# Supplementary material for: Evaluation of functional tests performance using a camera-based and machine learning approach
Source: PLoS One. 2023 Nov 3;18(11):e0288279. doi: 10.1371/journal.pone.0288279 (PMC10624324; doi:10.1371/journal.pone.0288279)
Supplement: S1 Data — This dataset includes all the extracted keypoints of movements and the associated features and statistics, which were used for the analyses presented in the main manuscript. (ZIP) [file pone.0288279.s001.zip › PLOS_data_28032023/original_movement_data/CSV/000033_PNJN_P_crop.csv]

[480.26419067 339.05032349 0.93922985]	[482.7322998 390.46127319 0.89862311]	[418.76504517 398.04959106 0.87054139]	[395.64553833 500.73608398 0.87329763]	[380.17977905 588.06732178 0.88270003]	[544.33288574 380.3314209 0.89375889]	[580.27734375 480.13531494 0.87764573]	[588.07012939 564.91888428 0.88199556]	[490.50909424 582.93792725 0.70073748]	[444.34518433 587.99975586 0.69251901]	[462.36166382 731.64447021 0.8106339 ]	[482.87387085 867.60345459 0.87044269]	[539.22332764 582.8024292 0.68461466]	[549.50506592 726.59240723 0.83691335]	[5.62239929e+02 8.65057861e+02 8.29024792e-01]	[462.38528442 321.27365112 0.89261454]	[495.5944519 321.18865967 0.86634976]	[439.32015991 318.75262451 0.89046174]	[511.02203369 318.53173828 0.81869352]	[5.64991638e+02 9.06187073e+02 8.26904953e-01]	[5.82932007e+02 8.93406860e+02 8.49376202e-01]	[5.49546692e+02 8.72688232e+02 7.10792363e-01]	[4.85404388e+02 9.06111816e+02 7.68895507e-01]	[4.67491211e+02 8.98434509e+02 7.47495890e-01]	[4.93129639e+02 8.70315491e+02 8.19795728e-01]
[480.26400757 339.04995728 0.93908006]	[482.73193359 390.46160889 0.89849156]	[418.76489258 398.04980469 0.87042004]	[395.64407349 500.73608398 0.87322134]	[380.17980957 588.06719971 0.88279575]	[544.33294678 380.33163452 0.89356601]	[580.27789307 480.13250732 0.87699819]	[588.06890869 564.91644287 0.88214982]	[490.50646973 582.93701172 0.70104599]	[444.3425293 587.99932861 0.69305313]	[462.36306763 729.23394775 0.8123557 ]	[482.87301636 867.60461426 0.87105411]	[539.22247314 582.80230713 0.6847198 ]	[549.50805664 726.5892334 0.83685422]	[5.62238892e+02 8.65051208e+02 8.27881992e-01]	[462.38537598 321.2734375 0.89261889]	[495.59405518 321.18847656 0.86625636]	[439.32015991 318.75268555 0.89032853]	[511.01846313 318.53088379 0.81734878]	[5.64995422e+02 9.06186523e+02 8.25645804e-01]	[5.82937317e+02 8.93405518e+02 8.49962711e-01]	[5.49540100e+02 8.72683899e+02 7.10946083e-01]	[4.85403870e+02 9.06108521e+02 7.69567251e-01]	[4.67490417e+02 8.98427551e+02 7.47787416e-01]	[4.93128510e+02 8.70317017e+02 8.19453120e-01]
[480.24380493 339.04241943 0.9350822 ]	[482.7244873 390.46334839 0.89821565]	[418.74923706 398.04498291 0.87058413]	[398.01013184 500.67095947 0.8640458 ]	[380.10409546 588.0423584 0.8884089 ]	[544.33953857 380.34024048 0.89254832]	[580.2454834 480.13085938 0.87129164]	[588.04797363 564.90002441 0.88627309]	[490.49005127 585.37921143 0.69837469]	[444.32070923 588.04003906 0.68860066]	[462.34890747 731.66644287 0.81037605]	[4.82851624e+02 8.67580383e+02 8.65903556e-01]	[539.2130127 582.82232666 0.68335968]	[549.51409912 726.56268311 0.83794546]	[5.62238098e+02 8.62562866e+02 8.26272309e-01]	[462.36029053 321.25915527 0.89690864]	[493.12298584 321.17306519 0.86484879]	[439.29870605 318.69845581 0.88941908]	[511.00900269 316.16760254 0.81453967]	[5.64991211e+02 9.06174438e+02 8.27099919e-01]	[5.82940308e+02 8.93394592e+02 8.53347421e-01]	[5.49528442e+02 8.70315430e+02 7.13079572e-01]	[4.85402100e+02 9.06124268e+02 7.72818983e-01]	[4.67479736e+02 8.98440063e+02 7.43840754e-01]	[4.93106140e+02 8.70293030e+02 8.12850237e-01]
[480.20150757 336.66571045 0.93372005]	[480.35705566 390.49255371 0.89487475]	[418.72619629 398.06201172 0.86978996]	[395.53390503 500.78900146 0.87198585]	[377.67871094 585.53955078 0.9135341 ]	[541.93548584 380.34747314 0.88481307]	[577.77185059 477.73236084 0.85516798]	[588.04656982 564.92504883 0.88530892]	[490.49511719 585.40765381 0.69270301]	[441.91625977 588.05065918 0.68834686]	[462.34326172 731.70532227 0.80007809]	[4.82834106e+02 8.65099243e+02 8.59079599e-01]	[539.25744629 582.85675049 0.68993515]	[549.53356934 726.55767822 0.83509701]	[5.62239502e+02 8.62553589e+02 8.26159656e-01]	[462.30892944 321.2142334 0.90954125]	[490.58023071 318.75161743 0.86902535]	[439.26724243 318.67669678 0.89055789]	[508.46389771 316.13796997 0.80805564]	[5.64999451e+02 9.06174194e+02 8.24523330e-01]	[5.82946350e+02 8.93391663e+02 8.52557898e-01]	[5.49515320e+02 8.70307617e+02 7.16380715e-01]	[4.85401550e+02 9.03626160e+02 7.73224592e-01]	[4.67465302e+02 8.95988708e+02 7.48409569e-01]	[4.93084869e+02 8.70251343e+02 8.05839658e-01]
[480.1534729 336.66482544 0.93099463]	[480.32113647 390.48205566 0.89466602]	[418.71429443 398.06481934 0.87006557]	[395.51525879 500.78076172 0.87218583]	[377.64544678 585.58618164 0.90725708]	[541.87731934 380.32626343 0.88651353]	[577.75030518 477.71673584 0.84996831]	[588.05401611 564.90484619 0.88366711]	[490.47711182 585.40393066 0.69614899]	[441.90921021 588.05236816 0.69293302]	[462.34173584 731.72143555 0.80004042]	[4.82845734e+02 8.65087708e+02 8.57903242e-01]	[539.23815918 582.8458252 0.68844128]	[549.56213379 726.60571289 0.83145142]	[5.62247009e+02 8.65093140e+02 8.36783171e-01]	[462.23605347 321.22454834 0.91362977]	[490.49697876 318.73962402 0.87474889]	[439.17547607 318.65603638 0.87850881]	[505.9836731 316.07278442 0.81155431]	[5.65007141e+02 9.08606079e+02 8.25130403e-01]	[5.82942749e+02 8.93409546e+02 8.51915300e-01]	[5.49538574e+02 8.72702332e+02 7.22060502e-01]	[4.85395416e+02 9.03582642e+02 7.81240106e-01]	[4.67467255e+02 8.95946289e+02 7.60932684e-01]	[4.93092560e+02 8.70241272e+02 8.10482919e-01]
[480.12750244 336.67050171 0.92917085]	[480.28527832 390.49255371 0.89387786]	[418.68493652 398.09310913 0.86936468]	[395.48910522 500.82025146 0.86964834]	[377.64697266 585.58666992 0.90694594]	[541.82836914 380.31130981 0.88591558]	[577.72583008 477.68945312 0.841169 ]	[588.06835938 564.87109375 0.88022667]	[488.00564575 585.39855957 0.6993559 ]	[441.87466431 588.05249023 0.69737464]	[462.31808472 731.70214844 0.8001489 ]	[4.82854431e+02 8.65082825e+02 8.57515335e-01]	[539.25006104 582.84893799 0.69029534]	[549.55133057 726.62548828 0.832385 ]	[5.62251160e+02 8.65099609e+02 8.38073254e-01]	[462.18899536 321.23620605 0.91390187]	[488.01464844 318.73495483 0.87740219]	[439.12145996 318.69873047 0.86426687]	[505.94662476 316.07220459 0.80752242]	[5.65015137e+02 9.08610901e+02 8.24229538e-01]	[5.82951721e+02 8.93411255e+02 8.49878013e-01]	[5.49537598e+02 8.72701111e+02 7.23719358e-01]	[4.85384216e+02 9.03581299e+02 7.83956051e-01]	[4.67458252e+02 8.95934937e+02 7.64954507e-01]	[4.93103790e+02 8.70236145e+02 8.13784063e-01]
[480.12835693 336.6696167 0.92938894]	[480.28741455 390.4909668 0.89391208]	[418.68618774 398.08761597 0.86927664]	[395.50253296 500.75674438 0.86218762]	[377.646698 585.58081055 0.90824521]	[541.82983398 380.31463623 0.88559681]	[577.72918701 477.69488525 0.84371251]	[588.06829834 564.86737061 0.8809582 ]	[488.00784302 585.39978027 0.6985023 ]	[441.87249756 588.04858398 0.69687253]	[462.31262207 731.68878174 0.80279469]	[4.82850952e+02 8.65080383e+02 8.58243287e-01]	[539.2557373 582.85620117 0.69184846]	[549.5635376 726.61010742 0.8324784 ]	[5.62256287e+02 8.65123779e+02 8.42645109e-01]	[462.18991089 321.23519897 0.914047 ]	[488.01638794 318.73403931 0.87764704]	[439.12182617 318.69760132 0.86424583]	[505.94631958 316.07839966 0.80764163]	[5.65016968e+02 9.08626160e+02 8.29641640e-01]	[5.82956787e+02 8.93427734e+02 8.51424098e-01]	[5.49552246e+02 8.72716980e+02 7.26350486e-01]	[4.85390961e+02 9.03584595e+02 7.85826027e-01]	[4.67466431e+02 8.95939575e+02 7.64841139e-01]	[4.93093048e+02 8.70236267e+02 8.13560724e-01]
[480.12835693 336.66903687 0.92965293]	[480.28677368 390.48800659 0.89401609]	[418.68603516 398.08618164 0.86937797]	[395.50216675 500.74591064 0.86304152]	[377.64453125 585.56903076 0.91048253]	[541.82550049 380.31201172 0.88624114]	[577.72973633 477.69348145 0.84350777]	[588.06561279 564.86584473 0.88121927]	[488.00448608 585.40527344 0.69800031]	[441.86984253 588.0536499 0.69602305]	[462.31350708 731.69360352 0.80209434]	[4.82851959e+02 8.65083008e+02 8.58291686e-01]	[539.25518799 582.86303711 0.69190872]	[549.56555176 726.61694336 0.83175874]	[5.62257507e+02 8.65131042e+02 8.43485534e-01]	[462.19055176 321.23513794 0.91427451]	[488.0151062 318.73486328 0.87776989]	[439.12228394 318.69680786 0.86479694]	[505.94439697 316.08700562 0.81035781]	[5.65021423e+02 9.08627991e+02 8.28291833e-01]	[5.82959656e+02 8.93430298e+02 8.50171804e-01]	[5.49552979e+02 8.72724060e+02 7.27817416e-01]	[4.85395264e+02 9.03580750e+02 7.85204470e-01]	[4.67469330e+02 8.95936401e+02 7.64922798e-01]	[4.93092804e+02 8.70239014e+02 8.13505173e-01]
[477.66421509 336.65097046 0.91828108]	[480.2409668 390.49935913 0.89272487]	[418.63983154 398.11959839 0.86803079]	[393.02890015 500.72647095 0.8407793 ]	[377.6388855 587.98175049 0.90250313]	[541.76373291 380.2890625 0.88507551]	[577.70819092 477.63806152 0.8247472 ]	[588.05389404 564.8425293 0.88074851]	[487.97131348 585.38598633 0.70932817]	[441.86260986 588.03991699 0.70395035]	[462.29669189 729.20440674 0.81365818]	[4.82833862e+02 8.65106384e+02 8.63611937e-01]	[539.20739746 582.8302002 0.68733281]	[549.55865479 726.58496094 0.83295363]	[5.62265198e+02 8.67596741e+02 8.50355208e-01]	[459.75180054 321.23449707 0.91164517]	[487.91574097 318.71929932 0.88465804]	[436.65087891 318.73806763 0.8289721 ]	[505.87258911 316.17779541 0.81428015]	[5.65018860e+02 9.08627747e+02 8.30581427e-01]	[5.82955872e+02 8.93438660e+02 8.54178965e-01]	[5.49572937e+02 8.72764343e+02 7.32038438e-01]	[4.85402924e+02 9.03590393e+02 7.81866491e-01]	[4.67475494e+02 8.95952087e+02 7.57650912e-01]	[4.93063080e+02 8.70258057e+02 8.12176347e-01]
[477.63101196 336.68933105 0.90954816]	[480.22125244 390.48638916 0.89155471]	[418.62765503 398.11737061 0.87032306]	[392.97796631 500.67489624 0.82594824]	[377.61383057 588.00366211 0.89978158]	[541.74041748 380.27664185 0.88409972]	[577.71295166 477.63101196 0.82105005]	[588.04309082 564.81695557 0.88333821]	[487.94540405 585.40124512 0.71143585]	[441.84188843 588.05889893 0.7023657 ]	[462.30044556 729.23754883 0.80956793]	[482.83673096 865.12579346 0.86698818]	[536.74450684 582.84197998 0.68672204]	[549.59075928 726.5826416 0.83202887]	[5.62274963e+02 8.67591492e+02 8.54260147e-01]	[459.7116394 321.27938843 0.89847201]	[485.46707153 318.75091553 0.88183659]	[436.60641479 318.73519897 0.81961304]	[503.48776245 316.17324829 0.81840044]	[5.65007996e+02 9.08632507e+02 8.34866762e-01]	[5.82950745e+02 8.93447083e+02 8.51414442e-01]	[5.49581726e+02 8.72756042e+02 7.39513695e-01]	[4.85403168e+02 9.03596863e+02 7.84017980e-01]	[4.67478302e+02 8.95958191e+02 7.58832753e-01]	[4.93071533e+02 8.70266724e+02 8.17216635e-01]
[475.17776489 339.04382324 0.90329754]	[480.18371582 390.46459961 0.88432884]	[418.60015869 398.12106323 0.86766666]	[390.50912476 500.69299316 0.83265603]	[377.55410767 588.00811768 0.90142179]	[541.7109375 380.24728394 0.88388908]	[575.21405029 475.14486694 0.8066963 ]	[588.0234375 562.44647217 0.88733089]	[487.92599487 585.37731934 0.71772182]	[441.82376099 588.03503418 0.71154362]	[462.31030273 729.23596191 0.81258547]	[4.82845734e+02 8.65080261e+02 8.60758185e-01]	[536.72210693 582.82067871 0.68629903]	[552.13879395 726.56604004 0.82388794]	[5.62301453e+02 8.65083557e+02 8.48395705e-01]	[459.68267822 321.29226685 0.89127171]	[485.43765259 321.15527344 0.88084614]	[434.12911987 318.71286011 0.81832916]	[503.4614563 318.52954102 0.82195634]	[5.65017151e+02 9.08612488e+02 8.29051495e-01]	[5.82963806e+02 8.93425110e+02 8.45812798e-01]	[5.52061096e+02 8.72696411e+02 7.37218559e-01]	[4.85417023e+02 9.03586792e+02 7.83645988e-01]	[4.67492737e+02 8.95945190e+02 7.60188580e-01]	[4.93082428e+02 8.70231873e+02 8.18060160e-01]
[475.11355591 339.08074951 0.89799213]	[480.14599609 390.46759033 0.879632 ]	[418.57351685 398.14889526 0.8697058 ]	[390.46243286 498.24710083 0.82891965]	[377.51351929 588.02062988 0.89401221]	[539.30596924 380.234375 0.88215971]	[575.16607666 475.10137939 0.80126333]	[588.03027344 562.33782959 0.88787961]	[487.91726685 585.39483643 0.71914297]	[441.81378174 588.0524292 0.71187013]	[462.31558228 729.2177124 0.8156544 ]	[4.82844727e+02 8.62571716e+02 8.54555488e-01]	[536.73193359 582.83575439 0.69021446]	[554.68359375 726.60406494 0.82404745]	[5.62330078e+02 8.62540100e+02 8.43932271e-01]	[459.63708496 323.75527954 0.88025451]	[485.36712646 321.21203613 0.88528508]	[434.01950073 318.66583252 0.80887532]	[503.42636108 318.54125977 0.84079015]	[5.64992493e+02 9.06133728e+02 8.16901207e-01]	[5.82944092e+02 8.93370361e+02 8.34520042e-01]	[5.52107849e+02 8.70292603e+02 7.23205924e-01]	[4.85433167e+02 9.03557373e+02 7.83190548e-01]	[4.69972717e+02 8.95931458e+02 7.62557626e-01]	[4.93073120e+02 8.70210754e+02 8.08273911e-01]
[475.06924438 339.09860229 0.89291424]	[480.10855103 390.49279785 0.87332255]	[418.55950928 398.17010498 0.86962306]	[387.93826294 498.26333618 0.82929242]	[375.10147095 588.04510498 0.88365507]	[539.26379395 380.23226929 0.87906849]	[572.64691162 472.60171509 0.7951504 ]	[588.0380249 562.25183105 0.87988532]	[485.49703979 585.37585449 0.72532868]	[441.80352783 588.04473877 0.71642113]	[462.29885864 729.13287354 0.82786793]	[4.82829407e+02 8.62552063e+02 8.51622939e-01]	[536.72436523 582.80871582 0.69162369]	[557.25091553 726.56390381 0.82192308]	[5.62375488e+02 8.59961792e+02 8.39930415e-01]	[459.60995483 323.80758667 0.8795808 ]	[482.95623779 321.23275757 0.88977754]	[431.52877808 321.18069458 0.79483372]	[503.38891602 318.61050415 0.8408742 ]	[5.65024719e+02 9.06111206e+02 8.00003886e-01]	[5.82979492e+02 8.93360901e+02 8.21687460e-01]	[5.52136169e+02 8.70226685e+02 7.13707566e-01]	[4.85441620e+02 9.01063110e+02 7.87861884e-01]	[4.69979980e+02 8.95918335e+02 7.69075811e-01]	[4.93045044e+02 8.70211609e+02 8.03288937e-01]
[472.58151245 339.14907837 0.88953131]	[477.71542358 390.49511719 0.86826015]	[416.16900635 398.16906738 0.86605334]	[387.87307739 500.6517334 0.83266187]	[375.03613281 588.05780029 0.87004697]	[539.21008301 380.22387695 0.87160516]	[570.09069824 472.58969116 0.80610579]	[588.04705811 559.76879883 0.87413144]	[485.48599243 585.38928223 0.73069841]	[441.8052063 588.06610107 0.71821558]	[462.30630493 729.07525635 0.83304733]	[4.82831360e+02 8.62533447e+02 8.49604666e-01]	[536.70159912 582.80383301 0.6954602 ]	[559.73291016 724.02734375 0.81288153]	[562.4510498 854.86529541 0.85506499]	[457.19390869 326.29705811 0.87517178]	[482.92190552 321.27349854 0.89234132]	[428.92935181 321.15130615 0.80578411]	[503.34967041 318.60235596 0.8456918 ]	[5.64957947e+02 9.03567078e+02 7.85018921e-01]	[5.82946472e+02 8.93308105e+02 7.93587267e-01]	[5.59706299e+02 8.67643860e+02 7.04538703e-01]	[4.85421021e+02 9.03536499e+02 7.80548096e-01]	[4.67493286e+02 8.95917419e+02 7.64230788e-01]	[4.93055023e+02 8.70200684e+02 8.03577662e-01]
[470.02850342 339.12722778 0.89088929]	[477.68911743 390.50073242 0.8642875 ]	[416.16134644 398.17050171 0.8640179 ]	[385.33718872 498.19500732 0.83462244]	[374.97241211 590.53985596 0.84783322]	[536.7253418 380.23391724 0.86114097]	[570.02459717 472.55258179 0.81401002]	[588.0098877 559.73114014 0.87357688]	[485.48260498 585.41278076 0.72803032]	[441.80966187 588.08532715 0.71373308]	[462.31735229 729.08166504 0.83055264]	[4.82828461e+02 8.62501587e+02 8.48118722e-01]	[536.70404053 582.8314209 0.69583857]	[559.82580566 723.98040771 0.82568878]	[5.64886169e+02 8.54806030e+02 8.50248158e-01]	[457.15414429 323.83306885 0.87141782]	[482.83325195 321.27563477 0.90658748]	[428.90985107 321.2208252 0.80001611]	[503.30404663 318.64971924 0.86056757]	[5.64937500e+02 9.01017151e+02 7.93859601e-01]	[5.82967407e+02 8.93300903e+02 7.85914838e-01]	[5.62281006e+02 8.67577087e+02 6.96365476e-01]	[4.85446960e+02 9.03555298e+02 7.77447999e-01]	[4.69958099e+02 8.95929993e+02 7.63179481e-01]	[4.93049469e+02 8.70175293e+02 7.95798481e-01]
[470.02932739 339.1932373 0.88504606]	[477.64089966 392.99291992 0.85960549]	[416.12106323 398.21069336 0.86069 ]	[382.85766602 495.67147827 0.83603615]	[369.93304443 588.10235596 0.84068739]	[536.68280029 380.25656128 0.85671771]	[567.55279541 472.52703857 0.82684088]	[587.99658203 559.70605469 0.87253243]	[485.45324707 582.95880127 0.73808253]	[441.77746582 588.02313232 0.7277239 ]	[462.32357788 726.64385986 0.82958543]	[4.82834900e+02 8.62493530e+02 8.47326934e-01]	[536.69598389 582.78161621 0.69750547]	[559.82696533 723.94842529 0.8128913 ]	[564.92614746 852.24029541 0.87505764]	[457.15969849 326.37835693 0.87290812]	[482.81307983 323.75665283 0.90011168]	[428.92056274 323.72998047 0.79581553]	[503.25692749 318.6854248 0.8597604 ]	[5.64982483e+02 8.98424377e+02 8.15702081e-01]	[5.85354614e+02 8.90849792e+02 8.12224269e-01]	[5.62328308e+02 8.59958557e+02 7.34255612e-01]	[4.85451172e+02 9.03557129e+02 7.75438726e-01]	[4.69966980e+02 8.95932739e+02 7.59788573e-01]	[4.93081451e+02 8.70161743e+02 7.99078763e-01]
[467.48080444 339.25631714 0.8799296 ]	[475.13546753 393.02542114 0.84814441]	[416.0696106 398.23196411 0.85501003]	[382.75073242 498.18322754 0.86536479]	[364.81420898 588.09130859 0.85092342]	[534.13739014 380.26498413 0.84925359]	[567.49249268 472.5368042 0.83732611]	[585.58227539 559.79052734 0.89894259]	[485.43707275 585.45037842 0.73832935]	[441.77075195 590.54943848 0.71768796]	[462.30480957 729.10235596 0.83504146]	[4.82837799e+02 8.60000122e+02 8.47461164e-01]	[536.67205811 582.88018799 0.70195377]	[562.28149414 726.44152832 0.84277678]	[564.92974854 849.68103027 0.88376182]	[457.08740234 331.40545654 0.86793703]	[482.71188354 326.31686401 0.89527386]	[426.39199829 323.7835083 0.80219769]	[500.78814697 318.72399902 0.85234267]	[5.64972656e+02 8.95916443e+02 8.55391502e-01]	[5.85352783e+02 8.90770020e+02 8.37774515e-01]	[5.62295410e+02 8.54816956e+02 7.77180433e-01]	[4.85441071e+02 9.03580261e+02 7.74254084e-01]	[4.67484711e+02 8.95928040e+02 7.59886682e-01]	[4.93093475e+02 8.70137146e+02 7.99617827e-01]
[467.42486572 339.27108765 0.88101768]	[475.09359741 393.04544067 0.8452152 ]	[416.02853394 398.23376465 0.84997678]	[380.35110474 498.22140503 0.87546349]	[362.34085083 588.05194092 0.85863471]	[534.12457275 380.28991699 0.84474856]	[567.50738525 472.5461731 0.83316624]	[585.54229736 559.80969238 0.90600848]	[485.43145752 585.46533203 0.73937905]	[441.79110718 590.57324219 0.71679217]	[462.31182861 729.12567139 0.82932508]	[4.82851837e+02 8.60012573e+02 8.48263085e-01]	[534.17108154 582.89196777 0.70302427]	[562.24890137 726.43859863 0.83615398]	[564.89312744 849.74932861 0.88950497]	[454.64389038 331.43728638 0.86399823]	[480.32299805 326.33984375 0.89777434]	[428.90655518 328.86264038 0.79025745]	[500.74261475 318.76382446 0.85074514]	[5.64946167e+02 8.93437622e+02 8.74931872e-01]	[5.82970764e+02 8.90689148e+02 8.43158960e-01]	[5.62263306e+02 8.54902100e+02 7.55071044e-01]	[4.85428680e+02 9.03575195e+02 7.71076202e-01]	[4.67481293e+02 8.95925476e+02 7.54795730e-01]	[4.93116943e+02 8.70144287e+02 8.08183074e-01]
[467.41769409 339.27105713 0.88153499]	[475.09613037 393.04751587 0.84584141]	[416.03039551 398.23486328 0.85024738]	[380.35098267 498.21832275 0.87558627]	[362.340271 588.0534668 0.85837501]	[534.12365723 380.29125977 0.8446551 ]	[567.49554443 472.56002808 0.83567405]	[585.54022217 559.82537842 0.90766692]	[485.43151855 585.45843506 0.74077857]	[441.79360962 590.56573486 0.71789658]	[462.31726074 729.11730957 0.83039111]	[4.82852814e+02 8.60005005e+02 8.48255396e-01]	[534.16638184 582.88519287 0.7033354 ]	[562.24261475 724.01470947 0.83544445]	[564.89526367 849.74169922 0.88788569]	[454.6388855 331.43817139 0.863307 ]	[480.31494141 326.33834839 0.89820576]	[428.90927124 328.85992432 0.78967977]	[500.74325562 318.74246216 0.85552359]	[5.64952698e+02 8.93429382e+02 8.74544263e-01]	[5.82977478e+02 8.90682373e+02 8.42648566e-01]	[5.62260742e+02 8.54895996e+02 7.54391193e-01]	[4.85422577e+02 9.03557800e+02 7.70499825e-01]	[4.67477356e+02 8.95912781e+02 7.57626295e-01]	[4.93118927e+02 8.70140503e+02 8.09234619e-01]
[464.94604492 339.29824829 0.88275552]	[475.06668091 393.06506348 0.84315324]	[413.59967041 398.25820923 0.84929377]	[382.72671509 498.14511108 0.86389565]	[362.26937866 588.00408936 0.87426567]	[531.61883545 380.29095459 0.84377789]	[567.48706055 472.53936768 0.83470428]	[585.53057861 562.23040771 0.91021729]	[485.43045044 585.4586792 0.7360999 ]	[441.79525757 590.57067871 0.71309668]	[462.32647705 729.10571289 0.82779849]	[4.82866211e+02 8.59954651e+02 8.47335279e-01]	[534.15496826 582.88311768 0.70098853]	[559.82702637 723.95233154 0.81305397]	[562.42321777 836.91497803 0.84422994]	[454.5871582 331.46572876 0.85732758]	[480.26998901 326.3664856 0.89831668]	[426.40817261 326.34146118 0.78932291]	[500.73132324 318.71115112 0.85967803]	[5.64940552e+02 8.93225586e+02 8.89570594e-01]	[5.82876831e+02 8.85590454e+02 8.04901242e-01]	[5.57223694e+02 8.49614624e+02 6.60506606e-01]	[4.85404663e+02 9.03554138e+02 7.70561814e-01]	[4.67474487e+02 8.95898621e+02 7.60389209e-01]	[4.95607849e+02 8.67710327e+02 7.97250748e-01]
[464.89447021 341.68154907 0.8887524 ]	[472.59060669 393.06713867 0.8422519 ]	[413.581604 398.26513672 0.85027897]	[380.31634521 498.15408325 0.87190479]	[362.20852661 588.03833008 0.87760693]	[531.59240723 380.28756714 0.84598929]	[567.44952393 470.04187012 0.83550143]	[585.50469971 562.31225586 0.91547 ]	[485.4407959 585.45648193 0.73330718]	[441.80386353 590.58886719 0.71008164]	[462.30935669 729.08148193 0.83269912]	[4.82873657e+02 8.59958496e+02 8.46205056e-01]	[534.16876221 582.86853027 0.69963086]	[559.79107666 723.96539307 0.81527275]	[5.62250671e+02 8.44522034e+02 8.28837991e-01]	[452.08520508 331.49505615 0.85452151]	[480.22457886 326.3757019 0.89821786]	[423.90612793 323.79327393 0.79483414]	[500.7026062 318.65499878 0.86571634]	[564.88641357 890.84082031 0.89577931]	[5.82778320e+02 8.83098999e+02 8.03882241e-01]	[5.49518799e+02 8.52187561e+02 6.95428193e-01]	[4.85429352e+02 9.01067871e+02 7.68100619e-01]	[4.67495544e+02 8.95888184e+02 7.57385969e-01]	[4.95606323e+02 8.67712830e+02 8.02070498e-01]
[464.89367676 341.68133545 0.88856864]	[472.58758545 393.068573 0.84217721]	[413.57980347 398.26495361 0.84991759]	[380.31607056 498.15359497 0.87203741]	[362.20654297 588.04040527 0.87778372]	[531.58996582 380.28860474 0.84567904]	[567.4508667 470.04553223 0.83461511]	[585.50427246 562.309021 0.91513669]	[485.43066406 585.45410156 0.73465109]	[441.78817749 590.58477783 0.71054345]	[462.30059814 729.07965088 0.82993513]	[4.82873566e+02 8.59968201e+02 8.46489310e-01]	[534.16125488 582.86706543 0.69884819]	[559.80187988 723.95983887 0.81477141]	[5.62248047e+02 8.44523621e+02 8.28723550e-01]	[452.08517456 331.49435425 0.8540982 ]	[480.22372437 326.37524414 0.89800072]	[423.90820312 323.80389404 0.79383719]	[500.70394897 318.65774536 0.86586487]	[564.88378906 890.83917236 0.89675283]	[5.82776794e+02 8.83097839e+02 8.04288208e-01]	[5.49512024e+02 8.52186890e+02 6.95194960e-01]	[4.85425446e+02 9.03540527e+02 7.67491460e-01]	[4.67495667e+02 8.95894043e+02 7.55181015e-01]	[4.93137543e+02 8.70101074e+02 8.03880513e-01]
[462.43615723 341.72503662 0.89660436]	[472.51431274 393.01913452 0.83820957]	[413.53024292 398.22409058 0.84366906]	[380.30053711 498.14016724 0.87823498]	[359.78009033 588.00146484 0.88905621]	[529.07214355 380.26693726 0.85460782]	[567.46447754 472.57574463 0.83127987]	[585.45074463 562.26971436 0.91560405]	[485.42807007 585.47888184 0.73494089]	[441.78469849 590.61657715 0.70900381]	[462.29742432 729.09405518 0.82884425]	[4.82873138e+02 8.59974792e+02 8.42767179e-01]	[534.15600586 582.89550781 0.70263779]	[559.78497314 726.45788574 0.8240748 ]	[5.54706482e+02 8.34322327e+02 8.18919003e-01]	[449.52227783 333.94165039 0.85476464]	[480.15603638 328.87924194 0.896541 ]	[423.88726807 326.29769897 0.79649055]	[498.24197388 318.69805908 0.84931201]	[5.62462769e+02 8.90703857e+02 8.89262438e-01]	[5.80269958e+02 8.77937683e+02 7.85876274e-01]	[5.44372009e+02 8.44565369e+02 6.83853269e-01]	[4.85439270e+02 9.03559448e+02 7.61458099e-01]	[4.69965698e+02 8.95901733e+02 7.56681740e-01]	[4.93116852e+02 8.70094543e+02 8.12231839e-01]
[462.40899658 341.75421143 0.89449751]	[470.03616333 393.00369263 0.83578467]	[413.506073 398.22302246 0.83814692]	[380.26425171 498.15795898 0.88300729]	[359.73248291 588.00518799 0.89131254]	[529.05725098 380.26501465 0.85736662]	[567.48162842 472.57287598 0.82656711]	[585.36907959 562.23321533 0.91046178]	[485.36929321 585.4407959 0.73991048]	[441.7260437 588.09655762 0.71107262]	[462.2401123 729.14471436 0.82365942]	[4.82862091e+02 8.57464539e+02 8.39545846e-01]	[531.60076904 582.85302734 0.69764066]	[559.68243408 726.42401123 0.82100266]	[544.52355957 829.20532227 0.88393515]	[449.48831177 333.97610474 0.85811579]	[480.12423706 328.90609741 0.89068156]	[423.86184692 326.31817627 0.7946173 ]	[498.20117188 318.66876221 0.84491754]	[5.54684631e+02 8.83056091e+02 8.06108832e-01]	[5.67526062e+02 8.72796143e+02 8.04537714e-01]	[5.39314270e+02 8.31880859e+02 7.21115828e-01]	[4.85441010e+02 9.01045654e+02 7.57103026e-01]	[4.69991394e+02 8.95867859e+02 7.59057224e-01]	[4.93112549e+02 8.67673523e+02 8.02364051e-01]
[462.35723877 341.77236938 0.90016556]	[470.03250122 393.02633667 0.8370012 ]	[413.4944458 398.2272644 0.83737218]	[380.22753906 498.18884277 0.88796163]	[359.73904419 587.9899292 0.89044678]	[529.05401611 380.2935791 0.85638314]	[567.49188232 472.60281372 0.82671309]	[585.36016846 562.22363281 0.90624583]	[485.35418701 585.41064453 0.74192548]	[441.70303345 588.07348633 0.71521592]	[462.23165894 729.14471436 0.82697999]	[4.82843201e+02 8.57420776e+02 8.39159727e-01]	[531.59161377 582.82525635 0.69352514]	[557.16967773 726.52404785 0.82125485]	[544.44018555 826.61737061 0.87868714]	[446.94259644 333.98178101 0.86242503]	[477.73916626 328.91973877 0.88737154]	[421.4151001 323.78936768 0.80827242]	[498.18112183 318.69107056 0.83611059]	[5.44523071e+02 8.75454102e+02 8.29749942e-01]	[5.64896484e+02 8.70245972e+02 8.03870082e-01]	[5.39287415e+02 8.31687073e+02 7.02223659e-01]	[4.85474915e+02 9.01032166e+02 7.63905287e-01]	[4.70022339e+02 8.95869019e+02 7.69801795e-01]	[4.93094360e+02 8.67665161e+02 7.85290718e-01]
[462.34259033 341.81555176 0.89585644]	[470.00384521 393.06851196 0.83971858]	[411.02182007 398.2713623 0.83532095]	[380.21304321 498.21865845 0.89257824]	[359.73135376 587.97247314 0.89216393]	[529.04882812 380.32305908 0.85067296]	[567.51153564 475.08621216 0.83006555]	[585.34539795 562.25476074 0.90721291]	[482.94784546 585.42266846 0.74589521]	[441.69943237 588.08172607 0.71568143]	[459.84411621 729.17382812 0.82680088]	[4.82834961e+02 8.57403259e+02 8.40976298e-01]	[529.0368042 582.84387207 0.69904751]	[552.14422607 729.02984619 0.81301606]	[541.95825195 813.85870361 0.89252424]	[446.90820312 334.03109741 0.87280232]	[477.71957397 331.39901733 0.88575077]	[421.36212158 323.80163574 0.8181532 ]	[498.15838623 318.66104126 0.83180892]	[5.44365479e+02 8.72935181e+02 8.65688682e-01]	[5.62273010e+02 8.70109680e+02 7.80001104e-01]	[5.34152222e+02 8.18911987e+02 6.28209114e-01]	[4.85442810e+02 9.01048462e+02 7.67395020e-01]	[4.69990906e+02 8.95875977e+02 7.71487534e-01]	[4.93077972e+02 8.67656677e+02 7.79671013e-01]
[462.315979 344.24200439 0.8975603 ]	[469.97790527 395.50354004 0.84085971]	[411.02407837 400.62387085 0.83457267]	[380.19647217 500.68829346 0.90232086]	[359.73236084 588.01678467 0.88677388]	[529.00756836 382.72174072 0.84656876]	[567.55377197 477.59188843 0.83246827]	[585.33410645 562.29827881 0.91236806]	[482.95828247 585.4208374 0.74466616]	[441.71231079 588.06109619 0.7196492 ]	[459.84866333 729.14178467 0.82938838]	[4.82796173e+02 8.57433655e+02 8.36799741e-01]	[529.04882812 582.85583496 0.69997388]	[552.06103516 729.10601807 0.81653392]	[541.79193115 811.2300415 0.90484947]	[444.44750977 334.05725098 0.88340694]	[477.68511963 331.41265869 0.87850845]	[421.30981445 323.83032227 0.82237113]	[498.14419556 318.61941528 0.81938189]	[5.41874573e+02 8.70287170e+02 8.21468353e-01]	[5.59733032e+02 8.62488464e+02 7.05730200e-01]	[5.26522339e+02 8.13756653e+02 6.42009199e-01]	[4.87942505e+02 9.01041870e+02 7.74305284e-01]	[4.70028717e+02 8.95910645e+02 7.67872214e-01]	[4.90566071e+02 8.67685730e+02 7.73636460e-01]
[462.29608154 344.27984619 0.89395291]	[467.46920776 395.53512573 0.85096705]	[410.96954346 400.6789856 0.83695239]	[380.17584229 500.74520874 0.91167575]	[359.73065186 588.043396 0.88215411]	[526.54827881 382.74200439 0.84591645]	[567.57720947 477.67306519 0.83944339]	[585.33856201 562.30877686 0.91312772]	[482.94723511 585.42224121 0.7461794 ]	[441.68353271 588.05969238 0.72037327]	[459.77841187 731.64465332 0.81538278]	[4.82848755e+02 8.57434265e+02 8.31437230e-01]	[529.05822754 582.85791016 0.69799721]	[549.56365967 729.14672852 0.81553108]	[539.3203125 806.14105225 0.85951972]	[444.43466187 336.47506714 0.89959317]	[477.63519287 331.44567871 0.87300277]	[421.32318115 328.89929199 0.81878304]	[495.67553711 318.65512085 0.81349713]	[5.39274292e+02 8.67576538e+02 7.57894278e-01]	[5.52084229e+02 8.54799622e+02 7.16194987e-01]	[5.26421631e+02 8.08621277e+02 6.62702143e-01]	[4.85442322e+02 9.01035645e+02 7.74453402e-01]	[4.67488922e+02 8.95867126e+02 7.76026487e-01]	[4.95639984e+02 8.67635559e+02 7.85756052e-01]
[462.20928955 346.90118408 0.88767481]	[467.43557739 398.01553345 0.87206942]	[408.42510986 400.76800537 0.84163576]	[380.17044067 500.82733154 0.91597015]	[359.73895264 593.11694336 0.86254519]	[526.53155518 382.87615967 0.82659483]	[567.58782959 477.74200439 0.8437143 ]	[585.33740234 562.40441895 0.91692001]	[482.93423462 585.4619751 0.7455616 ]	[441.67034912 590.55737305 0.71502882]	[459.72103882 734.25750732 0.80127621]	[4.82763123e+02 8.62494629e+02 8.39705706e-01]	[529.03863525 582.8996582 0.69757915]	[546.98706055 729.20025635 0.80571991]	[539.15924072 793.27453613 0.82017231]	[444.33074951 336.58175659 0.93906558]	[475.14248657 334.02957153 0.88013309]	[421.2472229 331.47344971 0.83734548]	[495.6086731 321.25842285 0.77228886]	[5.26518921e+02 8.52371155e+02 7.90155172e-01]	[5.44382690e+02 8.49582642e+02 7.68712282e-01]	[5.23895142e+02 7.93231018e+02 6.49433613e-01]	[4.85403839e+02 9.03566833e+02 7.64663696e-01]	[4.67467926e+02 8.95933838e+02 7.64254689e-01]	[4.90553619e+02 8.70136536e+02 7.71392941e-01]
[459.8291626 351.93234253 0.89764827]	[464.95819092 398.07913208 0.89119595]	[405.92340088 400.85241699 0.8370074 ]	[380.17178345 500.85119629 0.91695011]	[359.76776123 595.6763916 0.86231756]	[526.48638916 385.35366821 0.82751703]	[570.01306152 480.12188721 0.84587669]	[585.33776855 564.84686279 0.92443329]	[482.94110107 585.52380371 0.73712629]	[441.6913147 590.60400391 0.71244806]	[459.63864136 731.703125 0.80367535]	[4.82757904e+02 8.59970520e+02 8.39929640e-01]	[529.02166748 582.9597168 0.69932473]	[547.02069092 731.77130127 0.77680367]	[539.18115234 788.21191406 0.83893549]	[441.91833496 336.67575073 0.95021081]	[475.06912231 336.47912598 0.88847947]	[421.24490356 334.0072937 0.84531462]	[493.0993042 323.79788208 0.76669824]	[5.23935181e+02 8.49641174e+02 8.39975059e-01]	[5.41845825e+02 8.39485291e+02 7.57040977e-01]	[5.23945374e+02 7.88080017e+02 6.67691052e-01]	[4.85380005e+02 9.01063232e+02 7.65849650e-01]	[4.67443451e+02 8.95893494e+02 7.66221881e-01]	[4.90555573e+02 8.67683105e+02 7.64129460e-01]
[459.80154419 354.46914673 0.91810346]	[464.91592407 398.16781616 0.90088207]	[405.87005615 403.32229614 0.82417393]	[380.20269775 503.2565918 0.90769809]	[359.80386353 595.71893311 0.85456735]	[526.43005371 387.90875244 0.82277673]	[570.02966309 480.22650146 0.86827946]	[585.36859131 564.85626221 0.92578244]	[482.89599609 587.99053955 0.73499155]	[439.31518555 593.1348877 0.70678967]	[459.59985352 734.27801514 0.79617292]	[4.82738129e+02 8.62493591e+02 8.50986481e-01]	[526.54589844 585.38702393 0.70205426]	[546.94500732 736.80822754 0.76854753]	[536.68475342 785.59289551 0.79979682]	[441.89059448 339.09274292 0.9511435 ]	[472.60293579 336.57553101 0.89917469]	[421.24716187 336.53945923 0.85444129]	[490.56295776 328.84420776 0.75904667]	[5.21394653e+02 8.44514465e+02 8.08354616e-01]	[5.39250488e+02 8.34303711e+02 7.61510253e-01]	[5.23945801e+02 7.80459778e+02 6.44123971e-01]	[4.82935303e+02 9.03564331e+02 7.66573489e-01]	[4.67419678e+02 8.95930725e+02 7.62379408e-01]	[4.88020416e+02 8.70149475e+02 7.95826495e-01]
[459.79827881 354.45986938 0.91522473]	[464.92315674 398.18206787 0.90211833]	[405.87774658 403.3430481 0.82092375]	[380.22219849 503.2482605 0.90713882]	[359.82080078 595.72650146 0.85198116]	[526.43475342 387.91845703 0.82033885]	[570.03149414 480.26251221 0.8692081 ]	[585.36968994 564.89862061 0.92053491]	[482.90145874 585.5111084 0.73937184]	[439.32089233 590.59240723 0.7097733 ]	[457.20510864 729.21618652 0.80605811]	[4.82708221e+02 8.60009766e+02 8.47961247e-01]	[528.97839355 582.95440674 0.70058507]	[546.93988037 736.78118896 0.7662248 ]	[536.67132568 785.57452393 0.79761291]	[441.88562012 339.08609009 0.95235419]	[472.59463501 336.57147217 0.89760613]	[421.24780273 336.57150269 0.86469227]	[490.57757568 328.88427734 0.76378238]	[5.21400146e+02 8.42043213e+02 8.01195502e-01]	[5.39267212e+02 8.34283020e+02 7.50391901e-01]	[5.23926697e+02 7.80445496e+02 6.32296145e-01]	[4.82935577e+02 9.03544250e+02 7.58900523e-01]	[4.67406830e+02 8.95927185e+02 7.60067403e-01]	[4.87986633e+02 8.70144592e+02 7.97149122e-01]
[459.79827881 354.45983887 0.91518408]	[464.92782593 398.18054199 0.90132344]	[405.88552856 403.34606934 0.81993002]	[380.22366333 503.2479248 0.90715909]	[359.81829834 595.72576904 0.85287893]	[526.4352417 387.91247559 0.82038343]	[570.0333252 480.25909424 0.86902314]	[585.37133789 564.90063477 0.92145109]	[482.90646362 585.50256348 0.73907202]	[439.32720947 590.57910156 0.710244 ]	[457.2052002 729.20727539 0.80621678]	[4.82711395e+02 8.60011780e+02 8.47654462e-01]	[528.98156738 582.9498291 0.70047379]	[546.93902588 736.78881836 0.76733863]	[536.6706543 785.56713867 0.796574 ]	[441.88580322 339.08599854 0.95225388]	[472.59420776 336.57162476 0.89770949]	[421.24734497 336.57052612 0.86455816]	[490.57409668 328.89038086 0.76442105]	[5.21396179e+02 8.42036804e+02 7.99356520e-01]	[5.39261780e+02 8.34277466e+02 7.48714626e-01]	[5.23925903e+02 7.80440247e+02 6.35097146e-01]	[4.82940186e+02 9.03560486e+02 7.57522404e-01]	[4.67414825e+02 8.95936951e+02 7.56680727e-01]	[4.87991333e+02 8.70143738e+02 7.98912764e-01]
[459.80603027 354.56912231 0.92838889]	[464.86737061 398.27023315 0.91173553]	[403.39260864 408.41192627 0.80699855]	[380.24554443 503.43850708 0.89963764]	[362.20016479 598.25360107 0.86018348]	[524.0112915 390.4380188 0.82116145]	[570.01373291 480.29745483 0.86734521]	[585.37060547 564.9732666 0.9146902 ]	[482.92605591 587.98577881 0.72323012]	[441.68652344 590.62774658 0.70094252]	[457.18484497 731.70935059 0.79183745]	[4.80388397e+02 8.60010254e+02 8.50038648e-01]	[528.98400879 585.41094971 0.6958847 ]	[546.97277832 739.41662598 0.77229154]	[539.18389893 777.87322998 0.78752238]	[441.89541626 339.18487549 0.94365036]	[472.60159302 336.67709351 0.90599185]	[421.24530029 339.06082153 0.8799088 ]	[490.50149536 331.47503662 0.77889162]	[5.21313354e+02 8.34348694e+02 8.07063878e-01]	[5.36736816e+02 8.31638916e+02 7.39085793e-01]	[5.26437317e+02 7.72707153e+02 6.52341247e-01]	[4.82932831e+02 9.03576355e+02 7.49099553e-01]	[4.67415039e+02 8.95957336e+02 7.47964978e-01]	[4.87970062e+02 8.70154053e+02 8.01528037e-01]
[459.77642822 357.10397339 0.93998766]	[464.88259888 400.81576538 0.89961982]	[405.82141113 413.58911133 0.8139444 ]	[380.32174683 505.98916626 0.88141197]	[362.2616272 603.26708984 0.88080037]	[526.39453125 395.56799316 0.84537315]	[570.05010986 480.37356567 0.86021411]	[585.37176514 567.45959473 0.89856088]	[482.90921021 593.16802979 0.71700597]	[441.67745972 600.77764893 0.70398694]	[459.61123657 739.36682129 0.77575207]	[4.82705170e+02 8.59970154e+02 8.57095957e-01]	[529.01055908 588.04473877 0.68288571]	[547.01855469 746.97576904 0.80313295]	[526.45092773 767.65869141 0.80363595]	[441.87667847 341.6942749 0.91358221]	[472.58059692 339.15689087 0.89333528]	[421.21554565 339.15005493 0.86863768]	[487.99960327 333.99295044 0.80481547]	[5.21299194e+02 8.29061707e+02 7.85018802e-01]	[5.31604187e+02 8.16382080e+02 6.75218999e-01]	[5.21246704e+02 7.57352295e+02 6.95585370e-01]	[4.82931396e+02 9.03539185e+02 7.66272604e-01]	[4.64958954e+02 8.95934692e+02 7.68036067e-01]	[4.87956848e+02 8.70154480e+02 7.68359601e-01]
[459.76046753 357.16860962 0.94335735]	[464.87966919 400.8536377 0.89325178]	[403.3963623 416.04745483 0.81709045]	[380.34384155 508.45339966 0.87169659]	[362.33798218 603.33605957 0.8843255 ]	[524.01226807 395.62084961 0.85553336]	[570.08258057 482.7649231 0.85222244]	[585.36676025 570.01556396 0.88008094]	[482.9395752 595.7489624 0.71831846]	[441.71890259 603.30651855 0.72281104]	[459.63412476 739.4206543 0.7755357 ]	[4.80387817e+02 8.59952759e+02 8.49100173e-01]	[529.0057373 590.58239746 0.68297946]	[547.00012207 746.94744873 0.80340338]	[526.41949463 767.60668945 0.80351865]	[441.85934448 341.77078247 0.90377742]	[472.55874634 339.22286987 0.88495445]	[421.21673584 339.22079468 0.8636899 ]	[487.97949219 334.04489136 0.81488967]	[5.18653198e+02 8.24023071e+02 7.43244231e-01]	[5.26490845e+02 8.13837036e+02 7.11643159e-01]	[5.21257263e+02 7.57328796e+02 6.83571815e-01]	[4.85356476e+02 9.03582642e+02 7.60813832e-01]	[4.67410278e+02 8.95972656e+02 7.58165002e-01]	[4.87937927e+02 8.70144348e+02 7.53164768e-01]
[459.76544189 357.20889282 0.94111884]	[464.90917969 403.28222656 0.88048393]	[405.84204102 416.12057495 0.82568693]	[380.35388184 508.52679443 0.86598825]	[364.80612183 603.41491699 0.887995 ]	[526.40100098 398.06613159 0.8699224 ]	[570.12145996 482.84341431 0.84236157]	[585.37060547 570.0925293 0.87561464]	[482.93554688 595.67730713 0.71848154]	[441.71200562 600.82440186 0.71806759]	[459.59268188 739.40356445 0.76841784]	[4.80385345e+02 8.60003723e+02 8.44346523e-01]	[528.99993896 588.0725708 0.68533409]	[546.96136475 746.96942139 0.80918068]	[523.9954834 767.59655762 0.81266046]	[441.86587524 344.24523926 0.88947487]	[472.57501221 339.27624512 0.87408084]	[421.23934937 341.67486572 0.85262483]	[488.01843262 336.55200195 0.83306825]	[5.11041382e+02 8.18934998e+02 7.12727129e-01]	[5.23901794e+02 8.11352722e+02 7.32146025e-01]	[5.21246765e+02 7.57321289e+02 6.78024769e-01]	[4.85371216e+02 9.03568787e+02 7.62179494e-01]	[4.67420898e+02 8.95968384e+02 7.55148411e-01]	[4.87928406e+02 8.70188660e+02 7.50193536e-01]
[459.77114868 359.62036133 0.94311929]	[464.96612549 403.34713745 0.86268085]	[405.92562866 416.16586304 0.82211494]	[382.73278809 511.02047729 0.85869098]	[367.3326416 605.87353516 0.88300782]	[526.42980957 398.14871216 0.88094079]	[570.12780762 482.86401367 0.84222895]	[585.35986328 572.61883545 0.86881787]	[482.94564819 600.77947998 0.72713876]	[441.73062134 603.42480469 0.73831344]	[459.6751709 741.97491455 0.77583826]	[4.82723083e+02 8.65067932e+02 8.51520717e-01]	[528.99346924 595.68139648 0.68134862]	[546.98187256 747.06945801 0.83814281]	[523.84002686 765.07012939 0.80375606]	[441.85671997 346.8260498 0.8825075 ]	[472.58868408 341.71334839 0.86843836]	[421.269104 341.76208496 0.85729671]	[490.51751709 336.57717896 0.83914661]	[5.08495392e+02 8.11336548e+02 7.27156043e-01]	[5.21345032e+02 8.08724670e+02 7.63746738e-01]	[5.18721313e+02 7.52235291e+02 6.55727029e-01]	[4.82948303e+02 9.03556396e+02 7.59846568e-01]	[4.67400085e+02 8.95973083e+02 7.55900145e-01]	[4.87970764e+02 8.70296021e+02 7.60014653e-01]
[459.79577637 359.66653442 0.94582367]	[467.40820312 405.85021973 0.84420228]	[408.40811157 418.60723877 0.82977819]	[382.71847534 513.6104126 0.85903788]	[364.85241699 605.91619873 0.8877365 ]	[526.45574951 398.21426392 0.8830092 ]	[570.12860107 485.35678101 0.81804222]	[585.37890625 575.22949219 0.86757916]	[482.93484497 600.79962158 0.7410171 ]	[441.7270813 603.44830322 0.7493726 ]	[459.71795654 744.46075439 0.79132688]	[4.82814331e+02 8.65118591e+02 8.51389349e-01]	[528.98669434 595.73400879 0.68667066]	[544.48791504 747.02087402 0.82669663]	[523.79650879 765.04760742 0.77864599]	[441.86639404 346.89303589 0.88090962]	[475.06625366 341.7789917 0.8625074 ]	[421.24514771 341.73962402 0.86341959]	[490.57034302 336.68109131 0.83702409]	[5.03466888e+02 8.11203186e+02 6.66298091e-01]	[5.18768738e+02 8.08685059e+02 6.92602754e-01]	[5.18740967e+02 7.54741394e+02 6.38657749e-01]	[4.85365540e+02 9.03617737e+02 7.56803393e-01]	[4.67433197e+02 8.98431946e+02 7.47832596e-01]	[4.90560364e+02 8.70333435e+02 7.63842702e-01]
[459.81414795 359.73867798 0.94458145]	[467.4336853 405.90072632 0.83864093]	[408.4758606 418.62936401 0.82616603]	[382.75717163 513.58953857 0.85556829]	[364.83773804 605.93835449 0.89116526]	[526.47570801 398.2666626 0.88218236]	[570.08587646 485.42660522 0.81738108]	[585.37963867 580.31988525 0.89734668]	[482.88491821 600.82458496 0.74359918]	[441.6942749 603.46655273 0.74454033]	[459.72549438 744.45489502 0.77271718]	[4.82834900e+02 8.62499573e+02 8.32604647e-01]	[526.512146 598.24700928 0.68504035]	[544.32666016 747.03393555 0.8409059 ]	[5.21268494e+02 7.67502563e+02 7.15438485e-01]	[441.88650513 349.43652344 0.88630211]	[475.08261108 344.28039551 0.8564958 ]	[421.25595093 341.81561279 0.85812742]	[493.09402466 339.0637207 0.8277055 ]	[5.00857178e+02 8.08631104e+02 5.71684957e-01]	[5.06004608e+02 8.08579529e+02 5.88468432e-01]	[5.16208069e+02 7.57338806e+02 5.90730846e-01]	[4.85367950e+02 9.03549927e+02 7.46875763e-01]	[4.67421875e+02 8.95949158e+02 7.45253861e-01]	[4.90571869e+02 8.70224670e+02 7.26908326e-01]
[462.23071289 362.26577759 0.91675127]	[467.48251343 408.42346191 0.83385843]	[413.51464844 418.70739746 0.8390972 ]	[382.74215698 513.65209961 0.85731804]	[362.28799438 606.01641846 0.89442116]	[526.54040527 400.63479614 0.87704837]	[570.0279541 487.95419312 0.80612975]	[585.34033203 582.74853516 0.90139306]	[482.95767212 603.35650635 0.74262643]	[441.73498535 605.94525146 0.73809046]	[462.21105957 744.47729492 0.76587701]	[4.82829529e+02 8.65065063e+02 8.34288359e-01]	[529.0456543 600.84759521 0.68541873]	[544.28869629 747.13635254 0.8506397 ]	[5.08494537e+02 7.70098450e+02 5.87502658e-01]	[444.36938477 354.49707031 0.88649005]	[477.60391235 349.40719604 0.86562264]	[421.36679077 346.83569336 0.81967503]	[495.68362427 339.11880493 0.84362751]	[4.98226135e+02 8.06098206e+02 3.95492733e-01]	[5.03355408e+02 8.06054565e+02 4.61890340e-01]	[5.08486053e+02 7.54745239e+02 4.68952358e-01]	[4.85355682e+02 9.03537903e+02 7.50833273e-01]	[4.67399200e+02 8.95945435e+02 7.49224722e-01]	[4.90513916e+02 8.72696777e+02 7.12399125e-01]
[462.2741394 362.32791138 0.90739971]	[470.00018311 410.95419312 0.82715964]	[413.56213379 418.75091553 0.85329878]	[382.72415161 516.11950684 0.88014287]	[359.83123779 605.99951172 0.91584963]	[529.02783203 400.65460205 0.87933785]	[570.02874756 490.52459717 0.8156572 ]	[585.33892822 582.85565186 0.90391946]	[482.96087646 603.35064697 0.73830265]	[441.76531982 605.92425537 0.7354064 ]	[462.27581787 744.45617676 0.76952767]	[4.82833282e+02 8.65037781e+02 8.25333595e-01]	[529.01287842 600.85540771 0.68676591]	[544.31054688 749.70239258 0.82541049]	[5.08511017e+02 7.62497009e+02 4.48735684e-01]	[444.43148804 354.52740479 0.87948847]	[477.66882324 349.45010376 0.87728763]	[421.40377808 346.81610107 0.833103 ]	[498.18222046 339.14736938 0.87723941]	[5.03365753e+02 7.90773743e+02 3.03160816e-01]	[5.05996887e+02 7.90651672e+02 3.05634350e-01]	[5.08500854e+02 7.49596985e+02 3.24506521e-01]	[4.85374634e+02 9.01036255e+02 7.50416696e-01]	[4.67409851e+02 8.95900146e+02 7.48306155e-01]	[4.90550140e+02 8.70312622e+02 7.03395128e-01]
[462.3223877 364.78726196 0.89557934]	[470.02566528 411.01885986 0.82926989]	[413.56777954 418.7875061 0.85707098]	[380.35534668 516.14642334 0.88807571]	[359.74978638 605.99066162 0.92333472]	[529.05621338 400.68435669 0.87667584]	[567.59777832 490.53103638 0.82014483]	[585.3347168 582.8838501 0.90267467]	[482.94500732 603.3302002 0.73645413]	[441.75845337 605.91149902 0.7301178 ]	[462.30111694 744.50500488 0.76125884]	[4.82860168e+02 8.65047485e+02 8.27342749e-01]	[528.9732666 600.80657959 0.67339486]	[544.27960205 752.17364502 0.80228329]	[5.05902924e+02 7.64968079e+02 4.25015330e-01]	[446.93258667 354.59750366 0.87653792]	[477.70706177 351.97247314 0.88536215]	[423.85284424 349.41088867 0.80695081]	[498.22601318 339.21801758 0.86853445]	[5.03457520e+02 7.88163513e+02 3.15692842e-01]	[5.06004120e+02 7.88047791e+02 2.97742456e-01]	[5.05971130e+02 7.47148499e+02 2.94876099e-01]	[4.85372040e+02 9.03559143e+02 7.52246976e-01]	[4.67426880e+02 8.95934937e+02 7.46060610e-01]	[4.93067627e+02 8.70303833e+02 7.10944355e-01]
[462.36056519 364.81243896 0.88967657]	[472.57873535 413.52114868 0.83503526]	[416.05801392 418.79370117 0.86031175]	[380.3527832 516.11889648 0.86509097]	[359.64828491 605.88195801 0.92466354]	[531.54382324 400.73364258 0.85927087]	[567.55444336 490.48690796 0.8008911 ]	[582.96557617 582.8928833 0.92469931]	[485.34408569 603.35693359 0.72956228]	[441.76882935 605.92034912 0.73292458]	[462.37231445 744.43261719 0.74490184]	[4.82866180e+02 8.62531006e+02 8.32223356e-01]	[529.03259277 600.85198975 0.67884916]	[541.91619873 749.56671143 0.84055239]	[5.03324005e+02 7.59912476e+02 6.28963768e-01]	[449.44415283 357.00045776 0.87809217]	[477.74160767 354.45632935 0.8963986 ]	[426.34893799 354.4571228 0.77652109]	[498.26254272 341.68151855 0.82368493]	[4.98224823e+02 7.90751404e+02 3.84371042e-01]	[5.00829285e+02 7.90634155e+02 4.33591992e-01]	[5.03284149e+02 7.47110962e+02 4.32549715e-01]	[4.85361481e+02 9.01047119e+02 7.55715847e-01]	[4.67398712e+02 8.95908447e+02 7.59307861e-01]	[4.93068115e+02 8.70264404e+02 7.22617745e-01]
[462.38259888 364.87362671 0.88072366]	[475.07702637 413.55148315 0.8385843 ]	[416.07931519 418.79415894 0.86389852]	[380.30673218 516.13372803 0.87225759]	[357.21179199 603.48120117 0.9233309 ]	[531.6282959 400.78540039 0.8488974 ]	[567.57940674 493.06896973 0.79827815]	[582.96154785 582.95629883 0.92747676]	[485.34469604 603.46105957 0.73857033]	[441.75891113 606.03240967 0.72547919]	[462.39727783 744.50531006 0.74959803]	[4.82850830e+02 8.62508484e+02 8.31553280e-01]	[529.05706787 603.36535645 0.69124866]	[541.92370605 749.72406006 0.84246182]	[5.00787170e+02 7.52181213e+02 6.06188953e-01]	[449.49108887 357.02450562 0.8829143 ]	[480.12924194 354.51644897 0.90993476]	[423.92547607 351.95101929 0.7659893 ]	[500.67706299 341.71026611 0.84576494]	[4.98239441e+02 7.85574829e+02 4.00847018e-01]	[5.00745514e+02 7.83009216e+02 4.09717083e-01]	[5.00721680e+02 7.39407898e+02 3.48345727e-01]	[4.85374786e+02 9.01016052e+02 7.57444382e-01]	[4.67402435e+02 8.95888672e+02 7.63109326e-01]	[4.93049866e+02 8.70244019e+02 7.19695985e-01]
[462.38323975 364.87365723 0.88043863]	[475.07519531 413.55010986 0.83826917]	[416.0786438 418.7940979 0.86399293]	[380.30813599 516.13427734 0.87142247]	[357.21072388 603.48272705 0.92266554]	[531.62561035 400.78414917 0.84943205]	[567.58032227 493.07019043 0.79800379]	[582.95977783 582.95587158 0.92855728]	[485.34213257 603.45361328 0.73869371]	[441.75576782 606.02978516 0.72726518]	[462.39920044 746.97155762 0.7541942 ]	[4.82855713e+02 8.62531433e+02 8.33781064e-01]	[529.05853271 603.35699463 0.69047809]	[541.93225098 749.65667725 0.85062069]	[5.00755127e+02 7.52240662e+02 6.02014482e-01]	[449.49176025 357.02636719 0.88317025]	[480.12838745 354.51867676 0.90992892]	[423.92562866 351.95983887 0.76458418]	[500.67526245 341.71252441 0.84253365]	[4.98205994e+02 7.85594849e+02 4.03369665e-01]	[5.00702698e+02 7.85469971e+02 4.18124497e-01]	[5.00724731e+02 7.41955017e+02 3.53669763e-01]	[4.85380981e+02 9.01041016e+02 7.59672344e-01]	[4.67409790e+02 8.95910583e+02 7.61323094e-01]	[4.93061890e+02 8.70256958e+02 7.23662496e-01]
[462.41455078 367.36587524 0.87068969]	[475.07644653 416.02267456 0.8443805 ]	[416.06369019 421.17687988 0.86427593]	[380.25527954 516.22131348 0.89387661]	[357.10897827 605.89550781 0.92800772]	[534.10479736 400.81451416 0.84569842]	[567.59326172 495.63223267 0.81400442]	[582.95495605 582.99627686 0.92650419]	[482.94943237 605.90447998 0.73940355]	[441.72021484 608.51983643 0.71124709]	[462.37512207 746.99450684 0.7707544 ]	[4.82850861e+02 8.62565735e+02 8.30371916e-01]	[529.03363037 603.36883545 0.68990892]	[541.92578125 752.28741455 0.82452059]	[5.00801849e+02 7.49659241e+02 6.10399723e-01]	[452.00909424 357.02719116 0.88840717]	[480.175354 354.53411865 0.91756052]	[423.90026855 346.89816284 0.78332412]	[500.75009155 339.29489136 0.88560742]	[5.00780243e+02 7.80437622e+02 4.03715193e-01]	[5.00811188e+02 7.75343933e+02 3.95749152e-01]	[4.98224030e+02 7.36795288e+02 3.61080587e-01]	[4.85393463e+02 9.01031799e+02 7.60454357e-01]	[4.67429993e+02 8.95902283e+02 7.58499026e-01]	[4.93052765e+02 8.70279480e+02 7.14686751e-01]
[462.45223999 369.91616821 0.86344135]	[475.13446045 416.06863403 0.86258096]	[416.08267212 421.2043457 0.87209779]	[380.19714355 518.6652832 0.90828633]	[356.98977661 605.99188232 0.91425729]	[534.14349365 400.85562134 0.84049022]	[570.02362061 498.13970947 0.82311481]	[585.33306885 585.44165039 0.9221521 ]	[482.93640137 605.98522949 0.74939764]	[441.70495605 608.60528564 0.70621943]	[462.34350586 747.05889893 0.78415918]	[4.82849213e+02 8.65074768e+02 8.34856391e-01]	[529.03778076 603.4331665 0.69974285]	[541.91693115 754.80712891 0.81772679]	[5.03261017e+02 7.49570007e+02 5.70247591e-01]	[452.05352783 357.10705566 0.90404451]	[480.20553589 354.5977478 0.92442495]	[426.415802 351.96102905 0.77268171]	[500.78814697 339.2661438 0.9052074 ]	[5.03287842e+02 7.75324707e+02 3.65798235e-01]	[5.03272522e+02 7.72709595e+02 3.52405310e-01]	[4.98241486e+02 7.34233704e+02 3.29865158e-01]	[4.85385010e+02 9.01042603e+02 7.64086068e-01]	[4.67425751e+02 8.95910706e+02 7.61612654e-01]	[4.93049744e+02 8.70310364e+02 7.15532660e-01]
[464.85748291 369.9850769 0.85960382]	[475.15072632 416.10876465 0.86989695]	[416.08499146 421.23995972 0.8697558 ]	[380.14108276 518.7119751 0.92329597]	[354.50790405 606.05871582 0.8866201 ]	[534.16278076 403.24899292 0.84486765]	[570.03533936 498.20654297 0.83881831]	[582.99261475 585.45214844 0.9130733 ]	[482.89837646 605.95214844 0.75079614]	[441.69973755 608.55987549 0.70828235]	[462.26959229 747.10125732 0.78701729]	[4.82840332e+02 8.65117065e+02 8.36310148e-01]	[526.53015137 603.40509033 0.70025885]	[541.93218994 757.31774902 0.81443256]	[5.03264984e+02 7.47111267e+02 5.54909229e-01]	[454.55187988 357.15063477 0.91290593]	[480.2338562 356.9866333 0.93731213]	[428.97149658 354.51757812 0.793872 ]	[500.80856323 341.69372559 0.91156918]	[5.05876740e+02 7.72736328e+02 3.83200288e-01]	[5.03391479e+02 7.70174438e+02 3.58304918e-01]	[4.98214752e+02 7.34276245e+02 3.12733293e-01]	[4.85383911e+02 9.01066162e+02 7.59411991e-01]	[4.67423676e+02 8.95931030e+02 7.54441738e-01]	[4.93046539e+02 8.72690918e+02 7.13953972e-01]
[464.85253906 372.48815918 0.87163877]	[475.1362915 416.15216064 0.87137175]	[416.08703613 421.29385376 0.86002809]	[380.12469482 518.76159668 0.92123806]	[352.01150513 608.49932861 0.86302274]	[534.12854004 403.30453491 0.82826447]	[570.01184082 498.26306152 0.83434194]	[582.99658203 585.47155762 0.92248195]	[482.91192627 608.52685547 0.7313149 ]	[441.69863892 613.64825439 0.69312823]	[462.28118896 749.59338379 0.78414458]	[4.82854858e+02 8.67579346e+02 8.42226326e-01]	[526.53094482 605.94110107 0.7027396 ]	[541.91162109 754.82061768 0.81730902]	[5.00788513e+02 7.49616577e+02 6.26080573e-01]	[454.54119873 357.21072388 0.9113332 ]	[480.22885132 357.03616333 0.94478071]	[428.99884033 356.97692871 0.79317683]	[500.80041504 341.7354126 0.89176464]	[5.00833801e+02 7.75368286e+02 4.11894530e-01]	[5.00819031e+02 7.72737610e+02 3.96824569e-01]	[4.95688904e+02 7.36798950e+02 3.61934751e-01]	[4.85370178e+02 9.01062073e+02 7.58833766e-01]	[4.67415375e+02 8.95932983e+02 7.58612156e-01]	[4.93066315e+02 8.72714417e+02 7.20257342e-01]
[464.85705566 374.97940063 0.8849051 ]	[475.13519287 418.54867554 0.87571609]	[416.08328247 421.32983398 0.85536122]	[380.12353516 521.21356201 0.93129969]	[352.00595093 608.55059814 0.85992491]	[534.1449585 403.36090088 0.82126433]	[570.05114746 500.66418457 0.83743572]	[582.99084473 585.53704834 0.91646057]	[482.87756348 608.56341553 0.73297507]	[441.67446899 613.67822266 0.68814522]	[462.25524902 749.56616211 0.78095126]	[4.82859985e+02 8.67570679e+02 8.40718448e-01]	[526.48034668 605.96948242 0.70215338]	[541.91033936 757.30126953 0.82029402]	[5.00760284e+02 7.47166077e+02 6.27621055e-01]	[454.54101562 359.58248901 0.91243857]	[480.23654175 357.11016846 0.95594513]	[428.95010376 356.99093628 0.79004937]	[500.77276611 344.29940796 0.84705937]	[5.00841156e+02 7.75342834e+02 4.40064162e-01]	[5.00835480e+02 7.72717773e+02 4.19365913e-01]	[4.95630219e+02 7.34279602e+02 3.57516944e-01]	[4.85379791e+02 9.03542603e+02 7.62081504e-01]	[4.67435883e+02 8.95944092e+02 7.54684508e-01]	[4.93080078e+02 8.72701111e+02 7.23187149e-01]
[464.85305786 375.03988647 0.90031409]	[475.12298584 418.57870483 0.88204193]	[416.08486938 421.34185791 0.85560268]	[380.13745117 521.2401123 0.93678981]	[354.46862793 608.63842773 0.85018384]	[534.12774658 405.83016968 0.8134799 ]	[570.04272461 500.74133301 0.85505885]	[583.00006104 585.57873535 0.91435093]	[482.83877563 608.54284668 0.74202597]	[439.3012085 613.65100098 0.69201624]	[462.21975708 749.60217285 0.77759153]	[4.82850861e+02 8.67569458e+02 8.39748383e-01]	[526.41949463 605.94958496 0.71014881]	[541.8973999 759.85876465 0.80855846]	[5.00832275e+02 7.49595154e+02 6.08831167e-01]	[454.54055786 359.64385986 0.91295946]	[480.23086548 357.16485596 0.95657241]	[428.96359253 357.08132935 0.80229402]	[500.76031494 344.34179688 0.83185977]	[5.03361389e+02 7.75292053e+02 4.47291225e-01]	[5.03371643e+02 7.70280762e+02 4.21363056e-01]	[4.95695831e+02 7.36795044e+02 3.46752077e-01]	[4.85376740e+02 9.03558777e+02 7.64826417e-01]	[4.67429443e+02 8.95958557e+02 7.54099071e-01]	[4.93076996e+02 8.72692932e+02 7.23458588e-01]
[464.86276245 375.11450195 0.90557742]	[475.11495972 418.63442993 0.88802195]	[416.06341553 421.39053345 0.84404904]	[380.11923218 521.35241699 0.94371778]	[354.55725098 613.66589355 0.8514303 ]	[534.12097168 405.91970825 0.80466318]	[570.01348877 500.79260254 0.85450971]	[585.34112549 588.00268555 0.90615302]	[482.83895874 611.08685303 0.72810352]	[439.27996826 616.25817871 0.69025689]	[459.83157349 749.58337402 0.78380072]	[4.82837982e+02 8.67613220e+02 8.46281111e-01]	[526.44238281 606.02758789 0.70038223]	[541.84100342 757.31085205 0.80576813]	[5.00837646e+02 7.49668579e+02 6.65109277e-01]	[452.08255005 359.69815063 0.90892845]	[480.2300415 357.20376587 0.95488596]	[428.97918701 357.1668396 0.79988897]	[500.73135376 346.86849976 0.82306188]	[5.00841125e+02 7.77919739e+02 4.62242782e-01]	[5.03285034e+02 7.72800171e+02 4.40855861e-01]	[4.98160492e+02 7.39374023e+02 4.01858777e-01]	[4.85365875e+02 9.03559692e+02 7.64747620e-01]	[4.67420471e+02 8.95971863e+02 7.54568815e-01]	[4.93067383e+02 8.72737732e+02 7.20475435e-01]
[464.84014893 377.56451416 0.91907597]	[475.11993408 418.70529175 0.89528668]	[416.06695557 423.84741211 0.8371501 ]	[380.27493286 521.34716797 0.92395878]	[357.14691162 613.71722412 0.8720541 ]	[534.14581299 408.47573853 0.80020916]	[570.02478027 500.89794922 0.86000448]	[582.99865723 588.03442383 0.90932339]	[482.89001465 611.08422852 0.72726369]	[439.3097229 613.70220947 0.69601065]	[459.81045532 749.62353516 0.77763999]	[4.82823425e+02 8.67604797e+02 8.46084654e-01]	[526.5135498 606.07391357 0.69121552]	[541.74182129 759.87341309 0.7963562 ]	[5.00839447e+02 7.49665344e+02 6.67964220e-01]	[452.04455566 359.7918396 0.89557254]	[480.2086792 359.62252808 0.95849025]	[428.97012329 359.63250732 0.80828393]	[500.67230225 351.9331665 0.81073165]	[5.00835327e+02 7.80426941e+02 4.68087107e-01]	[5.03311005e+02 7.75261963e+02 4.42050099e-01]	[4.95672974e+02 7.39351807e+02 3.94904196e-01]	[4.85386230e+02 9.03545593e+02 7.64942825e-01]	[4.67434204e+02 8.95968262e+02 7.55943775e-01]	[4.93054230e+02 8.72720276e+02 7.19099104e-01]
[464.82424927 377.58267212 0.92110991]	[475.10372925 418.73809814 0.8946923 ]	[416.04882812 423.88000488 0.83205307]	[380.32589722 521.40722656 0.92426276]	[359.58435059 616.21343994 0.87503099]	[534.13470459 410.99389648 0.80229145]	[570.01757812 503.24905396 0.86663336]	[582.98553467 588.07824707 0.90350854]	[482.91882324 611.07470703 0.72525626]	[441.71035767 613.69726562 0.69975096]	[459.76959229 747.13214111 0.77848995]	[4.82803253e+02 8.67600403e+02 8.47549200e-01]	[526.50604248 606.07409668 0.69642496]	[539.32086182 762.42669678 0.78876376]	[5.00810913e+02 7.49630615e+02 6.52306497e-01]	[452.02566528 359.80249023 0.89278084]	[480.20422363 359.63720703 0.95725793]	[428.97241211 359.66387939 0.80945331]	[500.67999268 351.97506714 0.81715417]	[5.03367188e+02 7.77822388e+02 4.40957755e-01]	[5.03429993e+02 7.72725769e+02 4.15961206e-01]	[4.95622833e+02 7.36795471e+02 3.69149536e-01]	[4.85369751e+02 9.01066711e+02 7.64605641e-01]	[4.67405579e+02 8.95953552e+02 7.58398116e-01]	[4.90555450e+02 8.72717712e+02 7.17438340e-01]
[462.44488525 377.59661865 0.92268336]	[475.07247925 418.77767944 0.89276719]	[413.59103394 423.92199707 0.81757659]	[380.34457397 523.78442383 0.9412629 ]	[359.65466309 618.81634521 0.88795352]	[534.14312744 411.01876831 0.8138144 ]	[567.59143066 503.29486084 0.87621373]	[582.95959473 588.09906006 0.88581395]	[482.88076782 608.61358643 0.74286687]	[441.70782471 613.6875 0.70038086]	[459.76626587 747.1651001 0.77697313]	[4.82794098e+02 8.67599365e+02 8.41746509e-01]	[526.42352295 606.04553223 0.70801526]	[539.28582764 764.97180176 0.78586513]	[5.03298126e+02 7.47085510e+02 4.75436091e-01]	[452.02835083 359.79824829 0.88766503]	[480.19921875 359.63757324 0.95835727]	[428.9786377 359.63830566 0.8158145 ]	[500.67050171 351.93423462 0.82575965]	[5.18740173e+02 7.70111755e+02 4.12784249e-01]	[5.21325500e+02 7.67521057e+02 3.42874974e-01]	[4.95670624e+02 7.34258667e+02 2.25739002e-01]	[4.85356354e+02 9.01067566e+02 7.68066764e-01]	[4.64954041e+02 8.95938232e+02 7.63318717e-01]	[4.90543640e+02 8.72705139e+02 7.08596408e-01]
[462.44665527 377.60339355 0.92290294]	[472.60186768 418.78955078 0.88975024]	[413.56951904 426.36877441 0.81140774]	[380.36224365 523.80700684 0.93877745]	[359.76815796 621.28918457 0.87985307]	[534.12493896 411.0199585 0.81412041]	[567.57159424 503.26739502 0.87829083]	[582.940979 588.08081055 0.88904446]	[482.88867188 611.07067871 0.75104189]	[441.73242188 613.69506836 0.70531058]	[459.79336548 749.58660889 0.77927417]	[4.82777161e+02 8.67605042e+02 8.42649221e-01]	[526.41668701 606.06005859 0.71339571]	[539.23052979 764.94256592 0.77612615]	[5.03272522e+02 7.47017212e+02 4.33530122e-01]	[452.03390503 359.80258179 0.88604617]	[480.20285034 359.63793945 0.95823908]	[428.97781372 359.64837646 0.81832659]	[500.68527222 351.94781494 0.83333182]	[5.21238770e+02 7.67679810e+02 3.86131108e-01]	[5.26458130e+02 7.65000183e+02 3.08393300e-01]	[4.95666992e+02 7.34274963e+02 1.92918688e-01]	[4.85363556e+02 9.01062317e+02 7.65979946e-01]	[4.67391785e+02 8.95941650e+02 7.60489762e-01]	[4.90526611e+02 8.72711182e+02 7.10548401e-01]
[462.44692993 377.60668945 0.92102408]	[472.59487915 418.79977417 0.89051193]	[413.57235718 426.38674927 0.81213194]	[382.74035645 523.85852051 0.93231493]	[362.25164795 621.41326904 0.87720883]	[534.11193848 411.01434326 0.81255668]	[567.57452393 503.30737305 0.87533134]	[582.91101074 588.10302734 0.88286299]	[482.86978149 611.1171875 0.75625068]	[441.69799805 616.21240234 0.70550871]	[459.81143188 749.61541748 0.78633595]	[4.82763794e+02 8.67590942e+02 8.38910460e-01]	[526.41802979 608.54699707 0.70674884]	[536.74169922 764.95904541 0.77112901]	[5.03295410e+02 7.44527100e+02 4.32022452e-01]	[452.04064941 359.8117981 0.88196647]	[480.21380615 359.6590271 0.96485323]	[428.99954224 359.67138672 0.82666785]	[500.68023682 354.48519897 0.8488273 ]	[5.21281067e+02 7.67648315e+02 3.84112954e-01]	[5.34101013e+02 7.62430725e+02 3.09265614e-01]	[4.98174316e+02 7.36836548e+02 1.85861975e-01]	[4.85364288e+02 9.01026367e+02 7.66662717e-01]	[4.64957855e+02 8.95916443e+02 7.65327573e-01]	[4.90508820e+02 8.72705383e+02 7.07359731e-01]
[462.45175171 377.60629272 0.92106706]	[472.59564209 418.7989502 0.89042372]	[413.56707764 426.38650513 0.81066215]	[382.74267578 523.85699463 0.9322511 ]	[362.25112915 621.41387939 0.8776437 ]	[534.11206055 411.01477051 0.81272388]	[567.57415771 503.30303955 0.87507266]	[582.91149902 588.11230469 0.88126218]	[482.87207031 611.11340332 0.75705475]	[441.69970703 616.20666504 0.70581341]	[459.79980469 749.56231689 0.78751582]	[4.82767090e+02 8.67591553e+02 8.38516235e-01]	[526.41845703 608.54168701 0.70705199]	[536.74017334 764.95422363 0.77058274]	[5.03289062e+02 7.44528259e+02 4.40617085e-01]	[452.04440308 359.81118774 0.88263488]	[480.21295166 359.65704346 0.96356511]	[428.99465942 359.67315674 0.82385451]	[500.67318726 354.49050903 0.84205377]	[5.21264587e+02 7.67649048e+02 3.88500750e-01]	[5.31580261e+02 7.62459961e+02 3.12940329e-01]	[4.95684723e+02 7.34267822e+02 1.90458342e-01]	[4.85366608e+02 9.01039307e+02 7.67210960e-01]	[4.67399689e+02 8.95930359e+02 7.63504386e-01]	[4.90513184e+02 8.72703186e+02 7.10851967e-01]
[464.82901001 377.61474609 0.92170626]	[472.59783936 418.80319214 0.88684976]	[413.56976318 426.40084839 0.8078683 ]	[382.7638855 523.98474121 0.91388136]	[362.34777832 623.79199219 0.8673197 ]	[534.12078857 411.01724243 0.81255722]	[567.53533936 503.26870728 0.88100559]	[582.90509033 588.12133789 0.88276786]	[482.87075806 611.13378906 0.76193291]	[441.67477417 616.23291016 0.70928407]	[459.7980957 747.14355469 0.79484481]	[4.82774811e+02 8.67607300e+02 8.39253128e-01]	[526.43469238 608.56512451 0.70725983]	[536.72668457 764.93969727 0.76575911]	[5.00763580e+02 7.44429871e+02 4.00110334e-01]	[452.04766846 359.8175354 0.88033348]	[480.21191406 359.65145874 0.95881546]	[428.97897339 359.66983032 0.81673229]	[500.67852783 352.02374268 0.83282375]	[5.18783325e+02 7.67584595e+02 3.53314757e-01]	[5.31557373e+02 7.57404114e+02 2.74393260e-01]	[4.87949371e+02 7.29110779e+02 1.67750210e-01]	[4.85365417e+02 9.01056458e+02 7.62402356e-01]	[4.67395416e+02 8.95940186e+02 7.60654807e-01]	[4.90527313e+02 8.72714355e+02 7.11953998e-01]
[462.45562744 377.62033081 0.923702 ]	[472.58642578 421.14489746 0.87785524]	[413.54827881 426.44946289 0.80677217]	[382.80566406 523.99847412 0.8975746 ]	[364.86315918 623.80566406 0.85582215]	[534.1270752 410.98208618 0.80206293]	[567.52349854 503.25949097 0.87980652]	[582.90429688 590.57757568 0.88296646]	[482.90219116 611.13726807 0.7561639 ]	[441.6867981 616.24420166 0.71272546]	[459.76617432 749.59082031 0.80528009]	[4.82774933e+02 8.67604553e+02 8.37396681e-01]	[526.47723389 608.56335449 0.70451194]	[5.39168518e+02 7.62482727e+02 7.50912130e-01]	[5.03292419e+02 7.29173706e+02 2.07514018e-01]	[452.01742554 359.81192017 0.88210666]	[480.21670532 359.63845825 0.95937937]	[428.96588135 359.66983032 0.83865094]	[500.68081665 354.47543335 0.84145296]	[5.21400940e+02 7.62491821e+02 2.30767474e-01]	[5.41721497e+02 7.52283325e+02 2.02065513e-01]	[0. 0. 0.]	[4.85361725e+02 9.01030823e+02 7.60665298e-01]	[4.67398041e+02 8.95924194e+02 7.59188175e-01]	[4.90533661e+02 8.72716187e+02 7.04748094e-01]
[462.45852661 377.64413452 0.92701662]	[472.56842041 421.15887451 0.88022369]	[413.50997925 428.93713379 0.80314773]	[382.82269287 526.3927002 0.88914746]	[367.3430481 623.79595947 0.8521173 ]	[534.13519287 410.99304199 0.80258954]	[567.4833374 500.89419556 0.88449967]	[582.9017334 590.54449463 0.88778651]	[482.88671875 611.07116699 0.75511622]	[441.68658447 613.71209717 0.70591688]	[459.76409912 752.17474365 0.80658978]	[4.82769714e+02 8.67596436e+02 8.37602973e-01]	[526.44042969 606.06445312 0.70816153]	[5.34181702e+02 7.62506470e+02 7.44127691e-01]	[5.08506165e+02 7.26498108e+02 1.27896696e-01]	[452.00088501 359.83657837 0.879574 ]	[480.22372437 359.65087891 0.95898104]	[428.94378662 359.68179321 0.83765465]	[500.69122314 354.52075195 0.85290194]	[5.23868164e+02 7.59926880e+02 2.15258956e-01]	[5.41896423e+02 7.52277466e+02 2.14468375e-01]	[0. 0. 0.]	[4.82937531e+02 9.01001648e+02 7.60074079e-01]	[4.64952454e+02 8.95887939e+02 7.65666246e-01]	[4.90531921e+02 8.72691528e+02 7.08811045e-01]
[464.81945801 377.62988281 0.92643774]	[472.56771851 421.15371704 0.88018066]	[413.50671387 428.93756104 0.80225599]	[382.83911133 526.40856934 0.88559276]	[367.36853027 621.40716553 0.85183364]	[534.13079834 410.97622681 0.8013925 ]	[567.49285889 500.87780762 0.88653505]	[582.89416504 588.11602783 0.889489 ]	[482.87884521 611.08007812 0.75455469]	[441.68334961 616.19506836 0.70380771]	[459.77996826 752.25531006 0.80385655]	[4.82771362e+02 8.67609985e+02 8.39450359e-01]	[526.42346191 606.07452393 0.70824593]	[5.36654541e+02 7.62435852e+02 7.36680865e-01]	[5.08483429e+02 7.23982300e+02 1.14552319e-01]	[452.01696777 359.8354187 0.88050884]	[480.22363281 359.6494751 0.95740753]	[428.93945312 359.65649414 0.83890277]	[500.69180298 354.47555542 0.84627968]	[5.23803711e+02 7.57301453e+02 1.79084897e-01]	[5.41924072e+02 7.52187012e+02 1.72994331e-01]	[0. 0. 0.]	[4.82936768e+02 9.00986694e+02 7.60344326e-01]	[4.67393036e+02 8.95881531e+02 7.66586840e-01]	[4.90542999e+02 8.72696533e+02 7.06307769e-01]
[464.82955933 377.61471558 0.92336679]	[472.57418823 421.14254761 0.87915629]	[413.49993896 428.92214966 0.80246383]	[382.85263062 526.40344238 0.88366187]	[367.36633301 621.39080811 0.84877294]	[534.13745117 410.97253418 0.80179209]	[567.48382568 500.83551025 0.88526237]	[582.89520264 588.11676025 0.88883775]	[482.8477478 608.59320068 0.75946778]	[439.3142395 613.67181396 0.70237345]	[459.79730225 752.18640137 0.80761689]	[4.82773499e+02 8.67607910e+02 8.39423001e-01]	[524.01904297 606.04870605 0.71307856]	[5.36669006e+02 7.62417236e+02 7.32144773e-01]	[5.05949280e+02 7.23918335e+02 1.18848555e-01]	[452.0345459 359.82077026 0.88194817]	[480.23138428 359.64013672 0.95882249]	[428.95022583 359.6394043 0.83957183]	[500.69165039 354.46627808 0.84214497]	[5.23791992e+02 7.54830627e+02 1.80807814e-01]	[5.41920288e+02 7.49761108e+02 1.73121661e-01]	[0. 0. 0.]	[4.82943329e+02 9.00990967e+02 7.62020528e-01]	[4.67396027e+02 8.95884583e+02 7.67479479e-01]	[4.90536285e+02 8.72699463e+02 7.07045972e-01]
[464.82275391 377.58184814 0.92109823]	[472.58898926 418.80111694 0.87890315]	[413.50982666 428.9095459 0.80405056]	[382.81106567 523.99981689 0.89590877]	[364.82687378 623.80029297 0.85862565]	[534.15557861 410.95761108 0.8009513 ]	[567.49157715 500.84057617 0.87968898]	[582.93127441 588.07977295 0.89505303]	[482.83618164 611.07501221 0.75798255]	[439.31292725 613.69213867 0.70177406]	[459.79370117 752.17944336 0.80662298]	[4.82770233e+02 8.67598389e+02 8.38306844e-01]	[524.01037598 608.51599121 0.7068885 ]	[5.34102112e+02 7.62415649e+02 7.31494725e-01]	[5.08511414e+02 7.21437805e+02 1.16004348e-01]	[452.0491333 359.79501343 0.88704515]	[480.2338562 359.63702393 0.96040529]	[429.0005188 359.66445923 0.83833873]	[500.70925903 354.51498413 0.8492102 ]	[5.23805542e+02 7.54856506e+02 1.82256833e-01]	[5.41948853e+02 7.52165100e+02 1.85479239e-01]	[0. 0. 0.]	[4.82938721e+02 9.00990601e+02 7.63894498e-01]	[4.67394836e+02 8.95883240e+02 7.68116593e-01]	[4.90530426e+02 8.72690979e+02 7.10936844e-01]
[464.85528564 377.56378174 0.9143222 ]	[472.60519409 418.79055786 0.87848836]	[413.5328064 426.42590332 0.80905086]	[382.81878662 523.95458984 0.90120977]	[362.34033203 621.38769531 0.86244178]	[534.17150879 410.94491577 0.80090988]	[567.49584961 500.85247803 0.87505996]	[582.93457031 588.05096436 0.89843464]	[482.83135986 608.60919189 0.75939578]	[441.6762085 613.66668701 0.70476329]	[459.78414917 749.74206543 0.81096894]	[4.82779572e+02 8.67586609e+02 8.37844253e-01]	[523.98754883 606.07312012 0.71139234]	[5.34106140e+02 7.59925781e+02 7.32873321e-01]	[5.08469360e+02 7.23931641e+02 1.30175173e-01]	[454.53652954 359.78451538 0.88719094]	[480.25228882 359.62277222 0.9633044 ]	[431.46893311 359.65905762 0.84215474]	[500.71411133 354.49783325 0.84412295]	[5.23793640e+02 7.54861511e+02 1.91885173e-01]	[5.41921265e+02 7.52169006e+02 1.94817841e-01]	[0. 0. 0.]	[4.82938904e+02 9.00987854e+02 7.63244152e-01]	[4.67399475e+02 8.95879639e+02 7.67025173e-01]	[4.90554443e+02 8.70320435e+02 7.13352621e-01]
[464.88018799 377.5541687 0.9098056 ]	[475.074646 418.76794434 0.88076389]	[413.54867554 426.36801147 0.81709498]	[382.7956543 523.90393066 0.90780443]	[362.27215576 621.39465332 0.87208021]	[534.17498779 410.94168091 0.80101728]	[567.50335693 500.83343506 0.8778246 ]	[582.95355225 588.03826904 0.90070027]	[482.81985474 608.60614014 0.76463014]	[441.67141724 613.668396 0.70743072]	[459.78146362 749.71875 0.81188834]	[4.82778992e+02 8.67578064e+02 8.36098969e-01]	[523.97296143 606.05841064 0.71924406]	[5.34115234e+02 7.59896179e+02 7.28801191e-01]	[5.05923309e+02 7.18881287e+02 1.24727108e-01]	[454.54937744 359.77185059 0.89284062]	[480.26281738 359.59661865 0.96496165]	[428.99502563 359.6434021 0.84171844]	[500.71380615 352.00808716 0.83224988]	[5.23778503e+02 7.54819763e+02 1.87028557e-01]	[5.41917603e+02 7.49755554e+02 1.84184000e-01]	[0. 0. 0.]	[4.82943268e+02 9.00988586e+02 7.68241167e-01]	[4.67403748e+02 8.95877319e+02 7.71180153e-01]	[4.90551666e+02 8.70318665e+02 7.14740217e-01]
[464.91741943 377.53988647 0.90294838]	[475.08462524 418.76083374 0.88089031]	[413.55340576 426.35174561 0.81655151]	[382.78030396 523.85284424 0.91452581]	[362.25338745 621.30957031 0.86165351]	[534.1762085 408.4708252 0.80206919]	[567.49560547 500.80029297 0.87549758]	[582.96435547 587.99505615 0.90410799]	[482.84182739 608.5927124 0.77102733]	[441.6897583 613.64733887 0.71180212]	[459.7661438 749.65393066 0.81068426]	[4.82785675e+02 8.65121948e+02 8.31520617e-01]	[523.99206543 606.05224609 0.72348005]	[5.34096191e+02 7.59924683e+02 7.37389803e-01]	[5.03390137e+02 7.18831055e+02 1.35642856e-01]	[454.57861328 359.76467896 0.89653897]	[480.28167725 359.58456421 0.96801883]	[429.0012207 359.62835693 0.8419919 ]	[500.72711182 351.97994995 0.83261997]	[5.23782349e+02 7.54819824e+02 1.71307370e-01]	[5.41945068e+02 7.49736084e+02 1.75223365e-01]	[0. 0. 0.]	[4.82945526e+02 8.98507629e+02 7.64635503e-01]	[4.67399017e+02 8.95854370e+02 7.70438552e-01]	[4.90563049e+02 8.70297668e+02 7.10918188e-01]
[464.92251587 377.50793457 0.89882952]	[475.09210205 418.74398804 0.8827281 ]	[413.55969238 423.90863037 0.82099563]	[382.75009155 523.81536865 0.9183414 ]	[359.83282471 618.81292725 0.85777867]	[534.18322754 408.45806885 0.8021059 ]	[567.51556396 500.83435059 0.87413007]	[582.96405029 588.00891113 0.90290773]	[482.84100342 608.54699707 0.7794832 ]	[441.68096924 611.13592529 0.71661383]	[459.77865601 749.61541748 0.81367999]	[4.82786499e+02 8.65115112e+02 8.30790758e-01]	[524.00146484 606.00946045 0.73011827]	[5.34103088e+02 7.59893921e+02 7.32393324e-01]	[5.05884338e+02 7.16294739e+02 1.28211126e-01]	[454.59866333 359.73410034 0.90655041]	[480.28329468 357.2364502 0.96645916]	[431.48361206 359.61328125 0.84576458]	[500.737854 349.44296265 0.83059192]	[5.23813110e+02 7.54771667e+02 1.56591684e-01]	[5.41990967e+02 7.49704102e+02 1.63892180e-01]	[0. 0. 0.]	[4.82944305e+02 8.98501099e+02 7.64117181e-01]	[4.67398773e+02 8.95847534e+02 7.69807220e-01]	[4.90564453e+02 8.70298279e+02 7.13311553e-01]
[464.89987183 377.49053955 0.89641976]	[475.10308838 418.74136353 0.88325894]	[413.55474854 423.91091919 0.8193804 ]	[382.75341797 523.78875732 0.92036527]	[359.77166748 618.81958008 0.86986613]	[536.65258789 408.45196533 0.80466038]	[567.496521 500.77853394 0.87340474]	[582.9631958 587.99432373 0.90399057]	[482.82952881 606.06842041 0.78267199]	[441.66925049 608.61779785 0.72138393]	[459.77731323 747.137146 0.81575871]	[4.82787018e+02 8.65099060e+02 8.30724239e-01]	[523.9987793 605.95019531 0.7327711 ]	[5.34098755e+02 7.57373230e+02 7.33166397e-01]	[5.03380676e+02 7.13703247e+02 1.48425713e-01]	[454.58230591 359.71310425 0.90687013]	[480.2694397 357.21734619 0.96842968]	[431.48916626 359.59829712 0.84777403]	[500.75271606 349.40435791 0.84281814]	[5.23803284e+02 7.52355591e+02 1.59255892e-01]	[5.41987427e+02 7.49662598e+02 1.67340532e-01]	[0. 0. 0.]	[4.85348450e+02 8.98507446e+02 7.61008263e-01]	[4.67404449e+02 8.95859009e+02 7.67740965e-01]	[4.90569855e+02 8.70287476e+02 7.17823386e-01]
[464.90307617 377.48754883 0.89599091]	[475.09960938 418.74102783 0.88221943]	[413.55551147 423.9074707 0.81982899]	[382.76144409 523.7824707 0.92018145]	[359.77230835 618.81408691 0.86934149]	[536.64654541 408.45352173 0.80370897]	[567.49645996 500.77841187 0.87289208]	[582.96246338 587.99273682 0.90455818]	[482.83837891 606.06945801 0.77936465]	[441.67456055 608.61657715 0.71986878]	[459.79199219 747.13793945 0.81747705]	[4.82777161e+02 8.65092590e+02 8.30098927e-01]	[524.00769043 605.94940186 0.73026353]	[5.34103394e+02 7.57379700e+02 7.32228756e-01]	[5.03406464e+02 7.11190674e+02 1.45770818e-01]	[454.58969116 359.71612549 0.90755373]	[480.2701416 357.21984863 0.96871316]	[431.49475098 359.61654663 0.8487559 ]	[500.7487793 349.42324829 0.84169668]	[5.23834961e+02 7.52352844e+02 1.54153228e-01]	[5.44282959e+02 7.49670593e+02 1.67376980e-01]	[0. 0. 0.]	[4.85363159e+02 8.98509583e+02 7.59993613e-01]	[4.67409912e+02 8.95863159e+02 7.66147971e-01]	[4.90537842e+02 8.70282532e+02 7.14367151e-01]
[464.91873169 375.09536743 0.88973486]	[475.09667969 418.70874023 0.87913358]	[413.57281494 423.85827637 0.82710618]	[382.78695679 523.77832031 0.91939169]	[359.76403809 618.75274658 0.86648315]	[534.17797852 408.4072876 0.8051765 ]	[567.50946045 500.76043701 0.86851132]	[582.95666504 587.97967529 0.90524495]	[482.82415771 606.07965088 0.77958101]	[439.31893921 608.61865234 0.71998078]	[459.77600098 747.13433838 0.82192457]	[4.82786499e+02 8.65114746e+02 8.32281947e-01]	[523.99731445 605.97186279 0.7339679 ]	[5.31606201e+02 7.57362183e+02 7.37213135e-01]	[5.05908173e+02 7.11199768e+02 1.38223395e-01]	[454.60394287 359.70239258 0.91131479]	[480.27868652 357.20700073 0.97067535]	[431.48846436 359.60580444 0.8479771 ]	[500.76150513 349.39624023 0.83711618]	[5.23826660e+02 7.52315857e+02 1.57548159e-01]	[5.44275452e+02 7.49663574e+02 1.69771329e-01]	[0. 0. 0.]	[4.85353577e+02 9.00980896e+02 7.57983387e-01]	[4.67408264e+02 8.95874573e+02 7.64195740e-01]	[4.90554016e+02 8.70296326e+02 7.16951489e-01]
[464.89025879 375.06436157 0.89078164]	[475.09387207 418.69866943 0.87878847]	[413.56781006 423.84075928 0.82847071]	[382.77026367 523.77893066 0.92224324]	[359.73983765 618.7666626 0.87291247]	[534.17388916 408.394104 0.80612946]	[567.50341797 500.77301025 0.86788619]	[582.949646 587.98162842 0.90473604]	[482.8170166 606.07629395 0.78130037]	[439.30715942 611.08129883 0.72239518]	[459.78039551 747.15264893 0.82534254]	[4.82787354e+02 8.65127136e+02 8.34200025e-01]	[523.99981689 605.96130371 0.73437929]	[5.31616516e+02 7.57363708e+02 7.36444354e-01]	[5.03385834e+02 7.13704590e+02 1.36988193e-01]	[454.58950806 359.68008423 0.9117744 ]	[480.26394653 357.19589233 0.96951079]	[431.47698975 359.58435059 0.84504271]	[500.75457764 349.42108154 0.84358394]	[5.23815186e+02 7.52329346e+02 1.60483539e-01]	[5.41991821e+02 7.49670471e+02 1.69773102e-01]	[0. 0. 0.]	[4.85357330e+02 9.00991760e+02 7.57566869e-01]	[4.67411987e+02 8.95886047e+02 7.63669312e-01]	[4.90555328e+02 8.70305786e+02 7.18490601e-01]
[464.87402344 375.05331421 0.89141524]	[475.09063721 418.67843628 0.8764745 ]	[413.57196045 423.82702637 0.82928556]	[382.76733398 523.765625 0.92213881]	[359.74417114 618.75384521 0.8723101 ]	[534.16064453 405.90963745 0.81129652]	[567.50024414 500.77450562 0.87034208]	[582.93725586 587.97503662 0.90625614]	[482.79226685 606.07342529 0.78070265]	[439.28845215 611.08673096 0.72032815]	[459.76043701 747.12744141 0.82367629]	[4.82790894e+02 8.65134583e+02 8.35000992e-01]	[523.97052002 605.95245361 0.7370311 ]	[5.31624695e+02 7.57346252e+02 7.39621401e-01]	[5.03330322e+02 7.11200012e+02 1.55066192e-01]	[454.57513428 359.66809082 0.91044384]	[480.25671387 357.19537354 0.97112215]	[431.46759033 359.58026123 0.84584641]	[500.74935913 351.92477417 0.85154432]	[5.23818054e+02 7.52308838e+02 1.58566535e-01]	[5.41992798e+02 7.49644226e+02 1.69965357e-01]	[0. 0. 0.]	[4.85354187e+02 9.01001221e+02 7.58394599e-01]	[4.67410767e+02 8.95893372e+02 7.62952328e-01]	[4.90569672e+02 8.70312988e+02 7.21829176e-01]
[464.84375 375.0375061 0.89448082]	[475.0736084 418.66680908 0.87164688]	[413.55163574 423.83300781 0.82773656]	[382.75610352 523.77514648 0.92144454]	[359.75927734 618.77557373 0.87068886]	[534.13433838 405.88427734 0.81241775]	[567.50378418 500.73077393 0.87008798]	[582.92547607 587.97241211 0.90698367]	[482.79034424 608.52392578 0.77763486]	[439.27319336 611.13153076 0.71344209]	[459.74487305 749.57446289 0.82444704]	[4.82789825e+02 8.65118835e+02 8.32796752e-01]	[523.97412109 605.98126221 0.73183817]	[5.34091309e+02 7.57369934e+02 7.39116251e-01]	[5.03397919e+02 7.16262573e+02 1.30269215e-01]	[454.53668213 359.64123535 0.91043186]	[480.24731445 357.18389893 0.96978283]	[428.95581055 357.19552612 0.84406501]	[500.74853516 351.93118286 0.85227054]	[5.23803284e+02 7.52303955e+02 1.57826379e-01]	[5.41981262e+02 7.49672546e+02 1.65436745e-01]	[0. 0. 0.]	[4.85351105e+02 9.01005859e+02 7.56999373e-01]	[4.67410889e+02 8.95896729e+02 7.61466324e-01]	[4.90575775e+02 8.70297607e+02 7.22564220e-01]
[464.84356689 375.03479004 0.89365709]	[475.06808472 418.66305542 0.87035978]	[413.53808594 423.82891846 0.82670504]	[382.76153564 523.77764893 0.92079133]	[359.7701416 618.77081299 0.86791003]	[534.13085938 405.8757019 0.81324983]	[567.50811768 500.74359131 0.86976045]	[582.92755127 587.97906494 0.90617377]	[482.80075073 608.53381348 0.77601451]	[439.28317261 611.14550781 0.71195465]	[459.74639893 749.57287598 0.82345712]	[4.82791229e+02 8.65116516e+02 8.32438469e-01]	[523.98272705 605.98669434 0.73063576]	[5.34101868e+02 7.57373962e+02 7.40588367e-01]	[5.03382843e+02 7.16271118e+02 1.37680545e-01]	[454.53689575 359.64019775 0.91036195]	[480.24588013 357.18307495 0.97023588]	[428.96032715 357.20431519 0.8449555 ]	[500.74691772 351.94442749 0.85517925]	[5.23814087e+02 7.52312439e+02 1.59890324e-01]	[5.41982361e+02 7.49676453e+02 1.70109928e-01]	[0. 0. 0.]	[4.85352783e+02 9.01003906e+02 7.56664634e-01]	[4.67411469e+02 8.95894836e+02 7.61556923e-01]	[4.90576874e+02 8.70296936e+02 7.22802401e-01]
[462.44100952 375.00204468 0.89357269]	[475.06665039 418.65472412 0.87033021]	[413.53265381 423.79656982 0.83148158]	[382.74346924 523.79711914 0.92538279]	[362.20419312 618.77856445 0.85710037]	[534.13043213 405.90444946 0.80910552]	[567.5123291 500.71859741 0.86938494]	[582.92340088 587.97375488 0.90830606]	[482.81488037 608.5166626 0.77637178]	[439.29174805 611.12042236 0.71419096]	[459.70077515 749.59106445 0.82149827]	[4.82788300e+02 8.65098145e+02 8.30630660e-01]	[524.00622559 605.96807861 0.73016566]	[5.36683533e+02 7.57335938e+02 7.39988446e-01]	[5.05899994e+02 7.18884583e+02 1.22096248e-01]	[452.01229858 359.5949707 0.91314107]	[480.22085571 357.13970947 0.96370578]	[426.42105103 357.09286499 0.83615404]	[500.73083496 349.42456055 0.85201138]	[5.23803345e+02 7.52266785e+02 1.64791435e-01]	[5.41926331e+02 7.49648926e+02 1.58517793e-01]	[0. 0. 0.]	[4.85351929e+02 9.00979248e+02 7.54597902e-01]	[4.67412323e+02 8.95878113e+02 7.58670449e-01]	[4.93051392e+02 8.70283020e+02 7.20565796e-01]
[462.42861938 375.00628662 0.89664888]	[475.06716919 418.65429688 0.87068558]	[413.54211426 423.7824707 0.83383483]	[382.75033569 523.80725098 0.92457002]	[362.21447754 618.78375244 0.85523373]	[534.1295166 405.90914917 0.80861199]	[567.50726318 500.69573975 0.86726904]	[582.92431641 585.58837891 0.91094685]	[482.80612183 608.50134277 0.77962679]	[439.28317261 611.09606934 0.71736145]	[459.67950439 749.58642578 0.82062161]	[4.82790619e+02 8.65080627e+02 8.27750444e-01]	[524.00219727 605.96081543 0.73234528]	[5.36681824e+02 7.57327148e+02 7.39752293e-01]	[5.05960876e+02 7.18875916e+02 1.20866962e-01]	[451.9928894 359.60202026 0.91116261]	[480.20684814 357.1361084 0.96084595]	[426.41650391 357.10409546 0.83631456]	[500.71588135 349.40316772 0.84585994]	[5.23835510e+02 7.52273010e+02 1.59424171e-01]	[5.41959412e+02 7.49659668e+02 1.58327967e-01]	[0. 0. 0.]	[4.85361053e+02 8.98517578e+02 7.53905773e-01]	[4.67418701e+02 8.95872681e+02 7.60310590e-01]	[4.93058319e+02 8.70263123e+02 7.21476316e-01]
[462.41137695 375.01925659 0.90484542]	[472.58718872 418.65774536 0.86934191]	[413.51217651 423.79934692 0.82955319]	[382.74996948 523.82745361 0.92321354]	[362.22549438 618.79229736 0.8556881 ]	[534.11383057 405.89944458 0.80824947]	[567.48455811 500.65402222 0.86148208]	[582.91906738 585.58331299 0.91091722]	[482.80682373 608.52288818 0.77806795]	[439.28259277 611.12280273 0.71443808]	[459.68582153 749.60516357 0.82171017]	[4.82795715e+02 8.65103333e+02 8.29493761e-01]	[524.0022583 605.98187256 0.73092693]	[5.36679504e+02 7.57311279e+02 7.38622963e-01]	[5.08480682e+02 7.18862427e+02 1.05308272e-01]	[449.5161438 359.60772705 0.91096675]	[480.19458008 357.14022827 0.96021616]	[426.41592407 357.12701416 0.83867276]	[500.70574951 349.40960693 0.84579623]	[5.23833862e+02 7.52207214e+02 1.49335489e-01]	[5.41987183e+02 7.49641541e+02 1.46664560e-01]	[0. 0. 0.]	[4.85359558e+02 9.00975342e+02 7.52140880e-01]	[4.67418365e+02 8.95879822e+02 7.58931398e-01]	[4.93065308e+02 8.70288757e+02 7.20416129e-01]
[462.39431763 375.01605225 0.90804005]	[472.5838623 418.66497803 0.87013483]	[413.50518799 423.80465698 0.82806236]	[382.73944092 523.83575439 0.92500728]	[362.24380493 621.29138184 0.85922927]	[534.12341309 405.92007446 0.80579495]	[567.48242188 500.66494751 0.86190712]	[582.91790771 585.59338379 0.90949714]	[482.80157471 608.52441406 0.7786532 ]	[439.2722168 611.1204834 0.71476173]	[459.68118286 749.62567139 0.82249594]	[4.82805695e+02 8.65121277e+02 8.29379320e-01]	[524.00769043 605.99310303 0.7296958 ]	[5.36657043e+02 7.57316040e+02 7.38383710e-01]	[5.08476501e+02 7.18864136e+02 1.11389652e-01]	[449.50354004 359.61349487 0.91083252]	[480.1736145 357.14196777 0.9574182 ]	[426.42657471 357.16543579 0.84306341]	[500.69055176 349.42034912 0.84672445]	[5.23828369e+02 7.52234802e+02 1.57328099e-01]	[5.41972656e+02 7.49658081e+02 1.55121133e-01]	[0. 0. 0.]	[4.85350372e+02 9.00980713e+02 7.52116024e-01]	[4.67417694e+02 8.95881592e+02 7.59350121e-01]	[4.93078156e+02 8.70306885e+02 7.21506715e-01]
[462.3868103 375.01556396 0.90909588]	[472.57727051 418.668396 0.87163615]	[413.49639893 423.80438232 0.82779473]	[382.75704956 523.8036499 0.9234277 ]	[362.23843384 621.2734375 0.85651392]	[534.12078857 405.92810059 0.80420369]	[567.48132324 500.68786621 0.86326659]	[582.9074707 585.58764648 0.9092766 ]	[482.80596924 608.51611328 0.77529979]	[439.28060913 611.10742188 0.71312833]	[459.6595459 749.62133789 0.81858158]	[4.82808014e+02 8.65101318e+02 8.27316105e-01]	[524.00482178 605.97955322 0.72796208]	[5.36656921e+02 7.57309998e+02 7.36602545e-01]	[5.08496033e+02 7.18836975e+02 1.10152274e-01]	[449.49319458 359.6126709 0.91072947]	[480.16424561 357.1378479 0.95557451]	[426.41815186 357.15603638 0.84611297]	[500.6786499 349.40246582 0.84415621]	[5.23836487e+02 7.52244568e+02 1.58510029e-01]	[5.41975891e+02 7.49658569e+02 1.56909302e-01]	[0. 0. 0.]	[4.85364410e+02 8.98518188e+02 7.52115190e-01]	[4.67426208e+02 8.95878845e+02 7.61550784e-01]	[4.93091034e+02 8.70291077e+02 7.25461960e-01]
[462.37490845 375.01800537 0.91186005]	[472.55780029 418.66784668 0.87116134]	[411.03085327 423.82406616 0.82438523]	[382.75231934 523.83093262 0.92280328]	[362.23718262 621.27746582 0.85786986]	[534.10192871 405.90585327 0.8061446 ]	[567.47930908 500.69915771 0.86439598]	[582.89642334 585.58636475 0.91005069]	[482.81085205 608.53161621 0.77437699]	[439.28363037 611.11846924 0.71302634]	[459.66479492 749.5802002 0.82301253]	[4.82801453e+02 8.65110779e+02 8.28795671e-01]	[524.01049805 605.9979248 0.72677767]	[5.34165344e+02 7.57346558e+02 7.37945318e-01]	[5.08499908e+02 7.16280151e+02 1.14465415e-01]	[449.4753418 359.60818481 0.91160345]	[480.15536499 357.13912964 0.95414722]	[426.39230347 357.131073 0.84944141]	[500.66381836 349.41931152 0.83735228]	[5.23848877e+02 7.52236084e+02 1.53725281e-01]	[5.44261719e+02 7.49645630e+02 1.59346074e-01]	[0. 0. 0.]	[4.85373016e+02 9.00980713e+02 7.53884435e-01]	[4.67437225e+02 8.95888245e+02 7.61368454e-01]	[4.93072693e+02 8.70300232e+02 7.24768460e-01]
[462.37216187 375.01605225 0.91233671]	[472.54663086 418.66320801 0.86895573]	[411.02575684 423.82528687 0.82370675]	[382.7600708 523.83831787 0.92236298]	[362.24060059 621.27954102 0.85781628]	[531.61651611 405.88537598 0.80778909]	[567.44384766 498.25033569 0.85633779]	[582.87432861 585.58569336 0.90896082]	[482.79431152 608.52838135 0.77308488]	[439.27084351 611.13116455 0.71076041]	[459.66107178 749.63250732 0.82158154]	[4.82798462e+02 8.65092224e+02 8.26698005e-01]	[523.9944458 605.98199463 0.72761464]	[5.34171631e+02 7.57338684e+02 7.36563146e-01]	[5.08474609e+02 7.16264587e+02 1.07165568e-01]	[449.47412109 359.61380005 0.91120517]	[480.15023804 357.140625 0.95478123]	[426.39987183 357.15853882 0.84916013]	[500.6647644 349.4239502 0.83722198]	[5.23847839e+02 7.52233521e+02 1.47750527e-01]	[5.44272644e+02 7.49643494e+02 1.51301146e-01]	[0. 0. 0.]	[4.85378967e+02 8.98517090e+02 7.51149774e-01]	[4.67429596e+02 8.95878296e+02 7.61573613e-01]	[4.93071625e+02 8.70277771e+02 7.21048117e-01]
[462.37393188 375.01547241 0.91203845]	[472.54232788 418.66894531 0.8695839 ]	[411.01379395 423.8326416 0.82336646]	[382.76040649 523.84246826 0.92117602]	[362.23834229 621.27685547 0.85749328]	[531.61547852 405.89550781 0.80685157]	[567.44207764 498.23977661 0.85721737]	[582.87390137 585.58331299 0.9096269 ]	[482.79159546 608.53424072 0.77231377]	[439.27154541 611.13586426 0.71001041]	[459.6739502 749.64648438 0.82123315]	[4.82805298e+02 8.65125244e+02 8.29959869e-01]	[523.9888916 605.98883057 0.7282154 ]	[5.34163330e+02 7.57337341e+02 7.37273812e-01]	[5.05968231e+02 7.13759521e+02 1.11921325e-01]	[449.47836304 359.61465454 0.91110849]	[480.14929199 357.13815308 0.95399743]	[426.40682983 357.16189575 0.84690559]	[500.66241455 349.41305542 0.83641994]	[5.23847961e+02 7.52227539e+02 1.45914674e-01]	[5.44277771e+02 7.49636780e+02 1.50779158e-01]	[0. 0. 0.]	[4.85366180e+02 9.00979858e+02 7.51203477e-01]	[4.67431305e+02 8.95884766e+02 7.60332882e-01]	[4.93077271e+02 8.70305359e+02 7.24062741e-01]
[462.37402344 375.01528931 0.91186619]	[472.54718018 418.67434692 0.8701821 ]	[411.01605225 423.83132935 0.82337201]	[382.75701904 523.82537842 0.92231011]	[362.24221802 621.27947998 0.85719383]	[531.62219238 405.91470337 0.80408812]	[567.44439697 498.24993896 0.85765225]	[582.8727417 585.58526611 0.90942532]	[482.78811646 608.54376221 0.76998132]	[439.26855469 611.14752197 0.70761287]	[459.66497803 749.67321777 0.81783545]	[4.82805420e+02 8.65109863e+02 8.27956736e-01]	[523.98388672 605.99884033 0.72646588]	[5.34147949e+02 7.57353577e+02 7.36744404e-01]	[5.08458649e+02 7.16273987e+02 1.11850083e-01]	[449.47879028 359.61514282 0.91125602]	[480.1494751 357.13970947 0.95437139]	[426.4050293 357.16445923 0.84665364]	[500.6630249 349.41546631 0.836447 ]	[5.23845520e+02 7.52257019e+02 1.48623660e-01]	[5.44274902e+02 7.49657227e+02 1.54248714e-01]	[0. 0. 0.]	[4.85374878e+02 9.00979187e+02 7.50738263e-01]	[4.67438568e+02 8.95884888e+02 7.60789454e-01]	[4.93077209e+02 8.70289612e+02 7.23088920e-01]
[462.35528564 374.98724365 0.90930897]	[470.0345459 418.67828369 0.87041157]	[410.97039795 423.84881592 0.81972587]	[382.77026367 523.82025146 0.92155999]	[362.23474121 621.27850342 0.86032099]	[531.58172607 405.89151001 0.80838072]	[565.06121826 498.2671814 0.86296523]	[582.84637451 585.58752441 0.90741944]	[482.79641724 608.56036377 0.76907367]	[439.27505493 613.63665771 0.70813525]	[459.66921997 749.62908936 0.82010716]	[4.82795166e+02 8.65108337e+02 8.28338325e-01]	[523.99389648 606.02355957 0.72305661]	[5.34122070e+02 7.57369080e+02 7.39052892e-01]	[5.05949249e+02 7.13698059e+02 1.15963124e-01]	[449.45361328 359.59179688 0.91184825]	[480.13711548 357.12463379 0.94878542]	[426.36019897 357.10302734 0.84862393]	[500.66223145 346.90530396 0.83202827]	[5.23876770e+02 7.52244141e+02 1.43246010e-01]	[5.44300598e+02 7.49650635e+02 1.56012386e-01]	[0. 0. 0.]	[4.85367828e+02 9.00982788e+02 7.54406214e-01]	[4.67424194e+02 8.95886780e+02 7.64682472e-01]	[4.93069580e+02 8.70289368e+02 7.23697960e-01]
[462.35766602 374.98843384 0.90942514]	[470.04171753 418.671875 0.86932302]	[410.97677612 423.83370972 0.82149631]	[382.76919556 523.82165527 0.92113453]	[362.23364258 621.28173828 0.86101162]	[531.58453369 405.89047241 0.80846673]	[565.06115723 498.26626587 0.8634603 ]	[582.84570312 585.58752441 0.90771967]	[482.8024292 608.55249023 0.77008903]	[439.28088379 613.63446045 0.70930141]	[459.67092896 749.62927246 0.81802344]	[4.82792175e+02 8.65103943e+02 8.28841269e-01]	[523.99719238 606.01055908 0.72411329]	[5.34129150e+02 7.57363892e+02 7.37010956e-01]	[5.05973846e+02 7.13747314e+02 1.08322926e-01]	[449.45843506 359.59320068 0.9116106 ]	[480.1361084 357.12750244 0.94839227]	[426.3671875 357.11712646 0.85080504]	[500.66287231 346.89373779 0.83328825]	[5.23868347e+02 7.52249634e+02 1.45479992e-01]	[5.44292603e+02 7.49645935e+02 1.54940486e-01]	[0. 0. 0.]	[4.85365784e+02 9.00981506e+02 7.54345655e-01]	[4.67423523e+02 8.95885986e+02 7.65678585e-01]	[4.93063599e+02 8.70281372e+02 7.22994447e-01]
[462.36459351 374.98699951 0.90747374]	[470.01419067 418.67510986 0.87112427]	[410.94308472 423.84381104 0.81750554]	[382.78860474 523.8527832 0.91531408]	[362.24755859 621.32965088 0.86780244]	[531.5647583 405.89108276 0.81000435]	[565.03375244 498.20120239 0.86113966]	[582.82965088 585.55834961 0.90831536]	[482.7878418 606.06768799 0.78011364]	[439.28295898 611.0904541 0.71894813]	[459.67050171 749.5904541 0.81463009]	[4.82789490e+02 8.65101990e+02 8.29133928e-01]	[523.96582031 605.95477295 0.73801535]	[5.31623718e+02 7.57329834e+02 7.34717011e-01]	[5.03415894e+02 7.08595886e+02 1.20722547e-01]	[449.46536255 359.58883667 0.91189641]	[480.14624023 357.12902832 0.95136046]	[426.3555603 357.10452271 0.8534162 ]	[500.66708374 346.88626099 0.83089268]	[5.23902649e+02 7.52221130e+02 1.40043706e-01]	[5.44320557e+02 7.49630920e+02 1.56307086e-01]	[0. 0. 0.]	[4.85366364e+02 9.00987610e+02 7.55368710e-01]	[4.67422028e+02 8.95890198e+02 7.65726388e-01]	[4.93063965e+02 8.70282471e+02 7.24341512e-01]
[462.37179565 374.98937988 0.90551126]	[470.01553345 418.68301392 0.8724944 ]	[410.94125366 423.85021973 0.81616569]	[382.79641724 523.86334229 0.91253227]	[362.26791382 621.36865234 0.87109905]	[531.56817627 405.91183472 0.8082391 ]	[565.03546143 498.21572876 0.86418104]	[582.81671143 585.55413818 0.90713817]	[482.77828979 606.06976318 0.78161418]	[439.28512573 611.09069824 0.72048432]	[459.65362549 749.57061768 0.81127733]	[4.82788269e+02 8.65098816e+02 8.29011917e-01]	[523.94604492 605.95849609 0.7432192 ]	[5.31616760e+02 7.57329041e+02 7.36037374e-01]	[5.03349762e+02 7.08570984e+02 1.28427088e-01]	[449.47305298 359.58648682 0.91164964]	[480.15512085 357.12872314 0.95264727]	[426.35742188 357.10787964 0.85345966]	[500.66952515 346.88348389 0.82964647]	[5.23887207e+02 7.52227356e+02 1.38860554e-01]	[5.44309692e+02 7.49630737e+02 1.54448420e-01]	[0. 0. 0.]	[4.85369537e+02 9.00994690e+02 7.56674170e-01]	[4.67422729e+02 8.95896851e+02 7.66117573e-01]	[4.93067657e+02 8.70280701e+02 7.27410495e-01]
[462.38049316 374.9911499 0.90387166]	[469.99520874 418.68618774 0.87441993]	[408.46536255 423.86169434 0.81479865]	[382.81066895 523.90698242 0.90508467]	[362.3444519 621.37072754 0.85891598]	[531.54498291 405.90194702 0.81140351]	[565.03936768 498.25354004 0.86762142]	[582.80761719 585.56707764 0.90186727]	[482.78283691 606.07434082 0.77950275]	[439.28887939 611.09576416 0.72001886]	[459.66040039 749.56896973 0.80946225]	[4.82795319e+02 8.65094727e+02 8.28931808e-01]	[523.94683838 605.96765137 0.74197179]	[5.31605225e+02 7.57351746e+02 7.36856461e-01]	[5.03333832e+02 7.08624939e+02 1.33596003e-01]	[449.48901367 359.58532715 0.91135293]	[480.16452026 357.12808228 0.9546181 ]	[426.36434937 357.11376953 0.8542558 ]	[500.67254639 346.88952637 0.83116549]	[5.23886292e+02 7.52235291e+02 1.36938617e-01]	[5.44307800e+02 7.49636963e+02 1.57472163e-01]	[0. 0. 0.]	[4.85368042e+02 9.01018860e+02 7.56939232e-01]	[4.67415649e+02 8.95910034e+02 7.66615570e-01]	[4.93082611e+02 8.70276428e+02 7.27986813e-01]
[462.38186646 374.99206543 0.90523183]	[469.99581909 418.68463135 0.87165517]	[408.46289062 423.87109375 0.81312072]	[382.80459595 523.89819336 0.90852588]	[364.78097534 621.33068848 0.85205334]	[531.54797363 405.89035034 0.81239307]	[565.027771 498.21905518 0.86725134]	[582.8057251 585.56622314 0.90272683]	[482.76712036 608.50915527 0.77809238]	[439.27236938 611.11352539 0.71670222]	[459.66970825 747.14886475 0.81241977]	[4.82802704e+02 8.65107666e+02 8.30753267e-01]	[523.92980957 605.98413086 0.74320942]	[5.31599915e+02 7.57348206e+02 7.38930285e-01]	[5.00824158e+02 7.08635437e+02 1.41297251e-01]	[449.48989868 359.58810425 0.91207689]	[480.16702271 357.13439941 0.95650542]	[426.36920166 357.12530518 0.85472912]	[500.66702271 349.36502075 0.82623941]	[5.23874512e+02 7.52275879e+02 1.34464577e-01]	[5.44310730e+02 7.49651489e+02 1.54021785e-01]	[0. 0. 0.]	[4.85373779e+02 9.01004150e+02 7.58150280e-01]	[4.67424805e+02 8.95901794e+02 7.70691216e-01]	[4.93085938e+02 8.70290283e+02 7.27321982e-01]
[462.3923645 374.99917603 0.90325308]	[469.98641968 418.71853638 0.87556332]	[408.43365479 423.91674805 0.80509347]	[382.77560425 523.93109131 0.91083628]	[364.82189941 621.36187744 0.85192096]	[531.55889893 408.38513184 0.81036091]	[565.02508545 498.24633789 0.86633366]	[582.79876709 585.56317139 0.90206313]	[482.76248169 608.53027344 0.78008306]	[439.2649231 611.12420654 0.71887374]	[459.65142822 747.15319824 0.80684328]	[4.82776123e+02 8.65106934e+02 8.35581362e-01]	[523.93005371 606.01312256 0.74093962]	[5.31557983e+02 7.57380798e+02 7.37737656e-01]	[5.00757294e+02 7.11157227e+02 1.56676009e-01]	[449.49957275 359.59179688 0.91281128]	[480.18182373 357.14187622 0.96128273]	[426.36975098 357.13140869 0.85479897]	[500.67684937 349.4052124 0.82634598]	[5.23834595e+02 7.54724976e+02 1.41489387e-01]	[5.44263367e+02 7.49694275e+02 1.57962650e-01]	[0. 0. 0.]	[4.85381348e+02 9.00991638e+02 7.55273759e-01]	[4.67437469e+02 8.95902466e+02 7.63323665e-01]	[4.90571533e+02 8.70282227e+02 7.31934667e-01]
[462.39657593 375.00509644 0.90244764]	[469.97546387 418.70983887 0.87669671]	[408.43807983 423.91494751 0.80535364]	[382.76928711 523.96606445 0.90749252]	[364.8765564 621.32647705 0.84258175]	[531.5491333 408.38317871 0.81306946]	[565.01782227 498.22045898 0.86644644]	[582.7989502 585.56262207 0.90017581]	[482.75286865 608.50524902 0.78138179]	[439.25717163 611.10198975 0.71950203]	[459.65744019 747.09863281 0.80921364]	[4.82778137e+02 8.65108521e+02 8.35763574e-01]	[523.92150879 605.98565674 0.742158 ]	[5.31571472e+02 7.57358154e+02 7.39850104e-01]	[4.98209167e+02 7.08601074e+02 1.82415783e-01]	[449.50521851 359.59057617 0.90864116]	[480.17803955 357.12774658 0.95623022]	[426.36276245 357.10214233 0.84211707]	[500.67034912 346.90298462 0.81941062]	[5.23825562e+02 7.52322937e+02 1.33719161e-01]	[5.44277283e+02 7.49645264e+02 1.51978672e-01]	[0. 0. 0.]	[4.85381989e+02 9.01009216e+02 7.55387902e-01]	[4.67439178e+02 8.95917419e+02 7.62632728e-01]	[4.90577393e+02 8.70283997e+02 7.31617391e-01]
[462.40014648 375.00845337 0.90257061]	[469.97207642 418.71450806 0.87914729]	[408.42892456 423.91885376 0.8021099 ]	[382.76171875 523.97344971 0.90653884]	[367.34860229 621.30688477 0.8396374 ]	[531.550354 408.39916992 0.81464994]	[565.02209473 498.23605347 0.87034172]	[582.79937744 585.55841064 0.90042961]	[482.75506592 608.5045166 0.7841711 ]	[439.26010132 611.10424805 0.72155607]	[459.67254639 747.06860352 0.81012398]	[4.82774384e+02 8.65109131e+02 8.36998582e-01]	[523.92614746 605.9776001 0.74400902]	[5.31589661e+02 7.57353577e+02 7.39667654e-01]	[4.95671722e+02 7.08586670e+02 2.04550892e-01]	[449.51000977 359.58822632 0.9041639 ]	[480.16772461 357.10769653 0.94891274]	[426.35748291 357.08694458 0.83380747]	[500.66271973 346.85736084 0.81980157]	[5.23834656e+02 7.52326233e+02 1.33097783e-01]	[5.44276184e+02 7.49626343e+02 1.53001979e-01]	[0. 0. 0.]	[4.85387085e+02 9.01021362e+02 7.53722250e-01]	[4.67438080e+02 8.95926208e+02 7.61508703e-01]	[4.90566620e+02 8.70285522e+02 7.33023882e-01]
[462.39797974 375.00683594 0.90238225]	[469.97213745 418.71603394 0.87957144]	[408.42068481 426.34060669 0.80285382]	[382.7611084 523.97198486 0.90646672]	[367.34881592 621.32281494 0.84199929]	[531.54968262 408.40167236 0.81522447]	[565.03131104 498.2510376 0.87052655]	[582.79888916 585.5637207 0.89977759]	[482.74822998 608.50897217 0.78419065]	[439.25546265 611.11212158 0.72149944]	[459.66830444 747.0848999 0.80958956]	[4.82771912e+02 8.65122986e+02 8.37502480e-01]	[523.91790771 605.98144531 0.74539512]	[5.31563538e+02 7.57368164e+02 7.37444699e-01]	[4.95629456e+02 7.08582764e+02 2.02169478e-01]	[449.50897217 359.58319092 0.90547031]	[480.17492676 357.1076355 0.95177442]	[426.35269165 357.08053589 0.83701563]	[500.66970825 346.8414917 0.82398039]	[5.23831360e+02 7.52351685e+02 1.29321665e-01]	[5.44281311e+02 7.49643860e+02 1.51104674e-01]	[0. 0. 0.]	[4.85371735e+02 9.01025696e+02 7.52971828e-01]	[4.67427368e+02 8.95931702e+02 7.60637581e-01]	[4.90576904e+02 8.70297302e+02 7.32241571e-01]
[462.40328979 375.0022583 0.90149653]	[469.97116089 418.71524048 0.87660432]	[408.42221069 423.92095947 0.80280733]	[382.7562561 523.96728516 0.90826648]	[367.35455322 621.34637451 0.84407878]	[531.53570557 408.38919067 0.8153618 ]	[565.02008057 498.23590088 0.87124676]	[582.80133057 585.56488037 0.90033162]	[482.74441528 608.53564453 0.7822305 ]	[439.25534058 611.13824463 0.71941984]	[459.6786499 747.1072998 0.80951041]	[4.82776245e+02 8.67571411e+02 8.40708971e-01]	[523.91387939 606.00897217 0.74108511]	[5.31548584e+02 7.57390808e+02 7.36968458e-01]	[4.95686768e+02 7.08625916e+02 1.87944964e-01]	[449.51046753 359.58712769 0.90502268]	[480.17544556 357.11242676 0.95304489]	[426.34924316 357.09542847 0.83624297]	[500.67404175 346.8866272 0.81760925]	[5.23835815e+02 7.52352783e+02 1.25224724e-01]	[5.44289368e+02 7.49651794e+02 1.48186490e-01]	[0. 0. 0.]	[4.85369843e+02 9.01034729e+02 7.51676679e-01]	[4.67422394e+02 8.95941284e+02 7.59391606e-01]	[4.90578979e+02 8.70320618e+02 7.30781019e-01]
[462.39819336 374.99749756 0.90098172]	[469.9682312 418.71841431 0.87678844]	[408.41403198 426.34350586 0.80409145]	[382.75268555 523.97570801 0.90751529]	[367.35317993 621.35632324 0.84517348]	[531.53302002 408.39178467 0.8146773 ]	[565.01898193 498.24050903 0.87018752]	[582.80041504 585.56549072 0.89963949]	[482.74386597 608.53381348 0.78199899]	[439.25415039 611.13793945 0.72001016]	[459.68197632 747.11260986 0.81134695]	[4.82763916e+02 8.65139954e+02 8.39339972e-01]	[523.91229248 606.00933838 0.74203646]	[5.31547363e+02 7.59868774e+02 7.36932337e-01]	[4.98183075e+02 7.08608826e+02 1.84323326e-01]	[449.50662231 359.58596802 0.90898395]	[480.18487549 357.12362671 0.95908076]	[426.35183716 357.10717773 0.84545994]	[500.67816162 349.38986206 0.82221591]	[5.23863647e+02 7.54720337e+02 1.29113421e-01]	[5.44288086e+02 7.49669617e+02 1.53759912e-01]	[0. 0. 0.]	[4.85364655e+02 9.01033325e+02 7.53429472e-01]	[4.67416931e+02 8.95939209e+02 7.61439621e-01]	[4.90566132e+02 8.70312317e+02 7.29720652e-01]
[462.4050293 375.00186157 0.9004541 ]	[469.95535278 418.72076416 0.87602985]	[408.41217041 426.34603882 0.79864269]	[382.7456665 523.97369385 0.90791452]	[367.349823 621.35559082 0.84584802]	[529.06719971 408.39031982 0.81749028]	[565.00671387 498.23757935 0.87941593]	[582.79504395 585.57073975 0.89945674]	[482.75881958 608.53411865 0.78566831]	[439.26974487 611.13763428 0.72151518]	[459.71508789 747.03137207 0.8129338 ]	[4.82759796e+02 8.65135437e+02 8.39838743e-01]	[523.92193604 606.00408936 0.74390906]	[5.31548218e+02 7.59877380e+02 7.39740908e-01]	[4.95627106e+02 7.06088745e+02 2.22431809e-01]	[449.51196289 359.59155273 0.90243739]	[480.16470337 357.10604858 0.94692099]	[426.35394287 357.09957886 0.83100927]	[500.66625977 346.86288452 0.81107163]	[5.23885376e+02 7.52351257e+02 1.22883707e-01]	[5.44313904e+02 7.49631592e+02 1.53533891e-01]	[0. 0. 0.]	[4.85386505e+02 9.01020813e+02 7.57422328e-01]	[4.67429810e+02 8.95933594e+02 7.61964679e-01]	[4.90544403e+02 8.70315613e+02 7.31598973e-01]
[462.40097046 374.99725342 0.89998209]	[469.95465088 418.70986938 0.87670845]	[408.42144775 423.89633179 0.8059541 ]	[382.7484436 523.93762207 0.91311443]	[364.87631226 621.36859131 0.84710121]	[529.07519531 408.40557861 0.81597131]	[565.0045166 498.22891235 0.87501681]	[582.79052734 585.56451416 0.89918393]	[482.75534058 608.51812744 0.79019481]	[439.27233887 611.12640381 0.72526258]	[459.7114563 747.03057861 0.81687951]	[4.82770233e+02 8.67578857e+02 8.42888713e-01]	[523.90899658 605.99078369 0.74751526]	[5.31547180e+02 7.59868164e+02 7.38723397e-01]	[4.95677551e+02 7.08557007e+02 2.08344698e-01]	[449.50759888 359.58337402 0.90383089]	[480.17224121 357.10269165 0.95013112]	[426.34689331 357.08248901 0.83618593]	[500.66308594 346.85421753 0.81893194]	[5.23875183e+02 7.52322998e+02 1.22630276e-01]	[5.44316528e+02 7.49633545e+02 1.52210131e-01]	[0. 0. 0.]	[4.85370941e+02 9.01043457e+02 7.54501224e-01]	[4.67420990e+02 8.95948608e+02 7.60385394e-01]	[4.90562103e+02 8.70327881e+02 7.35974431e-01]
[462.40133667 374.97842407 0.89461309]	[467.49746704 418.68658447 0.87587553]	[408.41470337 423.87002563 0.8085916 ]	[382.74188232 523.91009521 0.91607744]	[364.84890747 621.38183594 0.85242432]	[529.06494141 405.92092896 0.81932735]	[564.99645996 498.20950317 0.87523466]	[582.78204346 585.54925537 0.89820898]	[482.74441528 608.51177979 0.78858811]	[439.27005005 611.11975098 0.72467756]	[459.72421265 747.02142334 0.81919861]	[4.82774963e+02 8.67579041e+02 8.42786431e-01]	[523.89147949 605.98400879 0.7469576 ]	[5.31569458e+02 7.57381836e+02 7.39100039e-01]	[4.93119812e+02 7.08586914e+02 2.18143404e-01]	[449.50671387 359.56994629 0.90277559]	[480.16796875 357.09237671 0.94729137]	[426.34579468 357.08181763 0.83479786]	[500.65493774 346.85354614 0.81794554]	[0. 0. 0.]	[0. 0. 0.]	[0. 0. 0.]	[4.85366119e+02 9.01021545e+02 7.53211737e-01]	[4.67420074e+02 8.95931885e+02 7.61981010e-01]	[4.90568329e+02 8.70333557e+02 7.37571120e-01]
[462.39111328 372.53555298 0.88974679]	[467.46356201 418.65582275 0.87898803]	[408.41015625 423.83731079 0.81071901]	[382.72167969 523.85827637 0.92379463]	[364.77484131 621.35595703 0.85424823]	[529.02386475 405.86325073 0.83013713]	[564.99700928 498.14044189 0.86250937]	[582.78570557 585.49914551 0.90357172]	[482.74337769 606.05187988 0.7866199 ]	[439.27389526 611.08001709 0.72263378]	[459.73690796 747.01470947 0.81933749]	[4.82768585e+02 8.65129517e+02 8.39946747e-01]	[523.88842773 605.94158936 0.74701506]	[5.31609924e+02 7.57353333e+02 7.42096305e-01]	[4.90544403e+02 7.08559204e+02 2.26706058e-01]	[449.49301147 357.2303772 0.90071368]	[480.14480591 357.07925415 0.94271231]	[423.90985107 357.05206299 0.83390534]	[498.26483154 346.83728027 0.81946605]	[0. 0. 0.]	[0. 0. 0.]	[0. 0. 0.]	[4.85377228e+02 9.00995117e+02 7.51118422e-01]	[4.67430878e+02 8.95913391e+02 7.63329625e-01]	[4.90545776e+02 8.70310364e+02 7.37159610e-01]
[462.38989258 372.53494263 0.88988572]	[467.46557617 418.65640259 0.87900168]	[408.41107178 423.83917236 0.80936062]	[382.72134399 523.87304688 0.92284131]	[364.771698 621.3616333 0.85584998]	[529.02423096 405.86514282 0.8301813 ]	[565.00183105 498.15057373 0.86618984]	[582.78588867 585.49957275 0.90412492]	[482.73986816 606.05310059 0.78678375]	[439.27041626 611.08239746 0.72303694]	[459.74914551 747.02618408 0.82205409]	[4.82769073e+02 8.65130249e+02 8.40532899e-01]	[523.88946533 605.94061279 0.74777722]	[5.31619324e+02 7.57342590e+02 7.42606759e-01]	[4.88000732e+02 7.08544495e+02 2.36393169e-01]	[449.49072266 357.228302 0.89951992]	[480.14212036 357.07891846 0.94132984]	[423.90557861 357.04904175 0.83217549]	[498.2673645 346.82659912 0.81976283]	[0. 0. 0.]	[0. 0. 0.]	[0. 0. 0.]	[4.85383392e+02 9.00986145e+02 7.53595710e-01]	[4.67436829e+02 8.95908752e+02 7.65750945e-01]	[4.90542694e+02 8.70311707e+02 7.38330126e-01]
[462.36206055 372.50476074 0.88636625]	[467.47476196 418.61502075 0.87583661]	[408.43771362 421.39758301 0.81861132]	[380.34042358 523.82019043 0.92948568]	[362.33251953 621.3706665 0.85900605]	[529.05535889 405.84082031 0.82679313]	[565.00897217 498.13067627 0.86077046]	[582.7911377 585.47399902 0.90519053]	[482.74203491 608.54962158 0.77975416]	[439.22848511 613.63623047 0.70711923]	[459.69979858 747.09185791 0.83367276]	[4.82788666e+02 8.65127380e+02 8.40264082e-01]	[523.93676758 606.01220703 0.73859292]	[5.36657593e+02 7.54791077e+02 7.53224552e-01]	[4.93125214e+02 7.11126343e+02 2.19986156e-01]	[449.46795654 357.19360352 0.90031803]	[480.11160278 357.04110718 0.92887962]	[423.85742188 354.57199097 0.83015782]	[498.26208496 341.80569458 0.84350616]	[0. 0. 0.]	[0. 0. 0.]	[0. 0. 0.]	[4.85349884e+02 9.00996643e+02 7.52661169e-01]	[4.67412415e+02 8.95909485e+02 7.64244020e-01]	[4.93068573e+02 8.70304688e+02 7.41809249e-01]
[462.36291504 372.50662231 0.88690221]	[467.47366333 418.61224365 0.87573719]	[408.43765259 421.39620972 0.8189733 ]	[380.3414917 523.81939697 0.92878532]	[362.33078003 621.36975098 0.85931134]	[529.05322266 405.83639526 0.82729834]	[565.0145874 498.13278198 0.86141157]	[582.79144287 585.47357178 0.90532976]	[482.74435425 608.55511475 0.77901602]	[439.23043823 613.64324951 0.70686692]	[459.70739746 747.10388184 0.83676207]	[4.82788452e+02 8.65118347e+02 8.39641690e-01]	[523.93798828 606.0178833 0.7377488 ]	[5.36658691e+02 7.54790894e+02 7.53103375e-01]	[4.95637512e+02 7.11160278e+02 2.20886499e-01]	[449.46905518 357.19448853 0.90068972]	[480.11254883 357.04275513 0.92955458]	[423.8572998 354.57376099 0.83010572]	[498.25881958 341.81375122 0.84105414]	[0. 0. 0.]	[0. 0. 0.]	[0. 0. 0.]	[4.85351715e+02 9.00995605e+02 7.53705740e-01]	[4.67416046e+02 8.95908752e+02 7.65203118e-01]	[4.93063446e+02 8.70298767e+02 7.42423832e-01]
[462.36541748 372.49041748 0.88957298]	[467.46621704 418.61697388 0.88613331]	[408.42941284 423.7723999 0.81813091]	[380.31689453 523.79504395 0.93532497]	[362.35601807 621.33258057 0.85075784]	[529.04376221 405.849823 0.82645613]	[564.99224854 495.69284058 0.85787648]	[582.80432129 585.41937256 0.91525739]	[482.76931763 608.58312988 0.77041268]	[439.23861694 613.65301514 0.70580941]	[459.75848389 747.08551025 0.82372814]	[4.82786621e+02 8.65118591e+02 8.42800856e-01]	[523.98956299 606.02740479 0.72776091]	[539.23223877 752.28729248 0.78728074]	[4.87993439e+02 7.39362427e+02 4.39671785e-01]	[449.46109009 357.19900513 0.90828919]	[477.72921753 357.03741455 0.92567956]	[423.82809448 354.58337402 0.83065486]	[498.24765015 341.78646851 0.84225255]	[5.03376282e+02 7.67528625e+02 2.44458646e-01]	[5.03316254e+02 7.62453918e+02 1.84525087e-01]	[4.82793823e+02 7.23931824e+02 2.08000153e-01]	[4.85362427e+02 9.00988342e+02 7.56136179e-01]	[4.67418976e+02 8.95905579e+02 7.69473553e-01]	[4.90567047e+02 8.70302856e+02 7.36351788e-01]
[462.3588562 372.48239136 0.89310247]	[467.49209595 418.54455566 0.86580604]	[408.45675659 421.33529663 0.82862312]	[380.31436157 521.33770752 0.90619594]	[364.7840271 621.26251221 0.84320223]	[529.02416992 403.34609985 0.83211523]	[564.96765137 493.04077148 0.8311283 ]	[582.77154541 582.97271729 0.91616398]	[482.79507446 605.94970703 0.76448679]	[439.28384399 608.51593018 0.71810204]	[459.80477905 747.0491333 0.79665649]	[4.82745819e+02 8.62574768e+02 8.39132249e-01]	[524.00579834 603.42980957 0.72766948]	[541.70977783 749.60736084 0.85562259]	[4.98213226e+02 7.49700989e+02 7.08897054e-01]	[449.44107056 357.2119751 0.91163045]	[477.72198486 357.05023193 0.92635864]	[423.80233765 354.5531311 0.81969649]	[498.22747803 341.75708008 0.81448042]	[4.90508667e+02 7.88109192e+02 4.45592135e-01]	[4.93094086e+02 7.85552063e+02 4.48861837e-01]	[4.93077820e+02 7.41892822e+02 4.47267443e-01]	[4.85386322e+02 8.98487976e+02 7.48779833e-01]	[4.67411316e+02 8.95893127e+02 7.64692485e-01]	[4.90502930e+02 8.70256409e+02 7.30746388e-01]
[462.36914062 372.4781189 0.89068002]	[467.47698975 416.14868164 0.86201572]	[408.44030762 421.31713867 0.83073527]	[380.30996704 521.34863281 0.90213591]	[364.78286743 618.7744751 0.83795208]	[528.99951172 403.29937744 0.84056681]	[564.98577881 490.48220825 0.82745004]	[582.82037354 582.89434814 0.91853559]	[482.76898193 605.89923096 0.76549816]	[439.24835205 606.06652832 0.71995777]	[459.75689697 747.01928711 0.7704612 ]	[4.82706024e+02 8.62529907e+02 8.40263069e-01]	[523.99517822 603.362854 0.72052097]	[541.75146484 747.15545654 0.84874761]	[5.00676117e+02 7.54800659e+02 7.22173035e-01]	[449.45233154 357.20361328 0.90999663]	[477.73217773 357.04321289 0.92489415]	[423.77490234 354.49002075 0.81514758]	[498.22637939 341.72442627 0.81170791]	[4.95652069e+02 7.93270325e+02 5.96795797e-01]	[4.98258606e+02 7.90708130e+02 6.33448958e-01]	[4.95598206e+02 7.47015869e+02 4.89483804e-01]	[4.85362183e+02 8.98471863e+02 7.52784729e-01]	[4.67393066e+02 8.95878296e+02 7.65162826e-01]	[4.87969696e+02 8.70240967e+02 7.26679206e-01]
[462.37286377 372.44454956 0.88619494]	[467.46865845 416.10903931 0.85727298]	[408.43991089 421.27822876 0.83520448]	[380.30783081 521.32318115 0.90033758]	[364.81951904 618.7567749 0.83251697]	[528.99200439 403.26217651 0.84565318]	[564.97247314 487.95925903 0.83826244]	[582.82147217 582.82940674 0.91654396]	[482.8482666 603.49072266 0.7640357 ]	[441.67086792 606.06842041 0.72693795]	[459.65377808 744.4901123 0.74558401]	[4.80383423e+02 8.62536682e+02 8.40395987e-01]	[526.44207764 603.35424805 0.71932471]	[541.84552002 749.61968994 0.86654323]	[4.98144897e+02 7.57358948e+02 6.65293634e-01]	[449.45657349 357.18276978 0.90956259]	[477.73043823 357.02249146 0.92026329]	[421.37789917 351.96224976 0.81348842]	[498.21084595 339.29736328 0.80952579]	[4.98182312e+02 8.06077576e+02 5.39186895e-01]	[5.00750061e+02 8.00929321e+02 5.38326919e-01]	[4.93058289e+02 7.47084595e+02 4.49006259e-01]	[4.85353455e+02 8.98503174e+02 7.47286499e-01]	[4.64956512e+02 8.95897827e+02 7.60269463e-01]	[4.87964539e+02 8.70239075e+02 7.18668103e-01]
[462.38009644 369.93463135 0.88232154]	[467.48834229 416.06115723 0.84735239]	[408.45321655 421.2192688 0.8336494 ]	[380.29071045 521.2923584 0.90384853]	[364.8210144 616.22692871 0.82700306]	[529.00439453 400.86923218 0.84648812]	[564.97088623 485.44128418 0.85420752]	[582.82440186 580.28491211 0.89403647]	[482.78665161 603.40228271 0.77004057]	[439.27059937 605.97412109 0.73764557]	[459.68280029 744.50463867 0.75996149]	[4.82717010e+02 8.59926636e+02 8.36269081e-01]	[526.39483643 600.85400391 0.7107681 ]	[541.86322021 749.77502441 0.85044777]	[4.98234161e+02 7.57366516e+02 6.65357828e-01]	[449.45901489 357.15563965 0.90670955]	[477.73431396 356.98501587 0.91375214]	[421.36199951 349.44775391 0.80934668]	[498.18969727 339.2069397 0.80849135]	[4.98250244e+02 8.08661865e+02 3.71164858e-01]	[5.03278961e+02 8.03561462e+02 3.70238394e-01]	[4.95623138e+02 7.47048035e+02 4.31348324e-01]	[4.85382019e+02 8.95980103e+02 7.58539855e-01]	[4.67399170e+02 8.93439026e+02 7.65316248e-01]	[4.87974213e+02 8.70134399e+02 6.91953003e-01]
[462.37991333 369.93450928 0.88237226]	[467.4901123 416.06045532 0.84672785]	[408.45523071 421.21798706 0.83352274]	[380.29443359 521.29034424 0.90160573]	[364.81744385 616.21081543 0.82649678]	[529.0057373 400.8694458 0.84628344]	[564.97198486 485.44570923 0.85289836]	[582.82562256 580.27069092 0.89106393]	[482.78387451 603.39923096 0.77022249]	[439.26828003 605.96936035 0.73816693]	[459.67614746 744.50280762 0.76107931]	[4.82717621e+02 8.59922058e+02 8.36270571e-01]	[524.02142334 600.85028076 0.71078098]	[541.85650635 752.16644287 0.84947157]	[4.98246368e+02 7.57361145e+02 6.68824434e-01]	[449.45831299 357.15539551 0.90674621]	[477.73495483 356.98379517 0.91368437]	[421.36181641 349.44497681 0.80936563]	[498.19338989 339.20092773 0.80935317]	[4.98251129e+02 8.08642761e+02 3.60512376e-01]	[5.03286560e+02 8.03536438e+02 3.62128019e-01]	[4.95630890e+02 7.47043823e+02 4.36603665e-01]	[4.85381348e+02 8.95979370e+02 7.58590877e-01]	[4.67397644e+02 8.93436523e+02 7.66143084e-01]	[4.87976074e+02 8.70130249e+02 6.93234026e-01]
[462.40744019 369.90356445 0.87803656]	[467.47091675 413.5612793 0.83960617]	[408.4309082 421.16970825 0.83431089]	[380.32077026 521.18743896 0.8818984 ]	[364.86376953 616.1864624 0.81796402]	[528.98553467 400.77157593 0.86714762]	[564.96618652 485.36532593 0.86332726]	[582.83959961 577.73394775 0.87998998]	[482.84976196 603.32305908 0.7578007 ]	[441.68139648 605.90979004 0.73840398]	[457.19747925 744.45129395 0.75015754]	[4.82715607e+02 8.57367126e+02 8.39042246e-01]	[526.44128418 598.30688477 0.70475864]	[541.93267822 749.58282471 0.8435272 ]	[503.34375 770.25170898 0.80087358]	[449.49688721 357.14404297 0.90422201]	[480.10897827 354.59973145 0.91057706]	[421.36541748 346.9067688 0.80462325]	[498.17138672 339.14001465 0.80157459]	[5.05982697e+02 8.34365479e+02 6.80538476e-01]	[5.18739685e+02 8.29201416e+02 7.02968001e-01]	[4.98200623e+02 7.65011536e+02 5.92545152e-01]	[4.85409424e+02 8.98479431e+02 7.37155497e-01]	[4.64956024e+02 8.95840454e+02 7.72209883e-01]	[4.90517914e+02 8.65101685e+02 7.11989641e-01]
[462.41610718 367.4303894 0.87828618]	[464.97128296 411.00140381 0.83791363]	[405.89746094 418.79104614 0.83991468]	[380.27810669 518.79595947 0.88899183]	[364.86245728 611.17352295 0.82046807]	[526.52624512 400.66940308 0.88340193]	[564.97332764 482.86895752 0.87260592]	[582.87237549 575.16033936 0.87682521]	[482.84368896 603.31494141 0.75616252]	[439.28707886 605.90478516 0.73695475]	[457.20730591 741.97406006 0.75879174]	[4.82730164e+02 8.59950989e+02 8.21305096e-01]	[526.49182129 598.28497314 0.69217682]	[544.36254883 749.57983398 0.83744937]	[5.05979858e+02 7.75350708e+02 7.32140005e-01]	[449.49319458 357.10955811 0.89931113]	[480.12994385 354.54916382 0.90785402]	[421.34506226 346.81851196 0.818955 ]	[498.14620972 339.09625244 0.77324337]	[5.13611572e+02 8.42048828e+02 6.65966272e-01]	[5.21339722e+02 8.31795349e+02 7.34969735e-01]	[5.00826019e+02 7.67668396e+02 6.23098135e-01]	[4.85407440e+02 9.01048523e+02 7.24862516e-01]	[4.64932251e+02 8.95915894e+02 7.63393700e-01]	[4.93057556e+02 8.67632202e+02 7.45528162e-01]
[464.86022949 367.34606934 0.86846197]	[464.96298218 403.38842773 0.85732025]	[405.83624268 418.609375 0.83761227]	[380.24667358 518.6696167 0.88135433]	[364.86071777 608.63012695 0.83100241]	[526.50720215 398.11325073 0.87205964]	[564.94024658 480.26742554 0.87162137]	[582.87011719 567.5022583 0.90696192]	[482.86437988 598.2512207 0.72385049]	[439.27441406 603.35107422 0.72078431]	[459.65982056 744.46868896 0.79863489]	[4.82748535e+02 8.62549744e+02 8.38740766e-01]	[526.52362061 590.60791016 0.67778468]	[547.02313232 744.49224854 0.77447748]	[521.30255127 808.56512451 0.836151 ]	[452.06164551 357.03457642 0.88697612]	[480.19342041 354.45291138 0.9075222 ]	[421.37072754 341.71887207 0.83824146]	[498.12686157 336.60827637 0.72085315]	[5.24007446e+02 8.67580444e+02 8.00863147e-01]	[5.41743469e+02 8.52357971e+02 8.00507128e-01]	[5.03463623e+02 8.06048157e+02 6.72023594e-01]	[4.85398895e+02 9.01064331e+02 7.49937415e-01]	[4.67445984e+02 8.95931702e+02 7.68352866e-01]	[4.90540649e+02 8.70118835e+02 7.75604665e-01]
[464.90896606 364.83810425 0.86676311]	[467.41220093 403.28607178 0.8734743 ]	[405.85931396 416.13470459 0.82376701]	[380.27185059 516.12030029 0.87176275]	[364.87557983 606.11663818 0.84983331]	[526.50927734 395.63925171 0.85330337]	[564.94012451 480.16040039 0.86283034]	[582.88153076 565.05517578 0.91197217]	[482.90304565 593.184021 0.72181761]	[439.29818726 600.80999756 0.71353269]	[459.72198486 741.94720459 0.80706793]	[4.82826355e+02 8.62529236e+02 8.35231423e-01]	[529.00256348 588.02746582 0.69173634]	[549.58990479 744.48162842 0.75762427]	[524.0020752 813.82061768 0.84789902]	[454.5708313 356.98114014 0.88158524]	[480.23681641 351.99438477 0.90679431]	[423.77999878 341.67684937 0.83201182]	[498.21130371 336.57571411 0.77399099]	[5.34152100e+02 8.72861755e+02 7.76791513e-01]	[5.44518250e+02 8.67578003e+02 7.70865202e-01]	[5.16187500e+02 8.13808594e+02 6.61913693e-01]	[4.87937958e+02 9.01026123e+02 7.50815153e-01]	[4.69965912e+02 8.95902954e+02 7.85340786e-01]	[4.93092712e+02 8.70136597e+02 7.91663826e-01]
[467.38949585 364.77642822 0.861947 ]	[467.44439697 400.83517456 0.88243997]	[405.84341431 416.02102661 0.81200022]	[380.27114868 513.57159424 0.86284935]	[364.85971069 606.02880859 0.86416996]	[528.9899292 395.55105591 0.82845902]	[564.94580078 477.69500732 0.85252446]	[582.88586426 564.97741699 0.92061758]	[482.9602356 593.15106201 0.71502137]	[441.67700195 600.78759766 0.71293974]	[459.77697754 739.40942383 0.80861288]	[4.82849060e+02 8.62565735e+02 8.26219976e-01]	[531.53594971 588.01464844 0.68814433]	[557.1729126 741.93200684 0.7526449 ]	[5.36644470e+02 8.24029663e+02 8.05447578e-01]	[454.60379028 354.57019043 0.87637186]	[480.27807617 349.46487427 0.90293932]	[423.78182983 339.23498535 0.83175033]	[498.2053833 336.47247314 0.70664144]	[5.41799011e+02 8.75426392e+02 8.19267631e-01]	[5.57184998e+02 8.70192627e+02 7.94859529e-01]	[5.21403625e+02 8.29082336e+02 7.13254094e-01]	[4.87984802e+02 9.01002869e+02 7.44404078e-01]	[4.70043030e+02 8.95902649e+02 7.79683769e-01]	[4.93049194e+02 8.70182800e+02 7.90129066e-01]
[467.38919067 364.77682495 0.86190927]	[467.44372559 400.83389282 0.88243097]	[405.84075928 416.02182007 0.8120383 ]	[380.26803589 513.57489014 0.862055 ]	[364.85928345 606.03076172 0.86370826]	[528.99517822 395.5489502 0.82731223]	[564.94470215 477.69320679 0.85248154]	[582.88574219 564.97784424 0.92056489]	[482.95947266 593.1552124 0.71504271]	[441.67446899 600.79382324 0.7136026 ]	[459.77658081 739.39239502 0.808339 ]	[4.82853577e+02 8.62569153e+02 8.25813591e-01]	[531.53839111 588.01727295 0.6879347 ]	[557.17474365 741.92614746 0.75266868]	[5.36640442e+02 8.24021362e+02 8.04098427e-01]	[454.60388184 354.57107544 0.87642431]	[480.27801514 349.46514893 0.90295577]	[423.78515625 339.23504639 0.8307209 ]	[498.20556641 336.47073364 0.70571905]	[5.41808228e+02 8.75432434e+02 8.18163753e-01]	[5.57186951e+02 8.70191284e+02 7.93506026e-01]	[5.21395996e+02 8.29077393e+02 7.11507261e-01]	[4.87979034e+02 9.01018188e+02 7.45173514e-01]	[4.70038300e+02 8.95911072e+02 7.80592799e-01]	[4.93060730e+02 8.70183594e+02 7.92701781e-01]
[467.41256714 362.30108643 0.87202632]	[467.4291687 400.71417236 0.89090234]	[405.8243103 411.02737427 0.80556202]	[380.28839111 511.0519104 0.86752313]	[364.87905884 605.98797607 0.86780715]	[528.98986816 390.4776001 0.81410915]	[564.95202637 477.61340332 0.84022266]	[582.9161377 564.95123291 0.92624325]	[482.96218872 588.06469727 0.73192376]	[441.67156982 595.73187256 0.70842677]	[459.70147705 736.79449463 0.81067634]	[4.82872253e+02 8.65104370e+02 8.44222903e-01]	[531.54852295 585.4440918 0.70298868]	[557.20257568 729.17254639 0.78403687]	[541.91113281 829.2678833 0.90222764]	[454.62646484 354.50878906 0.8699463 ]	[480.29943848 349.41287231 0.90107644]	[423.80627441 339.20114136 0.83389914]	[498.23294067 334.02786255 0.69272602]	[5.46966675e+02 8.80493958e+02 7.91803062e-01]	[5.64901489e+02 8.72723938e+02 8.04251850e-01]	[5.29041809e+02 8.34365051e+02 6.34793997e-01]	[4.85425079e+02 9.03583801e+02 7.58059084e-01]	[4.69969666e+02 8.95956787e+02 7.78584242e-01]	[4.93115601e+02 8.70245117e+02 8.30915451e-01]
[467.43432617 362.25003052 0.88101852]	[467.48199463 398.19723511 0.88001364]	[405.88742065 408.38174438 0.80049962]	[380.30630493 508.50405884 0.8676309 ]	[367.33239746 603.43347168 0.88064009]	[529.02185059 385.30026245 0.81803221]	[564.96429443 470.02716064 0.82816207]	[582.97821045 562.28192139 0.91758573]	[485.42721558 585.53869629 0.74157876]	[441.78210449 590.62475586 0.71576905]	[459.82736206 731.71520996 0.82897174]	[4.82851959e+02 8.65141235e+02 8.60428989e-01]	[534.11987305 582.96722412 0.71461976]	[559.81268311 729.10430908 0.82683825]	[5.57172058e+02 8.42032288e+02 7.83010721e-01]	[457.07730103 354.47866821 0.87222183]	[480.33364868 349.3732605 0.89865887]	[423.81652832 339.15063477 0.82582223]	[500.69885254 333.95874023 0.72683334]	[564.90246582 890.6239624 0.89704728]	[5.80355896e+02 8.75453552e+02 8.38038802e-01]	[5.44390076e+02 8.49735596e+02 7.36125350e-01]	[4.85433929e+02 9.06093140e+02 7.80557871e-01]	[4.67484589e+02 8.95990112e+02 7.72754371e-01]	[4.93062378e+02 8.70257019e+02 8.39968443e-01]
[467.46228027 362.23699951 0.8788746 ]	[470.01351929 398.14855957 0.87112957]	[408.44332886 403.39117432 0.80721253]	[380.32342529 505.99258423 0.87274522]	[367.34793091 603.38092041 0.87674099]	[529.0657959 382.84893799 0.81542563]	[565.03637695 470.01086426 0.81337398]	[585.36309814 562.28424072 0.91662019]	[485.46826172 588.01153564 0.73180062]	[441.78115845 593.18737793 0.71487331]	[462.22436523 729.24029541 0.8298344 ]	[4.82831360e+02 8.67578247e+02 8.67507458e-01]	[536.7086792 585.40344238 0.71581656]	[559.81030273 726.65789795 0.84404784]	[5.62270264e+02 8.49586060e+02 8.38629246e-01]	[457.10171509 354.46398926 0.87355286]	[480.36196899 349.36413574 0.89641666]	[423.81835938 339.05987549 0.82026899]	[500.70007324 331.47262573 0.70953965]	[5.64973145e+02 8.90756409e+02 8.89811695e-01]	[5.82906067e+02 8.83023132e+02 8.29631686e-01]	[5.49561584e+02 8.54796509e+02 6.79928124e-01]	[4.85412415e+02 9.06095886e+02 7.84767032e-01]	[4.67467560e+02 8.98412598e+02 7.72021234e-01]	[4.93053925e+02 8.70266479e+02 8.22857618e-01]
[467.4614563 362.2359314 0.87868977]	[470.01245117 398.15118408 0.87168765]	[408.44009399 403.39401245 0.8069402 ]	[380.32278442 505.98812866 0.87326735]	[367.35290527 603.39233398 0.87733328]	[529.0680542 382.85177612 0.8151505 ]	[565.0369873 470.01934814 0.81301647]	[585.36120605 562.28741455 0.91709876]	[485.47653198 588.03173828 0.72856969]	[441.79867554 595.69000244 0.71387792]	[462.2208252 731.72052002 0.81870323]	[482.83050537 867.58135986 0.86764354]	[536.71472168 585.41937256 0.71671706]	[559.80767822 729.01824951 0.84509122]	[5.62282898e+02 8.49654724e+02 8.47107708e-01]	[457.09902954 354.46337891 0.87278551]	[480.36233521 346.90115356 0.89724112]	[423.81948853 339.06939697 0.82032722]	[500.70080566 331.45922852 0.71241283]	[5.64971069e+02 8.90757141e+02 8.89838815e-01]	[5.82908997e+02 8.83035706e+02 8.31415772e-01]	[5.52063232e+02 8.54865845e+02 6.77955151e-01]	[4.85403198e+02 9.06095825e+02 7.83878267e-01]	[4.67456299e+02 8.98413574e+02 7.71815598e-01]	[4.93061676e+02 8.70270325e+02 8.21376860e-01]
[467.49813843 362.24542236 0.87064219]	[472.5869751 398.05609131 0.86573309]	[410.98666382 403.27908325 0.8220312 ]	[382.77545166 503.45898438 0.87652856]	[367.40267944 600.83685303 0.84989667]	[531.58642578 382.78942871 0.82255054]	[567.56195068 472.52996826 0.78358817]	[585.5065918 559.824646 0.91102302]	[487.96060181 585.45825195 0.73425686]	[441.81515503 590.56829834 0.71996516]	[462.25830078 731.75982666 0.83060455]	[482.81207275 867.6138916 0.87521279]	[539.2845459 582.8536377 0.72087109]	[562.28588867 726.58288574 0.86328459]	[564.88934326 852.22869873 0.86761492]	[457.1060791 354.46969604 0.87303394]	[482.74368286 346.89251709 0.89523399]	[423.83618164 336.6786499 0.80635118]	[500.74517822 328.90481567 0.71061695]	[5.67523376e+02 8.93345337e+02 8.52124989e-01]	[5.85519592e+02 8.88235840e+02 8.38718295e-01]	[5.59828857e+02 8.59990967e+02 7.54448235e-01]	[4.85401642e+02 9.06111206e+02 7.87717700e-01]	[4.67458099e+02 8.98440552e+02 7.67858267e-01]	[4.90567200e+02 8.70324280e+02 8.04912508e-01]
[470.00079346 362.25814819 0.86475271]	[475.06082153 395.63949585 0.8590132 ]	[411.012146 400.87731934 0.82675898]	[382.84152222 503.37338257 0.88003218]	[369.95724487 600.77319336 0.84502059]	[531.61706543 380.33572388 0.83151174]	[567.58258057 464.87054443 0.80532664]	[585.56958008 557.23345947 0.87404674]	[487.95785522 585.43054199 0.73365682]	[441.81442261 588.06915283 0.72224969]	[462.25286865 731.77282715 0.81862473]	[4.82826752e+02 8.67566284e+02 8.66090059e-01]	[539.26672363 582.8260498 0.71829414]	[562.24719238 726.59173584 0.84626669]	[564.92810059 852.31945801 0.86875665]	[457.13284302 354.50100708 0.88067597]	[482.77185059 346.89846802 0.89262164]	[423.86990356 339.05349731 0.80008733]	[500.77966309 328.91687012 0.73239207]	[5.70031311e+02 8.95843628e+02 8.27535331e-01]	[5.85558289e+02 8.90718140e+02 8.40220928e-01]	[5.62263733e+02 8.62557983e+02 7.60688901e-01]	[4.85364838e+02 9.06100220e+02 7.87805617e-01]	[4.67425751e+02 8.98412964e+02 7.67126322e-01]	[4.93068298e+02 8.70281860e+02 8.06025982e-01]
[470.00076294 362.25845337 0.86481887]	[475.05960083 395.6401062 0.85910922]	[411.00631714 403.24588013 0.82659405]	[382.84014893 503.37200928 0.8804 ]	[369.96121216 600.77416992 0.84535384]	[531.61651611 380.33581543 0.831572 ]	[567.57904053 464.87069702 0.80588782]	[585.56884766 557.23455811 0.87438715]	[487.95852661 585.43707275 0.73310512]	[441.81234741 588.07617188 0.72153336]	[462.25189209 731.77862549 0.81873405]	[482.82870483 867.5859375 0.86988384]	[539.27209473 582.83111572 0.71924996]	[562.24078369 726.57489014 0.84269917]	[564.92987061 852.31561279 0.86898541]	[457.13342285 354.50247192 0.88094544]	[482.77178955 346.89898682 0.8926456 ]	[423.87127686 339.05514526 0.8006345 ]	[500.77722168 328.91995239 0.73187816]	[5.67585083e+02 8.93459717e+02 8.28061938e-01]	[5.85551941e+02 8.90714233e+02 8.39358091e-01]	[5.62270203e+02 8.62553833e+02 7.62868762e-01]	[4.82934998e+02 9.06105957e+02 7.88939178e-01]	[4.67396820e+02 8.98411743e+02 7.68628657e-01]	[4.93075531e+02 8.70295471e+02 8.08505237e-01]
[472.54296875 362.27203369 0.85936105]	[475.09402466 395.60253906 0.85937846]	[413.5196228 400.87719727 0.83137244]	[385.36175537 503.33175659 0.87229544]	[374.97348022 598.28356934 0.85085809]	[531.61169434 380.26690674 0.84426504]	[570.02941895 462.38461304 0.81874996]	[587.98498535 557.20373535 0.85567194]	[490.51473999 585.43310547 0.72108114]	[441.89099121 588.0838623 0.71336788]	[462.30105591 731.68444824 0.8219164 ]	[4.82819275e+02 8.67568054e+02 8.65991175e-01]	[541.73931885 582.8258667 0.7226882 ]	[562.25531006 726.5770874 0.84964776]	[5.64954102e+02 8.54900879e+02 8.51560056e-01]	[457.18695068 354.52716064 0.8901577 ]	[482.82824707 349.37060547 0.89049077]	[426.35955811 339.11523438 0.78105104]	[500.8192749 331.41656494 0.70819163]	[5.70111389e+02 8.95937988e+02 8.05506587e-01]	[5.87996704e+02 8.90823303e+02 8.24694633e-01]	[5.62255676e+02 8.67710571e+02 7.81720638e-01]	[4.85353241e+02 9.03604736e+02 7.85260379e-01]	[4.67415863e+02 8.95972412e+02 7.69759715e-01]	[4.90577393e+02 8.70298767e+02 8.05937409e-01]
[475.12713623 362.25808716 0.87131655]	[477.67623901 395.56771851 0.88097292]	[416.12011719 400.85684204 0.85424221]	[390.46704102 503.32055664 0.8591252 ]	[375.11672974 598.27789307 0.87186527]	[536.73797607 380.22113037 0.85533285]	[572.63323975 462.25585938 0.83522892]	[590.57995605 557.20050049 0.83008939]	[495.60281372 585.45141602 0.72129649]	[444.41091919 590.57385254 0.69594985]	[462.34887695 731.64599609 0.82375252]	[4.82809479e+02 8.65090637e+02 8.58583748e-01]	[541.8684082 582.83306885 0.7371769 ]	[562.24316406 726.61468506 0.85562837]	[5.64933411e+02 8.57418762e+02 8.44117939e-01]	[459.63031006 354.49319458 0.88862169]	[482.95281982 349.37310791 0.8800118 ]	[428.9798584 336.67935181 0.77027369]	[503.26800537 331.47155762 0.66965437]	[5.72651794e+02 9.01032715e+02 7.90139794e-01]	[5.88004944e+02 8.93313477e+02 8.10447335e-01]	[5.62229431e+02 8.70152771e+02 7.73894370e-01]	[4.85397949e+02 9.03539795e+02 7.83458352e-01]	[4.67456024e+02 8.95924377e+02 7.74665058e-01]	[4.90544922e+02 8.70256470e+02 8.09097409e-01]
[475.13009644 362.25942993 0.87158763]	[477.67755127 395.56863403 0.88145614]	[416.11959839 400.85876465 0.85381484]	[390.46621704 503.31369019 0.8595199 ]	[375.11721802 598.27612305 0.87220579]	[536.73718262 380.22113037 0.85541159]	[572.63226318 462.25524902 0.83499908]	[590.58215332 557.20147705 0.8301248 ]	[495.6027832 585.44329834 0.72249562]	[444.41360474 590.5637207 0.6967293 ]	[462.35845947 729.24066162 0.82488787]	[4.82810455e+02 8.65087036e+02 8.58228743e-01]	[541.86694336 582.82476807 0.73741841]	[562.23016357 726.60253906 0.85143721]	[5.64939758e+02 8.57421875e+02 8.42578769e-01]	[459.6315918 354.49383545 0.88889438]	[482.95394897 349.37200928 0.87975931]	[428.98306274 336.67977905 0.76955354]	[503.26641846 331.47314453 0.66828012]	[5.72652588e+02 9.01030396e+02 7.90007412e-01]	[5.88006165e+02 8.93311646e+02 8.10528040e-01]	[5.62241882e+02 8.70156433e+02 7.76041627e-01]	[4.85408020e+02 9.03545898e+02 7.85417616e-01]	[4.67467377e+02 8.95929321e+02 7.74035394e-01]	[4.90539001e+02 8.70254517e+02 8.06523204e-01]
[477.74105835 359.79318237 0.91685766]	[480.26699829 393.06182861 0.90621912]	[418.69070435 400.76135254 0.88355494]	[395.60601807 500.83685303 0.88393426]	[377.66012573 595.73620605 0.88410008]	[541.7578125 380.16348267 0.89330238]	[580.2479248 462.42169189 0.8391006 ]	[595.66522217 557.2175293 0.81879669]	[498.21078491 585.51947021 0.71936488]	[452.00506592 590.62298584 0.66881514]	[462.40939331 731.7052002 0.817083 ]	[482.81359863 867.56433105 0.86761236]	[544.30169678 582.90734863 0.72884279]	[562.22210693 726.57763672 0.84615397]	[5.64968018e+02 8.65081970e+02 8.47716928e-01]	[459.78427124 351.93289185 0.88411278]	[487.94439697 344.35040283 0.86169493]	[436.62289429 336.56234741 0.79111123]	[503.45812988 328.92166138 0.60028726]	[5.77705444e+02 9.06116211e+02 7.74367452e-01]	[5.88086304e+02 8.93404053e+02 8.09249103e-01]	[5.62258118e+02 8.72721313e+02 7.78170884e-01]	[4.85421600e+02 9.03597717e+02 7.82253385e-01]	[4.67479614e+02 8.95978943e+02 7.61619568e-01]	[4.90537292e+02 8.70297668e+02 8.10512543e-01]
[480.18612671 359.72097778 0.93773192]	[480.36709595 392.96896362 0.90001076]	[418.7590332 400.71252441 0.89067751]	[398.13006592 500.76748657 0.90764451]	[380.09237671 593.18463135 0.8740598 ]	[541.85479736 380.10684204 0.89988762]	[580.35070801 464.86392212 0.84220135]	[595.72955322 557.2197876 0.82603097]	[498.24838257 585.38970947 0.73781526]	[452.05419922 588.03601074 0.68230432]	[462.4503479 731.67559814 0.80925936]	[4.82818024e+02 8.65117371e+02 8.62744570e-01]	[544.31628418 582.80126953 0.73336148]	[562.21337891 724.0201416 0.82892132]	[5.64935242e+02 8.62560730e+02 8.45768571e-01]	[462.24362183 349.39675903 0.87829834]	[490.4859314 344.30502319 0.85961485]	[439.12963867 336.48623657 0.80684239]	[505.94885254 323.81582642 0.69394535]	[5.77757019e+02 9.06159424e+02 7.78931618e-01]	[5.88112488e+02 8.93413818e+02 8.08658719e-01]	[5.59807007e+02 8.70327576e+02 7.67370582e-01]	[4.85421173e+02 9.03581787e+02 7.77494907e-01]	[4.67478119e+02 8.95962585e+02 7.59137630e-01]	[4.90552429e+02 8.70284119e+02 8.17363024e-01]
[480.29699707 359.65774536 0.95221549]	[482.77648926 387.9241333 0.894328 ]	[421.15206909 398.25494385 0.8901099 ]	[398.14724731 500.76211548 0.90831625]	[380.22174072 595.66583252 0.87507385]	[544.31640625 377.70928955 0.9004823 ]	[582.81506348 464.81967163 0.86682987]	[598.23431396 557.16766357 0.8238138 ]	[500.69036865 582.92492676 0.75470889]	[454.60293579 585.54876709 0.69351095]	[464.88357544 729.20147705 0.8112424 ]	[4.82816681e+02 8.65115173e+02 8.62157226e-01]	[544.37713623 580.30169678 0.73215002]	[562.22186279 723.91094971 0.81289911]	[5.64932068e+02 8.62537476e+02 8.46667171e-01]	[462.36175537 346.87646484 0.875866 ]	[493.09161377 341.82281494 0.86060411]	[439.246521 334.03259277 0.82472539]	[505.99768066 321.27990723 0.7010873 ]	[5.75226074e+02 9.08623169e+02 7.72467017e-01]	[5.88080261e+02 8.93442017e+02 7.99586177e-01]	[5.59802979e+02 8.70287048e+02 7.67440557e-01]	[4.85419189e+02 9.03594604e+02 7.72375941e-01]	[4.67471283e+02 8.95968689e+02 7.55723834e-01]	[4.90546967e+02 8.70288025e+02 8.10209155e-01]
[480.38043213 359.57440186 0.95959055]	[482.86260986 387.88510132 0.88341719]	[421.23403931 398.16781616 0.88440055]	[398.23214722 500.6723938 0.89819717]	[380.32766724 590.61993408 0.86991924]	[544.46594238 380.11016846 0.89171302]	[582.90686035 462.38635254 0.88173902]	[598.30383301 557.18408203 0.83339131]	[500.80697632 582.91912842 0.7677713 ]	[457.17962646 585.52935791 0.70895362]	[467.39849854 729.2020874 0.7978304 ]	[4.82850342e+02 8.65082214e+02 8.56428802e-01]	[544.45013428 580.32055664 0.73088574]	[562.22955322 721.46057129 0.81389338]	[5.64938354e+02 8.62562195e+02 8.50480914e-01]	[464.84384155 344.26730347 0.87579799]	[495.69036865 341.74362183 0.88063174]	[441.68701172 331.49188232 0.80968082]	[508.48971558 326.32440186 0.63704479]	[5.77695435e+02 9.06182800e+02 7.76028931e-01]	[5.88081421e+02 8.93436218e+02 8.08739960e-01]	[5.59814148e+02 8.70304871e+02 7.74253845e-01]	[4.85408936e+02 9.03578613e+02 7.67725766e-01]	[4.67460114e+02 8.95939392e+02 7.57781506e-01]	[4.93045929e+02 8.70268555e+02 8.09294403e-01]
[482.90155029 357.23178101 0.9588995 ]	[482.94451904 387.91653442 0.86241519]	[421.34713745 398.17346191 0.87066627]	[400.65664673 498.21807861 0.87789208]	[385.29779053 590.56506348 0.83687425]	[546.93725586 380.12088013 0.88188267]	[582.98901367 462.29284668 0.88724768]	[600.81506348 557.18096924 0.84349346]	[500.89846802 582.91772461 0.76637602]	[459.66812134 585.53509521 0.72121853]	[467.46478271 729.14501953 0.80051029]	[4.82859863e+02 8.65108826e+02 8.60798776e-01]	[544.52484131 580.32922363 0.71854758]	[562.24468994 723.9274292 0.82624388]	[5.64957947e+02 8.65046265e+02 8.49255145e-01]	[467.41397095 344.25256348 0.85654157]	[500.67367554 339.30352783 0.91542798]	[441.73675537 331.44006348 0.80534375]	[5.08550629e+02 3.21281586e+02 4.93789196e-01]	[5.75178101e+02 9.08636292e+02 7.76678920e-01]	[5.88058838e+02 8.95838013e+02 8.01751614e-01]	[5.62240662e+02 8.70321411e+02 7.82876611e-01]	[4.85396851e+02 9.03600403e+02 7.68457472e-01]	[4.67452332e+02 8.95948914e+02 7.57715344e-01]	[4.93051025e+02 8.70285278e+02 8.07484508e-01]
[485.37774658 357.17611694 0.94228888]	[485.41281128 387.94976807 0.84604841]	[423.84829712 398.13729858 0.85621321]	[400.72381592 498.13247681 0.87340403]	[387.87316895 588.08752441 0.83933574]	[547.04992676 380.16931152 0.8722142 ]	[585.44000244 462.38897705 0.86522961]	[603.29174805 557.26135254 0.8700856 ]	[503.3092041 582.8793335 0.76401031]	[459.76657104 585.46142578 0.73998743]	[469.98153687 729.09106445 0.80203927]	[4.82858154e+02 8.65107971e+02 8.61115813e-01]	[546.94647217 580.31207275 0.71498787]	[562.24658203 723.9006958 0.8214283 ]	[5.64960022e+02 8.65060059e+02 8.46900105e-01]	[470.00009155 341.77694702 0.85716176]	[500.76831055 339.2154541 0.94437253]	[441.85018921 328.89498901 0.79324466]	[5.13594116e+02 3.18752655e+02 4.78005111e-01]	[5.75190979e+02 9.08629639e+02 7.73081481e-01]	[5.88070923e+02 8.95836182e+02 8.00206780e-01]	[5.62244202e+02 8.72681824e+02 7.77486324e-01]	[4.85393860e+02 9.03595947e+02 7.71631122e-01]	[4.67447357e+02 8.95943726e+02 7.60348022e-01]	[4.93050812e+02 8.70287964e+02 8.06882262e-01]
[485.42471313 357.11782837 0.93279195]	[485.48355103 387.86074829 0.83839661]	[426.37265015 398.09286499 0.84064412]	[400.8805542 493.06222534 0.84735787]	[392.97180176 585.53302002 0.86541593]	[549.54089355 380.10836792 0.86929995]	[585.51861572 462.39294434 0.87026554]	[603.40307617 559.71520996 0.88822281]	[503.353302 582.91607666 0.76436412]	[459.79025269 585.51556396 0.73830551]	[469.96130371 729.12054443 0.80097729]	[4.82870056e+02 8.65093445e+02 8.57801914e-01]	[546.99206543 580.34637451 0.71078694]	[562.26696777 721.45117188 0.82040524]	[5.64967896e+02 8.65081726e+02 8.48959684e-01]	[472.56607056 341.73492432 0.86845601]	[500.77520752 339.14361572 0.95611084]	[444.38037109 331.40115356 0.75987601]	[518.76922607 318.55114746 0.7460621 ]	[5.75167847e+02 9.08634094e+02 7.72540808e-01]	[5.88056702e+02 8.95846924e+02 7.99303353e-01]	[5.62259644e+02 8.72697937e+02 7.83905625e-01]	[4.85382263e+02 9.03598145e+02 7.74729311e-01]	[4.67438202e+02 8.95940002e+02 7.61576474e-01]	[4.93075256e+02 8.70280029e+02 8.04742932e-01]
[487.94747925 357.00305176 0.89817095]	[490.48382568 385.29315186 0.83375758]	[428.95568848 395.63882446 0.82249844]	[403.35736084 490.55487061 0.84186298]	[395.62005615 585.50030518 0.90849322]	[552.12072754 377.70587158 0.85576952]	[587.99383545 464.9029541 0.81173247]	[603.49578857 562.22509766 0.90765709]	[503.42654419 582.94604492 0.76262385]	[459.82458496 585.52825928 0.73857147]	[472.54129028 729.1137085 0.79997694]	[4.82879517e+02 8.65065674e+02 8.53644907e-01]	[549.5177002 582.83013916 0.70788854]	[562.31500244 723.94189453 0.82658529]	[5.64971985e+02 8.65108948e+02 8.51050019e-01]	[477.59533691 339.24050903 0.89001113]	[500.87301636 339.06161499 0.95084411]	[446.89761353 326.32714844 0.75113702]	[521.2479248 316.16271973 0.75449181]	[5.75176758e+02 9.08635986e+02 7.73414969e-01]	[5.88058594e+02 8.95850769e+02 7.98812330e-01]	[5.62256409e+02 8.72721008e+02 7.84470379e-01]	[4.85393799e+02 9.03581055e+02 7.68238604e-01]	[4.67439880e+02 8.95924255e+02 7.62734175e-01]	[4.93066040e+02 8.70262329e+02 8.01271081e-01]
[490.56652832 354.5249939 0.86262071]	[493.06536865 382.84707642 0.83850241]	[431.54229736 395.61373901 0.82128346]	[403.40020752 493.05490112 0.83372343]	[398.12307739 585.49597168 0.92099106]	[554.69970703 377.69219971 0.85480982]	[588.07171631 467.40542603 0.79150748]	[605.87353516 562.23553467 0.90269518]	[503.46466064 582.9206543 0.75307721]	[459.8394165 585.51745605 0.73716527]	[472.58383179 726.65185547 0.8002007 ]	[4.82893738e+02 8.65064026e+02 8.49794567e-01]	[549.58581543 582.79626465 0.69310308]	[562.33453369 721.45623779 0.8238132 ]	[5.64975342e+02 8.65106995e+02 8.50060761e-01]	[477.70739746 339.13919067 0.91681641]	[503.32394409 336.62005615 0.94807386]	[449.47485352 326.30447388 0.75466663]	[521.34295654 316.12231445 0.72946733]	[5.75176331e+02 9.08646362e+02 7.69770861e-01]	[5.88060852e+02 8.95861145e+02 7.96152890e-01]	[5.62259766e+02 8.72719360e+02 7.87576020e-01]	[4.85386322e+02 9.03603455e+02 7.68425941e-01]	[4.67438324e+02 8.95934875e+02 7.57718623e-01]	[4.93092682e+02 8.70255066e+02 7.97417402e-01]
[493.1043396 349.46029663 0.84339845]	[498.14169312 382.85836792 0.86082608]	[436.56170654 395.55230713 0.8317762 ]	[405.88296509 493.1293335 0.8226971 ]	[398.20962524 585.50146484 0.92366004]	[559.75183105 377.71170044 0.87105668]	[590.56140137 464.87521362 0.80452913]	[605.95501709 562.33081055 0.91216242]	[505.89263916 582.89538574 0.74208128]	[462.228302 585.50146484 0.73934031]	[475.07855225 729.0413208 0.79161221]	[4.82894165e+02 8.65070068e+02 8.49043906e-01]	[552.13757324 580.3616333 0.68281162]	[562.37982178 724.01330566 0.83808583]	[5.64976990e+02 8.65098328e+02 8.48512709e-01]	[480.15109253 336.67919922 0.93851227]	[503.37585449 336.48526001 0.93257296]	[452.06585693 323.75961304 0.74764043]	[523.76647949 316.09725952 0.79518497]	[5.75168152e+02 9.08641968e+02 7.69039035e-01]	[5.88054810e+02 8.95861389e+02 7.96714604e-01]	[5.62261169e+02 8.72715759e+02 7.84264147e-01]	[4.85373993e+02 9.03617371e+02 7.63081551e-01]	[4.67427856e+02 8.95940308e+02 7.54223108e-01]	[4.93090210e+02 8.70252075e+02 7.91217923e-01]
[495.64794922 346.87908936 0.84439415]	[498.25335693 382.79031372 0.89893961]	[436.65115356 393.0352478 0.83003575]	[410.96768188 490.52841187 0.81084174]	[400.70220947 585.47180176 0.91560739]	[559.81707764 377.66931152 0.8816843 ]	[593.12353516 464.94314575 0.79160875]	[606.00708008 562.33679199 0.91314846]	[505.91036987 582.80419922 0.73530722]	[462.2640686 585.39788818 0.74826217]	[477.5916748 726.6307373 0.79508477]	[4.82895691e+02 8.65066956e+02 8.47209990e-01]	[554.62963867 580.28814697 0.67592603]	[562.39361572 723.9362793 0.8299166 ]	[5.64984741e+02 8.65106445e+02 8.49529147e-01]	[480.20782471 336.55349731 0.93349475]	[503.46588135 334.00750732 0.90323824]	[454.64309692 321.21963501 0.76717108]	[523.85931396 316.08621216 0.79370463]	[5.75139465e+02 9.08658447e+02 7.66746461e-01]	[5.88043884e+02 8.95878662e+02 7.90265739e-01]	[5.62277466e+02 8.72715637e+02 7.89468646e-01]	[4.85375916e+02 9.03615051e+02 7.61044741e-01]	[4.67431152e+02 8.95941711e+02 7.53483713e-01]	[4.93087769e+02 8.70251770e+02 7.88292885e-01]
[498.14083862 344.28686523 0.86025304]	[500.74575806 382.76675415 0.93149632]	[439.16067505 390.50424194 0.84206903]	[413.54220581 488.02719116 0.81189984]	[400.87545776 585.52252197 0.88891244]	[562.26885986 377.67868042 0.89079988]	[595.69830322 464.95452881 0.7965548 ]	[606.04174805 562.34008789 0.91061485]	[505.97012329 582.83660889 0.73231065]	[462.28561401 585.41265869 0.75207186]	[477.68115234 726.5892334 0.81379139]	[4.82897064e+02 8.65064453e+02 8.47455084e-01]	[557.20379639 582.78027344 0.68980592]	[562.40655518 723.99676514 0.83846694]	[5.64976135e+02 8.65113525e+02 8.51711512e-01]	[480.2517395 336.44366455 0.92514956]	[505.91046143 331.4538269 0.88027191]	[457.1506958 318.74377441 0.76334691]	[524.00024414 316.04653931 0.80015475]	[5.75152710e+02 9.08656799e+02 7.68527508e-01]	[5.88051697e+02 8.95878235e+02 7.92243004e-01]	[5.62254517e+02 8.72726562e+02 7.87037075e-01]	[4.85381836e+02 9.03610107e+02 7.62458324e-01]	[4.67437958e+02 8.95934631e+02 7.55240381e-01]	[4.93084534e+02 8.70259766e+02 7.90463090e-01]
[498.27041626 341.74752808 0.89663535]	[500.86218262 382.75177002 0.9421773 ]	[439.23980713 390.47177124 0.84639567]	[416.0776062 487.9324646 0.83316743]	[405.84924316 585.449646 0.86558759]	[562.37426758 377.67178345 0.89636582]	[595.73223877 464.9284668 0.79144257]	[606.08172607 562.35662842 0.9026556 ]	[508.47940063 580.36236572 0.71166718]	[462.35998535 582.94604492 0.73909432]	[477.70217896 726.58398438 0.80961645]	[4.82912628e+02 8.65059326e+02 8.44049394e-01]	[559.73742676 580.3137207 0.69071317]	[562.42987061 723.94519043 0.8361358 ]	[5.64984863e+02 8.65141907e+02 8.61890614e-01]	[480.34448242 333.94775391 0.91332507]	[506.02099609 328.87133789 0.86019421]	[459.63204956 318.66506958 0.80463606]	[526.45953369 315.95578003 0.80492878]	[5.75140015e+02 9.08683350e+02 7.74334908e-01]	[5.88050720e+02 8.95906189e+02 7.92209864e-01]	[5.62269958e+02 8.72726379e+02 8.07074189e-01]	[4.85354706e+02 9.06090271e+02 7.61946976e-01]	[4.67413055e+02 8.95940796e+02 7.53253698e-01]	[4.93109161e+02 8.70252197e+02 7.90485561e-01]
[500.66888428 339.25167847 0.91688973]	[503.25018311 382.72149658 0.93933642]	[439.30462646 390.46911621 0.84683895]	[416.16223145 487.9524231 0.85048008]	[413.52420044 585.4208374 0.86076683]	[562.4197998 377.63272095 0.89085734]	[598.31121826 467.42877197 0.79630589]	[606.09490967 562.3739624 0.89972347]	[508.52703857 582.81494141 0.71110213]	[462.4125061 585.40026855 0.72887701]	[477.72479248 726.578125 0.8081435 ]	[4.82904114e+02 8.65090820e+02 8.47285390e-01]	[559.74914551 580.33209229 0.69087088]	[562.44921875 726.43267822 0.84893441]	[5.64986877e+02 8.67575439e+02 8.60992789e-01]	[482.73843384 328.92407227 0.89580208]	[508.53274536 323.8006897 0.85179353]	[459.80819702 318.6446228 0.828839 ]	[526.55297852 313.51287842 0.80418849]	[5.72638489e+02 9.08675110e+02 7.69719362e-01]	[5.88031860e+02 8.95901978e+02 7.89974153e-01]	[5.62269165e+02 8.72745422e+02 8.03206146e-01]	[4.85362091e+02 9.06095215e+02 7.62962818e-01]	[4.67425720e+02 8.95951660e+02 7.49847591e-01]	[4.93083160e+02 8.70283630e+02 7.84350216e-01]
[500.74316406 339.19662476 0.93061608]	[503.33209229 380.34442139 0.93409443]	[441.69311523 390.47198486 0.84309405]	[418.58483887 487.97512817 0.85845208]	[418.55252075 585.43328857 0.90557837]	[564.85717773 377.63400269 0.88989544]	[600.82550049 472.57540894 0.80989861]	[608.48657227 562.42059326 0.893978 ]	[511.0713501 582.83807373 0.70351702]	[464.90097046 585.41162109 0.71017742]	[477.7437439 726.58178711 0.80707395]	[4.82909241e+02 8.65087769e+02 8.47616613e-01]	[559.78161621 580.34906006 0.69471842]	[562.45599365 724.02459717 0.85004723]	[564.98712158 867.58825684 0.86759222]	[482.84008789 326.37265015 0.89043909]	[511.09695435 323.72476196 0.85053647]	[462.26321411 318.72000122 0.84934336]	[529.02862549 315.94692993 0.8193382 ]	[5.72663269e+02 9.08698669e+02 7.73106098e-01]	[5.88039612e+02 8.95921753e+02 7.90086925e-01]	[5.62267212e+02 8.72744568e+02 8.15279841e-01]	[4.85350861e+02 9.06103516e+02 7.62469292e-01]	[4.67415741e+02 8.95955261e+02 7.48953402e-01]	[4.93092529e+02 8.70283997e+02 7.86134362e-01]
[500.79675293 339.0942688 0.93779606]	[503.40859985 380.32641602 0.92511183]	[441.77862549 387.94537354 0.84162337]	[418.67590332 488.02593994 0.86095023]	[418.7142334 585.40466309 0.9296993 ]	[564.94525146 377.65771484 0.89096081]	[600.87139893 475.16946411 0.82737964]	[608.49609375 562.44830322 0.89424032]	[513.57507324 582.89263916 0.71030319]	[464.947052 585.47558594 0.70850146]	[477.74008179 726.6081543 0.80678612]	[4.82908173e+02 8.65092468e+02 8.47831905e-01]	[559.82110596 582.8081665 0.70202088]	[562.45825195 724.04022217 0.85533053]	[564.98669434 867.59539795 0.87117225]	[482.93014526 323.79425049 0.88457954]	[513.64904785 321.23751831 0.86186105]	[462.3276062 318.71270752 0.86448884]	[531.52886963 316.0213623 0.83437932]	[5.72664978e+02 9.08704285e+02 7.80889928e-01]	[5.88037903e+02 8.95925537e+02 7.94962823e-01]	[5.62272339e+02 8.72744812e+02 8.18471670e-01]	[4.85349640e+02 9.06093689e+02 7.65443981e-01]	[4.67417542e+02 8.95948914e+02 7.48945534e-01]	[4.93095947e+02 8.70288147e+02 7.85595894e-01]
[500.8765564 336.70477295 0.94283152]	[503.45608521 380.32507324 0.9140991 ]	[441.85665894 387.88031006 0.83941978]	[418.79180908 493.06335449 0.86905313]	[418.80767822 585.40447998 0.93087339]	[565.0057373 377.68338013 0.89009547]	[603.29077148 477.59835815 0.83376205]	[608.50817871 562.45678711 0.89550942]	[513.62054443 582.8614502 0.70339143]	[467.41799927 585.43292236 0.69994056]	[480.11578369 726.64892578 0.81668973]	[4.82901978e+02 8.65093811e+02 8.47788632e-01]	[562.22369385 582.79418945 0.70209086]	[562.46783447 726.44610596 0.85802484]	[564.98883057 867.59844971 0.87062216]	[485.39981079 321.27651978 0.88991833]	[516.21185303 321.18057251 0.88273507]	[462.43658447 318.68304443 0.85543203]	[534.10668945 316.01052856 0.83112228]	[5.72651489e+02 9.08708130e+02 7.83179760e-01]	[5.88028564e+02 8.95931824e+02 7.95360863e-01]	[5.62270935e+02 8.72747131e+02 8.14244151e-01]	[4.85351959e+02 9.06090576e+02 7.63079464e-01]	[4.67415131e+02 8.95944946e+02 7.48740435e-01]	[4.93088196e+02 8.70288879e+02 7.83834934e-01]
[503.26885986 336.67211914 0.94413948]	[505.87823486 380.34164429 0.90197182]	[441.88461304 387.85800171 0.8381142 ]	[421.18225098 493.08950806 0.87392646]	[421.2684021 585.35028076 0.92240542]	[567.4576416 380.0958252 0.88676423]	[603.35540771 477.63186646 0.8588677 ]	[608.52313232 562.4430542 0.89728957]	[516.14300537 582.9197998 0.71300948]	[469.95941162 585.47735596 0.69694209]	[480.13348389 729.0446167 0.81869674]	[4.82902252e+02 8.65100220e+02 8.48702013e-01]	[562.25170898 582.85144043 0.71670789]	[562.47583008 724.01977539 0.85160649]	[564.98571777 867.5881958 0.86791331]	[485.49194336 321.24377441 0.88276964]	[518.67785645 321.15097046 0.89690125]	[464.8649292 318.67202759 0.84215665]	[534.17297363 316.02505493 0.81903589]	[5.72631042e+02 9.08702759e+02 7.83077061e-01]	[5.88015991e+02 8.95924744e+02 7.95518756e-01]	[5.62267395e+02 8.72741211e+02 8.09432447e-01]	[4.85364380e+02 9.03628357e+02 7.61630654e-01]	[4.67425507e+02 8.95942078e+02 7.46618271e-01]	[4.93085785e+02 8.70289856e+02 7.84947097e-01]
[503.30944824 336.65600586 0.94679642]	[505.92132568 380.32891846 0.8967765 ]	[444.2984314 385.38345337 0.83328742]	[421.22836304 493.04180908 0.86779797]	[421.33987427 585.39794922 0.91917366]	[567.49719238 377.74401855 0.88434803]	[603.39526367 477.65155029 0.85852414]	[608.53302002 562.45825195 0.89754987]	[516.17333984 582.94268799 0.71336055]	[470.02182007 585.5012207 0.69209552]	[480.16369629 729.11187744 0.82373679]	[4.82909424e+02 8.65099365e+02 8.47441733e-01]	[562.25280762 582.86901855 0.71754551]	[564.80871582 724.01324463 0.85302871]	[564.9866333 867.59674072 0.86892056]	[487.95462036 321.20587158 0.88590407]	[518.7300415 318.74188232 0.91375315]	[464.87368774 316.13174438 0.82669508]	[536.69970703 313.48007202 0.78774983]	[5.72641479e+02 9.08690125e+02 7.85274327e-01]	[5.88020569e+02 8.95918152e+02 8.00136030e-01]	[5.62266296e+02 8.72754150e+02 8.07184994e-01]	[4.85367065e+02 9.03627441e+02 7.60934293e-01]	[4.67428497e+02 8.95941711e+02 7.45901465e-01]	[4.93090759e+02 8.70292236e+02 7.82384515e-01]
[503.35931396 336.5809021 0.94193685]	[505.94549561 380.33377075 0.89096636]	[444.34350586 387.85760498 0.82427895]	[421.24966431 490.56307983 0.86569256]	[421.38076782 585.39886475 0.91372174]	[567.51831055 377.73516846 0.88201058]	[603.42590332 475.16259766 0.85369062]	[608.5668335 562.47210693 0.89346498]	[516.21618652 582.91894531 0.71969461]	[472.55865479 585.47155762 0.69780385]	[480.20593262 729.07415771 0.82851541]	[4.82912689e+02 8.65090027e+02 8.46509337e-01]	[562.2666626 582.85858154 0.72431684]	[564.8223877 723.9576416 0.85346788]	[564.9765625 865.14202881 0.86533988]	[488.01657104 321.14242554 0.88930142]	[518.765625 318.65438843 0.93204165]	[464.94155884 316.17367554 0.81694716]	[536.74279785 313.42971802 0.76509398]	[5.72631226e+02 9.08669250e+02 7.86467552e-01]	[5.88023682e+02 8.95898987e+02 8.04741800e-01]	[5.62252869e+02 8.72731384e+02 7.96831906e-01]	[4.85366333e+02 9.03612549e+02 7.60386825e-01]	[4.67426544e+02 8.95924622e+02 7.46916115e-01]	[4.93094788e+02 8.70288574e+02 7.83309698e-01]
[503.44894409 336.48449707 0.92658854]	[505.98538208 380.34658813 0.87749553]	[444.40029907 387.89779663 0.81271422]	[421.27072144 493.05490112 0.87225032]	[421.37371826 585.35205078 0.9136101 ]	[567.54821777 377.73449707 0.87632895]	[603.46917725 477.6199646 0.8659749 ]	[608.61102295 564.84417725 0.88626343]	[518.64001465 582.91638184 0.72363269]	[472.57702637 585.46740723 0.70095021]	[480.19979858 729.09448242 0.82566631]	[4.82912018e+02 8.65096863e+02 8.46471250e-01]	[562.28192139 582.86035156 0.72998691]	[564.81921387 723.95288086 0.85244614]	[5.64980042e+02 8.65133972e+02 8.64286244e-01]	[493.04251099 318.69598389 0.89788371]	[521.19549561 318.53253174 0.94695842]	[467.42425537 316.14855957 0.81951147]	[539.25274658 308.40072632 0.74712563]	[5.72638062e+02 9.08672180e+02 7.85810292e-01]	[5.88024475e+02 8.95902771e+02 8.04745257e-01]	[5.62258118e+02 8.72718140e+02 7.99825609e-01]	[4.85371185e+02 9.06095154e+02 7.59202838e-01]	[4.67429626e+02 8.95944641e+02 7.42776334e-01]	[4.93098511e+02 8.70286926e+02 7.81658649e-01]
[505.88262939 336.43896484 0.90814781]	[506.01681519 382.72131348 0.87073642]	[444.41162109 387.90463257 0.81061745]	[421.29483032 490.5506897 0.87265742]	[421.3717041 582.98205566 0.91472948]	[567.57446289 377.74932861 0.87280381]	[603.51324463 477.63748169 0.87385327]	[608.61218262 564.85235596 0.88727057]	[518.65344238 582.86975098 0.72332752]	[472.59921265 585.39929199 0.69919348]	[480.22491455 726.6338501 0.83537865]	[4.82924103e+02 8.65087219e+02 8.44616890e-01]	[562.29187012 582.84020996 0.73043442]	[564.8336792 723.94537354 0.85366327]	[5.64978882e+02 8.65075012e+02 8.58568192e-01]	[493.11740112 318.64416504 0.9082877 ]	[521.27331543 316.15313721 0.96142519]	[467.46026611 316.13839722 0.82540751]	[541.72216797 310.89828491 0.80921304]	[5.72609680e+02 9.08653076e+02 7.88634658e-01]	[5.88021912e+02 8.95882935e+02 8.07694554e-01]	[5.62262390e+02 8.70335022e+02 7.96178699e-01]	[4.85373230e+02 9.06105042e+02 7.58034468e-01]	[4.67433777e+02 8.95947876e+02 7.39339828e-01]	[4.93108002e+02 8.70281128e+02 7.80872345e-01]
[505.87188721 334.0385437 0.90245324]	[506.02481079 382.72729492 0.86858582]	[444.43286133 387.92355347 0.80615342]	[421.30212402 493.04977417 0.87277013]	[421.34420776 582.98712158 0.91683894]	[567.57470703 377.74905396 0.87489533]	[605.8614502 477.67584229 0.87791306]	[611.06713867 564.86236572 0.88043368]	[518.67340088 580.2923584 0.72103882]	[475.05838013 582.85864258 0.69938576]	[480.26556396 723.99194336 0.82081634]	[4.82923431e+02 8.65064819e+02 8.42187405e-01]	[562.31500244 580.24249268 0.71978986]	[564.87402344 718.89251709 0.8393271 ]	[5.64983887e+02 8.65060181e+02 8.58272076e-01]	[493.10168457 318.59713745 0.90817314]	[521.2767334 316.12518311 0.96851623]	[467.49386597 316.14138794 0.82239759]	[541.75201416 310.88864136 0.83528477]	[5.72622620e+02 9.08641724e+02 7.89164364e-01]	[5.88031738e+02 8.95873413e+02 8.09498847e-01]	[5.62261536e+02 8.70322937e+02 7.93340921e-01]	[4.85380737e+02 9.06116028e+02 7.57605612e-01]	[4.67441376e+02 8.95950745e+02 7.38423347e-01]	[4.93089050e+02 8.70264771e+02 7.78404117e-01]
[505.92642212 333.98608398 0.88534284]	[508.47189331 382.72332764 0.86436373]	[446.9057312 387.89855957 0.80196792]	[421.31149292 490.57650757 0.86957324]	[421.29730225 585.34222412 0.92360389]	[567.59350586 380.09371948 0.86912209]	[605.87182617 477.72637939 0.88454068]	[611.10400391 564.8873291 0.87353384]	[518.6762085 580.33398438 0.72402143]	[472.59460449 582.90649414 0.70303863]	[480.26672363 723.96356201 0.82368559]	[4.82918091e+02 8.65055969e+02 8.41809690e-01]	[562.31860352 580.269104 0.72539759]	[564.87481689 718.86322021 0.84038568]	[5.64979919e+02 8.65062256e+02 8.58334184e-01]	[495.61907959 318.55603027 0.91390014]	[521.31787109 316.09552002 0.97106969]	[470.0249939 316.16287231 0.82285303]	[541.7779541 310.92227173 0.84998393]	[5.72632812e+02 9.08637573e+02 7.87725091e-01]	[5.88034180e+02 8.95866394e+02 8.09735894e-01]	[5.62255066e+02 8.70321716e+02 7.89775074e-01]	[4.85391022e+02 9.06123535e+02 7.55171061e-01]	[4.67441498e+02 8.95956238e+02 7.36628711e-01]	[4.93072754e+02 8.70261475e+02 7.79782176e-01]
[505.99243164 333.94891357 0.86769074]	[508.47735596 382.73202515 0.86202633]	[446.90444946 387.90258789 0.80055666]	[421.32046509 490.56460571 0.86870277]	[421.22265625 582.9675293 0.92712784]	[570.03991699 380.11199951 0.86595654]	[605.89648438 477.74462891 0.88277668]	[611.11047363 564.90539551 0.86934847]	[518.66992188 580.3538208 0.72637504]	[472.57354736 582.91564941 0.7068516 ]	[480.27175903 723.91870117 0.82133764]	[4.82918121e+02 8.65077087e+02 8.45432699e-01]	[562.32214355 580.31188965 0.73046643]	[564.87921143 721.37243652 0.84803098]	[5.64986816e+02 8.65096680e+02 8.62485051e-01]	[495.67349243 318.5267334 0.9211269 ]	[521.36602783 316.0760498 0.97292435]	[470.04995728 318.52301025 0.83262902]	[541.79406738 310.97415161 0.84827179]	[5.75151367e+02 9.08625610e+02 7.86546409e-01]	[5.88058716e+02 8.95860718e+02 8.10644329e-01]	[5.62255188e+02 8.72689819e+02 7.96680391e-01]	[4.85393890e+02 9.06121826e+02 7.55841851e-01]	[4.67449005e+02 8.95961243e+02 7.35839009e-01]	[4.93071716e+02 8.70278503e+02 7.82294869e-01]
[508.47528076 331.48736572 0.85317045]	[508.47232056 382.72244263 0.86337304]	[446.89294434 387.88589478 0.8021695 ]	[421.31933594 490.56414795 0.86609685]	[421.14813232 582.94189453 0.92471325]	[570.07348633 380.10964966 0.8617211 ]	[605.90527344 480.14004517 0.88010108]	[611.12646484 564.89318848 0.86677384]	[518.66802979 582.77844238 0.72410595]	[472.56518555 582.92840576 0.70548654]	[480.25320435 726.46240234 0.82943928]	[4.82924591e+02 8.65044312e+02 8.41192901e-01]	[562.32952881 580.31756592 0.73185414]	[564.89611816 723.94763184 0.86237466]	[5.64971924e+02 8.65087219e+02 8.64127636e-01]	[498.14437866 316.18731689 0.9270274 ]	[521.41333008 316.06140137 0.97258055]	[472.54464722 318.53067017 0.84043252]	[541.79199219 313.45697021 0.85470569]	[5.72594482e+02 9.08643311e+02 7.96303332e-01]	[5.88005310e+02 8.95880249e+02 8.11120987e-01]	[5.62250305e+02 8.70339233e+02 7.97861576e-01]	[4.85357178e+02 9.06094910e+02 7.62186348e-01]	[4.67427002e+02 8.95930481e+02 7.44478583e-01]	[4.93107513e+02 8.70276672e+02 7.89297342e-01]
[508.52355957 331.46151733 0.84818113]	[508.48703003 382.72412109 0.86202103]	[446.91275024 387.88027954 0.80199414]	[421.29388428 490.55639648 0.86167103]	[418.74993896 582.9609375 0.92478132]	[570.07635498 380.11734009 0.86332071]	[605.91003418 480.14373779 0.88181883]	[611.14678955 564.91229248 0.86388707]	[516.21380615 580.35687256 0.71599209]	[470.02502441 582.92822266 0.70436555]	[480.2517395 726.43951416 0.82877159]	[4.82920013e+02 8.65038879e+02 8.41344833e-01]	[562.30792236 580.29949951 0.72614038]	[564.89746094 723.94024658 0.86009425]	[5.64966736e+02 8.65078857e+02 8.64418745e-01]	[498.1758728 316.17385864 0.93380511]	[523.77655029 316.05090332 0.9751035 ]	[472.5736084 318.53323364 0.84363317]	[541.8024292 313.52737427 0.86225224]	[5.72602966e+02 9.08646851e+02 7.99004912e-01]	[5.88005188e+02 8.95879883e+02 8.13848078e-01]	[5.62245911e+02 8.70330627e+02 7.97634125e-01]	[4.85352661e+02 9.06096985e+02 7.63399601e-01]	[4.67424103e+02 8.95932678e+02 7.44789183e-01]	[4.93100830e+02 8.70272827e+02 7.89749265e-01]
[508.52340698 331.43936157 0.84548545]	[508.50991821 382.72360229 0.8600114 ]	[446.94094849 387.87664795 0.80021852]	[421.28735352 490.56942749 0.86395901]	[418.66882324 585.34692383 0.92354441]	[570.08459473 380.12072754 0.8624379 ]	[605.90814209 480.13320923 0.88251811]	[613.62628174 564.88702393 0.86456478]	[516.21905518 580.31164551 0.71341902]	[470.01852417 582.87054443 0.70228773]	[480.2522583 726.46331787 0.82908702]	[4.82919556e+02 8.65037659e+02 8.40865254e-01]	[562.31219482 580.27716064 0.72453469]	[564.89318848 723.94195557 0.85826647]	[5.64962952e+02 8.65051819e+02 8.59073102e-01]	[498.1942749 316.15563965 0.9381299 ]	[523.78601074 316.04522705 0.97380555]	[475.06225586 316.17874146 0.84334052]	[541.80535889 315.93222046 0.87508744]	[5.72625916e+02 9.08640442e+02 8.00905168e-01]	[5.88010620e+02 8.95871460e+02 8.16559374e-01]	[5.62233765e+02 8.70314026e+02 7.89071858e-01]	[4.82951324e+02 9.06090576e+02 7.63175368e-01]	[4.67417480e+02 8.95925293e+02 7.45550752e-01]	[4.93103882e+02 8.70271301e+02 7.88860619e-01]
[508.52243042 331.41809082 0.84275854]	[508.52038574 382.72277832 0.85898262]	[446.95413208 387.88671875 0.79797119]	[421.27435303 490.5418396 0.8629787 ]	[418.66027832 585.34301758 0.92244852]	[570.0947876 380.11657715 0.86066985]	[605.9017334 480.14028931 0.88326621]	[613.62957764 564.88397217 0.86474717]	[516.2210083 580.32385254 0.71464449]	[470.01837158 582.87982178 0.70239884]	[480.24935913 726.49743652 0.83212662]	[4.82915802e+02 8.65053467e+02 8.44036818e-01]	[562.31689453 580.28637695 0.72658396]	[564.89776611 723.94024658 0.85829985]	[5.64962524e+02 8.65039124e+02 8.57034445e-01]	[498.19775391 316.13082886 0.93793589]	[523.7947998 316.03286743 0.97612619]	[475.06512451 316.14932251 0.84670556]	[541.80688477 315.97766113 0.88539708]	[5.72608521e+02 9.08633911e+02 7.97799528e-01]	[5.88009033e+02 8.95865723e+02 8.16287994e-01]	[5.62236877e+02 8.70306335e+02 7.88298249e-01]	[4.85357941e+02 9.06110229e+02 7.62636840e-01]	[4.67429199e+02 8.95944458e+02 7.40782380e-01]	[4.93090271e+02 8.70270813e+02 7.89508283e-01]
[508.52264404 331.4045105 0.84117228]	[508.52304077 382.7199707 0.85827625]	[446.95608521 387.88580322 0.7978968 ]	[421.24237061 490.55712891 0.8683067 ]	[416.17071533 582.90649414 0.90226507]	[570.09570312 380.11560059 0.85990763]	[605.89556885 480.14855957 0.88407028]	[613.67486572 564.87915039 0.86050934]	[518.65087891 580.35870361 0.71516407]	[472.52600098 582.89489746 0.70274282]	[480.23944092 726.54980469 0.83019328]	[4.82919495e+02 8.65056458e+02 8.43124151e-01]	[562.32702637 580.32293701 0.72970021]	[564.90234375 723.95037842 0.85785246]	[5.64963684e+02 8.62571960e+02 8.56286407e-01]	[498.21118164 316.12106323 0.93892717]	[523.79876709 316.0317688 0.97728705]	[475.08123779 316.1210022 0.84764266]	[541.80950928 315.99484253 0.88827825]	[5.72626404e+02 9.08625793e+02 7.98086762e-01]	[5.88022461e+02 8.95859131e+02 8.19138169e-01]	[5.62242065e+02 8.70299377e+02 7.88907290e-01]	[4.85363068e+02 9.06103882e+02 7.58270741e-01]	[4.67433594e+02 8.95942749e+02 7.39839196e-01]	[4.93099274e+02 8.70270020e+02 7.88670242e-01]
[508.5227356 328.90332031 0.83867776]	[508.51019287 380.34790039 0.85980332]	[446.95037842 387.88021851 0.79830253]	[421.23428345 490.50979614 0.87335223]	[416.05926514 582.85522461 0.88689709]	[570.08209229 380.10848999 0.862481 ]	[605.89050293 480.165802 0.88644534]	[613.70166016 564.86413574 0.86244744]	[518.66009521 582.77825928 0.71419632]	[472.51306152 582.89147949 0.69928777]	[480.23583984 726.54296875 0.82910883]	[4.82922424e+02 8.65062927e+02 8.44015598e-01]	[562.34063721 580.34228516 0.7310425 ]	[564.90356445 723.95684814 0.85864627]	[5.64959229e+02 8.62579590e+02 8.58310461e-01]	[498.21401978 316.09423828 0.9390012 ]	[523.79614258 316.00952148 0.97619331]	[475.07754517 316.11657715 0.84883428]	[541.80609131 315.98312378 0.88837594]	[5.72629272e+02 9.08631165e+02 7.98513114e-01]	[5.88024109e+02 8.95860474e+02 8.18655729e-01]	[5.62232788e+02 8.70302734e+02 7.89896131e-01]	[4.85360626e+02 9.06097656e+02 7.56978989e-01]	[4.67434326e+02 8.95938049e+02 7.42570996e-01]	[4.93098480e+02 8.70274658e+02 7.89488316e-01]
[508.52383423 328.90686035 0.83888042]	[508.5055542 382.72824097 0.85838944]	[446.94903564 387.89935303 0.79773986]	[421.17727661 490.55340576 0.86889064]	[413.55239868 582.85009766 0.87026405]	[570.07550049 380.11273193 0.86343682]	[605.89178467 480.21481323 0.89254725]	[613.71490479 564.85345459 0.8632074 ]	[518.64733887 582.80566406 0.71222603]	[469.99526978 582.92370605 0.69795185]	[480.22879028 726.56695557 0.82812536]	[4.82922119e+02 8.65054688e+02 8.43011141e-01]	[562.35559082 582.78192139 0.73246717]	[564.90814209 723.96246338 0.85874248]	[5.64962952e+02 8.65059814e+02 8.61279249e-01]	[498.21334839 316.09555054 0.93917471]	[523.7947998 316.0071106 0.97542095]	[475.08258057 316.11383057 0.84880316]	[541.81011963 315.96072388 0.8839131 ]	[5.72663391e+02 9.08631470e+02 7.98349798e-01]	[5.88037842e+02 8.95861023e+02 8.17927122e-01]	[5.59834900e+02 8.70317810e+02 7.89813817e-01]	[4.85352448e+02 9.03614014e+02 7.60828137e-01]	[4.67424500e+02 8.95919556e+02 7.49067187e-01]	[4.93101440e+02 8.70272156e+02 7.89884984e-01]
[508.51821899 328.90768433 0.83875716]	[508.47637939 382.74099731 0.8604846 ]	[446.93222046 387.90896606 0.79891646]	[418.80050659 490.54019165 0.86832446]	[411.02099609 582.87414551 0.86290085]	[570.05072021 380.11782837 0.86692214]	[605.87127686 480.20565796 0.89272594]	[613.7142334 564.85137939 0.86292058]	[516.2041626 582.81420898 0.71022129]	[467.47601318 582.94171143 0.70116413]	[480.21176147 726.58703613 0.82768643]	[4.82921600e+02 8.65075134e+02 8.43065619e-01]	[562.34301758 582.7869873 0.73137772]	[564.89855957 723.9866333 0.85991603]	[5.64964783e+02 8.65055115e+02 8.59157920e-01]	[498.21057129 316.0927124 0.93777764]	[523.79083252 316.0065918 0.97399592]	[475.0802002 316.13040161 0.85021579]	[541.81799316 315.95758057 0.88425022]	[5.72661926e+02 9.08635254e+02 7.98002720e-01]	[5.88037415e+02 8.95860779e+02 8.18247020e-01]	[5.62234619e+02 8.70318115e+02 7.89276838e-01]	[4.85355957e+02 9.03597595e+02 7.57941663e-01]	[4.67424194e+02 8.95908936e+02 7.48447418e-01]	[4.93101990e+02 8.70287170e+02 7.83655882e-01]
[508.51208496 328.90753174 0.83922929]	[508.4576416 382.74368286 0.86312723]	[446.9317627 387.90841675 0.79943764]	[418.77960205 490.53768921 0.8708427 ]	[410.9708252 582.86883545 0.8598249 ]	[570.0166626 380.11459351 0.87078768]	[603.5246582 480.18087769 0.8886863 ]	[613.70141602 564.86737061 0.86365414]	[516.15838623 582.80932617 0.7060703 ]	[467.42550659 582.93676758 0.69918764]	[480.20947266 726.60028076 0.8262251 ]	[4.82919830e+02 8.65075439e+02 8.43363702e-01]	[562.32244873 582.78704834 0.7273041 ]	[564.89074707 723.96783447 0.85801983]	[5.64966614e+02 8.65055481e+02 8.59175205e-01]	[498.20407104 316.08285522 0.93701184]	[523.78875732 316.0022583 0.97445261]	[472.59655762 316.10211182 0.84789258]	[541.81323242 315.95690918 0.8823837 ]	[5.72653503e+02 9.08638672e+02 7.99300909e-01]	[5.88034546e+02 8.95864014e+02 8.18824291e-01]	[5.62240234e+02 8.70314209e+02 7.91376472e-01]	[4.85351715e+02 9.03594482e+02 7.58507669e-01]	[4.67419952e+02 8.95907654e+02 7.50166416e-01]	[4.93106384e+02 8.70283569e+02 7.84082651e-01]
[508.47570801 328.88739014 0.84072745]	[506.0166626 382.73046875 0.86862713]	[446.91491699 387.88583374 0.80174553]	[418.76040649 490.5383606 0.86963797]	[408.47592163 582.87103271 0.85851479]	[567.57098389 380.10974121 0.87692559]	[603.52380371 480.20449829 0.89054334]	[613.65106201 564.91046143 0.86219567]	[516.12384033 582.80133057 0.7045542 ]	[464.9619751 582.94396973 0.70338893]	[480.19436646 726.55755615 0.82740605]	[4.82916687e+02 8.65077026e+02 8.44180465e-01]	[562.29559326 580.35375977 0.72314525]	[564.8793335 723.98846436 0.85919189]	[5.64968628e+02 8.65045105e+02 8.57863724e-01]	[498.17944336 316.07324219 0.93402708]	[523.75524902 315.99905396 0.97213018]	[472.54516602 316.05856323 0.83914554]	[541.78289795 315.94104004 0.87464571]	[5.72625732e+02 9.08638794e+02 8.01541626e-01]	[5.88025940e+02 8.95866516e+02 8.21410298e-01]	[5.62254211e+02 8.70306213e+02 7.93997169e-01]	[4.85349915e+02 9.03594604e+02 7.58085847e-01]	[4.67417664e+02 8.95909485e+02 7.48695672e-01]	[4.93098572e+02 8.70289978e+02 7.84163117e-01]
[506.01171875 328.88626099 0.84445697]	[505.99172974 382.72479248 0.87399799]	[446.87860107 387.87475586 0.80499655]	[418.75256348 490.53274536 0.86784184]	[408.44909668 582.94897461 0.86339653]	[567.56658936 380.09915161 0.87655532]	[603.49505615 480.12826538 0.88162315]	[611.16247559 564.90466309 0.86361748]	[513.62475586 582.78912354 0.70274436]	[464.92300415 582.93682861 0.70740998]	[480.16995239 726.54870605 0.82807469]	[4.82913300e+02 8.65078064e+02 8.46132934e-01]	[562.26385498 580.32922363 0.71714354]	[564.87091064 723.94134521 0.85313869]	[5.64975586e+02 8.65051819e+02 8.57539952e-01]	[498.14361572 316.06942749 0.92648816]	[521.38891602 316.00042725 0.96901351]	[472.51916504 316.06829834 0.83783656]	[541.77178955 313.51705933 0.87428784]	[5.72624329e+02 9.08635193e+02 8.00724864e-01]	[5.88028564e+02 8.95865845e+02 8.21728289e-01]	[5.62270142e+02 8.70313904e+02 7.97204256e-01]	[4.82950806e+02 9.03598694e+02 7.61049032e-01]	[4.67415802e+02 8.95911987e+02 7.50805140e-01]	[4.93095703e+02 8.70295227e+02 7.87541986e-01]
[505.94277954 331.43209839 0.86176753]	[505.97485352 382.73147583 0.87847275]	[444.42575073 387.89038086 0.80783844]	[418.73114014 490.52957153 0.86844909]	[405.8994751 582.90350342 0.86872506]	[567.55426025 380.1088562 0.88037139]	[603.46166992 480.14587402 0.88104427]	[611.09997559 564.92651367 0.86665589]	[513.5880127 582.81628418 0.70283693]	[464.89407349 582.9586792 0.70837367]	[480.14733887 726.56158447 0.82462561]	[4.82913422e+02 8.65072754e+02 8.44753563e-01]	[562.2364502 580.35211182 0.71291578]	[564.85858154 724.01550293 0.86068583]	[5.64971802e+02 8.65047180e+02 8.57017696e-01]	[495.64303589 316.15200806 0.91931772]	[521.32666016 316.02938843 0.96924907]	[470.00219727 316.12911987 0.83891231]	[541.76483154 310.9624939 0.85436124]	[5.72621033e+02 9.08642517e+02 8.00168335e-01]	[5.88025513e+02 8.95869080e+02 8.20194781e-01]	[5.62260254e+02 8.70301514e+02 7.91457474e-01]	[4.85357239e+02 9.03604431e+02 7.62049019e-01]	[4.67424530e+02 8.95919495e+02 7.49749601e-01]	[4.93099640e+02 8.70283081e+02 7.87301183e-01]
[505.89624023 331.48065186 0.87543964]	[505.95187378 380.34552002 0.88537961]	[444.37991333 387.85479736 0.81532997]	[418.71356201 490.50189209 0.87059951]	[405.83636475 582.86968994 0.87490189]	[567.53887939 380.09506226 0.88256407]	[603.41314697 477.62783813 0.86330801]	[611.06896973 564.89611816 0.86874229]	[513.58691406 582.80102539 0.69680107]	[464.89944458 582.94360352 0.7035318 ]	[480.1227417 726.50689697 0.80734408]	[4.82905396e+02 8.65067261e+02 8.44354272e-01]	[562.22747803 580.32885742 0.70494002]	[564.85229492 723.99926758 0.85705906]	[5.64969421e+02 8.62579163e+02 8.54691744e-01]	[493.13311768 316.18447876 0.91412246]	[521.29107666 316.05065918 0.96667117]	[467.50335693 316.13580322 0.84199834]	[541.74633789 310.94223022 0.84453773]	[5.72625244e+02 9.08645508e+02 7.98761487e-01]	[5.88028015e+02 8.95869873e+02 8.18257511e-01]	[5.62259644e+02 8.70296082e+02 7.89171338e-01]	[4.85360931e+02 9.03604797e+02 7.61551797e-01]	[4.67426819e+02 8.95924255e+02 7.48424470e-01]	[4.93090637e+02 8.70277100e+02 7.87868500e-01]
[503.48547363 333.91687012 0.88507456]	[505.93591309 380.35012817 0.88620162]	[444.35244751 387.85580444 0.81998152]	[418.67739868 490.54647827 0.86691433]	[403.38000488 582.92364502 0.88420594]	[567.52111816 380.09909058 0.8848933 ]	[603.37451172 477.66586304 0.86400461]	[608.61791992 564.90203857 0.87458593]	[511.08651733 580.35327148 0.69259673]	[464.84902954 582.91973877 0.70731503]	[480.1060791 726.48046875 0.80307102]	[4.82899414e+02 8.65070068e+02 8.45795691e-01]	[559.8369751 580.29577637 0.69796789]	[564.84698486 723.98822021 0.85355973]	[5.64971008e+02 8.65044250e+02 8.55907083e-01]	[493.05957031 316.17431641 0.90986454]	[521.26086426 316.04928589 0.96101546]	[467.44586182 316.11383057 0.84041941]	[541.71728516 313.42379761 0.8361271 ]	[5.72636292e+02 9.08653748e+02 8.00540924e-01]	[5.88028320e+02 8.95876465e+02 8.19097519e-01]	[5.62257874e+02 8.70299133e+02 7.89805770e-01]	[4.85360352e+02 9.03610901e+02 7.63617575e-01]	[4.67423615e+02 8.95929626e+02 7.49129653e-01]	[4.93083893e+02 8.70279663e+02 7.89489031e-01]
[503.43304443 333.94561768 0.90192813]	[505.9046936 380.34182739 0.89443427]	[444.32846069 385.37606812 0.82759649]	[418.64782715 490.51940918 0.86412072]	[403.36825562 585.3470459 0.88389224]	[567.49401855 380.10479736 0.88696218]	[603.32745361 477.65994263 0.8635149 ]	[608.58349609 564.88433838 0.8823356 ]	[511.03765869 582.80389404 0.70030099]	[462.42971802 582.95153809 0.71333301]	[477.73126221 726.50872803 0.80809975]	[4.82903870e+02 8.65064026e+02 8.45322669e-01]	[559.80731201 580.32623291 0.69675958]	[564.83966064 724.01251221 0.85792339]	[5.64965881e+02 8.62549438e+02 8.54001641e-01]	[490.54135132 316.18865967 0.90801132]	[521.21661377 316.06918335 0.9578867 ]	[467.40911865 316.10897827 0.84273255]	[539.26635742 313.47903442 0.8149668 ]	[5.72640869e+02 9.08644470e+02 7.97466636e-01]	[5.88028687e+02 8.95865417e+02 8.18527460e-01]	[5.62256592e+02 8.70277161e+02 7.85830855e-01]	[4.85357727e+02 9.03600952e+02 7.62436271e-01]	[4.67420258e+02 8.95919922e+02 7.50549436e-01]	[4.93095398e+02 8.70274353e+02 7.91784644e-01]
[503.40255737 333.98620605 0.91471899]	[505.87835693 380.34564209 0.89742208]	[441.91162109 385.37567139 0.83477676]	[418.63449097 488.00283813 0.86756426]	[403.31976318 582.96905518 0.89304519]	[567.4831543 380.10949707 0.88695264]	[603.29071045 477.73254395 0.85873342]	[608.53363037 564.86834717 0.88797677]	[508.53118896 582.79827881 0.70736337]	[462.37844849 582.94677734 0.72551584]	[477.71786499 726.51849365 0.80811262]	[4.82900848e+02 8.65071655e+02 8.47165406e-01]	[559.77374268 580.32562256 0.69572091]	[564.82055664 723.93762207 0.84710336]	[5.64956848e+02 8.62552979e+02 8.53828073e-01]	[490.48376465 318.55053711 0.90798247]	[521.18640137 316.08978271 0.95564222]	[464.9458313 316.12606812 0.84919685]	[539.20727539 313.49365234 0.80799371]	[5.75146423e+02 9.08640259e+02 7.90981412e-01]	[5.88043823e+02 8.95857178e+02 8.14872384e-01]	[5.62231506e+02 8.70287781e+02 7.81810284e-01]	[4.85362244e+02 9.03598145e+02 7.59937465e-01]	[4.67418732e+02 8.95918823e+02 7.49527812e-01]	[4.93095612e+02 8.70271973e+02 7.94509053e-01]
[503.35522461 333.99053955 0.92025948]	[503.4682312 380.33255005 0.91083241]	[441.86968994 385.37524414 0.84000546]	[418.60891724 488.01257324 0.85887879]	[403.24945068 582.94647217 0.89656913]	[565.06213379 377.72814941 0.89198995]	[600.87530518 477.67044067 0.8451761 ]	[608.48895264 564.89050293 0.88756841]	[508.51773071 582.80096436 0.70754278]	[462.36068726 582.95233154 0.72819501]	[477.70526123 726.56030273 0.81229746]	[4.82899200e+02 8.65074707e+02 8.48341227e-01]	[559.76708984 580.31854248 0.69163716]	[564.80969238 724.00396729 0.85386205]	[5.64953979e+02 8.62575562e+02 8.55206728e-01]	[487.97421265 318.5630188 0.91303641]	[518.77947998 316.1053772 0.94824815]	[464.8828125 316.09677124 0.86107695]	[536.72296143 313.45037842 0.79847348]	[5.75176636e+02 9.08638245e+02 7.90118098e-01]	[5.88055359e+02 8.95851440e+02 8.14901114e-01]	[5.59830200e+02 8.70303101e+02 7.81895757e-01]	[4.85367035e+02 9.03601685e+02 7.61178553e-01]	[4.67418732e+02 8.95923096e+02 7.51000464e-01]	[4.93090363e+02 8.70275024e+02 7.95186639e-01]
[503.35488892 333.9901123 0.92017323]	[503.46881104 380.33294678 0.91071808]	[441.86901855 385.37371826 0.84012705]	[418.60919189 487.99813843 0.86050594]	[403.25079346 582.95361328 0.89662731]	[565.06555176 377.72994995 0.89169729]	[600.87817383 477.67089844 0.84490776]	[608.49206543 564.87872314 0.88714898]	[508.52056885 582.8046875 0.7081576 ]	[462.3598938 582.95629883 0.72905564]	[477.7071228 726.57073975 0.81558174]	[4.82900726e+02 8.65075134e+02 8.48815024e-01]	[559.77429199 580.32208252 0.69255203]	[564.80627441 723.98461914 0.85291392]	[5.64956848e+02 8.65040710e+02 8.55900705e-01]	[487.97406006 318.56188965 0.9130072 ]	[518.77966309 316.10452271 0.94827831]	[464.88140869 316.09475708 0.86173248]	[536.72320557 313.45098877 0.79928941]	[5.75180481e+02 9.08640564e+02 7.90028453e-01]	[5.88056641e+02 8.95852539e+02 8.14266562e-01]	[5.59832581e+02 8.70310181e+02 7.82970071e-01]	[4.85372681e+02 9.03600464e+02 7.60201454e-01]	[4.67423645e+02 8.95923401e+02 7.50544846e-01]	[4.93089752e+02 8.70275146e+02 7.95421481e-01]
[503.30947876 334.01959229 0.93125796]	[503.43618774 380.34332275 0.91600221]	[441.81832886 387.88690186 0.83933288]	[418.56695557 487.93966675 0.85951138]	[400.82644653 582.93011475 0.90388763]	[565.01794434 377.72027588 0.89515299]	[600.82507324 477.62753296 0.8403452 ]	[606.09796143 564.8793335 0.89381045]	[508.48956299 582.78442383 0.70909631]	[462.32400513 582.94287109 0.73437047]	[477.69146729 726.54998779 0.81110692]	[4.82902710e+02 8.65066589e+02 8.48655939e-01]	[559.74993896 580.30505371 0.68919134]	[562.46905518 724.01806641 0.85488069]	[5.64958130e+02 8.65045776e+02 8.55941713e-01]	[487.91815186 318.56533813 0.92034906]	[518.73626709 316.1244812 0.93960857]	[462.44723511 316.03091431 0.86871517]	[536.63397217 313.47662354 0.80561328]	[5.75204102e+02 9.08631592e+02 7.86437631e-01]	[5.88064880e+02 8.95846558e+02 8.12025011e-01]	[5.59833923e+02 8.70325134e+02 7.85864890e-01]	[4.85387909e+02 9.03606201e+02 7.62410462e-01]	[4.67434082e+02 8.95930725e+02 7.53743470e-01]	[4.93087677e+02 8.70275269e+02 7.95319200e-01]
[500.85772705 334.00363159 0.92261767]	[503.33251953 380.34802246 0.93102509]	[441.71188354 387.88931274 0.84409958]	[416.14532471 485.47528076 0.85057521]	[400.69540405 582.86395264 0.91037595]	[564.88769531 377.72207642 0.8957901 ]	[598.27484131 475.14944458 0.80930972]	[606.00921631 564.93084717 0.90457755]	[505.97052002 580.30340576 0.71659821]	[462.27059937 582.90356445 0.74137545]	[475.09597778 726.57159424 0.78342831]	[4.82896210e+02 8.65063354e+02 8.49893630e-01]	[557.18841553 577.78515625 0.67154551]	[562.43457031 723.91491699 0.84562945]	[5.64949829e+02 8.62561401e+02 8.51561487e-01]	[485.34338379 318.60272217 0.93818897]	[516.1595459 316.15582275 0.90702224]	[462.32284546 318.59008789 0.90496117]	[531.53735352 316.0111084 0.83256954]	[5.75181763e+02 9.08622986e+02 7.86910772e-01]	[5.88050598e+02 8.93465271e+02 8.14663351e-01]	[5.62228821e+02 8.70306519e+02 7.78535128e-01]	[4.85377258e+02 9.03613647e+02 7.63149381e-01]	[4.67430328e+02 8.95935608e+02 7.51215756e-01]	[4.93086853e+02 8.70258972e+02 7.98452914e-01]
[500.78533936 333.9876709 0.91616505]	[503.24279785 382.75701904 0.93042821]	[439.29977417 387.95413208 0.84169054]	[416.05200195 487.94937134 0.83500779]	[400.64053345 582.93005371 0.92097163]	[562.45465088 380.10461426 0.89530569]	[595.74725342 477.640625 0.81605744]	[605.97052002 564.98699951 0.9042899 ]	[505.94689941 582.79821777 0.72971702]	[462.26733398 585.39080811 0.74793506]	[472.58822632 726.60253906 0.78508866]	[4.82888550e+02 8.65079468e+02 8.53120685e-01]	[554.68347168 580.29986572 0.681575 ]	[562.41558838 723.97259521 0.84845769]	[5.64945801e+02 8.62554688e+02 8.51858675e-01]	[482.90582275 318.59262085 0.94958806]	[513.62097168 316.15444946 0.89707124]	[462.26831055 318.59289551 0.9091118 ]	[529.01062012 316.0328064 0.82876503]	[5.75160339e+02 9.08613708e+02 7.85565913e-01]	[5.88036987e+02 8.93459717e+02 8.18202794e-01]	[5.62236084e+02 8.70300476e+02 7.77906418e-01]	[4.85382233e+02 9.03608948e+02 7.65776873e-01]	[4.67436157e+02 8.95938049e+02 7.50259519e-01]	[4.93071228e+02 8.70274414e+02 7.98352897e-01]
[500.73181152 333.96929932 0.90952027]	[500.84280396 382.79516602 0.92666358]	[439.23580933 390.4208374 0.84019804]	[416.01489258 485.49630737 0.83014178]	[398.2515564 582.91687012 0.91655576]	[562.38781738 380.137146 0.89705205]	[593.19787598 477.65505981 0.82139081]	[605.94104004 564.94708252 0.91018826]	[505.87841797 580.34710693 0.73869193]	[462.23260498 585.37542725 0.75095606]	[472.60855103 726.61364746 0.79291737]	[4.82889496e+02 8.65094971e+02 8.55313063e-01]	[552.11273193 580.26849365 0.68172461]	[562.42382812 724.01916504 0.84838825]	[5.64940918e+02 8.62545105e+02 8.51691902e-01]	[482.84414673 318.59732056 0.95637268]	[511.0730896 316.14752197 0.8964619 ]	[462.21218872 318.60891724 0.90208513]	[526.52374268 316.04150391 0.82483876]	[5.75168701e+02 9.08613831e+02 7.87886262e-01]	[5.88038330e+02 8.93455627e+02 8.20366442e-01]	[5.62229309e+02 8.70292175e+02 7.73965895e-01]	[4.85379791e+02 9.03616943e+02 7.66866028e-01]	[4.67437897e+02 8.95943848e+02 7.49907434e-01]	[4.93076752e+02 8.70280579e+02 8.02145004e-01]
[500.66741943 333.95117188 0.90471393]	[500.76446533 382.80133057 0.9219538 ]	[439.1701355 390.45968628 0.83616549]	[411.00784302 490.55487061 0.81390411]	[398.21054077 582.96514893 0.92386788]	[562.31732178 380.13040161 0.89435059]	[593.1237793 477.61422729 0.80833054]	[605.89831543 564.95800781 0.90849406]	[505.86633301 582.84680176 0.7440986 ]	[462.20776367 585.45440674 0.74739963]	[472.57650757 729.02575684 0.78998935]	[4.82889221e+02 8.65104736e+02 8.56829822e-01]	[552.10272217 580.34295654 0.68776679]	[562.4128418 723.99707031 0.84270012]	[5.64943665e+02 8.62569214e+02 8.53057623e-01]	[482.75256348 318.58016968 0.96966898]	[508.53012085 316.11068726 0.90432179]	[459.77310181 316.09030151 0.88198888]	[526.50592041 315.97607422 0.83088124]	[5.75168762e+02 9.08618896e+02 7.89472878e-01]	[5.88042969e+02 8.93463989e+02 8.20596099e-01]	[5.62230835e+02 8.70310913e+02 7.76762366e-01]	[4.85377441e+02 9.03625488e+02 7.66798198e-01]	[4.67434906e+02 8.95950134e+02 7.50289798e-01]	[4.93077545e+02 8.70287903e+02 8.02794755e-01]
[498.24951172 333.94396973 0.89650232]	[500.70730591 382.79946899 0.91311759]	[439.15261841 390.42926025 0.83473861]	[408.40557861 493.06039429 0.81519204]	[398.15548706 585.35119629 0.92321813]	[562.27124023 380.13375854 0.88949734]	[590.58642578 477.69509888 0.83061033]	[603.48608398 564.98468018 0.90798777]	[503.45724487 582.91955566 0.74965012]	[459.82138062 585.51165771 0.73997158]	[472.52584839 726.6449585 0.79013205]	[4.82888336e+02 8.65088684e+02 8.55877399e-01]	[549.59759521 582.83837891 0.69325382]	[562.39489746 726.50238037 0.85851383]	[5.64940002e+02 8.62575500e+02 8.53148639e-01]	[480.36550903 318.57363892 0.97018814]	[508.45703125 316.08554077 0.91475934]	[459.73413086 316.05392456 0.86592752]	[526.45361328 313.51690674 0.82184124]	[5.75171326e+02 9.08614258e+02 7.87861466e-01]	[5.88046204e+02 8.93458313e+02 8.22617352e-01]	[5.59836914e+02 8.70305054e+02 7.74788380e-01]	[4.85378754e+02 9.03615356e+02 7.67659426e-01]	[4.67433044e+02 8.95943604e+02 7.54913509e-01]	[4.93078003e+02 8.70276428e+02 8.00951242e-01]
[498.18069458 333.95108032 0.88629305]	[500.64666748 382.76828003 0.90111792]	[439.11883545 387.93469238 0.83204186]	[405.89852905 490.55963135 0.81777066]	[398.12194824 582.96362305 0.91930771]	[559.82244873 380.10397339 0.88116896]	[590.57104492 477.63543701 0.81778711]	[603.45855713 564.94927979 0.91602784]	[503.45837402 582.96411133 0.74715215]	[459.83526611 585.53387451 0.73284972]	[470.00714111 729.05212402 0.79179066]	[4.82897736e+02 8.65101318e+02 8.57706010e-01]	[549.55413818 582.87817383 0.70103395]	[562.36566162 726.47851562 0.85356128]	[5.64937622e+02 8.62572449e+02 8.53608727e-01]	[480.30355835 318.56411743 0.96889156]	[505.98754883 316.09121704 0.92433608]	[459.64904785 316.04626465 0.85518533]	[524.03393555 315.96856689 0.83504605]	[5.75168030e+02 9.06190186e+02 7.87904859e-01]	[5.88043091e+02 8.93451538e+02 8.25451076e-01]	[5.59837585e+02 8.70302673e+02 7.76076794e-01]	[4.85388031e+02 9.06090759e+02 7.64741540e-01]	[4.67442719e+02 8.95956909e+02 7.50459313e-01]	[4.93094299e+02 8.70281799e+02 8.02504122e-01]
[498.11593628 333.95239258 0.87321001]	[498.21716309 382.78115845 0.88982987]	[436.68643188 387.92492676 0.82237613]	[403.38998413 493.04336548 0.83624339]	[398.04696655 582.96051025 0.91436112]	[559.74298096 380.11846924 0.8762452 ]	[588.08758545 477.675354 0.82910901]	[603.4039917 564.95465088 0.91558981]	[503.40670776 585.39819336 0.74911505]	[459.78677368 587.99969482 0.72247005]	[467.45199585 729.16906738 0.79044437]	[4.82900269e+02 8.65093018e+02 8.57717514e-01]	[547.07043457 582.8727417 0.70074069]	[562.35266113 726.49371338 0.85298038]	[5.64941345e+02 8.62566711e+02 8.52891803e-01]	[480.25915527 318.56820679 0.96599972]	[505.93112183 316.11282349 0.93670946]	[459.59408569 316.09368896 0.84341943]	[523.96679688 316.07745361 0.86294061]	[5.75179626e+02 9.06185242e+02 7.88622737e-01]	[5.88053955e+02 8.93447388e+02 8.26167881e-01]	[5.62234497e+02 8.70303284e+02 7.79764652e-01]	[4.85382629e+02 9.06089355e+02 7.64612496e-01]	[4.67435120e+02 8.95952454e+02 7.51673400e-01]	[4.93121002e+02 8.70269104e+02 8.03902030e-01]
[495.63809204 334.02160645 0.87492311]	[495.69546509 382.80722046 0.85936671]	[436.56060791 390.47036743 0.80446649]	[403.36181641 490.51199341 0.84160924]	[395.58843994 582.98187256 0.91005534]	[557.24438477 380.1242981 0.86159694]	[587.98669434 477.72354126 0.85495263]	[603.35369873 564.94897461 0.91714311]	[503.35882568 582.94909668 0.74995601]	[459.75952148 587.97637939 0.72236007]	[467.4637146 729.14996338 0.78631163]	[4.82888123e+02 8.65087158e+02 8.56441498e-01]	[547.015625 582.82183838 0.70055068]	[562.33074951 726.47833252 0.84917414]	[5.64937988e+02 8.62550476e+02 8.52032959e-01]	[480.19509888 318.59561157 0.95522195]	[503.49771118 316.14276123 0.94944644]	[457.08004761 316.04605103 0.82159466]	[523.91619873 316.03933716 0.87163556]	[5.75185425e+02 9.06187073e+02 7.93705344e-01]	[5.88050964e+02 8.93450378e+02 8.27814221e-01]	[5.59832458e+02 8.70288147e+02 7.76633978e-01]	[4.85388641e+02 9.06102234e+02 7.64942348e-01]	[4.67437531e+02 8.95965515e+02 7.48169243e-01]	[4.93104736e+02 8.70255615e+02 8.03505301e-01]
[493.07772827 336.44613647 0.87568706]	[495.59320068 382.85961914 0.83964974]	[431.54205322 393.02783203 0.7998215 ]	[403.29101562 490.51470947 0.85138208]	[393.04321289 582.91485596 0.88591611]	[554.70355225 380.1600647 0.84835929]	[585.59692383 477.70748901 0.85121894]	[603.30773926 564.95440674 0.90520811]	[503.28869629 585.39453125 0.75654215]	[459.7020874 587.99450684 0.71394235]	[467.41271973 729.19720459 0.78615808]	[4.82887085e+02 8.65060303e+02 8.50900769e-01]	[546.95147705 582.8583374 0.71484351]	[562.29827881 726.50683594 0.8511306 ]	[5.64944214e+02 8.65039856e+02 8.54183137e-01]	[480.13891602 318.65795898 0.93633419]	[503.39413452 318.52713013 0.96811211]	[454.63922119 318.57040405 0.82343018]	[523.81616211 316.14147949 0.89349276]	[5.75194824e+02 9.06181885e+02 7.91190326e-01]	[5.88061096e+02 8.93447205e+02 8.24422300e-01]	[5.59835266e+02 8.70312622e+02 7.79771209e-01]	[4.85397644e+02 9.06090576e+02 7.64660001e-01]	[4.67442810e+02 8.95956665e+02 7.50221491e-01]	[4.93105438e+02 8.70229553e+02 8.01215649e-01]
[490.50396729 336.47894287 0.88140219]	[490.56484985 382.83786011 0.84047383]	[431.47103882 393.00094604 0.79809672]	[400.87277222 490.52597046 0.8462503 ]	[390.46520996 585.39221191 0.87321901]	[552.1083374 380.15682983 0.85325307]	[585.50549316 477.59362793 0.85170889]	[600.87884521 564.9710083 0.89360261]	[503.24688721 585.40991211 0.7531901 ]	[459.6439209 588.01092529 0.70142961]	[464.94039917 729.1786499 0.79658157]	[4.82884796e+02 8.65059326e+02 8.51204813e-01]	[546.93212891 582.86694336 0.71270859]	[562.27484131 726.42370605 0.83705151]	[5.64940735e+02 8.62556885e+02 8.50648224e-01]	[477.68081665 318.69158936 0.92334032]	[503.30392456 318.55895996 0.96355993]	[454.56463623 318.6831665 0.8199625 ]	[521.36645508 316.1373291 0.88988173]	[5.75153625e+02 9.06176025e+02 7.90059507e-01]	[5.88045776e+02 8.93440613e+02 8.23026121e-01]	[5.62247864e+02 8.70300354e+02 7.77248919e-01]	[4.85394440e+02 9.03616455e+02 7.67359972e-01]	[4.67432770e+02 8.95946228e+02 7.54942775e-01]	[4.93105774e+02 8.70242554e+02 8.02247167e-01]
[487.9161377 336.51275635 0.89702988]	[488.01815796 382.87475586 0.83628976]	[428.93377686 393.03137207 0.8022213 ]	[400.8236084 487.92324829 0.85479695]	[385.38626099 585.4519043 0.87015909]	[549.59411621 380.17181396 0.85682422]	[585.4420166 477.61810303 0.85790133]	[600.84729004 564.93798828 0.88860685]	[500.83544922 585.38336182 0.75352544]	[457.18206787 587.97351074 0.69670612]	[464.90911865 729.18310547 0.79779541]	[4.82881866e+02 8.65072021e+02 8.53076577e-01]	[544.50360107 582.8449707 0.71646512]	[562.23651123 724.02850342 0.83825243]	[5.64962219e+02 8.65065918e+02 8.53638232e-01]	[475.16677856 318.73596191 0.90614331]	[500.85653687 318.59838867 0.95553923]	[452.03381348 318.68518066 0.81279552]	[521.25305176 316.06481934 0.85965824]	[5.75166382e+02 9.06170532e+02 7.86965609e-01]	[5.88060913e+02 8.93446289e+02 8.17134738e-01]	[5.62263977e+02 8.72677856e+02 7.85287917e-01]	[4.85412750e+02 9.06090637e+02 7.70523310e-01]	[4.67463989e+02 8.95971313e+02 7.51501739e-01]	[4.93095673e+02 8.70262756e+02 8.00719857e-01]
[485.38821411 336.55993652 0.91699141]	[487.94903564 385.34967041 0.83727634]	[426.39715576 395.50292969 0.8111183 ]	[400.76864624 490.48791504 0.85733932]	[382.83691406 585.41082764 0.89166808]	[549.52624512 380.20306396 0.86190373]	[585.37091064 477.70245361 0.87703961]	[600.75762939 564.95446777 0.8768791 ]	[500.78704834 585.41601562 0.75294966]	[457.17828369 588.01123047 0.70067579]	[464.89752197 729.13586426 0.80535072]	[4.82889740e+02 8.65037231e+02 8.44533086e-01]	[544.41711426 582.86248779 0.72496122]	[562.25476074 723.96813965 0.83316219]	[5.64973389e+02 8.62574402e+02 8.48311901e-01]	[475.06918335 318.78222656 0.88611162]	[500.76193237 318.63409424 0.94950885]	[449.48187256 318.70352173 0.81258464]	[521.17559814 315.99694824 0.84884465]	[5.72659302e+02 9.06157471e+02 7.81571031e-01]	[5.88056152e+02 8.93443176e+02 8.11247587e-01]	[5.62295959e+02 8.70329834e+02 7.92039752e-01]	[4.85391785e+02 9.01058350e+02 7.62521148e-01]	[4.67448059e+02 8.95889465e+02 7.58660555e-01]	[4.93122620e+02 8.70244690e+02 8.05038512e-01]
[482.92156982 336.62796021 0.93315244]	[485.4581604 387.89068604 0.84242892]	[423.87243652 395.56716919 0.828803 ]	[400.63470459 495.63699341 0.86412442]	[380.34143066 585.4967041 0.89859402]	[547.05633545 380.25012207 0.8674311 ]	[583.00158691 480.1947937 0.89846247]	[598.27764893 564.96063232 0.86601073]	[500.69784546 585.42346191 0.74121976]	[454.64208984 588.02258301 0.68559724]	[462.43493652 729.0378418 0.81570369]	[4.82867310e+02 8.62538330e+02 8.40366721e-01]	[544.34985352 582.86450195 0.72622859]	[562.27526855 723.94384766 0.83395046]	[5.64981079e+02 8.62544861e+02 8.45479906e-01]	[470.04754639 321.18753052 0.87164712]	[500.677948 318.70089722 0.93865079]	[444.43505859 318.59655762 0.83602792]	[518.69219971 316.03649902 0.8290683 ]	[5.72641235e+02 9.06169556e+02 7.78595865e-01]	[5.88055725e+02 8.93451477e+02 8.03432047e-01]	[5.62298279e+02 8.70300781e+02 7.90455759e-01]	[4.85395721e+02 9.01046509e+02 7.52998471e-01]	[4.67431458e+02 8.95882629e+02 7.55616069e-01]	[4.93109314e+02 8.70215698e+02 7.96253502e-01]
[482.82629395 336.66998291 0.94289029]	[485.39862061 387.8921814 0.85460585]	[423.78305054 395.58517456 0.844594 ]	[398.2204895 498.17932129 0.88610548]	[380.27645874 587.9866333 0.89083356]	[546.98901367 380.25418091 0.88096863]	[582.92877197 480.18722534 0.89441764]	[595.74450684 564.97979736 0.85566795]	[498.26803589 585.42834473 0.73460752]	[454.5635376 588.05194092 0.68306607]	[462.42007446 729.1270752 0.81898713]	[4.82859131e+02 8.62524170e+02 8.41815591e-01]	[544.31188965 582.87017822 0.7311765 ]	[562.2644043 723.94909668 0.83350134]	[5.64983032e+02 8.60012329e+02 8.37141812e-01]	[467.46893311 321.24902344 0.87441999]	[498.23620605 318.77209473 0.91363937]	[444.32873535 318.72262573 0.85470092]	[516.17437744 316.15701294 0.8308211 ]	[5.72638245e+02 9.06145264e+02 7.70910144e-01]	[5.88061279e+02 8.93428467e+02 7.96047807e-01]	[5.62297668e+02 8.70253662e+02 7.73898900e-01]	[4.85402527e+02 9.01054626e+02 7.53099322e-01]	[4.67442535e+02 8.95893127e+02 7.57100403e-01]	[4.93087860e+02 8.70208252e+02 7.97387660e-01]
[482.82601929 336.66964722 0.94285989]	[485.39813232 387.88931274 0.8548367 ]	[423.78225708 395.5847168 0.84460235]	[398.2199707 498.18148804 0.88642997]	[380.27642822 587.98803711 0.89062989]	[546.98638916 380.25109863 0.8814944 ]	[582.92980957 480.18377686 0.89349234]	[595.74780273 564.97875977 0.85572273]	[498.262146 585.42340088 0.73229897]	[454.55239868 588.04473877 0.68272054]	[462.41619873 729.12786865 0.81894493]	[4.82858368e+02 8.62514282e+02 8.41626942e-01]	[544.31237793 582.8684082 0.73044717]	[562.26361084 723.95593262 0.83374667]	[5.64985413e+02 8.59953613e+02 8.36074591e-01]	[467.46911621 321.24951172 0.87425613]	[498.23498535 318.77252197 0.91331035]	[444.32855225 318.72280884 0.85503614]	[516.17102051 316.15914917 0.82939768]	[5.72602722e+02 9.06118469e+02 7.69258022e-01]	[5.88051025e+02 8.93411255e+02 7.93953478e-01]	[5.62310059e+02 8.70214600e+02 7.65744448e-01]	[4.85410553e+02 9.01057251e+02 7.55191565e-01]	[4.67445496e+02 8.95897644e+02 7.58574963e-01]	[4.93083405e+02 8.70204346e+02 7.96122909e-01]
[480.32611084 336.70004272 0.95119739]	[482.86090088 387.88562012 0.88608569]	[421.24996948 395.64559937 0.86736 ]	[398.15390015 495.65975952 0.87242019]	[380.15084839 585.58654785 0.89873129]	[544.4296875 380.25466919 0.90114838]	[580.32965088 477.73419189 0.86503625]	[590.59851074 564.91851807 0.86430228]	[495.68795776 582.91894531 0.70903605]	[446.96838379 585.54858398 0.67951494]	[462.38537598 726.64697266 0.83380294]	[4.82854706e+02 8.65036682e+02 8.44207466e-01]	[541.84020996 580.30908203 0.7101835 ]	[562.26037598 724.00750732 0.83414298]	[5.65006836e+02 8.54869080e+02 8.47581267e-01]	[464.82458496 321.29281616 0.88870209]	[495.64190674 321.17547607 0.87271565]	[441.78051758 321.15496826 0.8861587 ]	[511.08740234 316.15322876 0.8483845 ]	[5.70102112e+02 9.03624939e+02 7.64625967e-01]	[5.88015869e+02 8.93381775e+02 7.83778906e-01]	[5.62356201e+02 8.67656311e+02 7.41859317e-01]	[4.85396515e+02 9.03578491e+02 7.63617158e-01]	[4.67445251e+02 8.95941711e+02 7.57169306e-01]	[4.93066528e+02 8.70243103e+02 7.98117340e-01]
[480.3263855 336.69940186 0.95116639]	[482.86001587 387.8878479 0.88589805]	[421.25112915 395.64572144 0.86703384]	[398.15435791 495.65994263 0.87239677]	[380.15194702 585.58532715 0.89867663]	[544.4276123 380.25650024 0.90077597]	[580.32922363 477.73397827 0.86524552]	[590.60137939 564.91833496 0.86413121]	[495.67996216 582.92755127 0.70899206]	[446.96286011 587.97705078 0.68064874]	[462.3890686 729.02764893 0.83708358]	[4.82845001e+02 8.62561584e+02 8.42782140e-01]	[541.83837891 580.32275391 0.71056962]	[562.26281738 724.00714111 0.83504277]	[5.65025574e+02 8.54864014e+02 8.45126569e-01]	[464.82519531 321.29046631 0.88926995]	[495.64196777 321.17456055 0.87269419]	[441.77960205 321.15441895 0.8857705 ]	[511.08935547 316.15274048 0.84777188]	[5.70085510e+02 9.03592834e+02 7.73568690e-01]	[5.88027588e+02 8.93375366e+02 7.90142477e-01]	[5.62376587e+02 8.67662476e+02 7.34013796e-01]	[4.85398926e+02 9.03567627e+02 7.64009893e-01]	[4.67447998e+02 8.95934631e+02 7.58104086e-01]	[4.93066071e+02 8.70234436e+02 7.96007037e-01]
[480.24401855 339.04901123 0.94477808]	[482.78894043 387.92938232 0.89221525]	[421.16976929 398.04968262 0.87612998]	[398.08413696 498.17471313 0.87277216]	[377.74432373 588.01330566 0.89490479]	[544.37774658 380.27792358 0.90081424]	[580.23065186 477.63998413 0.8416431 ]	[588.09899902 564.88751221 0.87742817]	[495.59277344 582.93487549 0.70048726]	[444.43212891 587.99249268 0.6846981 ]	[462.34963989 729.03912354 0.83450133]	[4.82834839e+02 8.62550232e+02 8.43580306e-01]	[541.80438232 580.33612061 0.70791161]	[562.28314209 724.00830078 0.83385199]	[565.03656006 852.34893799 0.86317116]	[462.355896 323.75326538 0.89313972]	[493.0824585 321.18844604 0.86267966]	[441.69717407 321.19729614 0.87520403]	[508.49963379 318.51751709 0.83319336]	[5.70091125e+02 9.03549988e+02 7.69984126e-01]	[5.88020386e+02 8.93342529e+02 7.87537575e-01]	[5.62381104e+02 8.65045959e+02 7.31516063e-01]	[4.85391357e+02 9.03575806e+02 7.67421603e-01]	[4.67433350e+02 8.95946228e+02 7.61055231e-01]	[4.93051727e+02 8.70222839e+02 7.97735810e-01]
[477.73849487 339.05618286 0.94239414]	[480.27178955 390.47161865 0.89938956]	[418.69238281 398.12039185 0.88035083]	[395.57498169 498.21585083 0.8460418 ]	[377.65924072 588.04077148 0.89783478]	[541.80584717 380.28707886 0.89454871]	[575.14544678 477.70498657 0.83438593]	[588.00628662 564.92077637 0.89127302]	[488.01794434 582.9463501 0.7047509 ]	[441.85348511 588.01116943 0.7064746 ]	[462.28604126 726.62249756 0.83663762]	[4.82835449e+02 8.60012268e+02 8.41573656e-01]	[539.30999756 582.79003906 0.69693667]	[562.29406738 726.46588135 0.8420949 ]	[565.03948975 849.784729 0.86996537]	[459.8331604 323.80172729 0.90269333]	[487.96514893 321.19393921 0.8707189 ]	[439.15643311 321.20248413 0.83891356]	[505.92526245 318.55429077 0.83002496]	[5.67563904e+02 8.98511841e+02 7.98848212e-01]	[5.87973755e+02 8.93254517e+02 8.08996916e-01]	[5.62401550e+02 8.54879150e+02 7.43647039e-01]	[4.85373718e+02 9.03595032e+02 7.65311956e-01]	[4.67427399e+02 8.95943787e+02 7.64552593e-01]	[4.93067566e+02 8.70163879e+02 7.96919584e-01]
[477.67337036 339.09338379 0.9296146 ]	[480.20733643 390.50164795 0.89272517]	[418.63635254 398.1534729 0.87885344]	[393.03424072 500.72393799 0.85427558]	[377.63665771 588.02496338 0.90216798]	[541.73248291 380.28933716 0.88761425]	[570.11785889 477.64352417 0.82733446]	[585.60314941 564.88397217 0.90116304]	[487.95205688 585.37670898 0.71438515]	[441.79351807 588.02008057 0.71387684]	[462.26782227 726.64807129 0.83769238]	[4.82828979e+02 8.60006104e+02 8.42736244e-01]	[539.25146484 582.81433105 0.69839501]	[562.31195068 726.42596436 0.84579927]	[565.00708008 849.7723999 0.87816405]	[459.77053833 326.28546143 0.89670402]	[485.4708252 321.23651123 0.87386 ]	[439.08450317 321.20812988 0.81364894]	[505.86660767 318.5652771 0.84556532]	[5.70016968e+02 8.98425354e+02 8.14872086e-01]	[5.87975952e+02 8.90836304e+02 8.27590704e-01]	[5.62373657e+02 8.54883423e+02 7.51770139e-01]	[4.85362976e+02 9.03611755e+02 7.68822730e-01]	[4.67412872e+02 8.95947449e+02 7.63172686e-01]	[4.93069458e+02 8.70150818e+02 7.93946981e-01]
[477.6335144 339.11193848 0.91930842]	[480.1086731 393.03137207 0.88251227]	[418.56906128 398.22949219 0.87380487]	[393.00640869 500.73190308 0.85048032]	[377.58999634 588.02050781 0.90225476]	[539.27612305 380.32296753 0.86563301]	[570.10400391 477.67312622 0.82960874]	[585.55664062 564.84259033 0.91362739]	[487.92999268 585.39324951 0.71986324]	[441.78179932 588.04650879 0.71737695]	[462.27307129 729.1159668 0.84305322]	[4.82843781e+02 8.62504333e+02 8.47680926e-01]	[539.21533203 582.82061768 0.70059586]	[562.26928711 723.98486328 0.82116789]	[564.92681885 847.18377686 0.87190574]	[459.72531128 326.30786133 0.89099073]	[485.43731689 321.25494385 0.87292546]	[436.58413696 321.16003418 0.80500168]	[503.46334839 318.5736084 0.83040679]	[5.67502808e+02 8.93429871e+02 8.76615703e-01]	[5.85525208e+02 8.90638428e+02 8.55058551e-01]	[5.62273743e+02 8.52291809e+02 7.71239996e-01]	[4.82944336e+02 9.03612061e+02 7.69731522e-01]	[4.67396637e+02 8.95946838e+02 7.69855440e-01]	[4.93087708e+02 8.70155334e+02 7.93130338e-01]
[475.17333984 339.13952637 0.90837145]	[477.73779297 393.03460693 0.88017929]	[418.55502319 398.22021484 0.8730135 ]	[390.47116089 500.76501465 0.85216188]	[377.54403687 588.02539062 0.90017867]	[539.2253418 380.33859253 0.85509789]	[570.08172607 477.68997192 0.8305307 ]	[585.52441406 564.88568115 0.91845423]	[485.46963501 582.925354 0.72614676]	[441.74551392 587.98138428 0.72521836]	[462.26416016 729.07427979 0.84247559]	[4.82842072e+02 8.62491882e+02 8.46660256e-01]	[539.17675781 580.34667969 0.69138646]	[562.23803711 724.01300049 0.81719333]	[564.85266113 847.12036133 0.86084485]	[459.67694092 326.34341431 0.88647819]	[485.39996338 321.2845459 0.87471551]	[434.04962158 321.20980835 0.80244267]	[503.43151855 318.60971069 0.83423948]	[567.45507812 890.85919189 0.89295644]	[5.85447449e+02 8.85602539e+02 8.42851579e-01]	[5.59776550e+02 8.52265747e+02 7.34241307e-01]	[4.85368042e+02 9.03605713e+02 7.73582101e-01]	[4.67427155e+02 8.95952454e+02 7.64284134e-01]	[4.93095184e+02 8.70157043e+02 7.96129704e-01]
[475.14389038 339.15603638 0.90477479]	[477.72634888 393.03082275 0.87752241]	[416.15820312 398.21817017 0.86892033]	[390.43566895 500.74038696 0.84562337]	[375.12402344 588.02056885 0.89173973]	[539.2052002 380.33377075 0.85463244]	[570.10150146 480.12731934 0.8344726 ]	[585.51513672 564.956604 0.91477013]	[485.48916626 582.92419434 0.72587967]	[441.74856567 587.97497559 0.72772616]	[462.26126099 729.05810547 0.83970731]	[4.82837555e+02 8.59996948e+02 8.45877290e-01]	[539.21368408 580.3515625 0.69672549]	[562.22296143 726.45800781 0.83205819]	[562.38476562 836.93041992 0.8512941 ]	[459.65133667 326.36489868 0.88363785]	[485.37576294 323.71908569 0.87574112]	[431.5239563 321.22174072 0.79556698]	[503.40390015 318.64929199 0.8316052 ]	[5.65045349e+02 8.88216858e+02 8.70745182e-01]	[5.82987610e+02 8.75411804e+02 8.22956502e-01]	[5.54648865e+02 8.49616821e+02 6.58264518e-01]	[4.85354675e+02 9.03594116e+02 7.79404700e-01]	[4.67419769e+02 8.95939087e+02 7.69022763e-01]	[4.93108734e+02 8.70124939e+02 7.96426654e-01]
[475.14343262 339.15591431 0.90487713]	[477.71588135 393.02175903 0.8753258 ]	[416.15942383 398.20968628 0.86903602]	[390.43731689 500.73873901 0.84516966]	[375.12228394 588.01971436 0.89181346]	[539.18615723 380.32778931 0.85526878]	[570.10162354 480.1244812 0.83368969]	[585.51525879 564.95983887 0.91461533]	[485.48910522 582.9354248 0.72572511]	[441.74475098 587.98779297 0.72677892]	[462.25881958 729.06866455 0.83885777]	[4.82840973e+02 8.59996765e+02 8.45523834e-01]	[539.22271729 582.78222656 0.69871569]	[562.21502686 726.44580078 0.82988656]	[562.38323975 836.9262085 0.85115981]	[459.65176392 326.36395264 0.88365221]	[485.3755188 323.71755981 0.87621295]	[431.53314209 321.22201538 0.79500037]	[503.40539551 318.64892578 0.83146584]	[5.65038025e+02 8.88230286e+02 8.74849260e-01]	[5.82987610e+02 8.75422546e+02 8.22729290e-01]	[5.54649719e+02 8.49614624e+02 6.57498360e-01]	[4.82943909e+02 9.03588501e+02 7.79890716e-01]	[4.67410187e+02 8.95931396e+02 7.70585954e-01]	[4.93114014e+02 8.70125183e+02 7.97292829e-01]
[475.06869507 339.1913147 0.89568257]	[477.69024658 393.01065063 0.87020016]	[416.13842773 398.18814087 0.86824882]	[385.3961792 500.75170898 0.8627432 ]	[375.01791382 588.05596924 0.8697558 ]	[539.17266846 380.32363892 0.85622501]	[570.06939697 477.72015381 0.83615208]	[585.48602295 564.92120361 0.92167389]	[485.45428467 585.4017334 0.73721021]	[441.73706055 588.06140137 0.72651643]	[462.26629639 729.05792236 0.83851522]	[4.82829559e+02 8.59996277e+02 8.40963662e-01]	[536.72021484 582.82861328 0.7014426 ]	[559.84588623 726.63641357 0.84498805]	[5.54618958e+02 8.29186096e+02 8.17524195e-01]	[459.59313965 328.87463379 0.88196445]	[482.9251709 323.76248169 0.88884258]	[428.925354 321.25344849 0.79701734]	[503.32730103 318.69161987 0.84807336]	[5.62330811e+02 8.77976624e+02 8.30413103e-01]	[5.80230469e+02 8.72706177e+02 7.89436638e-01]	[5.44337830e+02 8.31882263e+02 7.22605228e-01]	[4.85388458e+02 9.03603455e+02 7.58086264e-01]	[4.67446899e+02 8.95951599e+02 7.60601461e-01]	[4.93064850e+02 8.70125000e+02 8.02751958e-01]
[472.55908203 339.1730957 0.89399582]	[477.66470337 393.01559448 0.86475098]	[416.11947632 398.20046997 0.86538345]	[385.32180786 498.26980591 0.84994829]	[374.99694824 588.05065918 0.8674587 ]	[536.7355957 380.31350708 0.85482234]	[570.05999756 477.73959351 0.83646011]	[585.48937988 564.91546631 0.92197263]	[485.41433716 582.96392822 0.74153936]	[441.70880127 588.04248047 0.72998446]	[462.23403931 729.05584717 0.84127736]	[4.82837372e+02 8.59975098e+02 8.40866923e-01]	[536.67962646 582.78479004 0.69089967]	[559.81835938 726.57299805 0.82939315]	[547.04077148 824.00012207 0.82423621]	[457.18530273 326.37136841 0.87745875]	[482.88088989 323.72994995 0.89806783]	[428.90789795 323.77078247 0.79087484]	[503.30377197 318.7399292 0.85117942]	[5.57187439e+02 8.72930969e+02 8.12673032e-01]	[5.70038635e+02 8.67705933e+02 7.61509359e-01]	[5.41924255e+02 8.29120239e+02 7.23689020e-01]	[4.85422363e+02 9.06096375e+02 7.61958838e-01]	[4.67486694e+02 8.95974487e+02 7.62534261e-01]	[4.93078125e+02 8.70123413e+02 7.99853444e-01]
[470.04855347 339.19940186 0.89018947]	[477.63693237 393.02493286 0.85923541]	[416.10742188 398.20129395 0.8634131 ]	[385.32632446 498.2460022 0.84858906]	[372.54748535 588.04626465 0.86238128]	[536.68084717 380.31591797 0.84728712]	[570.0760498 477.7467041 0.83492589]	[585.50476074 564.94189453 0.9167434 ]	[485.41973877 585.3828125 0.74154252]	[441.71359253 588.03967285 0.72710574]	[462.23748779 729.07452393 0.83510983]	[4.82824036e+02 8.57421204e+02 8.43907654e-01]	[536.67034912 582.8102417 0.69534755]	[562.21856689 729.03894043 0.8452965 ]	[544.45721436 816.36254883 0.87735701]	[457.16290283 328.8921814 0.87830299]	[482.81945801 323.77603149 0.89909333]	[428.96258545 326.37854004 0.77337021]	[503.2354126 318.76095581 0.85371268]	[5.46950684e+02 8.72747192e+02 8.32869649e-01]	[5.64879761e+02 8.65081665e+02 7.53354132e-01]	[5.39311096e+02 8.23998108e+02 6.90896869e-01]	[4.85442352e+02 9.03576294e+02 7.65855789e-01]	[4.69968414e+02 8.95921692e+02 7.76534319e-01]	[4.93052917e+02 8.67671814e+02 7.80080497e-01]
[469.99368286 339.2701416 0.87851107]	[477.63937378 393.06607056 0.86648154]	[416.1159668 398.25845337 0.86600614]	[385.3253479 498.26269531 0.84948528]	[372.48684692 590.55102539 0.84289402]	[536.65960693 380.32437134 0.84311682]	[570.07177734 477.71490479 0.83283347]	[585.51800537 564.9475708 0.91463101]	[485.440979 585.39898682 0.73727226]	[441.75540161 588.04907227 0.72263741]	[462.2517395 729.1708374 0.82698756]	[4.82817078e+02 8.59925354e+02 8.33576202e-01]	[536.66387939 582.82922363 0.69775695]	[559.81933594 726.57489014 0.83898818]	[544.33343506 811.15643311 0.90695608]	[457.1272583 331.45172119 0.88130838]	[482.76538086 326.31515503 0.89568704]	[431.46069336 331.41452026 0.78425217]	[500.84463501 321.17449951 0.85597038]	[5.44345703e+02 8.70093933e+02 8.36932302e-01]	[5.62325317e+02 8.54901245e+02 7.48306751e-01]	[5.36728394e+02 8.11275391e+02 6.36378706e-01]	[4.85471313e+02 9.01045715e+02 7.57958531e-01]	[4.69961151e+02 8.95895752e+02 7.69625127e-01]	[4.93071381e+02 8.67705139e+02 7.66406000e-01]
[467.49301147 339.30474854 0.87306684]	[477.60974121 395.51876831 0.86866158]	[416.09951782 400.63372803 0.8646934 ]	[385.30703735 498.26696777 0.85095346]	[372.46389771 590.60009766 0.8355332 ]	[536.64862061 382.73031616 0.83482188]	[570.06262207 477.70794678 0.83157051]	[585.50701904 564.940979 0.91751856]	[485.40524292 585.42388916 0.73988611]	[441.73352051 588.05670166 0.72206223]	[462.25891113 729.20880127 0.81343883]	[4.82842651e+02 8.57451294e+02 8.27203870e-01]	[534.15283203 582.86730957 0.69663298]	[557.22686768 726.57788086 0.80779594]	[541.79034424 808.59515381 0.89075834]	[457.11138916 333.92303467 0.88383216]	[482.70947266 328.84634399 0.89372408]	[431.49182129 331.50256348 0.79315734]	[500.79333496 321.23580933 0.85433125]	[5.39265869e+02 8.59967041e+02 7.74804711e-01]	[5.52133118e+02 8.52276306e+02 7.62956917e-01]	[5.29026611e+02 8.08730408e+02 6.23163521e-01]	[4.85440826e+02 9.01039307e+02 7.57649958e-01]	[4.67478607e+02 8.95878418e+02 7.71880031e-01]	[4.95634094e+02 8.67659546e+02 7.73783684e-01]
[467.45925903 341.72592163 0.8686955 ]	[475.17047119 395.57376099 0.87145185]	[416.0652771 400.69610596 0.86315835]	[382.8765564 500.71459961 0.86939275]	[372.46252441 590.62225342 0.83671451]	[536.64544678 382.77227783 0.82721084]	[570.09130859 480.13183594 0.83813894]	[585.5012207 564.95617676 0.91901857]	[485.37973022 585.49841309 0.74162287]	[441.71109009 590.60144043 0.71622074]	[462.29449463 731.73883057 0.79681957]	[4.82878510e+02 8.62502075e+02 8.27756822e-01]	[534.10699463 582.93432617 0.70326495]	[554.60961914 731.69665527 0.76518136]	[539.31628418 790.70544434 0.86627746]	[457.09841919 333.98117065 0.88988125]	[480.35055542 328.91589355 0.89523202]	[428.97937012 331.48498535 0.78858775]	[500.77215576 321.21591187 0.85559595]	[5.28975586e+02 8.52360962e+02 7.92783380e-01]	[5.44425842e+02 8.47180054e+02 7.57864714e-01]	[5.26401428e+02 7.88173950e+02 6.94224656e-01]	[4.85460938e+02 9.03557556e+02 7.46075749e-01]	[4.69969604e+02 8.95908875e+02 7.58714855e-01]	[4.95626129e+02 8.70137146e+02 7.79489219e-01]
[467.43145752 341.80392456 0.86136413]	[475.17480469 395.61834717 0.8791185 ]	[416.07025146 400.72647095 0.86354673]	[382.8772583 500.71118164 0.86645824]	[372.4493103 593.14324951 0.82900983]	[536.6541748 382.84439087 0.82040417]	[570.09802246 480.19482422 0.84824979]	[585.53045654 565.02581787 0.90717846]	[485.37115479 585.52050781 0.73829013]	[441.69680786 593.1362915 0.71380246]	[462.27041626 731.70678711 0.81114012]	[4.82804230e+02 8.59984802e+02 8.26088846e-01]	[534.11419678 582.949646 0.70050466]	[549.57446289 729.23016357 0.78456181]	[536.71960449 788.1607666 0.82227159]	[457.09533691 334.05795288 0.89885378]	[480.34112549 331.48471069 0.91107386]	[428.99517822 333.96960449 0.79219866]	[500.7479248 323.81259155 0.83315265]	[5.23881348e+02 8.49636292e+02 8.25900435e-01]	[5.41805115e+02 8.39473267e+02 7.53050923e-01]	[5.23893494e+02 7.85602112e+02 6.45188689e-01]	[4.85417816e+02 9.03561157e+02 7.48934388e-01]	[4.67458435e+02 8.95915527e+02 7.50814140e-01]	[4.93068054e+02 8.67702881e+02 7.81090140e-01]
[467.39019775 344.27630615 0.85830224]	[477.59002686 398.02554321 0.88569623]	[416.07012939 400.77529907 0.85985708]	[382.87487793 500.71652222 0.87369329]	[372.43841553 593.19537354 0.82736671]	[536.67303467 385.32171631 0.81449592]	[570.11193848 480.27774048 0.8542226 ]	[585.52539062 567.45050049 0.89725173]	[485.39682007 588.00946045 0.72647226]	[441.7260437 593.1550293 0.70862615]	[462.2755127 731.74743652 0.79512984]	[4.82788422e+02 8.62495300e+02 8.30905378e-01]	[534.14117432 585.44104004 0.70913887]	[547.03900146 734.30230713 0.76808691]	[534.12945557 788.00921631 0.79062372]	[457.07150269 336.472229 0.90553236]	[480.31060791 333.96725464 0.92516333]	[428.98361206 333.98995972 0.78437275]	[500.75375366 323.80111694 0.84175169]	[5.21372986e+02 8.44510498e+02 7.74408698e-01]	[5.36733215e+02 8.34317810e+02 7.27194726e-01]	[5.23857727e+02 7.80445496e+02 6.25082135e-01]	[4.85376495e+02 9.03556030e+02 7.41855562e-01]	[4.67426056e+02 8.95908875e+02 7.47126698e-01]	[4.90531219e+02 8.70150452e+02 7.95997798e-01]
[467.38916016 344.35470581 0.84864354]	[477.6071167 398.07089233 0.89654917]	[416.06582642 400.83551025 0.85142338]	[385.34695435 500.74645996 0.87286675]	[369.94833374 595.70349121 0.82961255]	[536.6696167 385.37353516 0.81243765]	[570.10321045 480.31338501 0.85605073]	[585.54229736 567.5123291 0.88573074]	[485.3921814 588.06195068 0.72493845]	[441.73782349 595.6987915 0.71041477]	[462.28390503 734.21234131 0.78588539]	[4.82771118e+02 8.65075378e+02 8.54619503e-01]	[534.12982178 585.47973633 0.70761377]	[546.91772461 736.78137207 0.77295917]	[5.31535950e+02 7.72799988e+02 7.61971772e-01]	[457.0866394 336.54968262 0.92073679]	[480.29504395 334.05343628 0.93744063]	[431.50268555 336.45935059 0.80109763]	[500.75256348 326.28146362 0.84973001]	[5.21321167e+02 8.31842957e+02 7.72571921e-01]	[5.34177124e+02 8.29154053e+02 7.03912139e-01]	[5.21372314e+02 7.67682861e+02 6.71362221e-01]	[4.85408722e+02 9.03607788e+02 7.38781035e-01]	[4.67449463e+02 8.95981201e+02 7.37065375e-01]	[4.88008911e+02 8.70271973e+02 8.01994324e-01]
[464.95657349 349.37506104 0.84702003]	[475.17086792 398.12969971 0.89388847]	[416.03109741 403.28735352 0.83576864]	[385.34658813 500.83078003 0.88092726]	[369.94448853 598.21673584 0.83188379]	[536.659729 387.86782837 0.80645299]	[570.11120605 482.7414856 0.85241634]	[585.53479004 570.0625 0.8725192 ]	[485.37759399 588.02624512 0.72000724]	[441.74215698 593.17102051 0.70219648]	[462.24078369 734.23608398 0.78029138]	[4.82778442e+02 8.65035278e+02 8.44411135e-01]	[531.60296631 585.44952393 0.69946593]	[544.4911499 736.84393311 0.79480344]	[526.39324951 770.0824585 0.82398069]	[454.62924194 336.63546753 0.92420208]	[480.29025269 336.48010254 0.94951284]	[431.47155762 336.52993774 0.81253946]	[500.78665161 323.78329468 0.85427499]	[5.18714539e+02 8.26654602e+02 7.49713898e-01]	[5.26493042e+02 8.18944702e+02 7.07324028e-01]	[5.21243469e+02 7.62452576e+02 6.85015500e-01]	[4.85394409e+02 9.03613708e+02 7.48279452e-01]	[4.67450562e+02 8.95995911e+02 7.38271892e-01]	[4.88015594e+02 8.70266052e+02 7.80271530e-01]
[464.95632935 349.37588501 0.84721041]	[475.17230225 398.12677002 0.89387655]	[416.03158569 403.28625488 0.83604133]	[385.3465271 500.83334351 0.88144684]	[369.94345093 598.21166992 0.83149415]	[536.66009521 387.86212158 0.80655497]	[570.11077881 482.74133301 0.85276926]	[585.53808594 570.05352783 0.87249553]	[485.37792969 588.02508545 0.72001493]	[441.7437439 593.16265869 0.70232129]	[462.23318481 734.21374512 0.78301966]	[4.82771484e+02 8.65040100e+02 8.46516669e-01]	[531.59857178 585.44934082 0.69940513]	[544.48956299 736.8614502 0.79415709]	[526.3984375 770.08044434 0.82163703]	[454.62954712 336.63586426 0.92433119]	[480.28997803 336.48010254 0.94983703]	[431.4750061 336.53039551 0.81288958]	[500.78463745 323.78463745 0.85458428]	[5.18720093e+02 8.26657654e+02 7.49687791e-01]	[5.26500122e+02 8.18946716e+02 7.04898000e-01]	[5.21247742e+02 7.62448364e+02 6.85031056e-01]	[4.85392273e+02 9.03618286e+02 7.49323130e-01]	[4.67446472e+02 8.98415710e+02 7.39552140e-01]	[4.88011780e+02 8.70266846e+02 7.81821012e-01]
[464.92080688 354.46572876 0.87464249]	[475.15219116 400.63729858 0.89966071]	[416.02511597 405.9307251 0.80946124]	[385.37817383 503.36633301 0.87071145]	[369.9883728 600.75115967 0.84155959]	[536.67022705 393.03469849 0.80770063]	[570.12493896 482.85787964 0.83703244]	[585.52752686 575.18841553 0.87005967]	[485.34158325 590.59954834 0.71882123]	[441.73260498 598.25750732 0.71204156]	[462.20150757 734.28747559 0.78681177]	[4.82813568e+02 8.65131531e+02 8.57121229e-01]	[529.07421875 585.5635376 0.69529897]	[544.42944336 741.92089844 0.81876785]	[521.41625977 759.93908691 0.78706366]	[454.57495117 339.09234619 0.92049903]	[480.27120972 336.58453369 0.96539414]	[431.46697998 339.06109619 0.82242459]	[500.75949097 328.8583374 0.85200542]	[5.11045837e+02 8.11227783e+02 6.94142759e-01]	[5.21348450e+02 8.08577942e+02 7.31491685e-01]	[5.16200867e+02 7.49630615e+02 6.42822504e-01]	[4.85370605e+02 9.03586914e+02 7.56134927e-01]	[4.67414581e+02 8.95992554e+02 7.48205662e-01]	[4.90527924e+02 8.72693909e+02 7.79870450e-01]
[467.40759277 354.55661011 0.88043875]	[475.13586426 400.70611572 0.89605504]	[413.56521606 410.95401001 0.80325699]	[387.85437012 503.43969727 0.86093098]	[372.4418335 600.80700684 0.85085219]	[536.67004395 395.53713989 0.81606859]	[572.61914062 485.35943604 0.81982666]	[585.53094482 580.21514893 0.88504577]	[482.93191528 590.5960083 0.72697157]	[441.70977783 598.27612305 0.70826149]	[462.21835327 736.86029053 0.77604532]	[4.82849640e+02 8.65136292e+02 8.57069910e-01]	[526.53729248 585.53179932 0.69818354]	[544.37628174 741.95495605 0.82733768]	[5.21333069e+02 7.57353333e+02 7.37059534e-01]	[454.6260376 339.18014526 0.91808754]	[480.30819702 336.65255737 0.96923852]	[431.47961426 339.14456177 0.81768107]	[500.75170898 331.42520142 0.83828086]	[5.03447174e+02 8.03566345e+02 5.55577397e-01]	[5.16164062e+02 8.00951782e+02 5.58899522e-01]	[5.16175598e+02 7.49621033e+02 5.99982500e-01]	[4.85375366e+02 9.06087036e+02 7.53607213e-01]	[4.67438568e+02 8.98440369e+02 7.40690231e-01]	[4.90573883e+02 8.72692017e+02 7.81184852e-01]
[464.96603394 356.99838257 0.89349401]	[475.1355896 400.77133179 0.89189315]	[413.599823 411.02957153 0.80505764]	[385.38320923 505.90286255 0.85333687]	[372.44473267 603.27020264 0.86450654]	[536.69372559 395.62094116 0.82753319]	[572.60003662 485.37393188 0.81341165]	[585.51086426 580.30194092 0.90743935]	[482.94494629 593.16412354 0.72196519]	[441.73156738 600.79821777 0.71442318]	[459.83547974 739.37957764 0.76135665]	[4.82835938e+02 8.65059204e+02 8.40446770e-01]	[526.54437256 588.05200195 0.688968 ]	[544.3314209 741.9677124 0.84028453]	[5.16219543e+02 7.52210999e+02 6.98540568e-01]	[454.60733032 339.23001099 0.90781903]	[480.30438232 339.03866577 0.96495444]	[431.46554565 339.15637207 0.81646901]	[500.7454834 333.94772339 0.85629565]	[5.03418213e+02 7.93280212e+02 6.23273253e-01]	[5.13648010e+02 7.90729309e+02 6.14045560e-01]	[5.08514862e+02 7.44541748e+02 5.61068773e-01]	[4.85377502e+02 9.03564575e+02 7.43379593e-01]	[4.67440918e+02 8.95968811e+02 7.37948716e-01]	[4.93053223e+02 8.70281555e+02 7.64668167e-01]
[467.39630127 357.06524658 0.89908123]	[477.5930481 400.8208313 0.89120114]	[416.07415771 411.02438354 0.81672692]	[385.38067627 505.97338867 0.84424245]	[372.45748901 603.29974365 0.87246716]	[536.69940186 398.07305908 0.84436905]	[572.60205078 485.41497803 0.81011784]	[585.49560547 580.29949951 0.90652376]	[482.9637146 595.68145752 0.72435641]	[441.73693848 600.82116699 0.72021943]	[462.20013428 741.94061279 0.76174736]	[4.82813416e+02 8.65092712e+02 8.41543913e-01]	[529.00061035 590.56384277 0.68411314]	[541.94567871 741.91906738 0.81394255]	[5.11059113e+02 7.54816772e+02 6.71600640e-01]	[454.61141968 339.309021 0.89352292]	[480.32150269 339.12615967 0.95957553]	[431.47183228 339.1723938 0.81011307]	[500.75997925 336.52111816 0.8696003 ]	[5.03267639e+02 7.95854126e+02 5.33173025e-01]	[5.08510193e+02 7.93282959e+02 5.35156667e-01]	[5.05932068e+02 7.47043335e+02 5.62742114e-01]	[4.85371216e+02 9.03541870e+02 7.47366071e-01]	[4.67424194e+02 8.95962891e+02 7.44828463e-01]	[4.90547028e+02 8.70328857e+02 7.49184251e-01]
[467.40890503 357.1194458 0.90378493]	[477.61303711 400.87136841 0.88855886]	[416.07833862 413.52832031 0.82312769]	[385.38336182 505.98944092 0.84219158]	[372.46054077 603.3848877 0.8814742 ]	[536.71136475 398.13085938 0.85398197]	[572.6159668 487.92895508 0.79458725]	[585.46380615 582.75262451 0.91796732]	[485.35928345 595.70837402 0.71439654]	[441.76205444 600.84289551 0.71838391]	[462.19515991 739.40570068 0.7570256 ]	[4.82809448e+02 8.67571838e+02 8.45650375e-01]	[529.05133057 590.61505127 0.67671216]	[541.81707764 736.85986328 0.7840746 ]	[5.03444824e+02 7.59892761e+02 6.24490798e-01]	[454.62704468 341.72161865 0.88381135]	[480.33288574 339.19262695 0.95048904]	[431.4821167 339.12936401 0.80242443]	[500.76235962 336.54083252 0.87223935]	[4.98192200e+02 7.95791565e+02 4.52003658e-01]	[5.03360016e+02 7.93288025e+02 5.16819715e-01]	[5.03329041e+02 7.47040100e+02 4.80182439e-01]	[4.85397675e+02 9.03583130e+02 7.52835989e-01]	[4.67445007e+02 8.98421265e+02 7.40651309e-01]	[4.90531921e+02 8.72723938e+02 7.48022676e-01]
[464.96557617 357.17318726 0.90842998]	[477.62841797 403.269104 0.88738132]	[416.08621216 413.54928589 0.82680917]	[385.39672852 506.01608276 0.8391403 ]	[372.44967651 603.43304443 0.88435328]	[536.72821045 398.17547607 0.86046326]	[572.58825684 488.00543213 0.78908592]	[585.47528076 582.81842041 0.92210293]	[482.96258545 595.70300293 0.72080564]	[441.75421143 600.85321045 0.7222302 ]	[459.83706665 739.3449707 0.75645834]	[4.82823578e+02 8.67573059e+02 8.45356882e-01]	[528.96850586 590.60113525 0.68094766]	[541.89373779 736.78643799 0.78610349]	[5.03443970e+02 7.54779907e+02 6.33698761e-01]	[454.62173462 341.77865601 0.87649465]	[480.32855225 339.25769043 0.943829 ]	[431.4916687 339.18710327 0.80112064]	[500.79257202 336.63290405 0.89657092]	[4.98222687e+02 7.90744263e+02 4.75343555e-01]	[5.03324982e+02 7.90676697e+02 5.25105238e-01]	[5.03300201e+02 7.44487854e+02 4.84853983e-01]	[4.85390717e+02 9.03592651e+02 7.54278064e-01]	[4.67438232e+02 8.98427246e+02 7.39925504e-01]	[4.90572479e+02 8.72731323e+02 7.48103023e-01]
[467.39544678 357.19644165 0.90825772]	[477.64263916 403.28817749 0.88614571]	[416.09814453 413.57684326 0.82909691]	[385.39608765 508.46463013 0.83349204]	[372.44833374 603.46368408 0.8816818 ]	[536.74334717 398.18771362 0.86024761]	[570.12530518 490.53921509 0.79030651]	[585.44073486 582.86938477 0.92180371]	[482.95352173 598.2487793 0.71758687]	[441.72583008 603.32495117 0.72557545]	[462.18945312 741.94250488 0.77284491]	[4.82809204e+02 8.65073181e+02 8.40652704e-01]	[528.99499512 593.18322754 0.66598994]	[541.87353516 739.38238525 0.78649628]	[5.03332428e+02 7.49716431e+02 6.91321552e-01]	[454.63284302 341.80181885 0.8753975 ]	[480.3520813 339.28262329 0.93710786]	[431.49169922 339.18951416 0.79857939]	[500.84780884 336.64706421 0.90203023]	[4.98247742e+02 7.88131409e+02 5.00696361e-01]	[5.03274994e+02 7.88017029e+02 5.32063365e-01]	[5.00776215e+02 7.39401184e+02 4.76740927e-01]	[4.85415100e+02 9.03549500e+02 7.51992166e-01]	[4.67463257e+02 8.95986755e+02 7.38904595e-01]	[4.90566742e+02 8.70329529e+02 7.47254968e-01]
[467.42785645 359.56964111 0.90227729]	[477.63296509 403.35534668 0.87166309]	[416.0838623 416.06561279 0.83662015]	[385.39248657 508.48193359 0.83224475]	[372.44177246 603.49481201 0.88237584]	[539.17346191 398.23294067 0.86230153]	[570.11608887 493.0802002 0.78872514]	[585.45092773 582.92285156 0.92147088]	[482.93081665 598.29516602 0.72627181]	[441.71911621 603.36407471 0.73073554]	[462.22683716 741.97515869 0.76914591]	[4.82799652e+02 8.65048462e+02 8.37101698e-01]	[526.53045654 595.71166992 0.6736908 ]	[541.84649658 739.34661865 0.79417282]	[5.00878632e+02 7.52241577e+02 7.05215335e-01]	[454.64047241 344.25759888 0.86667144]	[480.37661743 341.6859436 0.92841989]	[428.99066162 339.17248535 0.79810721]	[500.86798096 336.66537476 0.90328103]	[4.98152161e+02 7.88105347e+02 4.68648493e-01]	[5.00812714e+02 7.88014526e+02 5.21048665e-01]	[5.00696991e+02 7.44448608e+02 4.68728751e-01]	[4.85435150e+02 9.01059875e+02 7.53509223e-01]	[4.67466614e+02 8.95971863e+02 7.41464555e-01]	[4.90552216e+02 8.70311890e+02 7.39041448e-01]
[467.4312439 359.58267212 0.90097952]	[477.62927246 405.83303833 0.86268038]	[416.09133911 416.11154175 0.84369528]	[385.39245605 508.47744751 0.83119601]	[369.95422363 605.8838501 0.87861365]	[539.17645264 400.6210022 0.86615396]	[572.59130859 495.60174561 0.78621805]	[585.42584229 582.94189453 0.9265883 ]	[482.93676758 598.30480957 0.72281384]	[441.73861694 603.34832764 0.72211957]	[462.23153687 744.45043945 0.78116918]	[4.82791626e+02 8.65065002e+02 8.38669479e-01]	[526.52392578 595.74102783 0.67362201]	[541.83074951 744.46356201 0.81265473]	[5.00858276e+02 7.49644226e+02 6.86348796e-01]	[454.64971924 344.28445435 0.86600196]	[480.38153076 341.71276855 0.92311704]	[428.98419189 339.2038269 0.800237 ]	[500.89407349 339.08917236 0.90923089]	[4.98173523e+02 7.80472595e+02 4.89475399e-01]	[5.00740631e+02 7.77914856e+02 5.19047558e-01]	[5.00700470e+02 7.39346008e+02 4.47449684e-01]	[4.85434601e+02 9.01032471e+02 7.55193710e-01]	[4.67469482e+02 8.95959290e+02 7.43588567e-01]	[4.90560669e+02 8.70326538e+02 7.30448067e-01]
[467.47116089 359.64050293 0.89715493]	[477.6328125 408.38104248 0.85221642]	[416.09143066 416.17340088 0.84962285]	[385.36853027 508.48745728 0.83209389]	[369.89437866 605.90551758 0.88227928]	[539.18554688 400.69641113 0.87151289]	[572.61676025 498.1383667 0.80061567]	[585.43469238 585.39483643 0.92754191]	[482.92312622 600.86645508 0.73931235]	[441.7046814 603.44793701 0.73809397]	[462.24359131 744.52307129 0.7904644 ]	[4.82796265e+02 8.65068359e+02 8.40549350e-01]	[528.96643066 600.79620361 0.6835593 ]	[541.7979126 744.51934814 0.81047863]	[5.00756134e+02 7.49735413e+02 6.24759316e-01]	[457.09765625 344.34796143 0.86675602]	[482.73599243 341.78820801 0.91483939]	[428.93869019 339.28088379 0.79751354]	[503.24255371 339.16586304 0.89657152]	[4.95630280e+02 7.80465820e+02 4.08482611e-01]	[4.98241211e+02 7.80386475e+02 4.46915984e-01]	[4.98197723e+02 7.39395935e+02 3.80659819e-01]	[4.85429718e+02 9.01004761e+02 7.59067059e-01]	[4.67465729e+02 8.95936584e+02 7.49982536e-01]	[4.90571930e+02 8.70332581e+02 7.33170092e-01]
[470.01712036 359.7487793 0.88609689]	[477.68884277 410.93850708 0.85789645]	[416.10852051 418.61477661 0.85657829]	[385.34985352 508.54168701 0.8264994 ]	[367.39672852 605.9552002 0.8819412 ]	[539.2199707 400.7460022 0.87681901]	[572.6239624 498.21170044 0.81702757]	[585.42114258 585.49084473 0.92141199]	[482.89892578 603.33190918 0.7452144 ]	[441.69918823 603.46881104 0.73774761]	[462.22470093 744.5255127 0.78755653]	[4.82799438e+02 8.65139587e+02 8.51375222e-01]	[526.50787354 600.8480835 0.69416749]	[541.78076172 747.03649902 0.82446074]	[5.00821716e+02 7.49673645e+02 6.55835927e-01]	[457.14099121 349.40673828 0.8737331 ]	[482.82345581 344.33389282 0.89703113]	[426.45715332 341.79196167 0.79105479]	[503.27716064 339.28601074 0.86644232]	[4.95666199e+02 7.80425964e+02 4.31239545e-01]	[4.98253052e+02 7.77865906e+02 4.63052332e-01]	[4.98224060e+02 7.36848633e+02 4.15584624e-01]	[4.85462982e+02 9.01051025e+02 7.61435926e-01]	[4.69958405e+02 8.95975952e+02 7.47738659e-01]	[4.90552795e+02 8.72715881e+02 7.46985435e-01]
[469.98199463 362.2215271 0.86787575]	[477.69485474 413.52075195 0.86542529]	[416.10671997 418.69265747 0.86327177]	[385.31219482 511.07443237 0.82070464]	[367.38735962 606.00042725 0.8769601 ]	[539.19946289 400.8347168 0.85824591]	[572.62524414 498.23010254 0.82034731]	[585.44140625 585.51275635 0.91821891]	[482.91134644 603.394104 0.74563277]	[441.69842529 605.93908691 0.73164439]	[462.21768188 747.00708008 0.79269528]	[4.82814606e+02 8.67581665e+02 8.51846755e-01]	[526.52642822 603.32232666 0.69733393]	[541.79498291 747.1918335 0.84584081]	[5.00762634e+02 7.49613159e+02 6.33077323e-01]	[457.12637329 351.99536133 0.8819226 ]	[482.81054688 349.38919067 0.89122117]	[428.94284058 346.83837891 0.77624565]	[503.26473999 341.769104 0.86241513]	[4.95652985e+02 7.80410461e+02 4.07048523e-01]	[4.98217255e+02 7.75356628e+02 4.24386144e-01]	[4.95684814e+02 7.34269470e+02 3.84040564e-01]	[4.85391144e+02 9.03552429e+02 7.67639697e-01]	[4.67435547e+02 8.95983948e+02 7.59720385e-01]	[4.93065369e+02 8.72722717e+02 7.46940196e-01]
[469.99954224 362.31976318 0.85457939]	[477.66867065 416.02307129 0.86849815]	[416.0960083 418.77841187 0.86513138]	[382.82727051 516.19543457 0.84023488]	[367.36935425 606.11474609 0.86022913]	[539.19012451 403.25802612 0.84594476]	[572.63269043 500.68728638 0.8446399 ]	[585.42913818 585.55529785 0.91590899]	[482.88375854 605.97259521 0.74900645]	[439.32150269 608.5112915 0.71502256]	[462.20742798 747.01031494 0.79229057]	[4.82794098e+02 8.65130371e+02 8.50874662e-01]	[526.5020752 603.47045898 0.70676893]	[541.75311279 747.13061523 0.84496188]	[4.95685577e+02 7.52220764e+02 6.15479946e-01]	[457.14331055 354.4942627 0.89290422]	[482.82034302 351.95236206 0.89817381]	[428.90786743 346.83435059 0.77729177]	[503.25430298 344.24508667 0.85226429]	[4.90512054e+02 7.85580750e+02 3.92856628e-01]	[4.93117493e+02 7.83038391e+02 4.15216476e-01]	[4.93063690e+02 7.39385986e+02 3.55548739e-01]	[4.85409393e+02 9.01063049e+02 7.65568852e-01]	[4.67437469e+02 8.95972046e+02 7.58600652e-01]	[4.93047516e+02 8.72703064e+02 7.45293856e-01]
[469.96966553 364.77642822 0.84790719]	[477.66046143 416.0743103 0.88070124]	[416.09646606 421.17553711 0.86877066]	[382.84127808 516.20910645 0.84089088]	[367.35919189 608.56304932 0.85006231]	[536.74279785 403.29885864 0.83950001]	[572.64935303 500.72662354 0.85318542]	[585.43695068 585.57781982 0.91024643]	[482.8631897 603.46221924 0.74626696]	[439.32086182 605.98742676 0.7274344 ]	[459.85247803 747.02319336 0.78527868]	[4.82778351e+02 8.65076660e+02 8.44226837e-01]	[526.47271729 603.39080811 0.70427585]	[541.77392578 749.5390625 0.84453505]	[4.98147491e+02 7.49721313e+02 6.06827915e-01]	[457.14761353 354.55151367 0.9005335 ]	[482.79031372 354.45394897 0.91549742]	[428.95053101 349.36843872 0.77358443]	[500.89981079 344.34436035 0.8494339 ]	[4.90516388e+02 7.85522034e+02 3.72566998e-01]	[4.93095978e+02 7.82950378e+02 3.90794694e-01]	[4.90571350e+02 7.36834534e+02 3.43814462e-01]	[4.85423187e+02 9.01029297e+02 7.66820610e-01]	[4.67436127e+02 8.95946289e+02 7.63045609e-01]	[4.90563202e+02 8.70312988e+02 7.29948640e-01]
[469.96469116 364.8666687 0.84140486]	[477.68917847 416.10958862 0.89234686]	[416.13873291 421.20471191 0.87244016]	[382.84951782 518.67858887 0.84169269]	[367.38946533 608.59655762 0.84617406]	[536.72888184 403.33847046 0.83124489]	[572.63104248 500.70184326 0.8482995 ]	[585.43829346 587.96557617 0.90669018]	[482.96389771 606.05102539 0.72619158]	[441.75231934 608.57611084 0.70526606]	[459.83953857 747.1184082 0.78731441]	[4.82804047e+02 8.65096741e+02 8.44724357e-01]	[528.99786377 605.96844482 0.70099229]	[541.72674561 749.59075928 0.84862745]	[4.95620087e+02 7.52244873e+02 5.65518379e-01]	[457.15594482 356.96981812 0.91027904]	[482.78076172 354.5223999 0.93105984]	[426.42440796 344.35375977 0.76549137]	[500.87957764 346.80831909 0.84344679]	[4.87962097e+02 7.88024292e+02 3.45459789e-01]	[4.90536835e+02 7.85498596e+02 3.58708441e-01]	[4.90522614e+02 7.39414490e+02 3.13739657e-01]	[4.85426300e+02 9.01059509e+02 7.67715275e-01]	[4.67442719e+02 8.95963379e+02 7.61828244e-01]	[4.93061432e+02 8.70321960e+02 7.32453525e-01]
[469.96398926 364.86737061 0.84120524]	[477.68945312 416.10824585 0.89236677]	[416.1385498 421.20498657 0.87237811]	[382.84609985 518.6895752 0.84396243]	[367.39013672 608.60235596 0.84541041]	[536.73016357 403.33624268 0.83186692]	[572.62774658 500.67749023 0.84504294]	[585.43969727 587.96850586 0.906946 ]	[482.96569824 606.04852295 0.72717261]	[441.75521851 608.57055664 0.70705926]	[459.83877563 747.1138916 0.78974867]	[4.82804077e+02 8.65085938e+02 8.43924165e-01]	[529.00158691 605.96844482 0.70110184]	[541.71447754 749.58337402 0.8475526 ]	[4.95605011e+02 7.52242432e+02 5.63875258e-01]	[457.15649414 356.97149658 0.91031688]	[482.77938843 354.52346802 0.93127179]	[426.45059204 346.84414673 0.76618046]	[500.88015747 346.81686401 0.84419805]	[4.87956329e+02 7.88014221e+02 3.46354604e-01]	[4.90532410e+02 7.85488586e+02 3.60391349e-01]	[4.90520020e+02 7.39411194e+02 3.11000973e-01]	[4.85416748e+02 9.01036743e+02 7.67368674e-01]	[4.67437225e+02 8.95945679e+02 7.64809489e-01]	[4.93063477e+02 8.70317139e+02 7.34495163e-01]
[469.97021484 367.35839844 0.84069723]	[477.69119263 416.14575195 0.89729881]	[416.13616943 421.22238159 0.87220997]	[382.86129761 518.74871826 0.84958893]	[367.37210083 608.6293335 0.84546971]	[536.73834229 403.39825439 0.82056183]	[572.6340332 500.7015686 0.84439367]	[585.44934082 587.99212646 0.90348238]	[482.91720581 606.05096436 0.74517184]	[441.70288086 608.58447266 0.70866007]	[459.80215454 747.07202148 0.78508329]	[4.82813171e+02 8.65095215e+02 8.43235016e-01]	[526.52807617 605.95214844 0.71043324]	[541.70843506 749.64569092 0.83382481]	[4.98230774e+02 7.49614990e+02 5.82276464e-01]	[457.17510986 357.01791382 0.92318451]	[482.77835083 354.57537842 0.94102919]	[428.97589111 349.41824341 0.7602948 ]	[500.88076782 346.85293579 0.84559596]	[4.93070404e+02 7.83025513e+02 3.34519655e-01]	[4.95671143e+02 7.80428162e+02 3.38728458e-01]	[4.93065826e+02 7.34234497e+02 3.22778910e-01]	[4.85414124e+02 9.01013123e+02 7.67777085e-01]	[4.67443298e+02 8.95922791e+02 7.68647611e-01]	[4.93071106e+02 8.70320312e+02 7.35995650e-01]
[469.95623779 367.40905762 0.83891976]	[477.70596313 418.53933716 0.89951706]	[416.12695312 421.27679443 0.86726826]	[385.30136108 521.25024414 0.86727834]	[367.42379761 611.08441162 0.84080964]	[539.18804932 405.85839844 0.82028341]	[572.63848877 500.715271 0.85404587]	[585.45587158 588.0401001 0.89582413]	[482.92224121 606.0581665 0.7340759 ]	[441.70111084 608.6005249 0.70151734]	[459.85247803 747.09954834 0.78843307]	[4.82826233e+02 8.67570679e+02 8.47942591e-01]	[526.52642822 605.94439697 0.70775062]	[539.17132568 749.72570801 0.8015914 ]	[4.98241211e+02 7.47096497e+02 6.05902314e-01]	[457.18206787 357.08236694 0.93600559]	[482.75177002 356.99142456 0.95305324]	[431.5456543 354.46295166 0.76877201]	[500.86361694 346.88998413 0.847323 ]	[4.98230957e+02 7.77854492e+02 4.00774807e-01]	[5.00740509e+02 7.72784241e+02 3.86015087e-01]	[4.90547821e+02 7.29164673e+02 3.25899631e-01]	[4.85391296e+02 9.00986938e+02 7.66584456e-01]	[4.67428406e+02 8.95899597e+02 7.73144543e-01]	[4.93067780e+02 8.72705933e+02 7.38702416e-01]
[469.96722412 369.8878479 0.83823472]	[477.71343994 418.55865479 0.90638053]	[416.12783813 421.30258179 0.86800921]	[382.87017822 521.31408691 0.89305842]	[369.89456177 611.1184082 0.83303207]	[539.20727539 405.87387085 0.83242446]	[572.63470459 500.69744873 0.8664701 ]	[585.46295166 588.09240723 0.88405097]	[482.92855835 606.06396484 0.74221313]	[441.72695923 608.60845947 0.70456642]	[462.1953125 747.11938477 0.79200745]	[4.82825287e+02 8.65140320e+02 8.43382716e-01]	[526.52368164 605.93865967 0.71229529]	[539.20062256 754.73742676 0.75651765]	[5.00709106e+02 7.46986816e+02 5.06961107e-01]	[457.18963623 357.10858154 0.94296378]	[482.75088501 357.00836182 0.95667404]	[434.04922485 354.50723267 0.78740066]	[500.85626221 349.38366699 0.84928107]	[5.05958282e+02 7.70197998e+02 3.86875987e-01]	[5.05966705e+02 7.67655640e+02 3.30010533e-01]	[4.90499176e+02 7.26611694e+02 2.49815255e-01]	[4.85397797e+02 9.00975403e+02 7.65198529e-01]	[4.67446228e+02 8.95890442e+02 7.68105805e-01]	[4.93072205e+02 8.72695679e+02 7.35875607e-01]
[469.96713257 369.93417358 0.84301269]	[477.70623779 418.60375977 0.91371715]	[416.13537598 421.3505249 0.86311978]	[382.87594604 521.31811523 0.88183123]	[369.89151001 611.11590576 0.83473897]	[539.18713379 408.38891602 0.81722397]	[572.62994385 500.73495483 0.86718023]	[585.45935059 588.1048584 0.88407809]	[482.9463501 611.07977295 0.73080564]	[441.73446655 613.68225098 0.69730788]	[462.2010498 747.13439941 0.80471754]	[4.82834900e+02 8.67596008e+02 8.47300529e-01]	[528.97161865 606.08325195 0.6947552 ]	[539.1930542 752.29779053 0.77432227]	[4.98201752e+02 7.47014282e+02 5.43884516e-01]	[457.18051147 357.14276123 0.94535279]	[482.75848389 357.02975464 0.95989758]	[434.04022217 354.52911377 0.79150158]	[500.85098267 349.40600586 0.84823334]	[5.03361877e+02 7.72684570e+02 3.95224333e-01]	[5.03382965e+02 7.70127930e+02 3.43377739e-01]	[4.87976227e+02 7.26622192e+02 2.79454470e-01]	[4.85382385e+02 9.01032471e+02 7.64863849e-01]	[4.67432343e+02 8.95932373e+02 7.64761448e-01]	[4.93094360e+02 8.72721436e+02 7.41987109e-01]
[469.96795654 369.93490601 0.84289622]	[477.70794678 418.61721802 0.91467583]	[416.13665771 421.36920166 0.86026138]	[382.87332153 521.32415771 0.88604188]	[369.89517212 611.11547852 0.83491021]	[539.19018555 408.39675903 0.81908584]	[572.63031006 500.74316406 0.87175369]	[585.45758057 590.53912354 0.8789804 ]	[482.94622803 611.07885742 0.73177612]	[441.73855591 613.68151855 0.69741946]	[462.20452881 747.13446045 0.80388778]	[4.82829529e+02 8.67593689e+02 8.46868336e-01]	[528.96551514 606.08190918 0.69582129]	[539.19030762 754.73913574 0.77007675]	[4.98216827e+02 7.47012024e+02 5.38731992e-01]	[457.18106079 357.14303589 0.9457075 ]	[482.75949097 357.02880859 0.95969349]	[434.04443359 354.52740479 0.79235065]	[500.85571289 349.39648438 0.84821546]	[5.03386261e+02 7.72683105e+02 3.85339975e-01]	[5.03409790e+02 7.70127380e+02 3.33057255e-01]	[4.88011719e+02 7.29066711e+02 2.74470627e-01]	[4.85391357e+02 9.01022705e+02 7.64078557e-01]	[4.67441254e+02 8.95929077e+02 7.63347208e-01]	[4.93082886e+02 8.72716736e+02 7.40514457e-01]
[469.98614502 369.94046021 0.83986598]	[477.69937134 418.6295166 0.91359222]	[416.13027954 421.36413574 0.85943067]	[385.2951355 521.33953857 0.90830874]	[367.42193604 611.13415527 0.83018559]	[539.2041626 408.39828491 0.82721239]	[572.6260376 500.80239868 0.87657464]	[585.44799805 590.57116699 0.87146831]	[482.90856934 611.09558105 0.74827945]	[441.71368408 613.70117188 0.70199805]	[462.21286011 747.11975098 0.8097918 ]	[4.82820770e+02 8.67588257e+02 8.45802486e-01]	[526.48706055 608.49993896 0.70609832]	[539.19274902 754.80059814 0.76544189]	[4.98133789e+02 7.44459290e+02 4.57870871e-01]	[457.19015503 357.15261841 0.94895059]	[482.77175903 357.03033447 0.96020979]	[434.05728149 354.55471802 0.80058664]	[500.86074829 349.42745972 0.84904552]	[5.08516571e+02 7.70118103e+02 2.89260447e-01]	[5.08481750e+02 7.67588928e+02 2.26874977e-01]	[4.8542627e+02 7.2401062e+02 2.1145457e-01]	[4.85385040e+02 9.01054810e+02 7.67621815e-01]	[4.67423370e+02 8.95944885e+02 7.66132116e-01]	[4.93080444e+02 8.72709290e+02 7.36544073e-01]
[469.99325562 369.97631836 0.83994633]	[477.69073486 418.66567993 0.91755927]	[416.10348511 423.78030396 0.84691536]	[385.30679321 521.32928467 0.90802425]	[367.42697144 613.66070557 0.82360107]	[539.21447754 408.45761108 0.82978398]	[572.61950684 500.81161499 0.87342626]	[585.4319458 590.63128662 0.86420166]	[482.90472412 608.59033203 0.74870563]	[441.68170166 613.6585083 0.69958645]	[462.19833374 747.12365723 0.81320858]	[4.82816101e+02 8.67623718e+02 8.50877821e-01]	[526.51049805 606.03552246 0.70024842]	[539.22943115 757.30529785 0.76367044]	[4.93119354e+02 7.41898254e+02 4.05300558e-01]	[457.19512939 357.18359375 0.94799089]	[482.76763916 357.04653931 0.96363795]	[434.09628296 356.98703003 0.81490427]	[500.85058594 351.91549683 0.85531563]	[5.13610413e+02 7.67596802e+02 2.38138482e-01]	[5.34099609e+02 7.54757935e+02 1.62130669e-01]	[4.82884857e+02 7.23933044e+02 1.80322424e-01]	[4.85407623e+02 9.03562256e+02 7.72179842e-01]	[4.67450775e+02 8.95981750e+02 7.59672642e-01]	[4.93064789e+02 8.72731567e+02 7.33541608e-01]
[469.97775269 369.98022461 0.83512026]	[477.68118286 418.68356323 0.91554177]	[416.10430908 423.79962158 0.84411216]	[385.31628418 521.31658936 0.90394861]	[367.42871094 613.66033936 0.82049763]	[539.21044922 408.46533203 0.82900757]	[572.60437012 500.80670166 0.86798477]	[585.43878174 590.64862061 0.85855651]	[482.88674927 608.58502197 0.7498765 ]	[439.31658936 613.67279053 0.69926226]	[459.83633423 747.13110352 0.81071043]	[4.82807831e+02 8.67598999e+02 8.45225334e-01]	[526.4831543 606.01483154 0.70166266]	[539.27752686 757.34094238 0.76341546]	[4.93081329e+02 7.36838013e+02 3.45570385e-01]	[457.19308472 357.18478394 0.94249517]	[482.74868774 357.0451355 0.96165603]	[434.10598755 356.99969482 0.82041907]	[500.83236694 349.44369507 0.86409485]	[5.13646851e+02 7.67521667e+02 2.15887189e-01]	[5.36623230e+02 7.52209900e+02 1.51752412e-01]	[4.82828186e+02 7.23962036e+02 1.55273318e-01]	[4.85395935e+02 9.03552795e+02 7.72930622e-01]	[4.67437927e+02 8.95968262e+02 7.63973475e-01]	[4.93061707e+02 8.72701538e+02 7.30131149e-01]
[469.9859314 372.44750977 0.83981985]	[477.71472168 418.70272827 0.91967183]	[416.14065552 423.82501221 0.84573978]	[385.32156372 521.33282471 0.90106004]	[367.42831421 613.71044922 0.81754279]	[539.21191406 410.97476196 0.82736069]	[572.6295166 500.85714722 0.86877656]	[585.45684814 593.15887451 0.85862327]	[482.90667725 608.54492188 0.75208038]	[441.69607544 611.13787842 0.70655566]	[462.20040894 747.12524414 0.79622483]	[4.82787415e+02 8.65133179e+02 8.41000080e-01]	[526.49554443 605.99475098 0.70728672]	[539.2824707 757.36010742 0.76080233]	[4.95614380e+02 7.39400696e+02 3.73240918e-01]	[457.1897583 357.22161865 0.94511414]	[482.76150513 357.07745361 0.96213299]	[434.10614014 357.08740234 0.83366084]	[500.84060669 352.01153564 0.86412287]	[5.13642578e+02 7.67624512e+02 2.43491083e-01]	[5.08515167e+02 7.67530396e+02 1.71790570e-01]	[4.82845001e+02 7.21412170e+02 1.65770501e-01]	[4.85394958e+02 9.03544128e+02 7.73091316e-01]	[4.67429108e+02 8.95956909e+02 7.67000616e-01]	[4.90562408e+02 8.70318604e+02 7.25413680e-01]
[469.98693848 372.51104736 0.84542775]	[477.71697998 418.72579956 0.92209536]	[416.14459229 423.86303711 0.84320259]	[385.32653809 521.36608887 0.90763283]	[367.42959595 616.24420166 0.81809467]	[539.20288086 410.99130249 0.82860863]	[572.6328125 500.85183716 0.87124866]	[585.46405029 595.66271973 0.85911435]	[482.94992065 608.58319092 0.75293481]	[441.73898315 611.13970947 0.70834887]	[459.83795166 747.05310059 0.78933746]	[4.82800842e+02 8.67578552e+02 8.42752099e-01]	[526.53674316 606.0682373 0.70106161]	[539.29052734 757.36437988 0.75984645]	[4.95609833e+02 7.34274719e+02 3.74782294e-01]	[457.18493652 359.55328369 0.94432694]	[482.77056885 357.11077881 0.96707004]	[434.08108521 357.09524536 0.83153647]	[500.84280396 354.46054077 0.86338627]	[5.16180725e+02 7.67554443e+02 2.41909504e-01]	[5.31551025e+02 7.54773438e+02 1.67227641e-01]	[4.82814484e+02 7.16317383e+02 1.74295098e-01]	[4.85385864e+02 9.03548523e+02 7.72287905e-01]	[4.67427094e+02 8.95959534e+02 7.66187310e-01]	[4.93050995e+02 8.70332764e+02 7.27404535e-01]
[469.97750854 374.99539185 0.85222125]	[477.68988037 418.77310181 0.91968054]	[416.11575317 423.92977905 0.83089638]	[385.34814453 521.394104 0.90488327]	[367.4203186 616.26818848 0.82061261]	[539.19842529 413.49365234 0.82789016]	[572.62683105 500.89544678 0.87278056]	[585.46264648 593.18927002 0.8623969 ]	[482.9380188 611.09649658 0.7428844 ]	[441.73944092 613.67718506 0.70140141]	[462.19967651 749.62799072 0.78474379]	[4.82806793e+02 8.67598633e+02 8.45209241e-01]	[526.50384521 608.53094482 0.69591558]	[5.39317200e+02 7.59920288e+02 7.56913543e-01]	[4.98133759e+02 7.39379211e+02 3.95002306e-01]	[457.16165161 359.59234619 0.93713689]	[482.76431274 357.13720703 0.9702543 ]	[434.04962158 357.08493042 0.82686436]	[500.84353638 352.02120972 0.85905403]	[5.18704041e+02 7.67569824e+02 3.02652240e-01]	[0. 0. 0.]	[4.82855713e+02 7.21429871e+02 1.76785290e-01]	[4.85393097e+02 9.03542969e+02 7.71008015e-01]	[4.67432617e+02 8.95956238e+02 7.65981078e-01]	[4.93051361e+02 8.72695129e+02 7.26325274e-01]
[469.96392822 375.05841064 0.86114275]	[477.68069458 421.16604614 0.92070973]	[416.10064697 426.4046936 0.826217 ]	[385.37261963 523.76904297 0.90349507]	[367.40661621 618.74328613 0.82377183]	[539.21160889 413.58328247 0.83806521]	[572.62792969 503.25610352 0.87644398]	[585.47973633 595.67681885 0.86320168]	[482.91400146 611.13641357 0.74078852]	[441.72766113 616.22808838 0.70179075]	[462.20550537 749.70996094 0.77772051]	[4.82809692e+02 8.67622192e+02 8.47491026e-01]	[526.47515869 608.54071045 0.69700211]	[5.39306030e+02 7.62459778e+02 7.60639966e-01]	[4.98197174e+02 7.41888306e+02 3.89428347e-01]	[457.1451416 359.63931274 0.93373567]	[482.75604248 357.16299438 0.96897864]	[434.07061768 357.20983887 0.83343023]	[500.85751343 354.47167969 0.87006181]	[5.18738525e+02 7.67623657e+02 3.19554806e-01]	[5.26428406e+02 7.59882690e+02 2.31506854e-01]	[4.82881042e+02 7.23945129e+02 1.65020287e-01]	[4.85395386e+02 9.03541504e+02 7.72136211e-01]	[4.67438934e+02 8.95962585e+02 7.62614310e-01]	[4.93067749e+02 8.72716309e+02 7.23850131e-01]
[467.50192261 375.09744263 0.86685145]	[477.69238281 421.19503784 0.92330849]	[416.11657715 426.44891357 0.82088584]	[385.38717651 523.83319092 0.89986277]	[367.41464233 618.7845459 0.82833523]	[539.22906494 416.04510498 0.84385145]	[572.59100342 503.25363159 0.87412083]	[585.4942627 595.68359375 0.86279726]	[482.91976929 613.66015625 0.73795289]	[441.74972534 616.26745605 0.7007435 ]	[462.21722412 749.72924805 0.7817229 ]	[4.82817200e+02 8.67618591e+02 8.47814560e-01]	[526.46466064 608.60388184 0.69229764]	[539.30664062 764.9621582 0.77668625]	[4.98256958e+02 7.39347229e+02 3.49967003e-01]	[457.13018799 359.68637085 0.92605615]	[482.74194336 357.19866943 0.96617138]	[434.07467651 359.64953613 0.83640152]	[500.86663818 354.53601074 0.87581503]	[5.21202332e+02 7.67603149e+02 3.00103903e-01]	[5.34085022e+02 7.57327332e+02 2.14880422e-01]	[4.82914520e+02 7.21421814e+02 1.35309532e-01]	[4.85395111e+02 9.01059448e+02 7.73113847e-01]	[4.67433929e+02 8.95950928e+02 7.65056491e-01]	[4.93087708e+02 8.72715393e+02 7.29245722e-01]
[467.48983765 375.12158203 0.86997235]	[477.69128418 421.23098755 0.92239815]	[416.11679077 428.93865967 0.81698447]	[385.39227295 523.92480469 0.89056861]	[369.92001343 621.27740479 0.83666825]	[539.21966553 416.08834839 0.85140359]	[572.60906982 503.30593872 0.86753124]	[585.51416016 595.67852783 0.85717219]	[482.92214966 616.2253418 0.73524618]	[441.74487305 618.81365967 0.70309091]	[462.20245361 749.73400879 0.77884978]	[4.82820221e+02 8.67615173e+02 8.43908072e-01]	[526.45953369 611.15136719 0.68460536]	[539.28808594 765.02355957 0.79278022]	[5.00698547e+02 7.41924744e+02 3.88248563e-01]	[457.12387085 359.70071411 0.92069334]	[482.72525024 357.20300293 0.9650377 ]	[434.07208252 359.68164062 0.83652669]	[500.85748291 354.52896118 0.87610978]	[5.21216675e+02 7.67676819e+02 3.35971802e-01]	[5.26465393e+02 7.62463501e+02 2.44755790e-01]	[4.85397644e+02 7.24009644e+02 1.50007129e-01]	[4.85380219e+02 9.01052856e+02 7.72472322e-01]	[4.67420593e+02 8.95938843e+02 7.65214562e-01]	[4.93095032e+02 8.72708923e+02 7.25006104e-01]
[467.48321533 377.50775146 0.87117267]	[477.70773315 421.25372314 0.92511666]	[416.1227417 428.98690796 0.8221851 ]	[387.86956787 523.95343018 0.8834579 ]	[369.93151855 621.29174805 0.83919758]	[539.23217773 416.1071167 0.85384136]	[572.5859375 503.33184814 0.86215365]	[585.53082275 595.74035645 0.85975224]	[482.93966675 616.20037842 0.7301473 ]	[441.75494385 618.79779053 0.70350736]	[462.21365356 752.20892334 0.78669715]	[4.82843231e+02 8.67604858e+02 8.42151761e-01]	[526.49639893 611.12731934 0.67816293]	[539.28808594 767.46362305 0.80814254]	[5.00679565e+02 7.44488098e+02 4.06610757e-01]	[457.12411499 359.71511841 0.91911513]	[482.73706055 359.56185913 0.97258687]	[434.0737915 359.67861938 0.85924155]	[500.85388184 356.9750061 0.91374183]	[5.21227966e+02 7.70070190e+02 3.22186857e-01]	[5.29021545e+02 7.64977661e+02 2.34492734e-01]	[4.85430847e+02 7.29116638e+02 1.59294948e-01]	[4.85375214e+02 9.01045044e+02 7.72147715e-01]	[4.67427002e+02 8.95934204e+02 7.65353620e-01]	[4.93137360e+02 8.72707642e+02 7.25415826e-01]
[467.48849487 377.5355835 0.87179482]	[477.6958313 421.2722168 0.92375505]	[416.12124634 429.00491333 0.82175159]	[387.8984375 523.96057129 0.87908483]	[369.94274902 621.33166504 0.84398603]	[539.22680664 416.14874268 0.8585133 ]	[572.60662842 503.3581543 0.85947418]	[585.52099609 598.22357178 0.86269337]	[482.91732788 616.26983643 0.73530257]	[441.73168945 621.33233643 0.71304727]	[462.21585083 752.27203369 0.78547561]	[4.82837311e+02 8.67601196e+02 8.43773127e-01]	[526.47088623 613.65600586 0.68183005]	[539.27563477 767.49676514 0.82253039]	[5.00667084e+02 7.44514160e+02 4.13008153e-01]	[457.12164307 359.74209595 0.91594803]	[482.7381897 359.59375 0.97392029]	[434.07888794 359.73019409 0.86464077]	[500.85055542 357.0319519 0.92577404]	[5.21224670e+02 7.70123413e+02 2.88891971e-01]	[5.34125366e+02 7.64979126e+02 2.14540035e-01]	[4.85415039e+02 7.29121460e+02 1.69610709e-01]	[4.85369232e+02 9.01036804e+02 7.72466302e-01]	[4.67418701e+02 8.95926575e+02 7.67779052e-01]	[4.93126495e+02 8.72700439e+02 7.25085258e-01]
[467.48425293 377.55407715 0.87977737]	[477.68667603 421.28390503 0.91687125]	[416.12652588 428.98962402 0.82219338]	[387.9296875 523.98791504 0.87157029]	[369.98968506 621.39788818 0.85675418]	[539.22814941 416.1734314 0.8562234 ]	[572.61853027 503.44955444 0.84572327]	[585.50946045 598.27325439 0.86843097]	[482.88830566 618.75482178 0.74097461]	[441.70901489 621.32910156 0.71525145]	[462.24505615 752.17419434 0.79771638]	[4.82831573e+02 8.65140625e+02 8.39614213e-01]	[526.44281006 613.69952393 0.68353611]	[539.29052734 767.50341797 0.82556349]	[4.98217529e+02 7.44454956e+02 3.66504371e-01]	[457.11953735 359.76583862 0.91415054]	[482.73400879 359.61395264 0.9697333 ]	[434.08535767 359.74819946 0.85753798]	[500.87518311 357.04602051 0.92012411]	[5.21299805e+02 7.70073120e+02 2.24749818e-01]	[5.39236206e+02 7.62459351e+02 1.74643278e-01]	[4.85370605e+02 7.26600403e+02 1.56281173e-01]	[4.85387146e+02 9.01013550e+02 7.71944404e-01]	[4.67426758e+02 8.95909546e+02 7.68656015e-01]	[4.93098999e+02 8.70324341e+02 7.22273231e-01]
[467.48565674 377.5635376 0.88140941]	[477.7053833 421.30325317 0.91766018]	[416.14285278 431.47680664 0.82387298]	[387.92169189 524.01300049 0.86691713]	[372.46902466 623.79766846 0.86282158]	[539.2444458 418.55691528 0.86301887]	[572.60919189 503.46932983 0.84099132]	[585.5057373 598.32037354 0.87529707]	[482.92092896 616.26342773 0.73621529]	[441.7265625 621.29626465 0.7110101 ]	[462.25909424 749.71130371 0.80168039]	[4.82859680e+02 8.67598389e+02 8.42483282e-01]	[526.4821167 613.69854736 0.67945617]	[539.27624512 767.52722168 0.82822442]	[4.98203979e+02 7.44439697e+02 3.80409867e-01]	[457.11529541 359.78213501 0.90942204]	[482.73522949 359.62368774 0.96825194]	[434.07000732 359.75561523 0.8571198 ]	[500.87542725 357.0753479 0.92760575]	[5.21276001e+02 7.70067871e+02 2.03056484e-01]	[5.39280518e+02 7.62464355e+02 1.59522012e-01]	[4.85398621e+02 7.26561035e+02 1.62835658e-01]	[4.85393585e+02 9.01020691e+02 7.72702098e-01]	[4.67449005e+02 8.95917969e+02 7.66549766e-01]	[4.93123810e+02 8.72706055e+02 7.27157712e-01]
[467.49118042 377.5774231 0.88036358]	[477.70581055 421.31784058 0.9131875 ]	[416.13070679 431.51339722 0.82480615]	[387.92797852 526.4039917 0.86319083]	[372.45571899 623.80780029 0.86389476]	[539.25091553 418.56091309 0.86618114]	[572.59216309 503.43981934 0.8467527 ]	[585.49615479 600.7644043 0.88225347]	[482.93511963 616.24755859 0.72734344]	[441.74484253 621.30328369 0.70691818]	[462.24893188 749.70898438 0.79778218]	[4.82862640e+02 8.67570007e+02 8.37179780e-01]	[526.47467041 613.67156982 0.67532009]	[539.27514648 767.54364014 0.8288908 ]	[5.00685852e+02 7.41951233e+02 3.76162440e-01]	[457.09640503 359.80004883 0.90422547]	[482.73168945 359.62594604 0.96870154]	[434.05792236 359.75878906 0.85266697]	[500.87408447 357.08395386 0.92175126]	[5.21299683e+02 7.67751221e+02 2.04658628e-01]	[5.39300598e+02 7.62455322e+02 1.62958622e-01]	[4.85442871e+02 7.26568176e+02 1.61313593e-01]	[4.85397736e+02 9.01011169e+02 7.75417924e-01]	[4.67451080e+02 8.95903931e+02 7.69207180e-01]	[4.93124603e+02 8.70330261e+02 7.24586844e-01]
[467.48876953 377.57687378 0.8802259 ]	[477.70440674 421.31854248 0.9128347 ]	[416.13040161 431.51696777 0.8247503 ]	[387.92538452 526.41015625 0.86284429]	[372.45968628 623.81030273 0.86520112]	[539.24798584 418.56185913 0.86587107]	[572.59014893 503.44021606 0.84708148]	[585.49273682 600.77075195 0.88404536]	[482.93786621 616.24780273 0.72864926]	[441.74459839 621.29992676 0.70780003]	[462.24951172 749.67248535 0.80366391]	[4.82856781e+02 8.65138428e+02 8.35489810e-01]	[526.48254395 613.67480469 0.67597735]	[539.2701416 767.55078125 0.8331604 ]	[5.00742706e+02 7.41958679e+02 3.95474136e-01]	[457.09686279 359.79998779 0.9040066 ]	[482.73028564 359.62615967 0.96895581]	[434.05990601 359.75842285 0.85195494]	[500.87295532 357.0847168 0.92197794]	[5.21323608e+02 7.67751770e+02 2.10169345e-01]	[5.39311523e+02 7.62456116e+02 1.70934737e-01]	[4.87938507e+02 7.26593079e+02 1.68596983e-01]	[4.85400208e+02 9.00992798e+02 7.74801016e-01]	[4.67450409e+02 8.95891296e+02 7.70204663e-01]	[4.93117584e+02 8.70330139e+02 7.19536543e-01]
[467.50021362 377.59640503 0.88485247]	[477.69927979 421.37731934 0.90873712]	[416.12081909 434.06610107 0.82611656]	[387.86846924 526.54522705 0.85627288]	[369.93936157 623.82757568 0.86290735]	[539.25396729 418.62197876 0.88821346]	[572.5947876 505.87460327 0.84048134]	[585.4621582 600.8637085 0.8979156]	[482.94793701 616.21264648 0.72161555]	[441.75949097 618.8157959 0.69971442]	[462.2789917 749.69610596 0.79237968]	[4.82839508e+02 8.67574890e+02 8.40114415e-01]	[526.49200439 611.14898682 0.66569704]	[539.27636719 767.57623291 0.81953263]	[4.90501892e+02 7.39369629e+02 3.38339567e-01]	[457.11816406 359.81393433 0.90197867]	[482.74502563 359.64538574 0.96643394]	[434.0668335 359.74325562 0.83709139]	[500.87261963 357.09735107 0.91676909]	[5.18669373e+02 7.70104309e+02 1.80270523e-01]	[5.39197327e+02 7.62452820e+02 1.17052890e-01]	[4.80296875e+02 7.18877747e+02 1.39518782e-01]	[4.85435822e+02 9.00977295e+02 7.70665467e-01]	[4.67472382e+02 8.95891479e+02 7.65739441e-01]	[4.93076233e+02 8.72703003e+02 7.12806165e-01]
[467.48452759 377.61825562 0.88694155]	[477.69589233 421.39321899 0.90211219]	[416.11608887 434.08148193 0.82728249]	[385.39849854 528.96954346 0.85469204]	[369.9185791 623.90856934 0.8744331 ]	[539.24676514 418.63772583 0.88584328]	[572.59197998 505.93579102 0.83580101]	[585.45556641 603.27685547 0.90017438]	[482.92474365 616.2746582 0.72798359]	[441.73422241 621.30877686 0.70360047]	[462.27282715 752.24621582 0.7889446 ]	[4.82829651e+02 8.67577637e+02 8.37889254e-01]	[526.48101807 613.70452881 0.66878313]	[539.30664062 767.59570312 0.82548457]	[4.90488007e+02 7.39403015e+02 3.29153895e-01]	[457.11001587 359.83041382 0.89552242]	[482.74319458 359.67126465 0.96413344]	[434.04940796 359.737854 0.83986282]	[500.87686157 357.12075806 0.92300844]	[5.18724243e+02 7.70086304e+02 1.85946837e-01]	[5.39210449e+02 7.62479614e+02 1.24431953e-01]	[4.80328247e+02 7.24010315e+02 1.38334796e-01]	[4.85419495e+02 9.00976196e+02 7.70062089e-01]	[4.67465149e+02 8.95890198e+02 7.66165376e-01]	[4.93081543e+02 8.70326782e+02 7.09546566e-01]
[467.48706055 377.6463623 0.89013398]	[477.68762207 423.7696228 0.89850956]	[416.10351562 434.11425781 0.82720971]	[385.38342285 528.96728516 0.85743833]	[369.90371704 623.96673584 0.87879312]	[539.23840332 418.64584351 0.89011717]	[572.60552979 505.96060181 0.83339304]	[585.45288086 603.29046631 0.90232742]	[482.93292236 618.78369141 0.72940236]	[441.74002075 621.34552002 0.70772564]	[462.21896362 749.75830078 0.79298943]	[4.82824005e+02 8.65123718e+02 8.32134068e-01]	[526.49224854 616.21966553 0.67106026]	[539.31732178 767.62280273 0.82840264]	[4.87984802e+02 7.36816406e+02 3.65895987e-01]	[457.12133789 362.21655273 0.89282 ]	[482.74081421 359.70111084 0.96262985]	[434.03833008 359.69439697 0.82851207]	[500.8710022 357.09078979 0.9176504 ]	[5.16137695e+02 7.70113831e+02 1.91081524e-01]	[5.36634888e+02 7.62445312e+02 1.12402849e-01]	[4.80269836e+02 7.21386353e+02 1.59664094e-01]	[4.85419495e+02 8.98491638e+02 7.72659838e-01]	[4.67460358e+02 8.95865295e+02 7.68478453e-01]	[4.93085358e+02 8.70307983e+02 7.00998902e-01]
[467.4972229 377.65948486 0.88605988]	[477.6897583 423.79901123 0.89152652]	[416.0836792 436.57058716 0.83069295]	[385.38223267 528.99359131 0.85181361]	[369.92276001 624.03521729 0.88235599]	[539.25616455 418.66497803 0.88945138]	[572.60577393 506.01651001 0.82178307]	[585.45184326 603.31134033 0.90699339]	[482.95065308 618.7980957 0.72363579]	[441.74261475 621.37628174 0.70914078]	[462.23013306 752.22943115 0.79570842]	[4.82825226e+02 8.65131226e+02 8.30392122e-01]	[526.50695801 616.22198486 0.66743797]	[541.69897461 767.66009521 0.83614445]	[4.90523834e+02 7.36805176e+02 3.48798603e-01]	[457.13049316 362.22924805 0.89212996]	[482.74801636 359.72207642 0.96168786]	[434.03765869 359.6987915 0.83578867]	[500.86767578 357.10342407 0.91482061]	[5.16139465e+02 7.70093201e+02 1.70366719e-01]	[5.36705139e+02 7.62390869e+02 1.04856655e-01]	[4.80296448e+02 7.21430603e+02 1.51206940e-01]	[4.85410095e+02 8.98503540e+02 7.71359980e-01]	[4.67450256e+02 8.95871460e+02 7.67579257e-01]	[4.93101654e+02 8.70313782e+02 6.97884679e-01]
[467.4642334 377.66519165 0.89193839]	[477.69335938 423.83306885 0.88904524]	[416.08123779 436.60180664 0.83430141]	[385.38232422 529.0100708 0.85093331]	[369.91525269 626.39416504 0.88353211]	[539.25408936 418.69006348 0.89220017]	[572.60955811 508.44064331 0.82330889]	[585.46643066 603.34533691 0.90553343]	[482.96313477 618.78491211 0.72307569]	[441.74853516 621.37487793 0.70896232]	[462.18954468 752.23577881 0.79276949]	[4.82825745e+02 8.65121216e+02 8.31710279e-01]	[526.52130127 616.19580078 0.66604614]	[541.69885254 767.66882324 0.83740783]	[4.90539429e+02 7.34273071e+02 3.54484200e-01]	[457.10778809 362.23562622 0.88739181]	[482.73306274 359.72677612 0.9607802 ]	[434.02572632 359.71984863 0.83215177]	[500.88485718 357.12545776 0.91866922]	[5.16136047e+02 7.70074524e+02 1.73445299e-01]	[5.36687378e+02 7.59914795e+02 1.04185641e-01]	[4.80257019e+02 7.18871826e+02 1.51575863e-01]	[4.85390900e+02 8.98507263e+02 7.74511039e-01]	[4.67438293e+02 8.95870728e+02 7.72602379e-01]	[4.93112091e+02 8.70298462e+02 7.01528609e-01]
[467.46728516 377.65966797 0.89202958]	[477.69885254 423.83563232 0.88698113]	[416.08984375 436.59994507 0.8381989 ]	[385.37988281 529.01367188 0.84544379]	[369.91427612 626.39581299 0.88297844]	[539.25439453 418.69042969 0.88748872]	[572.60015869 508.44216919 0.82051563]	[585.46710205 603.34606934 0.90613306]	[482.96353149 618.78546143 0.72283566]	[441.7477417 621.38140869 0.71021807]	[462.1932373 752.24328613 0.79207277]	[4.82826294e+02 8.65113647e+02 8.28696609e-01]	[526.52056885 616.19909668 0.6661098 ]	[539.31542969 767.67211914 0.83085608]	[4.93104828e+02 7.34269348e+02 3.42927575e-01]	[457.10955811 362.2355957 0.88872355]	[482.73370361 359.72796631 0.95922101]	[434.03433228 359.73571777 0.83399546]	[500.88955688 357.14028931 0.91784662]	[5.18657776e+02 7.70048523e+02 1.77394897e-01]	[5.39201965e+02 7.59916199e+02 1.16109058e-01]	[4.80334900e+02 7.21387024e+02 1.43825755e-01]	[4.85393616e+02 8.98507080e+02 7.75468230e-01]	[4.67442596e+02 8.95870239e+02 7.73114085e-01]	[4.93114105e+02 8.70292358e+02 7.00476170e-01]
[467.45639038 377.68478394 0.89424407]	[477.68670654 423.88690186 0.87601131]	[416.08731079 436.6522522 0.84452152]	[385.3666687 531.53326416 0.84306538]	[367.42785645 626.43786621 0.88785374]	[539.25030518 418.72393799 0.8892526 ]	[572.60388184 508.54821777 0.81380451]	[585.48553467 603.41424561 0.91163749]	[482.96063232 621.35241699 0.7389909 ]	[441.75485229 623.89532471 0.7248711 ]	[462.20739746 752.2722168 0.79164273]	[4.82847626e+02 8.67595093e+02 8.35632205e-01]	[526.53594971 618.82440186 0.67601454]	[541.68640137 770.08135986 0.8336066 ]	[4.90560974e+02 7.34268066e+02 3.47148627e-01]	[457.10040283 362.26370239 0.88495427]	[482.72680664 359.75018311 0.95270348]	[434.02859497 359.77160645 0.82353055]	[500.90109253 357.15618896 0.91392159]	[5.18685791e+02 7.70097656e+02 1.69648439e-01]	[5.39239380e+02 7.62436401e+02 1.10823110e-01]	[4.80309265e+02 7.21380005e+02 1.50390476e-01]	[4.85383972e+02 9.00999146e+02 7.73778737e-01]	[4.67448395e+02 8.95899292e+02 7.69212127e-01]	[4.93139618e+02 8.70327515e+02 7.05850840e-01]
[467.46588135 377.70132446 0.89564925]	[477.68817139 423.89611816 0.87391382]	[416.08728027 436.64859009 0.84540445]	[385.37692261 529.06494141 0.84317607]	[367.42999268 626.49847412 0.88466519]	[539.2532959 418.74688721 0.8865124 ]	[572.61151123 511.02081299 0.81173152]	[585.48925781 603.41760254 0.91812974]	[482.94500732 623.84790039 0.75505149]	[441.72961426 623.94165039 0.7358523 ]	[462.21392822 757.31097412 0.78819656]	[4.82844238e+02 8.67602295e+02 8.34146857e-01]	[528.96697998 621.38140869 0.69108772]	[539.28344727 770.12695312 0.82585996]	[4.93083374e+02 7.34243835e+02 3.06598812e-01]	[457.09173584 362.28530884 0.88287115]	[482.72994995 359.76980591 0.94771123]	[434.03094482 359.77593994 0.82770175]	[500.8994751 357.17269897 0.91401577]	[5.21298584e+02 7.70079956e+02 1.55698836e-01]	[5.41751404e+02 7.62434998e+02 1.15300030e-01]	[4.80346313e+02 7.23963989e+02 1.27325147e-01]	[4.85388641e+02 9.01002319e+02 7.73297787e-01]	[4.67450409e+02 8.95902771e+02 7.68616199e-01]	[4.95602264e+02 8.70325562e+02 7.04900980e-01]
[467.47573853 377.71813965 0.89569849]	[477.71200562 423.89233398 0.87909299]	[416.11376953 436.62994385 0.84864211]	[385.33123779 531.58502197 0.8470875 ]	[369.9524231 626.52539062 0.88130426]	[539.28387451 418.74447632 0.88937253]	[572.60174561 511.0249939 0.81702572]	[585.48358154 603.41625977 0.92526984]	[482.91220093 623.87823486 0.76025391]	[441.69366455 623.95935059 0.73351288]	[462.20977783 754.8348999 0.79242265]	[4.82833038e+02 8.67610840e+02 8.39505792e-01]	[526.5123291 623.83721924 0.69837677]	[539.23754883 770.1463623 0.82363993]	[4.93105011e+02 7.34279724e+02 2.99402595e-01]	[457.09393311 362.2979126 0.88254476]	[482.74298096 359.78735352 0.94666839]	[434.01828003 359.76596069 0.83098423]	[503.25860596 357.17483521 0.91622293]	[5.21265991e+02 7.70096497e+02 1.62878603e-01]	[5.41735107e+02 7.62493286e+02 1.20632708e-01]	[4.80345764e+02 7.23986694e+02 1.25004232e-01]	[4.85427826e+02 9.01025574e+02 7.74415553e-01]	[4.67473236e+02 8.95931458e+02 7.69671142e-01]	[4.93124146e+02 8.70330139e+02 7.10953951e-01]
[467.47833252 377.72009277 0.8954525 ]	[477.71365356 423.90362549 0.87662518]	[416.11193848 436.6395874 0.84991026]	[385.34899902 531.590271 0.84424567]	[369.97436523 626.52844238 0.88132334]	[539.28747559 418.75494385 0.88952959]	[572.60992432 511.04473877 0.81379116]	[585.48577881 603.42840576 0.92560256]	[482.92425537 623.87194824 0.75774878]	[441.70196533 623.94873047 0.73194367]	[462.21392822 757.3225708 0.79185295]	[4.82841583e+02 8.67592651e+02 8.35377097e-01]	[526.52252197 623.84051514 0.69631875]	[539.22613525 770.19329834 0.81749135]	[4.95628510e+02 7.36816772e+02 2.98049569e-01]	[457.09494019 362.30563354 0.88124043]	[482.74346924 359.78869629 0.9465121 ]	[431.54458618 359.73925781 0.83090931]	[503.26477051 357.16415405 0.91543639]	[5.21257751e+02 7.70129578e+02 1.61423892e-01]	[5.41740295e+02 7.64908142e+02 1.18561968e-01]	[4.82791351e+02 7.26541931e+02 1.23496413e-01]	[4.85414246e+02 9.01005615e+02 7.73141325e-01]	[4.67462952e+02 8.95908081e+02 7.71854818e-01]	[4.93135315e+02 8.70320190e+02 7.10397005e-01]
[467.48025513 377.72598267 0.89317739]	[477.71136475 423.91317749 0.87441123]	[416.10845947 436.64682007 0.85076797]	[385.35427856 531.60119629 0.84431225]	[372.4432373 626.52624512 0.88179052]	[539.28527832 418.76177979 0.8896594 ]	[572.61047363 511.05529785 0.81267691]	[585.48217773 603.43554688 0.92638588]	[482.93392944 623.89105225 0.75872767]	[441.71133423 623.97314453 0.73413634]	[462.21765137 757.3237915 0.79226172]	[4.82841736e+02 8.67577148e+02 8.33813429e-01]	[526.53308105 623.85308838 0.6965546 ]	[539.21923828 770.19732666 0.81638014]	[4.95654175e+02 7.39334961e+02 3.00466627e-01]	[457.09658813 362.31259155 0.87901115]	[482.74923706 359.79525757 0.94378036]	[431.54620361 359.75152588 0.82693088]	[503.27236938 357.18121338 0.91614068]	[5.21243469e+02 7.70130615e+02 1.63534179e-01]	[5.41726501e+02 7.64921021e+02 1.19894065e-01]	[4.82806244e+02 7.26553284e+02 1.25410020e-01]	[4.85420349e+02 8.98514099e+02 7.72559524e-01]	[4.67465454e+02 8.95884827e+02 7.73292065e-01]	[4.93135620e+02 8.70308533e+02 7.11179256e-01]
[467.49072266 377.73141479 0.89053082]	[477.70581055 423.91958618 0.87161791]	[416.10177612 436.65222168 0.85007542]	[385.35604858 531.59838867 0.84454453]	[372.44711304 626.5244751 0.88287205]	[539.2857666 418.76315308 0.89066607]	[572.59747314 511.06561279 0.81163239]	[585.47711182 603.44958496 0.92299277]	[482.92410278 623.90838623 0.75944269]	[441.70846558 623.99182129 0.7330218 ]	[462.22872925 757.31719971 0.7945379 ]	[4.82841705e+02 8.67580017e+02 8.33932519e-01]	[526.52056885 623.86462402 0.69665468]	[539.21405029 770.20782471 0.81615239]	[4.95656769e+02 7.39393677e+02 3.16653401e-01]	[457.10049438 362.30960083 0.87863421]	[482.76351929 359.79684448 0.9413783 ]	[431.53384399 359.72937012 0.82760882]	[503.2845459 357.19616699 0.91633981]	[5.21240540e+02 7.70176575e+02 1.67547181e-01]	[5.41706360e+02 7.64983887e+02 1.24465369e-01]	[4.82824280e+02 7.26584656e+02 1.32472888e-01]	[4.85421967e+02 8.98517395e+02 7.71423399e-01]	[4.67461853e+02 8.95887695e+02 7.73940623e-01]	[4.93134491e+02 8.70310608e+02 7.11282372e-01]
[469.9559021 377.734375 0.88881326]	[477.70388794 423.91821289 0.87135601]	[416.09594727 436.65072632 0.8494941 ]	[385.35055542 531.59234619 0.84530771]	[372.44659424 626.5211792 0.88321072]	[539.29315186 418.76342773 0.89201379]	[572.62194824 513.57043457 0.80970359]	[585.47314453 603.45880127 0.92332822]	[482.92001343 623.91583252 0.76109052]	[441.70223999 624.00439453 0.73345679]	[462.24938965 757.34454346 0.79212952]	[4.82844788e+02 8.67581848e+02 8.36369097e-01]	[526.52679443 623.86932373 0.69585466]	[539.21795654 770.2131958 0.816432 ]	[4.95603058e+02 7.39371887e+02 3.15504491e-01]	[457.10925293 362.31430054 0.87912905]	[482.76959229 359.79666138 0.94096476]	[431.5501709 359.74642944 0.82849127]	[503.28713989 357.18460083 0.9157384 ]	[5.21214600e+02 7.70185669e+02 1.60164177e-01]	[5.41720520e+02 7.64989563e+02 1.17725357e-01]	[4.82787720e+02 7.26543518e+02 1.28048107e-01]	[4.85419037e+02 9.00991211e+02 7.73001850e-01]	[4.67464813e+02 8.95898621e+02 7.73018360e-01]	[4.93138062e+02 8.70312866e+02 7.16885209e-01]
[469.96191406 377.73406982 0.88798201]	[477.69821167 423.90719604 0.87334466]	[416.09753418 436.63995361 0.84797668]	[385.36203003 531.54797363 0.84544629]	[369.97583008 626.52655029 0.88077503]	[539.27813721 418.76074219 0.8898679 ]	[572.60498047 511.08224487 0.81047392]	[585.44403076 603.46624756 0.92206955]	[482.9203186 623.86639404 0.75173104]	[441.70507812 623.9631958 0.73131526]	[462.2387085 757.3550415 0.79079062]	[4.82849457e+02 8.65140503e+02 8.33768547e-01]	[526.5090332 621.39880371 0.6886515 ]	[539.24060059 770.19146729 0.82140154]	[4.90553589e+02 7.36802124e+02 3.05168033e-01]	[457.11419678 362.31088257 0.88261414]	[482.77288818 359.79943848 0.94216841]	[434.02056885 359.77844238 0.83282048]	[503.28863525 357.20684814 0.91613364]	[5.21232361e+02 7.70171326e+02 1.56521291e-01]	[5.41723816e+02 7.64964233e+02 1.14441410e-01]	[4.80337189e+02 7.26501831e+02 1.24350987e-01]	[4.85420166e+02 9.00979858e+02 7.71840692e-01]	[4.67469452e+02 8.95890686e+02 7.71620512e-01]	[4.95608398e+02 8.70306519e+02 7.18048573e-01]
[469.97366333 377.72167969 0.88794804]	[477.70214844 423.90432739 0.87406147]	[416.1027832 436.6385498 0.84811157]	[385.36587524 531.53497314 0.8441698 ]	[369.95111084 626.50128174 0.88338178]	[539.27886963 418.76171875 0.89247096]	[572.59082031 511.02035522 0.80843765]	[585.42840576 603.45507812 0.92065191]	[482.92425537 623.86120605 0.75120413]	[441.70547485 623.95861816 0.73100644]	[462.25772095 757.30847168 0.79113907]	[4.82853607e+02 8.67576599e+02 8.36236358e-01]	[526.52087402 621.4006958 0.6864953 ]	[539.25219727 770.17163086 0.82477272]	[4.90511963e+02 7.36824829e+02 3.16741765e-01]	[457.12774658 362.30249023 0.88462186]	[482.77966309 359.7913208 0.94207406]	[434.04858398 359.79077148 0.82782465]	[503.29000854 357.22515869 0.91840589]	[5.21174622e+02 7.70152466e+02 1.59070477e-01]	[5.41684570e+02 7.64938049e+02 1.10821716e-01]	[4.80293518e+02 7.23999451e+02 1.30010575e-01]	[4.85440704e+02 8.98512024e+02 7.72857070e-01]	[4.67479980e+02 8.95885376e+02 7.72493124e-01]	[4.93131561e+02 8.70323364e+02 7.16423512e-01]
[469.96713257 377.71322632 0.88816917]	[477.70046997 423.91064453 0.87420917]	[416.09838867 436.64624023 0.84877026]	[385.36172485 531.53051758 0.84436613]	[369.91836548 626.49719238 0.8822245 ]	[539.27612305 418.76516724 0.89130998]	[572.58947754 511.03414917 0.80956018]	[585.42279053 603.46356201 0.92166793]	[482.92269897 623.86236572 0.7504701 ]	[441.71051025 623.9677124 0.73376513]	[462.2585144 757.35443115 0.7911371 ]	[4.82854950e+02 8.67581909e+02 8.37082624e-01]	[526.50946045 621.39532471 0.6879198 ]	[539.2668457 770.18334961 0.82404315]	[4.87970947e+02 7.34276062e+02 3.05797696e-01]	[457.12799072 362.29101562 0.88791746]	[482.77664185 359.78588867 0.94522065]	[434.07467651 359.80950928 0.83459115]	[503.28701782 359.57617188 0.92297959]	[5.21237244e+02 7.70155396e+02 1.51175410e-01]	[5.41711304e+02 7.64940430e+02 1.06461279e-01]	[4.80281372e+02 7.24004089e+02 1.23695195e-01]	[4.85442505e+02 8.98508850e+02 7.73538172e-01]	[4.67486053e+02 8.95885071e+02 7.71397054e-01]	[4.93131653e+02 8.70327637e+02 7.16811419e-01]
[469.98480225 377.70861816 0.88810825]	[477.69439697 423.91015625 0.87323797]	[416.08843994 436.64709473 0.8470872 ]	[385.33642578 531.55548096 0.84659702]	[369.89770508 626.49798584 0.8796593 ]	[539.27563477 418.76608276 0.89119375]	[572.59411621 511.05691528 0.80828893]	[585.41729736 603.46520996 0.92126846]	[482.92279053 623.87573242 0.75055885]	[441.70855713 623.98248291 0.73235905]	[462.25857544 757.37713623 0.79046369]	[4.82856964e+02 8.67583313e+02 8.35550308e-01]	[526.51159668 621.4041748 0.68804193]	[539.27789307 770.17163086 0.8269769 ]	[4.90552216e+02 7.39353760e+02 3.06280494e-01]	[457.13833618 362.28335571 0.89066315]	[482.7829895 359.7845459 0.94576699]	[434.08810425 359.82183838 0.83647054]	[503.28488159 359.57217407 0.92019057]	[5.21211609e+02 7.70154480e+02 1.63796976e-01]	[5.39297913e+02 7.64958801e+02 1.14278644e-01]	[4.80348938e+02 7.26543030e+02 1.27319127e-01]	[4.85441284e+02 8.98515747e+02 7.74827957e-01]	[4.67483612e+02 8.95884521e+02 7.72192121e-01]	[4.93132721e+02 8.70325012e+02 7.13930070e-01]
[469.98266602 377.70352173 0.88828409]	[477.69210815 423.91390991 0.8724798 ]	[416.09671021 436.6534729 0.8488183 ]	[385.35232544 529.06054688 0.84854704]	[367.41879272 626.49926758 0.88173026]	[539.26794434 418.76452637 0.89013332]	[572.59613037 511.08029175 0.80968642]	[585.41876221 603.47888184 0.92249662]	[482.9161377 623.87585449 0.7518959 ]	[441.70617676 623.98706055 0.73293477]	[462.25604248 759.86773682 0.79094422]	[4.82848206e+02 8.67585083e+02 8.35222721e-01]	[526.50006104 621.40148926 0.69026518]	[539.30230713 770.15118408 0.8279646 ]	[4.90555725e+02 7.39355103e+02 3.05162907e-01]	[457.13613892 362.27688599 0.89073575]	[482.78063965 359.78213501 0.94608068]	[434.05514526 359.78521729 0.83918279]	[503.28259277 359.56802368 0.91991538]	[5.21187439e+02 7.70137329e+02 1.65873513e-01]	[5.39268066e+02 7.64936951e+02 1.13187850e-01]	[4.82767181e+02 7.26575378e+02 1.28948718e-01]	[4.85437958e+02 9.00987732e+02 7.74089694e-01]	[4.67479309e+02 8.95896790e+02 7.70435333e-01]	[4.93123108e+02 8.70321838e+02 7.10911512e-01]
[469.98596191 377.69628906 0.88769484]	[477.69180298 423.91598511 0.87216502]	[416.10171509 436.65481567 0.8501364 ]	[385.34402466 529.06182861 0.84875357]	[367.41021729 626.49310303 0.8828243 ]	[539.26629639 418.76953125 0.89061636]	[572.60412598 511.09664917 0.80814379]	[585.42266846 603.47283936 0.92215496]	[482.91369629 623.90759277 0.75602186]	[441.70169067 624.01306152 0.73210096]	[462.26022339 757.37200928 0.78988862]	[4.82847748e+02 8.67591248e+02 8.35892975e-01]	[526.50585938 623.85528564 0.69516569]	[539.2923584 770.15368652 0.82668155]	[4.90555542e+02 7.39351135e+02 3.09624672e-01]	[457.13671875 362.269104 0.89100713]	[482.78274536 359.77316284 0.94803345]	[434.04693604 359.77301025 0.84163231]	[503.27908325 359.56878662 0.92188352]	[5.18772705e+02 7.70144775e+02 1.67233482e-01]	[5.39277710e+02 7.64944641e+02 1.13501877e-01]	[4.82778870e+02 7.26565552e+02 1.29454464e-01]	[4.85445221e+02 9.00997803e+02 7.72512615e-01]	[4.67479370e+02 8.95904541e+02 7.67755628e-01]	[4.93117126e+02 8.70326782e+02 7.09540427e-01]
[469.98898315 377.69799805 0.88715231]	[477.69064331 423.91152954 0.87242925]	[416.09921265 436.65283203 0.84983838]	[385.33636475 529.0657959 0.84891123]	[367.39575195 626.48242188 0.88567179]	[539.26544189 418.76602173 0.89033365]	[572.6038208 511.09387207 0.8081696 ]	[585.42352295 603.47814941 0.92096907]	[482.9156189 623.89782715 0.7535004 ]	[441.7019043 624.00598145 0.73106277]	[462.25717163 757.37322998 0.79006433]	[4.82852203e+02 8.67591553e+02 8.35382700e-01]	[526.50866699 623.84411621 0.69167018]	[539.30181885 770.14202881 0.82768202]	[4.90551666e+02 7.39353455e+02 3.11808705e-01]	[457.13671875 362.27047729 0.8904528 ]	[482.78311157 359.77331543 0.94790566]	[434.04125977 359.76818848 0.84119409]	[503.27920532 357.22940063 0.92131937]	[5.18777161e+02 7.70137329e+02 1.76076829e-01]	[5.39254944e+02 7.64946777e+02 1.19225666e-01]	[4.82770508e+02 7.26567932e+02 1.30980819e-01]	[4.85440796e+02 9.01003601e+02 7.73492217e-01]	[4.67475677e+02 8.95906067e+02 7.69266248e-01]	[4.93125458e+02 8.70328369e+02 7.09093571e-01]
[470.00848389 377.69219971 0.88630795]	[477.68292236 423.90496826 0.8730281 ]	[416.09329224 436.64916992 0.84855777]	[385.31225586 531.52752686 0.84759265]	[367.39694214 626.50018311 0.88118285]	[539.26519775 418.7593689 0.89198101]	[572.61248779 511.09906006 0.80797172]	[585.4229126 603.46838379 0.92064393]	[482.92364502 623.90441895 0.75764662]	[441.7121582 626.43603516 0.73691571]	[462.25909424 757.37634277 0.79111505]	[4.82849976e+02 8.67581055e+02 8.33940387e-01]	[526.51593018 623.83673096 0.69458252]	[541.69421387 770.12908936 0.8355152 ]	[4.93072845e+02 7.41896118e+02 3.15889716e-01]	[457.15066528 362.2644043 0.8938514 ]	[482.79330444 359.76635742 0.94939506]	[434.05233765 359.76858521 0.84266579]	[503.2828064 357.22912598 0.91592771]	[5.21194336e+02 7.70131104e+02 1.80747107e-01]	[5.39239258e+02 7.64948730e+02 1.21987954e-01]	[4.82774109e+02 7.26593384e+02 1.36017725e-01]	[4.85432495e+02 9.01006897e+02 7.74600029e-01]	[4.67469452e+02 8.95904785e+02 7.71494687e-01]	[4.93125763e+02 8.70316284e+02 7.05837369e-01]
[470.00921631 377.6907959 0.88387656]	[477.68667603 423.90090942 0.87425286]	[416.09341431 436.64627075 0.84830427]	[385.33886719 529.05822754 0.84933615]	[367.40460205 626.49377441 0.88428169]	[539.26776123 418.76245117 0.8939693 ]	[572.61309814 511.08694458 0.80903798]	[585.42059326 603.46356201 0.91935515]	[482.92907715 623.87750244 0.75151169]	[441.71716309 624.00213623 0.73311079]	[462.28063965 757.33728027 0.78826255]	[4.82855927e+02 8.67593506e+02 8.35386992e-01]	[526.52093506 621.3918457 0.68766075]	[539.31512451 770.12298584 0.83203882]	[4.87974579e+02 7.36820923e+02 3.20365965e-01]	[457.15286255 362.25082397 0.89477527]	[482.79882812 359.75985718 0.95072222]	[434.0536499 359.76702881 0.8460319 ]	[503.27520752 357.22259521 0.91954899]	[5.18757568e+02 7.70145386e+02 1.65560827e-01]	[5.39270325e+02 7.64934082e+02 1.11187808e-01]	[4.80295044e+02 7.23989197e+02 1.33185834e-01]	[4.85428345e+02 9.01015991e+02 7.76515841e-01]	[4.67473450e+02 8.95913879e+02 7.71566927e-01]	[4.93130188e+02 8.70324280e+02 7.08535612e-01]
[470.00695801 377.68994141 0.88217294]	[477.68283081 423.89813232 0.87448925]	[416.08944702 436.64547729 0.84608346]	[385.34512329 529.05987549 0.84878904]	[367.4090271 626.49725342 0.88388366]	[539.26477051 418.76083374 0.89534926]	[572.61816406 511.09042358 0.80839163]	[585.42095947 603.46813965 0.91842127]	[482.93191528 623.87463379 0.75007582]	[441.71817017 623.99743652 0.73202491]	[462.28353882 757.32598877 0.7877422 ]	[4.82854065e+02 8.67585205e+02 8.34681869e-01]	[526.5267334 621.38885498 0.6857096 ]	[539.315979 770.1184082 0.83242023]	[4.87948517e+02 7.36791687e+02 3.19041848e-01]	[457.1569519 362.24716187 0.89553469]	[482.79891968 359.75741577 0.95240158]	[434.05575562 359.76138306 0.84549946]	[503.27151489 357.20797729 0.92045629]	[5.18731262e+02 7.70129822e+02 1.60769567e-01]	[5.39262451e+02 7.64905762e+02 1.04893319e-01]	[4.80279175e+02 7.23950195e+02 1.30320936e-01]	[4.85423248e+02 9.01016663e+02 7.76996076e-01]	[4.67470276e+02 8.95912537e+02 7.72696257e-01]	[4.93133972e+02 8.70315857e+02 7.10477829e-01]
[470.01931763 377.69238281 0.88186371]	[477.6847229 423.90304565 0.87679321]	[416.07998657 436.64349365 0.84169328]	[385.35717773 529.06726074 0.85056829]	[367.40740967 626.48553467 0.88844627]	[539.26983643 418.75708008 0.89910495]	[572.61065674 511.06744385 0.8134979 ]	[585.42285156 603.4440918 0.91716576]	[482.93435669 621.39318848 0.74002117]	[441.73498535 623.94512939 0.72875535]	[462.30142212 754.80682373 0.78546643]	[4.82853516e+02 8.67591919e+02 8.36909294e-01]	[526.51226807 621.32025146 0.68117505]	[539.30169678 770.06951904 0.83118814]	[4.85425049e+02 7.36828979e+02 3.47149670e-01]	[457.16818237 362.24530029 0.89675456]	[482.80697632 359.74697876 0.95671177]	[434.03619385 359.74975586 0.84445107]	[503.27798462 357.17611694 0.91884899]	[5.18644226e+02 7.70170532e+02 1.71993032e-01]	[5.39180237e+02 7.64974731e+02 1.06787026e-01]	[4.80258972e+02 7.23939575e+02 1.41085565e-01]	[4.85419922e+02 9.01025208e+02 7.74544656e-01]	[4.67464417e+02 8.95921570e+02 7.70640254e-01]	[4.93126678e+02 8.70327026e+02 7.08233714e-01]
[472.51519775 377.68399048 0.88114703]	[477.69265747 423.89715576 0.87957877]	[416.08300781 436.62756348 0.84054822]	[385.35800171 529.06707764 0.85097086]	[367.42462158 626.47924805 0.8870309 ]	[539.28131104 418.75866699 0.90018946]	[572.6116333 511.07531738 0.81406289]	[585.41589355 603.43218994 0.91794276]	[482.92993164 621.37042236 0.74149621]	[441.73422241 623.92102051 0.72819376]	[462.29452515 754.79125977 0.78796023]	[4.82854156e+02 8.67575256e+02 8.32777381e-01]	[526.50158691 621.29559326 0.68185562]	[539.28570557 767.70074463 0.83065164]	[4.87995239e+02 7.39354065e+02 3.50480318e-01]	[457.19134521 362.23422241 0.90121508]	[482.8302002 359.74319458 0.95561606]	[434.04946899 359.73864746 0.84542418]	[503.28939819 357.17440796 0.90990937]	[5.18717896e+02 7.70162537e+02 1.74394861e-01]	[5.39220642e+02 7.64978027e+02 1.16162926e-01]	[4.80288422e+02 7.23974792e+02 1.49521664e-01]	[4.85421478e+02 9.01003296e+02 7.72394121e-01]	[4.67464691e+02 8.95905701e+02 7.71737754e-01]	[4.93128418e+02 8.70317566e+02 7.05015898e-01]
[472.51574707 377.68331909 0.88143337]	[477.69192505 423.89920044 0.87814552]	[416.08502197 436.6322937 0.84234023]	[385.35641479 529.0737915 0.84994441]	[367.43075562 626.48614502 0.88538772]	[539.27966309 418.75985718 0.89932907]	[572.60534668 511.09310913 0.81439233]	[585.41516113 603.43383789 0.91891551]	[482.92880249 621.37060547 0.74168152]	[441.7315979 623.92462158 0.72886533]	[462.29290771 754.7980957 0.78707045]	[4.82863861e+02 8.67582703e+02 8.32779527e-01]	[526.5032959 621.29290771 0.68091357]	[539.29064941 767.71026611 0.82893348]	[4.87945343e+02 7.36847595e+02 3.52192312e-01]	[457.1895752 362.23336792 0.90109783]	[482.82815552 359.74264526 0.95476198]	[434.04956055 359.73742676 0.84625822]	[503.29016113 357.16741943 0.90777826]	[5.18696533e+02 7.70150513e+02 1.72309339e-01]	[5.39211548e+02 7.64939575e+02 1.12863839e-01]	[4.80269867e+02 7.23969360e+02 1.49704054e-01]	[4.85417847e+02 9.00998169e+02 7.73028910e-01]	[4.67470459e+02 8.95903381e+02 7.71032035e-01]	[4.95602051e+02 8.70323425e+02 7.07060218e-01]
[472.55615234 377.64111328 0.88478255]	[477.70410156 423.87081909 0.88428426]	[416.10458374 436.5864563 0.84236264]	[385.36868286 529.06408691 0.84651327]	[367.41781616 626.43109131 0.88727838]	[539.28991699 418.75219727 0.89860255]	[572.5836792 511.0241394 0.81151623]	[585.39733887 603.43597412 0.91577941]	[482.96029663 621.35119629 0.73361874]	[441.77252197 623.88616943 0.7228567 ]	[462.31835938 754.75476074 0.7849347 ]	[4.82870270e+02 8.67616760e+02 8.35850656e-01]	[526.51245117 621.29718018 0.67874831]	[539.29144287 767.70080566 0.83342254]	[4.90519897e+02 7.39397766e+02 3.47859949e-01]	[459.59536743 362.20956421 0.91066223]	[482.84439087 359.71530151 0.95510387]	[434.1072998 359.70059204 0.85212952]	[503.29309082 357.16168213 0.91222078]	[5.18679016e+02 7.70113159e+02 1.68926999e-01]	[5.39247864e+02 7.64915222e+02 1.13406844e-01]	[4.82783539e+02 7.26512634e+02 1.49447247e-01]	[4.85433594e+02 9.00983765e+02 7.66333878e-01]	[4.67483185e+02 8.95891602e+02 7.65044570e-01]	[4.93118164e+02 8.72727112e+02 6.99761212e-01]
[472.55450439 377.64257812 0.88436866]	[477.70471191 423.86984253 0.88494784]	[416.10507202 436.58465576 0.84069741]	[385.36959839 529.05963135 0.84792221]	[367.41638184 626.42962646 0.88771945]	[539.28967285 418.75292969 0.90030301]	[572.58569336 511.01043701 0.81171638]	[585.3961792 603.4354248 0.91594523]	[482.96017456 621.35107422 0.73411471]	[441.77267456 623.88592529 0.72251439]	[462.3203125 754.74981689 0.78474313]	[4.82873169e+02 8.67622375e+02 8.37025225e-01]	[526.51245117 621.2958374 0.67864603]	[539.29168701 767.69262695 0.83341849]	[4.90535950e+02 7.41907776e+02 3.58249396e-01]	[459.59725952 362.20776367 0.91062528]	[482.84539795 359.71484375 0.95668674]	[434.10699463 359.69885254 0.85161912]	[503.29022217 357.15988159 0.91397822]	[5.16193909e+02 7.70138062e+02 1.75951302e-01]	[5.39215515e+02 7.64935669e+02 1.15327060e-01]	[4.82785614e+02 7.26524231e+02 1.53631866e-01]	[4.85431854e+02 9.00988647e+02 7.66022861e-01]	[4.67483643e+02 8.95895630e+02 7.64142096e-01]	[4.93122284e+02 8.72730774e+02 7.02142656e-01]
[472.55307007 377.64309692 0.88318837]	[477.70578003 423.86932373 0.88518512]	[416.1043396 436.58163452 0.83826625]	[385.36514282 529.05670166 0.84853846]	[367.4213562 626.43450928 0.88736415]	[539.29064941 418.75466919 0.90102941]	[572.58770752 511.03823853 0.81271315]	[585.39593506 603.43664551 0.91625184]	[482.96218872 621.34954834 0.73425072]	[441.77307129 623.88391113 0.72253907]	[462.32247925 754.73760986 0.78600246]	[4.82873505e+02 8.67621704e+02 8.38647246e-01]	[526.51428223 621.29455566 0.67880279]	[539.30529785 767.68670654 0.83709955]	[4.90527008e+02 7.41900208e+02 3.55446815e-01]	[459.59790039 362.20602417 0.91046989]	[482.84713745 359.71499634 0.95797145]	[434.10726929 359.69677734 0.85089314]	[503.28973389 357.16244507 0.91572475]	[5.16162170e+02 7.70138672e+02 1.77666917e-01]	[5.39193420e+02 7.64938782e+02 1.12707540e-01]	[4.82788269e+02 7.26505493e+02 1.52205274e-01]	[4.85427277e+02 9.01001038e+02 7.68023312e-01]	[4.67483337e+02 8.95902100e+02 7.64740944e-01]	[4.93124817e+02 8.72726074e+02 7.04463184e-01]
[472.58078003 377.58670044 0.87873304]	[477.68182373 423.84552002 0.88725078]	[416.08843994 436.55654907 0.82976186]	[385.36831665 528.99121094 0.85583591]	[367.40808105 624.01654053 0.88490433]	[539.2756958 418.72705078 0.90320349]	[570.12280273 508.48452759 0.81893176]	[585.39727783 603.41546631 0.90802324]	[482.95526123 621.31408691 0.73002535]	[441.7784729 623.85723877 0.71491158]	[462.3086853 752.27508545 0.78485876]	[4.82877289e+02 8.67628296e+02 8.41424644e-01]	[526.49371338 618.77868652 0.67660326]	[539.29467773 767.62921143 0.83534247]	[4.85432373e+02 7.41907043e+02 3.54082912e-01]	[459.61398315 359.80288696 0.92330563]	[482.87854004 359.65118408 0.95952195]	[434.09686279 359.67446899 0.85460144]	[503.32019043 357.10650635 0.905882 ]	[5.13612183e+02 7.70188843e+02 1.69792593e-01]	[5.36702332e+02 7.64933044e+02 1.00166366e-01]	[4.80252930e+02 7.24009216e+02 1.44578263e-01]	[4.85428925e+02 9.01029541e+02 7.67462671e-01]	[4.67486786e+02 8.95928040e+02 7.61339307e-01]	[4.93137756e+02 8.72736694e+02 7.07077026e-01]
[472.60629272 377.57159424 0.87851572]	[477.67523193 423.79705811 0.89123285]	[416.10223389 434.09231567 0.82531881]	[385.36392212 526.52844238 0.86197567]	[367.41513062 623.99023438 0.8829776 ]	[539.26776123 418.68920898 0.90062284]	[570.10430908 506.01101685 0.81751221]	[585.378479 603.35375977 0.90774757]	[482.93609619 621.32543945 0.73973989]	[441.74783325 623.86572266 0.72275776]	[462.29476929 754.75854492 0.79166967]	[4.82865662e+02 8.67657166e+02 8.47117960e-01]	[526.48175049 618.80554199 0.68414217]	[539.26513672 767.60644531 0.83328128]	[4.95641266e+02 7.44514404e+02 3.88376772e-01]	[459.61618042 359.7923584 0.92568719]	[482.89828491 359.62890625 0.95832723]	[434.08612061 359.65686035 0.85247445]	[503.32318115 357.07299805 0.88920045]	[5.16183411e+02 7.70186646e+02 2.03118265e-01]	[5.39168518e+02 7.65018005e+02 1.36767298e-01]	[4.82913086e+02 7.29095459e+02 1.68120727e-01]	[4.85410522e+02 9.01031616e+02 7.70877779e-01]	[4.67456909e+02 8.95926392e+02 7.69614875e-01]	[4.93114105e+02 8.72769226e+02 7.14292407e-01]
[472.59616089 377.56271362 0.87553799]	[477.67129517 421.39404297 0.89799082]	[416.1043396 434.04217529 0.8203125 ]	[385.35876465 526.5123291 0.86510712]	[367.42102051 623.90979004 0.87361717]	[539.25427246 418.66094971 0.89513314]	[570.11523438 505.97628784 0.82328862]	[585.38128662 603.33508301 0.90414476]	[482.93109131 621.30877686 0.74085271]	[441.7432251 623.83996582 0.72087705]	[462.28500366 752.24822998 0.79341882]	[4.82856506e+02 8.67639771e+02 8.46106470e-01]	[526.48358154 618.80010986 0.6831243 ]	[539.23492432 767.57354736 0.82890701]	[4.95647797e+02 7.44445496e+02 3.80230159e-01]	[459.61169434 359.77947998 0.92667937]	[482.89056396 359.6237793 0.9627614 ]	[434.07388306 359.65261841 0.8499667 ]	[503.31173706 357.08639526 0.89405012]	[5.16170044e+02 7.70167969e+02 2.05075055e-01]	[5.39169800e+02 7.64966309e+02 1.34789005e-01]	[4.82863739e+02 7.26536316e+02 1.64022654e-01]	[4.85410370e+02 9.01034729e+02 7.70720959e-01]	[4.67452057e+02 8.95927673e+02 7.68939018e-01]	[4.93098846e+02 8.72757996e+02 7.10841894e-01]
[472.59231567 377.51867676 0.87901527]	[477.68386841 421.36297607 0.90718496]	[416.11734009 431.55352783 0.81811297]	[385.31912231 526.52502441 0.86833984]	[367.40786743 623.91967773 0.87569821]	[539.25708008 418.61129761 0.8884027 ]	[570.09906006 505.91757202 0.82557243]	[585.3840332 603.29467773 0.90582818]	[482.93380737 618.78637695 0.73557127]	[441.73132324 621.35357666 0.71183926]	[462.27749634 749.73626709 0.79531342]	[4.82841949e+02 8.67608459e+02 8.42748165e-01]	[526.50604248 616.22790527 0.67840725]	[539.2177124 767.50476074 0.81394815]	[4.95606903e+02 7.44450439e+02 4.11925524e-01]	[459.6149292 359.75073242 0.93029225]	[482.87728882 359.58886719 0.96056563]	[434.05258179 359.62545776 0.82401186]	[503.30804443 357.10397339 0.87159795]	[5.13561523e+02 7.70166687e+02 2.30485767e-01]	[5.34073303e+02 7.64937683e+02 1.32712558e-01]	[4.82828918e+02 7.24019104e+02 1.76625013e-01]	[4.85405609e+02 9.00997620e+02 7.71367848e-01]	[4.67443420e+02 8.95901489e+02 7.75967002e-01]	[4.93078003e+02 8.72744568e+02 7.01696098e-01]
[472.59674072 377.51956177 0.88216126]	[477.66241455 421.32693481 0.91281462]	[416.09790039 431.52236938 0.8158716 ]	[385.32284546 526.51934814 0.86324984]	[367.41778564 623.86242676 0.86907458]	[539.22375488 418.57958984 0.87402833]	[570.06280518 503.41506958 0.85062796]	[585.38983154 600.83404541 0.89735365]	[482.94522095 616.27520752 0.7273829 ]	[441.75881958 621.30194092 0.70752364]	[462.24298096 749.65228271 0.80277783]	[4.82833710e+02 8.67587036e+02 8.45431805e-01]	[526.5112915 613.71142578 0.67233956]	[536.74279785 765.0559082 0.79590207]	[4.93069031e+02 7.44451782e+02 4.56069052e-01]	[459.61618042 359.75323486 0.93123102]	[482.87341309 359.57241821 0.9602989 ]	[434.08383179 359.60476685 0.82530779]	[503.28701782 357.01513672 0.86005163]	[5.08457520e+02 7.70110107e+02 2.42246360e-01]	[5.03390991e+02 7.67535461e+02 1.67548388e-01]	[4.82817505e+02 7.24018677e+02 1.98900342e-01]	[4.85432556e+02 9.01005310e+02 7.73546636e-01]	[4.67465088e+02 8.95912476e+02 7.74192214e-01]	[4.93056763e+02 8.72723083e+02 7.10735559e-01]
[472.58642578 375.10202026 0.87039888]	[477.68331909 421.28179932 0.92089355]	[416.12127686 428.99389648 0.81658965]	[385.36419678 526.43695068 0.86186337]	[367.40957642 623.85430908 0.8682059 ]	[539.22686768 418.54745483 0.86490262]	[570.06304932 503.33239746 0.86344355]	[585.39245605 598.30541992 0.88428247]	[482.91726685 616.26745605 0.72950161]	[441.72888184 621.31219482 0.71186328]	[462.25396729 749.69213867 0.79756027]	[4.82810333e+02 8.67619019e+02 8.56683254e-01]	[526.4989624 613.68572998 0.67986363]	[539.2232666 765.04736328 0.81023312]	[4.90537872e+02 7.41974609e+02 4.42616016e-01]	[459.60595703 359.69134521 0.93979901]	[482.86355591 357.19921875 0.96421731]	[434.08422852 359.59411621 0.83091497]	[503.25640869 356.97949219 0.85775912]	[5.08438995e+02 7.70134338e+02 2.01141208e-01]	[5.03325378e+02 7.67565674e+02 1.34172767e-01]	[4.82790771e+02 7.26478210e+02 1.97887450e-01]	[4.85417664e+02 9.01031250e+02 7.70711243e-01]	[4.67445496e+02 8.95935425e+02 7.71665812e-01]	[4.90562958e+02 8.72748962e+02 7.16672838e-01]
[472.58752441 375.03268433 0.86181682]	[477.70144653 421.25161743 0.92736977]	[416.12237549 428.9347229 0.82095814]	[385.40142822 523.98913574 0.86161262]	[369.91064453 623.81304932 0.86521637]	[539.21350098 416.12771606 0.84488201]	[570.03741455 503.27609253 0.85041368]	[585.39984131 595.70074463 0.87427342]	[482.89071655 616.21807861 0.73136991]	[441.70523071 618.81207275 0.70645452]	[462.25930786 749.5869751 0.78897846]	[4.82816345e+02 8.67643555e+02 8.64280641e-01]	[526.47070312 611.15472412 0.68835306]	[541.70471191 759.92132568 0.79259223]	[4.80218933e+02 7.44544678e+02 4.98492301e-01]	[459.61425781 359.63232422 0.94662231]	[482.87271118 357.16387939 0.96429294]	[434.1048584 357.22039795 0.82897449]	[503.25009155 356.97363281 0.86208779]	[4.90539642e+02 7.72722229e+02 2.14365900e-01]	[4.87954559e+02 7.70116821e+02 1.81915283e-01]	[4.77623383e+02 7.26580933e+02 2.15309471e-01]	[4.85440247e+02 9.01032471e+02 7.68016398e-01]	[4.67463837e+02 8.95946228e+02 7.68860161e-01]	[4.90562225e+02 8.72763245e+02 7.34102070e-01]
[472.56149292 372.51223755 0.84956014]	[477.67654419 421.16162109 0.92142177]	[416.11514282 426.39971924 0.82785761]	[385.39050293 523.90930176 0.86375868]	[369.95462036 621.37561035 0.85722268]	[539.1807251 413.59222412 0.82034087]	[570.01977539 500.84475708 0.85468972]	[585.41882324 590.61700439 0.87855291]	[482.90777588 611.09234619 0.73532158]	[441.69454956 613.7098999 0.7009396 ]	[462.25524902 747.1081543 0.78578854]	[4.82838806e+02 8.67636719e+02 8.62969220e-01]	[526.48223877 608.50128174 0.70622194]	[541.76208496 757.33465576 0.81287712]	[4.72571411e+02 7.46986938e+02 5.07517219e-01]	[459.61541748 359.56442261 0.95251536]	[482.847229 357.10839844 0.96034831]	[434.09796143 357.08035278 0.82379532]	[500.88452148 354.47814941 0.84725136]	[4.87950409e+02 7.75329163e+02 1.65719062e-01]	[4.85387665e+02 7.70236389e+02 1.46058127e-01]	[4.52049957e+02 7.29057861e+02 1.92359760e-01]	[4.85457703e+02 9.01027100e+02 7.66965389e-01]	[4.67491272e+02 8.95943237e+02 7.66787708e-01]	[4.90571472e+02 8.72760132e+02 7.40112424e-01]
[472.56213379 369.96508789 0.845415 ]	[477.69274902 418.71154785 0.9200511 ]	[416.12039185 423.86849976 0.83895767]	[387.86553955 523.81335449 0.87051862]	[369.98184204 621.29840088 0.84777009]	[536.7387085 410.96707153 0.8108297 ]	[570.07373047 500.85028076 0.85275108]	[585.44158936 590.55072021 0.88241053]	[482.94485474 608.57373047 0.73685527]	[441.73458862 611.14831543 0.70474893]	[462.28347778 744.55841064 0.77945131]	[4.82810120e+02 8.67602905e+02 8.55640769e-01]	[526.52929688 606.02410889 0.70804447]	[541.79162598 754.78302002 0.83016378]	[4.75132416e+02 7.47140442e+02 5.13903737e-01]	[459.62075806 357.1895752 0.95951557]	[482.8465271 357.03466797 0.95474672]	[434.07418823 357.01843262 0.81819332]	[500.90319824 351.9616394 0.84110492]	[4.90481873e+02 7.77844971e+02 1.59297019e-01]	[4.87974731e+02 7.72718628e+02 1.47835717e-01]	[4.49507111e+02 7.29225586e+02 1.67272896e-01]	[4.85466309e+02 9.01001160e+02 7.68372953e-01]	[4.67493683e+02 8.95930542e+02 7.64559805e-01]	[4.90515991e+02 8.72733093e+02 7.31911957e-01]
[472.565979 369.91860962 0.84415442]	[477.66967773 418.61791992 0.90986001]	[416.1086731 421.37826538 0.85203618]	[385.39273071 521.41223145 0.87765777]	[372.47207642 618.75909424 0.84168005]	[539.17120361 405.92016602 0.81355727]	[567.58685303 498.24240112 0.83100259]	[585.43914795 587.98809814 0.90252632]	[482.90304565 608.52478027 0.74037474]	[441.67523193 611.1361084 0.70459795]	[462.29217529 746.98901367 0.76973629]	[4.82849182e+02 8.67596252e+02 8.51578653e-01]	[526.51660156 605.96002197 0.70958662]	[541.79144287 754.74273682 0.83541465]	[4.82803040e+02 7.49627075e+02 5.22609293e-01]	[459.61538696 357.11889648 0.95463705]	[482.85647583 356.98660278 0.94205284]	[431.51016235 351.97677612 0.78719604]	[503.2322998 346.85333252 0.82821465]	[4.93115662e+02 7.82965576e+02 2.43849754e-01]	[4.95637634e+02 7.75329346e+02 2.28494123e-01]	[4.82822632e+02 7.31668457e+02 2.36061633e-01]	[4.85445374e+02 9.01023010e+02 7.67755389e-01]	[4.67485870e+02 8.95935547e+02 7.63524950e-01]	[4.90577881e+02 8.72728027e+02 7.39528835e-01]
[472.57473755 367.37982178 0.84340698]	[477.68154907 416.13644409 0.89756155]	[416.12112427 421.28384399 0.8623786 ]	[385.38250732 521.31427002 0.87490702]	[372.51824951 616.23370361 0.83831561]	[536.71246338 403.32220459 0.83617514]	[567.58935547 498.14404297 0.81141162]	[585.43334961 585.50073242 0.91389221]	[482.95077515 605.99377441 0.74597508]	[441.72949219 608.5736084 0.71202707]	[462.21829224 744.53759766 0.7595607 ]	[4.82810303e+02 8.62566345e+02 8.30327034e-01]	[528.97662354 603.46972656 0.71197253]	[541.82220459 749.72821045 0.85957241]	[5.00684418e+02 7.52300720e+02 6.30709589e-01]	[459.62359619 357.04412842 0.94390827]	[482.86602783 354.56011963 0.93108815]	[428.98947144 349.40493774 0.78115225]	[503.25360107 344.33084106 0.82435095]	[4.95636322e+02 7.93325623e+02 3.82181466e-01]	[4.98253113e+02 7.90735779e+02 4.16162670e-01]	[4.98183044e+02 7.44542358e+02 3.87609780e-01]	[4.85484558e+02 9.01006836e+02 7.59236157e-01]	[4.69967255e+02 8.95929749e+02 7.57335424e-01]	[4.90537170e+02 8.70276794e+02 7.21590638e-01]
[472.59811401 364.82998657 0.84442776]	[477.6819458 416.04452515 0.87984848]	[416.1114502 421.19250488 0.86372626]	[385.35046387 521.20715332 0.86187601]	[372.49560547 613.6619873 0.8371911 ]	[536.74597168 400.85317993 0.84821224]	[567.58770752 495.65457153 0.7974565 ]	[585.38787842 585.35760498 0.92785066]	[482.92388916 603.47729492 0.75431967]	[441.71359253 606.05371094 0.72776818]	[462.23178101 744.43139648 0.75328219]	[4.82796478e+02 8.62487671e+02 8.32076967e-01]	[526.54290771 603.35552979 0.70566177]	[541.86791992 749.64038086 0.86811334]	[4.98207886e+02 7.57350891e+02 6.04940057e-01]	[459.59945679 354.58590698 0.9091512 ]	[482.90151978 351.98623657 0.89576054]	[426.40570068 344.25720215 0.79162472]	[503.29364014 339.23223877 0.80175692]	[4.98236267e+02 8.03469055e+02 3.54449630e-01]	[5.00838837e+02 7.93318726e+02 3.80953342e-01]	[4.98170197e+02 7.47094543e+02 3.61898005e-01]	[4.87921997e+02 8.98491089e+02 7.65886724e-01]	[4.69960999e+02 8.95877441e+02 7.62791574e-01]	[4.90493103e+02 8.70210083e+02 7.32394457e-01]
[472.59555054 364.82998657 0.84451383]	[477.67993164 416.04425049 0.87976754]	[416.11108398 421.19174194 0.86409235]	[385.35235596 521.20587158 0.86144948]	[372.49819946 613.66131592 0.83750558]	[536.74249268 400.85357666 0.84822643]	[567.58081055 495.62643433 0.79567593]	[585.38696289 585.35540771 0.9281044 ]	[482.93084717 603.47650146 0.75338578]	[441.72253418 606.04681396 0.72961825]	[462.24227905 741.97662354 0.75540662]	[4.82787720e+02 8.62483032e+02 8.32627892e-01]	[528.96655273 603.36126709 0.70629513]	[541.87567139 749.63537598 0.86866027]	[4.98183167e+02 7.57380310e+02 5.93267858e-01]	[459.59701538 354.58590698 0.90899175]	[482.90014648 351.98580933 0.89583921]	[426.38607788 341.81478882 0.79561752]	[503.29370117 339.23120117 0.80164671]	[4.98230377e+02 8.00981140e+02 3.43501836e-01]	[5.00834900e+02 7.93294739e+02 3.74755472e-01]	[4.98161346e+02 7.47120361e+02 3.54758739e-01]	[4.87923920e+02 8.98486389e+02 7.66211748e-01]	[4.69955872e+02 8.95872192e+02 7.62581170e-01]	[4.88027222e+02 8.70209839e+02 7.31742561e-01]
[475.08999634 362.25643921 0.86959434]	[477.65414429 410.98431396 0.85626674]	[416.09158325 418.69085693 0.85926926]	[385.32049561 518.66296387 0.84452879]	[372.50332642 611.07891846 0.8454771 ]	[536.70635986 400.72488403 0.864802 ]	[567.55053711 490.48370361 0.78543472]	[585.38494873 582.84429932 0.92499715]	[482.92294312 603.32873535 0.74614561]	[441.6913147 605.91387939 0.73469847]	[462.21936035 741.93621826 0.75152111]	[4.82764130e+02 8.59978516e+02 8.34104538e-01]	[528.97357178 600.78662109 0.6845367 ]	[541.91851807 747.17999268 0.85137361]	[5.00817505e+02 7.67498413e+02 7.32175112e-01]	[459.61248779 354.47595215 0.89775485]	[482.9128418 349.39276123 0.88227582]	[426.41497803 341.76818848 0.80181217]	[503.29696655 339.14953613 0.82524812]	[5.05961395e+02 8.29106628e+02 5.73141396e-01]	[5.13652771e+02 8.21463440e+02 5.63936472e-01]	[4.98247406e+02 7.52258911e+02 4.89829093e-01]	[4.88015259e+02 9.01006165e+02 7.49890387e-01]	[4.70024170e+02 8.95927429e+02 7.54292369e-01]	[4.87954071e+02 8.70131470e+02 7.27396190e-01]
[475.12496948 359.6348877 0.90343434]	[475.16918945 403.34994507 0.86625451]	[413.58868408 416.08679199 0.82534236]	[382.85574341 513.62866211 0.83969218]	[372.50646973 606.03283691 0.88444376]	[536.70965576 398.15411377 0.86617053]	[567.49310303 482.91436768 0.83369744]	[585.36450195 577.74261475 0.88537598]	[482.97857666 598.3034668 0.72452253]	[441.72555542 603.39331055 0.73791814]	[462.21813965 734.28851318 0.76601136]	[4.82751953e+02 8.59930603e+02 8.23938668e-01]	[531.53143311 593.17419434 0.67117494]	[544.37921143 747.03497314 0.83872831]	[5.08445099e+02 7.77833252e+02 7.02183902e-01]	[459.63146973 344.35177612 0.88567948]	[482.94940186 341.76031494 0.89572048]	[428.97079468 339.22494507 0.80293214]	[503.28982544 336.6612854 0.82844621]	[5.18717163e+02 8.44524475e+02 6.88418031e-01]	[5.23830505e+02 8.31812683e+02 7.29482234e-01]	[5.00865509e+02 7.67682373e+02 5.80191016e-01]	[4.87961456e+02 9.03591187e+02 7.37648189e-01]	[4.67451538e+02 8.95967285e+02 7.46156335e-01]	[4.90504242e+02 8.67635559e+02 7.19573319e-01]
[475.1255188 357.21081543 0.90425193]	[475.17019653 400.85058594 0.88893211]	[413.58639526 413.56860352 0.81161976]	[385.29708862 508.52270508 0.83742833]	[372.51248169 605.9163208 0.88982141]	[536.71563721 395.6477356 0.8437168 ]	[567.49841309 482.83892822 0.84328878]	[585.3614502 572.64935303 0.87728077]	[485.37835693 595.71282959 0.71634096]	[441.76571655 600.86804199 0.72553498]	[459.85061646 736.79223633 0.77881306]	[4.82758392e+02 8.59996826e+02 8.31238389e-01]	[531.56738281 590.55303955 0.68159848]	[544.52178955 744.51550293 0.8024174 ]	[518.73699951 788.19104004 0.80711257]	[459.63531494 341.82504272 0.89538676]	[482.92016602 339.28753662 0.91840911]	[431.51300049 339.17782593 0.80460322]	[503.25860596 336.62188721 0.83282888]	[5.21334778e+02 8.49790222e+02 7.09247708e-01]	[5.26509460e+02 8.42001587e+02 6.77062809e-01]	[5.03368958e+02 7.85515442e+02 6.55214548e-01]	[4.87946106e+02 9.03578247e+02 7.39709377e-01]	[4.67463379e+02 8.95969849e+02 7.41878510e-01]	[4.88009705e+02 8.70103333e+02 7.52817154e-01]
[477.5925293 357.09692383 0.90824658]	[475.16937256 400.74996948 0.89923233]	[416.02716064 410.98693848 0.80353284]	[382.87213135 508.45718384 0.84273762]	[372.51123047 603.45806885 0.88675022]	[536.69165039 395.54431152 0.82321388]	[567.4588623 480.32061768 0.85607064]	[585.37518311 570.10333252 0.87683702]	[485.35494995 593.11157227 0.71995306]	[441.74017334 598.2868042 0.7145741 ]	[462.21047974 734.25341797 0.79451561]	[4.82832581e+02 8.62561157e+02 8.38414788e-01]	[531.56243896 588.00018311 0.69303071]	[547.015625 734.31359863 0.78254145]	[521.32354736 800.95184326 0.82478559]	[459.67391968 341.69946289 0.91916066]	[482.95275879 339.15179443 0.93960643]	[431.54553223 339.08432007 0.80762124]	[503.2746582 336.48382568 0.81317914]	[5.26435425e+02 8.59918335e+02 7.55832672e-01]	[5.41727234e+02 8.49744324e+02 7.73005366e-01]	[5.05891235e+02 7.98366882e+02 6.71751618e-01]	[4.85465698e+02 9.03585999e+02 7.44708776e-01]	[4.67481781e+02 8.95948853e+02 7.60940313e-01]	[4.90568604e+02 8.70164734e+02 7.70263910e-01]
[477.62261963 357.02160645 0.90918159]	[475.15856934 400.64712524 0.89810127]	[416.05136108 405.91793823 0.81222302]	[385.31369019 505.91094971 0.85430861]	[372.51776123 603.3425293 0.88054121]	[536.66009521 392.98937988 0.80713481]	[567.48736572 480.28817749 0.85509312]	[585.37548828 567.56848145 0.89329201]	[485.35964966 590.58453369 0.71736336]	[441.73620605 598.25622559 0.71070361]	[462.20870972 734.26281738 0.79395151]	[4.82875671e+02 8.62511353e+02 8.33211839e-01]	[531.57830811 585.51824951 0.69856256]	[552.14031982 739.35058594 0.76327217]	[523.90222168 811.24725342 0.88148153]	[459.69085693 339.28164673 0.93701696]	[485.35098267 339.06390381 0.94163948]	[434.02380371 336.67126465 0.81167984]	[503.27798462 333.97946167 0.72805983]	[5.39213562e+02 8.70115173e+02 7.47705340e-01]	[5.47014648e+02 8.54864990e+02 7.22661436e-01]	[5.13594910e+02 8.11317261e+02 6.80996656e-01]	[4.88007996e+02 9.01058228e+02 7.57048190e-01]	[4.70015808e+02 8.95893616e+02 7.79265881e-01]	[4.93121429e+02 8.70112061e+02 8.07093620e-01]
[477.6328125 354.56616211 0.89835608]	[475.15530396 398.18951416 0.89475107]	[416.05673218 403.39343262 0.82420754]	[385.32296753 503.45413208 0.8587243 ]	[372.48974609 603.26422119 0.86493027]	[534.175354 387.88076782 0.80197901]	[567.50231934 480.22238159 0.84972095]	[585.38555908 567.46228027 0.90606469]	[485.40274048 588.050354 0.72261119]	[441.75 593.19073486 0.70322526]	[462.22506714 731.65441895 0.81270701]	[4.82869446e+02 8.62535706e+02 8.30925345e-01]	[534.10125732 585.47106934 0.70299721]	[557.17468262 731.71331787 0.76988822]	[531.58892822 813.8248291 0.83290231]	[459.70025635 339.20367432 0.94955975]	[485.35964966 336.66973877 0.94158036]	[434.05874634 336.66943359 0.81795752]	[503.28244019 333.94366455 0.6999144 ]	[5.41921570e+02 8.72816528e+02 8.11316788e-01]	[5.57188110e+02 8.65071716e+02 7.40928113e-01]	[5.21278748e+02 8.16390259e+02 7.04965651e-01]	[4.90492126e+02 9.03556702e+02 7.63246655e-01]	[4.72556427e+02 8.95937988e+02 7.82023251e-01]	[4.90574036e+02 8.70180908e+02 8.04620504e-01]
[477.62463379 354.49865723 0.8906979 ]	[475.17098999 398.11825562 0.88995409]	[416.06259155 403.32113647 0.83464545]	[385.30175781 503.36618042 0.87036955]	[372.49014282 600.77905273 0.84955651]	[536.66809082 385.33209229 0.81640184]	[567.47363281 477.7416687 0.82998919]	[585.38104248 564.95489502 0.92281938]	[485.39639282 588.00268555 0.73060876]	[441.76571655 593.16503906 0.709198 ]	[462.21725464 729.23529053 0.81593108]	[4.82845978e+02 8.62516235e+02 8.31367612e-01]	[531.5927124 585.39624023 0.70798302]	[559.77709961 729.19494629 0.81300485]	[541.87078857 826.56500244 0.87452912]	[459.69442749 339.12710571 0.962291 ]	[485.3687439 336.60525513 0.94137609]	[434.01245117 336.49200439 0.80375427]	[503.30001831 328.91555786 0.67143881]	[5.49542542e+02 8.72839111e+02 7.83634961e-01]	[5.64975586e+02 8.65146179e+02 7.73711681e-01]	[5.26510803e+02 8.31662964e+02 6.51123822e-01]	[4.87981110e+02 9.03548706e+02 7.63215363e-01]	[4.72544952e+02 8.95942505e+02 7.68886507e-01]	[4.90545715e+02 8.70167480e+02 8.02537978e-01]
[477.63342285 352.00585938 0.8788594 ]	[475.16732788 398.07556152 0.88824487]	[416.04507446 403.28662109 0.83547348]	[382.87271118 503.35977173 0.86942583]	[372.48468018 600.77838135 0.84794354]	[536.64794922 382.85073853 0.82582003]	[567.47814941 477.68426514 0.82764304]	[585.38543701 564.94793701 0.92259228]	[485.40249634 587.99908447 0.73156881]	[441.76980591 593.15606689 0.71063006]	[462.21853638 729.2300415 0.81905079]	[4.82838806e+02 8.62507935e+02 8.30314100e-01]	[531.59545898 585.39349365 0.70957947]	[559.77819824 729.18273926 0.81567937]	[541.86810303 826.56030273 0.87408936]	[459.71148682 339.07601929 0.96648699]	[485.36431885 336.54165649 0.9294892 ]	[434.03448486 334.03869629 0.79932368]	[503.31451416 323.79702759 0.6799373 ]	[5.49528748e+02 8.72832397e+02 7.85843730e-01]	[5.64968323e+02 8.65140930e+02 7.75197029e-01]	[5.26510742e+02 8.31657532e+02 6.49048805e-01]	[4.87978027e+02 9.03544128e+02 7.62510240e-01]	[4.72539703e+02 8.95941040e+02 7.69566596e-01]	[4.90536987e+02 8.70165894e+02 8.01243186e-01]
[477.64276123 351.93093872 0.86893076]	[477.6204834 398.01797485 0.8929956 ]	[416.06314087 400.85064697 0.84404784]	[385.32235718 500.8710022 0.87910533]	[372.52920532 598.24914551 0.84148717]	[536.66619873 382.81216431 0.83399534]	[567.50738525 475.13595581 0.80616057]	[585.43041992 562.44122314 0.9283976 ]	[485.4654541 585.53094482 0.7213009 ]	[441.74508667 593.12945557 0.70713079]	[462.21630859 731.72387695 0.81253576]	[4.82838379e+02 8.65036499e+02 8.45899045e-01]	[536.74621582 582.94677734 0.70307422]	[562.25311279 729.10449219 0.85588062]	[547.06152344 831.78125 0.8563813 ]	[459.73016357 336.70391846 0.96849477]	[485.36547852 336.49200439 0.91691184]	[434.02377319 333.94506836 0.79105079]	[503.32232666 321.24996948 0.70190048]	[5.64902344e+02 8.80528870e+02 8.50459337e-01]	[5.80345886e+02 8.72730164e+02 8.59644294e-01]	[5.41735168e+02 8.36923584e+02 7.38481998e-01]	[4.85462189e+02 9.06103333e+02 7.92136669e-01]	[4.69994904e+02 8.95994751e+02 7.74146259e-01]	[4.90542847e+02 8.70173584e+02 8.18928123e-01]
[477.62796021 349.42712402 0.86099076]	[477.65914917 395.60220337 0.89285433]	[416.0854187 400.81985474 0.85061032]	[385.32171631 500.8684082 0.87719083]	[374.98016357 598.22302246 0.84325647]	[536.706604 382.73233032 0.84808332]	[567.54034424 472.6111145 0.80305344]	[585.46453857 562.4083252 0.92607784]	[487.92922974 585.48461914 0.72923023]	[441.81970215 590.59228516 0.71423733]	[462.25949097 731.70178223 0.82560045]	[4.82846222e+02 8.62576782e+02 8.46705198e-01]	[539.20855713 582.90496826 0.71287739]	[562.24591064 726.48181152 0.83268797]	[5.59798645e+02 8.36899536e+02 8.11279476e-01]	[459.71392822 336.63699341 0.96639365]	[485.3614502 336.44204712 0.91057491]	[434.01486206 331.4666748 0.78753883]	[503.33721924 321.23861694 0.72855383]	[5.65060608e+02 8.83056152e+02 8.21852982e-01]	[5.82924744e+02 8.72796082e+02 8.51083159e-01]	[5.44517883e+02 8.49630188e+02 7.22786963e-01]	[4.85432098e+02 9.06087769e+02 7.86645770e-01]	[4.67488159e+02 8.95980164e+02 7.67745137e-01]	[4.93083008e+02 8.70174194e+02 8.17643881e-01]
[477.60513306 349.37347412 0.85301363]	[477.66540527 395.5559082 0.88597649]	[416.07003784 400.77099609 0.85302275]	[385.37515259 500.83325195 0.87435746]	[375.00473022 595.69909668 0.84622771]	[536.72314453 380.31268311 0.85367328]	[567.53051758 467.48510742 0.80986536]	[585.47320557 562.32147217 0.92784321]	[487.96420288 585.45159912 0.73148876]	[441.82919312 588.09454346 0.71736395]	[462.27456665 731.70080566 0.82638931]	[4.82853577e+02 8.65038208e+02 8.45230281e-01]	[539.2376709 582.87664795 0.71851301]	[562.28967285 726.58349609 0.85716069]	[562.34436035 844.609375 0.85541189]	[459.70898438 336.59048462 0.95840532]	[482.97525024 334.02050781 0.90415263]	[431.54708862 328.8923645 0.77875584]	[503.34692383 318.75378418 0.74048084]	[5.72627014e+02 8.88124573e+02 8.32454085e-01]	[5.85515259e+02 8.75351440e+02 8.63663435e-01]	[5.49535583e+02 8.52285950e+02 7.42898583e-01]	[4.85453735e+02 9.03598999e+02 7.79022455e-01]	[4.69969604e+02 8.95970703e+02 7.65090704e-01]	[4.93091034e+02 8.70199280e+02 8.13330054e-01]
[477.60168457 346.87295532 0.85163152]	[477.69528198 395.49331665 0.88106507]	[416.11413574 400.69515991 0.86217624]	[387.87496948 500.7901001 0.86417288]	[375.03305054 593.17315674 0.84729278]	[536.72436523 380.28091431 0.86001432]	[570.03063965 472.52429199 0.79183608]	[585.51257324 562.30230713 0.92101467]	[488.0005188 585.44818115 0.72191799]	[441.85818481 590.56182861 0.71119708]	[462.3001709 731.66546631 0.82507563]	[4.82864288e+02 8.62550781e+02 8.40935111e-01]	[539.27789307 582.83843994 0.71514601]	[562.34393311 726.48565674 0.84625673]	[564.86315918 847.05511475 0.8483898 ]	[459.70425415 336.54519653 0.94948971]	[485.34310913 333.96707153 0.89776009]	[431.5526123 326.3197937 0.7668277]	[503.3583374 318.72680664 0.74701774]	[5.80232788e+02 8.88232361e+02 8.48304272e-01]	[5.88094971e+02 8.75444397e+02 8.02451670e-01]	[5.57222778e+02 8.52302429e+02 7.50225604e-01]	[4.85452484e+02 9.03591492e+02 7.76582539e-01]	[4.69969177e+02 8.95964600e+02 7.66692936e-01]	[4.93123718e+02 8.70179810e+02 8.12215686e-01]
[477.63214111 346.8218689 0.85803086]	[477.72601318 393.0239563 0.88091594]	[416.13220215 400.66717529 0.86499292]	[387.92373657 500.76086426 0.86249924]	[375.07034302 593.18280029 0.85319 ]	[536.74359131 380.22146606 0.86801767]	[572.58502197 472.51989746 0.78303862]	[585.53869629 562.24176025 0.91012967]	[490.49215698 585.37072754 0.72001618]	[441.88296509 588.02203369 0.71813864]	[462.31399536 729.20111084 0.83075613]	[4.82836060e+02 8.62543152e+02 8.43057632e-01]	[539.30328369 580.33660889 0.70877403]	[562.37078857 724.00134277 0.84893012]	[564.98901367 849.77392578 0.8818801 ]	[459.7182312 336.5062561 0.94186652]	[485.38775635 333.91873169 0.88452983]	[431.56097412 323.74121094 0.77168036]	[503.39349365 318.71218872 0.73412269]	[5.80362183e+02 8.90811462e+02 8.76038611e-01]	[5.93177795e+02 8.83095398e+02 7.92993426e-01]	[5.59828796e+02 8.57423218e+02 7.93819070e-01]	[4.85447601e+02 9.03549744e+02 7.72768199e-01]	[4.69967590e+02 8.95941284e+02 7.64137983e-01]	[4.93080780e+02 8.70192383e+02 8.06457043e-01]
[477.67034912 344.32092285 0.86920071]	[480.10232544 392.96609497 0.87704885]	[416.16030884 400.62756348 0.87041318]	[390.4236145 500.77801514 0.86405337]	[375.1060791 590.6295166 0.8618238]	[539.19415283 380.17596436 0.8765772 ]	[570.11242676 464.87774658 0.80537802]	[585.59173584 559.81262207 0.88918132]	[490.5534668 585.38372803 0.71905273]	[444.31002808 588.05969238 0.71000499]	[462.33053589 729.19482422 0.83512777]	[4.82850433e+02 8.62576111e+02 8.44597876e-01]	[541.73278809 580.347229 0.71403736]	[562.41894531 723.95239258 0.85053116]	[567.46026611 852.25128174 0.86756331]	[459.74093628 336.48007202 0.94034708]	[485.41656494 331.45944214 0.87848115]	[434.06781006 323.75665283 0.77841854]	[503.42114258 318.68954468 0.73307413]	[5.82852051e+02 8.93371521e+02 8.62426996e-01]	[5.98266296e+02 8.88206665e+02 8.15098226e-01]	[5.62268066e+02 8.62484924e+02 8.01243424e-01]	[4.85438660e+02 9.03615601e+02 7.75084853e-01]	[4.69966766e+02 8.95987549e+02 7.57796466e-01]	[4.93100037e+02 8.70199951e+02 8.13574135e-01]
[477.69732666 344.28533936 0.87914491]	[480.17733765 390.43954468 0.89146322]	[418.59442139 398.22302246 0.88024557]	[390.44641113 500.79827881 0.8626374 ]	[377.51315308 590.60314941 0.87207723]	[539.27185059 380.13442993 0.88931167]	[572.59033203 462.40374756 0.82196969]	[588.02307129 559.77276611 0.87092131]	[493.11172485 585.38665771 0.72194421]	[444.40600586 588.06072998 0.70087701]	[462.34005737 729.1796875 0.8347652 ]	[4.82843750e+02 8.65047180e+02 8.47566009e-01]	[541.80004883 580.34802246 0.72354567]	[562.38806152 723.91967773 0.84385192]	[5.67561340e+02 8.52331299e+02 8.46324444e-01]	[459.76763916 336.46331787 0.94089925]	[485.43209839 331.43539429 0.87396687]	[436.58151245 326.27642822 0.7977072 ]	[503.43557739 318.67596436 0.74800837]	[5.82872620e+02 8.93438904e+02 8.61342847e-01]	[5.98309998e+02 8.90646790e+02 8.36854994e-01]	[5.62333252e+02 8.65062073e+02 7.78840303e-01]	[4.85412903e+02 9.03591431e+02 7.75233507e-01]	[4.67487305e+02 8.95966980e+02 7.62582421e-01]	[4.93084137e+02 8.70209045e+02 8.14230680e-01]
[480.13397217 344.25402832 0.89332187]	[480.24768066 390.43331909 0.9030084 ]	[418.65014648 398.22756958 0.88366652]	[393.05371094 500.72195435 0.85725719]	[377.58956909 588.11682129 0.88861781]	[541.73236084 380.13983154 0.89654583]	[575.17034912 462.43255615 0.80843937]	[588.10455322 559.80297852 0.86628121]	[493.12216187 582.96655273 0.71900511]	[444.43325806 588.04718018 0.69472528]	[462.39144897 729.22210693 0.8246116 ]	[4.82840698e+02 8.65078308e+02 8.53148341e-01]	[541.79016113 580.32507324 0.72327197]	[562.33947754 723.95019531 0.8406139 ]	[5.70070190e+02 8.52383667e+02 8.16545606e-01]	[459.81970215 336.44799805 0.93640852]	[485.49954224 331.40139771 0.85865647]	[436.65698242 323.82000732 0.81523472]	[503.48239136 318.63781738 0.73541224]	[5.82812622e+02 8.95886536e+02 8.43952835e-01]	[5.98305481e+02 8.90761902e+02 8.38749230e-01]	[5.62440857e+02 8.65130249e+02 7.45680928e-01]	[4.85419250e+02 9.03611938e+02 7.72642493e-01]	[4.67481995e+02 8.95978210e+02 7.62255728e-01]	[4.93063904e+02 8.70216614e+02 8.16522479e-01]
[480.19024658 341.80725098 0.90630132]	[480.31570435 387.87469482 0.90135086]	[418.71813965 398.1713562 0.88413954]	[395.5307312 500.67556763 0.8584969 ]	[377.63427734 588.08905029 0.89254296]	[541.79827881 380.09796143 0.90060949]	[577.78027344 464.86221313 0.82537562]	[590.59075928 559.84088135 0.85886192]	[495.64593506 582.94934082 0.7283752 ]	[449.43106079 588.02661133 0.69274008]	[462.40908813 729.14984131 0.82039768]	[4.82831207e+02 8.65041870e+02 8.47796798e-01]	[541.80810547 580.30621338 0.72856945]	[562.31689453 721.4664917 0.83269626]	[5.67582642e+02 8.52352661e+02 8.37128401e-01]	[462.2093811 334.05484009 0.9324224 ]	[487.9942627 328.9274292 0.84916115]	[439.11282349 323.78753662 0.83318472]	[505.90802002 318.57565308 0.75102556]	[5.82857361e+02 8.98415100e+02 8.24586570e-01]	[6.00786377e+02 8.90842773e+02 8.46520543e-01]	[5.62382324e+02 8.65113342e+02 7.50560701e-01]	[4.85402069e+02 9.03580811e+02 7.65057862e-01]	[4.67457947e+02 8.95946777e+02 7.60276973e-01]	[4.93061676e+02 8.70191406e+02 8.09132576e-01]
[480.24746704 341.74981689 0.91951913]	[482.73364258 385.40310669 0.89856559]	[418.76922607 398.16149902 0.88419914]	[398.02630615 498.25564575 0.86919862]	[377.70419312 588.04394531 0.89808804]	[541.90014648 377.74105835 0.8974117 ]	[582.75292969 467.40585327 0.83418518]	[593.16479492 562.22344971 0.8511287 ]	[498.18356323 585.37640381 0.73604262]	[452.03445435 588.01367188 0.68765777]	[462.43466187 729.15148926 0.81513011]	[4.82817169e+02 8.65046875e+02 8.49333942e-01]	[541.89611816 582.78814697 0.73291707]	[562.28900146 723.98034668 0.8356061 ]	[5.67572754e+02 8.62501831e+02 8.01339388e-01]	[462.28790283 333.99893188 0.92520636]	[490.52252197 328.8744812 0.8434121 ]	[439.22299194 323.81784058 0.84972751]	[505.98248291 318.53271484 0.78923458]	[5.82970642e+02 9.06085876e+02 8.06306720e-01]	[6.00825012e+02 8.93382874e+02 8.43843341e-01]	[5.62399048e+02 8.70300354e+02 7.97058702e-01]	[4.85405701e+02 9.03583008e+02 7.65964031e-01]	[4.67447601e+02 8.95951538e+02 7.63307750e-01]	[4.90560547e+02 8.70206116e+02 8.01171541e-01]
[480.32650757 341.72027588 0.92695343]	[482.81344604 385.38354492 0.8958236 ]	[421.16107178 398.1368103 0.88172221]	[398.13458252 498.17138672 0.88048297]	[377.7399292 588.03125 0.8969028]	[544.38574219 377.73965454 0.89771879]	[582.8581543 467.49368286 0.83582276]	[595.68804932 562.28192139 0.85554874]	[498.25894165 585.38049316 0.7416268 ]	[454.55853271 588.01239014 0.68674469]	[462.40606689 729.11828613 0.83196706]	[4.82776733e+02 8.65054871e+02 8.52281630e-01]	[544.30230713 582.80291748 0.73038232]	[562.29321289 723.96606445 0.83115602]	[5.67584167e+02 8.65057434e+02 8.02741885e-01]	[462.38348389 333.9548645 0.91234183]	[493.10498047 328.85150146 0.84758127]	[441.66415405 323.81652832 0.85943264]	[508.4699707 318.52059937 0.80404085]	[5.85371277e+02 9.06170471e+02 8.12192678e-01]	[6.00858032e+02 8.93440369e+02 8.34943235e-01]	[5.62414124e+02 8.72710205e+02 7.91240931e-01]	[4.85369141e+02 9.01068970e+02 7.59670615e-01]	[4.67419403e+02 8.95918335e+02 7.61699855e-01]	[4.90519318e+02 8.70217407e+02 7.95129657e-01]
[482.75738525 341.69180298 0.92581528]	[482.93707275 387.8706665 0.86980444]	[421.30606079 398.11166382 0.8718127 ]	[398.21343994 498.15325928 0.87992465]	[380.15518188 585.5557251 0.90673697]	[544.51245117 380.13720703 0.89530838]	[582.96154785 467.48651123 0.85642642]	[598.24353027 562.22094727 0.85374427]	[500.72302246 582.92370605 0.76288891]	[457.1008606 585.53253174 0.70371455]	[464.82949829 729.0604248 0.81396401]	[4.82783569e+02 8.65045349e+02 8.50712538e-01]	[544.3692627 580.33087158 0.73551381]	[562.28314209 721.43927002 0.82307327]	[5.70014465e+02 8.65067017e+02 8.02516460e-01]	[464.88201904 331.49118042 0.87903017]	[495.69161987 328.8449707 0.86095792]	[441.73983765 321.27896118 0.8698169 ]	[511.03964233 316.1578064 0.7746622 ]	[5.85367126e+02 9.06175781e+02 8.06998134e-01]	[6.00859558e+02 8.93439453e+02 8.33414197e-01]	[5.62440247e+02 8.72708557e+02 7.95154989e-01]	[4.85363983e+02 9.01043457e+02 7.63545871e-01]	[4.67407043e+02 8.95894836e+02 7.63770819e-01]	[4.90518890e+02 8.70230652e+02 7.95325220e-01]
[482.80270386 339.2824707 0.92722523]	[485.35971069 385.38409424 0.86427855]	[421.38537598 398.08944702 0.85898608]	[398.25082397 498.13082886 0.87900364]	[380.26339722 585.55792236 0.90695477]	[546.92858887 380.10806274 0.8915478 ]	[582.96411133 464.86105347 0.88143623]	[600.78729248 559.82330322 0.86373979]	[500.77789307 582.855896 0.76806253]	[457.17184448 585.44659424 0.7182731 ]	[464.86065674 726.64349365 0.80401158]	[4.82809143e+02 8.62532288e+02 8.47361743e-01]	[544.40765381 580.27734375 0.73035038]	[562.32147217 721.42315674 0.82749617]	[5.70064331e+02 8.65127502e+02 8.04925442e-01]	[464.93026733 331.41107178 0.86375344]	[498.17791748 326.32058716 0.87910324]	[441.8288269 321.21917725 0.86631858]	[513.63555908 316.15853882 0.77213055]	[5.85384644e+02 9.08627014e+02 8.06368113e-01]	[6.03281555e+02 8.95840332e+02 8.32659721e-01]	[5.62463379e+02 8.72746582e+02 7.99496233e-01]	[4.85360199e+02 9.01034912e+02 7.65526295e-01]	[4.67401978e+02 8.95875610e+02 7.70155132e-01]	[4.90560608e+02 8.70198486e+02 7.95854807e-01]
[482.90814209 339.20861816 0.92155492]	[485.45507812 385.35565186 0.85348094]	[423.86154175 398.04098511 0.83905303]	[400.64880371 493.12490845 0.86449498]	[382.72268677 585.42553711 0.90728718]	[547.01135254 380.10769653 0.88427621]	[585.37493896 464.86889648 0.87388116]	[600.8895874 559.83673096 0.88101441]	[500.86401367 582.91912842 0.76753026]	[459.61773682 585.52392578 0.71694762]	[464.94955444 729.09863281 0.80088443]	[4.82808197e+02 8.62545776e+02 8.48649144e-01]	[544.48321533 580.34020996 0.72391403]	[562.35638428 721.41015625 0.83084542]	[5.70074524e+02 8.65079407e+02 7.97595382e-01]	[467.487854 328.85992432 0.83776933]	[500.65698242 323.77108765 0.90207523]	[444.30136108 321.22293091 0.85242683]	[518.66925049 316.09979248 0.80367196]	[5.85375488e+02 9.06188599e+02 8.06747675e-01]	[6.00887634e+02 8.93452759e+02 8.37686598e-01]	[5.64825012e+02 8.72724670e+02 7.92726398e-01]	[4.85375946e+02 9.01013672e+02 7.66822219e-01]	[4.67416473e+02 8.95865112e+02 7.69272387e-01]	[4.90534027e+02 8.70210144e+02 7.97273695e-01]
[485.40646362 339.13357544 0.91418254]	[487.965271 385.29592896 0.84502828]	[426.40878296 395.58374023 0.81772208]	[400.75085449 490.54528809 0.85716176]	[382.82989502 585.41546631 0.89162904]	[549.51367188 380.09527588 0.87344509]	[585.45996094 464.84820557 0.86792475]	[603.34082031 562.22668457 0.9044162 ]	[503.26269531 582.88348389 0.76966667]	[459.72561646 585.47637939 0.7359705 ]	[467.4725647 726.62176514 0.7962501 ]	[4.82815094e+02 8.62566040e+02 8.47609937e-01]	[544.52746582 580.30474854 0.71739835]	[562.40338135 721.42504883 0.8388167 ]	[5.70073853e+02 8.65052979e+02 7.94494629e-01]	[472.5994873 326.28842163 0.84174299]	[500.75320435 321.26876831 0.924505 ]	[444.41067505 318.72579956 0.83795375]	[518.77929688 316.06716919 0.83901304]	[5.85381348e+02 9.06181274e+02 8.04677367e-01]	[6.00893250e+02 8.93447021e+02 8.39121938e-01]	[5.62453857e+02 8.72714844e+02 7.91537046e-01]	[4.85380829e+02 9.01013306e+02 7.67182291e-01]	[4.67430176e+02 8.95862122e+02 7.66923428e-01]	[4.90529266e+02 8.70233093e+02 8.00913334e-01]
[485.47241211 339.07788086 0.90906453]	[490.52996826 382.85940552 0.84292102]	[428.97247314 395.55426025 0.81384009]	[400.83416748 490.49124146 0.85426116]	[385.39663696 585.38171387 0.8731274 ]	[552.07318115 377.73657227 0.86085606]	[585.52581787 462.44018555 0.86796838]	[603.40252686 562.22998047 0.90567487]	[503.32467651 582.83789062 0.76290095]	[459.78244019 585.4375 0.74409443]	[469.97125244 726.58239746 0.78857017]	[4.82837280e+02 8.65037354e+02 8.47249329e-01]	[546.95831299 580.269104 0.7047984 ]	[562.40966797 721.39709473 0.84085792]	[5.70078491e+02 8.65042053e+02 7.94224381e-01]	[475.11956787 323.79675293 0.85732734]	[500.81512451 321.1913147 0.93511683]	[446.88528442 318.73846436 0.8204456 ]	[521.22003174 316.09866333 0.86674929]	[5.85373779e+02 9.08610291e+02 8.06780577e-01]	[6.00888184e+02 8.93453979e+02 8.37953269e-01]	[5.64827759e+02 8.72709656e+02 7.95469642e-01]	[4.85388092e+02 9.03540588e+02 7.58746684e-01]	[4.67444458e+02 8.95907837e+02 7.53818572e-01]	[4.90549225e+02 8.70236450e+02 7.97585607e-01]
[487.95614624 339.05639648 0.8996188 ]	[493.06790161 382.78887939 0.85152036]	[431.50552368 395.50482178 0.80639774]	[403.29641724 487.98049927 0.84891957]	[390.43731689 582.93713379 0.87185884]	[554.6338501 377.68606567 0.85509163]	[587.96618652 464.92102051 0.83171725]	[603.46246338 562.27905273 0.91377819]	[503.38803101 582.84295654 0.75795454]	[459.81390381 585.44464111 0.74401677]	[470.00338745 726.55584717 0.78804684]	[4.82843903e+02 8.62575500e+02 8.44889939e-01]	[547.04119873 580.27410889 0.69295013]	[562.39733887 718.8380127 0.83350682]	[5.70061218e+02 8.62487000e+02 7.92877913e-01]	[477.60125732 323.75402832 0.86564958]	[500.88504028 321.18280029 0.9302417 ]	[446.96191406 318.66915894 0.80812466]	[521.28857422 316.07299805 0.85955703]	[5.85360779e+02 9.06163696e+02 8.06867003e-01]	[6.00872437e+02 8.93433960e+02 8.41595590e-01]	[5.62445862e+02 8.70287231e+02 7.98391104e-01]	[4.85391357e+02 9.03565002e+02 7.57685542e-01]	[4.67444672e+02 8.95921082e+02 7.52340436e-01]	[4.90557526e+02 8.70229553e+02 7.90597916e-01]
[488.01806641 339.0430603 0.8960402 ]	[495.62814331 382.77340698 0.863123 ]	[434.05960083 393.07543945 0.810709 ]	[405.83508301 485.49462891 0.8404128 ]	[392.98617554 582.84277344 0.87550396]	[557.19909668 377.66946411 0.85740024]	[588.0581665 467.41369629 0.8031106 ]	[603.49462891 562.30657959 0.91585225]	[503.44577026 580.35968018 0.74493682]	[459.83822632 585.38208008 0.74661762]	[470.02792358 726.53253174 0.78753436]	[4.82853851e+02 8.62575500e+02 8.44633043e-01]	[549.54858398 577.78704834 0.6800822 ]	[562.43041992 718.89892578 0.83291864]	[5.70088379e+02 8.62535034e+02 7.93228626e-01]	[477.64047241 323.72033691 0.8739056 ]	[503.26556396 321.17010498 0.92394209]	[449.47134399 318.56518555 0.80384427]	[521.36450195 316.09344482 0.87366265]	[5.85373840e+02 9.06179504e+02 8.07689548e-01]	[6.00891418e+02 8.93446289e+02 8.41788292e-01]	[5.62461853e+02 8.70333313e+02 8.00662398e-01]	[4.85394470e+02 9.03564941e+02 7.56080031e-01]	[4.67451721e+02 8.95918884e+02 7.48850584e-01]	[4.90557251e+02 8.70227600e+02 7.88306594e-01]
[493.04360962 336.6796875 0.89529932]	[498.1182251 382.74124146 0.87483376]	[434.1104126 393.03158569 0.81038618]	[405.87597656 487.9128418 0.83889747]	[395.50585938 582.79107666 0.87919909]	[559.7121582 377.64199829 0.86245632]	[588.0980835 464.95672607 0.79905444]	[605.86578369 562.31182861 0.91402304]	[503.46408081 580.34521484 0.73878378]	[459.83963013 582.95471191 0.74301755]	[472.54309082 726.503479 0.78815985]	[4.82856689e+02 8.65046021e+02 8.46888781e-01]	[549.58300781 577.78509521 0.67201799]	[562.43347168 718.8482666 0.83065009]	[5.70078979e+02 8.62528503e+02 7.94365168e-01]	[477.69244385 321.26599121 0.88679212]	[503.33859253 318.72592163 0.93917489]	[452.04165649 318.63467407 0.79054719]	[523.78863525 316.06066895 0.84631044]	[5.85371521e+02 9.06164551e+02 8.08466136e-01]	[6.00892883e+02 8.93437073e+02 8.45965147e-01]	[5.62454712e+02 8.70331482e+02 8.01752746e-01]	[4.85401520e+02 9.03574158e+02 7.56152689e-01]	[4.67463440e+02 8.95926147e+02 7.45034218e-01]	[4.90543152e+02 8.70238953e+02 7.88229644e-01]
[495.59832764 336.62536621 0.90103233]	[498.22946167 382.7260437 0.89831734]	[436.64016724 390.50009155 0.81891137]	[408.40435791 487.92242432 0.83256888]	[395.62249756 582.83825684 0.90145385]	[559.79296875 377.64453125 0.87827301]	[593.10791016 467.43942261 0.78140336]	[605.91516113 562.37005615 0.91485363]	[503.49917603 582.81445312 0.74680287]	[462.20632935 585.40258789 0.75196385]	[472.57803345 726.52362061 0.79073441]	[4.82852509e+02 8.62549011e+02 8.42419982e-01]	[552.10638428 580.29644775 0.68099004]	[562.45355225 718.82232666 0.83048111]	[5.70081055e+02 8.62514893e+02 7.93677330e-01]	[480.14816284 321.20318604 0.9077878 ]	[503.40817261 318.6739502 0.94134903]	[454.59896851 316.15341187 0.80386019]	[523.84307861 315.9737854 0.84692621]	[5.85377991e+02 9.06173584e+02 8.06711435e-01]	[6.00894836e+02 8.93440308e+02 8.43778789e-01]	[5.62451660e+02 8.70317932e+02 8.04708958e-01]	[4.85411743e+02 9.03567810e+02 7.53654838e-01]	[4.67468506e+02 8.95920349e+02 7.45277405e-01]	[4.90528534e+02 8.70211365e+02 7.81740844e-01]
[495.59875488 336.62420654 0.90082121]	[498.23120117 382.72189331 0.89917958]	[436.64175415 390.49832153 0.81920195]	[408.40576172 487.9225769 0.83243704]	[395.62191772 582.83477783 0.9002558 ]	[559.79101562 377.63827515 0.87734389]	[593.10540771 467.44372559 0.78169745]	[605.91729736 562.36633301 0.91484886]	[503.49731445 582.80871582 0.74544322]	[462.20440674 585.39819336 0.75151825]	[472.5791626 726.52111816 0.79115653]	[4.82851440e+02 8.62529724e+02 8.41455400e-01]	[552.10461426 580.28826904 0.67958432]	[562.44848633 716.32495117 0.83058715]	[5.70077454e+02 8.62501953e+02 7.93743908e-01]	[480.14840698 321.20202637 0.90766406]	[503.40933228 318.6741333 0.94082266]	[454.59960938 316.15054321 0.80391622]	[523.84448242 315.97232056 0.8464551 ]	[5.85377075e+02 9.06167847e+02 8.09965491e-01]	[6.00891846e+02 8.93436035e+02 8.46563816e-01]	[5.62445251e+02 8.70305420e+02 8.04828644e-01]	[4.85408813e+02 9.03560242e+02 7.54563153e-01]	[4.67465057e+02 8.95913269e+02 7.46817708e-01]	[4.90526550e+02 8.70200256e+02 7.80508041e-01]
[498.13742065 336.47003174 0.89855158]	[500.69540405 380.32907104 0.92407215]	[439.15164185 387.93161011 0.83751625]	[411.03482056 485.36575317 0.83751518]	[398.04940796 580.37097168 0.88853914]	[562.23736572 377.64416504 0.88574278]	[593.17785645 464.92080688 0.80360502]	[606.02001953 562.35461426 0.90681374]	[505.89053345 580.33929443 0.73637348]	[462.25524902 582.9463501 0.7478804 ]	[475.10412598 726.4810791 0.79094702]	[4.82853851e+02 8.62508728e+02 8.38571668e-01]	[552.10058594 577.78234863 0.67543697]	[562.45037842 716.26879883 0.83287448]	[5.70084534e+02 8.62511230e+02 7.94288397e-01]	[480.24832153 318.70932007 0.94424576]	[505.91503906 318.53198242 0.92998654]	[457.15374756 316.07510376 0.83152366]	[523.95037842 315.95068359 0.8185209 ]	[5.85384949e+02 9.06167480e+02 8.11082602e-01]	[6.00893005e+02 8.93433716e+02 8.49024296e-01]	[5.62448425e+02 8.70298584e+02 8.06462467e-01]	[4.85400238e+02 9.03561890e+02 7.55235672e-01]	[4.67452789e+02 8.95909119e+02 7.49692082e-01]	[4.90529144e+02 8.70191589e+02 7.74818957e-01]
[498.18859863 334.03948975 0.89691424]	[500.73562622 380.3288269 0.92898905]	[439.15682983 387.95367432 0.83636588]	[413.55206299 485.37365723 0.83923471]	[398.10980225 582.7598877 0.889121 ]	[562.30187988 377.64520264 0.89167225]	[595.71697998 467.39379883 0.79962176]	[606.08953857 562.33630371 0.90034288]	[505.9085083 580.28851318 0.728082 ]	[462.2696228 582.90789795 0.74651003]	[475.15457153 726.46972656 0.79253584]	[4.82853302e+02 8.62526489e+02 8.39889109e-01]	[552.12207031 577.72088623 0.67058516]	[562.46856689 713.78936768 0.8311559 ]	[5.70086121e+02 8.62505737e+02 7.94476449e-01]	[480.29821777 318.64074707 0.95936185]	[505.97595215 316.13323975 0.92374611]	[459.62173462 316.0725708 0.8437413 ]	[524.00085449 313.50668335 0.81087613]	[5.85377258e+02 9.06152527e+02 8.13085020e-01]	[6.00889893e+02 8.93427917e+02 8.52482498e-01]	[5.62450684e+02 8.70297607e+02 8.09229076e-01]	[4.85401062e+02 9.03564331e+02 7.56018102e-01]	[4.67457611e+02 8.95912170e+02 7.49388874e-01]	[4.90523590e+02 8.70202698e+02 7.76189566e-01]
[498.23574829 333.93527222 0.88888854]	[500.77938843 380.31866455 0.93640375]	[439.18447876 387.9486084 0.83759063]	[416.06072998 482.95303345 0.85670209]	[398.12072754 580.35534668 0.88397455]	[562.32434082 377.63156128 0.89238358]	[598.25598145 469.99453735 0.79199886]	[608.49505615 562.32073975 0.89121813]	[505.93453979 580.25128174 0.71785331]	[462.29412842 582.86590576 0.73920798]	[477.61764526 726.4630127 0.7938953 ]	[4.82861115e+02 8.62499451e+02 8.36883128e-01]	[554.62316895 575.21160889 0.66317415]	[562.47363281 713.7477417 0.83466923]	[5.70094910e+02 8.62531738e+02 7.93030143e-01]	[480.34686279 318.56759644 0.96731496]	[508.43978882 316.07055664 0.91725177]	[459.70739746 316.09240723 0.87123919]	[526.39593506 313.54467773 0.82195747]	[5.85382324e+02 9.06155396e+02 8.05920959e-01]	[6.03283264e+02 8.93440002e+02 8.46602738e-01]	[5.62464172e+02 8.70327759e+02 8.02549005e-01]	[4.85399048e+02 9.01062866e+02 7.53864467e-01]	[4.67448395e+02 8.95882874e+02 7.52275944e-01]	[4.90535522e+02 8.70192261e+02 7.75318742e-01]
[498.23596191 333.93499756 0.88920599]	[500.78012085 380.32064819 0.9362638 ]	[439.18466187 387.94897461 0.8376466 ]	[416.06222534 482.95257568 0.85680324]	[398.12130737 580.35461426 0.88380754]	[562.32513428 377.63479614 0.89269543]	[598.2557373 469.99893188 0.79197872]	[608.49505615 562.32122803 0.89146435]	[505.9364624 580.24005127 0.71696645]	[462.29464722 582.85571289 0.73884279]	[477.62634277 726.45892334 0.79095924]	[4.82860229e+02 8.62506226e+02 8.37509930e-01]	[554.62310791 575.20184326 0.66353124]	[562.47229004 713.73205566 0.83494371]	[5.70094055e+02 8.62531433e+02 7.92599320e-01]	[480.34738159 318.56744385 0.96761441]	[508.43972778 316.07144165 0.91749448]	[459.70892334 316.09069824 0.87074971]	[526.39276123 315.91867065 0.82280207]	[5.85383057e+02 9.06155518e+02 8.05648923e-01]	[6.03286255e+02 8.93440369e+02 8.46751928e-01]	[5.62461182e+02 8.70328857e+02 8.01603734e-01]	[4.85393616e+02 9.03542053e+02 7.55296886e-01]	[4.67448700e+02 8.95892883e+02 7.52244771e-01]	[4.90535248e+02 8.70195435e+02 7.76573360e-01]
[498.23635864 333.93466187 0.88924658]	[500.78436279 380.32052612 0.93647641]	[439.18978882 387.95211792 0.83793986]	[416.06097412 482.95291138 0.85642332]	[398.12054443 580.35449219 0.88391471]	[562.32580566 377.63223267 0.89273077]	[598.25970459 469.98983765 0.7918207 ]	[608.49481201 562.31988525 0.89143229]	[505.93722534 580.25787354 0.71924269]	[462.29495239 582.86779785 0.73985523]	[477.62530518 726.4621582 0.79241836]	[4.82860229e+02 8.62510681e+02 8.38267386e-01]	[554.62207031 577.69848633 0.66427362]	[562.47088623 713.75750732 0.835078 ]	[5.70096436e+02 8.62535156e+02 7.92843461e-01]	[480.34762573 318.56716919 0.96763092]	[508.43981934 316.07095337 0.9175359 ]	[459.70941162 316.09036255 0.87091923]	[526.39562988 313.54742432 0.82314038]	[5.85381104e+02 9.06159424e+02 8.06948185e-01]	[6.03285217e+02 8.93443665e+02 8.46108973e-01]	[5.64825684e+02 8.70335388e+02 8.03713441e-01]	[4.85391663e+02 9.03536682e+02 7.53432333e-01]	[4.67447174e+02 8.95889526e+02 7.51261353e-01]	[4.90535248e+02 8.70198242e+02 7.77727604e-01]
[498.26919556 331.44091797 0.88402134]	[500.82867432 380.32266235 0.93851221]	[439.22412109 387.94146729 0.84054148]	[416.0881958 482.9246521 0.86853111]	[398.13110352 580.28985596 0.87849391]	[562.3684082 377.63659668 0.89453363]	[598.31011963 472.51831055 0.79156381]	[608.52307129 562.36126709 0.89349258]	[505.984375 580.27825928 0.71408355]	[462.31552124 582.88433838 0.73898274]	[477.6484375 726.4755249 0.79719818]	[4.82857025e+02 8.62539307e+02 8.40899765e-01]	[557.18548584 577.73052979 0.66729796]	[564.82299805 713.77307129 0.83046812]	[5.70102234e+02 8.62540894e+02 7.92123377e-01]	[482.71121216 316.18746948 0.97104597]	[508.48028564 316.01712036 0.90879273]	[459.75161743 316.01000977 0.86728156]	[526.42767334 313.51269531 0.83482552]	[5.85387634e+02 9.06165588e+02 8.06150198e-01]	[6.03292175e+02 8.93446533e+02 8.45900059e-01]	[5.64830811e+02 8.72682068e+02 8.04899037e-01]	[4.85409821e+02 9.03537476e+02 7.52547383e-01]	[4.67458252e+02 8.95894226e+02 7.50103533e-01]	[4.90522766e+02 8.70216858e+02 7.79686213e-01]
[500.75747681 326.36276245 0.89019412]	[503.30914307 380.31411743 0.93307221]	[441.70690918 387.88830566 0.8459633 ]	[416.1534729 482.92758179 0.87666631]	[398.15625 580.29260254 0.88082904]	[564.85253906 377.6524353 0.89182645]	[600.83782959 475.10772705 0.81941396]	[608.5579834 564.81970215 0.88590604]	[508.44284058 580.27301025 0.69888729]	[462.34475708 582.85919189 0.72625268]	[477.6963501 726.472229 0.80234683]	[4.82850159e+02 8.62556641e+02 8.42672467e-01]	[557.25952148 577.74700928 0.67075408]	[564.83660889 713.7600708 0.82973403]	[5.70104309e+02 8.62521179e+02 7.93051422e-01]	[482.85073853 316.06167603 0.97181141]	[511.07269287 315.92523193 0.88235509]	[462.24121094 316.04333496 0.89948726]	[526.53094482 313.52664185 0.79979581]	[5.85380188e+02 9.06157532e+02 8.08517694e-01]	[6.00892456e+02 8.93431335e+02 8.43946576e-01]	[5.64836121e+02 8.70303101e+02 8.12371433e-01]	[4.85403412e+02 9.03540894e+02 7.56729782e-01]	[4.67455322e+02 8.95899536e+02 7.52556026e-01]	[4.90502716e+02 8.70233398e+02 7.78429687e-01]
[500.78103638 326.33416748 0.89038593]	[503.35183716 380.2930603 0.93346465]	[441.7383728 385.39367676 0.84721977]	[418.55026245 482.9034729 0.88582063]	[398.16717529 580.29187012 0.88220334]	[564.90179443 377.64831543 0.89175546]	[600.84118652 475.11801147 0.82257724]	[608.54949951 564.81945801 0.88621581]	[508.45178223 580.25463867 0.6929422 ]	[462.35214233 582.84179688 0.72164619]	[477.68847656 726.47265625 0.80076122]	[4.82857086e+02 8.62563904e+02 8.43508840e-01]	[557.26348877 577.7376709 0.66763461]	[564.85095215 713.78521729 0.82480252]	[5.70111206e+02 8.62497192e+02 7.87935138e-01]	[482.88284302 316.03753662 0.96461439]	[513.56634521 315.91305542 0.88141805]	[462.27139282 316.04943848 0.90400749]	[528.98431396 313.54055786 0.81437504]	[5.85370117e+02 9.06140320e+02 8.01362038e-01]	[6.00886047e+02 8.93423767e+02 8.40546548e-01]	[5.64840149e+02 8.70293152e+02 8.07523847e-01]	[4.85399536e+02 9.03557373e+02 7.54609644e-01]	[4.67448456e+02 8.95909180e+02 7.51252115e-01]	[4.90522034e+02 8.70239563e+02 7.80202508e-01]
[500.84082031 326.30352783 0.89121687]	[503.36688232 380.29754639 0.92965162]	[441.75769043 385.39788818 0.84421098]	[418.55529785 482.9395752 0.88376355]	[398.17016602 580.29321289 0.88195723]	[564.93218994 377.65377808 0.88933909]	[600.8447876 475.14089966 0.82040942]	[608.55517578 564.83355713 0.88752049]	[508.46139526 580.30786133 0.69940543]	[462.36349487 582.89251709 0.72489655]	[477.69790649 726.51721191 0.80745566]	[4.82866089e+02 8.62568665e+02 8.44138086e-01]	[557.26141357 577.78564453 0.67156577]	[564.86914062 718.84246826 0.82508391]	[5.70111938e+02 8.62508240e+02 7.88657784e-01]	[482.94570923 315.99243164 0.94251215]	[516.11322021 313.53842163 0.88196838]	[462.3036499 315.9949646 0.8993513]	[529.06329346 313.54333496 0.80262351]	[5.85376038e+02 9.06140076e+02 8.02480042e-01]	[6.00892151e+02 8.93422974e+02 8.41681600e-01]	[5.64838074e+02 8.70298950e+02 8.08527231e-01]	[4.85414246e+02 9.03568726e+02 7.58247674e-01]	[4.67464264e+02 8.95916443e+02 7.50625789e-01]	[4.90527740e+02 8.70241943e+02 7.81563163e-01]
[500.86154175 323.79534912 0.89454281]	[503.3760376 380.29776001 0.92851615]	[441.76477051 385.38137817 0.84416258]	[418.57025146 482.92657471 0.88854206]	[398.17147827 580.27679443 0.88052994]	[564.9564209 377.67364502 0.88894248]	[600.84997559 477.60415649 0.82887423]	[608.55944824 564.83404541 0.88762909]	[508.47756958 580.30999756 0.69780135]	[462.37796021 582.88806152 0.72273308]	[477.69915771 726.49017334 0.80571723]	[4.82873444e+02 8.62570618e+02 8.44684899e-01]	[559.7010498 580.2442627 0.67278218]	[564.88592529 721.38580322 0.83013749]	[5.70100464e+02 8.62516052e+02 7.92308331e-01]	[482.97076416 315.94189453 0.92878056]	[516.14990234 313.49038696 0.87955678]	[462.30465698 315.9430542 0.89591706]	[531.5703125 313.51473999 0.80170339]	[5.85381042e+02 9.06139587e+02 8.05865169e-01]	[6.00890442e+02 8.93421570e+02 8.45427394e-01]	[5.64831787e+02 8.70302917e+02 8.12233150e-01]	[4.85406097e+02 9.03577332e+02 7.60532558e-01]	[4.67460876e+02 8.95918884e+02 7.51381278e-01]	[4.90538025e+02 8.70242798e+02 7.84334302e-01]
[500.88516235 323.7494812 0.89867347]	[503.38607788 380.29171753 0.92840672]	[441.78460693 385.37194824 0.84400165]	[418.58279419 482.91748047 0.89229274]	[398.1784668 580.28869629 0.88219249]	[564.95379639 377.67098999 0.89000529]	[600.84033203 475.12780762 0.81625271]	[608.58001709 564.85540771 0.88279897]	[508.49038696 580.30718994 0.69864064]	[462.39187622 582.88616943 0.72202736]	[477.69543457 726.49414062 0.8089956 ]	[4.82872284e+02 8.65046326e+02 8.46100390e-01]	[559.70812988 577.78326416 0.67491984]	[564.89379883 721.36224365 0.82383263]	[5.70105286e+02 8.62496643e+02 7.90694416e-01]	[485.35745239 315.9180603 0.92212808]	[516.17242432 313.45449829 0.87815255]	[462.30465698 313.54800415 0.89069796]	[534.09881592 313.44937134 0.79139477]	[5.85371704e+02 9.06135681e+02 8.06110680e-01]	[6.00884155e+02 8.93420959e+02 8.46768677e-01]	[5.64832458e+02 8.70290405e+02 8.10946107e-01]	[4.85405762e+02 9.03583435e+02 7.59138405e-01]	[4.67462433e+02 8.95928284e+02 7.49484360e-01]	[4.90536194e+02 8.70250854e+02 7.81042099e-01]
[500.89569092 323.73754883 0.89958352]	[503.39694214 380.30889893 0.92410117]	[441.7930603 385.38049316 0.84388334]	[418.58984375 482.91378784 0.89201671]	[398.18743896 580.30462646 0.88323867]	[564.97357178 377.70581055 0.89134634]	[600.88665771 477.62423706 0.82998252]	[608.58874512 564.89172363 0.88001251]	[508.50134277 580.31054688 0.69988549]	[462.40179443 582.88232422 0.72188139]	[477.69534302 726.49023438 0.80965686]	[4.82875031e+02 8.65049011e+02 8.45419526e-01]	[559.71459961 580.25024414 0.67887121]	[564.90014648 721.43353271 0.83424592]	[5.70091492e+02 8.60019165e+02 7.92298675e-01]	[485.37225342 313.55218506 0.92064625]	[516.19000244 313.4354248 0.87654984]	[462.32369995 313.52145386 0.88751179]	[534.15026855 313.41690063 0.7981118 ]	[5.85359680e+02 9.06120178e+02 8.09681594e-01]	[6.00870239e+02 8.93414246e+02 8.49168718e-01]	[5.64832336e+02 8.70283325e+02 8.12917471e-01]	[4.85404388e+02 9.03582581e+02 7.58253098e-01]	[4.67461761e+02 8.95929443e+02 7.48353422e-01]	[4.90551514e+02 8.70251892e+02 7.78848886e-01]
[500.90731812 321.29647827 0.90240908]	[503.40454102 380.30847168 0.92295551]	[441.80273438 385.36941528 0.84445751]	[418.59814453 482.92462158 0.89202672]	[398.19024658 580.29473877 0.88365102]	[564.98388672 377.7116394 0.8917793 ]	[603.25836182 477.61016846 0.8291204 ]	[608.61358643 564.90136719 0.87592018]	[508.51916504 580.30041504 0.69717491]	[462.40753174 582.86798096 0.71969646]	[477.69387817 726.49462891 0.81113744]	[4.82881439e+02 8.65052734e+02 8.45993042e-01]	[559.74224854 580.24591064 0.68007642]	[564.90692139 721.4354248 0.83519375]	[5.70096741e+02 8.62506226e+02 7.93510973e-01]	[485.37722778 313.53320312 0.91886997]	[516.20788574 313.40264893 0.87341619]	[462.33425903 313.53729248 0.88912815]	[534.17608643 313.39880371 0.79508966]	[5.85367920e+02 9.06130615e+02 8.10152531e-01]	[6.00879028e+02 8.93420898e+02 8.49805832e-01]	[5.64829407e+02 8.70304138e+02 8.12763989e-01]	[4.85407318e+02 9.03576660e+02 7.58261561e-01]	[4.67464508e+02 8.95926025e+02 7.48612761e-01]	[4.90558167e+02 8.70258972e+02 7.81179667e-01]
[500.9046936 321.27383423 0.90757388]	[503.4045105 380.3019104 0.9229449]	[441.80477905 385.3661499 0.84460229]	[418.60299683 482.92724609 0.89253736]	[398.19006348 580.28009033 0.88257599]	[564.98150635 377.70333862 0.89011693]	[603.27490234 477.62545776 0.83477628]	[608.63433838 564.91149902 0.8723318 ]	[508.53192139 580.31152344 0.69668865]	[462.40579224 582.87976074 0.71948951]	[477.69873047 726.50018311 0.81002069]	[4.82887207e+02 8.62572266e+02 8.42728794e-01]	[559.75518799 580.25976562 0.68218797]	[564.91064453 721.46911621 0.83758938]	[5.70088562e+02 8.60018127e+02 7.93558121e-01]	[485.37628174 313.51657104 0.91846037]	[516.20617676 313.38845825 0.87113488]	[462.34341431 313.53631592 0.88836575]	[536.63452148 313.39428711 0.7964403 ]	[5.85365112e+02 9.06116760e+02 8.11316013e-01]	[6.00878540e+02 8.93412354e+02 8.53769362e-01]	[5.64826782e+02 8.70292603e+02 8.11297894e-01]	[4.85415802e+02 9.03561340e+02 7.56305695e-01]	[4.67471375e+02 8.95913635e+02 7.49066174e-01]	[4.90570068e+02 8.70249268e+02 7.82427549e-01]
[500.90332031 321.26821899 0.9083764 ]	[503.40029907 380.30529785 0.92369574]	[441.79864502 385.3770752 0.8434518 ]	[418.60046387 482.94784546 0.88725191]	[398.19485474 580.30181885 0.88377625]	[564.97473145 377.703125 0.89052284]	[603.27081299 477.62771606 0.84151751]	[611.05969238 564.93695068 0.86896443]	[508.51998901 580.31744385 0.69791651]	[462.39929199 582.88116455 0.71985859]	[477.69784546 726.49755859 0.80973196]	[4.82887634e+02 8.62567993e+02 8.42385292e-01]	[559.74072266 580.26678467 0.68020278]	[564.90869141 721.45233154 0.83702451]	[5.70085022e+02 8.60016296e+02 7.94144452e-01]	[485.38064575 313.515625 0.91736525]	[516.1953125 313.39025879 0.87104106]	[462.35418701 315.93307495 0.89210892]	[534.18041992 313.4105835 0.80048913]	[5.85371460e+02 9.06131714e+02 8.12419653e-01]	[6.00882446e+02 8.93419678e+02 8.52748811e-01]	[5.62465149e+02 8.70284180e+02 8.11212063e-01]	[4.85414490e+02 9.03548279e+02 7.53654540e-01]	[4.67465424e+02 8.95904724e+02 7.49023497e-01]	[4.90573547e+02 8.70251343e+02 7.82368839e-01]
[500.89855957 321.28262329 0.90502924]	[503.38900757 380.30648804 0.92525434]	[441.78396606 385.39178467 0.84225649]	[418.60549927 482.92584229 0.89152211]	[398.18197632 580.29370117 0.88132292]	[564.96240234 377.69174194 0.89061844]	[603.25665283 477.64031982 0.84241778]	[608.64605713 564.92468262 0.86937618]	[508.5111084 580.32824707 0.6989975 ]	[462.38970947 582.89746094 0.72193933]	[477.68893433 726.51171875 0.81104279]	[4.82890442e+02 8.62575500e+02 8.42366576e-01]	[559.73083496 580.26690674 0.67815 ]	[564.90704346 721.44720459 0.83747184]	[5.70092834e+02 8.62492065e+02 7.93784618e-01]	[485.37704468 313.51724243 0.9173156 ]	[516.19683838 313.40182495 0.87338662]	[462.34237671 313.55291748 0.89279157]	[534.18237305 313.42617798 0.80408919]	[5.85378357e+02 9.06136963e+02 8.10066164e-01]	[6.00891052e+02 8.93424072e+02 8.50787461e-01]	[5.64820251e+02 8.70296570e+02 8.12784433e-01]	[4.85417023e+02 9.03555786e+02 7.50959277e-01]	[4.67465515e+02 8.95911133e+02 7.47080743e-01]	[4.93046112e+02 8.70253296e+02 7.84361124e-01]
[500.89691162 321.2901001 0.90299845]	[503.38754272 380.30593872 0.92658716]	[441.77697754 385.39065552 0.84312433]	[418.59616089 482.93264771 0.89030409]	[398.17837524 580.23730469 0.8768096 ]	[564.96612549 377.68347168 0.88969314]	[600.87530518 477.64172363 0.84066433]	[608.6328125 564.92614746 0.87071329]	[508.49731445 580.32720947 0.69975281]	[462.37567139 582.90539551 0.7256043 ]	[477.68109131 726.53887939 0.81132746]	[4.82895111e+02 8.62569702e+02 8.41588795e-01]	[559.72125244 580.25726318 0.67644805]	[564.9072876 721.43286133 0.83533227]	[5.70092773e+02 8.62492371e+02 7.94066131e-01]	[485.37738037 313.5223999 0.91739178]	[516.19128418 313.41372681 0.87486184]	[462.33627319 313.552948 0.89335394]	[534.16394043 313.45123291 0.80952156]	[5.85381409e+02 9.06143250e+02 8.10393929e-01]	[6.00893066e+02 8.93426575e+02 8.50219548e-01]	[5.62466980e+02 8.70293152e+02 8.12444091e-01]	[4.85418121e+02 9.03563538e+02 7.50397027e-01]	[4.67464417e+02 8.95915405e+02 7.46876061e-01]	[4.93058044e+02 8.70246338e+02 7.84096658e-01]
[500.9055481 323.74032593 0.89716774]	[503.38247681 380.31149292 0.9277131 ]	[441.76873779 385.40444946 0.84144127]	[418.58203125 482.93865967 0.88651305]	[398.1729126 580.23345947 0.87247741]	[564.95178223 377.68118286 0.88968277]	[600.8704834 477.70770264 0.84487307]	[608.61505127 564.91149902 0.87615359]	[508.49908447 580.33105469 0.70100397]	[462.3767395 582.90576172 0.72675925]	[477.65405273 726.59039307 0.80940223]	[4.82902069e+02 8.65035767e+02 8.43179464e-01]	[559.72637939 580.26702881 0.67995042]	[564.91741943 723.94329834 0.84608459]	[5.70072815e+02 8.62561584e+02 7.99076319e-01]	[485.39648438 315.9130249 0.91815841]	[516.18560791 313.45446777 0.87938333]	[462.3503418 315.93347168 0.89128518]	[534.1338501 313.47906494 0.81117606]	[5.85424255e+02 9.06182983e+02 8.09262991e-01]	[6.03308289e+02 8.93450928e+02 8.50110471e-01]	[5.62451660e+02 8.72687561e+02 8.21723461e-01]	[4.85424774e+02 9.03559998e+02 7.51551867e-01]	[4.67469879e+02 8.95913940e+02 7.50232160e-01]	[4.93065765e+02 8.70248962e+02 7.87983537e-01]
[500.90625 323.78292847 0.89428121]	[503.36804199 380.31365967 0.9279362 ]	[441.75158691 385.40673828 0.84196508]	[418.5687561 482.90859985 0.88830602]	[398.1668396 577.78942871 0.87006998]	[564.94134521 377.68243408 0.89060664]	[600.85412598 477.67007446 0.84063101]	[608.59100342 564.91094971 0.8785156 ]	[508.47689819 580.32891846 0.70448172]	[462.36203003 582.90899658 0.7309767 ]	[477.61853027 726.56781006 0.80720925]	[4.82889069e+02 8.65035034e+02 8.44709516e-01]	[559.70727539 580.26306152 0.67898339]	[564.91400146 723.93762207 0.84525514]	[5.70074219e+02 8.62545532e+02 7.97686636e-01]	[485.39642334 315.93273926 0.92069745]	[516.18988037 313.4909668 0.88376379]	[462.33642578 315.93048096 0.88877875]	[534.11395264 313.48742676 0.80281061]	[5.85405334e+02 9.06159790e+02 8.05271864e-01]	[6.03293457e+02 8.93437622e+02 8.48546803e-01]	[5.62455505e+02 8.70336731e+02 8.18044722e-01]	[4.85409393e+02 9.03578796e+02 7.51754105e-01]	[4.67451721e+02 8.95924438e+02 7.49070585e-01]	[4.93044891e+02 8.70245667e+02 7.88289487e-01]
[500.89279175 323.79092407 0.89531982]	[503.35678101 380.31893921 0.92844367]	[441.73321533 387.86602783 0.84351027]	[418.54464722 482.86413574 0.8858633 ]	[398.14282227 577.78643799 0.86747026]	[564.93383789 377.68188477 0.89167595]	[600.8104248 475.16635132 0.82559216]	[608.56549072 564.90802002 0.87938392]	[508.4621582 580.30847168 0.69846809]	[462.35388184 582.8928833 0.72622174]	[477.62939453 726.51672363 0.80040598]	[4.82889771e+02 8.65049683e+02 8.46677542e-01]	[557.25915527 577.78027344 0.67049837]	[564.8795166 716.32128906 0.82170129]	[5.70054199e+02 8.59949280e+02 7.97086895e-01]	[485.37423706 315.94064331 0.92553693]	[516.1786499 313.50314331 0.8819862 ]	[462.31185913 313.55181885 0.8871941 ]	[534.09008789 313.50817871 0.79335308]	[5.85378906e+02 9.06107361e+02 8.07948530e-01]	[6.00883362e+02 8.93392212e+02 8.52844298e-01]	[5.62424805e+02 8.70231812e+02 8.07893455e-01]	[4.85410828e+02 9.03581299e+02 7.52051830e-01]	[4.67460999e+02 8.95920898e+02 7.48440444e-01]	[4.90574036e+02 8.70248108e+02 7.93546081e-01]
[500.87771606 323.7973938 0.89457351]	[503.35165405 380.31533813 0.93032068]	[441.72799683 387.86083984 0.84376079]	[416.15942383 482.86120605 0.88102502]	[398.12072754 580.24523926 0.86972356]	[564.9274292 377.67401123 0.89163995]	[600.78436279 475.1104126 0.81870353]	[608.53936768 564.91644287 0.88133252]	[508.45251465 580.31433105 0.702739 ]	[462.35061646 582.89331055 0.72982109]	[475.14306641 726.57763672 0.79610586]	[4.82893097e+02 8.65064209e+02 8.49402666e-01]	[557.25158691 580.24993896 0.67376262]	[564.8651123 718.86206055 0.8249135 ]	[5.70056702e+02 8.60001953e+02 7.96556890e-01]	[485.35662842 315.94869995 0.92942458]	[516.15533447 313.51104736 0.87929797]	[462.30886841 315.93344116 0.88730681]	[531.60650635 313.53018188 0.80082029]	[5.85386292e+02 9.06120117e+02 8.07216763e-01]	[6.00890259e+02 8.93397095e+02 8.50799799e-01]	[5.62433838e+02 8.70266724e+02 8.03457499e-01]	[4.85417419e+02 9.03595764e+02 7.48663604e-01]	[4.67468079e+02 8.95930298e+02 7.43886948e-01]	[4.93052094e+02 8.70248169e+02 7.96635151e-01]
[500.86123657 323.81100464 0.89382404]	[503.33514404 380.31948853 0.93195802]	[441.71780396 387.86819458 0.84408301]	[416.13287354 482.82785034 0.87909687]	[398.09533691 580.28460693 0.87419266]	[564.90899658 377.67770386 0.89404231]	[600.76428223 475.12567139 0.82047141]	[608.50976562 564.9074707 0.8856535 ]	[508.44769287 582.79870605 0.71231204]	[462.33813477 582.95758057 0.73811787]	[475.1199646 726.60784912 0.79619527]	[4.82890533e+02 8.65064331e+02 8.50017965e-01]	[557.23052979 580.30487061 0.68123776]	[564.86077881 718.89093018 0.82844287]	[5.70041077e+02 8.60002441e+02 7.98411548e-01]	[482.97625732 315.95336914 0.93244839]	[516.13684082 313.51596069 0.87876952]	[462.29879761 315.93045044 0.89477491]	[531.56890869 313.52246094 0.79741824]	[5.85376831e+02 9.06119629e+02 8.08589578e-01]	[6.00878357e+02 8.93397949e+02 8.50832283e-01]	[5.62433533e+02 8.70267822e+02 8.03520381e-01]	[4.85415314e+02 9.03582458e+02 7.48981714e-01]	[4.67465027e+02 8.95923950e+02 7.45407999e-01]	[4.93050201e+02 8.70253418e+02 7.97967076e-01]
[500.83163452 323.8036499 0.89619088]	[503.30484009 380.32058716 0.93433332]	[441.70217896 387.87283325 0.84381682]	[416.13043213 482.79071045 0.88131696]	[398.05688477 580.24938965 0.87015331]	[564.86663818 377.67669678 0.8973667 ]	[600.74066162 475.12332153 0.81405318]	[606.12640381 564.90454102 0.8869431 ]	[506.00839233 580.3614502 0.71607828]	[462.31777954 582.94818115 0.74177253]	[475.1138916 726.56359863 0.79102373]	[4.82887939e+02 8.65043335e+02 8.47086489e-01]	[557.2076416 580.27923584 0.67957211]	[564.85821533 716.32952881 0.82512718]	[5.70024536e+02 8.59984253e+02 7.99308121e-01]	[482.94619751 315.96340942 0.94085711]	[513.64123535 313.52163696 0.875449 ]	[462.29275513 315.97369385 0.8997879 ]	[529.06884766 313.54663086 0.80666775]	[5.85384460e+02 9.06113892e+02 8.12835634e-01]	[6.00884888e+02 8.93396057e+02 8.55029464e-01]	[5.62406616e+02 8.70257202e+02 8.02270710e-01]	[4.85438873e+02 9.03589111e+02 7.49594092e-01]	[4.67479706e+02 8.95925049e+02 7.44723856e-01]	[4.90572052e+02 8.70242859e+02 7.95980334e-01]
[500.80249023 323.80911255 0.89601845]	[503.27874756 380.34234619 0.93240166]	[441.68588257 387.89733887 0.84354001]	[416.11724854 482.79342651 0.88185716]	[398.02282715 580.23443604 0.86722058]	[564.83215332 377.70016479 0.89711893]	[598.27825928 475.13156128 0.8085143 ]	[606.09057617 564.92419434 0.8927018 ]	[505.9831543 582.80517578 0.72249556]	[462.30264282 585.38476562 0.74301159]	[475.11083984 726.57647705 0.79300046]	[4.82887360e+02 8.65043335e+02 8.47467422e-01]	[554.71130371 580.29693604 0.67778188]	[564.85418701 716.33203125 0.82786316]	[5.70019714e+02 8.59976440e+02 7.99953282e-01]	[482.91531372 315.97738647 0.94818205]	[513.59545898 313.52658081 0.87429595]	[462.29800415 316.02999878 0.90755546]	[529.03125 315.91949463 0.81651402]	[5.85388733e+02 9.06121277e+02 8.14861357e-01]	[6.00888611e+02 8.93399109e+02 8.55407774e-01]	[5.62399475e+02 8.70255798e+02 8.02945733e-01]	[4.85436127e+02 9.03590942e+02 7.50750124e-01]	[4.67477753e+02 8.95925659e+02 7.45419800e-01]	[4.90572418e+02 8.70241089e+02 7.96429396e-01]
[500.80194092 323.8104248 0.8959195 ]	[503.2774353 380.34689331 0.93168616]	[441.68487549 387.89779663 0.84333223]	[416.12088013 482.78091431 0.88237697]	[398.0229187 580.24420166 0.86925924]	[564.82995605 377.71130371 0.89668477]	[598.28149414 475.13085938 0.80949354]	[606.0869751 564.9276123 0.89342409]	[505.98623657 582.81140137 0.72257721]	[462.30389404 585.38977051 0.74281865]	[475.11248779 726.59155273 0.79360133]	[4.82890961e+02 8.65041809e+02 8.47302735e-01]	[557.17211914 580.30291748 0.67846072]	[564.85113525 716.31799316 0.82871526]	[5.70017090e+02 8.59964783e+02 8.00195217e-01]	[482.91461182 315.97857666 0.94848871]	[513.5949707 313.52709961 0.87426412]	[462.29342651 316.02563477 0.90774441]	[529.03149414 315.91992188 0.81561303]	[5.85391785e+02 9.06120789e+02 8.13801885e-01]	[6.00890503e+02 8.93397705e+02 8.55175018e-01]	[5.62393799e+02 8.70246460e+02 8.01969051e-01]	[4.85430878e+02 9.03591492e+02 7.51177430e-01]	[4.67475311e+02 8.95924622e+02 7.45272577e-01]	[4.93049774e+02 8.70235474e+02 7.98138857e-01]
[500.7618103 326.28271484 0.89215809]	[503.24594116 382.7227478 0.9327051 ]	[439.29818726 387.89544678 0.84411711]	[416.10336304 482.80645752 0.88092524]	[395.6199646 580.24749756 0.86752319]	[562.44915771 377.72195435 0.89761484]	[595.74810791 475.10592651 0.80013311]	[606.07476807 564.88476562 0.89628381]	[505.9524231 582.79797363 0.72368705]	[462.29205322 585.3828125 0.74328166]	[475.06982422 726.60321045 0.79228318]	[4.82898499e+02 8.65045471e+02 8.46744299e-01]	[554.65002441 580.28143311 0.67341685]	[564.81903076 716.27423096 0.8343544 ]	[5.70012878e+02 8.59947693e+02 8.01879108e-01]	[482.87213135 316.00527954 0.95806342]	[511.08172607 313.54556274 0.87655896]	[462.28024292 316.07296753 0.91675377]	[528.97198486 315.93502808 0.82094926]	[5.85395508e+02 9.06127197e+02 8.15102458e-01]	[6.00893433e+02 8.93397766e+02 8.58085692e-01]	[5.62389954e+02 8.70226685e+02 8.00687313e-01]	[4.85421631e+02 9.03589661e+02 7.50053287e-01]	[4.67466461e+02 8.95919983e+02 7.45327592e-01]	[4.93072906e+02 8.70229065e+02 8.02265644e-01]
[500.70074463 326.32983398 0.88746583]	[500.85955811 382.78170776 0.9270007 ]	[439.23126221 387.93167114 0.8413505 ]	[413.59387207 482.91189575 0.85181069]	[395.57711792 580.28387451 0.86861044]	[562.42114258 380.12380981 0.89524144]	[595.68353271 475.14291382 0.80403543]	[606.06188965 564.91357422 0.89559054]	[505.89331055 582.81555176 0.73789674]	[462.23931885 585.40686035 0.74831301]	[472.57617188 726.65734863 0.80015296]	[4.82897034e+02 8.65045898e+02 8.51677179e-01]	[552.09259033 580.29003906 0.67956352]	[562.46911621 718.87792969 0.83850336]	[5.70017822e+02 8.62491028e+02 8.00906479e-01]	[482.79837036 316.01861572 0.96587539]	[511.03701782 315.91522217 0.87975955]	[462.19900513 315.94549561 0.88925171]	[526.51977539 315.96002197 0.82738221]	[5.85398376e+02 9.06145020e+02 8.18188846e-01]	[6.03280457e+02 8.93422058e+02 8.57868969e-01]	[5.62413025e+02 8.70292175e+02 8.02743554e-01]	[4.85427277e+02 9.03570984e+02 7.50864685e-01]	[4.67486511e+02 8.95910522e+02 7.45089531e-01]	[4.93064697e+02 8.70229492e+02 8.08883190e-01]
[500.63375854 326.37002563 0.87530363]	[500.76901245 382.82818604 0.91792953]	[439.16729736 390.44033813 0.83565038]	[410.98583984 485.40774536 0.82762706]	[395.51690674 580.24731445 0.85615182]	[562.34075928 380.17108154 0.89494538]	[593.16906738 477.63638306 0.81760305]	[605.99291992 564.97625732 0.9045279 ]	[505.88128662 582.86706543 0.74116623]	[462.21765137 585.44610596 0.74467564]	[472.53582764 729.08703613 0.80020708]	[4.82911041e+02 8.62575012e+02 8.47884417e-01]	[552.09088135 580.35595703 0.68320763]	[564.82940674 723.91339111 0.84228593]	[5.70016113e+02 8.62505798e+02 8.01752269e-01]	[482.73043823 316.06381226 0.96940756]	[508.50927734 315.93701172 0.88959968]	[459.78109741 315.93096924 0.87736648]	[526.48162842 313.52761841 0.8268919 ]	[5.85392334e+02 9.06146484e+02 8.19012582e-01]	[6.00892822e+02 8.93419128e+02 8.55275393e-01]	[5.62419922e+02 8.70306763e+02 8.00010026e-01]	[4.85417999e+02 9.03553528e+02 7.48239875e-01]	[4.67478912e+02 8.95891113e+02 7.46501923e-01]	[4.93094635e+02 8.70215637e+02 8.06487858e-01]
[500.63290405 326.37106323 0.87525779]	[500.76467896 382.82519531 0.91805124]	[439.1625061 390.44717407 0.83487296]	[410.98477173 485.41055298 0.8270523 ]	[395.51773071 580.24865723 0.85694146]	[562.33630371 380.16555786 0.89433467]	[593.17236328 477.64083862 0.81833416]	[605.99359131 564.97674561 0.90459001]	[505.88668823 582.87591553 0.74084169]	[462.21514893 585.45507812 0.74389398]	[472.53985596 729.11682129 0.79891145]	[4.82914886e+02 8.65036682e+02 8.48245919e-01]	[552.10998535 582.78436279 0.68328214]	[564.83703613 723.96032715 0.84897971]	[5.70015320e+02 8.62527893e+02 8.02441955e-01]	[482.73043823 316.06484985 0.96959621]	[508.5078125 315.93710327 0.88989365]	[459.78067017 315.93334961 0.87835532]	[526.48516846 313.5305481 0.82741642]	[5.85396484e+02 9.06153625e+02 8.19066465e-01]	[6.00895874e+02 8.93425232e+02 8.54940355e-01]	[5.62422852e+02 8.70322754e+02 7.99494803e-01]	[4.85418274e+02 9.03557983e+02 7.49717176e-01]	[4.67479065e+02 8.95894592e+02 7.47017503e-01]	[4.93097931e+02 8.70219238e+02 8.05747032e-01]
[498.21362305 328.84069824 0.86894512]	[500.73510742 382.80825806 0.91796893]	[439.14349365 390.43179321 0.83269131]	[408.39257812 487.93804932 0.82609308]	[393.06246948 580.31860352 0.86162949]	[562.28363037 380.14712524 0.89304817]	[593.11029053 477.6499939 0.81522751]	[605.96026611 564.96661377 0.90886056]	[505.8664856 582.85083008 0.73856908]	[462.20046997 585.43457031 0.74287266]	[470.05041504 729.08453369 0.7990132 ]	[4.82908813e+02 8.62562378e+02 8.47154140e-01]	[552.07312012 580.32995605 0.67921007]	[564.8190918 723.93835449 0.84598053]	[5.70036194e+02 8.62547546e+02 8.01422238e-01]	[480.35427856 316.09002686 0.97183979]	[506.01321411 315.93661499 0.89890367]	[459.74252319 315.95150757 0.87428415]	[526.41473389 313.50894165 0.83852708]	[5.85388306e+02 9.06153870e+02 8.17506731e-01]	[6.00894836e+02 8.93431702e+02 8.52825463e-01]	[5.62452942e+02 8.72684509e+02 7.98314452e-01]	[4.85420074e+02 9.03554626e+02 7.47423232e-01]	[4.67471893e+02 8.95894226e+02 7.47136474e-01]	[4.93093384e+02 8.70208984e+02 8.03153932e-01]
[498.1882019 328.86532593 0.86627716]	[500.70339966 382.80401611 0.91198921]	[439.1355896 387.95278931 0.8312611 ]	[408.40155029 485.43353271 0.83958524]	[392.97955322 580.34545898 0.85447186]	[562.25457764 380.14157104 0.89048165]	[593.1060791 477.6914978 0.81661272]	[605.94561768 564.97167969 0.90660518]	[503.49893188 582.8694458 0.73868901]	[462.20925903 585.43444824 0.7410205 ]	[470.04672241 729.06524658 0.79572964]	[4.82915222e+02 8.62558899e+02 8.45658958e-01]	[549.60089111 582.78356934 0.68309742]	[564.82067871 723.98168945 0.85238814]	[5.70043701e+02 8.65066223e+02 8.04995716e-01]	[480.32321167 316.090271 0.97009259]	[505.98797607 315.94049072 0.90503711]	[459.6854248 315.94796753 0.85828346]	[524.0401001 313.5291748 0.83573318]	[5.85405701e+02 9.06172424e+02 8.17373276e-01]	[6.03294861e+02 8.93446960e+02 8.54540884e-01]	[5.62457764e+02 8.72722473e+02 8.00722480e-01]	[4.85424500e+02 9.03551819e+02 7.42299736e-01]	[4.67470337e+02 8.95895996e+02 7.43585825e-01]	[4.93110626e+02 8.70209534e+02 8.03086400e-01]
[498.12384033 328.87835693 0.85543555]	[498.25390625 382.800354 0.89255512]	[436.69281006 387.94100952 0.82190722]	[405.86669922 485.37460327 0.84976381]	[390.49691772 582.78137207 0.85896826]	[559.80053711 380.13833618 0.88340324]	[590.56872559 477.63491821 0.8142972 ]	[605.92883301 564.96160889 0.90324205]	[503.43081665 582.84417725 0.74493003]	[459.83227539 585.41430664 0.73660815]	[470.01226807 729.06732178 0.7990247 ]	[4.82908142e+02 8.62568237e+02 8.47723961e-01]	[549.49237061 580.32702637 0.68511784]	[564.80987549 724.02770996 0.85967159]	[5.70049500e+02 8.65072388e+02 8.04881334e-01]	[480.27432251 316.11071777 0.96375698]	[505.92764282 315.97329712 0.91744328]	[459.62219238 316.04812622 0.8677749 ]	[523.97393799 315.96893311 0.85568988]	[5.85405945e+02 9.06170532e+02 8.17852259e-01]	[6.03293640e+02 8.93444702e+02 8.54721546e-01]	[5.62464355e+02 8.72722595e+02 7.99003839e-01]	[4.85423706e+02 9.03558228e+02 7.45184541e-01]	[4.67468658e+02 8.95904297e+02 7.43040502e-01]	[4.93102722e+02 8.70217041e+02 8.06185901e-01]
[495.65216064 331.41186523 0.85520327]	[498.14779663 382.8444519 0.86355311]	[436.56628418 390.47836304 0.80685741]	[405.82998657 485.38909912 0.84570467]	[387.94989014 582.81298828 0.85548961]	[559.73529053 380.16543579 0.8737042 ]	[588.09448242 477.69821167 0.82418203]	[605.87988281 564.9777832 0.90784913]	[503.39877319 582.87561035 0.74607736]	[459.79400635 585.45916748 0.73439062]	[469.9725647 729.0803833 0.79904026]	[4.82889740e+02 8.62565735e+02 8.49057972e-01]	[547.06225586 580.35968018 0.68523753]	[562.47210693 723.97753906 0.8536194 ]	[5.70045898e+02 8.65063171e+02 8.04980338e-01]	[480.2361145 316.14434814 0.96024585]	[505.87750244 316.02877808 0.93392301]	[457.19595337 316.03625488 0.85343552]	[523.92315674 315.97839355 0.86443138]	[5.85409546e+02 9.06168152e+02 8.14777553e-01]	[6.03296997e+02 8.93439026e+02 8.55326772e-01]	[5.62453308e+02 8.72713623e+02 7.96411812e-01]	[4.85413940e+02 9.03554138e+02 7.49389946e-01]	[4.67462189e+02 8.95904541e+02 7.47698307e-01]	[4.93079926e+02 8.70214233e+02 8.06396484e-01]
[495.61547852 333.95117188 0.86277372]	[495.59017944 385.30615234 0.83357406]	[431.55627441 393.03982544 0.80134952]	[403.284729 487.95040894 0.85137045]	[387.87954712 582.84222412 0.86213928]	[557.19708252 380.19061279 0.85606527]	[588.03283691 480.14801025 0.84214413]	[603.47137451 564.94824219 0.91570902]	[503.34280396 585.37811279 0.74727136]	[459.74505615 587.97644043 0.71621394]	[467.48855591 729.1171875 0.79784042]	[4.82882294e+02 8.62567139e+02 8.48777652e-01]	[546.99859619 582.8527832 0.69766366]	[562.46038818 723.97479248 0.85666656]	[5.70056152e+02 8.65096313e+02 8.06001544e-01]	[480.18496704 318.53762817 0.95225483]	[503.46292114 316.09347534 0.95042747]	[457.09475708 316.10510254 0.84329259]	[523.84796143 315.9850769 0.85552484]	[5.85412537e+02 9.06170532e+02 8.12412500e-01]	[6.03299561e+02 8.93440918e+02 8.56957555e-01]	[5.62463440e+02 8.72738831e+02 7.96871006e-01]	[4.85437866e+02 9.03565796e+02 7.52009928e-01]	[4.67482605e+02 8.95924072e+02 7.45401680e-01]	[4.93070007e+02 8.70221008e+02 8.03429365e-01]
[493.06661987 333.99395752 0.8592639 ]	[493.07150269 385.3381958 0.8282581 ]	[431.49136353 393.06082153 0.80065775]	[403.26815796 485.41073608 0.86832255]	[385.31164551 582.85113525 0.87218159]	[554.67822266 380.23144531 0.8452878 ]	[587.96875 480.18777466 0.85137445]	[603.42401123 564.97515869 0.91340518]	[503.24295044 585.43695068 0.74197352]	[459.64987183 588.034729 0.69537157]	[467.45733643 729.17907715 0.7910133 ]	[4.82878143e+02 8.62561951e+02 8.47735405e-01]	[544.52722168 582.88122559 0.70284873]	[562.46160889 726.43457031 0.86331183]	[5.70063599e+02 8.65055420e+02 8.02558422e-01]	[480.12405396 318.57287598 0.94146448]	[503.37689209 316.13500977 0.96660817]	[454.61486816 318.56695557 0.83485055]	[523.7666626 316.0637207 0.87309378]	[5.85402649e+02 9.06164124e+02 8.16814184e-01]	[6.03292419e+02 8.93441467e+02 8.57305646e-01]	[5.64831177e+02 8.72718445e+02 7.95149326e-01]	[4.85440948e+02 9.03563904e+02 7.47194052e-01]	[4.67481659e+02 8.95926392e+02 7.40413606e-01]	[4.93073883e+02 8.70216248e+02 8.04106355e-01]
[488.00848389 334.07254028 0.87538558]	[488.02148438 387.88021851 0.82353711]	[428.91833496 395.55957031 0.81034946]	[400.79388428 487.96847534 0.86444509]	[382.7484436 582.99560547 0.89555669]	[552.10516357 380.25384521 0.84609514]	[585.49316406 475.15597534 0.84726173]	[603.40386963 564.94470215 0.90906125]	[500.83578491 585.40606689 0.74472886]	[459.60012817 588.01165771 0.69473171]	[464.93484497 729.23815918 0.79342473]	[4.82888336e+02 8.65058411e+02 8.53597760e-01]	[544.44348145 582.84863281 0.70726651]	[562.45263672 723.99346924 0.85880625]	[5.72608093e+02 8.67572998e+02 7.99250245e-01]	[477.6484375 318.61691284 0.92567897]	[503.27813721 318.51199341 0.96656495]	[452.07556152 318.68218994 0.82904875]	[521.29406738 316.16281128 0.85905945]	[5.85388977e+02 9.06179199e+02 8.13128412e-01]	[6.03307617e+02 8.95832825e+02 8.51911366e-01]	[5.64909851e+02 8.72785339e+02 7.91284084e-01]	[4.85416290e+02 9.03559082e+02 7.48668373e-01]	[4.67465942e+02 8.95926331e+02 7.41081059e-01]	[4.93097839e+02 8.70234741e+02 8.09794724e-01]
[488.00762939 334.07241821 0.87567776]	[488.02404785 387.87612915 0.82338649]	[428.91915894 395.55505371 0.81003714]	[400.79400635 487.96896362 0.86449462]	[382.74539185 585.33947754 0.8965835 ]	[552.1071167 380.25250244 0.84533525]	[585.49230957 475.15689087 0.84730554]	[603.40606689 564.94720459 0.90848035]	[500.83612061 585.43841553 0.74359208]	[459.59500122 588.04742432 0.69095981]	[464.93276978 731.67651367 0.78946304]	[4.82885956e+02 8.65063232e+02 8.54382217e-01]	[544.44641113 582.87695312 0.70712239]	[562.45831299 723.98260498 0.8572616 ]	[5.72603333e+02 8.65110779e+02 7.96482921e-01]	[477.64804077 318.61590576 0.92595369]	[503.27661133 318.51113892 0.96627015]	[452.07592773 318.67785645 0.82921141]	[521.29107666 316.15673828 0.85856676]	[5.85382263e+02 9.06159302e+02 8.14243972e-01]	[6.03297241e+02 8.93453308e+02 8.55599821e-01]	[5.64912598e+02 8.72766052e+02 7.90749431e-01]	[4.85421387e+02 9.03569092e+02 7.49434829e-01]	[4.67467010e+02 8.95933533e+02 7.40716636e-01]	[4.93091949e+02 8.70236145e+02 8.10571194e-01]
[482.95129395 336.48989868 0.91321146]	[485.45672607 387.95227051 0.83697701]	[423.84872437 395.60964966 0.83430421]	[398.24368286 498.16061401 0.88394701]	[380.24432373 585.49957275 0.90984243]	[549.50457764 380.30307007 0.8534767 ]	[585.34295654 477.71279907 0.88051409]	[603.26916504 564.92132568 0.90586954]	[500.65158081 585.38171387 0.73498201]	[454.54602051 588.00354004 0.67900437]	[464.83599854 729.24041748 0.80421811]	[4.82874420e+02 8.65053223e+02 8.51992965e-01]	[544.32147217 582.8248291 0.72141117]	[562.44598389 721.45635986 0.83762181]	[5.75183350e+02 8.62519592e+02 7.81718969e-01]	[472.53097534 318.69976807 0.89098442]	[500.70870972 318.56280518 0.95264083]	[446.8732605 318.70477295 0.84016424]	[518.72314453 316.1114502 0.81453979]	[5.82972778e+02 9.06112976e+02 8.12328339e-01]	[6.00894043e+02 8.93413208e+02 8.47306311e-01]	[5.64978882e+02 8.70309753e+02 7.72034228e-01]	[4.85438995e+02 9.03540649e+02 7.45469987e-01]	[4.67487946e+02 8.95919739e+02 7.39850044e-01]	[4.93070068e+02 8.70239197e+02 8.10288548e-01]
[482.83584595 336.56222534 0.93268359]	[485.37533569 387.94088745 0.85062027]	[421.36001587 395.61456299 0.85040498]	[398.22283936 495.6451416 0.87296683]	[380.18035889 585.50189209 0.90723056]	[546.9954834 380.29379272 0.87193573]	[582.93621826 477.72250366 0.88310748]	[600.81958008 564.94244385 0.89140326]	[498.20736694 585.42102051 0.71450692]	[452.00479126 588.04772949 0.6720531 ]	[464.84735107 731.722229 0.80064958]	[4.82881195e+02 8.62575684e+02 8.50777924e-01]	[541.92950439 582.85375977 0.71428609]	[564.86077881 723.98394775 0.84290731]	[5.77768250e+02 8.59939392e+02 7.79397607e-01]	[467.46963501 318.77929688 0.88444823]	[498.24295044 318.64529419 0.93070608]	[444.3453064 318.76132202 0.85685402]	[516.2043457 316.11883545 0.81213045]	[5.82925049e+02 9.03601440e+02 8.10329914e-01]	[6.00863953e+02 8.93373108e+02 8.34689736e-01]	[5.65047180e+02 8.70220215e+02 7.32450128e-01]	[4.85445068e+02 9.03549438e+02 7.51118958e-01]	[4.67495636e+02 8.95919495e+02 7.42398977e-01]	[4.93084808e+02 8.70223938e+02 8.12325835e-01]
[482.76983643 336.615448 0.93854105]	[482.91235352 387.9045105 0.87057972]	[421.26229858 395.63064575 0.86475438]	[398.15927124 495.64697266 0.86495483]	[377.73919678 585.50384521 0.91183841]	[544.53131104 380.2567749 0.88969994]	[582.85986328 480.19021606 0.89104688]	[598.3192749 564.98510742 0.87411547]	[498.12734985 582.89666748 0.70978904]	[446.9675293 585.51513672 0.68235087]	[462.42477417 729.23040771 0.81189269]	[4.82865540e+02 8.62541992e+02 8.48385215e-01]	[541.89208984 580.29199219 0.70708907]	[564.88909912 723.96063232 0.83729714]	[5.77715149e+02 8.52340698e+02 8.21051180e-01]	[464.96325684 321.19085693 0.88665926]	[498.15994263 318.71078491 0.90569812]	[441.8760376 318.77462769 0.8827135 ]	[516.11053467 316.11395264 0.81612617]	[5.82828552e+02 9.03536804e+02 8.12732756e-01]	[6.00780334e+02 8.93330078e+02 8.29083264e-01]	[5.65016724e+02 8.65054871e+02 7.25303590e-01]	[4.85440033e+02 9.03562744e+02 7.54001677e-01]	[4.67486786e+02 8.95928345e+02 7.43411958e-01]	[4.93069702e+02 8.70197449e+02 8.03590178e-01]
[480.33261108 336.64538574 0.94612885]	[482.80337524 387.94918823 0.8877334 ]	[421.16708374 398.04998779 0.87342614]	[398.0536499 498.16238403 0.86124957]	[377.69171143 587.99438477 0.89762849]	[544.43005371 380.28500366 0.89496356]	[582.76940918 480.2131958 0.87745643]	[595.73052979 564.94122314 0.85669464]	[495.599823 582.94824219 0.70112735]	[444.42205811 588.0022583 0.68582231]	[462.37420654 729.14532471 0.83673739]	[4.82868195e+02 8.62524231e+02 8.47369432e-01]	[541.824646 580.33905029 0.70809805]	[564.89337158 723.96014404 0.84208643]	[5.75184448e+02 8.49705383e+02 8.24274659e-01]	[464.84002686 321.22399902 0.8964839 ]	[495.63973999 318.75219727 0.88047302]	[441.74737549 321.20385742 0.89137065]	[511.04806519 316.17001343 0.81388128]	[5.82751404e+02 8.98406067e+02 8.31378222e-01]	[5.98249207e+02 8.90818787e+02 8.32491755e-01]	[5.64978455e+02 8.54867615e+02 7.62951434e-01]	[4.85419037e+02 9.03574829e+02 7.50976980e-01]	[4.67471405e+02 8.95932922e+02 7.41465032e-01]	[4.93097900e+02 8.70176758e+02 8.09288144e-01]
[480.23535156 336.67962646 0.9488458 ]	[480.36761475 390.47305298 0.89604342]	[418.71936035 398.08917236 0.87495166]	[395.58358765 498.14013672 0.8411687 ]	[377.65267944 585.55487061 0.90718395]	[544.32385254 380.30523682 0.89761019]	[580.25671387 477.72912598 0.85264891]	[593.13433838 564.91937256 0.85601413]	[493.03414917 582.92559814 0.71058381]	[444.31588745 587.98718262 0.70383978]	[462.33560181 729.08850098 0.84087223]	[4.82862579e+02 8.59986938e+02 8.45318556e-01]	[541.75408936 580.31829834 0.70827007]	[564.90661621 723.97790527 0.84260368]	[5.70114624e+02 8.47082642e+02 8.11074793e-01]	[462.34887695 321.2684021 0.9002192 ]	[493.05722046 318.78305054 0.86494941]	[439.3057251 318.71948242 0.88938808]	[508.45959473 316.13604736 0.8192606 ]	[5.77778931e+02 8.93347961e+02 8.64082277e-01]	[5.93132874e+02 8.88185730e+02 8.21599662e-01]	[5.64936768e+02 8.52249878e+02 7.77687073e-01]	[4.85403595e+02 9.03540527e+02 7.47902751e-01]	[4.67462616e+02 8.95891418e+02 7.49098718e-01]	[4.93104462e+02 8.70119934e+02 8.08777034e-01]
[480.15866089 336.69857788 0.94222552]	[480.26754761 392.99768066 0.89837372]	[418.64324951 398.16363525 0.87377965]	[395.51608276 498.21548462 0.84252012]	[377.58068848 588.01379395 0.89950043]	[541.85595703 380.3197937 0.89111382]	[577.74328613 477.71279907 0.83899939]	[590.57562256 564.90594482 0.86231214]	[490.49462891 585.40002441 0.71395731]	[441.86486816 588.06872559 0.70515621]	[462.30450439 729.17590332 0.82811046]	[4.82856354e+02 8.59953918e+02 8.45543623e-01]	[541.71264648 582.82421875 0.7118786 ]	[564.9296875 726.51806641 0.85069895]	[565.06951904 836.87304688 0.8450318 ]	[462.23272705 323.72650146 0.90042067]	[490.49462891 321.15585327 0.86648798]	[439.22531128 321.15621948 0.86876172]	[505.96658325 318.54043579 0.81875128]	[5.72644592e+02 8.90731201e+02 8.52291524e-01]	[5.88053955e+02 8.80527893e+02 7.92517483e-01]	[5.62346191e+02 8.47153503e+02 7.46003866e-01]	[4.85402527e+02 9.03540405e+02 7.67238677e-01]	[4.67463562e+02 8.95875610e+02 7.64938891e-01]	[4.93119415e+02 8.67705505e+02 7.99620152e-01]
[477.6725769 339.0609436 0.93109602]	[480.18386841 393.07803345 0.90160269]	[418.56466675 398.22421265 0.86694324]	[393.0045166 500.67227173 0.84365761]	[377.49667358 588.07427979 0.87908596]	[541.76269531 382.74145508 0.87206578]	[572.66644287 477.69973755 0.83309388]	[588.04901123 564.90515137 0.88278431]	[487.97869873 585.38018799 0.71799272]	[441.8208313 588.02722168 0.71644938]	[462.26028442 729.20928955 0.82265407]	[4.82859039e+02 8.57455688e+02 8.44164729e-01]	[539.25830078 582.79656982 0.69764179]	[564.93255615 726.64941406 0.87796742]	[564.89483643 831.80438232 0.88621849]	[459.77294922 323.78717041 0.90022707]	[485.4927063 321.19903564 0.87252134]	[439.07568359 321.18338013 0.82270515]	[505.87820435 318.57714844 0.80733782]	[5.65057312e+02 8.85599243e+02 8.44188154e-01]	[5.85437744e+02 8.75317383e+02 8.13424289e-01]	[5.59805054e+02 8.41972229e+02 6.57461166e-01]	[4.85384064e+02 9.01054932e+02 7.69092321e-01]	[4.67448395e+02 8.95866943e+02 7.68258154e-01]	[4.95614838e+02 8.67672485e+02 7.94083714e-01]
[477.6109314 339.12347412 0.91449732]	[480.15829468 395.51580811 0.89917231]	[418.56600952 398.25396729 0.8702575 ]	[390.45269775 500.76968384 0.85886085]	[375.0675354 590.59503174 0.85611248]	[541.70910645 382.79736328 0.85508144]	[572.65228271 480.11895752 0.83887434]	[588.01599121 564.98492432 0.88463277]	[487.95281982 585.39355469 0.72472823]	[441.81808472 588.02276611 0.7223438 ]	[462.20901489 729.14874268 0.82473779]	[4.82865112e+02 8.59953369e+02 8.42830300e-01]	[539.23779297 582.80566406 0.7023381 ]	[562.45727539 726.59375 0.86587191]	[562.33349609 829.21099854 0.88585424]	[459.70297241 326.32473755 0.89083481]	[485.43066406 321.27328491 0.8734805 ]	[436.54867554 321.2883606 0.80474192]	[503.48260498 318.61776733 0.80865759]	[5.62443970e+02 8.77936035e+02 8.63833427e-01]	[5.82759338e+02 8.72744568e+02 8.28547239e-01]	[5.52081360e+02 8.34338684e+02 6.18542016e-01]	[4.85391418e+02 9.03575134e+02 7.65403569e-01]	[4.67462067e+02 8.95918091e+02 7.68035531e-01]	[4.95612610e+02 8.67694824e+02 7.94188857e-01]
[475.11175537 339.28439331 0.88598752]	[480.10369873 395.55203247 0.89599717]	[416.13525391 400.67324829 0.86667854]	[387.89523315 500.77426147 0.86627448]	[375.06329346 590.57159424 0.85961396]	[539.22869873 382.78076172 0.84834659]	[572.66998291 480.13208008 0.84376615]	[587.99365234 564.98400879 0.89066678]	[487.95327759 585.41925049 0.72499591]	[441.81530762 588.04937744 0.72151446]	[462.21252441 729.13897705 0.82259011]	[4.82866913e+02 8.59951538e+02 8.42284322e-01]	[539.23681641 582.84643555 0.70606959]	[562.45819092 726.59466553 0.86623895]	[562.33465576 829.21051025 0.88662887]	[459.62683105 331.43945312 0.89871192]	[482.97879028 326.32543945 0.87597656]	[434.01550293 328.89831543 0.78473401]	[503.35858154 321.15087891 0.79976869]	[5.62444092e+02 8.77936035e+02 8.65147173e-01]	[5.82761292e+02 8.72743225e+02 8.28801453e-01]	[5.52085876e+02 8.34338135e+02 6.20551586e-01]	[4.85389893e+02 9.03590515e+02 7.67588496e-01]	[4.67459137e+02 8.95926025e+02 7.67924666e-01]	[4.95616791e+02 8.67693970e+02 7.94728518e-01]
[475.11209106 339.28543091 0.88567549]	[477.74136353 395.55303955 0.89486641]	[416.13327026 400.67175293 0.86609608]	[387.91030884 500.77896118 0.86723959]	[375.01071167 590.64703369 0.84526956]	[539.22631836 382.78314209 0.8471778 ]	[572.66052246 480.11712646 0.83819449]	[587.96551514 564.95355225 0.89856929]	[485.4805603 585.43481445 0.73228061]	[441.76812744 588.08007812 0.7209174 ]	[459.85195923 729.17211914 0.81767005]	[4.82841949e+02 8.59980957e+02 8.41867745e-01]	[536.74194336 582.85693359 0.70160204]	[562.36401367 729.08538818 0.84626824]	[554.68469238 813.79614258 0.8144266 ]	[459.62677002 331.43682861 0.8986972 ]	[482.9800415 326.32217407 0.87568855]	[434.01751709 328.89508057 0.78501481]	[503.3586731 321.1456604 0.80112594]	[5.57262146e+02 8.70285828e+02 8.11180949e-01]	[5.72588379e+02 8.62527771e+02 7.42683351e-01]	[5.44427612e+02 8.21479126e+02 6.56382680e-01]	[4.85451752e+02 9.03620056e+02 7.70723939e-01]	[4.69974731e+02 8.95946838e+02 7.70501792e-01]	[4.93066071e+02 8.70116699e+02 7.95452416e-01]
[469.95513916 341.80233765 0.85189587]	[477.63244629 398.06973267 0.90184808]	[416.03103638 400.84353638 0.84133255]	[385.38479614 503.24874878 0.87367988]	[372.55224609 598.31634521 0.8455835 ]	[536.73083496 385.35604858 0.81428778]	[572.60253906 480.13781738 0.84583932]	[588.00238037 564.96630859 0.88863683]	[485.42840576 587.99273682 0.72389263]	[441.71932983 593.1618042 0.70735425]	[459.7618103 734.26605225 0.81053704]	[4.82801025e+02 8.59936035e+02 8.38894963e-01]	[536.64794922 585.41314697 0.70241612]	[557.25457764 731.7177124 0.76322412]	[544.42193604 806.1104126 0.86544788]	[457.14712524 334.0423584 0.90084553]	[482.73358154 331.48980713 0.9138211 ]	[431.53427124 334.0557251 0.81691432]	[500.77526855 328.88214111 0.82804251]	[5.41929504e+02 8.59986206e+02 8.06434512e-01]	[5.62294373e+02 8.52232422e+02 7.85954595e-01]	[5.41715027e+02 8.08560486e+02 6.25240624e-01]	[4.85466705e+02 9.01059509e+02 7.81835794e-01]	[4.69997589e+02 8.95906677e+02 7.80416012e-01]	[4.93056213e+02 8.67680420e+02 7.73333549e-01]
[467.3927002 344.31912231 0.84963512]	[475.15911865 398.14807129 0.89679629]	[413.57321167 403.32125854 0.82908618]	[385.39331055 503.34552002 0.86395067]	[372.54772949 600.80969238 0.85656422]	[536.66748047 387.86694336 0.80684328]	[572.62200928 480.18441772 0.85242987]	[588.04364014 564.95068359 0.88110977]	[485.42199707 588.01623535 0.72219908]	[441.74978638 595.67407227 0.70696247]	[459.76031494 734.30230713 0.80273014]	[4.82801727e+02 8.59997009e+02 8.38893652e-01]	[534.13879395 585.42022705 0.69805008]	[549.52575684 731.72088623 0.75324053]	[541.79522705 793.32879639 0.85853541]	[454.64584351 336.49093628 0.90538329]	[480.31433105 333.98242188 0.92828012]	[428.92538452 334.06155396 0.81111199]	[500.72802734 323.81341553 0.83113301]	[5.34163147e+02 8.52332642e+02 7.85457432e-01]	[5.47019531e+02 8.49598877e+02 7.72000253e-01]	[5.29048523e+02 7.93273743e+02 6.20226860e-01]	[4.85470306e+02 9.03590027e+02 7.70797491e-01]	[4.70007599e+02 8.95961792e+02 7.66258717e-01]	[4.93114014e+02 8.67704956e+02 7.84689844e-01]
[464.88088989 349.38070679 0.85555315]	[475.09915161 398.23309326 0.89026952]	[413.54174805 405.84933472 0.81643105]	[385.39031982 505.87619019 0.84921032]	[372.5369873 600.88659668 0.8641699 ]	[534.17980957 390.46350098 0.79929382]	[572.67364502 480.30862427 0.86233234]	[588.08502197 565.06292725 0.86175299]	[485.36270142 590.55053711 0.72030598]	[441.70889282 595.75158691 0.70917732]	[459.72583008 739.35522461 0.79907137]	[4.82769196e+02 8.62510620e+02 8.47895682e-01]	[531.5859375 585.48687744 0.69957006]	[547.01141357 744.4743042 0.7615931 ]	[539.29656982 788.17724609 0.85322511]	[452.07263184 336.59738159 0.91141146]	[480.24298096 336.4446106 0.93650806]	[426.39639282 336.51086426 0.82415438]	[500.69485474 326.3699646 0.81419218]	[5.23920959e+02 8.49621399e+02 8.38426948e-01]	[5.41878723e+02 8.39471313e+02 7.45296121e-01]	[5.26479553e+02 7.85553955e+02 6.53585792e-01]	[4.85454895e+02 9.01067810e+02 7.61343002e-01]	[4.69978180e+02 8.95922241e+02 7.62906849e-01]	[4.90511505e+02 8.70115417e+02 7.88371444e-01]
[462.45166016 351.96807861 0.87057602]	[472.55090332 400.6859436 0.88616246]	[410.95892334 410.96548462 0.7963146 ]	[387.86453247 505.93637085 0.84521312]	[374.97201538 603.27764893 0.86688477]	[534.14752197 393.06158447 0.80743957]	[572.6595459 482.73834229 0.85118979]	[588.12438965 567.56396484 0.83826005]	[485.34347534 590.59338379 0.71891183]	[441.71176147 598.28527832 0.71258742]	[459.72393799 741.89123535 0.80750388]	[4.82716156e+02 8.59992920e+02 8.40211511e-01]	[531.53582764 585.51867676 0.69976246]	[546.93041992 744.519104 0.7960189 ]	[5.39165649e+02 7.80450867e+02 7.80408561e-01]	[451.98745728 336.69204712 0.90918934]	[480.18692017 336.51733398 0.94793147]	[426.41253662 336.66308594 0.83468139]	[500.65686035 328.89941406 0.83102071]	[5.21371277e+02 8.39419006e+02 7.80901253e-01]	[5.39219788e+02 8.31798950e+02 7.37315416e-01]	[5.23971313e+02 7.72734375e+02 6.72838509e-01]	[4.85393188e+02 9.03548950e+02 7.61564195e-01]	[4.67432159e+02 8.95935181e+02 7.57162988e-01]	[4.87980225e+02 8.70127991e+02 7.70006716e-01]
[462.41687012 354.50912476 0.90247536]	[470.04574585 400.80587769 0.87065208]	[408.4571228 413.58981323 0.80279869]	[387.85516357 508.49227905 0.83101296]	[375.07406616 603.43457031 0.90146095]	[534.11071777 395.59759521 0.82067788]	[572.63043213 482.73513794 0.85033226]	[590.57061768 570.0411377 0.82916045]	[482.97235107 593.14398193 0.717933 ]	[441.72848511 600.78430176 0.71242857]	[459.65148926 739.37811279 0.79147333]	[4.80373260e+02 8.60005310e+02 8.54667068e-01]	[529.04382324 588.00878906 0.69189709]	[546.95489502 747.00280762 0.80403531]	[526.51019287 767.71160889 0.78410363]	[449.48568726 339.0977478 0.91037941]	[480.15966797 336.56243896 0.95105827]	[426.36779785 339.12866211 0.84511387]	[498.24124146 328.93832397 0.82375896]	[5.21281921e+02 8.29150024e+02 7.55228996e-01]	[5.31569702e+02 8.21465271e+02 6.37302637e-01]	[5.21300049e+02 7.59896973e+02 6.82397962e-01]	[4.85417297e+02 9.03540405e+02 7.56384730e-01]	[4.67465912e+02 8.95969482e+02 7.48512924e-01]	[4.85496368e+02 8.70195496e+02 7.61606455e-01]
[462.36715698 357.04901123 0.92246938]	[470.04730225 403.30203247 0.85004687]	[410.97119141 416.09829712 0.81363702]	[385.37814331 511.07531738 0.82692611]	[377.52612305 605.93652344 0.92066336]	[534.10296631 398.13000488 0.84239399]	[572.63665771 482.90777588 0.82949275]	[588.11193848 577.75927734 0.84144807]	[482.927948 593.14984131 0.72055155]	[441.71670532 600.81085205 0.71483898]	[459.6390686 741.89935303 0.77752191]	[4.82759064e+02 8.65075684e+02 8.51286471e-01]	[526.48962402 588.0246582 0.69031864]	[544.44744873 746.95361328 0.82386076]	[523.76287842 762.51361084 0.77122086]	[446.96438599 339.27526855 0.88514334]	[477.74111938 339.07632446 0.94361323]	[423.90435791 339.25186157 0.83493078]	[498.15841675 334.02645874 0.80566347]	[5.05994293e+02 8.11170288e+02 7.19240904e-01]	[5.21247070e+02 8.08579224e+02 7.36301720e-01]	[5.18722717e+02 7.52175476e+02 6.31018758e-01]	[4.85412994e+02 9.01038452e+02 7.55487561e-01]	[4.67461426e+02 8.95958984e+02 7.48944104e-01]	[4.88026123e+02 8.70317810e+02 7.49338388e-01]
[462.36715698 357.04931641 0.92248607]	[470.04632568 403.30337524 0.8500461 ]	[410.97210693 416.09899902 0.81372994]	[385.37927246 511.07241821 0.82698852]	[377.5246582 605.93591309 0.92023104]	[534.10180664 398.13052368 0.84251577]	[572.63677979 482.9083252 0.82978898]	[588.11676025 577.75152588 0.83931285]	[482.92630005 593.15093994 0.71984786]	[441.7144165 600.80584717 0.71428609]	[459.61108398 739.39099121 0.77163315]	[4.82757019e+02 8.65074158e+02 8.51476729e-01]	[526.49261475 588.0289917 0.6890859 ]	[544.42889404 746.9564209 0.82475781]	[523.76855469 762.51123047 0.76493818]	[446.96530151 339.2741394 0.88530582]	[477.74075317 339.07510376 0.94364786]	[423.90350342 339.25143433 0.83508801]	[498.15661621 334.0241394 0.80636972]	[5.05992157e+02 8.11177185e+02 7.11878777e-01]	[5.21239746e+02 8.08586487e+02 7.29233623e-01]	[5.18733459e+02 7.52176697e+02 6.29658103e-01]	[4.85414429e+02 9.01037598e+02 7.54694223e-01]	[4.67463074e+02 8.95960083e+02 7.48147011e-01]	[4.88022217e+02 8.70318359e+02 7.49750733e-01]
[462.38839722 357.12765503 0.92815858]	[470.0340271 403.40103149 0.83573794]	[410.99029541 418.55880737 0.82084882]	[387.86099243 513.58843994 0.82401747]	[377.52127075 605.95556641 0.92338735]	[531.59936523 398.20669556 0.85397434]	[572.59106445 485.36224365 0.82180691]	[588.07147217 580.24700928 0.85976714]	[482.87234497 598.2991333 0.73130935]	[439.32012939 603.37176514 0.73296094]	[459.59033203 741.97790527 0.77571189]	[4.82824646e+02 8.65065674e+02 8.36191595e-01]	[526.48590088 595.66809082 0.67335922]	[541.87884521 744.49249268 0.78718114]	[5.21376465e+02 7.62512512e+02 6.64023638e-01]	[449.44485474 341.70834351 0.87521493]	[480.11968994 339.17150879 0.93893588]	[423.89666748 339.28601074 0.82965654]	[498.16766357 336.49880981 0.82527125]	[5.00773743e+02 8.00984741e+02 4.54704702e-01]	[5.05956024e+02 8.05991577e+02 4.80492890e-01]	[5.18694031e+02 7.54770752e+02 5.41147232e-01]	[4.85434570e+02 9.03588440e+02 7.54370332e-01]	[4.69970490e+02 8.98428467e+02 7.36085534e-01]	[4.93051300e+02 8.70303528e+02 7.41128683e-01]
[462.39886475 357.19711304 0.92497396]	[472.52987671 405.90325928 0.82873142]	[413.49536133 418.60665894 0.82984334]	[387.86004639 516.18243408 0.83076608]	[377.51586914 605.99920654 0.91989613]	[531.62432861 398.25970459 0.85418999]	[570.12658691 485.41674805 0.80856198]	[588.01263428 582.77069092 0.88733739]	[482.92453003 600.76751709 0.72767258]	[441.6963501 603.40203857 0.73325753]	[459.684021 744.52630615 0.79749811]	[4.82797821e+02 8.65047485e+02 8.39853048e-01]	[526.54919434 595.71105957 0.66910052]	[541.8760376 746.99688721 0.80124223]	[5.00732513e+02 7.90657410e+02 4.22430366e-01]	[449.4458313 341.79397583 0.86221617]	[480.13238525 339.26071167 0.92766702]	[423.86474609 339.29263306 0.83443421]	[498.19540405 336.52728271 0.84490514]	[4.95642273e+02 7.95848267e+02 1.37963474e-01]	[0. 0. 0.]	[0. 0. 0.]	[4.85449554e+02 9.01013550e+02 7.62711704e-01]	[4.69978455e+02 8.95940430e+02 7.50534296e-01]	[4.90534668e+02 8.70299561e+02 7.16676831e-01]
[462.39123535 359.5904541 0.92231953]	[472.56793213 408.4637146 0.82436836]	[413.53005981 418.64938354 0.8394503 ]	[385.3934021 518.6829834 0.84613138]	[377.50189209 606.0760498 0.90952355]	[534.11651611 400.67666626 0.85470074]	[572.63366699 493.07781982 0.7932893 ]	[585.5994873 582.92285156 0.89656937]	[482.91503906 603.31451416 0.73817182]	[441.67575073 603.48706055 0.7283324 ]	[459.74093628 747.04296875 0.77950889]	[4.82792450e+02 8.65072083e+02 8.44541252e-01]	[528.98199463 600.78979492 0.674272 ]	[541.94958496 749.56036377 0.80725729]	[5.05953796e+02 7.67600952e+02 4.73984778e-01]	[449.44515991 344.2467041 0.8540116 ]	[480.15026855 341.67926025 0.92671603]	[423.86303711 339.29470825 0.86631721]	[498.22018433 336.63226318 0.90014851]	[5.00760254e+02 7.90690186e+02 3.82186264e-01]	[5.03363464e+02 7.90673645e+02 4.12151843e-01]	[5.08468628e+02 7.52193359e+02 3.59340429e-01]	[4.85451508e+02 9.01046753e+02 7.64436841e-01]	[4.69977386e+02 8.95958008e+02 7.48589218e-01]	[4.90532562e+02 8.70301819e+02 7.44074464e-01]
[462.4006958 359.57571411 0.922768 ]	[472.56555176 408.46508789 0.82390761]	[413.53405762 418.65002441 0.84010911]	[385.40029907 518.65612793 0.83627445]	[377.50100708 606.07220459 0.91070205]	[534.10736084 400.68591309 0.85320067]	[572.62658691 493.05117798 0.78620636]	[585.597229 582.92462158 0.89977235]	[482.90875244 600.86749268 0.7395466 ]	[441.67398071 603.4654541 0.73380715]	[459.72451782 744.52288818 0.76947224]	[4.82796112e+02 8.65059570e+02 8.43762577e-01]	[528.97393799 600.75946045 0.67215264]	[541.93792725 747.14263916 0.80366313]	[5.03403534e+02 7.72704895e+02 4.88388449e-01]	[449.46481323 344.26675415 0.85276121]	[480.14324951 341.68585205 0.92226321]	[423.86517334 341.69436646 0.84495467]	[498.20700073 336.63598633 0.87131083]	[4.98226379e+02 7.90825745e+02 3.25689465e-01]	[5.00885132e+02 7.93267273e+02 3.78709435e-01]	[5.05955780e+02 7.57308777e+02 3.62138093e-01]	[4.85467316e+02 9.01033325e+02 7.62787282e-01]	[4.69988281e+02 8.95953735e+02 7.48997211e-01]	[4.90526733e+02 8.70299072e+02 7.39704490e-01]
[462.43237305 359.76260376 0.90589046]	[472.58654785 416.0506897 0.84718275]	[413.55935669 421.16732788 0.85015309]	[385.40396118 518.74749756 0.84999895]	[375.00845337 608.52374268 0.87452096]	[534.12872314 400.86688232 0.8291918 ]	[572.60083008 498.134552 0.81162286]	[585.49157715 585.48272705 0.9188357 ]	[482.83731079 603.41864014 0.76551443]	[439.31436157 606.0090332 0.73633325]	[459.80758667 747.04663086 0.77091473]	[4.82770264e+02 8.62519226e+02 8.43091249e-01]	[526.44262695 600.8782959 0.71000147]	[541.84405518 747.10559082 0.81091714]	[4.98181793e+02 7.67516357e+02 5.74795663e-01]	[449.49645996 349.45437622 0.84086019]	[480.16958618 346.8074646 0.89724171]	[423.88867188 346.85147095 0.80373108]	[500.65795898 339.206604 0.85884339]	[4.87976379e+02 7.90701538e+02 2.76437342e-01]	[4.95630554e+02 7.90668091e+02 3.38856220e-01]	[5.00740356e+02 7.49692139e+02 3.56928915e-01]	[4.85478302e+02 8.98498230e+02 7.68749237e-01]	[4.69957703e+02 8.95908142e+02 7.56098628e-01]	[4.90504944e+02 8.70236206e+02 7.16847897e-01]
[464.822052 359.82440186 0.89784175]	[475.07168579 416.10366821 0.85758567]	[413.57833862 421.20910645 0.85407609]	[385.40011597 521.22064209 0.86281931]	[372.50863647 611.07250977 0.84861678]	[534.16967773 403.30270386 0.82218945]	[570.12200928 498.21209717 0.82453108]	[585.45672607 585.55969238 0.91446102]	[482.89334106 605.94451904 0.74896842]	[441.69952393 608.53039551 0.71522731]	[459.78433228 747.0501709 0.76930243]	[4.82775360e+02 8.62509399e+02 8.38746607e-01]	[526.51245117 603.42120361 0.70835006]	[541.81439209 749.578125 0.81358111]	[4.95631927e+02 7.67546692e+02 5.15882194e-01]	[451.98999023 352.00750732 0.85050839]	[480.17446899 346.88879395 0.89530683]	[423.90872192 349.40130615 0.79431033]	[500.65481567 339.25198364 0.84440714]	[4.87977509e+02 7.88182739e+02 2.36180753e-01]	[4.95599274e+02 7.88201050e+02 2.85387456e-01]	[4.47011627e+02 7.72739258e+02 7.25285187e-02]	[4.85459229e+02 8.98499512e+02 7.74271965e-01]	[4.67472626e+02 8.95904602e+02 7.62986600e-01]	[4.90541687e+02 8.70231750e+02 7.15963960e-01]
[464.87268066 362.28103638 0.88132143]	[475.13778687 418.53738403 0.87736964]	[416.02340698 421.25970459 0.85526341]	[385.37185669 521.26263428 0.87373072]	[372.45553589 613.64001465 0.83294111]	[536.66040039 405.82226562 0.81332117]	[570.11413574 498.2718811 0.8401401 ]	[585.46929932 587.98718262 0.90146929]	[482.89111328 606.03845215 0.74571693]	[439.32009888 608.61865234 0.70414531]	[459.79296875 747.07159424 0.78076172]	[4.82772766e+02 8.65068115e+02 8.44524980e-01]	[526.52606201 605.90643311 0.71052158]	[541.8838501 749.76513672 0.81628025]	[5.00699249e+02 7.57342773e+02 5.66180348e-01]	[452.06100464 354.53942871 0.87450576]	[480.21447754 351.92337036 0.90061712]	[426.41015625 354.50476074 0.79727322]	[500.67718506 344.25750732 0.83295226]	[4.90534393e+02 7.85590210e+02 3.23024720e-01]	[4.93123230e+02 7.85534241e+02 3.43542218e-01]	[4.98213501e+02 7.46983826e+02 3.49053353e-01]	[4.85473267e+02 9.00980896e+02 7.70220995e-01]	[4.67492310e+02 8.95929626e+02 7.56955683e-01]	[4.90522491e+02 8.70294922e+02 7.26917803e-01]
[464.88647461 362.33898926 0.87199908]	[475.1227417 418.58700562 0.88355684]	[413.5814209 421.31604004 0.84679157]	[385.34915161 521.2802124 0.87931633]	[369.98590088 616.21154785 0.8253901 ]	[536.65045166 405.89593506 0.80445367]	[570.11816406 500.7026062 0.84997511]	[585.47265625 588.05395508 0.89222246]	[482.85394287 605.95605469 0.75430042]	[439.31170654 608.53051758 0.7175433 ]	[459.79260254 747.06158447 0.7840901 ]	[4.82780334e+02 8.65087158e+02 8.42862189e-01]	[526.46051025 603.42871094 0.71542776]	[541.87548828 752.21575928 0.81227636]	[5.00775269e+02 7.52282043e+02 5.72293639e-01]	[454.56274414 356.95300293 0.88753963]	[480.23327637 352.02597046 0.9111287 ]	[426.42749023 354.52020264 0.79159975]	[500.67825317 344.34503174 0.82819277]	[4.95610962e+02 7.85503601e+02 3.41462642e-01]	[4.95685974e+02 7.82981384e+02 3.53866667e-01]	[4.98216278e+02 7.44451843e+02 3.40028554e-01]	[4.85459229e+02 9.00990662e+02 7.68929243e-01]	[4.67477753e+02 8.95929993e+02 7.57339299e-01]	[4.90539490e+02 8.70313110e+02 7.24221706e-01]
[464.89309692 364.87390137 0.85208356]	[475.11843872 418.62631226 0.88943398]	[413.54928589 421.37414551 0.83922112]	[385.35565186 521.35931396 0.90260732]	[369.97357178 616.2701416 0.82238984]	[536.64013672 405.91366577 0.81438547]	[570.10845947 500.79766846 0.87484193]	[585.50164795 590.56384277 0.8625083 ]	[482.79916382 608.56011963 0.75775546]	[439.26419067 613.69708252 0.69920665]	[459.78509521 749.60516357 0.795237 ]	[4.82767792e+02 8.65102173e+02 8.35990489e-01]	[524.01885986 605.93847656 0.72863793]	[541.8659668 759.89837646 0.78825563]	[5.03281158e+02 7.49619019e+02 4.77389961e-01]	[454.60131836 357.01251221 0.90746325]	[480.25894165 354.51620483 0.92647964]	[426.42825317 352.03369141 0.80210483]	[500.71435547 344.26663208 0.87226206]	[5.08502563e+02 7.70279785e+02 3.37200880e-01]	[5.03427429e+02 7.70171143e+02 3.11910868e-01]	[4.98244659e+02 7.41957275e+02 2.74599850e-01]	[4.85463287e+02 9.01002808e+02 7.72100091e-01]	[4.67475952e+02 8.95920105e+02 7.57452250e-01]	[4.90518280e+02 8.70303223e+02 7.07292318e-01]
[464.92190552 367.41992188 0.84836709]	[475.13928223 418.67214966 0.8961885 ]	[413.57122803 423.79745483 0.83272064]	[385.36764526 523.77429199 0.89130956]	[369.9168396 618.77722168 0.82883209]	[536.64044189 408.47668457 0.80292666]	[570.11669922 500.81945801 0.87530339]	[585.49230957 590.55181885 0.87177938]	[482.79058838 608.53656006 0.7581383 ]	[439.2668457 611.14953613 0.70188397]	[459.74468994 749.57885742 0.79307592]	[4.82759918e+02 8.65071289e+02 8.34737301e-01]	[524.01696777 605.94433594 0.72869641]	[541.8394165 759.90863037 0.79579616]	[5.00880981e+02 7.49596252e+02 5.64923763e-01]	[454.61758423 357.0909729 0.91571903]	[480.27618408 354.59570312 0.93447852]	[426.43240356 354.47402954 0.79130226]	[500.73937988 341.79211426 0.86623073]	[5.05887756e+02 7.72755920e+02 4.07062471e-01]	[5.03384735e+02 7.70188721e+02 3.89828354e-01]	[4.98171417e+02 7.39358154e+02 3.25640678e-01]	[4.85455963e+02 9.00993652e+02 7.71663368e-01]	[4.67463928e+02 8.95912292e+02 7.60028958e-01]	[4.90506866e+02 8.70288147e+02 7.01255500e-01]
[464.94390869 372.44464111 0.84708911]	[475.11361694 421.1539917 0.8968997 ]	[413.52133179 426.44393921 0.80183005]	[385.38955688 523.90539551 0.89126235]	[369.93103027 621.30560303 0.84109193]	[536.652771 413.50509644 0.81812268]	[570.0692749 500.84442139 0.87994009]	[585.51220703 590.59985352 0.86362243]	[482.82962036 611.11199951 0.74818397]	[439.30697632 616.2310791 0.697882 ]	[459.80322266 749.67132568 0.80767345]	[4.82738983e+02 8.65112366e+02 8.39542627e-01]	[526.39727783 606.07452393 0.71629798]	[541.79119873 764.97003174 0.80543816]	[5.00859741e+02 7.47052368e+02 4.98643249e-01]	[454.59411621 357.1857605 0.92252302]	[480.30096436 357.01257324 0.9504416 ]	[428.93951416 357.07382202 0.82407856]	[500.76123047 344.33374023 0.8647626 ]	[5.11048309e+02 7.70119263e+02 4.05299485e-01]	[5.05971832e+02 7.67565735e+02 3.47174764e-01]	[4.93111115e+02 7.34251160e+02 2.57530838e-01]	[4.85449646e+02 9.00979004e+02 7.70706952e-01]	[4.67459564e+02 8.95906555e+02 7.61588812e-01]	[4.88015900e+02 8.70309082e+02 7.06297874e-01]
[464.95492554 372.47628784 0.84704399]	[475.12442017 421.19958496 0.89473832]	[413.50939941 428.96185303 0.79372996]	[385.39651489 523.95983887 0.88648456]	[369.95709229 621.35748291 0.84934914]	[536.67907715 413.57727051 0.8265295 ]	[570.0824585 500.88464355 0.87491083]	[585.53796387 593.1192627 0.85362339]	[482.80657959 611.11083984 0.76145667]	[439.29119873 616.23468018 0.70788932]	[459.81732178 749.69012451 0.809762 ]	[4.82742218e+02 8.65126892e+02 8.40231597e-01]	[523.99273682 606.07354736 0.72468925]	[541.7633667 765.00463867 0.81800365]	[5.00856079e+02 7.41961487e+02 3.89717668e-01]	[454.6131897 357.21850586 0.91951394]	[480.30456543 357.06243896 0.96201921]	[428.97201538 357.12530518 0.82723194]	[500.75158691 346.86676025 0.85211408]	[5.18759399e+02 7.67556030e+02 3.45082313e-01]	[5.2644696e+02 7.5737323e+02 2.5538680e-01]	[4.88023468e+02 7.29142639e+02 1.82882816e-01]	[4.85455933e+02 8.98516296e+02 7.70937383e-01]	[4.67458923e+02 8.95900818e+02 7.65940547e-01]	[4.88024994e+02 8.70315857e+02 7.12891102e-01]
[464.95040894 372.47747803 0.84765136]	[475.12304688 421.19943237 0.896402 ]	[413.51287842 428.9581604 0.79564625]	[385.39837646 523.9576416 0.8862223 ]	[369.95904541 621.3581543 0.84954292]	[536.67504883 413.58786011 0.82723677]	[570.07769775 500.87695312 0.87734139]	[585.53649902 593.11108398 0.8528142 ]	[482.80334473 611.12091064 0.76015902]	[439.28729248 616.23706055 0.70744693]	[459.81048584 749.67449951 0.81101811]	[4.82737640e+02 8.67569641e+02 8.43999028e-01]	[523.98986816 608.50238037 0.72472888]	[541.75909424 765.00683594 0.81394333]	[5.00853516e+02 7.44434937e+02 3.90056670e-01]	[454.60968018 357.21694946 0.92163301]	[480.30444336 357.06262207 0.96301949]	[428.97421265 357.12380981 0.83025181]	[500.75140381 346.86917114 0.85568035]	[5.18760010e+02 7.67574585e+02 3.41558665e-01]	[5.26448914e+02 7.57388306e+02 2.51987964e-01]	[4.88025421e+02 7.29151001e+02 1.86367869e-01]	[4.85455719e+02 9.00993286e+02 7.72625566e-01]	[4.67465942e+02 8.95923828e+02 7.64038444e-01]	[4.88013184e+02 8.70331177e+02 7.15451002e-01]
[464.94406128 372.53070068 0.85325396]	[475.11715698 421.24621582 0.8867836 ]	[411.03152466 431.55975342 0.79952276]	[387.8800354 523.99963379 0.87446511]	[369.98626709 623.79882812 0.85819387]	[536.68865967 416.03152466 0.81982416]	[570.07116699 503.2835083 0.87051773]	[585.56494141 595.68341064 0.85221714]	[482.85418701 611.09259033 0.75640565]	[441.6914978 616.23968506 0.70973992]	[459.79034424 749.70458984 0.80906415]	[4.82733063e+02 8.65141541e+02 8.43409300e-01]	[526.39196777 606.04931641 0.72506458]	[541.74731445 765.04425049 0.8138181 ]	[5.03436340e+02 7.39361328e+02 2.63073593e-01]	[454.61764526 359.56018066 0.92313546]	[480.32006836 357.10119629 0.96720827]	[431.46755981 357.18603516 0.85446566]	[500.76803589 349.40890503 0.85553259]	[5.23805908e+02 7.67465332e+02 2.88281918e-01]	[5.39258911e+02 7.54764771e+02 2.41247997e-01]	[4.95650696e+02 7.36828308e+02 1.22839801e-01]	[4.85459381e+02 9.00992371e+02 7.72436023e-01]	[4.67475586e+02 8.95925049e+02 7.63997376e-01]	[4.88019440e+02 8.70328918e+02 7.18808591e-01]
[464.94314575 372.52737427 0.85216802]	[475.1171875 421.24954224 0.88730717]	[411.02978516 431.56106567 0.7991007 ]	[387.88070679 524.00396729 0.87401468]	[369.98062134 623.79614258 0.85837471]	[536.68640137 416.03985596 0.82124901]	[570.06854248 503.28283691 0.87028974]	[585.56707764 595.69580078 0.85198969]	[482.85787964 611.0970459 0.7552219 ]	[441.69235229 616.24420166 0.70877588]	[459.78729248 749.71807861 0.80595601]	[4.82730042e+02 8.65128479e+02 8.42090547e-01]	[526.39709473 606.05334473 0.72364169]	[541.75439453 765.06304932 0.81779122]	[5.03384308e+02 7.41902771e+02 2.96359688e-01]	[454.61633301 359.55749512 0.92253554]	[480.3197937 357.10214233 0.96732008]	[431.46881104 357.18688965 0.85511941]	[500.76651001 349.43423462 0.85849667]	[5.21373169e+02 7.67507874e+02 2.99520493e-01]	[5.39210205e+02 7.54810059e+02 2.41333082e-01]	[4.93097260e+02 7.36809326e+02 1.39425591e-01]	[4.85463562e+02 9.00974548e+02 7.73992360e-01]	[4.67477905e+02 8.95911682e+02 7.67035365e-01]	[4.88013947e+02 8.70317139e+02 7.16628432e-01]
[464.97674561 375.01223755 0.86307681]	[475.12005615 421.28359985 0.8814702 ]	[413.49871826 434.04214478 0.80388498]	[387.91049194 524.01947021 0.87008899]	[372.50384521 623.84552002 0.87574506]	[536.69946289 416.08816528 0.82823902]	[570.07501221 503.31402588 0.86727268]	[585.59069824 598.22674561 0.85604537]	[482.85125732 611.15594482 0.74811053]	[441.6932373 618.80310059 0.71520466]	[459.74923706 749.75177002 0.80913538]	[4.82737732e+02 8.65140869e+02 8.41586530e-01]	[524.00146484 608.52093506 0.72177941]	[541.75915527 765.07617188 0.81757617]	[5.05955933e+02 7.36802002e+02 2.06781745e-01]	[454.62939453 359.6270752 0.91972351]	[480.32815552 357.13259888 0.97092474]	[431.49017334 359.61535645 0.85905385]	[500.76113892 349.44662476 0.84655851]	[5.23851746e+02 7.67457458e+02 2.75147915e-01]	[5.39307983e+02 7.54803467e+02 2.26709396e-01]	[0. 0. 0.]	[4.85454681e+02 8.98485229e+02 7.76498139e-01]	[4.67473328e+02 8.95890320e+02 7.68068373e-01]	[4.88027588e+02 8.70332886e+02 7.10369587e-01]
[467.45950317 375.08901978 0.86782455]	[475.1656189 421.34442139 0.8806231 ]	[413.53985596 434.08898926 0.81342953]	[387.9362793 526.48638916 0.8551622 ]	[372.48614502 623.93981934 0.88608885]	[536.73626709 416.17080688 0.84321576]	[570.08349609 503.39447021 0.85979688]	[585.60266113 598.24078369 0.85656881]	[482.79223633 616.21923828 0.75543249]	[439.27890015 621.2991333 0.72184205]	[459.77737427 752.26062012 0.7968201 ]	[4.82739227e+02 8.65096436e+02 8.37703049e-01]	[523.96295166 611.10272217 0.71153796]	[541.74713135 767.47003174 0.81024724]	[5.08458191e+02 7.31738464e+02 1.74386546e-01]	[457.07595825 359.66638184 0.92255282]	[482.70904541 357.1796875 0.97229356]	[431.52532959 359.67849731 0.85771745]	[500.77313232 354.49862671 0.84072173]	[5.23902466e+02 7.67512390e+02 2.60631680e-01]	[5.41760620e+02 7.57379944e+02 2.16920406e-01]	[0. 0. 0.]	[4.85446594e+02 8.98488037e+02 7.76322246e-01]	[4.67459106e+02 8.95887085e+02 7.71176994e-01]	[4.90497131e+02 8.70290405e+02 7.07318783e-01]
[467.4730835 377.48446655 0.86937469]	[477.6036377 421.34710693 0.8842628 ]	[413.58343506 434.07583618 0.8166455 ]	[387.91732788 526.47259521 0.85557127]	[372.50726318 623.93157959 0.88623178]	[539.17468262 418.55447388 0.84874678]	[570.07623291 503.38290405 0.85798556]	[585.60253906 598.27026367 0.85913455]	[482.82965088 613.71362305 0.75108254]	[439.29992676 618.83935547 0.71604878]	[459.81137085 752.21325684 0.79769117]	[4.82778900e+02 8.65072510e+02 8.27453017e-01]	[524.00360107 611.07299805 0.70438081]	[541.75427246 767.49938965 0.81605494]	[5.05968719e+02 7.34272522e+02 1.97245032e-01]	[457.08175659 359.68508911 0.92020893]	[482.73260498 357.20285034 0.97288942]	[431.54296875 359.70861816 0.85484123]	[500.79577637 354.59194946 0.86366916]	[5.23879395e+02 7.67524536e+02 2.64449805e-01]	[5.41737366e+02 7.57364197e+02 2.17699260e-01]	[0. 0. 0.]	[4.85460083e+02 8.98471191e+02 7.76909113e-01]	[4.67475250e+02 8.95862732e+02 7.70994246e-01]	[4.90542419e+02 8.70275696e+02 6.91196561e-01]
[truncated: 97 more rows]
