# Supplementary material for: Evaluation of functional tests performance using a camera-based and machine learning approach
Source: PLoS One. 2023 Nov 3;18(11):e0288279. doi: 10.1371/journal.pone.0288279 (PMC10624324; doi:10.1371/journal.pone.0288279)
Supplement: S1 Data — This dataset includes all the extracted keypoints of movements and the associated features and statistics, which were used for the analyses presented in the main manuscript. (ZIP) [file pone.0288279.s001.zip › PLOS_data_28032023/original_movement_data/CSV/000033_SDT_P_crop.csv]

[464.92770386 277.46807861 0.92499357]	[462.37094116 313.39556885 0.89320278]	[403.29446411 316.00009155 0.85878766]	[380.19064331 413.51422119 0.8851341 ]	[380.34143066 500.78240967 0.90430164]	[523.80078125 303.22824097 0.85938859]	[544.55462646 395.54177856 0.83583665]	[559.79418945 480.16455078 0.88998628]	[464.96148682 500.83642578 0.73177892]	[423.86325073 503.32727051 0.72732669]	[436.65249634 634.19836426 0.78514808]	[441.88519287 767.63598633 0.86866343]	[508.47085571 500.78530884 0.72217119]	[503.27200317 631.69244385 0.8204987 ]	[490.56051636 767.68347168 0.82529038]	[454.61184692 262.17166138 0.84723222]	[480.27624512 259.66571045 0.92066365]	[423.88964844 254.40127563 0.80941236]	[495.65625 249.39884949 0.56577927]	[4.93096039e+02 8.08527283e+02 7.30192900e-01]	[5.08514496e+02 8.01004028e+02 6.77034259e-01]	[4.82881042e+02 7.75265503e+02 7.71766424e-01]	[4.41783234e+02 8.00912720e+02 7.18247056e-01]	[4.23870178e+02 7.93247375e+02 7.02867985e-01]	[4.51997345e+02 7.75278503e+02 7.72674263e-01]
[464.92855835 277.46844482 0.92477423]	[462.37130737 313.39584351 0.89326972]	[403.2946167 316.00073242 0.85868716]	[380.19256592 413.51602173 0.88453329]	[380.34042358 500.78173828 0.90462399]	[523.80059814 303.22808838 0.85943085]	[544.55438232 395.54238892 0.83617854]	[559.79449463 480.16461182 0.89005059]	[464.96353149 500.84100342 0.73152256]	[423.86569214 503.33377075 0.726973 ]	[436.65890503 634.17785645 0.78509432]	[441.88656616 767.63830566 0.8685571 ]	[508.47314453 500.78881836 0.72222376]	[503.2739563 631.68127441 0.82179308]	[490.55935669 767.68414307 0.8255291 ]	[454.61221313 262.17260742 0.84717864]	[480.27612305 259.66583252 0.92060298]	[423.88989258 254.40255737 0.80905288]	[495.65643311 249.39746094 0.56560338]	[4.93091095e+02 8.08523010e+02 7.30300188e-01]	[5.08516388e+02 8.00997803e+02 6.76804066e-01]	[4.82879791e+02 7.75270203e+02 7.71106422e-01]	[4.41789459e+02 8.00922119e+02 7.21419096e-01]	[4.23878265e+02 7.93252930e+02 7.03200758e-01]	[4.51996246e+02 7.75282166e+02 7.72394598e-01]
[464.88088989 280.22320557 0.88594192]	[462.32092285 313.44345093 0.9053086 ]	[403.25796509 316.04074097 0.86827242]	[380.17660522 413.55535889 0.88674796]	[382.76922607 500.79672241 0.89763939]	[521.36004639 303.26266479 0.85689801]	[544.5010376 393.07492065 0.84276462]	[559.71173096 480.18414307 0.87911928]	[464.87982178 500.85714722 0.75286502]	[423.79223633 503.34338379 0.74462312]	[436.66589355 634.1885376 0.78864205]	[441.88769531 767.62200928 0.87100911]	[505.96734619 500.80822754 0.74446547]	[503.2454834 631.67901611 0.82372451]	[490.54464722 767.66882324 0.82657832]	[454.56442261 272.49926758 0.86174577]	[480.2194519 269.92980957 0.90324908]	[423.90817261 257.01724243 0.7742008 ]	[4.95592804e+02 2.54365479e+02 4.93955344e-01]	[4.93041962e+02 8.06107910e+02 7.15183556e-01]	[5.08491852e+02 8.00957825e+02 6.69923902e-01]	[482.87939453 772.8270874 0.77480811]	[4.41816010e+02 8.00919067e+02 7.26938903e-01]	[4.23904846e+02 7.93271118e+02 7.03165352e-01]	[451.99191284 772.83740234 0.77417916]
[464.88009644 280.22357178 0.88586158]	[462.32785034 313.449646 0.90559053]	[403.2588501 316.03768921 0.86801004]	[380.1769104 413.55422974 0.88642591]	[382.77090454 500.79864502 0.89735085]	[521.3737793 303.27835083 0.85548842]	[544.50268555 395.49353027 0.84316772]	[559.71154785 480.18353271 0.87911659]	[464.87710571 500.85794067 0.75354379]	[423.79006958 503.34222412 0.74535787]	[436.65985107 634.19488525 0.79047251]	[441.88851929 767.63098145 0.87095743]	[505.96499634 500.80905151 0.74521899]	[500.9019165 631.6875 0.82424331]	[490.53918457 767.66900635 0.8266992 ]	[454.56414795 272.49835205 0.86152375]	[480.21914673 269.93136597 0.90335739]	[423.90664673 257.01583862 0.77505064]	[495.59240723 254.36961365 0.4972021 ]	[4.90562805e+02 8.06105896e+02 7.16524124e-01]	[5.08483765e+02 8.00961731e+02 6.71082079e-01]	[482.87991333 772.82312012 0.77370089]	[4.41811188e+02 8.00925110e+02 7.27200627e-01]	[4.23899506e+02 7.93271667e+02 7.03495622e-01]	[451.99362183 772.84680176 0.77501595]
[462.37774658 285.29537964 0.88440031]	[462.23306274 313.47381592 0.91291398]	[400.80194092 316.08129883 0.88089943]	[380.18481445 413.5899353 0.88714242]	[382.87457275 500.8916626 0.87669575]	[521.3067627 305.77252197 0.84536809]	[544.51739502 395.57867432 0.84318584]	[557.27380371 480.23977661 0.87504554]	[464.84805298 500.8163147 0.75891209]	[423.78405762 503.30471802 0.74537778]	[436.6506958 631.67102051 0.78824723]	[441.88452148 767.62438965 0.87419611]	[505.92456055 500.76611328 0.7543956 ]	[500.89221191 631.59680176 0.83067763]	[490.52093506 767.68286133 0.82597601]	[452.01599121 274.98025513 0.87609047]	[477.74679565 274.9156189 0.9145062 ]	[423.84945679 257.02368164 0.80742681]	[493.0418396 254.48468018 0.52962977]	[4.90550842e+02 8.06130554e+02 7.23893642e-01]	[5.08472534e+02 8.00983582e+02 6.75331831e-01]	[482.86639404 772.83624268 0.78319967]	[4.41813629e+02 7.98442139e+02 7.25177348e-01]	[4.23894043e+02 7.93258423e+02 7.05443799e-01]	[451.99755859 772.83282471 0.77900672]
[462.29067993 285.32647705 0.89155668]	[462.19458008 313.47241211 0.91381621]	[400.78631592 316.08291626 0.88343763]	[380.18887329 413.60394287 0.88467526]	[385.3399353 503.30529785 0.87033832]	[521.25775146 305.76672363 0.84226346]	[544.50524902 395.57641602 0.8472687 ]	[557.27185059 480.27319336 0.87701595]	[464.83462524 500.81924438 0.75814539]	[421.39019775 503.30804443 0.74258113]	[436.64736938 631.65039062 0.78735834]	[441.88482666 767.63494873 0.87351388]	[505.91104126 500.76544189 0.75499803]	[500.8949585 629.15826416 0.83127874]	[490.51477051 767.66271973 0.8265847 ]	[449.45233154 275.04074097 0.87660748]	[477.64242554 274.96435547 0.9109242 ]	[423.81567383 257.06887817 0.82390481]	[490.55145264 254.5405426 0.61969626]	[4.90536316e+02 8.06135315e+02 7.34697998e-01]	[5.08463806e+02 8.00983948e+02 6.81792438e-01]	[482.87191772 772.80487061 0.78798437]	[4.41791748e+02 8.00931091e+02 7.18298018e-01]	[4.23871918e+02 7.93271973e+02 7.00469911e-01]	[452.00579834 772.84564209 0.78022826]
[462.24911499 287.87255859 0.893417 ]	[459.84683228 313.46939087 0.91558325]	[400.76083374 316.09811401 0.8863591 ]	[380.19619751 413.60241699 0.88356203]	[385.38500977 503.28256226 0.86887598]	[521.24804688 305.76757812 0.83953643]	[544.48913574 393.07476807 0.8364954 ]	[557.25518799 480.26159668 0.87463385]	[464.83450317 500.8572998 0.76089513]	[421.38909912 503.34695435 0.74675977]	[436.63104248 631.64428711 0.78771406]	[441.88537598 767.62243652 0.87465197]	[505.91186523 500.79736328 0.75728655]	[500.89593506 631.63470459 0.82944912]	[490.51422119 767.67321777 0.82678139]	[449.43215942 275.11654663 0.87373137]	[475.16091919 275.04077148 0.89752942]	[423.82778931 257.10812378 0.82259184]	[488.02084351 256.9703064 0.61503154]	[4.90557220e+02 8.06141907e+02 7.31083214e-01]	[5.08480438e+02 8.00992981e+02 6.79156184e-01]	[482.86914062 772.82073975 0.78861654]	[4.41799561e+02 8.00914734e+02 7.19453633e-01]	[4.23882996e+02 7.93262390e+02 7.00635314e-01]	[452.00231934 772.82684326 0.78217149]
[462.24871826 287.86914062 0.89334214]	[459.84356689 313.46743774 0.91545844]	[400.7611084 316.09713745 0.88613498]	[380.19726562 413.60232544 0.88309526]	[385.38870239 503.29089355 0.86859548]	[521.2456665 305.7640686 0.83927798]	[544.4901123 393.07644653 0.83680081]	[557.25683594 480.26257324 0.87526298]	[464.83477783 500.85998535 0.76043606]	[421.38879395 503.35107422 0.74611872]	[436.64065552 631.66296387 0.7866739 ]	[441.88491821 767.62219238 0.87591457]	[505.91186523 500.79928589 0.75690854]	[500.89660645 631.6295166 0.8299613 ]	[490.52511597 767.66687012 0.82691276]	[449.43197632 275.11358643 0.87401593]	[475.16125488 275.03915405 0.8976559 ]	[423.82723999 257.10571289 0.82273459]	[488.02307129 256.97055054 0.61576217]	[4.90549438e+02 8.06133850e+02 7.22102582e-01]	[5.08480072e+02 8.00993347e+02 6.73397601e-01]	[482.87176514 772.81689453 0.79137337]	[4.41822205e+02 7.98440125e+02 7.29476511e-01]	[4.26347717e+02 7.93259705e+02 7.06259966e-01]	[451.99899292 772.82232666 0.78310323]
[462.28042603 290.3963623 0.90111327]	[459.82723999 313.45953369 0.91448677]	[400.75695801 316.12875366 0.88616502]	[380.20016479 416.05114746 0.88874519]	[387.89108276 503.31274414 0.86700875]	[521.23297119 303.29470825 0.83957249]	[544.47491455 393.03561401 0.83574939]	[557.2399292 480.25454712 0.87525564]	[464.82278442 500.85873413 0.76377296]	[421.37295532 503.35748291 0.75289506]	[436.62728882 631.67041016 0.78638238]	[441.88534546 767.61743164 0.8767544 ]	[505.91369629 500.79168701 0.75732481]	[500.90396118 631.61456299 0.83314949]	[490.54052734 767.64611816 0.82860905]	[449.46316528 277.51348877 0.86919338]	[477.60980225 275.07717896 0.89739221]	[423.81686401 257.15539551 0.81582689]	[487.98861694 256.97189331 0.57256246]	[4.90496002e+02 8.06093201e+02 7.34785795e-01]	[5.06001343e+02 8.00937317e+02 6.82725072e-01]	[482.89291382 772.78326416 0.79302925]	[4.41810883e+02 7.98421204e+02 7.33766973e-01]	[4.23902252e+02 7.93237061e+02 7.10585892e-01]	[452.00521851 772.81628418 0.7884326 ]
[462.26019287 292.88571167 0.91200972]	[459.83248901 313.48095703 0.91916853]	[400.74307251 316.16433716 0.89067119]	[380.18218994 416.09118652 0.89514679]	[390.42141724 503.36343384 0.8586725 ]	[521.24151611 303.2953186 0.84225434]	[544.46148682 393.0039978 0.84736091]	[557.20550537 480.22558594 0.87251353]	[464.82818604 500.81344604 0.76042545]	[421.38928223 503.3157959 0.74999309]	[436.62680054 631.65960693 0.78711772]	[441.88650513 767.61175537 0.87658226]	[505.91174316 500.74972534 0.75319242]	[503.23788452 629.15826416 0.83537358]	[490.56152344 767.64569092 0.82783151]	[449.44332886 277.60510254 0.87153703]	[475.12966919 275.1338501 0.89312887]	[423.79928589 259.61364746 0.80510354]	[487.91732788 256.97637939 0.61707973]	[4.90504730e+02 8.06105347e+02 7.29977965e-01]	[5.06007965e+02 8.00959167e+02 6.79654062e-01]	[482.90118408 772.78674316 0.79210222]	[4.41816010e+02 7.98420410e+02 7.33270943e-01]	[4.23908081e+02 7.93241516e+02 7.10307539e-01]	[452.00427246 772.80908203 0.78904647]
[462.23800659 292.87863159 0.90756774]	[459.82415771 313.47949219 0.91911632]	[400.730896 318.52157593 0.89110559]	[380.16989136 416.11209106 0.90141308]	[387.9536438 503.35452271 0.86066478]	[521.23571777 303.28567505 0.84021336]	[544.45001221 393.00610352 0.85092765]	[557.16308594 480.17837524 0.86959326]	[464.82833862 500.8170166 0.7603479 ]	[421.38644409 503.31582642 0.75081539]	[436.61483765 631.67718506 0.78587687]	[441.88919067 767.60302734 0.87679827]	[505.91482544 500.75015259 0.7522018 ]	[503.23565674 631.59985352 0.83454365]	[490.57803345 767.66900635 0.82864082]	[446.96453857 277.60064697 0.87112665]	[475.09451294 275.13253784 0.88351417]	[423.78488159 259.58029175 0.8018415 ]	[485.47506714 257.00735474 0.60909194]	[4.90537628e+02 8.06124573e+02 7.22587347e-01]	[5.08469452e+02 8.00994751e+02 6.73859656e-01]	[482.9046936 772.82293701 0.78737277]	[4.41819366e+02 7.98406311e+02 7.35766888e-01]	[4.26352081e+02 7.93238098e+02 7.14894176e-01]	[452.00256348 772.80401611 0.78978801]
[462.18850708 292.89013672 0.90601909]	[459.80633545 313.49005127 0.92135644]	[400.71450806 318.53393555 0.89205718]	[380.15716553 416.1265564 0.90157956]	[387.8822937 503.32351685 0.86726731]	[521.22436523 303.27862549 0.8407625 ]	[544.44537354 393.02032471 0.85357666]	[554.70202637 480.12948608 0.86494809]	[464.83535767 500.82855225 0.75742137]	[421.38162231 503.33404541 0.74917209]	[436.61807251 634.15539551 0.78523725]	[441.8961792 767.60095215 0.87504172]	[505.92861938 500.75323486 0.74700218]	[503.23730469 631.61114502 0.8334949 ]	[490.57437134 767.67840576 0.8268795 ]	[446.89556885 277.60897827 0.8718397 ]	[472.58813477 277.4697876 0.88348567]	[421.40222168 257.1557312 0.80686373]	[485.5010376 257.00872803 0.65589958]	[4.90560181e+02 8.08556641e+02 7.31271923e-01]	[5.08490234e+02 8.03515015e+02 6.76836431e-01]	[482.90237427 772.83789062 0.79159611]	[4.41820282e+02 7.98410767e+02 7.34131396e-01]	[4.26354736e+02 7.93235352e+02 7.11409032e-01]	[452.01257324 772.80334473 0.78954262]
[462.1907959 292.92681885 0.9106223 ]	[459.78741455 313.49481201 0.92484856]	[400.68807983 318.54147339 0.89329356]	[380.15130615 416.12362671 0.90035892]	[385.36029053 503.39596558 0.86658466]	[521.21759033 303.2746582 0.84200257]	[544.44042969 392.97946167 0.85010576]	[554.69561768 480.13751221 0.86607254]	[462.45001221 500.83450317 0.76204735]	[421.35958862 503.34307861 0.75078619]	[436.60653687 634.16253662 0.78333265]	[441.90002441 767.60064697 0.87365985]	[505.90856934 500.75930786 0.75289613]	[500.89624023 631.63189697 0.83210802]	[493.03936768 767.67071533 0.82853818]	[446.87649536 277.65014648 0.87057757]	[472.57617188 277.4850769 0.88461566]	[421.37097168 257.18972778 0.81522918]	[485.4715271 256.97998047 0.66260779]	[4.90537292e+02 8.08604004e+02 7.37603486e-01]	[5.08458527e+02 8.03573669e+02 6.79897964e-01]	[482.91867065 772.81762695 0.80401182]	[4.41827576e+02 7.98431335e+02 7.34854102e-01]	[4.26368164e+02 7.93248230e+02 7.10218251e-01]	[452.02359009 772.79528809 0.78938389]
[462.1973877 292.97595215 0.92262197]	[459.76544189 313.51321411 0.92676568]	[400.67147827 318.54241943 0.89360064]	[380.1312561 416.13616943 0.90538102]	[385.31494141 503.37887573 0.87139261]	[521.20410156 303.30453491 0.83659834]	[544.43780518 392.9708252 0.84634626]	[554.67828369 480.15127563 0.86410105]	[464.81652832 500.85418701 0.76373923]	[421.36627197 503.35662842 0.75044745]	[436.59841919 631.67456055 0.78391057]	[441.90026855 767.58880615 0.8706618 ]	[505.90600586 500.78378296 0.75491655]	[500.89486694 631.62750244 0.8323887 ]	[490.58135986 767.65637207 0.82805997]	[446.88916016 277.6762085 0.87575537]	[472.59872437 277.52206421 0.88611847]	[421.39505005 259.58779907 0.81430644]	[485.46322632 256.99923706 0.6673649 ]	[4.90512512e+02 8.08574646e+02 7.37447560e-01]	[5.08443481e+02 8.03533936e+02 6.80183768e-01]	[482.92160034 772.79498291 0.80584586]	[4.41830841e+02 7.98438904e+02 7.33784616e-01]	[4.26374329e+02 7.93252380e+02 7.08262026e-01]	[452.02886963 772.78259277 0.78801167]
[459.83551025 292.97793579 0.919047 ]	[459.74136353 313.50613403 0.92549706]	[400.64938354 318.52661133 0.89409614]	[380.11166382 416.1267395 0.9013539 ]	[382.84539795 503.39111328 0.87924016]	[521.18780518 303.28381348 0.83596319]	[544.43988037 390.50424194 0.84360784]	[554.66412354 480.15151978 0.86548209]	[462.44995117 500.8493042 0.76411223]	[421.36260986 503.35678101 0.75203532]	[436.59957886 631.64086914 0.7848525 ]	[441.9019165 767.58843994 0.8688215 ]	[505.90493774 500.77261353 0.75470346]	[500.88928223 631.6003418 0.83299315]	[490.58135986 767.65661621 0.8266263 ]	[444.43859863 277.67321777 0.87854105]	[472.5619812 277.51895142 0.88516498]	[423.77410889 259.61068726 0.80638534]	[485.45800781 256.98550415 0.70849568]	[4.90522156e+02 8.08571289e+02 7.37088263e-01]	[5.08445557e+02 8.03527161e+02 6.80028379e-01]	[482.91955566 772.79522705 0.80537856]	[4.41813660e+02 8.00906067e+02 7.29974687e-01]	[4.26356934e+02 7.93253906e+02 7.04035640e-01]	[452.03353882 772.78009033 0.78752291]
[459.80599976 293.01269531 0.9188841 ]	[459.71179199 313.51412964 0.92386663]	[400.62484741 316.17745972 0.8943125 ]	[380.10733032 416.11846924 0.90243989]	[382.78530884 503.32601929 0.90091091]	[518.77612305 303.29156494 0.83010238]	[544.43377686 392.97219849 0.84663886]	[554.66339111 480.15454102 0.866934 ]	[462.44967651 500.81509399 0.76411015]	[421.36886597 503.32772827 0.75236315]	[436.60021973 631.68762207 0.78181243]	[441.90307617 767.58233643 0.86808324]	[505.90255737 500.74105835 0.75398988]	[500.90136719 631.6293335 0.83030069]	[493.04577637 767.64959717 0.82816482]	[444.40213013 277.68811035 0.88203692]	[472.53533936 277.54656982 0.88411105]	[421.3850708 259.59667969 0.80998021]	[485.46298218 256.99908447 0.7240544 ]	[4.90516907e+02 8.08568115e+02 7.41950631e-01]	[5.08444122e+02 8.03531311e+02 6.83294177e-01]	[482.9206543 772.79162598 0.80676711]	[4.41848419e+02 7.98418762e+02 7.33696342e-01]	[4.26396820e+02 7.93242432e+02 7.09163845e-01]	[452.02758789 772.77722168 0.78529269]
[459.78762817 292.98599243 0.91658568]	[459.69189453 313.5234375 0.92302257]	[398.25015259 318.53961182 0.89740539]	[380.09075928 416.12771606 0.90267795]	[380.34692383 503.3447876 0.91363436]	[518.76025391 303.30062866 0.82777262]	[544.43188477 392.99371338 0.84958553]	[554.64160156 480.1505127 0.86795533]	[462.42663574 500.81704712 0.7682631 ]	[421.32833862 503.33724976 0.75303 ]	[436.59533691 634.16680908 0.7827903 ]	[441.9029541 767.58270264 0.87074542]	[505.88284302 500.73971558 0.75696337]	[500.88516235 631.61175537 0.83102953]	[490.57507324 767.66107178 0.82682794]	[444.39193726 277.67678833 0.88319743]	[470.0319519 277.5300293 0.88308483]	[421.38922119 259.58963013 0.81373143]	[485.43182373 256.98602295 0.73354232]	[4.90523956e+02 8.08589172e+02 7.46953726e-01]	[5.05995026e+02 8.03533142e+02 6.87330723e-01]	[482.91152954 772.79321289 0.80771965]	[4.41826660e+02 7.98426819e+02 7.33377516e-01]	[4.26368469e+02 7.93240234e+02 7.09916413e-01]	[452.03488159 772.77172852 0.78977239]
[459.78701782 292.9831543 0.91713923]	[459.68130493 313.52044678 0.92175484]	[398.24926758 318.53921509 0.89723605]	[380.08944702 416.13726807 0.90455139]	[380.34970093 503.3453064 0.91221422]	[518.73797607 303.29244995 0.82620662]	[544.42822266 392.9876709 0.84815055]	[554.64215088 480.15460205 0.86859918]	[462.42324829 500.81195068 0.76867491]	[421.32516479 503.33392334 0.75323373]	[436.59753418 634.175354 0.7822454 ]	[441.90234375 767.58642578 0.87065178]	[505.88040161 500.73458862 0.75659126]	[500.88793945 631.64117432 0.82908183]	[490.57055664 767.6661377 0.82635641]	[444.38961792 277.67337036 0.88466507]	[470.03024292 277.52563477 0.88340712]	[421.38873291 259.59490967 0.81394923]	[485.431427 256.98291016 0.72862428]	[4.90540070e+02 8.08594849e+02 7.46090174e-01]	[5.06001617e+02 8.03537292e+02 6.87920332e-01]	[482.90957642 772.79864502 0.80561686]	[4.41815552e+02 7.98437561e+02 7.29183912e-01]	[4.26351440e+02 7.93243774e+02 7.07885206e-01]	[452.03320312 772.77508545 0.78860557]
[459.74246216 292.95248413 0.91122675]	[459.67355347 313.52874756 0.92213917]	[398.24584961 318.54916382 0.89727956]	[377.74349976 416.115448 0.90201449]	[380.2840271 503.35897827 0.92061734]	[518.72283936 305.75930786 0.82225049]	[544.43103027 393.04946899 0.85583758]	[554.64337158 480.14889526 0.86753774]	[462.42672729 500.815979 0.76666236]	[421.31625366 503.34088135 0.75271016]	[436.5796814 634.23144531 0.77802074]	[441.8999939 767.59472656 0.87096614]	[505.88537598 500.73956299 0.75661159]	[500.8757019 631.65264893 0.82811081]	[490.56481934 767.67956543 0.82760167]	[444.34341431 277.64035034 0.89106297]	[469.97180176 277.50900269 0.88516438]	[421.32357788 257.17550659 0.82004559]	[485.40054321 257.01437378 0.69608849]	[4.90544067e+02 8.08617126e+02 7.48975456e-01]	[5.08450500e+02 8.05997498e+02 6.89007998e-01]	[482.90859985 772.80889893 0.80730206]	[4.41793182e+02 8.00913269e+02 7.26336598e-01]	[4.23890808e+02 7.93241272e+02 7.07669973e-01]	[452.03536987 772.77996826 0.78922945]
[459.71612549 292.96209717 0.91448939]	[459.66079712 313.52954102 0.91976482]	[398.24337769 318.53244019 0.89585155]	[377.69244385 416.07913208 0.89383543]	[380.12200928 503.33239746 0.93162531]	[518.70471191 305.7628479 0.81882435]	[544.42919922 395.51449585 0.85790122]	[554.63684082 480.1595459 0.86967599]	[462.4090271 500.84710693 0.76630384]	[421.29940796 503.38006592 0.7512539 ]	[436.57788086 634.23010254 0.77444392]	[441.89035034 767.57312012 0.87374568]	[503.49841309 500.77008057 0.75992531]	[500.87426758 631.66186523 0.82635051]	[490.55761719 767.65991211 0.82661062]	[444.30804443 277.63641357 0.90261161]	[467.49084473 277.51437378 0.89187497]	[421.2807312 257.1847229 0.82250607]	[485.35400391 257.01190186 0.6632756 ]	[4.90540497e+02 8.08594421e+02 7.41425574e-01]	[5.08446869e+02 8.03551941e+02 6.82362556e-01]	[482.90078735 772.79193115 0.80793476]	[4.41836884e+02 7.98429810e+02 7.26769745e-01]	[4.26376221e+02 7.93243652e+02 7.08421350e-01]	[452.01031494 772.753479 0.7892257 ]
[459.71813965 292.94866943 0.91727537]	[459.63943481 313.5352478 0.91623485]	[398.23666382 318.5267334 0.8972789 ]	[377.67996216 416.07980347 0.89043939]	[377.65390015 503.44729614 0.91569161]	[518.66467285 305.76629639 0.8141647 ]	[544.4175415 395.50695801 0.8548249 ]	[554.62976074 480.1378479 0.86463189]	[462.37261963 503.32931519 0.76957595]	[421.24807739 505.88366699 0.74798012]	[436.55343628 636.75378418 0.7735005 ]	[441.89532471 767.58123779 0.87081039]	[503.46438599 500.82189941 0.76416564]	[500.86352539 634.18981934 0.82162666]	[490.56216431 767.67388916 0.8262369 ]	[444.29956055 277.62545776 0.91189575]	[467.47872925 277.4982605 0.89665055]	[421.24526978 259.59475708 0.84095711]	[482.96502686 256.99047852 0.65619874]	[4.90532715e+02 8.08597717e+02 7.52493858e-01]	[5.06001404e+02 8.03539062e+02 6.89992666e-01]	[482.90689087 772.80871582 0.79938424]	[4.41812714e+02 8.00922729e+02 7.23953128e-01]	[4.26348846e+02 7.93253418e+02 7.04148889e-01]	[452.02389526 772.76062012 0.78927678]
[459.69039917 292.95553589 0.91503948]	[459.61636353 313.54248047 0.91181493]	[398.22094727 318.53317261 0.89901721]	[377.68008423 416.08425903 0.89131761]	[377.54821777 503.39416504 0.91574454]	[516.21582031 305.76934814 0.81177628]	[544.40606689 395.53561401 0.86008883]	[554.61315918 480.14309692 0.86478728]	[462.3550415 503.30487061 0.77399278]	[421.23043823 503.43655396 0.75462449]	[436.54226685 636.75054932 0.77040833]	[441.88525391 767.5916748 0.87245774]	[503.45779419 500.80648804 0.76519012]	[500.86437988 634.18041992 0.82138509]	[490.56558228 767.67401123 0.82639027]	[441.89437866 277.62213135 0.9211095 ]	[467.45928955 277.49636841 0.89787114]	[421.20516968 259.58377075 0.84218639]	[482.96182251 256.9743042 0.6277141 ]	[4.90544098e+02 8.08595154e+02 7.54241049e-01]	[5.06000732e+02 8.03534241e+02 6.91706896e-01]	[482.90719604 772.81048584 0.7968291 ]	[4.41806427e+02 8.00913818e+02 7.24978924e-01]	[4.23895325e+02 7.93239929e+02 7.08848715e-01]	[452.01449585 772.78186035 0.78598058]
[459.6444397 292.91973877 0.90274268]	[457.22479248 315.91784668 0.90723062]	[398.19638062 318.53677368 0.90011179]	[377.6121521 416.03417969 0.87638241]	[364.8757019 503.29391479 0.86209798]	[516.17218018 305.77645874 0.80672789]	[544.39825439 395.54638672 0.86359739]	[552.11309814 477.74084473 0.85979676]	[462.29589844 500.82769775 0.77993774]	[421.16415405 503.34597778 0.75935858]	[434.08612061 634.17749023 0.76578444]	[441.88754272 767.59405518 0.87021708]	[503.43148804 500.74685669 0.76004231]	[500.84939575 631.61132812 0.8246606 ]	[490.56045532 767.66845703 0.82583058]	[441.82305908 277.56991577 0.93253809]	[467.41464233 275.12228394 0.90012008]	[421.15100098 257.1762085 0.84443933]	[482.96466064 254.58380127 0.6478281 ]	[4.90552521e+02 8.08589478e+02 7.44481206e-01]	[5.06001892e+02 8.03518005e+02 6.85768545e-01]	[482.90869141 772.80072021 0.79331517]	[4.41776825e+02 8.00938477e+02 7.24474072e-01]	[4.23866089e+02 7.93248901e+02 7.09987104e-01]	[452.02502441 772.77978516 0.78776813]
[459.64505005 290.44509888 0.89056408]	[457.22201538 313.54730225 0.90858048]	[398.1890564 318.52502441 0.90282661]	[377.59796143 413.52505493 0.85917765]	[362.22549438 503.3336792 0.8956905 ]	[516.1675415 305.78137207 0.80570805]	[544.39794922 395.56051636 0.86457926]	[552.08972168 477.73965454 0.85941648]	[462.2633667 500.75793457 0.78152299]	[421.14404297 503.27246094 0.76052696]	[434.04385376 631.65618896 0.76640964]	[441.87640381 767.57788086 0.86922538]	[503.40579224 500.68453979 0.75548178]	[500.84115601 629.13781738 0.82950115]	[490.54849243 767.65222168 0.82576561]	[441.79699707 277.52746582 0.93233478]	[464.98046875 275.05175781 0.89624977]	[418.79107666 257.15512085 0.84077495]	[482.94238281 254.50411987 0.66800272]	[4.90538269e+02 8.08568237e+02 7.39862621e-01]	[5.05987366e+02 8.03494629e+02 6.86676741e-01]	[482.90386963 772.77941895 0.79363811]	[4.41780670e+02 8.00919495e+02 7.26562023e-01]	[4.23865326e+02 7.93236511e+02 7.13681817e-01]	[452.01364136 772.76171875 0.78674781]
[459.6446228 290.44519043 0.89051211]	[457.21994019 313.54772949 0.90808976]	[398.18780518 318.52200317 0.90269166]	[377.59689331 413.52050781 0.85861158]	[362.2255249 503.33520508 0.89490151]	[516.16693115 305.78686523 0.80545336]	[544.39215088 395.54855347 0.86288047]	[552.0894165 477.737854 0.8594014]	[462.26187134 500.76043701 0.78142166]	[421.14245605 503.27581787 0.76055872]	[434.043396 631.65362549 0.7663303 ]	[441.87838745 767.5715332 0.8689276 ]	[503.40560913 500.68701172 0.75552577]	[500.84240723 629.14471436 0.82844609]	[490.55090332 767.65997314 0.82542109]	[441.79672241 277.52713013 0.93243957]	[464.9798584 275.05224609 0.89622754]	[418.790802 257.15435791 0.84079587]	[482.93942261 254.50444031 0.66617584]	[4.90558777e+02 8.08579346e+02 7.38406777e-01]	[5.06002655e+02 8.03507263e+02 6.84471846e-01]	[482.90252686 772.79302979 0.79393637]	[4.41777130e+02 8.00931274e+02 7.27969348e-01]	[4.23864960e+02 7.93242126e+02 7.14712918e-01]	[452.01715088 772.75341797 0.78781748]
[459.72503662 285.30575562 0.88247818]	[457.17282104 313.52792358 0.90109187]	[398.16357422 316.16986084 0.90162802]	[377.48446655 410.9515686 0.83003289]	[357.22402954 500.7722168 0.91543126]	[513.65594482 303.28665161 0.80630809]	[544.35888672 395.51864624 0.86526972]	[552.14025879 477.74029541 0.85837555]	[462.22595215 498.22888184 0.77112699]	[418.80145264 500.75741577 0.75856328]	[431.54788208 629.12182617 0.76678669]	[441.87866211 767.55389404 0.86666298]	[503.35461426 498.16882324 0.74862611]	[500.82498169 629.06231689 0.83535039]	[490.55270386 767.66015625 0.82490933]	[441.80450439 275.06643677 0.92954826]	[467.44247437 272.49459839 0.87193465]	[418.67526245 257.0508728 0.85829812]	[482.90646362 251.9589386 0.56015402]	[4.90533264e+02 8.08568542e+02 7.40401149e-01]	[5.05988708e+02 8.03493103e+02 6.83820963e-01]	[482.91018677 772.79840088 0.78856868]	[4.41791992e+02 8.00907776e+02 7.27443576e-01]	[4.23888519e+02 7.93231445e+02 7.13749051e-01]	[452.01602173 772.73962402 0.78688574]
[459.78665161 280.19488525 0.92154574]	[457.16748047 313.52868652 0.90050781]	[398.1572876 316.15802002 0.89959168]	[375.07391357 408.44680786 0.82563132]	[357.14929199 500.79086304 0.92367077]	[513.63696289 303.28207397 0.80579525]	[544.33782959 393.07705688 0.86461449]	[554.64672852 477.71643066 0.85745478]	[462.20684814 498.22143555 0.76975167]	[418.77099609 500.74917603 0.75741154]	[431.54592896 629.12225342 0.76731896]	[441.881073 767.55987549 0.86759603]	[503.34655762 498.15811157 0.74820113]	[500.82867432 629.0692749 0.83560818]	[490.55886841 767.66265869 0.82420772]	[441.84414673 274.87710571 0.906569 ]	[469.98580933 269.83190918 0.84410334]	[418.66653442 256.95578003 0.86107016]	[4.82886719e+02 2.51936310e+02 4.81165528e-01]	[4.90539886e+02 8.08579285e+02 7.49679804e-01]	[5.05994080e+02 8.03505676e+02 6.90232396e-01]	[482.9178772 772.79693604 0.79050761]	[4.41776672e+02 8.00930542e+02 7.26244330e-01]	[4.23868286e+02 7.93237427e+02 7.13300943e-01]	[452.03152466 772.74462891 0.79026109]
[459.7578125 277.65591431 0.94819218]	[457.15872192 313.51101685 0.89600587]	[398.15023804 316.11880493 0.89374065]	[375.01660156 408.40408325 0.82152802]	[357.1477356 500.77719116 0.92397559]	[513.61889648 303.25872803 0.80952197]	[544.31964111 393.05511475 0.86467153]	[554.69195557 477.73348999 0.86128247]	[462.18609619 498.25271606 0.77157861]	[418.75012207 500.7789917 0.7591849 ]	[431.53262329 631.62915039 0.75925893]	[441.88397217 767.56292725 0.86830902]	[503.31488037 498.18585205 0.75196445]	[500.82382202 629.12322998 0.82980877]	[490.56280518 767.66937256 0.82336724]	[441.85076904 269.86688232 0.88209164]	[469.97183228 264.73809814 0.83956236]	[418.68572998 254.49711609 0.85589361]	[482.87939453 251.96089172 0.57181048]	[4.90558929e+02 8.08584229e+02 7.51692653e-01]	[5.06003784e+02 8.03512817e+02 6.91817224e-01]	[482.91937256 772.80389404 0.78911054]	[4.41756195e+02 8.00932373e+02 7.26057112e-01]	[4.23847107e+02 7.93236755e+02 7.16878593e-01]	[452.03903198 772.74963379 0.79113382]
[459.81350708 277.50424194 0.9613784 ]	[457.13116455 313.49353027 0.8875109 ]	[398.12136841 316.10128784 0.88897419]	[374.99237061 405.90539551 0.8219226 ]	[357.12728882 500.76663208 0.921731 ]	[513.61431885 303.24386597 0.81038392]	[544.32263184 393.02868652 0.8614648 ]	[557.21026611 477.73275757 0.86404425]	[459.84902954 500.69726562 0.77437264]	[418.74972534 500.80505371 0.76234329]	[431.5149231 631.67156982 0.75661981]	[441.88232422 767.57037354 0.86936325]	[503.29766846 498.215271 0.75396812]	[500.8008728 629.15655518 0.82545167]	[490.54586792 767.65460205 0.82414734]	[441.89007568 264.74755859 0.87445343]	[472.53137207 259.6663208 0.85868293]	[418.62063599 254.48455811 0.8522805 ]	[4.82947784e+02 2.49308090e+02 4.79808390e-01]	[4.90502502e+02 8.08529602e+02 7.43102431e-01]	[5.05960083e+02 8.00995850e+02 6.91902816e-01]	[482.91726685 772.7756958 0.78368396]	[4.41776245e+02 8.00930969e+02 7.26035833e-01]	[4.23867645e+02 7.93247375e+02 7.14952767e-01]	[452.03442383 772.7520752 0.78769308]
[462.19665527 275.07858276 0.96189505]	[457.11804199 313.49368286 0.88554519]	[398.10641479 316.090271 0.88468856]	[374.98446655 405.89086914 0.82164294]	[357.13043213 500.74954224 0.9183836 ]	[513.60632324 303.24942017 0.80977887]	[544.31311035 393.0015564 0.86065489]	[557.26831055 477.71002197 0.86448228]	[459.83178711 500.6980896 0.77532732]	[418.73208618 500.80892944 0.76232791]	[431.48706055 631.68591309 0.75069845]	[441.88412476 767.56323242 0.86718053]	[503.27578735 498.2175293 0.75396061]	[500.79638672 631.59106445 0.82401574]	[490.53207397 767.66412354 0.82416219]	[444.34161377 259.71069336 0.88281006]	[475.07388306 257.18728638 0.87452179]	[418.62402344 254.38287354 0.84700036]	[4.82923523e+02 2.49308090e+02 3.46965760e-01]	[4.90505005e+02 8.08526855e+02 7.41750538e-01]	[5.05957245e+02 8.00992004e+02 6.91945791e-01]	[482.91186523 772.77941895 0.78470612]	[4.41777740e+02 8.00940796e+02 7.25130081e-01]	[4.23872620e+02 7.93252808e+02 7.13261425e-01]	[452.03762817 772.73797607 0.78680426]
[459.84606934 275.05371094 0.9635573 ]	[457.11676025 313.50064087 0.88920516]	[398.09338379 316.09381104 0.88551867]	[374.99160767 405.85931396 0.82764983]	[357.13449097 500.72842407 0.9207226 ]	[513.6194458 303.24145508 0.81198895]	[544.30828857 392.99658203 0.85990536]	[559.70013428 477.71658325 0.86805254]	[459.82418823 498.26034546 0.76973283]	[418.72354126 500.77508545 0.75641042]	[431.4699707 631.69091797 0.7518875 ]	[441.88262939 767.5723877 0.86746991]	[503.2746582 498.20007324 0.75198376]	[500.793396 631.61022949 0.82382405]	[490.53482056 767.66424561 0.8239637 ]	[444.29534912 259.67428589 0.89690512]	[472.60983276 257.14279175 0.88353753]	[418.61376953 254.36146545 0.844818 ]	[4.82904175e+02 2.49291153e+02 3.39801252e-01]	[4.90505463e+02 8.06139771e+02 7.35963345e-01]	[5.05966400e+02 8.00973633e+02 6.87928498e-01]	[482.91314697 772.77758789 0.7824018 ]	[4.41775452e+02 8.00948914e+02 7.22609758e-01]	[4.23867096e+02 7.93260681e+02 7.09273279e-01]	[452.03363037 772.7456665 0.78808683]
[459.85336304 275.00436401 0.9632237 ]	[457.1050415 313.4901123 0.88428962]	[398.07345581 316.08184814 0.88147914]	[375.02017212 405.85339355 0.82998574]	[357.1479187 500.76760864 0.92387795]	[513.61224365 303.23464966 0.81111324]	[544.30157471 392.9803772 0.85784763]	[559.70007324 477.68676758 0.8637765 ]	[459.83615112 498.16159058 0.75962985]	[418.73779297 498.25738525 0.74241132]	[428.99804688 631.64648438 0.75357777]	[441.88018799 767.58203125 0.86492306]	[503.28552246 495.6630249 0.74019367]	[500.80545044 629.10864258 0.83444971]	[490.51531982 767.65942383 0.82253253]	[444.30474854 259.62350464 0.90725195]	[472.60427856 257.10250854 0.88681138]	[418.58853149 251.93067932 0.84075618]	[4.82900024e+02 2.49301163e+02 3.41260493e-01]	[4.90509430e+02 8.06106262e+02 7.51266062e-01]	[5.05965973e+02 8.00931580e+02 6.96515083e-01]	[482.90460205 772.77203369 0.77980936]	[4.41756927e+02 8.00949890e+02 7.24023163e-01]	[4.23854614e+02 7.93258667e+02 7.13534415e-01]	[452.03799438 772.75714111 0.78733069]
[459.85269165 275.00314331 0.96323371]	[457.10614014 313.48831177 0.88385004]	[398.07461548 316.07296753 0.88086337]	[375.01934814 405.83239746 0.83082408]	[357.1496582 500.76565552 0.92377931]	[513.61212158 303.23886108 0.8108083 ]	[544.30566406 392.97885132 0.85641587]	[559.69952393 477.69210815 0.86439615]	[459.83468628 498.16384888 0.76039022]	[418.73434448 498.2600708 0.74308014]	[428.9800415 631.65795898 0.75326514]	[441.87884521 767.57519531 0.86525404]	[503.28634644 495.66571045 0.7402851 ]	[500.80099487 629.10522461 0.83383811]	[490.50259399 767.66461182 0.82273257]	[444.30404663 259.62188721 0.90733767]	[472.60403442 257.10171509 0.88774222]	[418.58926392 251.92611694 0.84057981]	[4.82909576e+02 2.46834290e+02 3.38122070e-01]	[4.90515442e+02 8.06115662e+02 7.50620544e-01]	[5.05966736e+02 8.00939636e+02 6.97090149e-01]	[482.89648438 772.77716064 0.77867079]	[4.41745514e+02 8.00962341e+02 7.21213698e-01]	[4.23839935e+02 7.93266357e+02 7.11697459e-01]	[452.03613281 772.74975586 0.78974104]
[459.85665894 274.9670105 0.95920527]	[457.10140991 313.50708008 0.88658726]	[398.06814575 316.07086182 0.87918127]	[375.0567627 403.32171631 0.84592617]	[357.19378662 500.6902771 0.9149226 ]	[513.61401367 303.29302979 0.80330825]	[544.2880249 392.9704895 0.85018414]	[559.70202637 477.69604492 0.86451137]	[459.82980347 495.66421509 0.75713772]	[418.73236084 498.21304321 0.74007356]	[428.97937012 631.60772705 0.75726426]	[441.87203979 767.55456543 0.86774331]	[503.28381348 495.60687256 0.73716217]	[500.79956055 629.06738281 0.83399439]	[490.51293945 767.65856934 0.82358444]	[444.30065918 259.58477783 0.91508049]	[472.58862305 257.05239868 0.89197588]	[418.58529663 251.94003296 0.84088147]	[4.82911011e+02 2.46803986e+02 3.18732440e-01]	[4.90515564e+02 8.06096313e+02 7.46102631e-01]	[5.05970581e+02 8.00917175e+02 6.94945931e-01]	[482.89959717 772.76928711 0.78204226]	[4.41762817e+02 7.98438904e+02 7.28648186e-01]	[4.23854462e+02 7.93224915e+02 7.20636964e-01]	[452.02682495 772.7232666 0.78917176]
[459.81164551 274.88259888 0.9491573 ]	[457.08227539 313.49707031 0.88069296]	[398.06216431 316.06835938 0.87729478]	[375.0635376 403.34075928 0.84035981]	[359.64883423 500.75460815 0.91999853]	[513.57476807 303.29040527 0.80223352]	[541.92382812 390.48336792 0.85560429]	[559.69714355 477.69290161 0.86267895]	[459.79995728 495.6803894 0.76152909]	[418.72518921 498.2331543 0.74566221]	[428.98849487 629.14703369 0.75650299]	[441.8722229 767.57647705 0.86933565]	[503.25262451 495.61471558 0.73763663]	[500.7980957 629.06164551 0.83418435]	[490.50744629 767.65637207 0.8237828 ]	[441.88601685 257.16253662 0.92889756]	[472.54162598 256.97055054 0.89317924]	[418.58270264 251.87594604 0.83785433]	[4.82952454e+02 2.44242340e+02 3.63624692e-01]	[4.90515991e+02 8.06097656e+02 7.49846339e-01]	[5.05967529e+02 8.00915527e+02 6.97799861e-01]	[482.89559937 772.76281738 0.78073698]	[4.41759186e+02 8.00909241e+02 7.28530169e-01]	[4.23855713e+02 7.93236450e+02 7.18165219e-01]	[452.02011108 772.74487305 0.78895247]
[459.81137085 272.48123169 0.94615436]	[457.08441162 313.49740601 0.88204247]	[398.05831909 316.0604248 0.87611365]	[375.04666138 403.3656311 0.83594471]	[359.71484375 500.81884766 0.91420013]	[513.58721924 305.75665283 0.79968935]	[541.91027832 393.01748657 0.85940808]	[559.69525146 477.67889404 0.85885888]	[459.81057739 498.16976929 0.7671175 ]	[418.72598267 500.70077515 0.7529375 ]	[428.94842529 631.60772705 0.75431383]	[441.86819458 767.57128906 0.8698101 ]	[503.2611084 495.6600647 0.74283677]	[500.79541016 629.06274414 0.8344245 ]	[490.51052856 767.65539551 0.82295346]	[441.89395142 257.12188721 0.93864626]	[472.52203369 254.61036682 0.89226437]	[418.61724854 251.83424377 0.84304202]	[4.82930634e+02 2.44195938e+02 3.83668721e-01]	[4.90537750e+02 8.06095154e+02 7.47482479e-01]	[5.05963470e+02 7.98440796e+02 6.97775662e-01]	[482.89926147 772.76293945 0.78138191]	[4.41778717e+02 7.98436401e+02 7.32260048e-01]	[4.23877197e+02 7.93237976e+02 7.18772173e-01]	[452.01016235 772.74017334 0.78471076]
[459.81027222 272.48254395 0.94600856]	[457.08892822 313.49276733 0.88221371]	[398.05935669 316.05776978 0.87608421]	[375.04501343 403.39248657 0.83157939]	[359.71585083 500.82263184 0.91417015]	[513.58746338 303.29855347 0.80112284]	[541.91094971 392.99777222 0.85618711]	[559.69085693 477.67541504 0.85716116]	[459.81033325 498.16662598 0.76570612]	[418.72579956 500.69564819 0.75142175]	[428.94277954 631.60705566 0.75422728]	[441.86773682 767.56536865 0.86976373]	[503.25762939 495.65744019 0.74184519]	[500.79992676 629.06542969 0.83478624]	[490.51571655 767.63763428 0.82230181]	[441.89212036 257.12142944 0.93933517]	[472.52490234 254.61058044 0.89234591]	[418.61502075 251.8334198 0.8436991 ]	[4.82933350e+02 2.44188248e+02 3.87254298e-01]	[4.90508514e+02 8.06077820e+02 7.53285646e-01]	[5.05946442e+02 7.98422607e+02 7.03621626e-01]	[482.90951538 772.73925781 0.77983826]	[4.41772278e+02 8.00906128e+02 7.30748057e-01]	[4.23876587e+02 7.93243530e+02 7.17520475e-01]	[452.01202393 772.73345947 0.78646857]
[459.79727173 272.4725647 0.94421422]	[457.07644653 313.50933838 0.88372695]	[398.05303955 316.07562256 0.87654376]	[375.06384277 405.87667847 0.82831681]	[359.77398682 500.83779907 0.91046047]	[511.09689331 303.30795288 0.80106461]	[541.89489746 392.98977661 0.85472763]	[557.24731445 477.70193481 0.86188555]	[459.82098389 498.20697021 0.77237618]	[418.74221802 500.74398804 0.75970173]	[428.925354 631.60754395 0.7563206 ]	[441.86685181 767.54608154 0.86704391]	[503.25906372 498.13769531 0.74553722]	[500.79440308 629.05584717 0.83475286]	[490.52731323 767.62921143 0.82218063]	[441.88391113 257.11218262 0.94390744]	[470.04385376 254.61141968 0.89277899]	[418.61816406 251.85809326 0.8451786 ]	[4.82926544e+02 2.44211578e+02 3.96394938e-01]	[4.90497314e+02 8.06082642e+02 7.55447626e-01]	[5.05946899e+02 7.98426392e+02 7.01445699e-01]	[482.91809082 772.73083496 0.78013211]	[4.41786346e+02 8.00904724e+02 7.35315800e-01]	[4.23892853e+02 7.93241150e+02 7.19732881e-01]	[452.00900269 772.71459961 0.78663546]
[459.79699707 272.43530273 0.94161177]	[454.64727783 313.48770142 0.87509561]	[398.05056763 316.05990601 0.877087 ]	[375.05645752 405.92926025 0.82089782]	[362.24508667 503.29168701 0.90158582]	[511.05041504 303.27429199 0.8066743 ]	[541.87121582 393.03375244 0.85545444]	[557.18725586 477.67214966 0.85258853]	[459.82867432 498.22427368 0.77474993]	[418.7484436 500.76986694 0.76368982]	[428.90966797 631.63165283 0.75579005]	[441.86773682 767.55181885 0.86997092]	[503.27536011 498.15426636 0.75306916]	[500.80169678 629.07128906 0.83570468]	[490.52230835 767.625 0.82274508]	[441.86636353 257.08520508 0.95203727]	[470.04315186 254.55412292 0.89512306]	[418.63421631 251.83670044 0.84541827]	[4.82949219e+02 2.41666946e+02 3.99682701e-01]	[4.88014191e+02 8.06069824e+02 7.59917915e-01]	[5.05938202e+02 7.98419861e+02 7.05304861e-01]	[482.91836548 772.72406006 0.78179497]	[4.41787292e+02 7.98435364e+02 7.33713090e-01]	[4.23889221e+02 7.93235962e+02 7.20461071e-01]	[452.00961304 772.72149658 0.78921723]
[459.78735352 272.4190979 0.93988729]	[454.64923096 313.49118042 0.87729841]	[398.0546875 316.05935669 0.87833774]	[375.04541016 408.41000366 0.81961775]	[362.23580933 503.29589844 0.9033888 ]	[511.03622437 303.29293823 0.8058936 ]	[541.87304688 393.06842041 0.86004204]	[554.69903564 477.66775513 0.85076553]	[459.82434082 498.22842407 0.77748406]	[418.74163818 500.77160645 0.76548111]	[428.90911865 631.62060547 0.75780958]	[441.87042236 767.54626465 0.86885536]	[503.27560425 498.15881348 0.75756264]	[500.78713989 629.03875732 0.83763719]	[490.52026367 767.62359619 0.82233882]	[441.85476685 257.06939697 0.95487738]	[470.03271484 254.53507996 0.89579856]	[418.62417603 249.40118408 0.84019065]	[4.82942993e+02 2.41688675e+02 3.90704721e-01]	[4.90491852e+02 8.06076721e+02 7.60389864e-01]	[5.05945068e+02 7.98416565e+02 7.03905344e-01]	[482.9161377 772.72515869 0.78279865]	[4.41778564e+02 7.98433411e+02 7.31120884e-01]	[4.23879578e+02 7.93229614e+02 7.20290601e-01]	[452.01715088 772.7199707 0.7896235 ]
[459.75646973 272.38800049 0.93305087]	[454.6343689 313.49850464 0.87687939]	[398.04858398 316.07226562 0.87829816]	[375.02770996 408.44595337 0.81625503]	[362.21725464 503.26245117 0.90569085]	[511.03295898 303.30456543 0.80494326]	[541.87561035 395.50894165 0.85833788]	[554.68328857 477.67190552 0.85114062]	[459.80349731 498.20031738 0.77630496]	[418.72286987 500.73812866 0.76145446]	[428.92739868 629.14691162 0.75872779]	[441.86767578 767.54156494 0.86825997]	[503.26074219 495.6902771 0.75526559]	[500.7835083 629.03369141 0.8368699 ]	[490.52661133 767.63500977 0.82074708]	[441.82775879 257.04992676 0.95838022]	[469.99581909 254.51431274 0.89755493]	[418.63323975 251.82658386 0.84177929]	[4.82925720e+02 2.41695389e+02 3.94611657e-01]	[4.90539124e+02 8.06108154e+02 7.61689544e-01]	[5.05973022e+02 7.98447327e+02 7.00515389e-01]	[482.91217041 772.74060059 0.78413373]	[4.41785675e+02 7.98432922e+02 7.32281625e-01]	[4.23882538e+02 7.93231323e+02 7.21592009e-01]	[452.0133667 772.7142334 0.78688061]
[459.74176025 272.3760376 0.92924941]	[454.61157227 313.49505615 0.8728466 ]	[398.03475952 316.07873535 0.87417793]	[375.00793457 408.43829346 0.81259966]	[362.19503784 500.89111328 0.91020465]	[511.01745605 303.28607178 0.8068915 ]	[541.85797119 395.52215576 0.85969925]	[554.66229248 477.67175293 0.85255963]	[459.78930664 498.19387817 0.77707726]	[418.70632935 500.7333374 0.7628383 ]	[428.93347168 629.12677002 0.75942785]	[441.86859131 767.54754639 0.86854076]	[503.24273682 495.68011475 0.75396848]	[500.77639771 629.0302124 0.83547592]	[490.53546143 767.63720703 0.82106638]	[441.81311035 257.04318237 0.96037322]	[469.96865845 254.50245667 0.89831877]	[418.61532593 249.39904785 0.83906329]	[4.82909790e+02 2.41685135e+02 3.96034300e-01]	[4.90541962e+02 8.06094971e+02 7.57281899e-01]	[5.05975922e+02 7.98429565e+02 6.99308813e-01]	[482.91644287 772.74810791 0.78022605]	[4.41791046e+02 7.98421692e+02 7.32752264e-01]	[4.23887573e+02 7.93228760e+02 7.21117735e-01]	[452.01141357 772.72296143 0.78580153]
[459.73095703 272.37411499 0.92572731]	[454.60229492 313.50164795 0.87301755]	[398.02966309 316.08633423 0.87386465]	[374.99475098 408.40713501 0.81228828]	[359.78756714 500.87826538 0.91310847]	[511.00680542 303.28637695 0.80771518]	[541.85070801 395.57028198 0.86632335]	[554.64831543 477.70046997 0.85744929]	[459.78347778 498.20309448 0.77806568]	[418.69784546 500.74197388 0.7645967 ]	[428.90692139 631.61395264 0.74980015]	[441.87524414 767.55004883 0.86747193]	[500.8999939 495.6892395 0.75277686]	[500.76156616 629.02923584 0.83367336]	[490.53152466 767.61859131 0.82170129]	[441.80587769 257.04608154 0.96041906]	[469.95996094 254.51533508 0.89860225]	[418.59274292 249.38987732 0.83558691]	[4.82906403e+02 2.41705826e+02 3.97426397e-01]	[4.90505707e+02 8.06061401e+02 7.54779875e-01]	[5.05946991e+02 7.98402466e+02 7.03122020e-01]	[482.92391968 772.71936035 0.77972519]	[4.41787506e+02 7.98426697e+02 7.31081545e-01]	[4.23882751e+02 7.93230652e+02 7.20472336e-01]	[452.02828979 772.72436523 0.78595757]
[459.67807007 272.42800903 0.92811966]	[454.60644531 313.52328491 0.87876523]	[398.02435303 316.09970093 0.87420189]	[372.53479004 408.46884155 0.80553234]	[359.76675415 500.86929321 0.91567898]	[508.54785156 303.30435181 0.80754024]	[541.84906006 395.58151245 0.86508667]	[554.62713623 477.72946167 0.858594 ]	[459.76452637 498.16976929 0.77442169]	[418.68884277 500.70535278 0.7618947 ]	[426.45248413 631.60369873 0.75343037]	[441.87884521 767.55401611 0.86775446]	[500.87017822 495.65914917 0.75066668]	[500.75558472 629.02069092 0.83483469]	[490.53286743 767.60998535 0.82067651]	[441.77365112 257.07965088 0.95985585]	[467.4541626 254.58947754 0.90721142]	[418.55978394 251.82929993 0.82669723]	[4.82885742e+02 2.41712753e+02 4.63309914e-01]	[4.90507141e+02 8.06039917e+02 7.51290500e-01]	[5.05949951e+02 7.98377075e+02 7.02731729e-01]	[482.92337036 772.71252441 0.77964675]	[4.41788300e+02 7.98430908e+02 7.33250499e-01]	[4.23887970e+02 7.93235718e+02 7.21371651e-01]	[452.03424072 772.73205566 0.78584617]
[459.67932129 272.42559814 0.92750937]	[454.61343384 313.52191162 0.87932855]	[398.02658081 316.09365845 0.87407643]	[372.53033447 408.46609497 0.80482119]	[359.76800537 500.87155151 0.91460729]	[511.00790405 305.76351929 0.80680847]	[541.84503174 395.5803833 0.86512995]	[554.62347412 477.73025513 0.85776341]	[459.76797485 498.1605835 0.77288276]	[418.69146729 500.69470215 0.75969124]	[428.90734863 631.60083008 0.75435638]	[441.878479 767.54632568 0.86903393]	[500.87475586 495.64822388 0.74892503]	[500.75982666 629.02539062 0.83620429]	[490.54003906 767.61114502 0.82066995]	[441.77548218 257.07980347 0.95965546]	[467.45477295 254.58761597 0.9072721 ]	[418.56765747 251.84100342 0.82995856]	[4.82888062e+02 2.41710678e+02 4.71266657e-01]	[4.90493591e+02 8.06058899e+02 7.48960257e-01]	[5.05941467e+02 7.98402283e+02 6.98756814e-01]	[482.9274292 772.71282959 0.78071046]	[4.41799744e+02 7.98415833e+02 7.36771643e-01]	[4.23904358e+02 7.93228577e+02 7.23694026e-01]	[452.03405762 772.71820068 0.78721821]
[459.67059326 274.8664856 0.93392038]	[454.57925415 313.53125 0.87452352]	[395.62213135 316.11715698 0.87059742]	[372.51242065 408.4331665 0.8070339 ]	[359.75198364 500.79519653 0.91242778]	[508.54403687 303.29748535 0.80626667]	[541.84729004 395.5256958 0.85788608]	[552.1395874 477.73043823 0.8573963 ]	[459.73571777 495.69302368 0.76597166]	[418.64431763 498.25473022 0.74847174]	[428.93310547 631.62939453 0.75479317]	[441.88742065 767.52789307 0.86660159]	[500.85211182 495.61578369 0.74462575]	[500.76342773 629.0222168 0.83640867]	[490.5302124 767.61303711 0.82011926]	[441.77349854 257.12802124 0.9513309 ]	[467.47171021 256.97613525 0.90179098]	[418.59881592 251.88113403 0.83261031]	[4.82868530e+02 2.44245636e+02 4.01479095e-01]	[4.90507904e+02 8.06061768e+02 7.47213244e-01]	[5.05961670e+02 7.98398193e+02 6.95365071e-01]	[482.91384888 772.7276001 0.78000295]	[4.41796448e+02 7.98412537e+02 7.37046361e-01]	[4.23907043e+02 7.93221375e+02 7.23453522e-01]	[452.04534912 772.69940186 0.79382509]
[457.22161865 275.00338745 0.93567717]	[454.54006958 313.55209351 0.87319696]	[395.58972168 316.14511108 0.8681097 ]	[369.96203613 413.51937866 0.80952305]	[359.67263794 500.86450195 0.92416787]	[508.54016113 305.76882935 0.8066417 ]	[541.84265137 395.5847168 0.86516219]	[554.61676025 477.73855591 0.85904515]	[459.6965332 498.15505981 0.76682091]	[418.60986328 500.68231201 0.74627894]	[426.41897583 631.59069824 0.76540565]	[441.89736938 767.52410889 0.86589402]	[500.82339478 495.65179443 0.74961883]	[500.77203369 629.03088379 0.83775878]	[490.53573608 767.62591553 0.82290804]	[441.69415283 259.58538818 0.93329257]	[467.40731812 257.10803223 0.90451598]	[416.13250732 254.35635376 0.81980276]	[482.78964233 251.86453247 0.505808 ]	[4.90493317e+02 8.06087891e+02 7.49747396e-01]	[5.05958252e+02 7.98433594e+02 6.92538023e-01]	[482.91400146 772.73522949 0.78231335]	[4.41801025e+02 7.98404236e+02 7.37193108e-01]	[4.26366486e+02 7.93221863e+02 7.23358750e-01]	[452.06109619 772.69354248 0.80359405]
[457.22167969 275.00402832 0.93572754]	[454.53921509 313.55123901 0.87289411]	[395.58895874 316.14483643 0.86809307]	[369.96582031 413.5223999 0.8096981 ]	[359.67498779 500.86236572 0.92445725]	[508.54153442 305.76815796 0.80660421]	[541.83807373 395.59020996 0.86458093]	[554.61730957 477.74179077 0.85973418]	[459.68988037 498.14871216 0.76574415]	[418.60217285 500.6796875 0.7452811 ]	[426.4130249 629.15753174 0.76646757]	[441.8968811 767.5201416 0.86589843]	[500.81713867 495.64535522 0.74858987]	[500.76321411 629.0246582 0.83844304]	[490.54049683 767.62145996 0.82235265]	[441.69384766 259.58605957 0.93296492]	[467.40701294 257.1081543 0.90459996]	[416.1317749 254.35874939 0.81967837]	[482.79016113 251.86529541 0.50642008]	[4.90488953e+02 8.06073669e+02 7.46959209e-01]	[5.05955780e+02 7.98418701e+02 6.91999018e-01]	[482.91781616 772.73400879 0.78174055]	[4.41798248e+02 7.98402466e+02 7.36735225e-01]	[4.26363159e+02 7.93219299e+02 7.23429918e-01]	[452.06271362 772.68865967 0.80492955]
[457.14379883 275.1000061 0.93005788]	[452.08236694 315.94360352 0.87812746]	[395.54025269 316.18161011 0.86207879]	[369.9576416 413.52392578 0.81083071]	[359.65365601 500.79626465 0.92576551]	[508.52264404 308.33621216 0.81016397]	[541.81762695 395.56564331 0.86154419]	[554.62652588 477.71237183 0.85654998]	[459.67077637 498.15509033 0.76744598]	[418.5920105 500.67858887 0.7473594 ]	[426.39550781 631.61334229 0.76794368]	[441.9019165 767.53381348 0.86735451]	[500.79669189 495.65866089 0.75039226]	[500.76394653 629.03643799 0.83879745]	[490.54779053 767.61523438 0.82296884]	[439.2505188 259.72555542 0.90701908]	[464.84301758 257.19195557 0.91023701]	[416.04135132 254.42904663 0.81165338]	[480.36672974 249.38349915 0.69945836]	[4.88001740e+02 8.06052185e+02 7.49580741e-01]	[5.05940674e+02 7.98407166e+02 6.94617033e-01]	[482.92785645 772.72747803 0.77694398]	[4.41798096e+02 7.98406250e+02 7.33168244e-01]	[4.26378693e+02 7.93226257e+02 7.19571650e-01]	[452.06900024 772.70751953 0.80365336]
[457.14373779 275.09997559 0.93007278]	[452.08001709 315.94692993 0.8780511 ]	[395.5383606 318.52075195 0.86241561]	[369.90267944 413.49029541 0.80752641]	[359.62686157 500.81985474 0.93029743]	[508.52554321 308.34161377 0.80972779]	[541.8147583 395.54052734 0.85480744]	[554.63146973 477.69515991 0.85300559]	[459.65765381 498.19943237 0.76586568]	[418.57608032 500.7208252 0.74464673]	[423.92523193 631.68829346 0.76825219]	[441.90100098 767.53521729 0.86793005]	[500.7769165 498.15176392 0.75273496]	[500.75009155 629.04669189 0.83597898]	[490.54022217 767.60845947 0.82364529]	[439.25039673 259.72567749 0.90692943]	[464.84277344 257.19165039 0.91032493]	[416.03762817 254.42915344 0.81065273]	[480.3677063 249.38813782 0.70296323]	[4.87995636e+02 8.06042236e+02 7.48159170e-01]	[5.05937378e+02 7.98395447e+02 6.93060637e-01]	[482.92687988 772.71466064 0.7810756 ]	[4.41786804e+02 7.98417908e+02 7.34045506e-01]	[4.26373322e+02 7.93232178e+02 7.19824553e-01]	[452.0758667 772.70166016 0.80393398]
[457.09280396 275.10720825 0.91837704]	[452.04226685 315.97183228 0.87782598]	[395.51187134 318.56210327 0.85905862]	[367.39013672 413.60058594 0.81697124]	[357.22692871 500.8397522 0.92692959]	[508.50683594 308.36550903 0.81221139]	[541.80340576 395.5965271 0.86391205]	[554.61981201 477.6998291 0.85368735]	[459.65701294 498.23083496 0.7674334 ]	[418.56533813 500.77252197 0.74855554]	[423.88366699 634.21307373 0.77492893]	[441.90380859 767.53112793 0.86577588]	[500.78076172 498.17285156 0.75520593]	[500.73980713 629.06384277 0.83313 ]	[490.53686523 767.61547852 0.82264996]	[439.2019043 262.14224243 0.898637 ]	[462.42303467 257.20849609 0.91567963]	[413.54223633 254.43661499 0.80395877]	[480.31414795 251.83334351 0.69831598]	[4.87994507e+02 8.06041260e+02 7.47183979e-01]	[5.05934845e+02 7.98387329e+02 6.93201005e-01]	[482.93225098 772.72717285 0.78312314]	[4.41774750e+02 7.98440613e+02 7.38163948e-01]	[4.26359039e+02 7.93237305e+02 7.24096715e-01]	[454.54171753 772.70275879 0.80059177]
[452.06942749 277.51211548 0.89794403]	[449.50439453 316.012146 0.87544024]	[393.0189209 318.6038208 0.85366082]	[364.86367798 416.07321167 0.83021605]	[357.17718506 503.27313232 0.93434554]	[508.48025513 310.93377686 0.81562364]	[541.74786377 398.07583618 0.8666693 ]	[549.58691406 480.15200806 0.86467159]	[457.17266846 498.17941284 0.7396664 ]	[416.06555176 500.715271 0.72367573]	[423.79785156 634.21807861 0.79151374]	[441.91397095 767.53961182 0.86613572]	[500.68572998 495.675354 0.7334885 ]	[500.74765015 629.10247803 0.82683718]	[490.51760864 767.59527588 0.81981534]	[439.08468628 262.24319458 0.8764506 ]	[462.30218506 259.66494751 0.92309099]	[408.46612549 254.54367065 0.79334897]	[480.21875 251.89100647 0.72115135]	[4.87992828e+02 8.06066589e+02 7.54054368e-01]	[5.05928040e+02 7.98416687e+02 6.93791926e-01]	[482.91717529 772.71057129 0.78268921]	[4.41769653e+02 8.00930847e+02 7.38200009e-01]	[4.26354309e+02 7.93263367e+02 7.24027216e-01]	[454.55947876 772.71166992 0.81046271]
[449.47549438 277.61450195 0.8870551 ]	[449.44845581 316.06518555 0.87878072]	[392.97000122 318.6343689 0.84758145]	[364.81906128 416.12295532 0.84238797]	[357.16143799 503.31002808 0.93450254]	[505.99755859 313.4390564 0.83107185]	[541.6854248 395.63174438 0.84919065]	[549.56774902 480.23348999 0.871436 ]	[457.13494873 498.15457153 0.73191327]	[416.02752686 500.69610596 0.7179721 ]	[423.77203369 636.73919678 0.79477394]	[441.92987061 767.54168701 0.86021256]	[500.65701294 495.65948486 0.72359902]	[500.73730469 629.105896 0.8271268 ]	[490.50506592 767.58666992 0.81903684]	[436.63973999 267.29830933 0.86591589]	[462.2203064 262.20251465 0.90932745]	[408.40270996 256.98028564 0.79966635]	[480.17764282 251.88694763 0.78076065]	[4.87986725e+02 8.06061951e+02 7.49478102e-01]	[5.05919312e+02 7.98408813e+02 6.90554082e-01]	[482.91522217 772.6887207 0.79205942]	[4.41762238e+02 8.00938171e+02 7.35850573e-01]	[4.26353973e+02 7.93268616e+02 7.22864747e-01]	[454.58724976 772.7175293 0.80942595]
[446.94012451 277.6751709 0.88494802]	[446.95574951 316.10910034 0.88128239]	[390.48605347 318.69104004 0.84292144]	[364.77987671 416.12805176 0.8435632 ]	[357.13998413 503.39996338 0.92870039]	[505.94769287 313.4703064 0.83833045]	[539.31903076 398.07983398 0.85819554]	[549.53942871 480.27828979 0.87682134]	[457.12850952 498.17236328 0.73106307]	[416.01712036 500.71035767 0.71310389]	[421.36468506 636.79504395 0.79695547]	[441.92617798 767.57629395 0.86082661]	[500.65481567 495.6739502 0.71925354]	[500.7359314 629.09472656 0.82739675]	[490.48233032 767.58398438 0.81755412]	[436.5788269 269.82550049 0.85880405]	[459.82943726 264.72467041 0.90170783]	[408.40057373 257.05578613 0.79218215]	[480.11923218 254.35462952 0.76515573]	[4.88007019e+02 8.06038208e+02 7.61610806e-01]	[5.05935791e+02 7.98365540e+02 7.06145704e-01]	[482.90618896 772.70019531 0.78800815]	[4.41725891e+02 8.00931946e+02 7.33841717e-01]	[4.23881165e+02 7.93256958e+02 7.28069544e-01]	[454.59353638 772.77972412 0.80322832]
[446.92227173 280.12185669 0.87862587]	[446.91622925 316.17800903 0.88417232]	[390.44778442 318.7507019 0.83655381]	[362.32891846 418.62771606 0.86007315]	[357.10824585 503.44412231 0.9223612 ]	[505.89416504 313.50726318 0.84970844]	[539.27374268 398.14718628 0.87085408]	[549.48651123 480.30563354 0.87844747]	[454.63189697 498.15600586 0.71628249]	[413.52798462 500.71005249 0.70834482]	[421.33901978 639.30767822 0.79905808]	[444.32019043 767.59747314 0.8624227 ]	[498.22491455 495.65740967 0.707739 ]	[500.737854 629.11297607 0.82035202]	[488.03421021 767.57159424 0.81705713]	[436.58120728 272.37322998 0.8739866 ]	[459.78982544 267.3152771 0.89958 ]	[405.92816162 257.12457275 0.78714234]	[477.63583374 254.48098755 0.72655976]	[4.87966583e+02 8.03572876e+02 7.64261723e-01]	[5.05915741e+02 7.95867920e+02 7.11684883e-01]	[482.92327881 770.30957031 0.78838331]	[4.41705139e+02 8.00945740e+02 7.36846566e-01]	[4.23878723e+02 7.93262207e+02 7.27169633e-01]	[454.64389038 772.78552246 0.80812192]
[444.44558716 280.175354 0.87782425]	[446.89407349 318.56564331 0.88500887]	[387.94949341 321.18743896 0.8293286 ]	[362.30264282 418.70019531 0.87124139]	[357.08053589 503.47003174 0.91996217]	[505.88562012 315.92651367 0.85660791]	[539.21862793 398.12420654 0.86441159]	[546.97729492 480.28839111 0.8985945 ]	[454.60598755 500.71255493 0.72001386]	[410.99087524 500.86746216 0.70302999]	[421.30380249 641.80853271 0.80374461]	[444.32250977 767.59924316 0.86171031]	[498.26379395 498.25152588 0.7190026 ]	[500.73965454 631.63677979 0.80871725]	[488.03457642 767.53039551 0.81083071]	[434.09075928 272.40148926 0.86829996]	[459.76034546 269.82369995 0.90348339]	[405.82617188 257.13952637 0.81027746]	[477.5897522 254.51416016 0.67823362]	[4.87979401e+02 8.03544189e+02 7.70241261e-01]	[5.05928345e+02 7.95832214e+02 7.19445884e-01]	[482.92190552 770.2755127 0.7837323 ]	[4.39273254e+02 8.00963684e+02 7.24581778e-01]	[4.23831360e+02 7.93264465e+02 7.25307345e-01]	[454.65335083 772.79034424 0.81395179]
[444.40612793 282.69424438 0.86389077]	[446.9029541 318.65145874 0.88603449]	[387.91140747 321.27029419 0.82032973]	[362.30847168 418.75 0.87554812]	[357.0760498 505.91592407 0.90794802]	[505.90658569 316.0368042 0.87243211]	[539.18945312 398.19973755 0.86840248]	[546.95947266 482.7333374 0.8994292 ]	[452.07254028 500.74911499 0.72201717]	[408.41732788 503.31155396 0.71002883]	[421.29437256 641.82366943 0.8086729 ]	[444.30966187 767.58337402 0.86521906]	[498.20309448 500.70065308 0.71870327]	[500.73736572 634.20050049 0.80633432]	[488.01556396 767.55249023 0.81017327]	[434.07012939 274.8821106 0.88034725]	[459.72045898 272.34631348 0.91105378]	[405.82415771 257.1864624 0.79548919]	[475.17211914 254.5743866 0.73046571]	[4.87999084e+02 8.03562073e+02 7.65955031e-01]	[5.05941528e+02 7.95843445e+02 7.19235599e-01]	[482.90652466 770.30517578 0.78258485]	[4.39247620e+02 8.00977173e+02 7.27576554e-01]	[4.23796173e+02 7.93259216e+02 7.30512559e-01]	[454.64907837 772.76483154 0.81810182]
[444.3500061 282.76757812 0.86077702]	[446.87310791 318.69030762 0.89017832]	[387.9085083 323.73110962 0.8166849 ]	[362.27853394 418.79788208 0.88440597]	[357.07894897 505.92001343 0.90785646]	[505.8873291 316.09048462 0.88065726]	[536.75 400.62667847 0.85835212]	[546.92834473 482.8197937 0.89773458]	[452.00427246 503.27981567 0.72479892]	[405.86734009 503.42327881 0.71542513]	[421.2505188 641.90563965 0.81603169]	[441.90640259 767.51782227 0.8631897 ]	[498.16210938 500.82550049 0.72142357]	[500.74484253 636.74768066 0.80735916]	[488.02175903 767.60375977 0.81502134]	[434.02862549 274.93243408 0.8834582 ]	[459.69012451 272.40939331 0.91823077]	[403.40542603 259.58786011 0.79113162]	[477.63864136 254.57643127 0.7829389 ]	[4.90488037e+02 8.06017090e+02 7.62100756e-01]	[5.05965271e+02 7.95891113e+02 7.12551653e-01]	[482.89544678 772.74700928 0.79085416]	[4.41705811e+02 7.98435669e+02 7.46188939e-01]	[4.23854126e+02 7.93233521e+02 7.51138270e-01]	[454.58743286 772.70324707 0.79942697]
[441.90136719 285.31054688 0.87040091]	[444.40905762 318.76437378 0.88965344]	[387.88320923 326.30316162 0.80892479]	[362.23519897 418.7565918 0.89404476]	[357.06872559 505.91995239 0.91273797]	[503.47924805 316.16696167 0.89063025]	[536.69482422 400.68151855 0.86570334]	[544.54772949 482.84292603 0.90229791]	[452.00567627 503.34429932 0.72130644]	[405.85147095 505.9163208 0.71024889]	[421.22341919 644.37438965 0.82611811]	[441.89797974 767.48291016 0.85716134]	[498.18237305 500.86477661 0.72191435]	[500.76522827 639.31488037 0.81895745]	[488.02206421 767.61413574 0.81796902]	[431.51287842 274.98388672 0.88971424]	[459.62277222 274.86907959 0.91837239]	[403.34329224 259.66513062 0.79405397]	[475.17016602 257.00665283 0.77168638]	[4.90499939e+02 8.06061035e+02 7.74855852e-01]	[5.05985931e+02 7.98392639e+02 7.13911116e-01]	[482.88766479 772.7456665 0.80294859]	[4.41705292e+02 7.98438416e+02 7.50091493e-01]	[4.23849518e+02 7.93232910e+02 7.58166850e-01]	[454.57165527 770.29321289 0.81043369]
[441.90115356 285.31018066 0.87061918]	[444.40786743 318.76379395 0.8900438 ]	[387.88284302 326.30004883 0.80894947]	[362.24066162 418.75799561 0.89286286]	[357.06799316 505.9208374 0.91162115]	[503.47473145 316.16619873 0.89127326]	[536.69378662 400.68118286 0.8656311 ]	[544.546875 482.8493042 0.90261853]	[452.01141357 503.37478638 0.71906501]	[405.85174561 505.94934082 0.70664388]	[421.2354126 644.3973999 0.82917356]	[441.89660645 767.48480225 0.85802299]	[498.18835449 503.28924561 0.72320259]	[500.77307129 639.35931396 0.82279056]	[488.02203369 767.61077881 0.81774056]	[431.51159668 274.98406982 0.88971162]	[459.62301636 274.86865234 0.91837329]	[403.34222412 259.6663208 0.79451513]	[475.16937256 257.00689697 0.77101189]	[4.90499756e+02 8.06047668e+02 7.71669447e-01]	[5.05991760e+02 7.98378784e+02 7.10666060e-01]	[482.88684082 772.74505615 0.80181617]	[4.41701599e+02 7.98433411e+02 7.47409523e-01]	[4.23843262e+02 7.93232849e+02 7.57549703e-01]	[454.56832886 770.2979126 0.81022185]
[441.79040527 290.38134766 0.90450627]	[444.31436157 321.28164673 0.88286281]	[385.31021118 328.93475342 0.81753504]	[359.82876587 421.25747681 0.88459325]	[354.59375 513.597229 0.85871327]	[503.39346313 318.64129639 0.90437394]	[536.64044189 400.78961182 0.85530335]	[544.49603271 485.40844727 0.88831127]	[452.00311279 503.39474487 0.72682929]	[405.85662842 505.93151855 0.71545255]	[421.24130249 644.43286133 0.83330023]	[441.89984131 767.53948975 0.86437511]	[498.15206909 503.35083008 0.73251826]	[500.79251099 641.85272217 0.820759 ]	[488.02667236 767.60473633 0.81765628]	[428.92507935 275.09286499 0.8929044 ]	[457.14318848 274.9772644 0.92093629]	[403.28448486 262.21975708 0.79130268]	[472.60446167 257.06732178 0.75827795]	[4.87978729e+02 8.06047302e+02 7.88845897e-01]	[5.05968079e+02 7.98395996e+02 7.19976246e-01]	[482.89578247 772.72601318 0.79402155]	[4.41696686e+02 8.00919067e+02 7.38788188e-01]	[4.23838684e+02 7.93260132e+02 7.47385740e-01]	[454.57025146 772.72467041 0.79671043]
[441.78515625 292.87088013 0.91985631]	[441.918396 323.76254272 0.87877977]	[382.86627197 331.44949341 0.82739496]	[359.82418823 421.28945923 0.88202822]	[354.50640869 513.61236572 0.8485164 ]	[503.37454224 318.68667603 0.90537125]	[536.64587402 403.33816528 0.82922173]	[544.49200439 485.45703125 0.88326478]	[449.47775269 503.3793335 0.72119677]	[403.35339355 505.90921021 0.72203016]	[421.18869019 644.38812256 0.83037555]	[441.92080688 767.51947021 0.86138904]	[498.13156128 503.35079956 0.72828537]	[500.75643921 641.83795166 0.81943619]	[490.49255371 767.60113525 0.81736761]	[428.91027832 277.52603149 0.88940752]	[457.11218262 275.02581787 0.91467971]	[403.25177002 264.73083496 0.80303884]	[472.5322876 257.05584717 0.75818563]	[4.88010986e+02 8.06040283e+02 7.76570499e-01]	[5.05996643e+02 7.98376343e+02 7.13632941e-01]	[482.90924072 772.71893311 0.80344599]	[4.39300934e+02 8.00912537e+02 7.30938435e-01]	[4.23836670e+02 7.93251221e+02 7.42186606e-01]	[454.59771729 772.70281982 0.80238605]
[441.74246216 292.9864502 0.94028759]	[441.88006592 323.80047607 0.88357645]	[382.82723999 333.92282104 0.83584726]	[359.76971436 423.86239624 0.86736435]	[351.99093628 513.5960083 0.83107835]	[503.33685303 318.69998169 0.90671092]	[534.140625 403.31814575 0.82310325]	[544.44848633 485.45578003 0.88887316]	[446.96365356 503.41134644 0.72081792]	[403.31378174 505.94366455 0.71696723]	[421.18133545 644.42456055 0.83278775]	[441.91577148 767.55822754 0.86513758]	[495.59732056 503.36465454 0.7191385 ]	[500.7456665 641.91503906 0.83238971]	[488.03161621 767.60754395 0.81668711]	[426.38760376 277.62683105 0.89176422]	[457.07568359 275.11010742 0.90914118]	[400.84976196 264.75137329 0.80430394]	[470.02938843 257.01547241 0.77511317]	[4.90503845e+02 8.06025513e+02 7.78427541e-01]	[5.06007904e+02 7.95886719e+02 7.20167756e-01]	[482.89981079 772.72125244 0.7968092 ]	[4.39299347e+02 8.00953735e+02 7.35895395e-01]	[4.23827545e+02 7.93279358e+02 7.41867840e-01]	[454.60089111 772.73370361 0.79832137]
[441.67544556 293.02401733 0.94250166]	[441.84487915 326.29949951 0.88532031]	[382.80511475 333.96408081 0.84510589]	[359.69949341 426.34371948 0.868218 ]	[349.38693237 513.597229 0.81933451]	[503.29730225 318.72503662 0.90231264]	[534.12219238 403.36575317 0.80534059]	[544.38916016 485.49423218 0.88930637]	[446.92144775 505.9359436 0.720052 ]	[403.2875061 508.52368164 0.70644432]	[421.20346069 644.50158691 0.83778143]	[441.90939331 767.56213379 0.86831963]	[493.07675171 503.44219971 0.71303326]	[500.72259521 644.34594727 0.83537209]	[490.48956299 767.56646729 0.81391054]	[423.89782715 277.65545654 0.90044421]	[454.59866333 277.49435425 0.90350884]	[400.81018066 264.77374268 0.80041939]	[469.99484253 257.08938599 0.79427701]	[4.9048941e+02 8.0601355e+02 7.7433902e-01]	[5.06002411e+02 7.95872559e+02 7.20831871e-01]	[482.90667725 770.30969238 0.79774266]	[4.39299927e+02 8.00955200e+02 7.35226512e-01]	[4.23829956e+02 7.93283569e+02 7.41346359e-01]	[454.59591675 772.7310791 0.79771054]
[439.29699707 295.4095459 0.94366008]	[441.83908081 326.30322266 0.88653731]	[382.81082153 333.97296143 0.84544373]	[359.70294189 426.34286499 0.86794204]	[349.38085938 513.5960083 0.81930637]	[503.28186035 318.71704102 0.90113837]	[534.12811279 403.37930298 0.80712229]	[544.38964844 485.49057007 0.88999593]	[446.90872192 505.93640137 0.71976793]	[403.27423096 508.51937866 0.7072832 ]	[421.1918335 644.5010376 0.83742678]	[441.90890503 767.5581665 0.86641794]	[493.06210327 503.44320679 0.71211082]	[500.71533203 641.93414307 0.83140045]	[490.48730469 767.60559082 0.81319511]	[423.8505249 277.67678833 0.90530145]	[454.54449463 277.52929688 0.89669251]	[400.80685425 267.34133911 0.79948997]	[467.45193481 257.10986328 0.78839725]	[4.90532166e+02 8.06044800e+02 7.73411393e-01]	[5.08468170e+02 7.98362793e+02 7.16289103e-01]	[482.89926147 772.72717285 0.79462218]	[4.39278320e+02 8.00996826e+02 7.34671175e-01]	[4.23802277e+02 7.93301025e+02 7.39928424e-01]	[454.60345459 772.72155762 0.79681087]
[439.29403687 295.41055298 0.94416034]	[441.78634644 326.33029175 0.89215475]	[382.74658203 334.02896118 0.85789973]	[359.59951782 428.94692993 0.86707419]	[346.81344604 513.64373779 0.82247657]	[500.86416626 318.70782471 0.90052819]	[531.62744141 403.36935425 0.81462401]	[544.34295654 485.44229126 0.90590388]	[446.87811279 508.45187378 0.71891409]	[400.86978149 511.0506897 0.7101084 ]	[421.16833496 644.52947998 0.84189737]	[441.90872192 767.56402588 0.86581504]	[490.57620239 505.91162109 0.71236718]	[500.71905518 644.36376953 0.83604729]	[490.4921875 767.64489746 0.81274766]	[423.85073853 277.6769104 0.90675712]	[454.53677368 277.53918457 0.89504862]	[400.79516602 267.34191895 0.80429113]	[467.42391968 257.14849854 0.78660172]	[4.90551941e+02 8.06052185e+02 7.79331923e-01]	[5.08477203e+02 7.98384094e+02 7.21822441e-01]	[482.89916992 772.7767334 0.7855739 ]	[4.39277771e+02 8.01001099e+02 7.35203564e-01]	[4.23795258e+02 7.93303345e+02 7.40773141e-01]	[454.61358643 772.72814941 0.79646748]
[439.19781494 295.38903809 0.9370563 ]	[441.67990112 326.34918213 0.90005577]	[380.29342651 334.07571411 0.87207562]	[357.17221069 428.96658325 0.87146878]	[341.74822998 518.69470215 0.86691791]	[500.73306274 318.69595337 0.9005118 ]	[531.5713501 405.88897705 0.80232775]	[541.92907715 482.95788574 0.917494 ]	[444.3848877 505.89749146 0.74361175]	[400.80908203 508.47085571 0.72493076]	[418.77706909 644.42553711 0.83425999]	[441.91027832 767.54742432 0.86249459]	[487.98132324 503.3793335 0.72635496]	[500.67410278 641.8727417 0.82397825]	[488.03341675 767.65411377 0.81215549]	[421.37530518 277.68243408 0.92239004]	[449.48269653 277.540802 0.89935791]	[400.71621704 269.83670044 0.8164373 ]	[464.90667725 259.63378906 0.78053492]	[4.93067719e+02 8.06056946e+02 7.77486444e-01]	[5.08510254e+02 7.98368591e+02 7.21720159e-01]	[482.8946228 772.79522705 0.78605586]	[4.39264069e+02 8.03460510e+02 7.35613763e-01]	[4.23788483e+02 7.93308472e+02 7.40835786e-01]	[454.61703491 772.71893311 0.79473609]
[439.13409424 295.39605713 0.92899036]	[439.31314087 328.87976074 0.90331155]	[380.24087524 336.48883057 0.883986 ]	[357.14865112 428.92526245 0.87434155]	[339.26959229 518.6708374 0.87893623]	[500.6963501 318.73953247 0.89066845]	[531.565979 408.40875244 0.79930365]	[541.89941406 482.92242432 0.92951405]	[444.37106323 505.98953247 0.73153156]	[400.80093384 511.0189209 0.71658075]	[418.74316406 644.43579102 0.83299726]	[441.92520142 767.55566406 0.8635323 ]	[487.98956299 505.87805176 0.71802306]	[500.65512085 641.91625977 0.82235682]	[488.03430176 767.65765381 0.81074071]	[421.29180908 277.69061279 0.93345737]	[446.95196533 277.54318237 0.9069562 ]	[400.64657593 269.8951416 0.8175149 ]	[464.82263184 259.67092896 0.78601056]	[4.93081879e+02 8.06085144e+02 7.73271084e-01]	[5.08511505e+02 7.98398315e+02 7.15422750e-01]	[482.89456177 772.79864502 0.79197013]	[4.39240997e+02 8.03482605e+02 7.31271148e-01]	[4.21365265e+02 7.93314819e+02 7.36655772e-01]	[454.63922119 772.72692871 0.7936278 ]
[439.0741272 295.43572998 0.92652804]	[439.25024414 328.92303467 0.90629601]	[380.18161011 336.53518677 0.89465618]	[357.10971069 428.91445923 0.87453014]	[339.14880371 518.65808105 0.89103734]	[498.26196289 318.76034546 0.87670922]	[529.03485107 405.89849854 0.80782568]	[541.84698486 482.86029053 0.93747985]	[444.31613159 505.98843384 0.7345075 ]	[400.77850342 511.01486206 0.71547449]	[418.72543335 644.47796631 0.83736646]	[441.90530396 767.51678467 0.86481774]	[485.48742676 503.45993042 0.72010893]	[500.63955688 641.90478516 0.81900531]	[490.48165894 767.63830566 0.82062352]	[421.23120117 277.70840454 0.93550718]	[446.89059448 277.59576416 0.91089016]	[398.23617554 267.33096313 0.81185776]	[462.39303589 259.71435547 0.76454502]	[4.90541626e+02 8.06079468e+02 7.41137326e-01]	[5.08482452e+02 7.98399231e+02 6.95463717e-01]	[482.89309692 772.77148438 0.81284833]	[4.39277924e+02 8.01001099e+02 7.34597087e-01]	[4.23790985e+02 7.93311096e+02 7.42250323e-01]	[454.59472656 770.30957031 0.8007583 ]
[436.63870239 295.4458313 0.91706246]	[439.20928955 328.92749023 0.90587896]	[380.12643433 336.53091431 0.89720368]	[357.08486938 426.40957642 0.87717426]	[339.0854187 518.65783691 0.89343894]	[498.2149353 318.75714111 0.87360066]	[526.54595947 403.37872314 0.82582897]	[541.80419922 482.82324219 0.94061732]	[444.31045532 508.47387695 0.73474735]	[400.77911377 511.06057739 0.71550655]	[418.71505737 644.49407959 0.83802617]	[441.8951416 767.51733398 0.86824834]	[485.46783447 505.89083862 0.72380733]	[500.63446045 641.83825684 0.81481838]	[490.50930786 765.08227539 0.81221128]	[421.15045166 277.70199585 0.93314004]	[444.41290283 277.58612061 0.92061174]	[398.1829834 267.3182373 0.79772389]	[462.35983276 259.66030884 0.77396494]	[4.88015839e+02 8.03497925e+02 7.02636480e-01]	[5.06011963e+02 7.93331604e+02 6.77411020e-01]	[482.90704346 770.25073242 0.81939721]	[4.39296234e+02 8.00971252e+02 7.34537184e-01]	[4.23796783e+02 7.93294067e+02 7.43041515e-01]	[454.60122681 770.31842041 0.81201172]
[436.57400513 295.45571899 0.90868789]	[439.17926025 331.39031982 0.90335691]	[380.11669922 336.51846313 0.89722216]	[357.03945923 426.39767456 0.86553371]	[336.6776123 516.128479 0.8838771]	[498.16229248 318.76544189 0.86517787]	[526.54797363 403.39053345 0.82014358]	[541.79693604 482.75680542 0.94012743]	[441.89526367 505.93856812 0.74347413]	[400.72644043 508.49688721 0.7194947 ]	[418.67483521 644.47937012 0.84363139]	[441.91342163 767.51690674 0.86448371]	[485.41952515 503.37722778 0.7318567 ]	[500.652771 641.91973877 0.81808591]	[490.57739258 764.97949219 0.80111736]	[418.74005127 277.7053833 0.93029112]	[444.33261108 277.58425903 0.92734814]	[398.14273071 269.84320068 0.78876913]	[462.28164673 262.18399048 0.77681118]	[4.88010223e+02 7.98434998e+02 6.91636264e-01]	[5.08455170e+02 7.93224731e+02 6.77421570e-01]	[482.95498657 770.17596436 0.7854051 ]	[4.41695801e+02 8.00969849e+02 7.27811158e-01]	[4.23790985e+02 7.93300415e+02 7.39456177e-01]	[454.63378906 770.30957031 0.83528024]
[434.09262085 295.4543457 0.89687663]	[439.12234497 331.42645264 0.90140641]	[377.73742676 336.55529785 0.89955795]	[356.96859741 426.36859131 0.85488439]	[336.634552 516.12658691 0.87686545]	[495.68566895 318.76324463 0.85373783]	[526.53735352 403.38705444 0.81934065]	[541.76916504 482.71783447 0.93131685]	[441.85845947 505.96463013 0.73927557]	[400.68585205 511.01675415 0.71332747]	[418.65206909 644.44213867 0.83538997]	[441.92355347 767.48126221 0.86269724]	[485.3901062 503.38311768 0.72936517]	[500.68707275 641.85717773 0.81026888]	[495.59683228 762.45605469 0.79459685]	[418.68521118 277.70474243 0.92662811]	[441.8972168 277.56973267 0.9398526 ]	[398.1194458 269.89483643 0.78421509]	[462.23370361 262.21490479 0.77663863]	[4.85459045e+02 7.95857849e+02 7.10442245e-01]	[5.05909882e+02 7.90780884e+02 6.89212441e-01]	[4.85438873e+02 7.70107361e+02 7.67369568e-01]	[4.41703217e+02 8.00923828e+02 7.28917360e-01]	[4.23813660e+02 7.93271423e+02 7.41066158e-01]	[457.08331299 770.25463867 0.85179359]
[434.03897095 295.47241211 0.89471477]	[439.07550049 331.47576904 0.89796001]	[377.71182251 336.59207153 0.90224344]	[354.58157349 423.90048218 0.85675865]	[336.57577515 513.64904785 0.87657952]	[495.61132812 321.15298462 0.84372246]	[526.48956299 403.35150146 0.84070909]	[541.7210083 482.72280884 0.92891282]	[441.84161377 505.92077637 0.74984491]	[400.66204834 508.52050781 0.71909857]	[418.62454224 644.42224121 0.8355211 ]	[441.91287231 765.07470703 0.86399639]	[485.37857056 503.33517456 0.73846829]	[500.77520752 641.80957031 0.8167814 ]	[495.60964966 754.78070068 0.79380822]	[418.64257812 280.09729004 0.91612774]	[441.82473755 277.581604 0.94981438]	[398.05490112 272.42370605 0.79061651]	[459.81768799 264.76452637 0.80336392]	[485.41497803 795.81207275 0.80084646]	[5.05875183e+02 7.90702026e+02 7.67509878e-01]	[4.85469055e+02 7.67488403e+02 7.34288752e-01]	[4.39283417e+02 8.00933411e+02 7.22420335e-01]	[4.23782654e+02 7.93261902e+02 7.46915400e-01]	[457.09988403 770.20629883 0.86131644]
[431.55203247 295.49368286 0.8913883 ]	[439.05145264 333.94836426 0.89859915]	[377.6887207 336.6545105 0.90444005]	[354.4954834 426.34729004 0.84865099]	[336.48297119 516.20843506 0.88176358]	[493.11621094 321.19262695 0.83683097]	[526.43585205 403.31045532 0.85838759]	[541.68280029 480.37576294 0.92313182]	[441.80395508 505.90463257 0.76136643]	[400.62969971 508.51123047 0.72505802]	[418.61346436 644.35046387 0.83147687]	[441.89279175 765.02703857 0.86357164]	[482.97427368 503.32479858 0.74790204]	[500.8420105 636.7454834 0.81092054]	[490.50942993 749.77307129 0.80995643]	[418.6105957 280.13128662 0.90781212]	[441.78207397 277.60528564 0.94747913]	[395.62136841 272.47915649 0.79261148]	[459.78775024 264.76803589 0.81142771]	[485.38949585 795.80761719 0.83294547]	[503.44113159 790.67382812 0.8039223 ]	[4.82932068e+02 7.59939636e+02 7.46175170e-01]	[4.41723755e+02 8.00946838e+02 7.17117965e-01]	[4.23822601e+02 7.93278259e+02 7.41758049e-01]	[454.64263916 770.16357422 0.86202914]
[431.49389648 295.50875854 0.89082682]	[436.63088989 333.96331787 0.89062846]	[377.64282227 336.6864624 0.90530902]	[352.00524902 426.44006348 0.83153498]	[334.05145264 516.22247314 0.87592173]	[493.04327393 321.18173218 0.83784032]	[526.39990234 403.33126831 0.86168015]	[539.3147583 480.36083984 0.91965461]	[441.79980469 505.93624878 0.76276863]	[400.62332153 511.03329468 0.72490358]	[418.5904541 644.37445068 0.82809114]	[441.88372803 765.05700684 0.86676359]	[485.34768677 503.33990479 0.74996072]	[500.84783936 634.2432251 0.80633569]	[485.50244141 749.71453857 0.83216643]	[418.56283569 280.1494751 0.89811468]	[441.72930908 277.60769653 0.95132649]	[395.55236816 272.48406982 0.78641212]	[459.71731567 264.77484131 0.79568434]	[482.91482544 795.80810547 0.86922204]	[503.37115479 790.66583252 0.82366705]	[482.82952881 757.34118652 0.75885272]	[4.41719055e+02 8.00952881e+02 7.11807251e-01]	[4.23826202e+02 7.93279236e+02 7.36884594e-01]	[454.6272583 770.18096924 0.85252953]
[428.96392822 295.5177002 0.89171159]	[436.57199097 333.98104858 0.87962842]	[377.59570312 339.05474854 0.89994192]	[351.93768311 426.40802002 0.82655883]	[333.97900391 516.18231201 0.8578577 ]	[490.53622437 321.16796875 0.84097815]	[524.00360107 403.31591797 0.8705793 ]	[539.30462646 480.31420898 0.91581655]	[441.76818848 505.94970703 0.76348233]	[398.27261353 511.0614624 0.72335976]	[418.57156372 644.45794678 0.82577634]	[441.8866272 767.49316406 0.87262702]	[482.94244385 503.33602905 0.75362229]	[500.86734009 636.76757812 0.81243551]	[485.43453979 752.17834473 0.82940274]	[416.13079834 280.17266846 0.88807786]	[441.67764282 277.6083374 0.95512992]	[395.49804688 274.89407349 0.77678722]	[459.68353271 264.75326538 0.7911396 ]	[482.8895874 795.86480713 0.90149599]	[503.33859253 790.71459961 0.86372495]	[4.82776245e+02 7.59879272e+02 7.33494937e-01]	[4.39246735e+02 8.03496399e+02 7.18399346e-01]	[4.21358887e+02 7.93313293e+02 7.48275280e-01]	[454.62982178 770.21429443 0.85440969]
[428.93881226 295.51864624 0.89282358]	[434.12216187 333.98193359 0.87158394]	[377.56991577 339.05056763 0.89721674]	[349.43527222 426.41586304 0.82261115]	[333.92706299 516.16601562 0.84909534]	[490.48291016 321.17538452 0.83997285]	[523.97064209 403.29605103 0.88330752]	[541.69451904 480.26031494 0.92262304]	[441.75796509 505.95861816 0.76316381]	[398.26412964 511.07669067 0.72434652]	[418.55657959 644.45843506 0.82852811]	[441.90249634 767.55126953 0.87874538]	[482.93844604 503.34237671 0.74968308]	[500.82699585 639.27001953 0.8115356 ]	[482.96463013 765.05303955 0.84914386]	[416.11737061 280.175354 0.88820761]	[441.66134644 277.61013794 0.9556486 ]	[393.07449341 274.92098999 0.77028829]	[459.66189575 264.78720093 0.78439641]	[482.89370728 806.01074219 0.87926567]	[503.27774048 795.8190918 0.80448687]	[480.35125732 770.18414307 0.77101862]	[4.39206390e+02 8.06010986e+02 7.19944715e-01]	[4.21311859e+02 7.93357178e+02 7.33125210e-01]	[454.63757324 772.69256592 0.80847043]
[428.90731812 295.52862549 0.89336562]	[434.09732056 333.98104858 0.86777848]	[377.54837036 339.04586792 0.89390969]	[349.38494873 426.40426636 0.82203287]	[331.45129395 516.14794922 0.84298533]	[488.02606201 321.17669678 0.84153533]	[523.96777344 403.2935791 0.88043565]	[541.72283936 480.21685791 0.92617494]	[441.70001221 505.88552856 0.77283651]	[398.22662354 508.52957153 0.73148644]	[416.13858032 644.36560059 0.81461966]	[441.88439941 767.53436279 0.8652792 ]	[482.89456177 503.26785278 0.76250547]	[500.78863525 634.21826172 0.81088746]	[482.91116333 767.58984375 0.87904012]	[416.09811401 280.18490601 0.88499695]	[439.3145752 277.61953735 0.95528567]	[393.04388428 274.93844604 0.76817995]	[459.62976074 267.27746582 0.77700329]	[482.92080688 808.66461182 0.90981656]	[503.29031372 806.01342773 0.82112265]	[480.27087402 772.73760986 0.79713935]	[4.39206238e+02 8.03549194e+02 7.34106481e-01]	[4.21290985e+02 7.93319702e+02 7.44948328e-01]	[454.58276367 772.72235107 0.77830273]
[426.44345093 295.52310181 0.89546788]	[434.05020142 333.97143555 0.85947341]	[377.52005005 339.04721069 0.88810921]	[346.88116455 428.92855835 0.81588179]	[331.40435791 516.11645508 0.83726233]	[487.99771118 321.16067505 0.84617472]	[523.97186279 403.24621582 0.87833667]	[541.7510376 480.20410156 0.92627621]	[441.67935181 503.44784546 0.77498776]	[398.22021484 508.52297974 0.73350018]	[416.10855103 644.38647461 0.81548947]	[441.87127686 767.49432373 0.85601747]	[482.8807373 500.84158325 0.75993639]	[500.71734619 634.18109131 0.80474216]	[482.89498901 772.82409668 0.84267867]	[416.08889771 280.1791687 0.88569194]	[439.30557251 277.61056519 0.95739198]	[393.02822876 274.94561768 0.77354801]	[459.60818481 264.78466797 0.76249677]	[4.85425598e+02 8.11349365e+02 7.87594318e-01]	[5.03358887e+02 8.08752258e+02 7.89853036e-01]	[480.20205688 788.06488037 0.81393969]	[4.41753937e+02 8.03562439e+02 7.35213935e-01]	[4.23781097e+02 7.93343689e+02 7.11172819e-01]	[4.52061249e+02 7.72712769e+02 7.28935599e-01]
[426.37814331 295.54510498 0.90481877]	[434.01751709 333.95223999 0.85115385]	[377.50469971 336.69906616 0.88616717]	[346.85150146 428.91363525 0.8193689 ]	[328.90176392 516.11651611 0.83439255]	[487.96044922 321.14883423 0.851565 ]	[523.96850586 403.28256226 0.87732226]	[541.77593994 480.18228149 0.92418635]	[441.69509888 505.88143921 0.77070159]	[398.2276001 508.53631592 0.73080796]	[416.08605957 644.40826416 0.81518787]	[441.84918213 765.03009033 0.85077477]	[482.8928833 500.859375 0.75656438]	[500.69970703 636.72180176 0.80728191]	[482.84533691 777.86694336 0.8350606 ]	[416.04223633 280.19515991 0.87769032]	[439.26742554 277.63284302 0.95712584]	[392.99984741 274.95401001 0.76814222]	[457.18817139 267.28384399 0.75101399]	[4.87971222e+02 8.13882996e+02 7.67790794e-01]	[5.03449341e+02 8.11185120e+02 7.91148424e-01]	[477.71102905 788.1776123 0.81793052]	[4.41803070e+02 8.05992859e+02 7.65925884e-01]	[4.23835693e+02 7.93355103e+02 7.28298306e-01]	[4.52028870e+02 7.70245911e+02 7.21060336e-01]
[426.37765503 295.54452515 0.90474123]	[434.01638794 333.95321655 0.85080361]	[377.50488281 336.69458008 0.88635552]	[346.84753418 428.91525269 0.81948525]	[328.90304565 516.1171875 0.83412498]	[487.95617676 321.15563965 0.85067338]	[523.97290039 403.28137207 0.8775301 ]	[541.77587891 480.18182373 0.92430651]	[441.69116211 505.89266968 0.76982188]	[398.22509766 511.01980591 0.72999853]	[416.09457397 644.41003418 0.81637406]	[441.84973145 765.05859375 0.85339785]	[482.89193726 500.86712646 0.75594723]	[500.68881226 636.73156738 0.80544215]	[482.84573364 777.87414551 0.83458656]	[416.04266357 280.19430542 0.87788153]	[439.26687622 277.63317871 0.95713729]	[392.99655151 274.95343018 0.76750308]	[457.18695068 267.28405762 0.75103003]	[4.87990784e+02 8.16310059e+02 7.65604079e-01]	[5.03454224e+02 8.11191284e+02 7.88433969e-01]	[477.71435547 788.18731689 0.8167094 ]	[4.41768341e+02 8.06016052e+02 7.64998376e-01]	[4.23800354e+02 7.93370605e+02 7.26385415e-01]	[4.52030121e+02 7.70275818e+02 7.20979333e-01]
[423.84146118 295.58248901 0.92393225]	[431.51638794 333.96615601 0.84921294]	[375.1060791 339.06491089 0.88305998]	[346.80621338 428.93399048 0.81964374]	[326.34716797 516.11419678 0.83077329]	[485.49316406 321.16030884 0.85111064]	[523.95617676 400.79336548 0.88090658]	[541.82434082 477.68670654 0.89934671]	[441.66970825 505.89593506 0.76855564]	[398.21963501 511.0168457 0.72987324]	[416.07226562 644.48126221 0.82210857]	[441.91244507 767.57629395 0.87429428]	[482.87026978 503.27990723 0.75721139]	[498.21612549 636.77697754 0.79559147]	[482.91415405 788.02923584 0.86478734]	[413.52185059 280.2244873 0.86641592]	[439.17059326 277.68002319 0.9467625 ]	[390.46875 274.99835205 0.75293589]	[457.0788269 267.35345459 0.73923057]	[485.38919067 826.59771729 0.82866633]	[5.03258606e+02 8.21444824e+02 7.79427528e-01]	[480.22192383 790.80279541 0.85513979]	[4.39260223e+02 8.06093567e+02 7.93534636e-01]	[4.21348724e+02 7.95823303e+02 7.40184069e-01]	[4.54580658e+02 7.72788513e+02 7.39818335e-01]
[423.8026123 295.59811401 0.92901909]	[431.46340942 333.99591064 0.85139382]	[375.06387329 339.11599731 0.87890357]	[344.3480835 428.95797729 0.82052141]	[326.33810425 516.15100098 0.8339023 ]	[485.46148682 321.16586304 0.85641015]	[523.95666504 400.76721191 0.88233238]	[541.85003662 477.68658447 0.89635164]	[441.69100952 508.45812988 0.7593056 ]	[398.23266602 513.58673096 0.72923625]	[416.12759399 644.54498291 0.82878059]	[441.93078613 767.56958008 0.87625468]	[482.88583374 503.394104 0.75070477]	[495.6211853 641.80566406 0.7813797 ]	[482.95330811 788.19390869 0.87145555]	[411.01422119 280.23532104 0.86291343]	[439.1394043 277.69259644 0.94194669]	[387.92578125 274.99487305 0.75185555]	[454.64733887 267.322052 0.7389437 ]	[485.46533203 829.19830322 0.84789908]	[5.03298126e+02 8.26608521e+02 8.11665177e-01]	[480.22320557 795.79766846 0.86085802]	[4.39216278e+02 8.08514771e+02 7.78631449e-01]	[4.21325195e+02 7.95870178e+02 7.26520061e-01]	[4.54595551e+02 7.72784241e+02 7.50296116e-01]
[423.80270386 295.59817505 0.92913038]	[431.4597168 333.99807739 0.85151482]	[375.05892944 339.12078857 0.87810892]	[344.34832764 428.95330811 0.82086611]	[326.33758545 516.15032959 0.83354837]	[485.46148682 321.16577148 0.85638076]	[523.95477295 400.76730347 0.88182467]	[541.84747314 477.68334961 0.8958391 ]	[441.69415283 508.45556641 0.75884354]	[398.23562622 513.58398438 0.72835839]	[416.13092041 644.5491333 0.82949007]	[441.93066406 767.56677246 0.87662745]	[482.88873291 503.39053345 0.75008476]	[495.62667847 641.81524658 0.78402424]	[482.95248413 788.19189453 0.87157464]	[411.01455688 280.23526001 0.86286753]	[439.13876343 277.69302368 0.94183499]	[387.92648315 274.99429321 0.75221962]	[454.64401245 267.3170166 0.73857462]	[485.46432495 829.1953125 0.8459543 ]	[5.03298889e+02 8.26604675e+02 8.08738470e-01]	[480.22332764 795.79571533 0.86241609]	[4.39220428e+02 8.06132385e+02 7.77301311e-01]	[4.21327667e+02 7.95859009e+02 7.26272762e-01]	[4.54594238e+02 7.72781860e+02 7.51319945e-01]
[421.3928833 295.6350708 0.92841887]	[431.47897339 336.44406128 0.86437571]	[375.04486084 339.212677 0.86877072]	[344.31854248 431.48880005 0.82127261]	[326.30200195 518.67022705 0.8452571 ]	[485.46990967 321.24386597 0.84328026]	[523.98864746 400.78158569 0.87776387]	[541.87884521 477.69024658 0.89634907]	[441.71414185 511.06976318 0.75693011]	[398.27026367 516.19293213 0.73489958]	[416.11502075 647.10430908 0.81506735]	[444.30334473 767.60949707 0.87409908]	[482.88366699 505.98846436 0.73876506]	[490.52371216 644.44464111 0.81593144]	[485.34667969 790.71490479 0.8701573 ]	[410.96603394 282.68157959 0.85611665]	[439.09057617 277.73007202 0.92916435]	[385.40905762 275.07104492 0.76723623]	[454.5921936 269.83129883 0.75319773]	[487.98382568 831.82653809 0.8420468 ]	[503.35244751 829.22937012 0.84707969]	[480.26553345 798.39819336 0.86397666]	[4.39115936e+02 8.06083801e+02 7.23653018e-01]	[4.21254456e+02 7.95791199e+02 7.02727377e-01]	[4.57055878e+02 7.72838440e+02 7.58267283e-01]
[421.3934021 295.6348877 0.92829657]	[431.47302246 336.44332886 0.86413515]	[375.04370117 339.21408081 0.86837637]	[344.32226562 431.4649353 0.82021224]	[326.30154419 518.66693115 0.84463811]	[485.46377563 321.24121094 0.84472072]	[523.99389648 400.78143311 0.87779027]	[541.87878418 477.68692017 0.89687455]	[441.71920776 511.06500244 0.75807196]	[398.27398682 516.18951416 0.73543417]	[416.12664795 647.08026123 0.8177197 ]	[444.30352783 767.63806152 0.87423754]	[482.88922119 505.98104858 0.74081123]	[490.50820923 644.42596436 0.81632465]	[485.34848022 790.71472168 0.87063605]	[410.96643066 282.68185425 0.85612822]	[439.09060669 277.72967529 0.92939836]	[385.40768433 275.07369995 0.76816559]	[454.59051514 269.82836914 0.75235283]	[487.98178101 831.8293457 0.84242934]	[503.35327148 829.2310791 0.84782428]	[480.27224731 798.4019165 0.86363375]	[4.36688080e+02 8.06105713e+02 7.16053963e-01]	[4.21232758e+02 7.95805908e+02 6.94429278e-01]	[4.54650513e+02 7.75297363e+02 7.57294536e-01]
[421.3633728 295.63101196 0.93206477]	[431.49429321 336.47012329 0.87248886]	[375.06021118 339.23382568 0.86851317]	[344.33129883 431.47723389 0.81553763]	[323.82888794 518.67333984 0.84376752]	[485.4536438 321.27484131 0.83970761]	[524.01733398 400.85409546 0.87447244]	[541.89355469 480.12155151 0.90504742]	[441.73504639 513.63598633 0.75884223]	[400.63330078 518.70343018 0.74121809]	[416.10308838 647.12469482 0.81381786]	[444.32162476 767.62658691 0.87012112]	[482.88513184 511.00567627 0.73522264]	[485.44482422 646.96716309 0.83721596]	[485.37399292 790.76831055 0.86538863]	[410.9468689 282.67791748 0.85503572]	[436.70043945 277.73394775 0.92417574]	[385.39437866 275.08810425 0.77010405]	[454.55599976 269.88873291 0.76270992]	[4.90512238e+02 8.31882019e+02 8.30564618e-01]	[503.39993286 829.2666626 0.84397566]	[480.2795105 800.93548584 0.86191559]	[4.39120544e+02 8.06095398e+02 7.50668705e-01]	[4.21296387e+02 7.95806091e+02 7.26137459e-01]	[4.57086456e+02 7.72841736e+02 7.42789507e-01]
[421.3006897 298.01376343 0.93640935]	[431.51449585 336.55245972 0.88467336]	[375.06387329 341.67791748 0.85898352]	[344.3019104 431.51184082 0.81773233]	[323.75527954 518.70910645 0.85222512]	[485.47750854 323.81515503 0.81759453]	[526.42730713 400.8605957 0.86241645]	[544.2824707 480.13305664 0.90974832]	[441.74606323 516.15875244 0.75494999]	[400.64447021 518.74981689 0.74112773]	[416.11404419 649.61376953 0.80171621]	[444.35650635 770.10620117 0.85957181]	[482.88217163 511.07489014 0.72558975]	[485.36178589 647.06988525 0.84125298]	[482.96279907 793.31494141 0.84608173]	[408.39227295 282.72314453 0.85168439]	[436.64779663 280.17288208 0.90350372]	[385.33496094 275.11608887 0.76510441]	[452.07315063 269.91937256 0.75696617]	[4.93096680e+02 8.36837585e+02 8.01978886e-01]	[5.03442566e+02 8.31704163e+02 8.25246096e-01]	[480.25256348 805.99603271 0.87753433]	[4.34122986e+02 8.08550476e+02 7.34472871e-01]	[4.21180878e+02 7.95846863e+02 7.25381076e-01]	[4.57136108e+02 7.77918091e+02 7.62160063e-01]
[421.2401123 298.05123901 0.94004864]	[431.51992798 336.5802002 0.88577318]	[375.09536743 341.70071411 0.86078006]	[344.26239014 434.05758667 0.83372355]	[321.28359985 518.76879883 0.86569154]	[485.46908569 326.32260132 0.81520098]	[526.47253418 403.25314331 0.85104477]	[544.31195068 480.15353394 0.91294056]	[441.75146484 516.13580322 0.75338644]	[400.66653442 518.73504639 0.7409305 ]	[416.10232544 649.57971191 0.80240399]	[444.35632324 767.69024658 0.86166191]	[482.86361694 511.04803467 0.72964233]	[482.94064331 647.10247803 0.85109115]	[482.91864014 795.80523682 0.84203333]	[405.88967896 285.23687744 0.84662426]	[436.58895874 280.23968506 0.88467258]	[385.34732056 277.52334595 0.74762815]	[452.07794189 272.41271973 0.78012586]	[4.93066681e+02 8.36865845e+02 8.04792404e-01]	[503.40707397 831.73974609 0.84217864]	[480.1947937 806.07244873 0.86830324]	[4.34125549e+02 8.08568420e+02 7.29159057e-01]	[4.21176056e+02 7.95868103e+02 7.20899343e-01]	[4.57133820e+02 7.77844788e+02 7.52592385e-01]
[421.20510864 298.09954834 0.93873668]	[431.521698 336.61590576 0.8881107 ]	[375.1003418 341.73937988 0.85800612]	[344.24545288 434.0625 0.83579594]	[321.16165161 518.79034424 0.88303304]	[485.46673584 326.38269043 0.81246823]	[526.51397705 403.32461548 0.83854401]	[544.32611084 480.18173218 0.91807365]	[441.75317383 516.17236328 0.75152302]	[400.6633606 518.76824951 0.73982555]	[416.09738159 649.62652588 0.80030864]	[444.3651123 767.68890381 0.86072147]	[482.86663818 513.56915283 0.72619349]	[482.88000488 649.59136963 0.85111445]	[482.90472412 800.99963379 0.82595056]	[405.85357666 285.31436157 0.84491569]	[436.55978394 282.72644043 0.87262195]	[385.33859253 277.55847168 0.73597264]	[452.07858276 272.44430542 0.79335463]	[4.93100098e+02 8.39405640e+02 7.79466391e-01]	[5.03436707e+02 8.31819397e+02 8.14759791e-01]	[480.16769409 808.66418457 0.887178 ]	[4.36588959e+02 8.08566223e+02 7.38100648e-01]	[4.21194550e+02 7.95859680e+02 7.31895804e-01]	[4.57148987e+02 7.75352905e+02 7.42218792e-01]
[421.1960144 298.15756226 0.92928809]	[431.52392578 339.05209351 0.88857609]	[375.07305908 344.26794434 0.84014153]	[344.27624512 434.06512451 0.833606 ]	[318.70855713 518.77484131 0.88677859]	[485.49365234 331.43606567 0.81253743]	[528.97119141 403.38357544 0.82474434]	[544.34008789 480.23086548 0.92414999]	[441.70889282 518.71728516 0.76434088]	[400.6333313 521.27764893 0.74975669]	[416.13946533 654.72912598 0.78866011]	[444.38366699 770.07342529 0.85773343]	[482.81097412 516.13531494 0.73161441]	[482.80749512 649.68457031 0.83935338]	[482.91671753 806.02838135 0.827631 ]	[405.83218384 287.86300659 0.84478575]	[436.55548096 285.22888184 0.86415642]	[382.86578369 277.56112671 0.73806423]	[452.08148193 272.4697876 0.79887617]	[4.93129395e+02 8.41981018e+02 7.49742150e-01]	[5.03439850e+02 8.34281738e+02 7.80650854e-01]	[480.18841553 811.11761475 0.87279689]	[4.36601654e+02 8.06138123e+02 7.17550099e-01]	[4.21222137e+02 7.95821594e+02 7.31699646e-01]	[4.57168732e+02 7.77864746e+02 7.34859586e-01]
[421.21109009 298.23751831 0.91663349]	[431.53591919 339.08224487 0.88916504]	[375.10415649 344.30361938 0.84455419]	[344.28274536 434.05661011 0.82867783]	[318.58505249 518.78344727 0.89979166]	[487.92471313 331.49130249 0.81434059]	[528.98748779 403.3482666 0.82258338]	[544.36407471 480.25891113 0.93380409]	[439.3309021 518.75537109 0.77167249]	[398.25997925 521.29388428 0.75708079]	[418.54431152 659.8348999 0.79210377]	[444.39465332 770.09472656 0.84811592]	[482.76608276 516.21032715 0.74013281]	[482.7723999 654.75610352 0.82533622]	[482.8527832 808.56756592 0.83808565]	[405.85971069 290.43197632 0.84978807]	[436.5708313 287.80859375 0.867221 ]	[382.86117554 277.66162109 0.74411404]	[452.06600952 274.91082764 0.80840898]	[4.93074127e+02 8.47052063e+02 7.42120862e-01]	[5.03416290e+02 8.36847717e+02 7.57279873e-01]	[480.15948486 811.19921875 0.85025221]	[4.36580933e+02 8.06119873e+02 6.97174788e-01]	[4.21223724e+02 7.95804688e+02 7.22325206e-01]	[4.57209229e+02 7.77901794e+02 7.24054575e-01]
[421.22128296 300.63293457 0.91365725]	[431.4932251 339.15185547 0.88489187]	[375.05883789 346.89086914 0.83047491]	[341.81729126 436.55267334 0.83978677]	[316.16439819 518.73120117 0.8909899 ]	[485.48681641 333.94519043 0.81977272]	[529.04534912 405.83984375 0.81271517]	[544.3782959 480.25958252 0.92792833]	[439.32357788 521.24993896 0.78144217]	[398.25668335 521.36468506 0.76157749]	[416.12316895 659.83178711 0.79031485]	[444.37966919 770.09356689 0.85327375]	[482.75921631 518.73388672 0.74335432]	[482.73141479 659.79614258 0.82144254]	[482.79421997 808.62084961 0.8512429 ]	[405.86929321 292.89581299 0.85361183]	[436.57461548 287.84951782 0.86590183]	[382.86056519 280.11608887 0.74689966]	[454.53875732 275.03533936 0.81891978]	[4.90495728e+02 8.47134216e+02 7.56608248e-01]	[5.03307465e+02 8.39400024e+02 7.59897709e-01]	[477.73556519 811.22607422 0.84448761]	[4.34046936e+02 8.06084595e+02 6.99750900e-01]	[4.21179749e+02 7.93341370e+02 7.41739869e-01]	[4.57202972e+02 7.77893005e+02 7.41163909e-01]
[421.171875 300.73120117 0.90486103]	[431.46661377 339.23284912 0.87793583]	[375.05355835 349.46749878 0.8309468 ]	[341.79000854 436.59121704 0.85483795]	[316.128479 518.67010498 0.88104236]	[485.45318604 334.05651855 0.84272587]	[531.54742432 408.43795776 0.80923617]	[544.42010498 480.3331604 0.93083417]	[439.30270386 521.35015869 0.78510445]	[398.23516846 523.8661499 0.75610846]	[416.13381958 662.41473389 0.80686724]	[444.36251831 770.14154053 0.85712361]	[482.74691772 521.25439453 0.75490147]	[482.72039795 662.43670654 0.83812678]	[482.74560547 808.7432251 0.85663664]	[405.82919312 293.01699829 0.87149096]	[434.09573364 290.41610718 0.86112702]	[382.87426758 282.69247437 0.73120397]	[454.55587769 275.03625488 0.82883388]	[4.90481934e+02 8.49641174e+02 7.38003373e-01]	[5.03308075e+02 8.42001770e+02 7.58417964e-01]	[477.71011353 811.3414917 0.81222463]	[4.31541748e+02 8.06112671e+02 7.13273704e-01]	[4.21155548e+02 7.95792603e+02 7.51804948e-01]	[4.57197723e+02 7.80405273e+02 7.38209784e-01]
[421.18032837 303.2434082 0.89623797]	[431.47467041 339.28729248 0.86740977]	[375.09298706 351.97827148 0.84611326]	[341.71295166 436.65643311 0.87443292]	[316.04116821 521.17407227 0.8933292 ]	[485.45578003 336.50723267 0.85954261]	[531.59143066 410.95739746 0.81049597]	[544.46069336 480.32971191 0.92548895]	[439.26547241 523.91143799 0.77305967]	[398.21664429 526.44946289 0.73364031]	[416.11108398 664.99713135 0.81524205]	[444.33920288 767.64605713 0.86112022]	[480.35650635 523.8026123 0.74447221]	[480.33483887 665.07214355 0.83190536]	[480.3692627 813.82318115 0.81892085]	[405.84039307 295.47802734 0.88905919]	[434.08740234 292.92871094 0.87006712]	[382.86935425 285.30175781 0.71322781]	[454.56256104 277.51983643 0.83547705]	[4.87956543e+02 8.49799255e+02 7.06125379e-01]	[5.03264618e+02 8.47129944e+02 7.71526456e-01]	[4.77690552e+02 8.21500244e+02 7.15361953e-01]	[4.36584564e+02 8.08539734e+02 7.18853593e-01]	[4.21190582e+02 7.95841003e+02 7.46496916e-01]	[4.57224915e+02 7.72751221e+02 7.27534413e-01]
[421.17919922 305.79376221 0.88964885]	[431.46746826 341.70928955 0.85815674]	[375.10122681 354.46609497 0.85698581]	[339.30502319 439.11074829 0.89246595]	[315.97988892 521.33123779 0.90757591]	[485.440979 336.57836914 0.87214053]	[534.13494873 413.50256348 0.81668359]	[544.52374268 480.31054688 0.92009377]	[439.25698853 523.89221191 0.77278954]	[398.20220947 526.4229126 0.73534364]	[416.11486816 665.06060791 0.80023533]	[444.29312134 767.52813721 0.85430485]	[480.35183716 521.38427734 0.74486399]	[480.30960083 667.56213379 0.82059449]	[4.80335907e+02 8.18895691e+02 8.09440255e-01]	[405.83978271 295.53527832 0.89817309]	[434.0874939 292.99810791 0.87785739]	[385.29223633 290.37191772 0.71969438]	[454.59603882 277.64520264 0.82678312]	[4.93104401e+02 8.52251343e+02 6.92459226e-01]	[5.03387939e+02 8.47165100e+02 7.61037469e-01]	[4.75107544e+02 8.26618713e+02 7.03709722e-01]	[4.39225922e+02 8.08526611e+02 7.67121434e-01]	[4.21350159e+02 7.95868469e+02 7.56746650e-01]	[4.57157196e+02 7.70123108e+02 6.87867820e-01]
[421.16937256 308.33587646 0.89363128]	[428.99136353 341.80508423 0.84208757]	[375.07034302 354.57681274 0.86631912]	[339.28036499 439.16397095 0.89913559]	[315.93048096 521.4019165 0.90230167]	[485.44915771 336.67221069 0.87811083]	[534.15942383 413.52392578 0.82427013]	[544.55578613 480.27514648 0.91624832]	[439.24899292 526.45751953 0.7582199 ]	[398.1862793 529.01861572 0.71855044]	[416.05239868 667.56427002 0.78898716]	[441.87695312 765.00292969 0.85360563]	[480.34033203 523.92932129 0.74100512]	[480.27761841 670.19793701 0.7825017 ]	[480.31027222 824.02893066 0.82637548]	[405.82125854 295.56362915 0.90098715]	[434.11114502 295.41842651 0.88953429]	[382.83761597 287.82159424 0.7000562 ]	[454.61474609 277.65072632 0.8179934 ]	[4.98220032e+02 8.54806702e+02 7.29189575e-01]	[5.05879364e+02 8.49693298e+02 7.88967192e-01]	[4.72541718e+02 8.29166931e+02 7.18107939e-01]	[4.39288544e+02 8.06057556e+02 7.60839343e-01]	[4.23817627e+02 7.95804260e+02 7.54307032e-01]	[4.57115631e+02 7.67539490e+02 6.77707911e-01]
[421.16940308 308.33666992 0.89375937]	[428.99151611 341.80545044 0.84200799]	[375.06948853 354.57794189 0.86632597]	[339.28295898 439.16467285 0.89955574]	[315.93310547 521.39007568 0.90316576]	[485.44854736 336.67181396 0.87848663]	[534.15802002 413.51730347 0.82348567]	[544.55615234 480.27593994 0.9156574 ]	[439.24554443 526.46575928 0.75563413]	[398.18151855 529.02337646 0.71722364]	[416.04568481 667.56176758 0.78674448]	[441.87762451 765.00946045 0.85390067]	[480.34036255 523.93572998 0.7384342 ]	[480.28424072 672.6539917 0.77998632]	[480.31143188 824.0279541 0.82702404]	[405.82156372 295.5637207 0.90100884]	[434.11123657 295.4190979 0.88976729]	[382.83843994 287.82174683 0.70021069]	[454.61322021 277.65142822 0.81768554]	[4.98223511e+02 8.54813965e+02 7.31297255e-01]	[5.05882355e+02 8.49697937e+02 7.90897727e-01]	[4.72537567e+02 8.29165161e+02 7.17878520e-01]	[4.39284302e+02 8.06071655e+02 7.59300530e-01]	[4.23809357e+02 7.95816711e+02 7.51798630e-01]	[4.57121887e+02 7.67542725e+02 6.77987278e-01]
[421.17993164 310.94232178 0.91074097]	[431.47756958 346.85095215 0.82156825]	[375.07131958 357.06408691 0.87784672]	[339.24743652 439.25701904 0.91417372]	[315.94052124 523.87127686 0.90066737]	[485.49118042 339.12353516 0.87436461]	[536.67254639 416.01245117 0.84110856]	[546.9329834 480.27371216 0.91683328]	[439.25119019 528.97766113 0.75261492]	[398.16696167 531.58270264 0.71149194]	[416.0177002 670.08398438 0.76452851]	[441.8605957 764.95965576 0.85182095]	[480.35140991 526.40679932 0.73968393]	[480.21786499 675.24383545 0.75411308]	[480.29003906 826.63671875 0.83157438]	[405.83786011 298.0279541 0.90342438]	[434.10903931 295.51495361 0.90496224]	[385.29721069 290.38723755 0.71005571]	[454.60336304 277.64123535 0.8274321 ]	[4.95605865e+02 8.54901855e+02 6.88048899e-01]	[5.03328949e+02 8.52192078e+02 7.98464477e-01]	[4.75086212e+02 8.31678711e+02 7.23549068e-01]	[4.39230408e+02 8.06027283e+02 7.54332840e-01]	[4.21352142e+02 7.93336975e+02 7.62401819e-01]	[4.57113464e+02 7.67485718e+02 6.78524911e-01]
[421.21652222 313.50299072 0.93852425]	[431.52844238 351.92498779 0.8266964 ]	[375.07226562 357.17095947 0.8818121 ]	[339.24023438 441.67172241 0.91187876]	[315.97421265 523.89355469 0.90447503]	[487.96292114 339.20043945 0.8633244 ]	[539.18585205 416.0413208 0.86484838]	[546.97491455 480.23233032 0.9162792 ]	[439.28979492 529.00921631 0.75860757]	[398.18692017 531.59326172 0.71897644]	[413.52084351 667.65014648 0.78180033]	[441.84011841 764.99188232 0.86436152]	[482.74795532 526.45953369 0.74267787]	[480.1859436 672.67034912 0.7608189 ]	[4.80247955e+02 8.26611450e+02 8.24201345e-01]	[405.86880493 298.16094971 0.89747041]	[436.55447388 295.62191772 0.91459203]	[385.30026245 292.8885498 0.73541796]	[454.55084229 277.68084717 0.81862736]	[4.95612640e+02 8.57383301e+02 6.92940891e-01]	[5.03340271e+02 8.52211609e+02 7.97923923e-01]	[4.72527985e+02 8.31676941e+02 7.11921155e-01]	[4.39200775e+02 8.06026428e+02 7.52987742e-01]	[4.21328033e+02 7.93362000e+02 7.67273307e-01]	[4.57086060e+02 7.67533691e+02 6.87955618e-01]
[421.21759033 316.00845337 0.9497568 ]	[431.55255127 354.52700806 0.85432297]	[375.09371948 359.6401062 0.88310295]	[339.28994751 441.77053833 0.90825778]	[316.07458496 523.96032715 0.90540713]	[487.98651123 341.6857605 0.83713448]	[541.70605469 416.11962891 0.90883815]	[547.07440186 480.12756348 0.88365543]	[439.27359009 536.68463135 0.75702018]	[398.18505859 539.23364258 0.73365366]	[410.96542358 670.10369873 0.75236368]	[441.83389282 765.02911377 0.86252356]	[480.35751343 534.13739014 0.7288574 ]	[480.1315918 672.70874023 0.76070678]	[4.80239960e+02 8.26583252e+02 8.21904659e-01]	[405.86196899 300.65246582 0.87931961]	[436.55728149 298.10144043 0.91128016]	[385.35092163 295.47906494 0.7530669 ]	[452.06182861 280.19180298 0.79360062]	[4.93108215e+02 8.57397766e+02 6.95583940e-01]	[5.03375885e+02 8.52200439e+02 7.94941008e-01]	[4.70027954e+02 8.31689880e+02 7.01142669e-01]	[4.39195526e+02 8.03557190e+02 7.34477460e-01]	[4.21328583e+02 7.93338745e+02 7.54789114e-01]	[4.54634552e+02 7.67612854e+02 6.61252022e-01]
[421.20111084 316.07659912 0.94698465]	[434.050354 354.5993042 0.86967903]	[377.50680542 359.70446777 0.88447666]	[341.68328857 441.77471924 0.90387976]	[316.08508301 523.94537354 0.90458983]	[488.01657104 341.76901245 0.82197821]	[541.75860596 416.04135132 0.9111371 ]	[549.54620361 477.67837524 0.86716467]	[439.32400513 536.68292236 0.74961764]	[398.19854736 539.24517822 0.72844732]	[411.00921631 672.6763916 0.74425197]	[441.83050537 767.5447998 0.8815611 ]	[482.76290894 534.10784912 0.71764898]	[480.12628174 680.34442139 0.75418562]	[4.80170502e+02 8.29115295e+02 8.20273697e-01]	[405.85430908 300.72790527 0.86969084]	[434.12542725 298.17999268 0.90120208]	[385.39926147 295.62506104 0.74063134]	[452.08078003 282.74667358 0.7798053 ]	[4.93071045e+02 8.57474182e+02 6.84985280e-01]	[5.03290192e+02 8.52272888e+02 7.94194400e-01]	[4.69991455e+02 8.31746948e+02 6.85617566e-01]	[4.36684601e+02 8.06118469e+02 7.33013153e-01]	[4.21266083e+02 7.95864929e+02 7.48085260e-01]	[4.54621948e+02 7.70125916e+02 6.79573834e-01]
[421.19168091 316.12228394 0.94869113]	[434.07720947 357.00192261 0.88213372]	[377.56268311 359.76486206 0.88704646]	[341.67489624 441.81878662 0.90056783]	[316.06756592 524.00543213 0.89755446]	[487.99249268 341.80807495 0.81583494]	[541.84558105 413.56268311 0.90496534]	[549.55609131 477.64730835 0.85477924]	[439.30621338 536.67022705 0.75259984]	[398.20883179 539.21655273 0.7289952 ]	[410.9574585 670.12664795 0.74880677]	[441.82116699 767.46710205 0.87738174]	[482.7147522 534.10241699 0.72547442]	[477.74493408 677.82849121 0.7393207 ]	[4.80172119e+02 8.29162964e+02 8.24689150e-01]	[405.83175659 300.7635498 0.86488867]	[434.12069702 298.22338867 0.89540935]	[385.38424683 298.00683594 0.73266053]	[452.06192017 285.31973267 0.77211845]	[4.85363617e+02 8.59956055e+02 6.78883195e-01]	[5.00729584e+02 8.52382019e+02 7.56285608e-01]	[4.72576080e+02 8.31782043e+02 6.89481556e-01]	[4.39137695e+02 8.06119202e+02 7.60956764e-01]	[4.21302063e+02 7.95884705e+02 7.51905501e-01]	[4.54609497e+02 7.67644592e+02 6.84668601e-01]
[421.17388916 316.1569519 0.94649291]	[436.55007935 357.04074097 0.89822161]	[377.62155151 359.78237915 0.88934785]	[339.27081299 441.82495117 0.91635221]	[313.52703857 526.45941162 0.87238079]	[488.01068115 344.30804443 0.80301291]	[541.93103027 413.54916382 0.90463924]	[549.58795166 475.16690063 0.84209901]	[439.26367188 539.25646973 0.76827168]	[398.20071411 541.73974609 0.73966968]	[413.53015137 672.6630249 0.72738767]	[441.81845093 765.02398682 0.85848117]	[480.31286621 539.19665527 0.72591197]	[480.11947632 682.87713623 0.74425524]	[4.80119843e+02 8.31721680e+02 8.06421936e-01]	[405.82040405 303.2098999 0.86023837]	[434.12191772 300.64675903 0.88608319]	[385.38302612 298.06137085 0.73185682]	[454.5406189 290.3946228 0.78203952]	[4.90564423e+02 8.65033508e+02 6.77415788e-01]	[5.00882935e+02 8.54819275e+02 7.81071305e-01]	[4.67484528e+02 8.36857300e+02 6.18585467e-01]	[4.39229736e+02 8.06110107e+02 7.52262414e-01]	[4.21358490e+02 7.95887085e+02 7.37758756e-01]	[4.54605469e+02 7.67533020e+02 6.53832436e-01]
[421.15097046 318.5479126 0.94672424]	[436.54190063 357.1137085 0.90350312]	[377.60061646 362.22909546 0.87768853]	[339.14883423 441.89154053 0.921552 ]	[310.87283325 526.39611816 0.8544876 ]	[490.48138428 346.88848877 0.79582542]	[541.95355225 413.53543091 0.9027828 ]	[549.55084229 475.12142944 0.84537268]	[439.27441406 539.2612915 0.77018762]	[398.23840332 541.73474121 0.74168849]	[413.49868774 667.62750244 0.73650616]	[441.80343628 765.04205322 0.85772127]	[480.31039429 539.21881104 0.72681302]	[477.68942261 682.92980957 0.73296511]	[4.77712158e+02 8.34360535e+02 7.52877593e-01]	[403.38330078 303.26147461 0.85982233]	[434.11706543 300.72485352 0.87811685]	[385.40768433 298.0914917 0.68639189]	[454.5508728 292.97451782 0.79784185]	[4.82773987e+02 8.65033508e+02 5.60468793e-01]	[4.98175903e+02 8.57389343e+02 6.42449558e-01]	[4.72591064e+02 8.47090820e+02 5.84082901e-01]	[4.39146790e+02 8.06084045e+02 7.39219368e-01]	[4.21347321e+02 7.95865356e+02 7.31392324e-01]	[4.54570282e+02 7.67586548e+02 6.40887499e-01]
[421.16592407 318.58123779 0.95061457]	[436.56796265 357.16833496 0.91024637]	[377.6305542 362.30471802 0.86841416]	[336.6776123 441.8453064 0.93410748]	[303.20175171 521.39862061 0.88777804]	[490.53622437 349.43722534 0.79612631]	[544.29589844 413.51644897 0.89836621]	[549.54089355 472.56222534 0.83558804]	[439.29989624 539.26257324 0.76886487]	[400.61721802 539.30865479 0.73472893]	[413.49804688 670.1229248 0.71598256]	[441.76467896 764.98730469 0.84891129]	[480.32028198 539.21679688 0.72956926]	[477.63305664 685.47991943 0.73413217]	[4.77660187e+02 8.34278320e+02 7.35315204e-01]	[403.3927002 303.30636597 0.85515362]	[436.55957031 303.18994141 0.87526864]	[387.86428833 298.15802002 0.6795243 ]	[454.62167358 293.02282715 0.81425983]	[4.75075806e+02 8.67671265e+02 5.26117027e-01]	[4.87922455e+02 8.65077209e+02 5.74351132e-01]	[4.75147675e+02 8.44547424e+02 5.60319960e-01]	[4.39175507e+02 8.06058899e+02 7.37963080e-01]	[4.23803955e+02 7.95870911e+02 7.26426125e-01]	[4.52022980e+02 7.67501587e+02 6.17666781e-01]
[421.15945435 318.6315918 0.9463374 ]	[436.57180786 359.58843994 0.91353863]	[377.60592651 364.84347534 0.85044938]	[336.56109619 441.88037109 0.93321437]	[298.18649292 523.77819824 0.90838271]	[493.04473877 354.46929932 0.80580151]	[544.36206055 413.56948853 0.90018404]	[549.49572754 469.99438477 0.83661675]	[439.3079834 541.75805664 0.76922399]	[400.63381958 541.8024292 0.73676896]	[411.03475952 670.17181396 0.70646024]	[441.71411133 764.99316406 0.85020691]	[480.32510376 539.2991333 0.72583354]	[477.62850952 685.55841064 0.7346819 ]	[4.77632446e+02 8.49598572e+02 7.52184749e-01]	[403.38348389 305.84686279 0.85193372]	[436.5463562 303.26498413 0.86538804]	[385.371521 298.1557312 0.6761958]	[457.08526611 295.47061157 0.84156579]	[4.80232849e+02 8.70328857e+02 5.44494212e-01]	[4.95687317e+02 8.70161987e+02 6.04968786e-01]	[4.67422729e+02 8.52378052e+02 5.80768347e-01]	[4.39124908e+02 8.06059570e+02 7.38914967e-01]	[4.21335693e+02 7.95874207e+02 7.36225903e-01]	[4.49478363e+02 7.67525208e+02 6.25139892e-01]
[421.15917969 318.63186646 0.94632381]	[436.56988525 359.58831787 0.91313827]	[377.6050415 364.84277344 0.85062277]	[336.56021118 441.87902832 0.93329626]	[298.18743896 523.77624512 0.9079746 ]	[493.0430603 354.46801758 0.80537587]	[544.3671875 413.57043457 0.89974415]	[549.50054932 469.99542236 0.83652478]	[439.28952026 541.75177002 0.76811767]	[400.61999512 541.79284668 0.73481834]	[413.49523926 672.67614746 0.70219541]	[441.71115112 764.98449707 0.85014927]	[480.30285645 539.29705811 0.7233749 ]	[477.6138916 685.54956055 0.73299742]	[4.77630432e+02 8.49590332e+02 7.50291288e-01]	[403.38360596 305.84625244 0.85192472]	[436.54742432 303.2651062 0.86562514]	[385.36959839 298.15493774 0.67703545]	[457.08633423 295.46972656 0.84173095]	[4.80214935e+02 8.70319763e+02 5.41562080e-01]	[4.95663635e+02 8.70157227e+02 6.00642383e-01]	[4.67433472e+02 8.52369568e+02 5.80221415e-01]	[4.39126709e+02 8.06065186e+02 7.41023839e-01]	[4.21335693e+02 7.95881165e+02 7.36786366e-01]	[4.49474243e+02 7.67513367e+02 6.25104845e-01]
[421.19372559 318.67727661 0.94412541]	[436.59829712 359.67642212 0.91952002]	[377.61825562 367.38674927 0.84425968]	[336.49990845 441.84857178 0.92950869]	[298.09762573 521.30267334 0.90644896]	[490.57165527 354.57562256 0.82036901]	[544.4397583 413.57809448 0.89518195]	[549.55224609 467.43255615 0.83297813]	[439.32183838 544.38665771 0.76988405]	[400.61981201 544.43237305 0.7366125 ]	[413.52508545 680.3427124 0.68950415]	[441.72341919 765.02056885 0.84193438]	[480.37005615 544.35803223 0.73169452]	[475.16415405 690.64361572 0.7005294 ]	[4.77636383e+02 8.49717651e+02 7.31347859e-01]	[405.84686279 310.87667847 0.85081166]	[436.5675354 305.78573608 0.86568856]	[387.90155029 300.72415161 0.66714883]	[457.09841919 295.55404663 0.85704035]	[4.77688477e+02 8.72799194e+02 5.09301841e-01]	[4.90555725e+02 8.70294128e+02 5.55223107e-01]	[4.69980286e+02 8.54835815e+02 5.40424705e-01]	[4.36691223e+02 8.06089600e+02 7.32523024e-01]	[4.21321045e+02 7.98359558e+02 7.27239013e-01]	[4.49523621e+02 7.67520508e+02 6.08672202e-01]
[421.20681763 318.73666382 0.93883055]	[436.57113647 359.76708984 0.90334517]	[377.58337402 369.98226929 0.84410572]	[336.45956421 441.87844849 0.91110557]	[298.06542969 521.23706055 0.90016639]	[493.04452515 357.02194214 0.83377832]	[546.93981934 413.58306885 0.87496442]	[552.09417725 464.92990112 0.84028721]	[439.30026245 544.4977417 0.76359808]	[398.22900391 546.97485352 0.71976632]	[413.52908325 685.46118164 0.69655073]	[441.73538208 765.00518799 0.83501732]	[482.71923828 544.45349121 0.73547453]	[4.75125397e+02 6.95809875e+02 6.79491758e-01]	[4.77704407e+02 8.57438232e+02 6.32472336e-01]	[405.87002563 310.96762085 0.85476154]	[436.5921936 308.32672119 0.87005067]	[387.90545654 303.24108887 0.66034919]	[457.15197754 295.61767578 0.86713648]	[4.67469025e+02 9.00982483e+02 4.15108442e-01]	[4.82949951e+02 8.93342407e+02 4.83244091e-01]	[4.77732819e+02 8.70181335e+02 4.41796720e-01]	[4.36650940e+02 8.08606201e+02 7.07071662e-01]	[4.21315369e+02 8.00937744e+02 6.94708943e-01]	[4.52005096e+02 7.65045471e+02 5.70787132e-01]
[421.20709229 318.737854 0.938407 ]	[436.57415771 359.76687622 0.90403777]	[377.58334351 369.97817993 0.84397858]	[336.46047974 441.8788147 0.91143578]	[298.06369019 521.23669434 0.90049291]	[493.04974365 357.02398682 0.83491701]	[546.93554688 413.58468628 0.87575972]	[552.09417725 464.92980957 0.84002924]	[439.27444458 546.92510986 0.76304919]	[398.20339966 546.98132324 0.71885127]	[413.50177002 685.45202637 0.68923861]	[441.74099731 764.99633789 0.83601296]	[480.35446167 544.47241211 0.73309487]	[4.75116882e+02 6.98315979e+02 6.78040922e-01]	[4.77735291e+02 8.59940552e+02 6.28607213e-01]	[405.87005615 310.96789551 0.85472208]	[436.59286499 308.32705688 0.87021279]	[387.90527344 303.2387085 0.66072845]	[457.15148926 295.6182251 0.86779702]	[4.67448059e+02 9.01013916e+02 4.17560667e-01]	[4.82934418e+02 8.93381470e+02 4.81345445e-01]	[4.80181580e+02 8.70216187e+02 4.41257268e-01]	[4.36650940e+02 8.08595703e+02 7.10173368e-01]	[4.21316193e+02 8.00928772e+02 6.97422028e-01]	[4.52015076e+02 7.65041504e+02 5.74813485e-01]
[421.20281982 321.1859436 0.92639947]	[436.64709473 362.32019043 0.88713026]	[377.59127808 375.04489136 0.86865544]	[336.55664062 444.38812256 0.90378296]	[300.63754272 523.94537354 0.88351041]	[495.63476562 357.21166992 0.85778725]	[552.10498047 416.04733276 0.84929192]	[559.77252197 462.43740845 0.88876277]	[439.23178101 549.57611084 0.73983324]	[398.14697266 552.09210205 0.69833606]	[4.13586212e+02 6.95724731e+02 6.80035353e-01]	[441.75024414 765.01568604 0.82569396]	[480.31137085 549.55944824 0.71205503]	[4.75067627e+02 7.03456604e+02 6.98850274e-01]	[4.77729553e+02 8.67671753e+02 6.57113552e-01]	[405.89251709 313.4743042 0.86650532]	[436.57904053 310.89190674 0.8712948 ]	[387.8899231 305.82711792 0.66081977]	[457.16009521 298.06558228 0.86256826]	[4.72525513e+02 9.06089417e+02 5.34541845e-01]	[4.82935944e+02 8.95954529e+02 5.94746590e-01]	[4.77721161e+02 8.75370544e+02 4.77773070e-01]	[4.36589081e+02 8.08682739e+02 7.08169818e-01]	[4.21338287e+02 8.01000427e+02 7.00985372e-01]	[4.51997162e+02 7.64994263e+02 5.55167317e-01]
[421.20806885 321.18655396 0.92737377]	[436.64578247 362.32522583 0.88570976]	[377.58883667 375.0526123 0.86936605]	[336.55578613 444.38909912 0.90427291]	[300.63882446 523.94519043 0.88563353]	[495.63131714 357.21377563 0.85734904]	[552.10412598 416.03421021 0.84670287]	[559.76904297 462.42562866 0.89157903]	[439.2388916 552.06420898 0.73929828]	[398.1473999 552.10723877 0.69702935]	[4.16048096e+02 6.98355286e+02 6.85401440e-01]	[441.75646973 765.0803833 0.8308571 ]	[480.32208252 549.57452393 0.70971096]	[472.61151123 706.02978516 0.7070905 ]	[4.75128540e+02 8.72829590e+02 6.42479539e-01]	[405.89797974 313.48175049 0.86742997]	[436.5859375 310.89697266 0.87304318]	[387.89520264 305.84918213 0.65967035]	[457.16384888 298.0682373 0.86215615]	[4.64949371e+02 9.03578247e+02 5.55450141e-01]	[4.80283325e+02 8.98493530e+02 6.17386281e-01]	[4.77634216e+02 8.88210388e+02 5.17923713e-01]	[4.34055939e+02 8.11140625e+02 7.16056287e-01]	[4.21319580e+02 8.03526489e+02 7.11129963e-01]	[4.49515472e+02 7.65037964e+02 5.51125884e-01]
[421.19873047 321.21606445 0.92388731]	[436.64727783 364.78921509 0.87376672]	[377.61984253 375.10186768 0.87549597]	[336.61849976 444.44662476 0.90616775]	[303.21887207 523.99780273 0.86076492]	[495.61740112 359.58532715 0.8534503 ]	[554.62524414 416.06756592 0.85259241]	[562.30303955 464.94799805 0.88845712]	[439.24371338 547.03344727 0.75470912]	[398.17150879 549.51116943 0.71277571]	[4.13538605e+02 6.95734131e+02 6.87551200e-01]	[441.78430176 767.56634521 0.83520055]	[480.32635498 547.00921631 0.72587198]	[475.07345581 705.96673584 0.71775126]	[4.75091949e+02 8.70197998e+02 7.37887979e-01]	[405.88296509 313.52618408 0.87725598]	[436.56893921 310.94940186 0.87589878]	[387.86257935 308.3380127 0.68022794]	[457.14941406 298.13079834 0.85533404]	[4.64838440e+02 9.06131287e+02 6.69864953e-01]	[4.80297821e+02 8.98482178e+02 6.92111433e-01]	[4.72572388e+02 8.75369141e+02 5.87248445e-01]	[4.34086121e+02 8.08738464e+02 7.42132246e-01]	[4.21336945e+02 8.03505066e+02 7.30083048e-01]	[4.52017273e+02 7.67607849e+02 5.45650840e-01]
[421.21237183 321.24243164 0.91754562]	[439.07550049 367.3677063 0.87445498]	[377.65908813 377.56912231 0.88723499]	[339.14306641 449.52850342 0.88575232]	[313.42721558 536.64807129 0.83324397]	[498.13098145 359.67190552 0.85668427]	[554.66918945 418.54022217 0.8756367 ]	[564.83135986 475.16650391 0.88232017]	[439.31530762 549.5769043 0.75138837]	[398.2121582 552.10943604 0.70835471]	[4.13585358e+02 6.95736938e+02 6.87710524e-01]	[441.78692627 767.59197998 0.8372975 ]	[482.73617554 549.54504395 0.71831763]	[475.07043457 706.07263184 0.72078568]	[4.72518097e+02 8.72788391e+02 7.64706910e-01]	[405.88690186 313.55026245 0.87918645]	[436.57424927 310.95278931 0.87465549]	[387.92025757 310.86782837 0.68756479]	[457.19897461 298.1399231 0.86060369]	[4.62339264e+02 9.03609497e+02 7.26047873e-01]	[4.80241089e+02 8.98513245e+02 7.44221687e-01]	[4.72525421e+02 8.85563171e+02 6.34011626e-01]	[4.31536896e+02 8.08715210e+02 7.38930464e-01]	[4.21326782e+02 8.03476807e+02 7.36288071e-01]	[4.52020172e+02 7.67638611e+02 5.51176548e-01]
[421.2250061 321.24093628 0.91669947]	[439.105896 367.3687439 0.88247818]	[377.67871094 377.55688477 0.88820374]	[339.19946289 454.55355835 0.88026059]	[315.97842407 536.67657471 0.85495329]	[498.13168335 359.68173218 0.85771805]	[554.66992188 418.64468384 0.89839631]	[564.83184814 477.6958313 0.89286953]	[441.6932373 554.63659668 0.74983323]	[398.23605347 554.68676758 0.70253456]	[4.16032104e+02 6.93224609e+02 6.90317392e-01]	[441.78219604 767.65356445 0.83731508]	[482.79937744 554.6239624 0.70977992]	[472.60046387 706.07391357 0.71937531]	[4.72519409e+02 8.70287781e+02 7.68812418e-01]	[405.90643311 313.54144287 0.8753441 ]	[436.59127808 310.94326782 0.87611622]	[390.42288208 310.89334106 0.68447357]	[459.6010437 298.15490723 0.86743432]	[4.62286743e+02 9.06160889e+02 7.54954696e-01]	[4.80232910e+02 9.01034607e+02 7.40859568e-01]	[4.72534637e+02 8.77901794e+02 6.44750714e-01]	[4.31560577e+02 8.08708801e+02 7.40326345e-01]	[4.21303406e+02 8.01003296e+02 7.39750981e-01]	[4.52022064e+02 7.70123108e+02 5.47964513e-01]
[421.24102783 321.25448608 0.91100252]	[439.12774658 367.4133606 0.8834601 ]	[377.70007324 377.57562256 0.88955283]	[339.2885437 454.55627441 0.87050813]	[316.11834717 534.13537598 0.85794401]	[498.15911865 359.71917725 0.85733205]	[554.61419678 418.7293396 0.89975548]	[564.8550415 480.27398682 0.91825873]	[441.71133423 557.2633667 0.75393993]	[398.25143433 559.7623291 0.71619833]	[4.16077332e+02 6.93234497e+02 6.83171451e-01]	[441.78924561 767.64031982 0.84301239]	[482.81738281 557.24188232 0.71324211]	[472.57785034 708.54241943 0.72161084]	[4.70037323e+02 8.72848816e+02 7.51970530e-01]	[405.92056274 313.54296875 0.87409991]	[436.61566162 310.94143677 0.88056064]	[390.46066284 310.89147949 0.67310965]	[459.65023804 298.16598511 0.87596387]	[4.62276794e+02 9.06189636e+02 7.09589362e-01]	[4.80177216e+02 9.03595154e+02 7.02801883e-01]	[4.72536865e+02 8.85606995e+02 6.30683839e-01]	[4.31542084e+02 8.08664307e+02 7.47753859e-01]	[4.21291656e+02 8.00956482e+02 7.47877181e-01]	[4.52021301e+02 7.70118652e+02 5.55995703e-01]
[421.26193237 321.27661133 0.90344608]	[439.13522339 369.9147644 0.88458771]	[377.72329712 377.60961914 0.89144903]	[341.68896484 457.06616211 0.87079161]	[318.53344727 536.73461914 0.8674925 ]	[498.15774536 359.73028564 0.85553253]	[554.62811279 421.19354248 0.88455224]	[564.87884521 482.90457153 0.9053784 ]	[441.70611572 559.76483154 0.76536828]	[398.26950073 559.81420898 0.72344482]	[4.18565704e+02 7.00886047e+02 6.82002723e-01]	[441.79220581 767.6595459 0.83704615]	[482.78744507 559.73388672 0.72487015]	[472.59197998 708.61291504 0.71618748]	[4.72552765e+02 8.72798157e+02 7.61617243e-01]	[408.38943481 315.91384888 0.874933 ]	[436.63876343 310.94842529 0.88346839]	[390.4803772 310.9458313 0.68179601]	[459.68804932 298.14752197 0.88322079]	[4.62223785e+02 9.06183350e+02 7.31313348e-01]	[4.80168213e+02 9.03578003e+02 7.08658993e-01]	[4.75081909e+02 8.83063293e+02 6.28838837e-01]	[4.31519928e+02 8.08678406e+02 7.27394998e-01]	[4.21271820e+02 8.00970337e+02 7.34033644e-01]	[4.52032349e+02 7.70122375e+02 5.42798519e-01]
[421.28097534 321.26248169 0.90341395]	[439.1651001 369.9432373 0.88648796]	[380.09500122 377.62359619 0.88934481]	[341.75613403 457.12341309 0.86293221]	[318.65505981 541.70135498 0.88962471]	[498.17352295 359.7520752 0.85268736]	[552.09533691 423.81243896 0.84238309]	[564.94311523 493.09280396 0.87082088]	[441.712677 559.74353027 0.75507057]	[400.62591553 559.7767334 0.71650904]	[4.18611115e+02 7.00856689e+02 6.88019216e-01]	[441.81518555 767.67120361 0.83765948]	[482.79092407 559.72808838 0.71565938]	[4.72609283e+02 7.08642090e+02 7.07769394e-01]	[4.75082825e+02 8.75333191e+02 7.64803827e-01]	[408.42706299 313.53582764 0.86895269]	[436.67025757 310.94894409 0.88650358]	[392.9928894 310.94915771 0.6507473 ]	[459.75442505 298.17999268 0.88348162]	[4.62250092e+02 9.08645569e+02 7.27612853e-01]	[4.80188324e+02 9.06147278e+02 7.17204332e-01]	[4.75155151e+02 8.88123657e+02 6.46224022e-01]	[4.34050598e+02 8.08694275e+02 7.15042472e-01]	[4.21287903e+02 8.00961426e+02 7.20564246e-01]	[4.52070953e+02 7.70118164e+02 5.45630336e-01]
[421.30935669 321.26895142 0.89808697]	[439.17523193 372.45596313 0.89508277]	[380.11465454 377.66665649 0.89438939]	[341.79443359 457.21899414 0.86582398]	[318.66653442 541.77685547 0.90109789]	[498.1998291 359.77883911 0.84979826]	[549.60113525 426.45480347 0.8161701 ]	[564.93377686 495.67849731 0.88095367]	[441.74923706 559.76251221 0.75842083]	[400.65969849 559.82830811 0.72549653]	[4.18593719e+02 6.95770081e+02 6.67439699e-01]	[441.79882812 767.54742432 0.84496135]	[482.8265686 559.72790527 0.71497077]	[475.11663818 708.55462646 0.7181626 ]	[4.75098175e+02 8.75334778e+02 7.75223494e-01]	[410.93728638 313.53988647 0.86895704]	[436.69824219 310.96514893 0.89208007]	[393.05001831 310.96591187 0.6599744 ]	[459.79229736 298.22772217 0.88364178]	[4.62266785e+02 9.08659607e+02 7.38401771e-01]	[4.80202759e+02 9.06145325e+02 7.22518981e-01]	[4.75148224e+02 8.88124390e+02 6.61101162e-01]	[4.34073517e+02 8.08686890e+02 7.30666101e-01]	[4.21276428e+02 8.00932678e+02 7.24477291e-01]	[4.52042755e+02 7.67563904e+02 5.63489318e-01]
[421.35449219 321.2699585 0.89391708]	[439.19628906 372.51245117 0.90356588]	[380.14559937 377.69421387 0.89587909]	[344.25637817 459.62808228 0.8663857 ]	[318.66964722 541.81402588 0.905698 ]	[498.24090576 362.19561768 0.84709787]	[549.51953125 431.54104614 0.82757044]	[564.9609375 500.71102905 0.91463125]	[441.73080444 559.81182861 0.75795066]	[400.64245605 562.26501465 0.72650868]	[4.18665863e+02 6.98340210e+02 6.68679357e-01]	[441.82162476 767.51171875 0.82968438]	[482.80960083 559.80706787 0.71869546]	[4.75108704e+02 7.08607483e+02 6.97178066e-01]	[4.75108093e+02 8.75356445e+02 7.65452266e-01]	[411.01022339 315.91253662 0.87993914]	[439.09506226 310.97021484 0.89820302]	[395.52713013 313.44061279 0.67848194]	[459.82037354 300.62896729 0.88453025]	[4.62265991e+02 9.08656250e+02 7.39687443e-01]	[4.80190247e+02 9.06151367e+02 7.22572267e-01]	[4.75143616e+02 8.88162231e+02 6.54724419e-01]	[4.34058960e+02 8.08674133e+02 7.29185224e-01]	[4.21263947e+02 7.98436707e+02 7.24859536e-01]	[4.54580750e+02 7.67518921e+02 5.55569530e-01]
[423.81478882 321.28015137 0.87729532]	[439.23583984 374.97775269 0.91453469]	[380.17111206 377.72833252 0.90079331]	[341.80447388 459.69067383 0.8755374 ]	[318.66168213 541.88562012 0.91249263]	[500.67977905 362.24942017 0.85564458]	[547.05474854 436.53543091 0.85142905]	[564.97058105 500.840271 0.92024493]	[441.70706177 559.79425049 0.75986868]	[398.26675415 562.25323486 0.7240445 ]	[4.18722168e+02 6.98359741e+02 6.68636024e-01]	[441.86801147 764.97814941 0.81406945]	[482.79544067 559.77233887 0.7137903 ]	[477.60107422 708.65423584 0.70922917]	[4.75125885e+02 8.75429810e+02 7.55234480e-01]	[413.58279419 315.93453979 0.89791548]	[439.16998291 313.40396118 0.91263628]	[395.61422729 313.47781372 0.7176311 ]	[459.85192871 300.63201904 0.89517146]	[4.62231903e+02 9.08650452e+02 7.11852431e-01]	[4.77718231e+02 9.08614868e+02 6.97653294e-01]	[4.77603729e+02 8.90637024e+02 6.66058719e-01]	[4.36563446e+02 8.08647095e+02 7.33212948e-01]	[4.21273254e+02 7.98363159e+02 7.20596790e-01]	[4.54619690e+02 7.62508484e+02 5.67675471e-01]
[423.8934021 323.71566772 0.86194813]	[439.25137329 374.99713135 0.92082691]	[380.19937134 377.74014282 0.90143108]	[341.80114746 459.71951294 0.87971747]	[318.63775635 541.9208374 0.91496766]	[500.66384888 362.25537109 0.85522074]	[547.00048828 436.63751221 0.87618244]	[564.98986816 503.40985107 0.90877581]	[441.74645996 562.27215576 0.76157659]	[400.64523315 562.31390381 0.72785223]	[4.18743225e+02 7.03412720e+02 6.97301090e-01]	[441.88156128 764.96813965 0.8043949 ]	[482.84347534 559.82745361 0.71284449]	[477.6131897 708.65759277 0.72944617]	[4.75104431e+02 8.75440552e+02 7.52233207e-01]	[416.06991577 315.95837402 0.91397274]	[439.23580933 313.43399048 0.92548376]	[398.03445435 313.5435791 0.7675668 ]	[462.19570923 300.72021484 0.89204985]	[4.62239380e+02 9.08649414e+02 7.04655528e-01]	[4.77708710e+02 9.08616516e+02 6.95496857e-01]	[4.75161316e+02 8.90660645e+02 6.71295583e-01]	[4.34093231e+02 8.08678650e+02 7.29274869e-01]	[4.21292175e+02 7.98397766e+02 7.11426377e-01]	[4.54617310e+02 7.62477600e+02 5.63719571e-01]
[426.34674072 323.77423096 0.8502931 ]	[439.28527832 375.04193115 0.93068469]	[380.22192383 380.12075806 0.89907622]	[341.79406738 459.73236084 0.88553792]	[318.56906128 541.8885498 0.92597532]	[500.67501831 362.3001709 0.85297924]	[546.97052002 439.07794189 0.89921325]	[564.99993896 505.88525391 0.89232349]	[441.76339722 559.83898926 0.76244521]	[400.67095947 562.2947998 0.72950381]	[4.18759766e+02 7.03408569e+02 6.95032835e-01]	[441.87542725 764.97497559 0.80535001]	[482.85513306 559.81750488 0.71623135]	[477.63793945 708.62609863 0.73202264]	[4.75086426e+02 8.75446350e+02 7.47112036e-01]	[416.10583496 315.99121094 0.92627388]	[439.28079224 313.47976685 0.93751204]	[398.08328247 315.94790649 0.79190338]	[462.21585083 303.22583008 0.88540518]	[4.62243591e+02 9.08647949e+02 6.96041226e-01]	[4.77695374e+02 9.08617615e+02 6.88067377e-01]	[4.75144043e+02 8.90676880e+02 6.70858085e-01]	[4.34110199e+02 8.08690247e+02 7.26764321e-01]	[4.21304382e+02 7.98413452e+02 7.05945075e-01]	[4.54601013e+02 7.62481079e+02 5.63441932e-01]
[426.3951416 323.7774353 0.8474884]	[439.33126831 375.06494141 0.93167138]	[380.2644043 380.12927246 0.89355475]	[341.7911377 459.75820923 0.8917284 ]	[318.51702881 541.91619873 0.92540288]	[500.70767212 362.33636475 0.85135418]	[546.9185791 439.13760376 0.90729797]	[565.01629639 506.01504517 0.86946201]	[441.787323 559.76147461 0.75569135]	[400.69985962 559.81774902 0.72353286]	[4.18684479e+02 6.95802979e+02 6.87721848e-01]	[441.83758545 767.4921875 0.82797623]	[482.86743164 559.74560547 0.71043724]	[477.66766357 708.60900879 0.73106033]	[4.75093353e+02 8.77914062e+02 7.35840261e-01]	[416.14086914 315.98623657 0.93009615]	[439.32998657 313.47567749 0.93651634]	[398.12524414 315.95675659 0.7963987 ]	[462.2545166 303.23355103 0.88524985]	[4.62252258e+02 9.08656067e+02 7.09543526e-01]	[4.77705933e+02 9.08627991e+02 6.97034478e-01]	[4.75133972e+02 8.90685425e+02 6.64859593e-01]	[4.36563354e+02 8.08662842e+02 7.53009439e-01]	[4.21289703e+02 7.98424561e+02 7.35425413e-01]	[4.54568298e+02 7.65067566e+02 5.57461560e-01]
[426.43218994 323.76568604 0.84607655]	[441.67123413 375.09909058 0.93601716]	[380.27410889 380.1227417 0.89366657]	[341.79443359 459.72692871 0.88950002]	[316.17160034 541.86602783 0.91631901]	[500.73010254 364.82141113 0.84695417]	[544.51031494 439.20263672 0.9166069 ]	[565.03466797 508.52893066 0.86064529]	[441.7807312 559.73486328 0.75221336]	[400.68228149 559.79449463 0.71975523]	[4.18695312e+02 6.98314880e+02 6.96185887e-01]	[441.83712769 767.50646973 0.82510692]	[482.86651611 559.71557617 0.70764655]	[477.65621948 708.58660889 0.73262978]	[4.75066223e+02 8.77982544e+02 7.13340521e-01]	[418.54727173 315.97372437 0.93446767]	[441.67730713 313.46505737 0.9357571 ]	[398.16516113 315.93453979 0.79228824]	[462.27981567 303.25631714 0.8838132 ]	[4.62321198e+02 9.08651672e+02 6.95212245e-01]	[4.77729034e+02 9.06184692e+02 6.85347676e-01]	[4.75075256e+02 8.90752441e+02 6.57994211e-01]	[4.36582733e+02 8.08647034e+02 7.60440052e-01]	[4.21305298e+02 7.98421692e+02 7.42052376e-01]	[4.54570831e+02 7.67499207e+02 5.57490885e-01]
[428.9274292 323.72650146 0.84861255]	[441.70193481 375.08779907 0.93258309]	[380.28097534 380.10717773 0.88979757]	[341.79971313 459.70831299 0.88725805]	[316.15750122 541.84143066 0.91362214]	[500.76046753 364.81539917 0.85140514]	[544.48883057 439.23242188 0.9202109 ]	[565.05371094 511.01855469 0.85492861]	[441.79412842 559.77142334 0.75375581]	[400.68960571 559.82299805 0.71869206]	[4.18713409e+02 6.98308655e+02 6.93134904e-01]	[441.8296814 767.53356934 0.83011585]	[482.88208008 559.76086426 0.71314037]	[477.65560913 708.60131836 0.73268735]	[4.72600891e+02 8.80504089e+02 7.17211127e-01]	[418.57870483 315.94604492 0.93493617]	[441.71188354 313.43792725 0.93029422]	[398.19503784 313.50961304 0.77084827]	[462.32037354 303.25717163 0.87459242]	[4.62320770e+02 9.08658447e+02 6.88462675e-01]	[4.77712158e+02 9.08624268e+02 6.81080699e-01]	[4.75071655e+02 8.90794128e+02 6.64887726e-01]	[4.36567413e+02 8.08639526e+02 7.56163597e-01]	[4.21297729e+02 7.98421448e+02 7.40447521e-01]	[4.54563263e+02 7.67543884e+02 5.56040823e-01]
[428.98403931 321.29745483 0.85056049]	[441.73016357 375.08200073 0.92808241]	[380.30786133 380.09963989 0.88342667]	[341.79519653 459.69137573 0.8858884 ]	[316.14129639 541.82849121 0.91419935]	[500.78622437 364.81298828 0.85276532]	[544.48083496 439.24801636 0.92111731]	[565.07623291 511.06497192 0.85194838]	[441.80615234 559.7489624 0.75358379]	[400.68301392 559.79388428 0.71551371]	[4.18688202e+02 6.98299866e+02 6.94391191e-01]	[441.84130859 767.55102539 0.82656652]	[482.90621948 559.75042725 0.7127465 ]	[477.66149902 708.61138916 0.7327255 ]	[4.72601379e+02 8.80478394e+02 7.19019592e-01]	[418.60742188 315.91937256 0.93231237]	[441.75219727 313.4105835 0.92161107]	[398.20916748 313.46618652 0.76898474]	[462.34991455 303.28894043 0.85895729]	[4.62312836e+02 9.08646851e+02 6.88684165e-01]	[4.77718201e+02 9.08614868e+02 6.79045022e-01]	[4.72599182e+02 8.90778564e+02 6.64134979e-01]	[4.36570007e+02 8.08650757e+02 7.58129954e-01]	[4.21300385e+02 7.98435364e+02 7.40792811e-01]	[4.54584076e+02 7.67555786e+02 5.50637782e-01]
[431.47232056 321.28234863 0.85478252]	[441.74591064 375.07653809 0.92513287]	[380.31704712 380.09384155 0.87847549]	[341.79104614 459.70065308 0.88793164]	[316.10391235 541.76293945 0.90521705]	[500.79776001 364.81622314 0.85020971]	[544.51873779 439.23629761 0.91773772]	[567.46966553 511.07287598 0.84624815]	[441.80978394 559.82318115 0.76264077]	[400.68215942 562.27288818 0.72387707]	[418.72836304 700.89862061 0.70138818]	[441.82611084 765.05731201 0.81934196]	[482.92147827 562.25421143 0.71719253]	[477.63790894 708.69903564 0.72353101]	[4.72610077e+02 8.77941772e+02 7.25943744e-01]	[418.62417603 313.53939819 0.93064928]	[441.79562378 310.97799683 0.91504163]	[398.24124146 313.4385376 0.74141788]	[462.43133545 303.29800415 0.83736831]	[4.62300232e+02 9.08658569e+02 6.95591748e-01]	[4.77716522e+02 9.06188293e+02 6.82073414e-01]	[4.75076294e+02 8.90718689e+02 6.67237163e-01]	[4.36589386e+02 8.08654053e+02 7.53517270e-01]	[4.21305908e+02 7.98424805e+02 7.29784131e-01]	[4.54555298e+02 7.65011658e+02 5.55542588e-01]
[431.49978638 321.25244141 0.86089176]	[441.73791504 375.04281616 0.92283821]	[380.31936646 377.72845459 0.87946516]	[341.79989624 459.67419434 0.88463295]	[316.10043335 539.25524902 0.88465476]	[500.80187988 364.79071045 0.85510999]	[544.52764893 439.20861816 0.92094469]	[567.52844238 513.59020996 0.84194928]	[441.81002808 559.81469727 0.76028138]	[400.67514038 562.2802124 0.72446811]	[4.18755707e+02 7.03395142e+02 6.96573913e-01]	[441.82946777 765.02386475 0.81466532]	[482.92279053 559.81567383 0.71513921]	[477.63208008 711.13171387 0.72134775]	[4.72605835e+02 8.75437927e+02 7.33150721e-01]	[418.64666748 313.51620483 0.93178236]	[441.81332397 310.94824219 0.90834332]	[398.25830078 310.96517944 0.74120581]	[462.44360352 303.2829895 0.83593029]	[4.62285553e+02 9.08690430e+02 7.08642542e-01]	[4.77716553e+02 9.08617554e+02 6.89257145e-01]	[4.75078735e+02 8.90653442e+02 6.62222147e-01]	[4.36583313e+02 8.08663818e+02 7.41550446e-01]	[4.21306305e+02 7.98430237e+02 7.20017672e-01]	[4.54551544e+02 7.64967651e+02 5.56345165e-01]
[431.52929688 321.21182251 0.86784762]	[441.72323608 375.01983643 0.91944349]	[380.31866455 377.68783569 0.8798666 ]	[341.82192993 459.6166687 0.86994004]	[316.13223267 539.19500732 0.87282324]	[500.79486084 364.78952026 0.8532989 ]	[546.91564941 439.18823242 0.916394 ]	[567.58728027 511.05944824 0.82940215]	[441.79354858 559.80371094 0.75799513]	[400.65087891 562.27667236 0.72244978]	[4.18725159e+02 7.00889465e+02 6.90953553e-01]	[441.82015991 765.06567383 0.82424897]	[482.89819336 559.79821777 0.71371627]	[477.63595581 708.68743896 0.72303754]	[4.72577972e+02 8.77954285e+02 7.23416209e-01]	[418.66461182 313.48690796 0.93041408]	[441.82818604 310.9006958 0.89936942]	[400.61477661 313.40881348 0.75798351]	[462.44995117 303.21286011 0.83380753]	[4.62315552e+02 9.08693848e+02 6.90037489e-01]	[4.80150970e+02 9.08636902e+02 6.87835455e-01]	[4.72595306e+02 8.90723389e+02 6.50509655e-01]	[4.36579132e+02 8.08669800e+02 7.45297909e-01]	[4.21298248e+02 7.98440613e+02 7.25438654e-01]	[4.54546844e+02 7.65025085e+02 5.70762098e-01]
[431.54760742 321.19549561 0.87033683]	[441.69915771 374.98922729 0.91660231]	[380.30865479 377.67694092 0.88157701]	[344.25164795 457.17077637 0.85633278]	[316.12011719 536.72009277 0.86629409]	[500.77886963 362.33428955 0.85740525]	[546.93682861 439.11898804 0.91026205]	[570.09106445 505.99475098 0.82828885]	[441.76461792 557.19293213 0.74087483]	[400.63522339 559.7142334 0.7049005 ]	[4.18684448e+02 6.95749939e+02 6.69529617e-01]	[441.80917358 765.08496094 0.83249944]	[482.8553772 554.68572998 0.69791216]	[477.65042114 708.62158203 0.71972001]	[4.72578461e+02 8.75416809e+02 7.31268942e-01]	[418.67062378 313.47055054 0.92771053]	[441.83731079 310.87548828 0.89354515]	[400.61132812 310.96487427 0.76870859]	[462.44595337 300.73928833 0.84117758]	[4.62294952e+02 9.08677307e+02 7.07871020e-01]	[4.80162964e+02 9.06185547e+02 7.06139982e-01]	[4.72599976e+02 8.90637329e+02 6.43181860e-01]	[4.36605835e+02 8.08675171e+02 7.42246151e-01]	[4.21310059e+02 7.98447693e+02 7.18038321e-01]	[4.52073914e+02 7.65042969e+02 5.73525786e-01]
[431.50494385 321.15499878 0.87251341]	[441.70193481 372.50213623 0.90371156]	[380.29537964 377.6232605 0.87866539]	[344.25018311 457.13198853 0.85152113]	[316.10702515 536.6663208 0.86638182]	[500.79669189 362.25033569 0.87038457]	[544.5333252 436.64520264 0.88706762]	[572.62091064 503.47360229 0.83812761]	[441.78271484 557.2432251 0.75393093]	[398.26974487 559.75726318 0.71269923]	[4.18729736e+02 6.95803345e+02 6.83407664e-01]	[441.82870483 765.08654785 0.82748812]	[482.92352295 557.23791504 0.70427477]	[477.65789795 708.55926514 0.73654532]	[4.75063232e+02 8.77886597e+02 7.43119299e-01]	[418.65002441 313.4392395 0.92066485]	[441.80310059 308.39523315 0.89272779]	[398.27575684 310.92868042 0.76838642]	[462.42599487 300.67987061 0.85903323]	[4.62251923e+02 9.08690674e+02 7.15319157e-01]	[4.77729218e+02 9.08642273e+02 7.08178282e-01]	[4.75113159e+02 8.90652100e+02 6.62939191e-01]	[4.34108124e+02 8.08680359e+02 7.35055923e-01]	[4.21279419e+02 7.98435120e+02 7.21997380e-01]	[4.54571136e+02 7.65042114e+02 5.73333502e-01]
[431.50119019 318.67306519 0.89175081]	[441.67779541 369.95346069 0.90166116]	[380.27642822 377.5675354 0.87524861]	[344.26571655 454.5802002 0.83774269]	[316.03823853 534.16900635 0.86113149]	[500.79666138 359.79818726 0.88464147]	[544.52886963 434.10791016 0.87438041]	[575.2177124 503.26126099 0.85692513]	[441.79171753 554.64044189 0.74855953]	[400.64065552 557.18414307 0.70213437]	[418.70309448 690.69158936 0.69219416]	[441.86099243 765.04144287 0.8211481 ]	[482.91809082 552.12457275 0.6995911 ]	[477.67071533 706.09729004 0.7256763 ]	[4.75110779e+02 8.75442444e+02 7.52897918e-01]	[418.6399231 310.89355469 0.90247113]	[441.79159546 305.76715088 0.89062905]	[398.24832153 305.85327148 0.76649529]	[462.41680908 298.17486572 0.88129276]	[4.62252716e+02 9.08710388e+02 7.08852708e-01]	[4.80148041e+02 9.08656555e+02 7.01243222e-01]	[4.75158875e+02 8.90618164e+02 6.56170249e-01]	[4.36631042e+02 8.08641541e+02 7.34849453e-01]	[4.21328613e+02 7.98389709e+02 7.11777270e-01]	[4.54617096e+02 7.65031189e+02 5.73440254e-01]
[431.47647095 318.59832764 0.89681649]	[441.66555786 367.34524536 0.90321535]	[380.25820923 375.10620117 0.8714276 ]	[341.74737549 452.00082397 0.84827018]	[313.52999878 531.60168457 0.84119654]	[500.76370239 359.7069397 0.89513731]	[544.52581787 434.02648926 0.86433566]	[575.23199463 500.78521729 0.85462403]	[441.82073975 552.07489014 0.74616009]	[400.66775513 554.62145996 0.70176256]	[418.68893433 688.13256836 0.72923064]	[441.8918457 765.09051514 0.82692075]	[482.93463135 549.57025146 0.70215428]	[477.6449585 706.00897217 0.73366868]	[4.75132416e+02 8.77960571e+02 7.51688421e-01]	[418.6078186 305.8508606 0.88568217]	[441.77859497 300.76416016 0.90403867]	[398.23825073 303.26968384 0.75211877]	[462.36523438 298.13723755 0.89960492]	[4.62236908e+02 9.08717468e+02 6.65648580e-01]	[4.77714600e+02 9.08701416e+02 6.71551466e-01]	[4.75166718e+02 8.90713196e+02 6.54162705e-01]	[4.36585876e+02 8.08682739e+02 7.34242916e-01]	[4.21308960e+02 7.98420166e+02 7.12358832e-01]	[4.57091736e+02 7.67504639e+02 5.79132915e-01]
[428.94476318 316.16308594 0.89632058]	[439.31692505 362.32284546 0.92556733]	[380.21405029 374.97192383 0.8627317 ]	[341.70001221 446.93618774 0.85721833]	[310.90444946 529.03149414 0.82473969]	[500.70767212 359.58755493 0.89247143]	[544.47155762 428.95910645 0.87892687]	[575.20959473 500.64764404 0.84425491]	[441.81402588 549.55249023 0.75024295]	[400.64852905 552.08691406 0.69945759]	[418.68798828 688.0737915 0.73920131]	[441.89733887 767.48901367 0.83730972]	[482.95178223 549.51916504 0.70911276]	[477.66421509 706.03320312 0.74250388]	[4.75132416e+02 8.75432129e+02 7.61965871e-01]	[418.57302856 303.26849365 0.88047069]	[441.70831299 300.63189697 0.92467022]	[398.25064087 300.75515747 0.73954737]	[462.31280518 298.02737427 0.92540652]	[4.62228607e+02 9.08691772e+02 6.61369801e-01]	[4.77740631e+02 9.08656494e+02 6.58489764e-01]	[4.75125214e+02 8.90646484e+02 6.30907893e-01]	[4.34088104e+02 8.08721680e+02 7.37695932e-01]	[4.21278076e+02 8.00931274e+02 7.20174074e-01]	[4.57110291e+02 7.67538025e+02 5.96274137e-01]
[428.9637146 316.07025146 0.89404094]	[439.28204346 362.21661377 0.94333541]	[380.1932373 372.4515686 0.85454232]	[339.21844482 444.37756348 0.89903212]	[308.33224487 523.88867188 0.86258578]	[500.69052124 357.13226318 0.8874597 ]	[544.43670654 426.42633057 0.87875175]	[575.14916992 498.24102783 0.84380788]	[441.85934448 547.02679443 0.75011945]	[400.69128418 549.53039551 0.70669746]	[418.68075562 685.5256958 0.75175101]	[441.86029053 767.47851562 0.85290432]	[485.36080933 546.97283936 0.70676482]	[477.70327759 705.95410156 0.72863829]	[4.77621979e+02 8.75327271e+02 7.49467134e-01]	[418.56173706 300.72164917 0.89584887]	[441.71789551 298.15231323 0.9518922 ]	[398.23709106 300.68374634 0.78109956]	[462.29144287 295.53637695 0.91126174]	[4.62304657e+02 9.06193604e+02 6.67129278e-01]	[4.80253937e+02 9.06106628e+02 6.70527995e-01]	[4.77657684e+02 8.88172668e+02 5.78008235e-01]	[4.34121399e+02 8.08665039e+02 7.65311837e-01]	[4.21266541e+02 7.98428162e+02 7.43664145e-01]	[4.54610413e+02 7.67549927e+02 6.31311893e-01]
[428.98202515 315.9967041 0.88595414]	[439.27832031 359.75610352 0.95624882]	[380.1940918 369.90548706 0.84803998]	[339.14529419 441.79486084 0.93293858]	[300.77182007 521.29669189 0.8755818 ]	[500.66320801 357.02249146 0.86994016]	[544.3480835 423.8508606 0.89041364]	[572.64068604 498.13571167 0.82916164]	[441.85263062 544.39819336 0.76613635]	[400.71630859 544.47973633 0.72761238]	[418.67312622 682.93255615 0.74299252]	[441.91967773 767.48712158 0.83459818]	[482.95303345 544.3394165 0.73050171]	[480.11495972 700.87207031 0.71040148]	[4.77720276e+02 8.70201965e+02 8.00162911e-01]	[418.55267334 298.25570679 0.91195047]	[441.72918701 298.06329346 0.96354848]	[398.18954468 298.17962646 0.80860758]	[462.28900146 295.41387939 0.89060855]	[4.62365540e+02 9.06117310e+02 7.45946407e-01]	[4.82754364e+02 9.01004639e+02 7.38057554e-01]	[4.80164948e+02 8.75365784e+02 6.35472417e-01]	[4.34116821e+02 8.08626892e+02 7.73413420e-01]	[4.21293945e+02 7.98370911e+02 7.49163389e-01]	[4.57107391e+02 7.67622803e+02 6.34087801e-01]
[428.97314453 313.55026245 0.87079483]	[439.2505188 359.67483521 0.95754558]	[380.17736816 367.41061401 0.847184 ]	[339.03793335 441.7088623 0.93698668]	[298.2121582 521.19140625 0.86996108]	[498.24520874 354.54193115 0.8447082 ]	[541.88311768 421.37576294 0.89109606]	[570.05029297 495.70062256 0.84152395]	[441.86053467 541.9019165 0.76510751]	[400.72189331 544.37597656 0.74148917]	[418.73498535 680.3449707 0.72935665]	[441.91720581 765.03295898 0.83556509]	[485.36407471 541.86785889 0.72624153]	[480.15066528 695.78613281 0.72227722]	[4.77748535e+02 8.70110229e+02 7.84597039e-01]	[416.17062378 298.17791748 0.9306826 ]	[441.71505737 297.98809814 0.9667325 ]	[398.14266968 298.19287109 0.82823062]	[462.26806641 292.96640015 0.88071322]	[4.64940338e+02 9.01067566e+02 7.21764863e-01]	[4.82891693e+02 8.95961304e+02 7.32262731e-01]	[4.77730042e+02 8.72890320e+02 6.22139871e-01]	[4.36630035e+02 8.08590942e+02 7.85506427e-01]	[4.21321289e+02 7.95890015e+02 7.47603953e-01]	[4.57091156e+02 7.67565002e+02 6.46616399e-01]
[428.98916626 313.45568848 0.84965849]	[439.27999878 359.58123779 0.95799702]	[380.20935059 364.81103516 0.85985363]	[336.61706543 439.22909546 0.93634486]	[298.07876587 516.21575928 0.85898411]	[500.65054321 354.44750977 0.83325404]	[541.75085449 421.36572266 0.89607251]	[567.5100708 495.66903687 0.86363131]	[441.82391357 541.85614014 0.76464838]	[400.7166748 541.9173584 0.73545122]	[418.73580933 677.80230713 0.7217409 ]	[441.91741943 764.99261475 0.82489157]	[482.93670654 541.8338623 0.72859573]	[480.12631226 695.76434326 0.71916097]	[4.80174194e+02 8.62511475e+02 7.85405636e-01]	[418.55505371 298.11190796 0.9444381 ]	[441.71643066 295.5947876 0.97392005]	[398.14880371 298.17224121 0.84554118]	[462.27349854 292.92092896 0.87700886]	[4.64907776e+02 8.98412842e+02 7.27313876e-01]	[4.82838531e+02 8.93438904e+02 7.46412575e-01]	[4.80198395e+02 8.70254395e+02 6.70727730e-01]	[4.36609314e+02 8.08530884e+02 7.82250881e-01]	[4.21311615e+02 7.95844604e+02 7.55947948e-01]	[4.57105103e+02 7.67589905e+02 6.51367784e-01]
[428.98483276 310.91610718 0.83875221]	[439.27062988 357.1300354 0.9608624 ]	[380.22579956 362.25311279 0.87716621]	[336.64700317 436.60540771 0.90369803]	[297.99731445 508.47756958 0.85251117]	[498.25042725 349.43685913 0.82257169]	[539.22070312 421.29412842 0.86142391]	[565.0668335 498.15289307 0.87605006]	[441.79437256 541.74420166 0.76530099]	[400.69766235 541.81945801 0.74008298]	[418.67687988 670.1774292 0.7382465 ]	[441.89862061 765.00195312 0.83153093]	[482.91226196 539.29968262 0.71699256]	[480.15188599 688.0491333 0.74040842]	[4.80177246e+02 8.62525391e+02 6.08048081e-01]	[418.57736206 298.01208496 0.95893043]	[441.71096802 295.51748657 0.97287631]	[398.1505127 298.04412842 0.86082602]	[462.26010132 290.39761353 0.86798716]	[4.72522217e+02 8.93291870e+02 5.17519653e-01]	[4.85356476e+02 8.90815735e+02 5.52414119e-01]	[4.75109589e+02 8.72766296e+02 4.78558719e-01]	[4.36686707e+02 8.08540222e+02 7.71098971e-01]	[4.21306274e+02 7.95883057e+02 7.46302843e-01]	[4.57093689e+02 7.67620605e+02 6.62231803e-01]
[428.97061157 308.34619141 0.83714521]	[439.25991821 357.00543213 0.95512748]	[380.22259521 359.72888184 0.89426488]	[336.58602905 434.03216553 0.88696331]	[295.60870361 505.87936401 0.88876522]	[498.23153687 344.34719849 0.82998824]	[536.72821045 421.19006348 0.86878538]	[564.91729736 498.11968994 0.87547535]	[441.81243896 539.2434082 0.75843292]	[400.72677612 541.72900391 0.73015928]	[418.71914673 670.07061768 0.75337356]	[441.88082886 765.05151367 0.84247339]	[482.90072632 539.20214844 0.70933014]	[480.16931152 685.56738281 0.75700641]	[4.80271210e+02 8.49693604e+02 6.70474291e-01]	[418.59710693 295.63189697 0.96589553]	[441.71356201 295.46154785 0.97115952]	[398.18261719 295.62060547 0.85986781]	[462.24993896 290.40472412 0.87679631]	[4.77732269e+02 8.90666687e+02 5.63665330e-01]	[4.88004242e+02 8.85604675e+02 5.51204920e-01]	[4.77661163e+02 8.57382874e+02 5.14885843e-01]	[4.39133545e+02 8.08526184e+02 7.40913689e-01]	[4.21306702e+02 7.95887817e+02 7.23467112e-01]	[4.57101654e+02 7.67650818e+02 6.77977502e-01]
[428.98995972 305.79656982 0.83943808]	[439.25366211 354.56661987 0.94232476]	[380.22061157 359.62982178 0.89577603]	[336.53677368 429.00357056 0.87125647]	[295.4833374 503.44952393 0.88378096]	[498.22055054 344.24868774 0.83957028]	[539.18530273 421.16952515 0.86373508]	[562.43060303 495.68334961 0.88054258]	[441.82315063 539.20257568 0.75324869]	[400.74319458 541.73010254 0.72973764]	[418.74017334 667.63568115 0.75920689]	[441.8614502 765.07806396 0.8530184 ]	[482.89401245 536.67779541 0.71400356]	[480.15301514 685.48901367 0.7325474 ]	[4.80306671e+02 8.59983093e+02 5.14259636e-01]	[418.60360718 295.53082275 0.95731652]	[441.7461853 293.01681519 0.9480921 ]	[398.1958313 295.46481323 0.82818508]	[462.28079224 287.81942749 0.86370957]	[4.80147034e+02 8.88212524e+02 3.07524353e-01]	[4.90498810e+02 8.85654053e+02 3.38217646e-01]	[4.80166199e+02 8.72765137e+02 3.92431736e-01]	[4.39139526e+02 8.08533386e+02 7.58462667e-01]	[4.21314392e+02 7.98380737e+02 7.37264454e-01]	[4.54646820e+02 7.67691162e+02 6.87116563e-01]
[431.47833252 303.27069092 0.84632111]	[439.24023438 354.47940063 0.92902958]	[380.18841553 357.2175293 0.89718759]	[336.50085449 426.40353394 0.87605494]	[295.41906738 503.33862305 0.89712882]	[498.23474121 341.74822998 0.85943127]	[536.64868164 418.75332642 0.85936302]	[562.3013916 498.15344238 0.87936121]	[441.83352661 534.13171387 0.74266291]	[400.76104736 536.70361328 0.71323776]	[418.71994019 667.54833984 0.76198 ]	[441.79592896 764.9498291 0.84058964]	[482.89804077 531.55267334 0.70738161]	[480.12966919 682.92700195 0.71142685]	[4.80273071e+02 8.39461853e+02 4.02431875e-01]	[418.62930298 295.4588623 0.94939214]	[441.77166748 292.94949341 0.93634713]	[398.22271729 293.00466919 0.80638099]	[462.30508423 285.28555298 0.86524743]	[4.77609039e+02 8.77944458e+02 1.81176424e-01]	[4.87954651e+02 8.75370483e+02 2.07423553e-01]	[4.80194427e+02 8.54828186e+02 2.48382196e-01]	[4.39243011e+02 8.06065857e+02 7.65038192e-01]	[4.23781250e+02 7.95871704e+02 7.28449106e-01]	[4.54565155e+02 7.67599243e+02 6.76149607e-01]
[431.51464844 303.21643066 0.85176718]	[439.21234131 351.9586792 0.91443336]	[380.17248535 357.09942627 0.88940227]	[336.4692688 423.92657471 0.8748095 ]	[295.42556763 500.82479858 0.89439225]	[498.22857666 339.29971313 0.86885345]	[534.09844971 418.65179443 0.8585279 ]	[562.21002197 495.665802 0.85468483]	[441.7114563 531.59350586 0.74981242]	[400.6222229 536.64892578 0.71484667]	[418.69046021 665.00274658 0.78625625]	[441.80493164 762.51782227 0.84167922]	[482.80059814 529.01202393 0.72230506]	[480.1633606 670.16607666 0.72911805]	[4.80368134e+02 8.31683411e+02 6.07471466e-01]	[418.64642334 295.39855957 0.93542314]	[441.80288696 292.89041138 0.91635489]	[398.25073242 292.89556885 0.78960115]	[462.34210205 282.67721558 0.8566488 ]	[4.80184692e+02 8.67621948e+02 3.10557902e-01]	[4.93083954e+02 8.62542297e+02 3.19904834e-01]	[4.80194946e+02 8.34374329e+02 4.64860260e-01]	[4.39276154e+02 8.06044495e+02 7.52494454e-01]	[4.23795532e+02 7.95841003e+02 7.26811647e-01]	[4.54618317e+02 7.67575439e+02 6.88442469e-01]
[434.01348877 300.68618774 0.87324405]	[439.21673584 349.36938477 0.91058791]	[380.14172363 356.9776001 0.88349712]	[336.43774414 423.78366089 0.89255965]	[295.40106201 500.67022705 0.88129926]	[498.23886108 339.22937012 0.88056237]	[531.5668335 418.65097046 0.86525017]	[559.8145752 495.67913818 0.851601 ]	[441.69012451 526.51324463 0.75564313]	[398.26812744 529.03161621 0.71397942]	[418.64611816 665.05316162 0.80029935]	[441.84481812 764.99414062 0.85433769]	[482.76541138 526.42242432 0.73387158]	[480.17092896 670.0847168 0.74062765]	[4.82723572e+02 8.31750977e+02 7.47615159e-01]	[418.6663208 292.93252563 0.92021805]	[441.87127686 290.34976196 0.88958555]	[398.2746582 290.39886475 0.79171532]	[462.421875 280.21502686 0.84212381]	[4.82866791e+02 8.67640503e+02 3.78543556e-01]	[5.00697815e+02 8.62524841e+02 4.29873586e-01]	[4.80183807e+02 8.34377502e+02 5.90788424e-01]	[4.39268219e+02 8.06070007e+02 7.50904262e-01]	[4.23812042e+02 7.95854431e+02 7.23531723e-01]	[4.57096863e+02 7.67599182e+02 6.99201465e-01]
[434.12207031 298.17355347 0.90369517]	[439.21807861 344.2890625 0.91921943]	[380.15597534 354.47235107 0.86683011]	[334.06442261 421.33187866 0.89852542]	[295.41113281 498.18432617 0.85936248]	[498.21972656 339.12063599 0.89166337]	[531.57714844 418.58065796 0.84704554]	[559.72442627 493.06378174 0.82905257]	[441.70846558 526.42962646 0.76823616]	[400.6262207 526.51947021 0.72220415]	[418.63275146 664.99780273 0.80965209]	[441.81948853 759.92102051 0.8305043 ]	[482.79528809 523.9119873 0.74747765]	[480.1914978 667.53466797 0.78940207]	[4.80352386e+02 8.29142334e+02 8.03648233e-01]	[418.724823 290.35473633 0.90053451]	[441.92752075 285.25616455 0.8765533 ]	[400.64105225 287.80328369 0.81988198]	[462.41854858 277.69290161 0.87164587]	[4.82914398e+02 8.62574707e+02 5.35993814e-01]	[5.00770111e+02 8.54890686e+02 5.96531391e-01]	[4.77657776e+02 8.31860718e+02 6.65771663e-01]	[4.39290527e+02 8.03534668e+02 7.49196351e-01]	[4.23830261e+02 7.93321899e+02 7.50386178e-01]	[4.54618591e+02 7.65001404e+02 6.51491523e-01]
[436.55270386 298.07885742 0.91221374]	[439.20141602 341.70391846 0.93909651]	[380.1973877 349.40005493 0.84485132]	[336.44674683 418.78927612 0.91170561]	[295.47784424 495.65750122 0.8621366 ]	[498.16293335 336.64355469 0.88016158]	[529.05615234 416.03103638 0.82453418]	[557.21295166 490.50259399 0.82103348]	[441.71337891 523.89520264 0.78093588]	[400.65213013 526.42462158 0.73727852]	[418.6399231 664.91491699 0.78993303]	[441.84048462 759.95349121 0.81739241]	[482.77682495 523.80303955 0.75302619]	[480.19381714 665.01654053 0.79944026]	[4.80362305e+02 8.26563416e+02 8.17050159e-01]	[418.72503662 285.31195068 0.89047629]	[444.31280518 282.681427 0.87905931]	[400.63638306 280.24215698 0.80546063]	[462.45040894 277.58566284 0.88099033]	[4.93058441e+02 8.62514404e+02 6.18688405e-01]	[5.03312012e+02 8.52369751e+02 7.02841163e-01]	[4.77657623e+02 8.29240662e+02 7.33662128e-01]	[4.41749908e+02 8.03562866e+02 7.60956526e-01]	[4.23907318e+02 7.93343323e+02 7.42898226e-01]	[4.57103729e+02 7.65044922e+02 6.43203020e-01]
[436.552948 298.07922363 0.91210639]	[439.20285034 341.70306396 0.93931389]	[380.19869995 349.39764404 0.84468508]	[336.45031738 418.79064941 0.91281438]	[295.48245239 495.65130615 0.86203641]	[498.16372681 336.64416504 0.8810522 ]	[529.05328369 416.0239563 0.82391286]	[557.21142578 490.50021362 0.82103431]	[441.71743774 523.90185547 0.78004044]	[400.65194702 526.43371582 0.73634243]	[418.65686035 664.9453125 0.78941798]	[441.8331604 759.94036865 0.81485617]	[482.78494263 523.80609131 0.75310159]	[480.20050049 665.04772949 0.79853964]	[4.80364044e+02 8.26572266e+02 8.15189123e-01]	[418.72518921 285.31149292 0.89042908]	[444.31311035 282.68170166 0.8790288 ]	[400.63345337 280.24118042 0.80902332]	[462.45013428 277.58572388 0.88086379]	[4.90558716e+02 8.62549988e+02 6.07539475e-01]	[5.03299561e+02 8.52391907e+02 6.86835706e-01]	[4.77656647e+02 8.29255920e+02 7.34893203e-01]	[4.41746124e+02 8.03516418e+02 7.63685822e-01]	[4.23897827e+02 7.93308350e+02 7.54855692e-01]	[4.57098206e+02 7.65039246e+02 6.40750706e-01]
[434.11224365 295.55108643 0.90677619]	[439.12979126 339.07910156 0.9492867 ]	[380.15716553 344.24282837 0.85381597]	[336.48425293 418.63088989 0.91071737]	[295.62896729 493.09970093 0.85773051]	[495.67895508 333.9737854 0.83208156]	[526.53216553 405.8447876 0.82974344]	[552.14916992 482.93136597 0.8528139 ]	[441.71331787 521.26629639 0.78847665]	[400.65795898 521.3782959 0.76211262]	[418.63592529 662.32727051 0.78984547]	[441.90878296 767.50390625 0.82643288]	[482.78573608 518.77294922 0.75001359]	[480.30511475 662.34869385 0.80953097]	[482.88513184 808.72601318 0.84033108]	[418.71084595 280.14935303 0.91737682]	[441.9180603 277.67266846 0.91719401]	[400.6217041 277.57815552 0.85429877]	[462.39822388 274.98165894 0.8653276 ]	[4.95639038e+02 8.49697388e+02 7.51072407e-01]	[5.05913239e+02 8.42038086e+02 7.38081098e-01]	[480.21295166 811.2855835 0.85486054]	[4.39193756e+02 8.06138000e+02 7.47755766e-01]	[4.21345581e+02 7.95853577e+02 7.23735690e-01]	[4.57143066e+02 7.70204773e+02 6.75584018e-01]
[434.11138916 295.55172729 0.90711641]	[439.12786865 339.08282471 0.94907773]	[380.15466309 344.25061035 0.85265732]	[336.46115112 418.64157104 0.90962291]	[295.63439941 493.09936523 0.85889101]	[495.67947388 333.97427368 0.83232635]	[526.52929688 405.84399414 0.83064401]	[552.14678955 482.92721558 0.85345864]	[441.71136475 521.26287842 0.78823668]	[400.65512085 521.37432861 0.76216763]	[418.6322937 659.88928223 0.79015768]	[441.90933228 767.49780273 0.82647073]	[482.78424072 518.76934814 0.75001431]	[480.30862427 662.33001709 0.80892503]	[482.88546753 808.72381592 0.84018385]	[418.70877075 280.1494751 0.91729951]	[441.91668701 277.67260742 0.91756237]	[400.61761475 277.57617188 0.85388178]	[462.39788818 274.98117065 0.86521161]	[4.95637390e+02 8.49697632e+02 7.52231300e-01]	[5.05914337e+02 8.42038208e+02 7.38372087e-01]	[480.21240234 811.28570557 0.8563019 ]	[4.39198364e+02 8.06134277e+02 7.49031186e-01]	[4.21348083e+02 7.95849976e+02 7.24678814e-01]	[4.57144867e+02 7.70197632e+02 6.75780475e-01]
[436.5402832 295.44631958 0.902143 ]	[439.1499939 336.61523438 0.95573795]	[380.16256714 339.28311157 0.88254637]	[336.47003174 416.16915894 0.89606273]	[298.06362915 493.10971069 0.85117388]	[495.69869995 331.42166138 0.81981111]	[526.47729492 403.2512207 0.86540395]	[552.06622314 482.72457886 0.86796111]	[441.69277954 518.78973389 0.77658361]	[400.61672974 521.29595947 0.75884354]	[418.63024902 659.79833984 0.79227036]	[441.86758423 767.55096436 0.84908891]	[482.78881836 518.71380615 0.74679154]	[482.7371521 659.78900146 0.81121576]	[482.96420288 806.10717773 0.82930458]	[418.71939087 277.70690918 0.93972886]	[441.90808105 277.56573486 0.93983155]	[398.24127197 275.09481812 0.85772449]	[462.34820557 272.47732544 0.85152805]	[4.95688416e+02 8.44600098e+02 7.35901058e-01]	[5.05891754e+02 8.36832703e+02 7.42984116e-01]	[480.29681396 811.12683105 0.91100824]	[4.39166046e+02 8.06092957e+02 7.03944802e-01]	[4.21296906e+02 7.95828003e+02 7.02161551e-01]	[4.54640442e+02 7.70286560e+02 6.84317768e-01]
[434.01742554 290.3416748 0.84881443]	[436.70077515 334.01116943 0.91639578]	[377.7154541 336.69659424 0.89903009]	[336.55126953 413.51974487 0.88471466]	[300.66268921 493.13009644 0.83910131]	[493.08023071 321.23968506 0.83765304]	[523.98095703 398.04800415 0.89112103]	[549.55334473 477.64541626 0.85837984]	[441.71118164 513.59246826 0.75445092]	[400.61419678 516.21179199 0.73284018]	[418.5458374 647.14294434 0.80806798]	[441.76541138 765.0838623 0.85451657]	[482.85116577 508.4967041 0.73949862]	[482.95541382 647.10070801 0.84191638]	[4.87957397e+02 7.93313965e+02 7.86470950e-01]	[418.65170288 275.13250732 0.96529925]	[441.82192993 274.99740601 0.9590497 ]	[398.11694336 274.92776489 0.85003126]	[462.21813965 269.90106201 0.85103345]	[5.00873505e+02 8.36865906e+02 7.58509159e-01]	[5.16137329e+02 8.31727417e+02 7.74511635e-01]	[480.30975342 806.07037354 0.82678193]	[4.39198151e+02 8.06021057e+02 7.76009083e-01]	[4.21309875e+02 7.95789246e+02 7.52126694e-01]	[4.52041077e+02 7.70255798e+02 6.92880571e-01]
[431.53723145 287.79299927 0.84662634]	[436.66384888 331.49822998 0.88739419]	[377.66607666 336.58834839 0.8918854 ]	[336.53469849 413.56283569 0.88055629]	[303.21792603 495.62173462 0.8275848 ]	[493.05581665 318.76367188 0.84913152]	[526.44134521 398.0451355 0.87342298]	[552.06231689 475.09429932 0.83005458]	[441.67462158 511.0569458 0.75161308]	[398.24502563 516.1685791 0.72650486]	[416.15081787 647.08953857 0.82455158]	[441.72103882 765.06854248 0.84383434]	[482.83288574 505.95800781 0.74039334]	[485.49822998 646.98620605 0.8173027 ]	[4.90501740e+02 7.90805298e+02 7.74474144e-01]	[418.62762451 275.06817627 0.96406084]	[441.79550171 274.91607666 0.94574487]	[398.07015991 272.43222046 0.82425731]	[462.19317627 264.78347778 0.83836007]	[5.00776520e+02 8.31703064e+02 8.13379884e-01]	[5.13604858e+02 8.29066528e+02 7.71991134e-01]	[482.75793457 803.52001953 0.8184936 ]	[4.39259766e+02 8.05991882e+02 7.87534058e-01]	[4.21334656e+02 7.93370544e+02 7.53271520e-01]	[4.52007538e+02 7.70215637e+02 6.93436563e-01]
[431.48428345 285.26828003 0.84559637]	[436.63635254 328.8821106 0.87030435]	[377.65805054 336.47155762 0.88226062]	[336.59350586 413.60092163 0.89185387]	[305.78588867 495.60266113 0.82084471]	[490.56036377 318.6524353 0.86774963]	[526.4019165 393.07180786 0.85768276]	[552.07232666 467.44015503 0.82626349]	[439.3215332 503.43634033 0.76877099]	[398.22686768 508.45217896 0.7292788 ]	[418.53787231 646.96643066 0.83144021]	[441.73501587 767.48510742 0.83995032]	[482.81433105 503.27230835 0.75452924]	[493.06164551 644.5345459 0.77930748]	[495.64764404 790.62982178 0.80708122]	[418.60293579 275.03796387 0.95947778]	[441.74609375 274.86804199 0.93786979]	[398.04458618 272.38269043 0.80707312]	[462.19369507 262.14346313 0.85432649]	[5.00813904e+02 8.29124451e+02 8.07823896e-01]	[5.13655579e+02 8.24034790e+02 7.37729311e-01]	[482.89984131 795.85632324 0.81281823]	[4.39288086e+02 8.06011536e+02 7.78702080e-01]	[4.21328217e+02 7.95830627e+02 7.43315041e-01]	[4.52011536e+02 7.70262634e+02 7.03027070e-01]
[428.97140503 282.74331665 0.84591228]	[436.59649658 323.78305054 0.87320966]	[377.62985229 333.9859314 0.86862385]	[336.59606934 416.09436035 0.90142733]	[313.39562988 498.14364624 0.84829175]	[490.4836731 318.55731201 0.87459868]	[524.00537109 390.42440796 0.84997618]	[552.06414795 462.3888855 0.85906541]	[441.6953125 503.29266357 0.78215492]	[398.23797607 505.87384033 0.74438626]	[418.60003662 644.44476318 0.82648432]	[441.71566772 767.53582764 0.84046441]	[482.88162231 500.73797607 0.74849606]	[495.60733032 636.73236084 0.74954379]	[498.23608398 788.03857422 0.81344616]	[418.5715332 274.94067383 0.93635172]	[441.70861816 272.44055176 0.93112928]	[395.62530518 267.34298706 0.77533031]	[459.83331299 259.57653809 0.86972159]	[4.98250366e+02 8.18944885e+02 6.82875097e-01]	[5.11039581e+02 8.13830750e+02 6.91211581e-01]	[4.90485535e+02 7.93301331e+02 7.47391701e-01]	[4.41706909e+02 8.00953796e+02 7.55502343e-01]	[4.21357300e+02 7.93291077e+02 7.41423428e-01]	[4.49498138e+02 7.72722534e+02 6.86154962e-01]
[426.45108032 280.22943115 0.85425925]	[436.56637573 321.2244873 0.88798749]	[377.60848999 331.48248291 0.8584882 ]	[336.71151733 413.57446289 0.88318527]	[315.98739624 498.12768555 0.86199439]	[487.99359131 316.0753479 0.87128514]	[523.98455811 385.31787109 0.85071766]	[549.60089111 459.83853149 0.86877036]	[441.71115112 500.79312134 0.78892064]	[400.62197876 503.36706543 0.75815916]	[418.62597656 641.90545654 0.81683135]	[441.72073364 767.60620117 0.85210001]	[482.87261963 498.21255493 0.74983019]	[498.25357056 636.73822021 0.75679874]	[500.6807251 788.02478027 0.80165106]	[416.13082886 272.47253418 0.90195572]	[441.66021729 269.92770386 0.90878886]	[393.037323 259.68151855 0.76251888]	[459.75354004 257.1222229 0.87582296]	[5.00688690e+02 8.16316345e+02 6.90154910e-01]	[5.13645386e+02 8.11281250e+02 6.76003397e-01]	[4.90553253e+02 7.95833496e+02 7.23080933e-01]	[4.41715668e+02 8.00951965e+02 7.41557777e-01]	[4.21338257e+02 7.93293884e+02 7.40530789e-01]	[4.49469910e+02 7.72824219e+02 7.03523874e-01]
[426.41748047 277.70901489 0.88135904]	[436.56817627 318.72329712 0.90801746]	[377.6211853 328.90753174 0.8498655 ]	[339.10797119 416.03582764 0.89533257]	[316.14959717 495.68359375 0.87103271]	[487.98498535 315.92126465 0.84098971]	[523.953125 380.30618286 0.8726216 ]	[552.05963135 459.73208618 0.86855042]	[441.71005249 498.2555542 0.77246565]	[400.61776733 500.85427856 0.76150626]	[418.61773682 641.81414795 0.80498636]	[441.72979736 767.57739258 0.8556211 ]	[482.86334229 495.6192627 0.73228008]	[500.67434692 626.59387207 0.80152196]	[500.75741577 783.03979492 0.80974782]	[416.0743103 269.92913818 0.87817734]	[439.28610229 264.80383301 0.89621592]	[390.48861694 259.62289429 0.76742876]	[459.7003479 257.0255127 0.88086033]	[5.00668335e+02 8.11359070e+02 6.97118104e-01]	[5.16198303e+02 8.11159058e+02 6.80685580e-01]	[4.93083679e+02 7.93251709e+02 7.32527316e-01]	[4.41749176e+02 8.00966187e+02 7.58530557e-01]	[4.21368042e+02 7.93325928e+02 7.49679267e-01]	[4.49458832e+02 7.72766724e+02 7.16488302e-01]
[426.37789917 277.56188965 0.89747328]	[436.5647583 318.63497925 0.91646045]	[377.61669922 326.33746338 0.84473211]	[339.17266846 413.59512329 0.874331 ]	[318.68508911 498.20193481 0.88921887]	[488.00280762 313.43103027 0.82212824]	[523.92150879 380.2064209 0.89462382]	[549.59173584 459.6456604 0.86427742]	[441.78067017 495.63650513 0.75181085]	[400.68109131 500.730896 0.75384235]	[418.65933228 634.23010254 0.8040244 ]	[441.73150635 767.60314941 0.85998088]	[482.90014648 487.9916687 0.72906208]	[500.83410645 626.41949463 0.8413285 ]	[500.76898193 788.03491211 0.82199872]	[416.05889893 267.28433228 0.86187327]	[439.25 262.15649414 0.91722137]	[390.50259399 257.15924072 0.77569449]	[459.66873169 254.53770447 0.88711745]	[5.00857086e+02 8.11312012e+02 6.35028541e-01]	[5.21218811e+02 8.11140869e+02 6.59082115e-01]	[4.93045776e+02 7.95871826e+02 7.36891806e-01]	[4.39280884e+02 8.03486511e+02 7.39317954e-01]	[4.21315002e+02 7.93348389e+02 7.39900231e-01]	[4.49441101e+02 7.72827393e+02 7.09872544e-01]
[426.3894043 277.4992981 0.89853406]	[436.54415894 318.56921387 0.9109329 ]	[377.60699463 323.8168335 0.8508507 ]	[339.27560425 411.03445435 0.85867804]	[321.25808716 495.66946411 0.83975101]	[488.01553345 310.91189575 0.81178075]	[523.90960693 380.13217163 0.8862173 ]	[549.59564209 457.21737671 0.85669053]	[441.81088257 493.09490967 0.74345511]	[400.69680786 500.69769287 0.74072677]	[418.75354004 636.74304199 0.80622315]	[441.77069092 767.67932129 0.86733878]	[482.93960571 485.42227173 0.72812879]	[503.23800659 623.97814941 0.83892024]	[500.82962036 782.9475708 0.83679008]	[416.0619812 264.71142578 0.86547059]	[439.27243042 259.63809204 0.93234998]	[392.99252319 257.11203003 0.79465121]	[459.67016602 254.41117859 0.86869049]	[5.00772308e+02 8.11195862e+02 7.26785421e-01]	[5.18705383e+02 8.08711426e+02 7.17630565e-01]	[498.13137817 790.70654297 0.80075449]	[4.41699707e+02 8.03478699e+02 7.52818227e-01]	[4.21363129e+02 7.93366943e+02 7.28199244e-01]	[4.49466888e+02 7.75323669e+02 7.30173290e-01]
[426.42538452 275.1166687 0.89916617]	[436.58648682 316.09576416 0.91917562]	[377.65847778 321.26272583 0.87129384]	[341.72735596 410.96875 0.8440724 ]	[326.34179688 495.69015503 0.82743067]	[488.01089478 305.7746582 0.81276202]	[523.87591553 377.71481323 0.89485908]	[549.57165527 457.203125 0.85838467]	[441.88632202 493.12658691 0.7356326 ]	[400.75018311 500.72955322 0.74530548]	[421.14447021 634.17382812 0.80472004]	[441.80575562 767.57263184 0.8726995 ]	[485.40869141 485.43652344 0.71094579]	[503.32455444 623.8861084 0.84729409]	[500.81704712 770.22149658 0.8704744 ]	[416.07330322 262.20840454 0.8729192 ]	[439.29458618 257.21139526 0.93915772]	[393.04611206 257.06854248 0.79720122]	[459.66241455 254.38612366 0.85224485]	[4.98183075e+02 8.08721008e+02 7.54070044e-01]	[5.16150146e+02 8.08539368e+02 7.00312018e-01]	[4.95695190e+02 7.85501160e+02 7.66474247e-01]	[4.41755615e+02 8.03466675e+02 7.35426664e-01]	[4.23803131e+02 7.93345154e+02 7.28571415e-01]	[4.51999817e+02 7.72743408e+02 7.65755773e-01]
[428.90844727 275.08486938 0.89778566]	[436.57110596 316.02243042 0.91220057]	[377.63473511 321.18667603 0.8789106 ]	[344.33901978 405.90957642 0.81507933]	[333.94995117 498.12530518 0.85060894]	[487.99789429 303.23913574 0.82260799]	[523.84521484 377.68692017 0.90387589]	[549.55029297 457.18450928 0.86196804]	[441.91271973 493.0725708 0.73046184]	[400.76422119 498.26483154 0.73342413]	[421.18228149 629.15386963 0.80727053]	[441.82125854 767.52984619 0.86915666]	[485.43960571 485.39334106 0.71472824]	[503.37133789 623.84014893 0.85462677]	[500.87142944 767.66918945 0.88312638]	[416.07772827 262.16467285 0.87735242]	[439.315979 257.16900635 0.94446677]	[393.08026123 257.05688477 0.80486417]	[459.67190552 251.97187805 0.8427676 ]	[4.98190582e+02 8.08601746e+02 7.71820068e-01]	[5.16202515e+02 8.06025085e+02 7.06018448e-01]	[4.98215912e+02 7.77849182e+02 7.58004725e-01]	[4.41738342e+02 8.03492249e+02 7.29617953e-01]	[4.23778320e+02 7.93338745e+02 7.30073929e-01]	[452.01818848 770.31115723 0.78259432]
[428.90487671 275.0581665 0.89753664]	[436.57452393 316.00396729 0.91029954]	[377.63290405 321.18148804 0.8816663 ]	[344.35617065 408.47415161 0.80828059]	[336.44442749 498.19534302 0.88219684]	[487.99942017 300.77090454 0.83018005]	[523.84552002 377.67431641 0.89923584]	[549.52764893 457.16317749 0.86311054]	[444.32946777 493.08267212 0.73177457]	[400.8135376 500.69799805 0.73773897]	[421.21261597 631.59851074 0.81038982]	[441.81265259 767.52966309 0.87775981]	[487.93469238 485.39855957 0.71522832]	[503.35910034 621.39154053 0.83553088]	[500.86453247 757.37689209 0.83892894]	[416.08148193 259.71676636 0.88157225]	[439.31735229 257.14233398 0.94841695]	[395.50799561 257.00714111 0.80955648]	[459.68276978 251.93630981 0.84299493]	[4.95663910e+02 8.03492981e+02 7.66516626e-01]	[5.16138000e+02 7.93336975e+02 7.28853047e-01]	[4.98249207e+02 7.67698608e+02 7.48200774e-01]	[4.41731537e+02 8.00997559e+02 7.12031960e-01]	[4.21368317e+02 7.93313538e+02 7.31395781e-01]	[452.01779175 770.30316162 0.791794 ]
[428.93154907 275.02349854 0.89571273]	[436.58926392 315.98104858 0.91237956]	[377.650177 321.19186401 0.88237578]	[349.3817749 410.98574829 0.80652636]	[336.56958008 498.21450806 0.88683724]	[488.01104736 300.72283936 0.83847284]	[523.83355713 377.62310791 0.89814389]	[549.49206543 457.17370605 0.87105548]	[444.38931274 493.11776733 0.72833723]	[400.86807251 500.7208252 0.73512876]	[421.24462891 631.62597656 0.81081146]	[441.76959229 765.08605957 0.87206376]	[488.01116943 485.45330811 0.70891237]	[503.38269043 623.85180664 0.84019005]	[500.88519287 752.25683594 0.86433965]	[416.10629272 259.68310547 0.88840681]	[439.32653809 257.10839844 0.95443738]	[395.53115845 256.95791626 0.81646878]	[459.68032837 251.88304138 0.83902538]	[4.95640198e+02 7.95896240e+02 7.81284988e-01]	[5.13621582e+02 7.90798157e+02 7.69600928e-01]	[5.00731415e+02 7.65088013e+02 7.34962702e-01]	[4.41765289e+02 7.98373596e+02 7.35658586e-01]	[4.23834106e+02 7.93231812e+02 7.44039357e-01]	[449.49502563 770.23925781 0.78689247]
[428.9493103 274.98471069 0.89357626]	[436.65475464 315.96304321 0.92069685]	[377.69024658 321.15219116 0.88869035]	[354.46151733 413.50714111 0.82139218]	[336.67077637 498.21743774 0.88977039]	[490.53381348 300.72573853 0.83301151]	[523.8550415 377.63183594 0.89638722]	[549.50616455 457.1946106 0.87075597]	[444.40408325 493.06915283 0.72303909]	[403.26382446 500.6937561 0.72870368]	[421.27963257 631.66998291 0.80442029]	[441.75497437 765.04974365 0.86675096]	[488.01541138 485.39859009 0.70758498]	[503.36663818 623.86407471 0.84625351]	[500.88418579 749.65777588 0.88807994]	[416.12252808 259.64480591 0.89459795]	[441.65914917 257.07260132 0.95743942]	[395.53146362 254.59561157 0.81427425]	[459.69613647 251.853302 0.83919626]	[495.66851807 793.33197021 0.81665742]	[513.61639404 790.64538574 0.79893339]	[5.00761383e+02 7.57389343e+02 6.99978590e-01]	[4.41785919e+02 7.98366455e+02 7.29321420e-01]	[4.23844116e+02 7.93231201e+02 7.37759531e-01]	[449.47424316 770.20184326 0.79405499]
[431.48962402 274.96081543 0.89167261]	[439.05935669 315.91625977 0.91928756]	[377.71807861 318.75222778 0.89526069]	[356.98266602 410.99731445 0.84257448]	[339.06158447 498.23989868 0.89386666]	[493.05892944 300.66635132 0.84158003]	[523.89825439 377.62747192 0.8904103 ]	[549.51361084 457.22244263 0.86988252]	[444.4130249 493.09832764 0.71961892]	[403.26983643 500.69494629 0.72655714]	[421.31030273 631.63751221 0.81028372]	[441.7600708 765.06536865 0.86763525]	[488.02359009 485.44708252 0.70423597]	[503.35430908 623.8996582 0.86145133]	[500.90722656 749.56262207 0.89050335]	[416.17285156 259.59677124 0.90478337]	[441.71813965 257.04006958 0.95774472]	[395.54223633 254.48171997 0.81217337]	[459.71856689 249.35374451 0.82047284]	[498.14004517 790.80480957 0.84521812]	[513.61126709 788.16003418 0.80883735]	[5.00821350e+02 7.54790649e+02 7.28408873e-01]	[4.41761414e+02 7.98388000e+02 7.30339289e-01]	[4.23821991e+02 7.93247375e+02 7.38882482e-01]	[449.48925781 770.21990967 0.79928738]
[434.01449585 274.91644287 0.88950312]	[439.10879517 313.53027344 0.93104184]	[377.74865723 318.71783447 0.89964801]	[357.03204346 408.40560913 0.84408623]	[339.19604492 498.27160645 0.89744163]	[493.10235596 300.65145874 0.84511679]	[523.90325928 377.58377075 0.89301372]	[549.50982666 459.59777832 0.87266767]	[446.90612793 495.62390137 0.71536887]	[403.34500122 500.71224976 0.72383463]	[421.31652832 631.68457031 0.80616486]	[441.75744629 765.08868408 0.87188554]	[490.56356812 487.97097778 0.69883925]	[503.36660767 624.00958252 0.86723351]	[500.82910156 747.10949707 0.89508349]	[418.60784912 257.18521118 0.93031651]	[441.7852478 256.98852539 0.96120489]	[398.02209473 254.48368835 0.82161087]	[459.78262329 246.83502197 0.81785774]	[495.64743042 790.76885986 0.84168267]	[511.0854187 788.13000488 0.80232358]	[5.00685364e+02 7.52210754e+02 7.22341239e-01]	[4.41784180e+02 7.98420349e+02 7.18454242e-01]	[4.23829559e+02 7.93292236e+02 7.30885506e-01]	[449.48876953 770.22924805 0.81207585]
[434.06237793 272.49865723 0.88410121]	[439.16442871 313.50604248 0.93826222]	[380.11517334 318.67007446 0.90654451]	[357.09945679 405.89175415 0.85884082]	[339.23980713 498.18121338 0.88205743]	[495.65979004 300.65652466 0.85321754]	[523.98223877 377.63473511 0.8882311 ]	[549.54638672 459.62051392 0.86680382]	[446.96588135 493.12210083 0.70177346]	[405.84655762 500.69262695 0.70992255]	[421.31793213 631.66174316 0.81004113]	[441.75234985 765.03540039 0.87231338]	[493.06384277 487.95654297 0.69415057]	[503.25558472 626.40856934 0.86927098]	[500.77124023 747.13812256 0.89201462]	[418.64675903 257.13751221 0.94326067]	[441.82019043 256.95248413 0.95967656]	[398.05270386 254.48014832 0.83466166]	[459.8319397 246.81199646 0.81526649]	[498.13165283 790.76373291 0.83897442]	[511.09075928 788.10662842 0.79607332]	[4.98208344e+02 7.52234863e+02 7.10132778e-01]	[4.41766144e+02 7.98365845e+02 7.33327568e-01]	[4.23839264e+02 7.93246460e+02 7.40685463e-01]	[449.47558594 770.17944336 0.82081801]
[434.12524414 272.45889282 0.88648415]	[439.20639038 313.4465332 0.93084109]	[380.14968872 318.61349487 0.90930074]	[357.13833618 408.41543579 0.86090666]	[341.70214844 498.23092651 0.87269986]	[498.15246582 298.24179077 0.87285256]	[524.02130127 377.60314941 0.88403589]	[552.06164551 459.66305542 0.86290967]	[446.94833374 495.65155029 0.70603365]	[403.3772583 500.73623657 0.71628445]	[421.31072998 634.18322754 0.80589008]	[441.75143433 765.07537842 0.87856656]	[493.05767822 488.00436401 0.68653148]	[500.85360718 626.41381836 0.86865515]	[500.6940918 749.63317871 0.8829248 ]	[418.69830322 257.10125732 0.95339668]	[441.8885498 254.60121155 0.95192277]	[398.14492798 254.36520386 0.82324648]	[462.25100708 244.22528076 0.81707245]	[493.05099487 793.27026367 0.79588532]	[5.06010895e+02 7.88237000e+02 7.80264735e-01]	[4.95677673e+02 7.54806824e+02 7.00602889e-01]	[4.41786346e+02 7.98366699e+02 7.36485720e-01]	[4.23862823e+02 7.93245056e+02 7.34540880e-01]	[449.46838379 770.21185303 0.8188408 ]
[436.63143921 272.38760376 0.89251488]	[439.24472046 313.39547729 0.91510355]	[380.18005371 318.58383179 0.90962231]	[357.20196533 405.81646729 0.8726033 ]	[341.80407715 495.63064575 0.8387804 ]	[498.21356201 298.21563721 0.88295752]	[526.42889404 377.58773804 0.88685632]	[552.1126709 459.72473145 0.86539924]	[449.43133545 498.15454102 0.70502377]	[405.84463501 500.78649902 0.71439409]	[421.30441284 636.76379395 0.80976981]	[441.77062988 767.51037598 0.87950587]	[493.04675293 490.53372192 0.68416613]	[500.80789185 626.54431152 0.85659695]	[500.63150024 754.81872559 0.80831784]	[418.76290894 257.05804443 0.9616968 ]	[444.33215332 254.52445984 0.92820156]	[398.20071411 251.91607666 0.81257105]	[462.31347656 239.11416626 0.8125518 ]	[4.93099304e+02 7.95796936e+02 7.62319267e-01]	[5.11070129e+02 7.90709778e+02 7.55684197e-01]	[4.90567383e+02 7.67562683e+02 6.77151740e-01]	[4.41811890e+02 7.98373352e+02 7.38211274e-01]	[4.23875671e+02 7.93260010e+02 7.29010046e-01]	[449.48638916 770.28369141 0.80332208]
[436.69329834 269.90557861 0.88723803]	[439.31835938 310.93466187 0.90563983]	[380.26602173 316.18054199 0.89578682]	[359.60070801 405.84469604 0.87326986]	[344.27984619 498.17294312 0.84716982]	[500.65594482 298.20849609 0.89266109]	[526.52929688 377.64468384 0.87737417]	[554.62182617 459.79077148 0.86506438]	[449.51696777 498.16366577 0.70311344]	[408.39535522 500.78131104 0.70706654]	[421.30871582 636.73413086 0.79807991]	[441.78222656 767.52142334 0.87625593]	[495.59719849 493.04971313 0.68558449]	[500.77896118 626.55993652 0.84015512]	[498.18774414 765.01855469 0.81301236]	[421.15542603 257.01266479 0.96364456]	[444.41156006 254.47296143 0.91562855]	[398.24829102 251.86436462 0.81183946]	[462.40655518 239.12193298 0.78627956]	[4.95665619e+02 7.98405762e+02 7.14178205e-01]	[5.13594727e+02 7.93228027e+02 7.13790655e-01]	[4.87945068e+02 7.72696960e+02 7.03155220e-01]	[4.41797668e+02 7.95889038e+02 7.36777604e-01]	[4.23853516e+02 7.93231445e+02 7.26966202e-01]	[449.52252197 772.70361328 0.78636843]
[439.10513306 269.82693481 0.88923401]	[441.73846436 310.91543579 0.89835286]	[382.7243042 316.14111328 0.88063586]	[359.66851807 403.27548218 0.87628895]	[346.83294678 493.0949707 0.81682289]	[500.76986694 298.20373535 0.904392 ]	[529.03479004 377.70895386 0.86180532]	[554.6784668 459.81207275 0.86273253]	[452.05450439 495.68777466 0.70319378]	[410.97232056 500.71594238 0.70323503]	[421.32089233 634.22924805 0.79034841]	[441.77212524 767.53027344 0.87023544]	[495.64343262 493.06286621 0.68997353]	[500.7590332 626.61608887 0.8263315 ]	[495.70254517 765.03857422 0.8065263 ]	[421.21966553 256.9677124 0.9689554 ]	[446.88381958 254.44281006 0.90881991]	[400.65802002 251.90835571 0.84053522]	[464.84393311 241.65364075 0.77971172]	[4.95674896e+02 7.95896912e+02 7.37264037e-01]	[5.13575684e+02 7.90823120e+02 7.31335819e-01]	[4.85434082e+02 7.72697571e+02 7.23909974e-01]	[4.41765503e+02 7.95880188e+02 7.33640850e-01]	[4.23826233e+02 7.93220947e+02 7.24479079e-01]	[449.50961304 772.71447754 0.78567696]
[439.14465332 267.3270874 0.89284468]	[441.8269043 310.89321899 0.8862437 ]	[382.82223511 316.10275269 0.86977148]	[359.75180054 403.30712891 0.87215602]	[346.88476562 493.04434204 0.82000184]	[500.89074707 298.20651245 0.90199834]	[531.58605957 377.72055054 0.85369563]	[557.16168213 462.20413208 0.86605072]	[454.63543701 495.61767578 0.7047165 ]	[413.57363892 498.20150757 0.69922477]	[421.32669067 634.23144531 0.79925817]	[441.76379395 767.54736328 0.87535739]	[498.15829468 490.56542969 0.69990939]	[500.71435547 629.04125977 0.82204401]	[495.66342163 765.05841064 0.81322759]	[421.28775024 254.59571838 0.96211213]	[446.9526062 254.42120361 0.89957392]	[400.74615479 251.85505676 0.82161409]	[464.91564941 239.17390442 0.78660905]	[4.95624969e+02 7.98408813e+02 7.25145340e-01]	[5.11031464e+02 7.93235657e+02 7.12325335e-01]	[4.85431549e+02 7.70271606e+02 7.45672584e-01]	[4.41776306e+02 7.95893677e+02 7.42104650e-01]	[4.23855591e+02 7.93234497e+02 7.24378526e-01]	[449.49536133 772.71099854 0.78855836]
[439.14294434 267.32739258 0.89281499]	[441.82696533 310.89154053 0.88645118]	[382.82144165 316.10198975 0.87025666]	[359.75 403.3081665 0.87270236]	[346.87875366 493.04379272 0.81981695]	[500.89025879 298.20578003 0.90214211]	[531.58026123 377.71710205 0.8542794 ]	[554.71044922 462.199646 0.86641663]	[454.61343384 493.12799072 0.70117658]	[413.55133057 498.18432617 0.69575608]	[421.32223511 634.19927979 0.80078423]	[441.76342773 767.54333496 0.8747437 ]	[498.14785767 490.54232788 0.69896334]	[500.71047974 629.04577637 0.81976014]	[495.66558838 765.05792236 0.81317127]	[421.28662109 254.5954895 0.96235323]	[446.95043945 254.42176819 0.90009558]	[400.74560547 251.85435486 0.82253492]	[464.9168396 239.17904663 0.78770542]	[4.95631439e+02 7.98405151e+02 7.24902689e-01]	[5.11040833e+02 7.93232300e+02 7.12244987e-01]	[4.85429291e+02 7.70273010e+02 7.46730268e-01]	[4.41781769e+02 7.95888977e+02 7.44231701e-01]	[4.23863495e+02 7.93232727e+02 7.25272834e-01]	[449.49258423 772.706604 0.78770095]
[439.2086792 267.31240845 0.89947617]	[441.90359497 310.90014648 0.87345266]	[385.34121704 316.07540894 0.85690165]	[362.23919678 400.70733643 0.88377959]	[351.95877075 490.5430603 0.82842261]	[503.29171753 298.22567749 0.90253091]	[534.128479 377.70181274 0.86147487]	[557.2399292 462.22009277 0.87490284]	[457.10696411 493.06536865 0.70915228]	[416.03961182 495.68441772 0.69643641]	[421.33432007 636.7253418 0.79945898]	[441.76004028 767.57263184 0.88125646]	[498.22747803 490.50186157 0.70945305]	[500.71270752 629.04052734 0.82046229]	[495.67935181 767.50158691 0.82622105]	[421.37384033 254.58287048 0.95209014]	[449.45440674 254.41911316 0.89573991]	[400.87719727 251.95420837 0.82162881]	[467.38949585 239.17666626 0.80048674]	[4.95674347e+02 7.98396484e+02 7.37371147e-01]	[5.11075897e+02 7.93221680e+02 7.22168684e-01]	[4.85450623e+02 7.72692566e+02 7.53206313e-01]	[4.41760376e+02 7.95893433e+02 7.40296483e-01]	[4.23839966e+02 7.93238403e+02 7.24380016e-01]	[449.48306274 772.73980713 0.7951833 ]
[441.66708374 267.29144287 0.90129167]	[444.33602905 310.90570068 0.86129928]	[387.89370728 316.05117798 0.84642172]	[362.29901123 400.7253418 0.87049782]	[354.4659729 488.02371216 0.84154314]	[503.38153076 298.24942017 0.89244068]	[536.63861084 377.67715454 0.86610371]	[559.74304199 462.22723389 0.89085579]	[457.15002441 490.54684448 0.7159434 ]	[416.06640625 495.64056396 0.69926602]	[421.35241699 634.17431641 0.79581839]	[441.75091553 767.55749512 0.87852502]	[500.64694214 490.48480225 0.71701449]	[500.75445557 626.61785889 0.82516497]	[495.65551758 767.48522949 0.82316065]	[423.88433838 254.55984497 0.93344581]	[452.06994629 254.39538574 0.89037359]	[403.3505249 254.42581177 0.84207362]	[470.02868652 241.70365906 0.78396297]	[4.95665497e+02 7.98363708e+02 7.45863676e-01]	[5.11064972e+02 7.90829712e+02 7.27826774e-01]	[4.85432831e+02 7.70302917e+02 7.49933422e-01]	[4.41771271e+02 7.98357422e+02 7.43518889e-01]	[4.23855194e+02 7.93249023e+02 7.25644767e-01]	[449.45874023 772.72027588 0.78706956]
[441.66662598 267.29077148 0.90112531]	[444.33782959 310.90151978 0.86030835]	[387.89752197 316.04772949 0.84603107]	[362.30444336 400.7258606 0.86946654]	[354.46166992 490.48181152 0.84093112]	[503.38238525 298.24819946 0.89287436]	[536.63934326 377.67486572 0.86601949]	[559.74407959 462.22213745 0.89054793]	[457.15264893 490.54638672 0.71608526]	[416.06756592 495.64489746 0.69921398]	[421.34622192 634.20935059 0.79382515]	[441.75314331 767.55651855 0.87989354]	[500.64660645 488.00796509 0.71703202]	[500.76376343 626.597229 0.82828426]	[495.65725708 767.49047852 0.82336438]	[423.88427734 254.55978394 0.93338609]	[452.06997681 254.3952179 0.89027655]	[403.34991455 254.42706299 0.84298378]	[470.02877808 241.70352173 0.78403151]	[4.95670502e+02 7.98374146e+02 7.46873975e-01]	[5.11077820e+02 7.90830566e+02 7.26670742e-01]	[4.85436218e+02 7.70307861e+02 7.51048863e-01]	[4.41756653e+02 7.98350098e+02 7.44856358e-01]	[4.23842072e+02 7.93241882e+02 7.29382336e-01]	[449.46594238 772.71911621 0.78836983]
[441.77359009 264.71627808 0.89602429]	[446.8916626 308.31646729 0.83400118]	[392.98748779 315.93844604 0.84818882]	[367.34844971 400.79321289 0.83164811]	[356.99139404 488.00213623 0.8655706 ]	[505.89086914 298.2137146 0.88366097]	[539.29425049 380.13583374 0.88727611]	[562.22961426 462.25949097 0.91135633]	[459.62997437 490.56622314 0.73534679]	[416.13317871 498.1373291 0.71568745]	[423.80496216 631.6763916 0.7875849 ]	[441.77252197 767.56323242 0.88459402]	[500.8046875 487.99688721 0.73853725]	[500.82006836 626.59326172 0.84331793]	[495.6491394 767.51013184 0.8212747 ]	[428.90072632 254.43435669 0.89270902]	[457.11791992 251.96466064 0.90042847]	[403.39590454 246.76618958 0.75962257]	[475.16146851 239.08082581 0.79160619]	[4.98134766e+02 7.98402161e+02 7.55632281e-01]	[5.13585693e+02 7.93217407e+02 7.32781231e-01]	[4.85408203e+02 7.72713745e+02 7.49556661e-01]	[4.41756744e+02 7.98388733e+02 7.47220874e-01]	[4.23848236e+02 7.93264038e+02 7.33519375e-01]	[449.47741699 772.71911621 0.79267389]
[444.38256836 259.71972656 0.87302971]	[449.52545166 308.39025879 0.83162266]	[395.5328064 315.94436646 0.8593908 ]	[369.94088745 400.77175903 0.83202904]	[357.10467529 487.99310303 0.88174063]	[506.02023315 298.23812866 0.86165619]	[541.8125 380.09576416 0.90228689]	[562.32397461 462.30230713 0.92856199]	[459.74734497 493.05557251 0.74609363]	[418.63656616 495.68539429 0.73000127]	[423.9045105 631.59539795 0.78094757]	[441.79397583 767.53912354 0.87788272]	[500.88604736 488.00799561 0.73677605]	[500.85516357 629.0446167 0.84007025]	[495.63311768 765.07397461 0.81067526]	[436.54000854 254.34657288 0.89267647]	[459.69134521 251.85284424 0.91800189]	[410.98904419 246.80134583 0.7679646 ]	[477.71450806 239.1401825 0.83358276]	[4.98153961e+02 7.98398987e+02 7.45610476e-01]	[5.13591614e+02 7.90832947e+02 7.26506233e-01]	[4.85364410e+02 7.70295044e+02 7.51021385e-01]	[4.41780121e+02 7.98365479e+02 7.45825589e-01]	[4.23879639e+02 7.93237976e+02 7.32698739e-01]	[449.48422241 772.70220947 0.78897059]
[446.86730957 259.67706299 0.87089437]	[452.07232666 308.38970947 0.8320297 ]	[395.61239624 313.55267334 0.86606431]	[372.50280762 400.72439575 0.84708619]	[357.15307617 490.4928894 0.87513602]	[508.49090576 298.2326355 0.85287678]	[541.88323975 380.15240479 0.89997691]	[562.33905029 462.35250854 0.92935401]	[459.78659058 493.06939697 0.74844635]	[418.67318726 495.67230225 0.73263764]	[426.41217041 629.13702393 0.76702851]	[441.79620361 767.51416016 0.86856318]	[503.27194214 490.50405884 0.73580295]	[500.86444092 629.03625488 0.84053165]	[495.61743164 764.9987793 0.79853433]	[436.5899353 251.93966675 0.89598173]	[459.76086426 249.39823914 0.90824151]	[413.51577759 246.822052 0.77432162]	[480.19647217 239.12594604 0.8505556 ]	[4.95664612e+02 7.98373047e+02 7.37254620e-01]	[5.11075531e+02 7.90816467e+02 7.23197103e-01]	[4.85352966e+02 7.70231384e+02 7.50213623e-01]	[4.41798370e+02 7.95858215e+02 7.43374825e-01]	[4.23870361e+02 7.90823303e+02 7.37836182e-01]	[449.47793579 770.31481934 0.78491002]
[446.86679077 259.67727661 0.87084728]	[452.07293701 308.38989258 0.83203042]	[395.60809326 315.92437744 0.86601901]	[372.49871826 400.72647095 0.84604567]	[357.15341187 490.50772095 0.87425894]	[508.49133301 298.23245239 0.85291421]	[541.88214111 380.15240479 0.89983821]	[562.33892822 462.35336304 0.92900878]	[459.78567505 493.07608032 0.74839318]	[418.67346191 495.67581177 0.73259139]	[426.41500854 629.14990234 0.76399392]	[441.79803467 767.53118896 0.87237072]	[503.26904297 490.51242065 0.73547494]	[500.86233521 629.03894043 0.83999473]	[495.61203003 765.07891846 0.80724692]	[436.5894165 251.93962097 0.89589149]	[459.76101685 249.39855957 0.90829009]	[413.51419067 246.82124329 0.77469456]	[480.19647217 239.12496948 0.85070032]	[4.95681152e+02 7.98419800e+02 7.34544277e-01]	[5.11094147e+02 7.93227295e+02 7.18984246e-01]	[4.85348907e+02 7.70300842e+02 7.53648639e-01]	[4.41785095e+02 7.95849304e+02 7.50001490e-01]	[4.23857574e+02 7.90815918e+02 7.43439257e-01]	[449.48223877 772.70117188 0.78372228]
[451.98736572 259.59732056 0.87144911]	[457.146698 308.39080811 0.86573482]	[398.13439941 313.5362854 0.88180953]	[375.11929321 400.68746948 0.87272006]	[359.67974854 488.0133667 0.87073678]	[511.09170532 298.22961426 0.84577006]	[544.30749512 380.12957764 0.9010154 ]	[562.39971924 462.40634155 0.91225863]	[462.2333374 498.181427 0.7508961]	[418.77047729 500.71005249 0.7490291 ]	[434.02035522 634.15631104 0.75768638]	[441.79602051 767.56677246 0.88177353]	[503.40063477 495.66992188 0.72591549]	[500.86755371 629.08868408 0.84096754]	[495.5958252 765.00543213 0.80306852]	[439.08831787 251.8460083 0.90142655]	[462.28540039 246.8212738 0.89310819]	[416.16387939 249.30795288 0.8104037 ]	[480.37268066 239.19967651 0.85646033]	[4.98143311e+02 7.98439819e+02 7.63627946e-01]	[5.13580750e+02 7.93216125e+02 7.48313487e-01]	[4.82940918e+02 7.70199829e+02 7.65645802e-01]	[4.4179422e+02 7.9843219e+02 7.2923857e-01]	[4.23858337e+02 7.93271423e+02 7.30172634e-01]	[449.45370483 772.71600342 0.78923088]
[452.08547974 257.18984985 0.88106334]	[457.22570801 308.36532593 0.87904167]	[398.17440796 313.51104736 0.88069439]	[377.54260254 400.64904785 0.88484073]	[359.77789307 490.52859497 0.85720354]	[516.12957764 298.23898315 0.84890115]	[544.38000488 380.14907837 0.88962853]	[562.46246338 464.82525635 0.90962279]	[462.25427246 498.19494629 0.75062954]	[418.77832031 500.73275757 0.74738324]	[434.03295898 631.63122559 0.76751852]	[441.79547119 767.58184814 0.88129461]	[503.42431641 495.67636108 0.72190768]	[500.88250732 629.10284424 0.83663714]	[493.13723755 765.03753662 0.80827785]	[439.15567017 249.36463928 0.90213639]	[462.36581421 244.27311707 0.88393605]	[418.64572144 246.80722046 0.8342064 ]	[482.76538086 239.12687683 0.86570412]	[4.95678528e+02 7.98447876e+02 7.62977600e-01]	[5.11087769e+02 7.93231079e+02 7.46410429e-01]	[4.82941010e+02 7.70223877e+02 7.69121468e-01]	[4.41777557e+02 7.98430115e+02 7.23873973e-01]	[4.23838989e+02 7.93263916e+02 7.28148937e-01]	[449.45111084 772.74243164 0.78312278]
[452.08493042 257.19015503 0.8809877 ]	[459.57769775 308.36428833 0.87969726]	[398.1769104 313.51098633 0.88098532]	[377.5458374 400.64639282 0.8854211 ]	[359.77780151 490.52774048 0.85757715]	[516.13269043 298.23910522 0.84949875]	[544.37792969 380.14505005 0.89011407]	[562.46185303 464.82537842 0.90993047]	[462.26138306 498.17974854 0.74913204]	[418.78210449 500.72494507 0.74646497]	[434.0413208 631.61834717 0.76962543]	[441.79483032 767.57958984 0.88162708]	[503.43197632 495.65719604 0.71985829]	[500.88131714 629.08526611 0.83589476]	[493.13354492 765.03540039 0.8078661 ]	[439.15527344 249.36532593 0.90207547]	[462.36605835 244.2731781 0.88396513]	[418.64547729 246.80822754 0.83416116]	[482.76596069 239.12767029 0.86596662]	[4.95680603e+02 8.00909119e+02 7.62731671e-01]	[5.11088470e+02 7.93232361e+02 7.45942175e-01]	[4.82936523e+02 7.70222595e+02 7.69462526e-01]	[4.41780579e+02 7.98430664e+02 7.24170804e-01]	[4.23841614e+02 7.93263916e+02 7.28585362e-01]	[449.44702148 772.73852539 0.78397113]
[457.1847229 256.99203491 0.93923968]	[459.73980713 305.78201294 0.90440285]	[400.69714355 313.42492676 0.87382752]	[377.6656189 400.81311035 0.88722891]	[364.77807617 493.06417847 0.82222509]	[518.68463135 298.22528076 0.87344724]	[544.52789307 380.25814819 0.8640511 ]	[564.97161865 464.94586182 0.89091218]	[462.44250488 498.15499878 0.73493946]	[421.26800537 500.71533203 0.74518228]	[436.54562378 629.10430908 0.78547168]	[441.80371094 767.56323242 0.87829983]	[505.97045898 495.64993286 0.72123849]	[503.25753784 626.61206055 0.84717864]	[495.59970093 767.48443604 0.81804717]	[439.32763672 244.2387085 0.9019506 ]	[464.91387939 239.15783691 0.87591064]	[421.17877197 244.20233154 0.8440659 ]	[482.9067688 236.54751587 0.87119627]	[4.95653290e+02 8.00990479e+02 7.52095222e-01]	[5.11064148e+02 7.93317444e+02 7.23298430e-01]	[4.82948303e+02 7.70272461e+02 7.66806245e-01]	[4.41776276e+02 7.98414368e+02 7.24640310e-01]	[4.23834991e+02 7.93237671e+02 7.28630722e-01]	[449.44003296 772.73162842 0.78366894]
[459.59243774 256.94924927 0.94451845]	[459.79977417 305.75897217 0.90452427]	[400.72766113 313.44018555 0.87449163]	[377.69702148 400.83758545 0.88845098]	[364.85256958 493.06567383 0.81651461]	[518.76727295 298.19515991 0.88708687]	[546.92938232 380.25958252 0.86629707]	[565.04406738 464.88143921 0.88672316]	[464.86383057 498.18280029 0.73457539]	[421.31771851 500.70962524 0.73752403]	[436.64254761 631.59448242 0.79157901]	[441.79925537 767.54278564 0.87412 ]	[508.45855713 498.15203857 0.71389133]	[503.28479004 629.0703125 0.84409612]	[495.59542847 767.50231934 0.81979519]	[441.71212769 241.73667908 0.90062404]	[464.95635986 239.1346283 0.87306768]	[421.22103882 241.71995544 0.85832441]	[482.94717407 236.567276 0.87766415]	[4.95662109e+02 8.03484375e+02 7.46042550e-01]	[5.11088104e+02 7.93351135e+02 7.13812709e-01]	[4.82938660e+02 7.70297241e+02 7.63961375e-01]	[4.41774597e+02 7.98398499e+02 7.22486675e-01]	[4.23820709e+02 7.93218506e+02 7.29009032e-01]	[446.97073364 772.71807861 0.7832709 ]
[459.66171265 256.94454956 0.953924 ]	[462.19580078 303.30319214 0.90097398]	[400.78601074 313.43164062 0.86549383]	[380.08764648 403.27142334 0.87623131]	[369.90533447 490.56958008 0.81153667]	[521.20397949 298.19018555 0.89365494]	[546.99584961 380.30426025 0.85265452]	[567.465271 464.89968872 0.8697477 ]	[464.8918457 498.14901733 0.72829044]	[421.34988403 498.26223755 0.73117924]	[439.06939697 629.06524658 0.80650002]	[441.81292725 767.54882812 0.87559628]	[508.4934082 495.67050171 0.70531291]	[503.2989502 626.6217041 0.85279447]	[495.60385132 767.50683594 0.8186816 ]	[441.79754639 241.73147583 0.89670038]	[467.47116089 239.12982178 0.86510646]	[421.28384399 241.67623901 0.8618452 ]	[485.36477661 236.52940369 0.86521357]	[4.95679321e+02 8.03501709e+02 7.43437231e-01]	[5.13574341e+02 7.95790588e+02 7.09739566e-01]	[4.82937317e+02 7.70301819e+02 7.56512403e-01]	[4.41753418e+02 7.98419617e+02 7.22979188e-01]	[4.23808929e+02 7.93226624e+02 7.27430761e-01]	[449.43823242 772.7401123 0.7852034 ]
[459.72216797 254.58578491 0.95228231]	[462.26809692 303.28277588 0.90114015]	[400.85559082 310.97964478 0.85165536]	[380.16885376 400.7979126 0.89149326]	[372.52505493 493.08349609 0.82303405]	[521.2956543 298.19006348 0.8977232 ]	[547.07861328 380.29779053 0.83700997]	[567.58184814 464.95220947 0.84057289]	[467.40936279 495.61331177 0.71251953]	[423.85467529 498.1751709 0.71245873]	[439.11474609 626.53637695 0.8231293 ]	[441.82641602 767.54364014 0.87348235]	[511.019104 493.09985352 0.69457954]	[503.32897949 626.52661133 0.86323112]	[495.60913086 767.51141357 0.8224175 ]	[441.88308716 241.69390869 0.88720977]	[469.99304199 239.10269165 0.85903871]	[421.36367798 241.62567139 0.85965216]	[485.42419434 236.50242615 0.86668611]	[4.95685394e+02 8.03485718e+02 7.37513781e-01]	[5.13570740e+02 7.93355347e+02 7.08660245e-01]	[4.82934357e+02 7.72696594e+02 7.55268097e-01]	[4.41770325e+02 7.98364624e+02 7.24168837e-01]	[4.23828308e+02 7.90829224e+02 7.27757692e-01]	[449.43057251 772.74822998 0.78117013]
[459.76190186 254.54850769 0.94374716]	[462.33447266 305.78466797 0.89042723]	[403.3197937 313.41778564 0.84128296]	[380.2706604 400.67526245 0.89819974]	[375.0954895 488.00564575 0.85195237]	[521.39172363 298.21890259 0.89520317]	[549.53851318 382.75640869 0.82803202]	[570.05908203 467.43557739 0.82545459]	[467.49569702 493.06729126 0.70601094]	[426.37265015 495.65155029 0.6980477 ]	[439.18014526 626.5289917 0.83727229]	[441.82183838 767.54644775 0.87555385]	[513.58123779 490.55233765 0.68872803]	[503.36505127 626.47479248 0.85911316]	[495.62417603 765.08709717 0.81980693]	[444.33886719 239.20222473 0.87671149]	[472.5401001 239.09440613 0.8553918 ]	[423.79815674 239.14738464 0.85417861]	[487.92404175 236.52330017 0.85679525]	[4.95659546e+02 8.03517029e+02 7.37226367e-01]	[5.11082550e+02 7.95807739e+02 7.04626441e-01]	[4.82936401e+02 7.70286987e+02 7.56635725e-01]	[4.41784424e+02 7.98374756e+02 7.19954908e-01]	[4.23834320e+02 7.90837158e+02 7.23491430e-01]	[446.95675659 772.74261475 0.7844373 ]
[459.82925415 254.51461792 0.94412416]	[462.41015625 305.79537964 0.87407762]	[405.8265686 313.40673828 0.82741964]	[380.34649658 400.69821167 0.88423103]	[377.55053711 488.01919556 0.87329257]	[523.80584717 298.21606445 0.89792538]	[549.58776855 382.75485229 0.81995326]	[570.08441162 467.47610474 0.82151484]	[470.01119995 493.09225464 0.70421278]	[426.43884277 495.65713501 0.69281596]	[439.21755981 626.52294922 0.83760202]	[441.82015991 767.55383301 0.87705076]	[513.65753174 493.08728027 0.68906409]	[503.37435913 626.45513916 0.8633343 ]	[495.6355896 767.48187256 0.82462943]	[444.40338135 239.15254211 0.88146472]	[475.08880615 236.6618042 0.87170386]	[423.86462402 241.64671326 0.82930928]	[490.51043701 236.5269928 0.85073805]	[4.95627106e+02 8.03540283e+02 7.39449680e-01]	[5.11043121e+02 7.95844849e+02 7.03184724e-01]	[4.85342377e+02 7.70279053e+02 7.57251143e-01]	[4.41778595e+02 7.98392578e+02 7.24593282e-01]	[4.23830109e+02 7.90842346e+02 7.26207495e-01]	[446.95135498 772.7432251 0.78667289]
[459.85379028 254.4724884 0.93896449]	[464.84277344 305.78573608 0.86001319]	[405.87371826 313.42562866 0.8227098 ]	[382.76290894 400.66601562 0.88107377]	[377.67141724 493.0697937 0.87601852]	[523.88226318 298.2102356 0.89642817]	[554.68408203 382.86315918 0.81467056]	[572.57659912 467.48565674 0.81839252]	[470.04296875 493.07666016 0.704175 ]	[428.94555664 495.63955688 0.69178337]	[439.23873901 626.53436279 0.83557075]	[441.82495117 767.54797363 0.87713939]	[516.15441895 493.07714844 0.69097066]	[503.39627075 626.43292236 0.86083716]	[495.62591553 765.05718994 0.81898969]	[444.44671631 239.08239746 0.88365525]	[475.16506958 236.61114502 0.88906783]	[423.9050293 239.12879944 0.83260411]	[495.58932495 236.54483032 0.85153562]	[4.95643219e+02 8.03540894e+02 7.45763063e-01]	[5.11067078e+02 7.95829224e+02 7.06762195e-01]	[4.82938293e+02 7.70244812e+02 7.63727844e-01]	[4.41788025e+02 7.98418884e+02 7.19768465e-01]	[4.23832947e+02 7.93223755e+02 7.23991930e-01]	[446.95153809 772.73352051 0.78769082]
[459.85400391 254.47233582 0.93916404]	[464.84005737 305.78811646 0.86040711]	[405.87542725 313.4230957 0.82227224]	[382.76574707 400.66720581 0.88026893]	[377.67190552 493.06997681 0.87585121]	[523.87579346 298.21334839 0.89661217]	[554.6829834 382.85928345 0.8151992 ]	[570.12243652 467.48117065 0.8200264 ]	[470.04907227 493.08990479 0.70367295]	[428.95404053 495.65634155 0.6927076 ]	[439.22213745 626.52075195 0.83593953]	[441.82925415 767.55126953 0.87599123]	[516.16088867 493.0869751 0.69180977]	[503.39901733 626.43743896 0.85939848]	[495.62216187 765.06341553 0.81986892]	[444.44689941 239.08222961 0.88362235]	[475.16586304 236.61051941 0.88961726]	[423.90643311 239.12911987 0.83237112]	[495.58895874 236.54441833 0.85180503]	[4.95653687e+02 8.03539978e+02 7.43873477e-01]	[5.11070404e+02 7.95820251e+02 7.06704140e-01]	[4.82937103e+02 7.70246643e+02 7.61371195e-01]	[4.41817657e+02 7.98424194e+02 7.18029976e-01]	[4.23861145e+02 7.93231873e+02 7.20230579e-01]	[446.94573975 772.73297119 0.78629273]
[462.2840271 254.4178009 0.93020213]	[464.94122314 305.81268311 0.84741616]	[408.40359497 313.43618774 0.81665683]	[385.36557007 400.85772705 0.8438279 ]	[377.7427063 490.49935913 0.87734908]	[524.012146 298.2064209 0.88481641]	[559.71881104 387.87194824 0.82606447]	[572.60491943 470.00689697 0.81725973]	[475.10345459 493.06790161 0.7006197 ]	[434.02761841 495.64401245 0.69235557]	[439.26254272 626.59289551 0.81622112]	[441.82531738 767.54516602 0.87476182]	[518.68200684 493.07092285 0.69756979]	[503.44833374 626.4552002 0.85312772]	[495.65783691 765.08105469 0.82737058]	[449.42849731 236.66525269 0.88261706]	[477.68115234 236.53302002 0.92666477]	[428.90982056 239.06739807 0.81677181]	[498.12811279 236.47691345 0.85881364]	[4.95645874e+02 8.05990601e+02 7.42433548e-01]	[5.11055939e+02 7.95880737e+02 6.96833491e-01]	[4.82945923e+02 7.70268250e+02 7.63232529e-01]	[4.41828278e+02 7.98388245e+02 7.21381605e-01]	[4.23870575e+02 7.90843079e+02 7.20568895e-01]	[446.94613647 772.72802734 0.78653657]
[462.34170532 254.36882019 0.92340505]	[464.97518921 305.78598022 0.84296274]	[408.44674683 313.4324646 0.81477225]	[387.86416626 403.27859497 0.83760113]	[380.17932129 490.53646851 0.87352598]	[526.4130249 298.18997192 0.88406599]	[559.78192139 387.92590332 0.83195448]	[572.59234619 472.51556396 0.81641018]	[475.15872192 493.05944824 0.70603442]	[434.09603882 495.6305542 0.69693893]	[439.29208374 626.62103271 0.80876094]	[441.82641602 767.55029297 0.8750267 ]	[518.70916748 493.07275391 0.70274854]	[503.49090576 626.47668457 0.84515351]	[495.64682007 767.48071289 0.82738948]	[449.51989746 236.60984802 0.89245558]	[477.73669434 236.48936462 0.94082564]	[431.47213745 239.06439209 0.8184821 ]	[498.16186523 236.4724884 0.85370713]	[4.95642212e+02 8.05999634e+02 7.44084179e-01]	[5.11073273e+02 7.98352234e+02 6.94876671e-01]	[4.82932129e+02 7.70279541e+02 7.59571075e-01]	[4.41839386e+02 7.98374878e+02 7.19523847e-01]	[4.23880493e+02 7.90838379e+02 7.19618857e-01]	[446.93997192 772.73388672 0.78401923]
[462.34204102 254.37722778 0.92402768]	[464.97543335 305.78939819 0.84302849]	[408.44763184 313.43228149 0.81476414]	[387.86407471 403.27896118 0.83763528]	[380.17800903 490.53726196 0.87369192]	[526.41412354 298.19360352 0.88362062]	[559.78216553 387.9281311 0.8320725 ]	[572.59155273 472.52096558 0.81673396]	[475.14108276 493.05795288 0.70637488]	[434.07662964 495.62435913 0.69568336]	[439.29144287 626.62243652 0.80932188]	[441.82528687 767.5491333 0.87514412]	[518.69873047 493.074646 0.70193183]	[503.49081421 626.46746826 0.84565806]	[495.65093994 767.48913574 0.83003008]	[449.51959229 236.61515808 0.89194763]	[477.73666382 236.49438477 0.94055647]	[431.47296143 239.05929565 0.81878114]	[498.16220093 236.46714783 0.85411495]	[4.95626007e+02 8.05995300e+02 7.40979493e-01]	[5.11056427e+02 7.98357971e+02 6.93663836e-01]	[4.82936249e+02 7.70291565e+02 7.59155154e-01]	[4.41842194e+02 7.98364807e+02 7.21040070e-01]	[4.23884338e+02 7.90832825e+02 7.20658660e-01]	[446.93740845 772.7366333 0.78291172]
[464.82064819 251.96183777 0.90425128]	[467.49307251 305.83752441 0.83136368]	[411.03143311 313.46276855 0.82155299]	[390.43215942 403.3722229 0.83536309]	[380.29855347 490.49813843 0.87092477]	[526.50189209 298.22280884 0.86801153]	[559.83410645 387.91925049 0.8384437 ]	[570.09564209 470.04910278 0.81917363]	[477.59997559 493.06259155 0.70731568]	[436.55175781 495.63119507 0.70057267]	[441.66809082 629.02026367 0.81826216]	[441.82928467 767.54229736 0.87448776]	[518.73931885 493.07235718 0.70639843]	[505.91995239 626.50683594 0.83604676]	[495.66101074 767.48651123 0.83179355]	[454.56130981 236.56117249 0.90495574]	[480.20022583 236.43367004 0.95718145]	[431.56420898 236.66368103 0.82584232]	[498.26705933 236.46255493 0.86841828]	[4.95643066e+02 8.06002502e+02 7.41210222e-01]	[5.11073090e+02 7.98372559e+02 6.92142665e-01]	[4.82927582e+02 7.70294922e+02 7.65906334e-01]	[4.41863190e+02 7.98356445e+02 7.19513893e-01]	[4.23909729e+02 7.90833069e+02 7.17686355e-01]	[446.92855835 772.73413086 0.7847814 ]
[464.94897461 251.95941162 0.88853735]	[469.96612549 308.33917236 0.82689154]	[413.50942993 313.48956299 0.82549155]	[390.49179077 403.38442993 0.8299216 ]	[382.72964478 490.5425415 0.84789205]	[526.53027344 298.2359314 0.85851872]	[562.2154541 390.47442627 0.84471488]	[570.0980835 472.55548096 0.82048869]	[477.61468506 493.11911011 0.70636922]	[436.56045532 495.67770386 0.70170271]	[441.66439819 626.61883545 0.82042038]	[441.83328247 767.54272461 0.87608981]	[518.75866699 495.60748291 0.70961082]	[505.91809082 626.48712158 0.84114748]	[495.67987061 767.49072266 0.83325756]	[454.64401245 236.54989624 0.91512805]	[480.29602051 236.42462158 0.96172744]	[434.06008911 236.67684937 0.83218569]	[500.69094849 234.05439758 0.87494814]	[4.95636810e+02 8.06007080e+02 7.43313551e-01]	[5.11071747e+02 7.98385864e+02 6.93745613e-01]	[4.82942352e+02 7.70304199e+02 7.64058113e-01]	[4.41817139e+02 7.98361084e+02 7.25777268e-01]	[4.23865143e+02 7.90825867e+02 7.25185812e-01]	[446.95480347 772.7401123 0.79025781]
[467.45947266 251.9546814 0.87664157]	[470.00866699 308.32382202 0.8231864 ]	[413.57159424 313.45571899 0.82832241]	[392.99087524 403.35934448 0.82826942]	[382.80792236 490.52267456 0.83489078]	[528.97589111 298.23928833 0.85419804]	[562.2598877 390.50646973 0.85356593]	[570.0904541 472.59350586 0.82593644]	[477.65231323 495.66192627 0.71441293]	[436.60415649 498.19137573 0.7168088 ]	[441.67428589 629.02539062 0.82656419]	[441.84020996 767.52496338 0.87634468]	[518.78186035 495.67028809 0.71473968]	[505.94338989 626.52978516 0.83630085]	[495.6975708 765.08575439 0.83122772]	[457.11901855 236.54649353 0.92291385]	[480.36367798 236.41339111 0.96178055]	[434.12423706 239.08172607 0.83662242]	[500.73812866 234.0584259 0.88557065]	[4.98139343e+02 8.06029846e+02 7.48114765e-01]	[5.13592285e+02 7.98387939e+02 6.94725215e-01]	[4.82937195e+02 7.70291321e+02 7.60751426e-01]	[4.41851624e+02 7.98358704e+02 7.28253663e-01]	[4.23900085e+02 7.90828613e+02 7.28931129e-01]	[446.94995117 772.72418213 0.79246372]
[467.49667358 251.92736816 0.86778527]	[470.05209351 308.32458496 0.81984216]	[416.03363037 313.44055176 0.832883 ]	[393.04983521 403.37509155 0.83218384]	[385.30383301 490.54348755 0.8200556 ]	[528.99572754 298.24423218 0.84939724]	[562.28112793 390.48852539 0.85527867]	[570.10083008 472.60696411 0.82486129]	[477.66827393 498.17492676 0.7232945 ]	[436.60531616 500.68154907 0.72408676]	[441.6675415 629.05841064 0.82479471]	[441.84326172 767.53613281 0.87681651]	[521.17694092 498.17160034 0.7224319 ]	[505.95068359 626.56030273 0.83146113]	[498.11795044 765.05651855 0.83007872]	[457.17602539 236.5201416 0.93063664]	[482.72155762 234.08468628 0.96298432]	[436.57946777 236.66691589 0.84702802]	[500.75170898 236.42724609 0.88996065]	[4.95639191e+02 8.03556885e+02 7.38888085e-01]	[5.11069580e+02 7.95885620e+02 6.92240894e-01]	[4.82951996e+02 7.70274719e+02 7.53521621e-01]	[4.41843353e+02 7.98385559e+02 7.22190738e-01]	[4.23890503e+02 7.90840576e+02 7.22154737e-01]	[446.95819092 772.73205566 0.78895378]
[469.96777344 251.89199829 0.85894293]	[472.53082275 308.32601929 0.82090569]	[416.05593872 313.4382019 0.83703452]	[395.48965454 403.37329102 0.83486402]	[385.36560059 490.57458496 0.81376547]	[529.01409912 298.24545288 0.84675115]	[562.30999756 390.48327637 0.86324728]	[570.10253906 472.6109314 0.82638258]	[477.6758728 498.16091919 0.72569752]	[436.61026001 500.67681885 0.72513682]	[441.68527222 629.02923584 0.8278662 ]	[441.84088135 767.53533936 0.87657773]	[521.18444824 498.15979004 0.72456247]	[505.9671936 626.52410889 0.82894063]	[498.128479 765.03302002 0.8269428 ]	[457.2026062 236.49505615 0.93451703]	[482.74435425 234.06967163 0.96831989]	[436.64837646 239.08982849 0.86120677]	[500.77105713 236.48968506 0.8998518 ]	[4.95666046e+02 8.03552246e+02 7.37374306e-01]	[5.13592590e+02 7.95879456e+02 6.94284618e-01]	[4.82953033e+02 7.70264404e+02 7.47657537e-01]	[4.41847443e+02 7.98380310e+02 7.21500218e-01]	[4.23888550e+02 7.90838196e+02 7.24527836e-01]	[446.95166016 772.73461914 0.78913409]
[470.00909424 251.85154724 0.85091686]	[472.54672241 308.31967163 0.82096052]	[416.07492065 313.42410278 0.83761084]	[395.50723267 403.39483643 0.83759224]	[385.38235474 490.56204224 0.81288171]	[529.02752686 298.24588013 0.84438902]	[562.33355713 392.99087524 0.8654291 ]	[572.58685303 475.09503174 0.82807732]	[477.70037842 498.21478271 0.73806077]	[436.65164185 500.72003174 0.73876047]	[441.681427 629.04046631 0.82696915]	[441.83758545 767.52734375 0.87711346]	[521.19195557 498.2104187 0.7333113 ]	[505.97232056 626.51251221 0.82567835]	[498.12475586 764.99090576 0.82267386]	[459.61056519 236.4725647 0.94043738]	[482.77142334 234.05288696 0.96945381]	[436.67269897 239.05604553 0.86258924]	[500.7901001 236.49665833 0.9008854 ]	[4.95645813e+02 8.03548279e+02 7.33481705e-01]	[5.13572083e+02 7.95862732e+02 6.90967441e-01]	[4.82946533e+02 7.70219543e+02 7.56026387e-01]	[4.41854858e+02 7.98373108e+02 7.24974751e-01]	[4.23898346e+02 7.90839966e+02 7.26663828e-01]	[446.94802856 772.72161865 0.79448378]
[472.52819824 251.82727051 0.84547079]	[472.56219482 308.32159424 0.82234246]	[416.09585571 313.42141724 0.84058326]	[395.50457764 403.39758301 0.83709908]	[385.38674927 490.56835938 0.81288952]	[529.02941895 298.2461853 0.84451395]	[562.33343506 392.97897339 0.86450493]	[572.63806152 475.1111145 0.82885909]	[477.70968628 498.21432495 0.73750275]	[436.64852905 500.71603394 0.73697793]	[441.68209839 629.04693604 0.82616472]	[441.83911133 767.52087402 0.87409532]	[521.20611572 498.21307373 0.73370314]	[505.99603271 626.52380371 0.81901526]	[498.12606812 764.98339844 0.82113224]	[459.6444397 236.45622253 0.94293809]	[482.8057251 234.02885437 0.97136331]	[436.69454956 239.04501343 0.866786 ]	[500.81604004 236.50682068 0.89499867]	[4.95639038e+02 8.03508606e+02 7.24472404e-01]	[5.13571655e+02 7.95829163e+02 6.90237761e-01]	[4.82945557e+02 7.70222534e+02 7.50604749e-01]	[4.41858032e+02 7.98380554e+02 7.27813244e-01]	[4.23905853e+02 7.90844727e+02 7.27519155e-01]	[446.94580078 772.71630859 0.79481179]
[472.57327271 249.38000488 0.84516966]	[472.58312988 308.33285522 0.82305789]	[416.10513306 313.41918945 0.84142303]	[395.50360107 403.35452271 0.84073758]	[385.36679077 493.072052 0.815139 ]	[529.05310059 300.62634277 0.84082562]	[562.35180664 393.01593018 0.86603415]	[572.65869141 475.16537476 0.83045352]	[477.71508789 498.18826294 0.73409867]	[436.64160156 500.69769287 0.73347491]	[441.68322754 629.03668213 0.82682568]	[441.84072876 767.50695801 0.87223119]	[521.20965576 498.18481445 0.7313121 ]	[505.96615601 626.50415039 0.82855147]	[498.12924194 764.98150635 0.82200289]	[459.6734314 236.43701172 0.94535118]	[482.83261108 234.00646973 0.96679914]	[439.07025146 236.64257812 0.87572861]	[500.84475708 236.49327087 0.89826804]	[4.95645813e+02 8.03489868e+02 7.21475840e-01]	[5.11093933e+02 7.95803650e+02 6.91722035e-01]	[4.82947876e+02 7.70215454e+02 7.48934746e-01]	[4.41859192e+02 7.98369507e+02 7.29355216e-01]	[4.23908875e+02 7.90840515e+02 7.30815947e-01]	[446.94650269 772.69976807 0.79718697]
[472.61294556 249.33674622 0.8452633 ]	[472.57528687 308.33566284 0.82321537]	[416.10281372 313.42526245 0.84217387]	[393.06442261 403.35784912 0.83955944]	[385.29489136 490.54769897 0.82428998]	[529.04510498 298.24954224 0.84316117]	[562.34301758 393.00512695 0.86600596]	[575.16192627 475.13943481 0.8271153 ]	[477.73336792 495.66210938 0.72951686]	[436.67062378 498.19561768 0.73141503]	[441.69042969 626.60211182 0.83057666]	[441.84381104 767.50695801 0.87288922]	[521.21051025 495.67584229 0.72394538]	[505.97265625 626.4755249 0.82620639]	[498.13381958 764.97180176 0.82090151]	[459.69378662 236.42022705 0.94854313]	[482.85974121 233.97868347 0.96085322]	[439.09893799 236.66026306 0.88187844]	[500.87088013 236.48101807 0.90253884]	[4.95646881e+02 8.03491516e+02 7.26727366e-01]	[5.13575867e+02 7.95804138e+02 6.94831789e-01]	[4.82955750e+02 7.70208008e+02 7.48509169e-01]	[4.41860474e+02 7.98383850e+02 7.28438854e-01]	[4.26350769e+02 7.93220398e+02 7.29360342e-01]	[446.9526062 772.69714355 0.7981559 ]
[475.09265137 246.84223938 0.84660953]	[472.56744385 308.34674072 0.82338101]	[416.09378052 313.43841553 0.84322232]	[393.03137207 403.39395142 0.82926071]	[382.82315063 493.04888916 0.83203232]	[529.04626465 300.62646484 0.84331858]	[562.34063721 393.0223999 0.86943156]	[575.19451904 475.1505127 0.82710207]	[477.70007324 495.68457031 0.72608113]	[436.62664795 498.21640015 0.72655332]	[441.69372559 626.61444092 0.82617909]	[441.84494019 767.50726318 0.87237334]	[521.18865967 498.13934326 0.72186577]	[505.95053101 626.49963379 0.82972616]	[498.1171875 765.00146484 0.8233701 ]	[459.7093811 234.08154297 0.95237827]	[482.88183594 233.95213318 0.95668924]	[439.10098267 236.65538025 0.88422155]	[500.87945557 236.48634338 0.89906913]	[4.95638306e+02 8.03523621e+02 7.27654755e-01]	[5.11093597e+02 7.95836243e+02 6.92257226e-01]	[4.82945557e+02 7.70223999e+02 7.55315483e-01]	[4.41871399e+02 7.98398743e+02 7.25975931e-01]	[4.26367920e+02 7.93231262e+02 7.25316226e-01]	[446.95193481 772.69732666 0.79681426]
[475.09002686 246.84367371 0.84620363]	[472.56622314 308.32247925 0.821926 ]	[416.10253906 313.41183472 0.83995795]	[393.02362061 403.3631897 0.83333707]	[382.74252319 490.51928711 0.84817529]	[529.02429199 300.62484741 0.84571594]	[562.34802246 393.01864624 0.8717308 ]	[575.20483398 477.59402466 0.82893425]	[477.68948364 495.68203735 0.72396278]	[436.60644531 498.2093811 0.72029817]	[441.67495728 629.02770996 0.82619524]	[441.84390259 767.51257324 0.87186557]	[521.18231201 498.14474487 0.72230214]	[505.94448853 626.51019287 0.83206004]	[495.69610596 765.02490234 0.82445329]	[459.71224976 234.07931519 0.95310974]	[482.88430786 233.95150757 0.95674372]	[439.1003418 236.6398468 0.88488638]	[500.8800354 236.50033569 0.89640611]	[4.95649597e+02 8.03558044e+02 7.31483638e-01]	[5.13574585e+02 7.95873657e+02 6.88882828e-01]	[4.82941223e+02 7.70237427e+02 7.62075782e-01]	[4.41870972e+02 7.98418091e+02 7.26515770e-01]	[4.26371216e+02 7.93244812e+02 7.22777665e-01]	[446.95574951 772.70147705 0.79664594]
[475.07055664 249.30664062 0.84557658]	[472.55450439 308.34317017 0.8224709 ]	[416.08831787 313.42758179 0.83990806]	[393.02557373 403.37625122 0.83029813]	[380.30056763 490.52737427 0.86510801]	[529.01464844 300.63409424 0.84548384]	[562.34155273 393.00234985 0.86996895]	[575.22003174 475.17266846 0.82908332]	[477.66479492 495.69470215 0.72506511]	[436.59161377 498.21392822 0.7223075 ]	[441.67276001 626.62445068 0.82579958]	[441.8442688 767.5065918 0.87021321]	[518.79351807 498.16409302 0.72318631]	[505.9256897 626.52270508 0.83294249]	[495.69021606 765.03839111 0.82404447]	[459.70071411 234.08769226 0.95105815]	[482.87384033 233.96366882 0.95878422]	[439.09228516 236.65107727 0.8815555 ]	[500.86480713 236.50292969 0.89779449]	[4.95664459e+02 8.06001343e+02 7.30876684e-01]	[5.13602966e+02 7.98356384e+02 6.87185824e-01]	[4.82937805e+02 7.70249390e+02 7.64248669e-01]	[4.41871826e+02 7.98407837e+02 7.25357652e-01]	[4.26371185e+02 7.93239624e+02 7.22833514e-01]	[446.95611572 772.69500732 0.79747057]
[475.07455444 249.31370544 0.84582484]	[472.53369141 308.33883667 0.82268965]	[416.07260132 313.42282104 0.83690298]	[392.99768066 403.36029053 0.83254266]	[380.24475098 490.5071106 0.87034303]	[528.99731445 300.63256836 0.84802699]	[562.33526611 392.98361206 0.86645323]	[575.20526123 477.60583496 0.83053637]	[477.6784668 495.68634033 0.72802812]	[436.62109375 498.2142334 0.73011863]	[441.66638184 629.0302124 0.82531595]	[441.83914185 767.50817871 0.86987722]	[518.78125 498.14343262 0.72008586]	[505.92303467 626.51062012 0.83472413]	[495.68087769 765.00891113 0.82069647]	[459.69747925 234.09205627 0.95106411]	[482.8644104 233.96580505 0.95984298]	[439.09460449 236.66798401 0.87913305]	[500.84524536 236.47750854 0.89187229]	[4.95628815e+02 8.06014709e+02 7.35346437e-01]	[5.13574951e+02 7.98373657e+02 6.85481071e-01]	[4.82938904e+02 7.70224731e+02 7.63399720e-01]	[4.41859863e+02 8.00914612e+02 7.16899276e-01]	[4.26352631e+02 7.93264954e+02 7.12421238e-01]	[446.95935059 772.69329834 0.79776132]
[472.60153198 249.32072449 0.84372175]	[470.04980469 308.3477478 0.82300687]	[416.03234863 313.43951416 0.83205491]	[390.5022583 403.39385986 0.82558149]	[380.20645142 493.07678223 0.87013745]	[528.9810791 300.63406372 0.85033303]	[562.30444336 393.01821899 0.86450684]	[575.203125 475.16290283 0.82688534]	[477.63562012 495.63192749 0.71788162]	[436.58401489 498.16555786 0.7184251 ]	[441.67645264 629.02581787 0.82508999]	[441.83691406 767.50769043 0.87278336]	[518.74560547 495.6519165 0.71320027]	[505.89971924 626.51422119 0.83683962]	[495.66314697 765.06896973 0.82452142]	[459.68154907 234.08726501 0.94829178]	[482.85012817 233.97383118 0.96131146]	[436.69683838 236.63668823 0.87620455]	[500.82553101 236.47720337 0.88855577]	[4.95629028e+02 8.06012695e+02 7.37666070e-01]	[5.13577087e+02 7.98373657e+02 6.90202177e-01]	[4.82939880e+02 7.70270386e+02 7.68851578e-01]	[4.41875977e+02 7.98402405e+02 7.17558205e-01]	[4.26374939e+02 7.93238831e+02 7.14230239e-01]	[446.94338989 772.69720459 0.79574525]
[472.59863281 249.34141541 0.84586179]	[470.03533936 308.34320068 0.82433259]	[413.58718872 313.44500732 0.8278833 ]	[390.4616394 403.37649536 0.82924896]	[380.11306763 490.53884888 0.87191486]	[528.97924805 300.6401062 0.8519398 ]	[562.28460693 393.02633667 0.8631615 ]	[575.18591309 475.17416382 0.82687938]	[477.60125732 495.5993042 0.71099782]	[436.54440308 495.66497803 0.70752728]	[441.68002319 626.58215332 0.82933438]	[441.83615112 767.51373291 0.87427843]	[518.72351074 495.63442993 0.70839691]	[505.87350464 626.47998047 0.84464449]	[495.66439819 765.06530762 0.82312155]	[459.66946411 236.41101074 0.94642568]	[482.84265137 233.98324585 0.96325904]	[436.68270874 236.65260315 0.87469441]	[500.81100464 236.47215271 0.88094074]	[4.95615875e+02 8.06016663e+02 7.39727080e-01]	[5.13574280e+02 7.98377197e+02 6.89858973e-01]	[482.9458313 770.26483154 0.77065808]	[4.41878662e+02 7.98386353e+02 7.16633320e-01]	[4.26382965e+02 7.93230713e+02 7.14410901e-01]	[446.94198608 772.70550537 0.79334021]
[472.59844971 249.34144592 0.84580868]	[470.03231812 308.33810425 0.82431304]	[413.58843994 313.44534302 0.82817769]	[390.46383667 403.37890625 0.82942921]	[380.11340332 490.54199219 0.87217134]	[528.97283936 300.63452148 0.85332245]	[562.28393555 393.02639771 0.86293405]	[575.18603516 475.17410278 0.82678336]	[477.6036377 493.12316895 0.71141088]	[436.54937744 495.6541748 0.70792025]	[441.69024658 626.57434082 0.83157241]	[441.83551025 767.51434326 0.87544507]	[518.72399902 495.62677002 0.70791876]	[505.87597656 626.47851562 0.84456211]	[495.66378784 765.06335449 0.82303494]	[459.66952515 236.41116333 0.94642544]	[482.84243774 233.98318481 0.96327239]	[436.68264771 236.65338135 0.87474877]	[500.8102417 236.47320557 0.88027775]	[4.95619049e+02 8.06016541e+02 7.40613937e-01]	[5.13578918e+02 7.98376526e+02 6.90464973e-01]	[482.94372559 770.26318359 0.77228504]	[4.41880341e+02 7.98385864e+02 7.17080474e-01]	[4.26384094e+02 7.93231079e+02 7.15055585e-01]	[446.93960571 772.70550537 0.79438102]
[472.58981323 249.3589325 0.84642196]	[469.97763062 308.32873535 0.82922316]	[413.51806641 313.44894409 0.82167888]	[390.45236206 403.33251953 0.84021717]	[377.75250244 490.52981567 0.87261856]	[526.53741455 298.24658203 0.86058253]	[562.25042725 393.0397644 0.85630178]	[575.18457031 475.14642334 0.82642698]	[477.58657837 495.60784912 0.70409918]	[434.10409546 495.66494751 0.69786382]	[441.68487549 626.62310791 0.81808877]	[441.84115601 767.55633545 0.88024938]	[518.72052002 495.63656616 0.70541108]	[505.88571167 626.54626465 0.83813065]	[495.6362915 767.50280762 0.82618409]	[459.65612793 236.43119812 0.94481903]	[482.81600952 234.00083923 0.97266161]	[436.65011597 239.04925537 0.87167382]	[500.77252197 236.44664001 0.87359434]	[4.95642090e+02 8.03503418e+02 7.38344312e-01]	[5.13573792e+02 7.95814514e+02 7.01073349e-01]	[4.82943359e+02 7.72696777e+02 7.61234224e-01]	[4.41827209e+02 7.98382385e+02 7.01649010e-01]	[4.23885529e+02 7.93220459e+02 7.07316458e-01]	[446.94995117 772.74932861 0.78909904]
[472.53289795 249.39601135 0.84545541]	[467.44985962 305.81399536 0.837672 ]	[410.99163818 313.41799927 0.81358457]	[387.90716553 403.33267212 0.84372848]	[377.6920166 488.01367188 0.87789255]	[526.48046875 298.2208252 0.87384349]	[559.81713867 393.05319214 0.84705758]	[572.58966064 477.64157104 0.83696866]	[475.09872437 495.60678101 0.7004174 ]	[431.55380249 498.14065552 0.69487345]	[439.31500244 626.5491333 0.82803887]	[441.8394165 767.53601074 0.87890953]	[518.67871094 493.12838745 0.69803166]	[503.46984863 626.49530029 0.84723413]	[495.61358643 767.52862549 0.82164246]	[459.61651611 236.43615723 0.94104177]	[482.77429199 234.01834106 0.97595 ]	[436.58758545 236.67515564 0.86105353]	[500.73162842 234.04310608 0.85074055]	[4.98153809e+02 8.06006653e+02 7.32455730e-01]	[5.13624146e+02 7.95880005e+02 6.94287658e-01]	[4.82920105e+02 7.72734131e+02 7.70063579e-01]	[4.41846405e+02 7.98380493e+02 7.02112198e-01]	[4.23907684e+02 7.93219910e+02 7.03481138e-01]	[446.94952393 772.71655273 0.7926966 ]
[470.0390625 251.83044434 0.84662384]	[467.42184448 305.81558228 0.84170473]	[410.9460144 313.41900635 0.81221342]	[385.36141968 403.37710571 0.83997375]	[377.6647644 490.52935791 0.8749553 ]	[526.46459961 298.2270813 0.87462938]	[559.77600098 395.51568604 0.8506065 ]	[570.09112549 477.62738037 0.84688771]	[475.10061646 493.09378052 0.69791597]	[431.55337524 495.64111328 0.68978328]	[439.29202271 626.52539062 0.83119285]	[441.83786011 767.53833008 0.87832344]	[518.67828369 493.10345459 0.69787812]	[503.42825317 626.47302246 0.85351044]	[495.59805298 767.52233887 0.82049942]	[459.59341431 236.44798279 0.93583262]	[482.75064087 234.02893066 0.9749248 ]	[434.12838745 236.65242004 0.85917944]	[500.70074463 234.05937195 0.84952939]	[4.95659851e+02 8.03552612e+02 7.35321641e-01]	[5.13577209e+02 7.95860229e+02 6.98355675e-01]	[4.82922668e+02 7.72714905e+02 7.71585703e-01]	[4.41840637e+02 7.98382446e+02 6.97744846e-01]	[4.23901001e+02 7.93217773e+02 6.99107170e-01]	[446.95196533 772.72027588 0.79073995]
[469.9732666 251.82957458 0.84756017]	[464.97125244 305.84317017 0.84410918]	[408.440979 313.44265747 0.8154617 ]	[385.33706665 403.36422729 0.8400206 ]	[377.64743042 490.57165527 0.8715378 ]	[526.44091797 298.23764038 0.8758496 ]	[559.76251221 395.57858276 0.86255968]	[570.03045654 477.62677002 0.85329747]	[475.09072876 495.61703491 0.69827807]	[431.51544189 498.13891602 0.69047904]	[439.28292847 626.56689453 0.83138502]	[441.83868408 767.54449463 0.87898904]	[518.70404053 495.62417603 0.69996428]	[503.40246582 626.48577881 0.85725242]	[493.13491821 767.51953125 0.8192904 ]	[457.18948364 236.44515991 0.93355894]	[480.37219238 234.02026367 0.97292066]	[434.08596802 236.65960693 0.8541832 ]	[500.66195679 234.07095337 0.84654742]	[4.95650116e+02 8.03540161e+02 7.35608637e-01]	[5.11089203e+02 7.95843018e+02 6.99362993e-01]	[4.82926117e+02 7.72703369e+02 7.70904899e-01]	[4.41848480e+02 7.98372559e+02 6.92728579e-01]	[4.23905029e+02 7.90844604e+02 6.94368780e-01]	[446.94851685 772.72235107 0.78599435]
[467.47366333 251.82400513 0.84868109]	[464.94836426 305.84579468 0.84804487]	[408.39736938 313.45413208 0.8166579 ]	[385.29928589 403.33517456 0.84962636]	[377.61523438 490.48065186 0.87545538]	[526.42022705 298.23327637 0.87915212]	[557.27062988 395.50119019 0.835989 ]	[567.50335693 475.14468384 0.85729259]	[472.58566284 495.64981079 0.70083958]	[428.98077393 498.17184448 0.695692 ]	[439.2729187 626.58502197 0.83084828]	[441.83837891 767.52996826 0.87836146]	[518.66400146 495.65481567 0.69710666]	[503.368927 626.48339844 0.86223549]	[493.11740112 767.48712158 0.81470621]	[457.15689087 236.44580078 0.93251824]	[480.33825684 234.02246094 0.97555089]	[434.06546021 239.04798889 0.84975183]	[500.6451416 236.42001343 0.85289454]	[4.95652069e+02 8.03491577e+02 7.35244095e-01]	[5.11082855e+02 7.95787109e+02 7.03675985e-01]	[482.921875 770.27966309 0.77576405]	[4.41846222e+02 7.98372803e+02 6.90398753e-01]	[4.23900085e+02 7.90845398e+02 6.94827080e-01]	[446.95901489 772.69567871 0.78658348]
[467.43765259 251.82342529 0.8495487 ]	[464.92050171 305.82345581 0.85222393]	[405.92990112 313.42459106 0.81380212]	[382.82006836 403.28445435 0.86207503]	[377.56951904 490.5506897 0.87051833]	[524.00720215 298.23965454 0.88318425]	[554.68328857 393.04623413 0.82007563]	[565.04620361 475.10830688 0.86885953]	[472.56988525 495.60641479 0.70304447]	[428.99676514 495.67285156 0.69218087]	[439.27313232 626.54876709 0.82961679]	[441.83840942 767.52142334 0.87785077]	[516.203125 495.61575317 0.69662797]	[503.36123657 626.47540283 0.86314523]	[493.1177063 767.49621582 0.81574428]	[457.12423706 236.44541931 0.92943877]	[480.3175354 234.01980591 0.97435868]	[434.03027344 239.07865906 0.84373432]	[498.2593689 236.42016602 0.84199101]	[4.95654541e+02 8.03502686e+02 7.33465910e-01]	[5.11086578e+02 7.95803711e+02 7.01035917e-01]	[482.92306519 770.29119873 0.77621192]	[4.41853363e+02 7.98382202e+02 6.93209767e-01]	[4.26354309e+02 7.93220947e+02 6.96646988e-01]	[446.95016479 770.31719971 0.78974617]
[464.95913696 249.4039917 0.85488546]	[464.8666687 305.85116577 0.85931534]	[405.88027954 313.43487549 0.82098711]	[382.76541138 403.31399536 0.86218762]	[377.54415894 490.50375366 0.86917257]	[523.95397949 298.25134277 0.88786566]	[552.11315918 393.03829956 0.82519209]	[565.01403809 475.10055542 0.87863839]	[472.51541138 495.67602539 0.70778179]	[428.93295288 498.17422485 0.6995101 ]	[439.23181152 626.52746582 0.82910794]	[441.82678223 767.52038574 0.87613624]	[516.15545654 495.69232178 0.69904244]	[503.32723999 626.57373047 0.85669857]	[493.10931396 767.5256958 0.81854951]	[457.08724976 236.42987061 0.92207885]	[480.2677002 234.01547241 0.97550678]	[431.50332642 236.66539001 0.84467834]	[498.20159912 236.4236145 0.82373786]	[4.95647064e+02 8.03499878e+02 7.29033947e-01]	[5.11088928e+02 7.95806763e+02 6.99681163e-01]	[4.82908844e+02 7.72697754e+02 7.68273652e-01]	[4.41857697e+02 7.98363586e+02 6.94254696e-01]	[4.26361816e+02 7.93213196e+02 6.97241187e-01]	[446.93389893 770.31530762 0.78515607]
[464.95980835 249.40238953 0.85467404]	[464.86575317 305.85256958 0.85937256]	[405.88098145 313.43536377 0.82083076]	[382.76525879 403.31436157 0.86208266]	[377.54440308 490.50115967 0.86981511]	[523.95288086 300.62405396 0.88833255]	[552.10955811 393.04040527 0.8256703 ]	[565.01324463 475.10192871 0.87911558]	[470.04711914 495.68817139 0.70848423]	[428.92095947 498.18383789 0.70048052]	[439.22961426 626.54125977 0.82728177]	[441.82757568 767.52307129 0.87695491]	[516.14050293 498.14526367 0.6986683 ]	[503.32659912 626.60632324 0.85071558]	[493.1072998 767.52301025 0.81865591]	[457.08786011 236.42993164 0.92211926]	[480.2668457 234.01495361 0.97552204]	[431.50842285 236.66719055 0.84437907]	[498.20123291 236.42169189 0.8242321 ]	[4.95649017e+02 8.03494751e+02 7.30888009e-01]	[5.11093445e+02 7.95801941e+02 7.01341748e-01]	[4.82911499e+02 7.72690002e+02 7.69955575e-01]	[4.41862244e+02 7.98354126e+02 6.93366051e-01]	[4.26364227e+02 7.90841003e+02 6.97398067e-01]	[446.93322754 770.31622314 0.78555882]
[464.88500977 249.38366699 0.86572015]	[464.82659912 308.31958008 0.86422855]	[405.862854 313.42959595 0.82139546]	[380.34707642 403.28884888 0.87827122]	[375.12265015 490.52218628 0.8561129 ]	[523.8850708 300.634552 0.89123362]	[552.08666992 393.05316162 0.81889844]	[564.94763184 475.14883423 0.89491153]	[469.99176025 495.69076538 0.70586419]	[426.39819336 498.20147705 0.70216376]	[439.21255493 626.54345703 0.82310045]	[441.83041382 767.53442383 0.8780005 ]	[513.64172363 498.15063477 0.69393998]	[503.32714844 626.62445068 0.8500523 ]	[493.10079956 767.52386475 0.81960452]	[454.62512207 236.41850281 0.91438943]	[480.2182312 234.01412964 0.97002745]	[428.9644165 236.62940979 0.85127336]	[498.16574097 236.42086792 0.82207865]	[4.95642639e+02 8.03487732e+02 7.35120356e-01]	[5.11077026e+02 7.95796021e+02 7.04681754e-01]	[482.91711426 770.30395508 0.77490968]	[4.41863983e+02 7.95890076e+02 7.00732470e-01]	[4.26372253e+02 7.90834595e+02 6.99933052e-01]	[446.94857788 772.70385742 0.78492337]
[462.43798828 249.36512756 0.87584615]	[462.38641357 305.83776855 0.88036382]	[403.36810303 313.41494751 0.83040589]	[380.24407959 405.86569214 0.87413985]	[372.54302979 493.07339478 0.83050519]	[523.79425049 298.23165894 0.89326996]	[549.54168701 392.98910522 0.81093192]	[564.85284424 475.13568115 0.88813996]	[467.44674683 498.20095825 0.71953791]	[423.87994385 500.70080566 0.72287452]	[439.16970825 626.60986328 0.81064796]	[441.82830811 767.5480957 0.87825251]	[511.04751587 498.19927979 0.69987094]	[503.2913208 626.62640381 0.84870386]	[493.09490967 767.52978516 0.81976986]	[454.53997803 234.08538818 0.90609968]	[480.15829468 234.01499939 0.96297961]	[426.44696045 236.63534546 0.85695773]	[495.69552612 236.43313599 0.81340194]	[4.93128235e+02 8.03476379e+02 7.29980648e-01]	[5.11037811e+02 7.95798340e+02 7.02901065e-01]	[482.92416382 772.69061279 0.77300113]	[4.41836853e+02 7.95892334e+02 7.02458858e-01]	[4.23894806e+02 7.90827393e+02 7.03013897e-01]	[446.9624939 772.72485352 0.78287047]
[462.40222168 249.36433411 0.88229388]	[462.35552979 305.82025146 0.88738191]	[403.33010864 310.97824097 0.8320356 ]	[380.23049927 403.38131714 0.8762607 ]	[369.97134399 490.56484985 0.8190012 ]	[523.76690674 298.23730469 0.89052826]	[549.49633789 393.00259399 0.81623596]	[564.83740234 475.0824585 0.88146949]	[464.96273804 498.19119263 0.72604281]	[423.79431152 500.69674683 0.73166329]	[439.14810181 629.1416626 0.80047768]	[441.83331299 767.55004883 0.87618613]	[508.52841187 498.19647217 0.70517284]	[503.28024292 629.04650879 0.84494191]	[493.08239746 767.52319336 0.81982505]	[452.04351807 234.07614136 0.90372992]	[480.12808228 234.01686096 0.95598292]	[426.40570068 236.64453125 0.86245364]	[495.63876343 236.49473572 0.81809378]	[4.93117035e+02 8.01003784e+02 7.27924585e-01]	[5.11018005e+02 7.93363403e+02 7.02279568e-01]	[482.92254639 770.3001709 0.77476323]	[4.41845764e+02 7.95890015e+02 7.01343358e-01]	[4.23903198e+02 7.90828613e+02 7.02504814e-01]	[446.96762085 772.72381592 0.78089422]
[462.36495972 249.33787537 0.88368952]	[462.32040405 305.81582642 0.89193106]	[403.28311157 313.40948486 0.83714223]	[380.18499756 403.37857056 0.87604272]	[369.90203857 493.06680298 0.81603861]	[521.37994385 298.23861694 0.88876921]	[547.05950928 392.96871948 0.81152272]	[564.81713867 475.06918335 0.87766397]	[464.94885254 498.17312622 0.72555453]	[423.78131104 500.68591309 0.73152006]	[439.14984131 629.13861084 0.80178773]	[441.82675171 767.53533936 0.87198991]	[508.51361084 498.1796875 0.70488089]	[503.27688599 629.03088379 0.84414715]	[493.07858276 767.5213623 0.81939131]	[449.52566528 234.05987549 0.90080714]	[477.74069214 234.00411987 0.94668412]	[426.38128662 236.65800476 0.85989469]	[495.60095215 236.55250549 0.82622463]	[4.95600037e+02 8.00990723e+02 7.26163507e-01]	[5.11027313e+02 7.93350586e+02 7.03061640e-01]	[482.91928101 770.29840088 0.77913022]	[4.41849945e+02 7.95883423e+02 7.04622984e-01]	[4.23901245e+02 7.90824158e+02 7.04946935e-01]	[446.95465088 772.70697021 0.77893943]
[462.33383179 249.35289001 0.89041167]	[462.27420044 305.84075928 0.89490664]	[400.84869385 313.44522095 0.84745628]	[380.15762329 405.84024048 0.87092042]	[367.40753174 493.03982544 0.81487536]	[521.32434082 298.24822998 0.88736457]	[547.04736328 392.97079468 0.8138631 ]	[564.80554199 475.09838867 0.88203275]	[464.89553833 498.17034912 0.72988415]	[421.35488892 500.69448853 0.73625946]	[439.1411438 629.11627197 0.80373853]	[441.83190918 767.55377197 0.86963558]	[508.46432495 498.16659546 0.70960331]	[503.26751709 626.60803223 0.84771085]	[493.07260132 767.53479004 0.81739575]	[449.46356201 234.0644989 0.9009198 ]	[477.71749878 233.99569702 0.94114965]	[423.90570068 236.6302948 0.87265867]	[495.59088135 236.54664612 0.8295517 ]	[4.95628357e+02 8.03475647e+02 7.26507783e-01]	[5.11050537e+02 7.93362488e+02 7.00070977e-01]	[482.9163208 772.69195557 0.77367824]	[4.41819153e+02 7.98355835e+02 7.03929842e-01]	[4.23868744e+02 7.90828308e+02 7.07640469e-01]	[449.42843628 772.73852539 0.77354085]
[462.31018066 249.36044312 0.89530545]	[462.24728394 305.8147583 0.89718902]	[400.8326416 313.41818237 0.84682697]	[380.12289429 405.84222412 0.87016541]	[367.38757324 490.55215454 0.81530619]	[521.28790283 298.24237061 0.88774467]	[546.99584961 387.94924927 0.81300199]	[564.80718994 475.08520508 0.87761855]	[464.85678101 498.17712402 0.7325325 ]	[421.3210144 500.71484375 0.74147373]	[439.10256958 629.13623047 0.80204362]	[441.83328247 767.54949951 0.87163246]	[506.02468872 498.16531372 0.70936406]	[503.25616455 626.58502197 0.85180473]	[493.08267212 767.54522705 0.81855625]	[446.97601318 234.07635498 0.90041411]	[477.69219971 234.00094604 0.93811291]	[423.87155151 236.62213135 0.88006562]	[493.10900879 236.53749084 0.83013779]	[4.95618256e+02 8.03493103e+02 7.24031448e-01]	[5.11067596e+02 7.95803589e+02 6.98186219e-01]	[4.82924072e+02 7.72709167e+02 7.72191107e-01]	[4.41818207e+02 7.95891418e+02 7.12695301e-01]	[4.23868988e+02 7.90817810e+02 7.14414299e-01]	[449.44171143 772.73480225 0.77421284]
[462.29159546 249.35847473 0.89728165]	[462.21508789 305.81796265 0.89774656]	[400.79928589 313.41836548 0.85080934]	[380.09658813 405.84222412 0.87271339]	[367.36715698 493.07684326 0.81545365]	[521.2668457 300.62695312 0.88378811]	[546.93756104 387.93423462 0.82150227]	[562.48114014 475.11251831 0.88314235]	[464.82662964 498.19412231 0.73862553]	[421.29776001 500.73815918 0.74614978]	[439.08468628 631.60369873 0.80434781]	[441.83389282 767.55682373 0.87158084]	[505.99435425 498.17724609 0.71763635]	[503.25296021 626.58459473 0.85356957]	[493.08242798 767.54711914 0.81881487]	[446.94384766 234.07870483 0.90292215]	[477.67279053 233.99784851 0.93299294]	[423.84646606 236.63348389 0.88293731]	[493.07012939 236.52613831 0.82938331]	[4.95619690e+02 8.03463867e+02 7.19492018e-01]	[5.11061218e+02 7.93363831e+02 6.97187126e-01]	[4.82922668e+02 7.72714661e+02 7.72305608e-01]	[4.41840332e+02 7.95878479e+02 7.15850353e-01]	[4.23888733e+02 7.90815613e+02 7.15113401e-01]	[4.49440125e+02 7.72743652e+02 7.71035552e-01]
[462.27322388 249.37045288 0.89982551]	[462.1975708 305.82363892 0.89692771]	[400.79821777 313.42132568 0.85278988]	[377.75817871 405.82943726 0.87232816]	[367.34277344 493.09216309 0.8185854 ]	[521.23278809 300.63726807 0.8789975 ]	[544.55401611 387.88482666 0.8254959 ]	[562.48016357 475.1055603 0.88078809]	[462.45053101 498.1892395 0.73745501]	[421.28668213 500.73773193 0.74716079]	[439.07592773 629.13983154 0.80479103]	[441.83334351 767.55908203 0.87128031]	[505.98562622 498.16690063 0.71735781]	[503.25180054 626.56054688 0.85721546]	[493.08770752 767.53637695 0.81682158]	[446.91702271 236.4216156 0.90291727]	[477.65390015 234.00761414 0.92913032]	[423.82568359 236.64933777 0.88421476]	[490.54962158 236.53924561 0.82150394]	[4.95633484e+02 8.03471497e+02 7.24135399e-01]	[5.11078949e+02 7.93362854e+02 6.99143589e-01]	[4.82921448e+02 7.72701843e+02 7.72379518e-01]	[4.41850891e+02 7.95880920e+02 7.16328502e-01]	[4.23902161e+02 7.90821655e+02 7.12714136e-01]	[449.44140625 772.74261475 0.7730096 ]
[462.2512207 249.38018799 0.90321529]	[459.85714722 305.84371948 0.89548618]	[400.78823853 313.43579102 0.85606074]	[377.73031616 405.81707764 0.87651998]	[364.86703491 495.64581299 0.82676321]	[521.20141602 300.63476562 0.87524915]	[544.5402832 387.90615845 0.83087516]	[562.47973633 475.12731934 0.88540494]	[462.44259644 498.16052246 0.73295569]	[421.28207397 500.70843506 0.73989171]	[436.67468262 629.11352539 0.80157405]	[441.8352356 767.54382324 0.87095857]	[505.96795654 498.13778687 0.71442831]	[503.23764038 626.57806396 0.85379845]	[493.08825684 767.52026367 0.81704289]	[446.87417603 236.4306488 0.90647131]	[477.62271118 234.00688171 0.9242636 ]	[423.76916504 236.63209534 0.89578235]	[488.02276611 236.50737 0.81073856]	[4.95636230e+02 8.00987671e+02 7.31356144e-01]	[5.11083191e+02 7.93337769e+02 7.07375526e-01]	[482.92907715 770.30236816 0.77699584]	[4.41854645e+02 7.95862427e+02 7.17943311e-01]	[4.23909210e+02 7.90812012e+02 7.13804662e-01]	[449.44845581 772.72888184 0.77438778]
[462.25131226 249.37962341 0.90306365]	[459.85803223 305.84686279 0.89527899]	[400.78808594 313.43600464 0.85606945]	[377.72665405 405.81671143 0.87662643]	[364.8710022 495.63394165 0.82573086]	[521.20373535 300.63705444 0.87520313]	[544.53845215 387.90969849 0.83214033]	[564.80377197 475.13388062 0.88629103]	[462.43554688 498.16131592 0.73413777]	[421.27175903 500.70880127 0.74033082]	[436.68225098 629.10803223 0.80220062]	[441.83596802 767.54406738 0.87128317]	[505.9642334 498.13851929 0.715554 ]	[503.24285889 626.60400391 0.84901148]	[493.09625244 767.5300293 0.81899285]	[446.87454224 236.43008423 0.90639341]	[477.62313843 234.0067749 0.92418981]	[423.76907349 236.63317871 0.89543736]	[488.02392578 236.50767517 0.81055301]	[4.95631592e+02 8.00978638e+02 7.31510043e-01]	[5.11073669e+02 7.93333069e+02 7.07456112e-01]	[482.93005371 772.68994141 0.7735635 ]	[4.41857819e+02 7.95853271e+02 7.18344331e-01]	[4.26352722e+02 7.90811218e+02 7.13624060e-01]	[449.45169067 772.72717285 0.77384734]
[462.19943237 249.4021759 0.90576553]	[459.8024292 305.85168457 0.89706832]	[400.73907471 313.44754028 0.86297601]	[377.69287109 403.38601685 0.87824386]	[364.82757568 495.69662476 0.83219659]	[518.76416016 300.64141846 0.86500961]	[544.53570557 390.41427612 0.83520901]	[562.46893311 475.12512207 0.8859219 ]	[462.39877319 498.18249512 0.73870283]	[421.23449707 500.73666382 0.74158108]	[436.69155884 631.59613037 0.79776818]	[441.84310913 767.53399658 0.86853981]	[505.93252563 498.13760376 0.71764052]	[503.24008179 626.61627197 0.84548825]	[493.09347534 767.53338623 0.82024217]	[444.40304565 236.45251465 0.91445112]	[475.16012573 234.03001404 0.91259181]	[421.36032104 236.64277649 0.91138583]	[487.93804932 236.54670715 0.81785142]	[4.95651611e+02 8.00983948e+02 7.33046532e-01]	[5.11083618e+02 7.93333252e+02 7.08918095e-01]	[482.92236328 772.69384766 0.77643287]	[4.41868225e+02 7.95844727e+02 7.23157763e-01]	[4.26371338e+02 7.90807495e+02 7.18838573e-01]	[449.44900513 772.72406006 0.77634615]
[462.19979858 249.402771 0.90575808]	[459.80197144 305.85180664 0.89689291]	[400.73840332 313.44766235 0.8630473 ]	[377.6907959 403.38146973 0.87938768]	[364.82839966 495.69561768 0.8319701 ]	[518.76446533 300.64163208 0.86524659]	[544.53442383 387.93621826 0.83369362]	[562.46740723 475.12545776 0.88633627]	[462.40213013 498.18661499 0.73880076]	[421.23599243 500.74087524 0.74233371]	[436.68734741 631.59924316 0.79571736]	[441.83786011 767.53753662 0.8690573 ]	[505.93606567 498.14282227 0.7180711 ]	[503.24099731 626.62036133 0.84460551]	[493.08813477 767.53747559 0.81967241]	[444.40213013 236.45297241 0.91469532]	[475.1602478 234.02987671 0.91269922]	[421.35964966 236.64273071 0.91174972]	[487.93817139 236.54559326 0.81719816]	[4.95657349e+02 8.00990051e+02 7.37866700e-01]	[5.11089294e+02 7.93333618e+02 7.12774217e-01]	[482.91720581 772.69720459 0.77693874]	[4.41860138e+02 7.95856445e+02 7.21298397e-01]	[4.26360199e+02 7.90813049e+02 7.17187226e-01]	[449.44702148 772.72607422 0.77464527]
[459.71405029 254.35746765 0.9270407 ]	[459.67971802 308.39730835 0.89519435]	[400.63208008 313.4831543 0.87086117]	[377.58221436 403.37438965 0.87321162]	[362.20751953 493.10623169 0.84648865]	[518.65679932 300.69119263 0.84900063]	[544.43817139 390.45144653 0.86231059]	[562.35913086 477.60205078 0.88841307]	[462.31082153 495.64807129 0.73894733]	[421.16174316 498.2277832 0.7359035 ]	[436.54983521 629.08154297 0.78564847]	[441.84448242 767.53918457 0.86661011]	[503.47338867 495.5993042 0.70664412]	[500.87805176 626.57116699 0.84674823]	[493.09408569 767.55871582 0.82221437]	[441.86306763 236.61721802 0.92958814]	[470.00570679 236.47825623 0.8922562 ]	[421.22213745 239.10394287 0.90993387]	[485.40887451 236.48945618 0.84644991]	[4.95658813e+02 8.00999084e+02 7.40797043e-01]	[5.13575012e+02 7.93338501e+02 7.14088559e-01]	[482.92877197 772.72583008 0.77529073]	[4.41846985e+02 7.95847961e+02 7.26930857e-01]	[4.26353699e+02 7.90805359e+02 7.22668588e-01]	[4.49475677e+02 7.72728516e+02 7.70456254e-01]
[459.65078735 254.41789246 0.92685598]	[459.62689209 308.38693237 0.88745129]	[398.22525024 313.46340942 0.86975676]	[377.57946777 403.25570679 0.88874829]	[359.78640747 493.09158325 0.85178351]	[516.1786499 300.67425537 0.8456195 ]	[544.40509033 390.46551514 0.86758703]	[562.34344482 475.12289429 0.88194072]	[462.296875 495.65234375 0.74768907]	[421.15859985 498.22079468 0.73980623]	[434.11871338 629.02496338 0.7867828 ]	[441.84011841 767.54223633 0.86457539]	[503.4581604 495.61206055 0.71347541]	[500.85253906 626.56976318 0.85004103]	[493.0776062 767.57958984 0.82175767]	[441.79324341 236.68266296 0.92194915]	[467.4675293 236.54724121 0.89224279]	[421.20501709 239.11872864 0.9015432 ]	[482.98562622 236.51487732 0.86859924]	[4.95666534e+02 8.03476074e+02 7.38704145e-01]	[5.13593384e+02 7.93347595e+02 7.10726261e-01]	[482.91387939 772.74780273 0.7773186 ]	[4.41829651e+02 7.95857666e+02 7.20522881e-01]	[4.23896759e+02 7.90808411e+02 7.18711317e-01]	[4.49473541e+02 7.72729309e+02 7.71429479e-01]
[459.59466553 254.44512939 0.926211 ]	[457.2194519 310.87200928 0.87510264]	[398.16842651 313.49276733 0.87261879]	[377.51495361 403.28381348 0.87198007]	[359.70791626 493.08850098 0.86906999]	[516.13049316 300.67727661 0.83861172]	[544.34667969 387.94284058 0.87590015]	[562.30426025 472.58682251 0.87917387]	[462.25772095 495.66253662 0.74890244]	[418.78753662 498.23284912 0.74256015]	[434.04147339 629.08551025 0.77524728]	[441.8374939 767.56207275 0.866337 ]	[503.42877197 495.60968018 0.71542418]	[500.83712769 626.54553223 0.85039252]	[493.09262085 767.54992676 0.82035649]	[441.72058105 239.05921936 0.92603213]	[467.40673828 236.56755066 0.89786267]	[418.78848267 239.0627594 0.8903634 ]	[482.96075439 236.47622681 0.85943812]	[4.95659790e+02 8.03488159e+02 7.45410442e-01]	[5.13592773e+02 7.93352234e+02 7.14727640e-01]	[482.93533325 772.71514893 0.77644414]	[4.41818878e+02 7.95880432e+02 7.18607903e-01]	[4.23883331e+02 7.90824829e+02 7.16755629e-01]	[449.48980713 772.7456665 0.77452207]
[457.13272095 254.50222778 0.92174399]	[457.15249634 308.4034729 0.86233777]	[398.13458252 313.48950195 0.8729803 ]	[375.10522461 400.83691406 0.87154144]	[359.62670898 493.07022095 0.86801291]	[513.59643555 300.66943359 0.83609283]	[544.28399658 387.94934082 0.88152409]	[559.84625244 472.51919556 0.85938668]	[462.2348938 495.65441895 0.74739426]	[418.77154541 498.23529053 0.73892188]	[431.52105713 629.13537598 0.76436788]	[441.82739258 767.55151367 0.86408204]	[503.4017334 493.1144104 0.71888334]	[500.83703613 626.58453369 0.84891224]	[493.09185791 767.546875 0.81990486]	[439.28833008 239.10842896 0.91976261]	[464.90234375 236.60548401 0.90653759]	[418.68780518 239.07844543 0.86945516]	[482.92462158 236.49978638 0.86337692]	[4.95659241e+02 8.03467346e+02 7.42950141e-01]	[5.13584106e+02 7.93340088e+02 7.14721203e-01]	[482.93789673 772.71551514 0.77714825]	[4.41805420e+02 7.95874084e+02 7.14968503e-01]	[4.23867065e+02 7.90822815e+02 7.15801358e-01]	[449.48474121 772.73138428 0.77542144]
[454.64752197 254.54534912 0.91049969]	[454.62173462 310.94418335 0.84990376]	[398.03265381 315.95968628 0.8681885 ]	[372.48428345 405.91513062 0.81831604]	[357.21609497 493.10247803 0.87294626]	[511.06262207 300.68676758 0.83354461]	[541.93212891 390.43151855 0.88108408]	[559.78479004 472.5496521 0.8522706 ]	[459.84100342 495.6902771 0.7527957 ]	[418.70840454 498.25463867 0.74775398]	[428.91217041 631.63092041 0.76372761]	[441.83673096 767.57287598 0.86743522]	[503.33258057 495.63442993 0.72932225]	[500.81277466 626.5994873 0.84062409]	[493.10290527 767.57116699 0.8196981 ]	[439.20205688 239.17033386 0.9053691 ]	[462.44656372 236.65446472 0.90884423]	[418.56494141 239.13319397 0.84081322]	[482.80587769 236.61627197 0.84678179]	[4.95683929e+02 8.00962219e+02 7.44121194e-01]	[5.13614258e+02 7.93303162e+02 7.18868256e-01]	[4.82948547e+02 7.72750122e+02 7.65220225e-01]	[4.41750610e+02 7.95889282e+02 7.06475258e-01]	[4.23805847e+02 7.90819214e+02 7.12904155e-01]	[451.99298096 772.7701416 0.7763384 ]
[454.55740356 254.54244995 0.89868647]	[452.02902222 310.94692993 0.83555365]	[395.54833984 315.9822998 0.85563999]	[367.41720581 408.47033691 0.80946916]	[357.14593506 498.14666748 0.88709092]	[508.51858521 300.68893433 0.83449459]	[541.89300537 393.01919556 0.88386512]	[559.69238281 475.09844971 0.83946842]	[459.75189209 498.14126587 0.75702524]	[418.63693237 500.68377686 0.74765193]	[426.39395142 631.61657715 0.76777631]	[441.8359375 767.58099365 0.8664453 ]	[500.89849854 495.63317871 0.73600549]	[500.77706909 626.58276367 0.84037948]	[493.09487915 767.62060547 0.82466578]	[439.14804077 239.19218445 0.89691603]	[462.33706665 236.67897034 0.92099619]	[416.10223389 239.11669922 0.82852775]	[480.33337402 236.59721375 0.78947848]	[4.95674774e+02 8.00957947e+02 7.37052023e-01]	[5.13593811e+02 7.93306885e+02 7.12664008e-01]	[4.82950470e+02 7.72807251e+02 7.59808362e-01]	[4.41744293e+02 7.95888489e+02 7.10953355e-01]	[4.23802124e+02 7.90819092e+02 7.13686824e-01]	[451.99276733 772.78259277 0.77587396]
[449.52627563 254.56163025 0.89290053]	[449.45965576 310.96279907 0.8355003 ]	[393.05264282 316.01760864 0.84982622]	[367.35617065 408.4197998 0.80888683]	[357.04943848 495.6661377 0.87358338]	[506.0093689 300.68911743 0.84589189]	[541.84814453 395.53115845 0.88273042]	[557.17285156 475.13519287 0.83465314]	[459.71838379 498.20864868 0.76347029]	[418.60986328 500.7305603 0.74674475]	[423.865448 634.159729 0.77876508]	[441.84536743 767.56341553 0.86721849]	[500.84277344 498.15811157 0.75242931]	[500.73873901 626.54321289 0.842161 ]	[493.07757568 767.60998535 0.82278639]	[436.69482422 241.6546936 0.88577473]	[462.2154541 239.05903625 0.92899972]	[413.50595093 239.18283081 0.80919522]	[480.21792603 236.57273865 0.80769181]	[4.95647949e+02 8.00948486e+02 7.39193857e-01]	[5.13580505e+02 7.93299011e+02 7.14516640e-01]	[4.82946198e+02 7.72792786e+02 7.59562850e-01]	[4.41732483e+02 7.95878479e+02 7.19797552e-01]	[4.23812286e+02 7.90814270e+02 7.19012976e-01]	[452.01702881 772.76116943 0.78476948]
[449.5255127 254.56233215 0.89304346]	[449.45809937 310.96572876 0.8358537 ]	[393.05297852 316.01870728 0.85011899]	[367.35491943 408.42306519 0.80899012]	[357.05041504 495.67327881 0.87385064]	[506.00665283 300.69140625 0.84621984]	[541.84735107 395.53186035 0.8829059 ]	[557.17248535 475.13491821 0.83454484]	[459.72280884 498.20046997 0.76281661]	[418.6161499 500.72323608 0.74713904]	[423.86703491 631.69000244 0.77900475]	[441.84771729 767.56762695 0.86783803]	[500.84552002 498.14950562 0.75109553]	[500.74523926 626.52752686 0.84587544]	[493.0748291 767.63031006 0.82307255]	[436.69348145 241.6559906 0.88561714]	[462.21481323 239.05961609 0.92901367]	[413.50244141 239.18112183 0.8090511 ]	[480.21786499 236.57232666 0.80795616]	[4.95668091e+02 8.00970825e+02 7.33624458e-01]	[5.13596008e+02 7.93312134e+02 7.08657205e-01]	[4.82943207e+02 7.72815735e+02 7.57851899e-01]	[4.41743164e+02 7.95880676e+02 7.20200002e-01]	[4.23819183e+02 7.90816895e+02 7.17684209e-01]	[452.01809692 772.76623535 0.78423262]
[449.52407837 254.56227112 0.89301074]	[449.45785522 310.96612549 0.83584511]	[393.05361938 316.01821899 0.85031849]	[367.3553772 408.40335083 0.8093031 ]	[357.04446411 495.69271851 0.87371081]	[506.00576782 300.69232178 0.84634423]	[541.84606934 395.5307312 0.88318324]	[557.17919922 475.12463379 0.83351576]	[459.71618652 498.18490601 0.76077431]	[418.6105957 500.706604 0.74531722]	[423.86343384 631.68695068 0.78102738]	[441.84945679 767.56939697 0.86710846]	[500.83987427 498.13845825 0.74873531]	[500.7414856 626.55328369 0.84193343]	[493.06417847 767.61810303 0.82392013]	[436.69226074 241.65638733 0.88559914]	[462.2142334 239.05955505 0.92901635]	[413.50518799 239.1817627 0.80845147]	[480.21713257 236.57170105 0.80998409]	[4.95667511e+02 8.00961182e+02 7.39338040e-01]	[5.13584900e+02 7.93296997e+02 7.13000774e-01]	[4.82941101e+02 7.72796326e+02 7.60673404e-01]	[4.41734863e+02 7.98346497e+02 7.16409087e-01]	[4.23816833e+02 7.90827209e+02 7.14585185e-01]	[452.0196228 772.76654053 0.78638798]
[441.85058594 257.0597229 0.93008322]	[444.36523438 313.44537354 0.87822437]	[387.9397583 316.06765747 0.84154272]	[362.30136108 405.89245605 0.81884611]	[351.91751099 493.08035278 0.82561523]	[503.44671631 303.19732666 0.8507514 ]	[539.23529053 395.51254272 0.85380924]	[549.55133057 475.06393433 0.83041358]	[457.07278442 498.1567688 0.71306843]	[413.56195068 500.68252563 0.70779419]	[421.34109497 636.7991333 0.7921347 ]	[441.84649658 767.54669189 0.86496866]	[498.23861694 495.64916992 0.71227849]	[500.63885498 626.54718018 0.82757866]	[493.11148071 767.59899902 0.81633806]	[428.9984436 246.77050781 0.84065264]	[457.21191406 244.18525696 0.8926549 ]	[405.90097046 246.76815796 0.80903906]	[475.1472168 239.0920105 0.8030414]	[4.95665497e+02 8.00930664e+02 7.15026319e-01]	[5.13609375e+02 7.93279785e+02 7.02708423e-01]	[4.85370636e+02 7.72820190e+02 7.48586833e-01]	[4.41739258e+02 7.95865051e+02 7.09749103e-01]	[4.23808502e+02 7.90811096e+02 7.11724758e-01]	[452.04772949 772.73748779 0.78438395]
[441.78503418 257.15258789 0.931494 ]	[441.91564941 313.42660522 0.88617098]	[385.39276123 316.09140015 0.84787655]	[359.82757568 405.86740112 0.83942187]	[346.84597778 495.63027954 0.8291927 ]	[503.32815552 300.73626709 0.87599909]	[536.63494873 393.01248169 0.82109863]	[547.03900146 475.09805298 0.84242153]	[454.59158325 500.70794678 0.71837181]	[411.02392578 500.83145142 0.71030045]	[421.30349731 636.77984619 0.79365468]	[441.85162354 767.48443604 0.8626954 ]	[498.19284058 498.22488403 0.71332031]	[500.62835693 626.58270264 0.8159191 ]	[493.12371826 767.47937012 0.81478947]	[426.44064331 249.37184143 0.85526347]	[457.13363647 246.75189209 0.87985677]	[403.40435791 249.31919861 0.81768954]	[472.59866333 239.1492157 0.79282737]	[4.93108887e+02 7.98402039e+02 7.25830138e-01]	[5.11036133e+02 7.93236023e+02 7.17023790e-01]	[4.85385284e+02 7.70309753e+02 7.66226649e-01]	[4.41763153e+02 7.98351685e+02 7.10734069e-01]	[4.23823853e+02 7.90843323e+02 7.20926046e-01]	[452.05596924 770.29724121 0.80158019]
[441.71810913 257.18518066 0.9380554 ]	[441.86294556 313.44546509 0.89945632]	[385.30575562 316.12371826 0.85933185]	[359.76031494 405.87185669 0.84859806]	[344.2925415 498.13885498 0.84308499]	[503.26904297 300.74777222 0.87575841]	[534.08837891 392.98446655 0.81083906]	[546.96960449 475.06973267 0.85035211]	[454.5496521 498.13500977 0.70013505]	[410.9944458 498.25714111 0.69683433]	[421.26589966 631.68249512 0.79187071]	[441.84060669 767.47399902 0.86324602]	[498.12896729 495.62075806 0.69499755]	[500.63546753 626.48718262 0.83323908]	[493.08514404 765.01190186 0.79959118]	[423.9276123 251.84854126 0.88032788]	[454.62991333 246.8217926 0.86817497]	[403.32513428 251.84187317 0.82752544]	[470.04190063 241.69850159 0.77361208]	[4.93110229e+02 7.98382629e+02 7.13661432e-01]	[5.11047760e+02 7.90827454e+02 7.08551049e-01]	[4.82944702e+02 7.70234253e+02 7.61572957e-01]	[4.41770172e+02 7.98387939e+02 7.03370988e-01]	[4.23814484e+02 7.93239868e+02 7.16220140e-01]	[452.05905151 770.26660156 0.81521636]
[439.31188965 259.59454346 0.93742162]	[441.79269409 313.46789551 0.91165167]	[382.80639648 316.14987183 0.8703441 ]	[359.6401062 410.99740601 0.85776192]	[341.74780273 498.20755005 0.86731148]	[500.8274231 300.77963257 0.8659243 ]	[531.54174805 393.0166626 0.82225019]	[544.52947998 475.08230591 0.87081093]	[449.49969482 498.25241089 0.70990062]	[405.89324951 500.7855835 0.71145427]	[421.22506714 634.23034668 0.79450905]	[441.83950806 765.06652832 0.86534232]	[495.6234436 498.16647339 0.69648749]	[500.67297363 626.50805664 0.83526188]	[495.60751343 757.3706665 0.78229523]	[423.81378174 251.89212036 0.91306841]	[452.06225586 249.31785583 0.86210597]	[400.86306763 251.83073425 0.84639269]	[467.43603516 239.15219116 0.77907455]	[4.93091248e+02 7.98407654e+02 7.14401484e-01]	[5.11078827e+02 7.90806763e+02 7.11901724e-01]	[4.85373627e+02 7.67639099e+02 7.63617158e-01]	[4.41784515e+02 7.98409241e+02 7.01388419e-01]	[4.23816467e+02 7.93253052e+02 7.18147218e-01]	[452.08422852 770.22424316 0.83543026]
[439.25808716 259.64648438 0.92816854]	[441.73681641 313.49475098 0.91959625]	[382.71951294 318.51828003 0.87679011]	[359.58599854 413.53912354 0.86734253]	[339.2989502 498.23791504 0.8812837 ]	[500.75369263 303.25305176 0.85719901]	[529.01470947 393.04165649 0.83349907]	[544.46832275 472.60906982 0.8808971 ]	[446.97537231 498.2326355 0.71524292]	[403.38491821 500.80014038 0.72316277]	[421.23825073 636.76672363 0.80850989]	[441.83135986 765.027771 0.8694284 ]	[493.09732056 495.68435669 0.69338083]	[500.7432251 626.53924561 0.84973592]	[493.09033203 749.68695068 0.81274521]	[421.38693237 251.93768311 0.92943871]	[449.51776123 249.37277222 0.8622086 ]	[400.80276489 251.85794067 0.86584234]	[464.94384766 239.18547058 0.79171067]	[4.87980835e+02 7.95795898e+02 7.56937683e-01]	[5.05951355e+02 7.90639832e+02 7.44248390e-01]	[4.85363037e+02 7.57353760e+02 7.13667750e-01]	[4.41734955e+02 8.00971252e+02 6.82961524e-01]	[4.23781372e+02 7.93304016e+02 7.09286332e-01]	[452.07626343 770.16668701 0.83985656]
[439.21047974 259.70361328 0.91635394]	[441.68640137 313.53961182 0.9251017 ]	[380.26971436 318.5607605 0.89167857]	[357.2137146 413.50759888 0.86650842]	[339.20675659 500.6519165 0.89963007]	[500.69033813 305.80734253 0.83961946]	[528.97705078 395.53790283 0.84371668]	[544.40667725 475.08795166 0.88780099]	[446.94723511 498.24331665 0.71987844]	[403.35241699 500.83782959 0.72813392]	[421.21121216 636.76971436 0.80576259]	[441.81497192 764.99786377 0.86577123]	[493.08251953 495.67114258 0.69221509]	[500.77929688 626.5098877 0.84563309]	[493.10244751 749.56201172 0.81263924]	[421.33651733 254.35250854 0.9434185 ]	[449.47485352 251.85635376 0.86958194]	[400.76409912 251.87556458 0.86680263]	[464.95346069 241.70166016 0.773709 ]	[488.00210571 793.36248779 0.79992521]	[5.08442505e+02 7.90630615e+02 7.65268564e-01]	[4.82960114e+02 7.52297729e+02 7.14244246e-01]	[4.41773468e+02 8.00959473e+02 6.76061988e-01]	[4.23804260e+02 7.93303711e+02 7.11477816e-01]	[452.05731201 770.1307373 0.83927119]
[439.21313477 259.70501709 0.91616547]	[441.68435669 313.54034424 0.9253276 ]	[380.26693726 318.5612793 0.89236683]	[357.215271 413.50079346 0.86555541]	[339.20812988 500.65466309 0.89946449]	[500.68978882 305.80908203 0.8399148 ]	[526.54949951 395.52365112 0.8429504 ]	[544.40130615 475.07629395 0.88680935]	[446.94540405 498.23458862 0.71812022]	[403.34896851 500.82769775 0.72708607]	[421.20410156 636.75164795 0.80232894]	[441.81622314 764.99389648 0.86484849]	[493.08590698 495.66317749 0.69055569]	[500.77270508 626.4934082 0.84843916]	[493.10351562 749.56347656 0.81344092]	[421.33843994 254.35461426 0.9431355 ]	[449.47393799 251.85435486 0.8690604 ]	[400.76535034 251.87736511 0.8669526 ]	[464.94287109 241.67503357 0.77187008]	[488.00543213 793.36273193 0.79946429]	[5.06004181e+02 7.90630310e+02 7.65830636e-01]	[4.82962006e+02 7.52295349e+02 7.14767337e-01]	[4.41770172e+02 8.00959473e+02 6.77049756e-01]	[4.23802307e+02 7.93303040e+02 7.12765932e-01]	[452.05929565 770.12811279 0.83929884]
[439.15359497 262.18206787 0.90450299]	[439.31005859 313.5390625 0.92960942]	[380.24145508 318.55444336 0.89862221]	[357.16625977 413.51031494 0.8713519 ]	[339.12304688 500.69525146 0.91517293]	[498.26541138 305.82034302 0.83432317]	[526.52984619 395.54956055 0.85117406]	[544.34185791 477.59368896 0.89871514]	[444.44229126 498.20281982 0.72534442]	[403.26464844 500.79571533 0.73968899]	[421.20593262 634.2199707 0.80396491]	[441.80621338 764.96563721 0.86055279]	[490.51449585 495.64031982 0.69371331]	[500.78121948 626.4810791 0.85275286]	[490.54211426 747.11254883 0.80135554]	[421.27902222 254.42121887 0.96566278]	[446.96246338 251.92951965 0.87905347]	[400.72692871 251.88023376 0.87048584]	[464.90042114 244.2406311 0.76930076]	[485.46228027 793.3102417 0.84317201]	[505.87683105 788.22924805 0.79723883]	[4.82905975e+02 7.52198914e+02 7.19430327e-01]	[4.41740784e+02 8.00948914e+02 6.84948564e-01]	[4.23788879e+02 7.93276489e+02 7.21077621e-01]	[452.0597229 770.10565186 0.83826631]
[439.08468628 264.7427063 0.8830114 ]	[439.27389526 315.94735718 0.94316113]	[380.21994019 318.55978394 0.90408528]	[357.13583374 408.44692993 0.86916196]	[336.65713501 498.16992188 0.89407218]	[498.23602295 308.39868164 0.83515245]	[523.99890137 393.03778076 0.85580504]	[541.93902588 475.06661987 0.88628018]	[444.34237671 498.25222778 0.74235016]	[400.80941772 500.85235596 0.75309134]	[421.17330933 634.17498779 0.80191946]	[441.79190063 765.03381348 0.86851418]	[487.92959595 495.65802002 0.7022714 ]	[500.71154785 626.45080566 0.84557348]	[487.9276123 749.71374512 0.81706464]	[421.2076416 254.53372192 0.98288739]	[446.87536621 254.36784363 0.89533067]	[400.67416382 254.36380005 0.8791765 ]	[462.44863892 246.81990051 0.79993099]	[485.38812256 793.33251953 0.86598206]	[503.4197998 790.6305542 0.8313148]	[4.82825745e+02 7.57379700e+02 7.23715127e-01]	[4.41710236e+02 8.00951416e+02 6.85945690e-01]	[4.23775818e+02 7.93289062e+02 7.24633574e-01]	[452.01528931 770.17248535 0.83572912]
[439.06781006 264.79934692 0.87942922]	[439.23117065 315.96569824 0.94845879]	[380.19586182 318.5866394 0.90680373]	[357.08395386 408.47613525 0.86830568]	[336.67279053 498.23748779 0.89514279]	[498.18267822 308.37518311 0.82938802]	[523.96960449 390.49182129 0.86133802]	[541.91247559 470.0067749 0.8897751 ]	[444.33233643 500.71560669 0.75156105]	[400.7935791 503.27767944 0.75657868]	[418.78359985 634.19403076 0.80609024]	[441.80438232 765.07196045 0.87236941]	[485.49121094 498.1612854 0.71160823]	[500.63775635 623.98693848 0.85154277]	[485.38354492 764.95068359 0.81969565]	[421.18838501 254.5597229 0.98374856]	[446.86462402 254.40507507 0.90315628]	[400.61914062 251.96080017 0.87391257]	[462.40194702 249.36752319 0.80830055]	[482.94223022 803.54608154 0.82758713]	[5.03304840e+02 7.95806763e+02 7.71277726e-01]	[482.75369263 770.12921143 0.77800161]	[4.39273651e+02 8.03504150e+02 7.02503681e-01]	[4.21364319e+02 7.93355835e+02 7.17092097e-01]	[452.0324707 770.22192383 0.80564946]
[436.6882019 267.32171631 0.87861675]	[439.20108032 316.00546265 0.94804287]	[380.19699097 318.61746216 0.90258646]	[357.03848267 410.98831177 0.86307877]	[336.58023071 500.69714355 0.89780474]	[498.14318848 310.87884521 0.82517469]	[523.95843506 392.97909546 0.86734468]	[541.90264893 472.52185059 0.8853544 ]	[444.32443237 500.70269775 0.749888 ]	[400.78045654 503.27841187 0.75789392]	[421.14038086 634.15917969 0.80415976]	[441.78509521 767.49285889 0.86598098]	[485.50320435 495.6880188 0.70514405]	[498.23916626 626.41711426 0.84897858]	[482.93914795 770.16589355 0.85032582]	[421.16793823 254.58795166 0.97863829]	[444.43869019 254.42674255 0.90903234]	[398.27020264 251.95095825 0.86443126]	[462.38925171 249.31994629 0.7880609 ]	[4.87969910e+02 8.08626526e+02 8.06483150e-01]	[5.03437988e+02 8.03558716e+02 7.58270741e-01]	[480.23413086 780.47662354 0.78920531]	[4.41780731e+02 8.00976379e+02 7.37209380e-01]	[4.23858246e+02 7.93337219e+02 7.25704789e-01]	[4.49479889e+02 7.72692627e+02 7.58333325e-01]
[436.64578247 269.84378052 0.87787068]	[439.16860962 316.04904175 0.9498952 ]	[380.1708374 318.69122314 0.89962542]	[356.99630737 413.51107788 0.85775495]	[336.51522827 500.72305298 0.8996262 ]	[495.67868042 310.90997314 0.82289773]	[523.94213867 392.99267578 0.86755252]	[541.9029541 472.59005737 0.88742334]	[444.30825806 498.25805664 0.74724174]	[400.78683472 500.84872437 0.75909257]	[421.14312744 631.67816162 0.80508673]	[441.78527832 767.49481201 0.86656851]	[485.47119141 495.65963745 0.70699644]	[498.23535156 626.42559814 0.84229803]	[482.93902588 770.16729736 0.85041428]	[418.7963562 256.95300293 0.9741894 ]	[444.3894043 254.47364807 0.92249024]	[398.23339844 254.43222046 0.88965356]	[462.34573364 251.8218689 0.82136041]	[4.87970978e+02 8.08628479e+02 8.05338144e-01]	[5.03434906e+02 8.03562134e+02 7.58288264e-01]	[480.23550415 780.47955322 0.79056168]	[4.41780945e+02 8.00977234e+02 7.36915469e-01]	[4.23861084e+02 7.93339050e+02 7.24875331e-01]	[4.49481232e+02 7.72697021e+02 7.57820785e-01]
[436.63656616 269.92834473 0.88707066]	[439.16699219 316.09622192 0.95357794]	[380.16278076 318.75811768 0.89131188]	[356.96746826 413.58108521 0.86206144]	[336.45349121 500.88046265 0.91179132]	[495.67886353 310.9604187 0.82621324]	[523.94555664 393.02978516 0.86571866]	[541.91973877 472.58605957 0.88519049]	[444.31628418 500.75460815 0.75733113]	[400.78768921 503.28479004 0.76090473]	[418.75442505 639.2822876 0.80463648]	[441.86080933 767.62548828 0.87268364]	[485.47463989 498.23934937 0.71866429]	[493.06002808 626.62683105 0.78776199]	[482.86636353 777.84143066 0.85802621]	[418.78256226 257.01834106 0.97118223]	[444.35449219 254.53259277 0.93157649]	[398.19354248 254.47050476 0.88662404]	[462.32473755 251.85093689 0.82817894]	[4.95638306e+02 8.11370178e+02 7.82195032e-01]	[5.05913391e+02 8.08708313e+02 7.85542369e-01]	[480.15536499 788.14373779 0.87757599]	[4.41819031e+02 8.03507812e+02 7.37611294e-01]	[4.23883667e+02 7.95791138e+02 7.09066212e-01]	[4.49498413e+02 7.75296143e+02 7.26916134e-01]
[436.58721924 272.43865967 0.89370579]	[439.12469482 318.52609253 0.94798446]	[380.12338257 321.24691772 0.87619883]	[354.54199219 416.04980469 0.86141485]	[333.99676514 503.25601196 0.90227497]	[495.66519165 313.47341919 0.83811831]	[523.93695068 393.07513428 0.86811197]	[541.94543457 475.08157349 0.88432711]	[441.89749146 500.82617188 0.76215053]	[400.72717285 503.36062622 0.75992996]	[418.76446533 641.89404297 0.81545866]	[441.81497192 767.68939209 0.873119 ]	[485.43209839 500.72109985 0.72507995]	[488.00201416 634.19616699 0.77123374]	[482.85775757 780.47125244 0.86000693]	[418.75302124 257.08279419 0.95850259]	[444.31988525 256.9463501 0.93827015]	[398.16213989 256.94332886 0.88761246]	[462.31808472 254.4216156 0.86190665]	[4.95660736e+02 8.13830994e+02 7.63962448e-01]	[5.05955444e+02 8.11134155e+02 7.60696232e-01]	[480.15731812 790.59234619 0.89127564]	[4.41741791e+02 8.06031799e+02 7.22813249e-01]	[4.23795746e+02 7.95867615e+02 6.94543660e-01]	[4.49456085e+02 7.75348999e+02 7.18855858e-01]
[436.54522705 274.90856934 0.90204203]	[439.12841797 318.62237549 0.94757968]	[380.11749268 323.78192139 0.86274153]	[354.50372314 418.58139038 0.87316769]	[333.92581177 503.33312988 0.88862699]	[495.67825317 315.92962646 0.85130048]	[523.98876953 398.04190063 0.87565684]	[544.3026123 477.70053101 0.90570486]	[441.89877319 503.36508179 0.76477712]	[400.71426392 505.91741943 0.74784839]	[418.78869629 644.45367432 0.8268165 ]	[441.85806274 767.65289307 0.87695181]	[485.4538269 500.83712769 0.73136413]	[487.92935181 639.34204102 0.78831488]	[482.82629395 785.53424072 0.87783766]	[418.70095825 257.17990112 0.93916321]	[441.89572144 257.0144043 0.94665122]	[398.13897705 256.98547363 0.86547822]	[462.28622437 254.39593506 0.86510175]	[4.98136810e+02 8.16379761e+02 7.42110074e-01]	[5.05914459e+02 8.11250610e+02 7.59564281e-01]	[477.73342896 790.6998291 0.89934039]	[4.39274078e+02 8.06035400e+02 7.14405775e-01]	[4.21343719e+02 7.95811218e+02 6.97645366e-01]	[4.51993988e+02 7.75286865e+02 7.27189898e-01]
[434.09487915 274.98861694 0.90471363]	[439.10461426 318.7048645 0.93688875]	[380.10211182 326.34014893 0.85656917]	[354.46420288 418.65707397 0.88416117]	[328.93453979 503.3923645 0.87222558]	[495.63479614 316.01800537 0.86168742]	[523.99633789 398.11816406 0.88534749]	[544.34869385 480.17785645 0.92594379]	[441.85171509 503.36123657 0.7730462 ]	[400.68331909 505.91812134 0.74926007]	[418.75881958 644.48712158 0.83627939]	[441.8576355 767.64306641 0.86684453]	[485.39251709 500.84103394 0.74585116]	[485.36923218 644.34887695 0.84044981]	[482.78341675 788.12939453 0.90000367]	[418.6809082 259.59390259 0.92322445]	[441.88021851 257.10604858 0.93741614]	[398.12155151 257.03259277 0.85738575]	[462.27877808 254.53311157 0.89533138]	[4.95594086e+02 8.18942688e+02 7.10532069e-01]	[5.03410126e+02 8.13743164e+02 7.56976366e-01]	[477.69494629 793.26641846 0.89422363]	[4.39285583e+02 8.06054321e+02 7.23564804e-01]	[4.21362671e+02 7.95837708e+02 6.96964979e-01]	[4.52020050e+02 7.75303040e+02 7.08405077e-01]
[434.0737915 275.05682373 0.90703011]	[439.06588745 318.74060059 0.92088395]	[377.73907471 328.86135864 0.85544783]	[354.46353149 418.69061279 0.8836987 ]	[328.87698364 503.41409302 0.87055558]	[493.10888672 316.05969238 0.86108768]	[523.98461914 398.13201904 0.88811857]	[544.36730957 480.17120361 0.92497724]	[441.83532715 503.44317627 0.76342863]	[400.6769104 505.98458862 0.73842204]	[418.69268799 644.4732666 0.84398556]	[441.85595703 770.08282471 0.83906353]	[485.3454895 503.31039429 0.74580681]	[482.92114258 644.39025879 0.85598725]	[482.79211426 788.21844482 0.88549531]	[418.65441895 259.68664551 0.90621853]	[441.8548584 257.17422485 0.92598152]	[398.10140991 257.14419556 0.84637082]	[462.25466919 256.94192505 0.89616185]	[4.95668243e+02 8.18921387e+02 6.57791197e-01]	[5.05899780e+02 8.11341003e+02 7.09925473e-01]	[477.68109131 795.79980469 0.8526907 ]	[4.39287994e+02 8.06025452e+02 7.31550932e-01]	[4.23802155e+02 7.95841858e+02 7.05854654e-01]	[4.52048126e+02 7.77901306e+02 6.67258680e-01]
[434.0743103 275.05743408 0.90715104]	[439.06698608 318.74041748 0.92114854]	[377.74002075 328.86358643 0.85540575]	[354.46115112 418.69750977 0.88319147]	[328.87640381 503.41558838 0.87050337]	[493.10968018 316.05841064 0.86093891]	[523.98779297 398.1428833 0.88785851]	[544.37005615 480.17965698 0.92449456]	[441.83358765 503.44418335 0.76347351]	[400.67550659 505.98934937 0.73726648]	[418.69573975 644.47540283 0.84337312]	[441.85473633 770.07995605 0.84076667]	[485.34109497 503.3102417 0.74606234]	[482.92288208 644.38427734 0.85493493]	[482.78717041 788.21264648 0.88662088]	[418.65457153 259.68731689 0.90636134]	[441.85525513 257.17480469 0.92599159]	[398.1015625 257.14389038 0.8467055 ]	[462.25534058 256.9425354 0.89645785]	[4.95656036e+02 8.18891846e+02 6.61950946e-01]	[5.05885315e+02 8.11326050e+02 7.16945589e-01]	[477.67990112 793.36419678 0.8514601 ]	[4.39286957e+02 8.06021057e+02 7.32825041e-01]	[4.23804199e+02 7.95839722e+02 7.08450437e-01]	[4.52046478e+02 7.77896057e+02 6.68858469e-01]
[434.01449585 277.58404541 0.89615947]	[439.05523682 323.77224731 0.88727534]	[377.72186279 333.97973633 0.8770256 ]	[354.52200317 421.16165161 0.89556205]	[328.85403442 505.91799927 0.84945381]	[493.06954956 318.62426758 0.86154491]	[526.40844727 400.66290283 0.87897325]	[544.4921875 480.35418701 0.91853285]	[441.76339722 503.44464111 0.76741606]	[400.65237427 505.96652222 0.73454684]	[418.61404419 644.54040527 0.8247326 ]	[441.8588562 767.6305542 0.85077393]	[482.88531494 503.34420776 0.75352436]	[482.77862549 644.4697876 0.86399376]	[482.72637939 793.34118652 0.8170498 ]	[418.61447144 267.27536011 0.88486362]	[441.83908081 262.21362305 0.88952351]	[395.59805298 259.71838379 0.81105709]	[462.2164917 257.18499756 0.85055971]	[5.00733826e+02 8.26553162e+02 6.22902751e-01]	[5.05945068e+02 8.16313721e+02 6.81256592e-01]	[4.75162018e+02 8.06066956e+02 8.05307806e-01]	[4.39249817e+02 8.06067688e+02 7.07794070e-01]	[4.21323639e+02 7.95833313e+02 6.92643464e-01]	[4.54570709e+02 7.75265503e+02 6.57185197e-01]
[431.55224609 280.18862915 0.86599272]	[439.07177734 328.92388916 0.88306212]	[377.71896362 336.51654053 0.89567047]	[354.5378418 421.23165894 0.90679252]	[328.84552002 505.98092651 0.84228623]	[493.10333252 318.73297119 0.85143888]	[526.4732666 400.84231567 0.87356079]	[544.54675293 482.76889038 0.90942174]	[441.79782104 508.53231812 0.75174528]	[400.67703247 513.59216309 0.71989751]	[418.63037109 647.12036133 0.81080955]	[441.84146118 767.65386963 0.84837407]	[482.92605591 505.96362305 0.7359677 ]	[482.81231689 649.55731201 0.84396178]	[480.3765564 798.43811035 0.83774781]	[418.60073853 272.43930054 0.92048305]	[441.81430054 269.8366394 0.89754081]	[395.64068604 269.82833862 0.79256302]	[462.19458008 259.71331787 0.84842581]	[5.03308014e+02 8.29205261e+02 7.55226612e-01]	[5.11073547e+02 8.23981079e+02 7.19777107e-01]	[472.5824585 808.61810303 0.85535848]	[4.39174805e+02 8.06078491e+02 6.88488007e-01]	[4.21285400e+02 7.95842529e+02 6.91134095e-01]	[4.52079010e+02 7.75299744e+02 6.48805976e-01]
[431.51119995 282.71133423 0.85166395]	[439.06390381 333.94302368 0.89912879]	[377.73428345 336.64468384 0.90762198]	[354.51486206 421.32095337 0.89032954]	[326.29266357 508.47079468 0.83123398]	[493.09735107 321.21615601 0.83452123]	[526.51544189 403.38369751 0.83923066]	[546.95031738 482.86798096 0.89121139]	[441.74926758 513.57293701 0.74928838]	[400.66677856 516.15026855 0.72293937]	[418.59838867 652.20526123 0.78361249]	[441.88830566 770.15722656 0.82241309]	[482.84539795 508.51538086 0.72944325]	[480.36334229 649.67138672 0.81829637]	[480.33865356 803.50146484 0.83558124]	[418.6027832 274.91262817 0.94440275]	[441.77685547 272.39089966 0.92249602]	[398.01675415 272.34744263 0.79822552]	[459.85635376 262.16351318 0.85156083]	[5.00713470e+02 8.29259216e+02 7.53373742e-01]	[5.05972931e+02 8.24080078e+02 7.58501887e-01]	[472.59506226 808.66674805 0.84249598]	[4.39139252e+02 8.08527832e+02 7.09664881e-01]	[4.21277100e+02 7.98353271e+02 6.96225405e-01]	[4.54610443e+02 7.80416321e+02 6.35430396e-01]
[431.46878052 285.24768066 0.84251851]	[439.08706665 334.0411377 0.91616607]	[380.09893799 339.09454346 0.91339779]	[354.44577026 423.81115723 0.86020643]	[323.75561523 511.01831055 0.82902831]	[493.10693359 323.74475098 0.8187688 ]	[528.99725342 405.92736816 0.82111168]	[546.97875977 485.41308594 0.86296731]	[441.77514648 518.72076416 0.75274831]	[400.7013855 521.24072266 0.73853236]	[418.61471558 659.8046875 0.77907532]	[441.84698486 767.69915771 0.82049263]	[482.86077881 516.21026611 0.72649413]	[480.29992676 659.82574463 0.78817356]	[480.27758789 806.12615967 0.84687454]	[418.59643555 275.00595093 0.96114862]	[441.74563599 274.87191772 0.95014048]	[398.03222656 272.45077515 0.81627977]	[459.81768799 264.7673645 0.85011685]	[5.00854034e+02 8.31845520e+02 7.00679362e-01]	[5.05989136e+02 8.29114380e+02 7.63709784e-01]	[470.02914429 811.16131592 0.81774634]	[4.39189087e+02 8.08542969e+02 7.38615811e-01]	[4.21309113e+02 7.98405945e+02 7.16144860e-01]	[4.54581573e+02 7.75320251e+02 6.05153978e-01]
[431.51141357 292.91558838 0.85416698]	[439.10128784 336.65240479 0.94010162]	[380.14868164 341.75820923 0.88641083]	[351.96807861 426.40518188 0.82918489]	[318.70697021 516.12127686 0.86046708]	[493.06585693 331.4798584 0.80969495]	[531.56018066 416.02694702 0.83212888]	[547.02355957 490.54937744 0.83184129]	[441.7588501 521.34051514 0.76515448]	[400.70095825 523.81671143 0.74520463]	[418.56173706 662.38494873 0.78597236]	[441.81845093 767.59375 0.84381962]	[482.82348633 521.29644775 0.73948747]	[480.15911865 662.35931396 0.77733576]	[480.18814087 808.69494629 0.83066881]	[418.5881958 277.56872559 0.952838 ]	[441.74383545 275.06884766 0.9724009 ]	[398.02438354 275.10797119 0.84367085]	[459.81512451 269.90188599 0.85138875]	[4.87975677e+02 8.34290222e+02 6.52447045e-01]	[5.00863953e+02 8.29271729e+02 7.70120442e-01]	[4.70031616e+02 8.11327209e+02 7.34191716e-01]	[4.39148682e+02 8.06121704e+02 7.27828503e-01]	[4.21300262e+02 7.95896423e+02 7.17904747e-01]	[4.54613739e+02 7.70262451e+02 6.34931266e-01]
[431.50830078 292.91564941 0.85410011]	[439.10180664 336.65325928 0.94041353]	[380.14892578 341.75802612 0.88624883]	[351.97399902 426.40933228 0.8292172 ]	[318.7130127 513.65808105 0.85963243]	[493.06918335 331.48370361 0.80999309]	[531.55834961 416.03390503 0.83444822]	[547.02520752 490.54031372 0.83185101]	[441.75408936 521.33850098 0.76480442]	[400.69665527 523.81402588 0.74462712]	[418.56332397 662.38238525 0.78311163]	[441.81069946 767.60949707 0.83733225]	[482.82092285 521.2946167 0.73854941]	[480.16033936 662.40270996 0.78004718]	[480.19290161 808.69934082 0.83187449]	[418.58734131 277.56842041 0.95271069]	[441.74203491 275.06939697 0.97252792]	[398.02374268 275.10443115 0.84304786]	[459.81402588 269.90219116 0.8521663 ]	[4.87983582e+02 8.34302490e+02 6.50494337e-01]	[5.00872833e+02 8.29278381e+02 7.69174099e-01]	[4.70029144e+02 8.11331177e+02 7.32402146e-01]	[4.39116760e+02 8.06127869e+02 7.20393777e-01]	[4.21282379e+02 7.98353333e+02 7.15762913e-01]	[4.54591583e+02 7.72696228e+02 6.26486301e-01]
[431.49359131 295.40335083 0.87389529]	[439.11471558 339.11938477 0.94361496]	[380.15768433 344.31576538 0.86931658]	[351.94192505 428.94613647 0.8246237 ]	[318.65139771 516.14447021 0.86551011]	[495.61602783 334.07489014 0.83371472]	[531.56091309 416.1239624 0.85298187]	[547.00018311 493.0401001 0.83508837]	[441.70870972 521.35003662 0.76575416]	[400.66241455 523.8359375 0.74698943]	[416.14700317 662.41394043 0.78450155]	[441.84280396 767.55279541 0.85684597]	[482.7769165 521.2890625 0.73944283]	[480.12026978 662.42358398 0.78431571]	[480.20159912 811.13861084 0.82258087]	[418.59765625 277.66699219 0.93685114]	[441.75933838 277.51412964 0.96310341]	[398.06924438 277.51266479 0.84916127]	[459.8493042 274.90335083 0.87029564]	[4.90540436e+02 8.34395386e+02 6.48208559e-01]	[5.03283875e+02 8.31683105e+02 7.78081954e-01]	[4.72532013e+02 8.13759827e+02 7.08718657e-01]	[4.39190155e+02 8.06092102e+02 7.47453511e-01]	[4.21341156e+02 7.95866272e+02 7.40729511e-01]	[4.54642212e+02 7.70194519e+02 6.51088119e-01]
[431.50646973 295.50332642 0.88895488]	[439.12658691 339.22015381 0.93870789]	[380.15036011 346.87698364 0.86170751]	[349.43225098 431.53149414 0.8226006 ]	[318.58480835 516.14837646 0.87011838]	[495.6541748 336.54666138 0.8559705 ]	[534.0871582 418.55975342 0.86929053]	[547.00177002 493.09216309 0.84188479]	[441.79367065 523.88232422 0.76073986]	[400.71585083 523.97576904 0.72975081]	[416.14273071 664.88330078 0.78005153]	[441.8286438 765.08917236 0.85093808]	[482.86056519 523.80578613 0.73852998]	[480.16677856 662.46081543 0.79528928]	[480.18276978 811.28613281 0.82140511]	[418.58425903 280.13317871 0.9087767 ]	[441.74710083 277.60076904 0.95459306]	[398.08609009 277.61801147 0.84070116]	[462.19689941 275.00268555 0.88766485]	[4.98216461e+02 8.36952087e+02 7.14382589e-01]	[5.03421265e+02 8.31764709e+02 8.11653674e-01]	[4.67475891e+02 8.18915344e+02 6.72092736e-01]	[4.39260498e+02 8.06022156e+02 7.41078138e-01]	[4.23788269e+02 7.95794983e+02 7.36053944e-01]	[4.54622467e+02 7.67685669e+02 6.43153489e-01]
[431.5135498 295.6133728 0.89500463]	[439.12677002 341.70388794 0.92527711]	[380.1607666 349.45617676 0.86229903]	[346.90005493 436.54278564 0.8330853 ]	[318.53259277 513.64422607 0.87019461]	[495.63552856 336.66833496 0.86388111]	[534.15307617 418.73049927 0.89303744]	[547.02148438 495.63787842 0.85256386]	[441.72171021 523.95251465 0.77008063]	[400.64675903 526.46325684 0.72802591]	[416.06744385 665.01733398 0.78650492]	[441.80688477 764.97509766 0.85380977]	[482.7979126 523.85253906 0.75202745]	[480.12503052 665.04943848 0.80767095]	[4.80143158e+02 8.18878479e+02 7.85217822e-01]	[418.59301758 282.69207764 0.8922888 ]	[441.75497437 277.72360229 0.92894906]	[398.12594604 280.15716553 0.80799222]	[462.20700073 277.48031616 0.89991432]	[4.93124390e+02 8.44535522e+02 6.82796597e-01]	[5.03275543e+02 8.34310425e+02 8.01062465e-01]	[4.69957947e+02 8.29064026e+02 6.78043246e-01]	[4.39263916e+02 8.06090820e+02 7.66053200e-01]	[4.23781311e+02 7.95857666e+02 7.38737702e-01]	[4.54621918e+02 7.67544800e+02 6.67233884e-01]
[431.54702759 298.09573364 0.896676 ]	[439.1131897 344.32220459 0.89369786]	[377.75344849 354.53201294 0.88021469]	[346.85153198 436.68545532 0.85177928]	[316.1390686 518.66467285 0.88282692]	[495.63168335 339.15838623 0.86130226]	[536.65582275 421.20910645 0.87812006]	[547.02160645 495.69985962 0.86126614]	[441.67700195 526.51757812 0.7578336 ]	[398.26052856 529.06018066 0.71830487]	[416.06924438 665.06335449 0.79347491]	[441.76681519 764.95233154 0.85606819]	[482.76321411 526.43078613 0.73940814]	[480.13293457 667.49267578 0.80437326]	[4.80107483e+02 8.21486633e+02 7.68533111e-01]	[418.61154175 287.79922485 0.88700718]	[441.81765747 282.68096924 0.89713812]	[398.0642395 282.70114136 0.79265553]	[462.25396729 277.6545105 0.8697626 ]	[4.95654541e+02 8.47191467e+02 6.92298353e-01]	[5.03299744e+02 8.36928162e+02 7.74547935e-01]	[4.67437561e+02 8.29103333e+02 6.63785279e-01]	[4.39291534e+02 8.06121460e+02 7.84704030e-01]	[4.23802765e+02 7.95904968e+02 7.32399046e-01]	[4.54552399e+02 7.67537048e+02 6.55638814e-01]
[431.54403687 300.68847656 0.86676788]	[439.12634277 349.43270874 0.89262497]	[380.14312744 357.08004761 0.89870781]	[346.84515381 439.17642212 0.87658882]	[316.08474731 518.77478027 0.89389569]	[495.64556885 339.24551392 0.85542595]	[536.70135498 421.32296753 0.86351025]	[547.03649902 498.25332642 0.8811217 ]	[441.66162109 531.57208252 0.74933147]	[398.24615479 534.14477539 0.71616167]	[416.07876587 667.50482178 0.7894792 ]	[441.75216675 762.49481201 0.84812921]	[482.73068237 529.00750732 0.72788262]	[480.14199829 670.0894165 0.78601241]	[4.77696655e+02 8.26593445e+02 7.85263419e-01]	[418.61489868 292.91500854 0.91464072]	[441.81945801 287.86245728 0.89158612]	[398.07180786 287.79702759 0.79602885]	[462.24911499 280.10775757 0.85623908]	[4.95595428e+02 8.49772034e+02 7.16149807e-01]	[5.03258331e+02 8.44596619e+02 7.91716814e-01]	[4.64930420e+02 8.29268860e+02 6.74448609e-01]	[4.41707550e+02 8.06062317e+02 7.87459910e-01]	[4.23850433e+02 7.95861816e+02 7.36066103e-01]	[4.52082275e+02 7.67488586e+02 6.38644338e-01]
[434.03027344 300.77557373 0.86183327]	[439.15002441 352.02178955 0.90505958]	[380.17593384 357.14111328 0.90142226]	[344.35153198 439.29318237 0.88727707]	[316.04534912 521.39050293 0.91198456]	[495.69216919 341.74749756 0.83649147]	[539.17480469 423.81921387 0.85616219]	[547.06872559 500.66314697 0.88055366]	[441.70562744 534.16802979 0.74745685]	[400.63644409 536.73950195 0.71517944]	[416.09185791 667.63122559 0.76902783]	[441.73623657 762.4765625 0.85144204]	[482.77261353 531.57958984 0.72151357]	[477.74078369 672.66003418 0.75973749]	[4.75129181e+02 8.29190308e+02 7.82454371e-01]	[418.65240479 293.02236938 0.93891668]	[441.85110474 290.42071533 0.90081024]	[398.16323853 290.37567139 0.79292166]	[462.28915405 280.20529175 0.84142613]	[4.95665863e+02 8.52413330e+02 6.88320458e-01]	[5.03259552e+02 8.49699097e+02 7.81859279e-01]	[4.62381317e+02 8.34357300e+02 6.72069848e-01]	[4.41690887e+02 8.06054993e+02 7.58703232e-01]	[4.23852417e+02 7.95883118e+02 7.16306210e-01]	[4.52015350e+02 7.65078369e+02 6.41355813e-01]
[434.01446533 303.26351929 0.85094219]	[439.20413208 354.58062744 0.93575716]	[380.21429443 359.5869751 0.90462285]	[344.30487061 441.73071289 0.88793916]	[316.02828979 523.84515381 0.90978819]	[498.16036987 344.34280396 0.82028455]	[539.23547363 428.90542603 0.84410626]	[549.50512695 500.75836182 0.88827264]	[441.71502686 536.68078613 0.74910671]	[400.63061523 539.22338867 0.7220704 ]	[416.11141968 667.58172607 0.75210613]	[441.7383728 762.48175049 0.83799952]	[482.77890015 534.10620117 0.71495515]	[477.62490845 677.83203125 0.7312181 ]	[4.72610413e+02 8.31698975e+02 7.74189472e-01]	[418.66723633 295.45706177 0.956191 ]	[441.82849121 292.94119263 0.92797101]	[398.21066284 292.93167114 0.81305885]	[462.26959229 285.27096558 0.83915275]	[4.93074768e+02 8.54827759e+02 6.58785820e-01]	[5.00864807e+02 8.49775757e+02 7.63257027e-01]	[4.62377625e+02 8.41966675e+02 6.51015103e-01]	[4.39274902e+02 8.08534973e+02 7.31306314e-01]	[4.23803711e+02 7.98417664e+02 6.89605474e-01]	[4.52013977e+02 7.65066650e+02 6.00378573e-01]
[434.02197266 305.76559448 0.84697056]	[439.2505188 357.02996826 0.95255411]	[380.25469971 359.63943481 0.90306419]	[344.3302002 441.73117065 0.8874132 ]	[316.03948975 523.82647705 0.91032594]	[498.18988037 349.44274902 0.82152754]	[539.26135254 431.53890991 0.85274255]	[549.5189209 500.83847046 0.8931675 ]	[441.69232178 539.28302002 0.76313782]	[400.64050293 541.77404785 0.73392224]	[418.56881714 675.25073242 0.71542042]	[441.75180054 762.51275635 0.81502295]	[482.74536133 539.19689941 0.71911448]	[477.60662842 682.9609375 0.74709356]	[4.70049927e+02 8.34330017e+02 7.52120018e-01]	[418.6852417 295.52105713 0.9677304 ]	[441.82434082 292.99014282 0.93183589]	[398.2684021 293.01644897 0.81336123]	[462.31732178 285.26113892 0.84130859]	[4.95668701e+02 8.59931152e+02 6.34751201e-01]	[5.03258636e+02 8.52295410e+02 7.57619381e-01]	[4.62284973e+02 8.49641785e+02 6.61042333e-01]	[4.39151154e+02 8.08662415e+02 6.54794753e-01]	[4.21330383e+02 8.00989929e+02 6.31822109e-01]	[4.52027191e+02 7.65025391e+02 5.59068084e-01]
[434.059021 305.79989624 0.85113132]	[439.2895813 357.0730896 0.95551562]	[380.28570557 359.68951416 0.89750624]	[344.33987427 441.77572632 0.87983412]	[316.03530884 523.90472412 0.90346271]	[498.21609497 351.98147583 0.83025473]	[539.28240967 434.04049683 0.85953605]	[549.54705811 503.24993896 0.88575631]	[441.70736694 541.80615234 0.7851094 ]	[400.63623047 541.86694336 0.74886978]	[418.63891602 680.40228271 0.72386557]	[441.75939941 765.03625488 0.82311988]	[482.78936768 541.76434326 0.74738038]	[477.60705566 685.54724121 0.76005262]	[4.72515991e+02 8.44582092e+02 7.36819267e-01]	[418.71438599 295.55752563 0.9732486 ]	[441.8755188 295.4107666 0.9333567]	[400.63342285 295.47686768 0.84455419]	[462.35220337 290.40576172 0.84993708]	[4.98193695e+02 8.67637573e+02 5.85438669e-01]	[5.03261932e+02 8.57367615e+02 6.63867116e-01]	[4.62334930e+02 8.52259644e+02 6.43410027e-01]	[4.39124390e+02 8.08616577e+02 6.90954685e-01]	[4.21346008e+02 8.00967468e+02 6.75893128e-01]	[4.52031006e+02 7.67517578e+02 5.72778821e-01]
[436.54815674 308.34780884 0.85476625]	[439.30960083 357.13034058 0.95414174]	[380.32873535 359.76605225 0.88198239]	[344.34597778 441.87597656 0.86596113]	[316.10925293 523.88195801 0.91539365]	[498.21942139 354.45904541 0.83602393]	[539.29663086 436.54492188 0.86996055]	[549.54748535 503.35479736 0.87719727]	[441.70715332 541.78704834 0.76882374]	[400.63485718 541.84509277 0.73646009]	[418.65249634 682.89813232 0.72543669]	[441.76861572 767.50610352 0.82561088]	[482.76699829 541.73504639 0.72920668]	[475.15026855 688.05645752 0.74621111]	[4.70029602e+02 8.49801453e+02 7.62801290e-01]	[418.73999023 295.61618042 0.9706791 ]	[444.30776978 295.45205688 0.9241876 ]	[400.62481689 295.51422119 0.8532759 ]	[462.41824341 292.90237427 0.84461915]	[4.82868256e+02 8.70232849e+02 4.02036905e-01]	[4.98199127e+02 8.67636963e+02 4.80777323e-01]	[4.62334259e+02 8.57430725e+02 5.78448892e-01]	[4.36657166e+02 8.08604492e+02 6.84311867e-01]	[4.21334320e+02 8.00987671e+02 6.81423843e-01]	[4.52012817e+02 7.67641235e+02 5.47206819e-01]
[436.58456421 310.88510132 0.86286891]	[439.33209229 359.58932495 0.95183766]	[382.71914673 362.2472229 0.86604762]	[346.82580566 444.33602905 0.8576895 ]	[316.14440918 523.86505127 0.91839957]	[498.25357056 356.97906494 0.85999799]	[541.69348145 439.06478882 0.89998341]	[549.5435791 505.97875977 0.84432757]	[441.74316406 541.8538208 0.76709354]	[400.66494751 541.91192627 0.73545814]	[418.63909912 682.96881104 0.72594643]	[441.77520752 767.49371338 0.82019436]	[482.7958374 541.80230713 0.73285258]	[475.16821289 688.13269043 0.73937947]	[4.69999847e+02 8.52203674e+02 7.03806937e-01]	[418.75860596 297.98175049 0.9669475 ]	[444.35586548 295.51229858 0.92823374]	[400.65414429 295.59576416 0.86285323]	[464.81863403 293.01199341 0.8552196 ]	[4.67471588e+02 8.70302124e+02 3.71823847e-01]	[4.82928101e+02 8.70256897e+02 4.49539423e-01]	[4.64835602e+02 8.57450623e+02 5.16116738e-01]	[4.36584412e+02 8.06136169e+02 7.17468977e-01]	[4.21302734e+02 7.98417297e+02 7.24426329e-01]	[4.52025604e+02 7.67640259e+02 5.28170526e-01]
[436.66976929 313.54986572 0.90629297]	[441.75430298 359.81304932 0.9375456 ]	[382.76443481 364.87182617 0.83452499]	[349.41949463 446.90927124 0.83311522]	[318.59692383 529.02752686 0.87530118]	[500.75775146 357.21725464 0.89700222]	[541.77520752 439.30218506 0.94148898]	[549.5836792 516.14050293 0.83470726]	[441.756073 546.95275879 0.75605386]	[400.64147949 547.00524902 0.71082264]	[418.62298584 685.52423096 0.71112335]	[441.72744751 767.48040771 0.83195531]	[482.8196106 544.47290039 0.73580611]	[475.13098145 693.22174072 0.69719827]	[4.72569672e+02 8.62554382e+02 6.16594911e-01]	[421.18756104 298.19985962 0.95160955]	[444.42755127 298.0447998 0.9144547 ]	[400.7616272 298.23849487 0.85396826]	[464.87243652 295.62768555 0.88341606]	[4.64925171e+02 9.08698914e+02 4.31999445e-01]	[4.80345703e+02 9.01046265e+02 4.66878265e-01]	[4.67440002e+02 8.70244263e+02 4.33299810e-01]	[4.34042297e+02 8.08539368e+02 7.36952126e-01]	[4.21232697e+02 7.98380859e+02 7.48890340e-01]	[4.49446747e+02 7.67595886e+02 5.26175499e-01]
[436.66534424 313.546875 0.90518767]	[441.75323486 359.81192017 0.93845177]	[382.76071167 364.86599731 0.83553684]	[349.42803955 446.90432739 0.83401632]	[318.59667969 529.02624512 0.87534475]	[500.75817871 357.21759033 0.89716512]	[541.77026367 439.3031311 0.94118541]	[549.58117676 516.13977051 0.8348521 ]	[441.75387573 546.95068359 0.75644791]	[400.63839722 547.00372314 0.71098524]	[418.62838745 685.54083252 0.71009362]	[441.73446655 767.48535156 0.83202559]	[482.81793213 544.46942139 0.73625159]	[475.12921143 693.22808838 0.69706911]	[4.72601227e+02 8.65073608e+02 6.27107143e-01]	[421.18267822 298.20025635 0.95111722]	[444.42504883 298.04196167 0.91525739]	[400.77316284 298.25704956 0.84741288]	[464.87442017 295.63812256 0.88405669]	[4.64932159e+02 9.08743774e+02 4.50858355e-01]	[4.82742676e+02 9.03572998e+02 4.82742548e-01]	[4.67482788e+02 8.70271362e+02 4.38629508e-01]	[4.34053101e+02 8.08547119e+02 7.37743556e-01]	[4.21235962e+02 7.98385132e+02 7.47534275e-01]	[4.49461700e+02 7.67595581e+02 5.26535809e-01]
[439.06900024 316.0352478 0.92278397]	[441.82235718 362.28686523 0.91227216]	[382.80722046 369.90066528 0.82143223]	[351.92434692 449.49679565 0.8280198 ]	[318.65960693 536.64111328 0.86239421]	[500.84457397 359.69256592 0.89830494]	[541.82971191 441.83825684 0.9388088 ]	[552.07873535 518.76080322 0.85787576]	[441.75921631 547.03729248 0.75513542]	[400.64523315 549.52130127 0.71104217]	[418.65686035 687.9934082 0.70519686]	[441.70535278 765.06640625 0.8265537 ]	[482.81692505 546.98937988 0.73674297]	[4.75130798e+02 6.98310974e+02 6.90794885e-01]	[4.72554596e+02 8.65074829e+02 6.19954705e-01]	[421.23934937 300.66015625 0.92378473]	[446.90518188 298.17550659 0.88662547]	[400.79873657 298.23184204 0.84287316]	[464.95907593 297.99758911 0.87244868]	[4.67453278e+02 9.08685913e+02 4.19123024e-01]	[4.82742767e+02 9.01005493e+02 4.66285706e-01]	[4.67447754e+02 8.72755066e+02 4.52103496e-01]	[4.31552887e+02 8.08552063e+02 7.32650757e-01]	[4.21217133e+02 7.98381287e+02 7.47363687e-01]	[4.46965729e+02 7.67543579e+02 5.23386896e-01]
[439.08706665 316.13250732 0.93590391]	[441.83334351 364.84088135 0.8913582 ]	[382.8477478 372.50372314 0.82675111]	[351.96560669 457.11160278 0.8401314 ]	[318.71487427 539.29418945 0.87965757]	[500.86172485 359.79071045 0.88907039]	[541.82800293 444.42324829 0.90444899]	[554.61413574 521.38330078 0.87006682]	[441.78555298 552.13214111 0.74554098]	[400.66552734 554.63244629 0.70734358]	[4.18690155e+02 6.90655823e+02 6.84982121e-01]	[441.73788452 767.51416016 0.82421005]	[482.84848022 552.09057617 0.71299714]	[475.12713623 703.50878906 0.71400201]	[4.72552917e+02 8.67688660e+02 6.33932471e-01]	[421.25714111 303.19204712 0.90719694]	[446.92300415 298.25637817 0.87098467]	[400.85177612 300.71224976 0.81849051]	[467.4168396 295.6473999 0.86386096]	[4.70006531e+02 9.08620667e+02 4.23652172e-01]	[4.82741302e+02 8.98482666e+02 4.87578690e-01]	[4.67477936e+02 8.75385132e+02 4.70405996e-01]	[4.31532776e+02 8.08641052e+02 7.31392980e-01]	[4.21229675e+02 8.00946045e+02 7.34637201e-01]	[4.49438660e+02 7.67557800e+02 5.07012546e-01]
[439.09002686 318.52856445 0.95055294]	[441.87084961 372.48184204 0.88523793]	[382.85620117 377.49261475 0.84588671]	[354.50140381 457.18185425 0.87068594]	[321.21871948 541.81622314 0.87962854]	[503.27520752 362.32992554 0.86716419]	[541.85491943 446.95861816 0.89785784]	[557.1895752 523.87591553 0.87437505]	[441.83810425 559.79290771 0.74412227]	[400.73153687 559.81872559 0.71045911]	[4.18670013e+02 7.00840088e+02 6.96522176e-01]	[441.76794434 767.4954834 0.81354755]	[482.91064453 559.80438232 0.71724802]	[475.11727905 706.05133057 0.73623151]	[4.72521820e+02 8.70262512e+02 6.93890572e-01]	[421.24383545 305.81716919 0.9029693 ]	[446.90371704 300.7013855 0.86750787]	[403.28518677 308.36120605 0.76799029]	[467.39544678 298.1026001 0.85996926]	[4.75124359e+02 9.06094116e+02 4.66053158e-01]	[4.82878082e+02 8.95957458e+02 5.39416015e-01]	[4.64935150e+02 8.77947815e+02 5.24727106e-01]	[4.31552155e+02 8.08685364e+02 7.22582042e-01]	[4.21252106e+02 8.00975525e+02 7.20134974e-01]	[4.49475311e+02 7.65018860e+02 4.96240348e-01]
[439.10028076 318.62939453 0.9505505 ]	[441.89294434 375.0696106 0.90162826]	[385.29708862 377.64208984 0.85807049]	[354.59109497 459.72491455 0.90953565]	[323.77853394 541.92144775 0.86773044]	[503.29623413 367.37179565 0.84503132]	[541.87811279 449.52511597 0.8897357 ]	[557.24572754 526.45587158 0.85953879]	[441.80163574 562.27069092 0.7463783 ]	[400.71362305 562.29156494 0.7129463 ]	[418.70291138 705.97192383 0.71922022]	[441.7477417 762.50817871 0.7996524 ]	[482.85525513 562.26306152 0.7160902 ]	[475.0869751 708.61297607 0.72001636]	[4.70018311e+02 8.70279846e+02 7.14842737e-01]	[421.2484436 310.87689209 0.9100762 ]	[446.9090271 303.26394653 0.85606682]	[403.26620483 313.43191528 0.79969531]	[467.45220947 298.24310303 0.82918179]	[4.80185974e+02 8.98435608e+02 5.25311232e-01]	[4.87930328e+02 8.93340393e+02 5.74432790e-01]	[4.62403290e+02 8.77963074e+02 5.82567513e-01]	[4.34060852e+02 8.08689758e+02 7.30365813e-01]	[4.21262665e+02 8.00968689e+02 7.22253859e-01]	[4.46971680e+02 7.57377441e+02 5.35229325e-01]
[439.10028076 318.62966919 0.95051187]	[441.89306641 375.07009888 0.90170038]	[385.29647827 377.64208984 0.85825175]	[354.59259033 459.72433472 0.90959883]	[323.77960205 541.92108154 0.86752492]	[503.29650879 367.37380981 0.8449446 ]	[541.87823486 449.52423096 0.88925612]	[557.2489624 526.45697021 0.85933369]	[441.80010986 559.82971191 0.74525779]	[400.71414185 562.27722168 0.71203816]	[418.70068359 705.94445801 0.7117821 ]	[441.74301147 762.51068115 0.80213642]	[482.85061646 559.82623291 0.71500611]	[475.08673096 708.58148193 0.72326952]	[4.70022217e+02 8.70281433e+02 7.14580536e-01]	[421.24868774 310.87704468 0.91003907]	[446.90899658 303.26507568 0.85601759]	[403.2671814 313.4309082 0.79907036]	[467.45245361 298.24346924 0.82919657]	[4.80193420e+02 8.98427673e+02 5.27793348e-01]	[4.87945557e+02 8.93330933e+02 5.75416088e-01]	[4.62401337e+02 8.77966492e+02 5.83231449e-01]	[4.34054749e+02 8.08688904e+02 7.33704448e-01]	[4.21257324e+02 8.00964600e+02 7.26476133e-01]	[4.46967010e+02 7.57386597e+02 5.36534488e-01]
[439.15530396 321.14678955 0.93499273]	[444.32040405 377.53933716 0.90603781]	[385.37353516 380.11029053 0.85346943]	[357.00637817 462.24084473 0.92495096]	[326.33343506 544.4574585 0.85708481]	[503.33197021 372.45529175 0.84479523]	[541.90991211 454.58218384 0.89523321]	[559.74871826 529.01446533 0.85329312]	[441.87384033 562.35565186 0.74936175]	[400.76702881 562.37744141 0.72295415]	[418.61260986 703.4821167 0.70578778]	[441.73974609 762.47058105 0.80862081]	[482.94107056 562.35540771 0.72589725]	[475.14233398 711.16796875 0.71593469]	[4.69971588e+02 8.72848816e+02 7.04098463e-01]	[421.30511475 313.45974731 0.93227822]	[449.44845581 310.86340332 0.85266149]	[403.29870605 315.94976807 0.82126868]	[470.00674438 303.2454834 0.79751968]	[4.77622406e+02 9.01034058e+02 5.21009386e-01]	[4.82932190e+02 8.95903992e+02 5.98232985e-01]	[4.62399323e+02 8.85665405e+02 6.00201011e-01]	[4.34078369e+02 8.08623230e+02 7.35092402e-01]	[4.21307953e+02 7.98438599e+02 7.23475933e-01]	[4.46952454e+02 7.57345093e+02 5.44116020e-01]
[439.2305603 323.79418945 0.89910215]	[444.39224243 380.11791992 0.90515798]	[387.92926025 380.33068848 0.83703911]	[357.00970459 464.94610596 0.88165396]	[331.41604614 554.61340332 0.81916893]	[503.41384888 377.53720093 0.86461782]	[544.3605957 459.62960815 0.90036869]	[562.31939697 539.27044678 0.89738226]	[441.91522217 564.94482422 0.7578699 ]	[400.76199341 564.95330811 0.73751134]	[418.61679077 706.06555176 0.74620897]	[441.6734314 757.3807373 0.83233565]	[485.4019165 564.94708252 0.73337173]	[477.74188232 716.31488037 0.71681732]	[4.70018127e+02 8.70279602e+02 7.62154043e-01]	[421.39944458 316.00808716 0.9410367 ]	[451.99938965 313.521698 0.87221974]	[405.85812378 316.14590454 0.81589711]	[472.5944519 313.4487915 0.81666803]	[4.77723816e+02 9.00991333e+02 6.47653520e-01]	[4.87974213e+02 8.95837158e+02 7.04192817e-01]	[4.62409546e+02 8.75379517e+02 6.99009478e-01]	[4.36616150e+02 8.08572388e+02 7.42877543e-01]	[4.21323730e+02 7.98382629e+02 7.22992361e-01]	[4.44422546e+02 7.52263367e+02 6.53126061e-01]
[439.26611328 326.37442017 0.89363676]	[444.44198608 380.15795898 0.90069538]	[387.94299316 382.73117065 0.83175629]	[356.97302246 467.44998169 0.86347634]	[331.49740601 554.65588379 0.83061755]	[503.44607544 377.59030151 0.87092233]	[544.35375977 459.66357422 0.90237069]	[562.3560791 539.31604004 0.90792418]	[444.3548584 564.97698975 0.74590421]	[400.81118774 564.96789551 0.7308802 ]	[418.57684326 706.01123047 0.75811589]	[441.7052002 762.51885986 0.84848487]	[485.49356079 564.98083496 0.71586758]	[480.13763428 718.82080078 0.72995722]	[4.72549652e+02 8.70214233e+02 7.48631775e-01]	[423.79666138 316.09616089 0.94193769]	[452.04837036 315.95407104 0.88337326]	[405.90216064 318.54098511 0.81093961]	[475.08615112 313.50396729 0.83471835]	[4.75165649e+02 8.98455505e+02 6.67763293e-01]	[4.87921387e+02 8.93428284e+02 7.21792340e-01]	[4.64907043e+02 8.75341614e+02 6.71278358e-01]	[4.36657227e+02 8.08668152e+02 7.49000907e-01]	[4.21332458e+02 8.00960938e+02 7.19726205e-01]	[4.46933533e+02 7.57350037e+02 6.23065650e-01]
[439.28231812 328.87127686 0.89524841]	[446.90698242 380.15267944 0.89610881]	[390.44430542 382.72769165 0.829485 ]	[356.96463013 467.5043335 0.85341984]	[333.99459839 557.17736816 0.84050977]	[503.49304199 377.5838623 0.86801642]	[544.39239502 459.66992188 0.90584862]	[562.37072754 539.30963135 0.91273165]	[444.39422607 564.98913574 0.73848957]	[400.85757446 564.98498535 0.72048324]	[418.6015625 706.00714111 0.75241166]	[441.70230103 762.45837402 0.84302735]	[487.95620728 564.99261475 0.71048188]	[480.17684937 716.2925415 0.73571807]	[4.72592529e+02 8.67706482e+02 7.40539491e-01]	[423.81100464 316.11734009 0.94056559]	[452.08609009 315.97412109 0.88805723]	[405.93411255 318.56289673 0.80166805]	[475.13250732 313.50888062 0.83934969]	[4.75080811e+02 8.98485596e+02 6.74106121e-01]	[4.85454803e+02 8.93454834e+02 7.34018207e-01]	[4.64943329e+02 8.72855713e+02 6.66952431e-01]	[4.39101685e+02 8.08702393e+02 7.60918260e-01]	[4.23799896e+02 8.03470520e+02 7.10345805e-01]	[4.46906403e+02 7.54808044e+02 6.31043196e-01]
[439.30728149 328.85900879 0.89319521]	[446.925354 380.17410278 0.89223623]	[390.48358154 382.75073242 0.82901263]	[356.97167969 470.01211548 0.8554951 ]	[336.44577026 557.20910645 0.84984547]	[505.90563965 377.59591675 0.86731672]	[546.92419434 459.73959351 0.89112598]	[562.42651367 541.75866699 0.92612529]	[444.39422607 564.94952393 0.74402291]	[403.25024414 564.92547607 0.72129303]	[418.59793091 705.97967529 0.74681067]	[441.68725586 759.95544434 0.83942765]	[487.94729614 564.96466064 0.71512228]	[480.25769043 718.83117676 0.74437511]	[4.75101135e+02 8.67669250e+02 7.25516677e-01]	[423.83187866 316.11697388 0.93776977]	[454.55160522 315.95565796 0.88635802]	[408.38769531 318.55563354 0.80348027]	[475.17126465 313.42010498 0.82729042]	[4.72597565e+02 8.98410278e+02 6.75476372e-01]	[4.85487915e+02 8.93409302e+02 7.30624974e-01]	[4.67439758e+02 8.72842346e+02 6.33122206e-01]	[4.39099854e+02 8.08660583e+02 7.46484220e-01]	[4.21348938e+02 8.00939575e+02 7.02760816e-01]	[4.46911774e+02 7.54773315e+02 6.41053855e-01]
[441.68167114 328.85372925 0.89147228]	[446.93716431 380.20077515 0.89066851]	[390.50665283 382.79522705 0.82489246]	[356.98455811 472.59692383 0.86119741]	[336.50863647 557.22692871 0.86359847]	[505.92880249 377.61102295 0.86962211]	[546.96203613 459.67492676 0.88527691]	[564.85498047 541.69195557 0.9125936 ]	[444.42407227 564.91571045 0.73915416]	[403.27938843 564.89538574 0.7182489 ]	[418.60195923 705.95703125 0.74797654]	[441.68673706 759.95837402 0.83655059]	[487.97192383 564.92456055 0.71516788]	[480.31140137 716.30725098 0.74573666]	[4.75131897e+02 8.67687622e+02 7.15565085e-01]	[423.88186646 316.12167358 0.9307493 ]	[454.60354614 315.94845581 0.89103758]	[408.42651367 318.55895996 0.81163669]	[477.6138916 313.39956665 0.8305124 ]	[4.75102631e+02 8.95967651e+02 6.74967408e-01]	[4.87972839e+02 8.93395264e+02 7.26997793e-01]	[4.67459930e+02 8.72886658e+02 6.14424348e-01]	[4.36692108e+02 8.08649048e+02 7.30336368e-01]	[4.21341644e+02 8.00925232e+02 6.92514598e-01]	[4.46914978e+02 7.54775940e+02 6.39973462e-01]
[441.6741333 328.84750366 0.89132106]	[446.94842529 380.1918335 0.89016181]	[392.97619629 382.76635742 0.82936573]	[356.98535156 472.59243774 0.86157948]	[336.50558472 557.22363281 0.86287612]	[505.92929077 377.61077881 0.86940658]	[546.95947266 459.67260742 0.88559073]	[564.85638428 541.69390869 0.91255862]	[444.42453003 564.92071533 0.73828697]	[403.2767334 564.90002441 0.71809047]	[418.61087036 705.9833374 0.74801493]	[441.69754028 759.90649414 0.83595657]	[487.97528076 564.92901611 0.71430331]	[480.32110596 716.32592773 0.74285245]	[4.75135559e+02 8.67684570e+02 7.16811538e-01]	[423.87515259 316.1151123 0.93176144]	[454.59793091 315.94699097 0.89029229]	[408.41925049 318.54992676 0.80820394]	[477.61532593 313.4019165 0.83087587]	[4.75109467e+02 8.95968506e+02 6.77150369e-01]	[4.87985535e+02 8.93395020e+02 7.27540374e-01]	[4.67460449e+02 8.72886353e+02 6.13195837e-01]	[4.36678406e+02 8.08658997e+02 7.26875901e-01]	[4.21334290e+02 8.00925171e+02 6.89642429e-01]	[4.46920654e+02 7.52295776e+02 6.43756151e-01]
[441.70458984 328.86386108 0.88992226]	[449.43103027 380.1986084 0.88585216]	[393.01138306 382.77081299 0.83065838]	[357.02368164 475.14489746 0.88111442]	[336.57958984 554.70220947 0.86337352]	[505.95550537 377.62692261 0.86702961]	[547.03375244 459.65985107 0.8816576 ]	[564.93408203 541.74316406 0.9211123 ]	[444.42288208 564.94439697 0.73151088]	[403.26428223 564.91381836 0.71615189]	[418.58798218 705.99298096 0.7566846 ]	[441.68197632 759.91394043 0.83903897]	[488.00045776 564.9786377 0.70423138]	[480.32287598 718.83032227 0.74029922]	[4.75113007e+02 8.70132080e+02 7.18181133e-01]	[423.91830444 316.10479736 0.92206407]	[457.06567383 315.95501709 0.89779067]	[408.42562866 316.14273071 0.80128026]	[477.65390015 313.40838623 0.8349815 ]	[4.75164825e+02 8.95977234e+02 6.75825000e-01]	[4.88007629e+02 8.93402893e+02 7.26862371e-01]	[4.67414978e+02 8.75333862e+02 6.14318252e-01]	[4.36653534e+02 8.08653259e+02 7.32673526e-01]	[4.21301849e+02 7.98447998e+02 7.00263858e-01]	[4.46907349e+02 7.54738708e+02 6.51038468e-01]
[441.70394897 328.86026001 0.89010763]	[449.42825317 380.19519043 0.88674086]	[393.01199341 382.76513672 0.83175647]	[357.02954102 475.09997559 0.8787328 ]	[336.57940674 554.68884277 0.86337185]	[505.95269775 377.62390137 0.86714506]	[547.0534668 459.64434814 0.87605584]	[564.93554688 541.73638916 0.91976976]	[444.41717529 564.93603516 0.73381245]	[403.25802612 564.90734863 0.71841365]	[418.56729126 706.00518799 0.76494741]	[441.69433594 759.90344238 0.83941889]	[487.99813843 564.97296143 0.70523125]	[480.3359375 716.32189941 0.73834491]	[4.75125793e+02 8.67700012e+02 7.20131695e-01]	[423.91711426 316.10412598 0.92231822]	[457.06488037 315.95336914 0.89737588]	[408.42596436 316.1449585 0.80101115]	[477.65563965 313.40615845 0.83511722]	[4.75167297e+02 8.95957642e+02 6.78327680e-01]	[4.88017883e+02 8.93385254e+02 7.26760685e-01]	[4.67418030e+02 8.75314453e+02 6.14599586e-01]	[4.36619568e+02 8.08661682e+02 7.21378326e-01]	[4.21279633e+02 7.98442566e+02 6.95916414e-01]	[4.46922058e+02 7.52297180e+02 6.46637499e-01]
[441.73440552 328.90811157 0.89160615]	[449.45214844 380.17749023 0.88720256]	[393.03512573 382.740448 0.83489227]	[357.06222534 475.14642334 0.88650566]	[336.62161255 559.6965332 0.87144691]	[505.97952271 377.61569214 0.86239541]	[549.51245117 459.68374634 0.87111938]	[565.01190186 541.74536133 0.91741431]	[444.42852783 564.9395752 0.73102713]	[403.2718811 564.91925049 0.71363395]	[418.57592773 706.03442383 0.75962961]	[441.70568848 757.3604126 0.8384164 ]	[488.00292969 564.96685791 0.70331383]	[480.34707642 718.82617188 0.74221778]	[4.75122620e+02 8.70154297e+02 7.37840891e-01]	[426.37442017 316.12042236 0.91566586]	[457.12207031 315.99060059 0.91492623]	[408.44802856 316.11181641 0.7828939 ]	[477.73757935 313.45333862 0.85520655]	[4.77694946e+02 8.98439819e+02 6.96088910e-01]	[4.90566376e+02 8.93406128e+02 7.36223996e-01]	[4.67389069e+02 8.75328674e+02 6.38331473e-01]	[4.36621643e+02 8.08634583e+02 7.27349520e-01]	[4.21286957e+02 7.98406555e+02 7.03716397e-01]	[4.46946838e+02 7.52235474e+02 6.54924393e-01]
[441.79385376 328.91036987 0.88721937]	[449.51596069 380.13671875 0.88502204]	[395.51202393 380.32214355 0.8478449 ]	[357.06774902 475.11602783 0.88640273]	[336.63891602 554.68359375 0.8697049 ]	[508.45257568 377.59521484 0.852898 ]	[549.48693848 459.65390015 0.87073708]	[565.02636719 541.73138428 0.91520298]	[446.86538696 564.90301514 0.72867566]	[403.30780029 564.90313721 0.70782506]	[418.59399414 706.01782227 0.76325655]	[441.70526123 759.86437988 0.84637892]	[488.0065918 564.91326904 0.70671612]	[480.35348511 718.84674072 0.75322962]	[4.75110962e+02 8.70182312e+02 7.41004705e-01]	[428.92959595 316.11880493 0.90829492]	[457.18969727 316.01507568 0.92960382]	[410.98236084 316.07791138 0.81487334]	[480.15823364 310.97787476 0.85100311]	[4.77725861e+02 8.98470276e+02 6.86937928e-01]	[4.93056519e+02 8.93431824e+02 7.33279467e-01]	[4.64913818e+02 8.75369263e+02 6.43913805e-01]	[4.36610840e+02 8.08653259e+02 7.30177045e-01]	[4.21271729e+02 7.98417419e+02 7.14533150e-01]	[4.46931763e+02 7.52285095e+02 6.66555762e-01]
[441.82391357 328.90316772 0.88521791]	[452.03329468 380.10647583 0.88760078]	[395.54931641 380.30328369 0.85639375]	[357.03536987 472.56787109 0.8713398 ]	[336.62426758 554.6350708 0.86233789]	[508.4859314 377.56088257 0.84605032]	[547.00866699 459.62411499 0.87224627]	[564.96142578 541.73217773 0.91893375]	[446.86499023 564.94042969 0.72716165]	[403.29498291 564.9329834 0.70995581]	[418.62304688 706.01269531 0.75481784]	[441.70083618 754.83758545 0.85181439]	[488.01580811 564.95269775 0.70602739]	[480.33798218 718.84942627 0.75261694]	[4.75111877e+02 8.70201599e+02 7.44734645e-01]	[428.98059082 316.1232605 0.90955043]	[457.21530151 316.01925659 0.93342304]	[411.02850342 316.08236694 0.8214854 ]	[480.18054199 310.92449951 0.84895283]	[4.77733368e+02 8.98495483e+02 6.88422799e-01]	[4.93056976e+02 8.93446960e+02 7.36896038e-01]	[4.64914948e+02 8.75381226e+02 6.53279960e-01]	[4.36608612e+02 8.08598877e+02 7.15104222e-01]	[4.21276886e+02 7.95884827e+02 7.07837880e-01]	[4.46933899e+02 7.52220337e+02 6.79415643e-01]
[441.8432312 328.8793335 0.88083714]	[452.08050537 380.09451294 0.89054781]	[395.5881958 380.28918457 0.86463028]	[357.00744629 467.50192261 0.8660568 ]	[336.53390503 549.50036621 0.86877477]	[508.51599121 377.54800415 0.84053278]	[544.54925537 457.21051025 0.86974877]	[564.9039917 541.74090576 0.92573696]	[444.43997192 564.96331787 0.72559804]	[403.28457642 564.94177246 0.71000993]	[418.69256592 706.09039307 0.74983877]	[441.69989014 754.79156494 0.85826272]	[487.99301147 564.97619629 0.70514601]	[480.3409729 721.39691162 0.74920291]	[4.75103455e+02 8.70255371e+02 7.50979662e-01]	[431.46157837 316.11526489 0.90968299]	[459.59249878 316.00708008 0.93534207]	[413.49371338 316.0920105 0.81572104]	[480.22402954 308.38812256 0.84811831]	[4.80169312e+02 8.98483643e+02 6.78426623e-01]	[4.93068817e+02 8.93440369e+02 7.35502720e-01]	[4.64898499e+02 8.75438660e+02 6.57934189e-01]	[4.36571381e+02 8.08594849e+02 6.95978582e-01]	[4.21239014e+02 7.95867310e+02 6.99199080e-01]	[4.46923798e+02 7.52195251e+02 6.90638781e-01]
[441.86364746 328.85800171 0.87588763]	[454.56268311 380.08843994 0.89466429]	[395.61401367 380.27737427 0.86965048]	[354.52450562 467.478302 0.84272724]	[334.00369263 552.11138916 0.83865225]	[508.5501709 377.54251099 0.83727503]	[544.4732666 457.17349243 0.87190294]	[564.87670898 541.72253418 0.92347145]	[444.43023682 564.93218994 0.73058981]	[403.27453613 564.91442871 0.71323198]	[418.68060303 706.05560303 0.75236499]	[441.72103882 754.77349854 0.85920638]	[487.97958374 564.94934082 0.70743215]	[480.34024048 721.37145996 0.7514084 ]	[4.75093750e+02 8.70256348e+02 7.64729977e-01]	[431.50341797 316.09890747 0.90933192]	[459.60897827 315.99728394 0.93731171]	[413.52279663 316.05331421 0.80838352]	[480.23397827 308.3710022 0.85225511]	[4.80203400e+02 9.01017639e+02 6.93251491e-01]	[4.93109528e+02 8.95857788e+02 7.39815354e-01]	[4.64873383e+02 8.75421509e+02 6.86761081e-01]	[4.34124786e+02 8.08632690e+02 6.99950695e-01]	[4.21257294e+02 7.98359131e+02 6.91742480e-01]	[4.46943115e+02 7.52175903e+02 6.85382962e-01]
[441.87133789 328.86566162 0.87457854]	[454.58441162 377.7315979 0.89791751]	[398.021698 380.25088501 0.8744601 ]	[354.47058105 464.87808228 0.85710859]	[326.30859375 546.99597168 0.83865875]	[511.02233887 377.509552 0.83213502]	[544.4677124 457.22073364 0.87245589]	[564.86633301 541.69714355 0.91697699]	[446.89407349 564.96716309 0.71924841]	[403.32070923 564.95367432 0.70448804]	[418.79293823 708.59191895 0.7478053 ]	[441.77764893 752.28424072 0.85355574]	[488.02148438 564.97241211 0.69811207]	[480.32080078 721.3760376 0.74667299]	[4.75069183e+02 8.70297485e+02 7.61566699e-01]	[431.50683594 316.10354614 0.91046101]	[459.61819458 315.99472046 0.93918931]	[413.52474976 316.06478882 0.81177741]	[480.24728394 308.33547974 0.85290158]	[4.80322723e+02 9.03562378e+02 6.86818004e-01]	[4.95671265e+02 8.95895203e+02 7.37541556e-01]	[4.62415527e+02 8.77898010e+02 6.94860935e-01]	[4.34111633e+02 8.08616455e+02 6.90169334e-01]	[4.21261871e+02 7.95875610e+02 6.82495534e-01]	[4.49488068e+02 7.49736450e+02 6.69339240e-01]
[441.87649536 328.8921814 0.87445426]	[454.57928467 377.74035645 0.89737904]	[395.62628174 380.2930603 0.86506343]	[349.44012451 462.43493652 0.84309942]	[318.60617065 544.40814209 0.90573066]	[511.03170776 375.1244812 0.82828587]	[544.42401123 457.15652466 0.88068545]	[564.97698975 539.25366211 0.90227091]	[446.93429565 564.98388672 0.71311611]	[403.3444519 564.98980713 0.70193738]	[421.18798828 708.58990479 0.74332923]	[441.84439087 752.300354 0.84032083]	[490.53497314 564.97772217 0.69320399]	[480.35662842 718.88574219 0.74659228]	[4.75108307e+02 8.70243591e+02 7.61415362e-01]	[431.50454712 316.12283325 0.91184813]	[459.62786865 316.00415039 0.94231331]	[413.52450562 316.08151245 0.81708777]	[480.25967407 308.3352356 0.85445744]	[4.80333405e+02 9.03617920e+02 6.91518843e-01]	[4.95688904e+02 8.95928223e+02 7.38091886e-01]	[4.64819885e+02 8.75405579e+02 6.90907836e-01]	[4.36584015e+02 8.08656799e+02 6.95038676e-01]	[4.21330872e+02 7.98391846e+02 6.70982599e-01]	[4.5203830e+02 7.4976062e+02 6.5192008e-01]
[441.86987305 328.8921814 0.87610668]	[454.57730103 377.67773438 0.8961345 ]	[398.02835083 380.24423218 0.86847645]	[341.81265259 462.31088257 0.87453234]	[313.42709351 541.75848389 0.86586189]	[508.54055786 375.03158569 0.82076156]	[544.43182373 454.56201172 0.87395269]	[567.50537109 534.10699463 0.84146965]	[446.93115234 564.94299316 0.71716458]	[403.3170166 564.92370605 0.70225424]	[421.19589233 708.57867432 0.74375749]	[441.93347168 754.83343506 0.81438333]	[493.0640564 564.97058105 0.69269228]	[480.32901001 721.41760254 0.75020647]	[4.75108551e+02 8.70266052e+02 7.62620568e-01]	[431.49468994 316.11929321 0.91191232]	[459.62316895 316.0045166 0.9414748 ]	[413.50567627 316.07138062 0.81716782]	[480.25888062 305.85748291 0.85363841]	[4.80327972e+02 9.03587280e+02 7.00424016e-01]	[4.98145142e+02 8.95900452e+02 7.48076379e-01]	[4.64822723e+02 8.75424683e+02 6.85747921e-01]	[4.34121094e+02 8.08621582e+02 7.14654684e-01]	[4.21360443e+02 7.98353638e+02 6.96050107e-01]	[4.54589508e+02 7.52285400e+02 6.28265619e-01]
[441.74307251 328.84103394 0.88664603]	[449.51806641 375.10531616 0.86377424]	[395.54522705 380.16415405 0.86626136]	[336.58093262 446.97891235 0.85725713]	[287.86395264 521.29150391 0.84231794]	[505.96658325 362.3444519 0.83683455]	[547.05773926 444.35769653 0.84078693]	[582.86590576 521.20965576 0.88563305]	[446.89657593 562.41851807 0.70417106]	[403.30523682 562.38922119 0.68958092]	[421.26712036 708.70184326 0.72968781]	[444.30505371 754.76794434 0.80794728]	[490.5255127 564.8706665 0.67445982]	[480.26257324 721.39935303 0.74073815]	[4.75146301e+02 8.72722961e+02 7.70307004e-01]	[426.43966675 316.06802368 0.9103415 ]	[457.1423645 315.98345947 0.91770995]	[410.98376465 316.05169678 0.80055016]	[480.17446899 313.41259766 0.87146986]	[4.85471863e+02 9.01059082e+02 6.86265349e-01]	[5.00826904e+02 8.93377991e+02 7.76803732e-01]	[4.62361237e+02 8.83077881e+02 7.08440185e-01]	[4.36585693e+02 8.08604187e+02 7.15124309e-01]	[4.23823792e+02 7.98352295e+02 6.78666532e-01]	[4.54587524e+02 7.52197754e+02 6.26209140e-01]
[441.67855835 323.81887817 0.89821231]	[449.44897461 372.53875732 0.83852816]	[393.0534668 377.72436523 0.85143793]	[333.97784424 439.31558228 0.85463858]	[275.08319092 503.44577026 0.86800694]	[505.96990967 359.82226562 0.85628682]	[554.6114502 439.27850342 0.86119473]	[587.98217773 513.59503174 0.82939792]	[444.43817139 559.82922363 0.7045871 ]	[403.28417969 559.81060791 0.68532568]	[421.19726562 708.64343262 0.74648309]	[444.34509277 752.23944092 0.78936654]	[487.99588013 562.29675293 0.67353714]	[480.16656494 711.20941162 0.73245567]	[4.75081635e+02 8.70317017e+02 7.64691472e-01]	[426.35308838 316.00656128 0.90895569]	[454.63937378 313.54714966 0.88909078]	[408.44223022 316.00894165 0.79528707]	[477.73571777 308.39627075 0.83820903]	[4.87994263e+02 9.01022949e+02 6.65067136e-01]	[5.00800690e+02 8.93340515e+02 7.68077731e-01]	[4.62299622e+02 8.83039978e+02 7.14747906e-01]	[4.36567383e+02 8.06049500e+02 6.42827511e-01]	[4.23862885e+02 7.93304138e+02 6.36192262e-01]	[4.54638611e+02 7.49695374e+02 5.78423977e-01]
[439.29550171 323.77392578 0.9126336 ]	[446.91949463 369.934021 0.82885873]	[390.51275635 377.64932251 0.84380138]	[321.20025635 436.68780518 0.86004567]	[264.79055786 490.50396729 0.79282457]	[505.93725586 359.70346069 0.88949853]	[559.7701416 434.02279663 0.83890533]	[595.69311523 503.35983276 0.84649408]	[446.91513062 562.28057861 0.68090171]	[403.32971191 562.27612305 0.65912306]	[421.29541016 716.29425049 0.72554952]	[4.49444977e+02 7.52239136e+02 5.92735767e-01]	[490.50753784 562.28869629 0.65787673]	[480.11062622 713.71405029 0.72040004]	[4.72583038e+02 8.72757690e+02 7.42268264e-01]	[423.84408569 315.99163818 0.92083097]	[454.54968262 313.50335693 0.87775737]	[405.90670776 316.07919312 0.80558491]	[477.61965942 308.40646362 0.82649356]	[4.82793396e+02 8.98451172e+02 6.27780557e-01]	[4.93119019e+02 8.93372009e+02 6.83931291e-01]	[4.64852814e+02 8.80529846e+02 6.48070514e-01]	[4.36619446e+02 7.95805847e+02 3.66998583e-01]	[4.26384094e+02 7.88196106e+02 4.09945101e-01]	[4.57192139e+02 7.49632385e+02 3.73079121e-01]
[439.29693604 323.77209473 0.91073078]	[446.92108154 369.93191528 0.8285591 ]	[390.51187134 377.64920044 0.84346569]	[321.19998169 436.68154907 0.85805684]	[264.78765869 490.50741577 0.79244715]	[505.93945312 359.70770264 0.89023405]	[559.77185059 434.03219604 0.8388238 ]	[595.69720459 503.35848999 0.84618044]	[446.93322754 562.29595947 0.68182367]	[403.34927368 562.29229736 0.65975809]	[421.30502319 716.30285645 0.71801382]	[4.46968262e+02 7.52198669e+02 5.88646114e-01]	[490.52709961 562.30334473 0.66127872]	[480.11422729 713.74395752 0.71594298]	[4.72574738e+02 8.72766968e+02 7.43489921e-01]	[423.84606934 315.98760986 0.91918671]	[454.5473938 313.49450684 0.87553352]	[405.90603638 316.07019043 0.80237556]	[477.61694336 308.38079834 0.82142681]	[4.82788971e+02 8.98460754e+02 6.29565775e-01]	[4.93132111e+02 8.93375610e+02 6.87420726e-01]	[4.64842163e+02 8.80538208e+02 6.47291124e-01]	[4.36615997e+02 7.93315491e+02 3.55146170e-01]	[4.26383087e+02 7.88177063e+02 4.01133984e-01]	[4.57168518e+02 7.49618042e+02 3.72118682e-01]
[439.23007202 323.77996826 0.9103387 ]	[446.87289429 369.89437866 0.83321083]	[390.4704895 377.66748047 0.83455765]	[318.63299561 426.378479 0.84329355]	[254.53271484 480.12695312 0.84762847]	[503.49295044 359.6494751 0.89708239]	[562.29412842 431.48168945 0.85959452]	[595.72814941 500.68731689 0.84459454]	[446.87304688 562.29425049 0.68237174]	[403.29833984 562.29992676 0.66092634]	[421.22695923 711.24481201 0.72720391]	[4.44437408e+02 7.52237854e+02 6.97791576e-01]	[487.9984436 562.31121826 0.65709418]	[4.77644073e+02 7.18860535e+02 7.00882435e-01]	[4.69965454e+02 8.72895874e+02 7.39795268e-01]	[421.40667725 316.0171814 0.93860388]	[449.53042603 313.52279663 0.87959069]	[405.85476685 316.12634277 0.83413255]	[475.06253052 305.84182739 0.79503292]	[4.80163391e+02 8.98459961e+02 5.86716652e-01]	[4.85370239e+02 8.95839172e+02 6.77938104e-01]	[4.64862366e+02 8.83080994e+02 6.44462645e-01]	[4.36579559e+02 8.06004700e+02 5.47494829e-01]	[4.23899353e+02 7.93272766e+02 5.47309875e-01]	[4.57146545e+02 7.49695374e+02 4.72831100e-01]
[439.17321777 323.81561279 0.89805913]	[444.43475342 367.3666687 0.84090656]	[390.43463135 377.62399292 0.83494842]	[316.03060913 421.20639038 0.90366155]	[251.86048889 462.21340942 0.85678059]	[503.46148682 359.63864136 0.909962 ]	[557.21655273 423.79730225 0.84480107]	[588.09851074 498.2142334 0.85736156]	[444.4201355 562.2666626 0.68106955]	[403.27160645 559.83300781 0.66482526]	[4.21332886e+02 7.16279419e+02 7.13246584e-01]	[4.57109161e+02 7.62457153e+02 4.97557193e-01]	[487.97665405 562.30053711 0.66181928]	[4.77613129e+02 7.13772095e+02 7.07916796e-01]	[4.64882019e+02 8.85578430e+02 7.17755675e-01]	[421.3538208 316.03945923 0.95437872]	[449.45175171 313.5375061 0.88270169]	[405.83425903 316.14294434 0.81181628]	[472.55285645 308.33660889 0.78880727]	[4.72540314e+02 9.03581726e+02 3.57898116e-01]	[4.75139862e+02 9.01028809e+02 4.24200445e-01]	[4.64958649e+02 8.93411072e+02 6.46560192e-01]	[4.36593445e+02 8.03520569e+02 3.22578311e-01]	[4.26426697e+02 7.93251160e+02 3.47430736e-01]	[0. 0. 0.]
[439.13317871 328.85626221 0.88915801]	[444.44363403 367.36132812 0.83856302]	[390.47912598 377.60592651 0.83126211]	[316.05728149 418.54302979 0.87979716]	[249.31317139 457.12631226 0.82396889]	[503.46435547 359.6605835 0.9101643 ]	[547.06182861 426.34436035 0.82843697]	[582.89025879 500.67111206 0.86754155]	[444.44454956 559.78686523 0.6895383 ]	[403.31930542 559.77557373 0.66625321]	[421.33465576 711.15209961 0.71609777]	[4.46935638e+02 7.62501282e+02 5.85366428e-01]	[487.96679688 559.83013916 0.67462081]	[477.6005249 711.2230835 0.71666914]	[4.62371246e+02 8.75387695e+02 7.12695360e-01]	[421.30926514 316.12924194 0.9615171 ]	[446.97561646 315.95483398 0.89661348]	[403.39682007 318.52371216 0.78469568]	[472.55917358 310.94015503 0.81002563]	[4.62244781e+02 9.08656494e+02 5.01990080e-01]	[4.67484436e+02 9.06089783e+02 5.28933942e-01]	[4.62344604e+02 8.90745117e+02 5.82838297e-01]	[4.28937866e+02 8.08625793e+02 4.32411790e-01]	[4.21328156e+02 7.98417297e+02 4.40770119e-01]	[4.57126099e+02 7.54809021e+02 3.23127061e-01]
[439.16900635 333.94671631 0.91030639]	[444.42959595 367.39749146 0.84134245]	[390.45233154 377.60427856 0.82540774]	[313.48217773 413.56280518 0.82351941]	[251.87919617 444.32608032 0.83593571]	[503.44815063 359.69741821 0.9020648 ]	[544.40075684 434.09991455 0.8588441 ]	[567.56231689 503.2869873 0.86175942]	[444.38687134 557.19329834 0.69531763]	[403.33462524 557.22943115 0.66120481]	[421.29440308 708.5223999 0.70936894]	[4.44423950e+02 7.57375366e+02 6.42074168e-01]	[485.42062378 557.20758057 0.67824405]	[477.59613037 708.65710449 0.70902252]	[4.59852112e+02 8.70303772e+02 7.58600831e-01]	[421.34121704 318.61236572 0.95150363]	[449.44610596 316.08288574 0.90604103]	[403.402771 318.57681274 0.79631335]	[472.55630493 310.93759155 0.80477571]	[4.44340515e+02 8.95900330e+02 4.98250902e-01]	[4.59754395e+02 8.95948547e+02 5.83559275e-01]	[4.62250458e+02 8.83054932e+02 5.79212248e-01]	[4.26354248e+02 8.08648682e+02 5.35347700e-01]	[4.21276001e+02 7.98411682e+02 5.24112225e-01]	[4.54598114e+02 7.52267273e+02 3.75354290e-01]
[439.16824341 333.9480896 0.9106648 ]	[444.42877197 367.39865112 0.84164536]	[390.44921875 377.60498047 0.8247214 ]	[313.47088623 413.56439209 0.82401383]	[251.87379456 444.32611084 0.83528209]	[503.44671631 359.69668579 0.9035002 ]	[544.40264893 434.09820557 0.85826296]	[567.55853271 503.28683472 0.86279738]	[444.39328003 557.21813965 0.69431698]	[403.33831787 557.25897217 0.66222429]	[4.21333069e+02 7.08608765e+02 7.00231671e-01]	[4.44431549e+02 7.59897339e+02 6.33519471e-01]	[485.42782593 557.23632812 0.67837441]	[4.77588287e+02 7.08678589e+02 7.04420686e-01]	[4.59843018e+02 8.72726440e+02 7.57335424e-01]	[421.34066772 318.61309814 0.95166481]	[449.4473877 316.08459473 0.90602189]	[403.40319824 318.57797241 0.79201406]	[472.5592041 310.94247437 0.80532873]	[4.44329315e+02 8.95906799e+02 4.91691321e-01]	[4.59738342e+02 8.95959351e+02 5.75878739e-01]	[4.62246094e+02 8.83091614e+02 5.74771166e-01]	[4.26362671e+02 8.08665344e+02 5.18597543e-01]	[4.21279602e+02 7.98434509e+02 5.06994247e-01]	[4.54579529e+02 7.52296570e+02 3.68337065e-01]
[439.25234985 336.50665283 0.94921005]	[446.92315674 367.42941284 0.83724922]	[393.01937866 377.61541748 0.83195651]	[316.03671265 405.90866089 0.84412169]	[254.5589447 439.22271729 0.88735747]	[503.47872925 359.71792603 0.90165293]	[541.75024414 436.67129517 0.86776114]	[559.76196289 511.01428223 0.82415396]	[444.38171387 552.12530518 0.69483542]	[403.32528687 554.6506958 0.66315526]	[4.21365051e+02 7.06061951e+02 7.03947902e-01]	[4.44407532e+02 7.52240417e+02 7.25808322e-01]	[485.39108276 552.0791626 0.68412143]	[4.77665222e+02 7.08547668e+02 7.06667006e-01]	[4.59676208e+02 8.70234802e+02 6.81391656e-01]	[423.80828857 321.15817261 0.91205168]	[452.0012207 318.61206055 0.89609396]	[405.86456299 318.64459229 0.80839294]	[470.04904175 310.91094971 0.79325616]	[4.39234924e+02 8.90817566e+02 4.62284029e-01]	[4.54629364e+02 8.93342834e+02 5.01293421e-01]	[4.59723663e+02 8.83048523e+02 5.11629224e-01]	[4.26378754e+02 8.08549438e+02 6.75439596e-01]	[4.21277924e+02 7.93328918e+02 6.58559203e-01]	[4.57162994e+02 7.49765198e+02 4.61313486e-01]
[441.73031616 339.0703125 0.95231986]	[452.04000854 372.53793335 0.8481617 ]	[395.63208008 377.63830566 0.85738385]	[316.02285767 400.79272461 0.86654109]	[272.38555908 421.35742188 0.84199291]	[505.97393799 362.29312134 0.84924883]	[529.07971191 446.90539551 0.79236263]	[541.81018066 523.87426758 0.91242969]	[444.30328369 546.97790527 0.73788786]	[400.79980469 546.9510498 0.71144813]	[418.64642334 685.54486084 0.8120271 ]	[444.29153442 762.45092773 0.8280139 ]	[485.39324951 546.97241211 0.7312898 ]	[482.89208984 685.59240723 0.78121483]	[4.62325256e+02 8.52368652e+02 7.27311075e-01]	[426.42312622 323.79119873 0.84984946]	[457.11480713 321.26901245 0.88786203]	[410.95227051 318.69430542 0.74144429]	[477.61413574 316.07220459 0.86003345]	[4.52063538e+02 8.72815002e+02 2.70871907e-01]	[4.70004791e+02 8.77955933e+02 2.91319996e-01]	[4.59726227e+02 8.65062317e+02 5.05559266e-01]	[439.17330933 808.61029053 0.82635522]	[4.26399597e+02 8.00916626e+02 7.33422279e-01]	[4.57123260e+02 7.64968384e+02 6.44542098e-01]
[444.31378174 344.24191284 0.88139844]	[454.60830688 377.59564209 0.88319343]	[398.13812256 377.68734741 0.86982024]	[321.21792603 398.10598755 0.79658329]	[277.58605957 400.68936157 0.80189019]	[508.4710083 377.50500488 0.84389591]	[529.00170898 459.79742432 0.87145424]	[544.32110596 541.74371338 0.92291868]	[441.84188843 549.55700684 0.74907589]	[400.7177124 552.06903076 0.71336138]	[416.13766479 685.51269531 0.81760865]	[444.3019104 765.05999756 0.85116714]	[482.93399048 547.04614258 0.74399024]	[4.98245667e+02 6.82946167e+02 6.57482564e-01]	[4.82910645e+02 8.47132263e+02 5.22022426e-01]	[434.09765625 334.06719971 0.8807506 ]	[459.70056152 333.97140503 0.92727304]	[413.50021362 323.76916504 0.73569703]	[480.22573853 318.74795532 0.86197984]	[5.08504913e+02 8.49753723e+02 1.89260989e-01]	[5.13607483e+02 8.49640869e+02 2.37492621e-01]	[4.80198944e+02 8.54868530e+02 3.39844048e-01]	[4.39277008e+02 8.06131836e+02 7.79069066e-01]	[4.23810486e+02 7.95871033e+02 7.61043549e-01]	[4.57180786e+02 7.67528381e+02 7.13168979e-01]
[444.30102539 349.44934082 0.87288839]	[452.0760498 377.69329834 0.87693566]	[398.13284302 380.11074829 0.88441467]	[328.86807251 398.00732422 0.78041947]	[292.93234253 382.82421875 0.72010326]	[505.9440918 377.63031006 0.86883807]	[531.53942871 467.45346069 0.79694289]	[546.96862793 549.50952148 0.85786259]	[441.79684448 546.95556641 0.77279902]	[400.7043457 547.02203369 0.72587824]	[413.58813477 682.8447876 0.78115523]	[444.41992188 767.54833984 0.88056213]	[482.86053467 544.46710205 0.77157658]	[505.94396973 670.07574463 0.79399896]	[498.2180481 775.27746582 0.79267347]	[434.07998657 336.65368652 0.90846932]	[459.68890381 336.56182861 0.95482451]	[413.56646729 333.92205811 0.73186529]	[480.18765259 321.29678345 0.81012654]	[4.98188263e+02 8.21502075e+02 7.48609006e-01]	[5.13637024e+02 8.13831787e+02 7.29300857e-01]	[4.85361664e+02 7.83039490e+02 5.85382462e-01]	[4.39212494e+02 8.06122864e+02 7.03982174e-01]	[4.21291382e+02 7.95811890e+02 7.36854017e-01]	[459.66650391 770.17382812 0.81767756]
[444.30999756 357.17434692 0.93232858]	[452.07717896 380.17803955 0.89331138]	[398.22088623 380.22167969 0.89184666]	[336.64871216 395.55593872 0.85894769]	[300.75082397 377.61837769 0.83436275]	[503.48736572 380.14788818 0.88610238]	[534.16003418 477.67529297 0.82631683]	[554.69165039 562.23791504 0.86514139]	[441.75109863 546.98443604 0.77903968]	[400.71133423 549.54437256 0.72885585]	[413.5930481 680.38604736 0.78158826]	[444.39788818 767.52838135 0.86704844]	[482.77593994 544.45123291 0.78682405]	[516.11517334 662.43011475 0.77970076]	[500.73416138 780.42907715 0.81974518]	[434.07150269 341.77218628 0.86418408]	[459.7388916 339.29962158 0.93697482]	[413.59146118 336.5369873 0.74306697]	[480.19335938 333.95092773 0.80589348]	[5.00742737e+02 8.08739197e+02 7.29293406e-01]	[5.18714539e+02 8.08558289e+02 7.14473963e-01]	[4.87976807e+02 7.90644287e+02 6.78915560e-01]	[4.41792267e+02 8.06000610e+02 6.89291716e-01]	[4.23812775e+02 7.95816101e+02 7.30215847e-01]	[459.6177063 770.18792725 0.78260171]
[444.3137207 359.8125 0.91297257]	[452.03741455 382.79595947 0.86729705]	[398.26065063 382.82125854 0.86074328]	[339.28387451 392.98937988 0.83285725]	[313.42016602 362.21850586 0.84769839]	[503.35797119 382.77536011 0.89587581]	[536.69525146 480.24093628 0.87835872]	[562.44750977 562.34918213 0.92340863]	[441.76135254 549.50604248 0.77729595]	[400.72644043 554.62646484 0.7273013 ]	[413.55380249 682.85766602 0.77936387]	[444.42437744 767.50726318 0.85675764]	[482.78552246 544.48406982 0.78434801]	[521.16400146 646.97180176 0.83177549]	[503.25033569 747.12799072 0.8949303 ]	[434.06323242 351.97091675 0.84191692]	[459.74594116 351.92001343 0.90399861]	[410.97702026 339.24545288 0.76662141]	[480.18426514 339.07546997 0.8376323 ]	[498.21166992 790.74023438 0.8378877 ]	[5.13648926e+02 7.88077576e+02 7.74001777e-01]	[4.98182495e+02 7.52208374e+02 7.08957791e-01]	[4.39258362e+02 8.00984375e+02 6.22752905e-01]	[4.23773590e+02 7.93280884e+02 7.24873364e-01]	[459.75439453 770.11791992 0.8664391 ]
[441.90402222 369.94372559 0.87762719]	[449.50946045 390.43243408 0.81092298]	[400.62078857 390.50094604 0.84196633]	[349.44586182 392.97741699 0.80736935]	[318.70574951 357.04989624 0.90016872]	[503.27563477 385.36602783 0.87066293]	[541.68151855 477.70324707 0.8865822 ]	[572.6697998 557.19622803 0.80729443]	[441.75204468 552.10632324 0.77032471]	[400.76300049 557.21014404 0.72616708]	[416.04647827 680.4130249 0.77504075]	[444.35101318 764.99609375 0.84937418]	[482.72723389 547.03601074 0.7620908 ]	[521.28076172 644.50317383 0.8481093 ]	[500.77478027 726.61981201 0.90871078]	[434.04147339 357.15951538 0.89371622]	[459.68429565 357.10961914 0.94365513]	[408.47286987 346.87112427 0.74250335]	[480.14208984 341.75585938 0.78227627]	[493.06399536 777.88500977 0.82983387]	[508.48117065 770.23510742 0.83074641]	[4.90559845e+02 7.29146179e+02 6.88605487e-01]	[4.41819031e+02 7.98381958e+02 6.45872295e-01]	[4.23882538e+02 7.93218445e+02 7.38383353e-01]	[459.70379639 767.53723145 0.84782547]
[441.90420532 369.94366455 0.87741947]	[449.51077271 390.43151855 0.81071031]	[400.62219238 390.50009155 0.84204686]	[349.44949341 392.97460938 0.80680645]	[318.70526123 357.05160522 0.90023136]	[503.2756958 385.3661499 0.87063938]	[541.68188477 477.69345093 0.88501137]	[572.6730957 557.19689941 0.8074109 ]	[441.75344849 552.11151123 0.76827395]	[400.76300049 557.20837402 0.7248053 ]	[416.03942871 680.39447021 0.77317315]	[444.34411621 764.99829102 0.85005867]	[482.72732544 547.04840088 0.75844294]	[521.28521729 644.53778076 0.85067368]	[500.77426147 726.6184082 0.90925515]	[434.04257202 357.15924072 0.89367867]	[459.6847229 357.10980225 0.94360161]	[408.47344971 346.87200928 0.74243081]	[480.14154053 341.75878906 0.78186542]	[493.03964233 777.87915039 0.83374387]	[508.4604187 770.23468018 0.83536118]	[4.90564026e+02 7.29137695e+02 6.88219607e-01]	[4.41825317e+02 7.98364624e+02 6.47019506e-01]	[4.23890381e+02 7.93212219e+02 7.37940550e-01]	[459.69638062 767.53967285 0.84291244]
[441.91928101 377.59631348 0.93626428]	[446.96932983 395.49954224 0.83590996]	[398.23867798 395.63702393 0.88114429]	[357.03143311 395.5020752 0.87304455]	[328.87878418 354.50375366 0.84319866]	[500.82980347 387.90933228 0.85584652]	[541.76342773 462.42446899 0.90084869]	[585.5479126 544.30871582 0.87777406]	[441.83563232 557.19500732 0.76988989]	[400.84341431 559.79272461 0.72922963]	[418.53302002 680.32354736 0.78480405]	[444.33465576 765.05389404 0.82840508]	[482.81445312 552.1373291 0.74779075]	[521.20477295 659.87457275 0.80068362]	[498.19125366 711.21856689 0.83465946]	[434.04171753 362.23809814 0.86645234]	[459.68209839 359.7951355 0.93211949]	[410.95983887 354.55661011 0.77996588]	[475.14889526 352.00888062 0.70363569]	[482.90374756 770.11590576 0.90810788]	[500.84609985 765.04345703 0.85561508]	[4.82889496e+02 7.08613831e+02 7.03487635e-01]	[4.41852631e+02 7.95888672e+02 6.32954597e-01]	[4.26373627e+02 7.90828552e+02 7.14994311e-01]	[4.59708405e+02 7.67602295e+02 7.54396558e-01]
[441.86141968 380.11532593 0.94436687]	[446.96273804 398.11254883 0.86914754]	[400.67044067 400.62789917 0.89435768]	[357.13537598 393.07614136 0.88285792]	[334.00692749 351.93417358 0.85699701]	[500.75878906 393.02911377 0.8456887 ]	[544.46246338 454.60787964 0.86488259]	[605.89599609 521.38525391 0.87268585]	[441.8894043 559.76452637 0.77104217]	[403.28527832 562.30493164 0.73473835]	[418.75021362 682.94946289 0.80856204]	[441.92150879 764.96954346 0.82579243]	[482.86514282 557.21557617 0.75352746]	[516.15917969 670.13842773 0.78710163]	[487.99438477 721.38775635 0.78384525]	[431.48773193 367.33807373 0.83639622]	[459.61437988 362.32781982 0.89605153]	[405.90637207 357.18417358 0.80161238]	[475.1109314 357.01077271 0.74881548]	[480.25671387 775.26599121 0.91512197]	[495.69091797 770.11907959 0.85167581]	[4.80292938e+02 7.11203613e+02 6.89567685e-01]	[4.44358521e+02 7.93350037e+02 6.80733204e-01]	[4.28936676e+02 7.90800537e+02 7.46894658e-01]	[457.18991089 767.5536499 0.77342927]
[441.90322876 382.84927368 0.89754313]	[449.47213745 400.65997314 0.87524527]	[400.70739746 403.30337524 0.86207652]	[357.1305542 395.612854 0.90203059]	[331.46795654 349.39089966 0.83897609]	[500.74752808 395.56390381 0.86022776]	[557.24810791 441.69995117 0.87821251]	[626.38720703 498.23672485 0.87472153]	[446.884552 567.56170654 0.74744296]	[405.88186646 570.08758545 0.69513869]	[421.2053833 685.48779297 0.8239342 ]	[444.32467651 762.49243164 0.82169056]	[485.45532227 567.50341797 0.73191839]	[508.51486206 688.12927246 0.80901688]	[482.88708496 729.24261475 0.84422731]	[431.50753784 377.52639771 0.87666082]	[459.62863159 372.50262451 0.88806659]	[405.90505981 367.35397339 0.76035714]	[470.0057373 359.59078979 0.65410691]	[480.14221191 785.597229 0.87493694]	[4.90536316e+02 7.77890381e+02 7.73597836e-01]	[4.77644043e+02 7.26551453e+02 6.95916116e-01]	[4.44321716e+02 7.95805847e+02 6.92598939e-01]	[4.28928101e+02 7.90777832e+02 7.51084507e-01]	[4.57136108e+02 7.65081116e+02 7.58979797e-01]
[441.884552 392.99154663 0.89057142]	[449.52679443 400.86016846 0.85676455]	[400.71847534 411.01940918 0.8348158 ]	[357.00665283 398.090271 0.90274882]	[323.7953186 351.92694092 0.83820564]	[500.83120728 398.06356812 0.8707332 ]	[564.82049561 426.36904907 0.86769062]	[644.36730957 467.4949646 0.80418187]	[449.49606323 575.2052002 0.7196275 ]	[413.52001953 577.76208496 0.69447839]	[421.32192993 685.50158691 0.78622782]	[444.44836426 764.96069336 0.80501556]	[487.95214844 575.15472412 0.70034981]	[503.38262939 695.79388428 0.7988261 ]	[480.23626709 736.82904053 0.80565029]	[431.51303101 380.13555908 0.88904357]	[459.61474609 377.62652588 0.92398942]	[405.92709351 375.04748535 0.75470215]	[472.51531982 362.28225708 0.59521842]	[477.70080566 788.02886963 0.84762591]	[4.87916443e+02 7.80439636e+02 7.65393734e-01]	[4.70028015e+02 7.31738342e+02 6.24822080e-01]	[4.44382050e+02 7.93272766e+02 7.31316328e-01]	[4.31549255e+02 7.90657776e+02 7.77959645e-01]	[4.57186554e+02 7.67583923e+02 7.35472620e-01]
[444.30923462 398.22665405 0.92259324]	[452.01086426 408.43179321 0.80748069]	[400.65487671 418.625 0.86156404]	[354.48907471 400.659729 0.88085806]	[318.61914062 351.92764282 0.86939013]	[503.28396606 398.26766968 0.87210512]	[575.1505127 418.7137146 0.86473465]	[664.91278076 439.30685425 0.84860706]	[449.50869751 577.7565918 0.73364007]	[413.55911255 580.25634766 0.71054447]	[421.39364624 685.45251465 0.74712741]	[446.91677856 764.95080566 0.78974509]	[487.93344116 577.75531006 0.71610719]	[500.88110352 695.79724121 0.78240025]	[477.69598389 741.90545654 0.78170687]	[434.02035522 385.34335327 0.84062415]	[459.66610718 382.72891235 0.91562682]	[408.39654541 377.68527222 0.80636346]	[475.16000366 375.05224609 0.76795995]	[477.67337036 788.04742432 0.83273393]	[4.85435608e+02 7.80434326e+02 7.74218917e-01]	[4.64964233e+02 7.39357361e+02 5.99548399e-01]	[4.44397705e+02 7.93310974e+02 7.04107821e-01]	[4.31546478e+02 7.90675293e+02 7.63151109e-01]	[4.59605255e+02 7.67604004e+02 7.16900110e-01]
[446.95690918 405.93078613 0.84366995]	[454.5723877 416.08361816 0.80954182]	[400.81726074 421.2416687 0.8697077 ]	[351.97555542 400.82028198 0.84752494]	[313.47537231 354.46182251 0.8607536 ]	[503.38085938 400.75939941 0.86468327]	[582.77233887 403.39440918 0.8305313 ]	[672.66955566 416.14645386 0.79952383]	[452.02947998 575.17590332 0.72853953]	[416.02709961 575.14361572 0.69888854]	[421.21383667 682.94683838 0.76065218]	[444.43048096 762.425354 0.79606986]	[487.98846436 577.70880127 0.70953178]	[500.84539795 693.16473389 0.79246372]	[480.14169312 736.86633301 0.78859478]	[436.64743042 398.13314819 0.9126153 ]	[462.2013855 395.58627319 0.91621226]	[413.55480957 382.86129761 0.77125138]	[480.12542725 377.72659302 0.70053387]	[477.62631226 785.60595703 0.83668911]	[485.4274292 777.92156982 0.78244692]	[4.67473541e+02 7.34285645e+02 5.93395412e-01]	[4.44403351e+02 7.93215820e+02 7.16157198e-01]	[4.31543060e+02 7.90638428e+02 7.62278795e-01]	[4.59601593e+02 7.67540894e+02 7.28844106e-01]
[454.56890869 416.08251953 0.86708337]	[457.09051514 416.12814331 0.81893176]	[403.29705811 421.24636841 0.85732627]	[344.33236694 408.42037964 0.79658341]	[298.24703979 356.99099731 0.88877356]	[503.44238281 400.81573486 0.84648329]	[585.51867676 400.74072266 0.87585843]	[685.56774902 398.09033203 0.87115133]	[452.07730103 572.64172363 0.72149944]	[416.10256958 570.05664062 0.70790529]	[418.63479614 677.81225586 0.75041765]	[444.39459229 762.48388672 0.81187445]	[490.4887085 577.72271729 0.70428693]	[493.12606812 685.55145264 0.71225673]	[480.11428833 747.00134277 0.81693548]	[439.21121216 400.78884888 0.93957132]	[462.35021973 398.21646118 0.93259072]	[418.59359741 393.06018066 0.81166387]	[480.24050903 380.2119751 0.58123744]	[477.60110474 785.59375 0.84620023]	[485.44677734 780.4083252 0.79878348]	[4.70046417e+02 7.47089050e+02 5.74103296e-01]	[4.41872986e+02 7.90825256e+02 7.31562674e-01]	[4.28984924e+02 7.90617004e+02 7.59960353e-01]	[4.57218414e+02 7.67593689e+02 7.58289456e-01]
[452.0319519 418.61166382 0.88054848]	[457.07327271 413.58889771 0.79419297]	[400.83905029 421.21014404 0.86604637]	[339.14538574 413.503479 0.84865612]	[277.53460693 362.33029175 0.84504926]	[505.92114258 400.73571777 0.84363127]	[595.74206543 398.0244751 0.80307519]	[688.05175781 380.12640381 0.90267056]	[457.07635498 572.58276367 0.73997682]	[418.58895874 567.56195068 0.73117024]	[416.11761475 670.07458496 0.76554328]	[444.34750366 762.42767334 0.81516552]	[493.09008789 575.21600342 0.70697081]	[4.87942078e+02 6.85430115e+02 6.79825544e-01]	[477.75018311 747.14208984 0.83257365]	[439.17059326 403.30581665 0.9048816 ]	[462.2618103 400.71505737 0.94335961]	[418.59170532 395.53942871 0.81532729]	[480.13305664 380.2802124 0.63163304]	[475.07440186 785.59484863 0.83377838]	[485.38354492 780.44903564 0.81910366]	[4.72552979e+02 7.52175110e+02 5.86075306e-01]	[4.41846466e+02 7.90776367e+02 7.38495767e-01]	[4.28946930e+02 7.90603271e+02 7.58009493e-01]	[4.57177734e+02 7.67566528e+02 7.62415767e-01]
[454.54434204 418.58117676 0.88096279]	[457.15621948 405.86557007 0.81473416]	[400.77023315 418.66427612 0.85892284]	[333.96072388 418.63565063 0.85315728]	[257.10980225 385.33911133 0.85006374]	[508.51757812 400.65710449 0.82585526]	[598.29382324 390.47369385 0.73909026]	[685.59820557 377.6366272 0.89107853]	[457.19665527 567.48388672 0.76752901]	[418.65289307 564.95727539 0.76469421]	[416.11126709 667.62347412 0.79437661]	[444.37521362 762.42254639 0.81392783]	[498.14572144 570.09155273 0.71619397]	[482.87606812 675.24078369 0.68615484]	[477.70678711 749.61413574 0.83454841]	[439.22631836 403.29193115 0.90620631]	[462.31948853 400.70925903 0.94384909]	[418.68395996 393.03424072 0.81006628]	[480.31832886 382.75869751 0.67821872]	[475.11520386 785.58966064 0.86710221]	[485.38076782 780.42376709 0.84659255]	[4.72588104e+02 7.54770935e+02 5.90496898e-01]	[4.41771942e+02 7.90800720e+02 7.14571059e-01]	[4.26399017e+02 7.90601196e+02 7.35131800e-01]	[4.59609619e+02 7.67603149e+02 7.55743623e-01]
[457.08728027 416.03845215 0.87026089]	[459.60916138 403.28488159 0.85524774]	[400.77349854 416.07165527 0.83039463]	[326.35910034 418.61364746 0.81609929]	[241.63764954 400.65490723 0.87699956]	[513.57037354 398.21139526 0.8320893 ]	[600.79833984 387.88165283 0.76331997]	[672.66400146 380.18383789 0.84935868]	[459.73965454 562.4161377 0.82399547]	[418.76025391 562.33428955 0.7832135 ]	[416.03726196 665.07470703 0.81947768]	[444.37014771 757.33300781 0.80858094]	[500.69934082 564.91357422 0.77304524]	[482.80932617 670.11071777 0.77960706]	[477.70559692 749.68603516 0.85452932]	[441.69747925 400.77230835 0.92883515]	[462.39083862 398.27148438 0.94425571]	[421.13619995 385.30535889 0.78927565]	[482.80789185 380.29473877 0.75011408]	[475.08673096 785.5758667 0.86697423]	[485.36907959 780.42822266 0.85572779]	[4.75115845e+02 7.57364136e+02 6.29513979e-01]	[4.41847870e+02 7.90691223e+02 7.58693933e-01]	[4.28955566e+02 7.88173340e+02 7.57709861e-01]	[4.57204224e+02 7.67498108e+02 7.43228018e-01]
[457.08685303 416.0383606 0.87026048]	[459.60861206 403.28527832 0.8551333 ]	[400.77316284 416.07168579 0.83030152]	[326.35614014 418.6121521 0.81618977]	[241.63682556 400.65765381 0.87733781]	[513.56903076 398.21209717 0.83212429]	[600.8036499 387.88162231 0.76381177]	[672.66815186 380.18283081 0.84974998]	[459.7387085 562.42120361 0.82387471]	[418.76104736 562.34033203 0.78370786]	[416.03469849 665.07855225 0.82145232]	[444.37054443 757.33569336 0.80734825]	[500.69747925 564.91748047 0.77316213]	[482.81350708 670.12036133 0.77551293]	[477.70629883 749.68463135 0.85578918]	[441.69726562 400.77224731 0.92880225]	[462.39044189 398.27175903 0.94429541]	[421.13690186 385.30523682 0.78940845]	[482.80740356 380.2951355 0.74904132]	[475.08477783 785.57019043 0.86428785]	[485.36621094 780.42492676 0.85343319]	[4.75111389e+02 7.57355530e+02 6.28206909e-01]	[4.41835205e+02 7.90687195e+02 7.59518862e-01]	[4.28943909e+02 7.88166992e+02 7.58124113e-01]	[4.57201965e+02 7.67500488e+02 7.41945326e-01]
[457.22225952 403.37536621 0.86816293]	[464.89520264 398.23171997 0.88890707]	[410.99209595 400.82513428 0.8196249 ]	[321.20782471 421.28225708 0.87575287]	[231.36799622 439.15582275 0.84294796]	[523.81280518 395.52923584 0.81318963]	[587.99920654 395.64755249 0.79777992]	[644.44293213 400.71170044 0.85987419]	[462.265625 557.24401855 0.77278984]	[421.29150391 554.66027832 0.73107904]	[416.09829712 664.86987305 0.82053953]	[444.38604736 762.45532227 0.81399727]	[500.84417725 559.80584717 0.76281196]	[482.8187561 667.61224365 0.84774548]	[477.65704346 749.59521484 0.84262055]	[444.29776001 398.03967285 0.8764559 ]	[467.39956665 395.64590454 0.86431843]	[426.45736694 377.62582397 0.67279953]	[487.94937134 377.55767822 0.7233513 ]	[475.13955688 785.56549072 0.87308663]	[485.37463379 780.39910889 0.8477177 ]	[4.72546204e+02 7.54740784e+02 5.96849799e-01]	[4.41723419e+02 7.90834717e+02 7.01950490e-01]	[4.26362518e+02 7.90626831e+02 7.37789273e-01]	[4.59613586e+02 7.67685791e+02 7.51505613e-01]
[457.22277832 403.37609863 0.86812395]	[464.89404297 398.23086548 0.88907325]	[410.99127197 400.82574463 0.81954664]	[321.2093811 421.28115845 0.87547123]	[231.37332153 439.15460205 0.84338337]	[523.81170654 395.52667236 0.81281835]	[588.00012207 395.64608765 0.79796827]	[644.4418335 400.71316528 0.86060292]	[462.27056885 557.22167969 0.77079201]	[421.2947998 554.64373779 0.73071778]	[416.08187866 662.43719482 0.81527907]	[444.38885498 762.42858887 0.8096531 ]	[500.84890747 559.78051758 0.76070476]	[482.82565308 667.62438965 0.84929246]	[477.64855957 749.60668945 0.83984339]	[444.29827881 398.04049683 0.87655461]	[467.40042114 395.64645386 0.86453015]	[426.45828247 377.62609863 0.67383617]	[487.9493103 377.55767822 0.7230823 ]	[475.16247559 785.58215332 0.87100846]	[485.39163208 780.41174316 0.84048706]	[4.72528198e+02 7.54743896e+02 5.96075952e-01]	[4.41747192e+02 7.93221313e+02 7.02783942e-01]	[4.26397491e+02 7.90651428e+02 7.40941882e-01]	[4.59612061e+02 7.67663086e+02 7.49242544e-01]
[462.23043823 400.68780518 0.94084692]	[467.49954224 398.07296753 0.84655976]	[416.06915283 400.64840698 0.8472476 ]	[336.537323 421.32809448 0.86028522]	[236.48377991 452.02572632 0.79743183]	[526.44622803 390.47421265 0.79624271]	[582.92382812 400.73059082 0.73636663]	[623.92138672 413.55023193 0.81615883]	[462.35873413 549.56079102 0.76509809]	[421.34606934 546.97027588 0.7378366 ]	[418.59558105 662.38470459 0.83534551]	[444.43490601 765.05407715 0.81895375]	[503.25189209 554.69580078 0.74883246]	[482.81790161 665.0513916 0.85068059]	[477.63589478 749.56665039 0.83949411]	[452.02349854 390.44793701 0.8261528 ]	[477.5930481 387.95602417 0.83794868]	[436.55297852 372.51315308 0.74202251]	[493.10931396 375.04275513 0.67432433]	[475.17468262 788.02532959 0.89700985]	[485.42132568 780.46539307 0.83738452]	[4.70030670e+02 7.54748108e+02 6.12172544e-01]	[4.39201904e+02 7.93342834e+02 6.82840049e-01]	[4.23842743e+02 7.90722107e+02 7.44894207e-01]	[459.68566895 770.21954346 0.79504311]
[462.40258789 398.16598511 0.89880151]	[475.07196045 395.57403564 0.82594866]	[416.15304565 398.24499512 0.86628693]	[336.47897339 423.88983154 0.8547917 ]	[254.51998901 462.22723389 0.89910054]	[531.54815674 385.33999634 0.78890854]	[588.012146 416.14517212 0.63002145]	[613.63720703 421.38394165 0.68704146]	[462.34350586 544.43237305 0.80212337]	[421.35949707 544.31573486 0.75992936]	[418.68460083 659.83496094 0.8314262 ]	[444.41293335 757.35144043 0.80668259]	[503.2494812 547.01000977 0.76866251]	[482.77999878 662.39642334 0.84250396]	[477.62356567 749.57232666 0.83843869]	[457.15762329 382.81661987 0.85988468]	[480.18807983 382.86001587 0.86819041]	[439.17953491 362.2986145 0.79454798]	[500.71789551 367.37487793 0.70740831]	[477.64028931 785.49603271 0.88983005]	[485.44525146 777.831604 0.83712333]	[4.70041290e+02 7.54778503e+02 6.07370675e-01]	[4.41771149e+02 7.88223572e+02 7.49682426e-01]	[4.28911896e+02 7.88052368e+02 7.43423343e-01]	[459.60668945 767.62591553 0.77301884]
[467.4262085 392.98797607 0.82158345]	[477.74389648 392.99206543 0.82921195]	[418.68930054 395.59869385 0.85446095]	[344.27438354 423.80142212 0.84922802]	[280.17184448 462.32495117 0.86704671]	[539.20123291 387.89746094 0.80531251]	[587.99346924 439.24557495 0.75341195]	[603.29602051 431.5539856 0.62175906]	[462.35684204 539.20355225 0.78529412]	[423.79498291 536.65301514 0.724648 ]	[421.21798706 649.59399414 0.83251321]	[444.31072998 757.36499023 0.82010233]	[503.25131226 541.75482178 0.78614891]	[482.84555054 649.59197998 0.83688182]	[477.62557983 749.61877441 0.83999115]	[459.75784302 377.72994995 0.91768104]	[482.75839233 380.09487915 0.91398412]	[441.72909546 357.17947388 0.71874744]	[503.30975342 359.81365967 0.71725482]	[475.14767456 785.51831055 0.87558705]	[485.41329956 777.87976074 0.82780331]	[4.70016327e+02 7.57349243e+02 6.08594060e-01]	[4.39212952e+02 7.88153381e+02 7.48155355e-01]	[4.26354584e+02 7.85594360e+02 7.34905541e-01]	[4.54640198e+02 7.67649902e+02 7.66590238e-01]
[472.52139282 385.30554199 0.81669343]	[477.72045898 385.40063477 0.8465727 ]	[418.73672485 393.02362061 0.83297276]	[359.80322266 421.23291016 0.89490896]	[318.57614136 459.67288208 0.91962373]	[531.62329102 382.78604126 0.84262824]	[564.96612549 423.89434814 0.63135564]	[580.24255371 439.10110474 0.75768793]	[462.34686279 534.13104248 0.77072632]	[423.79348755 529.05114746 0.72917056]	[421.15682983 646.94799805 0.86087966]	[441.86309814 749.7300415 0.84874141]	[500.88751221 539.19238281 0.77387631]	[482.86755371 647.06561279 0.86093211]	[477.59970093 747.09838867 0.83883786]	[462.26504517 375.09091187 0.88317382]	[482.91619873 377.57104492 0.90359759]	[444.34313965 351.93792725 0.67475957]	[503.46572876 359.60006714 0.75664431]	[472.58340454 783.02593994 0.84034485]	[485.38601685 775.36560059 0.82119757]	[4.69987183e+02 7.52245972e+02 6.16606474e-01]	[4.41724091e+02 7.85604614e+02 7.41898894e-01]	[4.26419434e+02 7.82977417e+02 6.95544481e-01]	[4.54558868e+02 7.64949219e+02 6.73918724e-01]
[477.72180176 380.26318359 0.90440428]	[477.668396 382.86279297 0.85574931]	[418.73034668 387.92929077 0.82297057]	[380.12670898 428.95501709 0.75954556]	[359.69287109 457.08157349 0.84434074]	[531.60351562 380.25646973 0.84914768]	[5.59712585e+02 4.18709167e+02 3.80456090e-01]	[5.62282593e+02 4.21375305e+02 5.06983161e-01]	[462.31652832 526.51159668 0.77595979]	[421.33840942 526.4041748 0.75100958]	[418.63150024 641.80255127 0.82442069]	[444.37942505 746.97808838 0.86059463]	[500.87576294 531.59436035 0.75740159]	[485.41494751 644.50848389 0.84355915]	[477.6812439 749.68365479 0.86222297]	[464.8861084 367.40231323 0.84379673]	[488.0133667 375.01025391 0.84970737]	[452.05944824 346.86102295 0.6984762 ]	[505.97790527 359.57778931 0.61676109]	[477.66436768 785.51800537 0.80882812]	[487.98294067 777.86920166 0.78071189]	[4.72531921e+02 7.59948669e+02 7.21717060e-01]	[439.21566772 772.83990479 0.81977642]	[423.87405396 770.1550293 0.79821897]	[4.57070831e+02 7.52172302e+02 7.23139763e-01]
[477.70074463 380.31332397 0.88343149]	[477.72930908 385.30279541 0.85900825]	[421.17636108 387.85482788 0.83040494]	[382.77792358 423.8583374 0.78896856]	[364.85021973 452.05252075 0.79623538]	[534.11846924 380.32971191 0.83929169]	[5.59732666e+02 4.23847595e+02 3.77701163e-01]	[5.59831604e+02 4.23786072e+02 4.05685067e-01]	[462.30615234 526.4364624 0.79843396]	[421.34869385 523.91265869 0.77211398]	[416.14172363 629.05718994 0.81655037]	[441.74673462 726.60205078 0.89547133]	[500.85928345 529.05731201 0.76740009]	[485.41503906 644.39147949 0.83223319]	[477.63626099 747.07318115 0.84742928]	[464.89074707 369.95846558 0.83496112]	[487.97006226 375.07775879 0.85315108]	[454.54226685 346.88641357 0.68351912]	[505.99917603 359.631073 0.61749798]	[4.77657471e+02 7.85468689e+02 7.53467202e-01]	[4.87940643e+02 7.77855957e+02 7.61167467e-01]	[4.64943146e+02 7.52198914e+02 7.46466756e-01]	[436.6729126 767.61010742 0.8542009 ]	[421.31466675 762.44470215 0.80657536]	[4.49482666e+02 7.31663025e+02 6.71445966e-01]
[477.67147827 382.74819946 0.86679482]	[477.72973633 390.45849609 0.8434819 ]	[418.74615479 392.99108887 0.83446002]	[380.21328735 428.99807739 0.77485669]	[359.72769165 454.59561157 0.83592743]	[536.65905762 385.29232788 0.81650102]	[5.62307373e+02 4.31507019e+02 4.00279313e-01]	[5.62307129e+02 4.28915100e+02 3.90885741e-01]	[462.3243103 526.4753418 0.79649496]	[421.37454224 523.96411133 0.76380891]	[416.07116699 631.67980957 0.80571765]	[441.68875122 716.32653809 0.87063134]	[500.85784912 531.54949951 0.76850241]	[487.96969604 644.48626709 0.82189697]	[477.67507935 744.55291748 0.84448075]	[464.89611816 372.47485352 0.83930659]	[487.93295288 377.50930786 0.86994886]	[454.55905151 344.34912109 0.71999574]	[505.98196411 359.64550781 0.64995402]	[4.80167297e+02 7.85583801e+02 7.67669976e-01]	[4.90496307e+02 7.80427734e+02 7.34256744e-01]	[464.88519287 749.57745361 0.80109107]	[428.98400879 757.33428955 0.79611272]	[418.67843628 749.63934326 0.86508578]	[449.45837402 723.95953369 0.72482312]
[477.61080933 382.765625 0.85777062]	[480.14221191 395.50579834 0.8715871 ]	[421.23236084 393.07617188 0.84718013]	[380.2328186 428.94830322 0.78943413]	[357.12612915 457.09506226 0.86734068]	[534.15332031 390.47634888 0.80082941]	[5.54692566e+02 4.18676636e+02 4.61156100e-01]	[564.84014893 434.08499146 0.70331448]	[462.25631714 529.00817871 0.78377819]	[421.30258179 526.47576904 0.75967324]	[416.10794067 641.83117676 0.81769204]	[441.73251343 713.78491211 0.86491549]	[500.79812622 531.60797119 0.7606495 ]	[488.02349854 644.49920654 0.82157016]	[477.68942261 744.45690918 0.84126556]	[464.86514282 372.52380371 0.85655928]	[485.4256897 377.53152466 0.89019138]	[454.60852051 346.89013672 0.67223775]	[505.9430542 359.69308472 0.72966814]	[4.80201294e+02 7.82988770e+02 7.61227727e-01]	[4.90534424e+02 7.75311523e+02 7.59520531e-01]	[464.89099121 747.15472412 0.76976651]	[428.99780273 754.76605225 0.83770555]	[418.70001221 749.5425415 0.92187911]	[4.49524414e+02 7.21391968e+02 7.01047599e-01]
[477.69052124 382.80172729 0.86456972]	[480.14486694 395.56716919 0.88216662]	[421.26391602 393.04260254 0.84001005]	[380.25970459 431.47894287 0.82992375]	[354.57696533 459.75482178 0.90377253]	[536.65679932 395.52435303 0.82329786]	[562.39764404 441.84524536 0.68009889]	[567.54229736 444.35559082 0.69605124]	[459.82589722 531.57354736 0.77919537]	[421.21066284 529.00531006 0.76469219]	[416.11721802 641.84625244 0.81964886]	[441.92367554 726.56469727 0.89068532]	[500.71478271 536.65332031 0.76286793]	[490.57421875 644.54345703 0.82343912]	[477.60498047 744.45947266 0.84115559]	[464.96026611 374.97125244 0.84789622]	[487.92282104 377.58831787 0.87928653]	[457.14825439 349.40588379 0.722161 ]	[506.00430298 359.76251221 0.69634116]	[475.11950684 775.32751465 0.78099453]	[485.45904541 772.70629883 0.80933243]	[464.91885376 749.54821777 0.78804797]	[434.08288574 765.00201416 0.76615715]	[421.24972534 752.28234863 0.78970975]	[4.54629761e+02 7.31647217e+02 7.14736402e-01]
[477.71173096 382.82250977 0.86880612]	[477.73794556 398.05227661 0.89412296]	[421.29721069 395.56185913 0.85835207]	[382.73641968 431.51977539 0.82702857]	[354.59359741 459.82067871 0.91399539]	[531.59503174 398.04733276 0.85127789]	[552.06500244 434.08380127 0.59504282]	[564.87030029 457.16305542 0.79676759]	[459.82736206 536.64849854 0.77282691]	[421.23764038 534.13116455 0.75012749]	[418.76467896 647.05334473 0.85645753]	[444.42089844 734.22174072 0.8004418 ]	[500.69458008 536.72491455 0.76485813]	[495.66394043 644.52746582 0.83199584]	[477.66345215 744.53173828 0.85562849]	[467.40917969 374.97131348 0.8491894 ]	[487.99447632 377.62573242 0.88795584]	[457.20907593 349.44885254 0.69094414]	[508.48901367 362.27276611 0.67926234]	[477.63299561 775.34820557 0.7922709 ]	[487.96612549 772.69464111 0.81933355]	[4.72521423e+02 7.49637573e+02 6.94350839e-01]	[4.44356110e+02 7.67659424e+02 7.08566427e-01]	[4.34066986e+02 7.65090149e+02 6.76048636e-01]	[4.57093567e+02 7.44481812e+02 6.12858117e-01]
[480.17282104 382.81573486 0.89562505]	[477.6428833 398.21057129 0.90346307]	[421.27590942 398.13653564 0.88374591]	[382.76022339 436.57681274 0.86249739]	[356.97463989 464.82720947 0.90342224]	[529.01269531 398.26574707 0.88270879]	[549.54840088 444.36621094 0.62856001]	[562.40270996 469.9682312 0.77854693]	[459.79534912 541.72406006 0.80479926]	[421.22460938 541.77624512 0.77930331]	[421.37014771 662.45892334 0.81369662]	[457.10498047 752.21606445 0.75906634]	[500.64959717 541.72192383 0.77271414]	[498.26586914 647.01922607 0.8362577 ]	[480.14053345 744.54785156 0.87099254]	[467.45025635 374.97619629 0.85396695]	[490.52896118 377.60699463 0.88574535]	[457.19369507 351.97106934 0.71580589]	[508.49282837 362.22915649 0.68834716]	[482.802948 777.90093994 0.78206974]	[4.95690704e+02 7.72705017e+02 7.66327441e-01]	[4.75067230e+02 7.49571106e+02 6.38659477e-01]	[4.72568970e+02 7.80470642e+02 5.80733061e-01]	[4.59643585e+02 7.82968018e+02 5.46974659e-01]	[4.59675385e+02 7.59946289e+02 5.29720545e-01]
[480.1725769 382.81616211 0.8956008 ]	[477.64447021 398.21221924 0.90375727]	[421.27761841 398.13870239 0.88403654]	[382.76034546 436.57522583 0.86246967]	[356.97372437 464.82495117 0.90280825]	[529.01452637 398.26947021 0.88255155]	[549.55877686 444.39581299 0.62450641]	[562.41326904 469.99023438 0.77647531]	[459.79837036 541.73815918 0.80801934]	[421.2286377 541.79431152 0.78109688]	[421.39355469 664.94244385 0.81722379]	[457.10617065 752.20941162 0.75741136]	[500.65231323 541.7354126 0.77598476]	[498.27099609 647.02874756 0.83163291]	[480.13699341 744.54962158 0.86923355]	[467.44992065 374.97650146 0.85415721]	[490.52841187 377.6072998 0.88572508]	[457.19329834 351.97265625 0.71569854]	[508.49142456 362.2303772 0.68906224]	[4.82802551e+02 7.77890381e+02 7.75041223e-01]	[4.95697266e+02 7.72701965e+02 7.64643669e-01]	[4.75057709e+02 7.49570007e+02 6.30308211e-01]	[4.72607208e+02 7.80433716e+02 5.83660603e-01]	[4.59662445e+02 7.82943542e+02 5.51264524e-01]	[4.59667175e+02 7.59939331e+02 5.20791590e-01]
[480.14660645 385.30279541 0.8767938 ]	[475.13208008 400.74005127 0.89745373]	[418.75152588 400.6774292 0.90411663]	[380.28134155 439.29867554 0.90075296]	[354.53909302 472.58621216 0.85721564]	[526.50610352 400.79812622 0.89743865]	[546.92156982 452.05889893 0.69133866]	[562.25531006 477.73721313 0.80462945]	[459.8248291 544.38964844 0.82389832]	[421.26409912 546.93560791 0.76332414]	[436.668396 667.53961182 0.74947017]	[4.52069397e+02 7.54742188e+02 5.55017173e-01]	[500.66888428 541.90081787 0.7970615 ]	[500.84512329 647.01080322 0.83085525]	[480.25869751 744.44049072 0.84491801]	[467.39608765 375.02676392 0.85687494]	[490.48373413 377.6484375 0.88865697]	[457.09423828 354.48880005 0.72014987]	[505.97650146 362.29281616 0.69998419]	[4.80306915e+02 7.75355408e+02 7.18031406e-01]	[4.93122437e+02 7.72704651e+02 7.18230963e-01]	[4.75093597e+02 7.47082886e+02 6.63765788e-01]	[4.64905914e+02 7.72841675e+02 3.39971960e-01]	[4.54611816e+02 7.80405762e+02 3.01298141e-01]	[4.59665680e+02 7.62441895e+02 4.00609702e-01]
[477.61325073 390.42260742 0.85087657]	[475.06494141 403.32046509 0.86281061]	[418.73245239 403.24902344 0.8759768 ]	[380.23199463 444.34143066 0.87228203]	[354.47692871 480.31289673 0.90789592]	[523.96661377 403.39794922 0.87997276]	[544.42443848 454.61972046 0.74175233]	[559.6975708 480.17736816 0.79103911]	[462.20346069 547.02832031 0.79087961]	[421.32046509 552.11773682 0.73695129]	[439.21353149 672.71954346 0.74693322]	[4.57204437e+02 7.72790161e+02 5.68088472e-01]	[500.71603394 544.45227051 0.79092795]	[505.95507812 644.3984375 0.77853745]	[480.26281738 744.55444336 0.84457719]	[464.85739136 377.56759644 0.8995024 ]	[485.42190552 380.12460327 0.9172976 ]	[452.0567627 357.13150024 0.70464617]	[503.45178223 367.42578125 0.73708344]	[4.82947906e+02 7.77835083e+02 6.44994199e-01]	[4.98221161e+02 7.70234497e+02 6.82894111e-01]	[4.72556915e+02 7.49613708e+02 6.29973233e-01]	[4.75091705e+02 7.93248535e+02 2.34607264e-01]	[4.54595886e+02 7.93297180e+02 2.31652796e-01]	[4.62301666e+02 7.75374390e+02 3.98059815e-01]
[467.41921997 395.5111084 0.85971111]	[467.44116211 411.01184082 0.82174164]	[418.68261719 408.40686035 0.85336632]	[380.24978638 454.58328247 0.87122643]	[352.01153564 485.48901367 0.85691214]	[521.40960693 411.02587891 0.85261202]	[544.35614014 449.48364258 0.7737152 ]	[559.75921631 482.81915283 0.84498841]	[462.24636841 549.57318115 0.77688801]	[423.77087402 557.25024414 0.73287767]	[439.30273438 682.93054199 0.72232854]	[4.59815155e+02 7.88129089e+02 6.03986144e-01]	[500.74075317 544.48071289 0.78238481]	[518.70031738 626.54693604 0.72784996]	[480.32278442 739.43133545 0.8090176 ]	[459.8414917 380.09204102 0.92001772]	[482.72677612 380.30508423 0.93594426]	[444.35406494 362.20281982 0.69706732]	[500.84762573 375.04608154 0.8097015 ]	[4.87991577e+02 7.72711670e+02 7.37542093e-01]	[500.71652222 767.7086792 0.82179809]	[4.72558350e+02 7.46989319e+02 6.35354519e-01]	[4.75160065e+02 8.13805908e+02 2.17742011e-01]	[4.49485260e+02 8.13789673e+02 2.18883798e-01]	[4.67439636e+02 7.90707336e+02 3.92370582e-01]
[462.31484985 398.15249634 0.93309915]	[464.85443115 416.15209961 0.89238638]	[418.58953857 416.05322266 0.87379229]	[382.76577759 459.59640503 0.86498183]	[354.5765686 498.20132446 0.8862313 ]	[521.24401855 416.07809448 0.85443282]	[544.37896729 452.05776978 0.78791159]	[562.3494873 485.37438965 0.85885382]	[462.22894287 554.65600586 0.78496909]	[423.79315186 559.82647705 0.75070751]	[439.27185059 688.14123535 0.69225436]	[4.62217133e+02 7.88149780e+02 6.24779999e-01]	[500.71032715 546.97747803 0.76623279]	[521.25469971 636.72387695 0.73575121]	[482.78414917 739.39923096 0.81594914]	[457.20623779 380.31634521 0.89630949]	[480.15182495 387.87734985 0.88272977]	[441.73153687 364.87402344 0.746755 ]	[498.19512939 377.74945068 0.82048178]	[4.90501343e+02 7.72701294e+02 6.88300431e-01]	[5.00821533e+02 7.67679260e+02 7.59194732e-01]	[4.75155975e+02 7.44545654e+02 6.65514648e-01]	[4.64898071e+02 8.11264099e+02 2.68783808e-01]	[4.46899323e+02 8.08711426e+02 2.88546115e-01]	[4.67462280e+02 7.90732422e+02 4.10217494e-01]
[462.33517456 398.17745972 0.93415165]	[464.8494873 416.15118408 0.89231175]	[418.58651733 416.05700684 0.87284374]	[382.76644897 459.59631348 0.86415738]	[354.57556152 498.20187378 0.88620239]	[521.23675537 416.08135986 0.85268033]	[544.37036133 452.04104614 0.78695107]	[562.34680176 485.36270142 0.85902286]	[462.21520996 554.65844727 0.78456736]	[423.77664185 559.8338623 0.7530967 ]	[439.26156616 688.15618896 0.69211137]	[4.62217926e+02 7.88195557e+02 6.30933762e-01]	[500.69802856 546.97515869 0.76386732]	[521.25317383 634.16955566 0.71741194]	[482.78564453 739.38476562 0.81429517]	[457.21453857 380.33789062 0.89316505]	[480.16781616 387.90066528 0.88783419]	[441.72625732 367.35162354 0.74568647]	[498.20492554 380.09912109 0.81783426]	[4.90494812e+02 7.72692200e+02 6.85353518e-01]	[5.00822266e+02 7.67674316e+02 7.57013381e-01]	[4.75150177e+02 7.44539368e+02 6.62828922e-01]	[4.64891144e+02 8.13767212e+02 2.77047426e-01]	[4.46900452e+02 8.11210938e+02 2.99338400e-01]	[4.67483978e+02 7.93246765e+02 4.11240488e-01]
[459.72677612 398.1958313 0.9015069 ]	[462.22915649 413.534729 0.9023214 ]	[416.06616211 410.95910645 0.8482756 ]	[382.81283569 459.59805298 0.87229568]	[359.80877686 498.11773682 0.88766778]	[516.16607666 413.50094604 0.81042945]	[541.88256836 449.47369385 0.82811707]	[562.30737305 485.36859131 0.89701611]	[459.69473267 544.31158447 0.84622294]	[421.22808838 544.44158936 0.80688226]	[436.68914795 665.03955078 0.8142817 ]	[462.1862793 772.7175293 0.82593405]	[495.6524353 541.80743408 0.75765175]	[521.42315674 636.79559326 0.81743264]	[493.10250854 711.14050293 0.83738875]	[452.01135254 385.32653809 0.79171991]	[470.02102661 390.48266602 0.7853688 ]	[439.25082397 369.92523193 0.66553468]	[487.95275879 377.62225342 0.70415068]	[495.63699341 752.31610107 0.81382257]	[505.87472534 749.59197998 0.85817921]	[482.7333374 711.18566895 0.80462158]	[4.70040466e+02 8.08641113e+02 6.42462492e-01]	[4.52018768e+02 8.06136353e+02 6.17950439e-01]	[4.67414246e+02 7.75356384e+02 6.32287979e-01]
[459.64358521 398.08883667 0.88860136]	[459.85858154 405.89767456 0.89814776]	[413.57421875 403.37057495 0.84939677]	[382.75222778 454.60073853 0.86025047]	[362.21356201 493.03829956 0.87455451]	[516.13037109 405.85549927 0.82567018]	[541.93469238 444.34509277 0.86105835]	[562.23181152 482.90548706 0.90280038]	[459.67370605 544.3369751 0.83761275]	[421.19473267 544.42425537 0.80276197]	[436.6569519 667.48510742 0.81428969]	[4.62247009e+02 7.75328857e+02 7.72585273e-01]	[495.65878296 541.87316895 0.75755262]	[516.21136475 647.09112549 0.82633191]	[482.9553833 713.76452637 0.81029922]	[449.43139648 382.74188232 0.82006246]	[467.45187378 385.36346436 0.80163914]	[439.13796997 367.38543701 0.69537872]	[485.42349243 377.59146118 0.73467851]	[493.11050415 754.83435059 0.78093314]	[503.30151367 749.6361084 0.86819583]	[4.77668945e+02 7.11183105e+02 6.79763496e-01]	[4.70020721e+02 8.08712708e+02 5.94301164e-01]	[4.49499817e+02 8.08618591e+02 5.91537237e-01]	[4.67492279e+02 7.85502136e+02 5.95712304e-01]
[457.20703125 393.02960205 0.83148789]	[459.72390747 403.34301758 0.91810775]	[408.38360596 403.34283447 0.84946311]	[382.76345825 454.58425903 0.86710179]	[362.20584106 493.11853027 0.88428295]	[511.07110596 400.86709595 0.85558355]	[541.90087891 439.28640747 0.90651333]	[559.80413818 480.30169678 0.8970229 ]	[459.70925903 546.92230225 0.81466687]	[421.19900513 547.02630615 0.77554452]	[439.21478271 667.60467529 0.80852544]	[4.62345459e+02 7.88074402e+02 7.79206157e-01]	[498.17825317 544.42529297 0.76204163]	[503.34902954 662.32427979 0.80408001]	[477.68191528 721.45117188 0.76020086]	[444.44436646 380.15481567 0.84197909]	[464.8977356 380.25524902 0.85102427]	[436.57180786 362.33679199 0.68516213]	[482.90118408 375.02648926 0.71286118]	[4.82898041e+02 7.62479370e+02 6.54946923e-01]	[4.93071655e+02 7.52257874e+02 7.15795517e-01]	[4.64834961e+02 7.18840088e+02 5.36373973e-01]	[4.77708282e+02 8.13850647e+02 5.81148505e-01]	[4.57133820e+02 8.13769104e+02 5.92312813e-01]	[4.70028900e+02 7.90681030e+02 6.14869058e-01]
[446.95968628 395.51324463 0.80896354]	[459.58816528 400.78140259 0.90846199]	[403.37945557 400.87045288 0.87563783]	[382.76483154 452.08761597 0.86314285]	[359.80987549 498.20422363 0.90617365]	[508.48486328 400.64031982 0.87362981]	[541.9375 439.09841919 0.89573687]	[559.83300781 480.36862183 0.89320087]	[459.73791504 547.03094482 0.78757501]	[421.26330566 549.51696777 0.75843507]	[439.24832153 670.11083984 0.76950926]	[4.62263794e+02 7.88159302e+02 7.64823794e-01]	[498.17138672 546.9800415 0.738603 ]	[495.64300537 667.4543457 0.75740296]	[4.72546692e+02 7.49626221e+02 6.43633783e-01]	[441.71481323 380.20056152 0.87632412]	[462.19506836 380.25238037 0.87979555]	[426.45523071 362.22595215 0.52929556]	[480.31552124 367.38833618 0.73612547]	[4.64849213e+02 7.95791138e+02 2.87770540e-01]	[4.80324036e+02 7.85539795e+02 3.45401824e-01]	[0. 0. 0.]	[4.75147919e+02 8.16358582e+02 5.47375739e-01]	[4.57126770e+02 8.13810059e+02 5.62469006e-01]	[4.69962311e+02 7.93327637e+02 5.13547182e-01]
[441.76010132 395.53146362 0.88635439]	[454.615448 400.68450928 0.87786794]	[400.83425903 400.81268311 0.91590184]	[382.74346924 457.07788086 0.88134456]	[362.28106689 500.77319336 0.92368364]	[505.87908936 398.22644043 0.87059933]	[544.30926514 439.15103149 0.90835929]	[559.71020508 488.02105713 0.83257574]	[459.69372559 549.58227539 0.79055214]	[421.26757812 552.0947876 0.76544452]	[439.17163086 670.17993164 0.78288996]	[4.62356812e+02 7.90664490e+02 7.77768135e-01]	[495.62197876 549.54602051 0.72534341]	[487.93942261 670.06988525 0.76760757]	[4.59614563e+02 7.85594666e+02 6.79317296e-01]	[436.68634033 380.23925781 0.88890415]	[457.14877319 380.33789062 0.86096674]	[421.21606445 364.80374146 0.66131139]	[475.10305786 369.93984985 0.74161899]	[4.46900879e+02 8.18938965e+02 3.48748028e-01]	[4.62292755e+02 8.18907532e+02 4.42529261e-01]	[4.44411652e+02 8.03492676e+02 3.53189111e-01]	[4.80198944e+02 8.21531250e+02 4.44340497e-01]	[4.59755798e+02 8.18923462e+02 4.77759957e-01]	[4.72532166e+02 8.00998596e+02 4.81792450e-01]
[439.19317627 395.60601807 0.89805341]	[451.99581909 400.76657104 0.88341653]	[400.74014282 400.79980469 0.93425226]	[382.77420044 457.1555481 0.8878361 ]	[367.35040283 503.36053467 0.89725435]	[503.26541138 400.68511963 0.8807168 ]	[541.90307617 439.32940674 0.93669152]	[549.60095215 500.6842041 0.87533009]	[459.66744995 552.09130859 0.79284388]	[421.27655029 552.11175537 0.77238137]	[439.07162476 667.57556152 0.78200781]	[4.62260468e+02 7.88141357e+02 7.59469032e-01]	[493.0836792 552.06292725 0.72164935]	[485.47869873 667.53027344 0.76916009]	[4.59771698e+02 7.70142456e+02 6.04185998e-01]	[431.49285889 380.33239746 0.84744495]	[449.46368408 382.76858521 0.83704489]	[418.69680786 369.96099854 0.60118526]	[467.48971558 372.52923584 0.73219883]	[4.44359680e+02 8.13785828e+02 2.72659153e-01]	[4.62255890e+02 8.13759033e+02 3.24226737e-01]	[4.57188477e+02 7.77885559e+02 2.67218351e-01]	[4.75143066e+02 8.21470642e+02 4.20071781e-01]	[4.57131897e+02 8.16355530e+02 4.59701270e-01]	[4.69986389e+02 7.95850098e+02 4.78508472e-01]
[439.1932373 395.60586548 0.89803797]	[451.99563599 400.76647949 0.88341832]	[400.73989868 400.79931641 0.93428957]	[382.77462769 457.15438843 0.88758588]	[367.34954834 503.36022949 0.89725488]	[503.26495361 400.6852417 0.88052213]	[541.90472412 439.32919312 0.9368794 ]	[549.60064697 500.68457031 0.87543511]	[459.67752075 552.09368896 0.79308045]	[421.28625488 552.1060791 0.77033818]	[439.07189941 667.55737305 0.78686023]	[4.62254059e+02 7.88129333e+02 7.59484172e-01]	[493.09558105 552.06896973 0.72184414]	[485.46368408 667.52355957 0.77184385]	[4.59786255e+02 7.70127319e+02 6.06554210e-01]	[431.49273682 380.33233643 0.84744954]	[449.46343994 382.76837158 0.83705896]	[418.69677734 369.96151733 0.60189003]	[467.4894104 372.52944946 0.73214787]	[4.46911591e+02 8.13779175e+02 2.71641076e-01]	[4.62311707e+02 8.11245056e+02 3.22992057e-01]	[4.59655792e+02 7.75334961e+02 2.70027369e-01]	[4.75157013e+02 8.18962341e+02 4.26763952e-01]	[4.57141541e+02 8.16336670e+02 4.66474801e-01]	[4.69970734e+02 7.95826660e+02 4.77455080e-01]
[439.19400024 395.60662842 0.89814591]	[451.99304199 400.76776123 0.88315248]	[400.73669434 400.80145264 0.9345507 ]	[382.77307129 457.15634155 0.88794434]	[367.34954834 503.36056519 0.8970201 ]	[503.26473999 400.68493652 0.88056475]	[541.90075684 439.32397461 0.93647814]	[549.59924316 500.68234253 0.87518489]	[459.67453003 552.09906006 0.79271716]	[421.28213501 552.11151123 0.77059317]	[439.06713867 667.55743408 0.78470802]	[4.62258514e+02 7.88132751e+02 7.58603394e-01]	[493.09283447 552.07299805 0.72192132]	[485.45605469 667.51861572 0.77132094]	[4.59804749e+02 7.67638245e+02 6.01120234e-01]	[431.49343872 380.33309937 0.84746218]	[449.46447754 382.7689209 0.83705866]	[418.69656372 369.96276855 0.60354835]	[467.48846436 372.52911377 0.73215908]	[4.46922546e+02 8.13787109e+02 2.62598187e-01]	[4.62318176e+02 8.11247559e+02 3.11895967e-01]	[4.59663177e+02 7.75300842e+02 2.67678589e-01]	[4.77629669e+02 8.21453796e+02 4.27959204e-01]	[4.57158844e+02 8.16354370e+02 4.65310186e-01]	[4.69974884e+02 7.95828308e+02 4.78132606e-01]
[436.6204834 395.63311768 0.85573322]	[446.87969971 400.7852478 0.89295465]	[398.28213501 400.87612915 0.9402113 ]	[380.34030151 457.09402466 0.87821639]	[367.3739624 503.33978271 0.90065908]	[498.23638916 400.64279175 0.89150286]	[541.8248291 441.83566284 0.93195778]	[547.06512451 500.8782959 0.90323555]	[459.6555481 549.49133301 0.79986578]	[421.22967529 549.53186035 0.7878027 ]	[434.1015625 665.0090332 0.7722128]	[4.59769470e+02 7.82995117e+02 7.09715188e-01]	[493.13421631 547.02185059 0.72370231]	[487.96713257 665.05889893 0.7703774 ]	[4.62245239e+02 7.70211609e+02 6.95748270e-01]	[423.8387146 382.75152588 0.83811438]	[444.29953003 382.72894287 0.84988523]	[4.16114044e+02 3.72512024e+02 3.84602398e-01]	[464.84069824 369.96414185 0.70227355]	[4.52058319e+02 8.08650635e+02 3.38825524e-01]	[4.64917908e+02 8.08596069e+02 4.15782928e-01]	[4.59725708e+02 7.80446167e+02 3.28863859e-01]	[4.70022797e+02 8.13797485e+02 4.07433331e-01]	[4.54565399e+02 8.11253601e+02 4.48941231e-01]	[4.64903015e+02 7.90749451e+02 4.18229878e-01]
[423.81542969 398.13604736 0.86790192]	[441.8196106 400.75292969 0.91731459]	[395.64483643 400.86129761 0.90509242]	[380.19052124 454.65582275 0.88629901]	[369.93618774 503.43164062 0.88138306]	[493.09020996 398.24768066 0.86608326]	[541.77667236 436.62774658 0.91592157]	[552.08050537 495.66897583 0.83964032]	[457.20568848 546.96533203 0.79521441]	[421.14291382 546.96728516 0.7982536 ]	[421.2961731 662.38238525 0.81502438]	[4.57207733e+02 7.85540588e+02 7.58464336e-01]	[490.5597229 546.98614502 0.72969079]	[485.47686768 664.96929932 0.79521263]	[4.62364960e+02 7.75344482e+02 7.33517528e-01]	[418.6651001 385.31341553 0.84520698]	[439.07922363 385.3793335 0.83770728]	[4.03249023e+02 3.67344604e+02 2.19989896e-01]	[459.6399231 367.34307861 0.72593081]	[4.59795624e+02 8.11225891e+02 4.72973883e-01]	[4.77705658e+02 8.08666382e+02 5.32089293e-01]	[4.62276337e+02 7.83034119e+02 3.87192756e-01]	[4.67436676e+02 8.11305237e+02 4.24281090e-01]	[4.52011261e+02 8.11290100e+02 4.51280743e-01]	[4.62253174e+02 7.90805908e+02 4.61780757e-01]
[423.81225586 398.13867188 0.86870265]	[441.82510376 400.74639893 0.91740119]	[398.01254272 400.84799194 0.90917832]	[380.18829346 454.65402222 0.88595742]	[369.93179321 503.42984009 0.88166434]	[493.09555054 398.24581909 0.86600918]	[541.77612305 436.62991333 0.91619182]	[552.08074951 495.66912842 0.83984685]	[457.20651245 546.96539307 0.79637748]	[421.14169312 546.96832275 0.79992861]	[421.29626465 662.38348389 0.8151201 ]	[4.57208313e+02 7.85523193e+02 7.56785393e-01]	[490.56237793 546.98742676 0.73071659]	[485.45428467 664.96008301 0.80101776]	[4.62369232e+02 7.75344727e+02 7.34471202e-01]	[418.66253662 385.31451416 0.84494483]	[439.07763672 385.38082886 0.83681941]	[4.03248291e+02 3.67341370e+02 2.11782232e-01]	[459.63934326 367.34234619 0.72560298]	[4.62242920e+02 8.11189514e+02 4.78931934e-01]	[4.77717560e+02 8.08639832e+02 5.35299480e-01]	[4.62287415e+02 7.83037476e+02 3.89210999e-01]	[4.67439178e+02 8.11260193e+02 4.28045243e-01]	[4.52033020e+02 8.11250854e+02 4.51517373e-01]	[4.62248383e+02 7.90788757e+02 4.63562638e-01]
[421.29443359 395.64260864 0.86214828]	[441.74557495 400.6383667 0.91586912]	[395.55130005 400.78125 0.90320396]	[380.17987061 454.63800049 0.88448721]	[372.44882202 503.47662354 0.87236428]	[490.56484985 398.12609863 0.84463096]	[541.72937012 434.11584473 0.89424503]	[552.08465576 490.50588989 0.83094257]	[457.16796875 547.00286865 0.77952874]	[418.78915405 546.96948242 0.79203832]	[418.73760986 664.96759033 0.82234585]	[4.41865784e+02 7.80439514e+02 7.34936833e-01]	[490.50384521 547.05059814 0.72101593]	[485.38699341 667.58404541 0.82362813]	[462.43292236 770.25579834 0.7871992 ]	[416.10919189 382.77960205 0.84834051]	[436.55032349 382.79025269 0.81857508]	[4.00692444e+02 3.72486847e+02 1.74898773e-01]	[454.64904785 364.81152344 0.69405365]	[4.62263336e+02 8.11151733e+02 6.11188352e-01]	[4.80198059e+02 8.08584900e+02 6.40306413e-01]	[4.62201538e+02 7.72838379e+02 5.60399890e-01]	[4.52029968e+02 8.11309204e+02 3.45934182e-01]	[4.31534180e+02 8.11246582e+02 3.98145825e-01]	[4.49438995e+02 7.88178589e+02 4.74949896e-01]
[418.74829102 387.94631958 0.8708033 ]	[439.24017334 398.11978149 0.91973615]	[392.96139526 400.64086914 0.89909482]	[380.09744263 454.57897949 0.88470602]	[369.91967773 503.40924072 0.87988079]	[485.46087646 395.50799561 0.82019103]	[539.23602295 428.98498535 0.85400039]	[549.54547119 485.43310547 0.85357249]	[449.49197388 544.46520996 0.77804852]	[416.14752197 544.44384766 0.78287435]	[408.38269043 662.39593506 0.78926909]	[423.77166748 770.24395752 0.81580937]	[485.36242676 544.4833374 0.78043395]	[485.40264893 664.99462891 0.85058463]	[464.8760376 767.64447021 0.80748236]	[411.0065918 377.74456787 0.86982113]	[428.92410278 377.74734497 0.87014616]	[3.98221771e+02 3.62266479e+02 2.42482185e-01]	[449.4730835 362.28945923 0.73160881]	[4.62303650e+02 8.03562561e+02 6.48941636e-01]	[4.80306702e+02 7.98405212e+02 6.66335940e-01]	[4.59760315e+02 7.70174072e+02 7.20220864e-01]	[4.21342712e+02 8.08552734e+02 6.25650048e-01]	[4.08404205e+02 7.98437805e+02 5.99060774e-01]	[4.34033142e+02 7.77849426e+02 6.86738133e-01]
[418.60922241 387.93133545 0.87039095]	[439.18093872 395.58770752 0.90011513]	[390.4151001 398.06741333 0.87002683]	[377.59954834 446.92218018 0.88264573]	[359.79776001 503.25946045 0.92252892]	[485.42266846 392.99111938 0.81812918]	[536.66479492 428.91949463 0.83372974]	[549.51885986 482.9743042 0.87609404]	[446.86773682 541.91534424 0.79299998]	[413.4894104 541.92657471 0.75442517]	[403.28872681 654.7197876 0.78882194]	[421.19943237 770.17974854 0.83455253]	[482.87634277 541.91638184 0.81332457]	[485.34460449 662.41900635 0.83636546]	[464.94476318 767.54852295 0.77530491]	[405.87060547 377.68951416 0.88066638]	[423.88656616 377.69891357 0.90910411]	[3.98086517e+02 3.59796112e+02 9.08419341e-02]	[449.45175171 362.29696655 0.72438067]	[4.62323456e+02 8.06004944e+02 5.88322699e-01]	[4.80299347e+02 7.98423767e+02 6.13001287e-01]	[4.59760742e+02 7.70204041e+02 6.66900754e-01]	[4.28946625e+02 8.03489624e+02 5.66360295e-01]	[4.10988953e+02 7.95871277e+02 5.32823384e-01]	[4.26361298e+02 7.77832520e+02 6.64277911e-01]
[416.11184692 387.94766235 0.85483313]	[436.69158936 395.64935303 0.89105433]	[385.3069458 398.1461792 0.89429367]	[377.51507568 449.44415283 0.85734797]	[359.7461853 500.82232666 0.93164074]	[482.90325928 393.00164795 0.82908297]	[534.0927124 428.94961548 0.82550955]	[547.06933594 482.91088867 0.89002782]	[444.40097046 544.37982178 0.8036077 ]	[408.44900513 544.40130615 0.75992441]	[403.29495239 657.24230957 0.78861701]	[421.25067139 770.24353027 0.82107472]	[482.85321045 544.3729248 0.8144545 ]	[482.97894287 662.46496582 0.8407861 ]	[4.67457153e+02 7.64986633e+02 7.57132590e-01]	[403.30380249 377.72058105 0.89277101]	[421.37567139 377.7220459 0.92547125]	[3.95546478e+02 3.59739502e+02 6.83888495e-02]	[446.90231323 362.31274414 0.73949844]	[4.62412628e+02 8.00991699e+02 5.82342446e-01]	[4.82769562e+02 7.95808838e+02 6.10552371e-01]	[4.59827789e+02 7.67676025e+02 6.62047446e-01]	[4.26402069e+02 8.06055542e+02 5.86568296e-01]	[4.10951233e+02 8.00916626e+02 5.60690045e-01]	[4.28937866e+02 7.77895569e+02 6.62103355e-01]
[416.02142334 392.99920654 0.8287971 ]	[436.55825806 398.09075928 0.88209647]	[382.71914673 398.23834229 0.92500186]	[375.01953125 451.98913574 0.83413285]	[359.6925354 500.80953979 0.93908584]	[482.81582642 393.05563354 0.8341772 ]	[528.98126221 431.47213745 0.83880121]	[547.02764893 482.88034058 0.89969045]	[444.36416626 544.39349365 0.80575132]	[408.44445801 544.43469238 0.75689358]	[403.36160278 657.31451416 0.77426547]	[421.39645386 770.23059082 0.79665279]	[482.79492188 544.36700439 0.8153162 ]	[482.93276978 662.37329102 0.83875281]	[4.70022186e+02 7.59929077e+02 7.15264320e-01]	[400.86029053 380.16152954 0.88144535]	[421.24993896 380.14511108 0.91170675]	[3.95534180e+02 3.64763489e+02 9.08301845e-02]	[441.88867188 362.27548218 0.75360942]	[4.62329285e+02 7.98380127e+02 5.45051455e-01]	[4.80341248e+02 7.93279541e+02 5.74930906e-01]	[4.62258636e+02 7.67545776e+02 6.17269695e-01]	[4.26382629e+02 8.06010803e+02 5.55587173e-01]	[4.11022278e+02 7.95884766e+02 5.59154689e-01]	[4.34057007e+02 7.77878784e+02 6.29467130e-01]
[410.96096802 395.50537109 0.81906581]	[428.99667358 398.12469482 0.86662406]	[380.17706299 398.27133179 0.95662069]	[369.97131348 452.02850342 0.81271076]	[359.61340332 500.81973267 0.94563293]	[480.25888062 395.54696655 0.83933753]	[526.39337158 431.50219727 0.85993928]	[547.0166626 482.87963867 0.89364487]	[441.84503174 544.4074707 0.82808906]	[403.36920166 544.47998047 0.77296132]	[403.38079834 657.31408691 0.77943784]	[423.78646851 770.1572876 0.78626376]	[480.34603882 544.34765625 0.81024414]	[482.94833374 659.80187988 0.81049907]	[477.59127808 747.15240479 0.79498851]	[400.68136597 380.24771118 0.88544005]	[418.75375366 380.18228149 0.90149695]	[3.85362274e+02 3.62283478e+02 7.21754730e-02]	[441.68960571 359.81634521 0.74487913]	[4.62369171e+02 7.85549438e+02 5.71674585e-01]	[4.80372284e+02 7.80430542e+02 6.06819332e-01]	[4.64862457e+02 7.52197021e+02 6.41577125e-01]	[4.21301636e+02 8.03484558e+02 5.43119550e-01]	[4.08435730e+02 7.93318970e+02 5.54681599e-01]	[4.36568756e+02 7.75286316e+02 6.27407014e-01]
[410.9576416 395.50549316 0.81816119]	[428.99691772 398.1229248 0.86621296]	[380.17663574 398.27011108 0.95671988]	[369.97149658 452.02920532 0.81296444]	[359.61245728 500.82095337 0.94589084]	[480.26187134 395.54321289 0.83964527]	[526.39086914 431.50036621 0.86058199]	[547.01696777 482.87493896 0.89440221]	[441.83520508 544.39862061 0.82968962]	[403.36160278 544.47119141 0.77462822]	[403.3815918 657.33184814 0.77623177]	[423.78988647 770.19647217 0.78037071]	[480.33712769 544.3414917 0.80957001]	[482.94775391 659.80310059 0.80997038]	[477.59701538 747.17077637 0.79257357]	[400.67977905 380.24865723 0.88448989]	[418.75164795 380.18344116 0.90004092]	[3.85358856e+02 3.62284882e+02 7.24345148e-02]	[441.68878174 359.8130188 0.74420494]	[4.62373413e+02 7.88091797e+02 5.69324970e-01]	[4.82716248e+02 7.83008057e+02 6.01988554e-01]	[4.64856903e+02 7.52217163e+02 6.41548753e-01]	[4.21335388e+02 8.06011963e+02 5.51610589e-01]	[4.08460541e+02 7.95835205e+02 5.54841280e-01]	[4.36576599e+02 7.75326477e+02 6.22342885e-01]
[400.83959961 398.02529907 0.86809105]	[421.37176514 398.1340332 0.90760642]	[377.55429077 400.6776123 0.94234067]	[362.31240845 452.00247192 0.82634187]	[357.15661621 500.75949097 0.94815719]	[477.60079956 395.53695679 0.80934012]	[523.78149414 431.50827026 0.90521532]	[544.48236084 482.80609131 0.9323591 ]	[441.71615601 544.40795898 0.8428297 ]	[403.26672363 544.51074219 0.78171182]	[405.86791992 659.80523682 0.7675299 ]	[423.82827759 770.08807373 0.77016407]	[480.20651245 544.31152344 0.79702252]	[485.48306274 662.36755371 0.79521519]	[477.64123535 749.68780518 0.79353458]	[398.03237915 382.78533936 0.833067 ]	[416.01425171 382.77160645 0.82472187]	[3.80255219e+02 3.72447418e+02 7.37166181e-02]	[436.61846924 362.29302979 0.73635322]	[4.62309021e+02 7.90691040e+02 5.39819062e-01]	[4.80329620e+02 7.88111206e+02 5.72881699e-01]	[4.64861786e+02 7.54789246e+02 6.03805423e-01]	[4.26377197e+02 8.00984985e+02 5.12270093e-01]	[4.11023956e+02 7.93315674e+02 5.43768525e-01]	[4.36607208e+02 7.72778259e+02 6.01961613e-01]
[398.22232056 398.1965332 0.889157 ]	[421.19421387 398.18798828 0.92395806]	[372.53375244 400.78540039 0.89211637]	[359.82022095 449.52990723 0.85443687]	[357.09329224 500.69677734 0.94401288]	[472.55914307 395.56640625 0.807087 ]	[521.30639648 431.55728149 0.89806974]	[544.3336792 482.75201416 0.9389745 ]	[439.32055664 544.36657715 0.85358119]	[400.83779907 544.47058105 0.79799807]	[403.32388306 659.82830811 0.78705204]	[421.37084961 767.65838623 0.79586595]	[480.12701416 541.88592529 0.78623319]	[487.96798706 662.36877441 0.79043818]	[477.61459351 749.68829346 0.79510754]	[390.48532104 385.36001587 0.788827 ]	[408.41946411 387.89559937 0.78792149]	[3.77703461e+02 3.75014984e+02 1.71400934e-01]	[434.03964233 369.89865112 0.70002139]	[4.62282074e+02 7.88122192e+02 5.43344200e-01]	[4.80299652e+02 7.85556396e+02 5.69560051e-01]	[4.64868408e+02 7.54739746e+02 5.93446136e-01]	[4.18749603e+02 8.00926880e+02 5.55141151e-01]	[4.05828064e+02 7.93216370e+02 5.81246912e-01]	[4.34066681e+02 7.72736511e+02 6.28458500e-01]
[398.22134399 398.19631958 0.88905156]	[421.19174194 398.18572998 0.92398518]	[372.53445435 400.78271484 0.8927722 ]	[359.82312012 449.52871704 0.85435385]	[357.09182739 500.69796753 0.94403851]	[472.55270386 395.56604004 0.80669868]	[521.29052734 431.53762817 0.89566869]	[544.33642578 482.75668335 0.94012779]	[439.31375122 544.37487793 0.85358018]	[400.83016968 544.47662354 0.79892373]	[403.31756592 657.30914307 0.78649551]	[421.37127686 767.63861084 0.79478073]	[480.12075806 541.89733887 0.78446937]	[487.94262695 662.37054443 0.7867834 ]	[477.62426758 749.68377686 0.79406798]	[390.4828186 385.35906982 0.78929806]	[408.41912842 387.89483643 0.78820473]	[3.77703949e+02 3.75012238e+02 1.70526147e-01]	[434.03936768 369.89910889 0.70012748]	[4.62272614e+02 7.88144287e+02 5.45776546e-01]	[4.80297119e+02 7.85579651e+02 5.71193278e-01]	[4.64885712e+02 7.52305786e+02 5.89261293e-01]	[4.21198578e+02 7.98425110e+02 5.53490639e-01]	[4.05844238e+02 7.90805359e+02 5.79614878e-01]	[4.34070618e+02 7.72720764e+02 6.26405954e-01]
[398.14691162 398.10714722 0.89273638]	[418.77017212 398.16629028 0.92186046]	[369.97653198 400.7678833 0.88775706]	[359.72174072 452.01544189 0.8695066 ]	[357.04159546 500.67739868 0.93824297]	[467.43734741 395.51330566 0.80960709]	[521.18463135 428.9697876 0.87094462]	[541.85198975 480.27923584 0.92980266]	[439.21276855 544.37121582 0.85232192]	[400.7315979 544.44073486 0.81816375]	[400.8638916 654.7644043 0.80074555]	[421.36157227 767.61328125 0.80812573]	[477.65261841 541.91589355 0.77133524]	[490.52923584 659.85955811 0.76863003]	[477.64407349 749.76153564 0.79751986]	[387.93218994 385.30010986 0.7998051 ]	[403.38961792 385.30285645 0.81632775]	[3.77642914e+02 3.77499908e+02 1.39627293e-01]	[428.92022705 364.87991333 0.70332861]	[4.62401001e+02 7.88207275e+02 5.17953277e-01]	[4.82745209e+02 7.88050232e+02 5.46069980e-01]	[4.64830139e+02 7.57375916e+02 5.78324914e-01]	[4.23855713e+02 7.95815308e+02 5.55129349e-01]	[4.10969574e+02 7.90761230e+02 5.74994266e-01]	[4.34033173e+02 7.72701172e+02 6.41335309e-01]
[398.14382935 398.11138916 0.8929413 ]	[418.78137207 398.17105103 0.92025506]	[369.97369385 400.76303101 0.88816112]	[359.71920776 452.00869751 0.86922657]	[357.04077148 500.67791748 0.93749702]	[467.46737671 395.5369873 0.80911893]	[521.19030762 428.96963501 0.87103724]	[541.8503418 480.28121948 0.92930794]	[439.20330811 544.38922119 0.84962988]	[400.72055054 544.45788574 0.81732577]	[400.87149048 657.24200439 0.79877067]	[421.36096191 767.59893799 0.80726683]	[477.64987183 544.3190918 0.77050126]	[490.53768921 659.85394287 0.76791495]	[477.64086914 749.75909424 0.79770273]	[387.9256897 385.30172729 0.79912382]	[403.38800049 385.30718994 0.8163172 ]	[3.77636871e+02 3.77494995e+02 1.32979915e-01]	[428.92800903 364.87380981 0.70557535]	[4.62402191e+02 7.90685669e+02 5.16882241e-01]	[4.82753784e+02 7.88114685e+02 5.47522783e-01]	[4.62423492e+02 7.57381348e+02 5.82249165e-01]	[4.26348572e+02 7.95835571e+02 5.58050156e-01]	[4.10979340e+02 7.90776794e+02 5.79518795e-01]	[4.31554810e+02 7.70281860e+02 6.45032644e-01]
[393.07241821 398.16809082 0.86764598]	[418.70043945 398.16558838 0.92515057]	[367.37515259 400.74404907 0.89140338]	[359.61517334 451.99215698 0.87726021]	[356.98812866 500.66937256 0.924914 ]	[464.87277222 393.06655884 0.82486689]	[518.75598145 428.96383667 0.86453104]	[541.77252197 480.19000244 0.916206 ]	[439.10476685 544.36071777 0.83900046]	[400.64868164 544.43603516 0.82291716]	[400.86117554 657.3137207 0.79973364]	[421.37445068 767.63061523 0.7926653 ]	[475.0831604 541.90039062 0.75585657]	[493.11068726 657.26556396 0.76398969]	[480.1159668 749.70770264 0.81128895]	[382.75668335 385.36660767 0.77751881]	[400.73596191 385.39517212 0.85284185]	[0. 0. 0.]	[423.7807312 367.35256958 0.7084803 ]	[4.67464142e+02 7.90697571e+02 3.90252471e-01]	[4.82965332e+02 7.88096191e+02 4.34321046e-01]	[4.64879761e+02 7.57372498e+02 5.51552236e-01]	[4.2641391e+02 7.9840210e+02 5.4332763e-01]	[4.10979614e+02 7.93254272e+02 5.69845021e-01]	[4.34028168e+02 7.72750305e+02 6.13241851e-01]
[385.30541992 398.22271729 0.88484836]	[416.16217041 398.24185181 0.90979719]	[359.79983521 403.28012085 0.90570807]	[357.13751221 449.50592041 0.86296445]	[354.49923706 500.65960693 0.89338934]	[462.33758545 393.07263184 0.84155893]	[513.63122559 426.41802979 0.83865947]	[541.68945312 477.71337891 0.89855087]	[434.08312988 544.40472412 0.79594398]	[398.08285522 546.96478271 0.78977299]	[400.70571899 659.82080078 0.81242555]	[421.37426758 767.61254883 0.79134548]	[469.95843506 541.87329102 0.74769771]	[498.14752197 649.55383301 0.81896389]	[480.36471558 744.43719482 0.87343657]	[377.67248535 387.8626709 0.81837916]	[398.06011963 387.87664795 0.84945548]	[0. 0. 0.]	[418.71347046 367.33239746 0.75645208]	[4.82880188e+02 7.70147034e+02 6.43798649e-01]	[5.00690430e+02 7.67542969e+02 6.85198545e-01]	[4.75122162e+02 7.47177246e+02 7.05461621e-01]	[4.28985840e+02 7.95862854e+02 5.42842865e-01]	[4.13502594e+02 7.93268433e+02 5.80210745e-01]	[4.34096130e+02 7.70237061e+02 6.37127519e-01]
[382.82382202 400.68899536 0.87930232]	[416.08602905 398.23999023 0.90480691]	[359.72949219 403.31506348 0.91208094]	[357.08404541 449.50546265 0.86015624]	[354.49258423 500.67532349 0.8998543 ]	[462.29620361 393.04904175 0.84036601]	[511.10015869 426.39175415 0.83826625]	[539.26672363 477.70410156 0.89036262]	[431.56155396 544.4074707 0.78413588]	[398.04342651 546.96960449 0.77843469]	[400.67007446 657.32904053 0.80468106]	[421.30529785 767.59179688 0.79852509]	[467.40466309 541.86749268 0.75233436]	[495.6993103 649.6640625 0.79654807]	[480.3581543 747.06628418 0.89614415]	[377.60922241 390.50134277 0.79961801]	[395.59991455 392.99130249 0.84993988]	[0. 0. 0.]	[418.6178894 367.40615845 0.73877668]	[4.82874969e+02 7.70254089e+02 5.84205866e-01]	[5.00686829e+02 7.67677246e+02 6.48199439e-01]	[4.75146759e+02 7.49769836e+02 6.74256206e-01]	[4.31476868e+02 7.93335754e+02 5.26180089e-01]	[4.11023499e+02 7.93229248e+02 5.47983348e-01]	[4.31532471e+02 7.70233704e+02 6.23456359e-01]
[380.33395386 400.75396729 0.89043695]	[416.0395813 398.27612305 0.89592087]	[359.69619751 405.81686401 0.89926511]	[357.06610107 452.01077271 0.85106802]	[354.50518799 500.6842041 0.90062094]	[462.25646973 393.05245972 0.8358478 ]	[511.05004883 426.34661865 0.84032375]	[539.24798584 477.69146729 0.88507044]	[431.54241943 544.33331299 0.78294516]	[398.03372192 544.47607422 0.78186828]	[400.64764404 662.34173584 0.80708706]	[421.33093262 770.10845947 0.79690307]	[464.95022583 541.80181885 0.75568557]	[495.67962646 649.625 0.79456979]	[480.38201904 749.70880127 0.87161416]	[377.49533081 393.05984497 0.79949534]	[393.05050659 393.04571533 0.83818984]	[0. 0. 0.]	[416.11581421 367.41714478 0.72030896]	[4.82906067e+02 7.77876587e+02 4.71837193e-01]	[5.00782440e+02 7.70269958e+02 5.65651715e-01]	[4.75086975e+02 7.62452820e+02 6.14384711e-01]	[4.28960205e+02 7.98428223e+02 5.03599465e-01]	[4.10995331e+02 7.95794739e+02 5.17262161e-01]	[4.34032074e+02 7.72816345e+02 6.18270874e-01]
[380.25405884 400.74310303 0.90191245]	[413.53924561 398.25360107 0.88452005]	[359.67041016 405.86404419 0.89444155]	[357.03817749 452.02877808 0.8442862 ]	[354.50018311 500.67886353 0.89654547]	[459.78912354 390.49502563 0.82808805]	[511.00567627 423.88052368 0.8529911 ]	[539.22528076 477.66021729 0.88166451]	[431.50836182 541.92504883 0.78127134]	[398.03225708 544.45330811 0.78538114]	[400.61691284 662.4317627 0.82442969]	[421.35366821 770.19042969 0.7980603 ]	[464.90441895 541.77325439 0.7604593 ]	[493.08963013 662.3447876 0.77474791]	[480.32699585 762.50537109 0.85464931]	[375.04656982 393.04550171 0.77802378]	[390.47305298 393.06033325 0.82746768]	[0. 0. 0.]	[413.58480835 369.93676758 0.70009464]	[4.82785126e+02 7.93236328e+02 3.37318897e-01]	[5.00730072e+02 7.85609985e+02 3.81378472e-01]	[4.70035919e+02 7.70215149e+02 6.59454107e-01]	[4.34070160e+02 7.98402283e+02 5.12064993e-01]	[4.13578308e+02 7.95802856e+02 5.08851647e-01]	[4.31549347e+02 7.77845825e+02 6.07023358e-01]
[380.17599487 400.73794556 0.92153352]	[410.98629761 398.25817871 0.87867385]	[359.60546875 405.85751343 0.90015805]	[357.02938843 452.06265259 0.83403546]	[354.52062988 500.7286377 0.89995241]	[459.73861694 393.00576782 0.82239294]	[508.5234375 423.84802246 0.86081672]	[539.19818115 477.61190796 0.86776757]	[431.49832153 544.32385254 0.78032821]	[398.02590942 544.48382568 0.78149015]	[400.61810303 664.87591553 0.83188522]	[421.32598877 770.19512939 0.80350322]	[464.90182495 541.79119873 0.76396638]	[485.46905518 664.87792969 0.80341494]	[480.1723938 772.76690674 0.8092562 ]	[372.53128052 393.01220703 0.7758072 ]	[387.93380737 393.03762817 0.82826221]	[0. 0. 0.]	[416.02334595 372.46878052 0.73993504]	[4.67444305e+02 8.08615906e+02 4.34379518e-01]	[4.85397461e+02 8.08545959e+02 4.66374695e-01]	[4.67447174e+02 7.88051575e+02 5.77153802e-01]	[4.23828064e+02 8.00942688e+02 5.30497193e-01]	[4.08425201e+02 7.93287292e+02 5.37487805e-01]	[4.31530548e+02 7.77877441e+02 6.04511023e-01]
[380.15194702 400.81338501 0.91750002]	[408.4458313 398.27352905 0.88151747]	[359.58657837 405.8671875 0.90104818]	[357.02322388 454.54241943 0.83207589]	[354.54275513 500.75613403 0.90504515]	[459.65859985 393.04434204 0.81524515]	[508.49560547 423.84387207 0.86385542]	[539.2286377 477.59158325 0.86874902]	[431.50982666 544.33795166 0.78190893]	[398.05215454 544.48431396 0.7848534 ]	[400.64147949 664.86114502 0.8335619 ]	[421.29519653 770.19329834 0.8090623 ]	[464.88644409 541.81494141 0.7684328 ]	[482.95108032 664.90515137 0.82857299]	[4.80186920e+02 7.80405762e+02 7.56357610e-01]	[372.4961853 395.5425415 0.78804195]	[387.86090088 395.51797485 0.84047496]	[0. 0. 0.]	[413.49163818 369.96060181 0.71537304]	[4.70020050e+02 8.11169861e+02 3.52546692e-01]	[4.87940399e+02 8.08714355e+02 3.95637214e-01]	[4.69996216e+02 7.90669434e+02 5.42004704e-01]	[4.21224335e+02 8.00932922e+02 4.98452604e-01]	[4.03343170e+02 7.93229065e+02 5.15964806e-01]	[4.31478485e+02 7.77911011e+02 5.92987478e-01]
[380.17565918 400.83169556 0.90851539]	[408.42703247 400.62322998 0.88332343]	[359.57962036 405.89468384 0.89969522]	[357.03863525 454.59451294 0.84543455]	[354.56607056 500.82562256 0.90941763]	[459.63513184 395.49676514 0.81848705]	[508.51693726 423.84396362 0.86240214]	[539.23461914 477.59909058 0.87355047]	[431.52697754 544.34881592 0.78072762]	[398.07247925 544.48291016 0.78831267]	[400.65774536 662.45391846 0.83531916]	[421.35528564 770.22558594 0.78144515]	[464.88619995 541.83032227 0.76527065]	[482.78173828 662.42700195 0.82383156]	[4.77684723e+02 7.83002625e+02 6.78884506e-01]	[372.52529907 395.58483887 0.78289765]	[387.87677002 395.5171814 0.83335531]	[0. 0. 0.]	[413.48968506 372.43869019 0.72845215]	[4.62371185e+02 8.08697571e+02 2.83676386e-01]	[4.82903870e+02 8.08677246e+02 3.12004805e-01]	[4.69989410e+02 7.90781250e+02 4.92715001e-01]	[4.18635071e+02 8.00949646e+02 4.59604144e-01]	[4.03287048e+02 7.93234009e+02 4.92310196e-01]	[4.34061432e+02 7.80473145e+02 5.64770341e-01]
[380.13955688 403.30526733 0.90092695]	[408.41384888 400.63677979 0.8834691 ]	[357.21987915 408.4145813 0.88998997]	[357.04067993 457.09960938 0.8459214 ]	[354.58837891 503.27264404 0.91523623]	[459.64553833 395.49697876 0.81884873]	[508.52160645 423.80853271 0.87411213]	[539.26263428 477.65386963 0.8918373 ]	[431.53503418 544.33599854 0.77777129]	[398.09466553 544.45452881 0.79369408]	[400.65707397 662.41876221 0.83110601]	[421.38250732 770.15313721 0.78624415]	[464.88217163 541.82574463 0.76373917]	[480.37435913 662.39648438 0.82164145]	[4.80127289e+02 7.77882446e+02 6.81765378e-01]	[372.48815918 398.0428772 0.7937277 ]	[385.39724731 395.58929443 0.84216273]	[0. 0. 0.]	[413.49813843 372.47412109 0.7100873 ]	[4.64841217e+02 8.08600403e+02 2.32601076e-01]	[4.82905579e+02 8.08562073e+02 2.61152983e-01]	[4.72578186e+02 7.90655090e+02 4.80448574e-01]	[4.16054688e+02 7.95843201e+02 4.32315201e-01]	[4.00782501e+02 7.90687500e+02 4.82192576e-01]	[4.34077240e+02 7.77911865e+02 5.77277303e-01]
[380.14013672 403.34298706 0.89055121]	[405.91946411 400.66390991 0.89036357]	[357.23013306 410.95761108 0.88441455]	[357.06021118 457.21289062 0.86687279]	[354.58209229 503.35397339 0.90873331]	[459.61911011 395.55130005 0.8200953 ]	[511.01116943 423.85195923 0.85839117]	[541.68408203 477.6315918 0.89464325]	[431.5324707 544.4286499 0.77185559]	[398.08502197 546.97637939 0.78163618]	[400.68670654 662.4296875 0.83382219]	[423.77279663 770.12982178 0.77744925]	[464.89102173 541.89831543 0.75512886]	[480.34475708 664.86639404 0.82871532]	[4.80125488e+02 7.75344360e+02 6.78018868e-01]	[372.45187378 398.1159668 0.79955053]	[385.37017822 395.60272217 0.83830345]	[0. 0. 0.]	[408.46008301 372.49795532 0.68267679]	[4.64906250e+02 8.08598755e+02 2.20303357e-01]	[4.85416840e+02 8.08547363e+02 2.45292991e-01]	[4.72550171e+02 7.88158142e+02 4.79751468e-01]	[4.16105621e+02 7.95852966e+02 4.35805678e-01]	[4.00800629e+02 7.90696594e+02 4.90496904e-01]	[4.34100281e+02 7.77846008e+02 5.81487417e-01]
[380.14041138 403.34265137 0.89090329]	[405.92025757 400.66259766 0.89022374]	[357.23104858 410.95651245 0.8841126 ]	[357.06607056 457.20431519 0.86710143]	[354.58389282 503.35702515 0.90953499]	[459.6164856 395.55175781 0.81913662]	[511.01199341 423.84564209 0.8591572 ]	[541.68432617 477.63360596 0.89522153]	[431.54150391 544.42651367 0.7723161 ]	[398.09347534 546.97436523 0.78335959]	[400.69351196 662.44250488 0.83567989]	[423.78225708 770.14971924 0.775096 ]	[464.89486694 541.89855957 0.75479066]	[480.33615112 664.86535645 0.82775843]	[4.80122101e+02 7.75361267e+02 6.73101068e-01]	[372.44992065 398.11553955 0.80179703]	[385.37142944 395.60128784 0.83875263]	[0. 0. 0.]	[408.46713257 372.49642944 0.68581051]	[4.64898102e+02 8.08612854e+02 2.21879035e-01]	[4.85419098e+02 8.08561890e+02 2.46469989e-01]	[4.72551544e+02 7.88179138e+02 4.76622462e-01]	[4.16102661e+02 7.95878479e+02 4.38078016e-01]	[4.00799805e+02 7.90715881e+02 4.93602246e-01]	[4.34114136e+02 7.77871887e+02 5.79382420e-01]
[380.13415527 403.31729126 0.87120944]	[405.91473389 400.66152954 0.89073259]	[359.58358765 410.94378662 0.88503397]	[357.08435059 459.62283325 0.88188612]	[354.58877563 503.3732605 0.90625453]	[457.18933105 395.54193115 0.81590366]	[511.0447998 423.84109497 0.84845471]	[541.70635986 477.63134766 0.89799094]	[434.02154541 544.46697998 0.76590365]	[398.10446167 547.02996826 0.77478188]	[400.7350769 664.90588379 0.84151465]	[4.23806610e+02 7.70182068e+02 7.55106509e-01]	[464.92190552 544.31781006 0.74535328]	[480.24856567 664.89001465 0.81695867]	[4.77659851e+02 7.80417419e+02 6.34230494e-01]	[369.97064209 398.06967163 0.75952482]	[385.31079102 395.53570557 0.80750543]	[0. 0. 0.]	[405.86242676 369.96429443 0.66835785]	[4.62267212e+02 8.08697693e+02 2.44133651e-01]	[4.82816559e+02 8.08697510e+02 2.62865841e-01]	[4.70016510e+02 7.90736877e+02 4.63844627e-01]	[4.16111450e+02 7.98423889e+02 4.69482005e-01]	[4.00810120e+02 7.90754089e+02 5.14799535e-01]	[4.36596954e+02 7.80416321e+02 5.59167206e-01]
[380.22924805 411.0055542 0.85176408]	[408.38812256 400.66079712 0.88770831]	[359.57131958 411.01586914 0.89221025]	[357.08062744 459.66061401 0.87850577]	[354.59558105 503.42001343 0.89722276]	[459.62484741 395.56973267 0.822887 ]	[511.10348511 423.81430054 0.84773892]	[541.75024414 477.59875488 0.88427675]	[434.03427124 544.48248291 0.77349758]	[398.11941528 549.49890137 0.78060043]	[400.762146 664.89111328 0.83590746]	[4.23814087e+02 7.70111816e+02 7.57166982e-01]	[464.9118042 544.33587646 0.74816692]	[480.1859436 664.86871338 0.80189294]	[4.75165863e+02 7.80450134e+02 6.20348155e-01]	[374.98422241 400.74108887 0.78455484]	[387.93096924 398.20819092 0.83139491]	[0. 0. 0.]	[411.01260376 377.51165771 0.67282367]	[4.49480804e+02 8.08588196e+02 2.90429801e-01]	[4.72550629e+02 8.11149780e+02 2.69519359e-01]	[4.72577972e+02 7.90766602e+02 4.84053880e-01]	[4.13562683e+02 7.98391296e+02 5.10086119e-01]	[4.00749207e+02 7.90711426e+02 5.56109905e-01]	[4.36633118e+02 7.77840149e+02 5.73834777e-01]
[382.76126099 413.56546021 0.82484788]	[408.46801758 400.65341187 0.88618332]	[359.61932373 411.00576782 0.88919044]	[357.08670044 459.66732788 0.89209521]	[354.59344482 503.42959595 0.89605677]	[459.65969849 395.56729126 0.831644 ]	[513.6439209 423.79953003 0.85424334]	[541.84387207 475.10220337 0.88579804]	[436.58953857 544.51037598 0.77959597]	[398.22637939 549.53216553 0.78532827]	[400.83956909 662.44384766 0.81983298]	[4.23877838e+02 7.70142090e+02 7.60071039e-01]	[467.47271729 544.3571167 0.72944528]	[480.14306641 662.46160889 0.79666001]	[4.75097137e+02 7.75361511e+02 5.87785542e-01]	[375.12789917 400.83666992 0.78912663]	[395.50958252 398.26815796 0.8094759 ]	[0. 0. 0.]	[413.58883667 377.55587769 0.67949438]	[4.39243317e+02 8.06093018e+02 3.69990706e-01]	[4.57171326e+02 8.08719971e+02 3.46648425e-01]	[4.77679565e+02 7.88165405e+02 4.86963987e-01]	[4.10958893e+02 7.98419250e+02 5.00569999e-01]	[4.00679993e+02 7.90713379e+02 5.57718396e-01]	[4.36683807e+02 7.77840271e+02 5.63776493e-01]
[382.77114868 413.56115723 0.83770388]	[410.98251343 400.65792847 0.88406974]	[359.60012817 413.5201416 0.89397204]	[357.10159302 459.67071533 0.90017569]	[356.97555542 503.41989136 0.91181517]	[459.74334717 395.52896118 0.83075374]	[516.12957764 423.81625366 0.85014844]	[541.93621826 475.07681274 0.88213468]	[436.69857788 546.93536377 0.79225361]	[400.62722778 549.55102539 0.78292358]	[403.24636841 662.43225098 0.810902 ]	[4.23865845e+02 7.70137329e+02 7.69882798e-01]	[472.51834106 544.38018799 0.72676647]	[480.12982178 664.85754395 0.80050397]	[4.69999969e+02 7.80451782e+02 6.22814476e-01]	[377.49249268 400.85992432 0.81394744]	[395.52230835 398.275177 0.83113569]	[0. 0. 0.]	[416.02282715 377.54037476 0.67664331]	[4.41729065e+02 8.06091492e+02 4.27537441e-01]	[4.59711365e+02 8.08706726e+02 4.03022766e-01]	[4.72566254e+02 7.90712891e+02 5.09735823e-01]	[4.13510040e+02 7.98419250e+02 5.17261744e-01]	[4.00712341e+02 7.90719543e+02 5.69156170e-01]	[4.36660522e+02 7.77834534e+02 5.79633534e-01]
[382.77474976 416.05871582 0.84815574]	[413.49847412 400.67831421 0.88345087]	[359.63378906 413.51742554 0.89094424]	[357.14105225 459.64294434 0.90110904]	[356.96954346 503.42156982 0.91436327]	[459.76638794 395.56771851 0.83611333]	[516.21185303 423.85626221 0.85726112]	[544.42254639 475.10861206 0.8843959 ]	[439.15670776 549.49707031 0.78616911]	[400.71704102 554.62188721 0.77095735]	[403.33087158 664.88256836 0.80429924]	[4.23924286e+02 7.70266907e+02 7.39239812e-01]	[475.11911011 544.47479248 0.72456682]	[480.13562012 665.08026123 0.82541192]	[4.67495514e+02 7.85552307e+02 6.06698990e-01]	[377.50732422 403.29129028 0.79929698]	[395.53518677 400.69775391 0.83237839]	[0. 0. 0.]	[416.05813599 377.59207153 0.71769267]	[4.41796387e+02 8.08641296e+02 3.61851424e-01]	[4.59735107e+02 8.11198547e+02 3.48263174e-01]	[4.70006317e+02 7.95807495e+02 4.75002825e-01]	[4.10996887e+02 8.03507202e+02 4.94451940e-01]	[4.00721497e+02 7.93235413e+02 5.32576799e-01]	[4.39123993e+02 7.82999878e+02 5.50521016e-01]
[382.762146 413.50674438 0.82320279]	[413.5496521 400.6892395 0.88821876]	[359.66802979 413.57879639 0.89533341]	[357.17434692 459.65939331 0.90986717]	[354.60202026 503.4465332 0.9145239 ]	[459.76556396 395.52615356 0.83059466]	[518.70587158 423.8230896 0.87805504]	[544.54394531 472.54879761 0.86715961]	[439.20150757 546.94592285 0.81229854]	[400.76101685 549.55181885 0.77720279]	[403.38717651 662.39263916 0.78464824]	[4.23893280e+02 7.70194153e+02 7.47479916e-01]	[475.14331055 544.39733887 0.73888183]	[480.12713623 664.92468262 0.80960619]	[4.67469177e+02 7.82970581e+02 5.83500922e-01]	[377.50637817 400.8067627 0.79114175]	[395.52230835 398.21279907 0.81328094]	[0. 0. 0.]	[413.59683228 377.4979248 0.70422596]	[4.39221039e+02 8.06048157e+02 3.76641691e-01]	[4.57128723e+02 8.08663086e+02 3.67387444e-01]	[4.72570404e+02 7.93230225e+02 4.66611296e-01]	[4.10968048e+02 8.00945129e+02 4.75900769e-01]	[4.00699829e+02 7.90754211e+02 5.23080528e-01]	[4.39080292e+02 7.80437744e+02 5.37339509e-01]
[382.85525513 416.08911133 0.83251512]	[413.59799194 400.69366455 0.88923848]	[359.72631836 413.59371948 0.88535601]	[357.19134521 459.66885376 0.91799814]	[354.59625244 503.44924927 0.91469544]	[459.79129028 395.51010132 0.83244181]	[521.17980957 423.79736328 0.89535069]	[547.02270508 470.03479004 0.8351478 ]	[439.29656982 546.93652344 0.81741935]	[400.8526001 549.54248047 0.76157671]	[405.85766602 662.37243652 0.78342521]	[4.23919098e+02 7.70251587e+02 7.28906333e-01]	[477.64944458 544.37677002 0.74736851]	[480.15634155 664.95587158 0.81516433]	[4.70049133e+02 7.82973572e+02 5.90550005e-01]	[377.59771729 403.31958008 0.78437334]	[395.5798645 400.73236084 0.82610673]	[0. 0. 0.]	[413.59338379 377.64489746 0.70827627]	[4.41769531e+02 8.06089661e+02 3.28778923e-01]	[4.59674225e+02 8.08691406e+02 3.19480002e-01]	[4.72590149e+02 7.93259460e+02 4.72189069e-01]	[4.10994690e+02 8.00980225e+02 4.67973173e-01]	[4.00723511e+02 7.90785217e+02 5.10377169e-01]	[4.39138397e+02 7.85513733e+02 5.30775964e-01]
[387.87240601 416.05813599 0.81986511]	[416.07870483 400.73352051 0.90051568]	[359.77493286 416.05725098 0.89010674]	[357.21670532 459.70730591 0.92806792]	[356.96594238 503.4552002 0.91938269]	[462.21383667 395.5038147 0.83456016]	[521.27380371 423.80255127 0.91309273]	[549.57098389 472.5319519 0.81274688]	[441.69467163 547.0178833 0.80715722]	[403.27090454 552.11529541 0.75035608]	[405.91433716 662.4118042 0.78652853]	[4.26368195e+02 7.70276672e+02 7.11768806e-01]	[480.12869263 544.43664551 0.7575894 ]	[480.20898438 665.0201416 0.81784081]	[4.75090454e+02 7.80455383e+02 5.92411160e-01]	[377.66067505 403.29483032 0.8067562 ]	[398.03500366 400.66082764 0.82983291]	[0. 0. 0.]	[416.05758667 377.5617981 0.71647531]	[4.44346558e+02 8.06070740e+02 3.31685305e-01]	[4.59776062e+02 8.08685547e+02 3.28687370e-01]	[4.75158936e+02 7.93242310e+02 4.84550327e-01]	[4.13544800e+02 8.00978027e+02 4.59902287e-01]	[4.00764343e+02 7.93217957e+02 4.84969527e-01]	[4.39190613e+02 7.85536438e+02 5.24979830e-01]
[387.8678894 416.06280518 0.82155216]	[416.08041382 400.72897339 0.90081185]	[359.77575684 416.04708862 0.88798523]	[357.21713257 459.70675659 0.92961287]	[356.96524048 503.4524231 0.92089897]	[462.21481323 395.50216675 0.83391726]	[521.2713623 423.80410767 0.9126265 ]	[549.56817627 472.5385437 0.81342196]	[441.68945312 547.03747559 0.80450559]	[403.26165771 552.12982178 0.7512182 ]	[405.91674805 662.44433594 0.78711349]	[4.26410583e+02 7.72705505e+02 7.07530439e-01]	[480.12841797 544.45928955 0.75697726]	[480.19638062 665.04284668 0.81994855]	[4.75100067e+02 7.80462280e+02 5.90785384e-01]	[377.65823364 403.29663086 0.80772889]	[398.03491211 400.66622925 0.83126467]	[0. 0. 0.]	[416.06085205 377.5657959 0.71772677]	[4.41851959e+02 8.03559692e+02 3.23397577e-01]	[4.59715302e+02 8.08667603e+02 3.16668838e-01]	[4.77648621e+02 7.90773560e+02 4.83021647e-01]	[4.13544434e+02 8.00976501e+02 4.48738694e-01]	[4.00778809e+02 7.90794861e+02 4.73079443e-01]	[4.39209564e+02 7.85530945e+02 5.19211590e-01]
[393.02127075 408.47644043 0.7977711 ]	[418.62036133 400.80041504 0.92009574]	[364.79672241 416.06604004 0.84103465]	[359.58850098 459.68270874 0.92701942]	[354.55249023 505.90560913 0.89440304]	[462.34738159 395.59951782 0.84879363]	[523.78265381 421.38052368 0.92240471]	[557.18951416 470.04315186 0.82411122]	[441.80557251 549.53973389 0.79365468]	[403.36071777 554.64355469 0.73549724]	[411.0199585 664.87091064 0.78764427]	[4.26398071e+02 7.72721375e+02 7.09070325e-01]	[480.25631714 546.94665527 0.76816821]	[480.25100708 665.07244873 0.8460592 ]	[4.75127716e+02 7.77915344e+02 5.88630199e-01]	[380.10635376 400.74856567 0.84947461]	[398.17700195 398.06558228 0.81733906]	[3.59683746e+02 3.93028259e+02 8.45099837e-02]	[416.13482666 375.05331421 0.68048823]	[4.44352692e+02 8.03559998e+02 3.41969341e-01]	[4.62322205e+02 8.08637146e+02 3.37103605e-01]	[4.77659271e+02 7.90696167e+02 4.80621964e-01]	[4.16073486e+02 8.06018005e+02 4.42156136e-01]	[4.00804352e+02 7.93301819e+02 4.60267305e-01]	[4.39171906e+02 7.85526855e+02 5.07976353e-01]
[truncated: 451 more rows]
