# Supplementary material for: Evaluation of functional tests performance using a camera-based and machine learning approach
Source: PLoS One. 2023 Nov 3;18(11):e0288279. doi: 10.1371/journal.pone.0288279 (PMC10624324; doi:10.1371/journal.pone.0288279)
Supplement: S1 Data — This dataset includes all the extracted keypoints of movements and the associated features and statistics, which were used for the analyses presented in the main manuscript. (ZIP) [file pone.0288279.s001.zip › PLOS_data_28032023/original_movement_data/CSV/000034_PNJN_P_crop.csv]

[547.0201416 313.53610229 0.88681602]	[546.93060303 380.14144897 0.91209239]	[482.91934204 380.22631836 0.86266255]	[462.31164551 490.51266479 0.83330649]	[449.44467163 585.37701416 0.8604936 ]	[608.62322998 380.09716797 0.86032653]	[623.91363525 490.48104858 0.85902804]	[624.04888916 588.03601074 0.89333415]	[541.87896729 572.59973145 0.7099362 ]	[500.80990601 570.07244873 0.69624048]	[500.74932861 724.00396729 0.80505443]	[4.82914093e+02 8.67642212e+02 8.08275819e-01]	[582.89294434 572.62017822 0.69570309]	[575.16668701 726.49853516 0.76752758]	[5.82823486e+02 8.67643250e+02 8.16609025e-01]	[539.27124023 298.09521484 0.91903573]	[562.40649414 298.1098938 0.94942713]	[521.24981689 300.71218872 0.88987172]	[582.84069824 298.25827026 0.93227249]	[5.85493774e+02 9.06192993e+02 8.07375491e-01]	[6.03394531e+02 8.95869995e+02 8.10724020e-01]	[5.72638123e+02 8.75330383e+02 6.61653996e-01]	[4.85384644e+02 9.03598816e+02 7.23451316e-01]	[4.67466827e+02 8.95972046e+02 6.97676659e-01]	[4.87946228e+02 8.72916626e+02 6.58125043e-01]
[547.02044678 313.53652954 0.88714111]	[546.92950439 380.14059448 0.91224414]	[482.91357422 380.22540283 0.86387372]	[462.31072998 490.51165771 0.83339757]	[449.44512939 585.37689209 0.86012745]	[608.62335205 380.09701538 0.86039907]	[623.91326904 488.0206604 0.86032242]	[624.04956055 588.03491211 0.89347333]	[541.8795166 572.60137939 0.70973516]	[500.80990601 570.07421875 0.69594634]	[500.74880981 724.00305176 0.80514604]	[4.82909943e+02 8.67639160e+02 8.09529185e-01]	[582.89428711 572.62109375 0.69575274]	[575.17218018 726.50256348 0.76828516]	[5.82824829e+02 8.67650574e+02 8.17829609e-01]	[539.2722168 298.09457397 0.91973984]	[562.40771484 298.10888672 0.94940996]	[521.25177002 300.71432495 0.88984793]	[582.84155273 298.25805664 0.93216133]	[5.85492126e+02 9.08606934e+02 8.09131861e-01]	[6.03395264e+02 8.95871460e+02 8.11578512e-01]	[5.72636108e+02 8.75336182e+02 6.61847413e-01]	[4.85381409e+02 9.03600830e+02 7.27170169e-01]	[4.67461731e+02 8.95972107e+02 7.00993717e-01]	[4.87940247e+02 8.72911682e+02 6.61192417e-01]
[547.02850342 313.53323364 0.88614982]	[546.93212891 380.13690186 0.91234344]	[482.92077637 380.22167969 0.86353403]	[462.34570312 488.01657104 0.83540457]	[449.48983765 582.99279785 0.86054993]	[608.62646484 380.09265137 0.85997224]	[623.92541504 487.99359131 0.8676827 ]	[626.41882324 588.01403809 0.89488316]	[541.89031982 572.62341309 0.70677996]	[500.81832886 570.09448242 0.69289565]	[500.75048828 723.93383789 0.78854454]	[4.82928070e+02 8.65100037e+02 7.96795189e-01]	[582.90240479 572.6395874 0.69378591]	[575.15844727 726.47436523 0.76601219]	[5.82819397e+02 8.67621643e+02 8.14177394e-01]	[539.27929688 298.09890747 0.92029834]	[562.40783691 298.10186768 0.95007437]	[521.26422119 300.7253418 0.88962406]	[582.84661865 298.24133301 0.9366973 ]	[5.85492554e+02 9.08609802e+02 8.06895733e-01]	[6.03386292e+02 8.95872009e+02 8.09571505e-01]	[5.72637207e+02 8.72923279e+02 6.61381662e-01]	[4.85363983e+02 9.03600586e+02 7.31044948e-01]	[4.67439911e+02 8.95952637e+02 7.06980109e-01]	[4.87962433e+02 8.72820251e+02 6.57275558e-01]
[547.02764893 313.52960205 0.88556278]	[546.93041992 380.13513184 0.91272563]	[482.91854858 380.22158813 0.8637135 ]	[462.34780884 490.54641724 0.83109587]	[451.99090576 585.3505249 0.85951895]	[608.63061523 377.75143433 0.85954756]	[623.92889404 487.95663452 0.87221384]	[626.44219971 588.04962158 0.88850242]	[541.86132812 572.62854004 0.70292407]	[500.78369141 570.08703613 0.69218463]	[500.69528198 723.97436523 0.7832036 ]	[4.82930206e+02 8.65110596e+02 8.03519011e-01]	[582.88378906 572.65734863 0.68866986]	[577.68212891 726.49188232 0.76088309]	[5.82821350e+02 8.67626404e+02 8.17002892e-01]	[539.26947021 298.10754395 0.91848862]	[562.39807129 298.090271 0.95035619]	[521.269104 300.75558472 0.88313371]	[582.84191895 298.22525024 0.93852013]	[5.85483948e+02 9.06186829e+02 8.10331464e-01]	[6.03378052e+02 8.95872009e+02 8.09376001e-01]	[5.72634705e+02 8.75312378e+02 6.63422167e-01]	[4.82951996e+02 9.03611755e+02 7.37893522e-01]	[4.67428955e+02 8.95957092e+02 7.13613093e-01]	[4.87972351e+02 8.72823547e+02 6.69729710e-01]
[547.01611328 313.53125 0.88690501]	[546.92327881 380.12405396 0.91461736]	[482.90542603 380.2109375 0.86818898]	[462.35168457 490.50283813 0.83830911]	[452.04714966 585.3460083 0.85788423]	[608.628479 377.74313354 0.86082095]	[623.95770264 488.01608276 0.86678714]	[626.46643066 588.04046631 0.89477676]	[541.88049316 572.62988281 0.70185661]	[500.79812622 570.08972168 0.69068521]	[500.73016357 723.99798584 0.7899394 ]	[4.82917755e+02 8.65086121e+02 8.06645274e-01]	[582.89855957 572.64776611 0.69042355]	[575.1987915 726.54559326 0.7628966 ]	[5.82823975e+02 8.67632202e+02 8.18636537e-01]	[539.25286865 298.11151123 0.91636109]	[562.3883667 298.08789062 0.95162284]	[521.25793457 300.75738525 0.88079166]	[582.83563232 298.22137451 0.94104385]	[5.85490112e+02 9.08616943e+02 8.12788725e-01]	[6.03390991e+02 8.95880981e+02 8.09788585e-01]	[5.72631653e+02 8.75312378e+02 6.61875784e-01]	[4.82953033e+02 9.03606506e+02 7.43578315e-01]	[4.67433685e+02 8.95955383e+02 7.17429519e-01]	[4.87944000e+02 8.72799561e+02 6.71698570e-01]
[546.99945068 313.51638794 0.88773561]	[544.54968262 380.12731934 0.91549879]	[482.89373779 380.21551514 0.86915636]	[462.34255981 490.52844238 0.83821893]	[452.06735229 585.36865234 0.85973161]	[608.62695312 377.74557495 0.86084855]	[623.96551514 488.00778198 0.86884809]	[626.49768066 587.98352051 0.90288156]	[541.87554932 572.63336182 0.69990474]	[500.79348755 570.07830811 0.69029808]	[500.73443604 726.44317627 0.794146 ]	[4.82923431e+02 8.65062256e+02 8.02921236e-01]	[582.89733887 572.65771484 0.68974048]	[575.17419434 726.62329102 0.7685827 ]	[5.82821228e+02 8.67638306e+02 8.21108460e-01]	[539.24182129 298.10025024 0.91685098]	[562.37902832 298.08044434 0.9517132 ]	[521.25250244 300.76028442 0.87717813]	[582.83294678 298.22952271 0.93896741]	[5.85509766e+02 9.08625916e+02 8.17462623e-01]	[6.03409546e+02 8.95878784e+02 8.13971043e-01]	[5.72595032e+02 8.72916321e+02 6.64730787e-01]	[4.85351013e+02 9.03595703e+02 7.42012262e-01]	[4.67424042e+02 8.95951233e+02 7.19056606e-01]	[4.87968536e+02 8.72785889e+02 6.67748511e-01]
[546.99633789 313.51989746 0.88794553]	[544.54101562 380.12997437 0.91715974]	[482.88848877 380.21969604 0.86932433]	[462.33319092 490.53430176 0.83897549]	[454.56307983 585.39202881 0.86125809]	[608.61712646 377.74752808 0.86216283]	[623.97387695 490.48510742 0.86480379]	[626.50463867 588.01367188 0.89657724]	[541.88366699 575.15283203 0.70022804]	[500.79574585 570.10858154 0.68796033]	[500.7182312 724.01159668 0.78842735]	[4.82922180e+02 8.62575134e+02 8.03099871e-01]	[582.91314697 575.17816162 0.6919505 ]	[575.15509033 726.62121582 0.77251494]	[5.82820923e+02 8.67636475e+02 8.20684433e-01]	[539.23577881 298.10629272 0.91518587]	[562.37634277 298.08145142 0.95070899]	[521.25769043 300.77737427 0.87541008]	[582.83270264 298.23046875 0.93975645]	[5.85515869e+02 9.08635193e+02 8.18894982e-01]	[6.03414429e+02 8.95883362e+02 8.12267661e-01]	[5.72594360e+02 8.72918762e+02 6.62858963e-01]	[4.82946503e+02 9.03602234e+02 7.46106863e-01]	[4.67414673e+02 8.95946594e+02 7.22484231e-01]	[4.87978729e+02 8.72768555e+02 6.68683171e-01]
[546.98156738 313.5189209 0.89010066]	[544.5401001 380.14547729 0.91768122]	[482.8911438 380.22753906 0.86830699]	[462.32965088 490.56536865 0.84234893]	[454.5769043 585.40155029 0.86406779]	[608.61584473 380.09811401 0.8631596 ]	[623.98504639 487.99005127 0.86866993]	[626.53485107 587.98974609 0.89169282]	[541.87268066 575.14654541 0.70040917]	[500.80224609 570.09906006 0.69023556]	[500.72109985 726.44580078 0.79450369]	[4.82915619e+02 8.65056335e+02 8.06590199e-01]	[582.88916016 575.17279053 0.69206882]	[575.15002441 729.04785156 0.77194005]	[5.82822021e+02 8.67654114e+02 8.25227976e-01]	[539.2220459 298.1078186 0.91355377]	[562.3626709 298.07681274 0.94977742]	[521.24291992 300.77328491 0.87118226]	[582.8269043 298.215271 0.9400534]	[5.85522766e+02 9.08638245e+02 8.22231352e-01]	[6.03416077e+02 8.95883850e+02 8.13454330e-01]	[5.72587524e+02 8.75317566e+02 6.66435063e-01]	[4.82941986e+02 9.03599854e+02 7.50779212e-01]	[4.67407623e+02 8.95945496e+02 7.26864457e-01]	[4.87976288e+02 8.72780029e+02 6.72449052e-01]
[546.9642334 313.51803589 0.89226979]	[544.54296875 380.12969971 0.91729468]	[482.88589478 380.22369385 0.86877465]	[462.33242798 493.06832886 0.83782136]	[454.56723022 585.3861084 0.86386657]	[608.60876465 377.74810791 0.86356807]	[623.98980713 488.01654053 0.86863154]	[626.5770874 587.9755249 0.88627321]	[541.86877441 572.65319824 0.70086086]	[500.78765869 570.09576416 0.69109547]	[500.71960449 724.02026367 0.79142952]	[4.82916687e+02 8.65072327e+02 8.05647790e-01]	[582.8916626 575.15106201 0.69301498]	[575.14044189 729.02960205 0.77175122]	[5.82822571e+02 8.67649780e+02 8.23686540e-01]	[539.20568848 298.10406494 0.91328871]	[562.35528564 298.07446289 0.94972795]	[521.22937012 300.75790405 0.86985242]	[582.82299805 298.21066284 0.94018865]	[5.85525146e+02 9.08637817e+02 8.20676446e-01]	[6.03419678e+02 8.95883240e+02 8.15497816e-01]	[5.72601379e+02 8.75320007e+02 6.62617803e-01]	[4.82946777e+02 9.03596680e+02 7.49078512e-01]	[4.67413940e+02 8.95943848e+02 7.24218071e-01]	[4.87979462e+02 8.72790405e+02 6.70252919e-01]
[546.96411133 313.52783203 0.89197958]	[544.54418945 380.13806152 0.9161256 ]	[482.88699341 380.22854614 0.86838704]	[462.32275391 495.60522461 0.84100717]	[454.56240845 585.38470459 0.86270386]	[608.61560059 377.75045776 0.86172307]	[623.99383545 488.01678467 0.86761099]	[626.5824585 587.99298096 0.8827756 ]	[541.86334229 575.15802002 0.70193791]	[500.79086304 572.59210205 0.6915434 ]	[500.71737671 724.02807617 0.79493684]	[4.82910095e+02 8.65110535e+02 8.10308933e-01]	[582.88348389 575.17614746 0.69184428]	[572.66851807 726.64892578 0.77304751]	[5.82826782e+02 8.67669312e+02 8.27384651e-01]	[539.19555664 298.11361694 0.91119957]	[562.35302734 298.0821228 0.94910014]	[521.21136475 300.76144409 0.86788696]	[582.81762695 298.20394897 0.93974739]	[5.85544617e+02 9.08635559e+02 8.18858683e-01]	[6.03436646e+02 8.95881165e+02 8.19193780e-01]	[5.72588196e+02 8.75337036e+02 6.65234745e-01]	[4.82947632e+02 9.03606812e+02 7.49235868e-01]	[4.67419464e+02 8.95957581e+02 7.22512305e-01]	[4.87964508e+02 8.72823730e+02 6.75036371e-01]
[546.94921875 313.52972412 0.89391673]	[544.53448486 380.1418457 0.91737854]	[482.887146 380.23617554 0.8679592 ]	[462.33035278 493.11407471 0.83543956]	[454.54782104 585.38873291 0.85839564]	[608.60217285 377.746521 0.86369455]	[623.98687744 487.99829102 0.87060279]	[626.57879639 585.55804443 0.89046913]	[541.85900879 575.1550293 0.70405394]	[500.78286743 572.59320068 0.69088215]	[500.72528076 726.44952393 0.7956022 ]	[4.82908722e+02 8.65113770e+02 8.08619082e-01]	[582.88293457 575.16741943 0.6931628 ]	[572.66717529 729.03771973 0.77005279]	[5.82825562e+02 8.67670166e+02 8.27157021e-01]	[539.18048096 298.11764526 0.90876848]	[562.34405518 298.08670044 0.94829369]	[521.19256592 300.75930786 0.86637849]	[582.80267334 298.20535278 0.93593961]	[5.85546814e+02 9.08638855e+02 8.18122923e-01]	[6.03440491e+02 8.95884216e+02 8.19065273e-01]	[5.72581604e+02 8.75336975e+02 6.64454460e-01]	[4.85364716e+02 9.03600037e+02 7.46655524e-01]	[4.67439026e+02 8.95957092e+02 7.19889760e-01]	[4.87957825e+02 8.72825562e+02 6.72779322e-01]
[546.94085693 313.52935791 0.89294982]	[544.52832031 380.14675903 0.91905975]	[482.88598633 380.23690796 0.86767942]	[462.3324585 493.12393188 0.8360877 ]	[452.08776855 585.39257812 0.85833567]	[608.59698486 380.09078979 0.86434186]	[623.98449707 487.98703003 0.86969262]	[626.59442139 585.57629395 0.88399959]	[541.85699463 575.15179443 0.70174813]	[500.78482056 572.58728027 0.68927848]	[500.7170105 724.02209473 0.79058087]	[4.82910370e+02 8.65125793e+02 8.09232056e-01]	[582.88024902 575.16589355 0.69133353]	[575.15124512 729.06976318 0.76887161]	[5.82825989e+02 8.67657898e+02 8.25647175e-01]	[536.74230957 298.12374878 0.90688789]	[562.33392334 298.07894897 0.94894594]	[521.16217041 303.19830322 0.85766351]	[582.78668213 298.20718384 0.93047893]	[5.85545166e+02 9.08639160e+02 8.16949427e-01]	[6.03438416e+02 8.95884949e+02 8.17275524e-01]	[5.72584351e+02 8.75328979e+02 6.62907004e-01]	[4.85356903e+02 9.03597046e+02 7.46231854e-01]	[4.67434448e+02 8.95957336e+02 7.20045090e-01]	[4.87967133e+02 8.72836365e+02 6.72050059e-01]
[546.91619873 313.52203369 0.89511287]	[544.51428223 380.15527344 0.92091095]	[482.87164307 380.25262451 0.86831659]	[462.3024292 495.61575317 0.84233403]	[452.07537842 585.38873291 0.8570686 ]	[608.58331299 380.09320068 0.86463547]	[623.98309326 487.9666748 0.8696568 ]	[626.57867432 585.54486084 0.89255995]	[541.85626221 575.15472412 0.70117295]	[500.77050781 572.59075928 0.68652654]	[500.70239258 726.44744873 0.78529912]	[4.82914764e+02 8.65139343e+02 8.07657957e-01]	[582.89141846 575.17407227 0.69138408]	[575.15222168 726.64642334 0.76959801]	[5.82821777e+02 8.67647705e+02 8.23264003e-01]	[536.71868896 298.11862183 0.90594625]	[562.31970215 298.07498169 0.94782925]	[518.77734375 300.77828979 0.85222262]	[582.78186035 298.20361328 0.93084437]	[5.85542542e+02 9.08640686e+02 8.16880941e-01]	[6.03432983e+02 8.95887878e+02 8.16489518e-01]	[5.70118408e+02 8.75320374e+02 6.61431789e-01]	[4.85365936e+02 9.03597412e+02 7.43651748e-01]	[4.67439362e+02 8.95961060e+02 7.18822956e-01]	[4.87966736e+02 8.72846802e+02 6.69106781e-01]
[544.53985596 313.5168457 0.89584309]	[544.49041748 380.15396118 0.92431319]	[482.85760498 380.26010132 0.86888027]	[462.30645752 495.59686279 0.83958852]	[452.06365967 585.37994385 0.85671592]	[608.5524292 377.74942017 0.86760271]	[623.96435547 487.97763062 0.86811429]	[626.55621338 585.54827881 0.89544296]	[541.83874512 572.64013672 0.69820946]	[500.75796509 570.07891846 0.68888158]	[500.70614624 724.0168457 0.78773987]	[4.82913544e+02 8.67583313e+02 8.08833539e-01]	[582.87664795 575.15026855 0.68755853]	[575.14569092 729.03741455 0.76898849]	[5.82827576e+02 8.67662354e+02 8.25605690e-01]	[536.71014404 298.11529541 0.90547705]	[562.31243896 298.07321167 0.94728339]	[518.76605225 300.77423096 0.85048091]	[582.76605225 298.20870972 0.92720276]	[5.85539612e+02 9.08638672e+02 8.16836357e-01]	[6.03434265e+02 8.95885315e+02 8.16292226e-01]	[5.72588989e+02 8.75332458e+02 6.60094798e-01]	[4.85355408e+02 9.03602234e+02 7.41297305e-01]	[4.67433960e+02 8.95964233e+02 7.15981424e-01]	[4.87968872e+02 8.72859253e+02 6.70232713e-01]
[544.52728271 313.52148438 0.8968724 ]	[544.48291016 380.1545105 0.9262026 ]	[482.85317993 380.26000977 0.86970448]	[462.31152344 495.59741211 0.83567673]	[452.05685425 585.3793335 0.85675955]	[608.53240967 377.7494812 0.86970615]	[623.9654541 488.02206421 0.86440891]	[626.55871582 585.55712891 0.89414865]	[541.8380127 572.62432861 0.69901681]	[500.76089478 570.06188965 0.69120342]	[500.69311523 723.99511719 0.786349 ]	[4.82908112e+02 8.65123718e+02 8.09698999e-01]	[582.8807373 572.65472412 0.68932879]	[572.66607666 726.63165283 0.77368081]	[5.82823425e+02 8.67641174e+02 8.23330283e-01]	[536.70178223 298.1166687 0.90469247]	[562.30383301 298.08093262 0.94511658]	[518.75994873 300.76422119 0.85388535]	[582.74505615 298.2144165 0.92379123]	[5.85536194e+02 9.08630554e+02 8.16770256e-01]	[6.03427124e+02 8.95878479e+02 8.16474855e-01]	[5.72584534e+02 8.75317871e+02 6.61024332e-01]	[4.82951599e+02 9.03602234e+02 7.45140612e-01]	[4.67426971e+02 8.95958862e+02 7.20397830e-01]	[4.87964905e+02 8.72837036e+02 6.72175229e-01]
[544.51495361 313.51483154 0.89691067]	[544.46630859 380.1524353 0.92731166]	[482.84292603 380.25927734 0.86972445]	[462.28894043 495.63290405 0.8375001 ]	[452.04077148 585.4039917 0.85613531]	[608.50610352 377.75073242 0.87001407]	[623.95092773 487.98757935 0.86736894]	[626.55957031 585.57354736 0.89103919]	[541.83575439 572.61853027 0.69854921]	[500.76419067 570.06518555 0.68934822]	[500.71005249 724.02246094 0.79138267]	[4.82910675e+02 8.65098938e+02 8.09109271e-01]	[582.87792969 572.64257812 0.68696785]	[575.14385986 729.04302979 0.76998794]	[5.82820679e+02 8.67647461e+02 8.23516726e-01]	[536.68963623 298.11325073 0.90277827]	[562.28955078 298.07525635 0.94270957]	[518.75323486 300.76184082 0.85129732]	[582.73425293 298.21401978 0.92188644]	[5.85543213e+02 9.08634949e+02 8.15921247e-01]	[6.03431519e+02 8.95882141e+02 8.16519797e-01]	[5.70112183e+02 8.75317383e+02 6.63978577e-01]	[4.85350281e+02 9.03593689e+02 7.47720480e-01]	[4.67428070e+02 8.95956177e+02 7.23469257e-01]	[4.87966614e+02 8.72816406e+02 6.72279596e-01]
[544.50714111 313.51455688 0.89723158]	[544.46179199 380.14575195 0.92809021]	[482.8321228 380.25634766 0.87191701]	[462.30078125 493.09829712 0.82517034]	[452.03567505 585.38433838 0.8572647 ]	[608.50671387 377.74368286 0.87039518]	[623.9309082 487.94458008 0.86863756]	[626.52502441 585.58203125 0.89248204]	[541.8380127 572.60949707 0.69901359]	[500.76889038 570.06018066 0.69133162]	[500.71905518 723.98724365 0.7957412 ]	[4.82909790e+02 8.65099915e+02 8.09120119e-01]	[582.87670898 572.63677979 0.68642503]	[572.66448975 729.05059814 0.77319527]	[5.82826965e+02 8.67629822e+02 8.21794450e-01]	[536.68322754 298.11547852 0.90262181]	[562.28314209 298.07409668 0.94457126]	[518.75341797 300.76748657 0.85218579]	[582.72808838 298.21917725 0.92123139]	[5.85542664e+02 9.08643921e+02 8.14016223e-01]	[6.03428772e+02 8.95891846e+02 8.14179599e-01]	[5.72600708e+02 8.72918274e+02 6.62246346e-01]	[4.85351807e+02 9.03604431e+02 7.43258834e-01]	[4.67428253e+02 8.95963196e+02 7.19084740e-01]	[4.87958435e+02 8.72818604e+02 6.71609581e-01]
[544.50732422 313.51535034 0.89714152]	[544.45947266 380.14605713 0.92854428]	[482.82962036 380.25958252 0.8717562 ]	[462.30114746 493.08102417 0.82448351]	[452.03356934 585.38476562 0.85700816]	[608.50201416 377.74118042 0.87085736]	[623.94085693 487.97323608 0.86681241]	[626.52642822 585.58514404 0.89303857]	[541.84155273 572.60968018 0.69904137]	[500.76882935 570.0637207 0.69103587]	[500.72140503 723.99420166 0.79725879]	[4.82913116e+02 8.65114868e+02 8.10347140e-01]	[582.88305664 572.63446045 0.68645847]	[572.66125488 729.06469727 0.77139437]	[5.82827332e+02 8.67626404e+02 8.21098268e-01]	[536.68328857 298.11550903 0.90261799]	[562.28204346 298.0743103 0.94440162]	[518.75384521 300.76361084 0.85338837]	[582.72509766 298.21725464 0.92050493]	[5.85542786e+02 9.08643372e+02 8.13389301e-01]	[6.03427917e+02 8.95890686e+02 8.13626528e-01]	[5.72601440e+02 8.72916382e+02 6.61851585e-01]	[4.85350403e+02 9.03600037e+02 7.44108438e-01]	[4.67429230e+02 8.95963135e+02 7.20207691e-01]	[4.87956543e+02 8.72830383e+02 6.72157466e-01]
[544.50646973 313.51577759 0.89692295]	[544.46337891 380.14767456 0.92796928]	[482.83184814 380.26107788 0.87132376]	[462.2975769 493.1055603 0.82661635]	[452.0328064 585.38946533 0.85674661]	[608.50592041 377.74313354 0.87065899]	[623.93304443 487.95422363 0.8682487 ]	[626.5300293 585.58508301 0.89209187]	[541.8380127 572.62133789 0.69811797]	[500.76016235 570.06976318 0.68960851]	[500.72558594 723.98736572 0.79743767]	[4.82908997e+02 8.65103088e+02 8.10226202e-01]	[582.88500977 572.65136719 0.68582284]	[575.1416626 729.11773682 0.76641726]	[5.82830750e+02 8.67649048e+02 8.24451864e-01]	[536.68157959 298.11679077 0.90209937]	[562.2802124 298.07440186 0.94402617]	[518.75036621 300.76669312 0.85271853]	[580.36981201 298.21563721 0.92102128]	[5.85545959e+02 9.08646118e+02 8.15392077e-01]	[6.03434143e+02 8.95894348e+02 8.14865887e-01]	[5.72597534e+02 8.75323303e+02 6.62231028e-01]	[4.85350159e+02 9.03592407e+02 7.45794892e-01]	[4.67427368e+02 8.95955688e+02 7.22320616e-01]	[4.87956421e+02 8.72817688e+02 6.72205031e-01]
[544.5067749 313.51992798 0.89659739]	[544.45465088 380.14685059 0.92894655]	[482.82192993 380.26394653 0.87251532]	[462.29620361 493.08132935 0.82668126]	[452.027771 585.39538574 0.85777742]	[608.50054932 377.74319458 0.87073743]	[623.93054199 487.96984863 0.86565894]	[626.51916504 585.57006836 0.90130895]	[541.84820557 572.62176514 0.69829929]	[500.7694397 570.074646 0.6898607]	[500.70510864 724.0112915 0.79493594]	[4.82914001e+02 8.65130127e+02 8.10314536e-01]	[582.88903809 572.65093994 0.68454587]	[575.13946533 729.08691406 0.76945972]	[5.82833557e+02 8.67672485e+02 8.26184332e-01]	[536.67895508 298.11941528 0.90100694]	[562.27832031 298.07858276 0.94265449]	[518.73815918 300.75482178 0.85322994]	[580.35565186 298.22244263 0.91610605]	[5.85543030e+02 9.08648926e+02 8.16215336e-01]	[6.03432556e+02 8.95898926e+02 8.14070880e-01]	[5.72610046e+02 8.75345337e+02 6.59921885e-01]	[4.82935516e+02 9.03596680e+02 7.44032025e-01]	[4.67412872e+02 8.95957764e+02 7.21071482e-01]	[4.87974304e+02 8.72842712e+02 6.73490107e-01]
[544.50146484 313.50915527 0.89621139]	[544.44921875 380.13150024 0.92879409]	[482.82385254 380.25128174 0.87342095]	[462.2802124 493.05197144 0.82626784]	[452.01446533 585.41101074 0.85447639]	[606.10986328 377.72961426 0.87342578]	[623.87365723 487.95117188 0.85782069]	[626.46942139 588.01855469 0.89063752]	[541.84130859 572.6317749 0.69116122]	[500.76287842 570.08557129 0.68163979]	[500.69454956 726.44580078 0.79295129]	[4.82904327e+02 8.67592712e+02 8.16525102e-01]	[582.88238525 572.66400146 0.67608857]	[572.64996338 729.02929688 0.77419198]	[5.82834717e+02 8.67672119e+02 8.27472091e-01]	[536.66436768 298.11547852 0.89987969]	[562.27191162 298.06420898 0.94274533]	[518.73413086 300.76116943 0.84844011]	[580.35900879 298.21295166 0.91896617]	[5.85535645e+02 9.08646545e+02 8.18886697e-01]	[6.03426392e+02 8.95897339e+02 8.15831244e-01]	[5.72619263e+02 8.75343262e+02 6.61823988e-01]	[4.82937866e+02 9.03592041e+02 7.44419813e-01]	[4.67415894e+02 8.95957581e+02 7.20006287e-01]	[4.87960510e+02 8.72864624e+02 6.75108135e-01]
[544.49163818 313.54321289 0.9005276 ]	[544.45623779 380.12738037 0.92857909]	[482.82827759 380.24197388 0.87281859]	[462.26245117 493.05007935 0.82576501]	[451.99307251 585.41925049 0.85266739]	[606.10888672 377.73529053 0.87403136]	[623.87860107 490.47958374 0.84927291]	[626.47979736 588.02166748 0.89005369]	[541.85125732 572.65161133 0.69289339]	[500.76373291 570.09716797 0.68050617]	[500.69900513 726.45147705 0.79274905]	[4.82900085e+02 8.67577515e+02 8.17625463e-01]	[582.88873291 575.17114258 0.67801082]	[572.66314697 729.0814209 0.77118933]	[5.82830078e+02 8.67677856e+02 8.27793777e-01]	[536.66455078 298.14016724 0.89714074]	[562.26776123 298.09671021 0.94105136]	[518.74108887 300.73458862 0.85201842]	[580.35876465 298.21868896 0.91864771]	[5.85544800e+02 9.08651245e+02 8.17691445e-01]	[6.03430298e+02 8.95898499e+02 8.15380871e-01]	[5.72596191e+02 8.75346619e+02 6.64744616e-01]	[4.82927216e+02 9.03583557e+02 7.49790251e-01]	[4.67402435e+02 8.95952148e+02 7.26724088e-01]	[4.87960388e+02 8.72852905e+02 6.76618934e-01]
[544.48529053 313.54772949 0.90213525]	[544.45220947 380.13064575 0.92921591]	[482.82553101 380.24438477 0.87262595]	[462.26654053 490.57299805 0.82951534]	[449.51919556 585.40722656 0.85455459]	[606.10955811 377.7376709 0.87410355]	[623.86889648 487.99581909 0.85390031]	[626.46777344 588.00384521 0.89344382]	[541.84710693 572.65234375 0.69478691]	[500.75793457 570.10180664 0.68025416]	[500.69393921 726.45825195 0.78933293]	[4.82899536e+02 8.67582153e+02 8.17103922e-01]	[582.88861084 575.17071533 0.67936188]	[572.63555908 729.05041504 0.7761054 ]	[5.82825928e+02 8.67662903e+02 8.25418234e-01]	[536.65820312 298.13998413 0.89732939]	[562.26794434 298.10012817 0.94088304]	[518.73986816 300.740448 0.85163629]	[580.36676025 298.22528076 0.91946113]	[5.85548462e+02 9.08651550e+02 8.15472484e-01]	[6.03432739e+02 8.95894836e+02 8.13413978e-01]	[5.72592773e+02 8.75340515e+02 6.64828658e-01]	[4.82952362e+02 9.03594910e+02 7.46526182e-01]	[4.67425079e+02 8.95962585e+02 7.23798633e-01]	[4.87951477e+02 8.72855164e+02 6.71747506e-01]
[544.48291016 315.91799927 0.90295631]	[544.44403076 380.13336182 0.9292897 ]	[482.8213501 380.24755859 0.87215775]	[462.2755127 490.49560547 0.83157355]	[449.50640869 585.38891602 0.85728669]	[606.1081543 377.73947144 0.87365043]	[623.86462402 487.98815918 0.85614526]	[626.45935059 588.00720215 0.89511687]	[541.83007812 575.15332031 0.69460034]	[500.75567627 572.59918213 0.68124187]	[500.6786499 726.47436523 0.7882604 ]	[4.82897797e+02 8.67589661e+02 8.19206238e-01]	[582.86877441 575.18695068 0.67758739]	[572.63793945 729.11108398 0.77317917]	[5.82827820e+02 8.67684814e+02 8.28264356e-01]	[536.65606689 298.1427002 0.89678645]	[562.26849365 298.10678101 0.93947858]	[518.73925781 300.74050903 0.85002226]	[582.72662354 298.22088623 0.91920352]	[5.85549866e+02 9.08654541e+02 8.15248370e-01]	[6.03433838e+02 8.95903198e+02 8.13433111e-01]	[5.72589050e+02 8.75360535e+02 6.69659555e-01]	[4.82944427e+02 9.03602234e+02 7.46028721e-01]	[4.67415771e+02 8.95965881e+02 7.21470296e-01]	[4.87955261e+02 8.72861023e+02 6.78963959e-01]
[544.48156738 315.9276123 0.9052304 ]	[544.45275879 380.12924194 0.92879158]	[482.82424927 380.23034668 0.87378639]	[462.27316284 490.50445557 0.82835811]	[449.48773193 585.36065674 0.85641056]	[606.11816406 377.74685669 0.87373006]	[623.86694336 487.99578857 0.85530603]	[626.4420166 588.04998779 0.89151299]	[541.83435059 575.15411377 0.69667041]	[500.75778198 572.59503174 0.68264866]	[500.7121582 726.47491455 0.79685795]	[4.82899719e+02 8.67588501e+02 8.18616867e-01]	[582.86920166 575.18603516 0.67688304]	[572.62646484 729.1194458 0.77519935]	[5.82827881e+02 8.67704407e+02 8.29694629e-01]	[536.65319824 298.14865112 0.89629233]	[562.27044678 298.11071777 0.93898529]	[518.74389648 300.74160767 0.84807086]	[582.7310791 298.21722412 0.92065942]	[5.85557068e+02 9.08664001e+02 8.14321876e-01]	[6.03439941e+02 8.95908752e+02 8.12775493e-01]	[5.72589478e+02 8.75379028e+02 6.67659104e-01]	[4.82946655e+02 9.03592102e+02 7.46358573e-01]	[4.67420807e+02 8.95959961e+02 7.23695815e-01]	[4.87942841e+02 8.72863892e+02 6.75521731e-01]
[544.48504639 315.92919922 0.9060024 ]	[544.45251465 380.13632202 0.92919081]	[482.82662964 380.22991943 0.87412888]	[462.27163696 490.49478149 0.83026022]	[449.48556519 585.34417725 0.85521448]	[606.11431885 380.09396362 0.87402177]	[623.86987305 488.00247192 0.85593385]	[626.43353271 588.07287598 0.88631165]	[541.82049561 575.15612793 0.69585598]	[500.74325562 572.60107422 0.68149072]	[500.69284058 726.47106934 0.78975415]	[4.82902649e+02 8.67572205e+02 8.14847827e-01]	[582.86309814 575.19012451 0.67702734]	[572.62329102 729.07226562 0.77622604]	[5.82829285e+02 8.67696472e+02 8.28977644e-01]	[536.66369629 298.15109253 0.89783597]	[562.27416992 298.11471558 0.93892288]	[518.75244141 300.74285889 0.84828418]	[582.73675537 298.2192688 0.92159349]	[5.85552551e+02 9.08655640e+02 8.14570069e-01]	[6.03438416e+02 8.95900330e+02 8.12772274e-01]	[5.72598816e+02 8.75372864e+02 6.66175187e-01]	[4.82945862e+02 9.03583496e+02 7.49112129e-01]	[4.67419525e+02 8.95953247e+02 7.26486921e-01]	[4.87953156e+02 8.72846069e+02 6.74067676e-01]
[544.49249268 315.93099976 0.9058727 ]	[544.45928955 380.13580322 0.92814946]	[482.82910156 380.22979736 0.87382162]	[462.27200317 490.48126221 0.83248323]	[449.43548584 585.38098145 0.85602069]	[608.49725342 380.09002686 0.87192637]	[623.87738037 487.99661255 0.85695994]	[626.44219971 588.06951904 0.88478607]	[541.85040283 572.65570068 0.69509584]	[500.76959229 572.58636475 0.68171132]	[500.69628906 726.44537354 0.78230941]	[4.82895416e+02 8.65135803e+02 8.17041814e-01]	[582.87646484 575.16381836 0.67689937]	[572.62573242 729.02844238 0.77675039]	[5.82829956e+02 8.67692932e+02 8.28937173e-01]	[536.67498779 298.15176392 0.89936334]	[562.2822876 298.11846924 0.93928719]	[518.77197266 300.75061035 0.84737295]	[582.74633789 298.21743774 0.9228121 ]	[5.85552063e+02 9.08654846e+02 8.14893365e-01]	[6.03438538e+02 8.95899231e+02 8.13269854e-01]	[5.72595581e+02 8.75369934e+02 6.66653574e-01]	[4.82945374e+02 9.03586548e+02 7.50806093e-01]	[4.67416565e+02 8.95956543e+02 7.26664841e-01]	[4.87944366e+02 8.72844360e+02 6.74742281e-01]
[544.496521 315.93878174 0.90706468]	[544.45928955 380.14559937 0.92855716]	[482.83325195 380.23876953 0.87292719]	[462.26104736 490.53356934 0.83377546]	[446.94650269 585.41088867 0.8611235 ]	[608.49688721 380.09594727 0.87343603]	[623.87200928 487.99383545 0.85701585]	[626.44830322 588.06091309 0.88717067]	[541.84881592 575.1706543 0.69640893]	[500.76806641 572.621521 0.67982316]	[500.71008301 726.50854492 0.7969774 ]	[4.82905121e+02 8.65132141e+02 8.13324630e-01]	[582.87994385 575.19946289 0.6787588 ]	[572.61297607 729.05792236 0.77558631]	[5.82832825e+02 8.67696838e+02 8.30167890e-01]	[536.68286133 298.15338135 0.9000414 ]	[562.29052734 298.12240601 0.94010001]	[518.77893066 300.74575806 0.84755141]	[582.75756836 298.2130127 0.92385995]	[5.85552307e+02 9.08648438e+02 8.16911101e-01]	[6.03443604e+02 8.95893921e+02 8.16592157e-01]	[5.72601501e+02 8.75375549e+02 6.65153682e-01]	[4.82948853e+02 9.03580383e+02 7.51001775e-01]	[4.67417542e+02 8.95946350e+02 7.28205919e-01]	[4.87956024e+02 8.72839966e+02 6.73260391e-01]
[544.51196289 315.96664429 0.91007781]	[544.46447754 380.15969849 0.92784637]	[482.82952881 380.23699951 0.87293816]	[462.25314331 490.53811646 0.83301443]	[446.90789795 585.40704346 0.86364633]	[608.52160645 380.12387085 0.87225688]	[623.88232422 490.53878784 0.84722751]	[626.4598999 588.08935547 0.88393658]	[541.8605957 575.20385742 0.69874054]	[500.76193237 572.64337158 0.67968202]	[500.71624756 726.48382568 0.79338628]	[4.82907074e+02 8.65120300e+02 8.12717795e-01]	[582.89569092 577.71826172 0.67921472]	[572.65734863 729.06402588 0.77170014]	[5.82840759e+02 8.70112732e+02 8.32900345e-01]	[536.69494629 298.1784668 0.89662254]	[562.30517578 298.14535522 0.93861747]	[518.76849365 300.71969604 0.84415567]	[582.78118896 298.18972778 0.92578202]	[5.85548889e+02 9.08639404e+02 8.15201700e-01]	[6.03448975e+02 8.95897888e+02 8.20987880e-01]	[5.72604980e+02 8.75406799e+02 6.65514231e-01]	[4.85347809e+02 9.03584106e+02 7.50449359e-01]	[4.67418518e+02 8.95950195e+02 7.27571487e-01]	[4.87952332e+02 8.72834839e+02 6.73514962e-01]
[544.5269165 316.01004028 0.91564798]	[544.47491455 380.16140747 0.92659622]	[482.8444519 380.23547363 0.87108564]	[462.24291992 490.56411743 0.83196652]	[446.89489746 585.41918945 0.86412364]	[608.52764893 380.1317749 0.87052405]	[623.88183594 490.49133301 0.8509438 ]	[626.47363281 588.0604248 0.88674086]	[541.8684082 575.18621826 0.69679886]	[500.77334595 572.62286377 0.67943501]	[500.71490479 726.45941162 0.78466588]	[4.82919128e+02 8.65116333e+02 8.10679555e-01]	[582.9039917 575.21252441 0.67887086]	[572.65350342 729.03839111 0.77546865]	[5.82833923e+02 8.67702332e+02 8.30506802e-01]	[536.71392822 298.23254395 0.89031929]	[562.30957031 298.19610596 0.93356937]	[518.77337646 300.70947266 0.85118854]	[582.7857666 298.19384766 0.92097175]	[5.85552795e+02 9.08652649e+02 8.16064894e-01]	[6.03445190e+02 8.95901794e+02 8.17137778e-01]	[5.72593201e+02 8.75376648e+02 6.66906655e-01]	[4.82954132e+02 9.03591003e+02 7.51099348e-01]	[4.67425079e+02 8.95950439e+02 7.27431476e-01]	[4.87964325e+02 8.72832458e+02 6.73484743e-01]
[544.53845215 316.02880859 0.91790259]	[544.47528076 380.15979004 0.92614979]	[482.84466553 380.23342896 0.87176961]	[462.2578125 490.49441528 0.82991266]	[446.8989563 585.41241455 0.86474377]	[608.52539062 380.13415527 0.87190872]	[623.87976074 490.50531006 0.85068989]	[626.48144531 588.04064941 0.88875365]	[541.86712646 575.18597412 0.69729632]	[500.76937866 572.62634277 0.67872941]	[500.71420288 726.46142578 0.78751069]	[4.82920624e+02 8.65100037e+02 8.10443044e-01]	[582.90466309 575.21337891 0.68060905]	[572.66162109 729.06512451 0.77180946]	[5.82833801e+02 8.67702087e+02 8.31934154e-01]	[536.72869873 298.25393677 0.88639557]	[562.3225708 298.22094727 0.93214077]	[518.79095459 300.72296143 0.8560214 ]	[582.79571533 298.20809937 0.92054731]	[5.85550171e+02 9.08643738e+02 8.18476915e-01]	[6.03444824e+02 8.95894043e+02 8.20002377e-01]	[5.72587891e+02 8.75370850e+02 6.67556286e-01]	[4.85349762e+02 9.03588806e+02 7.50644803e-01]	[4.67424133e+02 8.95951477e+02 7.27350295e-01]	[4.87968201e+02 8.72821045e+02 6.73585415e-01]
[546.92980957 316.05136108 0.91899437]	[544.48419189 380.16610718 0.92705029]	[482.84942627 380.24249268 0.8722735 ]	[462.24020386 493.04910278 0.8312332 ]	[446.8939209 585.42004395 0.86702967]	[608.54620361 380.13079834 0.87325585]	[623.89520264 490.48132324 0.85129148]	[626.48577881 587.99865723 0.89687371]	[541.86578369 575.17736816 0.69687289]	[500.7784729 572.62768555 0.68145996]	[500.72421265 726.52124023 0.79763609]	[4.82919098e+02 8.67604004e+02 8.13729823e-01]	[582.89208984 575.19720459 0.68072909]	[572.67169189 729.09558105 0.76577991]	[5.82827698e+02 8.67698914e+02 8.29245925e-01]	[539.17877197 300.63372803 0.88500553]	[562.34259033 298.23666382 0.93354875]	[521.19195557 300.71438599 0.86830264]	[582.81524658 298.21026611 0.92513633]	[5.85542664e+02 9.08633606e+02 8.18192720e-01]	[6.03438293e+02 8.95890991e+02 8.23057055e-01]	[5.72580139e+02 8.75368225e+02 6.63926899e-01]	[4.85357025e+02 9.03628662e+02 7.46392488e-01]	[4.67435547e+02 8.95987061e+02 7.21261322e-01]	[4.87952667e+02 8.72866272e+02 6.74016893e-01]
[546.96368408 316.01528931 0.91176742]	[544.48400879 380.15722656 0.92664295]	[482.84494019 380.23214722 0.87206024]	[462.21282959 493.10153198 0.83739984]	[446.87393188 585.40283203 0.86983043]	[608.53424072 380.1300354 0.87287211]	[623.90081787 488.01132202 0.85668242]	[626.48742676 585.58148193 0.90515673]	[541.83978271 575.17089844 0.69431263]	[500.73858643 572.6171875 0.67861426]	[500.71044922 726.47375488 0.78867245]	[4.82927917e+02 8.65130188e+02 8.09120536e-01]	[582.88586426 575.1885376 0.68280166]	[572.67681885 729.09527588 0.77127081]	[5.8283075e+02 8.6770813e+02 8.2974875e-01]	[539.21228027 298.23654175 0.89569634]	[562.36517334 298.21038818 0.94200575]	[521.20159912 300.70950317 0.87722588]	[582.82080078 298.22970581 0.92595243]	[5.85538391e+02 9.08631165e+02 8.17743063e-01]	[6.03434021e+02 8.95892578e+02 8.23263764e-01]	[5.72596497e+02 8.75373413e+02 6.61591828e-01]	[4.85365265e+02 9.03615601e+02 7.45833635e-01]	[4.67435974e+02 8.95971985e+02 7.21985698e-01]	[4.87972015e+02 8.72836060e+02 6.74016237e-01]
[546.99633789 315.97366333 0.90048248]	[544.49334717 380.15826416 0.92441285]	[482.84793091 380.22607422 0.87222636]	[462.20605469 493.04354858 0.83352274]	[444.43084717 585.38061523 0.8780551 ]	[608.54272461 380.13751221 0.87136412]	[623.93341064 490.52935791 0.8590734 ]	[626.48999023 585.56652832 0.90946829]	[541.84466553 575.15661621 0.69900149]	[500.75460815 572.59985352 0.68463707]	[500.73028564 724.02374268 0.78680664]	[4.82928192e+02 8.65105225e+02 8.07633281e-01]	[582.88366699 575.17919922 0.68611616]	[572.64746094 726.65441895 0.77298141]	[5.82831726e+02 8.67685669e+02 8.27422857e-01]	[539.25439453 298.1803894 0.90854144]	[562.38684082 298.18054199 0.94628215]	[521.23394775 300.69750977 0.88558096]	[582.82080078 298.23776245 0.92640555]	[5.85533569e+02 9.08634460e+02 8.18462789e-01]	[6.03428955e+02 8.95892822e+02 8.20896983e-01]	[5.72602051e+02 8.75350708e+02 6.60102606e-01]	[4.85364990e+02 9.03610718e+02 7.44587839e-01]	[4.67433899e+02 8.95964417e+02 7.20075250e-01]	[4.87966980e+02 8.72818665e+02 6.72728539e-01]
[547.01751709 315.9263916 0.8904444 ]	[544.50439453 380.15188599 0.92325634]	[482.8572998 380.21923828 0.87317938]	[462.19137573 490.53240967 0.83945668]	[444.37991333 585.36175537 0.88826668]	[608.55981445 380.12405396 0.87159884]	[623.92773438 488.01766968 0.85822594]	[626.49389648 585.56848145 0.90756124]	[541.84857178 575.14801025 0.69893116]	[500.75408936 572.58685303 0.68408501]	[500.71154785 723.98608398 0.78076077]	[4.82926880e+02 8.65103882e+02 8.07532310e-01]	[582.90039062 575.17205811 0.68748045]	[572.6449585 726.61639404 0.77904809]	[5.82830200e+02 8.67674683e+02 8.26720834e-01]	[539.26580811 298.12884521 0.91539544]	[562.40124512 298.12896729 0.95343775]	[521.24859619 300.7265625 0.88584536]	[582.82635498 298.23803711 0.93288189]	[5.85536987e+02 9.08636292e+02 8.17988038e-01]	[6.03430359e+02 8.95894165e+02 8.20857465e-01]	[5.72593262e+02 8.75344482e+02 6.62007570e-01]	[4.85364014e+02 9.03599915e+02 7.45452523e-01]	[4.67432281e+02 8.95958435e+02 7.22004354e-01]	[4.87974762e+02 8.72817444e+02 6.71241283e-01]
[547.0357666 315.92175293 0.88547915]	[544.50567627 380.15112305 0.92371166]	[482.86154175 380.21606445 0.8726126 ]	[459.84197998 490.56665039 0.84242904]	[444.34896851 585.34350586 0.89381737]	[608.56005859 380.12268066 0.87333947]	[623.94476318 488.01242065 0.86180639]	[626.50561523 585.5692749 0.90524131]	[541.8538208 572.65203857 0.69959176]	[500.76080322 570.09289551 0.68635392]	[500.74191284 723.94512939 0.78133965]	[4.82924438e+02 8.65106873e+02 8.08152437e-01]	[582.89398193 575.15472412 0.68696511]	[572.64611816 726.59863281 0.77845412]	[5.82829712e+02 8.67679321e+02 8.26077700e-01]	[539.28375244 298.12002563 0.9170621 ]	[562.41052246 298.12298584 0.9548974 ]	[521.24316406 300.70397949 0.89310473]	[582.82702637 298.22174072 0.93806732]	[5.85540344e+02 9.08631592e+02 8.16237330e-01]	[6.03436401e+02 8.95889648e+02 8.23141277e-01]	[5.72590942e+02 8.75351440e+02 6.59855843e-01]	[4.85356476e+02 9.03592834e+02 7.47201443e-01]	[4.67430756e+02 8.95950684e+02 7.22631574e-01]	[4.87963531e+02 8.72820496e+02 6.71748459e-01]
[547.02410889 315.92721558 0.88980442]	[544.51977539 380.13903809 0.92181677]	[482.87243652 380.20761108 0.87165874]	[459.84945679 490.50875854 0.84290248]	[444.31585693 585.35681152 0.89415759]	[608.57592773 380.10910034 0.86914313]	[623.98529053 490.5296936 0.8523826 ]	[626.52764893 585.58630371 0.89418393]	[541.84667969 575.14593506 0.69911069]	[500.75259399 570.10797119 0.6854251 ]	[500.70205688 724.01971436 0.77937531]	[4.82923981e+02 8.65098938e+02 8.07787001e-01]	[582.8984375 575.15704346 0.6890372 ]	[572.63598633 726.62280273 0.77564681]	[5.82829102e+02 8.67673462e+02 8.27149212e-01]	[539.27032471 298.13092041 0.91637838]	[562.40203857 298.12768555 0.95480698]	[521.24212646 300.71585083 0.89084244]	[582.8269043 298.21929932 0.93777359]	[5.85539917e+02 9.08632263e+02 8.16748679e-01]	[6.03437927e+02 8.95888245e+02 8.21480393e-01]	[5.72591736e+02 8.75345825e+02 6.62232339e-01]	[4.82949677e+02 9.03604004e+02 7.47911930e-01]	[4.67410370e+02 8.95953613e+02 7.24804044e-01]	[4.87984802e+02 8.72813538e+02 6.71439350e-01]
[547.02545166 315.95089722 0.89379334]	[544.52307129 380.13638306 0.92059535]	[482.87350464 380.20361328 0.87226337]	[459.84448242 490.5166626 0.83992529]	[441.92202759 582.99414062 0.89398915]	[608.58074951 380.11175537 0.86771005]	[624.01678467 490.54763794 0.85535997]	[626.55932617 585.53051758 0.89754671]	[541.84539795 572.65771484 0.70289022]	[500.7618103 570.10809326 0.68886995]	[500.69790649 726.45648193 0.77490258]	[4.82924042e+02 8.65100891e+02 8.06506515e-01]	[582.88659668 572.66552734 0.69009113]	[572.63708496 729.04516602 0.7720446 ]	[5.82831543e+02 8.67679321e+02 8.28934193e-01]	[539.2701416 298.16149902 0.91260368]	[562.40002441 298.14938354 0.95257515]	[521.24639893 300.72137451 0.89111 ]	[582.82995605 298.21200562 0.94025302]	[5.85537598e+02 9.08632812e+02 8.18678856e-01]	[6.03435669e+02 8.95889526e+02 8.21454883e-01]	[5.72598450e+02 8.75347229e+02 6.63090944e-01]	[4.82949127e+02 9.03606445e+02 7.47692406e-01]	[4.67408875e+02 8.95953003e+02 7.24046648e-01]	[4.87989532e+02 8.72815491e+02 6.69926941e-01]
[547.02185059 316.03656006 0.90748119]	[544.52679443 380.1395874 0.92110485]	[482.88513184 380.20007324 0.86999822]	[459.84399414 487.97097778 0.84581894]	[441.91244507 585.36669922 0.89712518]	[608.58752441 380.11752319 0.86660016]	[624.03076172 490.56262207 0.85932589]	[626.64428711 585.55535889 0.88066632]	[541.86053467 575.14593506 0.70376587]	[500.79251099 570.10845947 0.68828845]	[500.71936035 726.44396973 0.77767259]	[4.82933441e+02 8.65108337e+02 8.06226194e-01]	[582.89263916 575.16094971 0.69275677]	[572.65820312 729.04882812 0.7703228 ]	[5.82831299e+02 8.67688416e+02 8.29606652e-01]	[539.2668457 300.63519287 0.89283788]	[562.39678955 298.22546387 0.94154817]	[521.25476074 300.73184204 0.88510954]	[582.84814453 298.19577026 0.93626767]	[5.85541565e+02 9.08625366e+02 8.16350281e-01]	[6.03437317e+02 8.95884521e+02 8.24077725e-01]	[5.72599976e+02 8.75354919e+02 6.64108396e-01]	[4.85350708e+02 9.03605286e+02 7.46934831e-01]	[4.67417816e+02 8.95955078e+02 7.23026574e-01]	[4.87992554e+02 8.72823730e+02 6.69593751e-01]
[546.96136475 316.16360474 0.91944742]	[544.52764893 380.15362549 0.92096031]	[482.88449097 380.20825195 0.86770076]	[459.83013916 490.50970459 0.84144104]	[441.86599731 585.36798096 0.90472662]	[608.58837891 380.14242554 0.86276174]	[624.03515625 488.01229858 0.86336774]	[629.06695557 585.5390625 0.87021494]	[541.84185791 575.15856934 0.70275629]	[500.77423096 572.60174561 0.69046265]	[500.73513794 726.49822998 0.78462625]	[4.82937744e+02 8.65115234e+02 8.05128574e-01]	[582.87994385 575.17016602 0.69274575]	[572.61871338 726.65075684 0.77376479]	[5.82835754e+02 8.67703125e+02 8.32693458e-01]	[539.24237061 300.78189087 0.86868268]	[562.3550415 300.74017334 0.91725028]	[521.28594971 300.65792847 0.87423325]	[582.86499023 298.1678772 0.93100667]	[5.85541687e+02 9.08622070e+02 8.19059193e-01]	[6.03438843e+02 8.95885681e+02 8.30291867e-01]	[5.72610168e+02 8.75369812e+02 6.63800716e-01]	[4.85356110e+02 9.03610168e+02 7.48306811e-01]	[4.67422028e+02 8.95955994e+02 7.24041581e-01]	[4.87991516e+02 8.72824707e+02 6.67451859e-01]
[547.05957031 318.75888062 0.88814288]	[544.53979492 380.15213013 0.92054367]	[482.88946533 380.21585083 0.86757028]	[459.82446289 490.53219604 0.84198785]	[441.83963013 585.37347412 0.91064954]	[608.59973145 380.12973022 0.86226958]	[624.04266357 487.99664307 0.86703265]	[629.11993408 585.53302002 0.86017317]	[541.85742188 575.18829346 0.70295608]	[500.78814697 572.62658691 0.6891709 ]	[500.74798584 726.49035645 0.79400945]	[4.82931854e+02 8.67575684e+02 8.07200789e-01]	[582.88848877 575.20947266 0.69166875]	[572.6307373 726.6519165 0.77272618]	[5.82831726e+02 8.67670410e+02 8.29507470e-01]	[539.32141113 310.90124512 0.88258159]	[562.38879395 308.40106201 0.89797324]	[521.34649658 300.78067017 0.8564527 ]	[582.88757324 298.25552368 0.91578478]	[5.85538086e+02 9.08631287e+02 8.24993849e-01]	[6.03432739e+02 8.95890320e+02 8.30601931e-01]	[5.72602478e+02 8.75332886e+02 6.63040578e-01]	[4.85369385e+02 9.03601990e+02 7.49669552e-01]	[4.67441528e+02 8.95952393e+02 7.24028528e-01]	[4.87980713e+02 8.72844055e+02 6.71460152e-01]
[547.00128174 323.78497314 0.86218166]	[546.91821289 380.16928101 0.916511 ]	[482.89205933 380.22216797 0.86628032]	[459.82235718 490.49505615 0.84650373]	[441.82614136 585.35290527 0.91234952]	[608.6182251 380.14746094 0.86089712]	[624.04736328 487.96853638 0.86608917]	[631.59100342 585.54669189 0.84271586]	[541.84448242 575.18133545 0.70404804]	[500.77941895 572.60595703 0.69245231]	[500.75146484 726.45446777 0.7912187 ]	[4.82930603e+02 8.67586609e+02 8.08103621e-01]	[582.87249756 575.21795654 0.69384778]	[572.64141846 726.61450195 0.77411646]	[5.82838196e+02 8.67681335e+02 8.29503834e-01]	[539.31085205 315.94943237 0.90856498]	[562.34295654 315.93411255 0.93606877]	[521.37414551 303.27319336 0.80398625]	[582.88623047 300.73999023 0.89505839]	[5.85541992e+02 9.08626099e+02 8.21871817e-01]	[6.03439819e+02 8.95888184e+02 8.28750253e-01]	[5.72615295e+02 8.75354431e+02 6.60224140e-01]	[4.85360229e+02 9.03598267e+02 7.50032902e-01]	[4.67435455e+02 8.95950806e+02 7.23958194e-01]	[4.87978729e+02 8.72855408e+02 6.72534585e-01]
[546.99023438 328.88183594 0.85501325]	[546.93640137 380.17459106 0.91639835]	[482.90765381 380.22149658 0.86437112]	[459.83963013 487.95452881 0.84844089]	[441.83514404 582.99316406 0.90674293]	[608.63061523 380.14144897 0.85930562]	[626.39862061 488.01428223 0.86548603]	[631.6394043 585.57763672 0.83345431]	[541.87799072 575.16809082 0.70769656]	[500.81942749 570.11022949 0.69524938]	[500.74368286 724.02679443 0.78743994]	[4.82945435e+02 8.65130798e+02 8.04949999e-01]	[582.88214111 575.20648193 0.69616282]	[572.67443848 726.60699463 0.7707051 ]	[5.82837097e+02 8.67673584e+02 8.29543233e-01]	[539.29193115 316.1199646 0.92580569]	[562.33361816 316.06533813 0.94828564]	[521.39361572 310.88424683 0.78256381]	[582.87536621 303.25845337 0.87671858]	[5.85538513e+02 9.08627197e+02 8.25356781e-01]	[6.03439270e+02 8.95889832e+02 8.30786884e-01]	[5.72604797e+02 8.75336975e+02 6.62796557e-01]	[4.85370819e+02 9.03600891e+02 7.47135937e-01]	[4.67443420e+02 8.95948181e+02 7.21137524e-01]	[4.87993195e+02 8.72833801e+02 6.71625435e-01]
[546.93865967 334.05419922 0.89422929]	[546.95855713 380.17913818 0.9144845 ]	[482.92245483 380.22305298 0.85974282]	[459.83184814 487.9380188 0.85368627]	[441.83209229 585.33837891 0.90695083]	[611.0803833 380.12973022 0.85388863]	[626.42004395 487.98303223 0.86667395]	[634.16168213 585.50030518 0.8436985 ]	[541.91400146 575.17199707 0.708938 ]	[500.83813477 570.10797119 0.69287992]	[500.77163696 723.96960449 0.79256499]	[4.82958405e+02 8.65104614e+02 8.00690770e-01]	[582.92034912 575.21746826 0.69638664]	[575.17114258 729.0378418 0.77265894]	[5.82840881e+02 8.67688110e+02 8.30161691e-01]	[539.22229004 318.67285156 0.90473711]	[562.30487061 318.63226318 0.93851382]	[521.35614014 313.44274902 0.80923653]	[582.85388184 308.31964111 0.86232156]	[5.85532593e+02 9.08622803e+02 8.23572755e-01]	[6.03435974e+02 8.95891479e+02 8.30862880e-01]	[5.72620911e+02 8.75352295e+02 6.58368707e-01]	[4.85381287e+02 9.03590027e+02 7.45294929e-01]	[4.67452850e+02 8.95937927e+02 7.20169246e-01]	[4.87997559e+02 8.72816528e+02 6.69898272e-01]
[546.92315674 336.58169556 0.92438972]	[546.96838379 380.16213989 0.91402024]	[482.93920898 380.19934082 0.85826701]	[462.18359375 485.41149902 0.85757291]	[441.84518433 582.97625732 0.90447664]	[608.64099121 380.11682129 0.85901308]	[626.43536377 487.925354 0.87711954]	[636.72631836 585.41107178 0.85911137]	[541.91851807 575.14654541 0.70781094]	[500.83407593 570.08001709 0.69697887]	[500.71963501 723.9822998 0.78232026]	[4.82949646e+02 8.65088318e+02 8.03201199e-01]	[582.9397583 575.19946289 0.6978963 ]	[575.15148926 726.59313965 0.77681541]	[5.82847168e+02 8.67703430e+02 8.31685543e-01]	[539.17559814 321.17456055 0.87471789]	[562.30828857 321.16897583 0.91790664]	[521.33544922 313.49658203 0.78591853]	[582.77648926 313.43530273 0.87596011]	[5.85551514e+02 9.08625183e+02 8.20602655e-01]	[6.03450073e+02 8.95896179e+02 8.33073616e-01]	[5.72619385e+02 8.75368164e+02 6.60817921e-01]	[4.85371307e+02 9.03583557e+02 7.46299744e-01]	[4.67446259e+02 8.95933899e+02 7.21420228e-01]	[4.87999512e+02 8.72804443e+02 6.73999727e-01]
[544.44891357 336.66784668 0.9397909 ]	[546.98278809 380.15606689 0.911394 ]	[482.94842529 380.17843628 0.85567993]	[462.20953369 482.89974976 0.87110394]	[441.86306763 582.96704102 0.90243125]	[611.07543945 380.11404419 0.85666144]	[626.46966553 485.4725647 0.8859663 ]	[636.78051758 585.35900879 0.86517894]	[541.91552734 575.16601562 0.7089498 ]	[500.83959961 570.10223389 0.69750237]	[500.71871948 724.0357666 0.78438491]	[4.82941803e+02 8.65120483e+02 8.05261433e-01]	[582.93572998 575.2144165 0.69961482]	[575.18945312 726.61584473 0.77562904]	[5.82846252e+02 8.67696472e+02 8.30791950e-01]	[536.63934326 321.24130249 0.86104459]	[562.24810791 321.29562378 0.88666266]	[521.30554199 315.92904663 0.71763885]	[582.77435303 315.92230225 0.89562249]	[5.85565979e+02 9.08629944e+02 8.19610596e-01]	[6.03461365e+02 8.95897644e+02 8.32438409e-01]	[5.72588623e+02 8.75359131e+02 6.65098190e-01]	[4.85365509e+02 9.03586243e+02 7.49592066e-01]	[4.67440369e+02 8.95939575e+02 7.23945260e-01]	[4.87989807e+02 8.72827454e+02 6.75379992e-01]
[544.46368408 339.03918457 0.93485892]	[547.00817871 380.16003418 0.90949905]	[485.34613037 380.18035889 0.85477155]	[462.22866821 482.8170166 0.87448388]	[441.88717651 582.94482422 0.89711738]	[611.09460449 380.12362671 0.85465467]	[626.49517822 485.46890259 0.88506234]	[639.31408691 585.33764648 0.87301987]	[541.94335938 575.16040039 0.71226883]	[500.86306763 570.09851074 0.69930041]	[500.73764038 723.98901367 0.78660369]	[4.82945068e+02 8.67576294e+02 8.05940390e-01]	[582.96087646 575.20068359 0.70447069]	[575.19866943 726.55444336 0.77269846]	[5.82840942e+02 8.67665955e+02 8.27875376e-01]	[536.66497803 321.30783081 0.84992397]	[562.25213623 323.80212402 0.88061517]	[521.34143066 315.96960449 0.74029112]	[582.75244141 315.96325684 0.90638852]	[5.85565979e+02 9.08627441e+02 8.18649232e-01]	[6.03462463e+02 8.95888489e+02 8.33371103e-01]	[5.70113708e+02 8.75319763e+02 6.68775737e-01]	[4.85366089e+02 9.03595703e+02 7.49063730e-01]	[4.67442444e+02 8.95949463e+02 7.23439574e-01]	[4.87988556e+02 8.72842407e+02 6.76704526e-01]
[544.48181152 339.11608887 0.92721075]	[547.0111084 380.17181396 0.90928191]	[485.35522461 380.19537354 0.85382152]	[462.2328186 482.8805542 0.86865228]	[441.90597534 582.94158936 0.89451152]	[611.09960938 380.12753296 0.85486317]	[626.51000977 485.46832275 0.88145846]	[641.79571533 585.33911133 0.87740576]	[544.30090332 572.65563965 0.71536583]	[500.88381958 570.10003662 0.7004565 ]	[500.75198364 723.94769287 0.78647423]	[4.82966309e+02 8.65106262e+02 8.01668108e-01]	[582.96362305 575.17492676 0.70612031]	[577.6864624 726.50183105 0.77017736]	[5.82844482e+02 8.67671021e+02 8.26719165e-01]	[536.68267822 323.82974243 0.83710378]	[562.26574707 326.37692261 0.87889844]	[521.34967041 316.04043579 0.71744001]	[582.78948975 315.99642944 0.92225242]	[5.85567688e+02 9.08625488e+02 8.14495564e-01]	[6.03468201e+02 8.95888489e+02 8.30243468e-01]	[5.70107239e+02 8.75342224e+02 6.67185009e-01]	[4.85364655e+02 9.03598633e+02 7.49537587e-01]	[4.67439606e+02 8.95946777e+02 7.23513305e-01]	[4.88015533e+02 8.72813782e+02 6.75826848e-01]
[544.48614502 339.23040771 0.91235799]	[547.01721191 380.16598511 0.90865463]	[485.37841797 380.19281006 0.85153836]	[462.24707031 482.93164062 0.85707784]	[444.29440308 582.94360352 0.88792777]	[611.10040283 380.10800171 0.85557669]	[626.49578857 485.43490601 0.8841179 ]	[641.88153076 585.35089111 0.89231658]	[544.31994629 570.1015625 0.71456039]	[503.24819946 570.03106689 0.70108443]	[500.77166748 723.97058105 0.7906819 ]	[4.82961578e+02 8.65135986e+02 8.04553628e-01]	[582.96820068 572.60357666 0.70716184]	[577.70245361 726.53894043 0.77593797]	[5.82851746e+02 8.67667358e+02 8.28519344e-01]	[536.71661377 328.89715576 0.83460093]	[562.26348877 331.45227051 0.88924062]	[521.37121582 316.1383667 0.70905542]	[582.80255127 316.02804565 0.92903376]	[5.85579895e+02 9.08653992e+02 8.18195105e-01]	[6.03474854e+02 8.95915405e+02 8.29686999e-01]	[5.70101196e+02 8.75322388e+02 6.74926341e-01]	[4.82950653e+02 9.03590515e+02 7.51372874e-01]	[4.67425476e+02 8.95938782e+02 7.27289081e-01]	[4.88014740e+02 8.72837463e+02 6.78212941e-01]
[544.49749756 339.28146362 0.90597111]	[547.02227783 380.17944336 0.90601671]	[485.38104248 380.20504761 0.8519609 ]	[462.2612915 485.38088989 0.84255666]	[444.29849243 582.95294189 0.88755 ]	[611.11505127 380.11520386 0.85408467]	[626.47607422 485.39929199 0.89335263]	[641.92486572 585.36340332 0.89766663]	[544.32104492 570.09667969 0.7147432 ]	[503.2401123 570.04071045 0.70183796]	[500.72531128 724.02880859 0.78409272]	[4.82964203e+02 8.65136292e+02 8.03411365e-01]	[582.98120117 572.59307861 0.70485198]	[577.71356201 726.47766113 0.76728773]	[5.82853210e+02 8.67680054e+02 8.29321444e-01]	[536.72650146 331.40692139 0.83659571]	[562.28271484 333.92807007 0.90007585]	[521.3515625 316.109375 0.73819399]	[582.81243896 316.04916382 0.92902029]	[5.87982727e+02 9.08684814e+02 8.18007767e-01]	[6.03486633e+02 8.95946228e+02 8.23447824e-01]	[5.70077209e+02 8.75320435e+02 6.84869170e-01]	[4.82935181e+02 9.03598389e+02 7.53726900e-01]	[4.67413544e+02 8.95942078e+02 7.27243602e-01]	[4.90499603e+02 8.72837952e+02 6.74975634e-01]
[544.48175049 341.68942261 0.90443856]	[547.03918457 380.14761353 0.90269262]	[485.41397095 380.1763916 0.84840125]	[462.25726318 485.37387085 0.83726645]	[444.30215454 582.95135498 0.88747478]	[611.11932373 377.74890137 0.85282755]	[626.46154785 485.34640503 0.89869839]	[644.30755615 585.4017334 0.90089059]	[544.3293457 572.60351562 0.71265727]	[503.25442505 570.07537842 0.69978446]	[500.72314453 726.45361328 0.79105473]	[4.82963013e+02 8.67572083e+02 8.03625524e-01]	[582.98773193 572.61700439 0.70211387]	[577.73272705 726.5458374 0.77192223]	[5.82870239e+02 8.67700623e+02 8.32207799e-01]	[536.71539307 331.4559021 0.83790827]	[562.2701416 333.97579956 0.90340841]	[521.35522461 316.09378052 0.71667254]	[582.80981445 316.06164551 0.93002737]	[5.87995239e+02 9.08674011e+02 8.14070880e-01]	[6.03503784e+02 8.95942749e+02 8.24226499e-01]	[5.70096130e+02 8.75345093e+02 6.79866672e-01]	[4.82930267e+02 9.03587341e+02 7.55781114e-01]	[4.67412994e+02 8.95933350e+02 7.29212463e-01]	[4.90503235e+02 8.72841003e+02 6.74772382e-01]
[544.44824219 341.71292114 0.90485984]	[547.05297852 380.13861084 0.90030468]	[485.4286499 380.17330933 0.84513283]	[462.25756836 485.3699646 0.83855391]	[444.29718018 582.94067383 0.88691592]	[611.12384033 377.73980713 0.85209483]	[626.44891357 482.91415405 0.90477526]	[644.34204102 585.40570068 0.90563041]	[544.32824707 572.61187744 0.7139957 ]	[503.24917603 570.08099365 0.70013368]	[500.74407959 726.48223877 0.80274999]	[4.82973328e+02 8.67585999e+02 8.04760098e-01]	[582.9831543 572.62823486 0.70238549]	[577.71984863 726.58569336 0.77277142]	[5.82884521e+02 8.70116394e+02 8.36225867e-01]	[536.68756104 331.46942139 0.83375925]	[562.25024414 334.01052856 0.90506846]	[521.3729248 316.08190918 0.70652688]	[582.80926514 316.09103394 0.93189025]	[5.87995056e+02 9.08675720e+02 8.14603209e-01]	[6.03509155e+02 8.95950928e+02 8.23821545e-01]	[5.72583679e+02 8.75372620e+02 6.72594607e-01]	[4.82926453e+02 9.03595032e+02 7.55361855e-01]	[4.67410675e+02 8.95937195e+02 7.29063153e-01]	[4.90512604e+02 8.72851990e+02 6.76754355e-01]
[544.45428467 341.73660278 0.89916146]	[547.04956055 380.1416626 0.89975643]	[485.43640137 380.17633057 0.84402806]	[462.26956177 482.94787598 0.84033507]	[441.90899658 582.91607666 0.88330126]	[611.10534668 377.74334717 0.85486621]	[626.47564697 485.39709473 0.89276809]	[644.33404541 585.39001465 0.90730387]	[544.32122803 572.58477783 0.71367097]	[503.24475098 570.04437256 0.6994431 ]	[500.72595215 724.0324707 0.78355259]	[4.85341187e+02 8.65121765e+02 8.01240861e-01]	[582.97998047 572.60913086 0.70476663]	[577.7333374 726.54632568 0.76719701]	[5.82871704e+02 8.67695679e+02 8.31204951e-01]	[536.6975708 331.50064087 0.83513451]	[562.24938965 334.03308105 0.90641373]	[521.36779785 316.07250977 0.71337163]	[582.80718994 316.09042358 0.93329263]	[5.87994629e+02 9.08679626e+02 8.13122094e-01]	[6.03504089e+02 8.95949280e+02 8.21880579e-01]	[5.70099854e+02 8.75335510e+02 6.77397132e-01]	[4.82917480e+02 9.03610901e+02 7.55156040e-01]	[4.67405701e+02 8.95944763e+02 7.28220284e-01]	[4.90529846e+02 8.72819153e+02 6.79236948e-01]
[544.46502686 341.73846436 0.89720643]	[547.03979492 380.14968872 0.9008137 ]	[485.41552734 380.18908691 0.8465777 ]	[462.25350952 485.40826416 0.840047 ]	[441.87991333 582.94219971 0.88801706]	[611.1050415 377.74459839 0.8546443 ]	[626.48175049 485.40164185 0.88865918]	[644.32696533 585.40673828 0.90279323]	[544.33770752 572.59594727 0.71084619]	[503.26123047 570.04962158 0.69556475]	[500.73635864 726.46600342 0.79040986]	[4.85343048e+02 8.65133240e+02 8.02046061e-01]	[582.99591064 572.61798096 0.7008642 ]	[577.76300049 726.61419678 0.77053374]	[5.82880981e+02 8.70104309e+02 8.34914088e-01]	[536.71112061 333.92144775 0.834777 ]	[562.25738525 334.03570557 0.90847093]	[521.36560059 316.06723022 0.71125263]	[582.8034668 316.08346558 0.93351328]	[5.87983887e+02 9.08687378e+02 8.16731334e-01]	[6.03499939e+02 8.95959961e+02 8.21027279e-01]	[5.70116394e+02 8.75346680e+02 6.75563395e-01]	[4.82931732e+02 9.03619202e+02 7.53361225e-01]	[4.67416199e+02 8.95952698e+02 7.26555586e-01]	[4.90521149e+02 8.72825745e+02 6.78294480e-01]
[544.45941162 341.74197388 0.89782375]	[547.03863525 380.15682983 0.90115404]	[485.41009521 380.19320679 0.84732449]	[462.24621582 485.37930298 0.84463125]	[441.87915039 582.93914795 0.88748097]	[611.10888672 377.75079346 0.8539499 ]	[626.48040771 485.40209961 0.88995844]	[644.32531738 585.40368652 0.90246272]	[544.34063721 572.58282471 0.71246785]	[503.26522827 570.03814697 0.6973865 ]	[500.72946167 726.45385742 0.78776449]	[4.82984589e+02 8.65132996e+02 8.01971138e-01]	[582.99768066 572.60418701 0.70296317]	[577.74316406 726.5489502 0.76757854]	[5.82879395e+02 8.67708008e+02 8.33907902e-01]	[536.70611572 333.92138672 0.83548009]	[562.25543213 334.03952026 0.90855092]	[521.35449219 316.05444336 0.72279066]	[582.8034668 316.08242798 0.93363774]	[5.87979248e+02 9.08687500e+02 8.15838158e-01]	[6.03496277e+02 8.95958740e+02 8.19580495e-01]	[5.72579224e+02 8.75339478e+02 6.75067782e-01]	[4.82927582e+02 9.03620239e+02 7.52904832e-01]	[4.67414062e+02 8.95954590e+02 7.25677848e-01]	[4.90519806e+02 8.72824463e+02 6.78084552e-01]
[544.46728516 341.76556396 0.89356327]	[547.00946045 380.15582275 0.90456021]	[485.37759399 380.20126343 0.85030144]	[462.19998169 487.95571899 0.83284885]	[441.84033203 582.96777344 0.89653736]	[611.078125 377.73797607 0.85666931]	[626.4519043 485.39306641 0.89089912]	[641.94525146 585.38525391 0.90319484]	[544.3203125 572.63348389 0.71227986]	[500.8979187 570.08129883 0.69860041]	[500.73504639 726.46478271 0.79256469]	[4.82983612e+02 8.67591553e+02 8.04880142e-01]	[582.99255371 572.65368652 0.69846672]	[577.75720215 726.63269043 0.77229202]	[5.82888672e+02 8.70118225e+02 8.36035192e-01]	[536.70147705 333.95233154 0.84174311]	[562.25354004 334.04238892 0.91089457]	[521.32458496 316.10144043 0.71919966]	[582.80725098 316.0874939 0.93253827]	[5.87976501e+02 9.08682800e+02 8.14622641e-01]	[6.03500000e+02 8.95957947e+02 8.17241430e-01]	[5.72594971e+02 8.75370117e+02 6.73960924e-01]	[4.82935150e+02 9.03621338e+02 7.49748707e-01]	[4.67428467e+02 8.95959656e+02 7.20664501e-01]	[4.90501831e+02 8.72856201e+02 6.76935434e-01]
[544.47021484 341.76513672 0.89115185]	[546.94659424 380.17056274 0.90821856]	[482.93444824 380.2197876 0.85830724]	[459.78173828 488.00762939 0.82113075]	[441.76370239 582.92749023 0.90486395]	[608.59289551 380.1109314 0.86443049]	[626.40808105 487.96795654 0.86673164]	[641.8293457 585.42999268 0.87783778]	[544.30938721 572.62219238 0.71583575]	[500.88473511 570.05584717 0.70356232]	[500.73699951 724.00537109 0.77984047]	[4.82980835e+02 8.65134949e+02 8.06249022e-01]	[582.98553467 575.14794922 0.70469147]	[577.69317627 726.46948242 0.76694834]	[5.82883301e+02 8.70106628e+02 8.33313704e-01]	[536.67883301 333.97640991 0.84334707]	[562.24053955 334.04321289 0.9026233 ]	[521.24072266 316.08969116 0.75332928]	[582.75604248 316.0866394 0.91876781]	[5.87980652e+02 9.08679626e+02 8.11495721e-01]	[6.03501831e+02 8.95947937e+02 8.18151057e-01]	[5.72592224e+02 8.75357971e+02 6.72145545e-01]	[4.82930054e+02 9.03616638e+02 7.51747370e-01]	[4.67415771e+02 8.95954895e+02 7.24703372e-01]	[4.90502106e+02 8.72828979e+02 6.80437088e-01]
[544.43707275 341.75265503 0.89481205]	[544.52545166 380.16537476 0.91514367]	[482.86349487 380.24462891 0.86612916]	[459.73352051 487.98345947 0.82830834]	[441.73339844 582.87200928 0.89970589]	[608.53924561 377.74810791 0.86889505]	[624.01641846 485.37490845 0.87069744]	[639.27301025 585.35528564 0.85130697]	[541.934021 572.60430908 0.7128365 ]	[500.86471558 570.04571533 0.70199519]	[500.72445679 723.97491455 0.77136803]	[4.82979309e+02 8.65108521e+02 8.05116951e-01]	[582.95391846 572.63781738 0.70264053]	[577.70800781 726.47387695 0.76732624]	[5.82865662e+02 8.67690125e+02 8.30290675e-01]	[534.18188477 333.97650146 0.83914888]	[559.83197021 334.02062988 0.89362669]	[521.2020874 316.0597229 0.72789937]	[580.34228516 316.08364868 0.91230738]	[5.87983215e+02 9.08692078e+02 8.17156792e-01]	[6.03496277e+02 8.95949402e+02 8.21070313e-01]	[5.70108337e+02 8.75326904e+02 6.74628973e-01]	[4.82922089e+02 9.03617249e+02 7.52285302e-01]	[4.67399872e+02 8.95950134e+02 7.25288987e-01]	[4.90514648e+02 8.72809875e+02 6.79929793e-01]
[544.4362793 341.75241089 0.895024 ]	[544.527771 380.1640625 0.91466582]	[482.86431885 380.24432373 0.86609048]	[459.73071289 487.97579956 0.82855421]	[441.7300415 582.87072754 0.90022165]	[608.54125977 377.74395752 0.86906302]	[624.01574707 485.36221313 0.87169039]	[639.27636719 585.35699463 0.85153848]	[541.93945312 572.60247803 0.71409774]	[500.86828613 570.0447998 0.70172644]	[500.7265625 723.97259521 0.77257049]	[4.82973816e+02 8.65120117e+02 8.06524396e-01]	[582.95898438 572.63354492 0.70414549]	[577.71099854 726.48040771 0.76879191]	[5.82866211e+02 8.67691467e+02 8.30193877e-01]	[534.18103027 333.97570801 0.83894414]	[559.831604 334.02023315 0.89356887]	[521.20330811 316.05822754 0.72668743]	[580.34094238 316.08422852 0.91240996]	[5.87983643e+02 9.08693115e+02 8.16594958e-01]	[6.03496155e+02 8.95950806e+02 8.20094943e-01]	[5.70109192e+02 8.75328064e+02 6.74353719e-01]	[4.82922424e+02 9.03620483e+02 7.51870036e-01]	[4.67399048e+02 8.95954651e+02 7.24822104e-01]	[4.90504120e+02 8.72818665e+02 6.80296183e-01]
[544.4362793 341.75140381 0.89530289]	[544.52697754 380.16323853 0.91483229]	[482.86413574 380.24194336 0.86591744]	[459.72955322 487.97793579 0.82935584]	[441.73031616 582.87261963 0.90049672]	[608.54089355 377.74267578 0.86953163]	[624.02301025 485.36825562 0.87608504]	[639.28387451 585.35925293 0.85267621]	[541.93835449 572.60058594 0.71447635]	[500.86810303 570.04162598 0.70258206]	[500.71948242 723.97186279 0.7726323 ]	[4.82976532e+02 8.65112366e+02 8.04703057e-01]	[582.95672607 572.63299561 0.70472008]	[577.71386719 726.47857666 0.76756024]	[5.82868896e+02 8.67695923e+02 8.31297874e-01]	[534.18109131 333.9750061 0.83868742]	[559.83154297 334.02001953 0.89347214]	[521.20501709 316.056427 0.72579384]	[580.34112549 316.08300781 0.91228855]	[5.87990234e+02 9.08693420e+02 8.17726851e-01]	[6.03501160e+02 8.95951599e+02 8.21767569e-01]	[5.70111633e+02 8.75331421e+02 6.75922215e-01]	[4.82928101e+02 9.03619568e+02 7.49092102e-01]	[4.67406952e+02 8.95953857e+02 7.21720457e-01]	[4.90507568e+02 8.72815247e+02 6.78530872e-01]
[544.38812256 341.7522583 0.89790195]	[544.47912598 380.15200806 0.91897506]	[482.83834839 380.23455811 0.86850125]	[459.69168091 485.45336914 0.83333284]	[441.70288086 582.86419678 0.90019077]	[606.10467529 377.74267578 0.871723 ]	[623.98065186 482.9546814 0.88834184]	[634.22662354 585.36218262 0.85042858]	[541.89056396 570.09912109 0.7102285 ]	[500.83862305 570.02526855 0.70222843]	[500.72186279 724.00549316 0.77573574]	[4.82954620e+02 8.65079590e+02 8.05717409e-01]	[582.89233398 572.60693359 0.69657314]	[577.72216797 726.56219482 0.77378482]	[5.82869507e+02 8.67709106e+02 8.33667874e-01]	[534.12701416 333.98077393 0.83825976]	[559.77612305 334.01745605 0.88712066]	[521.15509033 316.03201294 0.72943205]	[580.28924561 316.10375977 0.90262717]	[5.87981934e+02 9.08688232e+02 8.17746162e-01]	[6.03491333e+02 8.95953430e+02 8.22832108e-01]	[5.70108337e+02 8.75340027e+02 6.76870048e-01]	[4.82936768e+02 9.03628845e+02 7.51813293e-01]	[4.67407776e+02 8.95958862e+02 7.23684788e-01]	[4.88019714e+02 8.72782898e+02 6.76363230e-01]
[541.9185791 341.79333496 0.88587546]	[541.91204834 380.13897705 0.93011206]	[480.33123779 380.24407959 0.87969124]	[457.06726074 485.47720337 0.7985276 ]	[439.1892395 582.95996094 0.9092145 ]	[605.90814209 377.74252319 0.88209903]	[623.79760742 485.42919922 0.85298032]	[626.62011719 585.47399902 0.8847819 ]	[541.7578125 570.08789062 0.69421911]	[500.73760986 570.04089355 0.69203502]	[500.70239258 723.99468994 0.77047408]	[4.82937775e+02 8.67584595e+02 8.09739947e-01]	[582.80102539 572.58728027 0.67882508]	[575.1673584 726.51208496 0.76703078]	[5.82875244e+02 8.67707458e+02 8.33049119e-01]	[529.03314209 334.01550293 0.84176648]	[557.17718506 334.02838135 0.85419118]	[516.19976807 316.02139282 0.69437623]	[577.74328613 316.00775146 0.86890912]	[5.87974243e+02 9.08679626e+02 8.17889571e-01]	[6.03482727e+02 8.95947449e+02 8.22064757e-01]	[5.72581055e+02 8.75359741e+02 6.78319931e-01]	[4.82953339e+02 9.03616638e+02 7.49190450e-01]	[4.67425171e+02 8.95963867e+02 7.23466039e-01]	[4.87991394e+02 8.72849243e+02 6.71114504e-01]
[541.87316895 341.76330566 0.88566107]	[541.84686279 380.11825562 0.93122029]	[480.29309082 380.20626831 0.88241571]	[454.64059448 482.86691284 0.8263132 ]	[439.09973145 582.93377686 0.89783537]	[603.49035645 377.74499512 0.88238406]	[621.28552246 485.37704468 0.8447684 ]	[626.48120117 585.36328125 0.92144215]	[539.30438232 572.61804199 0.68909001]	[500.64337158 570.10443115 0.67594409]	[500.66348267 726.45062256 0.77634567]	[4.82927979e+02 8.67582092e+02 8.13842058e-01]	[582.74951172 572.64752197 0.66779906]	[572.63110352 726.54095459 0.77600646]	[5.82878174e+02 8.70111633e+02 8.37279320e-01]	[528.98864746 334.00131226 0.83420396]	[554.63000488 333.99447632 0.84274447]	[516.16027832 316.02606201 0.66257709]	[575.16705322 315.93600464 0.84453851]	[5.87970032e+02 9.08676697e+02 8.20858121e-01]	[6.03481079e+02 8.95946045e+02 8.23434711e-01]	[5.72594421e+02 8.75371216e+02 6.80000186e-01]	[4.85349335e+02 9.03601746e+02 7.47682333e-01]	[4.67424744e+02 8.95960144e+02 7.22744226e-01]	[4.87983704e+02 8.72847046e+02 6.75739467e-01]
[541.85394287 341.78604126 0.88770813]	[541.79425049 380.11743164 0.93148303]	[480.25646973 380.1762085 0.88427234]	[454.57736206 480.35482788 0.82545048]	[436.64743042 582.85632324 0.87569964]	[603.43377686 380.09567261 0.88573426]	[618.74200439 482.94845581 0.83976161]	[624.03796387 585.35717773 0.93318975]	[539.24487305 572.59643555 0.68358505]	[498.23660278 570.09307861 0.67479259]	[500.7074585 724.00714111 0.7834878 ]	[4.82936646e+02 8.65136536e+02 8.10862064e-01]	[580.30780029 572.62664795 0.66191167]	[570.08795166 726.61700439 0.78071225]	[5.82878052e+02 8.70105835e+02 8.36087108e-01]	[526.52856445 334.03414917 0.84896487]	[552.10076904 333.99737549 0.84952748]	[513.60998535 316.13095093 0.69983262]	[572.59039307 315.94039917 0.84157729]	[5.85578003e+02 9.08680298e+02 8.21187496e-01]	[6.03476624e+02 8.95949097e+02 8.20788383e-01]	[5.72595581e+02 8.75361145e+02 6.79215670e-01]	[4.85348907e+02 9.03615417e+02 7.50162184e-01]	[4.67421356e+02 8.95965210e+02 7.25220919e-01]	[4.87974548e+02 8.72833252e+02 6.80226803e-01]
[541.82171631 344.24990845 0.87130702]	[541.75671387 380.12399292 0.92589593]	[480.18530273 380.18939209 0.87705421]	[449.47610474 482.90625 0.80730748]	[434.11526489 582.84277344 0.8612687 ]	[603.41723633 380.09707642 0.88929093]	[613.71112061 482.89794922 0.84751153]	[623.90606689 582.9586792 0.92785025]	[536.68585205 567.56854248 0.67979062]	[498.13574219 567.55474854 0.67143828]	[500.69415283 724.02514648 0.78508401]	[4.82927826e+02 8.65090332e+02 8.08805168e-01]	[575.22912598 570.04431152 0.6500991 ]	[567.5489502 726.58441162 0.79490709]	[5.82874756e+02 8.70115662e+02 8.38337660e-01]	[526.47283936 336.44656372 0.85413623]	[549.60375977 334.02758789 0.84710979]	[508.55892944 316.08215332 0.68960106]	[570.10748291 315.94528198 0.84980202]	[5.85580627e+02 9.08680054e+02 8.21379185e-01]	[6.03480713e+02 8.95943542e+02 8.20692122e-01]	[5.72591675e+02 8.75387390e+02 6.79338872e-01]	[4.82953339e+02 9.03597900e+02 7.45689809e-01]	[4.67412598e+02 8.95945801e+02 7.22256839e-01]	[4.87981628e+02 8.72806274e+02 6.73714101e-01]
[541.74078369 344.28079224 0.8584646 ]	[541.6963501 380.11761475 0.91945279]	[480.12356567 380.18582153 0.86910945]	[446.93832397 482.78512573 0.8216877 ]	[431.52258301 580.26794434 0.81668258]	[603.36724854 377.74996948 0.88503373]	[611.13494873 482.92340088 0.85206425]	[621.3706665 582.75653076 0.88279915]	[534.09783936 570.08532715 0.67713106]	[495.66543579 570.04962158 0.66334814]	[500.67166138 726.55847168 0.79229701]	[4.82924744e+02 8.65104126e+02 8.11941087e-01]	[570.04962158 572.63659668 0.66509604]	[567.51074219 729.08282471 0.80469918]	[5.82875488e+02 8.70144592e+02 8.44825268e-01]	[523.98974609 336.46902466 0.87412846]	[549.51501465 334.03158569 0.85901183]	[505.95608521 316.10992432 0.70809656]	[570.04534912 315.93374634 0.84422541]	[5.85581665e+02 9.08681152e+02 8.24676931e-01]	[6.03487305e+02 8.95947388e+02 8.23894799e-01]	[5.72590393e+02 8.75423279e+02 6.78522527e-01]	[4.85350098e+02 9.03585876e+02 7.47544706e-01]	[4.67417877e+02 8.95941956e+02 7.24315763e-01]	[4.87976715e+02 8.72809875e+02 6.74847066e-01]
[539.22589111 344.30227661 0.83832544]	[539.23883057 380.12915039 0.90597582]	[477.63577271 380.19421387 0.85602683]	[444.43087769 482.75238037 0.83952123]	[426.34234619 582.76135254 0.84605682]	[603.27618408 377.74258423 0.8736673 ]	[608.62585449 485.35952759 0.85262817]	[618.7822876 582.77722168 0.86359453]	[531.53387451 572.6270752 0.68447006]	[495.59127808 570.09368896 0.65931696]	[498.23306274 726.63299561 0.77753031]	[4.82912628e+02 8.65136230e+02 8.17862988e-01]	[567.5168457 575.16931152 0.68673009]	[567.46655273 729.14099121 0.81265867]	[5.82873474e+02 8.70155457e+02 8.48599315e-01]	[523.85882568 336.50363159 0.88450873]	[544.55541992 334.06484985 0.87808454]	[503.47711182 316.05831909 0.67802405]	[567.47821045 315.97155762 0.8663047 ]	[5.85581665e+02 9.08691284e+02 8.27523947e-01]	[6.03491760e+02 8.95953796e+02 8.24859560e-01]	[5.72588257e+02 8.75431641e+02 6.79787278e-01]	[4.82955414e+02 9.03610901e+02 7.50551581e-01]	[4.67414001e+02 8.95962402e+02 7.25781679e-01]	[4.87977448e+02 8.72827637e+02 6.79682553e-01]
[536.68475342 344.30926514 0.82435292]	[536.67871094 380.16152954 0.88874626]	[475.08117676 380.26126099 0.83148903]	[441.88961792 485.40588379 0.85727876]	[423.77783203 582.89251709 0.88655198]	[600.75183105 377.72680664 0.8580128 ]	[608.50970459 482.94207764 0.87519836]	[613.64373779 582.76324463 0.85171723]	[528.99761963 570.08959961 0.69346577]	[490.52792358 570.03894043 0.65750206]	[498.16864014 726.55645752 0.78397083]	[4.82908295e+02 8.65069031e+02 8.15293968e-01]	[567.4520874 572.6138916 0.69977778]	[567.44915771 729.16027832 0.81220323]	[5.82871704e+02 8.70137024e+02 8.45012903e-01]	[521.41247559 336.49667358 0.88586706]	[544.45880127 334.06787109 0.89164573]	[503.40914917 316.04016113 0.72577024]	[565.02258301 315.98226929 0.90038466]	[5.85585205e+02 9.08690674e+02 8.24560165e-01]	[6.03490356e+02 8.95949280e+02 8.22125852e-01]	[5.72588928e+02 8.75417480e+02 6.79611981e-01]	[4.85358337e+02 9.03593811e+02 7.47768819e-01]	[4.67427307e+02 8.95950562e+02 7.23667920e-01]	[4.87973572e+02 8.72784790e+02 6.75670564e-01]
[534.11303711 344.2779541 0.82273728]	[531.6116333 380.15789795 0.88050556]	[472.52789307 380.24429321 0.82510996]	[441.82046509 482.94204712 0.86508763]	[421.34921265 582.83197021 0.89347386]	[595.71002197 377.71258545 0.8490392 ]	[606.0100708 482.89172363 0.90639967]	[608.62457275 580.30871582 0.86714888]	[526.46600342 570.09088135 0.70745122]	[487.93746948 570.04058838 0.67089403]	[495.68777466 726.58380127 0.76088214]	[4.82917206e+02 8.65070618e+02 8.15712214e-01]	[564.99749756 570.09307861 0.70936573]	[565.04626465 729.14984131 0.81501621]	[5.82882690e+02 8.70162659e+02 8.49720299e-01]	[521.34008789 336.47079468 0.88564694]	[544.38421631 334.068573 0.90034759]	[503.37423706 316.11141968 0.70163429]	[564.92687988 316.04620361 0.91063416]	[5.85584229e+02 9.08690796e+02 8.23567629e-01]	[6.03497192e+02 8.95955688e+02 8.20697486e-01]	[5.72623413e+02 8.75457031e+02 6.74791574e-01]	[4.85349548e+02 9.03591187e+02 7.49100387e-01]	[4.67423706e+02 8.95952332e+02 7.26512671e-01]	[4.88003479e+02 8.72779053e+02 6.76630914e-01]
[531.54858398 344.25878906 0.836761 ]	[528.97216797 380.16635132 0.8942793 ]	[467.42019653 380.2550354 0.83752978]	[439.32943726 485.36743164 0.86817402]	[421.21356201 582.7734375 0.89132738]	[593.11309814 377.70281982 0.85038966]	[605.86877441 482.80276489 0.91263676]	[606.12896729 580.34729004 0.89488995]	[523.97973633 570.09283447 0.72219402]	[482.94418335 570.06988525 0.68741566]	[493.0821228 726.47155762 0.73522818]	[4.82921906e+02 8.62535889e+02 8.13076138e-01]	[564.91925049 570.050354 0.71572608]	[564.99438477 726.61645508 0.82681274]	[5.82888550e+02 8.70156921e+02 8.46431434e-01]	[521.26049805 334.06802368 0.8850106 ]	[544.30853271 334.05905151 0.91637123]	[503.28863525 316.09963989 0.75062537]	[562.46899414 316.04968262 0.91399014]	[5.85570923e+02 9.08693970e+02 8.21765542e-01]	[6.03487610e+02 8.95958191e+02 8.16293359e-01]	[5.72654480e+02 8.75448486e+02 6.69505179e-01]	[4.82952881e+02 9.03599487e+02 7.49818265e-01]	[4.67415771e+02 8.95944458e+02 7.28838980e-01]	[4.88016266e+02 8.72717834e+02 6.75730050e-01]
[529.0201416 344.30392456 0.83641803]	[526.44708252 380.1829834 0.90603495]	[464.85131836 380.24963379 0.85262418]	[439.20986938 482.94506836 0.85553294]	[418.75201416 582.83642578 0.89813125]	[590.56054688 377.73382568 0.85717332]	[603.52099609 482.94036865 0.90410537]	[606.02020264 580.3112793 0.90274656]	[523.88983154 572.62390137 0.7267592 ]	[482.86050415 572.60797119 0.693519 ]	[490.52038574 726.5871582 0.75653601]	[4.82917267e+02 8.65053772e+02 8.17929268e-01]	[564.82922363 572.58868408 0.70850152]	[564.95782471 726.61029053 0.83611751]	[5.82898254e+02 8.70152771e+02 8.46680164e-01]	[521.18713379 336.46871948 0.88290358]	[541.9251709 336.45028687 0.9216401 ]	[500.81454468 316.09039307 0.80631232]	[562.40112305 316.03198242 0.90863734]	[5.85555908e+02 9.08685364e+02 8.25355172e-01]	[6.03486511e+02 8.95951477e+02 8.14602852e-01]	[5.75167480e+02 8.75448242e+02 6.66990399e-01]	[4.82938385e+02 9.03606384e+02 7.58908868e-01]	[4.67407349e+02 8.95951660e+02 7.34518468e-01]	[4.90490143e+02 8.72754578e+02 6.82569504e-01]
[526.48156738 344.33624268 0.84542543]	[523.95922852 380.16464233 0.92154586]	[462.33206177 380.22497559 0.87318558]	[436.69284058 482.84570312 0.85345054]	[418.56793213 582.92297363 0.89558697]	[585.58459473 380.09140015 0.87613702]	[603.42144775 482.90744019 0.90998769]	[605.95239258 582.77331543 0.91529298]	[523.82470703 572.58612061 0.72653621]	[482.82376099 570.07507324 0.69764948]	[487.94155884 726.565979 0.75733709]	[4.82926025e+02 8.62532104e+02 8.16682756e-01]	[562.42694092 570.09893799 0.70581681]	[564.921875 726.62567139 0.84104037]	[5.82909790e+02 8.70156494e+02 8.47336888e-01]	[518.70379639 336.50292969 0.88154376]	[541.84155273 336.47146606 0.92177004]	[500.67202759 316.12411499 0.8045913 ]	[562.28356934 316.06817627 0.88129675]	[5.85554077e+02 9.08680908e+02 8.26858997e-01]	[6.03493652e+02 8.95951111e+02 8.13538313e-01]	[5.75203125e+02 8.77889648e+02 6.61345601e-01]	[4.82928223e+02 9.03596680e+02 7.61531651e-01]	[4.67396240e+02 8.95938904e+02 7.36734688e-01]	[4.90531189e+02 8.72702576e+02 6.84437811e-01]
[523.94226074 344.26016235 0.86941451]	[523.81420898 380.15283203 0.92678654]	[462.19744873 380.22103882 0.88336408]	[436.57043457 482.80484009 0.83465689]	[416.03543091 582.80059814 0.86357635]	[585.4510498 380.11749268 0.88821959]	[603.26916504 485.39385986 0.86759114]	[605.88427734 582.83947754 0.92220002]	[523.76275635 572.61816406 0.71406698]	[482.74966431 572.61834717 0.69133317]	[482.97018433 729.03094482 0.79388952]	[4.82933655e+02 8.65053711e+02 8.23347270e-01]	[562.38879395 572.58569336 0.69377446]	[564.87548828 726.61785889 0.844244 ]	[5.82915100e+02 8.70168152e+02 8.52541924e-01]	[516.11517334 336.4543457 0.85002857]	[539.30517578 334.06286621 0.8868618 ]	[498.19165039 316.11572266 0.7841689 ]	[559.77923584 316.09014893 0.88595653]	[5.85554382e+02 9.08682129e+02 8.28206480e-01]	[6.03487244e+02 8.95949402e+02 8.11343729e-01]	[5.77692749e+02 8.75458069e+02 6.66355014e-01]	[4.82924805e+02 9.03598267e+02 7.67988920e-01]	[4.67400421e+02 8.95944580e+02 7.42247522e-01]	[4.90542877e+02 8.72742920e+02 6.90608919e-01]
[523.81066895 344.25579834 0.87526786]	[521.30480957 380.10723877 0.93033206]	[459.76583862 380.14248657 0.88408923]	[431.56433105 480.17297363 0.80995321]	[410.98294067 577.70489502 0.80345953]	[582.96868896 380.11349487 0.88718641]	[598.30310059 485.38006592 0.84287506]	[603.50036621 582.90014648 0.9295752 ]	[521.24481201 572.58862305 0.70481217]	[480.25106812 570.10113525 0.68808538]	[482.95828247 726.5904541 0.80688691]	[4.82925690e+02 8.62564697e+02 8.22786093e-01]	[562.27075195 570.09039307 0.68400007]	[564.85046387 729.10656738 0.84528136]	[5.82914978e+02 8.70161621e+02 8.50929737e-01]	[511.03601074 334.05474854 0.84059125]	[539.18585205 334.03326416 0.86557955]	[495.67489624 316.08807373 0.73205042]	[559.69622803 316.01171875 0.85820144]	[5.85503540e+02 9.08626343e+02 8.12208056e-01]	[6.03440430e+02 8.95891479e+02 7.98061252e-01]	[5.77724854e+02 8.75445190e+02 6.63980305e-01]	[4.82940582e+02 9.03586548e+02 7.64208198e-01]	[4.67410248e+02 8.95936646e+02 7.40980744e-01]	[4.90526550e+02 8.72718567e+02 6.94785595e-01]
[521.41131592 341.82247925 0.88344586]	[521.20397949 380.08868408 0.92293769]	[459.66177368 377.7487793 0.87534785]	[428.94491577 480.13763428 0.80101341]	[403.36819458 580.33215332 0.84084034]	[582.86688232 380.13232422 0.88885123]	[593.14080811 485.42971802 0.82134479]	[603.46551514 582.96173096 0.93907762]	[518.7512207 572.60931396 0.69158196]	[477.74209595 572.60125732 0.67829096]	[482.89178467 729.08532715 0.81433135]	[4.82920715e+02 8.62535339e+02 8.21814358e-01]	[559.78430176 572.59326172 0.6674844 ]	[564.81652832 729.04626465 0.83686477]	[5.82925842e+02 8.70153320e+02 8.49796772e-01]	[508.49661255 336.44744873 0.85021013]	[534.17144775 334.01522827 0.85426301]	[493.0713501 316.14501953 0.71736073]	[552.13775635 315.99447632 0.82800019]	[5.85474426e+02 9.08607910e+02 8.00080240e-01]	[6.03408386e+02 8.95868774e+02 7.85722077e-01]	[5.77783813e+02 8.75414490e+02 6.52227223e-01]	[4.82937775e+02 9.03580627e+02 7.61886477e-01]	[4.67408447e+02 8.95925781e+02 7.37837970e-01]	[4.90526215e+02 8.70313904e+02 6.91344738e-01]
[521.33312988 344.32171631 0.86841875]	[518.737854 380.10317993 0.90632987]	[457.17123413 380.10964966 0.86280745]	[423.76925659 480.22589111 0.85443366]	[400.81158447 580.23687744 0.85816145]	[582.77539062 380.13562012 0.88359219]	[588.08776855 487.9342041 0.8352384 ]	[603.40197754 585.41308594 0.92554659]	[516.18286133 572.63049316 0.68537408]	[477.67019653 572.62298584 0.67675763]	[482.90844727 729.07757568 0.80849671]	[4.82907501e+02 8.65040955e+02 8.20643961e-01]	[554.64221191 572.62701416 0.64730251]	[562.46142578 729.13562012 0.81505072]	[5.82917236e+02 8.70161926e+02 8.51250231e-01]	[505.96365356 336.51019287 0.87341309]	[531.57470703 336.44412231 0.85431743]	[487.93841553 316.11254883 0.75539011]	[549.58221436 315.98666382 0.8350023 ]	[5.85487732e+02 9.06159546e+02 7.99815416e-01]	[6.03403992e+02 8.95851685e+02 8.02460790e-01]	[5.77788025e+02 8.75415100e+02 6.51134491e-01]	[4.82940979e+02 9.03577698e+02 7.62067199e-01]	[4.67415802e+02 8.95937134e+02 7.36033559e-01]	[4.90491058e+02 8.72724670e+02 6.82423532e-01]
[521.23284912 344.35742188 0.85129559]	[516.18286133 380.1242981 0.88910854]	[454.6270752 380.15313721 0.84459364]	[421.27853394 480.32943726 0.86866665]	[400.69522095 577.75866699 0.86286438]	[580.22528076 380.12869263 0.86043531]	[588.01885986 490.48605347 0.82113993]	[603.37341309 585.45959473 0.91702795]	[513.65545654 572.65881348 0.67662692]	[477.62017822 575.152771 0.66967082]	[482.89608765 729.10626221 0.80882996]	[4.82903839e+02 8.62521484e+02 8.19239795e-01]	[552.09362793 572.63781738 0.64313686]	[562.45874023 731.67010498 0.78329974]	[5.82902649e+02 8.70167603e+02 8.49155664e-01]	[503.46032715 336.53808594 0.88558471]	[528.98815918 336.45587158 0.85906923]	[482.98959351 316.0824585 0.79722172]	[547.03057861 316.00100708 0.84226972]	[5.85484802e+02 9.06156067e+02 7.97002375e-01]	[6.03400085e+02 8.95843262e+02 7.94951439e-01]	[5.77759583e+02 8.75437012e+02 6.35902941e-01]	[4.82935883e+02 9.03576111e+02 7.62773454e-01]	[4.67406677e+02 8.95932800e+02 7.40171015e-01]	[4.90493958e+02 8.70305481e+02 6.84739947e-01]
[518.69238281 346.82870483 0.83507198]	[513.58465576 380.14978027 0.87618256]	[452.05307007 380.18893433 0.83057147]	[421.17510986 480.29202271 0.87590063]	[398.21194458 580.28442383 0.86505038]	[575.19207764 380.12670898 0.85359937]	[585.50262451 485.49023438 0.8686685 ]	[603.37127686 585.48760986 0.91064256]	[513.60742188 577.72332764 0.67433083]	[475.16729736 577.71820068 0.66336006]	[482.8956604 731.67877197 0.77845407]	[4.82899841e+02 8.62524292e+02 8.19130003e-01]	[549.5803833 577.7243042 0.64183879]	[564.81622314 739.37896729 0.78246421]	[5.82901184e+02 8.70189880e+02 8.53022337e-01]	[503.31399536 336.55874634 0.89722085]	[526.39935303 336.48745728 0.88373208]	[482.88519287 316.12457275 0.77600157]	[544.55615234 316.04290771 0.86284477]	[5.85481384e+02 9.06173523e+02 7.94372678e-01]	[6.03408997e+02 8.95852905e+02 7.87096202e-01]	[5.77751770e+02 8.77910828e+02 6.33089066e-01]	[4.82937500e+02 9.03580505e+02 7.67854393e-01]	[4.67410492e+02 8.95931396e+02 7.44661808e-01]	[4.90493500e+02 8.70294434e+02 6.82137787e-01]
[513.63366699 346.82339478 0.81950092]	[508.52172852 380.18240356 0.88360929]	[446.95736694 380.23544312 0.82808846]	[418.66705322 482.7845459 0.86493981]	[398.02780151 582.79315186 0.87780505]	[572.652771 380.10980225 0.85144567]	[585.42059326 485.44342041 0.88419336]	[603.37213135 585.46417236 0.91131163]	[511.08029175 575.18609619 0.67504162]	[475.10186768 575.20367432 0.65931302]	[482.85708618 729.15222168 0.79257077]	[4.82901642e+02 8.60011902e+02 8.17588389e-01]	[549.52539062 575.15234375 0.65181118]	[562.39611816 731.73986816 0.77478033]	[5.82888916e+02 8.70168274e+02 8.45588744e-01]	[500.85180664 336.53851318 0.8987754 ]	[523.89892578 336.50112915 0.90455991]	[482.83544922 316.13442993 0.742293 ]	[544.4753418 316.0369873 0.88735282]	[5.85492065e+02 9.08630188e+02 8.01533878e-01]	[6.03425781e+02 8.95875671e+02 7.83189535e-01]	[5.77700500e+02 8.77907227e+02 6.32377565e-01]	[4.82932648e+02 9.03581848e+02 7.65558898e-01]	[4.67412689e+02 8.95931580e+02 7.39186704e-01]	[4.90497528e+02 8.70262512e+02 6.85527623e-01]
[511.07226562 346.8241272 0.81211555]	[505.97085571 380.20672607 0.89884388]	[444.38723755 380.28494263 0.84380245]	[418.57363892 482.82028198 0.84754258]	[395.50445557 582.80310059 0.86372596]	[570.10614014 380.1194458 0.85438311]	[585.37475586 485.44067383 0.87757516]	[603.37799072 585.48345947 0.90942043]	[511.01928711 575.19390869 0.67622572]	[472.5880127 575.21917725 0.65704274]	[482.82025146 729.16345215 0.79473728]	[4.82921265e+02 8.62484741e+02 8.15558672e-01]	[547.03521729 575.15563965 0.6573922 ]	[562.33612061 729.22479248 0.77805358]	[5.82883667e+02 8.70157898e+02 8.41390431e-01]	[500.78451538 336.54272461 0.89119023]	[523.8079834 336.503479 0.90239179]	[482.76516724 316.16976929 0.75690985]	[544.32440186 316.04354858 0.90730208]	[5.85526794e+02 9.08686157e+02 8.14145803e-01]	[6.03460876e+02 8.95922424e+02 7.85387874e-01]	[5.77695496e+02 8.77925781e+02 6.43075109e-01]	[4.82935181e+02 9.03589050e+02 7.67364085e-01]	[4.67419220e+02 8.95934998e+02 7.42214859e-01]	[4.90535645e+02 8.70263916e+02 6.89913332e-01]
[508.4987793 349.37875366 0.81784302]	[505.87390137 380.21636963 0.90673441]	[441.90945435 380.29290771 0.85316914]	[416.15338135 480.30599976 0.83174527]	[392.98977661 577.7701416 0.81879216]	[567.57958984 380.13760376 0.86293513]	[585.3404541 487.96697998 0.86322117]	[603.33990479 585.45550537 0.90852475]	[506.01904297 577.70758057 0.69817591]	[467.47973633 577.73028564 0.67022645]	[482.79196167 729.22875977 0.78097928]	[4.82916351e+02 8.62485779e+02 8.16699266e-01]	[546.94628906 575.19952393 0.68076396]	[562.30236816 731.64904785 0.78946579]	[5.82894470e+02 8.70175781e+02 8.42431009e-01]	[500.69082642 336.60940552 0.89360565]	[521.40203857 336.57406616 0.91317952]	[480.27322388 316.15985107 0.83815354]	[541.91046143 316.05606079 0.89926749]	[5.85508911e+02 9.08691284e+02 8.08358610e-01]	[6.03449524e+02 8.95934204e+02 7.72859097e-01]	[5.77723450e+02 8.77944702e+02 6.45489872e-01]	[4.82932434e+02 9.03594910e+02 7.68280864e-01]	[4.67412506e+02 8.95937927e+02 7.41464913e-01]	[4.90533875e+02 8.70258301e+02 6.90147936e-01]
[505.96899414 351.91586304 0.82997298]	[503.41073608 380.24029541 0.92295128]	[441.78384399 380.32910156 0.865453 ]	[413.59954834 482.79049683 0.82604265]	[385.39083862 580.3626709 0.84225422]	[565.05578613 380.15362549 0.88072109]	[582.98138428 487.95309448 0.8625055 ]	[603.30847168 585.45928955 0.90297252]	[505.90313721 577.7331543 0.71307945]	[464.93685913 577.73516846 0.68023801]	[482.77471924 729.19024658 0.7882514 ]	[4.82906616e+02 8.62514404e+02 8.17976236e-01]	[544.49163818 577.70715332 0.69473124]	[562.28234863 731.69219971 0.78359056]	[5.82899231e+02 8.70174011e+02 8.45565319e-01]	[498.2142334 336.6607666 0.88355005]	[521.32781982 336.62228394 0.91885579]	[480.13568115 316.15368652 0.83353257]	[541.78149414 316.07684326 0.86375058]	[5.85519348e+02 9.08688599e+02 8.09525549e-01]	[6.03459595e+02 8.95930298e+02 7.74080336e-01]	[5.77723022e+02 8.77934753e+02 6.48933172e-01]	[4.82940155e+02 9.03594788e+02 7.65862346e-01]	[4.67412445e+02 8.95948242e+02 7.42236197e-01]	[4.90509308e+02 8.70276550e+02 6.89724922e-01]
[503.38388062 349.41265869 0.85577965]	[503.29833984 380.2020874 0.92800653]	[441.68267822 380.29486084 0.87469542]	[413.54446411 480.23223877 0.81917858]	[382.85748291 582.81970215 0.85744071]	[564.94238281 380.12695312 0.89214188]	[582.87750244 485.38253784 0.86646318]	[600.8984375 585.38635254 0.8937977 ]	[503.43566895 575.17883301 0.72175562]	[462.41381836 575.15802002 0.68543607]	[482.76519775 729.07116699 0.78957093]	[4.82909302e+02 8.59960815e+02 8.20479393e-01]	[544.42449951 572.64978027 0.70140254]	[562.21044922 729.16204834 0.77772158]	[5.82917664e+02 8.70161133e+02 8.41367185e-01]	[493.13464355 336.60543823 0.84916866]	[518.77575684 336.58914185 0.89327681]	[477.69985962 316.14285278 0.79383636]	[539.27099609 316.10452271 0.87105012]	[5.85494446e+02 9.08655701e+02 8.03158939e-01]	[6.03450317e+02 8.95905945e+02 7.71213949e-01]	[5.77771667e+02 8.77930115e+02 6.46621525e-01]	[4.82945862e+02 9.03581360e+02 7.61869192e-01]	[4.67410614e+02 8.95933105e+02 7.41683841e-01]	[4.90517670e+02 8.70215881e+02 6.89218640e-01]
[500.87481689 351.92816162 0.85834664]	[500.83078003 380.18240356 0.93189853]	[439.24105835 380.27932739 0.87669563]	[410.9815979 480.1819458 0.82157987]	[382.79510498 582.79150391 0.86210841]	[564.82830811 380.12200928 0.89115298]	[582.84106445 482.94598389 0.8761574 ]	[600.80755615 585.40924072 0.87587464]	[503.39111328 577.70288086 0.72770089]	[462.34628296 577.69989014 0.69611096]	[480.36383057 729.06817627 0.778548 ]	[4.82875519e+02 8.62539978e+02 8.19279909e-01]	[544.41168213 575.1685791 0.70575273]	[559.81799316 729.12487793 0.77732074]	[5.82943604e+02 8.70171143e+02 8.41554642e-01]	[488.00015259 336.65124512 0.84046733]	[516.16925049 336.62890625 0.85040355]	[475.10336304 318.55828857 0.71893507]	[536.74829102 316.09683228 0.84806788]	[5.85480530e+02 9.08643799e+02 8.01796019e-01]	[6.03456177e+02 8.95905273e+02 7.70872772e-01]	[5.80252136e+02 8.77934631e+02 6.42856419e-01]	[4.82946503e+02 9.03587280e+02 7.65022874e-01]	[4.67408630e+02 8.95951477e+02 7.40244865e-01]	[4.88013062e+02 8.70299133e+02 6.90866053e-01]
[500.80865479 349.46420288 0.86557305]	[500.68704224 380.14562988 0.9234978 ]	[439.14248657 380.27612305 0.87005788]	[405.91259766 480.23236084 0.82509077]	[382.74725342 582.75891113 0.85524535]	[562.33178711 377.72869873 0.8889432 ]	[582.74389648 482.85522461 0.88050163]	[598.23291016 585.36938477 0.84711671]	[503.23840332 577.71911621 0.72337383]	[462.21615601 577.74291992 0.69957364]	[480.2762146 729.09448242 0.78091097]	[4.82865509e+02 8.65045959e+02 8.26257646e-01]	[541.9342041 575.17346191 0.70396006]	[559.76739502 729.14471436 0.77795368]	[5.82995972e+02 8.70236938e+02 8.49128664e-01]	[485.47949219 336.67816162 0.86302614]	[511.06591797 336.60314941 0.85299659]	[469.95928955 318.59207153 0.74783152]	[531.54840088 316.04931641 0.82611066]	[5.85504639e+02 9.06111389e+02 7.80391514e-01]	[6.03469910e+02 8.93453125e+02 7.70301223e-01]	[5.80313965e+02 8.80481384e+02 6.41919196e-01]	[4.82953094e+02 9.03546448e+02 7.67579257e-01]	[4.67416656e+02 8.95935303e+02 7.50175834e-01]	[4.88017670e+02 8.70326172e+02 6.96375728e-01]
[500.73312378 354.47396851 0.87989593]	[498.22344971 380.15368652 0.9090125 ]	[436.62335205 380.27386475 0.85312408]	[403.28567505 482.73080444 0.84409618]	[380.30081177 582.82965088 0.8737433 ]	[562.25561523 377.73034668 0.88159013]	[577.78796387 482.83953857 0.85736746]	[595.66345215 582.75311279 0.8380053 ]	[500.84381104 575.22265625 0.72638547]	[459.81866455 577.7166748 0.70366955]	[480.23440552 729.11322021 0.77282721]	[4.82868866e+02 8.65047668e+02 8.26482177e-01]	[541.87561035 575.15594482 0.70294297]	[559.75701904 729.09838867 0.7870577 ]	[5.85372742e+02 8.70267822e+02 8.42098951e-01]	[485.36224365 339.12112427 0.89155948]	[511.0284729 336.70172119 0.86072737]	[464.84213257 318.53097534 0.81153315]	[529.02270508 316.05822754 0.82758427]	[5.85511169e+02 9.06106689e+02 7.64627814e-01]	[6.05883057e+02 8.95855835e+02 7.55327880e-01]	[5.82793396e+02 8.80537231e+02 6.59598589e-01]	[4.85396484e+02 9.03594238e+02 7.62808383e-01]	[4.67453705e+02 8.95983459e+02 7.39399254e-01]	[4.88004883e+02 8.70317078e+02 6.95009232e-01]
[498.25463867 354.47598267 0.87124777]	[495.66171265 380.16680908 0.88761306]	[434.09442139 380.26330566 0.84105641]	[403.2628479 482.76171875 0.84020859]	[380.24673462 582.90167236 0.89277446]	[559.74023438 377.73364258 0.8693831 ]	[575.22698975 485.46731567 0.82311964]	[590.59765625 582.78442383 0.85403311]	[500.7098999 575.21661377 0.71225893]	[459.7338562 577.7074585 0.69381773]	[480.18569946 729.09710693 0.76903069]	[4.82881470e+02 8.65084106e+02 8.28006208e-01]	[541.72961426 575.1706543 0.69102162]	[559.73937988 729.08795166 0.76701385]	[5.85383118e+02 8.70241638e+02 8.48581910e-01]	[482.86221313 339.13775635 0.91206139]	[505.94232178 339.05401611 0.8764931 ]	[462.3260498 318.56079102 0.83800834]	[524.02886963 316.0970459 0.83363461]	[5.85468201e+02 9.06097473e+02 7.63960898e-01]	[6.03473267e+02 8.93449463e+02 7.52203822e-01]	[5.82836060e+02 8.77968628e+02 6.75014555e-01]	[4.85388885e+02 9.03605347e+02 7.59974539e-01]	[4.67447937e+02 8.95989868e+02 7.35542834e-01]	[4.90485016e+02 8.72710876e+02 6.98745966e-01]
[495.64996338 354.48883057 0.83754128]	[493.04681396 380.19467163 0.87806302]	[431.46981812 380.30856323 0.82137692]	[400.74801636 485.36367798 0.84078681]	[380.14810181 582.95880127 0.91269183]	[554.68066406 377.7071228 0.85594797]	[572.62451172 485.39993286 0.82948869]	[588.11419678 582.82922363 0.86191225]	[500.6489563 575.21295166 0.70169985]	[459.68505859 577.71160889 0.68833971]	[480.14428711 731.65057373 0.74750805]	[4.82897736e+02 8.65067627e+02 8.29104781e-01]	[539.29956055 575.1618042 0.67806238]	[559.72900391 729.17663574 0.77771789]	[5.85412048e+02 8.70148743e+02 8.51563573e-01]	[482.72515869 339.13735962 0.89506239]	[503.40390015 339.07897949 0.89293683]	[462.24053955 316.15457153 0.82739735]	[523.91162109 316.05065918 0.89187002]	[5.85422668e+02 9.03546204e+02 7.85480976e-01]	[6.03429138e+02 8.93397278e+02 7.80947506e-01]	[5.82891846e+02 8.75360779e+02 7.21547484e-01]	[4.85356384e+02 9.03618164e+02 7.66810358e-01]	[4.67428375e+02 8.95990112e+02 7.46492803e-01]	[4.90524109e+02 8.70327271e+02 7.06021130e-01]
[490.50930786 354.49761963 0.82963157]	[487.98236084 380.1920166 0.88484108]	[426.39855957 380.32250977 0.82963806]	[400.66162109 482.77960205 0.87284642]	[377.74612427 582.84558105 0.90297836]	[552.08404541 377.69393921 0.85785717]	[567.57989502 482.85864258 0.85758048]	[588.034729 582.80706787 0.87578237]	[500.63952637 575.19494629 0.70155215]	[459.67391968 577.70812988 0.69022912]	[480.13861084 729.14599609 0.76824588]	[4.82889557e+02 8.65065857e+02 8.28384280e-01]	[539.28265381 572.66119385 0.67425185]	[557.19934082 726.61206055 0.77660012]	[5.85378967e+02 8.65108643e+02 8.27366650e-01]	[480.23049927 339.12063599 0.88626659]	[503.27981567 339.11605835 0.89472592]	[459.84674072 318.54592896 0.8211959 ]	[523.79766846 316.08752441 0.89783049]	[5.85366821e+02 8.98444580e+02 7.91848838e-01]	[6.03363098e+02 8.93278687e+02 7.92116106e-01]	[5.82840515e+02 8.72830444e+02 7.20295012e-01]	[4.85373535e+02 9.03592407e+02 7.70475388e-01]	[4.67446045e+02 8.95974609e+02 7.46849358e-01]	[4.90501404e+02 8.72695007e+02 7.11374998e-01]
[487.92364502 354.59869385 0.8511306 ]	[485.39559937 380.19711304 0.90254045]	[423.7986145 382.73062134 0.84184539]	[398.22421265 485.36535645 0.84899288]	[377.6633606 582.95892334 0.91517133]	[549.54644775 377.66958618 0.8571825 ]	[565.02148438 480.3666687 0.8847813 ]	[588.01013184 582.7767334 0.87721235]	[498.16265869 572.61773682 0.69267988]	[459.59768677 575.16583252 0.67998695]	[480.10925293 729.17828369 0.77310616]	[4.82878998e+02 8.65057068e+02 8.27708662e-01]	[536.72387695 570.06292725 0.66362786]	[552.14996338 726.56164551 0.7870481 ]	[5.82997559e+02 8.54815979e+02 8.49666417e-01]	[477.7359314 339.22109985 0.87494111]	[500.83984375 339.19961548 0.90469939]	[459.6882019 318.63677979 0.8205002 ]	[521.34368896 316.08239746 0.88635558]	[5.85358459e+02 8.93393372e+02 8.38289142e-01]	[6.03334106e+02 8.90678406e+02 8.01081777e-01]	[5.82827332e+02 8.67688171e+02 6.85080290e-01]	[4.85396484e+02 9.03613098e+02 7.70778894e-01]	[4.67454254e+02 8.95993408e+02 7.42200911e-01]	[4.90495392e+02 8.70330383e+02 7.12786674e-01]
[485.40722656 356.96444702 0.87234235]	[482.9375 380.15585327 0.91459465]	[421.33563232 380.32015991 0.85791844]	[398.09213257 482.9225769 0.83736205]	[377.53421021 585.36010742 0.90192097]	[546.97998047 377.64282227 0.86968768]	[564.92254639 480.35775757 0.90674078]	[585.59118652 582.80712891 0.88938349]	[495.65188599 570.05029297 0.698636 ]	[457.17764282 572.60217285 0.68636334]	[477.70593262 729.17712402 0.76402009]	[4.82874634e+02 8.62566406e+02 8.28523278e-01]	[534.09405518 567.49627686 0.6714806 ]	[549.51843262 723.98968506 0.8109985 ]	[582.95776367 852.19512939 0.8691988 ]	[477.65899658 339.26623535 0.87044686]	[500.75720215 339.20376587 0.90638268]	[459.59085083 318.65594482 0.81462502]	[521.19140625 316.14413452 0.86542404]	[5.82967041e+02 8.88206909e+02 8.17310452e-01]	[6.03317139e+02 8.77954041e+02 7.49384761e-01]	[5.82827698e+02 8.60001648e+02 6.61166191e-01]	[4.85410187e+02 9.03609436e+02 7.71832705e-01]	[4.67467529e+02 8.95989990e+02 7.43455768e-01]	[4.90507111e+02 8.70289551e+02 7.15773642e-01]
[482.8991394 356.95944214 0.90206844]	[482.89331055 380.13299561 0.92089599]	[421.28182983 380.29135132 0.86917621]	[395.61032104 482.7460022 0.84349751]	[375.09667969 582.86224365 0.87706667]	[544.54449463 377.62457275 0.86999643]	[564.8840332 482.76290894 0.91141725]	[585.51776123 582.76605225 0.89635897]	[493.12564087 570.07452393 0.69621873]	[457.11398315 572.65759277 0.68212599]	[477.67034912 729.21508789 0.76673996]	[4.82857086e+02 8.62504028e+02 8.27612817e-01]	[529.06103516 567.50286865 0.67049193]	[549.52740479 723.95166016 0.80293804]	[582.84033203 847.18212891 0.86453706]	[475.09811401 339.27380371 0.86108005]	[500.6479187 339.19287109 0.89864153]	[457.13882446 318.75668335 0.75036615]	[518.73162842 318.54431152 0.85543841]	[5.82898987e+02 8.83015686e+02 8.08473587e-01]	[6.00775757e+02 8.72875793e+02 7.91666985e-01]	[5.80339417e+02 8.54790283e+02 6.88049972e-01]	[4.85424103e+02 9.03595154e+02 7.77975917e-01]	[4.67481567e+02 8.95978394e+02 7.46628582e-01]	[4.90518433e+02 8.70228149e+02 7.18873620e-01]
[482.75738525 354.56784058 0.9049356 ]	[482.79144287 380.13293457 0.9307555 ]	[421.16146851 380.33850098 0.86827296]	[393.05664062 482.87710571 0.82729125]	[372.53894043 582.97180176 0.87213814]	[544.40869141 377.59002686 0.87779176]	[564.83691406 480.3536377 0.91202074]	[585.45245361 580.26934814 0.88194996]	[493.09460449 572.5982666 0.68848026]	[457.09243774 575.20214844 0.67851716]	[475.14620972 729.13641357 0.75397795]	[4.82825653e+02 8.60015015e+02 8.26336622e-01]	[529.04431152 567.54180908 0.66507769]	[546.98828125 721.47033691 0.7984674 ]	[580.3104248 831.84100342 0.84901869]	[469.97451782 339.23675537 0.8516562 ]	[498.12417603 339.14718628 0.86213857]	[454.59075928 318.74432373 0.66454917]	[516.22259521 316.11090088 0.84802198]	[5.80334839e+02 8.75399536e+02 8.59233320e-01]	[5.95708557e+02 8.70303406e+02 8.32199216e-01]	[5.77765869e+02 8.44566711e+02 6.44352019e-01]	[4.85431274e+02 9.03607300e+02 7.67905235e-01]	[4.67474854e+02 8.95986084e+02 7.36168921e-01]	[4.90496765e+02 8.70206909e+02 7.15120256e-01]
[480.34194946 354.54373169 0.90569913]	[482.7170105 380.09625244 0.92882782]	[418.74264526 380.31304932 0.87303841]	[393.00332642 480.34216309 0.8234784 ]	[369.96191406 582.75378418 0.84102017]	[544.2980957 377.56774902 0.8771776 ]	[564.82287598 482.73391724 0.91122943]	[585.41674805 577.73236084 0.87212658]	[490.52056885 570.06011963 0.6978206 ]	[454.55490112 572.66156006 0.67118889]	[475.10412598 726.58734131 0.74313134]	[4.82768219e+02 8.65077942e+02 8.33454490e-01]	[526.54241943 567.48858643 0.68013632]	[544.53955078 716.27044678 0.80306822]	[580.29577637 826.6572876 0.82985938]	[467.42385864 339.21435547 0.86771774]	[493.12783813 339.12557983 0.86299855]	[449.52844238 318.72891235 0.68687421]	[513.61425781 316.05603027 0.81827068]	[5.77777893e+02 8.67671265e+02 8.32857132e-01]	[5.93184326e+02 8.57394470e+02 7.64060616e-01]	[5.77780640e+02 8.31817871e+02 6.54449642e-01]	[4.85400726e+02 9.03576050e+02 7.72077203e-01]	[4.67455505e+02 8.98413330e+02 7.43139446e-01]	[4.87970581e+02 8.70317139e+02 7.21040249e-01]
[480.30047607 354.57159424 0.91704828]	[480.29495239 377.73144531 0.93466604]	[418.67056274 380.30258179 0.8718707 ]	[392.98016357 480.14801025 0.80864352]	[367.37289429 580.24786377 0.82035279]	[541.85168457 377.52432251 0.87755382]	[562.45397949 480.33764648 0.90960598]	[585.3972168 575.22198486 0.86559021]	[488.02349854 567.54345703 0.70313227]	[452.03762817 572.61273193 0.6716637 ]	[475.16329956 726.54663086 0.75406337]	[4.82736786e+02 8.65069275e+02 8.29053760e-01]	[526.5222168 564.98248291 0.68721145]	[544.47045898 711.17340088 0.83801723]	[580.23638916 813.7699585 0.81694043]	[464.92974854 339.26184082 0.88334966]	[490.57052612 339.14511108 0.8651529 ]	[446.92782593 321.21121216 0.71152043]	[508.53955078 316.03469849 0.82261169]	[5.80281799e+02 8.59949646e+02 8.20518792e-01]	[5.93188171e+02 8.52234497e+02 7.96946347e-01]	[5.80220703e+02 8.24057495e+02 6.18900836e-01]	[4.85409851e+02 9.03551025e+02 7.62244463e-01]	[4.67450958e+02 8.95989502e+02 7.34702051e-01]	[4.85490967e+02 8.70312866e+02 7.11416841e-01]
[480.26519775 354.58627319 0.92150497]	[480.23483276 377.70153809 0.93120164]	[418.61270142 380.28671265 0.87288791]	[390.45001221 480.17755127 0.8133812 ]	[364.78237915 582.75128174 0.84522581]	[541.79943848 375.11404419 0.87385726]	[562.40783691 480.17547607 0.87944579]	[585.35888672 572.6362915 0.86146915]	[490.52056885 567.48608398 0.7013641 ]	[452.03460693 570.08953857 0.67471951]	[475.11050415 726.55700684 0.74684024]	[4.82707703e+02 8.65125183e+02 8.34983110e-01]	[529.01916504 564.9128418 0.67564619]	[544.4019165 711.19555664 0.83583623]	[5.77768311e+02 8.06034729e+02 7.99674392e-01]	[464.82901001 339.28164673 0.90456367]	[490.50836182 339.11178589 0.86747754]	[441.93328857 318.74905396 0.78095573]	[505.99508667 315.94683838 0.82163477]	[577.76605225 852.28283691 0.85543603]	[5.90632141e+02 8.47127075e+02 7.66559720e-01]	[5.77745178e+02 8.08687012e+02 6.38490796e-01]	[4.85390686e+02 9.03550232e+02 7.60129869e-01]	[4.67448853e+02 8.98420898e+02 7.32060671e-01]	[4.85458801e+02 8.72720642e+02 7.16360748e-01]
[480.26519775 354.58685303 0.92148912]	[480.23382568 377.70275879 0.93116665]	[418.61212158 380.28659058 0.87290668]	[390.4526062 480.18087769 0.81392813]	[364.78091431 582.7532959 0.84563482]	[541.79711914 375.11502075 0.87428761]	[562.41033936 480.18011475 0.88097918]	[585.35717773 572.63989258 0.86113906]	[490.51144409 567.47650146 0.70298952]	[452.03018188 570.08227539 0.67605382]	[475.12197876 726.54058838 0.75080383]	[4.82704132e+02 8.65115234e+02 8.34019542e-01]	[529.00616455 564.90148926 0.67733884]	[544.40026855 711.19335938 0.83616573]	[5.77769714e+02 8.06032043e+02 7.99489021e-01]	[464.8288269 339.28173828 0.90457535]	[490.50891113 339.11178589 0.86742312]	[441.93231201 318.74584961 0.78229439]	[505.99606323 315.94876099 0.82151961]	[577.76977539 852.27685547 0.85675716]	[5.90634583e+02 8.47120850e+02 7.66157627e-01]	[5.77747986e+02 8.08684814e+02 6.38703704e-01]	[4.85393921e+02 9.03546570e+02 7.61232972e-01]	[4.67451782e+02 8.98416260e+02 7.33162284e-01]	[4.85450348e+02 8.72712219e+02 7.17549562e-01]
[480.26409912 354.58764648 0.9209339 ]	[480.23251343 377.70278931 0.93127847]	[418.61129761 380.28753662 0.87262517]	[390.45227051 480.18005371 0.81370884]	[364.77908325 582.753479 0.8456763 ]	[541.79852295 375.11224365 0.87351185]	[562.40869141 480.18447876 0.88208008]	[585.35894775 572.63922119 0.86109245]	[490.51028442 567.47955322 0.70295364]	[452.02932739 570.08410645 0.67567194]	[475.1159668 726.53826904 0.75142205]	[4.82703796e+02 8.65114929e+02 8.33870411e-01]	[529.00415039 564.90606689 0.67835164]	[544.3994751 711.19232178 0.83654106]	[5.77770386e+02 8.06031860e+02 7.99490333e-01]	[464.82901001 339.28186035 0.90435851]	[490.50790405 339.11373901 0.86720669]	[441.9335022 318.74630737 0.7824825 ]	[505.99697876 315.94592285 0.8211776 ]	[577.76983643 852.27337646 0.85657805]	[5.90635132e+02 8.47116455e+02 7.65428305e-01]	[5.77750488e+02 8.08684814e+02 6.38820410e-01]	[4.85397675e+02 9.03545349e+02 7.60267615e-01]	[4.67455261e+02 8.98415161e+02 7.31656134e-01]	[4.85447632e+02 8.72712036e+02 7.17660785e-01]
[480.18127441 354.59054565 0.91425699]	[480.17453003 377.70275879 0.92615736]	[418.56500244 380.29315186 0.867221 ]	[387.86474609 480.32342529 0.83415282]	[362.27865601 582.85137939 0.87262678]	[541.73150635 375.10531616 0.86828417]	[562.38635254 480.17541504 0.885023 ]	[585.3538208 572.59289551 0.86468536]	[490.49206543 567.51287842 0.70297146]	[452.02145386 572.59100342 0.67478418]	[475.0664978 726.54772949 0.73472697]	[4.80355804e+02 8.67612915e+02 8.51418972e-01]	[529.00402832 564.93560791 0.67992991]	[544.41705322 711.13397217 0.8428449 ]	[577.78448486 793.22149658 0.81669605]	[462.38259888 339.26446533 0.91500592]	[487.93743896 339.12744141 0.87641692]	[441.815979 318.65603638 0.82044387]	[505.89111328 315.98223877 0.83599722]	[5.80237915e+02 8.47054382e+02 8.43011022e-01]	[5.93113098e+02 8.31863281e+02 7.74695396e-01]	[5.77765930e+02 7.98369629e+02 6.13555610e-01]	[4.82943024e+02 9.03553040e+02 7.64169693e-01]	[4.67416748e+02 8.98432800e+02 7.38005757e-01]	[4.85397583e+02 8.72784790e+02 7.21528590e-01]
[472.52529907 354.56277466 0.84291899]	[475.16705322 377.68109131 0.89638823]	[413.56329346 380.32919312 0.83460873]	[385.39022827 482.77474976 0.84707767]	[359.77206421 582.96142578 0.89736068]	[536.73156738 372.5340271 0.81591237]	[562.26818848 472.56552124 0.84677261]	[585.3895874 570.07019043 0.86792785]	[487.98278809 567.45532227 0.71409243]	[449.44418335 570.09381104 0.6809966 ]	[469.99542236 726.59466553 0.73316097]	[4.80309753e+02 8.70099915e+02 8.55770707e-01]	[528.96893311 562.4397583 0.68866426]	[546.99523926 711.19238281 0.80155241]	[572.65637207 765.03979492 0.7908774 ]	[459.72686768 339.21969604 0.88697702]	[482.77252197 339.15475464 0.90493321]	[439.33673096 318.65936279 0.76807266]	[503.23361206 316.01199341 0.88860232]	[5.77703430e+02 8.13807983e+02 8.01706612e-01]	[5.88094849e+02 8.08575073e+02 7.71582842e-01]	[5.72670349e+02 7.62460632e+02 6.45771503e-01]	[4.82933350e+02 9.03605408e+02 7.55427420e-01]	[4.67431152e+02 8.98504822e+02 7.17441142e-01]	[4.82932251e+02 8.72910217e+02 7.10395813e-01]
[467.44973755 354.56484985 0.83422911]	[475.08197021 377.68609619 0.88669503]	[411.02545166 382.72427368 0.82287312]	[385.39782715 482.80981445 0.84418845]	[359.77215576 585.37719727 0.90311277]	[536.65142822 372.49438477 0.80599457]	[562.27954102 472.5836792 0.85053623]	[585.42651367 570.04528809 0.86715776]	[487.96658325 567.47595215 0.71756047]	[446.97271729 572.59448242 0.68185484]	[470.01077271 726.57763672 0.74251515]	[4.80317352e+02 8.70103271e+02 8.54538083e-01]	[526.54504395 564.85339355 0.69317585]	[552.06488037 711.18371582 0.77886617]	[570.11590576 752.26513672 0.79096937]	[459.63519287 339.22189331 0.86776859]	[480.34805298 339.16091919 0.88785267]	[439.24584961 318.68008423 0.75874728]	[500.8470459 315.99078369 0.89176154]	[570.07244873 806.05755615 0.80802399]	[5.87974976e+02 7.93246765e+02 7.78719783e-01]	[5.72618774e+02 7.49723877e+02 6.79302156e-01]	[4.82930054e+02 9.03612000e+02 7.50340641e-01]	[4.67439148e+02 8.98508423e+02 7.13814080e-01]	[4.82937408e+02 8.72909912e+02 7.03548789e-01]
[464.96032715 354.58615112 0.85236752]	[472.5440979 377.69284058 0.8778795 ]	[410.96661377 382.762146 0.81794524]	[385.38690186 482.88601685 0.83806157]	[359.80871582 585.42486572 0.90051174]	[534.12585449 372.45367432 0.8026793 ]	[562.26739502 470.0350647 0.8516562 ]	[585.45819092 570.0536499 0.86273038]	[488.00604248 567.45776367 0.71357048]	[449.4753418 572.59844971 0.67783213]	[472.51361084 726.51696777 0.73507357]	[4.80322449e+02 8.70123169e+02 8.53154063e-01]	[528.97998047 562.42767334 0.69272107]	[554.6784668 708.65863037 0.79545647]	[570.07049561 747.13964844 0.80305314]	[457.20068359 339.25860596 0.86696702]	[480.29592896 339.18029785 0.90837109]	[439.14614868 318.65060425 0.78056496]	[500.80117798 315.9899292 0.88740611]	[567.53259277 790.80151367 0.83077186]	[585.41998291 788.04156494 0.80960882]	[5.70107727e+02 7.46964050e+02 6.59871817e-01]	[4.82905792e+02 9.06090271e+02 7.42995560e-01]	[4.67418945e+02 9.00979065e+02 7.08692074e-01]	[4.82942719e+02 8.75318726e+02 6.94723189e-01]
[464.90087891 354.59124756 0.86006868]	[472.52474976 377.68719482 0.87724137]	[410.94561768 382.76083374 0.81920004]	[387.88693237 482.77792358 0.84930331]	[362.22131348 585.45599365 0.88965458]	[534.11566162 369.9899292 0.80058908]	[562.28179932 472.56655884 0.85398412]	[585.4755249 570.04760742 0.85988337]	[487.96237183 565.0213623 0.7193377 ]	[446.95965576 570.10510254 0.67989886]	[472.56045532 724.01104736 0.73562396]	[4.80347290e+02 8.67691162e+02 8.44136238e-01]	[526.53265381 562.41009521 0.69561201]	[554.64093018 706.09320068 0.77750856]	[567.55310059 731.6887207 0.78307384]	[457.15774536 339.27151489 0.85920572]	[480.24630737 339.17657471 0.89927882]	[439.1317749 318.68273926 0.74209476]	[500.75170898 315.96896362 0.87479562]	[565.04882812 785.50054932 0.79481828]	[5.82978271e+02 7.72714111e+02 7.69154787e-01]	[5.70125427e+02 7.29051147e+02 6.67966723e-01]	[4.82906403e+02 9.06094482e+02 7.37207413e-01]	[4.67414124e+02 8.98507080e+02 7.04271913e-01]	[4.85384583e+02 8.72876709e+02 6.92164898e-01]
[464.87588501 356.96960449 0.87507033]	[469.99539185 377.71459961 0.88023758]	[408.40805054 382.80883789 0.81927437]	[387.89401245 482.77005005 0.84785211]	[362.2918396 585.50036621 0.87842125]	[531.60394287 369.99002075 0.80175209]	[562.29602051 475.11181641 0.86109686]	[585.48858643 570.09979248 0.85140264]	[487.97476196 567.46264648 0.71610433]	[449.43045044 572.61877441 0.67713767]	[4.70051056e+02 7.26466614e+02 7.24884391e-01]	[4.80364319e+02 8.67672974e+02 8.42265189e-01]	[526.54437256 562.41876221 0.69186705]	[554.63031006 705.98760986 0.74862027]	[564.99468994 726.52233887 0.77286118]	[457.11801147 339.30319214 0.86099648]	[480.23092651 339.19143677 0.91089708]	[436.69067383 318.72134399 0.76497233]	[500.65734863 316.01574707 0.85428369]	[5.65040466e+02 7.70289307e+02 7.67061830e-01]	[5.82951538e+02 7.67479919e+02 7.45354891e-01]	[5.65041504e+02 7.18845276e+02 5.79282582e-01]	[4.82899567e+02 9.06091003e+02 7.39542603e-01]	[4.67398315e+02 8.98493896e+02 7.09111214e-01]	[4.85416412e+02 8.72850769e+02 6.92833960e-01]
[464.85122681 356.97854614 0.87802076]	[470.00640869 377.70849609 0.87973952]	[408.42077637 382.81161499 0.81856084]	[387.89120483 482.80957031 0.8370887 ]	[362.34524536 585.49810791 0.86384523]	[531.62042236 369.98510742 0.79997611]	[562.2845459 472.59866333 0.8528645 ]	[585.50177002 570.07952881 0.85059863]	[487.98913574 565.02069092 0.71576619]	[449.47644043 572.59197998 0.67511314]	[472.58813477 724.02075195 0.73264307]	[4.80365845e+02 8.67699280e+02 8.36131096e-01]	[526.54327393 562.40515137 0.69153476]	[552.12548828 706.02923584 0.73967016]	[5.62457153e+02 7.23898438e+02 6.96108162e-01]	[457.1008606 341.67041016 0.85476309]	[480.2093811 339.1920166 0.9015789]	[436.68112183 318.73239136 0.73191762]	[500.63885498 316.03079224 0.85239536]	[5.64877319e+02 7.67502319e+02 7.34828293e-01]	[5.82768372e+02 7.54742981e+02 6.69425011e-01]	[5.62413452e+02 7.11159302e+02 5.18146515e-01]	[4.82938477e+02 9.03629089e+02 7.32401252e-01]	[4.67433899e+02 8.98499939e+02 7.01475203e-01]	[4.85393921e+02 8.72889160e+02 6.78521812e-01]
[464.82223511 356.98590088 0.88521159]	[470.02264404 377.70852661 0.87818027]	[408.43267822 382.81771851 0.81725359]	[387.89227295 482.8265686 0.83043987]	[364.82559204 585.49041748 0.85635555]	[534.09783936 369.98892212 0.79894412]	[562.29327393 475.06539917 0.85379499]	[585.50128174 570.05432129 0.85314071]	[488.0269165 567.46105957 0.7084251 ]	[451.99014282 572.62481689 0.67083174]	[4.72603180e+02 7.26449585e+02 7.12873578e-01]	[4.82720398e+02 8.67664673e+02 8.40826511e-01]	[528.98468018 562.42700195 0.68684125]	[549.60174561 706.01733398 0.74494052]	[5.62329224e+02 7.18870483e+02 6.76945746e-01]	[454.64892578 339.30599976 0.84922487]	[480.19696045 339.19235229 0.89977026]	[436.67449951 318.72952271 0.69727498]	[500.65130615 316.05987549 0.86068887]	[5.62419983e+02 7.59864685e+02 6.98695064e-01]	[5.77783813e+02 7.49606384e+02 7.02797353e-01]	[5.62305176e+02 7.08579163e+02 4.89795148e-01]	[4.82917542e+02 9.03592957e+02 7.47980952e-01]	[4.67430725e+02 8.98452576e+02 7.18572497e-01]	[4.85461487e+02 8.72847656e+02 6.82350218e-01]
[464.83032227 357.00180054 0.8874861 ]	[470.04122925 377.71398926 0.87895846]	[408.44589233 382.81933594 0.81668061]	[387.87710571 482.88763428 0.82506204]	[364.88153076 585.46185303 0.86173183]	[534.10754395 372.4508667 0.80085713]	[562.28930664 475.06771851 0.85531938]	[585.50128174 570.05529785 0.85422522]	[487.97421265 567.4552002 0.71563774]	[449.45443726 570.1083374 0.67379189]	[4.75083435e+02 7.24022156e+02 7.22456753e-01]	[4.82764618e+02 8.67616150e+02 8.33681762e-01]	[526.5223999 562.43054199 0.69312072]	[552.10217285 706.08526611 0.72395968]	[5.62271057e+02 7.13780518e+02 5.96856892e-01]	[454.64465332 341.677948 0.84797883]	[480.20758057 339.21166992 0.90133387]	[436.67926025 321.16073608 0.66015458]	[500.66711426 316.08743286 0.86015862]	[5.62355347e+02 7.49763550e+02 6.32641137e-01]	[5.72612732e+02 7.47001465e+02 6.20234787e-01]	[5.59821472e+02 7.06066711e+02 4.12126511e-01]	[4.85356262e+02 9.03589355e+02 7.53110886e-01]	[4.67449829e+02 8.98440857e+02 7.24490345e-01]	[4.87948151e+02 8.72793640e+02 6.86189055e-01]
[462.44842529 357.0213623 0.88638955]	[472.51251221 377.73690796 0.87782359]	[408.45358276 382.80630493 0.82007927]	[385.3687439 485.45498657 0.82805431]	[367.37542725 585.52148438 0.8629787 ]	[534.15606689 372.47457886 0.81290746]	[562.29144287 475.07553101 0.87006962]	[585.49786377 570.081604 0.85989285]	[487.9758606 567.45861816 0.71588159]	[449.49108887 570.10394287 0.67290729]	[475.1137085 724.00109863 0.7422291 ]	[4.82736816e+02 8.67650146e+02 8.37970138e-01]	[526.50878906 562.42022705 0.69921792]	[549.57940674 708.61212158 0.73349112]	[5.59838867e+02 7.13776306e+02 5.40275931e-01]	[454.59945679 341.6882019 0.84740865]	[480.21624756 339.24169922 0.91503859]	[436.66259766 321.19448853 0.60044891]	[500.70135498 316.10827637 0.85067344]	[5.62407349e+02 7.47115356e+02 5.10358155e-01]	[5.72666016e+02 7.39417175e+02 5.26515365e-01]	[5.57237610e+02 7.08556702e+02 3.74374181e-01]	[4.82928497e+02 9.03574036e+02 7.53867507e-01]	[4.67420593e+02 8.98427124e+02 7.27247775e-01]	[4.85476135e+02 8.72830688e+02 6.78465426e-01]
[462.43710327 357.0395813 0.88782495]	[472.52859497 377.73300171 0.87462896]	[410.95223999 382.78936768 0.8222639 ]	[385.37442017 485.38088989 0.84742057]	[367.39120483 585.52539062 0.86253935]	[534.17510986 372.49743652 0.81421024]	[562.29882812 475.13113403 0.87601638]	[585.48687744 570.121521 0.84923196]	[487.97988892 567.48797607 0.71301281]	[449.48321533 572.60968018 0.67324603]	[475.065979 726.52349854 0.73488855]	[4.82759430e+02 8.67633423e+02 8.35857809e-01]	[526.53625488 564.84851074 0.6883707 ]	[547.0269165 713.70776367 0.72067845]	[5.59756409e+02 7.11206970e+02 4.74504501e-01]	[454.57928467 341.6968689 0.83588827]	[480.21777344 339.26861572 0.89719111]	[436.66964722 318.74554443 0.58735853]	[500.72433472 316.08770752 0.84512132]	[5.62271240e+02 7.46962952e+02 4.12450552e-01]	[5.67497437e+02 7.34302856e+02 4.65488791e-01]	[5.59735840e+02 7.06007629e+02 3.14504325e-01]	[4.85365204e+02 9.03558899e+02 7.56484866e-01]	[4.67461578e+02 8.98417969e+02 7.27000773e-01]	[4.87931854e+02 8.72816711e+02 6.78893983e-01]
[464.9130249 357.07446289 0.86541986]	[472.58398438 377.75289917 0.87196445]	[410.96246338 382.8421936 0.81500489]	[385.34625244 485.4418335 0.83483839]	[364.85177612 585.55535889 0.85556871]	[536.70166016 372.55163574 0.82136101]	[562.31872559 477.7253418 0.8920868 ]	[585.48828125 575.15924072 0.85517633]	[488.01473999 567.52655029 0.71255523]	[449.50595093 575.17028809 0.67222011]	[477.67337036 726.63757324 0.77842373]	[4.82832825e+02 8.65091064e+02 8.19707513e-01]	[526.53820801 564.90167236 0.6922887 ]	[546.98760986 716.33013916 0.76074666]	[5.46973572e+02 6.93176453e+02 5.61952516e-02]	[457.08544922 341.74050903 0.82419264]	[480.25033569 339.25082397 0.88197505]	[439.12136841 321.20550537 0.65415418]	[500.77218628 316.07757568 0.8946594 ]	[5.44516602e+02 7.18903687e+02 9.39400047e-02]	[5.65013123e+02 7.18874023e+02 1.10433616e-01]	[0. 0. 0.]	[4.85404572e+02 9.03589478e+02 7.49053359e-01]	[4.67487885e+02 8.98411804e+02 7.20048308e-01]	[4.88006866e+02 8.72699585e+02 6.80900216e-01]
[464.90734863 357.07507324 0.86544937]	[472.58032227 377.75335693 0.8715266 ]	[410.96279907 382.840271 0.81497353]	[385.35211182 485.45504761 0.83231455]	[364.84924316 585.56030273 0.8557294 ]	[536.69458008 372.54498291 0.81974745]	[562.32073975 480.12506104 0.89513135]	[585.48632812 575.15130615 0.85557914]	[488.01705933 567.53326416 0.71111375]	[449.51361084 575.17425537 0.67246157]	[477.67547607 726.62823486 0.77798247]	[4.82833984e+02 8.65088562e+02 8.19757223e-01]	[526.53485107 564.9095459 0.69264168]	[546.98638916 716.31652832 0.75963968]	[5.46966919e+02 6.93173706e+02 5.79626001e-02]	[457.07888794 341.73458862 0.82219404]	[480.25006104 339.25228882 0.87987942]	[439.12097168 321.20272827 0.64992023]	[500.77108765 316.08334351 0.89377403]	[5.44509399e+02 7.18908447e+02 9.88709331e-02]	[5.64986572e+02 7.21346497e+02 1.15817472e-01]	[0. 0. 0.]	[4.85403137e+02 9.03589905e+02 7.51761079e-01]	[4.67486389e+02 8.98411316e+02 7.22466588e-01]	[4.88011719e+02 8.72700439e+02 6.80997729e-01]
[467.38973999 357.08947754 0.85794711]	[475.07455444 380.1114502 0.87650263]	[411.01309204 382.85629272 0.81234807]	[385.35232544 485.43157959 0.83585787]	[364.78375244 585.56390381 0.85936308]	[536.72393799 375.00814819 0.83007503]	[562.3503418 480.20562744 0.91555238]	[585.48443604 575.16125488 0.85739177]	[490.48971558 567.5480957 0.70951062]	[449.50982666 575.19329834 0.67183119]	[477.70498657 729.07476807 0.7782585 ]	[4.82865234e+02 8.65047119e+02 8.14654171e-01]	[528.99798584 564.92144775 0.68676883]	[546.95025635 718.83581543 0.77013946]	[5.44361511e+02 6.93177490e+02 5.60453273e-02]	[457.12939453 341.75930786 0.82817656]	[480.29510498 339.26190186 0.88200802]	[439.16009521 321.24603271 0.66930276]	[500.78387451 316.07897949 0.90005744]	[5.44450256e+02 7.18830566e+02 1.00598246e-01]	[5.64924927e+02 7.18834412e+02 1.13073379e-01]	[0. 0. 0.]	[4.85391724e+02 9.03607910e+02 7.53527999e-01]	[4.67477783e+02 8.98415894e+02 7.25093246e-01]	[4.90539551e+02 8.70314636e+02 6.85239136e-01]
[467.42245483 357.09710693 0.86307442]	[475.09368896 380.11956787 0.88079947]	[411.01959229 382.8447876 0.8154726 ]	[385.35092163 485.34451294 0.84159619]	[362.35025024 585.57818604 0.85541028]	[539.17346191 375.04837036 0.84044856]	[562.35516357 480.30950928 0.92392886]	[585.484375 577.68615723 0.8592062 ]	[488.01824951 567.54937744 0.70890337]	[449.50274658 575.18530273 0.67193389]	[477.74246216 726.58062744 0.7939558 ]	[4.82877167e+02 8.62562134e+02 8.12298059e-01]	[528.97283936 564.92706299 0.68897367]	[544.53771973 718.89459229 0.77444714]	[5.41774048e+02 6.88172607e+02 5.48236929e-02]	[457.17797852 341.76101685 0.83841723]	[480.32217407 339.27609253 0.88059717]	[439.20257568 321.27267456 0.69290638]	[500.80117798 316.11340332 0.90153575]	[0. 0. 0.]	[0. 0. 0.]	[0. 0. 0.]	[4.85396332e+02 9.03616455e+02 7.55921602e-01]	[4.67478363e+02 8.98412903e+02 7.25811064e-01]	[4.90540741e+02 8.70302063e+02 6.82264209e-01]
[467.41622925 357.08035278 0.85627282]	[475.10296631 380.13522339 0.88253939]	[413.49530029 382.85964966 0.8146081 ]	[385.32272339 485.35595703 0.84343767]	[362.27853394 588.05749512 0.85444164]	[539.18182373 375.06256104 0.84540617]	[562.34173584 480.28643799 0.92001766]	[585.47949219 577.73236084 0.86619848]	[488.00534058 570.05059814 0.70749146]	[449.50692749 577.72375488 0.6755892 ]	[480.11953735 729.04034424 0.79151726]	[4.82901062e+02 8.62552429e+02 8.14290404e-01]	[526.53466797 564.96679688 0.68957382]	[544.53619385 721.40625 0.77819389]	[5.36704590e+02 6.88168091e+02 5.73553592e-02]	[457.20855713 341.7427063 0.84545022]	[480.30291748 339.27355957 0.87148088]	[439.23733521 321.24243164 0.73330379]	[500.79666138 316.13931274 0.91609335]	[0. 0. 0.]	[0. 0. 0.]	[0. 0. 0.]	[4.85395691e+02 9.06086487e+02 7.58074939e-01]	[4.67484467e+02 8.98414551e+02 7.27058530e-01]	[4.93049347e+02 8.70294922e+02 6.85443401e-01]
[464.95623779 357.07714844 0.87075675]	[475.11645508 380.13705444 0.88444966]	[413.49734497 382.85244751 0.81546068]	[385.33416748 482.94433594 0.8475588 ]	[362.22067261 588.04473877 0.8650431 ]	[539.19439697 375.07293701 0.84828317]	[562.34033203 480.32510376 0.92556912]	[585.47485352 577.72265625 0.86517942]	[488.00952148 570.05529785 0.70773029]	[449.50744629 577.71466064 0.67623675]	[480.11941528 729.13238525 0.77504689]	[4.82896515e+02 8.62543701e+02 8.13329935e-01]	[526.53967285 564.9798584 0.68828845]	[544.50201416 723.92297363 0.80567044]	[5.28998047e+02 6.90644653e+02 5.33689260e-02]	[457.19665527 341.71594238 0.85567707]	[480.2784729 339.29046631 0.87784785]	[439.25796509 321.21957397 0.73871386]	[500.80474854 318.52230835 0.91592991]	[5.41947449e+02 7.24012207e+02 1.25153825e-01]	[5.62325500e+02 7.21427917e+02 1.05977461e-01]	[0. 0. 0.]	[4.85388947e+02 9.06091736e+02 7.58583486e-01]	[4.67475006e+02 8.98415894e+02 7.27133989e-01]	[4.93051941e+02 8.70286621e+02 6.85294390e-01]
[464.91381836 357.07177734 0.86040592]	[475.13269043 380.15005493 0.88648427]	[413.51882935 382.86453247 0.81474799]	[385.30456543 482.85681152 0.86294335]	[359.824646 587.98413086 0.8748877 ]	[539.20373535 375.09152222 0.851228 ]	[562.34460449 480.34255981 0.92885602]	[585.46209717 577.69360352 0.86271024]	[488.02481079 570.10467529 0.70100707]	[449.5149231 577.76379395 0.67776966]	[480.12475586 729.16143799 0.78114212]	[4.82905853e+02 8.62525330e+02 8.12300742e-01]	[528.99572754 565.02044678 0.68046576]	[544.46588135 723.95257568 0.8220433 ]	[5.21330872e+02 6.90706665e+02 5.39152920e-02]	[457.17959595 341.6932373 0.84205323]	[480.25210571 339.29226685 0.85921931]	[439.27407837 321.19680786 0.72708023]	[500.82983398 318.54043579 0.92291844]	[5.41854065e+02 7.26562500e+02 1.59607500e-01]	[5.59821045e+02 7.26411011e+02 1.24870569e-01]	[0. 0. 0.]	[4.85395172e+02 9.06100342e+02 7.54036307e-01]	[4.67472687e+02 8.98414368e+02 7.22820878e-01]	[4.93051270e+02 8.70266663e+02 6.81122422e-01]
[464.95410156 357.10449219 0.87434697]	[475.16586304 380.17861938 0.89190614]	[413.55743408 385.31948853 0.81494808]	[382.8717041 482.95956421 0.84026086]	[359.80679321 588.03790283 0.86858243]	[539.22979736 377.5020752 0.86339992]	[562.3526001 482.73898315 0.93019569]	[585.44885254 577.69421387 0.86226588]	[487.99212646 570.09490967 0.70170468]	[449.50704956 577.73687744 0.67440385]	[480.18045044 729.17523193 0.77912462]	[4.82898499e+02 8.62519287e+02 8.14058423e-01]	[526.51873779 565.02166748 0.68269747]	[544.41644287 723.9631958 0.81245428]	[5.21255920e+02 7.03489746e+02 8.23829770e-02]	[457.21356201 341.71557617 0.8570925 ]	[480.29806519 341.69650269 0.88980615]	[439.3052063 321.24908447 0.7019825 ]	[500.88760376 318.60391235 0.93190122]	[5.39307678e+02 7.29246643e+02 2.07142532e-01]	[5.49567444e+02 7.29095520e+02 1.71867773e-01]	[0. 0. 0.]	[4.85395233e+02 9.06094421e+02 7.58639693e-01]	[4.67479370e+02 8.98411072e+02 7.23774135e-01]	[4.90576447e+02 8.70273254e+02 6.82426572e-01]
[467.434021 357.1444397 0.88377094]	[477.60308838 380.22317505 0.90489811]	[416.01696777 385.35980225 0.81988221]	[382.84509277 485.36941528 0.84818953]	[359.79455566 588.05267334 0.86750603]	[539.25201416 377.58166504 0.88952637]	[562.34844971 482.77935791 0.9218846 ]	[585.44555664 577.7053833 0.86058021]	[490.48880005 572.612854 0.68542117]	[452.06542969 577.76263428 0.67303222]	[480.24084473 729.18273926 0.79345834]	[4.82917816e+02 8.62576782e+02 8.15800488e-01]	[526.53015137 567.47503662 0.66941649]	[544.41699219 723.98455811 0.78651041]	[5.16178528e+02 7.11213074e+02 1.84960395e-01]	[459.60321045 341.76211548 0.85348135]	[480.3588562 341.74835205 0.89328551]	[439.28738403 321.28283691 0.70508784]	[503.23025513 318.61685181 0.94472468]	[5.36720276e+02 7.39381409e+02 2.78230280e-01]	[5.44365845e+02 7.31752075e+02 2.53311217e-01]	[0. 0. 0.]	[4.85398773e+02 9.06124329e+02 7.66945720e-01]	[4.67480957e+02 8.98447632e+02 7.30028749e-01]	[4.93069092e+02 8.70323730e+02 6.88423276e-01]
[467.48693848 357.17871094 0.88716662]	[477.60079956 380.2928772 0.89853317]	[413.59677124 387.90530396 0.81198221]	[382.78549194 488.00479126 0.83621615]	[359.78494263 588.10748291 0.85968119]	[539.25683594 377.63977051 0.90184367]	[562.34558105 482.80581665 0.9223448 ]	[585.42803955 577.72271729 0.86279124]	[487.97640991 572.64312744 0.69171071]	[452.00326538 580.25506592 0.6782189 ]	[480.27706909 729.15429688 0.79786044]	[4.82939911e+02 8.62566345e+02 8.17888379e-01]	[526.47930908 567.50646973 0.67752826]	[544.3572998 724.02416992 0.80499834]	[5.11075897e+02 7.11169495e+02 1.74555019e-01]	[459.62124634 341.81161499 0.85314077]	[482.73016357 341.78311157 0.89827263]	[439.33526611 326.29058838 0.67196876]	[503.24551392 318.69961548 0.92415744]	[5.36673279e+02 7.36791016e+02 2.50646651e-01]	[5.44341064e+02 7.31663757e+02 2.31289685e-01]	[0. 0. 0.]	[4.85394348e+02 9.06161133e+02 7.70384431e-01]	[4.67476929e+02 8.98463257e+02 7.30770588e-01]	[4.93099030e+02 8.70305115e+02 6.93567395e-01]
[470.04156494 359.59100342 0.87232453]	[477.62106323 382.73925781 0.88737553]	[413.59042358 392.97744751 0.80719066]	[382.77755737 490.52386475 0.83114249]	[359.77047729 590.61187744 0.85502672]	[539.25048828 377.72076416 0.90020192]	[562.33966064 482.87280273 0.90899998]	[585.39343262 577.73638916 0.87161291]	[488.00961304 577.71313477 0.69411153]	[452.0234375 580.3404541 0.69241762]	[480.2805481 729.1427002 0.79109287]	[4.82926758e+02 8.65038574e+02 8.21062326e-01]	[526.51678467 570.10638428 0.66768372]	[544.30187988 726.44726562 0.80798769]	[5.08496490e+02 7.24017944e+02 1.92188993e-01]	[459.66497803 346.83361816 0.82958049]	[482.79391479 346.80773926 0.86875135]	[441.67062378 326.3074646 0.67546189]	[503.25823975 321.16921997 0.90858048]	[5.29027466e+02 7.47019531e+02 1.97036713e-01]	[5.41799927e+02 7.41980957e+02 1.86573789e-01]	[0. 0. 0.]	[4.85390564e+02 9.06148926e+02 7.68708467e-01]	[4.67479492e+02 8.98459412e+02 7.30188251e-01]	[4.93067505e+02 8.70322571e+02 6.92734003e-01]
[472.58837891 359.66738892 0.88634306]	[477.66119385 382.79681396 0.88645816]	[416.05221558 393.02423096 0.81707728]	[382.78921509 493.03863525 0.82318038]	[359.7774353 593.14013672 0.84809434]	[539.25292969 380.10870361 0.90394253]	[562.33465576 482.9291687 0.90320271]	[585.36450195 577.78564453 0.87640297]	[488.02526855 577.74438477 0.69119763]	[452.05090332 582.78338623 0.68959296]	[480.28106689 729.22314453 0.7791872 ]	[4.82919128e+02 8.65071472e+02 8.24805856e-01]	[526.53344727 572.6048584 0.66437346]	[544.28930664 726.42944336 0.81745458]	[5.05939453e+02 7.23960876e+02 2.43727475e-01]	[459.72543335 349.41101074 0.85220945]	[482.85122681 346.89840698 0.88642967]	[441.7244873 331.48428345 0.66552651]	[503.26904297 323.75842285 0.88256353]	[5.28985718e+02 7.44518066e+02 2.15610549e-01]	[5.41753601e+02 7.39359680e+02 1.96957961e-01]	[0. 0. 0.]	[4.85396515e+02 9.06160400e+02 7.65767276e-01]	[4.67480957e+02 8.98480164e+02 7.28022516e-01]	[4.90573669e+02 8.72710022e+02 6.86733902e-01]
[475.17077637 359.78973389 0.8694309 ]	[477.69869995 385.33947754 0.8678689 ]	[416.0843811 395.58474731 0.83723766]	[382.74942017 495.65505981 0.84130442]	[359.77407837 595.70074463 0.8485918 ]	[539.27337646 380.19949341 0.90857708]	[562.3225708 482.91601562 0.90714741]	[583.00396729 577.79711914 0.87151885]	[490.53353882 580.25518799 0.69236189]	[454.56542969 582.84777832 0.70014071]	[480.23287964 729.20495605 0.78604925]	[4.82921814e+02 8.65063721e+02 8.23831081e-01]	[528.96588135 575.15588379 0.65834421]	[544.29272461 726.53234863 0.82855499]	[5.16204102e+02 7.18878662e+02 3.13511491e-01]	[459.80682373 354.4637146 0.86362267]	[482.91372681 351.96511841 0.87722325]	[441.79351807 333.94839478 0.63738751]	[503.28973389 326.31375122 0.87977177]	[5.28986450e+02 7.41966370e+02 3.15224588e-01]	[5.41720337e+02 7.34282776e+02 2.93136388e-01]	[5.21330017e+02 7.16249390e+02 1.52525097e-01]	[4.85408386e+02 9.06174622e+02 7.68313110e-01]	[4.69966156e+02 8.98500488e+02 7.25494504e-01]	[4.93062775e+02 8.72700256e+02 6.87749922e-01]
[477.64822388 364.80187988 0.85022533]	[477.72488403 392.99746704 0.86064309]	[416.10769653 398.08956909 0.85598975]	[382.83248901 498.20654297 0.85123914]	[362.20932007 600.85021973 0.8621335 ]	[541.70269775 382.73965454 0.89040434]	[562.3213501 487.93539429 0.88786358]	[582.98675537 582.81103516 0.89948374]	[487.94390869 582.78619385 0.71153247]	[449.48983765 582.94152832 0.70151764]	[480.23501587 729.19732666 0.79458958]	[4.82979309e+02 8.62544556e+02 8.14570665e-01]	[526.45648193 577.75604248 0.6761688 ]	[541.85638428 726.65692139 0.82937086]	[5.13619446e+02 7.18839478e+02 2.68224686e-01]	[462.18893433 357.04727173 0.90221119]	[482.97790527 354.53668213 0.88897026]	[441.83181763 336.62451172 0.64767611]	[503.4430542 328.91439819 0.85805726]	[5.29040833e+02 7.39389343e+02 3.11573476e-01]	[5.41774109e+02 7.31753296e+02 3.07312369e-01]	[0. 0. 0.]	[4.85407684e+02 9.08622559e+02 7.69000053e-01]	[4.69973633e+02 8.98500610e+02 7.22917736e-01]	[4.95597382e+02 8.70295776e+02 6.97228551e-01]
[477.6472168 364.800354 0.85038757]	[477.72463989 392.99468994 0.86016512]	[416.11019897 398.09130859 0.85591227]	[382.82974243 498.21075439 0.85276294]	[362.21032715 600.8550415 0.86289096]	[541.69451904 382.73590088 0.88885164]	[562.31878662 487.92697144 0.8862378 ]	[582.98474121 582.81109619 0.89888239]	[487.94415283 582.78582764 0.71163923]	[449.49191284 582.94152832 0.70169038]	[480.23376465 729.19793701 0.79418606]	[4.82977966e+02 8.62546448e+02 8.14629376e-01]	[526.45556641 577.75518799 0.67620462]	[541.85791016 726.6574707 0.82895732]	[5.13623047e+02 7.18842163e+02 2.69478053e-01]	[462.18884277 357.04721069 0.90256691]	[482.97631836 354.53564453 0.88928044]	[441.83081055 336.62466431 0.64616865]	[503.44372559 328.91671753 0.85714376]	[5.29039795e+02 7.39392517e+02 3.12565863e-01]	[5.41773926e+02 7.31757324e+02 3.08244199e-01]	[0. 0. 0.]	[4.85407288e+02 9.08623291e+02 7.69034863e-01]	[4.69972260e+02 8.98501587e+02 7.22952664e-01]	[4.93134888e+02 8.70295166e+02 6.97008967e-01]
[477.66073608 367.3711853 0.82320166]	[480.12823486 395.49191284 0.8786189 ]	[416.13891602 398.13366699 0.86058962]	[382.86697388 500.69744873 0.85333079]	[362.22122192 603.40118408 0.88827538]	[539.31256104 382.83682251 0.86640501]	[562.31445312 487.9906311 0.8814922 ]	[582.98236084 582.91583252 0.91691327]	[487.94076538 582.79040527 0.71251976]	[449.51113892 582.93634033 0.70409709]	[480.21893311 731.67785645 0.77821034]	[4.82965240e+02 8.65089172e+02 8.17861080e-01]	[526.43237305 577.77581787 0.68492693]	[541.72381592 726.64874268 0.80260158]	[5.08497833e+02 7.23956299e+02 2.34143913e-01]	[459.84121704 357.1081543 0.873671 ]	[482.96032715 354.57189941 0.86474371]	[441.8576355 336.61395264 0.54695332]	[503.46844482 328.89956665 0.85618085]	[5.23965942e+02 7.44503418e+02 2.39565060e-01]	[5.41748535e+02 7.34328674e+02 2.19767928e-01]	[0. 0. 0.]	[4.85414978e+02 9.06186707e+02 7.61479735e-01]	[4.69985016e+02 8.98496765e+02 7.15207934e-01]	[4.93076019e+02 8.72732666e+02 6.81663513e-01]
[477.65899658 367.3687439 0.82325053]	[480.12921143 395.4916687 0.87902111]	[416.13928223 398.13354492 0.86072636]	[382.86962891 500.69421387 0.85073715]	[362.22146606 603.39459229 0.88740736]	[539.31103516 382.8331604 0.86770606]	[562.31738281 487.99868774 0.88112575]	[582.98413086 582.9197998 0.91697782]	[487.94299316 582.78497314 0.71140826]	[449.51547241 582.92932129 0.70364642]	[480.22201538 731.65814209 0.78031045]	[4.82966339e+02 8.65096924e+02 8.19520950e-01]	[526.43255615 577.7722168 0.68441492]	[541.72650146 726.64929199 0.80246145]	[5.08510681e+02 7.23950562e+02 2.37016201e-01]	[459.84176636 357.10675049 0.87356472]	[482.95883179 354.57269287 0.86542922]	[441.85922241 336.6144104 0.54956341]	[503.46853638 328.89309692 0.85334986]	[5.23973877e+02 7.44504456e+02 2.41892815e-01]	[5.41752625e+02 7.34334167e+02 2.22577572e-01]	[0. 0. 0.]	[4.85410767e+02 9.06191589e+02 7.61317253e-01]	[4.69982239e+02 8.98501099e+02 7.14329720e-01]	[4.93076355e+02 8.72739319e+02 6.82902753e-01]
[477.71920776 375.01370239 0.85924202]	[480.11880493 395.61837769 0.89547479]	[416.1473999 400.61694336 0.86560225]	[385.33444214 500.84234619 0.86370373]	[362.23947144 603.51062012 0.89676267]	[539.30401611 385.38052368 0.84118122]	[562.31903076 493.09677124 0.86495483]	[582.98010254 585.3550415 0.92172307]	[485.48059082 582.9005127 0.71017408]	[446.96975708 585.43450928 0.69016963]	[480.20080566 731.75408936 0.78303242]	[4.85360443e+02 8.65046936e+02 8.14283311e-01]	[526.41485596 582.78668213 0.68632948]	[539.3168335 729.15557861 0.78033978]	[5.03408569e+02 7.29079285e+02 1.97622105e-01]	[462.27151489 359.71237183 0.88720608]	[485.34570312 357.20321655 0.87407953]	[441.84356689 339.1444397 0.6685428 ]	[503.42102051 334.0083313 0.85370982]	[5.23892700e+02 7.47007690e+02 1.92314476e-01]	[5.39273071e+02 7.41927612e+02 1.68087214e-01]	[0. 0. 0.]	[4.85398926e+02 9.08635010e+02 7.56076932e-01]	[4.69960175e+02 8.98510681e+02 7.04970598e-01]	[4.93114075e+02 8.72699280e+02 6.79372787e-01]
[477.72738647 377.52392578 0.89688563]	[480.15716553 398.21817017 0.9227829 ]	[418.55563354 400.85296631 0.85397744]	[385.36325073 503.46765137 0.81757641]	[362.30245972 606.0446167 0.88116634]	[541.72503662 395.57183838 0.85389894]	[562.36383057 500.67803955 0.89603889]	[585.35955811 588.04492188 0.88592798]	[485.46252441 585.41668701 0.72432339]	[446.92453003 585.50732422 0.70502138]	[480.23925781 739.3682251 0.7837671 ]	[4.85364563e+02 8.65139648e+02 8.26599538e-01]	[524.01928711 582.89489746 0.70271778]	[536.68933105 731.71447754 0.7433722 ]	[4.90498230e+02 7.52203796e+02 2.11216107e-01]	[462.32330322 359.80984497 0.891267 ]	[485.44345093 359.71240234 0.87968796]	[441.81436157 339.23425293 0.7582621 ]	[505.88415527 336.55648804 0.84499896]	[5.03479340e+02 7.67629395e+02 6.79449439e-02]	[0. 0. 0.]	[4.44327881e+02 7.54757446e+02 7.29457885e-02]	[4.85410339e+02 9.08658142e+02 7.63056457e-01]	[4.69990570e+02 9.01006348e+02 7.09404945e-01]	[4.93095459e+02 8.72753174e+02 6.84536219e-01]
[480.13977051 377.5736084 0.91233426]	[480.17266846 398.27026367 0.9275853 ]	[418.57440186 403.29858398 0.84902412]	[385.3374939 505.99200439 0.79834384]	[364.80563354 606.03149414 0.86619294]	[541.73730469 395.61532593 0.86313039]	[562.36743164 500.77789307 0.90995532]	[585.35290527 588.06066895 0.88460916]	[485.48583984 585.46075439 0.72298312]	[446.95385742 585.54864502 0.69727063]	[480.26617432 739.37005615 0.78594077]	[4.85346954e+02 8.67596802e+02 8.32525849e-01]	[526.40270996 582.94042969 0.70445865]	[5.34087585e+02 7.31784485e+02 7.23456621e-01]	[4.85382080e+02 7.57338623e+02 2.27541059e-01]	[462.36437988 362.27026367 0.86382955]	[485.48480225 359.78561401 0.84450096]	[441.85360718 341.69815063 0.74801034]	[505.87890625 336.69638062 0.87690985]	[5.03414673e+02 7.67625366e+02 6.07806928e-02]	[0. 0. 0.]	[4.44346283e+02 7.52249756e+02 7.98257291e-02]	[4.85413177e+02 9.08647766e+02 7.61005878e-01]	[4.69988312e+02 9.01001099e+02 7.07130253e-01]	[4.93070953e+02 8.72785645e+02 6.87676549e-01]
[480.11965942 377.58883667 0.91457021]	[480.17868042 400.65332031 0.93056631]	[418.58248901 403.33706665 0.84552783]	[385.34841919 505.96478271 0.78756416]	[367.375 606.02319336 0.85976219]	[541.75146484 398.05688477 0.87518346]	[562.37164307 500.82424927 0.91025221]	[583.00177002 590.55639648 0.87258041]	[485.44995117 585.48840332 0.72566223]	[446.92852783 587.97973633 0.69629395]	[480.28659058 739.40911865 0.78154087]	[4.85341187e+02 8.67627502e+02 8.36657226e-01]	[523.97259521 585.38842773 0.7124216 ]	[526.42565918 739.36950684 0.75682628]	[4.72590759e+02 7.77891968e+02 2.79283226e-01]	[462.35803223 362.25634766 0.87964821]	[487.92984009 359.82022095 0.85743338]	[441.87692261 341.73080444 0.76262552]	[505.93499756 339.0869751 0.86445576]	[0. 0. 0.]	[0. 0. 0.]	[4.44366608e+02 7.70160339e+02 1.10605277e-01]	[4.85422180e+02 9.08634460e+02 7.56219387e-01]	[4.70002563e+02 9.01004639e+02 7.04158545e-01]	[4.90573853e+02 8.72840393e+02 6.90672278e-01]
[480.19400024 377.62155151 0.93031001]	[480.17755127 400.69128418 0.93170244]	[418.59313965 403.39511108 0.83840102]	[385.33319092 508.47940063 0.77361739]	[369.90771484 606.07055664 0.84920681]	[541.7588501 398.07705688 0.879161 ]	[562.36889648 500.85665894 0.91503459]	[582.99700928 590.61987305 0.86560154]	[485.43972778 585.4987793 0.72738302]	[446.91607666 587.99200439 0.69524992]	[480.25076294 739.41174316 0.79263365]	[4.82977264e+02 8.67642761e+02 8.40063453e-01]	[523.96307373 585.3918457 0.71597463]	[526.40515137 739.3928833 0.76170611]	[4.77728485e+02 7.77878052e+02 2.92201698e-01]	[462.39929199 362.31900024 0.86277533]	[488.01123047 362.21624756 0.84800398]	[441.8946228 341.76370239 0.75367147]	[505.94915771 339.08609009 0.85956734]	[0. 0. 0.]	[0. 0. 0.]	[4.46934082e+02 7.72714172e+02 1.04014471e-01]	[4.85429718e+02 9.08631104e+02 7.56762862e-01]	[4.70009521e+02 9.01009888e+02 7.09163845e-01]	[4.90556091e+02 8.72845154e+02 6.88412845e-01]
[480.19665527 377.63146973 0.92282248]	[480.18582153 400.69918823 0.93275875]	[418.6026001 405.81933594 0.83795238]	[385.32589722 511.03442383 0.77771008]	[369.98562622 606.1194458 0.84485543]	[541.76782227 398.08401489 0.87975758]	[562.36065674 500.86593628 0.91236651]	[582.99713135 593.12585449 0.86148834]	[485.40795898 587.99267578 0.73019266]	[444.43917847 588.05029297 0.69337201]	[480.20651245 736.79711914 0.77727503]	[4.82977692e+02 8.67581848e+02 8.32358181e-01]	[523.95294189 585.46850586 0.71450388]	[523.98834229 741.89776611 0.77208716]	[4.75129730e+02 7.80446167e+02 2.89030492e-01]	[462.40115356 362.34637451 0.84435493]	[488.00668335 362.22485352 0.83213317]	[441.9102478 341.79190063 0.73399353]	[505.96240234 339.09109497 0.86261451]	[0. 0. 0.]	[0. 0. 0.]	[4.44406128e+02 7.72722900e+02 1.11461110e-01]	[4.85432098e+02 9.06189880e+02 7.58445621e-01]	[4.70014008e+02 9.00987610e+02 7.11455405e-01]	[4.90560944e+02 8.72796875e+02 6.86763227e-01]
[480.165802 377.64492798 0.91158247]	[480.18249512 400.71002197 0.93159336]	[418.62045288 403.39657593 0.83935499]	[385.33151245 511.05123901 0.77423561]	[372.45706177 608.5020752 0.84443122]	[541.75994873 398.1111145 0.88367248]	[562.34387207 503.25296021 0.90803134]	[582.996521 595.69171143 0.86226672]	[485.3616333 588.0435791 0.72846812]	[444.39059448 590.55102539 0.69068062]	[480.19335938 739.36541748 0.78566241]	[4.82943756e+02 8.67683716e+02 8.42103124e-01]	[523.92578125 585.50860596 0.70948792]	[523.99926758 741.93951416 0.76059723]	[4.75146393e+02 7.85495911e+02 2.93279976e-01]	[462.38378906 362.34301758 0.83814234]	[487.99157715 362.25595093 0.82632846]	[441.94100952 341.7769165 0.72349536]	[505.97531128 339.13876343 0.86429334]	[0. 0. 0.]	[0. 0. 0.]	[4.44423584e+02 7.72813171e+02 1.14025205e-01]	[4.85425446e+02 9.06181335e+02 7.50282884e-01]	[4.70019043e+02 9.01001099e+02 7.06134200e-01]	[4.90480957e+02 8.72891052e+02 6.86853766e-01]
[480.18353271 377.65515137 0.92314792]	[480.15631104 400.76773071 0.92770368]	[418.60394287 405.87042236 0.83448267]	[385.36160278 511.0920105 0.76878893]	[372.50439453 608.52667236 0.84933454]	[541.75579834 398.17086792 0.8889215 ]	[562.32208252 503.32907104 0.8979938 ]	[582.90289307 598.2925415 0.86744165]	[482.9588623 590.5927124 0.72492969]	[444.34921265 593.13110352 0.69215959]	[480.17755127 744.49969482 0.80787921]	[4.82903534e+02 8.70143921e+02 8.54364038e-01]	[523.91064453 588.04193115 0.70314366]	[524.00543213 744.5567627 0.78167748]	[4.67462860e+02 7.83004333e+02 1.89448759e-01]	[462.41317749 362.33041382 0.85649365]	[490.48648071 362.2746582 0.84443361]	[444.35714722 344.28039551 0.72849369]	[505.9956665 339.23983765 0.84590816]	[0. 0. 0.]	[0. 0. 0.]	[4.41814789e+02 7.72748169e+02 7.84117505e-02]	[4.85415344e+02 9.06169556e+02 7.52303243e-01]	[4.70009918e+02 9.01005066e+02 7.10057497e-01]	[4.88002869e+02 8.75319519e+02 6.88479841e-01]
[480.12802124 377.74768066 0.89311588]	[480.16677856 400.79638672 0.92452365]	[418.59185791 405.92138672 0.828565 ]	[385.3190918 516.14434814 0.79199755]	[372.51275635 608.61523438 0.84036601]	[541.7800293 398.22332764 0.89466941]	[562.31304932 503.33154297 0.90222907]	[582.87115479 600.77246094 0.87433195]	[482.96237183 593.12713623 0.72048819]	[444.35671997 595.67626953 0.68931276]	[480.13754272 744.51245117 0.81020766]	[4.82891144e+02 8.70143921e+02 8.49098384e-01]	[523.92047119 590.56219482 0.69446212]	[526.40252686 747.0980835 0.793401 ]	[4.64857178e+02 7.65027405e+02 7.86080956e-02]	[462.35830688 367.35314941 0.81408942]	[487.98651123 364.82131958 0.80604774]	[441.91607666 341.80899048 0.71575093]	[506.00823975 339.27249146 0.844522 ]	[0. 0. 0.]	[0. 0. 0.]	[0. 0. 0.]	[4.85420990e+02 9.06160339e+02 7.54062235e-01]	[4.70015137e+02 9.00991089e+02 7.14129210e-01]	[4.87997742e+02 8.72918518e+02 6.81701481e-01]
[480.12588501 377.74685669 0.89338595]	[480.16287231 400.7935791 0.92470723]	[418.59020996 405.92230225 0.82861841]	[385.32540894 516.12347412 0.79148877]	[372.5083313 608.61242676 0.83975458]	[541.77337646 398.21591187 0.89421284]	[562.31011963 503.32000732 0.9024322 ]	[582.87438965 600.76141357 0.87206948]	[482.96600342 593.1295166 0.71908873]	[444.36233521 595.69000244 0.68809193]	[480.12393188 744.54827881 0.80696946]	[4.82888367e+02 8.70129395e+02 8.48478198e-01]	[523.92120361 590.55853271 0.69455945]	[526.41217041 747.08990479 0.79040343]	[4.67426178e+02 7.65032593e+02 7.55511671e-02]	[462.35623169 367.34957886 0.81465608]	[487.98690796 364.8210144 0.80610949]	[441.9173584 341.81137085 0.71825749]	[506.0072937 339.26849365 0.84595537]	[0. 0. 0.]	[0. 0. 0.]	[0. 0. 0.]	[4.85418518e+02 9.06167542e+02 7.56257892e-01]	[4.70010773e+02 9.00987732e+02 7.14101076e-01]	[4.87994934e+02 8.72897156e+02 6.81976676e-01]
[480.16641235 380.13314819 0.92140341]	[480.15603638 400.83181763 0.92334419]	[418.58969116 408.41397095 0.83003312]	[385.39163208 513.59295654 0.79258573]	[372.52566528 611.0947876 0.82991683]	[541.78234863 398.25939941 0.90289891]	[562.27288818 503.26681519 0.89670736]	[582.82489014 600.79394531 0.87526774]	[482.95602417 593.12225342 0.71999395]	[444.35012817 593.1918335 0.68512511]	[480.11312866 747.00787354 0.80755639]	[4.82863770e+02 8.67662109e+02 8.47968280e-01]	[523.91320801 590.54931641 0.69603974]	[526.50085449 747.08966064 0.77755797]	[4.75111542e+02 7.49637695e+02 8.60412791e-02]	[462.38378906 367.41555786 0.82926232]	[488.00848389 364.86923218 0.83210582]	[444.29815674 346.85302734 0.69841594]	[505.98901367 341.71429443 0.83089256]	[0. 0. 0.]	[0. 0. 0.]	[0. 0. 0.]	[4.85417267e+02 9.06139221e+02 7.66426444e-01]	[4.69993561e+02 8.98497681e+02 7.26097226e-01]	[4.88014740e+02 8.72790771e+02 6.87019587e-01]
[480.16412354 380.16082764 0.92553532]	[480.14370728 400.85101318 0.92078441]	[418.57931519 408.44216919 0.82605773]	[385.38168335 516.14465332 0.79840964]	[372.53009033 613.65301514 0.81948233]	[541.76739502 400.62393188 0.90649366]	[562.24237061 503.31015015 0.88605076]	[582.78326416 600.86578369 0.88691342]	[482.94702148 593.1184082 0.7243278 ]	[444.35012817 593.16986084 0.68806237]	[480.10424805 747.0881958 0.80831337]	[4.82859131e+02 8.67673218e+02 8.46651912e-01]	[523.90252686 590.54663086 0.69909137]	[529.05700684 747.0458374 0.76217496]	[4.95666199e+02 7.36815735e+02 1.19973943e-01]	[462.38018799 369.90142822 0.8338294 ]	[487.98562622 367.35299683 0.83762091]	[444.29562378 349.40213013 0.68004757]	[505.98535156 341.78677368 0.81397718]	[5.2390686e+02 7.5995343e+02 1.0793709e-01]	[5.41922546e+02 7.54771301e+02 1.20929986e-01]	[5.00899689e+02 7.34276917e+02 5.08087911e-02]	[4.85419830e+02 9.06135376e+02 7.63281047e-01]	[4.69999573e+02 8.98496277e+02 7.24952459e-01]	[4.87999878e+02 8.72787354e+02 6.88115656e-01]
[480.19970703 380.20864868 0.92529994]	[480.13613892 400.86962891 0.91431201]	[418.5796814 408.47052002 0.82467258]	[385.40356445 513.63397217 0.80182171]	[374.99334717 616.199646 0.82309186]	[541.76049805 400.64004517 0.91034585]	[562.20758057 503.25640869 0.88965166]	[582.76361084 600.86950684 0.88351297]	[482.92730713 593.15325928 0.72521079]	[444.32388306 595.69775391 0.69031239]	[477.72918701 747.11346436 0.81068343]	[4.82851379e+02 8.67711975e+02 8.49116087e-01]	[523.89654541 590.5737915 0.70055676]	[531.54174805 747.05792236 0.75297934]	[5.08445343e+02 7.34288147e+02 1.42927065e-01]	[462.41992188 372.44107056 0.83067602]	[488.01641846 367.41241455 0.83190072]	[444.31063843 351.92736816 0.68920392]	[505.97763062 341.81762695 0.80585867]	[5.23930237e+02 7.62474609e+02 1.68885008e-01]	[5.41911987e+02 7.54764160e+02 1.86105207e-01]	[5.11071442e+02 7.34262451e+02 6.70048073e-02]	[4.85411652e+02 9.06138733e+02 7.65128851e-01]	[4.69991791e+02 8.98508667e+02 7.25917459e-01]	[4.87992340e+02 8.72817688e+02 6.91799939e-01]
[480.19631958 380.24432373 0.9153387 ]	[480.13653564 403.2428894 0.91235107]	[418.58453369 410.95605469 0.82633543]	[385.38998413 518.65637207 0.81811869]	[375.04611206 616.28118896 0.83668107]	[541.75427246 400.65045166 0.91574138]	[559.8460083 503.30310059 0.90194827]	[580.35302734 603.37420654 0.88673037]	[482.94525146 595.66931152 0.72351414]	[444.34771729 595.74847412 0.68801945]	[477.72073364 747.13134766 0.80922037]	[4.82854584e+02 8.70111694e+02 8.51474881e-01]	[523.90930176 590.60284424 0.69894528]	[529.02539062 747.13616943 0.75263071]	[5.16134521e+02 7.29159424e+02 1.58757076e-01]	[462.41757202 372.49127197 0.8297947 ]	[488.00253296 369.92373657 0.82374841]	[444.30349731 351.94345093 0.69118625]	[505.98529053 344.24505615 0.80922943]	[5.26427307e+02 7.59939453e+02 1.96501181e-01]	[5.44272095e+02 7.52247864e+02 2.29978427e-01]	[5.18671387e+02 7.34259888e+02 7.53078461e-02]	[4.85414001e+02 9.06135193e+02 7.59201050e-01]	[4.69999146e+02 8.98513367e+02 7.20865250e-01]	[4.87999390e+02 8.72826538e+02 6.90581679e-01]
[480.17318726 380.25778198 0.90811902]	[480.11749268 403.25820923 0.9058401 ]	[418.55923462 410.98779297 0.82281154]	[387.90057373 518.6708374 0.81933415]	[375.0791626 616.27966309 0.84110057]	[541.72875977 400.65774536 0.91246206]	[559.8237915 503.32910156 0.89367288]	[580.31951904 603.39660645 0.88464469]	[482.95758057 593.18615723 0.72314143]	[444.38470459 595.7421875 0.68716651]	[477.74462891 747.13171387 0.8081854 ]	[4.82857178e+02 8.70110535e+02 8.48913372e-01]	[523.90698242 590.60070801 0.70221794]	[5.31612793e+02 7.47029236e+02 7.38720000e-01]	[5.18761963e+02 7.34272888e+02 2.59985745e-01]	[462.40454102 372.5196228 0.83301044]	[487.96582031 369.96017456 0.82658374]	[444.30114746 351.94488525 0.68767941]	[505.97302246 344.2718811 0.80960101]	[5.26432068e+02 7.62490540e+02 2.81262040e-01]	[5.41858765e+02 7.54787903e+02 3.13047469e-01]	[5.16203186e+02 7.31674194e+02 1.42489687e-01]	[4.85408600e+02 9.06137695e+02 7.60667205e-01]	[4.69995819e+02 8.98513245e+02 7.22457707e-01]	[4.87993561e+02 8.72826843e+02 6.91627204e-01]
[480.17724609 380.28765869 0.91034234]	[477.7277832 403.28704834 0.8976512 ]	[416.15484619 411.01428223 0.82042366]	[387.88659668 518.77416992 0.83054191]	[375.08691406 618.75598145 0.84532082]	[541.72088623 400.68200684 0.91257292]	[559.77746582 503.3354187 0.88918841]	[580.30462646 603.41210938 0.88320887]	[482.90411377 595.69793701 0.73100305]	[444.33096313 598.25567627 0.69396555]	[477.71279907 747.11590576 0.80081588]	[4.82859009e+02 8.67710327e+02 8.45403671e-01]	[523.86883545 590.61724854 0.7087096 ]	[5.34138550e+02 7.46986084e+02 7.41949856e-01]	[5.18783691e+02 7.36803650e+02 2.67096162e-01]	[462.396698 374.96542358 0.84373456]	[487.96090698 372.44348145 0.834162 ]	[441.89666748 349.46484375 0.71152699]	[505.97070312 344.29751587 0.80297518]	[5.26427063e+02 7.64976685e+02 3.04885060e-01]	[5.41820129e+02 7.54818726e+02 3.30127031e-01]	[5.13643372e+02 7.29163025e+02 1.47564054e-01]	[4.85413177e+02 9.06140991e+02 7.60601580e-01]	[4.70000916e+02 8.98511414e+02 7.21745908e-01]	[4.87997131e+02 8.72817993e+02 6.90134108e-01]
[480.18447876 380.29779053 0.91194707]	[477.71697998 403.34616089 0.88717484]	[416.14337158 413.550354 0.82650554]	[387.93600464 518.70367432 0.81701088]	[377.51071167 616.24310303 0.84924656]	[541.71075439 400.71377563 0.91267538]	[559.74884033 503.33563232 0.88379484]	[580.28326416 603.42370605 0.88337517]	[482.89025879 598.22692871 0.73681831]	[444.32025146 600.77941895 0.70092148]	[480.10604858 747.1272583 0.80593318]	[4.82856354e+02 8.70148193e+02 8.52656841e-01]	[523.86682129 593.1237793 0.71059412]	[5.36653870e+02 7.46993713e+02 7.43237793e-01]	[5.18667908e+02 7.36814331e+02 2.37016618e-01]	[462.38708496 374.9781189 0.84638238]	[487.96084595 372.44033813 0.83195454]	[441.900177 351.9487915 0.71101803]	[505.959198 344.28805542 0.80336785]	[5.26408447e+02 7.64998291e+02 2.84805387e-01]	[5.41814697e+02 7.54841736e+02 2.99995542e-01]	[5.11079529e+02 7.29092407e+02 1.28395766e-01]	[4.85419495e+02 9.06151184e+02 7.53319979e-01]	[4.70004639e+02 9.00984863e+02 7.16230273e-01]	[4.87978241e+02 8.72875061e+02 6.88830853e-01]
[480.146698 380.32516479 0.9060567 ]	[477.70776367 405.83178711 0.87272418]	[416.11260986 416.04348755 0.83119833]	[387.91488647 518.74481201 0.82322347]	[377.50247192 618.79071045 0.85681194]	[541.70806885 400.76217651 0.9086445 ]	[559.74108887 503.38793945 0.87656236]	[580.26281738 603.47314453 0.88061607]	[482.88098145 595.75012207 0.733513 ]	[444.30715942 600.79943848 0.70280069]	[480.1104126 747.14489746 0.80208862]	[4.82851807e+02 8.70113281e+02 8.48345339e-01]	[523.84881592 590.61993408 0.7110436 ]	[536.73791504 747.03668213 0.75399745]	[5.18687378e+02 7.39390991e+02 2.60224700e-01]	[462.35574341 375.00115967 0.86195207]	[485.4987793 372.49472046 0.85690343]	[441.88787842 352.01126099 0.70195705]	[505.94509888 344.33062744 0.79960871]	[5.26421082e+02 7.64999878e+02 2.87387997e-01]	[5.41788513e+02 7.57325134e+02 3.02496403e-01]	[5.11052917e+02 7.29148499e+02 1.45810589e-01]	[4.85432098e+02 9.06146240e+02 7.57547498e-01]	[4.70013794e+02 8.98518250e+02 7.18216419e-01]	[4.87975159e+02 8.72837097e+02 6.88229680e-01]
[477.73205566 382.75952148 0.88912272]	[477.71688843 405.87792969 0.868963 ]	[416.11553955 416.06784058 0.83676702]	[387.95211792 518.73474121 0.82179934]	[377.50106812 618.7767334 0.85418397]	[541.71179199 400.79333496 0.90739691]	[559.76580811 503.45935059 0.87685084]	[580.27929688 605.86694336 0.8757574 ]	[482.88702393 598.27514648 0.73995274]	[444.29742432 600.84954834 0.71096599]	[480.12145996 749.57440186 0.7971102 ]	[4.82847382e+02 8.67706177e+02 8.45788479e-01]	[523.87451172 593.1449585 0.70987928]	[539.20635986 747.06182861 0.77144486]	[5.05965393e+02 7.44530090e+02 2.15727076e-01]	[462.30838013 375.06881714 0.87811798]	[485.4367981 374.98468018 0.87857956]	[441.88204956 354.53536987 0.67830068]	[505.92617798 346.8453064 0.79477483]	[5.23870544e+02 7.67521973e+02 2.35291198e-01]	[5.41743896e+02 7.57410095e+02 2.22891390e-01]	[5.08495026e+02 7.31757385e+02 1.08884521e-01]	[4.85426819e+02 9.06132568e+02 7.60691464e-01]	[4.69999084e+02 8.98503967e+02 7.21051812e-01]	[4.87982758e+02 8.72826843e+02 6.85588717e-01]
[480.18832397 382.77352905 0.89521837]	[477.68762207 408.4125061 0.85564739]	[416.0743103 416.14074707 0.8375324 ]	[387.94033813 521.19445801 0.81860036]	[375.12310791 621.28045654 0.85770386]	[539.31500244 400.83987427 0.88819188]	[559.76318359 505.90435791 0.85745549]	[580.28594971 605.91320801 0.8808741 ]	[482.86837769 598.26751709 0.73900354]	[441.89129639 600.82818604 0.71226782]	[480.14102173 749.56524658 0.801678 ]	[4.82869446e+02 8.67678528e+02 8.37950826e-01]	[523.86987305 593.15106201 0.70558268]	[539.25592041 747.0435791 0.78660959]	[5.03397034e+02 7.52219666e+02 2.12073341e-01]	[462.37136841 377.50997925 0.86900592]	[485.49789429 374.99407959 0.85430598]	[441.86315918 356.99160767 0.72674179]	[505.91543579 346.81304932 0.80113202]	[5.21366516e+02 7.67665344e+02 1.92133099e-01]	[5.36668945e+02 7.65028687e+02 1.73958629e-01]	[0. 0. 0.]	[4.85414886e+02 9.06154541e+02 7.53141165e-01]	[4.69973816e+02 8.98511414e+02 7.13607490e-01]	[4.88012573e+02 8.72812805e+02 6.75033271e-01]
[480.23825073 382.81454468 0.89202595]	[477.65631104 411.01425171 0.84787691]	[416.04553223 418.56549072 0.83909959]	[390.4788208 518.65313721 0.80278838]	[375.11929321 621.40869141 0.86452323]	[539.29473877 403.31460571 0.86139464]	[559.74487305 505.98754883 0.84242958]	[580.31311035 605.90643311 0.8851375 ]	[482.88397217 598.31219482 0.73550558]	[441.90740967 600.87268066 0.70968729]	[480.23928833 749.60137939 0.79805285]	[4.82905518e+02 8.70163635e+02 8.41015935e-01]	[523.87689209 595.69525146 0.69950229]	[539.2878418 747.02197266 0.75775188]	[5.05959381e+02 7.47117981e+02 3.53020668e-01]	[462.39654541 377.56533813 0.87288767]	[487.92797852 375.00186157 0.84017646]	[441.83126831 357.05459595 0.79661351]	[505.88201904 346.84240723 0.80572069]	[5.21367249e+02 7.70102112e+02 3.65305752e-01]	[5.26448486e+02 7.67561035e+02 3.25686097e-01]	[0. 0. 0.]	[4.85423798e+02 9.06155090e+02 7.49091387e-01]	[4.70008240e+02 8.98521179e+02 7.08471060e-01]	[4.88016235e+02 8.72916504e+02 6.66828334e-01]
[480.22689819 382.82397461 0.89288324]	[477.67416382 413.49813843 0.85424417]	[416.06417847 418.58605957 0.84346229]	[390.47952271 518.73266602 0.8111006 ]	[377.49145508 623.81158447 0.87030649]	[539.27264404 403.32128906 0.85793102]	[559.75177002 505.96044922 0.84944302]	[580.31628418 605.90380859 0.88979763]	[482.91464233 598.30749512 0.72759914]	[444.32479858 600.87536621 0.70681202]	[480.24523926 749.6350708 0.80256253]	[4.82906738e+02 8.70179138e+02 8.42058361e-01]	[523.89044189 595.69104004 0.69418305]	[539.1663208 747.07373047 0.75971234]	[5.00832397e+02 7.59923828e+02 1.90290451e-01]	[462.38931274 377.56677246 0.87867248]	[485.50961304 375.01953125 0.85003269]	[441.83786011 357.06204224 0.7866118 ]	[505.87948608 346.85671997 0.80391198]	[5.18743347e+02 7.70142334e+02 9.73252505e-02]	[0. 0. 0.]	[0. 0. 0.]	[4.85421143e+02 9.06170105e+02 7.45357037e-01]	[4.70006439e+02 9.00997803e+02 7.03699946e-01]	[4.87996155e+02 8.75331970e+02 6.65154159e-01]
[480.22338867 382.81658936 0.89378142]	[477.67202759 411.03140259 0.85255247]	[416.07183838 418.5692749 0.84385204]	[390.47402954 518.72753906 0.81082523]	[375.1234436 623.81506348 0.86893082]	[539.26977539 403.31735229 0.85939002]	[559.74853516 505.93453979 0.85078716]	[580.32055664 605.89355469 0.89014256]	[482.91461182 598.31500244 0.73032576]	[444.32226562 600.88604736 0.71010011]	[480.24771118 749.6383667 0.80108696]	[4.82913452e+02 8.70182861e+02 8.40524852e-01]	[523.89465332 595.69659424 0.69644082]	[539.16339111 747.04022217 0.7558977 ]	[5.0075116e+02 7.6247760e+02 1.8148160e-01]	[462.38806152 377.55688477 0.8774702 ]	[485.5057373 375.01577759 0.85042709]	[441.8291626 357.02148438 0.79604459]	[505.87545776 346.85455322 0.80715084]	[0. 0. 0.]	[0. 0. 0.]	[0. 0. 0.]	[4.85419647e+02 9.06167969e+02 7.43207276e-01]	[4.70005341e+02 9.00998291e+02 7.01777518e-01]	[4.87995056e+02 8.75341187e+02 6.63447440e-01]
[480.22363281 382.79199219 0.89403957]	[477.66796875 413.48791504 0.85127705]	[416.07650757 418.58450317 0.84491724]	[390.48794556 518.78265381 0.82000232]	[375.10848999 623.84509277 0.87446398]	[539.26763916 403.31500244 0.85881341]	[559.74383545 505.90176392 0.85434812]	[580.34307861 605.89526367 0.89751565]	[482.91891479 600.77825928 0.73314315]	[444.31838989 603.30621338 0.71297419]	[480.27456665 749.62255859 0.80790514]	[4.82920166e+02 8.70230713e+02 8.45359087e-01]	[523.902771 595.71868896 0.70208663]	[531.61444092 747.07952881 0.75834262]	[4.80269775e+02 7.90693420e+02 3.04607689e-01]	[462.38778687 377.54275513 0.87004006]	[485.51031494 374.99960327 0.84335375]	[441.81240845 354.59848022 0.79850078]	[505.89801025 346.82681274 0.80803537]	[0. 0. 0.]	[0. 0. 0.]	[4.54597107e+02 7.88107849e+02 1.11645885e-01]	[4.85420746e+02 9.06167297e+02 7.38086760e-01]	[4.70013733e+02 9.01008606e+02 6.95322514e-01]	[4.87984711e+02 8.75428833e+02 6.59864485e-01]
[480.2484436 382.78186035 0.90358549]	[477.67822266 411.02490234 0.85278416]	[416.08950806 418.58401489 0.84759927]	[390.47912598 521.21679688 0.82983112]	[375.10827637 623.86248779 0.87895656]	[539.27124023 403.29364014 0.86323303]	[559.75494385 505.94070435 0.85123038]	[582.73400879 605.89831543 0.90339547]	[482.92156982 600.79199219 0.73576993]	[444.3086853 603.33654785 0.71723914]	[480.3052063 749.63269043 0.80839479]	[4.82931030e+02 8.70226318e+02 8.49402964e-01]	[523.9107666 595.72503662 0.70447499]	[529.06964111 747.12200928 0.75280303]	[4.80225555e+02 7.90611023e+02 3.30731511e-01]	[462.40731812 377.53109741 0.87196332]	[487.97808838 374.98095703 0.8432914 ]	[441.81692505 356.98977661 0.79965156]	[505.93264771 344.34750366 0.79291302]	[0. 0. 0.]	[0. 0. 0.]	[4.52057709e+02 7.85507385e+02 1.18688338e-01]	[4.85404510e+02 9.08616943e+02 7.39453316e-01]	[4.69998871e+02 9.01022522e+02 6.94230616e-01]	[4.88009521e+02 8.75419678e+02 6.66007876e-01]
[480.20159912 382.82263184 0.88889056]	[477.68554688 410.98699951 0.85113996]	[416.07476807 418.57528687 0.84485304]	[392.96981812 521.23321533 0.83720565]	[375.09609985 623.8770752 0.88153106]	[539.28149414 403.26171875 0.8705771 ]	[559.72406006 505.93051147 0.84740907]	[582.74761963 605.8684082 0.90809035]	[482.92285156 600.77124023 0.73227841]	[444.30648804 603.32147217 0.71464384]	[480.33172607 749.65539551 0.80318224]	[4.82934723e+02 8.70250244e+02 8.50572586e-01]	[523.90997314 595.69830322 0.69987428]	[5.29010071e+02 7.47033997e+02 7.37639427e-01]	[4.80241241e+02 7.88126038e+02 3.19902599e-01]	[462.38369751 377.5378418 0.8763237 ]	[487.92340088 375.02545166 0.86033291]	[441.81338501 354.58770752 0.79546601]	[505.94827271 346.849823 0.79451245]	[0. 0. 0.]	[0. 0. 0.]	[4.46968536e+02 7.80428162e+02 1.12283520e-01]	[4.85382172e+02 9.08661011e+02 7.48526156e-01]	[4.69968567e+02 9.01064148e+02 6.91578031e-01]	[4.90482239e+02 8.75447815e+02 6.63422644e-01]
[480.20455933 382.78134155 0.89875954]	[477.69778442 410.94677734 0.85344619]	[416.08956909 418.54824829 0.84402055]	[392.96957397 518.77490234 0.82119673]	[375.10177612 623.84399414 0.87629718]	[539.29882812 400.86804199 0.87969887]	[559.74951172 505.88449097 0.85616797]	[582.76800537 603.51074219 0.91057909]	[482.95068359 600.78118896 0.73013258]	[444.33691406 603.31658936 0.71127725]	[480.32244873 749.68347168 0.79788637]	[4.82944977e+02 8.70211609e+02 8.50059152e-01]	[523.93847656 595.72595215 0.69697529]	[5.29003540e+02 7.47069275e+02 7.37698615e-01]	[4.82790802e+02 7.85484375e+02 3.09050262e-01]	[462.40176392 377.49047852 0.86958236]	[487.93087769 374.99337769 0.86001098]	[441.84588623 354.56454468 0.78419924]	[505.96047974 346.89776611 0.79418045]	[0. 0. 0.]	[0. 0. 0.]	[4.46979523e+02 7.75298096e+02 1.03031412e-01]	[4.85385986e+02 9.08650208e+02 7.48659670e-01]	[4.69987518e+02 9.01047302e+02 6.95005774e-01]	[4.90503082e+02 8.75390137e+02 6.63906932e-01]
[480.2618103 380.33551025 0.92546546]	[477.7088623 408.45550537 0.85966402]	[416.10299683 416.14660645 0.84348327]	[392.97525024 518.77453613 0.82172942]	[375.10137939 623.81939697 0.87040162]	[539.29937744 400.86239624 0.88103795]	[559.7399292 503.47808838 0.86008364]	[582.78088379 603.50030518 0.91215599]	[482.9437561 598.27764893 0.7233364 ]	[444.3263855 600.85626221 0.70413619]	[480.28494263 749.59570312 0.79303032]	[4.82948822e+02 8.70189087e+02 8.46066356e-01]	[523.94030762 593.17877197 0.69223338]	[5.29052429e+02 7.47017639e+02 7.30657935e-01]	[4.82827271e+02 7.72716003e+02 2.56817281e-01]	[462.45001221 375.0546875 0.86128163]	[488.01031494 372.4781189 0.84993184]	[441.8678894 354.57131958 0.78993964]	[505.97802734 346.86483765 0.79830599]	[0. 0. 0.]	[0. 0. 0.]	[4.44306580e+02 7.67630066e+02 9.36174542e-02]	[4.85371552e+02 9.08651367e+02 7.44508147e-01]	[4.69979401e+02 9.01046204e+02 6.88837111e-01]	[4.90511993e+02 8.75367981e+02 6.65766418e-01]
[480.28347778 380.31991577 0.92394936]	[477.7046814 408.42675781 0.86057299]	[416.11282349 416.12384033 0.84238327]	[392.97485352 518.71246338 0.81524861]	[375.10641479 623.8024292 0.86679643]	[539.29016113 400.84906006 0.88362837]	[559.74090576 503.44940186 0.86388034]	[582.76696777 603.45245361 0.90865445]	[482.93731689 598.30151367 0.72636366]	[444.31170654 600.88537598 0.70718849]	[480.28561401 749.59625244 0.79537213]	[4.82954712e+02 8.70156433e+02 8.44308972e-01]	[523.93945312 595.68286133 0.69467372]	[5.29055908e+02 7.47005493e+02 7.40281820e-01]	[4.80306366e+02 7.72726868e+02 2.70026386e-01]	[464.8303833 375.0559082 0.85597372]	[488.02938843 372.4619751 0.83466327]	[441.88766479 354.58361816 0.79291427]	[505.97973633 346.8460083 0.79936045]	[0. 0. 0.]	[0. 0. 0.]	[4.44340942e+02 7.67596558e+02 9.18412730e-02]	[4.85378754e+02 9.08634705e+02 7.45467126e-01]	[4.69985626e+02 9.01023865e+02 6.92172110e-01]	[4.90523987e+02 8.75330383e+02 6.66455328e-01]
[480.30664062 380.29760742 0.92510438]	[477.72299194 408.40350342 0.86477214]	[416.13513184 416.09228516 0.8415392 ]	[392.96951294 516.20068359 0.80685407]	[375.11599731 621.41015625 0.86661255]	[539.30535889 400.85455322 0.88352329]	[559.74993896 503.44589233 0.86604649]	[582.77801514 603.43182373 0.91201878]	[482.93362427 598.24993896 0.72563589]	[444.30865479 600.82073975 0.70621562]	[480.30297852 749.60253906 0.80453306]	[4.82956482e+02 8.70154846e+02 8.49877417e-01]	[523.92034912 593.1552124 0.69760203]	[526.52984619 747.04833984 0.75541806]	[4.80268036e+02 7.77881653e+02 2.60018408e-01]	[464.84228516 375.03451538 0.84812081]	[490.527771 369.96832275 0.82340354]	[441.8782959 354.50073242 0.79387838]	[505.9833374 346.84429932 0.7981292 ]	[0. 0. 0.]	[0. 0. 0.]	[4.44358368e+02 7.70159119e+02 9.01729614e-02]	[4.85386505e+02 9.08620117e+02 7.48375297e-01]	[4.69997467e+02 9.01011597e+02 6.97266340e-01]	[4.90516266e+02 8.75328918e+02 6.74119055e-01]
[480.27832031 380.26855469 0.92369229]	[477.71990967 405.92245483 0.8665843 ]	[416.12585449 416.08486938 0.83995038]	[390.49890137 518.66113281 0.80666971]	[375.1229248 621.37139893 0.86533731]	[539.31896973 400.83926392 0.88487399]	[559.73529053 503.4631958 0.85835344]	[582.77563477 603.44787598 0.90908045]	[482.95559692 598.28167725 0.72284937]	[444.33743286 600.84265137 0.70498693]	[480.26934814 749.58135986 0.79954541]	[4.82946930e+02 8.70154724e+02 8.48014235e-01]	[523.93682861 595.68847656 0.69726223]	[529.01806641 747.03326416 0.76119649]	[4.80229187e+02 7.72732910e+02 2.58902699e-01]	[464.83184814 374.9932251 0.83800119]	[490.52526855 369.95062256 0.82141882]	[441.88909912 352.00680542 0.78105611]	[505.99203491 344.33892822 0.79336959]	[0. 0. 0.]	[0. 0. 0.]	[4.41908630e+02 7.67572083e+02 9.31824371e-02]	[4.85388733e+02 9.08632751e+02 7.46708691e-01]	[4.69999847e+02 9.01027161e+02 6.94462657e-01]	[4.90503235e+02 8.75319153e+02 6.71694815e-01]
[480.24661255 380.21438599 0.93179578]	[477.73703003 405.88430786 0.87469399]	[416.14700317 416.05102539 0.8376652 ]	[392.96539307 516.17205811 0.80240798]	[375.1126709 621.32067871 0.85921097]	[541.70391846 400.82699585 0.88814354]	[559.7442627 503.45501709 0.86168396]	[582.77203369 603.43713379 0.90779334]	[482.95162964 598.25579834 0.7224949 ]	[444.33514404 600.80621338 0.70040727]	[480.24673462 749.55847168 0.80141062]	[4.82928375e+02 8.70151001e+02 8.47851813e-01]	[523.93048096 595.67041016 0.69513702]	[529.06738281 747.0123291 0.763107 ]	[4.77714630e+02 7.67578918e+02 2.32769608e-01]	[462.4491272 372.47650146 0.83037931]	[490.53274536 367.4223938 0.82597589]	[441.89141846 349.44955444 0.77317065]	[506.0222168 344.28433228 0.78890491]	[0. 0. 0.]	[0. 0. 0.]	[4.41855682e+02 7.59898926e+02 8.60257596e-02]	[4.85396667e+02 9.08621033e+02 7.47873902e-01]	[4.69999908e+02 9.01011475e+02 7.01281965e-01]	[4.90482208e+02 8.72919922e+02 6.70137942e-01]
[480.28112793 380.12155151 0.95172995]	[480.11306763 405.86294556 0.88699704]	[416.16485596 413.59854126 0.83302963]	[392.97705078 516.16845703 0.80470091]	[375.09677124 621.29492188 0.85616875]	[541.70849609 400.82281494 0.8913514 ]	[559.73974609 503.47763062 0.85904425]	[582.77679443 603.43383789 0.90950954]	[482.95675659 598.2442627 0.72023922]	[444.35733032 600.79614258 0.69682372]	[480.22180176 747.16674805 0.80028653]	[4.82926270e+02 8.70140503e+02 8.48465562e-01]	[523.92510986 593.17236328 0.69451046]	[531.55810547 746.97106934 0.74828589]	[4.82845764e+02 7.67538147e+02 2.50559777e-01]	[464.85372925 367.40496826 0.84571362]	[493.04693604 364.84051514 0.84656197]	[444.30657959 349.41818237 0.76348782]	[508.45425415 344.25006104 0.78965747]	[0. 0. 0.]	[0. 0. 0.]	[4.41883850e+02 7.59922302e+02 8.29618275e-02]	[4.85402435e+02 9.08631104e+02 7.53082752e-01]	[4.69995758e+02 9.01017456e+02 7.04089701e-01]	[4.90488403e+02 8.72900330e+02 6.74500644e-01]
[480.26852417 380.12380981 0.94988048]	[480.11126709 405.8631897 0.88677013]	[416.16244507 413.59725952 0.83324236]	[390.48986816 516.18457031 0.8019591 ]	[375.09280396 618.84796143 0.85224199]	[541.70623779 400.82138062 0.89120531]	[559.72894287 503.43762207 0.86341864]	[582.77563477 603.41418457 0.90920007]	[482.94659424 598.24676514 0.7208584 ]	[444.3326416 600.8137207 0.69759941]	[480.21328735 747.16772461 0.80061489]	[4.82926117e+02 8.70123230e+02 8.46412659e-01]	[523.93041992 593.16204834 0.69343948]	[5.34117615e+02 7.46945374e+02 7.41835237e-01]	[4.93071259e+02 7.57324585e+02 2.52747178e-01]	[464.84951782 367.39828491 0.84731627]	[493.03857422 364.84994507 0.8459965 ]	[444.3132019 346.88198853 0.76796979]	[508.46084595 344.24127197 0.79535031]	[5.08454529e+02 7.72748840e+02 1.23779364e-01]	[5.13607178e+02 7.72717346e+02 1.35664314e-01]	[0. 0. 0.]	[4.85391144e+02 9.08622986e+02 7.55954623e-01]	[4.69987762e+02 9.01000610e+02 7.06979811e-01]	[4.90492310e+02 8.72877747e+02 6.75788522e-01]
[480.2673645 380.1217041 0.9475866]	[477.74993896 405.84896851 0.88682115]	[416.16000366 413.58779907 0.8314867 ]	[390.49569702 516.17211914 0.79911429]	[375.04376221 621.35119629 0.85478836]	[541.71020508 400.81488037 0.89146948]	[559.73181152 503.41616821 0.8686018 ]	[582.77166748 603.40136719 0.90743136]	[482.94100952 598.24200439 0.72252625]	[444.32467651 600.8092041 0.69948548]	[480.20315552 747.13696289 0.79408717]	[4.82908752e+02 8.70136902e+02 8.46880913e-01]	[523.92675781 593.15924072 0.69340813]	[5.34148254e+02 7.44535889e+02 7.29962170e-01]	[4.93061096e+02 7.59914246e+02 2.65300155e-01]	[464.85360718 367.38442993 0.84568596]	[493.04910278 364.84997559 0.84288061]	[444.31567383 346.85574341 0.77263367]	[508.47497559 344.2489624 0.79090911]	[5.05991760e+02 7.72807739e+02 1.24865621e-01]	[0. 0. 0.]	[0. 0. 0.]	[4.85394470e+02 9.08633240e+02 7.53336787e-01]	[4.69985840e+02 9.01022766e+02 7.05130994e-01]	[4.88014313e+02 8.72899963e+02 6.72241092e-01]
[480.26901245 380.12289429 0.94753689]	[477.74853516 405.84713745 0.88650507]	[416.16101074 413.58856201 0.83183664]	[390.48452759 516.19000244 0.80070078]	[375.04269409 621.36047363 0.85608917]	[541.70855713 400.81271362 0.89129412]	[559.72888184 503.42443848 0.86701697]	[582.77026367 603.40203857 0.90823764]	[482.94677734 598.24078369 0.7224741 ]	[444.33499146 600.80474854 0.69960195]	[480.21444702 747.1395874 0.79426527]	[4.8291037e+02 8.7014093e+02 8.4742713e-01]	[523.92529297 593.16186523 0.69460899]	[5.34118835e+02 7.44545410e+02 7.31364667e-01]	[4.85422638e+02 7.65052917e+02 2.52045572e-01]	[464.85302734 367.3835144 0.84594274]	[493.05413818 364.84857178 0.84320253]	[444.31539917 346.84738159 0.77420229]	[508.47790527 344.2482605 0.79013324]	[0. 0. 0.]	[0. 0. 0.]	[4.41891876e+02 7.62478821e+02 8.40158090e-02]	[4.85397919e+02 9.08636292e+02 7.53494442e-01]	[4.69988953e+02 9.01025574e+02 7.05003440e-01]	[4.88012299e+02 8.72905762e+02 6.72001183e-01]
[480.27453613 380.12460327 0.94797015]	[477.74783325 405.84112549 0.88627708]	[416.15838623 413.58883667 0.83116508]	[390.48730469 516.20471191 0.80193627]	[375.01776123 621.36407471 0.85359991]	[541.71166992 400.8092041 0.89191979]	[559.72802734 503.43139648 0.86425745]	[582.7689209 603.40631104 0.90730667]	[482.95285034 598.22479248 0.72040945]	[444.34768677 600.79650879 0.69897002]	[480.23925781 747.1585083 0.79768002]	[4.82913147e+02 8.70152405e+02 8.49078536e-01]	[523.92248535 593.13934326 0.69593948]	[5.34095947e+02 7.44540344e+02 7.27469325e-01]	[4.82862579e+02 7.67659302e+02 2.44256169e-01]	[464.85122681 367.3944397 0.84449667]	[493.05603027 364.84692383 0.84090406]	[444.31100464 346.86557007 0.7710492 ]	[508.47958374 344.24978638 0.78559226]	[0. 0. 0.]	[0. 0. 0.]	[4.41917175e+02 7.65056763e+02 8.49748924e-02]	[4.85409271e+02 9.08644043e+02 7.54544318e-01]	[4.69995789e+02 9.01036804e+02 7.05525994e-01]	[4.88011871e+02 8.72913574e+02 6.72516465e-01]
[480.28436279 380.10522461 0.94729728]	[477.73294067 403.39871216 0.88807392]	[416.1552124 413.57693481 0.82928932]	[390.4822998 516.16833496 0.79792988]	[375.02627563 621.28314209 0.84593546]	[541.70843506 400.77514648 0.89579588]	[559.72363281 503.42514038 0.8649447 ]	[582.76916504 603.40924072 0.90721053]	[482.96984863 598.23071289 0.72030264]	[444.3739624 600.80328369 0.7014398 ]	[480.24591064 747.14678955 0.80328119]	[4.82916016e+02 8.70145752e+02 8.49695683e-01]	[523.92962646 593.14526367 0.69751841]	[5.31618042e+02 7.44546326e+02 7.33007848e-01]	[4.82839783e+02 7.70189575e+02 2.26922840e-01]	[464.86080933 367.36099243 0.84304261]	[493.06661987 364.81161499 0.84273875]	[444.32263184 346.81756592 0.78167635]	[508.49047852 341.78088379 0.79911178]	[0. 0. 0.]	[0. 0. 0.]	[4.41917969e+02 7.67586670e+02 7.88702741e-02]	[4.85406769e+02 9.08631348e+02 7.56918907e-01]	[4.69994812e+02 9.01018066e+02 7.07677543e-01]	[4.88017700e+02 8.72909729e+02 6.76108778e-01]
[480.26629639 377.75024414 0.93966818]	[477.7310791 403.36361694 0.8935653 ]	[416.16958618 413.54885864 0.82731092]	[390.48605347 516.14172363 0.79282659]	[375.02703857 618.83776855 0.84098887]	[541.69927979 400.74932861 0.89369839]	[559.74884033 503.39736938 0.87618315]	[582.77770996 603.39385986 0.90513682]	[485.34512329 595.69464111 0.71679091]	[444.38037109 598.28381348 0.69274467]	[480.23999023 747.11633301 0.79737467]	[4.82909637e+02 8.70141052e+02 8.49071145e-01]	[523.92974854 590.60357666 0.70112157]	[5.31597351e+02 7.44504761e+02 7.37169147e-01]	[4.80264099e+02 7.72786316e+02 2.28279784e-01]	[464.84988403 367.33233643 0.83923566]	[493.05374146 364.78161621 0.83691204]	[444.30767822 344.2986145 0.77864844]	[508.51263428 341.71789551 0.80363303]	[0. 0. 0.]	[0. 0. 0.]	[4.41907135e+02 7.70130859e+02 8.81266296e-02]	[4.85403290e+02 9.06191528e+02 7.55689144e-01]	[4.69988556e+02 9.01002808e+02 7.07028866e-01]	[4.88016998e+02 8.72910583e+02 6.75735891e-01]
[480.30462646 377.67184448 0.9405092 ]	[477.74880981 403.33148193 0.9052301 ]	[418.55233765 411.01715088 0.82287627]	[390.45404053 516.15942383 0.7931236 ]	[375.01950073 618.78088379 0.83623183]	[541.7232666 400.72579956 0.89669365]	[559.76141357 503.34887695 0.88078225]	[582.78240967 603.37609863 0.90265828]	[485.35598755 593.1295166 0.71687549]	[444.3973999 595.71405029 0.68761396]	[480.2059021 747.06677246 0.80561519]	[4.82911774e+02 8.70120972e+02 8.47229004e-01]	[523.93188477 588.06976318 0.70211279]	[5.31595093e+02 7.44469482e+02 7.28464365e-01]	[4.82859863e+02 7.70212585e+02 2.14486822e-01]	[464.89816284 364.7741394 0.85080069]	[493.09338379 362.26916504 0.85515779]	[444.34188843 344.26266479 0.78981745]	[508.52542114 339.28079224 0.80871922]	[0. 0. 0.]	[0. 0. 0.]	[4.41942627e+02 7.70148621e+02 7.61228502e-02]	[4.85385590e+02 9.08620300e+02 7.57787228e-01]	[4.69968262e+02 9.01001648e+02 7.10298538e-01]	[4.90490112e+02 8.72882202e+02 6.77152157e-01]
[480.31225586 377.63272095 0.9409616 ]	[477.73895264 403.26504517 0.9089759 ]	[418.56311035 408.45178223 0.82302231]	[390.42123413 516.17248535 0.79051697]	[375.02285767 618.75488281 0.83380473]	[541.72070312 400.6736145 0.89312422]	[559.74700928 503.29333496 0.87871689]	[582.78607178 603.28533936 0.89169729]	[482.96658325 593.10827637 0.71813142]	[444.37359619 595.69732666 0.68991727]	[480.20718384 744.5557251 0.80455327]	[4.82907288e+02 8.70119690e+02 8.48861694e-01]	[523.91125488 588.0479126 0.70246929]	[5.29037415e+02 7.44433838e+02 7.29018688e-01]	[4.80309143e+02 7.75299072e+02 2.27723375e-01]	[464.9090271 362.31707764 0.86227363]	[493.0774231 362.20748901 0.85885888]	[444.3500061 341.80056763 0.78846723]	[508.49142456 339.19497681 0.81105447]	[0. 0. 0.]	[0. 0. 0.]	[4.41937500e+02 7.70218994e+02 8.32106620e-02]	[4.85387634e+02 9.06174683e+02 7.59938776e-01]	[4.69963226e+02 9.00981506e+02 7.15727389e-01]	[4.90490204e+02 8.72887207e+02 6.77138925e-01]
[480.31640625 377.61804199 0.93855941]	[480.11831665 400.84002686 0.91777062]	[418.57528687 405.91265869 0.82961732]	[387.91986084 516.16247559 0.79362398]	[375.0357666 616.25610352 0.83418071]	[541.75158691 398.26766968 0.89402157]	[559.76324463 503.2527771 0.88114923]	[582.78692627 600.79321289 0.87912542]	[485.35113525 593.12103271 0.72149259]	[444.40197754 595.69348145 0.69075322]	[480.18017578 744.52606201 0.80670941]	[4.82912048e+02 8.67683777e+02 8.45009923e-01]	[523.91766357 588.07373047 0.70448381]	[526.45776367 744.51165771 0.75930673]	[4.72590729e+02 7.82956970e+02 2.22648621e-01]	[464.91928101 362.29977417 0.86397684]	[493.0854187 362.20022583 0.85938883]	[444.38323975 341.77264404 0.78940022]	[508.48580933 339.15756226 0.81229389]	[0. 0. 0.]	[0. 0. 0.]	[4.41768402e+02 7.70160217e+02 9.50584263e-02]	[4.85393219e+02 9.06146179e+02 7.63276696e-01]	[4.69969086e+02 8.98499329e+02 7.22686946e-01]	[4.90499420e+02 8.72854248e+02 6.78006172e-01]
[480.33508301 377.57339478 0.93476212]	[480.14141846 400.7671814 0.92266703]	[418.60168457 403.39602661 0.84142745]	[390.49331665 508.46987915 0.78788537]	[375.05224609 611.16448975 0.83519572]	[541.76141357 398.19534302 0.89235276]	[559.78936768 500.87045288 0.88267672]	[582.81451416 598.25457764 0.86514157]	[482.9546814 590.58618164 0.7288087 ]	[444.34991455 593.14459229 0.69692087]	[480.20355225 744.49298096 0.81320357]	[4.82929474e+02 8.67653809e+02 8.44792604e-01]	[523.90209961 588.01916504 0.70656323]	[523.95263672 744.5512085 0.77288556]	[4.72586487e+02 7.85529846e+02 2.41981238e-01]	[464.92855835 362.25418091 0.87297666]	[493.10095215 359.77767944 0.85955423]	[444.34536743 339.28979492 0.80226201]	[508.50628662 339.06082153 0.80692667]	[0. 0. 0.]	[0. 0. 0.]	[4.41862549e+02 7.72757507e+02 9.67433676e-02]	[4.85403595e+02 9.06168884e+02 7.65312910e-01]	[4.69972900e+02 8.98515381e+02 7.26660728e-01]	[4.90529510e+02 8.72815430e+02 6.87870085e-01]
[480.33880615 375.00540161 0.90995753]	[480.15383911 398.2727356 0.9214443 ]	[418.5866394 400.86935425 0.85290164]	[393.03594971 503.43276978 0.82423359]	[375.05535889 608.50115967 0.86691964]	[541.7444458 398.04418945 0.86893278]	[562.2086792 500.72744751 0.8791495 ]	[582.84838867 590.5892334 0.87386483]	[482.96615601 587.98156738 0.74016178]	[444.3475647 588.03033447 0.70885336]	[480.16116333 741.9074707 0.80186599]	[4.82943604e+02 8.65130554e+02 8.33145738e-01]	[523.90679932 585.45324707 0.72260791]	[5.26526428e+02 7.34296204e+02 7.32715070e-01]	[4.80283447e+02 7.67604797e+02 2.32349128e-01]	[464.96551514 359.7232666 0.87690544]	[493.05706787 359.57836914 0.86512375]	[444.40927124 339.1546936 0.79637367]	[508.54281616 336.50363159 0.80390215]	[0. 0. 0.]	[0. 0. 0.]	[4.41904755e+02 7.62469482e+02 7.19783828e-02]	[4.85413513e+02 9.06154236e+02 7.65791178e-01]	[4.69983643e+02 8.98488159e+02 7.25183129e-01]	[4.90574249e+02 8.72738647e+02 6.88229322e-01]
[480.35842896 367.40710449 0.86234725]	[480.19564819 398.16583252 0.9242447 ]	[418.58926392 400.75073242 0.86618865]	[393.040802 503.37524414 0.83231777]	[375.07296753 606.0411377 0.88405204]	[541.77349854 395.60372925 0.86404592]	[562.22467041 498.22546387 0.86960351]	[582.89996338 590.58587646 0.87565804]	[485.35919189 585.46069336 0.74710959]	[444.36474609 585.5168457 0.72025281]	[477.74243164 739.3659668 0.77734613]	[4.82925842e+02 8.65090515e+02 8.30204785e-01]	[523.92578125 582.95220947 0.72469449]	[5.26545105e+02 7.31693970e+02 7.21977293e-01]	[4.95669067e+02 7.49702759e+02 2.31774986e-01]	[464.9513855 357.1428833 0.85911345]	[493.0920105 357.00018311 0.84154862]	[446.88128662 336.65344238 0.77402323]	[508.54916382 334.01412964 0.80027092]	[5.03332123e+02 7.70176331e+02 1.40968964e-01]	[5.05946533e+02 7.70123474e+02 1.37443379e-01]	[5.03380920e+02 7.29227112e+02 1.04948044e-01]	[4.85408661e+02 9.06145874e+02 7.68644333e-01]	[4.69963837e+02 8.98479370e+02 7.27614403e-01]	[4.90571503e+02 8.72708740e+02 6.89556599e-01]
[482.71200562 364.78479004 0.88380504]	[480.18362427 398.04925537 0.91296083]	[418.60821533 398.2543335 0.86539733]	[393.01733398 503.34170532 0.83944935]	[375.11334229 605.96343994 0.89840657]	[541.77532959 393.0430603 0.84103405]	[562.20825195 498.11816406 0.84670258]	[582.91900635 588.05377197 0.89121068]	[485.36187744 582.93115234 0.74394131]	[444.39431763 585.40979004 0.72223687]	[477.70199585 731.72198486 0.77538669]	[4.82923157e+02 8.62567505e+02 8.24267805e-01]	[523.92437744 582.8416748 0.72393823]	[5.29060669e+02 7.29111816e+02 6.98798299e-01]	[5.05963135e+02 7.36846802e+02 3.20436299e-01]	[467.40197754 357.03610229 0.86036503]	[493.12335205 354.5395813 0.85429442]	[446.94927979 336.62597656 0.75480843]	[511.01885986 333.98001099 0.79097408]	[5.03450073e+02 7.67582275e+02 2.24801853e-01]	[5.08520691e+02 7.67485657e+02 2.06544414e-01]	[5.08520813e+02 7.24005066e+02 2.15739965e-01]	[4.8539566e+02 9.0612262e+02 7.6481539e-01]	[4.67489258e+02 8.98444153e+02 7.28723049e-01]	[4.93067596e+02 8.70294922e+02 6.92151785e-01]
[480.35873413 362.27685547 0.90029103]	[480.17367554 395.59030151 0.89983237]	[418.59921265 398.12942505 0.85936809]	[393.03372192 500.8600769 0.843723 ]	[375.10934448 603.51678467 0.89434898]	[541.78295898 387.94116211 0.83712494]	[559.82061768 495.58502197 0.82957172]	[582.92486572 585.58441162 0.89574105]	[485.35424805 582.8458252 0.7317785 ]	[444.39990234 582.94537354 0.70649534]	[477.67617798 731.70031738 0.78090411]	[4.82890991e+02 8.65070435e+02 8.28823745e-01]	[523.92376709 580.30957031 0.71198696]	[5.28996704e+02 7.29031189e+02 7.28785157e-01]	[4.98216309e+02 7.47043091e+02 2.32664883e-01]	[467.40402222 354.56442261 0.85473979]	[493.12619019 354.52023315 0.86235434]	[449.46392822 336.50933838 0.72807467]	[511.01580811 333.9498291 0.77307642]	[5.03248566e+02 7.67630066e+02 1.33637592e-01]	[5.03450134e+02 7.67635681e+02 1.44160181e-01]	[5.05874084e+02 7.26592957e+02 1.23756379e-01]	[4.85385162e+02 9.06130188e+02 7.63549984e-01]	[4.67481171e+02 8.98455017e+02 7.24463701e-01]	[4.90553619e+02 8.70327576e+02 6.77317023e-01]
[482.75186157 359.79470825 0.91421175]	[480.18612671 393.06713867 0.88823217]	[418.60061646 398.05978394 0.85558331]	[393.0362854 500.71832275 0.83224022]	[375.09649658 603.3548584 0.88550591]	[541.79864502 385.35244751 0.85487074]	[559.84069824 490.49905396 0.84010911]	[582.89257812 585.46124268 0.91747922]	[485.34893799 582.80670166 0.72706878]	[444.41036987 582.91912842 0.69876337]	[477.70187378 729.22180176 0.78954542]	[4.82874359e+02 8.65118774e+02 8.32269311e-01]	[523.90582275 580.25994873 0.70633733]	[5.34099426e+02 7.26549744e+02 7.19899476e-01]	[5.05982727e+02 7.31756226e+02 3.19613248e-01]	[467.4682312 354.48504639 0.83800888]	[495.6701355 351.98007202 0.85344207]	[449.49362183 334.00369263 0.72387612]	[511.01150513 328.90356445 0.76446444]	[5.03401184e+02 7.65065247e+02 2.04299212e-01]	[5.08457794e+02 7.64965149e+02 1.91119075e-01]	[5.08465729e+02 7.21379822e+02 2.04110727e-01]	[4.85355286e+02 9.06129089e+02 7.65304923e-01]	[4.67452148e+02 8.98457825e+02 7.30795622e-01]	[4.90544891e+02 8.72726379e+02 6.79086983e-01]
[482.75509644 359.79525757 0.91422671]	[480.18777466 393.07266235 0.88753152]	[418.60403442 398.0647583 0.85577756]	[393.03363037 500.72763062 0.83279979]	[375.09744263 603.35235596 0.88563895]	[541.79772949 385.35879517 0.85365474]	[559.8416748 490.52069092 0.83789766]	[582.89477539 585.46405029 0.91699123]	[485.35543823 582.81591797 0.72681022]	[444.41467285 582.93206787 0.69854581]	[477.70983887 729.21478271 0.79147559]	[4.82861450e+02 8.65135254e+02 8.33749056e-01]	[523.91070557 580.27093506 0.70494616]	[5.31604309e+02 7.26563293e+02 7.20905662e-01]	[5.05880188e+02 7.34248962e+02 2.90859818e-01]	[467.47174072 354.48852539 0.83842498]	[495.67132568 351.97817993 0.85274452]	[449.49389648 334.00479126 0.7233389 ]	[511.00445557 328.89633179 0.76404595]	[5.03350037e+02 7.65077026e+02 1.85954154e-01]	[5.05954468e+02 7.65025513e+02 1.81079030e-01]	[5.06005035e+02 7.21391602e+02 1.75708115e-01]	[4.85351501e+02 9.06136597e+02 7.67404318e-01]	[4.67448975e+02 8.98468689e+02 7.31656969e-01]	[4.90521240e+02 8.72736023e+02 6.80065036e-01]
[480.36813354 359.67196655 0.9330228 ]	[480.20492554 390.45837402 0.88366634]	[418.6159668 395.59976196 0.85040951]	[393.03018188 498.16934204 0.80698621]	[375.0993042 600.80914307 0.86035699]	[541.77081299 382.81411743 0.87627989]	[559.8447876 487.91357422 0.85170639]	[582.89941406 585.37890625 0.92384875]	[485.41455078 580.2701416 0.71433192]	[446.87591553 582.82183838 0.6953249 ]	[480.1083374 729.21868896 0.77938068]	[4.82839722e+02 8.65120972e+02 8.35141540e-01]	[523.96856689 575.21386719 0.69477522]	[5.31576294e+02 7.26478882e+02 7.15429008e-01]	[5.03415619e+02 7.31760864e+02 2.52386302e-01]	[467.44259644 349.46090698 0.82585758]	[495.62753296 349.38656616 0.83933538]	[451.99554443 331.42565918 0.71391475]	[511.03878784 328.89202881 0.78077036]	[5.03415527e+02 7.64994690e+02 1.91696152e-01]	[5.06003937e+02 7.62469910e+02 1.78715050e-01]	[5.08487488e+02 7.18874268e+02 1.40415713e-01]	[4.82945526e+02 9.06122742e+02 7.68819273e-01]	[4.67438843e+02 8.98457520e+02 7.33846426e-01]	[4.90502686e+02 8.72731140e+02 6.78197682e-01]
[480.37631226 359.57839966 0.93880945]	[480.20904541 385.38812256 0.89399105]	[418.63067627 395.51370239 0.84241498]	[393.04708862 495.64828491 0.79949373]	[375.07766724 600.77996826 0.85637426]	[541.77374268 380.33953857 0.89513463]	[559.81945801 482.95593262 0.86116529]	[582.91595459 582.97412109 0.91968942]	[485.42559814 577.78131104 0.70614302]	[446.881073 582.81054688 0.69038677]	[477.71121216 729.1484375 0.77820289]	[4.82828125e+02 8.67582581e+02 8.33869398e-01]	[524.00079346 575.15429688 0.68449813]	[5.39156128e+02 7.23968750e+02 7.10548937e-01]	[5.18697327e+02 7.26532043e+02 4.23646808e-01]	[467.43667603 346.84597778 0.82880169]	[495.64282227 344.32232666 0.84646404]	[452.01116943 328.84741211 0.72928697]	[511.02615356 328.8527832 0.77282035]	[5.08482452e+02 7.59910522e+02 3.27764452e-01]	[5.18726074e+02 7.54784058e+02 3.07019442e-01]	[5.11095795e+02 7.11167480e+02 2.83428878e-01]	[4.82946198e+02 9.06098083e+02 7.66681731e-01]	[4.67441711e+02 8.98443420e+02 7.32720912e-01]	[4.88010284e+02 8.72764587e+02 6.75206840e-01]
[482.74282837 357.18237305 0.92994058]	[480.19650269 385.29925537 0.90481907]	[418.615448 393.05374146 0.83232671]	[392.99291992 498.13916016 0.80212539]	[375.03179932 600.77716064 0.85220319]	[541.76605225 380.28839111 0.90292233]	[559.80145264 482.87289429 0.87733847]	[582.93609619 582.89648438 0.91460973]	[485.44515991 577.7041626 0.69953787]	[446.91525269 580.31689453 0.68179286]	[477.67333984 729.0614624 0.7760914 ]	[4.82823883e+02 8.67605957e+02 8.34445357e-01]	[524.00457764 572.58447266 0.68137699]	[539.23156738 723.97845459 0.72429472]	[5.18770935e+02 7.23929138e+02 4.45315778e-01]	[467.46630859 344.3421936 0.81818485]	[495.65234375 341.81481934 0.8357662 ]	[452.0352478 326.32336426 0.72061992]	[513.56091309 323.74093628 0.78605443]	[5.08519714e+02 7.57355164e+02 3.37204754e-01]	[5.18748840e+02 7.52265991e+02 3.10334355e-01]	[5.11064514e+02 7.08565918e+02 3.05814594e-01]	[4.82945709e+02 9.06098511e+02 7.66980052e-01]	[4.67452728e+02 8.98449158e+02 7.32335925e-01]	[4.88006470e+02 8.72775024e+02 6.78138733e-01]
[480.36828613 357.08972168 0.93382591]	[480.21417236 382.84207153 0.91580915]	[418.65487671 390.50387573 0.82750905]	[393.0340271 493.13616943 0.79454023]	[375.0390625 598.25708008 0.84148395]	[541.7878418 380.25167847 0.90805817]	[559.82507324 482.8324585 0.88623303]	[582.94140625 582.80871582 0.90963161]	[485.44818115 575.20440674 0.70326251]	[446.9390564 580.2923584 0.68490911]	[477.71337891 729.0769043 0.77090979]	[4.82818024e+02 8.67620117e+02 8.36158752e-01]	[523.99084473 570.08837891 0.691338 ]	[5.39183777e+02 7.23895874e+02 7.17174053e-01]	[5.21189575e+02 7.26539917e+02 3.60497773e-01]	[467.44537354 341.79476929 0.83992618]	[495.61428833 341.70074463 0.85556728]	[452.08685303 323.8140564 0.72398382]	[511.08425903 321.24041748 0.79252315]	[5.03422821e+02 7.62520691e+02 2.48669147e-01]	[5.11087799e+02 7.62498657e+02 2.22552970e-01]	[5.18690979e+02 7.11151978e+02 2.64409631e-01]	[4.85371765e+02 9.03624512e+02 7.67873108e-01]	[4.67473511e+02 8.98448730e+02 7.31337726e-01]	[4.87985138e+02 8.72797058e+02 6.77205920e-01]
[480.36730957 357.0625 0.92219841]	[480.19659424 382.79351807 0.92059565]	[418.65057373 390.44015503 0.82712448]	[393.02017212 490.57269287 0.7946645 ]	[375.03424072 598.25128174 0.84071231]	[541.78564453 380.21530151 0.90839297]	[559.8291626 482.79528809 0.88676673]	[582.94885254 582.75543213 0.90521008]	[485.43371582 575.16870117 0.70787126]	[446.94732666 580.2477417 0.68347293]	[477.69812012 729.05224609 0.75343496]	[4.82820984e+02 8.67603699e+02 8.35045815e-01]	[523.95983887 570.05883789 0.69625455]	[5.39165161e+02 7.21423157e+02 7.13451684e-01]	[5.21189575e+02 7.26539551e+02 3.01303118e-01]	[467.44717407 341.75888062 0.83235931]	[495.61758423 339.2878418 0.84280837]	[452.06607056 323.72784424 0.72413683]	[511.06610107 321.17007446 0.79209483]	[5.03441467e+02 7.64988708e+02 2.07399815e-01]	[5.13648499e+02 7.64974976e+02 1.89718902e-01]	[5.18768494e+02 7.08697205e+02 2.29271188e-01]	[4.85379791e+02 9.03615662e+02 7.66722441e-01]	[4.67477203e+02 8.98446960e+02 7.28388727e-01]	[4.87991089e+02 8.72794189e+02 6.76618040e-01]
[482.71859741 357.05926514 0.92834002]	[480.2026062 382.75683594 0.92333585]	[418.67706299 387.92385864 0.83071172]	[392.96511841 493.06253052 0.78206837]	[375.02203369 595.74066162 0.83223069]	[541.78839111 380.18630981 0.9079479 ]	[559.82354736 482.77154541 0.88032597]	[582.95843506 580.28314209 0.88413543]	[485.45339966 572.62774658 0.7056123 ]	[449.44110107 577.75604248 0.67832083]	[477.67956543 726.61938477 0.73951447]	[4.82797516e+02 8.67610107e+02 8.35971355e-01]	[523.95526123 567.53741455 0.70016533]	[5.39197510e+02 7.21437317e+02 6.93163753e-01]	[5.23797668e+02 7.23938232e+02 4.00616169e-01]	[467.48080444 341.74285889 0.83810145]	[495.63626099 339.29623413 0.8534258 ]	[454.54290771 323.72677612 0.73195845]	[511.0718689 318.74890137 0.78423631]	[5.13591370e+02 7.54808960e+02 2.86516249e-01]	[5.23784790e+02 7.52287720e+02 2.82184005e-01]	[5.21293274e+02 7.08641418e+02 3.16271514e-01]	[4.85380615e+02 9.03621216e+02 7.60511041e-01]	[4.67468628e+02 8.98460022e+02 7.25592613e-01]	[4.87959808e+02 8.72788086e+02 6.78570867e-01]
[482.75631714 357.03024292 0.92205131]	[480.19076538 380.35546875 0.92240304]	[418.66119385 387.86502075 0.8336668 ]	[390.48800659 490.5637207 0.77712518]	[374.99285889 595.6696167 0.82738465]	[541.78875732 380.14358521 0.90516657]	[559.82000732 482.73931885 0.8794632 ]	[582.95721436 577.69683838 0.86392093]	[485.39776611 572.64941406 0.71860135]	[446.91671753 580.24206543 0.68918592]	[477.69909668 726.58514404 0.74576294]	[4.82784546e+02 8.67647461e+02 8.32176566e-01]	[523.94641113 567.53808594 0.71075797]	[5.41689453e+02 7.16312195e+02 7.06533253e-01]	[5.23916321e+02 7.29154419e+02 5.48376977e-01]	[469.96710205 341.70452881 0.84012717]	[495.69497681 339.24908447 0.86600304]	[452.05114746 321.23922729 0.74689686]	[511.04229736 318.69076538 0.76592392]	[5.16215637e+02 7.59912476e+02 4.25143152e-01]	[5.23812927e+02 7.57345825e+02 4.20225143e-01]	[5.21352234e+02 7.18837219e+02 4.05048162e-01]	[4.85357758e+02 9.03602112e+02 7.55776167e-01]	[4.67464050e+02 8.98461365e+02 7.25556791e-01]	[4.87928314e+02 8.72827087e+02 6.76305771e-01]
[482.79104614 357.00421143 0.91994643]	[480.18652344 380.32015991 0.92416114]	[418.66094971 385.387146 0.83706337]	[390.46069336 490.54782104 0.78059053]	[374.98791504 595.66259766 0.82545424]	[541.77484131 380.10510254 0.90106201]	[559.80853271 480.31344604 0.87711525]	[582.96282959 575.16186523 0.86358231]	[485.4303894 572.63848877 0.71677512]	[446.93005371 580.23931885 0.68923295]	[477.65777588 726.58508301 0.74446797]	[4.82770721e+02 8.67689514e+02 8.36296618e-01]	[523.99182129 567.51556396 0.70724839]	[5.41737488e+02 7.13732605e+02 7.06595182e-01]	[5.24024353e+02 7.26627258e+02 5.86929202e-01]	[470.01184082 341.68609619 0.83839118]	[498.14349365 339.21789551 0.87121361]	[452.07015991 321.24127197 0.7436893 ]	[511.04309082 318.64141846 0.74973691]	[5.18790527e+02 7.59938293e+02 5.53654790e-01]	[5.23917053e+02 7.57315796e+02 5.18354595e-01]	[5.21374512e+02 7.13775269e+02 4.62271661e-01]	[4.85351227e+02 9.03599060e+02 7.56734967e-01]	[4.67456512e+02 8.98464966e+02 7.29678392e-01]	[4.85480682e+02 8.72857605e+02 6.78489923e-01]
[482.76171875 356.97927856 0.92686713]	[480.19299316 380.30465698 0.92735535]	[418.65097046 385.371521 0.83675528]	[390.45413208 490.55160522 0.77171069]	[374.99154663 593.17767334 0.82557112]	[541.77374268 377.7461853 0.901438 ]	[559.8112793 480.25167847 0.87302637]	[582.97674561 572.60620117 0.8662312 ]	[485.46948242 570.10198975 0.70840311]	[446.96408081 577.73266602 0.6784361 ]	[477.68551636 726.57519531 0.75057477]	[4.82766968e+02 8.67703735e+02 8.36465836e-01]	[524.01617432 565.01947021 0.70238471]	[541.81958008 713.70721436 0.72909158]	[5.24002991e+02 7.26549438e+02 5.99153936e-01]	[469.98342896 339.29644775 0.8477419 ]	[495.68707275 339.20980835 0.87435508]	[452.08050537 321.23986816 0.74665421]	[511.05029297 318.63796997 0.78482831]	[5.18784180e+02 7.62457581e+02 5.96345961e-01]	[5.23912170e+02 7.57349976e+02 5.49256980e-01]	[5.21372253e+02 7.13687683e+02 4.69102472e-01]	[4.82946228e+02 9.03593140e+02 7.56143987e-01]	[4.67447174e+02 8.98456116e+02 7.29362547e-01]	[4.85480042e+02 8.72871399e+02 6.76498115e-01]
[482.77835083 354.58657837 0.92429394]	[480.18530273 380.2718811 0.92985803]	[418.65145874 385.34313965 0.83952785]	[392.96591187 487.93457031 0.77932268]	[375.0135498 590.62133789 0.83112973]	[541.75817871 377.70489502 0.89908046]	[559.83569336 480.27166748 0.87888801]	[582.98876953 570.10046387 0.86531401]	[485.49462891 570.05279541 0.7107408 ]	[449.44110107 575.20855713 0.6758368 ]	[480.10995483 726.46905518 0.73703063]	[4.82765259e+02 8.70100586e+02 8.38418007e-01]	[526.41552734 564.98773193 0.70871371]	[541.90240479 711.15472412 0.72905576]	[5.26499695e+02 7.26525085e+02 5.51313043e-01]	[469.99676514 339.27081299 0.85325944]	[495.70117188 339.1656189 0.87984324]	[452.05072021 321.19943237 0.75171435]	[511.0300293 318.60964966 0.76620179]	[5.21341492e+02 7.62486938e+02 6.52559996e-01]	[5.29013245e+02 7.57344910e+02 5.59598505e-01]	[5.23884094e+02 7.13705444e+02 4.70622838e-01]	[4.85348297e+02 9.03582397e+02 7.54108667e-01]	[4.67460785e+02 8.98457520e+02 7.29040802e-01]	[4.85467010e+02 8.72895813e+02 6.79968059e-01]
[482.79644775 354.56896973 0.92124343]	[480.19085693 380.25778198 0.9320969 ]	[418.6479187 385.32473755 0.84142864]	[393.00064087 487.92529297 0.78681546]	[375.02975464 590.57397461 0.83786792]	[541.75341797 377.69003296 0.89828795]	[562.22912598 480.34667969 0.89455283]	[583.00457764 570.09838867 0.86410004]	[487.9291687 570.03106689 0.70694929]	[449.46218872 575.18054199 0.67235219]	[480.17166138 726.46032715 0.74065143]	[4.82759247e+02 8.70124023e+02 8.39519739e-01]	[526.43920898 564.96960449 0.70301384]	[541.88494873 708.63330078 0.7241376 ]	[5.26512146e+02 7.26485840e+02 5.97346723e-01]	[470.01266479 339.25512695 0.85557741]	[498.12792969 339.13885498 0.87981945]	[452.04537964 321.1758728 0.75299472]	[508.52966309 318.58114624 0.76073247]	[5.23916992e+02 7.67614441e+02 6.81896806e-01]	[5.36680237e+02 7.64955994e+02 5.94134629e-01]	[5.23842834e+02 7.11190979e+02 4.81409520e-01]	[4.85362915e+02 9.03585205e+02 7.50638485e-01]	[4.67482086e+02 8.98462830e+02 7.23922908e-01]	[4.85431152e+02 8.72921570e+02 6.75282955e-01]
[482.83920288 354.5463562 0.91447538]	[480.19290161 380.22857666 0.93439186]	[418.66195679 385.29248047 0.84416932]	[393.00238037 485.48709106 0.78925401]	[375.06036377 588.09802246 0.84907824]	[541.74603271 377.6656189 0.89618003]	[562.23205566 480.27706909 0.89010495]	[585.34033203 570.06500244 0.87158483]	[487.96334839 567.54840088 0.71005154]	[449.51541138 575.15258789 0.67140281]	[480.14059448 721.43902588 0.73901826]	[4.82732727e+02 8.70113770e+02 8.38460326e-01]	[526.47210693 564.93572998 0.70187145]	[541.84667969 706.10424805 0.71097183]	[536.68530273 729.13873291 0.7541284 ]	[472.52282715 339.24575806 0.85855585]	[498.16119385 339.10412598 0.88815975]	[452.06686401 321.18463135 0.76016921]	[511.03552246 316.17849731 0.76071537]	[5.29034424e+02 7.72738220e+02 7.34724402e-01]	[541.92822266 767.7008667 0.77039486]	[5.26456787e+02 7.26456970e+02 6.06175542e-01]	[4.85355560e+02 9.03579712e+02 7.53790379e-01]	[4.67473907e+02 8.98467712e+02 7.26986229e-01]	[4.85407501e+02 8.72907410e+02 6.80505574e-01]
[482.83364868 354.54180908 0.91427326]	[480.19290161 380.2276001 0.93444538]	[418.66351318 382.87490845 0.84516603]	[393.00332642 485.48419189 0.79021651]	[375.05810547 588.09368896 0.84956712]	[541.75415039 377.67129517 0.89748073]	[562.22711182 480.27163696 0.88899028]	[585.33886719 570.06481934 0.87182331]	[487.95440674 567.54772949 0.71164685]	[449.50247192 575.14984131 0.67279619]	[480.13058472 721.40789795 0.73073298]	[4.82730530e+02 8.70109192e+02 8.36457193e-01]	[526.46795654 564.93664551 0.70262694]	[541.84490967 706.09039307 0.70797992]	[536.6862793 729.1395874 0.75484586]	[472.51885986 339.2434082 0.8586995 ]	[498.15393066 339.1026001 0.88618195]	[452.07015991 321.1741333 0.75843972]	[511.03146362 316.17791748 0.7637955 ]	[5.29031128e+02 7.72734863e+02 7.35344291e-01]	[541.92663574 767.69915771 0.77021861]	[5.26459656e+02 7.26462463e+02 6.06257260e-01]	[4.85354004e+02 9.03577026e+02 7.51644909e-01]	[4.67474487e+02 8.98465515e+02 7.25010097e-01]	[4.85406036e+02 8.72905579e+02 6.78650022e-01]
[482.86083984 354.49139404 0.90228814]	[480.2109375 380.21176147 0.93608749]	[418.67102051 382.86087036 0.84658664]	[393.015625 485.47012329 0.79188246]	[375.07098389 588.1005249 0.84972894]	[541.74969482 377.64453125 0.8952347 ]	[562.27185059 480.35543823 0.9039973 ]	[585.36236572 570.08258057 0.87067389]	[487.98693848 567.54919434 0.71094829]	[451.98834229 575.16320801 0.67609423]	[4.77675720e+02 7.16297607e+02 7.14651763e-01]	[4.82756104e+02 8.67655273e+02 8.16489935e-01]	[526.51049805 564.94525146 0.69936675]	[5.41787842e+02 7.05959717e+02 6.32789731e-01]	[5.39241333e+02 7.36839844e+02 7.28533208e-01]	[472.5536499 339.2104187 0.85873502]	[498.16894531 339.0508728 0.88508654]	[452.06750488 321.16848755 0.75298667]	[511.05032349 316.15203857 0.74539244]	[5.39191528e+02 7.80465393e+02 7.09642649e-01]	[5.46957581e+02 7.70300354e+02 7.15874374e-01]	[5.28985962e+02 7.31717285e+02 5.76313376e-01]	[4.85356567e+02 9.03580811e+02 7.39200056e-01]	[4.67486908e+02 8.98457520e+02 7.10648537e-01]	[4.85462280e+02 8.72847046e+02 6.67917907e-01]
[482.8637085 354.45031738 0.89932519]	[480.23724365 380.19741821 0.93706387]	[418.68103027 382.84576416 0.84888607]	[393.03445435 485.48095703 0.79381293]	[375.09378052 588.09515381 0.85170507]	[541.75299072 377.63360596 0.8945756 ]	[562.29541016 482.75228882 0.90231103]	[585.3951416 570.11590576 0.87033576]	[490.52813721 567.5269165 0.70817018]	[452.07302856 575.14746094 0.67605788]	[477.67724609 716.26757812 0.74313939]	[4.82739563e+02 8.67604858e+02 8.12754750e-01]	[529.01641846 564.91796875 0.69126129]	[5.41921448e+02 6.98365784e+02 6.38576806e-01]	[541.82250977 747.15185547 0.82926559]	[472.56726074 339.18151855 0.86357886]	[498.16033936 336.68551636 0.88781267]	[454.54751587 321.1953125 0.74890649]	[511.06610107 316.1340332 0.74975258]	[5.44341431e+02 7.90659119e+02 7.68282890e-01]	[5.57265015e+02 7.85537842e+02 7.11721897e-01]	[5.36654175e+02 7.47037781e+02 5.83434701e-01]	[4.85352448e+02 9.03575012e+02 7.32703805e-01]	[4.67478851e+02 8.98451782e+02 7.06919312e-01]	[4.85447235e+02 8.72802246e+02 6.74606860e-01]
[482.85983276 352.00814819 0.89331758]	[480.24212646 380.19561768 0.93586242]	[418.68478394 382.83837891 0.84977937]	[393.0223999 487.93994141 0.79237592]	[375.1105957 588.05004883 0.86033732]	[541.75610352 377.62484741 0.89409339]	[562.30322266 482.7460022 0.90016174]	[585.43371582 572.57958984 0.86706483]	[493.03771973 570.03405762 0.69491237]	[454.5904541 575.19726562 0.67934299]	[480.12695312 718.81616211 0.76164937]	[4.82736633e+02 8.67575867e+02 8.20816278e-01]	[529.03643799 564.9675293 0.68267691]	[544.39227295 713.70739746 0.74336553]	[544.37774658 759.88171387 0.83088565]	[472.55947876 339.14401245 0.86080599]	[498.16461182 336.65786743 0.88406539]	[454.55450439 321.18154907 0.7397393 ]	[511.08630371 316.11947632 0.72855592]	[5.49586548e+02 8.08526672e+02 7.57858276e-01]	[5.64920898e+02 7.93314514e+02 7.35130608e-01]	[5.39299194e+02 7.54740906e+02 6.53132319e-01]	[4.85376312e+02 9.03545593e+02 7.42294252e-01]	[4.67473114e+02 8.98424500e+02 7.16939628e-01]	[4.85446167e+02 8.72769653e+02 6.94814920e-01]
[482.84729004 352.00698853 0.89536434]	[480.25662231 380.19671631 0.93389291]	[418.69589233 382.83184814 0.85064226]	[393.02728271 487.95315552 0.79043192]	[375.11602783 588.0322876 0.8679018 ]	[541.76245117 377.6206665 0.89276469]	[562.3069458 480.31765747 0.89573532]	[585.46032715 572.5927124 0.86513859]	[493.10446167 570.07958984 0.68765569]	[457.07141113 577.72570801 0.67978966]	[480.16467285 718.89257812 0.7700069 ]	[4.82743805e+02 8.65082214e+02 8.25295568e-01]	[531.5489502 565.00073242 0.67172951]	[544.52996826 716.27435303 0.7675612 ]	[549.52947998 770.13018799 0.84711301]	[472.54653931 339.13058472 0.86633819]	[498.16018677 336.6567688 0.88670886]	[454.57040405 321.16461182 0.7423116 ]	[513.60266113 316.09848022 0.74526781]	[5.59707275e+02 8.18953003e+02 7.67456651e-01]	[5.70052002e+02 8.11149475e+02 7.54697204e-01]	[5.44492676e+02 7.70092529e+02 7.43122518e-01]	[4.85387939e+02 9.01067749e+02 7.42193162e-01]	[4.67457031e+02 8.95984985e+02 7.21853018e-01]	[4.85469147e+02 8.72710510e+02 7.01796114e-01]
[482.87332153 351.95217896 0.88412189]	[480.27911377 380.17828369 0.93497092]	[418.706604 382.82049561 0.85394609]	[393.03170776 487.99203491 0.78696793]	[375.11004639 588.05224609 0.86427903]	[541.77416992 377.60189819 0.8922255 ]	[562.30828857 480.20263672 0.88839936]	[585.48498535 572.58331299 0.86200976]	[493.10794067 570.06488037 0.68969917]	[454.64227295 575.20874023 0.67687774]	[480.1842041 718.89752197 0.76922107]	[4.82752167e+02 8.62562866e+02 8.19846272e-01]	[531.56536865 565.00109863 0.67164552]	[546.97131348 711.17077637 0.77096313]	[559.70367432 788.16955566 0.83197898]	[472.57913208 339.07797241 0.868909 ]	[498.19537354 336.62002563 0.89329773]	[454.60116577 318.72766113 0.77294689]	[513.59924316 316.1026001 0.72018737]	[562.45812988 831.82196045 0.85620886]	[5.80267090e+02 8.26635254e+02 7.87985682e-01]	[5.49564819e+02 7.90705750e+02 6.49667621e-01]	[4.85415070e+02 9.01068726e+02 7.42837071e-01]	[4.67464050e+02 8.95974304e+02 7.22728848e-01]	[4.85468353e+02 8.70302429e+02 6.97443128e-01]
[482.90911865 349.4604187 0.87259096]	[480.30310059 380.16253662 0.93530416]	[418.74032593 382.79986572 0.85934263]	[393.03527832 487.98623657 0.78606254]	[377.49765015 588.0592041 0.87004393]	[541.78533936 377.58813477 0.89183807]	[562.29937744 477.7277832 0.87971276]	[585.48651123 570.11358643 0.86627632]	[495.62005615 570.0836792 0.69349813]	[457.12966919 577.69256592 0.68629789]	[480.13186646 723.93969727 0.765073 ]	[4.82771240e+02 8.62574402e+02 8.23543608e-01]	[534.10528564 565.02099609 0.67496634]	[547.05029297 711.19500732 0.76754898]	[562.35345459 795.84576416 0.83795124]	[475.0864563 336.70639038 0.87524617]	[498.2366333 336.59558105 0.89777839]	[454.62371826 318.69381714 0.79929334]	[513.5847168 316.11172485 0.67397171]	[5.67516663e+02 8.49578369e+02 8.18245590e-01]	[5.85356750e+02 8.34341797e+02 7.77156711e-01]	[5.57259216e+02 8.03518127e+02 5.72297215e-01]	[4.85415192e+02 9.01062256e+02 7.47760534e-01]	[4.67454834e+02 8.95966492e+02 7.31600165e-01]	[4.87941528e+02 8.70309326e+02 6.96479201e-01]
[485.39871216 349.39248657 0.84865355]	[480.36755371 380.14425659 0.92996109]	[418.79208374 382.77481079 0.8589204 ]	[395.54849243 487.9994812 0.79278976]	[377.54315186 588.04016113 0.88896221]	[541.83428955 377.57202148 0.89127004]	[562.32843018 480.1512146 0.88746262]	[585.54211426 572.58099365 0.85593063]	[498.12127686 570.10266113 0.69602764]	[457.19995117 577.69665527 0.69243497]	[480.14205933 726.50958252 0.78181952]	[4.82835907e+02 8.62543701e+02 8.28418136e-01]	[536.67779541 567.47955322 0.67801243]	[549.53857422 711.22497559 0.79110134]	[5.67577026e+02 8.21477417e+02 8.02542150e-01]	[477.64306641 336.67773438 0.88811523]	[500.70211792 336.55355835 0.8976236 ]	[457.11456299 318.68133545 0.81219524]	[513.62457275 316.14074707 0.58844209]	[5.80225159e+02 8.70103394e+02 8.42602015e-01]	[5.90595825e+02 8.57401917e+02 7.55916119e-01]	[5.64992065e+02 8.29187561e+02 7.33933806e-01]	[4.85387695e+02 9.03546326e+02 7.55843222e-01]	[4.67433502e+02 8.95959106e+02 7.35695243e-01]	[4.90500610e+02 8.70263977e+02 7.10048318e-01]
[485.45184326 349.41790771 0.84273255]	[482.74371338 380.14718628 0.93061393]	[421.17831421 382.7644043 0.86014372]	[395.6177063 490.48550415 0.80447954]	[377.57678223 588.07232666 0.88988143]	[541.8737793 377.56567383 0.88895285]	[562.35552979 480.15148926 0.88912773]	[585.56097412 570.12512207 0.8545019 ]	[498.16213989 570.0602417 0.70543218]	[457.21563721 575.16339111 0.69474238]	[480.15979004 723.96844482 0.77915436]	[4.82825653e+02 8.62540710e+02 8.23991597e-01]	[536.74694824 567.45758057 0.68486661]	[552.06066895 713.72113037 0.7852717 ]	[5.75170105e+02 8.31709595e+02 8.20776522e-01]	[477.69680786 336.69659424 0.89784259]	[500.74465942 336.57009888 0.90199149]	[457.15911865 318.6862793 0.82965094]	[516.14794922 316.13818359 0.59065926]	[5.77794739e+02 8.72909912e+02 8.67854297e-01]	[5.90608459e+02 8.70181458e+02 8.26063633e-01]	[5.67581848e+02 8.39425781e+02 6.90473437e-01]	[4.85382141e+02 9.03558594e+02 7.54694641e-01]	[4.67426575e+02 8.95962036e+02 7.32185721e-01]	[4.88015198e+02 8.70277100e+02 7.12686181e-01]
[487.93206787 349.39993286 0.83065188]	[482.77590942 380.13687134 0.93042284]	[421.23348999 382.76983643 0.86004829]	[398.02005005 488.01486206 0.7996285 ]	[377.61715698 588.05914307 0.89554811]	[541.90979004 377.53997803 0.88328993]	[562.40704346 480.16531372 0.88496691]	[585.59228516 570.08422852 0.85378069]	[498.18051147 572.59362793 0.70355284]	[459.60647583 577.70196533 0.69419801]	[480.18225098 726.48345947 0.78724557]	[4.82809540e+02 8.65057983e+02 8.28216374e-01]	[539.18395996 567.52020264 0.68284643]	[554.64050293 718.88873291 0.78077501]	[5.80296875e+02 8.42031433e+02 8.07660937e-01]	[480.12850952 336.69689941 0.90490067]	[500.78881836 336.56619263 0.90462196]	[457.22433472 318.69070435 0.84148026]	[516.20092773 316.09570312 0.57867157]	[5.80330322e+02 8.80513672e+02 8.30637813e-01]	[5.95687195e+02 8.72857056e+02 8.10926318e-01]	[5.75175171e+02 8.52183167e+02 6.89060152e-01]	[4.85358154e+02 9.03576111e+02 7.64508903e-01]	[4.67410553e+02 8.95982300e+02 7.36648977e-01]	[4.87979492e+02 8.70322266e+02 7.20442533e-01]
[487.9642334 349.44119263 0.83085132]	[482.81167603 380.15170288 0.93022019]	[421.25564575 382.80477905 0.85353458]	[398.09838867 485.44274902 0.82991654]	[377.650177 587.99645996 0.89946604]	[544.31268311 377.52377319 0.87825769]	[562.41247559 480.1217041 0.89173979]	[587.99353027 570.09545898 0.84395063]	[498.23458862 572.6184082 0.70868325]	[459.6411438 577.7277832 0.69438648]	[480.22354126 726.49645996 0.79974282]	[4.82826111e+02 8.62560852e+02 8.26511681e-01]	[539.23699951 567.53924561 0.68918562]	[554.69665527 723.9418335 0.78864616]	[582.77056885 849.7623291 0.85999513]	[480.15335083 336.70828247 0.91539419]	[500.82675171 336.6076355 0.91640347]	[459.59423828 318.64120483 0.85764283]	[518.74200439 316.0569458 0.70447052]	[5.82879211e+02 8.85640381e+02 7.92480528e-01]	[5.98289429e+02 8.75409180e+02 7.60011077e-01]	[5.77734558e+02 8.57461731e+02 6.53428495e-01]	[4.85370636e+02 9.03578613e+02 7.67165363e-01]	[4.67420074e+02 8.95976807e+02 7.38684714e-01]	[4.87991516e+02 8.70297119e+02 7.12810397e-01]
[487.97128296 349.42556763 0.82652539]	[482.86077881 380.15176392 0.92774016]	[421.30480957 382.78713989 0.85089993]	[398.16470337 485.48535156 0.82218778]	[377.72497559 585.47973633 0.91424805]	[544.40075684 377.5241394 0.87718952]	[564.81762695 480.1723938 0.90190727]	[588.06878662 572.58111572 0.82664025]	[498.26223755 572.61553955 0.71040267]	[459.66589355 577.71807861 0.69161355]	[480.2064209 726.58258057 0.7927202 ]	[4.82825928e+02 8.62573914e+02 8.28412831e-01]	[539.26507568 567.54614258 0.69404924]	[557.19512939 721.42675781 0.76899582]	[582.83654785 852.20593262 0.86956275]	[480.16967773 336.68054199 0.91430247]	[500.8427124 336.60223389 0.90791166]	[459.64517212 318.60745239 0.87298286]	[518.78417969 316.08551025 0.71870458]	[5.82903381e+02 8.90669373e+02 8.39118719e-01]	[6.00771851e+02 8.83017517e+02 7.52322495e-01]	[5.80228455e+02 8.62492493e+02 6.65762424e-01]	[4.85351807e+02 9.03580444e+02 7.68982828e-01]	[4.67410248e+02 8.95971619e+02 7.41506994e-01]	[4.87983887e+02 8.70299500e+02 7.15915918e-01]
[490.48529053 349.37445068 0.82367903]	[482.90908813 380.16241455 0.92437726]	[421.36456299 382.80734253 0.84213167]	[398.22961426 488.00073242 0.82924497]	[377.75552368 585.43554688 0.9188149 ]	[544.48571777 377.53189087 0.87460983]	[564.87988281 480.15591431 0.90933156]	[590.54614258 572.58380127 0.81689703]	[500.65185547 572.64746094 0.71019363]	[459.69250488 577.71130371 0.69141948]	[480.22354126 726.59204102 0.7902652 ]	[4.82839996e+02 8.65037598e+02 8.27109277e-01]	[539.30810547 570.04656982 0.69496167]	[554.68005371 716.33679199 0.76113409]	[5.82855225e+02 8.54821472e+02 8.41939509e-01]	[480.20211792 336.64123535 0.91870159]	[503.24142456 336.5645752 0.91053021]	[459.68875122 318.57550049 0.86427319]	[521.22821045 316.06869507 0.75092781]	[5.82937622e+02 8.93242737e+02 8.35165143e-01]	[6.00794312e+02 8.88164062e+02 7.82279491e-01]	[5.77782715e+02 8.70140503e+02 6.84221864e-01]	[4.82940674e+02 9.03583740e+02 7.69040167e-01]	[4.67398376e+02 8.95961853e+02 7.44367301e-01]	[4.88004944e+02 8.70297974e+02 7.09235072e-01]
[490.48416138 349.37359619 0.82364297]	[482.9102478 380.16372681 0.92373669]	[421.37054443 382.80734253 0.84122479]	[398.23272705 488.00942993 0.82785577]	[380.09344482 585.43536377 0.91851383]	[544.4854126 377.53271484 0.87464827]	[564.89331055 480.16958618 0.90967512]	[590.54882812 572.59527588 0.81682694]	[500.67199707 572.65447998 0.71193975]	[459.71118164 577.71594238 0.69350994]	[480.22558594 726.62609863 0.78871226]	[4.82843353e+02 8.62571716e+02 8.26989830e-01]	[541.69592285 570.0567627 0.69569343]	[554.70672607 721.36395264 0.76030266]	[5.82855835e+02 8.54813904e+02 8.43567133e-01]	[480.20217896 336.64141846 0.91850138]	[500.90222168 336.56814575 0.91026223]	[459.68783569 318.57217407 0.86340028]	[521.22674561 316.0680542 0.74584788]	[5.82934875e+02 8.93236572e+02 8.39640975e-01]	[6.00793823e+02 8.88156250e+02 7.83428729e-01]	[5.77788513e+02 8.70132019e+02 6.83290243e-01]	[4.82943268e+02 9.03585327e+02 7.68910050e-01]	[4.67403900e+02 8.95962036e+02 7.43556559e-01]	[4.88005920e+02 8.70291382e+02 7.09859729e-01]
[493.0715332 349.36523438 0.81955898]	[485.36813354 380.13638306 0.9080199 ]	[423.89367676 382.74822998 0.83056009]	[400.6824646 485.36132812 0.84042209]	[380.09939575 585.51275635 0.91074699]	[546.92913818 377.51519775 0.86552334]	[564.95648193 480.18157959 0.90188122]	[590.64025879 572.6494751 0.80542928]	[500.71777344 575.15637207 0.71920532]	[459.75198364 577.71484375 0.69812047]	[480.21765137 726.6239624 0.78560501]	[4.82855865e+02 8.65055054e+02 8.27899694e-01]	[541.74645996 570.09112549 0.70528257]	[557.17797852 721.44067383 0.76586789]	[5.82841003e+02 8.54905457e+02 8.26822758e-01]	[480.27761841 336.6428833 0.91931844]	[503.31567383 336.55056763 0.90602136]	[459.79129028 318.54727173 0.86584586]	[521.32141113 316.03610229 0.79812098]	[5.82935730e+02 8.95870972e+02 8.15216720e-01]	[6.00809570e+02 8.90773621e+02 8.10116172e-01]	[5.77768311e+02 8.70227661e+02 6.73761725e-01]	[4.82940002e+02 9.03588745e+02 7.65632093e-01]	[4.67402863e+02 8.95964539e+02 7.43574023e-01]	[4.88005707e+02 8.70325989e+02 7.03212023e-01]
[495.66116333 349.39041138 0.82609415]	[485.47927856 380.13388062 0.89526719]	[426.39614868 380.34844971 0.82647926]	[400.75830078 482.90066528 0.85035443]	[380.17437744 585.53057861 0.90153784]	[547.03540039 377.5411377 0.85858935]	[567.45214844 480.12530518 0.88621777]	[593.190979 570.04840088 0.81156123]	[500.79022217 575.14855957 0.72196299]	[459.79824829 577.70794678 0.69701689]	[480.22875977 729.12957764 0.77255452]	[4.82850708e+02 8.65088745e+02 8.30998778e-01]	[541.81494141 570.07342529 0.70820242]	[557.20843506 723.95733643 0.76577163]	[5.82866882e+02 8.62502991e+02 8.15327168e-01]	[480.34573364 336.66537476 0.91329539]	[503.39572144 336.54962158 0.89913583]	[462.1854248 318.53567505 0.8625235 ]	[521.41387939 316.00250244 0.82479 ]	[5.82944458e+02 8.98407959e+02 8.02738607e-01]	[6.00826172e+02 8.93232910e+02 8.19466531e-01]	[5.80258118e+02 8.72753967e+02 6.68144882e-01]	[4.82938385e+02 9.03599365e+02 7.66898155e-01]	[4.67399261e+02 8.95971802e+02 7.42424786e-01]	[4.87998230e+02 8.72706787e+02 7.02644110e-01]
[498.14440918 349.38858032 0.83811617]	[490.50613403 380.13070679 0.8835212 ]	[431.48455811 380.31829834 0.81987286]	[400.82971191 485.37133789 0.83785766]	[380.22302246 585.52758789 0.89519405]	[549.58178711 377.55935669 0.84942341]	[567.5715332 480.21029663 0.88496256]	[595.71936035 570.09820557 0.80948961]	[500.88650513 577.70715332 0.72560191]	[462.20440674 577.78479004 0.70146918]	[480.27761841 729.06945801 0.78116488]	[4.82853790e+02 8.65117493e+02 8.32927048e-01]	[541.91223145 572.60894775 0.70435542]	[557.22033691 723.98730469 0.76835394]	[5.82841431e+02 8.67609070e+02 8.30853105e-01]	[482.74591064 336.66247559 0.91716832]	[503.44445801 336.55841064 0.89861274]	[462.23937988 318.55285645 0.86173487]	[523.78521729 316.05682373 0.84632456]	[5.82950195e+02 9.00971863e+02 8.05742800e-01]	[6.00819519e+02 8.93319336e+02 8.24168563e-01]	[5.80228210e+02 8.72914612e+02 6.60301983e-01]	[4.82938507e+02 9.03592896e+02 7.66418636e-01]	[4.67412872e+02 8.95972900e+02 7.39719391e-01]	[4.87980927e+02 8.72742981e+02 7.06657946e-01]
[498.21511841 349.39465332 0.84549689]	[493.0625 380.12530518 0.87958628]	[434.04855347 380.30096436 0.83115166]	[403.30172729 482.84402466 0.84542257]	[380.27780151 585.49755859 0.89966714]	[552.09246826 377.57113647 0.84769535]	[572.59942627 482.71893311 0.87094396]	[600.75268555 575.19683838 0.82058966]	[503.26107788 575.16345215 0.72486717]	[462.22918701 577.7064209 0.69646037]	[480.30905151 726.6071167 0.79277313]	[4.82859436e+02 8.65109985e+02 8.29783738e-01]	[544.30541992 570.07354736 0.70589787]	[554.66894531 721.44885254 0.7501505 ]	[5.82804321e+02 8.67636353e+02 8.21290731e-01]	[482.83197021 336.67388916 0.91347027]	[503.49038696 336.58679199 0.88994408]	[462.28439331 318.56970215 0.86141592]	[523.85083008 316.06097412 0.80070227]	[5.82900574e+02 9.00981201e+02 7.83702075e-01]	[6.00774231e+02 8.93344238e+02 8.03703487e-01]	[5.77750549e+02 8.75380676e+02 6.36964262e-01]	[4.82934784e+02 9.03572144e+02 7.59109080e-01]	[4.67403412e+02 8.95956848e+02 7.36018002e-01]	[4.87998230e+02 8.72749146e+02 6.97341681e-01]
[500.8062439 349.45321655 0.88081074]	[498.22317505 380.14050293 0.91779304]	[436.6930542 382.74874878 0.84792888]	[408.43075562 485.34643555 0.80250949]	[385.30181885 585.48266602 0.87488854]	[559.77435303 377.60983276 0.87552899]	[580.22607422 480.19110107 0.87157136]	[603.35540771 572.67114258 0.85459757]	[503.40255737 575.18725586 0.72767735]	[462.37988281 577.73608398 0.69616216]	[482.73284912 726.61804199 0.79378772]	[4.82865204e+02 8.62567993e+02 8.21697652e-01]	[544.41357422 570.09350586 0.70312411]	[559.74414062 726.60186768 0.76533043]	[5.82802795e+02 8.70183533e+02 8.34222078e-01]	[485.40921021 339.06134033 0.89815331]	[508.54272461 336.59573364 0.86754948]	[464.83959961 318.65927124 0.84446836]	[526.4029541 316.03866577 0.82274091]	[5.82964233e+02 9.01047913e+02 7.79794693e-01]	[6.00845398e+02 8.93375671e+02 8.09664607e-01]	[5.77732239e+02 8.77984619e+02 6.23045266e-01]	[4.82942719e+02 9.03561157e+02 7.54779518e-01]	[4.67415375e+02 8.95941040e+02 7.34707236e-01]	[4.87993744e+02 8.72699463e+02 6.91030145e-01]
[500.83462524 349.38110352 0.86907291]	[500.69271851 380.14108276 0.9312374 ]	[439.14700317 382.76699829 0.85894024]	[411.00436401 482.91046143 0.80520272]	[390.41851807 585.46307373 0.86262363]	[562.26885986 377.61862183 0.89287174]	[582.7411499 480.17074585 0.87986511]	[603.46801758 572.61108398 0.85784715]	[503.49304199 575.17559814 0.71816546]	[464.86132812 577.74407959 0.69314057]	[482.78817749 729.090271 0.79280198]	[4.82859711e+02 8.62543701e+02 8.18462789e-01]	[544.46459961 570.09094238 0.70306611]	[559.82629395 729.10333252 0.77646112]	[5.82807251e+02 8.70219482e+02 8.37002873e-01]	[485.47280884 336.64059448 0.86858267]	[511.05633545 336.5300293 0.85092199]	[467.40875244 318.59088135 0.80357438]	[526.53845215 316.03100586 0.82856846]	[5.82977478e+02 9.03563599e+02 7.74577200e-01]	[6.00861511e+02 8.93408752e+02 8.01914334e-01]	[5.77730530e+02 8.80492493e+02 6.22165084e-01]	[4.82935944e+02 9.03537537e+02 7.57125974e-01]	[4.67407562e+02 8.95919800e+02 7.38481939e-01]	[4.87990662e+02 8.70318359e+02 6.86266780e-01]
[503.24780273 349.42929077 0.87156463]	[500.81707764 380.17785645 0.94243467]	[439.2421875 382.8001709 0.86254752]	[416.03997803 485.39498901 0.80769587]	[393.02523804 585.55718994 0.8625803 ]	[562.33343506 377.64416504 0.90687293]	[582.87658691 480.21005249 0.8910197 ]	[605.93438721 572.675354 0.85795087]	[505.99234009 575.159729 0.70060766]	[467.45657349 577.73565674 0.68051946]	[482.84069824 729.09301758 0.792925 ]	[4.82868805e+02 8.62502380e+02 8.14922750e-01]	[546.93835449 570.07830811 0.68885362]	[562.23974609 729.06036377 0.78632903]	[5.82801270e+02 8.70132141e+02 8.25348139e-01]	[488.01672363 336.67443848 0.85295266]	[513.65093994 336.56646729 0.85868698]	[472.57843018 318.67422485 0.7721501 ]	[531.54907227 316.05654907 0.81261849]	[5.82970459e+02 9.03581543e+02 7.84173846e-01]	[6.00870789e+02 8.93413452e+02 8.08882952e-01]	[5.77699097e+02 8.77909363e+02 6.17405176e-01]	[4.82930634e+02 9.03537781e+02 7.50149965e-01]	[4.67404114e+02 8.95911804e+02 7.32416987e-01]	[4.88002472e+02 8.70289001e+02 6.79131031e-01]
[503.33920288 349.40808105 0.87103647]	[503.3145752 380.19671631 0.93092561]	[441.74429321 382.80630493 0.85847777]	[416.17041016 485.46057129 0.79162425]	[395.61450195 585.54083252 0.89077294]	[564.83117676 377.64215088 0.90190268]	[582.97808838 480.34338379 0.90393758]	[608.48840332 577.71032715 0.84982967]	[511.05255127 572.65313721 0.68244994]	[475.07299805 575.17303467 0.67048848]	[482.83206177 729.05841064 0.78955323]	[4.82849060e+02 8.62558594e+02 8.16277504e-01]	[549.53082275 570.09851074 0.66416281]	[562.31628418 729.17852783 0.79103619]	[5.82800110e+02 8.70175842e+02 8.23841393e-01]	[493.05270386 336.64593506 0.85338748]	[518.68768311 336.56930542 0.88355899]	[475.16848755 318.62863159 0.76525652]	[536.69787598 316.05975342 0.81335688]	[5.85388489e+02 9.03600586e+02 7.83793092e-01]	[6.03302734e+02 8.93416809e+02 8.09996784e-01]	[5.75199524e+02 8.80454102e+02 6.07722282e-01]	[4.82925049e+02 9.03537598e+02 7.49395907e-01]	[4.67397797e+02 8.95920349e+02 7.32736766e-01]	[4.87970337e+02 8.72701660e+02 6.79838419e-01]
[503.49685669 349.41921997 0.85241437]	[503.42611694 380.21676636 0.92505854]	[441.86758423 382.82168579 0.84743816]	[418.71328735 485.36257935 0.85081798]	[398.07418823 585.54650879 0.9064104 ]	[565.02825928 377.64465332 0.88946933]	[585.43249512 480.16668701 0.89764208]	[611.09155273 575.22833252 0.81557626]	[513.65332031 572.64367676 0.68707502]	[477.6378479 575.15905762 0.68089718]	[482.94216919 729.03961182 0.79162562]	[4.82866302e+02 8.65067627e+02 8.22922230e-01]	[552.10601807 570.10919189 0.66489184]	[562.33306885 729.20617676 0.78886348]	[5.82788147e+02 8.70248291e+02 8.31180453e-01]	[498.14508057 336.67044067 0.88350737]	[521.19927979 336.60491943 0.90528321]	[477.7298584 318.64459229 0.83878815]	[539.27209473 316.06951904 0.85577619]	[5.85432678e+02 9.06090515e+02 7.80278504e-01]	[6.03355164e+02 8.93434875e+02 8.10343862e-01]	[5.75149231e+02 8.83040771e+02 6.15593433e-01]	[4.82923279e+02 9.03557678e+02 7.55358279e-01]	[4.67398041e+02 8.95932373e+02 7.32196569e-01]	[4.87975037e+02 8.72755920e+02 6.84095681e-01]
[505.93978882 349.42858887 0.83092886]	[505.97930908 380.18856812 0.89644068]	[446.86968994 382.74832153 0.82916677]	[421.20037842 485.42709351 0.85060686]	[398.1862793 585.46112061 0.92213559]	[570.02459717 377.63302612 0.86257195]	[588.01702881 480.2515564 0.88639414]	[613.6986084 575.18005371 0.80163497]	[516.19238281 572.61523438 0.69165933]	[477.68637085 572.61816406 0.68642426]	[482.94485474 729.11108398 0.78385133]	[4.82873688e+02 8.65074036e+02 8.20744157e-01]	[554.7019043 572.58605957 0.66446215]	[562.40490723 731.70788574 0.77693456]	[5.82790466e+02 8.70304565e+02 8.32089901e-01]	[498.24447632 336.62142944 0.87339759]	[521.30151367 336.61712646 0.89618373]	[480.265625 316.17028809 0.84496832]	[541.82385254 316.0697937 0.90750289]	[5.85427063e+02 9.06118774e+02 7.79728711e-01]	[6.03357239e+02 8.93456421e+02 7.99776018e-01]	[5.72671753e+02 8.85580078e+02 6.14395976e-01]	[4.82935455e+02 9.03537292e+02 7.49599576e-01]	[4.67412689e+02 8.95919189e+02 7.30853796e-01]	[4.87986176e+02 8.72763000e+02 6.75970435e-01]
[513.57574463 349.40078735 0.79647666]	[513.56689453 380.18051147 0.88072765]	[452.06109619 380.32861328 0.82196027]	[421.3777771 482.95471191 0.84816068]	[400.6930542 585.45550537 0.91638005]	[572.64251709 377.65365601 0.85136867]	[593.13763428 482.80859375 0.86046946]	[618.73754883 577.78613281 0.80951631]	[518.72796631 572.62316895 0.69667596]	[480.16012573 572.62438965 0.69116586]	[485.3458252 726.62506104 0.77471226]	[4.82877014e+02 8.67587036e+02 8.30581427e-01]	[559.71685791 572.61553955 0.66919804]	[564.80853271 731.7532959 0.78293288]	[5.82795044e+02 8.72728333e+02 8.32125485e-01]	[500.82608032 336.63693237 0.88160837]	[523.80804443 336.58480835 0.88893735]	[482.7633667 318.53250122 0.83217138]	[544.32214355 316.05401611 0.91422844]	[5.85457214e+02 9.06162170e+02 7.87266195e-01]	[6.03391968e+02 8.95865540e+02 8.08942199e-01]	[5.72664429e+02 8.85645203e+02 6.28428221e-01]	[4.82910828e+02 9.03584106e+02 7.55420983e-01]	[4.67402954e+02 8.95965088e+02 7.27535963e-01]	[4.87967072e+02 8.72851013e+02 6.84471548e-01]
[518.66723633 349.40460205 0.81742656]	[516.21350098 380.1673584 0.89493483]	[457.08654785 380.31869507 0.83963555]	[426.35681152 482.93786621 0.80490679]	[400.79415894 585.46820068 0.90072596]	[580.23114014 377.64254761 0.86312306]	[595.74633789 482.75244141 0.86547565]	[621.38812256 577.75506592 0.8431136 ]	[521.21679688 575.21960449 0.71492481]	[480.27581787 575.21380615 0.70199281]	[485.41186523 726.5994873 0.74871099]	[4.82894287e+02 8.65110413e+02 8.19993794e-01]	[562.21765137 575.20379639 0.6912387 ]	[564.81164551 729.04321289 0.81760401]	[5.82782715e+02 8.70293152e+02 8.31967235e-01]	[503.32028198 336.66043091 0.88331032]	[523.94970703 336.57510376 0.87681305]	[482.84106445 316.17422485 0.8397603 ]	[544.45251465 316.03921509 0.91306525]	[5.85422424e+02 9.06175720e+02 7.93127000e-01]	[6.03365234e+02 8.95879578e+02 8.06948543e-01]	[5.72648804e+02 8.83087158e+02 6.26422822e-01]	[4.82913513e+02 9.03570557e+02 7.52207398e-01]	[4.67401703e+02 8.95947998e+02 7.26772547e-01]	[4.87995911e+02 8.72823303e+02 6.72903597e-01]
[518.66729736 349.40539551 0.81803524]	[516.21380615 380.16720581 0.89487076]	[457.08535767 380.31967163 0.83918941]	[426.3536377 482.943573 0.80373251]	[400.79360962 585.46832275 0.90083265]	[580.23382568 377.64111328 0.86396706]	[595.74658203 482.74835205 0.86608732]	[621.39025879 577.75408936 0.84363651]	[521.22076416 575.21832275 0.7148912 ]	[480.28042603 575.21112061 0.70180011]	[485.40652466 726.59698486 0.75130022]	[4.82893982e+02 8.65113220e+02 8.20230007e-01]	[562.21948242 575.20178223 0.69177836]	[564.81121826 729.03564453 0.81731766]	[5.82787598e+02 8.70297729e+02 8.32296371e-01]	[503.31887817 336.66183472 0.88416648]	[523.94952393 336.57644653 0.87765098]	[482.84048462 316.17294312 0.83955449]	[544.45141602 316.04223633 0.9136948 ]	[5.85424194e+02 9.06180603e+02 7.91643143e-01]	[6.03367126e+02 8.95880249e+02 8.03811908e-01]	[5.72657104e+02 8.83098206e+02 6.25345528e-01]	[4.82910187e+02 9.03567200e+02 7.54408956e-01]	[4.67396790e+02 8.95945862e+02 7.28880882e-01]	[4.88001068e+02 8.72825500e+02 6.73124850e-01]
[521.18988037 349.40026855 0.84497625]	[521.19873047 380.13720703 0.92692381]	[459.63806152 380.33145142 0.86056525]	[431.48248291 482.80767822 0.80247605]	[405.82955933 585.38525391 0.87288934]	[582.80114746 377.63922119 0.88474166]	[600.85516357 480.22018433 0.87066984]	[623.92596436 577.73901367 0.85967773]	[521.42852783 575.18682861 0.71291393]	[482.7741394 575.17858887 0.69324267]	[485.43405151 726.59002686 0.74352843]	[4.82894714e+02 8.65121887e+02 8.15220952e-01]	[562.39837646 572.64257812 0.69695628]	[564.84661865 729.04547119 0.8235997 ]	[5.82775818e+02 8.70299622e+02 8.30295324e-01]	[503.4619751 336.65078735 0.88969725]	[526.51574707 336.56866455 0.87163687]	[485.4019165 318.54293823 0.78126872]	[547.02142334 316.01287842 0.85746306]	[5.85378357e+02 9.08615784e+02 7.84762442e-01]	[6.03333618e+02 8.95904480e+02 7.83814609e-01]	[5.72642395e+02 8.83094666e+02 6.23275697e-01]	[4.82916412e+02 9.03563599e+02 7.46699870e-01]	[4.67398315e+02 8.95947510e+02 7.22306788e-01]	[4.88007629e+02 8.72846802e+02 6.65334404e-01]
[521.35736084 346.81732178 0.86602724]	[521.36529541 380.11624146 0.93391263]	[459.79464722 380.34286499 0.86958784]	[436.57363892 482.90307617 0.82614285]	[413.57183838 585.44140625 0.87469774]	[582.89044189 377.6116333 0.89123833]	[603.42803955 482.80249023 0.89135796]	[626.3949585 577.78173828 0.87267762]	[523.95709229 572.64447021 0.71483368]	[482.95111084 572.63818359 0.6776787 ]	[4.88022919e+02 7.26627441e+02 7.18185902e-01]	[4.82900299e+02 8.65093811e+02 8.08018625e-01]	[564.91815186 572.59790039 0.69595867]	[564.89227295 726.64306641 0.82710373]	[5.82776550e+02 8.70286255e+02 8.33756208e-01]	[508.45089722 336.54611206 0.84803069]	[531.57800293 336.46670532 0.84068644]	[493.07177734 318.59631348 0.7101624 ]	[552.07287598 316.01318359 0.84427166]	[5.85366577e+02 9.08647339e+02 7.97628522e-01]	[6.03332153e+02 8.95931946e+02 7.84310639e-01]	[5.72654541e+02 8.83061707e+02 6.22328997e-01]	[4.82915466e+02 9.03574341e+02 7.46066749e-01]	[4.67396912e+02 8.95950256e+02 7.20136166e-01]	[4.88014771e+02 8.72822083e+02 6.51851535e-01]
[523.82165527 346.82284546 0.86330044]	[523.88812256 380.14465332 0.92747569]	[462.27429199 382.72686768 0.8670336 ]	[439.09423828 485.45623779 0.81742096]	[416.15014648 585.487854 0.89683092]	[585.45776367 377.62738037 0.88827032]	[605.88708496 482.76623535 0.89883012]	[626.53540039 580.29302979 0.89092416]	[526.41650391 575.16821289 0.70216566]	[485.44219971 572.6628418 0.67212176]	[4.90493652e+02 7.26605103e+02 7.25358248e-01]	[4.82892792e+02 8.65114075e+02 8.09941828e-01]	[565.01220703 575.1640625 0.68452036]	[564.94250488 729.11334229 0.83380413]	[5.82774353e+02 8.70320435e+02 8.30339789e-01]	[511.09335327 336.54263306 0.83954293]	[536.74572754 336.49035645 0.8576206 ]	[498.16668701 318.56088257 0.72860354]	[557.26574707 316.0506897 0.87289941]	[5.85370544e+02 9.08648438e+02 7.94666588e-01]	[6.03315247e+02 8.95938538e+02 7.82472372e-01]	[5.75161987e+02 8.85567932e+02 6.21503413e-01]	[4.82911896e+02 9.03563599e+02 7.47749090e-01]	[4.67396637e+02 8.95947327e+02 7.22448289e-01]	[4.88005005e+02 8.72833252e+02 6.54425919e-01]
[526.47253418 344.34069824 0.83952641]	[528.9979248 380.14303589 0.89019853]	[467.43212891 380.29373169 0.83421308]	[441.83831787 482.86605835 0.85212147]	[421.23815918 585.39044189 0.91139096]	[590.63305664 377.60836792 0.84659296]	[608.63568115 480.34832764 0.86805832]	[629.17419434 580.25946045 0.83828968]	[531.54742432 570.10394287 0.67923474]	[493.04550171 570.07385254 0.65789056]	[498.19134521 726.5723877 0.76126051]	[4.82925415e+02 8.67606812e+02 8.09348881e-01]	[570.07757568 570.09692383 0.66409433]	[565.05108643 729.14324951 0.81200933]	[5.82772156e+02 8.72722595e+02 8.22817266e-01]	[518.78588867 336.50180054 0.87191796]	[541.84759521 336.53198242 0.91355026]	[500.88641357 316.15618896 0.74660194]	[562.42590332 316.11178589 0.94026721]	[5.85384766e+02 9.08632202e+02 7.83167005e-01]	[6.03310120e+02 8.95927979e+02 7.86842108e-01]	[5.75173645e+02 8.85600891e+02 6.25161707e-01]	[4.82924805e+02 9.03595215e+02 7.42580414e-01]	[4.67414276e+02 8.95965210e+02 7.16144919e-01]	[4.87992920e+02 8.72881348e+02 6.62602723e-01]
[529.03320312 344.31311035 0.8247937 ]	[534.1328125 380.13839722 0.88410068]	[472.5914917 380.25183105 0.82798195]	[444.30508423 485.44329834 0.81913257]	[421.34091187 585.41577148 0.90515178]	[595.7144165 377.63497925 0.8460412 ]	[613.72625732 482.94525146 0.82940918]	[631.67913818 582.76348877 0.84417766]	[534.16937256 575.16607666 0.67959648]	[495.69168091 572.6328125 0.66925907]	[498.24078369 726.58483887 0.77245748]	[4.82929199e+02 8.67623474e+02 8.11631739e-01]	[575.14123535 575.20172119 0.65904003]	[567.47344971 731.65185547 0.78410167]	[5.82788635e+02 8.72731689e+02 8.23308647e-01]	[521.29846191 336.49865723 0.888336 ]	[541.93945312 336.5065918 0.90749526]	[503.37579346 318.53430176 0.70805556]	[564.87438965 316.11422729 0.94451189]	[5.85374634e+02 9.08641174e+02 7.84000635e-01]	[6.03303162e+02 8.95945740e+02 7.82424450e-01]	[5.75196167e+02 8.85598938e+02 6.23611391e-01]	[4.82922699e+02 9.03586914e+02 7.43706882e-01]	[4.67410400e+02 8.95959351e+02 7.18271792e-01]	[4.87987305e+02 8.72892456e+02 6.64312124e-01]
[529.03137207 344.31311035 0.82459861]	[534.12982178 380.14108276 0.88406688]	[472.59197998 380.25265503 0.82779962]	[444.30218506 485.45101929 0.8188116 ]	[421.33969116 585.41687012 0.90586358]	[595.71142578 377.64077759 0.84629846]	[613.72723389 482.95578003 0.82690555]	[631.68054199 582.76306152 0.84437805]	[534.15930176 575.17370605 0.67941487]	[495.68347168 572.63964844 0.66850865]	[498.23306274 726.58843994 0.77236831]	[4.82925476e+02 8.67625916e+02 8.11624169e-01]	[572.67230225 575.22113037 0.65889597]	[567.48083496 731.6628418 0.7790876 ]	[5.82786987e+02 8.72724243e+02 8.22529614e-01]	[521.29711914 336.49752808 0.8879478 ]	[541.93835449 336.50601196 0.90740442]	[503.3711853 318.53033447 0.70877236]	[564.87658691 316.11282349 0.94464421]	[5.85364014e+02 9.08626648e+02 7.83830941e-01]	[6.03293518e+02 8.95939575e+02 7.83898234e-01]	[5.75197632e+02 8.85590271e+02 6.22923136e-01]	[4.82925995e+02 9.03591248e+02 7.41458535e-01]	[4.67414398e+02 8.95962036e+02 7.15552390e-01]	[4.87984375e+02 8.72893250e+02 6.62438154e-01]
[534.14758301 344.3319397 0.81518418]	[539.15692139 380.12487793 0.896505 ]	[477.60647583 380.21737671 0.84859937]	[446.90332031 482.8878479 0.81700557]	[426.37258911 582.97290039 0.86822617]	[600.76904297 377.63723755 0.85921848]	[618.76068115 482.83551025 0.86083043]	[634.16674805 582.79437256 0.84606791]	[536.71386719 575.16918945 0.67985559]	[498.16146851 572.65594482 0.67084694]	[498.25610352 726.61651611 0.77552629]	[4.82958130e+02 8.67606873e+02 8.04641366e-01]	[577.73529053 575.18518066 0.66590756]	[567.48693848 729.08300781 0.80139577]	[5.82791687e+02 8.70318481e+02 8.20654035e-01]	[521.41210938 336.53451538 0.89515471]	[544.390625 336.49908447 0.90872097]	[503.47628784 316.15472412 0.69208807]	[564.98913574 316.09811401 0.92454416]	[5.85368164e+02 9.08629211e+02 7.89553523e-01]	[6.03300171e+02 8.95930054e+02 7.85411298e-01]	[5.75209351e+02 8.83089417e+02 6.14712536e-01]	[4.82943298e+02 9.03608032e+02 7.44109750e-01]	[4.67424866e+02 8.95967407e+02 7.17519760e-01]	[4.90486053e+02 8.72861816e+02 6.64760530e-01]
[541.78497314 344.32226562 0.8555668 ]	[541.76300049 380.13348389 0.92652261]	[480.20095825 380.27893066 0.87109429]	[457.08096313 485.42623901 0.81385934]	[436.69277954 585.43469238 0.90333778]	[603.40740967 377.67514038 0.88755542]	[621.40313721 482.7505188 0.8808471 ]	[634.23602295 582.78436279 0.84150726]	[541.72210693 575.17602539 0.68740106]	[500.69961548 572.66149902 0.67855996]	[500.69049072 726.47991943 0.77910459]	[4.85341309e+02 8.67633606e+02 7.98559785e-01]	[582.78674316 575.19171143 0.67922813]	[570.03637695 726.63592529 0.78280318]	[5.82785034e+02 8.70268066e+02 8.17402780e-01]	[526.44238281 336.50805664 0.86353981]	[549.54821777 336.45819092 0.85626036]	[508.53521729 316.15911865 0.69880807]	[570.0715332 316.02532959 0.86143219]	[5.82971619e+02 9.06187927e+02 7.88500309e-01]	[6.00876221e+02 8.95910095e+02 7.83028603e-01]	[5.75167053e+02 8.80515869e+02 6.07412815e-01]	[4.82953735e+02 9.03609863e+02 7.40056336e-01]	[4.67443024e+02 8.95968262e+02 7.11365819e-01]	[4.90506378e+02 8.72892517e+02 6.61747634e-01]
[541.88665771 344.25427246 0.87784159]	[541.84881592 380.11355591 0.93215299]	[480.26913452 380.28042603 0.87593418]	[457.13378906 485.46878052 0.8150171 ]	[439.15640259 585.48565674 0.91950232]	[603.47137451 377.66061401 0.88601339]	[623.84039307 482.78466797 0.89185721]	[636.70996094 582.92297363 0.85039365]	[541.79760742 575.18444824 0.69341934]	[500.78118896 575.14862061 0.68439096]	[500.70309448 726.5333252 0.77916431]	[4.85363251e+02 8.67659058e+02 8.02573681e-01]	[582.81604004 575.17041016 0.67970628]	[570.10162354 729.0401001 0.77148169]	[5.82781982e+02 8.70258911e+02 8.16550910e-01]	[528.99468994 336.45001221 0.84721947]	[554.61602783 334.04919434 0.84928089]	[516.12341309 316.13293457 0.6965729 ]	[572.64251709 316.02600098 0.85417587]	[5.82970459e+02 9.06179504e+02 7.87723541e-01]	[6.00870972e+02 8.95906982e+02 7.83899069e-01]	[5.75148071e+02 8.80500244e+02 6.06318235e-01]	[4.82947021e+02 9.03610657e+02 7.39047647e-01]	[4.67434052e+02 8.95964783e+02 7.12164819e-01]	[4.90539612e+02 8.72914673e+02 6.66098773e-01]
[541.88641357 344.25463867 0.87792385]	[541.84796143 380.1131897 0.9320066 ]	[480.26831055 380.28051758 0.87553287]	[457.13690186 485.46600342 0.81645203]	[439.15722656 585.48455811 0.919725 ]	[603.47113037 377.65960693 0.88640034]	[623.84051514 482.7840271 0.89213181]	[634.24884033 582.91894531 0.85062695]	[541.7913208 575.18597412 0.69321811]	[500.77072144 575.14691162 0.68389493]	[500.71127319 726.51879883 0.7824921 ]	[4.85369293e+02 8.67656555e+02 8.01528215e-01]	[582.8157959 575.1763916 0.68067634]	[570.09399414 729.03411865 0.77425146]	[5.82783936e+02 8.70261719e+02 8.18102121e-01]	[528.99432373 336.45080566 0.84750319]	[554.61547852 334.05047607 0.8492943 ]	[516.12121582 316.1362915 0.69621789]	[572.64239502 316.02703857 0.85391366]	[5.82971924e+02 9.06182678e+02 7.88302064e-01]	[6.00871704e+02 8.95908630e+02 7.84568727e-01]	[5.75150696e+02 8.80502563e+02 6.07554615e-01]	[4.82944733e+02 9.03609863e+02 7.39303589e-01]	[4.67431030e+02 8.95962097e+02 7.12602317e-01]	[4.90544525e+02 8.72912415e+02 6.65491581e-01]
[544.29095459 341.8170166 0.87688315]	[544.31256104 380.12042236 0.92739135]	[482.72140503 380.27606201 0.87551039]	[459.65151978 487.97351074 0.82687807]	[439.31558228 585.36242676 0.90989524]	[605.92645264 377.68496704 0.88927424]	[623.92071533 482.86785889 0.89022672]	[636.77636719 582.99761963 0.85230511]	[541.85882568 575.17852783 0.69809562]	[500.82104492 572.66027832 0.68678612]	[500.72497559 726.54602051 0.78222913]	[4.85376953e+02 8.67691162e+02 8.02355826e-01]	[582.86767578 575.16485596 0.68119562]	[570.08685303 726.57232666 0.77029896]	[5.82786865e+02 8.70256653e+02 8.19006085e-01]	[531.54382324 334.05654907 0.83629227]	[557.20965576 334.04858398 0.8544277 ]	[518.65911865 316.10293579 0.70161474]	[577.74963379 316.06869507 0.87790257]	[5.82962769e+02 9.06164917e+02 7.89352894e-01]	[6.00865112e+02 8.95897766e+02 7.87313521e-01]	[5.75165222e+02 8.80501099e+02 6.11712635e-01]	[4.85348053e+02 9.03608337e+02 7.36932874e-01]	[4.67453186e+02 8.95968933e+02 7.08083153e-01]	[4.90526825e+02 8.75326538e+02 6.65802062e-01]
[544.4206543 344.32034302 0.87166023]	[544.46795654 380.17913818 0.92317432]	[482.84521484 380.29876709 0.86920363]	[459.76824951 493.0581665 0.81859165]	[441.77160645 585.43859863 0.91060048]	[606.10021973 377.72897339 0.88331193]	[624.03479004 485.36575317 0.87870687]	[636.8067627 585.35925293 0.85769469]	[544.2902832 575.15539551 0.70326352]	[500.89666748 572.60400391 0.69138885]	[500.7315979 726.46655273 0.77896553]	[4.85381256e+02 8.67637146e+02 7.98894346e-01]	[582.94952393 575.17596436 0.69037521]	[572.65759277 726.61645508 0.77480495]	[5.82789368e+02 8.70248352e+02 8.21236908e-01]	[536.64093018 336.49200439 0.85745227]	[559.79217529 336.49215698 0.89257264]	[518.79205322 316.15139771 0.75855625]	[580.32806396 316.14807129 0.90576571]	[5.82958923e+02 9.06172668e+02 7.92434692e-01]	[6.00859131e+02 8.95908569e+02 7.86446691e-01]	[5.75148865e+02 8.80467651e+02 6.14397764e-01]	[4.85360077e+02 9.03598389e+02 7.35841990e-01]	[4.67458221e+02 8.95954346e+02 7.07025051e-01]	[4.90536316e+02 8.72893555e+02 6.67724788e-01]
[544.41918945 344.31936646 0.87189198]	[544.46685791 380.17910767 0.92334372]	[482.84158325 380.29888916 0.87023002]	[459.78097534 490.55047607 0.81903195]	[441.77081299 585.43218994 0.91118062]	[606.10284424 377.7293396 0.88296723]	[624.03314209 485.36782837 0.87868202]	[639.25848389 585.34710693 0.85889709]	[544.29400635 575.15270996 0.70303422]	[503.24468994 572.59820557 0.6912784 ]	[500.75430298 726.46447754 0.78674215]	[4.85377716e+02 8.67657959e+02 8.02114129e-01]	[582.94775391 575.17248535 0.69032949]	[572.66119385 726.62872314 0.77737129]	[5.82789734e+02 8.70247192e+02 8.21467161e-01]	[536.64013672 336.49121094 0.85732788]	[559.79064941 336.49200439 0.8925395 ]	[518.79205322 316.14859009 0.75972533]	[580.32843018 316.14883423 0.90609229]	[5.82959534e+02 9.06165894e+02 7.92528152e-01]	[6.00860962e+02 8.95903198e+02 7.88443983e-01]	[5.75148438e+02 8.80472351e+02 6.13669038e-01]	[4.85357910e+02 9.03594604e+02 7.36763239e-01]	[4.67457855e+02 8.95952393e+02 7.08274305e-01]	[4.90519989e+02 8.72913635e+02 6.69421613e-01]
[544.46459961 344.31347656 0.87010705]	[544.52886963 380.19122314 0.91616887]	[482.89205933 380.31454468 0.86081827]	[462.22137451 490.55899048 0.82185388]	[441.84988403 585.41558838 0.90336788]	[608.56103516 377.71401978 0.87452066]	[624.04431152 482.92987061 0.87824953]	[639.26599121 582.97943115 0.86095905]	[544.33111572 575.18353271 0.69746786]	[503.28393555 572.65039062 0.68605852]	[500.74212646 726.52130127 0.78485692]	[4.85374146e+02 8.70106445e+02 8.05573821e-01]	[582.97143555 575.18225098 0.68445015]	[572.66174316 726.56164551 0.77311468]	[5.82795715e+02 8.70239624e+02 8.21012318e-01]	[536.69433594 336.47982788 0.86421824]	[559.84368896 336.49298096 0.9006598 ]	[521.22076416 318.53912354 0.75298077]	[582.75970459 316.1361084 0.91786504]	[5.82952271e+02 9.06156128e+02 7.92717457e-01]	[6.00855591e+02 8.95899780e+02 7.88361371e-01]	[5.75163147e+02 8.80463440e+02 6.14492655e-01]	[4.85351379e+02 9.03615845e+02 7.30229199e-01]	[4.67458984e+02 8.95977844e+02 7.00365126e-01]	[4.90513855e+02 8.75356689e+02 6.64621115e-01]
[544.54650879 344.31271362 0.85533804]	[546.94354248 380.20159912 0.90955245]	[482.94290161 380.30221558 0.85441202]	[462.26333618 490.50717163 0.81807488]	[441.8979187 585.38745117 0.89547485]	[608.61633301 377.7204895 0.86804909]	[624.04449463 482.90734863 0.87936485]	[639.26257324 585.34014893 0.86124796]	[544.35894775 575.18530273 0.69865161]	[503.31872559 575.14855957 0.68619102]	[500.73855591 726.51757812 0.78215027]	[4.85365112e+02 8.67691162e+02 8.02752733e-01]	[582.98327637 575.16766357 0.68534452]	[575.13861084 726.52374268 0.77061152]	[5.82787964e+02 8.70239075e+02 8.19932938e-01]	[539.19958496 336.47937012 0.87049448]	[562.29663086 336.48883057 0.91596174]	[521.28015137 318.54528809 0.78088045]	[582.82745361 316.14215088 0.92495239]	[5.82961487e+02 9.06160522e+02 7.91575074e-01]	[6.00860474e+02 8.95900879e+02 7.86844373e-01]	[5.72670227e+02 8.80472717e+02 6.14703119e-01]	[4.85349335e+02 9.03603638e+02 7.28811324e-01]	[4.67455750e+02 8.95970947e+02 7.00005233e-01]	[4.90502716e+02 8.75338623e+02 6.60027087e-01]
[546.92687988 344.31665039 0.85356498]	[546.97332764 380.21069336 0.90502715]	[485.34381104 380.29696655 0.85059613]	[462.2819519 487.96307373 0.82598031]	[441.91009521 585.39208984 0.89346713]	[611.08343506 377.74291992 0.85929751]	[624.05621338 482.89550781 0.87563443]	[639.26983643 585.34552002 0.86296993]	[544.38946533 575.17828369 0.70152086]	[503.35043335 575.14453125 0.68737596]	[500.76394653 726.51507568 0.79022598]	[4.85370209e+02 8.67666077e+02 8.01179230e-01]	[585.33740234 575.15447998 0.68797284]	[575.19787598 726.57885742 0.77597928]	[5.82782715e+02 8.70230103e+02 8.19673181e-01]	[539.22094727 336.46530151 0.86827993]	[562.31951904 336.49874878 0.92166245]	[521.31005859 316.14874268 0.78481168]	[582.87011719 316.12765503 0.93172395]	[5.82961426e+02 9.06165649e+02 7.94201136e-01]	[6.00862610e+02 8.95902283e+02 7.88137019e-01]	[5.72658264e+02 8.77988647e+02 6.14143074e-01]	[4.85359802e+02 9.03585449e+02 7.31144965e-01]	[4.67462555e+02 8.95953003e+02 7.03504443e-01]	[4.90505341e+02 8.75316101e+02 6.60693109e-01]
[546.94488525 344.30197144 0.85404927]	[547.02526855 380.19326782 0.89989501]	[485.40298462 380.26269531 0.84778017]	[462.35983276 485.41879272 0.82986063]	[444.29864502 585.36608887 0.88884372]	[611.12744141 377.73394775 0.85647428]	[626.40991211 485.36001587 0.87364948]	[639.27575684 585.37701416 0.86839807]	[544.40899658 572.64532471 0.70108676]	[503.35549927 572.58807373 0.68600911]	[500.76141357 724.03240967 0.78719491]	[4.85381592e+02 8.67653564e+02 8.00047874e-01]	[585.36175537 572.63891602 0.68955714]	[575.2220459 726.60595703 0.77669495]	[5.82782776e+02 8.70245422e+02 8.21454644e-01]	[539.24865723 336.43789673 0.86546135]	[562.34136963 336.49215698 0.92310995]	[521.36975098 316.13452148 0.77379698]	[582.89782715 316.12280273 0.93632841]	[5.82966125e+02 9.06178528e+02 7.91962147e-01]	[6.00862305e+02 8.95912537e+02 7.85737693e-01]	[5.72661316e+02 8.80465637e+02 6.14449203e-01]	[4.82951660e+02 9.03579285e+02 7.33592689e-01]	[4.67453522e+02 8.95939148e+02 7.06730604e-01]	[4.90534241e+02 8.72923462e+02 6.63431168e-01]
[546.9810791 344.3142395 0.84872907]	[547.04382324 380.19869995 0.89786327]	[485.42590332 380.25411987 0.84730536]	[462.35403442 485.39569092 0.83489799]	[444.29800415 585.36468506 0.88649136]	[611.15161133 380.09494019 0.85474509]	[626.42651367 485.40411377 0.87214667]	[639.2677002 585.39312744 0.86821395]	[544.41149902 572.63903809 0.70119739]	[503.34524536 570.105896 0.68645823]	[500.76370239 724.02770996 0.78274906]	[4.85378113e+02 8.67694763e+02 8.02711308e-01]	[585.37701416 572.63763428 0.68987864]	[577.68365479 726.54766846 0.77145302]	[5.82777588e+02 8.70242065e+02 8.19093645e-01]	[539.27526855 336.45236206 0.87037373]	[562.36566162 336.49417114 0.92638111]	[521.39068604 316.13275146 0.75472307]	[582.90551758 316.1156311 0.93758696]	[5.82966187e+02 9.06178528e+02 7.89333880e-01]	[6.00860352e+02 8.95912354e+02 7.83325016e-01]	[5.72650085e+02 8.80466309e+02 6.14317656e-01]	[4.85348663e+02 9.03592834e+02 7.26712823e-01]	[4.67460907e+02 8.95959656e+02 6.97972178e-01]	[4.90517761e+02 8.75352783e+02 6.60942495e-01]
[546.97454834 344.30169678 0.84998953]	[547.05651855 380.19985962 0.89575374]	[485.44958496 380.25045776 0.84393549]	[462.34936523 485.38568115 0.83182573]	[441.91534424 585.34295654 0.88269031]	[611.14300537 380.10025024 0.8552019 ]	[626.42712402 485.44696045 0.87246966]	[639.29821777 585.44995117 0.86987948]	[544.39727783 572.63934326 0.6998747 ]	[503.3309021 570.09790039 0.68582249]	[500.76034546 724.03015137 0.78000486]	[4.85376862e+02 8.67686829e+02 8.01482499e-01]	[585.36065674 572.63751221 0.68985075]	[575.21881104 726.56658936 0.77868664]	[5.82777222e+02 8.70229553e+02 8.16987157e-01]	[539.27667236 336.44351196 0.86769509]	[562.36236572 336.49017334 0.9231813 ]	[521.40264893 316.1484375 0.75191462]	[582.91442871 316.1270752 0.93978488]	[5.82957336e+02 9.06165833e+02 7.88925111e-01]	[6.00848328e+02 8.95902771e+02 7.84571230e-01]	[5.72652161e+02 8.77989075e+02 6.11508071e-01]	[4.82943787e+02 9.03594055e+02 7.26301014e-01]	[4.67449677e+02 8.95955994e+02 6.98811054e-01]	[4.90521515e+02 8.75343018e+02 6.60901010e-01]
[546.96588135 344.29983521 0.85111219]	[547.05841064 380.19729614 0.89533472]	[485.45297241 380.25128174 0.84217471]	[462.34384155 485.34472656 0.83631778]	[441.88537598 585.34014893 0.88806236]	[611.14123535 380.09783936 0.85525364]	[626.42736816 485.42904663 0.87664044]	[639.30786133 585.43103027 0.87078202]	[544.3861084 572.63867188 0.6981281 ]	[503.31063843 570.10028076 0.68315029]	[500.7265625 726.4642334 0.78096133]	[4.85378540e+02 8.67657898e+02 7.97889709e-01]	[585.35772705 572.63739014 0.68777162]	[575.20037842 726.56768799 0.77681541]	[5.82777039e+02 8.70226685e+02 8.15254271e-01]	[539.27185059 336.44216919 0.86485338]	[562.35919189 336.49938965 0.92252517]	[521.40911865 316.12802124 0.74855328]	[582.92340088 316.13146973 0.94097781]	[5.82949707e+02 9.06158020e+02 7.87472069e-01]	[6.00843384e+02 8.95900574e+02 7.85473287e-01]	[5.72660156e+02 8.80452942e+02 6.11570537e-01]	[4.82932434e+02 9.03574280e+02 7.23973632e-01]	[4.67440308e+02 8.95937927e+02 7.00313866e-01]	[4.90535400e+02 8.72926758e+02 6.59965992e-01]
[546.97119141 344.29907227 0.8515588 ]	[547.05072021 380.19897461 0.89686137]	[485.44192505 380.24435425 0.84492785]	[462.30252075 485.41595459 0.83638144]	[441.82858276 585.38824463 0.90121037]	[611.13677979 380.10470581 0.85613132]	[626.42730713 485.42227173 0.87701815]	[639.30957031 585.43804932 0.87128067]	[544.36431885 572.64691162 0.69917488]	[503.28088379 570.10632324 0.68495607]	[500.73510742 723.99957275 0.77785695]	[4.85382385e+02 8.67609619e+02 7.94043660e-01]	[585.34594727 572.65008545 0.68744975]	[575.16088867 726.55505371 0.77403921]	[5.82774780e+02 8.70220520e+02 8.14524293e-01]	[539.27435303 336.43865967 0.86608911]	[562.36486816 336.49459839 0.92382467]	[521.40802002 316.13467407 0.75233328]	[582.9161377 316.13348389 0.94134414]	[5.82950195e+02 9.06160950e+02 7.86825418e-01]	[6.00844543e+02 8.95899048e+02 7.84079611e-01]	[5.72657593e+02 8.77982483e+02 6.12015963e-01]	[4.82945343e+02 9.03566406e+02 7.29654968e-01]	[4.67447510e+02 8.95923401e+02 7.06687570e-01]	[4.90549469e+02 8.72881042e+02 6.63964748e-01]
[546.97943115 344.29458618 0.8515017 ]	[547.04882812 380.19076538 0.89813894]	[485.44299316 380.2427063 0.84436268]	[462.27981567 485.45391846 0.83004057]	[441.7975769 585.40289307 0.90578216]	[611.13238525 380.09674072 0.85552847]	[626.42913818 485.41894531 0.87151271]	[639.30969238 585.43896484 0.87052256]	[544.34796143 575.17443848 0.70188552]	[503.26757812 572.63964844 0.68699372]	[500.71557617 726.45050049 0.78093451]	[4.85368195e+02 8.67592041e+02 7.93565631e-01]	[585.3348999 575.17077637 0.68815112]	[575.18121338 726.59765625 0.77729785]	[5.82773438e+02 8.70235718e+02 8.17557275e-01]	[539.27502441 334.07281494 0.86498839]	[562.3706665 336.4901123 0.92404211]	[521.41491699 316.13146973 0.75065303]	[582.9140625 316.13110352 0.94268382]	[5.82959473e+02 9.06169739e+02 7.89112687e-01]	[6.00849609e+02 8.95903992e+02 7.86209226e-01]	[5.72649597e+02 8.80460510e+02 6.16806686e-01]	[4.82940735e+02 9.03569397e+02 7.31569707e-01]	[4.67435944e+02 8.95921204e+02 7.07697272e-01]	[4.90543243e+02 8.72862549e+02 6.65028989e-01]
[546.95715332 344.29574585 0.85296756]	[547.03833008 380.19223022 0.89892524]	[485.41967773 380.24194336 0.84593171]	[462.26858521 487.94003296 0.82577264]	[441.78488159 585.38116455 0.90626657]	[611.14135742 380.09994507 0.85441917]	[626.4262085 485.41519165 0.8752557 ]	[639.31848145 585.44232178 0.87110513]	[544.34417725 577.70092773 0.70038044]	[503.27200317 575.17169189 0.68652588]	[500.7401123 724.03381348 0.77982688]	[4.85365265e+02 8.67591003e+02 7.94122815e-01]	[583.00250244 577.70678711 0.68644595]	[575.18164062 729.02471924 0.77922136]	[5.82771240e+02 8.70234802e+02 8.17969322e-01]	[539.25830078 334.07220459 0.86302555]	[562.35644531 336.49298096 0.92271632]	[521.41247559 316.12704468 0.73964518]	[582.92004395 316.1239624 0.9418956 ]	[5.82962891e+02 9.06173340e+02 7.92070270e-01]	[6.00851074e+02 8.95905334e+02 7.86469340e-01]	[5.72642517e+02 8.80466187e+02 6.15709245e-01]	[4.82942474e+02 9.03559509e+02 7.34407187e-01]	[4.67434692e+02 8.95912170e+02 7.10762143e-01]	[4.90532562e+02 8.72856995e+02 6.67293429e-01]
[546.95587158 344.28674316 0.85476005]	[547.03582764 380.2024231 0.89905274]	[485.42044067 380.24215698 0.84501785]	[462.22595215 487.94577026 0.83121878]	[441.76004028 582.97497559 0.89943409]	[611.1305542 380.11724854 0.85565847]	[626.44909668 485.48706055 0.86799687]	[639.31634521 585.42730713 0.87054253]	[544.33880615 577.7074585 0.70227283]	[503.27288818 575.17633057 0.68800008]	[500.72537231 726.47790527 0.7819466 ]	[4.85359283e+02 8.67586487e+02 7.95190096e-01]	[582.99053955 577.72650146 0.68957186]	[575.1350708 726.63824463 0.77816796]	[5.82766907e+02 8.70242493e+02 8.18507671e-01]	[539.2545166 334.06509399 0.86234891]	[562.35821533 336.48718262 0.92432451]	[521.41381836 316.13497925 0.73153234]	[582.91534424 316.13119507 0.93882012]	[5.82962097e+02 9.06180603e+02 7.94538617e-01]	[6.00850281e+02 8.95909851e+02 7.86715686e-01]	[5.72644470e+02 8.80470581e+02 6.16910577e-01]	[4.82946960e+02 9.03558533e+02 7.33934820e-01]	[4.67439270e+02 8.95914490e+02 7.10037291e-01]	[4.90525665e+02 8.72853943e+02 6.66948140e-01]
[546.95910645 344.28588867 0.85482669]	[547.03515625 380.20153809 0.89922291]	[485.42227173 380.23687744 0.84518474]	[462.22244263 487.94085693 0.83189493]	[441.75811768 582.97747803 0.90044475]	[611.13378906 380.12030029 0.85624993]	[626.4364624 485.45922852 0.87125224]	[639.31689453 585.41851807 0.87027001]	[544.35046387 575.20019531 0.70138144]	[503.28317261 572.65820312 0.68582433]	[500.73016357 724.02349854 0.78037882]	[4.85354340e+02 8.67610291e+02 7.99251437e-01]	[583.00067139 575.21917725 0.68919063]	[572.66955566 726.5980835 0.78045785]	[5.82758057e+02 8.70238342e+02 8.17788243e-01]	[539.25720215 334.0652771 0.86252075]	[562.35974121 336.48580933 0.9241538 ]	[521.41278076 316.14202881 0.73225921]	[582.91802979 316.13031006 0.93842459]	[5.82961060e+02 9.06179199e+02 7.95036614e-01]	[6.00847961e+02 8.95907837e+02 7.87091196e-01]	[5.72625732e+02 8.80458191e+02 6.19177997e-01]	[4.82934631e+02 9.03571289e+02 7.33136594e-01]	[4.67430878e+02 8.95927856e+02 7.07815528e-01]	[4.90514893e+02 8.72881348e+02 6.66364133e-01]
[546.9564209 344.28814697 0.85561788]	[547.02642822 380.20516968 0.90040451]	[485.42102051 380.24267578 0.84548891]	[459.84197998 490.50863647 0.81462389]	[441.70761108 582.92059326 0.89858633]	[611.12091064 380.11694336 0.85678071]	[626.41040039 485.41061401 0.87726301]	[639.27636719 585.40234375 0.86511183]	[544.32739258 575.18640137 0.70334995]	[503.26220703 572.64416504 0.69176304]	[500.73718262 724.00915527 0.7814402 ]	[4.85353241e+02 8.67620789e+02 7.99315989e-01]	[582.98291016 575.20587158 0.69210738]	[572.64764404 726.58105469 0.78202868]	[5.82753845e+02 8.70217590e+02 8.17412019e-01]	[539.25878906 334.06829834 0.86511374]	[562.35430908 336.48748779 0.92464209]	[521.40258789 316.14251709 0.75001192]	[582.90722656 316.12536621 0.93763268]	[5.82963440e+02 9.06180054e+02 7.97561288e-01]	[6.00848267e+02 8.95901367e+02 7.90517747e-01]	[5.72623230e+02 8.77955078e+02 6.17818534e-01]	[4.82940918e+02 9.03567749e+02 7.31725097e-01]	[4.67434906e+02 8.95929321e+02 7.06183016e-01]	[4.90519592e+02 8.72894165e+02 6.67867541e-01]
[546.94537354 344.29525757 0.85523981]	[547.00366211 380.21942139 0.90166289]	[485.3848877 380.25219727 0.8485074 ]	[459.79562378 490.54724121 0.81897134]	[441.69006348 582.9251709 0.90195322]	[611.10412598 380.12789917 0.85756689]	[626.39825439 485.44250488 0.87559462]	[636.78869629 585.43365479 0.8598749 ]	[544.30975342 575.20281982 0.70963842]	[503.25262451 572.6572876 0.69487321]	[500.73400879 724.0223999 0.78515124]	[4.85352356e+02 8.67598450e+02 7.98608959e-01]	[582.95465088 575.22631836 0.69748014]	[572.60400391 726.60980225 0.78255278]	[5.82750854e+02 8.70233459e+02 8.18087220e-01]	[539.24542236 334.07296753 0.86262167]	[562.34796143 336.48983765 0.92335373]	[521.39074707 316.14202881 0.75246787]	[582.90911865 316.12579346 0.93627095]	[5.82964661e+02 9.06191589e+02 7.98351407e-01]	[6.00846802e+02 8.95912720e+02 7.88110733e-01]	[5.72628052e+02 8.77972595e+02 6.15836978e-01]	[4.82937225e+02 9.03568054e+02 7.35113919e-01]	[4.67430267e+02 8.95924622e+02 7.11762130e-01]	[4.90512238e+02 8.72867554e+02 6.69857442e-01]
[544.52929688 344.28625488 0.86198956]	[546.96807861 380.21789551 0.9056766 ]	[485.34393311 380.2399292 0.85480887]	[459.77349854 485.47146606 0.82430905]	[439.25811768 582.95300293 0.90773916]	[611.06591797 380.14089966 0.86222959]	[624.05377197 485.42797852 0.87762654]	[636.73828125 585.42462158 0.85716259]	[544.28942871 575.17022705 0.71327269]	[500.88391113 572.63726807 0.69890094]	[500.74920654 723.96588135 0.78131485]	[4.85352356e+02 8.67573486e+02 7.94513226e-01]	[582.95367432 575.19494629 0.69893432]	[572.58508301 726.59814453 0.78453356]	[5.82741638e+02 8.70224915e+02 8.16229165e-01]	[539.19390869 334.06280518 0.85741144]	[562.31005859 336.48324585 0.92024302]	[521.32543945 316.13861084 0.77668083]	[582.87213135 316.15200806 0.93446589]	[5.82966125e+02 9.06165588e+02 7.96843886e-01]	[6.00853210e+02 8.95890625e+02 7.94111252e-01]	[5.72592224e+02 8.77980713e+02 6.19862318e-01]	[4.82928925e+02 9.03563660e+02 7.32724488e-01]	[4.67415497e+02 8.95917236e+02 7.12191761e-01]	[4.90524200e+02 8.72841614e+02 6.70840681e-01]
[544.51843262 344.30044556 0.8607887 ]	[546.95147705 380.20797729 0.90709835]	[482.94595337 380.2272644 0.8574236 ]	[459.7328186 485.44854736 0.82960767]	[439.22766113 582.99304199 0.91119903]	[608.62469482 380.1399231 0.86457753]	[626.37927246 485.43569946 0.87458152]	[634.24572754 585.41119385 0.85700077]	[541.93115234 575.19702148 0.71219265]	[500.85998535 572.65020752 0.69667667]	[500.71173096 724.03552246 0.77267164]	[4.85354889e+02 8.67578979e+02 7.94236720e-01]	[582.93640137 575.21820068 0.69893098]	[572.58831787 729.03375244 0.77968144]	[5.82744385e+02 8.70228516e+02 8.18312943e-01]	[539.18200684 336.43765259 0.85510296]	[562.29943848 336.49200439 0.91872871]	[521.30950928 316.14135742 0.7753886 ]	[582.87286377 316.14572144 0.93108344]	[5.82955505e+02 9.06155396e+02 7.98477113e-01]	[6.00846619e+02 8.95891479e+02 7.94029891e-01]	[5.72596680e+02 8.77981812e+02 6.20936751e-01]	[4.82913727e+02 9.03568726e+02 7.32206225e-01]	[4.67404419e+02 8.95924255e+02 7.12000489e-01]	[4.90535553e+02 8.72845764e+02 6.70005798e-01]
[544.52264404 344.309021 0.85807735]	[544.54852295 380.19839478 0.9116593 ]	[482.90383911 380.2355957 0.8633045 ]	[459.69137573 485.45010376 0.82108134]	[439.19100952 582.99298096 0.91078711]	[608.58349609 380.12225342 0.87238407]	[624.04675293 485.4347229 0.87477672]	[634.20611572 585.39562988 0.85895807]	[541.94042969 575.17987061 0.70743287]	[500.87384033 572.6418457 0.69353807]	[500.7097168 723.95678711 0.76812774]	[4.85355865e+02 8.67576111e+02 7.94532061e-01]	[582.93737793 575.1887207 0.69325602]	[572.58850098 726.61505127 0.77974278]	[5.82743286e+02 8.70218689e+02 8.16055715e-01]	[539.17248535 336.4619751 0.86107683]	[562.29223633 336.48855591 0.9171989 ]	[521.2578125 316.16314697 0.77397871]	[582.85009766 316.14093018 0.92312664]	[5.82944580e+02 9.06147339e+02 7.98843265e-01]	[6.00836487e+02 8.95888672e+02 7.92893469e-01]	[5.72592773e+02 8.77967407e+02 6.21651769e-01]	[4.82912018e+02 9.03574646e+02 7.32462764e-01]	[4.67400909e+02 8.95928833e+02 7.11724102e-01]	[4.90532745e+02 8.72845886e+02 6.71965301e-01]
[544.46447754 344.29934692 0.8688975 ]	[544.5088501 380.18991089 0.91883862]	[482.87731934 380.24179077 0.86596078]	[459.64804077 487.94506836 0.80476779]	[439.16168213 585.34802246 0.90852427]	[608.53027344 380.10687256 0.87758422]	[624.02172852 485.38034058 0.88672048]	[634.17572021 585.39416504 0.85822564]	[541.86456299 575.15252686 0.70533943]	[500.81558228 572.61279297 0.69359773]	[500.69882202 723.95568848 0.77115923]	[4.85364532e+02 8.65108887e+02 7.92397976e-01]	[582.8638916 575.16894531 0.68970031]	[570.0970459 726.58538818 0.78273857]	[5.82741821e+02 8.70212097e+02 8.18478048e-01]	[536.69219971 336.44952393 0.85421652]	[562.23529053 336.48104858 0.90306902]	[521.22399902 316.1411438 0.75197649]	[582.78656006 316.15097046 0.91407466]	[5.82939880e+02 9.06148499e+02 7.98576295e-01]	[6.00819275e+02 8.95888428e+02 7.91763723e-01]	[5.72606506e+02 8.77945007e+02 6.21859074e-01]	[4.82921204e+02 9.03571655e+02 7.34832704e-01]	[4.67400116e+02 8.95920654e+02 7.13858783e-01]	[4.90550995e+02 8.72820801e+02 6.70847237e-01]
[544.38830566 344.30441284 0.87522793]	[544.44915771 380.1572876 0.9239713 ]	[482.84265137 380.23641968 0.86995554]	[459.60458374 487.93917847 0.79871172]	[439.13034058 585.37280273 0.90938938]	[606.09381104 377.7388916 0.88278818]	[623.97290039 485.3855896 0.88811421]	[631.68481445 585.3692627 0.85987282]	[541.80847168 575.17675781 0.70068562]	[500.769104 572.64239502 0.69110829]	[500.67889404 726.46990967 0.76996893]	[4.85360626e+02 8.65130432e+02 7.95100987e-01]	[582.82141113 575.19232178 0.68443114]	[570.07556152 726.57757568 0.79125702]	[5.82752808e+02 8.70233459e+02 8.20406199e-01]	[534.15716553 336.46099854 0.84958386]	[559.77947998 336.49273682 0.89060402]	[518.79949951 316.12091064 0.74308538]	[580.35028076 316.15631104 0.90677643]	[5.82942505e+02 9.06154968e+02 7.94627666e-01]	[6.00816101e+02 8.95894226e+02 7.89479613e-01]	[5.72648499e+02 8.77976929e+02 6.14559293e-01]	[4.82909454e+02 9.03579041e+02 7.36104131e-01]	[4.64962524e+02 8.95927979e+02 7.14327157e-01]	[4.90546722e+02 8.72842041e+02 6.70584142e-01]
[544.35351562 344.31167603 0.87022197]	[544.39862061 380.14428711 0.92708224]	[482.80722046 380.21762085 0.87511659]	[457.17626953 485.46365356 0.7982288 ]	[439.09689331 585.35028076 0.89996564]	[606.02740479 377.73641968 0.88393849]	[623.94702148 485.40872192 0.88184935]	[631.63604736 585.362854 0.86201394]	[541.76367188 575.1784668 0.69431496]	[500.7333374 572.65649414 0.68589622]	[500.6673584 724.01507568 0.7645182 ]	[4.85362213e+02 8.67587158e+02 7.96579719e-01]	[582.78643799 575.1852417 0.68185467]	[570.03137207 726.58636475 0.79181612]	[5.82750854e+02 8.70230286e+02 8.20297897e-01]	[534.09796143 336.46325684 0.84182256]	[559.7399292 336.50003052 0.8850162 ]	[518.75262451 316.1199646 0.7346648 ]	[580.29162598 316.17199707 0.89330959]	[5.82949402e+02 9.06159424e+02 7.95533776e-01]	[6.00822449e+02 8.95891235e+02 7.88364112e-01]	[5.72638672e+02 8.77975708e+02 6.13494337e-01]	[4.82923767e+02 9.03579163e+02 7.33254075e-01]	[4.67411346e+02 8.95935303e+02 7.10147679e-01]	[4.90542511e+02 8.72871277e+02 6.71694219e-01]
[544.29797363 344.30093384 0.87050498]	[544.31829834 380.14572144 0.92629373]	[482.74581909 380.25030518 0.87626553]	[457.18460083 485.45202637 0.80448812]	[439.09182739 585.35137939 0.90202737]	[605.9586792 377.73226929 0.88619614]	[623.89349365 485.38562012 0.8710652 ]	[631.61035156 582.99700928 0.86160547]	[541.73815918 575.17962646 0.69390208]	[500.70172119 575.14971924 0.68516934]	[500.68545532 723.95220947 0.76961094]	[4.85356506e+02 8.67577637e+02 7.94612110e-01]	[582.77960205 575.1895752 0.68058509]	[567.57928467 726.56524658 0.79186106]	[5.82750977e+02 8.70227417e+02 8.19391251e-01]	[531.56060791 336.4510498 0.83894688]	[557.25494385 336.48245239 0.86633259]	[518.68798828 316.11514282 0.71671706]	[580.23754883 316.10842896 0.88413 ]	[5.82964539e+02 9.06183350e+02 7.94201672e-01]	[6.00836243e+02 8.95901550e+02 7.83678889e-01]	[5.72636169e+02 8.77976135e+02 6.11401796e-01]	[4.82936432e+02 9.03574646e+02 7.32547760e-01]	[4.67421021e+02 8.95932922e+02 7.11245537e-01]	[4.90538635e+02 8.72859741e+02 6.69329405e-01]
[541.91925049 344.2645874 0.8774544 ]	[541.89630127 380.14089966 0.93263513]	[480.33621216 380.240448 0.88024992]	[457.12631226 485.44497681 0.80081528]	[436.68243408 585.3694458 0.89650643]	[605.8862915 377.74682617 0.88485694]	[623.82104492 482.96057129 0.87336111]	[631.59075928 585.35266113 0.86077386]	[541.69787598 577.71496582 0.69856352]	[500.6831665 575.21984863 0.69100201]	[500.66397095 723.99334717 0.77159029]	[4.82982544e+02 8.67578003e+02 7.97812700e-01]	[582.74658203 577.72058105 0.68247563]	[567.54266357 726.6550293 0.80256647]	[5.82744934e+02 8.70260193e+02 8.25211287e-01]	[529.03564453 334.0569458 0.83957493]	[557.16247559 334.04891968 0.84830058]	[516.20739746 316.13546753 0.66594732]	[577.72521973 316.08764648 0.87377346]	[5.82964600e+02 9.06182129e+02 7.96785474e-01]	[6.00836670e+02 8.95905151e+02 7.89127827e-01]	[5.72640442e+02 8.80483887e+02 6.18741632e-01]	[4.82937347e+02 9.03573975e+02 7.34768271e-01]	[4.67418182e+02 8.95935608e+02 7.14870453e-01]	[4.90521332e+02 8.72855103e+02 6.70891941e-01]
[541.82208252 344.29290771 0.85995251]	[541.81469727 380.15548706 0.93056917]	[480.25494385 380.23474121 0.87867928]	[457.11126709 482.87228394 0.82665426]	[436.61984253 585.38739014 0.89045924]	[603.47595215 380.10525513 0.88640141]	[621.39263916 482.92520142 0.87654328]	[629.1529541 585.44036865 0.86384076]	[539.24804688 577.70129395 0.69393444]	[498.24282837 575.19628906 0.68312025]	[498.24221802 726.46331787 0.79117882]	[4.85356140e+02 8.65126892e+02 7.99636662e-01]	[580.29394531 577.7244873 0.67651081]	[567.52154541 729.02966309 0.81338686]	[5.82763062e+02 8.70324036e+02 8.27732146e-01]	[526.51965332 334.07290649 0.84883016]	[552.10925293 334.07336426 0.83913594]	[516.14141846 316.09707642 0.67284799]	[575.16186523 316.07400513 0.86558491]	[5.82946960e+02 9.06167542e+02 7.89843321e-01]	[6.00834229e+02 8.95910706e+02 7.88839817e-01]	[5.75184753e+02 8.83045532e+02 6.24986291e-01]	[4.85356415e+02 9.03619507e+02 7.31357872e-01]	[4.67447327e+02 8.95970154e+02 6.99694991e-01]	[4.90521759e+02 8.72862549e+02 6.81678474e-01]
[539.31903076 346.84747314 0.83134234]	[541.76031494 380.11782837 0.92434376]	[480.19818115 380.18325806 0.87580872]	[454.63925171 480.36444092 0.82971728]	[436.58563232 585.33831787 0.88063198]	[603.43054199 377.73370361 0.88629228]	[621.262146 482.80654907 0.87417442]	[629.12792969 582.95751953 0.87670594]	[536.72558594 575.16589355 0.68337959]	[498.14498901 572.65008545 0.67087895]	[498.25769043 726.50494385 0.79340136]	[4.82975433e+02 8.65101990e+02 8.03948641e-01]	[577.75378418 575.18280029 0.66584569]	[567.46563721 726.65515137 0.82574105]	[5.82763611e+02 8.70323425e+02 8.26117039e-01]	[524.02404785 336.51113892 0.87463421]	[547.0769043 336.54763794 0.86766279]	[511.10134888 316.07720947 0.63146865]	[572.62988281 316.0994873 0.85778975]	[5.82947754e+02 9.06164551e+02 7.88340986e-01]	[6.00835449e+02 8.95908142e+02 7.87873387e-01]	[5.75187622e+02 8.83056274e+02 6.23684108e-01]	[4.85361115e+02 9.03599548e+02 7.37967014e-01]	[4.67440735e+02 8.95955383e+02 7.08943605e-01]	[4.90496582e+02 8.72829834e+02 6.79800749e-01]
[539.31951904 346.84841919 0.8312614 ]	[541.76062012 380.11834717 0.9243753 ]	[480.19778442 380.18240356 0.8758716 ]	[454.64321899 480.36035156 0.82997054]	[436.58331299 585.33880615 0.87930226]	[603.4286499 377.73492432 0.8858391 ]	[621.26379395 482.79644775 0.8752718 ]	[629.12548828 582.95910645 0.87672824]	[536.72937012 575.17034912 0.68378538]	[498.15063477 572.6550293 0.67129868]	[498.26651001 726.49859619 0.79065019]	[4.82971558e+02 8.65106384e+02 8.04426670e-01]	[577.75543213 575.19018555 0.66528881]	[567.47271729 729.05505371 0.82145071]	[5.82764832e+02 8.72713806e+02 8.25463474e-01]	[524.02423096 336.51193237 0.8746134 ]	[547.07757568 336.54763794 0.86741453]	[511.0993042 316.07824707 0.63183242]	[572.63238525 316.0980835 0.85729766]	[5.82951904e+02 9.06166077e+02 7.88293660e-01]	[6.00839783e+02 8.95911133e+02 7.87995875e-01]	[5.75187439e+02 8.83080200e+02 6.25230372e-01]	[4.85362579e+02 9.03597900e+02 7.38573432e-01]	[4.67441132e+02 8.95954346e+02 7.09550202e-01]	[4.90490112e+02 8.72832031e+02 6.79856360e-01]
[539.24841309 349.37020874 0.82376575]	[541.69683838 380.11624146 0.91583228]	[480.13339233 380.16491699 0.87039268]	[454.55114746 480.24807739 0.80263209]	[434.07278442 582.85778809 0.85269451]	[603.36633301 377.74075317 0.8843118 ]	[618.78991699 485.4151001 0.83057868]	[629.05767822 585.38989258 0.88954616]	[536.71759033 575.15063477 0.68308848]	[498.13809204 572.62762451 0.66731751]	[500.63931274 726.51489258 0.79172063]	[4.82972687e+02 8.65106262e+02 8.04820955e-01]	[577.72595215 575.17736816 0.66243869]	[565.05828857 729.07116699 0.83259636]	[5.82758057e+02 8.72716675e+02 8.24564278e-01]	[523.91351318 336.57354736 0.89073354]	[547.01086426 336.55523682 0.87458324]	[506.01348877 316.10229492 0.65835428]	[570.05767822 316.08609009 0.86428475]	[5.82948547e+02 9.06161072e+02 7.87414908e-01]	[6.00846619e+02 8.95904297e+02 7.88680732e-01]	[5.75177185e+02 8.83099915e+02 6.26742899e-01]	[4.85364075e+02 9.03586548e+02 7.41854310e-01]	[4.67445831e+02 8.95945129e+02 7.14777350e-01]	[4.90494293e+02 8.72830811e+02 6.75849736e-01]
[534.17230225 349.41845703 0.80148119]	[539.25421143 380.13647461 0.90839678]	[477.66842651 380.18386841 0.86065376]	[449.48739624 480.34146118 0.81829786]	[431.51589966 582.7522583 0.83447218]	[603.28466797 377.73141479 0.87438637]	[616.18518066 485.44992065 0.81554389]	[626.60333252 585.3939209 0.90391308]	[534.11645508 577.74407959 0.67930412]	[495.58602905 577.70513916 0.65929478]	[498.20495605 726.57592773 0.78956389]	[4.82980377e+02 8.65059509e+02 8.04207206e-01]	[572.66143799 577.78009033 0.6573652 ]	[565.02972412 729.08856201 0.84517717]	[5.82761963e+02 8.72753296e+02 8.27104211e-01]	[523.77404785 336.60855103 0.89634979]	[544.45892334 336.59597778 0.89558256]	[503.50158691 316.07128906 0.70423722]	[567.44726562 316.1451416 0.89976031]	[5.82946533e+02 9.06173828e+02 7.86883235e-01]	[6.00849854e+02 8.95917480e+02 7.86863506e-01]	[5.75207825e+02 8.85623413e+02 6.36663139e-01]	[4.85352692e+02 9.03576111e+02 7.46409357e-01]	[4.67432770e+02 8.95929688e+02 7.19412029e-01]	[4.90525208e+02 8.72794189e+02 6.78963304e-01]
[528.98443604 349.41000366 0.80865574]	[534.14434814 380.16268921 0.88043612]	[472.56124878 380.22961426 0.82869405]	[444.41278076 482.93386841 0.80913109]	[423.8338623 582.95129395 0.88840389]	[598.24780273 377.71878052 0.85140824]	[608.64385986 487.94515991 0.81820118]	[624.01055908 582.91680908 0.92722034]	[529.00549316 575.16772461 0.67659158]	[488.0178833 575.1517334 0.65245384]	[498.1373291 726.63934326 0.78308332]	[4.82972382e+02 8.65113464e+02 8.06482673e-01]	[567.55804443 575.18347168 0.66281337]	[564.95812988 726.64929199 0.85869366]	[5.82773499e+02 8.72767578e+02 8.26189399e-01]	[521.24829102 336.59054565 0.8675648 ]	[541.92779541 336.61227417 0.89896029]	[503.33972168 316.14483643 0.65251887]	[564.90222168 316.1418457 0.94321799]	[5.82974548e+02 9.06193054e+02 7.81400621e-01]	[6.00878906e+02 8.95918579e+02 7.82830358e-01]	[5.77693054e+02 8.85656677e+02 6.31748676e-01]	[4.82946472e+02 9.03588501e+02 7.48833477e-01]	[4.67421570e+02 8.95945801e+02 7.21930027e-01]	[4.90518066e+02 8.72830505e+02 6.75160408e-01]
[526.45080566 349.39422607 0.8243314 ]	[529.06072998 380.16680908 0.88166332]	[467.49057007 380.23931885 0.83084732]	[441.90045166 482.88253784 0.84341091]	[421.35617065 585.34277344 0.90173697]	[593.17333984 377.71585083 0.8493551 ]	[608.4899292 485.37298584 0.86052954]	[623.94952393 582.97442627 0.92406064]	[526.50744629 575.14624023 0.68506444]	[487.92373657 572.63653564 0.65862989]	[495.69271851 726.59466553 0.76235974]	[4.82968811e+02 8.65097595e+02 8.03653300e-01]	[567.47961426 572.64318848 0.66806084]	[564.91937256 726.63360596 0.84836155]	[5.82762146e+02 8.72764404e+02 8.24449718e-01]	[518.78515625 336.57437134 0.858495 ]	[541.85296631 336.61633301 0.90048242]	[503.25570679 316.1257019 0.65010226]	[564.81774902 316.13000488 0.93454248]	[5.82957520e+02 9.06183350e+02 7.81024635e-01]	[6.00855408e+02 8.95916199e+02 7.84465134e-01]	[5.77703308e+02 8.85636047e+02 6.32477105e-01]	[4.82952637e+02 9.03576782e+02 7.48592377e-01]	[4.67428833e+02 8.95937744e+02 7.23504305e-01]	[4.90520386e+02 8.72815796e+02 6.68918848e-01]
[523.95483398 349.45108032 0.84932548]	[526.48657227 380.18771362 0.89811546]	[464.8711853 380.28250122 0.849832 ]	[441.82702637 482.84658813 0.84656316]	[421.26519775 585.39306641 0.90959638]	[590.61779785 377.70626831 0.8531127 ]	[605.95806885 482.77191162 0.90838933]	[623.84338379 585.35058594 0.91408944]	[524.00457764 575.15686035 0.70498389]	[485.3572998 575.15313721 0.67038912]	[493.09976196 726.60040283 0.75427991]	[4.82965851e+02 8.65097412e+02 8.06827664e-01]	[564.96655273 572.62963867 0.6906839 ]	[564.87957764 729.02685547 0.84649479]	[5.82778259e+02 8.72780701e+02 8.26212943e-01]	[516.22161865 336.6072998 0.86056471]	[541.76483154 336.6640625 0.90789288]	[500.76669312 316.13186646 0.74810326]	[562.41497803 316.14151001 0.93535686]	[5.82961853e+02 9.08609131e+02 7.76354253e-01]	[6.00871704e+02 8.95928223e+02 7.80501723e-01]	[5.77729431e+02 8.88104797e+02 6.37721241e-01]	[4.85352600e+02 9.03595947e+02 7.47849107e-01]	[4.67437927e+02 8.95958679e+02 7.20046341e-01]	[4.90514465e+02 8.72814392e+02 6.72674894e-01]
[523.82440186 349.45550537 0.8702907 ]	[524.01385498 380.19338989 0.91141129]	[462.36608887 380.29400635 0.86108625]	[441.65939331 485.41577148 0.81777197]	[421.18661499 582.98529053 0.90957189]	[588.08392334 377.72772217 0.86403096]	[605.91912842 485.41107178 0.87923998]	[623.78710938 582.96520996 0.90916729]	[523.94219971 575.16589355 0.71478349]	[482.92422485 575.16064453 0.68099797]	[493.06542969 726.63366699 0.75271308]	[4.82952759e+02 8.65128723e+02 8.12247515e-01]	[564.89526367 572.63800049 0.70137596]	[564.85400391 729.04595947 0.84158117]	[5.82777100e+02 8.72772156e+02 8.27990890e-01]	[513.6060791 336.612854 0.84816718]	[539.26092529 336.66973877 0.88878536]	[500.65158081 316.11340332 0.73685038]	[562.28503418 316.17819214 0.92802572]	[5.82983704e+02 9.08610962e+02 7.74245381e-01]	[6.00890869e+02 8.95919006e+02 7.80351639e-01]	[5.77704346e+02 8.88104919e+02 6.38698399e-01]	[4.82950958e+02 9.03606018e+02 7.50741780e-01]	[4.67423950e+02 8.95962280e+02 7.22703218e-01]	[4.90497253e+02 8.72830444e+02 6.77984953e-01]
[521.3817749 351.94830322 0.86567056]	[523.91156006 380.17593384 0.92775941]	[462.29122925 380.30679321 0.86856854]	[439.19537354 482.90512085 0.84824097]	[418.71112061 585.38989258 0.91892868]	[585.55554199 377.7225647 0.88070786]	[603.52941895 485.47418213 0.8743028 ]	[618.8326416 585.37738037 0.86881506]	[523.86254883 575.20977783 0.72023404]	[482.85345459 575.21929932 0.69211203]	[490.51416016 729.05822754 0.76231027]	[4.82941284e+02 8.67608215e+02 8.24945748e-01]	[562.48046875 575.14886475 0.70662272]	[564.81744385 729.07055664 0.84580398]	[5.82782471e+02 8.72839661e+02 8.27350378e-01]	[508.54351807 336.66424561 0.83812296]	[536.67089844 336.67373657 0.84502947]	[498.16091919 316.14532471 0.65811151]	[559.75061035 316.1541748 0.89667702]	[5.85369934e+02 9.08623657e+02 7.77461231e-01]	[6.03295349e+02 8.95934387e+02 7.84662783e-01]	[5.77728149e+02 8.88186279e+02 6.53576612e-01]	[4.82949005e+02 9.03603394e+02 7.61112928e-01]	[4.67426758e+02 8.95967651e+02 7.31757998e-01]	[4.90488983e+02 8.72865051e+02 6.84083462e-01]
[521.26159668 349.41864014 0.8449679 ]	[521.41125488 380.12750244 0.92701805]	[459.82162476 380.27261353 0.87774926]	[436.68908691 482.95257568 0.83072448]	[418.55114746 585.43383789 0.89971 ]	[585.3817749 377.69924927 0.88769627]	[603.38165283 482.95379639 0.87931222]	[616.20599365 582.90014648 0.85244763]	[521.38873291 577.70477295 0.72017753]	[482.75646973 577.72625732 0.70184493]	[487.95614624 726.64733887 0.76128471]	[4.82948761e+02 8.65122131e+02 8.21824551e-01]	[562.33209229 575.16223145 0.69834077]	[562.46905518 729.04681396 0.83766371]	[5.82773743e+02 8.72819214e+02 8.24481845e-01]	[505.97689819 336.61276245 0.84550899]	[529.06481934 336.58737183 0.82959473]	[495.61697388 316.13494873 0.59358895]	[557.17431641 316.08148193 0.87444448]	[5.85373962e+02 9.06193176e+02 7.76238799e-01]	[6.03291077e+02 8.95917969e+02 7.87178814e-01]	[5.77706726e+02 8.88160828e+02 6.46251082e-01]	[4.82950073e+02 9.03600098e+02 7.63051271e-01]	[4.67426941e+02 8.95961548e+02 7.34612167e-01]	[4.90505768e+02 8.72806763e+02 6.85753107e-01]
[521.2041626 351.92947388 0.84493077]	[521.269104 380.13818359 0.92589825]	[459.70852661 380.25112915 0.87593913]	[436.58331299 482.85351562 0.84744149]	[416.02624512 585.44586182 0.8795206 ]	[582.92376709 377.72546387 0.88986367]	[603.26544189 482.89309692 0.87942415]	[611.16314697 582.93139648 0.85436118]	[521.24133301 575.19464111 0.71495467]	[480.27493286 575.1920166 0.70885491]	[485.40701294 726.56018066 0.78808719]	[4.82939880e+02 8.65108337e+02 8.24847043e-01]	[562.2230835 575.152771 0.68970245]	[562.42150879 729.06982422 0.82305294]	[5.82774536e+02 8.72760803e+02 8.26299667e-01]	[505.89358521 336.68731689 0.86999887]	[528.9855957 336.64190674 0.85697043]	[490.52267456 318.57528687 0.62260377]	[552.08288574 316.09893799 0.85646755]	[5.85364136e+02 9.06187805e+02 7.78648853e-01]	[6.03287720e+02 8.95905884e+02 7.85509348e-01]	[5.77704773e+02 8.85653076e+02 6.31109774e-01]	[4.82956421e+02 9.03583252e+02 7.60573924e-01]	[4.67428497e+02 8.95951111e+02 7.34634817e-01]	[4.90507965e+02 8.72798523e+02 6.88351989e-01]
[518.69647217 352.02871704 0.83520752]	[518.79193115 380.14593506 0.91351336]	[457.20056152 380.23046875 0.86429244]	[431.47418213 482.77041626 0.81757599]	[410.94317627 582.86804199 0.84876144]	[582.80169678 377.73910522 0.88274336]	[598.21472168 482.78955078 0.8631987 ]	[611.06317139 582.95477295 0.85965836]	[518.67205811 572.61029053 0.69233096]	[477.72210693 572.62908936 0.68326038]	[485.38943481 726.58343506 0.79721057]	[4.82923920e+02 8.67585693e+02 8.26411068e-01]	[557.24707031 570.08477783 0.67053157]	[562.3291626 726.61309814 0.83003658]	[5.82780701e+02 8.72760498e+02 8.31167519e-01]	[503.36065674 339.09310913 0.89675719]	[526.41320801 336.68447876 0.87392807]	[485.3631897 318.57696533 0.72108418]	[547.02203369 316.09036255 0.87100303]	[5.85372437e+02 9.08627869e+02 7.76598096e-01]	[6.03297974e+02 8.95924683e+02 7.77849972e-01]	[5.77714905e+02 8.85656738e+02 6.38581991e-01]	[4.85349152e+02 9.03560303e+02 7.58727372e-01]	[4.67441650e+02 8.95951111e+02 7.31738746e-01]	[4.90483948e+02 8.72841736e+02 6.81861103e-01]
[516.16442871 351.99911499 0.82424051]	[516.20623779 380.16061401 0.89233863]	[454.60430908 380.24169922 0.84402788]	[426.3399353 485.39108276 0.80911756]	[403.25994873 585.35150146 0.89326864]	[580.27984619 377.72509766 0.87033713]	[593.18505859 485.44992065 0.81925601]	[608.5725708 582.94604492 0.88472188]	[513.64434814 575.19415283 0.68568885]	[477.6211853 577.69866943 0.68122077]	[485.36569214 726.64697266 0.7973491 ]	[4.82907349e+02 8.67603516e+02 8.33638430e-01]	[552.0802002 572.66137695 0.6607129 ]	[562.29711914 729.17523193 0.80952626]	[5.82771729e+02 8.72739136e+02 8.30808878e-01]	[503.26141357 339.08886719 0.89885104]	[523.90405273 336.68252563 0.89541233]	[482.8765564 318.55447388 0.77365535]	[544.47247314 316.13153076 0.91656351]	[5.85359680e+02 9.08611511e+02 7.83054113e-01]	[6.03295044e+02 8.95906128e+02 7.84019351e-01]	[5.77703003e+02 8.85627136e+02 6.33493841e-01]	[4.85354889e+02 9.03563843e+02 7.56641388e-01]	[4.67447327e+02 8.95956787e+02 7.30553746e-01]	[4.87995178e+02 8.72846436e+02 6.90374494e-01]
[506.0062561 351.91531372 0.79809242]	[511.08139038 380.19558716 0.87879294]	[449.51693726 380.25717163 0.82652307]	[421.38104248 485.44769287 0.8473469 ]	[400.74459839 585.42889404 0.91342717]	[575.19311523 380.10269165 0.85056078]	[588.11663818 487.97143555 0.81470847]	[606.00140381 582.94433594 0.91304672]	[511.05255127 575.16473389 0.68167156]	[475.07537842 575.2053833 0.66584367]	[482.92596436 726.63739014 0.8038336 ]	[4.82896484e+02 8.65108765e+02 8.27758670e-01]	[547.07318115 572.63903809 0.66503727]	[562.27789307 729.08978271 0.80442238]	[5.82783936e+02 8.72713562e+02 8.37011695e-01]	[500.72622681 336.64263916 0.8536641 ]	[521.36029053 336.67825317 0.87739486]	[482.7979126 316.08862305 0.70306152]	[544.33154297 316.14550781 0.94308197]	[5.85361206e+02 9.08614197e+02 7.85131812e-01]	[6.03303040e+02 8.95902222e+02 7.84278691e-01]	[5.77697937e+02 8.85584717e+02 6.35389924e-01]	[4.82953735e+02 9.03550842e+02 7.58805454e-01]	[4.67430725e+02 8.95932556e+02 7.35427797e-01]	[4.87993256e+02 8.72788574e+02 6.94795251e-01]
[506.00500488 351.91796875 0.79891145]	[511.07644653 380.19952393 0.87895596]	[449.50521851 380.2623291 0.82637858]	[421.38067627 485.44384766 0.8472982 ]	[400.74240112 585.41668701 0.91231686]	[575.19470215 380.10494995 0.85060245]	[588.11682129 487.96478271 0.81492978]	[606.00097656 582.93505859 0.91302979]	[511.04986572 575.16986084 0.68167001]	[475.0708313 575.19854736 0.6640811 ]	[482.92001343 729.06469727 0.80412585]	[4.82894287e+02 8.65132996e+02 8.29994500e-01]	[549.49121094 572.6506958 0.66312993]	[562.27124023 729.1137085 0.80286056]	[5.82781860e+02 8.72725891e+02 8.38102043e-01]	[500.7250061 336.64459229 0.85473931]	[521.35906982 336.67956543 0.87790084]	[482.7975769 316.09118652 0.70270693]	[544.33123779 316.14572144 0.94349551]	[5.85374390e+02 9.08629639e+02 7.86766469e-01]	[6.03315063e+02 8.95911255e+02 7.84868360e-01]	[5.75229614e+02 8.85603638e+02 6.40077472e-01]	[4.82955597e+02 9.03551392e+02 7.58505881e-01]	[4.67433807e+02 8.95936279e+02 7.36033022e-01]	[4.87988953e+02 8.72801941e+02 6.96048260e-01]
[505.90536499 351.93026733 0.83173776]	[505.98907471 380.20220947 0.89676589]	[444.41638184 380.28543091 0.84387642]	[421.24758911 482.89013672 0.86801231]	[400.66183472 582.97283936 0.91685247]	[570.10144043 377.7472229 0.8578245 ]	[585.51275635 485.35803223 0.88627309]	[603.45782471 582.84936523 0.92183089]	[508.46151733 572.58575439 0.68911439]	[467.47348022 572.58996582 0.66554272]	[482.77667236 729.03210449 0.80446345]	[4.82885773e+02 8.65108887e+02 8.27700794e-01]	[546.9855957 570.05865479 0.67599952]	[559.83227539 726.6003418 0.79102987]	[5.82804321e+02 8.72749634e+02 8.39881837e-01]	[498.25872803 336.65863037 0.87324691]	[521.29302979 339.04873657 0.89606118]	[480.36315918 316.1668396 0.78050411]	[541.92675781 316.1288147 0.92781848]	[5.85389221e+02 9.08632812e+02 7.87742317e-01]	[6.03327454e+02 8.95919006e+02 7.86830842e-01]	[5.77740967e+02 8.85627686e+02 6.41479909e-01]	[4.82948181e+02 9.03555908e+02 7.57118106e-01]	[4.67425049e+02 8.95943054e+02 7.36395955e-01]	[4.87988831e+02 8.72773193e+02 6.99176967e-01]
[503.40341187 351.99743652 0.85952145]	[503.47763062 380.21746826 0.91396499]	[441.8633728 380.31079102 0.85838759]	[418.74890137 482.88418579 0.86803609]	[398.11297607 585.45074463 0.91623944]	[567.53643799 380.10995483 0.87277722]	[585.39147949 485.46047974 0.87778354]	[603.36859131 582.92462158 0.9162432 ]	[505.92721558 575.18109131 0.71669215]	[464.93713379 575.20068359 0.6802327 ]	[482.7958374 729.05682373 0.7879222 ]	[4.82881134e+02 8.65099609e+02 8.29175770e-01]	[544.51751709 572.6552124 0.69901723]	[559.75463867 726.56378174 0.77361131]	[5.82800415e+02 8.72727173e+02 8.41093957e-01]	[495.66696167 336.70175171 0.8525483 ]	[521.19219971 339.06912231 0.88237101]	[480.17626953 316.14825439 0.80223584]	[541.80529785 316.13928223 0.91453218]	[5.85374634e+02 9.06190125e+02 7.83588409e-01]	[6.03312927e+02 8.95903687e+02 7.91167378e-01]	[5.77728271e+02 8.85621948e+02 6.44443810e-01]	[4.85350128e+02 9.03561951e+02 7.59252965e-01]	[4.67432983e+02 8.95952881e+02 7.35056520e-01]	[4.87983032e+02 8.72766968e+02 6.99556828e-01]
[503.28921509 354.45776367 0.8780582 ]	[503.32849121 380.19314575 0.92928147]	[441.75344849 380.3223877 0.86868674]	[416.13018799 485.47695923 0.80648506]	[395.57928467 585.48175049 0.886186 ]	[564.94604492 377.73510742 0.89421153]	[582.94866943 487.91705322 0.87523299]	[603.26568604 582.89593506 0.90644932]	[503.46624756 572.63800049 0.73439813]	[464.83300781 572.66296387 0.69072813]	[482.75680542 729.07055664 0.78332949]	[4.82881256e+02 8.65115295e+02 8.31023872e-01]	[544.44580078 570.09338379 0.71708918]	[557.2177124 723.99926758 0.76567006]	[5.82794495e+02 8.70286377e+02 8.40072751e-01]	[493.06994629 339.11572266 0.83655506]	[518.66650391 339.1114502 0.85362405]	[477.70309448 318.60275269 0.77453798]	[539.23205566 318.52035522 0.89112097]	[5.82960022e+02 9.06149597e+02 7.87897348e-01]	[6.00888367e+02 8.95879761e+02 7.94326067e-01]	[5.77742554e+02 8.83060852e+02 6.35068774e-01]	[4.85366608e+02 9.03583313e+02 7.62666523e-01]	[4.67445831e+02 8.95970764e+02 7.34198809e-01]	[4.87996002e+02 8.72768433e+02 7.02004373e-01]
[500.75640869 352.01834106 0.87261653]	[500.70559692 380.16357422 0.92611253]	[439.15600586 380.32141113 0.86341023]	[410.94378662 482.77471924 0.8164947 ]	[385.30621338 585.36914062 0.86981559]	[562.34173584 377.72412109 0.88762665]	[580.30792236 482.90841675 0.87013531]	[593.17425537 582.76843262 0.84715617]	[503.25469971 575.17871094 0.73242998]	[462.23764038 577.69909668 0.70124549]	[480.33932495 726.60064697 0.79218972]	[4.82871246e+02 8.67597290e+02 8.45252752e-01]	[541.93981934 572.59790039 0.71534151]	[552.10906982 723.91436768 0.76206309]	[5.82809937e+02 8.70266357e+02 8.37700844e-01]	[485.4446106 339.10632324 0.86161613]	[508.54748535 339.05093384 0.84067678]	[469.96044922 318.62921143 0.70646101]	[531.53924561 316.11367798 0.84569883]	[5.82951843e+02 9.06143188e+02 7.83851147e-01]	[6.00887756e+02 8.95871887e+02 7.89426863e-01]	[5.77774719e+02 8.83041382e+02 6.33413672e-01]	[4.85366333e+02 9.03602905e+02 7.69465268e-01]	[4.67449799e+02 8.98414978e+02 7.37348914e-01]	[4.87991943e+02 8.72801575e+02 7.16001928e-01]
[498.27276611 354.50689697 0.86796594]	[498.23675537 380.17913818 0.91006464]	[436.64230347 380.29946899 0.85156411]	[408.38687134 482.76446533 0.82564628]	[380.33151245 585.40777588 0.88993728]	[562.24273682 377.72921753 0.88147378]	[575.20422363 482.92993164 0.83636117]	[590.57745361 582.81829834 0.86428452]	[500.82727051 575.19165039 0.73157251]	[459.81762695 577.71252441 0.70971721]	[480.3430481 729.06622314 0.78229243]	[4.82878113e+02 8.67591492e+02 8.45646262e-01]	[541.85308838 572.61547852 0.71323025]	[552.07788086 724.00439453 0.76449627]	[5.82804199e+02 8.70234253e+02 8.41478109e-01]	[482.9006958 339.14859009 0.89425623]	[506.00823975 339.07696533 0.86069494]	[462.43591309 318.59896851 0.80519736]	[526.5300293 316.11196899 0.86128926]	[5.82935608e+02 9.06131836e+02 7.90016532e-01]	[6.00865051e+02 8.95863892e+02 7.94432461e-01]	[5.77770813e+02 8.80489441e+02 6.35235488e-01]	[4.85365753e+02 9.06094177e+02 7.70303726e-01]	[4.67453827e+02 8.98439209e+02 7.38022745e-01]	[4.88007996e+02 8.72790283e+02 7.18877971e-01]
[498.19647217 354.51873779 0.87078714]	[495.6633606 380.19116211 0.88928676]	[434.08859253 380.30935669 0.83360916]	[403.32095337 482.91448975 0.83387738]	[380.21444702 585.41571045 0.9061721 ]	[559.72998047 377.69924927 0.87043691]	[575.13616943 485.41046143 0.82680357]	[588.09649658 582.76885986 0.86519909]	[500.73135376 575.22186279 0.72131562]	[459.7328186 577.75109863 0.70637691]	[480.29187012 729.12512207 0.77982366]	[4.82880371e+02 8.67582947e+02 8.40400755e-01]	[541.77746582 575.15087891 0.70396972]	[552.09985352 726.52368164 0.76948738]	[5.82818909e+02 8.70217712e+02 8.49562049e-01]	[482.82717896 339.17340088 0.90618479]	[505.8711853 339.10665894 0.88421786]	[462.32385254 318.64367676 0.8387956 ]	[523.98175049 316.14685059 0.88588595]	[5.82927002e+02 9.06145447e+02 7.93251395e-01]	[6.00844482e+02 8.95876648e+02 7.94137239e-01]	[5.77789734e+02 8.77975159e+02 6.39163315e-01]	[4.85358612e+02 9.06093933e+02 7.69728541e-01]	[4.67436768e+02 8.98435425e+02 7.38029122e-01]	[4.88021423e+02 8.72778198e+02 7.11934626e-01]
[495.58807373 354.48831177 0.83826303]	[493.04919434 380.19937134 0.87779993]	[431.4822998 380.3286438 0.81966621]	[400.81335449 485.43545532 0.84496802]	[380.140625 585.37194824 0.91254836]	[554.67602539 377.67150879 0.85582501]	[570.05163574 482.92807007 0.84552044]	[588.04919434 582.77319336 0.87301546]	[498.27340698 575.21368408 0.70984966]	[459.62744141 577.7520752 0.69415593]	[480.26525879 726.64447021 0.79421091]	[4.82882538e+02 8.65082642e+02 8.32245827e-01]	[541.70336914 575.15423584 0.69322377]	[552.07763672 726.54241943 0.77268815]	[5.82821167e+02 8.70195251e+02 8.46628428e-01]	[480.35690308 339.13818359 0.8977899 ]	[503.36090088 339.11523438 0.899966 ]	[462.25897217 318.53872681 0.83371764]	[523.83508301 316.14605713 0.9132849 ]	[5.82913208e+02 9.06134033e+02 7.84565628e-01]	[6.00832886e+02 8.95867432e+02 7.87444472e-01]	[5.80229797e+02 8.77926575e+02 6.34811163e-01]	[4.85356934e+02 9.06098022e+02 7.70955563e-01]	[4.67439331e+02 8.98434570e+02 7.36620963e-01]	[4.90491302e+02 8.72718323e+02 7.12100267e-01]
[487.97280884 354.4777832 0.83244288]	[487.96865845 380.20339966 0.8835094 ]	[426.39321899 380.34759521 0.82627088]	[400.68841553 482.87017822 0.86034727]	[377.715271 585.38952637 0.91641217]	[552.06860352 377.67193604 0.85188508]	[567.47772217 482.86083984 0.87113684]	[587.99835205 582.80432129 0.87737262]	[498.24197388 575.17926025 0.70658505]	[459.63006592 577.72912598 0.69186854]	[480.19815063 729.13122559 0.78219241]	[4.82861267e+02 8.67588989e+02 8.41977298e-01]	[539.2598877 572.61236572 0.68017364]	[549.59057617 726.54937744 0.78673935]	[5.82814819e+02 8.70121338e+02 8.31200182e-01]	[480.19390869 339.1137085 0.88534784]	[500.89065552 339.12625122 0.901627 ]	[459.8079834 316.17169189 0.82064068]	[521.42938232 316.1210022 0.89805973]	[5.82901123e+02 9.03569092e+02 7.89298058e-01]	[6.00819153e+02 8.93415100e+02 8.05956602e-01]	[5.80249878e+02 8.75449646e+02 6.31551921e-01]	[4.82952911e+02 9.06101135e+02 7.69236386e-01]	[4.67434326e+02 8.98442200e+02 7.35462666e-01]	[4.87991730e+02 8.72769897e+02 7.21675694e-01]
[485.43807983 354.534729 0.85259426]	[485.35665894 380.22772217 0.90778881]	[421.38510132 382.79232788 0.84210187]	[398.23779297 485.38378906 0.85814601]	[377.61755371 585.56988525 0.90937936]	[549.50323486 377.66238403 0.85996664]	[564.95141602 482.74429321 0.91133535]	[585.57537842 582.79974365 0.89301884]	[498.19015503 575.17297363 0.70066363]	[459.60961914 577.75244141 0.69573748]	[480.15802002 729.11572266 0.77574909]	[4.82855927e+02 8.65110168e+02 8.37168932e-01]	[539.19464111 570.1038208 0.66574001]	[549.55566406 726.53161621 0.79620105]	[5.82802673e+02 8.67637512e+02 8.24294031e-01]	[477.71813965 339.16921997 0.87769932]	[500.80239868 339.15701294 0.90270221]	[459.68609619 318.60214233 0.831209 ]	[521.33172607 316.08538818 0.88083172]	[5.82868652e+02 9.01021851e+02 7.92860270e-01]	[6.00785645e+02 8.93368347e+02 8.14121366e-01]	[5.80229187e+02 8.75352661e+02 6.44052207e-01]	[4.85351685e+02 9.06087463e+02 7.75774896e-01]	[4.67439026e+02 8.98425659e+02 7.40896225e-01]	[4.87997833e+02 8.72712891e+02 7.20671415e-01]
[485.34997559 354.53204346 0.87066889]	[482.90036011 380.21453857 0.92251414]	[421.30587769 382.79873657 0.8535859 ]	[398.13320923 485.38803101 0.83794504]	[377.52536011 585.58990479 0.88734454]	[546.92852783 377.64926147 0.87907386]	[564.85473633 482.75817871 0.90801823]	[585.46820068 580.29351807 0.88918692]	[495.6824646 575.1895752 0.69478929]	[457.20840454 577.78533936 0.6981914 ]	[480.14614868 729.15844727 0.76666772]	[4.82822510e+02 8.67617065e+02 8.47730339e-01]	[534.11407471 570.0916748 0.65553331]	[549.54797363 726.53112793 0.78650367]	[5.82749451e+02 8.62495483e+02 7.98018754e-01]	[477.640625 339.20306396 0.87147093]	[500.71585083 339.15414429 0.90376318]	[457.21438599 318.67077637 0.83230901]	[521.18200684 316.15127563 0.85926437]	[5.82803894e+02 8.95971313e+02 8.04262042e-01]	[5.98291199e+02 8.93219910e+02 8.16454053e-01]	[5.77750244e+02 8.72749390e+02 6.63475513e-01]	[4.85359467e+02 9.03604858e+02 7.73975134e-01]	[4.67436768e+02 8.98421265e+02 7.42228031e-01]	[4.87949310e+02 8.72780029e+02 7.16110528e-01]
[482.89074707 354.5194397 0.88312066]	[482.82116699 380.1824646 0.93073708]	[421.21243286 382.78045654 0.86225659]	[398.02908325 485.47097778 0.8047511 ]	[375.1234436 585.56292725 0.87872803]	[544.41290283 377.62789917 0.89033306]	[564.83453369 482.89019775 0.90155739]	[585.4163208 577.72613525 0.87359953]	[495.6867981 575.14263916 0.6938808 ]	[457.19891357 577.73327637 0.69189548]	[480.11639404 729.05133057 0.77265793]	[4.82763641e+02 8.67636658e+02 8.49550366e-01]	[534.14575195 570.05273438 0.66460246]	[549.54589844 726.49707031 0.78835255]	[5.80345154e+02 8.57443054e+02 7.99681902e-01]	[475.11117554 339.2258606 0.84821439]	[498.23251343 339.12557983 0.87568992]	[457.11737061 318.6651001 0.80892712]	[516.22338867 316.1300354 0.84584773]	[5.82781372e+02 8.95858276e+02 8.19966316e-01]	[5.98254822e+02 8.90780945e+02 8.11739326e-01]	[5.75186646e+02 8.70320435e+02 6.75605416e-01]	[4.85350281e+02 9.03568848e+02 7.82869816e-01]	[4.67415894e+02 8.95993408e+02 7.50944257e-01]	[4.85448547e+02 8.72814941e+02 7.17325389e-01]
[482.76657104 354.49838257 0.89546758]	[482.72537231 380.15252686 0.92891502]	[418.76040649 382.77746582 0.8611986 ]	[395.57055664 485.45172119 0.81053787]	[375.06442261 587.96844482 0.86658275]	[541.93829346 377.57388306 0.88441318]	[562.45800781 482.83743286 0.89897215]	[585.35101318 572.63586426 0.86812776]	[495.61297607 572.64508057 0.69109774]	[457.12509155 577.73931885 0.68784922]	[477.68682861 726.63555908 0.76323724]	[4.82718353e+02 8.67634521e+02 8.53723764e-01]	[534.10046387 567.55249023 0.66552758]	[547.05053711 723.96569824 0.78524864]	[5.80254333e+02 8.52367004e+02 8.14513862e-01]	[470.01132202 339.19784546 0.84630901]	[495.66949463 339.09994507 0.85851991]	[454.58166504 318.7013855 0.74212104]	[513.62109375 316.07839966 0.826823 ]	[5.80321655e+02 8.93228210e+02 8.57274413e-01]	[5.95715149e+02 8.88174500e+02 7.93673873e-01]	[5.72658142e+02 8.67648376e+02 6.62499011e-01]	[4.82950195e+02 9.03554504e+02 7.87042260e-01]	[4.67403442e+02 8.95986206e+02 7.52474129e-01]	[4.85398041e+02 8.72812012e+02 7.21134782e-01]
[480.33087158 354.456604 0.89857721]	[480.28140259 380.13363647 0.93325531]	[418.66152954 382.79440308 0.85784864]	[395.51989746 485.43652344 0.8175745 ]	[375.02313232 587.96569824 0.86102676]	[541.84698486 377.54510498 0.88425422]	[562.38574219 482.75177002 0.9034462 ]	[582.97851562 572.6159668 0.87214196]	[493.09817505 572.65924072 0.68700892]	[454.64126587 577.76239014 0.68445218]	[477.67004395 726.57910156 0.76785719]	[4.80375793e+02 8.67631775e+02 8.49350929e-01]	[531.59057617 570.0267334 0.66202241]	[547.0491333 724.02178955 0.77597111]	[5.80209473e+02 8.49747742e+02 8.25382113e-01]	[467.40805054 339.17849731 0.8654269 ]	[490.57995605 339.06451416 0.85726362]	[446.98519897 318.69088745 0.74353898]	[511.0296936 316.05874634 0.82134902]	[5.80233826e+02 8.90662903e+02 8.43899608e-01]	[5.93128052e+02 8.83046143e+02 7.79350042e-01]	[5.72624268e+02 8.57428772e+02 6.59183085e-01]	[4.82935333e+02 9.03557678e+02 7.81930029e-01]	[4.67392487e+02 8.98413574e+02 7.45916069e-01]	[4.85368469e+02 8.72810608e+02 7.28681445e-01]
[480.33151245 354.45571899 0.89868104]	[480.28616333 380.13290405 0.93341345]	[418.66363525 382.79260254 0.85818106]	[395.5196228 485.43566895 0.81722522]	[375.02462769 585.59350586 0.86087602]	[541.85070801 377.54724121 0.88446426]	[562.38879395 482.75341797 0.90343893]	[582.97875977 572.61749268 0.87170321]	[493.09985352 572.65649414 0.68699819]	[454.64257812 577.75921631 0.68410718]	[477.67236328 726.58624268 0.76656145]	[4.80378357e+02 8.67627258e+02 8.48574638e-01]	[531.59179688 570.02502441 0.66192573]	[547.04559326 724.02697754 0.77700043]	[5.80211609e+02 8.49744873e+02 8.25439930e-01]	[467.40853882 339.17849731 0.86533695]	[490.57855225 339.06365967 0.85728616]	[446.98428345 318.69064331 0.74305028]	[511.02801514 316.0592041 0.82225323]	[5.80234802e+02 8.90656067e+02 8.42718482e-01]	[5.93129639e+02 8.83035645e+02 7.78227687e-01]	[5.72626282e+02 8.57425110e+02 6.56655431e-01]	[4.82932800e+02 9.03559326e+02 7.83039808e-01]	[4.64957428e+02 8.95992004e+02 7.46880114e-01]	[4.85372955e+02 8.72808105e+02 7.27928519e-01]
[480.33129883 354.45553589 0.89856416]	[480.28796387 380.13265991 0.93358397]	[418.66497803 382.79315186 0.85814387]	[395.51947021 485.43588257 0.81700283]	[375.02508545 585.59307861 0.86090666]	[541.85076904 377.54614258 0.88434619]	[562.3883667 482.75241089 0.90348458]	[582.97808838 572.61834717 0.87161744]	[493.10351562 572.65856934 0.68681228]	[454.64581299 577.76062012 0.68428838]	[477.6703186 726.58569336 0.76533502]	[4.80376740e+02 8.67631165e+02 8.49533319e-01]	[531.59594727 570.02716064 0.6615271 ]	[547.04779053 724.02630615 0.77644467]	[5.80210876e+02 8.49739624e+02 8.25080812e-01]	[467.40783691 339.17791748 0.86535519]	[490.57818604 339.0630188 0.85719609]	[446.98324585 318.69042969 0.74338925]	[511.0267334 316.05844116 0.82233524]	[5.80234253e+02 8.90655823e+02 8.42795014e-01]	[5.93128540e+02 8.83034790e+02 7.77942419e-01]	[5.72625854e+02 8.57416199e+02 6.56602085e-01]	[4.82932098e+02 9.03557373e+02 7.83713877e-01]	[4.64957764e+02 8.95991211e+02 7.47443080e-01]	[4.85370605e+02 8.72812012e+02 7.28603125e-01]
[480.28982544 354.50946045 0.90957981]	[480.19442749 380.11465454 0.93051118]	[418.58575439 382.79180908 0.85257959]	[393.06906128 485.459198 0.81224549]	[374.99087524 587.97601318 0.85534441]	[541.76654053 377.52737427 0.87588763]	[562.30853271 480.21328735 0.88891482]	[582.93426514 570.08758545 0.87798494]	[493.06826782 572.64233398 0.68849063]	[454.62316895 577.76824951 0.6835379 ]	[477.67431641 726.56317139 0.76201695]	[4.80380768e+02 8.67622314e+02 8.48983407e-01]	[531.54498291 567.54412842 0.66597724]	[547.02539062 721.38439941 0.7844069 ]	[5.77796631e+02 8.47144470e+02 8.14541996e-01]	[464.90280151 339.22335815 0.88696969]	[490.52206421 339.08300781 0.86678463]	[444.34240723 318.67626953 0.80624157]	[508.45825195 316.03573608 0.82044768]	[5.75197144e+02 8.85644226e+02 8.13313365e-01]	[5.90597351e+02 8.75439148e+02 7.97236860e-01]	[5.75167053e+02 8.52363953e+02 6.66317999e-01]	[4.85349609e+02 9.03555176e+02 7.78608739e-01]	[4.67403748e+02 8.98414368e+02 7.44635284e-01]	[4.85394897e+02 8.72814514e+02 7.23521173e-01]
[477.69204712 354.47888184 0.87115067]	[477.63613892 377.75039673 0.90624166]	[416.03918457 382.79415894 0.83136141]	[390.48742676 485.39816284 0.79817706]	[372.45996094 587.9921875 0.83761871]	[539.20117188 375.04541016 0.83787644]	[559.81738281 475.12698364 0.83826733]	[582.89697266 567.54907227 0.89314395]	[490.50033569 570.0579834 0.69544435]	[452.04812622 577.70843506 0.6723783 ]	[475.12506104 726.50634766 0.76302129]	[4.80335907e+02 8.67585999e+02 8.46649051e-01]	[529.01782227 564.98059082 0.68154615]	[546.99334717 711.24072266 0.8120836 ]	[577.77911377 831.74346924 0.83772141]	[462.25695801 339.19088745 0.91528159]	[482.95574951 339.0512085 0.9028244 ]	[441.69458008 318.58468628 0.84314531]	[503.375 316.01504517 0.8591944 ]	[5.72592163e+02 8.72878906e+02 8.67195785e-01]	[5.88063049e+02 8.70214233e+02 8.52987051e-01]	[5.75224670e+02 8.39482300e+02 6.35467529e-01]	[4.82920013e+02 9.03567627e+02 7.77635157e-01]	[4.64938599e+02 8.98415344e+02 7.43448436e-01]	[4.85358765e+02 8.72770203e+02 7.41697490e-01]
[475.14944458 354.44839478 0.84096223]	[475.13375854 377.73501587 0.89323795]	[413.56564331 382.76037598 0.82755727]	[390.46115112 485.48391724 0.79309124]	[369.98812866 588.02191162 0.83422041]	[536.67749023 374.99887085 0.82285768]	[559.77935791 475.15621948 0.83689415]	[582.89837646 567.54980469 0.89220738]	[487.99038696 570.04089355 0.70932645]	[449.51242065 575.21075439 0.67718774]	[475.0657959 726.56982422 0.75783718]	[4.80346130e+02 8.67625061e+02 8.52841377e-01]	[526.53985596 564.96612549 0.69537747]	[547.01550293 711.18493652 0.82070905]	[580.24749756 829.16424561 0.84078306]	[459.83291626 339.14788818 0.90748471]	[482.85287476 336.70004272 0.91267788]	[441.66009521 316.16986084 0.82437086]	[503.26083374 316.00265503 0.88429058]	[575.19970703 870.27020264 0.87535858]	[5.90586609e+02 8.65134521e+02 8.02574933e-01]	[5.77720764e+02 8.34285034e+02 6.45316899e-01]	[4.82935730e+02 9.03556824e+02 7.75837779e-01]	[4.64955078e+02 8.98422546e+02 7.42823243e-01]	[4.85366882e+02 8.72801636e+02 7.46612966e-01]
[470.01638794 354.45507812 0.82576799]	[472.59265137 377.73522949 0.88464892]	[411.02508545 382.77923584 0.81861132]	[387.93786621 485.49121094 0.80147916]	[369.93023682 588.03491211 0.83154553]	[534.14379883 372.54837036 0.81186306]	[559.78582764 477.62738037 0.8494314 ]	[582.89093018 567.46936035 0.90173423]	[487.94003296 567.56091309 0.71508193]	[449.46191406 575.17797852 0.67753142]	[475.08132935 726.54473877 0.76650667]	[4.80342133e+02 8.67581482e+02 8.48554969e-01]	[526.48724365 564.93670654 0.70489204]	[546.99731445 708.70214844 0.83449334]	[5.80263367e+02 8.18943115e+02 8.08982134e-01]	[459.69488525 339.1293335 0.88742298]	[482.74414062 339.04806519 0.90566581]	[439.29421997 318.56451416 0.80394918]	[503.23373413 315.99685669 0.89073086]	[5.72669800e+02 8.67574646e+02 8.39695632e-01]	[5.88102051e+02 8.54918335e+02 8.07693541e-01]	[5.80254883e+02 8.29100952e+02 6.48736238e-01]	[4.82923706e+02 9.03563538e+02 7.69820869e-01]	[4.64938477e+02 8.98418945e+02 7.40789413e-01]	[4.85361755e+02 8.72758179e+02 7.49564707e-01]
[467.38864136 354.48062134 0.82562578]	[470.03329468 377.75762939 0.88298374]	[408.4614563 382.83578491 0.80862719]	[387.91464233 485.44259644 0.80872083]	[369.9206543 588.05914307 0.82719374]	[531.61993408 372.52548218 0.8098653 ]	[559.77984619 477.65994263 0.85521448]	[582.89855957 565.06542969 0.90373307]	[487.96286011 570.02557373 0.71253335]	[449.49191284 575.21252441 0.6784035 ]	[475.13735962 726.54296875 0.76813853]	[4.80333527e+02 8.65136902e+02 8.47816229e-01]	[526.49969482 564.94104004 0.70393503]	[547.00769043 708.65423584 0.83516693]	[580.22680664 811.34301758 0.83681053]	[459.61569214 339.14880371 0.86095577]	[480.30099487 339.09594727 0.89115614]	[439.22244263 318.5557251 0.81804818]	[500.81964111 315.99447632 0.89486611]	[5.77690186e+02 8.59989258e+02 8.41122568e-01]	[5.90583130e+02 8.52294434e+02 8.31336379e-01]	[5.77777588e+02 8.21469299e+02 6.14565611e-01]	[4.85349731e+02 9.03571106e+02 7.73287117e-01]	[4.64958527e+02 8.98430847e+02 7.41868556e-01]	[4.82944977e+02 8.72728943e+02 7.48483777e-01]
[464.94342041 354.484375 0.84255052]	[469.97174072 380.10162354 0.88422167]	[408.40429688 382.86312866 0.80749959]	[390.41983032 482.90405273 0.82385838]	[369.90490723 588.0793457 0.82329857]	[531.57006836 372.52304077 0.81065166]	[559.76977539 477.63928223 0.85386866]	[582.90911865 565.05560303 0.90324777]	[487.96783447 567.56732178 0.71119106]	[449.49804688 575.22351074 0.6778329 ]	[477.62612915 726.44317627 0.77159393]	[4.80350006e+02 8.65122131e+02 8.41171265e-01]	[526.50872803 564.92889404 0.70115471]	[547.04400635 708.52331543 0.82796198]	[580.22283936 808.62298584 0.83922315]	[457.18051147 339.17388916 0.87057656]	[480.27862549 339.08169556 0.91009676]	[439.13113403 318.59912109 0.81326485]	[500.7722168 315.98568726 0.88358968]	[577.69952393 854.78186035 0.86940414]	[5.90565491e+02 8.49678162e+02 8.39163661e-01]	[5.77725220e+02 8.11257690e+02 6.53969169e-01]	[4.85354340e+02 9.03572205e+02 7.67787993e-01]	[4.67404877e+02 8.98435608e+02 7.36019135e-01]	[4.85350006e+02 8.72720520e+02 7.36323357e-01]
[464.8888855 354.50537109 0.85328531]	[467.48577881 380.10586548 0.88717806]	[405.90530396 385.30856323 0.8072691 ]	[390.41989136 482.95159912 0.8190937 ]	[369.90646362 590.543396 0.81811273]	[531.53918457 372.50344849 0.8104741 ]	[559.78509521 477.66427612 0.85964072]	[582.92364502 565.06628418 0.90046859]	[487.9928894 567.55377197 0.70610011]	[449.51934814 575.21173096 0.67325401]	[477.63931274 726.45025635 0.76283407]	[4.80354858e+02 8.67577515e+02 8.40928733e-01]	[526.53625488 564.91345215 0.69208866]	[549.5065918 708.53961182 0.81479585]	[580.25592041 803.4989624 0.80382574]	[457.15917969 339.181427 0.86429703]	[480.24588013 339.10153198 0.90578741]	[439.09368896 318.60110474 0.83446199]	[500.71838379 316.01843262 0.86638391]	[577.70819092 849.64147949 0.85101712]	[5.90583557e+02 8.39453186e+02 7.62866855e-01]	[5.77794556e+02 8.08630859e+02 6.45197511e-01]	[4.82928131e+02 9.03580811e+02 7.61066377e-01]	[4.64957184e+02 8.98437073e+02 7.34882712e-01]	[4.85355438e+02 8.72746826e+02 7.18533516e-01]
[464.91116333 354.57516479 0.86209095]	[467.47906494 380.11444092 0.88766837]	[405.9173584 385.33209229 0.80354893]	[390.41265869 485.34902954 0.81337196]	[369.9083252 590.56164551 0.81666601]	[531.53015137 372.51593018 0.81015915]	[559.79559326 477.70510864 0.8658644 ]	[582.95880127 567.45220947 0.89447689]	[487.98590088 567.51159668 0.71426487]	[449.5138855 575.16436768 0.67606544]	[477.70831299 724.01806641 0.78218293]	[4.82710083e+02 8.67575195e+02 8.35848808e-01]	[526.51702881 564.8704834 0.69786066]	[549.49243164 708.56225586 0.81429911]	[577.73553467 790.71234131 0.82930666]	[457.13433838 339.26843262 0.8603642 ]	[480.24468994 339.1461792 0.90935385]	[436.69949341 318.69360352 0.80438215]	[500.68341064 316.0368042 0.86093426]	[5.77727600e+02 8.39483093e+02 8.17624450e-01]	[5.90548584e+02 8.31726868e+02 8.11573505e-01]	[5.75171692e+02 7.93302185e+02 6.53157234e-01]	[4.82942322e+02 9.03597046e+02 7.51628757e-01]	[4.67407440e+02 8.98456421e+02 7.26370811e-01]	[4.85426392e+02 8.72741577e+02 7.06355989e-01]
[464.89215088 354.58834839 0.86807317]	[467.46026611 380.15853882 0.8919673 ]	[405.90499878 385.39575195 0.80045146]	[387.90853882 485.41094971 0.81144494]	[369.89718628 590.61425781 0.81152737]	[529.07012939 374.98495483 0.81580073]	[559.80187988 477.74343872 0.87182504]	[582.99871826 567.51428223 0.88594234]	[487.99838257 570.06585693 0.70186293]	[451.99554443 577.77429199 0.68037289]	[480.13156128 729.04504395 0.77521354]	[4.82777985e+02 8.65067871e+02 8.29175055e-01]	[526.5201416 564.95690918 0.68912351]	[547.0680542 708.63928223 0.79857194]	[575.18054199 785.50610352 0.80047458]	[457.12600708 339.28060913 0.85741872]	[480.22305298 339.16964722 0.90437829]	[436.69442749 318.69818115 0.80202526]	[498.26626587 316.10055542 0.8558048 ]	[575.19451904 831.64532471 0.85421926]	[5.88078674e+02 8.24047668e+02 7.66294360e-01]	[5.72666565e+02 7.88051025e+02 6.57319307e-01]	[4.85368042e+02 9.03626953e+02 7.49354362e-01]	[4.67436798e+02 8.98460876e+02 7.25262940e-01]	[4.87956970e+02 8.70309570e+02 7.08199978e-01]
[464.87414551 356.97125244 0.87435985]	[467.46328735 380.20193481 0.89115304]	[405.88925171 387.88702393 0.80043769]	[387.92163086 485.37811279 0.81325722]	[367.41186523 593.11883545 0.80825931]	[531.58111572 375.05645752 0.82087678]	[559.79992676 480.15454102 0.87903595]	[585.34899902 567.49511719 0.89005435]	[487.96755981 570.0637207 0.71048474]	[449.4894104 577.77313232 0.68565071]	[480.12493896 726.61535645 0.77212965]	[4.82830994e+02 8.62509583e+02 8.23292017e-01]	[526.49182129 564.95202637 0.70139778]	[549.50549316 711.1854248 0.78239793]	[570.03515625 770.28662109 0.83106679]	[457.10626221 339.29003906 0.85654104]	[480.22943115 339.19851685 0.90967762]	[436.6867981 318.72491455 0.79505414]	[500.65286255 316.10632324 0.85327291]	[567.57952881 823.99169922 0.83665645]	[585.49645996 811.25476074 0.83143061]	[5.70031250e+02 7.72731934e+02 6.86080515e-01]	[4.85368561e+02 9.06114136e+02 7.53701150e-01]	[4.67449554e+02 8.98465881e+02 7.21832037e-01]	[4.88025238e+02 8.70251709e+02 6.97783589e-01]
[464.9197998 356.99435425 0.86784172]	[467.46713257 380.21456909 0.89073783]	[405.91403198 387.9225769 0.79756635]	[387.86019897 485.48468018 0.79237694]	[367.38150024 593.13104248 0.80714905]	[531.58093262 375.07736206 0.8249107 ]	[559.83312988 480.27212524 0.89643043]	[585.40130615 567.58758545 0.87639588]	[487.97393799 570.027771 0.70888621]	[449.49356079 577.7333374 0.68074733]	[477.74575806 726.63977051 0.78422177]	[4.82832245e+02 8.62519043e+02 8.23197722e-01]	[526.49786377 564.92059326 0.70154583]	[549.53491211 716.26367188 0.76428443]	[567.50305176 767.50946045 0.85350478]	[457.13311768 341.68954468 0.84568083]	[480.24383545 339.23052979 0.89385724]	[436.69311523 318.73306274 0.81192237]	[500.64031982 316.10217285 0.84068322]	[565.00811768 811.23852539 0.88024569]	[582.95605469 806.08551025 0.81982875]	[5.67497192e+02 7.65040588e+02 6.93987787e-01]	[4.85361084e+02 9.06119141e+02 7.56561399e-01]	[4.67447235e+02 8.98472534e+02 7.26770043e-01]	[4.90491455e+02 8.70258545e+02 6.96388960e-01]
[464.93133545 356.99835205 0.86898947]	[467.48294067 380.22637939 0.88841116]	[408.39169312 387.94467163 0.79606438]	[387.90795898 485.37756348 0.80879706]	[367.35656738 593.16174316 0.80540347]	[531.60015869 375.09921265 0.82814157]	[559.83270264 480.24978638 0.89181501]	[585.46685791 570.06066895 0.86200541]	[487.95425415 567.54614258 0.71411574]	[449.47186279 575.20800781 0.67720401]	[480.11758423 726.63189697 0.78118515]	[4.82825287e+02 8.62530884e+02 8.23343515e-01]	[526.48876953 564.90466309 0.70345306]	[547.02227783 713.74700928 0.75783169]	[564.97668457 752.25622559 0.84946853]	[457.14318848 341.69592285 0.84756774]	[480.24371338 339.24435425 0.89976352]	[436.69717407 318.73431396 0.81930542]	[500.65701294 316.12969971 0.86526591]	[564.97003174 806.10760498 0.86749393]	[582.93011475 793.28656006 0.81773484]	[5.65013062e+02 7.49647217e+02 6.91360891e-01]	[4.85365753e+02 9.06102783e+02 7.52905846e-01]	[4.67454590e+02 8.98463867e+02 7.25789785e-01]	[4.88023621e+02 8.70276306e+02 6.95383191e-01]
[464.95089722 357.00457764 0.86796963]	[469.96990967 380.22921753 0.88668823]	[408.42071533 387.93374634 0.79600245]	[387.91256714 485.35784912 0.81627101]	[364.87652588 593.12640381 0.80584317]	[534.09924316 375.10510254 0.82939577]	[559.84533691 480.23815918 0.89228785]	[585.48565674 570.05688477 0.86119705]	[487.95523071 567.50701904 0.71299607]	[449.45968628 575.1517334 0.67340922]	[477.7434082 726.59545898 0.77589619]	[4.82841888e+02 8.62493530e+02 8.16810369e-01]	[526.48999023 564.87591553 0.6999507 ]	[546.93273926 711.26104736 0.770697 ]	[562.43817139 747.05706787 0.83892101]	[457.15023804 341.69122314 0.8492108 ]	[480.27029419 339.25262451 0.90086997]	[439.07141113 318.74255371 0.81880933]	[500.72268677 316.14559937 0.88678372]	[562.30462646 793.32043457 0.82980829]	[5.77752991e+02 7.88181091e+02 7.80664265e-01]	[5.64846130e+02 7.41949829e+02 6.21776283e-01]	[4.85383179e+02 9.06109985e+02 7.51563311e-01]	[4.67473877e+02 8.98460083e+02 7.20464945e-01]	[4.90503082e+02 8.70251160e+02 6.84707820e-01]
[464.95657349 357.02954102 0.8746556 ]	[470.01062012 380.21612549 0.88548899]	[408.45501709 387.91876221 0.79634279]	[387.89358521 485.35696411 0.81752634]	[364.81381226 593.13122559 0.80950457]	[534.11749268 375.10620117 0.82952732]	[559.83172607 480.15631104 0.88108426]	[585.49517822 570.05157471 0.86107898]	[487.92770386 567.47839355 0.7251361 ]	[446.97125244 572.61499023 0.68081331]	[480.10943604 726.58459473 0.76126516]	[4.82851105e+02 8.62524658e+02 8.15214455e-01]	[526.46832275 564.85931396 0.71082658]	[546.9697876 711.22027588 0.7510094 ]	[562.27734375 736.79467773 0.73960799]	[457.15139771 341.70959473 0.84957355]	[480.2822876 339.27920532 0.90157247]	[439.08602905 318.74719238 0.80827451]	[500.75656128 316.14520264 0.88933063]	[5.59753296e+02 7.88002075e+02 7.64116287e-01]	[5.72583557e+02 7.75261658e+02 6.87601805e-01]	[5.62285156e+02 7.29108215e+02 5.63997746e-01]	[4.85375580e+02 9.06109192e+02 7.54346132e-01]	[4.67472565e+02 8.98456177e+02 7.25015521e-01]	[4.90502136e+02 8.70275879e+02 6.79914892e-01]
[467.39297485 357.03933716 0.87932926]	[470.02218628 380.21017456 0.88456517]	[408.45904541 387.90679932 0.79684395]	[387.87417603 485.37045288 0.81211686]	[364.78808594 593.17877197 0.81010085]	[534.14154053 375.11520386 0.83067793]	[559.84002686 480.13769531 0.87865686]	[585.51733398 570.06964111 0.85620809]	[487.95523071 565.02734375 0.72153664]	[449.44607544 572.58856201 0.67881775]	[480.12518311 726.52111816 0.75726044]	[4.82835327e+02 8.62565063e+02 8.15371275e-01]	[526.50048828 562.42132568 0.70335555]	[546.99786377 708.61352539 0.7439729 ]	[559.70782471 731.65106201 0.74825245]	[457.17327881 341.7071228 0.85782558]	[480.30529785 339.2828064 0.91417062]	[439.1277771 321.15136719 0.79352397]	[500.7822876 316.1277771 0.88235265]	[5.54688538e+02 7.77835205e+02 7.22219586e-01]	[5.67523621e+02 7.70108521e+02 7.52262950e-01]	[5.54693848e+02 7.26526917e+02 5.75141788e-01]	[4.85376678e+02 9.06112244e+02 7.47157216e-01]	[4.67471100e+02 8.98470154e+02 7.17870235e-01]	[4.88023712e+02 8.70304688e+02 6.83977604e-01]
[464.94433594 357.0397644 0.8783294 ]	[472.52319336 380.20489502 0.88485229]	[408.47540283 387.88040161 0.79564989]	[387.86767578 485.38858032 0.81156075]	[362.3454895 595.66363525 0.81187952]	[534.17810059 377.49728394 0.83075976]	[559.84558105 480.21508789 0.89044917]	[585.53936768 572.58349609 0.84824306]	[487.97973633 567.46954346 0.71440738]	[449.48419189 572.6149292 0.67234159]	[477.71508789 726.58599854 0.7420907 ]	[4.82832581e+02 8.65072815e+02 8.19604754e-01]	[526.50518799 562.43780518 0.69864333]	[546.97875977 706.09783936 0.7148906 ]	[557.16619873 726.63116455 0.73775256]	[457.17144775 341.69287109 0.85315824]	[480.30050659 339.28994751 0.9015311 ]	[439.19418335 321.19189453 0.75077665]	[500.82885742 316.10400391 0.88364303]	[5.49570129e+02 7.70162170e+02 7.61608720e-01]	[5.64951233e+02 7.65063965e+02 7.29878485e-01]	[5.52120056e+02 7.23902039e+02 5.40995300e-01]	[4.85388184e+02 9.06107971e+02 7.55406618e-01]	[4.67481445e+02 8.98470215e+02 7.25041091e-01]	[4.88013885e+02 8.72698181e+02 6.84422910e-01]
[464.97103882 357.03613281 0.8741231 ]	[472.5322876 380.19406128 0.88512248]	[410.96243286 385.4029541 0.79719794]	[385.39761353 485.39254761 0.81565154]	[362.32839966 593.19567871 0.81570297]	[536.64080811 375.12109375 0.83131707]	[562.20800781 480.14016724 0.88235056]	[585.53466797 572.58325195 0.84782392]	[487.9526062 567.50048828 0.71582377]	[449.46054077 575.14642334 0.67419803]	[477.69845581 726.57647705 0.73992395]	[4.82829773e+02 8.65104919e+02 8.21761549e-01]	[526.48999023 564.86639404 0.70058644]	[546.93939209 706.08868408 0.71821558]	[5.52151978e+02 7.26476135e+02 7.16657639e-01]	[457.19415283 341.69628906 0.85363001]	[480.31375122 339.2897644 0.90180176]	[439.19265747 321.15655518 0.76389468]	[500.83862305 316.11602783 0.89070916]	[546.96948242 767.52471924 0.76901484]	[5.62424316e+02 7.59871338e+02 6.87688291e-01]	[5.49585999e+02 7.18835754e+02 5.25954485e-01]	[4.85388489e+02 9.06110229e+02 7.52590001e-01]	[4.67487885e+02 8.98482178e+02 7.22101390e-01]	[4.88002686e+02 8.72724121e+02 6.86451614e-01]
[467.42449951 357.02697754 0.87032044]	[472.54904175 380.17779541 0.88579369]	[410.96783447 385.37088013 0.80119026]	[387.86199951 482.92562866 0.82860875]	[362.33184814 593.13244629 0.81957847]	[536.6529541 375.10906982 0.83189827]	[559.84069824 477.72088623 0.87562656]	[585.53521729 570.11627197 0.84768146]	[487.92437744 567.56201172 0.70803028]	[446.97091675 575.20214844 0.67265618]	[477.67391968 726.58898926 0.74428797]	[4.82834137e+02 8.65096985e+02 8.23714674e-01]	[526.46759033 564.92584229 0.69996756]	[544.51898193 711.12091064 0.71768689]	[5.49542480e+02 7.26485535e+02 6.26276493e-01]	[457.22033691 341.68997192 0.85389584]	[480.33221436 339.27926636 0.901492 ]	[439.19918823 318.76547241 0.77127826]	[500.84637451 316.14068604 0.895082 ]	[5.47039734e+02 7.59894531e+02 6.13934875e-01]	[5.62391296e+02 7.49775513e+02 6.57736838e-01]	[5.44477234e+02 7.16309204e+02 4.64266032e-01]	[4.85382904e+02 9.06103638e+02 7.60826170e-01]	[4.67475586e+02 8.98472961e+02 7.31819272e-01]	[4.88023163e+02 8.72708313e+02 6.92030907e-01]
[467.44235229 357.02325439 0.86761487]	[472.56002808 380.1776123 0.8852877 ]	[410.98284912 385.36444092 0.80226243]	[385.40048218 482.94506836 0.82883191]	[362.32156372 593.13323975 0.82319182]	[536.66833496 375.0916748 0.83445156]	[559.84307861 480.13388062 0.88220167]	[585.52990723 570.09082031 0.85257775]	[485.48071289 567.54510498 0.71094632]	[446.9453125 575.18023682 0.67070806]	[4.75147461e+02 7.26578308e+02 7.19405890e-01]	[4.82800629e+02 8.67588196e+02 8.29536080e-01]	[526.44024658 564.90216064 0.70450193]	[5.44516296e+02 7.11127197e+02 7.10229933e-01]	[5.46980042e+02 7.26617004e+02 5.62087834e-01]	[459.61260986 341.67834473 0.85792881]	[480.35055542 339.28274536 0.90366924]	[439.22329712 318.75390625 0.79057777]	[500.86901855 316.14440918 0.89047551]	[5.49496338e+02 7.49707275e+02 4.28671569e-01]	[5.62397339e+02 7.47126343e+02 4.85709459e-01]	[5.44339355e+02 7.26537048e+02 4.18362200e-01]	[4.85404877e+02 9.03620789e+02 7.61894286e-01]	[4.67491638e+02 8.98468018e+02 7.32782900e-01]	[4.87958221e+02 8.72747131e+02 6.93166554e-01]
[467.44003296 357.00405884 0.85462976]	[472.55984497 380.17398071 0.88709974]	[410.9776001 385.34243774 0.80430859]	[385.40087891 482.94073486 0.82849127]	[362.30981445 593.1239624 0.82585573]	[536.66729736 375.11383057 0.83455032]	[559.8427124 480.1612854 0.87898815]	[585.53100586 572.61590576 0.8478815 ]	[485.46694946 567.52752686 0.72128803]	[446.91049194 575.16009521 0.67958206]	[4.72592499e+02 7.26512390e+02 7.11705923e-01]	[4.82789551e+02 8.67589783e+02 8.32788587e-01]	[526.4430542 564.90155029 0.70876002]	[544.52374268 708.62591553 0.74988049]	[5.44503357e+02 7.23992188e+02 5.92229784e-01]	[459.62814331 339.27853394 0.85623002]	[480.35317993 339.27084351 0.89441419]	[439.27368164 318.75482178 0.80633384]	[500.88421631 316.15652466 0.89688826]	[5.46936768e+02 7.47177124e+02 4.61854279e-01]	[5.62269836e+02 7.44566528e+02 4.80048180e-01]	[5.41813293e+02 7.18844116e+02 4.27228779e-01]	[4.85398621e+02 9.03615967e+02 7.62649357e-01]	[4.67481293e+02 8.98471313e+02 7.35115588e-01]	[4.87945770e+02 8.72760742e+02 6.96829081e-01]
[467.47573853 356.99432373 0.84563977]	[472.54504395 380.15087891 0.88319278]	[410.99499512 382.8560791 0.81530362]	[385.38085938 482.92617798 0.84851241]	[362.33200073 590.64624023 0.82480741]	[536.69067383 375.09686279 0.85151631]	[559.83703613 480.17208862 0.88837999]	[585.48425293 570.09570312 0.85931754]	[485.44094849 567.55609131 0.71623731]	[446.86965942 575.19403076 0.67854971]	[4.72567902e+02 7.26532471e+02 7.01304138e-01]	[4.82805328e+02 8.65123230e+02 8.27017426e-01]	[526.41644287 564.9152832 0.71450758]	[544.5166626 713.73986816 0.75107688]	[5.44490784e+02 7.21385803e+02 4.83381510e-01]	[459.6607666 339.27038574 0.86017781]	[482.7215271 339.25741577 0.88872254]	[439.29095459 318.75189209 0.80300617]	[500.90533447 316.15527344 0.89028805]	[5.46954956e+02 7.44519897e+02 3.78560662e-01]	[5.62340759e+02 7.39373657e+02 4.09763277e-01]	[5.41761658e+02 7.11200256e+02 3.78904074e-01]	[4.85384155e+02 9.06102417e+02 7.56941617e-01]	[4.67471893e+02 8.98481384e+02 7.26996839e-01]	[4.87982178e+02 8.72726379e+02 6.92555606e-01]
[467.50198364 357.01229858 0.83880383]	[472.57595825 380.13729858 0.87464416]	[410.97128296 382.82531738 0.81683475]	[385.38647461 482.95028687 0.84701163]	[362.32781982 593.10736084 0.82025719]	[536.71514893 375.07955933 0.84284592]	[562.22790527 480.26983643 0.91196889]	[585.41516113 570.08288574 0.86666268]	[485.41641235 567.54205322 0.73851013]	[444.43444824 575.17913818 0.68682939]	[4.72583740e+02 7.26531433e+02 7.14554608e-01]	[4.82803467e+02 8.65137878e+02 8.22826147e-01]	[524.01965332 564.92877197 0.71832097]	[544.46911621 716.33050537 0.7770744 ]	[5.41831238e+02 7.08615417e+02 1.70491427e-01]	[459.67294312 339.27554321 0.86677015]	[482.71072388 339.23330688 0.87426174]	[439.30960083 321.16604614 0.83176374]	[500.90734863 316.17211914 0.9224478 ]	[5.44288330e+02 7.29211853e+02 2.56138772e-01]	[5.59812256e+02 7.29113525e+02 2.41720885e-01]	[0. 0. 0.]	[4.85407196e+02 9.03623169e+02 7.49406755e-01]	[4.67480408e+02 8.98457153e+02 7.21890688e-01]	[4.87953552e+02 8.72732910e+02 6.89002514e-01]
[467.48171997 357.01721191 0.84366059]	[472.56164551 380.13796997 0.87470824]	[410.94921875 382.84368896 0.8134799 ]	[385.38775635 482.9574585 0.8512603 ]	[362.33102417 590.64154053 0.82135618]	[536.71472168 375.07006836 0.84166396]	[562.20800781 480.25158691 0.90397775]	[585.39013672 570.08441162 0.86832511]	[485.41906738 567.49737549 0.74367702]	[444.43533325 572.6427002 0.68498039]	[475.08178711 726.51818848 0.73534071]	[4.82804199e+02 8.65122192e+02 8.20486307e-01]	[524.00714111 564.88665771 0.72732961]	[544.44677734 716.2800293 0.792126 ]	[5.41740295e+02 7.03428650e+02 1.03713669e-01]	[459.65863037 339.28530884 0.85944259]	[480.36962891 339.24325562 0.87108928]	[439.30599976 321.17071533 0.8246479 ]	[503.23773193 316.15567017 0.92631614]	[5.41963806e+02 7.26535645e+02 1.69212937e-01]	[5.62201782e+02 7.26504395e+02 1.48687750e-01]	[0. 0. 0.]	[4.85406219e+02 9.03624695e+02 7.40521550e-01]	[4.67483459e+02 8.98454956e+02 7.12482631e-01]	[4.87952667e+02 8.72718872e+02 6.82728887e-01]
[467.49401855 357.01754761 0.84556103]	[472.56555176 380.13336182 0.87520027]	[410.95681763 382.84152222 0.81435275]	[385.38757324 482.94000244 0.853598 ]	[362.33557129 590.64135742 0.81829357]	[536.71246338 375.06896973 0.84175599]	[559.81695557 480.21682739 0.89635879]	[585.36352539 570.10241699 0.86626947]	[485.4208374 567.5256958 0.73626745]	[446.86669922 575.17962646 0.68077797]	[472.61224365 726.61566162 0.7333048 ]	[4.82764221e+02 8.67582947e+02 8.24058890e-01]	[524.01116943 564.89685059 0.72275227]	[544.40441895 713.75231934 0.8092674 ]	[5.41782959e+02 6.88104980e+02 8.09444487e-02]	[459.66247559 339.28518677 0.86616856]	[480.37670898 339.23925781 0.87900162]	[439.29901123 321.15365601 0.83159226]	[503.2383728 316.1496582 0.92525429]	[5.41704834e+02 7.11165100e+02 1.09093264e-01]	[5.62240173e+02 7.08551880e+02 8.76298547e-02]	[0. 0. 0.]	[4.85374664e+02 9.03589233e+02 7.39776015e-01]	[4.67453278e+02 8.98424561e+02 7.09053993e-01]	[4.85465363e+02 8.72755188e+02 6.76507711e-01]
[467.48654175 357.02368164 0.84481573]	[472.56430054 380.12475586 0.87480587]	[410.95376587 382.83526611 0.81530792]	[385.39822388 482.96298218 0.84838873]	[362.33599854 590.63470459 0.81959426]	[536.70941162 375.06051636 0.84007794]	[559.82067871 480.23556519 0.90124536]	[583.00280762 570.06121826 0.87045652]	[485.42785645 567.52020264 0.73896599]	[446.88259888 575.16473389 0.68196678]	[475.07583618 726.61004639 0.73600703]	[4.82782745e+02 8.67578186e+02 8.23321342e-01]	[524.00958252 564.89654541 0.72378242]	[544.41265869 713.70288086 0.80825567]	[5.41749146e+02 6.85553101e+02 6.48690611e-02]	[459.65731812 339.29309082 0.86349893]	[480.3734436 339.24627686 0.87694591]	[439.287323 318.77279663 0.82642907]	[503.24066162 316.13961792 0.92494208]	[5.39333008e+02 7.08556030e+02 9.04039443e-02]	[5.62286072e+02 7.03454956e+02 7.07835257e-02]	[0. 0. 0.]	[4.85368469e+02 9.03595215e+02 7.37594604e-01]	[4.67446045e+02 8.98430115e+02 7.12448657e-01]	[4.87922180e+02 8.72742676e+02 6.80511892e-01]
[469.97418213 357.02285767 0.84680027]	[472.57315063 380.13360596 0.87582189]	[410.96063232 382.8447876 0.81442404]	[385.3913269 485.36938477 0.84411097]	[362.34164429 590.61358643 0.82116771]	[536.71868896 375.07272339 0.84254801]	[559.82470703 480.24700928 0.90644312]	[582.95806885 570.01611328 0.87768096]	[485.42755127 567.47845459 0.7443254 ]	[444.44229126 572.63366699 0.68378419]	[475.15170288 726.56707764 0.75641567]	[4.82793854e+02 8.67610291e+02 8.21067631e-01]	[524.00775146 564.86853027 0.72811657]	[544.42687988 711.25097656 0.79700679]	[5.39230469e+02 6.85541687e+02 5.62053025e-02]	[459.6725769 339.2975769 0.8681342]	[482.72460938 339.23754883 0.88160586]	[439.2956543 321.1583252 0.82397515]	[503.24584961 316.13265991 0.92348325]	[5.39294678e+02 7.08464417e+02 8.00947398e-02]	[5.62377869e+02 7.03345459e+02 6.20454773e-02]	[0. 0. 0.]	[4.85385071e+02 9.03601746e+02 7.34430075e-01]	[4.67470703e+02 8.98441833e+02 7.06832349e-01]	[4.85482483e+02 8.72770569e+02 6.77251816e-01]
[467.4642334 357.02191162 0.84664059]	[472.55471802 380.15203857 0.876522 ]	[410.95849609 382.87145996 0.80951029]	[387.85351562 485.37728882 0.84056079]	[362.34191895 593.10192871 0.81542802]	[536.69732666 375.08731079 0.8421061 ]	[559.81689453 480.26095581 0.90634954]	[582.98547363 570.10180664 0.86746007]	[485.43463135 567.51062012 0.73392701]	[446.89028931 572.66552734 0.67755103]	[477.59017944 726.59063721 0.76867622]	[4.82790039e+02 8.67638306e+02 8.27035308e-01]	[524.00592041 564.89953613 0.719446 ]	[544.40325928 713.72698975 0.7977497 ]	[5.39282410e+02 6.85485474e+02 6.79231137e-02]	[459.63647461 339.28723145 0.86293423]	[480.36187744 339.24243164 0.87526357]	[439.28329468 318.77236938 0.81316835]	[503.24349976 316.15249634 0.92459381]	[5.39313232e+02 7.08521240e+02 9.23572406e-02]	[5.62282410e+02 7.03420288e+02 7.20755681e-02]	[0. 0. 0.]	[4.85393524e+02 9.03615112e+02 7.36053050e-01]	[4.67470978e+02 8.98456238e+02 7.06236303e-01]	[4.85476379e+02 8.72792480e+02 6.77794516e-01]
[467.49606323 357.03381348 0.85596591]	[472.5687561 380.16625977 0.87774801]	[410.96652222 385.32254028 0.80633378]	[387.86508179 485.40429688 0.83780158]	[362.34356689 593.13024902 0.81288767]	[536.7142334 375.09069824 0.84503192]	[559.81530762 480.27874756 0.90657473]	[582.99066162 572.63909912 0.86639714]	[485.41046143 567.55090332 0.73412585]	[446.87417603 575.20739746 0.682693 ]	[477.64398193 726.56964111 0.78710622]	[4.82776764e+02 8.67652832e+02 8.26968312e-01]	[523.98846436 564.92657471 0.72276217]	[544.39733887 713.74365234 0.7987287 ]	[5.39260193e+02 6.85467163e+02 6.95127845e-02]	[459.65136719 339.29937744 0.87458771]	[480.37686157 339.25033569 0.89236581]	[439.28582764 321.17230225 0.81079423]	[503.2355957 316.16729736 0.91961664]	[5.39323303e+02 7.08529419e+02 9.44245383e-02]	[5.62279297e+02 7.03420654e+02 7.51605332e-02]	[0. 0. 0.]	[4.85396851e+02 9.03616943e+02 7.31295824e-01]	[4.67469635e+02 8.98457520e+02 6.99848413e-01]	[4.85455170e+02 8.72808044e+02 6.71631873e-01]
[469.95922852 357.04293823 0.85973406]	[472.58575439 380.19174194 0.87769318]	[410.9631958 385.3717041 0.80160427]	[387.85314941 485.45974731 0.82942373]	[362.34295654 593.14916992 0.8128047 ]	[536.7331543 375.1164856 0.84932232]	[559.8260498 480.26574707 0.91005063]	[582.98583984 572.63977051 0.86701894]	[485.43026733 570.04589844 0.72685045]	[446.91598511 577.72442627 0.68229216]	[477.65155029 729.08862305 0.76395625]	[4.82800171e+02 8.67594543e+02 8.23765695e-01]	[523.99310303 564.97015381 0.71623498]	[544.38519287 716.29577637 0.79781502]	[5.39242188e+02 6.85486877e+02 7.55885318e-02]	[459.65267944 341.66998291 0.87480962]	[482.72012329 339.26086426 0.89396113]	[439.28781128 321.20071411 0.81595743]	[503.24172974 318.52532959 0.91988766]	[5.39306702e+02 7.08614075e+02 9.98085514e-02]	[5.62235779e+02 7.03484070e+02 8.08174089e-02]	[0. 0. 0.]	[4.85389282e+02 9.06092529e+02 7.34094560e-01]	[4.67462036e+02 8.98461121e+02 7.03079760e-01]	[4.87940826e+02 8.72755493e+02 6.74118936e-01]
[469.97210693 357.06259155 0.86951137]	[475.06347656 380.20275879 0.87915522]	[410.98962402 385.38565063 0.80142224]	[387.87414551 485.42169189 0.83795393]	[362.35079956 593.15533447 0.81124502]	[536.74499512 377.49954224 0.85267168]	[559.83868408 480.25961304 0.91294891]	[582.97387695 572.6517334 0.86738372]	[485.4281311 570.0501709 0.72549498]	[446.89059448 577.73760986 0.68231118]	[477.73965454 729.07116699 0.80353379]	[4.82806122e+02 8.67574585e+02 8.25262010e-01]	[524.00048828 564.97198486 0.71400207]	[544.3583374 716.33325195 0.80593282]	[5.36718018e+02 6.85537109e+02 8.09496865e-02]	[459.65756226 341.69720459 0.87848902]	[482.7175293 339.28109741 0.90094185]	[439.29299927 321.23260498 0.80250961]	[503.24142456 318.55908203 0.92257571]	[5.39292725e+02 7.08683655e+02 1.02314033e-01]	[5.62212036e+02 7.05925110e+02 8.44770893e-02]	[0. 0. 0.]	[4.85400818e+02 9.06109924e+02 7.35088110e-01]	[4.67464630e+02 8.98467041e+02 7.02468395e-01]	[4.87938507e+02 8.72737183e+02 6.79506600e-01]
[467.49414062 357.07272339 0.86342943]	[475.08755493 380.25442505 0.87879163]	[411.01449585 387.91925049 0.79712379]	[387.86642456 487.91778564 0.82653672]	[362.34494019 595.71716309 0.81201065]	[539.19714355 377.55465698 0.8663168 ]	[562.20599365 480.29559326 0.90742111]	[582.99200439 575.17077637 0.86328965]	[485.40853882 570.10601807 0.72354639]	[446.88433838 577.78570557 0.68378043]	[480.16131592 729.06628418 0.80816483]	[4.82838623e+02 8.65127747e+02 8.22313070e-01]	[523.97955322 567.45068359 0.71002007]	[544.35009766 718.87469482 0.80434358]	[5.31572937e+02 6.85525208e+02 7.05497637e-02]	[459.63726807 341.70861816 0.85888183]	[480.37393188 339.30123901 0.88035899]	[439.30407715 321.23388672 0.74662048]	[503.26043701 318.58520508 0.93602735]	[5.39307434e+02 7.08725647e+02 9.82278362e-02]	[5.62182251e+02 7.05966370e+02 8.27915743e-02]	[0. 0. 0.]	[4.85387573e+02 9.06096008e+02 7.42548287e-01]	[4.67461914e+02 8.98446777e+02 7.11657107e-01]	[4.87993866e+02 8.72723022e+02 6.78546190e-01]
[470.04421997 357.10800171 0.87533927]	[475.10903931 380.32299805 0.87293589]	[413.49414062 390.42678833 0.79858929]	[387.87149048 487.98126221 0.82097185]	[362.35345459 598.24627686 0.81308627]	[539.21697998 377.65588379 0.87946963]	[559.84545898 480.33383179 0.91556013]	[582.99255371 577.76574707 0.87229049]	[485.41012573 572.59960938 0.72873056]	[446.88824463 580.23864746 0.68963528]	[480.18362427 726.62414551 0.82163602]	[4.82876129e+02 8.65093323e+02 8.18026960e-01]	[523.98223877 567.48309326 0.71316797]	[544.34094238 721.38018799 0.80960786]	[5.29040344e+02 6.85483521e+02 6.95973784e-02]	[459.67474365 341.7756958 0.86518168]	[482.75915527 341.69851685 0.88180333]	[439.32156372 323.75320435 0.74034691]	[503.26898193 318.67382812 0.92898315]	[5.39331848e+02 7.08821228e+02 1.13166794e-01]	[5.59852112e+02 7.06058289e+02 9.61356908e-02]	[0. 0. 0.]	[4.85380432e+02 9.06111328e+02 7.42908895e-01]	[4.67455780e+02 8.98441101e+02 7.07959116e-01]	[4.90508789e+02 8.72719116e+02 6.77192867e-01]
[470.04110718 357.18460083 0.87795162]	[475.16256714 382.75427246 0.86535794]	[413.52880859 390.51431274 0.80365586]	[387.87643433 490.49829102 0.81756079]	[364.7701416 598.30297852 0.81818533]	[539.23791504 380.09909058 0.88346517]	[562.21551514 482.8117981 0.91589123]	[585.33978271 580.29547119 0.88945675]	[485.4024353 575.20007324 0.72901011]	[446.86633301 580.32556152 0.69673008]	[480.20532227 726.62994385 0.82605684]	[4.82916229e+02 8.65106384e+02 8.15055192e-01]	[523.98999023 570.06433105 0.70281243]	[544.35351562 723.90582275 0.80958939]	[5.26407349e+02 6.85597961e+02 6.06500283e-02]	[459.69396973 344.29824829 0.86190617]	[482.75167847 341.82095337 0.87022316]	[441.66607666 323.82241821 0.73947155]	[503.24905396 321.18515015 0.92516637]	[0. 0. 0.]	[0. 0. 0.]	[0. 0. 0.]	[4.85392914e+02 9.06138550e+02 7.37854123e-01]	[4.67470642e+02 8.98463318e+02 6.99505389e-01]	[4.90549591e+02 8.72731323e+02 6.78097188e-01]
[472.54879761 359.59350586 0.88603002]	[477.62371826 382.83236694 0.86193049]	[413.5710144 393.03915405 0.81039596]	[385.39755249 493.1262207 0.81787407]	[362.33932495 600.82269287 0.83667535]	[539.26074219 380.18994141 0.8940143 ]	[562.23419189 482.93890381 0.89430362]	[585.3605957 582.75616455 0.89832699]	[485.45782471 577.7208252 0.72064704]	[446.89950562 582.79492188 0.69781935]	[480.2791748 729.03961182 0.83495784]	[4.82969391e+02 8.65119995e+02 8.14795673e-01]	[526.41717529 570.10101318 0.69177794]	[544.32165527 726.43231201 0.82455474]	[5.21279358e+02 6.85585205e+02 6.24511093e-02]	[459.72076416 346.87860107 0.86937338]	[482.79653931 344.34115601 0.87306046]	[441.70797729 331.44055176 0.70299423]	[503.27270508 323.78390503 0.88449508]	[0. 0. 0.]	[0. 0. 0.]	[0. 0. 0.]	[4.85412628e+02 9.06188293e+02 7.37659633e-01]	[4.69968201e+02 8.98505798e+02 6.95158482e-01]	[4.93079224e+02 8.72742065e+02 6.88154101e-01]
[475.13101196 359.69345093 0.88601512]	[477.6121521 385.33828735 0.84024596]	[413.56881714 395.57470703 0.82377434]	[387.87289429 498.1322937 0.81686711]	[362.35009766 600.83081055 0.8349269 ]	[539.25378418 380.25332642 0.89101839]	[562.23706055 485.34991455 0.89134187]	[585.36956787 582.80993652 0.90351886]	[485.44909668 577.78106689 0.71950823]	[446.92053223 582.85412598 0.6971305 ]	[480.28048706 729.13201904 0.82626605]	[4.82968933e+02 8.65110229e+02 8.14498067e-01]	[526.39599609 572.63256836 0.68576187]	[541.94445801 726.53723145 0.82546258]	[5.21277588e+02 6.85562683e+02 6.31096810e-02]	[459.78720093 351.95101929 0.87507087]	[482.87991333 349.39663696 0.85568786]	[441.730896 331.43988037 0.67040277]	[503.33657837 326.30551147 0.87142545]	[0. 0. 0.]	[0. 0. 0.]	[0. 0. 0.]	[4.85413788e+02 9.08617554e+02 7.41228580e-01]	[4.69970825e+02 8.98503967e+02 6.96264505e-01]	[4.93083527e+02 8.72734863e+02 6.90004528e-01]
[477.59393311 359.76849365 0.88842106]	[477.6725769 387.89837646 0.84103656]	[416.03536987 395.62942505 0.83235496]	[387.89599609 498.13067627 0.81950718]	[364.79440308 600.82592773 0.83146268]	[539.30603027 380.30596924 0.89387143]	[562.24835205 485.45437622 0.87780243]	[585.38323975 582.85418701 0.91028523]	[485.47338867 580.29760742 0.7240743 ]	[446.94595337 582.90899658 0.69747186]	[480.25634766 731.64324951 0.81507206]	[4.82973175e+02 8.65113281e+02 8.14530849e-01]	[526.41137695 575.20227051 0.68523216]	[541.89868164 726.61010742 0.82605803]	[5.08534332e+02 6.88100342e+02 6.19411841e-02]	[459.82125854 354.44989014 0.88436288]	[482.93713379 351.93649292 0.8659308 ]	[441.77502441 336.48977661 0.66707766]	[503.40701294 328.87454224 0.85073179]	[0. 0. 0.]	[0. 0. 0.]	[0. 0. 0.]	[4.85420746e+02 9.06181885e+02 7.42799580e-01]	[4.69963135e+02 8.98492493e+02 7.00082779e-01]	[4.93096283e+02 8.72728516e+02 6.92994416e-01]
[477.61471558 362.20187378 0.87154675]	[477.68676758 387.94851685 0.83930445]	[416.05038452 395.6489563 0.83415091]	[387.95101929 498.18081665 0.82658654]	[364.82571411 600.82592773 0.82918012]	[541.69689941 380.35464478 0.88431549]	[562.27911377 487.99020386 0.86828655]	[585.3996582 582.92047119 0.91433632]	[485.4397583 580.31622314 0.73041129]	[446.94302368 582.91204834 0.7030943 ]	[480.23956299 731.72473145 0.80629426]	[4.82969788e+02 8.65132690e+02 8.15924823e-01]	[523.99584961 577.71252441 0.69551015]	[541.85821533 729.03137207 0.82803857]	[5.03276337e+02 6.87998962e+02 7.52163529e-02]	[459.8515625 354.52908325 0.88313156]	[482.95541382 352.01489258 0.8625409 ]	[441.81289673 336.48532104 0.65532565]	[503.44689941 331.43051147 0.84621233]	[0. 0. 0.]	[0. 0. 0.]	[0. 0. 0.]	[4.85421295e+02 9.06177124e+02 7.44675636e-01]	[4.69963409e+02 8.98488770e+02 7.02686012e-01]	[4.93093445e+02 8.72739685e+02 6.93048179e-01]
[477.652771 362.25997925 0.86742294]	[477.71420288 392.96218872 0.84555173]	[416.06817627 398.05908203 0.8445245 ]	[390.45294189 500.69519043 0.84576797]	[364.88513184 600.81256104 0.82358277]	[541.72393799 382.77862549 0.88102198]	[562.29418945 488.00726318 0.87196696]	[585.39892578 585.36993408 0.91360378]	[485.41067505 580.3425293 0.73712659]	[446.91662598 582.90423584 0.70486999]	[480.23345947 731.69903564 0.80651075]	[4.82963501e+02 8.67577393e+02 8.17857385e-01]	[523.96899414 577.75091553 0.70412832]	[541.82196045 729.11743164 0.81649262]	[5.03298584e+02 6.88081787e+02 7.59800598e-02]	[462.2088623 354.58834839 0.88864291]	[482.97805786 354.48254395 0.86564839]	[441.80282593 334.04425049 0.70286685]	[503.49163818 331.42559814 0.84447736]	[0. 0. 0.]	[0. 0. 0.]	[0. 0. 0.]	[4.85424042e+02 9.06182495e+02 7.45932579e-01]	[4.69971954e+02 8.98494019e+02 7.01294720e-01]	[4.93079010e+02 8.72748962e+02 6.93817496e-01]
[477.69250488 362.32684326 0.86181301]	[477.74188232 393.00802612 0.85360098]	[416.08605957 398.08236694 0.84851843]	[390.49053955 498.26364136 0.83624589]	[367.42565918 600.78369141 0.81895399]	[541.71759033 382.82327271 0.87205064]	[562.29577637 490.51843262 0.87019843]	[585.40075684 585.39996338 0.91309875]	[485.43338013 582.78381348 0.7352019 ]	[446.95770264 582.93609619 0.69992375]	[480.21554565 731.72808838 0.7994765 ]	[4.82974426e+02 8.65133301e+02 8.15451920e-01]	[523.96704102 577.75671387 0.70716888]	[541.7421875 729.12713623 0.80882025]	[5.03322906e+02 6.88048157e+02 8.00673738e-02]	[462.25253296 357.00778198 0.8971833 ]	[485.36444092 354.52679443 0.86961734]	[441.85028076 336.56341553 0.73269856]	[503.50811768 333.98120117 0.86505467]	[0. 0. 0.]	[0. 0. 0.]	[0. 0. 0.]	[4.85424042e+02 9.06182983e+02 7.45572031e-01]	[4.69969238e+02 8.98487183e+02 7.00549722e-01]	[4.93095337e+02 8.72735779e+02 6.95285857e-01]
[477.7203064 364.76824951 0.85870767]	[480.109375 393.03463745 0.85770345]	[416.11520386 398.09396362 0.85677636]	[390.50708008 498.16101074 0.82886505]	[369.93493652 600.79742432 0.82150537]	[541.72229004 382.85647583 0.86435717]	[562.28546143 490.52929688 0.86635715]	[585.41162109 585.46069336 0.91032153]	[485.41000366 582.82928467 0.741292 ]	[446.93618774 585.37280273 0.70029163]	[480.16629028 731.69897461 0.7888329 ]	[4.82975708e+02 8.65116516e+02 8.17850590e-01]	[523.94897461 580.26324463 0.71223885]	[539.2800293 729.20648193 0.79592061]	[5.05977661e+02 6.90619812e+02 1.03081457e-01]	[462.2755127 357.02947998 0.89019072]	[485.40316772 354.55941772 0.86520499]	[441.84542847 336.55993652 0.74623752]	[505.89453125 334.00082397 0.85703397]	[0. 0. 0.]	[0. 0. 0.]	[0. 0. 0.]	[4.85408844e+02 9.06177307e+02 7.52610981e-01]	[4.67487885e+02 8.98473206e+02 7.05580056e-01]	[4.93112854e+02 8.72723022e+02 7.01379657e-01]
[480.17034912 364.80700684 0.85891873]	[480.1104126 395.49710083 0.8668617 ]	[416.12942505 398.13284302 0.86119449]	[390.4967041 498.2104187 0.83215714]	[369.93505859 600.86364746 0.83089912]	[541.72277832 385.30996704 0.85640192]	[562.30389404 493.06814575 0.86896151]	[585.40551758 585.53564453 0.9015646 ]	[485.37414551 582.84460449 0.74535608]	[446.90924072 585.37591553 0.70035613]	[480.15704346 731.75897217 0.78277564]	[4.82961212e+02 8.65133789e+02 8.18193257e-01]	[523.91339111 580.28283691 0.71693116]	[539.26538086 729.20770264 0.80243289]	[5.00744537e+02 6.88114197e+02 1.16620883e-01]	[462.34603882 357.07321167 0.86966121]	[485.47421265 354.57296753 0.84265763]	[441.85946655 336.50656128 0.72623968]	[505.93563843 331.45800781 0.81807005]	[0. 0. 0.]	[0. 0. 0.]	[0. 0. 0.]	[4.85415771e+02 9.06184998e+02 7.52878428e-01]	[4.69961029e+02 8.98494019e+02 7.05715537e-01]	[4.93097809e+02 8.72740540e+02 6.93297446e-01]
[480.18551636 364.83279419 0.85693812]	[480.11880493 395.54275513 0.87730157]	[416.13220215 398.15948486 0.86205697]	[390.49530029 500.74365234 0.85214436]	[369.93008423 603.27935791 0.83881456]	[541.73474121 385.38357544 0.84717369]	[562.31317139 495.60293579 0.86674893]	[585.39233398 587.96551514 0.89393431]	[485.3621521 582.89025879 0.74949908]	[446.8682251 585.40960693 0.70125782]	[480.17767334 734.25854492 0.78828442]	[4.82947662e+02 8.65137085e+02 8.20305228e-01]	[523.92596436 580.34332275 0.71843719]	[539.22735596 729.24285889 0.78001678]	[5.00769409e+02 6.95744324e+02 1.02417260e-01]	[462.36608887 357.087677 0.86732221]	[485.49533081 354.58123779 0.8359018 ]	[441.87722778 336.48330688 0.72119063]	[505.96374512 331.46090698 0.81790102]	[0. 0. 0.]	[0. 0. 0.]	[0. 0. 0.]	[4.85428680e+02 9.06168274e+02 7.51336813e-01]	[4.69972443e+02 8.98487244e+02 7.06696689e-01]	[4.93079346e+02 8.72738525e+02 6.86851859e-01]
[480.22616577 364.84356689 0.86131579]	[480.14813232 395.56033325 0.88467211]	[416.1572876 398.16625977 0.865049 ]	[390.49224854 500.78234863 0.84854972]	[369.93063354 603.27801514 0.83774418]	[541.75048828 387.86914062 0.84367919]	[562.31317139 495.66574097 0.86641395]	[585.37854004 585.59246826 0.89397264]	[485.38339233 582.90441895 0.74599338]	[444.44110107 585.40496826 0.70123661]	[480.15203857 734.24554443 0.78364128]	[4.82949524e+02 8.67577637e+02 8.20119143e-01]	[523.95330811 582.79425049 0.71547031]	[539.21264648 731.68792725 0.76865739]	[5.03388611e+02 6.93224670e+02 9.48338360e-02]	[462.40466309 357.10891724 0.86796892]	[487.95230103 354.5916748 0.83372676]	[441.8968811 336.52325439 0.74450505]	[505.96746826 331.46008301 0.81202984]	[0. 0. 0.]	[0. 0. 0.]	[0. 0. 0.]	[4.85424866e+02 9.06157654e+02 7.49299526e-01]	[4.69978302e+02 8.98481934e+02 7.05374479e-01]	[4.93070221e+02 8.72746826e+02 6.82797790e-01]
[480.27157593 364.86108398 0.87245762]	[480.15536499 395.59191895 0.88973975]	[416.16821289 398.18243408 0.86676341]	[390.48782349 500.7833252 0.84778833]	[369.91320801 603.3135376 0.84444183]	[541.74908447 387.93716431 0.84004831]	[562.3147583 498.13085938 0.86728644]	[585.38336182 585.58032227 0.89798105]	[485.36978149 582.89593506 0.74675876]	[444.42163086 585.4173584 0.7020303 ]	[480.13986206 734.2177124 0.78899288]	[4.82941223e+02 8.67582214e+02 8.21267724e-01]	[523.94012451 580.34545898 0.71816915]	[539.18145752 731.71136475 0.76723737]	[5.00841919e+02 6.93192627e+02 1.18576862e-01]	[464.81735229 357.11947632 0.8706041 ]	[490.49743652 354.590271 0.84200573]	[444.29852295 336.62210083 0.74056554]	[508.46942139 331.42486572 0.79464483]	[0. 0. 0.]	[0. 0. 0.]	[0. 0. 0.]	[4.85420197e+02 9.06152222e+02 7.51549900e-01]	[4.69979584e+02 8.98476257e+02 7.07995772e-01]	[4.93058075e+02 8.72747375e+02 6.86192632e-01]
[480.25805664 367.38156128 0.85998631]	[480.17501831 395.60809326 0.89380974]	[418.56628418 398.19485474 0.86859131]	[390.47164917 500.79342651 0.84611857]	[369.89797974 603.3616333 0.85339653]	[541.7713623 390.45639038 0.84238946]	[562.30877686 495.67709351 0.86438447]	[585.36090088 585.59265137 0.89518398]	[485.37081909 582.91772461 0.75035155]	[444.40542603 585.43096924 0.70805818]	[480.11901855 734.22375488 0.78565389]	[4.82938568e+02 8.67576294e+02 8.21959019e-01]	[523.95874023 582.80133057 0.71857125]	[536.72680664 731.75231934 0.76066297]	[5.03353027e+02 6.93207886e+02 1.29199281e-01]	[462.43756104 357.15786743 0.86894119]	[490.49969482 357.00253296 0.83809906]	[444.31796265 336.60031128 0.73069572]	[508.53323364 331.46636963 0.79518974]	[0. 0. 0.]	[0. 0. 0.]	[0. 0. 0.]	[4.85405151e+02 9.06152283e+02 7.53121555e-01]	[4.69964478e+02 8.98475830e+02 7.07634509e-01]	[4.93071716e+02 8.72739136e+02 6.92579091e-01]
[480.24221802 369.93338013 0.84919673]	[480.17544556 395.64413452 0.89584684]	[418.55834961 398.23764038 0.86663485]	[390.46359253 500.82055664 0.84501582]	[367.37945557 603.39624023 0.86158538]	[541.78387451 393.00234985 0.84735596]	[562.31793213 498.19284058 0.87581855]	[585.35339355 587.98425293 0.89158815]	[485.36288452 582.93225098 0.74071378]	[444.40863037 585.43774414 0.6964615 ]	[477.72570801 736.82989502 0.77833068]	[4.82935059e+02 8.65125000e+02 8.21541131e-01]	[523.93560791 582.81866455 0.71208745]	[536.70123291 731.76623535 0.75876307]	[5.03300201e+02 6.98354431e+02 1.23745307e-01]	[462.43270874 357.21539307 0.86424971]	[488.02511597 357.05514526 0.82929718]	[444.33700562 336.58596802 0.72460765]	[508.53149414 333.94726562 0.80759478]	[0. 0. 0.]	[0. 0. 0.]	[0. 0. 0.]	[4.85397095e+02 9.06160767e+02 7.50309110e-01]	[4.69959686e+02 8.98478210e+02 7.07077622e-01]	[4.93075226e+02 8.72708313e+02 6.90017521e-01]
[480.23443604 369.9543457 0.85183454]	[480.18896484 398.03540039 0.90332353]	[418.58026123 398.24789429 0.87166548]	[390.46868896 500.79129028 0.84312946]	[364.87084961 603.39160156 0.85894328]	[541.79064941 393.05136108 0.85169047]	[562.32623291 500.6602478 0.87864208]	[585.35955811 588.03619385 0.88402164]	[485.34408569 582.96221924 0.73988938]	[444.37606812 585.45410156 0.69862098]	[477.73669434 739.3515625 0.77954543]	[4.82936768e+02 8.65128845e+02 8.21147323e-01]	[523.92724609 582.84735107 0.71345854]	[536.66217041 734.25939941 0.75076061]	[5.03298767e+02 6.95779419e+02 1.32386595e-01]	[464.81671143 359.57278442 0.85947883]	[487.98895264 357.06469727 0.82779419]	[444.35693359 336.60534668 0.71542895]	[508.51751709 333.96340942 0.80956256]	[0. 0. 0.]	[0. 0. 0.]	[0. 0. 0.]	[4.85392517e+02 9.06158325e+02 7.50822783e-01]	[4.67488159e+02 8.98473633e+02 7.06497073e-01]	[4.93080719e+02 8.72714966e+02 6.86945438e-01]
[480.24716187 369.96453857 0.85670656]	[480.19128418 398.06542969 0.90948808]	[418.58480835 398.26455688 0.86952913]	[390.48132324 500.79922485 0.84542036]	[364.8336792 603.4420166 0.86654323]	[541.78320312 395.52416992 0.85567027]	[562.33215332 500.73098755 0.89591402]	[585.35064697 588.09985352 0.87396222]	[482.97180176 585.42425537 0.74883544]	[444.36587524 585.50061035 0.70163035]	[477.74014282 736.86151123 0.77870506]	[4.82924500e+02 8.67623718e+02 8.30094159e-01]	[523.92657471 582.89831543 0.72190577]	[536.68963623 734.29864502 0.75270802]	[5.00747589e+02 6.98308655e+02 1.44586310e-01]	[464.85263062 359.57696533 0.86313748]	[487.99407959 357.07330322 0.83169705]	[444.40835571 336.62057495 0.70266497]	[508.54321289 333.99118042 0.81037962]	[0. 0. 0.]	[0. 0. 0.]	[0. 0. 0.]	[4.85396820e+02 9.06146729e+02 7.49768913e-01]	[4.69958649e+02 8.98482666e+02 7.06212997e-01]	[4.90563629e+02 8.72777100e+02 6.87505543e-01]
[480.27438354 369.98464966 0.8632164 ]	[480.18884277 398.10269165 0.91344547]	[418.59906006 400.65664673 0.8749826 ]	[390.44589233 503.25045776 0.84362096]	[364.80361938 603.50317383 0.86963373]	[541.77923584 395.55041504 0.86377287]	[562.31695557 500.66616821 0.88668573]	[585.35998535 588.11047363 0.87253243]	[482.94998169 585.48181152 0.75135708]	[444.33865356 587.99188232 0.69538951]	[477.74047852 741.97943115 0.78698534]	[4.82920105e+02 8.67641296e+02 8.31848502e-01]	[523.90423584 582.93682861 0.72178525]	[536.70605469 736.80340576 0.75166607]	[5.00812500e+02 7.00900757e+02 1.33370012e-01]	[464.88973999 359.60147095 0.86108482]	[488.01376343 357.08990479 0.83099937]	[444.41983032 336.68582153 0.71746731]	[508.5274353 334.0239563 0.81640786]	[0. 0. 0.]	[0. 0. 0.]	[0. 0. 0.]	[4.85385223e+02 9.06129272e+02 7.46975303e-01]	[4.67484985e+02 8.98466675e+02 7.08232164e-01]	[4.90549316e+02 8.72789490e+02 6.80917799e-01]
[480.32250977 372.54998779 0.87106407]	[480.18762207 398.1678772 0.91532409]	[418.61477661 400.71334839 0.87833846]	[390.4178772 503.2902832 0.84197837]	[364.77041626 605.90667725 0.87648892]	[541.7880249 395.62985229 0.87791014]	[562.32720947 500.80361938 0.90834332]	[585.36480713 590.60003662 0.86573589]	[482.94924927 585.52166748 0.74828911]	[444.34674072 588.02984619 0.69092983]	[480.10818481 744.50048828 0.80093348]	[4.82917297e+02 8.67674561e+02 8.35546732e-01]	[523.8927002 585.39471436 0.72018701]	[536.67907715 739.33740234 0.74733537]	[5.03418091e+02 7.00869446e+02 1.29642010e-01]	[464.9616394 359.70376587 0.84066463]	[490.54922485 357.18441772 0.81345409]	[446.92510986 339.08789062 0.70605469]	[508.54031372 336.47732544 0.8166061 ]	[0. 0. 0.]	[0. 0. 0.]	[0. 0. 0.]	[4.85382660e+02 9.06124573e+02 7.46522069e-01]	[4.67486786e+02 8.98474243e+02 7.10638463e-01]	[4.90542297e+02 8.72811157e+02 6.83381081e-01]
[480.3036499 375.05413818 0.91457421]	[480.1784668 398.22470093 0.92082787]	[418.61724854 400.76083374 0.87313026]	[390.42733765 503.2947998 0.84571624]	[362.35440063 605.94384766 0.87742472]	[541.79193115 398.03668213 0.8819223 ]	[562.30310059 500.77706909 0.90066147]	[585.35321045 590.63269043 0.86138421]	[482.92626953 585.54040527 0.74948478]	[444.32226562 588.03668213 0.69524598]	[480.1401062 744.53076172 0.80825269]	[4.82925140e+02 8.67669250e+02 8.32454979e-01]	[523.87866211 585.42016602 0.71842444]	[536.69927979 739.39074707 0.75279605]	[5.00754150e+02 7.00898804e+02 1.40126750e-01]	[464.9642334 359.76522827 0.86633706]	[490.5267334 359.64657593 0.84678602]	[446.93374634 339.184021 0.73015803]	[508.52450562 336.58093262 0.81482482]	[0. 0. 0.]	[0. 0. 0.]	[0. 0. 0.]	[4.85392639e+02 9.06138245e+02 7.46566594e-01]	[4.69961884e+02 8.98484070e+02 7.06025362e-01]	[4.90543640e+02 8.72805786e+02 6.82265103e-01]
[480.31204224 375.12173462 0.92533529]	[480.16323853 398.27328491 0.91905868]	[418.60641479 400.82788086 0.86275411]	[387.91595459 503.45184326 0.83094788]	[362.3218689 606.04278564 0.87315708]	[541.796875 398.0486145 0.88713133]	[562.29980469 500.73843384 0.89300978]	[585.34155273 593.13262939 0.85592073]	[482.9213562 587.97973633 0.75017387]	[444.29742432 588.06835938 0.69470137]	[480.17892456 744.50634766 0.81151444]	[4.82931091e+02 8.67703430e+02 8.33197594e-01]	[523.89050293 585.42132568 0.71640253]	[5.36716064e+02 7.41884216e+02 7.40642905e-01]	[4.98208344e+02 7.03394592e+02 1.35921657e-01]	[464.96087646 359.80383301 0.8657794 ]	[493.05297852 359.69906616 0.84878683]	[446.94802856 339.27111816 0.73081601]	[508.54486084 336.64196777 0.80284363]	[0. 0. 0.]	[0. 0. 0.]	[0. 0. 0.]	[4.85392914e+02 9.06171143e+02 7.40001321e-01]	[4.69971100e+02 8.98518921e+02 6.96835756e-01]	[4.90522156e+02 8.72860596e+02 6.75142467e-01]
[480.26098633 377.52215576 0.92875117]	[480.16363525 400.63592529 0.92051274]	[418.61206055 400.853302 0.85964549]	[387.94421387 503.42819214 0.84031683]	[362.34124756 606.06677246 0.8651039 ]	[541.79370117 398.06964111 0.88827622]	[562.31677246 500.80679321 0.90257543]	[585.35321045 595.66265869 0.85326761]	[482.91290283 588.02960205 0.74805731]	[441.91027832 590.57299805 0.69098336]	[480.18997192 739.3739624 0.79875499]	[4.82948456e+02 8.67670105e+02 8.30514967e-01]	[523.88195801 585.46350098 0.71413481]	[5.39168884e+02 7.41887268e+02 7.33750045e-01]	[4.93107117e+02 7.00869873e+02 1.60265461e-01]	[464.92211914 359.81768799 0.86800408]	[490.56262207 359.76278687 0.84206486]	[446.97131348 339.23672485 0.72298867]	[511.00750732 336.68386841 0.80456066]	[0. 0. 0.]	[0. 0. 0.]	[0. 0. 0.]	[4.85387360e+02 9.06173950e+02 7.43719578e-01]	[4.69966248e+02 8.98512817e+02 6.96585894e-01]	[4.90545563e+02 8.72839783e+02 6.79976344e-01]
[480.2550354 377.52536011 0.92482102]	[480.17034912 400.66152954 0.92380083]	[418.62094116 403.25442505 0.85608417]	[390.42431641 503.42941284 0.83804774]	[364.77401733 608.50134277 0.85032785]	[541.79174805 398.10543823 0.89436591]	[562.31231689 500.84158325 0.90477592]	[585.34967041 595.71313477 0.85513878]	[482.92355347 588.05932617 0.74500382]	[444.30819702 590.5970459 0.68878704]	[480.21878052 741.95196533 0.81032443]	[4.82954681e+02 8.67680786e+02 8.31053376e-01]	[523.8850708 585.49981689 0.71007973]	[5.39165222e+02 7.41946655e+02 7.41829932e-01]	[4.87977539e+02 7.00934265e+02 1.51347637e-01]	[464.92190552 359.82312012 0.8590169 ]	[490.55252075 359.75820923 0.83376247]	[446.98141479 339.22177124 0.72700012]	[511.00976562 339.05715942 0.81049472]	[0. 0. 0.]	[0. 0. 0.]	[0. 0. 0.]	[4.85396362e+02 9.06183777e+02 7.41952062e-01]	[4.69972534e+02 8.98518738e+02 6.95449293e-01]	[4.90542572e+02 8.72844666e+02 6.77307367e-01]
[480.28662109 377.54803467 0.93288058]	[480.18447876 400.70758057 0.93205482]	[418.64071655 403.3019104 0.85892612]	[390.45629883 503.43911743 0.84541249]	[364.82424927 608.52142334 0.83696592]	[541.80523682 398.15023804 0.90908706]	[562.3137207 503.32144165 0.90795386]	[585.34460449 598.25799561 0.86013025]	[482.9581604 590.55926514 0.73360252]	[444.35543823 593.12585449 0.68523276]	[480.22628784 741.97631836 0.81897366]	[4.82950226e+02 8.67694885e+02 8.38280559e-01]	[523.91925049 585.52832031 0.70811063]	[536.71160889 744.42999268 0.75385457]	[4.85371216e+02 7.03453491e+02 1.82558894e-01]	[464.94189453 362.20022583 0.86012131]	[493.07150269 359.76516724 0.84281129]	[449.45095825 341.68682861 0.71954 ]	[511.06796265 336.69522095 0.8065536 ]	[0. 0. 0.]	[0. 0. 0.]	[0. 0. 0.]	[4.85403595e+02 9.08621094e+02 7.48492360e-01]	[4.69983459e+02 9.00988892e+02 7.01760232e-01]	[4.90532501e+02 8.72859253e+02 6.86541438e-01]
[480.2817688 377.5647583 0.93784463]	[480.19177246 400.74954224 0.93505973]	[418.64758301 403.34893799 0.85335279]	[390.46847534 505.91662598 0.83518124]	[364.85568237 608.54504395 0.82897133]	[541.81158447 398.19332886 0.91381311]	[562.30541992 503.38720703 0.90728509]	[585.35375977 600.77581787 0.87180585]	[482.97589111 590.59960938 0.72383988]	[444.39797974 593.17529297 0.6778903 ]	[480.21105957 744.43695068 0.81158483]	[4.82960663e+02 8.67678467e+02 8.35733771e-01]	[523.9130249 587.99279785 0.70334148]	[536.73620605 744.48522949 0.77964258]	[4.82830475e+02 7.05993347e+02 2.06392720e-01]	[464.9402771 362.21401978 0.86150092]	[493.07562256 359.79693604 0.84345663]	[449.48864746 341.73352051 0.70760053]	[511.07803345 339.12536621 0.81827408]	[0. 0. 0.]	[0. 0. 0.]	[0. 0. 0.]	[4.85398346e+02 9.08632141e+02 7.48471558e-01]	[4.69974243e+02 9.00993103e+02 7.00965405e-01]	[4.90554657e+02 8.72851746e+02 6.85950100e-01]
[480.28521729 377.58322144 0.93728262]	[480.18484497 400.76547241 0.93366176]	[418.65362549 403.36196899 0.85441405]	[390.46429443 505.96115112 0.83147359]	[367.33947754 608.63537598 0.81417549]	[541.8069458 398.21557617 0.91578841]	[562.3024292 503.36898804 0.90922505]	[585.33630371 600.79699707 0.87606758]	[482.97109985 590.61395264 0.72074211]	[444.39776611 593.18878174 0.67557007]	[480.22143555 744.52581787 0.81250417]	[4.82981964e+02 8.67644043e+02 8.31831217e-01]	[523.90393066 588.01745605 0.70339918]	[536.72381592 744.51220703 0.78349018]	[4.80233337e+02 7.08630615e+02 2.16997072e-01]	[464.93713379 362.23178101 0.86033046]	[493.08877563 362.19647217 0.8421042 ]	[449.47769165 341.74642944 0.69595456]	[511.09307861 339.19503784 0.80943656]	[0. 0. 0.]	[0. 0. 0.]	[0. 0. 0.]	[4.85400116e+02 9.08631287e+02 7.45974422e-01]	[4.69970215e+02 9.00979614e+02 6.99064910e-01]	[4.93042694e+02 8.72819458e+02 6.87793553e-01]
[480.32949829 377.58557129 0.93730593]	[480.1965332 400.79043579 0.93329674]	[418.66207886 403.38995361 0.84972125]	[390.50012207 505.95339966 0.84093553]	[367.35189819 611.09912109 0.81109214]	[541.80767822 398.24514771 0.91595936]	[562.29388428 503.3631897 0.90964645]	[585.33630371 600.83917236 0.88319039]	[485.36907959 590.61303711 0.721008 ]	[444.43392944 593.16394043 0.67588365]	[480.23220825 747.02398682 0.82076091]	[4.82978119e+02 8.67660767e+02 8.33361089e-01]	[523.92718506 588.0300293 0.70193923]	[536.73583984 744.53930664 0.79030049]	[4.77701385e+02 7.08580078e+02 2.19216987e-01]	[467.39266968 362.27081299 0.84360743]	[493.13082886 359.81665039 0.84395486]	[449.50631714 341.79208374 0.7111547 ]	[511.04489136 339.22262573 0.80530858]	[0. 0. 0.]	[0. 0. 0.]	[0. 0. 0.]	[4.85410461e+02 9.08645691e+02 7.46750951e-01]	[4.69980591e+02 9.00995972e+02 6.96758270e-01]	[4.90571442e+02 8.72823853e+02 6.87818646e-01]
[480.33544922 377.59356689 0.93653071]	[480.20715332 400.8079834 0.9360733 ]	[418.66842651 405.81869507 0.84895146]	[390.48245239 508.4666748 0.82960135]	[369.89102173 611.08953857 0.80935216]	[541.81170654 398.25805664 0.91902483]	[562.28540039 503.36868286 0.90622485]	[585.34375 600.84765625 0.8854835 ]	[485.37493896 593.11077881 0.72109634]	[444.42947388 595.6762085 0.67639452]	[480.23828125 747.01379395 0.82121307]	[4.82961914e+02 8.67710571e+02 8.36892307e-01]	[523.94946289 588.05212402 0.69885111]	[536.71002197 746.94140625 0.78338444]	[4.75119720e+02 7.08610046e+02 2.17211112e-01]	[467.40341187 362.27941895 0.84409237]	[493.12542725 362.19961548 0.84451514]	[452.01235962 341.79650879 0.7084623 ]	[511.0637207 339.24688721 0.81210029]	[0. 0. 0.]	[0. 0. 0.]	[0. 0. 0.]	[4.85419403e+02 9.08630066e+02 7.40453959e-01]	[4.70003998e+02 9.00994812e+02 6.94489181e-01]	[4.90508240e+02 8.72874573e+02 6.83443129e-01]
[480.32562256 377.58599854 0.93305111]	[480.20593262 400.80886841 0.93617576]	[418.66830444 405.82241821 0.8483814 ]	[392.96139526 506.0144043 0.83593845]	[369.93249512 611.1505127 0.806422 ]	[541.81225586 398.26062012 0.92035949]	[562.27783203 503.31680298 0.90949708]	[585.33532715 600.84375 0.88421798]	[485.34677124 590.6149292 0.72265965]	[444.39093018 593.17120361 0.67890674]	[480.24755859 747.02032471 0.81778049]	[4.82947021e+02 8.67705688e+02 8.36395323e-01]	[523.92962646 588.03076172 0.69935554]	[536.67993164 744.54901123 0.77692306]	[4.72577850e+02 7.08689148e+02 2.16549307e-01]	[467.40151978 362.26403809 0.84443384]	[493.12161255 362.1973877 0.8433187 ]	[452.01550293 341.77261353 0.71393776]	[511.05926514 339.26556396 0.80895561]	[0. 0. 0.]	[0. 0. 0.]	[0. 0. 0.]	[4.85421906e+02 9.06186951e+02 7.40493715e-01]	[4.70012085e+02 9.00977295e+02 6.95036829e-01]	[4.88007965e+02 8.72869507e+02 6.83770478e-01]
[480.33377075 377.57769775 0.93094015]	[480.20358276 400.80456543 0.93713135]	[418.66802979 405.81918335 0.84930801]	[392.98867798 505.9994812 0.83840966]	[372.44909668 613.64349365 0.80725467]	[541.80853271 398.25881958 0.92016345]	[562.26293945 503.32012939 0.90385199]	[583.00238037 600.85040283 0.8858999 ]	[485.34973145 590.61383057 0.72432733]	[444.40637207 593.15612793 0.67944908]	[480.25521851 747.00128174 0.8166374 ]	[4.82950745e+02 8.67696777e+02 8.35009336e-01]	[523.92810059 588.03796387 0.70059043]	[536.67303467 744.54669189 0.77648759]	[4.72548065e+02 7.13711792e+02 2.46850401e-01]	[467.41442871 362.26831055 0.84117901]	[493.12835693 359.81997681 0.84112179]	[452.0050354 341.75091553 0.72390813]	[511.07022095 339.24993896 0.81182653]	[0. 0. 0.]	[0. 0. 0.]	[0. 0. 0.]	[4.85420288e+02 9.06177490e+02 7.40946710e-01]	[4.70013916e+02 8.98509766e+02 6.96717262e-01]	[4.88006256e+02 8.72864868e+02 6.81520462e-01]
[480.36306763 377.57312012 0.93029535]	[480.20111084 400.80429077 0.93584591]	[418.66140747 405.82510376 0.85029995]	[392.9680481 508.47912598 0.8288064 ]	[372.48788452 613.72259521 0.80766612]	[541.80792236 398.26593018 0.92174667]	[562.26629639 503.33078003 0.9039318 ]	[583.00061035 600.85076904 0.88829648]	[485.36178589 593.11022949 0.7226826 ]	[444.42218018 593.19122314 0.67740667]	[480.22787476 747.0380249 0.81340492]	[4.82949249e+02 8.67698120e+02 8.36327672e-01]	[523.9362793 588.06256104 0.69945562]	[536.64562988 746.93737793 0.79178345]	[4.67430420e+02 7.18848022e+02 2.68039644e-01]	[467.43920898 362.27059937 0.84092122]	[495.61560059 359.81176758 0.84836316]	[452.00366211 341.77215576 0.73168737]	[511.08685303 339.22027588 0.814704 ]	[5.41767334e+02 7.47125488e+02 7.35106990e-02]	[5.46982666e+02 7.44406372e+02 8.19307864e-02]	[0. 0. 0.]	[4.85421692e+02 9.06169739e+02 7.42634714e-01]	[4.70013672e+02 8.98497131e+02 7.00710952e-01]	[4.88007172e+02 8.72860107e+02 6.78250909e-01]
[480.36553955 377.57382202 0.93215168]	[480.20715332 400.80328369 0.93605512]	[418.66506958 405.81997681 0.84885502]	[392.9715271 508.46810913 0.83088636]	[372.51190186 616.20654297 0.81125659]	[541.82244873 398.25927734 0.92042536]	[562.25512695 503.34967041 0.90307802]	[582.99975586 600.83496094 0.88628912]	[485.37579346 593.11108398 0.71982872]	[444.43740845 595.6831665 0.67480016]	[480.22766113 747.04022217 0.81918722]	[4.82929352e+02 8.67699341e+02 8.41066122e-01]	[523.94555664 588.05462646 0.69687778]	[536.65960693 744.56054688 0.79246187]	[4.67472656e+02 7.16303406e+02 2.51715362e-01]	[467.44494629 362.2666626 0.8425923 ]	[495.61758423 359.81643677 0.85029137]	[452.05545044 341.79104614 0.71395636]	[511.09335327 339.19619751 0.80973107]	[0. 0. 0.]	[0. 0. 0.]	[0. 0. 0.]	[4.85426575e+02 9.06182251e+02 7.44940042e-01]	[4.70014343e+02 8.98511780e+02 7.01187193e-01]	[4.87986603e+02 8.72855652e+02 6.79145873e-01]
[480.35458374 377.57208252 0.93475783]	[480.20678711 400.80178833 0.93573308]	[418.66952515 403.40292358 0.84767979]	[392.99697876 506.02371216 0.83375096]	[372.54458618 613.6973877 0.81396133]	[541.82403564 398.25579834 0.92021137]	[562.25689697 503.36535645 0.90201908]	[583.00354004 600.83691406 0.88617498]	[485.37362671 590.63098145 0.71842587]	[444.42663574 595.67614746 0.67315578]	[480.24069214 746.96801758 0.82594299]	[4.82927856e+02 8.67696838e+02 8.42907429e-01]	[523.95153809 588.03967285 0.69634956]	[536.69854736 746.93927002 0.79529464]	[4.75130737e+02 7.11192627e+02 2.42681742e-01]	[467.42446899 362.25793457 0.85020572]	[495.60473633 359.82254028 0.85079789]	[452.04281616 341.76025391 0.71235496]	[511.0994873 339.20025635 0.80731928]	[0. 0. 0.]	[0. 0. 0.]	[0. 0. 0.]	[4.85415649e+02 9.06168152e+02 7.47638583e-01]	[4.70006866e+02 8.98498230e+02 7.04243898e-01]	[4.87997070e+02 8.72856201e+02 6.84060514e-01]
[480.36465454 377.57223511 0.93320382]	[480.20825195 400.80560303 0.9353466 ]	[418.67022705 403.40155029 0.84779358]	[392.97613525 508.49560547 0.82587665]	[372.54763794 616.19128418 0.81533098]	[541.83062744 398.26205444 0.92141986]	[562.25268555 503.36532593 0.90157026]	[582.99810791 600.81695557 0.88213366]	[485.36663818 593.12585449 0.71881598]	[444.42745972 595.70404053 0.67272556]	[480.24533081 744.55725098 0.82669789]	[4.82925018e+02 8.67699829e+02 8.43981922e-01]	[523.93951416 588.05804443 0.69736922]	[536.71520996 744.55963135 0.79781032]	[4.75151276e+02 7.11210510e+02 2.38419458e-01]	[467.43600464 362.25021362 0.84950566]	[495.62145996 359.81289673 0.85465211]	[452.0357666 341.76080322 0.71620494]	[511.08227539 339.20614624 0.79857361]	[0. 0. 0.]	[0. 0. 0.]	[0. 0. 0.]	[4.85417145e+02 9.06174438e+02 7.47631311e-01]	[4.69999756e+02 8.98505981e+02 7.04540193e-01]	[4.88000061e+02 8.72855286e+02 6.83510602e-01]
[480.34457397 377.57281494 0.93227094]	[480.21478271 400.80163574 0.93771839]	[418.67510986 403.39529419 0.84999388]	[392.98092651 508.4954834 0.82491928]	[374.97219849 616.21533203 0.81824666]	[541.83209229 398.26132202 0.92135137]	[562.24609375 503.38885498 0.89836842]	[585.33306885 600.80603027 0.88160485]	[485.35198975 590.62652588 0.71940553]	[444.41967773 595.68182373 0.67222935]	[480.24435425 744.5536499 0.82408977]	[4.8291980e+02 8.6769696e+02 8.4341383e-01]	[523.92248535 588.0324707 0.69917083]	[536.73443604 744.55090332 0.79943383]	[4.72551422e+02 7.13721741e+02 2.52377361e-01]	[467.41436768 362.24075317 0.85250562]	[495.60427856 359.82394409 0.85225689]	[452.02676392 341.74203491 0.7081995 ]	[513.56976318 339.1975708 0.80381674]	[0. 0. 0.]	[0. 0. 0.]	[0. 0. 0.]	[4.85425873e+02 9.06176453e+02 7.43223071e-01]	[4.69998169e+02 8.98508362e+02 7.01979816e-01]	[4.87993469e+02 8.72849060e+02 6.80109859e-01]
[480.3399353 377.57736206 0.93299448]	[480.21893311 400.79660034 0.93933553]	[418.67526245 403.39230347 0.85207117]	[392.96328735 508.53799438 0.81717658]	[374.97177124 616.23840332 0.81908196]	[541.83190918 398.25509644 0.92289883]	[562.24951172 503.4100647 0.89629632]	[585.33355713 600.80645752 0.88168734]	[485.35125732 593.1149292 0.71986401]	[444.41183472 595.68438721 0.67508376]	[480.25436401 744.54675293 0.82595766]	[4.82931824e+02 8.67692017e+02 8.44014525e-01]	[523.92492676 588.05804443 0.69835103]	[536.74804688 744.54272461 0.79585254]	[4.69997437e+02 7.16286438e+02 2.58470833e-01]	[467.40969849 362.23822021 0.85237014]	[495.59732056 362.19573975 0.85244584]	[452.0249939 341.75180054 0.70564741]	[513.57000732 339.21652222 0.80461717]	[0. 0. 0.]	[0. 0. 0.]	[0. 0. 0.]	[4.85423645e+02 9.06173401e+02 7.43047595e-01]	[4.70001465e+02 8.98498596e+02 7.00671494e-01]	[4.87999878e+02 8.72846741e+02 6.80609941e-01]
[480.34381104 377.57901001 0.93479449]	[480.21572876 400.7989502 0.93913114]	[418.6802063 403.39544678 0.85173535]	[392.97442627 508.51794434 0.82227927]	[374.9776001 616.2387085 0.81895256]	[541.83105469 398.25466919 0.92214203]	[562.24908447 503.3939209 0.89769453]	[585.33837891 600.80944824 0.88341391]	[485.35333252 590.62219238 0.72089785]	[444.40609741 593.18225098 0.67592412]	[480.25842285 744.53820801 0.81603187]	[4.82940277e+02 8.67656982e+02 8.37846220e-01]	[523.93023682 588.03839111 0.70031834]	[539.18084717 744.55419922 0.7968055 ]	[4.67470093e+02 7.16275391e+02 2.75660038e-01]	[467.41098022 362.24728394 0.85149932]	[495.59317017 362.19723511 0.85013616]	[452.02709961 341.75653076 0.70637679]	[513.5614624 339.21682739 0.80494547]	[0. 0. 0.]	[0. 0. 0.]	[0. 0. 0.]	[4.85419800e+02 9.06175049e+02 7.50231206e-01]	[4.70002289e+02 8.98488159e+02 7.04542458e-01]	[4.88020233e+02 8.72812805e+02 6.77354634e-01]
[480.35110474 377.57403564 0.92886877]	[480.22180176 400.79501343 0.93991131]	[418.67825317 405.81671143 0.84979677]	[392.99847412 508.4670105 0.8319521 ]	[374.98458862 616.23150635 0.81911695]	[541.83190918 398.24768066 0.92209756]	[562.24591064 503.34014893 0.90129852]	[585.33355713 600.80944824 0.88489681]	[485.3699646 593.11077881 0.72123605]	[446.86566162 595.68829346 0.67299724]	[480.28289795 744.51324463 0.81305391]	[4.82947662e+02 8.67691833e+02 8.38131011e-01]	[523.93286133 588.05541992 0.70145178]	[539.19696045 744.54681396 0.79727292]	[4.64924622e+02 7.16307129e+02 2.67425090e-01]	[467.42584229 362.246521 0.84628785]	[495.60513306 359.82019043 0.84759939]	[452.05197144 341.7612915 0.70223033]	[511.09463501 339.19992065 0.80442441]	[0. 0. 0.]	[0. 0. 0.]	[0. 0. 0.]	[4.85427368e+02 9.06181335e+02 7.41678417e-01]	[4.70017822e+02 8.98505676e+02 6.96592987e-01]	[4.88009094e+02 8.72856506e+02 6.76733851e-01]
[480.34124756 377.58099365 0.93148053]	[480.23309326 400.8067627 0.93994236]	[418.69198608 405.83334351 0.84688872]	[392.99572754 508.484375 0.82470471]	[374.98950195 616.24676514 0.82227397]	[541.83575439 398.2494812 0.92374551]	[562.25354004 503.30126953 0.90097153]	[585.33905029 600.82745361 0.88841736]	[485.37368774 590.62365723 0.71957743]	[446.8742981 595.6987915 0.67056054]	[480.29797363 744.47479248 0.81445664]	[4.82959290e+02 8.70115479e+02 8.39034736e-01]	[523.93127441 588.0256958 0.70229709]	[539.23474121 744.55200195 0.78806806]	[4.70020325e+02 7.13735962e+02 2.48127192e-01]	[467.41207886 362.24920654 0.84744024]	[493.13458252 362.20223999 0.84511656]	[452.04837036 341.75 0.69596261]	[511.09506226 339.21548462 0.80719852]	[0. 0. 0.]	[0. 0. 0.]	[0. 0. 0.]	[4.85432465e+02 9.06186584e+02 7.37623394e-01]	[4.70036102e+02 9.00984009e+02 6.92363858e-01]	[4.90483673e+02 8.72898499e+02 6.75567150e-01]
[480.34738159 377.59317017 0.93050814]	[480.23556519 400.80914307 0.93972433]	[418.70278931 405.85736084 0.84504825]	[393.01919556 508.54907227 0.82037264]	[374.99252319 616.2791748 0.82465953]	[541.8336792 398.24505615 0.92389798]	[562.25061035 500.87713623 0.90392029]	[585.34796143 600.80175781 0.88368934]	[485.38461304 593.10968018 0.71804315]	[446.89285278 595.70355225 0.67314857]	[480.30407715 744.42974854 0.80454016]	[4.82962128e+02 8.70135925e+02 8.38202715e-01]	[523.93560791 588.04180908 0.69919455]	[539.25402832 744.55505371 0.7870301 ]	[4.75111176e+02 7.13741272e+02 2.44835913e-01]	[467.40991211 362.27545166 0.8412174 ]	[495.5953064 362.20791626 0.8420614 ]	[452.02557373 341.75878906 0.69138628]	[513.56365967 339.21255493 0.8069737 ]	[0. 0. 0.]	[0. 0. 0.]	[0. 0. 0.]	[4.85427155e+02 9.06191772e+02 7.33335853e-01]	[4.70041016e+02 9.00997986e+02 6.87726855e-01]	[4.90491669e+02 8.72929260e+02 6.72392011e-01]
[482.71865845 377.58398438 0.92329943]	[480.24041748 400.82376099 0.93748218]	[418.70388794 405.89630127 0.84039807]	[393.02462769 511.06317139 0.8203001 ]	[375.00363159 618.74530029 0.83154774]	[541.8380127 398.25454712 0.92397815]	[562.28466797 503.34344482 0.90658575]	[585.36676025 600.83447266 0.88921595]	[485.39056396 590.63018799 0.72090596]	[446.90209961 595.67254639 0.67355102]	[480.29812622 741.98455811 0.8067261 ]	[4.82968811e+02 8.70159485e+02 8.38117719e-01]	[523.94061279 588.05297852 0.69964314]	[539.28137207 744.550354 0.79080391]	[4.72591431e+02 7.13713257e+02 2.27941290e-01]	[467.44482422 362.2925415 0.8284868 ]	[495.63867188 359.81271362 0.83288682]	[452.04800415 341.7567749 0.70058244]	[513.57452393 339.19296265 0.8115353 ]	[0. 0. 0.]	[0. 0. 0.]	[0. 0. 0.]	[4.85419525e+02 9.08617615e+02 7.31957257e-01]	[4.72521240e+02 9.01002502e+02 6.86220944e-01]	[4.90507965e+02 8.75347778e+02 6.67917848e-01]
[482.72097778 377.58416748 0.91670829]	[480.24908447 400.82272339 0.94033426]	[418.71966553 405.88275146 0.84456742]	[395.50701904 508.53323364 0.82286495]	[375.01376343 618.75823975 0.83484316]	[541.84674072 398.27145386 0.92711467]	[562.30212402 503.40408325 0.90406007]	[585.37695312 600.86340332 0.89437926]	[485.40615845 590.60632324 0.72181505]	[446.92172241 593.17236328 0.67580211]	[480.29910278 741.94598389 0.79555231]	[4.82978394e+02 8.70128723e+02 8.33176136e-01]	[523.940979 588.0234375 0.70554072]	[539.26165771 744.54040527 0.78613478]	[4.69980652e+02 7.13738342e+02 2.53346890e-01]	[467.4473877 362.29644775 0.82597601]	[495.6524353 359.81933594 0.83042341]	[452.04721069 341.74911499 0.71343112]	[513.59289551 339.2026062 0.80738604]	[0. 0. 0.]	[0. 0. 0.]	[0. 0. 0.]	[4.85430145e+02 9.06190308e+02 7.34538496e-01]	[4.72520172e+02 9.00993713e+02 6.88773155e-01]	[4.90518158e+02 8.72928223e+02 6.67707980e-01]
[482.78561401 377.57250977 0.91681516]	[480.26269531 400.81570435 0.94076216]	[418.72607422 405.87954712 0.84555298]	[395.51867676 508.47320557 0.83322406]	[375.03643799 618.74737549 0.83355433]	[541.85919189 398.26559448 0.9246968 ]	[562.324646 503.45510864 0.9036299 ]	[585.38848877 600.89190674 0.89671421]	[485.44024658 590.61865234 0.71690726]	[449.4319458 595.69024658 0.6721254 ]	[480.30456543 741.97930908 0.79629922]	[4.85347534e+02 8.70127197e+02 8.30451429e-01]	[523.97039795 588.03094482 0.70307112]	[539.26861572 744.54156494 0.78161418]	[4.67457672e+02 7.11158569e+02 2.57828206e-01]	[467.49038696 362.30651855 0.82028055]	[498.14025879 359.77352905 0.8363868 ]	[452.05569458 341.74182129 0.72692716]	[513.62506104 339.15936279 0.79990524]	[0. 0. 0.]	[0. 0. 0.]	[0. 0. 0.]	[4.85426971e+02 9.06182678e+02 7.33264923e-01]	[4.72524811e+02 9.00985901e+02 6.87480152e-01]	[4.90539062e+02 8.72929077e+02 6.63383007e-01]
[482.81469727 377.57821655 0.92181605]	[480.27563477 400.800354 0.94175982]	[418.72174072 405.85772705 0.84642935]	[395.54000854 508.46969604 0.83349347]	[375.06033325 616.24682617 0.83193159]	[541.87768555 398.23980713 0.92370653]	[562.33789062 503.45269775 0.90918785]	[585.39068604 600.83502197 0.89268416]	[485.45046997 590.61291504 0.71350956]	[446.96920776 593.17462158 0.67331225]	[480.29205322 741.93914795 0.80262983]	[4.85365387e+02 8.67671753e+02 8.24984193e-01]	[523.98736572 588.02850342 0.69666994]	[539.19659424 744.52819824 0.7740922 ]	[4.72556976e+02 7.08691589e+02 2.50254661e-01]	[469.97949219 362.3137207 0.82589155]	[498.16122437 359.77914429 0.85287005]	[452.08856201 341.77090454 0.72157174]	[513.63720703 339.13626099 0.80168766]	[0. 0. 0.]	[0. 0. 0.]	[0. 0. 0.]	[4.85427155e+02 9.06184021e+02 7.38333941e-01]	[4.70044464e+02 8.98513794e+02 6.90475702e-01]	[4.90571259e+02 8.72854309e+02 6.68242812e-01]
[482.88919067 377.53921509 0.91907883]	[480.29492188 400.74349976 0.94366592]	[418.73834229 403.35549927 0.8626163 ]	[395.55511475 505.93637085 0.84844285]	[377.49490356 611.06762695 0.85646486]	[541.90472412 398.19332886 0.92323595]	[562.34619141 503.40298462 0.91534072]	[585.38208008 598.31817627 0.87813371]	[485.3984375 590.57293701 0.72205693]	[446.89379883 593.1317749 0.6776939 ]	[480.30471802 741.8918457 0.80028492]	[4.85367462e+02 8.67690491e+02 8.27831209e-01]	[523.95458984 587.97900391 0.7038343 ]	[539.16009521 744.47601318 0.75239724]	[4.77665314e+02 7.08572266e+02 2.19515264e-01]	[472.52957153 362.27282715 0.83609235]	[498.23446655 359.73779297 0.86988652]	[454.58105469 341.73843384 0.74749589]	[513.64959717 339.04986572 0.79636616]	[0. 0. 0.]	[0. 0. 0.]	[0. 0. 0.]	[4.85424591e+02 9.08627258e+02 7.35725880e-01]	[4.72530151e+02 9.00997986e+02 6.85277462e-01]	[4.90563049e+02 8.72882446e+02 6.70989752e-01]
[482.96939087 377.51968384 0.90198958]	[480.31570435 400.66833496 0.94155753]	[418.73681641 403.29443359 0.86839831]	[395.56225586 505.95855713 0.84720987]	[377.52203369 608.57672119 0.87525636]	[541.90393066 398.10113525 0.91029537]	[562.34527588 503.31411743 0.92515653]	[585.3951416 598.21118164 0.86959767]	[485.42819214 588.07873535 0.72405666]	[446.91784668 590.62005615 0.67922586]	[480.28839111 741.90014648 0.80129248]	[4.85362457e+02 8.67699585e+02 8.29709232e-01]	[523.97216797 585.51849365 0.70896733]	[5.39180542e+02 7.41953003e+02 7.41035402e-01]	[4.72579376e+02 7.11153809e+02 2.50821412e-01]	[472.60458374 362.25805664 0.83976394]	[500.67724609 359.68414307 0.88715851]	[454.60586548 341.71240234 0.75431716]	[516.11572266 336.6083374 0.75813162]	[0. 0. 0.]	[0. 0. 0.]	[0. 0. 0.]	[4.85426941e+02 9.08636597e+02 7.32484162e-01]	[4.72526764e+02 9.01007812e+02 6.82498813e-01]	[4.90548187e+02 8.72893127e+02 6.72527730e-01]
[485.41339111 375.10577393 0.89081883]	[480.32925415 400.61691284 0.93867522]	[418.73208618 400.86401367 0.8739292 ]	[395.57376099 505.91143799 0.85102123]	[377.51730347 608.51837158 0.88358587]	[541.89440918 398.04556274 0.89936835]	[562.37164307 503.2711792 0.92887044]	[585.3973999 593.19317627 0.86746532]	[485.46685791 588.02520752 0.723562 ]	[446.97003174 588.09844971 0.67549318]	[480.27996826 739.37542725 0.80347919]	[4.85350647e+02 8.67687439e+02 8.28472853e-01]	[524.00524902 585.47045898 0.71195495]	[539.16809082 739.34075928 0.74649787]	[4.64907867e+02 7.08582703e+02 2.68064886e-01]	[477.61038208 359.8314209 0.86696702]	[500.71130371 359.61767578 0.89880657]	[457.08032227 341.7199707 0.78033829]	[513.65509033 336.60275269 0.72314501]	[0. 0. 0.]	[0. 0. 0.]	[0. 0. 0.]	[4.85427155e+02 9.08642090e+02 7.33276606e-01]	[4.72526276e+02 9.01014343e+02 6.80161297e-01]	[4.90542816e+02 8.72880676e+02 6.70624971e-01]
[485.41213989 372.50845337 0.8528415 ]	[480.35952759 398.17828369 0.93163067]	[418.76550293 400.75527954 0.8880918 ]	[395.58059692 503.40499878 0.86322922]	[377.53915405 606.06610107 0.89718068]	[541.92883301 395.59234619 0.88635349]	[562.3692627 500.88626099 0.92584592]	[585.38006592 590.5925293 0.87288916]	[485.48849487 585.53552246 0.71982801]	[446.96414185 588.01586914 0.67899197]	[480.26760864 736.83148193 0.79820341]	[4.82978607e+02 8.67644775e+02 8.25518072e-01]	[526.41314697 585.41577148 0.70566505]	[539.20019531 734.29730225 0.75603235]	[4.64862488e+02 7.08518066e+02 2.69824475e-01]	[477.60614014 359.66601562 0.8716501 ]	[500.72302246 357.13494873 0.89510751]	[457.09118652 339.14059448 0.79012781]	[518.68713379 336.48587036 0.75017458]	[0. 0. 0.]	[0. 0. 0.]	[0. 0. 0.]	[4.85409515e+02 9.08622498e+02 7.37653732e-01]	[4.70037170e+02 9.00985596e+02 6.85278296e-01]	[4.90549591e+02 8.72837585e+02 6.72191203e-01]
[493.03982544 362.32785034 0.83410871]	[480.33511353 398.04833984 0.91934729]	[418.73406982 400.62182617 0.88482434]	[395.59109497 503.32711792 0.87745577]	[377.55853271 605.98425293 0.91598731]	[541.91802979 393.00521851 0.86545974]	[562.36694336 500.74050903 0.9166851 ]	[585.3614502 588.03271484 0.89342988]	[485.49545288 585.40594482 0.72504497]	[446.94760132 585.47918701 0.69372344]	[480.23999023 734.24029541 0.80343127]	[4.85342499e+02 8.65124268e+02 8.18546474e-01]	[526.43096924 582.89593506 0.70370317]	[536.66296387 731.68572998 0.77178907]	[4.67472717e+02 7.08679993e+02 2.72108048e-01]	[477.74050903 357.08297729 0.883187 ]	[500.87686157 352.00360107 0.85024548]	[457.13546753 336.62936401 0.8152492 ]	[5.18679077e+02 3.33934052e+02 5.02712965e-01]	[0. 0. 0.]	[0. 0. 0.]	[0. 0. 0.]	[4.85412048e+02 9.08626160e+02 7.46658981e-01]	[4.70015472e+02 8.98510193e+02 6.93180561e-01]	[4.93052490e+02 8.72756897e+02 6.74072087e-01]
[493.05307007 362.27966309 0.85801131]	[480.31887817 395.57861328 0.90325463]	[418.74526978 398.17749023 0.87772429]	[395.5380249 503.26846313 0.85804409]	[377.55664062 605.93261719 0.92120993]	[541.90216064 387.95733643 0.85534418]	[562.36077881 498.24386597 0.89917159]	[585.36297607 585.59002686 0.89985001]	[487.92263794 582.93804932 0.72748435]	[449.47015381 585.43261719 0.7043038 ]	[480.25994873 731.65411377 0.80295998]	[4.82978363e+02 8.65067322e+02 8.15672100e-01]	[526.418396 582.84118652 0.7034815 ]	[536.68469238 729.1204834 0.79007763]	[4.82845062e+02 7.18854980e+02 2.94297636e-01]	[480.14675903 357.00622559 0.89565122]	[503.27832031 352.00387573 0.86934149]	[457.14538574 336.54653931 0.80655336]	[5.16176697e+02 3.33954071e+02 3.96021783e-01]	[0. 0. 0.]	[0. 0. 0.]	[0. 0. 0.]	[4.85429749e+02 9.06187073e+02 7.50343621e-01]	[4.70014038e+02 8.98493042e+02 7.00737834e-01]	[4.93065765e+02 8.72724609e+02 6.69321954e-01]
[490.56622314 362.26681519 0.8656801 ]	[480.28970337 393.01809692 0.88331008]	[418.7276001 398.07144165 0.8700043 ]	[395.51809692 500.73901367 0.83828688]	[377.56341553 603.43884277 0.91152418]	[541.85583496 382.87060547 0.88024986]	[562.3414917 495.64111328 0.8750549 ]	[585.3651123 585.41412354 0.92056894]	[487.94631958 582.87524414 0.71563041]	[449.48153687 585.39709473 0.69543856]	[480.23217773 729.10797119 0.82122761]	[4.82948059e+02 8.65037659e+02 8.14231038e-01]	[526.43908691 580.34075928 0.69341642]	[536.72973633 726.640625 0.81936681]	[4.72561371e+02 7.11165649e+02 2.70199180e-01]	[480.14120483 356.98654175 0.90108442]	[503.25244141 352.00201416 0.88189167]	[457.16339111 336.55178833 0.79561234]	[5.16218994e+02 3.33925934e+02 4.71326381e-01]	[5.26478271e+02 7.29080078e+02 8.98581594e-02]	[5.41902649e+02 7.26656921e+02 8.44698325e-02]	[0. 0. 0.]	[4.85457245e+02 9.06153198e+02 7.40611792e-01]	[4.70003235e+02 8.98466858e+02 7.03938007e-01]	[4.90563629e+02 8.72703735e+02 6.61018252e-01]
[493.04772949 359.75192261 0.88418961]	[480.30950928 387.86065674 0.88543707]	[418.77047729 395.54763794 0.8567661 ]	[395.5574646 498.24621582 0.83491349]	[377.52450562 603.27966309 0.88394576]	[541.83447266 382.73849487 0.90450692]	[562.32733154 493.04534912 0.87175763]	[585.39013672 582.93029785 0.91381878]	[487.94812012 582.79669189 0.70366848]	[449.49029541 582.93225098 0.68584079]	[480.20053101 729.15704346 0.81299376]	[4.82947174e+02 8.65086243e+02 8.18123937e-01]	[526.42303467 577.78253174 0.68656468]	[539.2510376 726.57452393 0.83430552]	[4.85393188e+02 7.11141846e+02 2.16401875e-01]	[480.16488647 354.4750061 0.88037407]	[503.26062012 349.43133545 0.87270933]	[459.59063721 334.05749512 0.81405556]	[5.16141663e+02 3.31442474e+02 4.05297697e-01]	[5.28964783e+02 7.29143677e+02 1.13165528e-01]	[5.41902100e+02 7.26617798e+02 1.11420274e-01]	[0. 0. 0.]	[4.85446686e+02 9.06164978e+02 7.38576651e-01]	[4.69986328e+02 8.98491089e+02 7.02226341e-01]	[4.93043427e+02 8.72739685e+02 6.69584394e-01]
[493.05911255 359.62188721 0.89647311]	[480.30175781 385.29129028 0.90203696]	[418.76318359 393.0553894 0.84524441]	[395.5397644 495.66641235 0.82267028]	[375.11798096 600.77209473 0.86265182]	[541.85980225 380.28530884 0.9192968 ]	[562.31463623 487.99581909 0.87865388]	[585.3793335 582.84790039 0.91182339]	[487.96908569 577.74200439 0.69518256]	[451.99841309 582.78393555 0.68406594]	[480.20202637 729.12994385 0.81328171]	[4.82922852e+02 8.65054321e+02 8.20289552e-01]	[526.43530273 572.63305664 0.67983556]	[539.30749512 726.44311523 0.83080304]	[4.67443512e+02 7.08599609e+02 1.69085994e-01]	[480.15859985 349.46432495 0.85937732]	[503.27340698 344.32522583 0.87771177]	[457.19387817 331.45059204 0.79359704]	[5.13634460e+02 3.28887543e+02 3.52134138e-01]	[0. 0. 0.]	[0. 0. 0.]	[0. 0. 0.]	[4.85435699e+02 9.06161804e+02 7.44455338e-01]	[4.69958954e+02 8.98491028e+02 7.06429958e-01]	[4.90554626e+02 8.72720581e+02 6.66597545e-01]
[490.55767822 357.21179199 0.90353358]	[480.30197144 382.80929565 0.91838133]	[418.75222778 392.96737671 0.83411747]	[395.50164795 495.64099121 0.80841839]	[375.09396362 598.28100586 0.85439277]	[541.86444092 380.22088623 0.9241702 ]	[562.31323242 487.92861938 0.87483615]	[585.39068604 582.76495361 0.90441358]	[488.00930786 577.75921631 0.69015062]	[452.03720093 582.80480957 0.68611509]	[480.18087769 729.1439209 0.79395312]	[4.82903717e+02 8.65107361e+02 8.27330589e-01]	[526.480896 572.62811279 0.67225182]	[541.71154785 724.02392578 0.8275522 ]	[4.87950073e+02 7.11153870e+02 1.58778802e-01]	[480.162323 344.34484863 0.86714178]	[503.28619385 341.77319336 0.90037656]	[457.21911621 328.91494751 0.78818119]	[5.13576660e+02 3.26342682e+02 3.05356562e-01]	[5.34147461e+02 7.26675659e+02 9.22211409e-02]	[5.44306519e+02 7.26542847e+02 8.94794464e-02]	[0. 0. 0.]	[4.85419525e+02 9.06153748e+02 7.55030155e-01]	[4.69958649e+02 8.98491394e+02 7.13905334e-01]	[4.90529572e+02 8.72758728e+02 6.75053179e-01]
[493.11175537 357.17059326 0.90107769]	[480.28665161 382.74728394 0.92741013]	[418.74966431 390.42349243 0.83192199]	[395.49679565 490.55252075 0.80121368]	[375.09500122 595.75518799 0.84688962]	[541.84295654 380.16152954 0.92855871]	[562.3059082 485.38269043 0.88574272]	[585.41680908 580.29699707 0.89260149]	[487.99627686 575.18603516 0.68735063]	[452.05380249 580.28369141 0.68022794]	[480.14401245 729.08361816 0.78867215]	[4.82878235e+02 8.65081238e+02 8.27325642e-01]	[526.46118164 570.06201172 0.67753059]	[541.74468994 723.93505859 0.80889517]	[5.00753418e+02 7.11177185e+02 1.56638846e-01]	[480.18704224 344.32662964 0.86538237]	[503.33129883 341.6859436 0.89249253]	[457.18890381 326.35369873 0.78581917]	[5.11081848e+02 3.23718658e+02 2.41219789e-01]	[5.31590515e+02 7.29078125e+02 1.25157177e-01]	[5.41908142e+02 7.26533020e+02 1.24357596e-01]	[0. 0. 0.]	[4.85397583e+02 9.06112793e+02 7.56813169e-01]	[4.67479340e+02 8.98457764e+02 7.19756544e-01]	[4.90527161e+02 8.72731567e+02 6.80536568e-01]
[490.56549072 357.0970459 0.8937757 ]	[480.30484009 380.33847046 0.93645412]	[418.76919556 387.8939209 0.83577126]	[393.06558228 490.51123047 0.79985309]	[375.07595825 595.70477295 0.83767813]	[541.85351562 380.09997559 0.92638803]	[562.29144287 482.91131592 0.8924849 ]	[585.41705322 577.76647949 0.87677628]	[487.99145508 575.15765381 0.68681341]	[452.06222534 580.24633789 0.67382914]	[480.14581299 726.6239624 0.78007591]	[4.82856567e+02 8.65060181e+02 8.24191093e-01]	[526.45703125 570.03271484 0.67656469]	[541.80584717 721.45471191 0.7887181 ]	[5.08459167e+02 7.08641968e+02 1.74824968e-01]	[480.14834595 341.80453491 0.87083995]	[503.27996826 339.24923706 0.89737743]	[457.22003174 326.28994751 0.79394853]	[5.11070831e+02 3.21242523e+02 2.70552546e-01]	[5.29017151e+02 7.29189087e+02 2.25865275e-01]	[5.41825378e+02 7.26506897e+02 2.05857545e-01]	[0. 0. 0.]	[4.85389557e+02 9.06128418e+02 7.54990399e-01]	[4.67457153e+02 8.98468628e+02 7.17216551e-01]	[4.90503754e+02 8.72704224e+02 6.77157342e-01]
[493.04412842 357.05993652 0.88641214]	[480.29534912 380.3034668 0.93959981]	[418.76898193 385.38803101 0.84264481]	[392.97506714 493.05609131 0.7995947 ]	[375.05471802 595.73742676 0.8381629 ]	[541.8380127 377.72671509 0.92616117]	[562.28857422 482.8815918 0.90155882]	[585.44262695 577.73614502 0.87256837]	[488.02093506 572.62530518 0.6861794 ]	[454.54440308 577.76147461 0.67161238]	[477.72994995 729.07037354 0.75455189]	[4.82838135e+02 8.65092041e+02 8.27737391e-01]	[526.46826172 567.51629639 0.68189454]	[541.83813477 721.36706543 0.77985847]	[5.13629089e+02 7.08665344e+02 1.87765703e-01]	[480.16793823 341.79031372 0.87400037]	[503.28585815 339.20791626 0.8967616 ]	[457.19940186 323.76135254 0.79993409]	[5.08562592e+02 3.18762024e+02 2.25085229e-01]	[5.26495911e+02 7.29180481e+02 2.50301540e-01]	[5.41727051e+02 7.26529846e+02 2.19388500e-01]	[0. 0. 0.]	[4.85393463e+02 9.06121765e+02 7.56963849e-01]	[4.67457581e+02 8.98472412e+02 7.20105529e-01]	[4.88020508e+02 8.72719177e+02 6.77345991e-01]
[493.06225586 357.04763794 0.88387191]	[480.28982544 380.28134155 0.94138926]	[418.75991821 385.36660767 0.84752685]	[390.50793457 493.11740112 0.80357814]	[375.03839111 595.71984863 0.83399099]	[541.84521484 377.69549561 0.92781639]	[562.30212402 482.74273682 0.91169226]	[585.45202637 575.22393799 0.86589265]	[488.02105713 572.61700439 0.68969572]	[454.57192993 577.75793457 0.676579 ]	[480.13320923 729.04016113 0.76395732]	[4.82820984e+02 8.65109680e+02 8.28369081e-01]	[526.46014404 567.50128174 0.68725455]	[541.89324951 721.36779785 0.76913011]	[5.13604248e+02 7.08611084e+02 2.04414070e-01]	[480.17712402 341.77264404 0.87310183]	[503.31259155 339.20477295 0.89515817]	[457.18640137 321.27493286 0.8098973 ]	[5.11069214e+02 3.18723602e+02 2.43933111e-01]	[5.26471497e+02 7.31642700e+02 3.13001335e-01]	[5.39263367e+02 7.26598633e+02 2.70281315e-01]	[0. 0. 0.]	[4.85397614e+02 9.06112793e+02 7.56539404e-01]	[4.67458435e+02 8.98470154e+02 7.22453773e-01]	[4.87991791e+02 8.72729431e+02 6.79626584e-01]
[490.58047485 357.04086304 0.88014436]	[480.29714966 380.25265503 0.94254196]	[418.7520752 385.29885864 0.85406482]	[392.98791504 490.57531738 0.8027792 ]	[375.0340271 595.67041016 0.83090603]	[541.84686279 377.67828369 0.92667657]	[562.30804443 480.33322144 0.91061842]	[585.45874023 575.19262695 0.86522877]	[490.49798584 570.07208252 0.69262433]	[454.57055664 575.20703125 0.67256635]	[477.74725342 726.47967529 0.76291555]	[4.82818451e+02 8.65072937e+02 8.24690759e-01]	[526.49230957 564.99981689 0.68642998]	[541.93664551 718.83532715 0.7557264 ]	[5.18786194e+02 7.08563354e+02 3.03427428e-01]	[480.17782593 341.7449646 0.87779349]	[503.30758667 339.19338989 0.8964951 ]	[457.19790649 321.25888062 0.81323326]	[5.11045776e+02 3.18685242e+02 2.39123598e-01]	[5.26399658e+02 7.31725220e+02 3.57166916e-01]	[5.36733215e+02 7.29094482e+02 3.17251056e-01]	[5.21277527e+02 7.03484985e+02 1.62669107e-01]	[4.85394440e+02 9.06126038e+02 7.53332794e-01]	[4.67450287e+02 8.98475830e+02 7.19300807e-01]	[4.87989288e+02 8.72705017e+02 6.77921176e-01]
[493.04992676 357.02618408 0.87715304]	[480.31832886 380.21871948 0.94453895]	[418.76617432 382.84942627 0.86057502]	[392.97738647 490.54394531 0.80295289]	[375.05072021 593.1852417 0.83162218]	[541.85961914 377.63720703 0.92402565]	[562.30810547 480.34899902 0.9151361 ]	[585.4664917 575.18023682 0.8650353 ]	[490.53170776 570.11138916 0.68882436]	[454.62768555 577.71832275 0.67715967]	[480.1260376 726.57513428 0.78042156]	[4.82804901e+02 8.65124329e+02 8.30511928e-01]	[526.50592041 567.45825195 0.68394589]	[541.94616699 721.3651123 0.77550691]	[5.16161743e+02 7.03460449e+02 2.49901906e-01]	[480.20257568 341.72570801 0.88490361]	[503.30648804 339.19656372 0.8932966 ]	[457.21786499 321.2376709 0.82207429]	[5.11018280e+02 3.18683380e+02 2.44151697e-01]	[5.26435730e+02 7.31702637e+02 2.94261068e-01]	[5.39276611e+02 7.26617310e+02 2.57524759e-01]	[5.05986298e+02 6.90692322e+02 1.11251473e-01]	[4.85375061e+02 9.06119690e+02 7.56008983e-01]	[4.67444427e+02 8.98480225e+02 7.24210978e-01]	[4.87955231e+02 8.72742126e+02 6.82513535e-01]
[493.09320068 357.00509644 0.87337327]	[480.31744385 380.20166016 0.94209534]	[418.76095581 382.83898926 0.85717165]	[392.980896 490.54104614 0.79933792]	[375.06741333 593.14910889 0.8365069 ]	[541.83947754 377.6071167 0.91683501]	[562.31500244 482.72488403 0.90776336]	[585.47802734 575.1607666 0.86446333]	[490.56503296 572.62884521 0.68398279]	[454.63690186 577.7678833 0.68065572]	[480.15164185 726.58892822 0.78033054]	[4.82805054e+02 8.67575256e+02 8.31126809e-01]	[526.54083252 567.50042725 0.67593789]	[541.93243408 721.40814209 0.77031875]	[5.18689636e+02 7.08608765e+02 2.76176840e-01]	[480.22402954 341.70928955 0.88637477]	[503.31555176 339.15594482 0.88883287]	[457.21176147 321.21524048 0.81841213]	[5.08524811e+02 3.18661682e+02 2.38673151e-01]	[5.23926880e+02 7.41910767e+02 3.30548495e-01]	[5.39221802e+02 7.31731079e+02 2.89103746e-01]	[5.11037140e+02 6.98344421e+02 1.28743097e-01]	[4.85362976e+02 9.06122864e+02 7.54687011e-01]	[4.67442261e+02 8.98486816e+02 7.22197652e-01]	[4.87949799e+02 8.72763977e+02 6.80310667e-01]
[495.59155273 357.00131226 0.87149489]	[480.32672119 380.18496704 0.93646514]	[418.76794434 382.83554077 0.85275745]	[393.02093506 490.48608398 0.79889876]	[375.09094238 590.65002441 0.84319967]	[541.82440186 377.58752441 0.90049607]	[562.31121826 480.30310059 0.90685087]	[585.49072266 572.64544678 0.85835803]	[493.09451294 572.59759521 0.68233782]	[457.09841919 577.74182129 0.68573695]	[480.20217896 729.12841797 0.75241286]	[4.82798462e+02 8.67603821e+02 8.31723213e-01]	[529.03857422 567.48303223 0.66972661]	[541.8059082 726.49578857 0.75175118]	[5.21250122e+02 7.29162292e+02 9.83412638e-02]	[480.24822998 341.71704102 0.88253486]	[503.33505249 339.14160156 0.87888026]	[457.20898438 321.20565796 0.81976873]	[5.08491577e+02 3.18617676e+02 2.30703592e-01]	[5.21337280e+02 7.57315979e+02 7.64075443e-02]	[5.39251892e+02 7.52196167e+02 7.73851424e-02]	[0. 0. 0.]	[4.85358887e+02 9.06107788e+02 7.52432823e-01]	[4.67434326e+02 8.98476318e+02 7.22911417e-01]	[4.87941681e+02 8.72801147e+02 6.71505451e-01]
[495.64196777 356.96218872 0.86844921]	[480.33660889 380.16836548 0.93236595]	[418.76705933 382.82910156 0.84997708]	[393.04452515 490.48464966 0.79094583]	[377.4928894 590.60577393 0.85198772]	[541.83026123 377.55050659 0.88840902]	[562.32067871 480.33349609 0.91116428]	[585.49371338 572.65557861 0.86470157]	[493.11416626 567.55737305 0.69388187]	[457.10528564 575.1505127 0.67740965]	[480.19436646 726.59020996 0.74589181]	[4.82800079e+02 8.67581787e+02 8.23032916e-01]	[529.07501221 564.94073486 0.67599446]	[5.44340027e+02 7.21400208e+02 6.60988033e-01]	[5.34155945e+02 7.16315735e+02 3.39303404e-01]	[480.26831055 341.69851685 0.88189054]	[503.35787964 339.08706665 0.86844921]	[457.22085571 321.20559692 0.81883335]	[5.08501709e+02 3.18522491e+02 2.24314228e-01]	[5.26406799e+02 7.54832764e+02 3.63666534e-01]	[5.39286804e+02 7.52206055e+02 3.55808884e-01]	[5.26434265e+02 7.08560974e+02 2.73783088e-01]	[4.85354553e+02 9.06095703e+02 7.45584726e-01]	[4.67433197e+02 8.98465881e+02 7.19011784e-01]	[4.87961853e+02 8.72775024e+02 6.67955518e-01]
[495.64111328 354.57473755 0.85792124]	[480.35317993 380.14660645 0.93042248]	[418.78518677 382.80783081 0.85023552]	[393.06964111 487.97766113 0.78572577]	[377.52011108 590.58892822 0.85940945]	[541.83660889 377.54046631 0.88524538]	[562.31286621 480.25244141 0.89907318]	[585.51287842 572.62780762 0.85621816]	[493.13214111 567.54559326 0.68951249]	[457.13043213 575.15228271 0.67677641]	[480.19940186 726.52099609 0.74024659]	[4.82801880e+02 8.67589111e+02 8.20159614e-01]	[531.53991699 564.94274902 0.67311203]	[5.44418518e+02 7.08714905e+02 6.67393625e-01]	[5.39192200e+02 7.21380859e+02 4.99066830e-01]	[480.27404785 341.6729126 0.87691998]	[503.33474731 339.05847168 0.86179912]	[457.22338867 321.14849854 0.83245498]	[5.06041901e+02 3.16179749e+02 2.12982714e-01]	[5.39270020e+02 7.67552917e+02 6.33777738e-01]	[5.44335938e+02 7.59889465e+02 5.88716686e-01]	[5.26464417e+02 7.08542419e+02 4.07581747e-01]	[4.85360291e+02 9.06105164e+02 7.41475880e-01]	[4.67438507e+02 8.98481384e+02 7.15423524e-01]	[4.87954529e+02 8.72777588e+02 6.66233182e-01]
[495.61300659 354.55773926 0.85210788]	[482.72537231 380.12780762 0.92933726]	[421.16625977 382.77658081 0.85111535]	[395.50354004 485.46673584 0.78423733]	[377.53567505 590.58666992 0.86028683]	[541.8671875 377.53369141 0.88200581]	[562.32531738 480.22753906 0.89606035]	[585.52600098 572.62341309 0.85664386]	[495.61047363 565.00836182 0.71046853]	[457.14016724 570.08587646 0.68614888]	[4.80143036e+02 7.26468811e+02 7.15327263e-01]	[4.82800446e+02 8.65112488e+02 8.13965619e-01]	[531.58087158 562.42028809 0.68070316]	[5.44347778e+02 7.03495850e+02 6.24943316e-01]	[5.41861877e+02 7.29199646e+02 7.00579882e-01]	[480.27923584 339.27478027 0.89257032]	[503.3236084 339.0581665 0.87704724]	[459.59286499 318.7522583 0.83765602]	[5.08453400e+02 3.18522644e+02 2.15390727e-01]	[5.44372437e+02 7.72723572e+02 6.92785740e-01]	[5.54681152e+02 7.67599792e+02 6.65517330e-01]	[5.34174255e+02 7.26500427e+02 4.86368954e-01]	[4.82938110e+02 9.06113281e+02 7.37244368e-01]	[4.67435547e+02 8.98481018e+02 7.09506392e-01]	[4.87979553e+02 8.72740295e+02 6.64927244e-01]
[495.65887451 354.53384399 0.85383368]	[482.72717285 380.12200928 0.92888057]	[421.16360474 382.76623535 0.85189986]	[395.60897827 482.92404175 0.81825531]	[377.60131836 590.55456543 0.87147427]	[541.87506104 377.52703857 0.88079131]	[562.33465576 480.20410156 0.89584458]	[585.53918457 572.61651611 0.85765636]	[495.67211914 565.01293945 0.71735543]	[457.21066284 570.09057617 0.69576812]	[480.17999268 721.39746094 0.72948009]	[4.82776917e+02 8.65093872e+02 8.15406322e-01]	[534.09338379 562.4197998 0.68553907]	[5.44485535e+02 7.05973633e+02 6.76836193e-01]	[544.43615723 744.46459961 0.79252821]	[480.31704712 339.24694824 0.90162992]	[503.35971069 336.6847229 0.87709862]	[459.61593628 318.74816895 0.85096383]	[5.08444824e+02 3.16166016e+02 1.84025303e-01]	[5.54626221e+02 7.88073425e+02 7.36898124e-01]	[5.64965210e+02 7.75288696e+02 6.90344632e-01]	[5.41749817e+02 7.36821899e+02 5.90020716e-01]	[4.85364960e+02 9.03626648e+02 7.32722521e-01]	[4.67437927e+02 8.98475159e+02 7.11194217e-01]	[4.87958221e+02 8.72732422e+02 6.68824077e-01]
[495.69216919 354.52670288 0.86035538]	[482.74572754 380.10317993 0.92819923]	[421.17462158 382.74307251 0.8568638 ]	[395.63299561 485.39663696 0.82196069]	[377.65115356 590.56610107 0.88430494]	[541.89215088 377.5151062 0.87783188]	[562.31524658 480.19067383 0.8908217 ]	[585.53887939 572.59844971 0.86089659]	[495.70324707 564.99603271 0.72206223]	[459.59616089 570.08111572 0.69800639]	[480.18453979 721.41119385 0.74846715]	[4.82773407e+02 8.62566284e+02 8.13511431e-01]	[534.14868164 562.39459229 0.69037831]	[5.47061829e+02 7.08569763e+02 6.88388586e-01]	[549.57232666 749.74139404 0.79654247]	[480.34143066 339.21835327 0.91443098]	[503.39151001 336.67532349 0.88451886]	[459.63250732 318.72381592 0.86359435]	[5.08462250e+02 3.18516296e+02 1.80581152e-01]	[5.59785339e+02 8.03562195e+02 7.75162458e-01]	[5.70117432e+02 7.90760132e+02 7.13483572e-01]	[5.44486816e+02 7.49637939e+02 6.74639225e-01]	[4.85372955e+02 9.03619690e+02 7.29553878e-01]	[4.67446533e+02 8.98472168e+02 7.07743943e-01]	[4.87952484e+02 8.70314514e+02 6.73550487e-01]
[498.13238525 354.47528076 0.85179931]	[482.75491333 380.08776855 0.92698461]	[421.18228149 382.72906494 0.85727763]	[398.01467896 485.40368652 0.81623405]	[377.68106079 590.58233643 0.88121974]	[541.90039062 377.50042725 0.87502486]	[562.3213501 480.17181396 0.88926446]	[585.54327393 570.09155273 0.86182654]	[498.20648193 570.03051758 0.70553893]	[459.65267944 575.18310547 0.69005609]	[480.29092407 724.00189209 0.7865864 ]	[4.82788239e+02 8.62551514e+02 8.24102700e-01]	[536.73931885 564.95489502 0.6894508 ]	[557.20843506 718.82763672 0.72651279]	[557.23126221 770.26080322 0.81337535]	[480.36257935 339.19790649 0.90982687]	[503.40374756 336.63766479 0.87129891]	[459.65258789 318.699646 0.87554461]	[5.08486053e+02 3.16162903e+02 1.77547142e-01]	[5.64878296e+02 8.21448975e+02 7.65425980e-01]	[5.80309509e+02 8.11138550e+02 7.51567543e-01]	[5.47049805e+02 7.70238892e+02 6.76389813e-01]	[4.85394623e+02 9.03626587e+02 7.31385291e-01]	[4.67452179e+02 8.98470276e+02 7.09439695e-01]	[4.87960236e+02 8.70311890e+02 6.84481263e-01]
[498.15805054 354.4597168 0.85706967]	[482.77111816 377.743927 0.9280616 ]	[421.2069397 382.73077393 0.85602826]	[398.03433228 485.43670654 0.82137567]	[377.69805908 588.1159668 0.87765366]	[541.91650391 375.0887146 0.86905771]	[562.3157959 480.162323 0.88366044]	[585.54821777 570.03662109 0.86592239]	[498.20077515 567.52716064 0.71141672]	[459.63693237 572.637146 0.68868184]	[480.28179932 724.03497314 0.78771538]	[4.82797729e+02 8.60001404e+02 8.25047731e-01]	[539.17779541 564.91430664 0.69615453]	[559.70776367 708.68145752 0.74128771]	[562.44250488 788.07653809 0.86965573]	[482.7293396 339.1831665 0.91743404]	[503.42636108 336.62771606 0.87314725]	[459.67910767 318.67709351 0.87703854]	[5.08530212e+02 3.16178680e+02 1.77542508e-01]	[5.77694946e+02 8.31878113e+02 7.93813407e-01]	[5.85570190e+02 8.26607178e+02 7.72230804e-01]	[5.57227783e+02 7.88216797e+02 6.11206770e-01]	[4.85406891e+02 9.03623901e+02 7.38703907e-01]	[4.67452759e+02 8.98452637e+02 7.13012516e-01]	[4.87977356e+02 8.70235962e+02 6.89095855e-01]
[498.17715454 352.0246582 0.852386 ]	[482.77890015 377.74203491 0.92841786]	[421.23458862 380.34280396 0.85733271]	[398.06335449 485.4744873 0.82040328]	[377.71224976 588.0927124 0.87859952]	[541.91534424 375.10180664 0.87443608]	[562.33270264 480.19342041 0.89199638]	[585.55389404 570.01495361 0.87001634]	[498.22058105 567.54925537 0.71348417]	[459.6595459 572.64862061 0.69071585]	[480.25808716 726.49810791 0.78449684]	[4.82839447e+02 8.59952393e+02 8.33528161e-01]	[539.19708252 564.95129395 0.6986897 ]	[562.21484375 711.14440918 0.80074543]	[567.56518555 803.56121826 0.81405836]	[482.74633789 339.16744995 0.91298544]	[503.43386841 336.61135864 0.86691558]	[459.70852661 318.64480591 0.88296229]	[5.08543976e+02 3.16180145e+02 1.83398038e-01]	[5.82830139e+02 8.49687683e+02 8.39845538e-01]	[5.95744202e+02 8.36918457e+02 7.44680762e-01]	[5.64935730e+02 8.08696167e+02 7.34831572e-01]	[4.85398499e+02 9.06093262e+02 7.44524598e-01]	[4.67446228e+02 8.98440979e+02 7.19674826e-01]	[4.90507843e+02 8.70171082e+02 7.00482786e-01]
[498.23486328 354.47039795 0.86875629]	[482.79946899 377.75488281 0.92811531]	[421.24954224 382.72189331 0.85506719]	[398.07778931 485.46270752 0.8331334 ]	[377.72506714 588.05273438 0.88465607]	[541.93432617 375.09942627 0.87425089]	[562.34820557 480.15325928 0.89211977]	[585.57409668 567.58209229 0.87012845]	[498.26663208 570.03594971 0.7137211 ]	[459.68209839 575.17266846 0.69353318]	[480.26223755 726.59124756 0.78765392]	[4.82856689e+02 8.59986145e+02 8.31448376e-01]	[539.25622559 564.97229004 0.70171732]	[562.22564697 711.21777344 0.81534696]	[5.77770264e+02 8.13855469e+02 8.13262999e-01]	[482.78152466 339.19235229 0.91668159]	[503.49060059 336.65579224 0.86442757]	[459.72918701 318.65673828 0.88930947]	[5.11098480e+02 3.18537659e+02 1.78539932e-01]	[5.85467285e+02 8.62525452e+02 8.18660557e-01]	[6.03311157e+02 8.52235840e+02 8.18273544e-01]	[5.70098328e+02 8.26575867e+02 6.74347222e-01]	[4.85403595e+02 9.06097961e+02 7.50269771e-01]	[4.67456940e+02 8.98440308e+02 7.24806130e-01]	[4.90522369e+02 8.70181458e+02 7.02157736e-01]
[500.64709473 354.46585083 0.87358278]	[482.82385254 380.0947876 0.92838639]	[421.2718811 382.74719238 0.85215831]	[398.08126831 485.47851562 0.82513481]	[377.74337769 588.05334473 0.88201785]	[544.30682373 375.09631348 0.87408531]	[562.36083984 480.14239502 0.88315815]	[585.59051514 567.5524292 0.871966 ]	[500.67608643 570.02435303 0.72169453]	[459.72463989 572.66296387 0.69173944]	[480.25466919 726.49066162 0.77305335]	[4.82878998e+02 8.59998108e+02 8.25300217e-01]	[539.3102417 564.94592285 0.70763654]	[559.83599854 713.75775146 0.80123007]	[582.89282227 829.23828125 0.88129604]	[482.83898926 339.18963623 0.91508472]	[505.88885498 336.68081665 0.85794133]	[459.79946899 318.64523315 0.88827515]	[5.13661255e+02 3.18535767e+02 1.78403482e-01]	[5.90567566e+02 8.70330811e+02 8.06574106e-01]	[6.03467407e+02 8.65068787e+02 7.67626584e-01]	[5.80284668e+02 8.34406433e+02 6.61889195e-01]	[4.85390045e+02 9.06104309e+02 7.49817252e-01]	[4.67450653e+02 8.98443481e+02 7.20229089e-01]	[4.90563721e+02 8.70216919e+02 6.95091248e-01]
[500.67459106 354.50201416 0.89541566]	[482.85055542 380.12948608 0.92746621]	[421.28390503 382.79556274 0.84646952]	[398.09384155 490.49725342 0.82117134]	[377.74307251 587.99829102 0.89270121]	[544.34942627 375.10244751 0.87682742]	[562.402771 477.71466064 0.88137943]	[587.96612549 567.52600098 0.86998808]	[500.72598267 570.04858398 0.73167318]	[459.75894165 575.16967773 0.70045161]	[480.21780396 726.56365967 0.75579011]	[4.82870880e+02 8.62492615e+02 8.23521256e-01]	[541.74963379 564.96704102 0.72043979]	[562.23193359 716.2878418 0.80048198]	[585.42718506 834.31542969 0.86140728]	[482.87460327 339.18777466 0.93120867]	[505.94326782 339.0949707 0.87393069]	[459.85903931 318.64575195 0.88930804]	[5.18698181e+02 3.18584442e+02 2.00969279e-01]	[5.93137817e+02 8.77926147e+02 8.11235666e-01]	[6.06059753e+02 8.70307739e+02 8.21271420e-01]	[5.82894104e+02 8.47102051e+02 7.18889058e-01]	[4.85367859e+02 9.06108521e+02 7.53019035e-01]	[4.67423370e+02 8.98442627e+02 7.24261701e-01]	[4.90562195e+02 8.70241699e+02 7.05244780e-01]
[500.74850464 354.5324707 0.91155052]	[482.89486694 380.14675903 0.92476225]	[421.34951782 382.78765869 0.83992714]	[398.14035034 487.98382568 0.83304274]	[380.10317993 585.58850098 0.89883751]	[544.39886475 377.51208496 0.88156521]	[562.46813965 480.15109253 0.89497501]	[588.05096436 567.51611328 0.85649687]	[500.80560303 570.04797363 0.73477769]	[459.79995728 575.18292236 0.69957143]	[480.24920654 726.55432129 0.76354575]	[4.82881561e+02 8.62495667e+02 8.24949980e-01]	[541.82861328 564.9642334 0.72889566]	[562.29559326 718.83551025 0.79551584]	[5.85603760e+02 8.47114319e+02 8.19537401e-01]	[482.93362427 339.22692871 0.92248076]	[506.01205444 339.1149292 0.86602068]	[462.21127319 318.71307373 0.8747139 ]	[5.21193970e+02 3.18525574e+02 2.03473538e-01]	[5.93186829e+02 8.85637268e+02 8.24496150e-01]	[6.08538818e+02 8.75384216e+02 7.97517717e-01]	[5.85359375e+02 8.52264099e+02 7.58377314e-01]	[4.85382263e+02 9.06133362e+02 7.53907621e-01]	[4.67426819e+02 8.98456055e+02 7.25063324e-01]	[4.90546021e+02 8.70249573e+02 7.09797561e-01]
[500.74813843 354.52865601 0.91135013]	[482.89447021 380.13787842 0.92466438]	[421.35458374 382.78674316 0.83926058]	[398.13357544 487.99206543 0.83073425]	[380.10836792 587.97625732 0.89713818]	[544.38555908 375.12271118 0.87902051]	[562.46588135 480.14294434 0.89326799]	[588.05114746 567.51672363 0.8558538 ]	[500.80151367 570.05114746 0.73384589]	[459.79772949 575.19000244 0.69940245]	[480.27041626 726.48822021 0.77234668]	[4.82887970e+02 8.60014648e+02 8.25082541e-01]	[541.82470703 564.96380615 0.72816628]	[562.29901123 718.82873535 0.79698277]	[5.85603333e+02 8.47115845e+02 8.19505215e-01]	[482.93417358 339.22613525 0.92214918]	[506.01556396 339.11282349 0.86668926]	[462.20925903 318.7144165 0.87437886]	[5.21200012e+02 3.18525635e+02 2.04491973e-01]	[5.93194824e+02 8.85640442e+02 8.24374676e-01]	[6.08543884e+02 8.75387268e+02 7.96676874e-01]	[5.85356201e+02 8.52269104e+02 7.58675337e-01]	[4.85382385e+02 9.06140076e+02 7.55699456e-01]	[4.67427399e+02 8.98457886e+02 7.26018727e-01]	[4.90554291e+02 8.70237305e+02 7.09501624e-01]
[500.79702759 354.54360962 0.92158312]	[482.95507812 380.14468384 0.91486001]	[423.81900024 382.77731323 0.83202326]	[398.20788574 487.96130371 0.8376289 ]	[380.13015747 585.57568359 0.8975637 ]	[544.46118164 377.50708008 0.8755008 ]	[564.86999512 480.20950317 0.909334 ]	[588.11254883 567.58972168 0.83339041]	[500.8687439 570.09625244 0.73300231]	[462.19815063 577.69970703 0.701666 ]	[480.28152466 729.11859131 0.75706774]	[4.82893646e+02 8.62529297e+02 8.21217775e-01]	[541.87561035 565.00793457 0.72550273]	[562.35528564 721.4621582 0.79294395]	[5.88030457e+02 8.49718506e+02 8.20797920e-01]	[485.35180664 339.25106812 0.9095192 ]	[508.48193359 339.12252808 0.86240512]	[462.25149536 318.73147583 0.86511922]	[5.21281494e+02 3.18524597e+02 2.04695284e-01]	[5.93185669e+02 8.90619080e+02 8.25911164e-01]	[6.08541321e+02 8.80477234e+02 7.82420218e-01]	[5.85434570e+02 8.54878174e+02 7.10927486e-01]	[4.85377014e+02 9.06129578e+02 7.54540861e-01]	[4.67430359e+02 8.98447571e+02 7.25702405e-01]	[4.90564758e+02 8.70270569e+02 7.07400203e-01]
[503.24179077 354.52844238 0.91650361]	[487.93252563 380.09976196 0.89222777]	[426.4329834 382.7364502 0.81246567]	[400.73614502 485.42132568 0.85318124]	[380.21347046 585.54473877 0.89383245]	[547.01531982 375.09030151 0.8409642 ]	[565.05267334 477.71029663 0.8714813 ]	[593.19232178 570.03747559 0.81441915]	[503.31387329 572.59509277 0.73374498]	[462.24099731 575.20947266 0.69945556]	[480.29455566 726.59698486 0.76638675]	[4.82882721e+02 8.62493713e+02 8.20598245e-01]	[544.37231445 567.47839355 0.71825004]	[562.39984131 723.98999023 0.80384034]	[5.88100037e+02 8.54826660e+02 7.99634993e-01]	[485.4914856 339.26434326 0.88092512]	[511.05288696 339.07974243 0.84627885]	[462.33496094 318.72521973 0.86526585]	[5.21400574e+02 3.16075714e+02 1.40330583e-01]	[5.93174683e+02 8.93373718e+02 8.05919707e-01]	[6.08583557e+02 8.90660400e+02 7.95389533e-01]	[5.8549707e+02 8.6766217e+02 7.2147727e-01]	[4.85363983e+02 9.06109741e+02 7.52024531e-01]	[4.67419800e+02 8.98424011e+02 7.25254953e-01]	[4.90532623e+02 8.70252258e+02 7.02379167e-01]
[503.30001831 354.49975586 0.90266925]	[490.48577881 380.10980225 0.88503093]	[428.97628784 382.75439453 0.80675346]	[400.79321289 485.43347168 0.85455334]	[380.25918579 585.5222168 0.89732337]	[549.59960938 377.5005188 0.8328563 ]	[570.03308105 480.28262329 0.88343352]	[598.24664307 570.07165527 0.81914842]	[503.39901733 572.61773682 0.73217136]	[462.35418701 577.71759033 0.70247161]	[480.2925415 729.06140137 0.77763003]	[4.82875580e+02 8.62523132e+02 8.21126699e-01]	[544.42730713 567.49395752 0.72083664]	[562.47351074 726.56445312 0.81508553]	[5.88085327e+02 8.54875549e+02 7.89975703e-01]	[487.98724365 339.24316406 0.86283904]	[513.61279297 336.66107178 0.82707542]	[462.41317749 318.70489502 0.86192214]	[5.21430054e+02 3.15997040e+02 1.24762505e-01]	[5.90633118e+02 8.95882080e+02 7.95641780e-01]	[6.08569641e+02 8.90809937e+02 8.04126740e-01]	[5.85496521e+02 8.67694641e+02 6.97688103e-01]	[4.85358154e+02 9.06090820e+02 7.49344826e-01]	[4.67409241e+02 8.95987000e+02 7.26654768e-01]	[4.90497253e+02 8.70273071e+02 6.99823618e-01]
[503.3711853 354.46704102 0.89406836]	[493.08563232 380.09484863 0.88420624]	[434.04000854 382.73516846 0.81487578]	[403.34472656 482.91165161 0.83763361]	[380.33297729 585.57055664 0.8796317 ]	[554.6472168 377.50061035 0.83315265]	[570.11529541 480.17672729 0.85762191]	[600.82196045 570.10046387 0.83904886]	[503.44857788 572.61834717 0.72109616]	[462.40374756 577.7210083 0.69120413]	[480.33868408 729.11065674 0.7708565 ]	[4.82886230e+02 8.62510498e+02 8.20136666e-01]	[544.46716309 567.49462891 0.7103048 ]	[564.87530518 729.03997803 0.80980825]	[5.90547546e+02 8.57457458e+02 7.69566059e-01]	[490.52285767 339.22735596 0.86318672]	[516.20776367 336.64239502 0.85287422]	[464.86016846 318.69836426 0.84589362]	[5.23852112e+02 3.16117615e+02 1.95886880e-01]	[5.90596558e+02 8.95964600e+02 7.79689729e-01]	[6.08582825e+02 8.93258789e+02 7.94431269e-01]	[5.85549316e+02 8.70228699e+02 6.88391447e-01]	[4.85360260e+02 9.03627808e+02 7.47424006e-01]	[4.67405029e+02 8.95979919e+02 7.28986502e-01]	[4.90521423e+02 8.70261353e+02 7.01249719e-01]
[503.37503052 354.46585083 0.89343148]	[493.08660889 380.09188843 0.88470668]	[434.04302979 382.73312378 0.81554925]	[403.34442139 482.91397095 0.8371343 ]	[380.33099365 585.56964111 0.88049239]	[554.6427002 377.50125122 0.83414698]	[570.11022949 480.18719482 0.86029768]	[600.82434082 570.09942627 0.83994114]	[503.45852661 572.61993408 0.72150385]	[462.42230225 577.72247314 0.6913166 ]	[480.33822632 729.13708496 0.76644874]	[4.82891632e+02 8.62497986e+02 8.19596589e-01]	[544.46917725 567.50030518 0.71194839]	[564.87823486 729.065979 0.81053108]	[5.90542664e+02 8.57461243e+02 7.69420445e-01]	[490.52429199 339.22598267 0.86307073]	[516.20776367 336.63787842 0.85184586]	[464.85961914 318.69732666 0.84694195]	[5.23844971e+02 3.16106659e+02 1.90063179e-01]	[5.90594299e+02 8.95961182e+02 7.80897975e-01]	[6.08578308e+02 8.93257874e+02 7.95499086e-01]	[5.85540588e+02 8.70232361e+02 6.91162944e-01]	[4.82947205e+02 9.06099426e+02 7.48491943e-01]	[4.67402771e+02 8.95980469e+02 7.29083776e-01]	[4.90529144e+02 8.70250061e+02 6.99718654e-01]
[truncated: 210 more rows]
