# Supplementary material for: Evaluation of functional tests performance using a camera-based and machine learning approach
Source: PLoS One. 2023 Nov 3;18(11):e0288279. doi: 10.1371/journal.pone.0288279 (PMC10624324; doi:10.1371/journal.pone.0288279)
Supplement: S1 Data — This dataset includes all the extracted keypoints of movements and the associated features and statistics, which were used for the analyses presented in the main manuscript. (ZIP) [file pone.0288279.s001.zip › PLOS_data_28032023/original_movement_data/CSV/000034_SDT_P_crop.csv]

[500.88262939 241.65434265 0.90533555]	[500.64526367 300.72207642 0.91169059]	[439.23657227 300.73751831 0.86079466]	[418.60229492 408.4602356 0.8645032 ]	[400.7364502 490.55847168 0.86402828]	[559.69885254 300.70199585 0.85277462]	[570.02606201 400.75445557 0.86465418]	[577.7086792 495.69659424 0.8182928 ]	[487.9206543 490.50656128 0.68405062]	[452.01504517 485.465271 0.65742457]	[457.14199829 634.20404053 0.74648964]	[4.54556000e+02 7.62443176e+02 7.51956224e-01]	[523.98907471 493.06665039 0.68624705]	[518.78320312 636.72546387 0.773579 ]	[518.69293213 770.17974854 0.79427809]	[490.49710083 233.82957458 0.87668419]	[513.64196777 233.88522339 0.87563944]	[475.08480835 233.88594055 0.86293566]	[528.99884033 233.98643494 0.90967715]	[5.21289856e+02 8.03538208e+02 6.59817278e-01]	[5.36653198e+02 7.95850403e+02 6.58836246e-01]	[5.05950806e+02 7.83036072e+02 6.95021868e-01]	[4.44407318e+02 7.93270569e+02 7.88047910e-01]	[4.34107819e+02 7.90630615e+02 7.80145228e-01]	[4.59716736e+02 7.70205139e+02 6.93953454e-01]
[500.88226318 241.65481567 0.90532142]	[500.64553833 300.72485352 0.91136974]	[439.23773193 300.74139404 0.86013889]	[418.60375977 408.46334839 0.86473501]	[400.73532104 490.55984497 0.8643353 ]	[559.69891357 300.70278931 0.85273445]	[570.02636719 400.75592041 0.86446631]	[577.70410156 498.1328125 0.82038504]	[487.91656494 490.50033569 0.68474013]	[452.00967407 485.45858765 0.65893698]	[457.1439209 634.19561768 0.74714553]	[4.54551270e+02 7.62472107e+02 7.53889322e-01]	[523.98553467 493.06442261 0.68651891]	[518.78460693 636.73742676 0.77478486]	[518.69207764 770.19622803 0.79459065]	[490.49703979 233.829422 0.87670404]	[513.64147949 233.88557434 0.87561631]	[475.08309937 233.885849 0.86260241]	[528.99945068 233.98716736 0.90974504]	[5.21297363e+02 8.03532288e+02 6.59599602e-01]	[5.36660706e+02 7.95845520e+02 6.59022570e-01]	[5.05950043e+02 7.85488342e+02 7.00407505e-01]	[4.44398926e+02 7.93279541e+02 7.90177166e-01]	[4.34099182e+02 7.90638916e+02 7.81990290e-01]	[4.59712677e+02 7.70232849e+02 6.99803412e-01]
[500.84152222 241.69950867 0.89778036]	[500.63726807 300.7338562 0.90806317]	[439.21881104 300.76693726 0.85509014]	[418.6065979 408.45529175 0.86502755]	[400.72756958 490.57727051 0.86459953]	[557.26898193 300.70028687 0.85284728]	[567.60058594 400.77682495 0.86357415]	[577.74615479 495.68688965 0.82127714]	[487.92037964 490.50006104 0.68454945]	[452.00091553 485.46112061 0.65989763]	[457.20193481 634.19091797 0.75674677]	[4.54549591e+02 7.65054626e+02 7.62714267e-01]	[524.00012207 493.06387329 0.68454307]	[518.78033447 636.75567627 0.77409023]	[518.68218994 770.22393799 0.79487604]	[487.97421265 233.87472534 0.88837564]	[513.57293701 233.90951538 0.87573195]	[472.57528687 233.90254211 0.85674983]	[526.55194092 233.98062134 0.9132266 ]	[5.21295593e+02 8.03501282e+02 6.44685268e-01]	[5.36671875e+02 7.95823425e+02 6.54922783e-01]	[5.05951874e+02 7.85531982e+02 6.97998583e-01]	[4.44386322e+02 7.93366333e+02 7.70241082e-01]	[4.34072327e+02 7.90715149e+02 7.69435287e-01]	[4.59699402e+02 7.72791138e+02 7.01209724e-01]
[500.84347534 241.70237732 0.89778996]	[500.63796997 300.7338562 0.90827543]	[439.21893311 300.76669312 0.85506999]	[418.60473633 408.45474243 0.86469984]	[400.72732544 490.57449341 0.86453092]	[557.27349854 300.69989014 0.85328555]	[567.59936523 400.78060913 0.86248618]	[577.74505615 495.68569946 0.82074273]	[487.91287231 490.51504517 0.68346417]	[451.98803711 487.93066406 0.65737748]	[457.21206665 634.24060059 0.7536307 ]	[4.54552368e+02 7.65053650e+02 7.63042629e-01]	[523.9921875 493.07406616 0.68362111]	[518.77697754 636.77709961 0.77249467]	[518.67993164 770.21820068 0.79663581]	[487.97668457 233.8765564 0.88851285]	[513.57623291 233.91213989 0.87682343]	[472.57754517 233.89964294 0.85600257]	[528.9642334 233.96891785 0.91086912]	[5.21282043e+02 8.03508911e+02 6.47877216e-01]	[5.36659729e+02 7.95833923e+02 6.54805243e-01]	[5.05951355e+02 7.85517212e+02 6.96983576e-01]	[4.44389496e+02 7.93366394e+02 7.69850791e-01]	[4.34076202e+02 7.90714050e+02 7.70183027e-01]	[4.59701447e+02 7.72786072e+02 7.02047586e-01]
[500.85220337 246.79798889 0.89463884]	[500.62582397 300.73730469 0.9042511 ]	[439.20358276 300.77987671 0.85133159]	[418.59738159 408.45556641 0.86262256]	[400.71035767 493.10244751 0.8717013 ]	[557.25970459 300.70504761 0.84927833]	[567.57647705 400.79788208 0.85988647]	[580.22906494 495.67407227 0.82999098]	[487.94677734 490.49420166 0.688936 ]	[452.02957153 485.4649353 0.66711491]	[459.61459351 634.17108154 0.76757479]	[454.58218384 765.05322266 0.77534503]	[524.02490234 493.06732178 0.68508857]	[518.79577637 636.77893066 0.77238852]	[518.67852783 770.21075439 0.79567772]	[487.97485352 234.03346252 0.90139091]	[511.08590698 234.0292511 0.88180524]	[472.55792236 233.98391724 0.86736906]	[526.51861572 233.98059082 0.91412753]	[5.21275757e+02 8.03524109e+02 6.42609000e-01]	[5.36668396e+02 7.95851746e+02 6.52034521e-01]	[5.05940552e+02 7.85509277e+02 6.98627710e-01]	[4.44361359e+02 7.95814453e+02 7.51634359e-01]	[4.34028107e+02 7.90719482e+02 7.48047054e-01]	[4.59698029e+02 7.72778564e+02 7.08191156e-01]
[500.77120972 251.89813232 0.91807598]	[500.62854004 300.75094604 0.90506172]	[439.20401001 303.20272827 0.84977227]	[418.59976196 408.42126465 0.86307961]	[400.7159729 493.08544922 0.86524236]	[557.24822998 300.73294067 0.84396249]	[567.54290771 400.77825928 0.86559761]	[580.28765869 495.64761353 0.83712494]	[487.97930908 487.99398804 0.68790692]	[452.050354 485.44058228 0.67030758]	[459.67074585 629.08892822 0.79043877]	[454.62329102 765.03265381 0.78372705]	[526.42260742 490.55435181 0.68231308]	[518.78326416 634.19000244 0.7688235 ]	[518.68774414 770.222229 0.79833978]	[485.48083496 236.5632019 0.90269923]	[508.53695679 236.55609131 0.87732273]	[472.54544067 234.00979614 0.8612777 ]	[526.49694824 234.05343628 0.91532832]	[5.21318787e+02 8.06006226e+02 6.35850668e-01]	[5.36733459e+02 7.98347473e+02 6.46089435e-01]	[5.05924866e+02 7.85522095e+02 7.03663349e-01]	[4.44364746e+02 7.95854919e+02 7.30770051e-01]	[4.34030853e+02 7.90720520e+02 7.35908926e-01]	[4.59713867e+02 7.72723328e+02 7.02735960e-01]
[500.72515869 254.47468567 0.95452493]	[498.23547363 300.75543213 0.89918655]	[439.15524292 300.77005005 0.85377061]	[418.56985474 408.40921021 0.85609466]	[400.67996216 493.06008911 0.86201805]	[557.2175293 300.75088501 0.83976209]	[567.53582764 400.78948975 0.86299169]	[580.34143066 498.1395874 0.85178816]	[487.93508911 490.51400757 0.68900013]	[452.02566528 487.95401001 0.66448563]	[459.64569092 631.62487793 0.77526271]	[454.64242554 765.08605957 0.79171515]	[524.00640869 493.07089233 0.68579757]	[518.7947998 634.20965576 0.76763898]	[518.67926025 770.2399292 0.79494298]	[485.3939209 239.11062622 0.89400774]	[508.503479 239.10559082 0.85300684]	[470.00109863 233.99888611 0.81430852]	[526.50927734 234.05438232 0.90639603]	[5.21331116e+02 8.06025330e+02 6.32300854e-01]	[5.36742188e+02 7.98361938e+02 6.41859174e-01]	[5.05920990e+02 7.85541809e+02 6.97271943e-01]	[4.44345306e+02 7.98372192e+02 7.12108970e-01]	[4.31555115e+02 7.90763733e+02 7.16513276e-01]	[4.59724060e+02 7.72789368e+02 7.03764915e-01]
[500.72891235 254.57402039 0.9576717 ]	[498.20608521 300.76220703 0.88995367]	[439.12539673 303.20748901 0.84765464]	[416.17459106 405.85211182 0.8535952 ]	[400.61959839 488.0057373 0.86907184]	[557.17755127 300.74078369 0.8362928 ]	[567.51818848 400.81912231 0.86090255]	[580.362854 495.70059204 0.84972513]	[487.91732788 490.52383423 0.68896538]	[449.51782227 487.98028564 0.66132551]	[459.64254761 629.15246582 0.76606107]	[454.64309692 765.06445312 0.79307353]	[524.00335693 493.07879639 0.68468821]	[518.73498535 634.21917725 0.76092803]	[518.67810059 770.2555542 0.79735208]	[485.38534546 241.64373779 0.87904888]	[508.52783203 241.6396637 0.84025455]	[467.5085144 233.98173523 0.80709881]	[526.50079346 234.04255676 0.90004098]	[5.21326477e+02 8.05998108e+02 6.32422864e-01]	[5.36702271e+02 7.95880737e+02 6.45612657e-01]	[5.05934998e+02 7.85556641e+02 7.01438606e-01]	[4.44323151e+02 7.95898132e+02 7.14658201e-01]	[4.31546906e+02 7.90740906e+02 7.18645632e-01]	[4.59723694e+02 7.72773743e+02 7.06447840e-01]
[498.27001953 257.10354614 0.92465568]	[498.16174316 300.77459717 0.88040531]	[439.07659912 303.21139526 0.84087914]	[416.08630371 403.25570679 0.86278069]	[398.1574707 490.493927 0.86875933]	[554.68737793 300.7694397 0.83180934]	[567.56335449 400.84442139 0.84138829]	[582.76165771 495.63653564 0.84145117]	[487.93371582 493.05072021 0.68118185]	[452.00146484 488.01022339 0.65601176]	[459.652771 634.18908691 0.76340586]	[454.63931274 767.49200439 0.79043341]	[524.00262451 493.12405396 0.68128955]	[518.6517334 639.31060791 0.74626631]	[518.67993164 772.6953125 0.79266781]	[482.96002197 246.83885193 0.87195027]	[505.95489502 249.33317566 0.87046224]	[467.47283936 236.43283081 0.78668851]	[524.00708008 236.46594238 0.91513962]	[5.21341919e+02 8.06049744e+02 6.37628376e-01]	[5.39200073e+02 7.98404602e+02 6.49079025e-01]	[5.05930328e+02 7.85607361e+02 6.96134448e-01]	[4.44334412e+02 7.98416199e+02 7.12044835e-01]	[4.31535004e+02 7.90786438e+02 7.15066969e-01]	[4.59723602e+02 7.72815918e+02 7.04182446e-01]
[498.25646973 257.15390015 0.91232568]	[498.15414429 300.77038574 0.87906086]	[439.08816528 303.19647217 0.84420443]	[416.04086304 400.76831055 0.86683279]	[398.1282959 488.00021362 0.86844385]	[554.67382812 300.76989746 0.83289415]	[567.52441406 400.76272583 0.86026609]	[582.79095459 495.61407471 0.8455137 ]	[487.93408203 493.08959961 0.68052024]	[452.00341797 490.54394531 0.65362108]	[459.65475464 634.16113281 0.76632971]	[457.07223511 765.05865479 0.79346216]	[523.99816895 495.63644409 0.68411279]	[516.22387695 639.33605957 0.74561954]	[518.68463135 772.70056152 0.79279906]	[482.95962524 249.34272766 0.87350571]	[505.94519043 249.40080261 0.87838387]	[467.45925903 236.42901611 0.79080099]	[523.99584961 236.50474548 0.91639888]	[5.21345642e+02 8.06053284e+02 6.56645834e-01]	[5.39212891e+02 7.98395386e+02 6.62094533e-01]	[5.05927185e+02 7.85610229e+02 7.13812530e-01]	[4.44340729e+02 7.98436768e+02 7.10666299e-01]	[4.31546509e+02 7.90791321e+02 7.14998841e-01]	[4.59754974e+02 7.72776062e+02 7.11607039e-01]
[498.22833252 257.18624878 0.90089017]	[498.12780762 300.77316284 0.87251163]	[439.06967163 300.78271484 0.84144455]	[413.52920532 400.84176636 0.85984826]	[398.02923584 487.97021484 0.85455155]	[554.65533447 303.19631958 0.82992589]	[567.48913574 400.73098755 0.87112886]	[582.73077393 495.60940552 0.83382791]	[485.45452881 493.05664062 0.68470067]	[449.48266602 488.00778198 0.65302759]	[459.59957886 631.64984131 0.76136321]	[457.08566284 765.04980469 0.79725152]	[523.92449951 495.60604858 0.6896944 ]	[516.22247314 639.36437988 0.7470758 ]	[518.7074585 772.75073242 0.79409635]	[482.93005371 249.3886261 0.88073891]	[505.91217041 251.84307861 0.88590938]	[467.4307251 236.46466064 0.79114711]	[523.96630859 236.52909851 0.92202383]	[5.21364197e+02 8.06094971e+02 6.74850881e-01]	[5.39236145e+02 7.98435974e+02 6.72977746e-01]	[5.05952667e+02 7.88028381e+02 7.25939572e-01]	[4.44323792e+02 8.00914612e+02 7.12479949e-01]	[4.31539581e+02 7.90795471e+02 7.14236557e-01]	[4.59792847e+02 7.72767822e+02 7.22689569e-01]
[498.16503906 257.19393921 0.88997817]	[498.11026001 300.75695801 0.87226498]	[436.6819458 300.76950073 0.84298712]	[408.42797852 403.28225708 0.83592874]	[395.60964966 490.4961853 0.83745497]	[554.64263916 300.77749634 0.8292526 ]	[567.45635986 400.76742554 0.87713689]	[580.34588623 495.6975708 0.84156597]	[485.42037964 493.08990479 0.69296378]	[449.44665527 490.51794434 0.65614676]	[457.21981812 634.20257568 0.74638605]	[457.08926392 765.07171631 0.80442458]	[523.88684082 495.63580322 0.69889414]	[518.64257812 639.36077881 0.74765003]	[518.70953369 772.77587891 0.79426807]	[482.88708496 249.39053345 0.88378757]	[503.50292969 251.85968018 0.89337921]	[467.40142822 236.43240356 0.78098929]	[523.92687988 236.55203247 0.92796594]	[5.21384338e+02 8.06085693e+02 6.73109174e-01]	[5.39244141e+02 7.98427002e+02 6.72563076e-01]	[5.05961151e+02 7.88046570e+02 7.35089302e-01]	[4.44325653e+02 7.98439270e+02 7.15844631e-01]	[4.31551208e+02 7.90785583e+02 7.19374776e-01]	[4.59798767e+02 7.72777893e+02 7.33171821e-01]
[498.16397095 257.19393921 0.88967401]	[498.11395264 300.7611084 0.87226462]	[436.68240356 300.76913452 0.84278178]	[408.42608643 403.28488159 0.83584869]	[395.60412598 490.49771118 0.83644134]	[554.64318848 303.19369507 0.82930851]	[567.45202637 400.7727356 0.87669432]	[580.34350586 495.69293213 0.84049273]	[485.42584229 493.09075928 0.69216019]	[449.46032715 490.52514648 0.65609306]	[457.21713257 634.19946289 0.74584413]	[457.08538818 765.08197021 0.80327523]	[523.88604736 495.63085938 0.69836038]	[518.63452148 639.32983398 0.7429294 ]	[518.71057129 772.7789917 0.79539907]	[482.8855896 249.3913269 0.88379377]	[503.50170898 251.86027527 0.89346272]	[467.39883423 236.43095398 0.78012198]	[523.92712402 236.55101013 0.92936492]	[5.21371399e+02 8.06088562e+02 6.71353340e-01]	[5.39239197e+02 7.98437073e+02 6.69175804e-01]	[5.05963623e+02 7.88049988e+02 7.37364054e-01]	[4.44316101e+02 7.98445068e+02 7.11860478e-01]	[4.31540527e+02 7.90787598e+02 7.14608788e-01]	[4.59799927e+02 7.72790466e+02 7.34072208e-01]
[495.69570923 259.57351685 0.8755154 ]	[495.67199707 300.75161743 0.86899662]	[436.65679932 300.74310303 0.84568125]	[408.37918091 400.84851074 0.84525573]	[395.50811768 487.97665405 0.83343977]	[552.14007568 303.20849609 0.82591867]	[565.01782227 403.26602173 0.88624597]	[580.33624268 498.1541748 0.84932917]	[485.37145996 490.52294922 0.70400232]	[446.9473877 487.97442627 0.66754365]	[457.1078186 636.7354126 0.73794067]	[454.60562134 765.06591797 0.78957009]	[523.8260498 493.06045532 0.70366317]	[516.16564941 639.3394165 0.73965609]	[518.73748779 772.74633789 0.80326867]	[482.84048462 251.81799316 0.88648522]	[503.44720459 251.87620544 0.9042269 ]	[464.93487549 234.0534668 0.7778362 ]	[523.87811279 236.54415894 0.93817973]	[5.21338135e+02 8.06056458e+02 6.64066315e-01]	[5.39223083e+02 7.98406189e+02 6.71582818e-01]	[5.08479156e+02 7.88025574e+02 7.20490992e-01]	[4.41892944e+02 7.98414551e+02 7.23289132e-01]	[4.31480042e+02 7.90776489e+02 7.17957377e-01]	[4.59750183e+02 7.72796143e+02 7.21918523e-01]
[495.59295654 259.66809082 0.85489589]	[493.11508179 300.73022461 0.86273664]	[436.58355713 300.71307373 0.84298801]	[405.84176636 400.74154663 0.85907447]	[387.93719482 485.44692993 0.82523906]	[549.59259033 303.19848633 0.82697976]	[564.8706665 403.38037109 0.87921166]	[577.78308105 500.65826416 0.85476249]	[482.87573242 487.99395752 0.716362 ]	[444.33560181 485.4515686 0.69200677]	[454.54412842 631.68914795 0.72475225]	[454.55505371 767.5557251 0.7801007 ]	[521.394104 490.51150513 0.71308738]	[511.09082031 636.74810791 0.71547461]	[518.72528076 772.73193359 0.80249268]	[482.743927 251.89067078 0.89612716]	[503.39370728 251.94866943 0.91998702]	[462.45770264 234.06748962 0.79912084]	[523.82110596 236.56536865 0.92622942]	[5.21321716e+02 8.06065247e+02 6.63663387e-01]	[5.39215454e+02 7.98402100e+02 6.65296614e-01]	[5.08489990e+02 7.88016357e+02 7.18023300e-01]	[4.41822540e+02 8.00931824e+02 7.18699753e-01]	[4.28946014e+02 7.90830505e+02 7.01941609e-01]	[4.59743622e+02 7.75355469e+02 7.14949310e-01]
[493.13214111 259.6897583 0.85240316]	[490.57369995 300.75390625 0.85647476]	[434.09951782 300.75985718 0.82656395]	[403.28427124 403.34887695 0.86083513]	[385.33724976 488.0038147 0.81389314]	[549.52746582 303.20822144 0.82986587]	[564.81115723 403.30410767 0.88302004]	[577.73168945 500.65698242 0.85191655]	[482.85281372 487.96896362 0.7280513 ]	[441.90707397 485.43634033 0.70265561]	[449.47598267 636.75982666 0.71798855]	[452.03045654 767.63598633 0.77119184]	[521.39367676 488.00848389 0.72299826]	[511.00604248 636.76831055 0.73434335]	[518.74328613 772.71356201 0.81199455]	[482.72821045 251.9250946 0.90301281]	[503.37002563 251.96347046 0.92463732]	[462.45898438 236.45874023 0.78363198]	[523.78082275 236.59466553 0.92028028]	[5.21285217e+02 8.06038635e+02 6.77168369e-01]	[5.36744080e+02 7.98365784e+02 6.77202642e-01]	[5.11009430e+02 7.85609314e+02 7.03349113e-01]	[4.41774719e+02 8.00975586e+02 7.18168676e-01]	[4.26425964e+02 7.93260925e+02 6.93852127e-01]	[4.59698730e+02 7.80401184e+02 7.01816559e-01]
[493.13000488 259.6913147 0.85190737]	[490.57504272 300.76092529 0.85510933]	[434.09732056 300.76364136 0.82554483]	[403.2772522 405.82568359 0.85637909]	[385.33920288 488.00241089 0.81435001]	[549.52960205 303.21859741 0.82883561]	[564.81262207 403.3046875 0.88321859]	[577.72161865 500.65713501 0.85145026]	[482.84738159 487.97711182 0.72677183]	[441.902771 485.44415283 0.7028529 ]	[449.47033691 636.73986816 0.7180388 ]	[452.02151489 767.61413574 0.77051538]	[521.38726807 490.48910522 0.72229421]	[511.00515747 636.75500488 0.73338199]	[518.73498535 772.70532227 0.8116256 ]	[482.7272644 251.92985535 0.90372515]	[503.36761475 251.9659729 0.92505449]	[462.45480347 236.46633911 0.78858584]	[523.77783203 236.59069824 0.9226169 ]	[5.21268188e+02 8.06022888e+02 6.79505825e-01]	[5.36727722e+02 7.98356995e+02 6.79494739e-01]	[5.11006866e+02 7.85598572e+02 7.05319524e-01]	[4.41798859e+02 8.00959473e+02 7.21154749e-01]	[4.26441559e+02 7.93253601e+02 6.97049618e-01]	[4.59700897e+02 7.77896057e+02 7.01646566e-01]
[493.07089233 259.69091797 0.84988606]	[490.49987793 300.75271606 0.86052185]	[434.05743408 300.74539185 0.82495868]	[403.24545288 403.38015747 0.86220068]	[382.85891724 493.09185791 0.82075381]	[547.0534668 303.20614624 0.83453959]	[562.36474609 400.77764893 0.89487541]	[572.67364502 498.25958252 0.83283788]	[482.77883911 487.93392944 0.73217404]	[441.83361816 485.40270996 0.7206201 ]	[446.90762329 634.19598389 0.7335006 ]	[4.49496338e+02 7.70092468e+02 7.68091619e-01]	[521.3237915 487.9803772 0.71985364]	[508.50802612 631.67163086 0.7521295 ]	[518.71533203 772.71520996 0.81027275]	[480.35928345 251.94125366 0.90568435]	[503.31402588 254.34062195 0.93064356]	[462.42626953 236.50523376 0.81619638]	[521.40979004 236.57298279 0.92739809]	[5.21263000e+02 8.06006958e+02 6.83150232e-01]	[5.36688599e+02 7.95880737e+02 6.85153127e-01]	[5.11020569e+02 7.85602661e+02 6.90589309e-01]	[4.41757538e+02 8.00942139e+02 7.30606794e-01]	[4.26419922e+02 7.93260925e+02 7.05038428e-01]	[4.59648041e+02 7.80456726e+02 7.08198965e-01]
[490.55755615 259.70584106 0.84791076]	[488.00045776 300.75854492 0.86335665]	[431.55355835 300.76144409 0.8171618 ]	[403.24420166 403.31008911 0.86755949]	[382.82766724 495.62417603 0.83113974]	[547.02722168 303.19500732 0.83782953]	[562.30303955 400.84664917 0.87085903]	[572.60620117 498.26986694 0.83175248]	[482.75930786 487.97363281 0.72671014]	[441.82913208 485.43289185 0.71691966]	[446.93423462 636.79162598 0.72392809]	[449.49603271 767.65020752 0.77319586]	[521.28875732 490.48886108 0.71496761]	[505.99935913 629.15179443 0.7631737 ]	[518.70428467 772.70831299 0.81051636]	[480.33288574 251.94604492 0.90715688]	[503.29187012 254.35276794 0.93504965]	[462.41397095 236.53182983 0.81539464]	[521.38555908 236.57095337 0.92596269]	[5.21277527e+02 8.06002380e+02 6.77450478e-01]	[5.36694031e+02 7.95876160e+02 6.83849454e-01]	[5.08526245e+02 7.85606750e+02 6.88614428e-01]	[4.41822510e+02 7.98439941e+02 7.31526554e-01]	[4.28920959e+02 7.93237366e+02 7.08153367e-01]	[4.59634460e+02 7.80393982e+02 6.98334515e-01]
[490.47808838 262.17037964 0.84768409]	[485.4475708 300.78158569 0.88127327]	[428.98312378 300.73321533 0.82062078]	[403.29592896 400.78649902 0.87354243]	[382.79681396 495.6640625 0.84040225]	[544.49621582 303.21343994 0.85799962]	[559.8057251 403.34860229 0.85299301]	[567.49291992 500.71063232 0.87701815]	[480.36956787 487.92388916 0.73268896]	[441.765625 485.39135742 0.73111165]	[444.38006592 634.16400146 0.73200238]	[449.50082397 767.58050537 0.77183706]	[521.24981689 487.96160889 0.714149 ]	[505.99856567 629.14715576 0.76756233]	[518.67810059 770.2467041 0.81230211]	[480.28857422 254.36116028 0.91426468]	[500.90036011 254.40982056 0.9488914 ]	[462.33465576 236.62319946 0.81461579]	[521.30975342 236.60289001 0.91115171]	[5.21241211e+02 8.03496155e+02 6.73697054e-01]	[5.36659729e+02 7.95807861e+02 6.86811864e-01]	[5.08490509e+02 7.85541748e+02 6.91047192e-01]	[4.41853516e+02 7.98361938e+02 7.40821600e-01]	[4.28976807e+02 7.90833130e+02 7.20400751e-01]	[4.59649872e+02 7.77835693e+02 6.96640909e-01]
[487.96420288 262.19085693 0.8514145 ]	[485.37792969 300.76846313 0.89191002]	[426.43405151 300.71154785 0.82729036]	[403.28152466 400.84411621 0.87372673]	[382.77975464 495.60140991 0.83789939]	[544.44403076 303.20822144 0.86585808]	[557.25286865 403.31951904 0.83047193]	[565.02081299 500.71060181 0.90321296]	[480.34420776 487.92797852 0.72286803]	[441.72238159 485.38433838 0.72618407]	[444.38766479 636.75982666 0.72097254]	[452.0093689 767.52947998 0.77467775]	[521.25311279 487.97622681 0.70547664]	[505.98562622 631.65063477 0.76255918]	[518.69055176 772.69946289 0.80342889]	[480.24108887 254.36671448 0.91028023]	[500.85528564 254.42575073 0.9534142 ]	[462.27984619 236.61459351 0.81633341]	[521.27130127 236.60852051 0.90227759]	[5.21307922e+02 8.03567749e+02 6.74374342e-01]	[5.36740845e+02 7.95845398e+02 6.83583319e-01]	[5.08482727e+02 7.85604980e+02 6.95848048e-01]	[4.44305511e+02 7.95857971e+02 7.49845028e-01]	[4.31513245e+02 7.90791748e+02 7.39222288e-01]	[4.59678192e+02 7.75295166e+02 6.98331535e-01]
[485.46121216 262.18685913 0.85917598]	[482.91116333 303.18966675 0.9074896 ]	[423.91262817 300.73477173 0.83233988]	[403.27618408 400.78414917 0.88128573]	[382.77157593 495.59613037 0.83768952]	[544.38720703 303.20925903 0.87111235]	[552.11901855 403.25415039 0.82488734]	[564.82208252 500.75698853 0.91496789]	[480.28808594 487.93041992 0.71746778]	[441.68435669 485.41964722 0.72014475]	[444.37796021 641.82141113 0.73491561]	[452.04586792 767.52416992 0.78042352]	[521.18817139 487.9526062 0.68940884]	[505.95965576 634.23449707 0.7648887 ]	[518.70831299 772.72039795 0.80682266]	[480.18252563 254.35667419 0.9016462 ]	[500.78692627 254.42671204 0.94762909]	[462.22686768 236.60700989 0.8097713 ]	[521.2177124 236.59953308 0.89364779]	[5.21328552e+02 8.03550537e+02 6.81782126e-01]	[5.36750000e+02 7.95823547e+02 6.90358698e-01]	[5.08507660e+02 7.85606262e+02 7.04359591e-01]	[4.44315277e+02 7.95849731e+02 7.56924033e-01]	[4.31541199e+02 7.90774048e+02 7.48742402e-01]	[4.59713776e+02 7.72825500e+02 7.07871854e-01]
[485.40298462 262.21817017 0.86430651]	[482.80392456 300.76046753 0.9237318 ]	[423.81793213 300.71627808 0.84541833]	[400.86752319 400.80636597 0.88419223]	[382.72927856 493.10598755 0.83932972]	[544.31494141 300.76687622 0.87819207]	[549.58459473 400.81134033 0.84633678]	[562.28594971 500.70410156 0.89981455]	[480.18045044 485.35778809 0.73228043]	[439.29922485 482.90957642 0.73705924]	[444.44113159 631.60803223 0.73401392]	[454.53845215 765.02740479 0.77940845]	[518.69702148 485.38101196 0.69262505]	[505.94033813 629.05560303 0.79500526]	[518.70294189 772.69696045 0.80490232]	[480.13293457 254.40026855 0.90499067]	[500.72122192 254.43960571 0.9432838 ]	[459.84466553 236.61877441 0.83765894]	[518.74987793 236.58166504 0.87910366]	[5.21338013e+02 8.03548096e+02 6.76871657e-01]	[5.39184143e+02 7.95839966e+02 6.86066091e-01]	[5.08479828e+02 7.85582275e+02 7.03719914e-01]	[4.44377045e+02 7.95817749e+02 7.50157297e-01]	[4.34040009e+02 7.90747681e+02 7.55883932e-01]	[4.59731995e+02 7.72713074e+02 7.09700346e-01]
[482.94335938 262.22537231 0.87300992]	[480.36056519 300.7772522 0.92599183]	[421.30230713 300.74746704 0.85768259]	[400.8109436 403.29986572 0.88186812]	[380.29510498 495.67333984 0.86290872]	[541.89300537 300.75588989 0.87958109]	[547.0645752 400.74856567 0.86136168]	[559.80792236 498.1690979 0.86409891]	[480.12335205 485.40936279 0.72356671]	[439.26959229 485.37780762 0.72956526]	[446.90014648 634.23699951 0.72050703]	[454.58599854 765.03759766 0.78965688]	[516.1918335 485.43252563 0.67670363]	[505.95019531 629.14794922 0.7764526 ]	[518.7121582 772.72106934 0.80431062]	[477.66317749 254.40194702 0.89689749]	[498.27307129 254.43159485 0.92656302]	[459.69833374 236.5916748 0.84422338]	[516.21240234 236.60693359 0.84815758]	[5.21358215e+02 8.06026794e+02 6.71684086e-01]	[5.39217285e+02 7.98346802e+02 6.79685831e-01]	[5.08484924e+02 7.85600769e+02 7.06988096e-01]	[4.44393463e+02 7.95823669e+02 7.45239377e-01]	[4.34065704e+02 7.90743591e+02 7.58335173e-01]	[4.59756866e+02 7.72720947e+02 7.17852652e-01]
[482.84686279 264.73712158 0.88110465]	[480.2973938 300.7381897 0.93513608]	[421.23043823 300.72088623 0.86644894]	[400.76263428 400.71246338 0.89431584]	[380.2071228 495.68362427 0.87296033]	[541.82806396 300.73422241 0.87878931]	[546.99847412 400.77191162 0.8635152 ]	[559.71862793 495.67803955 0.84055126]	[477.66467285 485.46481323 0.70979315]	[439.20935059 485.43527222 0.71831131]	[444.39169312 636.71984863 0.73042959]	[454.57263184 765.00073242 0.78829718]	[513.57177734 487.95724487 0.66705441]	[505.93774414 634.19830322 0.77034974]	[518.71557617 772.69494629 0.80904496]	[475.12451172 254.4228363 0.88214529]	[498.181427 254.4691925 0.92058706]	[459.61151123 236.58195496 0.81941754]	[516.13378906 236.62123108 0.82435155]	[5.21348816e+02 8.06016052e+02 6.62293911e-01]	[5.39204529e+02 7.98348206e+02 6.71368897e-01]	[5.08485077e+02 7.85573425e+02 7.03024030e-01]	[4.44417358e+02 7.95831848e+02 7.43422985e-01]	[4.34078369e+02 7.90756714e+02 7.61142373e-01]	[4.59753387e+02 7.70266907e+02 7.25459993e-01]
[482.79299927 264.72625732 0.88720286]	[480.22442627 300.7322998 0.93298024]	[421.15353394 300.7456665 0.86479354]	[400.62875366 400.74713135 0.90227163]	[380.15835571 495.59762573 0.86600685]	[541.70672607 300.72525024 0.86667436]	[546.9487915 400.86364746 0.86661583]	[554.69573975 493.06350708 0.81699365]	[477.61459351 487.97802734 0.70619637]	[439.2048645 487.93484497 0.71130335]	[444.35845947 634.1998291 0.74032587]	[454.59066772 764.96618652 0.78774464]	[508.53082275 490.5206604 0.6754638 ]	[505.9196167 631.61315918 0.78192562]	[518.70819092 772.70031738 0.80832005]	[472.58807373 254.4307251 0.87711465]	[495.68765259 254.45359802 0.90151185]	[457.15313721 236.6219635 0.80634457]	[511.01873779 236.63058472 0.81299031]	[5.21372070e+02 8.06040833e+02 6.69078708e-01]	[5.39217529e+02 7.98363647e+02 6.75728142e-01]	[5.08474670e+02 7.85585815e+02 7.17138410e-01]	[4.46886993e+02 7.95812866e+02 7.42867470e-01]	[4.34118469e+02 7.90746704e+02 7.71848738e-01]	[4.59758759e+02 7.70226440e+02 7.30717301e-01]
[480.34918213 264.72396851 0.88872188]	[480.15524292 300.70663452 0.92540532]	[418.73187256 300.70980835 0.87000406]	[398.19354248 403.26864624 0.88158739]	[377.73214722 495.5897522 0.86531126]	[539.22796631 300.70605469 0.86148345]	[544.53533936 400.79278564 0.89106905]	[549.543396 493.0501709 0.83094513]	[475.15710449 488.00418091 0.69547492]	[439.19070435 487.98880005 0.70366991]	[444.36669922 636.79919434 0.7439968 ]	[454.58789062 764.94958496 0.78800857]	[508.45550537 490.51596069 0.68218619]	[505.90032959 631.6114502 0.78337133]	[518.71954346 772.72802734 0.80716127]	[469.99291992 254.44876099 0.87422341]	[493.06497192 254.48426819 0.8873083 ]	[457.09915161 236.67166138 0.78868794]	[508.46710205 239.07113647 0.82621843]	[5.21380615e+02 8.06049133e+02 6.56516969e-01]	[5.39216370e+02 7.98372681e+02 6.66934729e-01]	[5.08489105e+02 7.88000183e+02 7.25797534e-01]	[4.46894836e+02 7.95809753e+02 7.48173594e-01]	[4.34122375e+02 7.90747498e+02 7.77920306e-01]	[4.59756866e+02 7.70212830e+02 7.29495525e-01]
[480.27676392 264.7588501 0.88542706]	[480.10144043 300.69812012 0.91205794]	[418.65640259 300.70001221 0.86627299]	[398.08746338 403.31558228 0.8675341 ]	[377.58343506 498.1496582 0.86948216]	[536.70220947 300.70413208 0.85084134]	[544.46374512 400.634552 0.9119063 ]	[547.06237793 487.9354248 0.84735471]	[472.59429932 485.45977783 0.69308603]	[439.09558105 485.45346069 0.69275433]	[444.29867554 639.29626465 0.74472809]	[454.59158325 764.94927979 0.78699714]	[505.95123291 487.93856812 0.69570798]	[503.48257446 629.10113525 0.80270678]	[518.72210693 772.73431396 0.80999523]	[467.42288208 254.4649353 0.87899154]	[490.49020386 254.49417114 0.89105242]	[454.54675293 236.66464233 0.73546493]	[506.01046753 239.05630493 0.83293319]	[5.21349976e+02 8.06052917e+02 6.64904952e-01]	[5.39189148e+02 7.98396179e+02 6.70300186e-01]	[5.08503754e+02 7.85613281e+02 7.26949334e-01]	[4.46887695e+02 7.95831421e+02 7.43795991e-01]	[4.34114197e+02 7.90759705e+02 7.76593149e-01]	[4.59782654e+02 7.70206421e+02 7.27876961e-01]
[480.18725586 264.7555542 0.87161928]	[477.65869141 300.71191406 0.89521563]	[418.58721924 300.74395752 0.85108286]	[395.6255188 403.25769043 0.86646426]	[377.49517822 498.12521362 0.85822994]	[534.13751221 300.70172119 0.84394342]	[544.33135986 398.25152588 0.91569471]	[546.98297119 485.35614014 0.88050133]	[472.5637207 487.96875 0.68715411]	[439.07470703 487.9659729 0.68595725]	[444.30187988 639.3538208 0.7508561 ]	[454.59078979 764.95147705 0.79040849]	[505.90499878 487.97738647 0.69578826]	[505.86914062 631.68994141 0.78307265]	[518.75921631 775.26239014 0.79919302]	[464.8973999 254.48153687 0.8958298 ]	[485.49301147 254.48426819 0.90197206]	[449.5093689 236.62886047 0.74840105]	[505.89147949 236.6348114 0.8579222 ]	[5.23802063e+02 8.08567322e+02 6.59852028e-01]	[5.39271240e+02 8.00998779e+02 6.64903462e-01]	[5.08502228e+02 7.88070923e+02 7.28169680e-01]	[4.46920380e+02 7.95844604e+02 7.33468890e-01]	[4.36563110e+02 7.90758545e+02 7.74011791e-01]	[4.59767487e+02 7.70204102e+02 7.24657357e-01]
[480.18670654 264.75579834 0.87168056]	[477.65454102 300.71154785 0.89481556]	[418.58496094 300.74411011 0.85116875]	[395.63015747 403.26052856 0.86661905]	[375.125 498.1288147 0.85773528]	[534.13269043 300.6965332 0.84471172]	[544.33282471 398.25357056 0.91383415]	[546.99005127 485.36621094 0.87917531]	[472.56219482 487.9347229 0.69084299]	[439.07598877 487.9319458 0.69026738]	[444.29721069 639.2868042 0.75116491]	[454.57980347 764.95684814 0.79042971]	[505.90023804 487.94287109 0.70082283]	[503.4928894 631.62591553 0.78873998]	[518.75506592 772.81774902 0.80006254]	[464.89678955 254.48176575 0.89597338]	[485.4927063 254.48429871 0.90236044]	[449.5112915 236.62989807 0.74823481]	[505.89108276 236.63294983 0.85850346]	[5.23799561e+02 8.08561646e+02 6.56132281e-01]	[5.39270447e+02 8.00989380e+02 6.62308633e-01]	[5.08508118e+02 7.88065063e+02 7.27838039e-01]	[4.46890717e+02 7.95873718e+02 7.32590795e-01]	[4.34110687e+02 7.90775818e+02 7.66577959e-01]	[4.59759247e+02 7.70209351e+02 7.27894306e-01]
[477.65164185 264.77902222 0.84648341]	[475.12561035 300.74035645 0.87016034]	[416.13122559 303.19909668 0.83608401]	[395.59094238 403.29620361 0.86496222]	[375.00540161 498.17401123 0.8496418 ]	[531.56524658 300.71072388 0.83869165]	[541.9463501 398.24261475 0.91368103]	[544.54345703 485.38885498 0.88972843]	[469.9937439 485.41690063 0.70498985]	[436.59298706 485.41903687 0.69293606]	[441.87524414 636.79333496 0.75519657]	[454.55328369 764.95849609 0.78822339]	[503.46447754 485.42214966 0.72539616]	[503.44491577 629.03479004 0.82063121]	[518.77496338 772.80157471 0.80803645]	[462.35101318 254.50559998 0.92768073]	[482.96032715 254.50390625 0.92862767]	[444.43310547 236.58247375 0.78429466]	[503.3901062 239.04798889 0.87796015]	[5.23791016e+02 8.08566284e+02 6.50654316e-01]	[5.39267151e+02 8.03468018e+02 6.56944275e-01]	[5.11007782e+02 7.88051270e+02 7.30498612e-01]	[4.46887726e+02 7.98351501e+02 7.23212361e-01]	[4.34093597e+02 7.90799438e+02 7.55310714e-01]	[4.59753296e+02 7.70204407e+02 7.26712048e-01]
[477.59512329 264.80709839 0.83962154]	[470.04898071 300.74957275 0.85392231]	[416.03152466 303.21994019 0.82449728]	[393.0043335 400.7401123 0.86126798]	[367.40109253 493.06881714 0.81071186]	[528.96295166 300.71084595 0.84721434]	[541.89483643 400.67593384 0.92166036]	[544.49841309 485.39453125 0.89646006]	[467.45315552 485.45910645 0.71848047]	[434.09365845 485.44662476 0.68669045]	[441.89987183 639.3381958 0.76195049]	[452.0741272 762.48291016 0.7809571 ]	[503.38128662 487.92098999 0.73831636]	[503.45391846 639.31768799 0.79527742]	[518.7980957 775.27905273 0.8054902 ]	[462.28118896 254.53507996 0.93620944]	[482.89190674 254.51089478 0.93855113]	[441.93087769 236.63397217 0.81984949]	[503.29074097 236.65040588 0.87663764]	[5.23822632e+02 8.08614807e+02 6.51570797e-01]	[5.39296997e+02 8.03511719e+02 6.59202516e-01]	[5.11023438e+02 7.88094849e+02 7.29597390e-01]	[4.46906372e+02 7.98432312e+02 7.24297285e-01]	[4.34077209e+02 7.93216309e+02 7.47169375e-01]	[4.59734253e+02 7.70175232e+02 7.09932745e-01]
[472.52633667 264.80276489 0.83730102]	[464.82302856 303.21685791 0.8934983 ]	[405.92175293 303.22927856 0.81321317]	[382.77035522 403.30947876 0.85708356]	[359.81365967 498.18045044 0.86485696]	[523.91223145 300.71868896 0.883012 ]	[541.7243042 400.65161133 0.90670484]	[544.3873291 485.35281372 0.91353548]	[464.93774414 487.94790649 0.71851343]	[431.49761963 487.94812012 0.67341286]	[441.84506226 641.90344238 0.78457493]	[452.04440308 765.03466797 0.78921807]	[503.32754517 487.93386841 0.73610073]	[503.46716309 641.82751465 0.78969866]	[521.16955566 772.81774902 0.81280208]	[459.80404663 254.56103516 0.94526094]	[482.73181152 254.53164673 0.95774239]	[441.80532837 239.09881592 0.83132559]	[500.79312134 236.61653137 0.8874315 ]	[5.23810974e+02 8.08597351e+02 6.80056036e-01]	[5.39288574e+02 8.03478699e+02 6.75470531e-01]	[5.11075745e+02 7.88085327e+02 7.37135530e-01]	[4.44420135e+02 8.00998047e+02 7.17621982e-01]	[4.34016937e+02 7.93293274e+02 7.22874761e-01]	[4.59715149e+02 7.72701599e+02 7.01386929e-01]
[467.46350098 267.29345703 0.83593857]	[462.35794067 303.22732544 0.90857702]	[403.38348389 303.25500488 0.82059872]	[380.28652954 403.32220459 0.87933958]	[359.67251587 498.2366333 0.89383626]	[523.80548096 300.73147583 0.88850135]	[539.2644043 400.67080688 0.89909714]	[544.39746094 485.4513855 0.90243381]	[464.90054321 487.93710327 0.72425193]	[428.98626709 487.94552612 0.67403632]	[441.8135376 639.35107422 0.7756635 ]	[449.5022583 767.54974365 0.79052365]	[503.30029297 485.44696045 0.7394495 ]	[503.4312439 634.24450684 0.79638749]	[521.17883301 772.72387695 0.82049829]	[459.68774414 254.56654358 0.93105078]	[480.32278442 254.53825378 0.95563734]	[441.69470215 239.07722473 0.82780141]	[500.72680664 236.6003418 0.87598997]	[5.21380188e+02 8.06118958e+02 6.91786766e-01]	[5.39201111e+02 7.98432617e+02 6.74470067e-01]	[5.13606750e+02 7.88004883e+02 7.17024565e-01]	[4.44390991e+02 8.03498962e+02 7.05373883e-01]	[4.31509644e+02 7.93361328e+02 6.98973954e-01]	[4.59665070e+02 7.72824585e+02 6.88068032e-01]
[464.92861938 267.30245972 0.84833223]	[462.24758911 303.22702026 0.91627324]	[400.84481812 303.25958252 0.84197897]	[380.20639038 400.81048584 0.89749479]	[359.58297729 495.62390137 0.86031997]	[521.39959717 300.74838257 0.88527763]	[536.66986084 400.71792603 0.88169402]	[544.37872314 485.47610474 0.90220445]	[462.4430542 487.96139526 0.72182155]	[423.9163208 487.93942261 0.67732453]	[441.7147522 634.22814941 0.76779503]	[449.47692871 767.49993896 0.78664225]	[503.2701416 487.92715454 0.72203046]	[503.41256714 631.60058594 0.81529206]	[521.16790771 767.64099121 0.8467356 ]	[459.60308838 254.58145142 0.92600071]	[480.21792603 254.5479126 0.94510365]	[439.24456787 239.09251404 0.86457425]	[498.19607544 236.59577942 0.85511899]	[5.21180054e+02 7.98370544e+02 7.44337022e-01]	[5.31576111e+02 7.90792908e+02 7.42726862e-01]	[5.16161682e+02 7.75364563e+02 6.78167284e-01]	[4.44372467e+02 8.00990479e+02 7.02077746e-01]	[4.31482758e+02 7.93323853e+02 7.04941094e-01]	[4.59673553e+02 7.72762329e+02 6.91428423e-01]
[464.81781006 267.29986572 0.86581975]	[459.8324585 303.21936035 0.92026448]	[400.74194336 303.27423096 0.84557468]	[377.74642944 400.78649902 0.89781797]	[357.08566284 498.13699341 0.86249679]	[521.31506348 300.74545288 0.87956458]	[531.58068848 398.24188232 0.87820596]	[544.42181396 485.43197632 0.90614492]	[462.35516357 487.9581604 0.71703982]	[423.81033325 487.95031738 0.6850251 ]	[441.66412354 636.73352051 0.77182633]	[449.49707031 767.5045166 0.79706287]	[500.88409424 485.44274902 0.70720375]	[503.40753174 631.61077881 0.81872648]	[521.17816162 767.56713867 0.8553825 ]	[457.14282227 254.56411743 0.91251224]	[480.12078857 254.53060913 0.93165922]	[439.11401367 239.09692383 0.843548 ]	[493.10025024 236.65711975 0.76696903]	[5.18681458e+02 7.95897461e+02 7.30312705e-01]	[5.29015076e+02 7.90790588e+02 7.38110781e-01]	[5.16199280e+02 7.72817200e+02 7.02150464e-01]	[4.44399017e+02 8.00974426e+02 7.12560296e-01]	[4.31535736e+02 7.93325623e+02 7.16751397e-01]	[4.59667725e+02 7.72760010e+02 7.10867286e-01]
[462.34991455 267.32824707 0.88909698]	[459.76223755 303.24249268 0.91854572]	[400.65719604 305.76223755 0.84372514]	[377.60925293 403.29730225 0.88328797]	[354.57363892 498.209198 0.8590982 ]	[521.22113037 300.76721191 0.86685979]	[529.02807617 400.72372437 0.88114285]	[544.45825195 485.45614624 0.89202511]	[462.25408936 487.99526978 0.72251433]	[421.31668091 488.00976562 0.69747275]	[439.32067871 631.6819458 0.78675586]	[449.50311279 765.07861328 0.79119205]	[500.8213501 485.46005249 0.70493782]	[503.368927 629.0802002 0.85004866]	[521.18139648 765.06512451 0.84804052]	[454.5796814 254.5630188 0.89137435]	[477.66027832 254.52383423 0.9191398 ]	[436.64498901 239.15072632 0.80905116]	[490.51919556 236.66990662 0.77835721]	[5.16143127e+02 7.95817871e+02 7.51933575e-01]	[5.26529968e+02 7.90728149e+02 7.68511713e-01]	[5.18703186e+02 7.70294189e+02 7.26132452e-01]	[4.44373962e+02 8.00978577e+02 6.96379960e-01]	[4.31499115e+02 7.93317749e+02 7.06181407e-01]	[4.59696198e+02 7.72741577e+02 7.07316637e-01]
[462.27435303 267.29418945 0.89463061]	[459.68017578 303.23132324 0.91457975]	[398.23550415 303.27758789 0.84778041]	[377.52764893 403.29373169 0.86616111]	[354.52798462 498.23547363 0.86586213]	[518.7409668 300.77111816 0.85508174]	[528.97381592 400.6763916 0.88016671]	[544.47973633 488.00231934 0.8679058 ]	[459.78897095 487.98245239 0.72197956]	[421.18716431 490.49203491 0.70205122]	[439.29440308 631.67504883 0.78523344]	[452.00540161 765.05670166 0.79139781]	[500.70785522 485.44235229 0.68973827]	[503.32165527 629.15441895 0.82963455]	[521.18505859 762.4644165 0.83411247]	[452.04476929 254.53669739 0.88078994]	[475.1567688 254.51048279 0.90334117]	[436.59976196 239.15565491 0.79869038]	[487.99386597 236.66386414 0.81538862]	[5.16113647e+02 7.93343689e+02 7.65278280e-01]	[5.28974243e+02 7.90668396e+02 7.79074073e-01]	[5.18737488e+02 7.70137512e+02 7.42513061e-01]	[4.44397339e+02 8.00927795e+02 7.00369954e-01]	[4.31552887e+02 7.93279358e+02 7.19174623e-01]	[4.59722565e+02 7.72715515e+02 7.09272981e-01]
[459.84655762 267.2824707 0.89094043]	[459.63424683 303.21755981 0.90924841]	[398.18463135 303.24450684 0.85058481]	[375.11993408 403.27474976 0.85850656]	[354.49084473 498.20321655 0.85621536]	[518.65075684 300.77331543 0.84377444]	[526.52459717 400.84680176 0.8661176 ]	[544.5255127 493.06866455 0.85268021]	[459.7428894 490.52609253 0.72903442]	[421.15255737 490.54034424 0.70708251]	[439.26287842 634.18151855 0.78888965]	[452.02099609 765.07080078 0.79253262]	[500.66534424 487.99276733 0.68574625]	[503.27792358 629.07202148 0.85754943]	[521.21282959 764.95367432 0.84625942]	[449.47198486 254.52880859 0.87680852]	[472.54992676 254.52966309 0.8892256 ]	[436.54119873 239.14096069 0.78654718]	[487.94732666 239.07389832 0.82154381]	[5.16164856e+02 7.93321716e+02 7.57822156e-01]	[5.28998840e+02 7.90656677e+02 7.67282307e-01]	[5.18763611e+02 7.70218933e+02 7.49503791e-01]	[4.44386200e+02 8.00932861e+02 7.08293915e-01]	[4.31538208e+02 7.93276855e+02 7.17741251e-01]	[4.59735260e+02 7.72723816e+02 7.18634307e-01]
[459.80279541 267.27127075 0.89107257]	[459.59197998 300.75823975 0.90699488]	[398.13095093 303.20690918 0.85326719]	[375.0657959 403.24993896 0.86862087]	[351.96234131 495.65582275 0.8256588 ]	[516.16259766 300.73965454 0.84556198]	[526.47875977 400.74893188 0.88347006]	[544.550354 493.09207153 0.85453784]	[459.69052124 487.93005371 0.72656 ]	[418.78302002 487.95471191 0.70750952]	[439.26879883 631.62280273 0.79943967]	[452.025177 765.0670166 0.7910291]	[498.23742676 485.40301514 0.68793786]	[500.86495972 629.07006836 0.85167992]	[521.18548584 764.94622803 0.84424108]	[446.94390869 254.52868652 0.88337708]	[470.02316284 254.51611328 0.89047003]	[434.03833008 239.134552 0.76033831]	[487.91525269 239.04455566 0.83352262]	[5.13644714e+02 7.93257202e+02 7.64831007e-01]	[5.26492798e+02 7.90589417e+02 7.87072122e-01]	[5.18778931e+02 7.70204651e+02 7.59406865e-01]	[4.44402252e+02 8.00913879e+02 7.02798367e-01]	[4.34018829e+02 7.93262390e+02 7.18285203e-01]	[4.59743591e+02 7.72729919e+02 7.16713727e-01]
[459.73971558 267.27838135 0.8862201 ]	[457.19580078 300.76544189 0.89771736]	[398.08972168 303.21704102 0.84752953]	[375.02404785 400.80368042 0.87539262]	[344.34841919 498.11679077 0.82916898]	[513.65887451 300.7409668 0.84025097]	[526.4130249 400.69631958 0.89506382]	[546.97332764 493.1043396 0.84766972]	[459.69940186 487.98147583 0.72209972]	[418.78164673 488.0005188 0.69922912]	[439.21835327 631.61633301 0.7895847 ]	[451.98898315 767.48425293 0.79007018]	[498.25979614 485.45394897 0.68322414]	[500.87078857 631.62921143 0.83608973]	[521.17877197 764.99829102 0.84818965]	[446.86724854 254.54269409 0.88648146]	[467.48666382 254.52177429 0.89719361]	[431.53781128 239.12406921 0.74958044]	[485.46032715 239.04905701 0.83605415]	[5.16169434e+02 7.93319641e+02 7.55687833e-01]	[5.26546570e+02 7.90640381e+02 7.70694077e-01]	[5.18751099e+02 7.70247498e+02 7.34818101e-01]	[4.44417358e+02 8.00922974e+02 7.13720620e-01]	[4.34018463e+02 7.93282959e+02 7.22633302e-01]	[4.59704926e+02 7.72744263e+02 7.13550985e-01]
[459.67141724 267.26916504 0.87368631]	[457.15182495 300.74798584 0.89455891]	[398.05712891 300.76928711 0.84909952]	[372.52856445 400.69595337 0.86646849]	[341.82174683 495.68832397 0.83468747]	[513.61749268 300.73526001 0.83989912]	[524.0246582 400.84359741 0.88880163]	[546.99804688 493.13146973 0.84343421]	[459.65881348 490.49420166 0.71487504]	[418.76574707 490.5090332 0.69660276]	[439.23513794 631.66741943 0.79121804]	[449.51419067 765.06854248 0.78958452]	[498.21127319 487.9513855 0.67877901]	[500.84802246 631.61779785 0.83399504]	[518.78857422 767.57519531 0.85803092]	[444.37106323 254.53540039 0.90052927]	[467.3916626 254.50953674 0.90516579]	[429.00091553 239.07929993 0.74870205]	[485.3800354 236.66348267 0.85908628]	[5.18650391e+02 7.95849548e+02 7.53030300e-01]	[5.28994263e+02 7.90753662e+02 7.70920992e-01]	[5.18656067e+02 7.72827271e+02 7.00255096e-01]	[4.44397064e+02 8.00920227e+02 7.12230206e-01]	[4.31540222e+02 7.93279114e+02 7.18058765e-01]	[4.59687347e+02 7.72727600e+02 7.07727015e-01]
[459.67089844 267.2699585 0.87360561]	[457.1505127 300.7484436 0.89434022]	[398.05685425 300.76858521 0.84934264]	[372.52539062 400.69320679 0.86553508]	[341.82394409 495.68429565 0.83332735]	[513.61553955 300.73846436 0.83974278]	[524.0189209 400.84182739 0.89040279]	[547.00140381 493.13497925 0.84210628]	[459.64981079 490.49447632 0.71498615]	[418.75894165 490.50921631 0.69769347]	[439.22186279 634.20587158 0.79181743]	[449.51434326 765.07281494 0.79110581]	[498.20452881 487.95648193 0.67746198]	[500.85342407 631.60534668 0.83868599]	[518.78967285 767.58465576 0.85989052]	[444.37081909 254.53573608 0.90061581]	[467.39172363 254.51097107 0.90541255]	[428.99819946 239.07833862 0.74883109]	[485.3815918 236.66394043 0.85866588]	[5.18652771e+02 7.95846313e+02 7.53758132e-01]	[5.28989563e+02 7.90754089e+02 7.70923436e-01]	[5.18656128e+02 7.72840149e+02 7.00931609e-01]	[4.44398682e+02 7.98445007e+02 7.15702772e-01]	[4.31545471e+02 7.93270020e+02 7.20909715e-01]	[4.59690979e+02 7.72731628e+02 7.10210741e-01]
[459.64996338 264.79281616 0.87195086]	[457.09609985 300.74984741 0.88436872]	[395.64477539 300.77764893 0.84525621]	[372.4979248 398.25805664 0.8670305 ]	[341.74224854 495.61587524 0.8306154 ]	[511.09890747 300.74066162 0.83834863]	[523.9486084 400.75695801 0.9078986 ]	[547.02099609 493.13253784 0.83776182]	[459.60748291 487.97540283 0.70694953]	[418.73822021 488.00149536 0.6943956 ]	[439.1882019 631.62670898 0.7832489 ]	[449.51397705 767.48895264 0.79526711]	[498.14605713 485.44677734 0.67232728]	[500.87338257 631.62768555 0.82323325]	[518.70770264 770.14813232 0.82643145]	[444.328125 254.53076172 0.90936327]	[464.94833374 254.50080872 0.91181976]	[426.4468689 236.66711426 0.77343667]	[482.96923828 236.65823364 0.8666563 ]	[5.18784668e+02 8.03565063e+02 7.02826381e-01]	[5.31576294e+02 7.95826294e+02 6.88606858e-01]	[5.11053864e+02 7.82967346e+02 7.04444289e-01]	[4.44383667e+02 8.00945435e+02 7.15301156e-01]	[4.31516266e+02 7.93284363e+02 7.20110714e-01]	[4.59699707e+02 7.72759888e+02 7.27661073e-01]
[459.59729004 267.27404785 0.86159039]	[457.06295776 300.76641846 0.874017 ]	[395.62762451 303.1968689 0.84272301]	[369.95404053 400.76782227 0.84303874]	[339.29632568 493.09057617 0.8368209 ]	[511.0425415 300.74887085 0.83743978]	[523.90979004 400.75854492 0.91501272]	[547.03326416 493.07394409 0.83246613]	[457.21713257 490.51470947 0.69760692]	[418.68710327 490.54425049 0.68562013]	[439.2059021 634.1963501 0.77342951]	[449.51464844 767.49078369 0.79223663]	[495.69015503 487.98162842 0.65874565]	[500.88168335 639.26837158 0.8054837 ]	[516.19128418 767.6862793 0.79895079]	[441.90142822 254.55145264 0.92171407]	[464.88327026 254.51179504 0.92179894]	[426.35955811 236.66363525 0.79207909]	[482.91891479 239.04501343 0.86860436]	[5.21190186e+02 8.03554871e+02 6.73255742e-01]	[5.34110596e+02 7.95822693e+02 6.57546580e-01]	[5.05994049e+02 7.80442688e+02 6.86692357e-01]	[4.44400116e+02 8.00916931e+02 7.06165075e-01]	[4.31512756e+02 7.93271667e+02 7.21131921e-01]	[4.59680542e+02 7.72763184e+02 7.02857435e-01]
[457.13647461 264.80447388 0.84740293]	[454.57772827 303.19485474 0.8589623 ]	[395.56741333 303.24938965 0.82882768]	[367.36230469 400.76956177 0.84048134]	[339.21295166 493.09683228 0.84994793]	[508.54241943 300.73861694 0.83833426]	[523.88079834 400.85827637 0.9065181 ]	[547.00860596 493.08187866 0.8392207 ]	[457.2250061 495.62600708 0.6970855 ]	[418.70315552 495.64471436 0.68556166]	[439.16595459 644.37432861 0.77870995]	[452.02893066 767.55053711 0.79823285]	[495.68255615 493.11367798 0.65161866]	[500.87957764 644.47705078 0.8541289 ]	[516.13873291 770.22692871 0.79873276]	[441.80154419 254.54989624 0.93349588]	[462.41122437 254.50628662 0.93226635]	[423.81988525 236.65621948 0.80810684]	[482.81265259 236.6620636 0.88551027]	[5.11010712e+02 8.06083801e+02 6.13238454e-01]	[5.23983765e+02 8.00930725e+02 6.07106328e-01]	[5.08473297e+02 7.85522034e+02 6.56433821e-01]	[4.44359436e+02 8.00937744e+02 7.06564426e-01]	[4.31482574e+02 7.93269287e+02 7.12266624e-01]	[4.59719635e+02 7.75264038e+02 7.03986943e-01]
[457.12661743 267.28042603 0.84766227]	[454.5397644 303.19494629 0.85403818]	[395.54733276 303.24960327 0.82699418]	[364.8012085 400.8638916 0.84018737]	[339.16537476 495.5871582 0.85750395]	[508.51940918 300.74569702 0.83833259]	[523.83312988 400.74081421 0.91574192]	[546.98913574 490.57513428 0.83822668]	[457.20535278 495.64401245 0.70117503]	[418.70150757 495.65109253 0.68725294]	[439.20181274 644.47686768 0.79081178]	[452.03982544 767.56408691 0.79462999]	[495.63180542 495.62045288 0.65403622]	[500.85092163 644.4788208 0.84814775]	[513.57702637 770.19512939 0.80124176]	[441.79000854 254.56535339 0.93547583]	[462.39996338 254.51812744 0.93437946]	[423.79092407 239.06651306 0.82041723]	[482.79571533 236.65786743 0.88476855]	[5.08470520e+02 8.06093811e+02 6.37315750e-01]	[5.23925110e+02 8.00942627e+02 6.24793231e-01]	[5.05967010e+02 7.85489197e+02 6.61558807e-01]	[4.44335327e+02 7.98406311e+02 7.21076131e-01]	[4.31484558e+02 7.93221069e+02 7.24035144e-01]	[4.59722015e+02 7.75306213e+02 7.04146922e-01]
[457.10186768 267.3069458 0.8470481 ]	[452.06021118 303.20080566 0.85267472]	[395.51171875 303.26522827 0.82142252]	[364.77368164 403.2545166 0.84284866]	[339.14730835 490.56903076 0.85942608]	[508.50918579 300.74386597 0.83945966]	[523.82537842 400.80047607 0.91330409]	[546.98999023 490.56732178 0.84015399]	[457.18188477 498.17764282 0.70395488]	[418.68460083 498.18087769 0.69327962]	[439.18185425 644.52453613 0.78791118]	[452.04840088 767.60650635 0.78967416]	[495.59048462 498.16744995 0.65421641]	[500.8163147 644.48858643 0.84520537]	[511.0994873 770.21972656 0.79039758]	[441.76953125 254.58106995 0.93760222]	[462.37942505 254.53424072 0.93811858]	[421.40216064 239.0821228 0.82816768]	[482.77886963 236.65652466 0.8881163 ]	[5.08483276e+02 8.06069763e+02 6.43555284e-01]	[5.23925476e+02 7.98421814e+02 6.30648792e-01]	[5.05963257e+02 7.85531616e+02 6.42037630e-01]	[4.44319672e+02 7.98408936e+02 7.07578242e-01]	[4.31478882e+02 7.93213928e+02 7.16228485e-01]	[4.59715515e+02 7.75358765e+02 6.86888278e-01]
[457.07818604 267.32019043 0.8452186 ]	[452.03762817 303.21481323 0.85092324]	[395.49560547 303.27392578 0.81881899]	[362.33776855 400.84906006 0.85220671]	[339.1020813 490.53643799 0.8583287 ]	[508.47528076 300.75250244 0.84001917]	[523.8057251 400.81256104 0.91096437]	[546.98529053 490.55630493 0.83977777]	[457.2102356 498.21447754 0.71125042]	[418.71401978 498.23632812 0.70174569]	[439.15911865 644.49926758 0.79399157]	[452.03952026 767.58538818 0.78895903]	[495.61428833 498.19042969 0.65960675]	[500.79946899 644.53668213 0.85084176]	[511.03787231 770.23388672 0.7939086 ]	[441.75491333 254.58613586 0.93942124]	[462.36392212 254.55007935 0.94048679]	[421.39239502 239.09486389 0.83011168]	[482.76168823 236.67683411 0.8816722 ]	[5.05950928e+02 8.06037415e+02 6.56476557e-01]	[5.23843994e+02 7.98404358e+02 6.40527904e-01]	[5.05928345e+02 7.85540405e+02 6.60605609e-01]	[4.44318604e+02 7.95886475e+02 7.22894549e-01]	[4.31521729e+02 7.90809570e+02 7.28853822e-01]	[4.59715240e+02 7.75347961e+02 6.99531019e-01]
[454.65267944 267.32009888 0.84326601]	[452.00036621 303.20785522 0.85002106]	[393.07138062 303.2663269 0.81925654]	[362.33059692 400.80899048 0.85741901]	[339.06365967 490.53518677 0.86047357]	[506.01193237 300.75177002 0.84406018]	[523.77355957 400.78488159 0.91219568]	[546.9866333 490.55307007 0.83994293]	[457.16305542 498.15866089 0.70341647]	[418.69946289 498.17684937 0.697806 ]	[439.14239502 644.4732666 0.80133915]	[452.01904297 767.48828125 0.7863335 ]	[493.05792236 495.68444824 0.65233624]	[500.75436401 644.50488281 0.85156929]	[508.4598999 770.16088867 0.81809217]	[441.73629761 254.59376526 0.93967581]	[462.34408569 254.55007935 0.94076753]	[421.37637329 239.1061554 0.82173741]	[482.73031616 239.04768372 0.87986952]	[5.03425568e+02 8.03571899e+02 7.04906940e-01]	[5.21407715e+02 7.98360352e+02 6.87326550e-01]	[5.03437225e+02 7.82943726e+02 6.75169766e-01]	[4.44399994e+02 7.95815796e+02 7.48313546e-01]	[4.34051056e+02 7.90765381e+02 7.59346426e-01]	[4.59704498e+02 7.72775513e+02 6.93855941e-01]
[457.06918335 267.36004639 0.84722483]	[449.50506592 303.22393799 0.84914649]	[393.04147339 303.27667236 0.81580895]	[362.26095581 400.86724854 0.85275936]	[336.68313599 493.09127808 0.86158025]	[505.98596191 300.7689209 0.84435648]	[521.42663574 400.76095581 0.91282088]	[546.96746826 493.04629517 0.84313989]	[457.18002319 498.17214966 0.70760298]	[418.71047974 498.18829346 0.70038831]	[439.14367676 644.50689697 0.80547559]	[452.04373169 767.50378418 0.79122859]	[493.07116699 498.14743042 0.65486974]	[500.73132324 644.50152588 0.84089434]	[506.00320435 770.21374512 0.82296383]	[441.73434448 256.94302368 0.93810475]	[462.34439087 254.5690918 0.93937004]	[421.3614502 239.10728455 0.82366121]	[482.71810913 236.67002869 0.8762489 ]	[5.03448730e+02 8.03548828e+02 6.94795191e-01]	[5.21409180e+02 7.95891785e+02 6.87470198e-01]	[5.03372742e+02 7.83029663e+02 6.97340786e-01]	[4.44412354e+02 7.95825867e+02 7.60466456e-01]	[4.34082001e+02 7.90773010e+02 7.73887992e-01]	[4.59704529e+02 7.72796936e+02 6.98144436e-01]
[454.64901733 269.82876587 0.8510921 ]	[449.46206665 303.24539185 0.84800142]	[393.0083313 303.30175781 0.80887949]	[362.20901489 403.34823608 0.85912496]	[336.63241577 493.08813477 0.86372685]	[505.95358276 303.19540405 0.84650898]	[521.40612793 400.75042725 0.91371334]	[546.96588135 493.0534668 0.84488279]	[457.17932129 495.65139771 0.70409125]	[418.71456909 495.67999268 0.69819134]	[439.12478638 644.42108154 0.80212355]	[452.03625488 767.49285889 0.79087079]	[493.07092285 495.60736084 0.6505844 ]	[500.64825439 644.4397583 0.81561875]	[505.97079468 770.22930908 0.82551408]	[441.72772217 256.95611572 0.9393332 ]	[462.34051514 254.5856781 0.94134295]	[421.34893799 239.12367249 0.82424617]	[480.37811279 239.0579071 0.8666997 ]	[5.05882233e+02 8.03556091e+02 6.69045806e-01]	[5.21410706e+02 7.95889526e+02 6.70156181e-01]	[5.03336792e+02 7.85483032e+02 7.00293839e-01]	[4.44436829e+02 7.95818604e+02 7.63716459e-01]	[4.34099335e+02 7.90774963e+02 7.77893782e-01]	[4.59693512e+02 7.72778076e+02 6.95602179e-01]
[454.6295166 269.85586548 0.8541522 ]	[446.97561646 303.28540039 0.8451767 ]	[392.98660278 305.76483154 0.80574834]	[359.82382202 403.32498169 0.8640067 ]	[336.50491333 495.69082642 0.86521697]	[505.91619873 303.23962402 0.84783679]	[521.41864014 400.86029053 0.90268826]	[546.94024658 490.57107544 0.85103703]	[457.2147522 498.14419556 0.7149359 ]	[418.74252319 495.68835449 0.70558619]	[439.16537476 644.49261475 0.81759799]	[452.05102539 767.54248047 0.80528957]	[493.11453247 498.14471436 0.66017222]	[500.63763428 644.45214844 0.80660856]	[505.90341187 770.20928955 0.8263703 ]	[441.71871948 256.98171997 0.94111204]	[462.31985474 256.93936157 0.9412536 ]	[421.34042358 239.1696167 0.82148212]	[480.36038208 239.08088684 0.86520785]	[5.03422943e+02 8.00957031e+02 6.66985989e-01]	[5.21394531e+02 7.93355652e+02 6.86113536e-01]	[5.03294586e+02 7.82962952e+02 6.70277834e-01]	[4.44427612e+02 7.95813965e+02 7.63128459e-01]	[4.34114197e+02 7.90777283e+02 7.80781507e-01]	[4.59691345e+02 7.72830872e+02 7.07483351e-01]
[454.60455322 269.88464355 0.85666293]	[446.9387207 305.78292847 0.84609991]	[390.5015564 305.80975342 0.80184323]	[359.7605896 403.30685425 0.87647432]	[334.05111694 498.14065552 0.85833347]	[505.88754272 303.2746582 0.84721661]	[521.38104248 400.81561279 0.90524936]	[546.92175293 490.53942871 0.85341382]	[459.60302734 495.68655396 0.71927452]	[418.76974487 495.68536377 0.70611113]	[439.22161865 644.37054443 0.80422032]	[454.53729248 767.51422119 0.80986798]	[495.62164307 495.67749023 0.66064811]	[498.24633789 641.92877197 0.79561353]	[505.88253784 770.18408203 0.82988352]	[441.70263672 256.99383545 0.94392669]	[462.30831909 256.96704102 0.94659579]	[421.33135986 241.63084412 0.8275947 ]	[480.34963989 239.15565491 0.85419637]	[5.03415985e+02 7.98449402e+02 6.42453253e-01]	[5.21359680e+02 7.93342651e+02 6.74008310e-01]	[5.03268066e+02 7.82965576e+02 6.90769792e-01]	[4.46891693e+02 7.95798462e+02 7.68350184e-01]	[436.56289673 790.77020264 0.79282016]	[4.59706390e+02 7.72807251e+02 7.22764552e-01]
[454.60443115 269.88305664 0.85690141]	[446.93408203 305.78329468 0.84641367]	[390.50024414 305.81170654 0.80177271]	[359.76483154 403.290802 0.87769818]	[334.0486145 498.14004517 0.85774589]	[505.88363647 303.27359009 0.8475287 ]	[521.38183594 400.82040405 0.90523422]	[546.92462158 490.54864502 0.85265696]	[459.60525513 498.14678955 0.72005105]	[418.77590942 498.14419556 0.70702106]	[439.21087646 644.40319824 0.80359745]	[454.53952026 767.50860596 0.80966043]	[495.61245728 495.68572998 0.66072059]	[498.23989868 644.34375 0.79748994]	[505.88635254 770.19360352 0.82909197]	[441.70193481 256.9934082 0.94420093]	[462.30825806 256.96566772 0.94693118]	[421.33209229 241.63150024 0.8273226 ]	[480.34887695 239.15219116 0.85365725]	[5.03415924e+02 8.00911438e+02 6.39482558e-01]	[5.21360657e+02 7.93349548e+02 6.69767737e-01]	[5.03268311e+02 7.82982178e+02 6.91577494e-01]	[4.46896301e+02 7.95794739e+02 7.68104851e-01]	[436.56561279 790.7668457 0.79290992]	[4.59707977e+02 7.72797485e+02 7.23340929e-01]
[454.58004761 269.93002319 0.86035335]	[444.44732666 305.8331604 0.85145956]	[390.45608521 305.84985352 0.79867214]	[359.71832275 403.27111816 0.88032311]	[333.92736816 498.14956665 0.84029382]	[503.46487427 305.76235962 0.85075521]	[521.35455322 400.83459473 0.90141952]	[544.55377197 493.08071899 0.86111152]	[457.19439697 498.17532349 0.71800292]	[418.74502563 498.20358276 0.71212882]	[439.20944214 644.41009521 0.81641722]	[454.56610107 767.53503418 0.81921542]	[493.04812622 498.14797974 0.65922821]	[498.20834351 644.38183594 0.79446882]	[505.89889526 770.23553467 0.8221041 ]	[441.68756104 257.01306152 0.94560766]	[462.29083252 257.00497437 0.95421427]	[421.33181763 241.67936707 0.83663601]	[480.31716919 241.64884949 0.84423637]	[5.03421143e+02 8.00935181e+02 6.41110539e-01]	[5.21375793e+02 7.93359253e+02 6.67453110e-01]	[5.03273804e+02 7.85478149e+02 6.74751341e-01]	[4.46902313e+02 7.95830872e+02 7.58138359e-01]	[4.36562714e+02 7.90787048e+02 7.84023166e-01]	[4.59719116e+02 7.72830383e+02 7.24619627e-01]
[452.05172729 272.42816162 0.86623526]	[444.40802002 310.86331177 0.85929179]	[387.9432373 310.8682251 0.79983991]	[357.22875977 403.33718872 0.88281852]	[326.33709717 495.62237549 0.81774372]	[503.4319458 308.34741211 0.84943259]	[521.32086182 403.36239624 0.8787536 ]	[544.52752686 495.65670776 0.87066883]	[457.20425415 498.17184448 0.72005534]	[418.74124146 498.19943237 0.71150625]	[439.17703247 644.42608643 0.80560917]	[454.53713989 767.49066162 0.80532628]	[493.07519531 495.67410278 0.6587559 ]	[498.11401367 644.41870117 0.79316157]	[505.92276001 770.19232178 0.83184355]	[439.30532837 257.0864563 0.94176883]	[462.25717163 257.07662964 0.95497555]	[421.29577637 244.2454834 0.8291595 ]	[480.25238037 246.79696655 0.83153242]	[5.03425873e+02 8.03520386e+02 6.52293324e-01]	[5.21358459e+02 7.95853760e+02 6.82466269e-01]	[5.03331421e+02 7.82966614e+02 6.88539684e-01]	[4.46884460e+02 7.95839294e+02 7.62818098e-01]	[4.34098755e+02 7.90780151e+02 7.84293115e-01]	[4.59726654e+02 7.72768616e+02 7.17268586e-01]
[451.99304199 274.86380005 0.872091 ]	[444.36523438 310.95715332 0.8756389 ]	[387.8833313 310.96957397 0.808182 ]	[357.16824341 405.91461182 0.87044579]	[321.29425049 495.66311646 0.83050883]	[503.40341187 308.37945557 0.85428941]	[521.30291748 405.81793213 0.8753044 ]	[544.50457764 498.18344116 0.88794023]	[457.12966919 495.65606689 0.70811921]	[418.69046021 498.1640625 0.70865136]	[439.14694214 644.40454102 0.80988503]	[452.08740234 767.48162842 0.80323565]	[490.51641846 493.09237671 0.65973729]	[498.13830566 641.934021 0.76859879]	[505.92816162 770.22265625 0.82442182]	[439.2718811 257.16769409 0.93262434]	[462.22131348 257.14575195 0.94908863]	[421.29541016 249.31469727 0.82645679]	[480.2303772 249.34442139 0.84702104]	[5.03327484e+02 8.00981873e+02 6.11552477e-01]	[5.21305298e+02 7.95798218e+02 6.53801680e-01]	[5.03384277e+02 7.83002808e+02 6.57064617e-01]	[4.46896698e+02 7.95845459e+02 7.62264013e-01]	[4.34087738e+02 7.90788818e+02 7.81495988e-01]	[4.59720001e+02 7.72737427e+02 7.15948284e-01]
[452.00387573 274.90557861 0.87935305]	[444.36380005 313.44424438 0.88456976]	[387.89038086 313.4744873 0.81254113]	[357.11495972 405.83358765 0.86974782]	[318.76031494 498.24822998 0.86341214]	[503.39059448 310.87713623 0.85543209]	[521.30657959 405.87005615 0.86968136]	[544.4744873 498.24359131 0.89389974]	[457.13494873 498.16186523 0.71112084]	[418.68676758 498.21063232 0.71095496]	[439.1882019 644.49517822 0.80205786]	[452.0635376 767.49237061 0.80019379]	[490.51925659 495.63363647 0.66046733]	[498.13034058 644.50842285 0.78788781]	[505.97067261 772.69207764 0.80926156]	[439.27194214 259.57357788 0.92240268]	[462.23397827 257.18008423 0.93972361]	[421.31369019 251.84324646 0.81062686]	[480.22640991 251.83364868 0.85248268]	[5.03288269e+02 8.06046082e+02 6.05414212e-01]	[5.21226868e+02 7.98447449e+02 6.17342770e-01]	[5.05896332e+02 7.85550720e+02 6.82605863e-01]	[4.46888489e+02 7.95853149e+02 7.74651766e-01]	[4.34067474e+02 7.90790100e+02 7.86394000e-01]	[4.59704163e+02 7.72727112e+02 7.09220111e-01]
[449.47488403 274.97323608 0.88679069]	[444.34289551 313.50723267 0.89580882]	[385.37545776 315.93716431 0.82409567]	[357.05825806 405.85617065 0.86140609]	[318.73010254 498.20812988 0.86122417]	[503.37863159 310.95898438 0.86109686]	[521.27416992 405.82357788 0.86574149]	[544.43737793 500.65301514 0.89981115]	[457.11105347 498.22747803 0.71964419]	[418.65100098 500.70605469 0.72468543]	[439.20608521 644.45806885 0.81149781]	[452.07516479 767.5100708 0.80227548]	[490.51690674 498.14984131 0.66482103]	[498.15270996 644.52984619 0.79870713]	[505.92825317 772.7154541 0.815292 ]	[439.224823 259.6468811 0.90860772]	[462.18850708 259.62399292 0.92614239]	[421.28955078 251.92939758 0.83607697]	[480.1751709 251.91607666 0.86996549]	[5.03390472e+02 8.06096802e+02 6.68872952e-01]	[5.21313904e+02 8.00952698e+02 6.75012946e-01]	[5.03364655e+02 7.88007874e+02 6.88174129e-01]	[4.46885498e+02 7.95808350e+02 7.71042228e-01]	[4.34073578e+02 7.90765015e+02 7.86813617e-01]	[4.59699127e+02 7.72769043e+02 7.07601726e-01]
[446.92266846 275.03552246 0.90022421]	[444.32458496 315.91189575 0.9026463 ]	[385.33920288 316.00860596 0.83599782]	[357.04748535 408.39196777 0.85921663]	[318.69436646 498.25494385 0.8734206 ]	[503.34460449 313.43310547 0.86939961]	[521.24456787 405.85971069 0.85926205]	[544.39916992 498.27340698 0.90502048]	[454.64987183 498.23065186 0.70817327]	[418.60794067 500.72006226 0.72443706]	[439.21868896 644.50518799 0.80957675]	[452.04159546 767.5557251 0.8091107 ]	[488.02429199 498.15435791 0.66407573]	[495.65838623 646.95227051 0.79403079]	[505.93746948 772.81121826 0.8092097 ]	[439.17324829 259.69238281 0.89879513]	[459.82028198 259.7204895 0.91599029]	[421.26550293 254.34927368 0.82472557]	[480.15496826 254.37080383 0.87583077]	[5.03423492e+02 8.08570740e+02 6.85962200e-01]	[5.21333435e+02 8.03546387e+02 6.77937329e-01]	[5.03362335e+02 7.88094727e+02 7.31465697e-01]	[4.44427856e+02 7.95818909e+02 7.81994879e-01]	[4.34041351e+02 7.90773865e+02 7.84137309e-01]	[4.59654480e+02 7.72815918e+02 7.13117838e-01]
[446.93017578 277.47021484 0.89764935]	[441.90444946 315.97158813 0.91871685]	[382.81689453 316.09988403 0.8522954 ]	[357.00473022 413.55007935 0.86163914]	[318.64584351 500.82443237 0.90629411]	[503.31637573 313.5428772 0.88183486]	[521.23760986 405.9190979 0.85589474]	[544.38037109 500.73104858 0.90764779]	[452.0406189 495.69287109 0.69159162]	[416.11795044 498.22979736 0.70840341]	[439.2338562 641.86578369 0.80452722]	[452.08776855 767.5369873 0.81006461]	[485.47570801 493.12219238 0.67033839]	[495.62060547 644.38525391 0.77529532]	[505.94674683 772.77026367 0.79732573]	[439.14147949 262.23193359 0.88224995]	[459.82000732 262.23083496 0.90883052]	[421.20321655 254.41999817 0.83622313]	[480.13409424 254.3636322 0.86322188]	[5.03410522e+02 8.03538086e+02 5.88662326e-01]	[5.21356689e+02 7.95886353e+02 6.18969262e-01]	[5.03376160e+02 7.88068420e+02 6.91720843e-01]	[4.46928497e+02 7.95878784e+02 7.57645607e-01]	[4.34122986e+02 7.90817810e+02 7.76249707e-01]	[4.59668091e+02 7.72792969e+02 7.29056060e-01]
[446.89517212 277.64425659 0.89031559]	[441.87179565 316.05410767 0.92076528]	[382.79455566 316.17224121 0.85516471]	[357.01208496 413.55413818 0.86069691]	[318.62176514 500.85150146 0.90771604]	[503.27658081 315.98602295 0.89034539]	[521.25012207 410.95080566 0.84665334]	[544.36724854 500.82824707 0.91773593]	[452.02630615 500.69677734 0.69693083]	[416.08508301 500.76791382 0.70621753]	[439.25747681 644.4307251 0.80800128]	[454.53747559 767.57843018 0.81846464]	[485.47460938 498.18945312 0.67407012]	[495.59677124 644.5020752 0.78736448]	[505.98898315 772.746521 0.79380369]	[439.11169434 269.81948853 0.87539709]	[459.77597046 269.84078979 0.90098429]	[421.16177368 254.50834656 0.80458772]	[480.12976074 254.45405579 0.87357211]	[5.03397858e+02 8.00992310e+02 6.23073936e-01]	[5.21373596e+02 7.95820190e+02 6.40375972e-01]	[5.03406982e+02 7.88026917e+02 6.49258077e-01]	[4.46878387e+02 7.98365051e+02 7.53605723e-01]	[4.34074890e+02 7.90829956e+02 7.67498374e-01]	[4.59681183e+02 7.72831848e+02 7.42489278e-01]
[446.87506104 280.16882324 0.86605471]	[441.8343811 316.18066406 0.92849112]	[382.74887085 318.64300537 0.86142659]	[357.01467896 416.10339355 0.87776512]	[318.62814331 503.27172852 0.90798682]	[500.8895874 316.06774902 0.90029347]	[521.25744629 413.56790161 0.85894334]	[544.36071777 503.33444214 0.91863799]	[454.55987549 500.78518677 0.70473272]	[418.5491333 500.85522461 0.71256298]	[439.243927 644.39672852 0.81492227]	[452.0350647 767.65631104 0.80598867]	[487.93261719 500.70895386 0.67366791]	[493.08758545 644.4989624 0.78203624]	[505.96002197 775.30718994 0.77915627]	[439.09515381 272.40682983 0.88750279]	[459.75219727 272.4039917 0.91407871]	[418.7791748 256.97750854 0.84786797]	[477.71057129 254.50868225 0.86935759]	[5.03344086e+02 8.08566895e+02 7.04465389e-01]	[5.21330994e+02 8.03541992e+02 6.76077843e-01]	[5.03404846e+02 7.88151855e+02 6.67161822e-01]	[4.44397552e+02 7.98440918e+02 7.52148926e-01]	[4.31548523e+02 7.93248962e+02 7.49262750e-01]	[4.59633484e+02 7.77853882e+02 7.13254809e-01]
[444.42840576 282.6882019 0.85476142]	[441.80105591 318.66281128 0.93650615]	[382.72622681 321.15591431 0.85132635]	[356.96615601 418.71554565 0.89788461]	[318.63421631 503.43746948 0.89993596]	[500.87490845 318.55554199 0.90787137]	[521.26171875 416.10974121 0.86775285]	[544.37384033 503.43499756 0.91358966]	[454.54800415 500.85223389 0.70277613]	[416.16827393 503.34698486 0.71083272]	[439.26589966 644.52642822 0.81351352]	[452.04351807 767.57537842 0.80729502]	[487.92236328 500.74645996 0.67365372]	[493.12078857 647.03240967 0.78230655]	[5.05982178e+02 7.75347168e+02 7.67542720e-01]	[439.08795166 274.89077759 0.90262973]	[459.73129272 274.87173462 0.92843735]	[418.68493652 257.08346558 0.869982 ]	[477.67382812 254.59553528 0.86126524]	[5.00859436e+02 8.08584778e+02 7.16892779e-01]	[5.21302429e+02 8.06029358e+02 6.77294195e-01]	[5.05910950e+02 7.88155945e+02 6.34674549e-01]	[4.44413696e+02 7.98418335e+02 7.45855927e-01]	[4.31555481e+02 7.93223999e+02 7.46018350e-01]	[4.59647125e+02 7.72819031e+02 7.23568022e-01]
[444.34115601 282.77224731 0.85694689]	[441.76242065 321.17102051 0.93106711]	[380.34243774 321.2852478 0.84287095]	[356.98864746 421.15405273 0.90138072]	[318.67352295 505.92068481 0.88346845]	[500.87850952 318.69430542 0.90984482]	[521.22711182 418.58865356 0.88033044]	[544.34729004 505.88955688 0.90079027]	[452.00918579 503.30828857 0.70108581]	[416.10025024 503.38983154 0.70668018]	[439.24151611 646.93414307 0.81785619]	[452.03665161 767.54803467 0.80643845]	[485.41516113 500.80361938 0.6929068 ]	[493.08053589 649.60546875 0.75596505]	[5.05977783e+02 7.80435181e+02 7.71698594e-01]	[436.66027832 274.99206543 0.91129053]	[459.63293457 274.9631958 0.93542087]	[418.65652466 257.16848755 0.85367227]	[475.13049316 257.04803467 0.8408711 ]	[5.03280548e+02 8.11142761e+02 7.61633158e-01]	[5.21320435e+02 8.08650085e+02 7.44050801e-01]	[5.05873474e+02 7.90619385e+02 6.53286874e-01]	[4.44395081e+02 8.00931335e+02 7.57054746e-01]	[4.31522064e+02 7.93226196e+02 7.49068856e-01]	[4.59654327e+02 7.72767517e+02 7.07502961e-01]
[444.30081177 290.41912842 0.87367082]	[441.7321167 321.27453613 0.92072523]	[380.30557251 323.81027222 0.83922726]	[356.99945068 421.29772949 0.89794302]	[318.75894165 505.99331665 0.86289173]	[500.84899902 321.14508057 0.8982408 ]	[521.20617676 418.58084106 0.87878525]	[544.32861328 505.95095825 0.89308536]	[449.47558594 503.421875 0.69908357]	[416.03591919 505.90097046 0.69202006]	[439.24136353 646.9520874 0.81827724]	[452.01361084 767.56347656 0.80299819]	[485.36056519 503.34298706 0.70474112]	[488.01617432 649.62640381 0.76678306]	[5.05875336e+02 7.80433044e+02 7.71126270e-01]	[436.60461426 277.51345825 0.90698969]	[459.62213135 275.13531494 0.92891848]	[418.57162476 262.14544678 0.83239371]	[475.12097168 257.16403198 0.79820091]	[5.00859985e+02 8.11122253e+02 7.22144902e-01]	[5.21278870e+02 8.08604553e+02 7.15344310e-01]	[5.03392792e+02 7.88194702e+02 6.37523413e-01]	[4.44400757e+02 8.00953918e+02 7.46465981e-01]	[4.31530334e+02 7.93254272e+02 7.39668608e-01]	[4.59628387e+02 7.72781982e+02 7.04090178e-01]
[441.91290283 293.01745605 0.91160053]	[441.69711304 323.75204468 0.91234976]	[380.24780273 328.86978149 0.84098995]	[356.99209595 423.79388428 0.87884218]	[318.75085449 513.61975098 0.84890771]	[500.80029297 321.17022705 0.89858246]	[521.15948486 418.59207153 0.87753046]	[544.31011963 508.45339966 0.87710774]	[449.44680786 503.44537354 0.70394439]	[413.59301758 505.93618774 0.69385058]	[439.26818848 647.04174805 0.83521521]	[449.52297974 767.60699463 0.80806398]	[482.9715271 503.35012817 0.71000123]	[490.50042725 652.14990234 0.76063526]	[5.03488464e+02 7.82945251e+02 7.68684268e-01]	[434.10903931 277.69494629 0.88368464]	[459.60018921 277.60177612 0.9342922 ]	[416.17410278 267.29919434 0.80588877]	[470.03057861 262.15673828 0.74259645]	[5.00846436e+02 8.08718628e+02 7.02390850e-01]	[5.21263489e+02 8.08556641e+02 6.85885012e-01]	[5.03335846e+02 7.90615234e+02 6.28382504e-01]	[4.44411255e+02 8.00991699e+02 7.52681494e-01]	[4.31537659e+02 7.93285034e+02 7.41419733e-01]	[4.57212128e+02 7.72824402e+02 7.17299521e-01]
[441.8571167 295.4916687 0.93789935]	[441.67272949 326.34060669 0.90023148]	[380.20996094 331.45730591 0.85245025]	[356.97402954 423.92105103 0.85090816]	[318.77609253 518.70080566 0.85522932]	[500.77529907 321.23757935 0.88881606]	[518.77886963 418.76220703 0.89547265]	[544.31256104 511.06930542 0.86443329]	[449.43527222 505.96075439 0.70301956]	[416.02655029 508.47137451 0.68775541]	[439.20361328 647.00872803 0.82991117]	[449.50033569 767.65405273 0.80288726]	[482.93844604 505.87850952 0.71374452]	[488.01904297 657.25976562 0.74351329]	[505.94491577 788.17425537 0.81201684]	[434.01727295 280.15908813 0.86392766]	[457.1663208 277.71505737 0.91402668]	[416.11206055 269.90155029 0.79101634]	[467.4805603 267.28149414 0.7746262 ]	[5.03329468e+02 8.13795532e+02 6.51259243e-01]	[5.21369873e+02 8.11292114e+02 6.65560067e-01]	[5.03362213e+02 7.95812195e+02 6.33109689e-01]	[4.44308258e+02 8.03550232e+02 7.21132755e-01]	[4.28938904e+02 7.95789307e+02 6.94551587e-01]	[4.57212708e+02 7.75326904e+02 7.00541258e-01]
[441.76037598 295.54501343 0.94449061]	[441.65994263 331.45742798 0.90257102]	[380.18716431 334.07754517 0.86710346]	[356.97113037 426.45040894 0.84199625]	[321.17080688 518.78399658 0.86101317]	[500.73208618 323.79125977 0.86093873]	[518.75177002 421.21011353 0.89983034]	[544.29931641 513.60675049 0.86625314]	[446.92752075 505.97750854 0.70940906]	[413.54364014 508.49752808 0.6871345 ]	[439.18008423 649.54730225 0.80368376]	[449.46380615 770.11932373 0.79943824]	[482.89733887 505.89483643 0.7209956 ]	[487.96322632 654.72070312 0.75586599]	[505.87268066 790.61090088 0.80484092]	[431.46310425 280.19821167 0.85768247]	[457.07800293 280.14886475 0.88553727]	[416.06259155 269.91976929 0.76711792]	[467.46673584 269.84414673 0.79556346]	[5.03304047e+02 8.13765930e+02 6.51716113e-01]	[5.21334412e+02 8.11258606e+02 6.76011443e-01]	[5.03346802e+02 7.95848145e+02 5.89689076e-01]	[4.44353760e+02 8.06059753e+02 7.15505779e-01]	[4.28963989e+02 7.95896484e+02 6.71845973e-01]	[4.57171295e+02 7.77914490e+02 6.83021307e-01]
[441.75506592 295.64465332 0.94850945]	[439.31832886 334.03918457 0.9248054 ]	[380.16513062 336.60647583 0.88149422]	[356.98614502 436.55569458 0.863469 ]	[321.15011597 521.32769775 0.88349712]	[500.68515015 331.39501953 0.84147203]	[518.76159668 421.36199951 0.88561428]	[544.30133057 516.1539917 0.87344551]	[446.92852783 508.5378418 0.70699757]	[413.56201172 511.08050537 0.6892851 ]	[439.21191406 649.61303711 0.80196661]	[449.46975708 770.11950684 0.78437382]	[482.90759277 508.47885132 0.71413195]	[487.91677856 659.87414551 0.75875437]	[505.87298584 790.70562744 0.80922669]	[428.9604187 282.74667358 0.84115458]	[457.08187866 282.67584229 0.86950451]	[413.57556152 272.48696899 0.77537471]	[467.47821045 272.37664795 0.81045377]	[5.03341827e+02 8.13849487e+02 6.30876362e-01]	[5.21352173e+02 8.11325989e+02 6.62097514e-01]	[5.03366974e+02 8.00936829e+02 5.87440610e-01]	[4.41874603e+02 8.06116028e+02 6.98580027e-01]	[4.26410706e+02 7.98386841e+02 6.60548925e-01]	[4.57181244e+02 7.77881897e+02 6.62253439e-01]
[441.69985962 298.11929321 0.93933338]	[439.31567383 336.48001099 0.93557906]	[380.14675903 339.04464722 0.88678586]	[356.99890137 436.67062378 0.88145697]	[318.77822876 523.84851074 0.89321834]	[500.68276978 333.95031738 0.85409522]	[518.72991943 423.79095459 0.8679955 ]	[544.29156494 518.66308594 0.89196861]	[446.96911621 511.06893921 0.69859326]	[416.05233765 513.63439941 0.6963746 ]	[439.21133423 649.67926025 0.79694521]	[449.44934082 770.11682129 0.78519672]	[482.92282104 511.01235962 0.70483655]	[485.4631958 662.33422852 0.77392095]	[5.03488831e+02 7.90701233e+02 7.86330402e-01]	[428.91479492 287.88684082 0.83624595]	[454.61315918 287.82287598 0.85808438]	[413.54959106 274.98574829 0.77309752]	[467.49325562 272.456604 0.81773347]	[5.03323090e+02 8.13759521e+02 5.95647931e-01]	[5.21319946e+02 8.11275696e+02 6.41970813e-01]	[5.03366852e+02 8.03507751e+02 5.52412987e-01]	[4.41798309e+02 8.08600525e+02 7.13051438e-01]	[4.23887726e+02 8.00965881e+02 6.67833030e-01]	[4.57159973e+02 7.77845825e+02 6.71423018e-01]
[441.73348999 300.62649536 0.91132629]	[439.30020142 336.55496216 0.94088423]	[380.14871216 339.15036011 0.8908841 ]	[356.9989624 439.16262817 0.89879668]	[321.15811157 523.98266602 0.88048792]	[500.65200806 334.01315308 0.85798371]	[518.74108887 426.35559082 0.84941584]	[544.30285645 518.75036621 0.89866579]	[446.94775391 511.08956909 0.70152819]	[416.04385376 513.62976074 0.69824523]	[439.21231079 649.67425537 0.81001377]	[446.97930908 770.18078613 0.78890431]	[482.9039917 511.03897095 0.7101559 ]	[485.4944458 664.87542725 0.77015924]	[503.35562134 790.70904541 0.80089688]	[428.96136475 292.94622803 0.85477507]	[454.61303711 290.41030884 0.86205375]	[413.51489258 275.10629272 0.76158154]	[467.48681641 274.89257812 0.82041335]	[5.00848877e+02 8.18890198e+02 5.84173799e-01]	[5.21279297e+02 8.16317505e+02 6.44917488e-01]	[5.00831909e+02 7.98438965e+02 5.68365514e-01]	[4.41739594e+02 8.08644897e+02 7.16277182e-01]	[4.23800964e+02 8.03464417e+02 6.88332200e-01]	[4.57162720e+02 7.80403564e+02 6.92379773e-01]
[441.68307495 300.70895386 0.90330899]	[439.29562378 336.62478638 0.94830829]	[380.1368103 339.25735474 0.88325495]	[357.00509644 439.22421265 0.90386266]	[321.1831665 526.46240234 0.8655566 ]	[500.65188599 334.0451355 0.86681283]	[518.7121582 423.90597534 0.84649271]	[544.30334473 518.79528809 0.90529478]	[449.4619751 511.07354736 0.69707149]	[416.09637451 513.61804199 0.70545971]	[439.21539307 652.12011719 0.80997699]	[449.43643188 770.21643066 0.7791627 ]	[482.95645142 511.02487183 0.70166564]	[485.4178772 662.43939209 0.75793821]	[503.3109436 790.60894775 0.79714966]	[428.91470337 293.02111816 0.86176556]	[452.05291748 292.91464233 0.86482513]	[413.52587891 277.59655762 0.75478321]	[467.41659546 274.94116211 0.83046758]	[5.00716949e+02 8.18950073e+02 5.65852761e-01]	[5.18749756e+02 8.16335266e+02 6.11896396e-01]	[5.00790710e+02 7.95843262e+02 5.63775837e-01]	[4.41812439e+02 8.08683960e+02 7.05141366e-01]	[4.23844238e+02 8.03524841e+02 6.81792498e-01]	[4.57164917e+02 7.80456482e+02 6.77975774e-01]
[441.68457031 300.70770264 0.90305638]	[439.29443359 336.62460327 0.94819796]	[380.13287354 339.26028442 0.88306791]	[357.00463867 439.22610474 0.90394014]	[321.18151855 526.45825195 0.86611044]	[500.65240479 334.04272461 0.86675882]	[518.71112061 423.89202881 0.84940153]	[544.30682373 518.78320312 0.90399158]	[449.47793579 511.07470703 0.69630265]	[416.10452271 513.62188721 0.70598906]	[439.20935059 652.13500977 0.80925447]	[449.43087769 770.21447754 0.78184569]	[482.97299194 511.0255127 0.6981492 ]	[485.40002441 662.42144775 0.76363063]	[503.30593872 790.62365723 0.80129218]	[428.91665649 293.02053833 0.86130542]	[452.05361938 292.91146851 0.86404026]	[413.52597046 277.59875488 0.75603974]	[467.41677856 274.94299316 0.83107364]	[5.00709198e+02 8.18941284e+02 5.71204424e-01]	[5.18746582e+02 8.16334351e+02 6.18016183e-01]	[5.00792725e+02 7.95854858e+02 5.64846635e-01]	[4.41794861e+02 8.08667786e+02 7.09453285e-01]	[4.23832794e+02 8.03501404e+02 6.86062634e-01]	[4.57165558e+02 7.80454773e+02 6.82827532e-01]
[439.29776001 300.75439453 0.89866221]	[439.2640686 336.68557739 0.94820893]	[380.12005615 341.70703125 0.87233186]	[357.00939941 441.68222046 0.90355963]	[321.25720215 529.03546143 0.83816952]	[498.26419067 336.45278931 0.86620784]	[518.72119141 423.90945435 0.84975725]	[544.28344727 518.77703857 0.90062833]	[446.9586792 513.61572266 0.69902724]	[416.03665161 516.20056152 0.70409054]	[439.21408081 654.72467041 0.80139786]	[446.97225952 770.19842529 0.7860201 ]	[482.93707275 511.07281494 0.70192379]	[485.44827271 665.01348877 0.76549673]	[5.03335358e+02 7.95838074e+02 7.70478249e-01]	[426.41537476 295.4234314 0.87005174]	[449.525177 292.99105835 0.86985487]	[413.49102783 277.64068604 0.74980026]	[464.96188354 275.02862549 0.83407402]	[5.03343628e+02 8.31674133e+02 7.00915933e-01]	[5.21316101e+02 8.29163147e+02 7.32202291e-01]	[5.00746552e+02 8.08614380e+02 6.38289511e-01]	[4.41766968e+02 8.08631348e+02 7.05650449e-01]	[4.23830231e+02 8.00964417e+02 6.82528615e-01]	[4.57158691e+02 7.80417664e+02 6.80503905e-01]
[439.20727539 308.35662842 0.88012946]	[439.20666504 339.18112183 0.95015484]	[377.74530029 344.33294678 0.84691036]	[357.02709961 444.34973145 0.88071352]	[323.7635498 536.69390869 0.83209634]	[498.23867798 336.59292603 0.89288801]	[518.79736328 426.42416382 0.85192847]	[544.3059082 521.22558594 0.91000289]	[449.49520874 518.71850586 0.70020115]	[416.08880615 518.7802124 0.71703792]	[439.21661377 657.30377197 0.79997808]	[449.44656372 770.23144531 0.78783071]	[485.39151001 518.69000244 0.69346458]	[487.91766357 667.5524292 0.76610827]	[5.03415894e+02 8.03522156e+02 7.66919553e-01]	[423.87731934 295.62796021 0.89212161]	[446.96969604 295.55145264 0.88602197]	[408.44436646 280.12283325 0.74002403]	[464.89138794 277.51437378 0.83092391]	[5.05892639e+02 8.36866211e+02 6.93992853e-01]	[5.23791931e+02 8.31825623e+02 7.42396355e-01]	[5.00816742e+02 8.11155090e+02 6.54538572e-01]	[4.41773621e+02 8.08575684e+02 6.74255371e-01]	[4.23862915e+02 8.00916321e+02 6.59368992e-01]	[4.57155823e+02 7.80462219e+02 6.65508986e-01]
[439.17910767 310.97976685 0.89859509]	[439.19888306 339.28286743 0.93751967]	[377.74197388 346.89620972 0.84288049]	[357.0395813 444.34597778 0.87639022]	[326.34481812 536.70233154 0.81973147]	[498.25024414 336.67892456 0.89760906]	[521.20257568 431.5229187 0.86027753]	[544.3347168 521.32391357 0.91103661]	[449.51519775 521.20819092 0.71311831]	[416.10394287 521.24328613 0.72933227]	[439.2444458 657.31964111 0.80127811]	[446.97891235 770.23199463 0.7879501 ]	[485.41894531 518.77008057 0.69996333]	[487.92019653 667.50610352 0.76989061]	[5.03360382e+02 8.03552795e+02 7.73562193e-01]	[423.82788086 298.10076904 0.90699887]	[446.92855835 297.99035645 0.89013582]	[405.93206787 280.22958374 0.74278253]	[464.86846924 277.60162354 0.84521067]	[5.03450928e+02 8.36875610e+02 6.86977923e-01]	[5.21386475e+02 8.31820557e+02 7.34144270e-01]	[5.00741608e+02 8.11197327e+02 6.22670114e-01]	[4.41775024e+02 8.08612793e+02 6.79155231e-01]	[4.23871521e+02 8.00959717e+02 6.59395099e-01]	[4.57118896e+02 7.80456055e+02 6.55322254e-01]
[439.16879272 313.50872803 0.92326677]	[439.19076538 341.76528931 0.93088138]	[377.73156738 351.95092773 0.85263979]	[357.07943726 449.44732666 0.86123097]	[326.36828613 539.28845215 0.8368662 ]	[498.25100708 339.10220337 0.90458673]	[521.22021484 434.0586853 0.86368823]	[544.40698242 523.84436035 0.9176476 ]	[449.51531982 521.28552246 0.71885645]	[416.06744385 521.32653809 0.72798347]	[439.21218872 662.33398438 0.8061012 ]	[449.44815063 770.21179199 0.77936411]	[485.43154907 521.26477051 0.70414805]	[485.47857666 670.105896 0.76459306]	[5.03412445e+02 8.08683289e+02 7.95641005e-01]	[423.82321167 298.20346069 0.90291202]	[446.9414978 298.12332153 0.88927948]	[405.92468262 282.73718262 0.74525136]	[464.86465454 277.72201538 0.84707838]	[5.03418762e+02 8.41973389e+02 6.43253326e-01]	[5.23785645e+02 8.34397034e+02 6.91132605e-01]	[5.00846436e+02 8.13870178e+02 6.05435908e-01]	[4.41788635e+02 8.08676270e+02 6.93933725e-01]	[4.23884766e+02 8.03486816e+02 6.64227605e-01]	[4.57188446e+02 7.77906433e+02 6.36083722e-01]
[439.21582031 315.95504761 0.93298995]	[439.1963501 344.27841187 0.91442364]	[377.70352173 354.49475098 0.86868811]	[357.10748291 454.56427002 0.86853391]	[328.86828613 541.81994629 0.85924268]	[498.25531006 339.1902771 0.90296561]	[521.23461914 436.55944824 0.87377882]	[544.43756104 523.99157715 0.9090476 ]	[449.51031494 523.80334473 0.71732873]	[416.05557251 523.85296631 0.72071284]	[439.2164917 662.46331787 0.81757438]	[4.46979431e+02 7.72694702e+02 7.64468908e-01]	[485.42462158 521.34924316 0.70625848]	[487.99606323 672.70739746 0.7342121 ]	[5.03447296e+02 8.11270630e+02 8.01412225e-01]	[423.86898804 300.65686035 0.87976366]	[449.44970703 298.206604 0.87442571]	[408.41967773 287.82550049 0.74918634]	[464.87124634 280.17468262 0.8347379 ]	[5.03335999e+02 8.44519226e+02 6.27355754e-01]	[5.21375122e+02 8.36918823e+02 6.47573769e-01]	[5.00883453e+02 8.24025452e+02 6.01215780e-01]	[4.41757843e+02 8.08750305e+02 6.85873270e-01]	[4.23865143e+02 8.06017151e+02 6.68574452e-01]	[4.57179352e+02 7.82959412e+02 6.19435787e-01]
[439.22286987 316.06478882 0.94156957]	[439.21755981 349.3805542 0.90190589]	[377.74490356 357.04483032 0.88595128]	[357.12710571 457.18347168 0.89665812]	[328.90859985 544.40899658 0.86818856]	[498.22857666 339.2755127 0.89035195]	[521.26300049 439.13619995 0.89492857]	[544.4909668 526.53527832 0.86678553]	[452.01986694 523.92218018 0.71350127]	[416.09844971 523.97393799 0.71172583]	[439.25991821 664.99859619 0.81307852]	[4.49435760e+02 7.70300415e+02 7.69412041e-01]	[485.45443726 523.85198975 0.70427758]	[490.49810791 672.71618652 0.74264222]	[5.03442383e+02 8.11195862e+02 7.73462176e-01]	[423.86593628 300.78085327 0.86959708]	[449.44482422 300.6758728 0.86701882]	[408.42132568 290.43081665 0.76254356]	[464.82012939 285.32266235 0.83201933]	[5.03334381e+02 8.42032043e+02 5.49433887e-01]	[5.21319641e+02 8.36920410e+02 5.91229558e-01]	[5.03290649e+02 8.21474792e+02 5.71346402e-01]	[4.41729309e+02 8.08646179e+02 6.70460284e-01]	[4.23861786e+02 8.03472107e+02 6.49006605e-01]	[4.57208740e+02 7.82981323e+02 6.25868559e-01]
[439.18423462 316.17834473 0.9398253 ]	[439.25997925 354.48657227 0.91611606]	[380.13442993 357.17498779 0.88992018]	[357.14367676 459.68881226 0.91713071]	[331.43688965 544.51654053 0.86197525]	[500.65478516 341.82107544 0.86027062]	[521.25946045 439.21633911 0.90339595]	[544.52526855 531.58837891 0.85022223]	[452.0512085 526.40197754 0.70085806]	[416.1289978 526.4609375 0.70191997]	[439.26364136 667.49255371 0.8151173 ]	[449.46539307 770.28649902 0.77633274]	[485.46337891 523.90045166 0.69229174]	[493.08486938 680.36517334 0.7474094 ]	[5.03500305e+02 8.11301941e+02 7.50271499e-01]	[423.82415771 303.30038452 0.86060286]	[449.44210815 303.24206543 0.8526957 ]	[408.41494751 295.44161987 0.73767942]	[464.88140869 292.89532471 0.84771663]	[5.03404541e+02 8.47105164e+02 5.71654856e-01]	[5.21370117e+02 8.42045349e+02 5.98556876e-01]	[5.03359283e+02 8.26568054e+02 5.72916627e-01]	[4.41749298e+02 8.08581970e+02 6.76249504e-01]	[4.26354095e+02 8.00931396e+02 6.35474563e-01]	[4.59607727e+02 7.82952209e+02 6.41218722e-01]
[439.19076538 318.63284302 0.93322808]	[441.66436768 357.01135254 0.93422902]	[380.16143799 359.65240479 0.89417571]	[357.14562988 459.84738159 0.92293751]	[331.43841553 547.01300049 0.84155393]	[500.70053101 349.41818237 0.84129351]	[521.28192139 441.76882935 0.89729345]	[544.5447998 536.69689941 0.8606689 ]	[454.54714966 528.97424316 0.69583976]	[416.16912842 529.01342773 0.6996305 ]	[439.2694397 667.54528809 0.80164015]	[4.49483154e+02 7.70283752e+02 7.49500513e-01]	[487.92300415 526.45111084 0.68164963]	[493.12411499 682.94049072 0.74581385]	[5.05869385e+02 8.16399231e+02 7.36703813e-01]	[423.84649658 310.87945557 0.85584736]	[446.97250366 308.34521484 0.84671009]	[408.47045898 295.61651611 0.73444462]	[464.93554688 292.99359131 0.85271996]	[5.05908600e+02 8.52259705e+02 6.42252147e-01]	[5.23795715e+02 8.49730957e+02 6.65609598e-01]	[5.03395081e+02 8.29200012e+02 6.23951495e-01]	[4.41713257e+02 8.08720520e+02 6.27542555e-01]	[4.23876343e+02 8.03520935e+02 6.00344419e-01]	[4.59602844e+02 7.80443115e+02 6.02470160e-01]
[439.24609375 321.18475342 0.9085632 ]	[441.71920776 357.13287354 0.94129956]	[380.20410156 359.78173828 0.88225764]	[357.18444824 462.30505371 0.91844797]	[331.44711304 549.57025146 0.82412195]	[500.74673462 354.49459839 0.86772525]	[521.31781006 444.35742188 0.88205314]	[546.92260742 539.2300415 0.87328374]	[454.55029297 531.53515625 0.69642073]	[416.15460205 531.60614014 0.6951986 ]	[439.24682617 667.56561279 0.79564124]	[4.49512421e+02 7.70272339e+02 7.53537834e-01]	[487.94534302 528.97271729 0.67945051]	[495.60800171 685.44586182 0.76412082]	[5.05890961e+02 8.21444824e+02 7.31992364e-01]	[423.90872192 313.48718262 0.86156827]	[449.44821167 313.39419556 0.85807532]	[410.98971558 298.08673096 0.69374198]	[467.42205811 295.41482544 0.84532285]	[5.03355347e+02 8.57439209e+02 6.32044971e-01]	[5.21310425e+02 8.54813416e+02 6.41726971e-01]	[5.03447296e+02 8.29248047e+02 6.21353686e-01]	[4.41700073e+02 8.08596191e+02 6.30088329e-01]	[4.26373077e+02 7.98436340e+02 5.90893269e-01]	[4.59625641e+02 7.80421875e+02 6.06392741e-01]
[439.29025269 323.72634888 0.8888194 ]	[441.71087646 359.59500122 0.94227403]	[380.20071411 362.33087158 0.8622396 ]	[357.20254517 462.38534546 0.91143394]	[331.4336853 554.64642334 0.81646752]	[500.7371521 354.59011841 0.88137126]	[521.33703613 446.94302368 0.84875572]	[546.96392822 541.70220947 0.87588227]	[454.57833862 534.15026855 0.70100635]	[418.55157471 536.6706543 0.71169311]	[439.26104736 667.64599609 0.78983831]	[452.07427979 770.12420654 0.77418405]	[488.00601196 534.10791016 0.66593504]	[495.68157959 688.05603027 0.75419164]	[5.05975189e+02 8.29220215e+02 7.65798628e-01]	[426.38137817 315.96548462 0.86803782]	[449.51742554 313.5038147 0.86593419]	[411.02932739 298.18063354 0.71854329]	[467.42681885 295.51696777 0.84491253]	[5.05874268e+02 8.67612488e+02 6.27402902e-01]	[5.21390503e+02 8.62501587e+02 6.25811398e-01]	[5.03454376e+02 8.36861206e+02 5.95568001e-01]	[4.41759399e+02 8.08566223e+02 6.31996989e-01]	[4.26428711e+02 7.98381409e+02 5.99577785e-01]	[4.59703186e+02 7.72821228e+02 6.32468939e-01]
[439.30450439 328.90344238 0.88409722]	[441.71469116 359.73422241 0.94027728]	[380.26095581 364.86468506 0.84358937]	[357.22561646 464.8399353 0.89886945]	[331.44250488 557.19641113 0.82371336]	[500.74658203 357.11611938 0.90528291]	[523.77276611 457.14761353 0.87995529]	[547.01873779 541.89788818 0.87865663]	[454.5993042 536.72363281 0.70913857]	[418.58554077 539.21173096 0.72403127]	[441.68365479 670.15917969 0.81424165]	[454.60202026 767.6763916 0.81647885]	[487.99005127 536.69769287 0.67354596]	[495.63824463 688.07470703 0.76378536]	[5.05919495e+02 8.29213501e+02 7.65663385e-01]	[426.42440796 316.17199707 0.87161678]	[452.00686646 316.06896973 0.87416571]	[413.55795288 300.68927002 0.74182242]	[467.47555542 295.6350708 0.85030663]	[5.03430328e+02 8.67705566e+02 6.35619998e-01]	[5.21315063e+02 8.65076904e+02 6.25566363e-01]	[5.03413727e+02 8.36898987e+02 6.04796708e-01]	[4.41810333e+02 8.06092041e+02 6.66885138e-01]	[4.28970642e+02 7.95813660e+02 6.53538048e-01]	[4.59751312e+02 7.70290222e+02 7.07858443e-01]
[441.67092896 333.95645142 0.91233093]	[441.7258606 362.23574829 0.92673147]	[380.27328491 369.89074707 0.83845466]	[359.56637573 464.88269043 0.88978362]	[328.92788696 559.70440674 0.82369274]	[500.81790161 359.62350464 0.90884113]	[523.79699707 459.72891235 0.90950429]	[547.05877686 544.49249268 0.85930431]	[454.60595703 541.76104736 0.71594143]	[418.57763672 541.78338623 0.72820365]	[441.76757812 672.71258545 0.80742198]	[454.62872314 767.68286133 0.82073915]	[487.98928833 541.7644043 0.67559594]	[495.63519287 690.65332031 0.73614299]	[5.05908600e+02 8.31818909e+02 7.54448175e-01]	[428.90740967 318.68634033 0.86858088]	[452.0680542 318.54251099 0.87450421]	[413.58319092 305.80551147 0.72839046]	[469.97735596 298.10968018 0.84940457]	[5.03372314e+02 8.67687805e+02 6.10588431e-01]	[5.21317932e+02 8.65070190e+02 6.19819760e-01]	[5.03390137e+02 8.47062317e+02 5.99772334e-01]	[4.41857422e+02 8.06065674e+02 6.52469993e-01]	[4.31503693e+02 7.95800659e+02 6.45648539e-01]	[4.59762665e+02 7.70286865e+02 7.06082106e-01]
[441.72671509 336.46838379 0.93186986]	[441.75067139 364.83062744 0.90155733]	[380.29962158 372.5456543 0.84880632]	[359.59680176 467.43588257 0.87563777]	[326.37188721 559.76477051 0.83054698]	[500.86291504 359.75753784 0.90818512]	[523.8114624 462.2270813 0.92208505]	[547.06152344 547.04699707 0.83161789]	[457.08395386 541.90698242 0.73512423]	[418.60015869 541.90014648 0.7374109 ]	[441.81546021 677.8314209 0.80312097]	[454.64559937 770.09375 0.82587671]	[490.53189087 544.32830811 0.68383861]	[495.60595703 695.77789307 0.71973616]	[5.05932495e+02 8.34284302e+02 7.40736902e-01]	[428.97232056 321.17788696 0.8554967 ]	[454.59655762 318.6987915 0.88919741]	[416.05529785 310.93096924 0.74522519]	[467.48452759 300.69662476 0.81746364]	[5.03444122e+02 8.70240662e+02 5.95035493e-01]	[5.21363586e+02 8.67677368e+02 6.01335585e-01]	[5.03413300e+02 8.49597412e+02 5.82028449e-01]	[4.44374908e+02 8.06023132e+02 6.79275215e-01]	[4.34080017e+02 7.95803772e+02 6.73875809e-01]	[4.59748840e+02 7.72732483e+02 7.15261340e-01]
[441.77557373 336.55047607 0.93515611]	[441.78106689 372.45211792 0.89247406]	[380.30883789 377.50997925 0.86371887]	[357.23272705 475.09393311 0.87427413]	[323.77584839 562.2253418 0.84548396]	[503.24688721 362.23913574 0.89016294]	[523.80603027 462.21902466 0.91142398]	[549.52099609 557.18353271 0.82203466]	[457.08474731 544.37463379 0.72895992]	[418.60675049 544.35418701 0.73470187]	[441.80978394 680.35284424 0.79797691]	[454.62139893 770.11853027 0.81496763]	[490.54571533 544.39489746 0.67869174]	[498.13949585 705.99884033 0.70694202]	[5.08455719e+02 8.36886230e+02 7.18164742e-01]	[431.47897339 321.24206543 0.85664713]	[454.64956665 318.76477051 0.89268619]	[416.1071167 313.45843506 0.76717657]	[469.96325684 308.32055664 0.80503643]	[5.05896637e+02 8.72806580e+02 5.93662798e-01]	[5.21359192e+02 8.70321533e+02 6.10038877e-01]	[5.05917175e+02 8.49745422e+02 5.74530959e-01]	[4.44413605e+02 8.06104431e+02 6.61272824e-01]	[4.34075928e+02 7.95892212e+02 6.42147124e-01]	[4.59722656e+02 7.72739807e+02 6.98898315e-01]
[441.74331665 336.63571167 0.93640399]	[441.84213257 375.03643799 0.90721929]	[382.72894287 377.61849976 0.86637002]	[357.19766235 477.60848999 0.8856113 ]	[321.20425415 562.32281494 0.87343299]	[503.32025146 364.83483887 0.85990745]	[523.81915283 462.35629272 0.91249382]	[549.5289917 559.71203613 0.8384344 ]	[457.0831604 544.44824219 0.72731358]	[418.6008606 544.45263672 0.72568059]	[441.82226562 682.89404297 0.81842768]	[454.61056519 770.20257568 0.81607634]	[490.54516602 544.45605469 0.68032026]	[4.98120361e+02 7.00858643e+02 6.99459255e-01]	[5.05873932e+02 8.39493347e+02 7.49587834e-01]	[428.96896362 323.72073364 0.84090644]	[454.64312744 321.24365234 0.86917734]	[416.12963867 313.52154541 0.74253106]	[470.046875 310.95385742 0.81899697]	[5.05908600e+02 8.75377075e+02 6.51487708e-01]	[5.21349915e+02 8.72798828e+02 6.75853372e-01]	[5.03348633e+02 8.49783264e+02 6.53788686e-01]	[4.46939087e+02 8.06095947e+02 6.68783486e-01]	[4.36581543e+02 7.98379211e+02 6.60901904e-01]	[4.59677917e+02 7.75279541e+02 6.86453104e-01]
[441.74417114 336.63580322 0.93617427]	[441.84338379 375.0355835 0.90696681]	[382.73187256 377.61727905 0.86596239]	[357.19470215 477.62023926 0.88682562]	[321.20428467 562.32434082 0.87362957]	[503.32116699 364.83270264 0.86035085]	[523.82189941 462.36410522 0.91085523]	[549.53283691 559.72467041 0.83994561]	[457.08615112 544.45977783 0.72677183]	[418.60327148 544.46148682 0.7250855 ]	[441.82357788 682.91571045 0.81927323]	[454.60736084 770.21209717 0.81196022]	[490.54882812 544.46710205 0.67909408]	[4.95680939e+02 7.00887146e+02 7.00514078e-01]	[5.05868835e+02 8.39458252e+02 7.50138760e-01]	[428.96838379 323.72067261 0.8403976 ]	[454.64352417 321.24301147 0.86913002]	[416.13009644 313.52462769 0.74076325]	[470.04974365 310.95498657 0.81933308]	[5.05879761e+02 8.75357971e+02 6.58584714e-01]	[5.21326111e+02 8.72779480e+02 6.81071699e-01]	[5.03358002e+02 8.49750061e+02 6.51673973e-01]	[4.46936005e+02 8.06106750e+02 6.66373253e-01]	[4.36576111e+02 7.98383728e+02 6.55779362e-01]	[4.59679810e+02 7.75288391e+02 6.81721687e-01]
[441.77307129 339.10653687 0.93332905]	[441.90228271 377.49554443 0.90988433]	[382.8026123 377.6973877 0.8598212]	[357.1729126 477.60110474 0.89012617]	[318.72521973 562.30780029 0.88708925]	[503.38391113 372.44503784 0.84778285]	[523.86083984 464.92184448 0.88795185]	[549.56323242 559.77862549 0.84577018]	[454.59353638 546.93609619 0.71970367]	[418.58303833 546.95410156 0.72456086]	[441.88690186 682.89093018 0.78051752]	[454.60681152 770.19165039 0.80808651]	[487.97177124 544.49926758 0.68856919]	[495.66433716 703.45166016 0.70895767]	[5.08490509e+02 8.47144470e+02 6.85221374e-01]	[431.47610474 326.34997559 0.82713169]	[457.10058594 326.32443237 0.85699379]	[416.16946411 316.0513916 0.75152445]	[472.58807373 315.92581177 0.85117728]	[5.03402466e+02 8.75410645e+02 4.36885536e-01]	[5.21377319e+02 8.75353027e+02 4.93415445e-01]	[5.05952972e+02 8.54860168e+02 4.94748533e-01]	[4.52007385e+02 8.08548035e+02 6.78455353e-01]	[4.36650146e+02 8.00915894e+02 6.72462344e-01]	[4.59668579e+02 7.72783936e+02 6.82896852e-01]
[444.29315186 341.73187256 0.88447177]	[444.36941528 377.64727783 0.90399462]	[387.86526489 380.16012573 0.83676195]	[357.08880615 477.74942017 0.90019035]	[316.16409302 562.25567627 0.89358735]	[503.44345093 375.05789185 0.85910845]	[523.95227051 469.98254395 0.86245167]	[552.13330078 562.29022217 0.84977072]	[454.64541626 546.99383545 0.71508723]	[418.60549927 547.01043701 0.71939337]	[444.3319397 685.53070068 0.78803122]	[457.09521484 770.17529297 0.81745136]	[490.48486328 546.98968506 0.6770708 ]	[493.07824707 708.54882812 0.73997676]	[5.05986450e+02 8.49761658e+02 7.38429368e-01]	[436.61306763 333.99130249 0.87137657]	[459.61486816 333.98950195 0.89965606]	[418.73739624 318.58251953 0.76008582]	[477.66027832 316.17764282 0.89918232]	[5.05992676e+02 8.90783752e+02 6.10498905e-01]	[5.23877441e+02 8.88134888e+02 6.36715174e-01]	[5.03388153e+02 8.59997559e+02 5.66336095e-01]	[4.52078033e+02 8.08563782e+02 6.49666786e-01]	[4.39097290e+02 8.00922913e+02 6.55575871e-01]	[4.59732483e+02 7.72722412e+02 6.91936731e-01]
[444.39672852 341.80194092 0.86420393]	[444.40530396 377.72219849 0.90069699]	[387.90048218 380.2154541 0.83950484]	[357.01443481 480.12490845 0.8898567 ]	[315.92166138 562.28692627 0.87320024]	[503.4864502 377.51504517 0.86337924]	[524.01934814 475.08120728 0.85721463]	[557.199646 564.84100342 0.85430276]	[454.61257935 549.54852295 0.70403105]	[418.58578491 549.5559082 0.71140313]	[444.33139038 685.5300293 0.79231262]	[457.08538818 770.16113281 0.81815732]	[488.00140381 549.55230713 0.67252886]	[495.59457397 708.54217529 0.73719621]	[5.08515991e+02 8.49720398e+02 6.85437918e-01]	[439.07815552 334.06692505 0.88634515]	[459.70910645 334.05953979 0.92372948]	[418.81347656 318.60794067 0.76119626]	[477.7298584 318.52069092 0.90315664]	[5.05944092e+02 8.90744385e+02 5.62457979e-01]	[5.23842957e+02 8.88136108e+02 5.97440004e-01]	[5.05911713e+02 8.62499268e+02 5.09278774e-01]	[4.52042175e+02 8.06123169e+02 6.46742940e-01]	[4.39101593e+02 7.98396729e+02 6.57588542e-01]	[4.59726562e+02 7.72721863e+02 6.92822278e-01]
[444.42401123 344.26165771 0.84970337]	[446.9006958 380.12567139 0.8944748 ]	[390.44006348 380.24749756 0.834122 ]	[354.52615356 480.26553345 0.88987553]	[313.40646362 562.38104248 0.87232131]	[505.93881226 377.62902832 0.87646955]	[526.39318848 472.54370117 0.84994221]	[557.26782227 564.88018799 0.86167079]	[454.57473755 554.64642334 0.70385998]	[418.5692749 554.6270752 0.71492064]	[444.34310913 685.57373047 0.79262793]	[457.1008606 770.20294189 0.81682879]	[487.95211792 554.69873047 0.67713934]	[495.59567261 711.1239624 0.71403193]	[5.08475250e+02 8.52233093e+02 6.64634526e-01]	[439.12786865 336.46414185 0.89244038]	[459.73532104 336.46362305 0.92931116]	[421.23754883 318.63427734 0.70216173]	[480.20217896 318.52978516 0.92086279]	[5.05941498e+02 8.93316956e+02 5.09567022e-01]	[5.23840027e+02 8.90706787e+02 5.69833755e-01]	[5.05901672e+02 8.67596741e+02 4.96484727e-01]	[4.52077423e+02 8.08535156e+02 6.43665433e-01]	[4.39131042e+02 7.98431091e+02 6.59257293e-01]	[4.59734192e+02 7.72776428e+02 6.83983147e-01]
[446.91082764 344.31027222 0.84015918]	[446.93789673 380.25610352 0.89138049]	[390.46276855 380.33532715 0.82833505]	[354.44564819 480.32409668 0.8828063 ]	[308.32336426 562.2845459 0.85110104]	[505.97366333 380.1399231 0.88082081]	[526.45526123 475.09112549 0.84439707]	[559.75695801 564.85473633 0.88411283]	[454.5819397 557.17816162 0.70344561]	[418.57144165 554.68286133 0.71531785]	[441.90710449 685.56195068 0.81330305]	[457.10919189 770.15307617 0.84018177]	[487.95220947 557.25341797 0.679847 ]	[4.98212555e+02 7.11181702e+02 6.66539729e-01]	[5.08455048e+02 8.59951538e+02 7.01384902e-01]	[439.17642212 336.50128174 0.9038496 ]	[459.78936768 336.50820923 0.94392037]	[421.27545166 318.69485474 0.7304883 ]	[480.2460022 318.5690918 0.92189109]	[5.05965973e+02 8.95937561e+02 7.02568233e-01]	[5.23923767e+02 8.93282654e+02 7.49549031e-01]	[5.03443848e+02 8.70259094e+02 5.97799122e-01]	[4.52063049e+02 8.06118958e+02 6.81461632e-01]	[4.39101440e+02 7.98372437e+02 6.86972320e-01]	[4.59729065e+02 7.72727966e+02 7.20847368e-01]
[446.93997192 346.88830566 0.82627821]	[446.97488403 380.33755493 0.88192147]	[390.47106934 382.78338623 0.82286906]	[351.98065186 480.27944946 0.87360895]	[303.26681519 562.26904297 0.85590726]	[508.44396973 380.24386597 0.87037867]	[526.46661377 475.09777832 0.84175545]	[559.80773926 564.88293457 0.89051139]	[454.58178711 559.74188232 0.71137542]	[418.57693481 559.71069336 0.71977073]	[441.90365601 685.58361816 0.78729999]	[457.11465454 770.22192383 0.82315481]	[487.95834351 559.80352783 0.68694681]	[4.98183624e+02 7.08676208e+02 6.78029895e-01]	[5.06013733e+02 8.54910156e+02 6.95831895e-01]	[439.18951416 336.60305786 0.91021967]	[459.80841064 336.59194946 0.94771218]	[421.27850342 318.71548462 0.73374593]	[480.30004883 318.61547852 0.92335927]	[5.05938629e+02 8.95874390e+02 7.00519681e-01]	[5.23879700e+02 8.93256592e+02 7.41912484e-01]	[5.03431091e+02 8.70196594e+02 5.87930799e-01]	[4.52037628e+02 8.08561462e+02 6.61030650e-01]	[4.39095978e+02 7.98444824e+02 6.67912364e-01]	[4.59746490e+02 7.72788696e+02 6.89490497e-01]
[449.47140503 349.42428589 0.82478714]	[449.50634766 382.75079346 0.87135434]	[392.97329712 382.82391357 0.82195324]	[351.92428589 480.29391479 0.86999875]	[300.70852661 562.33258057 0.87805712]	[511.01486206 380.32382202 0.85199869]	[526.53027344 477.64767456 0.86167836]	[562.21276855 564.86444092 0.89701468]	[454.61065674 559.75250244 0.71764696]	[418.62774658 559.71038818 0.72908664]	[441.92660522 685.53448486 0.79278964]	[457.09735107 770.10247803 0.83455282]	[487.96536255 559.83178711 0.69103736]	[5.00659760e+02 7.11187134e+02 6.70161664e-01]	[5.08482971e+02 8.59965149e+02 6.86961830e-01]	[439.22476196 336.66644287 0.91841424]	[459.85879517 336.64639282 0.94884324]	[421.27209473 318.76318359 0.77714419]	[480.33261108 318.6505127 0.92077541]	[5.08496979e+02 8.95874512e+02 6.75212681e-01]	[5.23954773e+02 8.93248596e+02 7.24926472e-01]	[5.03440430e+02 8.72704834e+02 5.82022548e-01]	[4.52010468e+02 8.06113708e+02 6.55809522e-01]	[4.36679535e+02 7.98377441e+02 6.61720455e-01]	[4.59716827e+02 7.70258789e+02 7.08093941e-01]
[449.47921753 349.4291687 0.82472223]	[449.51116943 382.75100708 0.87141109]	[392.97799683 382.82681274 0.82183862]	[351.92984009 480.29797363 0.87155515]	[300.70788574 562.33276367 0.87792826]	[511.02008057 380.32046509 0.85193908]	[526.52929688 477.65008545 0.86284161]	[562.21612549 564.86651611 0.89729255]	[454.61148071 559.75500488 0.7175895 ]	[418.62979126 559.71154785 0.72904551]	[444.29797363 685.54327393 0.79226029]	[457.10269165 770.10968018 0.83203298]	[487.96380615 559.83398438 0.69077408]	[5.00654510e+02 7.11202271e+02 6.78522646e-01]	[5.08487457e+02 8.59987854e+02 6.85808063e-01]	[439.22750854 336.66937256 0.91835582]	[462.18792725 336.6449585 0.9488858 ]	[421.27236938 318.76705933 0.77924943]	[480.33337402 318.65466309 0.92046791]	[5.08501190e+02 8.95887146e+02 6.74882650e-01]	[5.23960205e+02 8.93258484e+02 7.24716067e-01]	[5.03447845e+02 8.72723083e+02 5.80929995e-01]	[4.49522339e+02 8.08538330e+02 6.40694618e-01]	[4.36665497e+02 7.98400391e+02 6.44948065e-01]	[4.59721985e+02 7.70269958e+02 7.04309464e-01]
[452.02059937 352.01281738 0.83610123]	[449.52471924 382.76583862 0.86923367]	[392.98144531 382.840271 0.82045591]	[349.45727539 480.28091431 0.86808443]	[300.66577148 562.32855225 0.88255852]	[511.04833984 380.32818604 0.85008574]	[528.98516846 477.6661377 0.86105663]	[562.26544189 564.82397461 0.90553242]	[454.6178894 559.76989746 0.72003853]	[418.64135742 559.71984863 0.72875595]	[444.30532837 688.03491211 0.79949266]	[457.15930176 770.09332275 0.85026449]	[487.962677 562.27185059 0.692837 ]	[5.00645355e+02 7.11157349e+02 7.06744015e-01]	[5.06012634e+02 8.54835144e+02 6.86262906e-01]	[439.25756836 339.09924316 0.92218798]	[462.23071289 339.06140137 0.94303226]	[421.25915527 321.19976807 0.80198854]	[480.35968018 318.68759155 0.91070032]	[5.05987976e+02 8.93405701e+02 6.37797415e-01]	[5.23929382e+02 8.90798523e+02 6.93475008e-01]	[5.03413422e+02 8.70141724e+02 5.56481898e-01]	[4.49520752e+02 8.08547058e+02 6.62547350e-01]	[4.36677338e+02 7.98393555e+02 6.65833116e-01]	[4.59784332e+02 7.70242554e+02 7.27865338e-01]
[454.58081055 354.47689819 0.85401398]	[452.0032959 382.74185181 0.87195355]	[393.02883911 382.85101318 0.82339478]	[351.91293335 480.29092407 0.86769837]	[300.65664673 562.35424805 0.88527262]	[511.04086304 380.26574707 0.86103415]	[529.0425415 477.67086792 0.85418862]	[562.36938477 562.40264893 0.91431642]	[457.12020874 562.26092529 0.73780191]	[418.69345093 559.79870605 0.73861098]	[444.35452271 685.5177002 0.80873501]	[457.16644287 770.07312012 0.85240841]	[490.53839111 562.33654785 0.69550705]	[498.25473022 708.63623047 0.71743393]	[5.06000977e+02 8.52352722e+02 6.91909552e-01]	[441.66732788 339.14001465 0.92376256]	[462.2973938 339.09762573 0.94029617]	[421.29025269 321.21847534 0.83270603]	[482.7204895 318.69192505 0.89831471]	[5.08528931e+02 8.93385803e+02 6.43466592e-01]	[5.23966187e+02 8.90768677e+02 6.95682704e-01]	[5.03342773e+02 8.67702087e+02 5.57864666e-01]	[4.52047180e+02 8.06121582e+02 6.79282129e-01]	[4.39109314e+02 7.95893005e+02 6.89493060e-01]	[4.59765320e+02 7.70234253e+02 7.48490095e-01]
[454.60012817 354.49078369 0.85843706]	[452.04983521 382.75994873 0.87166178]	[393.05575562 382.87973022 0.82090932]	[349.45422363 482.72344971 0.8656522 ]	[300.6628418 562.39874268 0.89004719]	[513.57196045 380.27328491 0.85917419]	[529.03057861 472.61068726 0.82207811]	[562.39227295 562.29962158 0.91274565]	[457.13711548 559.79852295 0.73911047]	[418.69973755 559.73815918 0.73481536]	[444.37002563 685.46533203 0.80014926]	[457.18157959 767.67816162 0.85873103]	[493.04058838 562.30487061 0.69405913]	[498.26138306 711.12457275 0.72108173]	[5.06009735e+02 8.52348938e+02 6.93577230e-01]	[441.6739502 339.14785767 0.92537582]	[462.30874634 339.10443115 0.94055903]	[421.27545166 321.18212891 0.84097987]	[482.73287964 318.68508911 0.8986457 ]	[5.08480560e+02 8.93355164e+02 6.60703599e-01]	[5.23955139e+02 8.90744995e+02 7.07692742e-01]	[5.03377441e+02 8.67673767e+02 5.61811805e-01]	[4.52046875e+02 8.08531128e+02 6.76005542e-01]	[4.39115631e+02 7.98359680e+02 6.84268773e-01]	[4.59774261e+02 7.70189941e+02 7.61388481e-01]
[454.59146118 354.49838257 0.85926068]	[452.07455444 382.73876953 0.87469864]	[395.49813843 382.86352539 0.82519996]	[351.93145752 482.71859741 0.86967301]	[300.69042969 562.43188477 0.89081836]	[513.58135986 380.24719238 0.86198521]	[529.05047607 472.57833862 0.8180604 ]	[562.40472412 562.26818848 0.9078815 ]	[457.12869263 559.71923828 0.7241568 ]	[418.69985962 557.23632812 0.72604811]	[444.43154907 685.47003174 0.80049348]	[457.18173218 767.67962646 0.8554036 ]	[490.55789185 559.80340576 0.68149316]	[498.25720215 708.61096191 0.71850109]	[5.08445953e+02 8.54822327e+02 6.92194223e-01]	[441.66769409 339.1489563 0.92527229]	[462.3147583 339.11239624 0.93988061]	[421.27618408 321.1756897 0.83688599]	[482.75515747 318.69824219 0.90314698]	[5.08461823e+02 8.93327454e+02 6.75941288e-01]	[5.23949280e+02 8.90727905e+02 7.17638910e-01]	[5.03409576e+02 8.67700317e+02 5.63884616e-01]	[4.52043976e+02 8.08544983e+02 6.54598355e-01]	[4.39108490e+02 7.98365295e+02 6.61677837e-01]	[4.59755920e+02 7.70191101e+02 7.52178669e-01]
[454.59683228 354.49505615 0.86137974]	[454.55999756 382.73376465 0.87944669]	[395.53921509 382.855896 0.83343756]	[351.98596191 480.36801147 0.87492645]	[300.74499512 564.81085205 0.88245565]	[513.60467529 380.2359314 0.86427021]	[529.04150391 470.04525757 0.81730449]	[562.43267822 562.23913574 0.90426457]	[457.18075562 559.74005127 0.73541909]	[418.74130249 557.2532959 0.7312898 ]	[444.37814331 685.43835449 0.79636407]	[457.17971802 767.65985107 0.85804278]	[493.07565308 559.82232666 0.68543041]	[498.25915527 711.12567139 0.72325963]	[5.08444550e+02 8.52350708e+02 6.87994421e-01]	[441.66937256 339.13754272 0.92972213]	[462.33435059 339.10437012 0.94302815]	[421.29806519 321.19070435 0.82041031]	[482.79351807 318.72406006 0.89746076]	[5.08465668e+02 8.93294495e+02 6.55421734e-01]	[5.23951965e+02 8.90691528e+02 7.00092494e-01]	[5.03410645e+02 8.67655212e+02 5.50973415e-01]	[4.52008575e+02 8.08539429e+02 6.54511333e-01]	[4.39091614e+02 7.95888855e+02 6.63745642e-01]	[4.59770844e+02 7.70175781e+02 7.60841429e-01]
[454.62033081 354.50585938 0.86660469]	[454.54785156 382.72311401 0.87868875]	[395.5335083 382.84301758 0.83477056]	[352.00030518 480.35406494 0.87382627]	[300.76086426 564.81134033 0.8791939 ]	[513.57794189 380.23104858 0.86471623]	[529.04211426 470.02615356 0.8179372 ]	[562.44775391 559.84698486 0.89688373]	[457.11618042 559.75073242 0.72850037]	[418.70126343 557.25921631 0.72970247]	[444.37893677 685.51623535 0.78824568]	[457.15966797 767.65631104 0.84219944]	[490.52578735 559.83239746 0.68539536]	[4.98173523e+02 7.11203979e+02 7.02732623e-01]	[5.08449371e+02 8.54845642e+02 6.79548442e-01]	[441.68154907 339.14151001 0.93243164]	[462.35925293 339.11322021 0.93893021]	[421.30276489 321.1958313 0.82857823]	[482.81756592 318.73709106 0.89116496]	[5.08479736e+02 8.93337585e+02 6.41183138e-01]	[5.23945312e+02 8.90730957e+02 6.94571376e-01]	[5.03416077e+02 8.70129272e+02 5.43290496e-01]	[4.49494171e+02 8.08555908e+02 6.43411636e-01]	[4.36643829e+02 7.95874817e+02 6.51674509e-01]	[4.59772339e+02 7.70167297e+02 7.39165187e-01]
[454.63851929 354.51495361 0.87025285]	[454.54452515 382.72955322 0.87767792]	[395.537323 382.84197998 0.83553958]	[352.01998901 480.32354736 0.87393242]	[303.20388794 562.46490479 0.87308753]	[513.57019043 380.24719238 0.86256993]	[529.0055542 469.99578857 0.82295382]	[562.42138672 559.80957031 0.89186305]	[457.06582642 559.75799561 0.7192077 ]	[418.66320801 557.26257324 0.72482842]	[444.35464478 688.03918457 0.78277767]	[457.15667725 767.66320801 0.83971602]	[488.00491333 562.25616455 0.68777305]	[4.95679718e+02 7.11196960e+02 7.08193362e-01]	[5.08463623e+02 8.54799072e+02 6.88646913e-01]	[441.6862793 339.1479187 0.931427 ]	[462.38015747 339.11621094 0.93330938]	[421.30813599 321.20318604 0.82644904]	[482.83792114 318.73416138 0.8898356 ]	[5.05978729e+02 8.93303894e+02 6.58646822e-01]	[5.23930359e+02 8.90705627e+02 6.99852109e-01]	[5.03435638e+02 8.67638916e+02 5.42164147e-01]	[4.49490295e+02 8.08540283e+02 6.48756981e-01]	[4.36631653e+02 7.95861267e+02 6.54995561e-01]	[4.59790344e+02 7.70155579e+02 7.34480083e-01]
[454.64068604 354.50393677 0.86911833]	[454.54415894 380.35580444 0.8803708 ]	[395.54495239 382.80609131 0.84083366]	[351.98120117 480.30276489 0.87033844]	[300.76254272 562.46881104 0.87712401]	[511.09268188 380.23916626 0.86372596]	[529.01434326 470.03179932 0.82496089]	[562.35620117 559.80090332 0.88955939]	[454.64630127 559.74804688 0.71907818]	[418.64212036 557.23681641 0.72493196]	[441.91345215 687.99279785 0.79980177]	[457.1399231 767.69439697 0.83884883]	[488.0015564 562.26403809 0.68732667]	[4.95661987e+02 7.08677429e+02 7.05881834e-01]	[5.08461029e+02 8.52280396e+02 6.84049666e-01]	[441.690979 339.13705444 0.93213093]	[462.38574219 339.10675049 0.93600219]	[421.31460571 321.18896484 0.828053 ]	[482.85235596 318.73699951 0.88622934]	[5.05963074e+02 8.90830322e+02 6.41463935e-01]	[5.23900818e+02 8.88230225e+02 6.79259896e-01]	[5.03429596e+02 8.65086914e+02 5.16484797e-01]	[4.49493286e+02 8.08568115e+02 6.62887275e-01]	[4.36628937e+02 7.98369385e+02 6.62235379e-01]	[4.59778046e+02 7.70181885e+02 7.33372867e-01]
[457.11175537 354.487854 0.87786961]	[452.05987549 380.32901001 0.88230985]	[395.51177979 382.76400757 0.83802712]	[351.94937134 480.20101929 0.861624 ]	[300.74578857 562.37493896 0.87790602]	[511.04110718 380.2416687 0.86298102]	[526.53485107 470.02648926 0.83169758]	[562.26446533 559.80432129 0.87990499]	[452.07263184 557.21069336 0.70087969]	[418.55529785 554.67797852 0.71087992]	[441.83535767 685.48382568 0.80076909]	[457.12484741 770.07788086 0.8304618 ]	[485.4642334 559.75579834 0.69152606]	[4.95631836e+02 7.08647400e+02 7.05381036e-01]	[5.08512329e+02 8.52201782e+02 6.64876401e-01]	[441.72866821 339.14508057 0.92923427]	[462.41088867 339.07800293 0.92804229]	[421.30328369 321.16711426 0.83518618]	[482.8303833 318.68109131 0.88852912]	[5.05945648e+02 8.90659851e+02 5.77751398e-01]	[5.23861084e+02 8.85641418e+02 6.17721260e-01]	[5.05940674e+02 8.62552551e+02 4.81037825e-01]	[4.49501526e+02 8.08559387e+02 6.40268683e-01]	[4.36635223e+02 7.98359680e+02 6.50315464e-01]	[4.59777374e+02 7.70240540e+02 7.01727211e-01]
[457.0859375 351.99725342 0.8580147 ]	[451.99249268 380.23815918 0.8861627 ]	[393.0552063 380.30233765 0.84320033]	[349.45474243 480.14505005 0.84774429]	[300.68838501 562.35809326 0.88137138]	[508.51379395 380.1522522 0.87247801]	[526.45623779 467.49478149 0.84412009]	[559.78686523 559.76208496 0.86036539]	[451.99072266 557.17834473 0.70245069]	[416.13998413 554.64190674 0.70779419]	[441.79742432 685.52685547 0.79565501]	[457.07321167 770.18511963 0.81239766]	[485.35897827 559.72558594 0.70950091]	[490.54150391 708.56817627 0.72576189]	[5.08448975e+02 8.49711792e+02 6.68352246e-01]	[441.71429443 339.09735107 0.92990267]	[462.37371826 336.69384766 0.9295814 ]	[421.30227661 318.72894287 0.84127927]	[482.75244141 318.6083374 0.89091671]	[5.05885101e+02 8.77958008e+02 4.58772987e-01]	[5.23795898e+02 8.75416138e+02 5.15208125e-01]	[5.03458099e+02 8.59973999e+02 4.65753496e-01]	[4.49520264e+02 8.08579285e+02 6.39243662e-01]	[4.36627197e+02 7.98421143e+02 6.50811434e-01]	[4.59733917e+02 7.72776672e+02 6.86562955e-01]
[454.57250977 349.38320923 0.82992095]	[449.45672607 380.15951538 0.88661778]	[392.99801636 380.23199463 0.84278983]	[346.85110474 477.67919922 0.83080018]	[300.69140625 562.24591064 0.86480093]	[508.48403931 377.72348022 0.8746174 ]	[524.01184082 464.9571228 0.87674761]	[557.25646973 559.74481201 0.84400159]	[449.51547241 552.13757324 0.7067796 ]	[416.12835693 552.06793213 0.71030319]	[441.75079346 685.5020752 0.78212976]	[454.64678955 770.30487061 0.78577608]	[482.97277832 557.18634033 0.71386898]	[487.9659729 708.5847168 0.73920399]	[5.05959351e+02 8.47105347e+02 7.06396580e-01]	[439.32125854 336.65914917 0.92600203]	[462.30474854 336.58535767 0.9364537 ]	[421.27728271 318.59423828 0.83372104]	[482.73098755 318.52688599 0.91148549]	[5.03376434e+02 8.72770630e+02 5.40523767e-01]	[5.21363586e+02 8.70302856e+02 5.74099243e-01]	[5.03453979e+02 8.52314209e+02 5.17991662e-01]	[4.49485260e+02 8.08602234e+02 6.36961818e-01]	[4.36590210e+02 8.00936279e+02 6.35375381e-01]	[4.59743317e+02 7.75341797e+02 6.64667547e-01]
[452.07254028 344.2902832 0.84066492]	[446.92391968 377.73587036 0.88989246]	[390.48846436 380.17181396 0.83736253]	[344.30490112 477.59725952 0.82426256]	[300.67749023 557.24914551 0.84364986]	[506.00668335 377.60723877 0.87237549]	[523.93225098 464.89685059 0.88978177]	[554.62945557 554.63214111 0.80657566]	[449.51922607 552.07226562 0.70524341]	[416.09747314 549.55181885 0.70794272]	[439.29095459 685.53759766 0.79101306]	[454.60559082 770.25506592 0.77917057]	[485.36108398 554.61962891 0.70952398]	[485.49249268 706.07684326 0.74921405]	[5.05968750e+02 8.49620789e+02 6.97895527e-01]	[439.30917358 336.52664185 0.92234683]	[462.26553345 336.46862793 0.93670416]	[421.28582764 318.60287476 0.84542513]	[480.32662964 318.5194397 0.91435421]	[5.03333374e+02 8.72868042e+02 4.68130887e-01]	[5.21336243e+02 8.72822815e+02 5.12386084e-01]	[5.05913391e+02 8.54854065e+02 4.83707786e-01]	[4.49489838e+02 8.08592285e+02 6.41106129e-01]	[4.36603729e+02 8.00935547e+02 6.33875132e-01]	[4.59726105e+02 7.75295898e+02 6.47336364e-01]
[452.03109741 341.80218506 0.84765822]	[444.42303467 377.6166687 0.89753997]	[387.91159058 377.72906494 0.83416951]	[344.30441284 475.06799316 0.81424034]	[298.24197388 554.65515137 0.84735948]	[505.93087769 375.11181641 0.86051565]	[523.8538208 464.86593628 0.90552574]	[552.06182861 552.06079102 0.81243187]	[449.48544312 549.51171875 0.71374953]	[416.06402588 547.01843262 0.71303344]	[439.28738403 685.41870117 0.77699107]	[454.59255981 770.27966309 0.77726698]	[485.34161377 549.57299805 0.71600312]	[485.50314331 705.97143555 0.72252584]	[5.05983978e+02 8.44575012e+02 6.79927886e-01]	[439.2666626 336.44934082 0.91028368]	[462.26165771 334.02301025 0.92797935]	[421.26635742 318.53909302 0.82294792]	[480.3180542 316.13671875 0.91736448]	[5.03416534e+02 8.70199585e+02 4.64898884e-01]	[5.23791931e+02 8.70155090e+02 4.93021339e-01]	[5.03438568e+02 8.52338806e+02 4.85632986e-01]	[4.49521027e+02 8.08553223e+02 6.49956286e-01]	[4.36636993e+02 7.98444153e+02 6.63492382e-01]	[4.59734070e+02 7.75337708e+02 6.43051982e-01]
[449.46725464 339.26107788 0.87297827]	[444.36004639 377.53091431 0.89753616]	[385.36407471 377.65164185 0.83831656]	[344.32977295 470.00357056 0.81093633]	[298.21105957 552.08428955 0.85692507]	[503.46975708 375.03387451 0.85887748]	[523.75891113 462.2409668 0.91934347]	[549.50366211 547.00799561 0.8439405 ]	[449.48181152 549.49761963 0.71903443]	[416.05059814 547.01715088 0.7166307 ]	[439.23046875 685.53778076 0.76652592]	[4.54567932e+02 7.70239685e+02 7.64179885e-01]	[485.34255981 549.54083252 0.72252858]	[487.94320679 703.48321533 0.72891855]	[5.05898254e+02 8.39468994e+02 7.15418339e-01]	[439.17437744 331.45986938 0.88210428]	[462.20010376 331.44714355 0.89846087]	[421.18688965 316.04290771 0.82478404]	[480.22344971 315.97622681 0.90359032]	[5.05884491e+02 8.70262329e+02 5.41718662e-01]	[5.23823975e+02 8.67698486e+02 5.51403046e-01]	[5.03361176e+02 8.52225342e+02 5.49747467e-01]	[4.52008514e+02 8.08614929e+02 6.04006410e-01]	[4.36598694e+02 8.00979553e+02 6.13781989e-01]	[4.59708282e+02 7.72791138e+02 6.20185912e-01]
[446.88995361 336.68829346 0.90147495]	[441.91021729 375.03323364 0.89281154]	[385.2923584 377.53103638 0.83671027]	[344.30944824 467.40341187 0.82038039]	[298.23712158 549.51098633 0.86083597]	[503.34579468 367.43258667 0.84961432]	[521.390625 459.64331055 0.89253128]	[547.03857422 544.43713379 0.88280404]	[449.48321533 546.9730835 0.72527015]	[416.05010986 546.94207764 0.7212261 ]	[439.10354614 682.97033691 0.79963732]	[454.54885864 770.17773438 0.7978214 ]	[485.35891724 547.00219727 0.72781223]	[4.90486908e+02 7.05981323e+02 6.65682316e-01]	[5.05936127e+02 8.36915527e+02 7.45400846e-01]	[439.10968018 323.77075195 0.87316447]	[459.79766846 323.79400635 0.90560162]	[421.13467407 313.5090332 0.80888104]	[480.14724731 313.47744751 0.85633719]	[5.05882233e+02 8.70229370e+02 6.14464283e-01]	[5.21398804e+02 8.67680908e+02 6.09367132e-01]	[5.03403595e+02 8.49704407e+02 6.20864630e-01]	[4.44418274e+02 8.08569336e+02 6.60516977e-01]	[4.34066315e+02 7.98423035e+02 6.45485640e-01]	[4.59703125e+02 7.72766357e+02 6.73590720e-01]
[446.87426758 336.5355835 0.89538491]	[441.79760742 367.42254639 0.88994241]	[382.73660278 372.54351807 0.82948852]	[344.31970215 464.88046265 0.8341763 ]	[300.65310669 546.97546387 0.86622554]	[503.25354004 362.27816772 0.89196223]	[521.35217285 457.08120728 0.86568481]	[547.06402588 541.83331299 0.88257504]	[446.95574951 541.90789795 0.73676246]	[413.5838623 541.89727783 0.73054117]	[439.07693481 680.34051514 0.79453719]	[454.53894043 767.69482422 0.80655026]	[482.94015503 544.33856201 0.7439788 ]	[487.95281982 690.6338501 0.73378628]	[5.05923737e+02 8.34347290e+02 7.57228553e-01]	[436.69503784 321.20220947 0.88511688]	[459.74291992 318.77310181 0.94093168]	[418.65255737 308.33297729 0.83703792]	[475.12573242 305.7671814 0.76702386]	[5.03384064e+02 8.67714783e+02 6.31215870e-01]	[5.21278625e+02 8.67582703e+02 6.22120678e-01]	[5.03406372e+02 8.49625244e+02 6.22816205e-01]	[4.44359009e+02 8.06090576e+02 6.86630309e-01]	[4.31544708e+02 7.95847351e+02 6.78981841e-01]	[4.59740570e+02 7.70243347e+02 7.14838147e-01]
[444.39779663 336.43405151 0.89182347]	[441.72549438 362.26428223 0.92540896]	[380.28668213 367.37756348 0.83260131]	[346.83148193 462.36071777 0.84601092]	[300.74862671 546.94140625 0.86011571]	[500.85513306 359.69067383 0.91522211]	[521.33013916 446.96975708 0.87331551]	[549.50128174 539.19049072 0.84716225]	[446.90402222 539.27044678 0.73337996]	[413.54623413 539.29223633 0.72173291]	[436.65524292 675.22583008 0.75398195]	[452.07287598 767.70935059 0.79532075]	[482.90875244 539.27990723 0.73795879]	[490.48098755 685.52880859 0.76090395]	[5.05965057e+02 8.29151978e+02 7.33689904e-01]	[436.6446228 318.73703003 0.8940804 ]	[459.7119751 318.63208008 0.94238907]	[418.56027222 303.23382568 0.83350468]	[472.55712891 298.24227905 0.64420527]	[5.03380188e+02 8.65071655e+02 5.96644163e-01]	[5.21346069e+02 8.57458923e+02 6.02322817e-01]	[5.03462555e+02 8.34377258e+02 5.47891200e-01]	[4.44329285e+02 8.06121582e+02 6.68721437e-01]	[4.31508636e+02 7.98366699e+02 6.52844310e-01]	[4.59743134e+02 7.72718323e+02 6.86179876e-01]
[441.87011719 326.3692627 0.86973697]	[441.67800903 359.67446899 0.94045901]	[380.21914673 362.34072876 0.85479575]	[349.45269775 459.81298828 0.86041379]	[308.34594727 544.41442871 0.85541797]	[500.74533081 357.07821655 0.90355515]	[521.33441162 441.87615967 0.90430164]	[549.52697754 526.47186279 0.83871156]	[449.4375 534.14904785 0.71114129]	[416.05996704 536.67327881 0.71142173]	[436.67626953 670.16375732 0.77251631]	[452.04193115 770.12182617 0.78373456]	[482.96478271 534.13208008 0.71377182]	[490.53717041 682.9630127 0.7338748 ]	[5.05984589e+02 8.16379883e+02 6.83001935e-01]	[434.09918213 316.10150146 0.89215159]	[457.17059326 316.02474976 0.90773672]	[416.1133728 298.23620605 0.83640838]	[470.01812744 298.00405884 0.76354623]	[5.00755341e+02 8.52353088e+02 5.33314347e-01]	[5.18769958e+02 8.52274292e+02 5.57232916e-01]	[5.05980530e+02 8.29230713e+02 5.18471479e-01]	[4.41786255e+02 8.08723145e+02 6.80734158e-01]	[4.26404968e+02 8.03485352e+02 6.39337778e-01]	[4.59712738e+02 7.72814819e+02 6.53060377e-01]
[441.86956787 321.19140625 0.90148163]	[441.67019653 357.07098389 0.93703228]	[380.17996216 359.67993164 0.89176482]	[354.44857788 459.68630981 0.8719188 ]	[313.43109131 544.36712646 0.8747291 ]	[500.70004272 354.44439697 0.85978699]	[521.31018066 439.15582275 0.90753555]	[549.550354 523.77062988 0.87068945]	[449.4329834 528.99005127 0.72082299]	[416.02975464 529.00500488 0.70750678]	[439.11737061 667.55566406 0.78360981]	[452.05230713 767.64343262 0.78335434]	[482.96627808 526.51867676 0.7218979 ]	[495.58935547 675.28253174 0.72063094]	[5.11010315e+02 8.11242493e+02 6.99652135e-01]	[434.05828857 313.50848389 0.86825311]	[457.16671753 310.95956421 0.88439822]	[416.05215454 298.06710815 0.79339957]	[467.47833252 295.45797729 0.76160181]	[5.08502136e+02 8.49702393e+02 5.82955182e-01]	[5.26439514e+02 8.47073914e+02 6.13095641e-01]	[5.08466522e+02 8.24070374e+02 5.08635283e-01]	[4.41759521e+02 8.08710999e+02 6.64253831e-01]	[4.23890625e+02 8.03475769e+02 6.37772322e-01]	[4.59745819e+02 7.72704163e+02 6.59794033e-01]
[441.81643677 316.18295288 0.9496612 ]	[439.23580933 352.02310181 0.90205073]	[380.10183716 357.10977173 0.88572359]	[354.58297729 457.14492798 0.86626333]	[316.04507446 541.90313721 0.91115487]	[498.25674438 341.81784058 0.85994756]	[521.29217529 434.07171631 0.87211776]	[549.58935547 518.71838379 0.84169364]	[449.44226074 523.89709473 0.72417456]	[413.58279419 523.93908691 0.71618879]	[439.20663452 664.96679688 0.80770135]	[454.56738281 767.68249512 0.77834725]	[485.36819458 523.84814453 0.72408015]	[495.68203735 672.67706299 0.73985499]	[5.13649658e+02 8.11243652e+02 7.10139275e-01]	[431.48071289 305.82522583 0.830019 ]	[457.09909058 303.21154785 0.87004966]	[413.48995972 293.02151489 0.77521902]	[467.38928223 287.79562378 0.76501548]	[5.13630249e+02 8.49607239e+02 5.57752371e-01]	[5.28985229e+02 8.44554932e+02 6.15539849e-01]	[5.13581116e+02 8.26655334e+02 5.21438062e-01]	[4.41731934e+02 8.11249756e+02 6.64424121e-01]	[4.23848114e+02 8.06062439e+02 6.47701144e-01]	[4.59761353e+02 7.72767334e+02 6.62829638e-01]
[441.765625 316.01074219 0.94750005]	[439.18643188 344.28973389 0.90619451]	[377.724823 354.49710083 0.86796373]	[356.99700928 454.57873535 0.85740554]	[318.5899353 541.78692627 0.89905083]	[498.23220825 339.2170105 0.89960897]	[521.27386475 426.44003296 0.87076932]	[552.05505371 513.58172607 0.81144661]	[446.95431519 521.28277588 0.73193991]	[413.55685425 521.33972168 0.73151439]	[439.30657959 659.8782959 0.79951257]	[454.5859375 767.62249756 0.79264468]	[482.96600342 521.26861572 0.72813761]	[498.14956665 667.55657959 0.77817488]	[5.13587830e+02 8.00926270e+02 7.11629808e-01]	[428.9630127 300.73962402 0.85071725]	[454.6048584 298.22052002 0.883937 ]	[413.49014282 290.40930176 0.76992905]	[464.88510132 280.16394043 0.79453248]	[5.03382141e+02 8.34320435e+02 5.72447956e-01]	[5.23946777e+02 8.31841003e+02 6.34775460e-01]	[5.11024567e+02 8.08732483e+02 5.72126031e-01]	[4.41866089e+02 8.11252258e+02 7.01616287e-01]	[4.26393066e+02 8.06061218e+02 6.62277699e-01]	[4.59789978e+02 7.72731934e+02 6.92135572e-01]
[439.32739258 313.49740601 0.9324699 ]	[439.14886475 339.24191284 0.93522024]	[377.73510742 346.88592529 0.84473693]	[357.03491211 446.88479614 0.86363256]	[318.76663208 539.23419189 0.86054337]	[498.21157837 336.60830688 0.89502752]	[521.25921631 421.35116577 0.90444744]	[549.58135986 503.46392822 0.84917486]	[449.45639038 516.17608643 0.7170378 ]	[416.09396362 518.70648193 0.73225683]	[439.3008728 652.16375732 0.79770124]	[454.55834961 767.60620117 0.80279642]	[482.97192383 516.1262207 0.71301991]	[498.16122437 662.43469238 0.77174461]	[5.18637146e+02 7.90676025e+02 7.87312150e-01]	[426.40414429 298.2074585 0.8808713 ]	[452.06365967 298.06799316 0.88872427]	[408.40118408 282.76501465 0.77376252]	[464.87374878 277.60601807 0.73423785]	[5.18740112e+02 8.29139282e+02 6.38110757e-01]	[5.34105835e+02 8.24040466e+02 6.39993250e-01]	[5.11031555e+02 7.98402710e+02 5.66653430e-01]	[4.44349640e+02 8.08650757e+02 7.15148568e-01]	[4.28938324e+02 8.00981201e+02 6.61329448e-01]	[4.59778168e+02 7.72755981e+02 7.09988534e-01]
[441.69586182 303.20025635 0.89356875]	[439.21343994 336.612854 0.94186401]	[380.10165405 341.69631958 0.87178278]	[357.08035278 441.81829834 0.90982056]	[321.29544067 534.14935303 0.82467747]	[498.18774414 331.49923706 0.83748013]	[521.17993164 416.16955566 0.87505436]	[549.515625 500.81478882 0.87482035]	[451.99533081 511.07965088 0.70352042]	[416.13470459 513.62744141 0.70952708]	[439.32910156 649.61407471 0.79134029]	[452.08425903 767.61547852 0.78996193]	[485.40921021 508.53741455 0.69928724]	[498.21096802 659.84204102 0.74777174]	[5.18680054e+02 7.88208801e+02 7.80955553e-01]	[428.90625 295.47879028 0.86916584]	[452.04342651 292.99346924 0.86683118]	[408.44775391 277.65731812 0.78310257]	[464.8817749 274.96478271 0.78003037]	[5.11017731e+02 8.11284302e+02 6.21706247e-01]	[5.26426392e+02 8.11203979e+02 6.55057967e-01]	[5.16194458e+02 7.98372375e+02 4.99067873e-01]	[4.44396851e+02 8.08567627e+02 7.28599906e-01]	[4.28993469e+02 7.98420471e+02 6.83201253e-01]	[4.59746674e+02 7.72759521e+02 6.95789695e-01]
[439.31991577 298.13754272 0.93764168]	[439.17193604 334.01101685 0.91169131]	[377.74243164 336.70217896 0.88692647]	[357.14694214 439.25274658 0.92919469]	[326.3600769 526.4942627 0.83123893]	[498.14480591 323.77334595 0.83410573]	[521.16772461 413.53887939 0.86152899]	[547.05664062 498.22906494 0.86668152]	[449.48529053 503.44589233 0.7171694 ]	[416.03710938 505.97717285 0.70606738]	[439.29705811 647.05950928 0.79589015]	[454.54074097 767.55078125 0.79223037]	[485.39865112 503.3371582 0.72028136]	[498.2098999 652.14276123 0.7689833 ]	[518.75604248 790.67749023 0.81467038]	[426.39962769 290.43432617 0.84785473]	[452.05352783 287.84362793 0.85201114]	[408.3951416 275.00006104 0.77645749]	[464.93145752 269.85668945 0.792005 ]	[5.21324219e+02 8.24009583e+02 6.07468367e-01]	[5.36694824e+02 8.16346558e+02 6.30518198e-01]	[5.13618713e+02 8.06038147e+02 6.13972425e-01]	[4.44330139e+02 8.03506409e+02 6.96175039e-01]	[4.28982910e+02 7.93321350e+02 6.88325644e-01]	[4.59761047e+02 7.72763977e+02 6.87139869e-01]
[439.30007935 295.55697632 0.94446218]	[439.16732788 326.31466675 0.89538074]	[377.71917725 334.0592041 0.87394667]	[357.18313599 439.07440186 0.90970755]	[328.9269104 523.9241333 0.86120981]	[498.15563965 318.7661438 0.87668568]	[518.76702881 408.38424683 0.84649801]	[547.01586914 495.63278198 0.85221767]	[449.50994873 503.2829895 0.71861708]	[416.05960083 503.40396118 0.71770597]	[441.67672729 644.49035645 0.82124776]	[452.0489502 767.52679443 0.79176605]	[485.41537476 500.78427124 0.71099114]	[500.66702271 647.05828857 0.80626929]	[518.7756958 788.05401611 0.7991364 ]	[426.39611816 282.71881104 0.83962256]	[452.04769897 280.19781494 0.85422474]	[408.47045898 272.35809326 0.77283084]	[464.93746948 264.74673462 0.77899855]	[5.18695129e+02 8.11194275e+02 5.82226396e-01]	[5.31544983e+02 8.08683105e+02 5.97246647e-01]	[5.16139709e+02 7.95834473e+02 5.84555507e-01]	[4.44348816e+02 8.00980896e+02 7.36759305e-01]	[4.28974762e+02 7.93264465e+02 7.33559251e-01]	[4.59705231e+02 7.72738464e+02 6.97668731e-01]
[441.68353271 295.45773315 0.94461077]	[439.15591431 321.17803955 0.92777044]	[377.73724365 331.39147949 0.84706181]	[357.1756897 431.47616577 0.87127507]	[331.41558838 521.30621338 0.86366737]	[498.16992188 318.53503418 0.89251673]	[518.71838379 403.3276062 0.85498989]	[544.55792236 487.98165894 0.85478473]	[452.04037476 500.72662354 0.71509218]	[416.14468384 500.81530762 0.72975874]	[441.6895752 644.39770508 0.80608827]	[449.52856445 767.51177979 0.78262031]	[485.47143555 498.2293396 0.70026922]	[500.64343262 646.93237305 0.80380446]	[521.19696045 783.01318359 0.79248679]	[426.40545654 280.1847229 0.85716003]	[452.07443237 277.66577148 0.87373084]	[410.93945312 267.34130859 0.74955726]	[464.8899231 257.13562012 0.8056702 ]	[5.21243286e+02 8.11155029e+02 5.75146198e-01]	[5.34113403e+02 8.08618103e+02 5.83877146e-01]	[5.18665527e+02 7.90823975e+02 6.40720546e-01]	[4.44369049e+02 8.00916321e+02 7.08147883e-01]	[4.31470886e+02 7.93263977e+02 7.14660943e-01]	[4.59649628e+02 7.72764160e+02 6.66702390e-01]
[441.69781494 290.43841553 0.91143239]	[439.18600464 318.60510254 0.9454146 ]	[377.73068237 323.80566406 0.84741402]	[357.15585327 423.88870239 0.88421357]	[331.46490479 518.74584961 0.84360325]	[498.20724487 315.96362305 0.87535715]	[518.70013428 400.78152466 0.87747335]	[544.49279785 485.34667969 0.8930372 ]	[452.00299072 498.20324707 0.70817137]	[416.1100769 500.73471069 0.7261458 ]	[439.3039856 641.85180664 0.79369724]	[449.51379395 767.52941895 0.78348637]	[485.45309448 495.6401062 0.69535244]	[500.69506836 644.54455566 0.80939424]	[521.24914551 782.94000244 0.80359286]	[428.91452026 277.60327148 0.87463468]	[452.05236816 275.1086731 0.8757602 ]	[410.95648193 262.17004395 0.7604847 ]	[464.88571167 256.96847534 0.77730358]	[5.21365967e+02 8.11236023e+02 6.61688149e-01]	[5.36745972e+02 8.08657654e+02 6.71788335e-01]	[5.18699280e+02 7.90744202e+02 6.77306890e-01]	[4.44405273e+02 7.98406067e+02 6.97321713e-01]	[4.31534546e+02 7.93269104e+02 7.08757043e-01]	[4.59626709e+02 7.72808044e+02 6.70328736e-01]
[441.78747559 282.66992188 0.8949362 ]	[439.23123169 316.07589722 0.94259405]	[380.10787964 318.76062012 0.87832671]	[357.14068604 421.30239868 0.90882862]	[331.47970581 513.64794922 0.82191575]	[498.22250366 313.43045044 0.84838158]	[516.2210083 398.24359131 0.86944127]	[544.4230957 482.80963135 0.92048872]	[449.50512695 493.07730103 0.69902503]	[416.09536743 498.146698 0.71128207]	[439.31985474 636.76037598 0.79274589]	[449.52084351 765.07397461 0.78452039]	[485.39279175 488.0093689 0.69989163]	[500.72235107 644.37390137 0.80151695]	[521.25036621 775.28985596 0.8187198 ]	[431.46887207 274.96380615 0.871077 ]	[454.59518433 272.41387939 0.86855459]	[411.02529907 257.19055176 0.75507414]	[464.94274902 254.42880249 0.76818228]	[5.21380859e+02 8.11250854e+02 7.23738730e-01]	[5.39201172e+02 8.08634583e+02 7.23798633e-01]	[5.18666077e+02 7.88192810e+02 6.93483829e-01]	[4.44408600e+02 7.98376587e+02 6.97199523e-01]	[4.31543884e+02 7.93247986e+02 7.12052643e-01]	[4.59652588e+02 7.72774475e+02 6.76014066e-01]
[441.81436157 280.12072754 0.91521442]	[439.20870972 313.54333496 0.92102122]	[380.10891724 318.54058838 0.88757735]	[357.14672852 418.74609375 0.92886245]	[331.49658203 506.01751709 0.8357439 ]	[498.18417358 305.84970093 0.82564992]	[518.63476562 398.22546387 0.87806189]	[544.41241455 482.75299072 0.92784417]	[449.52630615 487.99707031 0.70207351]	[416.09933472 493.118927 0.70383263]	[439.29733276 631.63574219 0.81573784]	[452.00204468 764.98913574 0.78039026]	[485.42977905 485.41131592 0.70571208]	[500.76550293 639.32794189 0.79779518]	[521.29229736 772.70251465 0.83541572]	[431.47198486 272.48126221 0.85757846]	[457.07192993 269.86514282 0.86767906]	[411.03210449 257.00335693 0.76522774]	[464.96386719 251.90776062 0.76683235]	[5.21389160e+02 8.11192688e+02 7.50959933e-01]	[5.39259888e+02 8.08533691e+02 7.26222992e-01]	[5.18742249e+02 7.88003235e+02 6.69386685e-01]	[4.44399902e+02 7.98413452e+02 6.85821652e-01]	[4.31514191e+02 7.93244385e+02 7.09484875e-01]	[4.59655670e+02 7.70284241e+02 6.89127684e-01]
[441.78262329 277.5617981 0.94815147]	[439.20455933 313.40786743 0.89829302]	[377.73260498 316.08010864 0.88129365]	[357.15203857 418.63360596 0.91766608]	[333.92352295 505.87155151 0.8553226 ]	[498.21044922 303.22415161 0.8467713 ]	[516.18450928 395.62435913 0.8378126 ]	[544.35723877 480.27905273 0.92343605]	[452.08078003 487.92434692 0.70040065]	[416.13339233 490.56137085 0.69318616]	[439.26757812 631.6003418 0.8124156 ]	[449.48236084 762.49188232 0.77537811]	[487.97357178 482.9251709 0.69024503]	[500.7520752 631.68426514 0.80559731]	[521.26123047 770.21673584 0.83954024]	[428.96365356 269.84460449 0.83466995]	[457.07070923 264.75469971 0.8584615 ]	[410.98513794 254.45436096 0.7730971 ]	[464.93908691 249.30825806 0.76910967]	[5.21317078e+02 8.08730347e+02 7.32760549e-01]	[5.39207947e+02 8.06054504e+02 6.93706155e-01]	[5.18700684e+02 7.85519592e+02 6.59139991e-01]	[4.46891052e+02 7.98396179e+02 7.01047480e-01]	[4.31551880e+02 7.93253906e+02 7.24872589e-01]	[4.59629974e+02 7.70215271e+02 6.90467775e-01]
[441.81417847 275.11221313 0.9542231 ]	[439.20123291 308.34613037 0.88989067]	[377.72286987 315.96203613 0.8730216 ]	[357.15716553 416.15945435 0.90036982]	[333.93557739 503.42095947 0.86979157]	[498.19052124 300.6696167 0.87341577]	[516.18078613 395.58401489 0.83687532]	[544.31365967 480.1937561 0.91731042]	[454.58953857 485.45358276 0.69523233]	[418.54992676 490.53924561 0.68322444]	[439.28717041 626.46917725 0.83723062]	[446.90127563 764.96600342 0.78520995]	[490.51705933 482.90270996 0.67938656]	[500.76959229 629.0480957 0.81343925]	[521.39031982 770.07769775 0.84352505]	[431.4765625 264.74185181 0.83013922]	[457.08920288 259.71035767 0.87454027]	[413.49594116 251.93766785 0.76558983]	[464.96392822 244.27217102 0.76387918]	[5.21308777e+02 8.08714355e+02 7.14215040e-01]	[5.39236267e+02 8.06082764e+02 6.68960750e-01]	[5.21273071e+02 7.77889893e+02 6.58881664e-01]	[4.46893738e+02 7.95858276e+02 7.05743194e-01]	[4.31542236e+02 7.93222778e+02 7.29789734e-01]	[4.57141815e+02 7.70257446e+02 6.88780367e-01]
[441.82141113 275.00552368 0.95324862]	[439.19348145 303.27590942 0.89736003]	[377.73468018 313.49172974 0.86762232]	[357.18099976 413.57888794 0.87653971]	[333.96368408 503.29992676 0.88186747]	[498.18612671 298.21142578 0.88896811]	[516.21746826 392.97821045 0.80961078]	[544.34985352 480.15023804 0.91548884]	[454.63217163 485.40078735 0.70250475]	[418.61276245 490.49105835 0.6897651 ]	[439.23696899 626.47521973 0.82000005]	[444.43270874 765.06707764 0.7980392 ]	[490.51263428 482.83392334 0.68363392]	[500.7623291 626.54943848 0.8357926 ]	[521.36553955 770.08477783 0.84755009]	[431.50231934 262.16513062 0.84389651]	[457.07229614 259.57443237 0.88337785]	[413.5149231 251.88723755 0.77544355]	[464.94226074 239.2040863 0.75373667]	[5.21368286e+02 8.06091003e+02 6.21959805e-01]	[5.39256165e+02 7.98425293e+02 6.13648236e-01]	[5.21213684e+02 7.80464783e+02 6.38960719e-01]	[4.46895477e+02 7.95855103e+02 7.13160396e-01]	[4.31545654e+02 7.93242859e+02 7.23491848e-01]	[4.54615662e+02 7.72754883e+02 6.80486083e-01]
[441.81512451 274.97189331 0.95117402]	[439.19473267 300.76385498 0.91240078]	[377.75003052 310.97229004 0.85365182]	[357.18203735 411.02520752 0.86649907]	[333.95928955 503.27523804 0.88207358]	[498.2053833 298.14755249 0.89749497]	[516.21374512 387.93618774 0.8109591 ]	[544.35498047 477.70831299 0.91116595]	[454.62600708 482.90512085 0.70747644]	[418.59130859 487.96749878 0.68964487]	[439.23843384 626.46069336 0.81557232]	[444.43600464 765.01043701 0.79679412]	[490.53540039 482.75753784 0.68325007]	[500.82730103 626.4473877 0.84160596]	[521.42449951 767.59954834 0.83348346]	[431.48486328 259.7131958 0.84900755]	[457.06723022 257.1585083 0.88662761]	[413.51504517 249.39836121 0.76340276]	[464.87911987 239.13049316 0.74344158]	[5.21381348e+02 8.06050171e+02 6.54201984e-01]	[5.39263855e+02 7.98387939e+02 6.29432499e-01]	[5.21322388e+02 7.75330444e+02 6.50423229e-01]	[4.46904907e+02 7.95827820e+02 7.12130725e-01]	[4.31543274e+02 7.93212708e+02 7.27799892e-01]	[4.54626038e+02 7.72691467e+02 6.83911204e-01]
[441.78805542 274.95892334 0.95120907]	[439.19274902 300.70251465 0.92427832]	[377.7467041 310.91381836 0.8495965 ]	[357.20101929 413.50375366 0.87222916]	[333.96600342 503.25222778 0.88429838]	[498.22198486 298.07565308 0.90214205]	[516.22143555 387.86404419 0.81477779]	[544.35748291 477.63293457 0.90720642]	[457.13925171 482.82839966 0.72283596]	[418.66552734 485.42218018 0.70090085]	[439.23602295 626.47412109 0.80714899]	[444.44180298 765.07122803 0.80274963]	[493.09002686 480.26815796 0.68375802]	[503.24072266 626.42041016 0.83073497]	[523.8371582 767.51141357 0.82102823]	[428.98614502 259.70559692 0.84755689]	[454.62780762 257.14425659 0.88451177]	[413.50357056 249.30525208 0.75677568]	[464.88119507 236.66487122 0.77603996]	[5.21242188e+02 8.06004272e+02 7.34593511e-01]	[5.39232239e+02 7.98361389e+02 6.91377759e-01]	[5.23850708e+02 7.72757812e+02 7.08309531e-01]	[4.46907043e+02 7.95871216e+02 7.21773684e-01]	[4.31547150e+02 7.93235352e+02 7.43402183e-01]	[4.54641815e+02 7.72726013e+02 6.92460477e-01]
[441.75698853 274.93728638 0.9498055 ]	[439.19970703 300.65829468 0.93012303]	[380.0994873 308.38998413 0.84530455]	[357.20632935 411.03305054 0.87314492]	[334.00326538 503.26651001 0.89384425]	[498.24285889 298.04260254 0.90361887]	[518.64654541 387.90701294 0.81582367]	[544.37487793 475.17709351 0.89751244]	[457.16760254 482.75369263 0.7348839 ]	[418.68630981 482.91702271 0.71718615]	[439.16549683 626.51525879 0.79551107]	[444.43936157 767.48175049 0.80079848]	[493.1020813 480.20645142 0.68144757]	[500.8923645 623.95184326 0.83392924]	[523.89038086 764.96014404 0.81800103]	[428.97589111 259.66320801 0.85356987]	[454.61862183 257.13961792 0.88984466]	[413.4977417 244.27497864 0.76496965]	[464.89031982 236.66265869 0.78328294]	[5.21199585e+02 8.00922791e+02 7.51920044e-01]	[5.39203430e+02 7.93273438e+02 7.28033364e-01]	[5.23913452e+02 7.70181091e+02 7.66246498e-01]	[4.46887085e+02 7.98359924e+02 7.23944962e-01]	[4.31534882e+02 7.93261536e+02 7.43513942e-01]	[4.57096832e+02 7.72721252e+02 6.91410303e-01]
[441.72750854 274.92303467 0.94813037]	[439.20916748 300.64001465 0.93037951]	[380.10784912 308.37692261 0.84516191]	[359.568573 411.01577759 0.87011439]	[334.02978516 500.89538574 0.8908416 ]	[498.25976562 298.02233887 0.90133619]	[518.68695068 387.9413147 0.81996346]	[544.41729736 477.65090942 0.90740788]	[459.64981079 485.35955811 0.72255945]	[418.76754761 487.9619751 0.6902988 ]	[439.17526245 626.56787109 0.77564061]	[444.4432373 765.00909424 0.79298455]	[498.15887451 482.78012085 0.68667185]	[503.38201904 626.58502197 0.82274407]	[523.92523193 767.54974365 0.83937573]	[428.94335938 259.63287354 0.85735881]	[454.60098267 257.13067627 0.89016753]	[413.50454712 244.23953247 0.7608518 ]	[464.88323975 239.0569458 0.76753938]	[5.21221008e+02 8.03475159e+02 7.57110357e-01]	[5.39231079e+02 7.95796692e+02 7.33634830e-01]	[523.91369629 772.75762939 0.77793193]	[4.46907532e+02 7.98356873e+02 7.13630676e-01]	[4.31532074e+02 7.93248474e+02 7.39690125e-01]	[4.57108032e+02 7.70267639e+02 6.82545245e-01]
[441.72503662 274.91339111 0.94774663]	[439.22503662 300.63720703 0.93129355]	[380.11795044 308.37826538 0.84551221]	[359.58499146 416.04244995 0.8832975 ]	[334.05911255 503.30145264 0.89467877]	[500.64715576 298.00747681 0.9017452 ]	[518.71563721 385.32919312 0.83549654]	[544.46258545 477.67907715 0.90761846]	[459.6413269 482.92074585 0.73028982]	[418.76989746 487.9609375 0.69898039]	[439.15496826 626.59246826 0.76707196]	[446.86349487 765.00793457 0.79185617]	[498.14743042 482.77197266 0.69218677]	[503.41674805 626.53460693 0.82068217]	[523.92437744 767.51000977 0.82725441]	[428.94241333 259.62179565 0.85861766]	[454.59851074 257.12005615 0.89230675]	[413.51745605 244.24531555 0.7600013 ]	[464.88882446 239.06114197 0.76086807]	[5.21244080e+02 8.00925659e+02 7.57939160e-01]	[5.39241150e+02 7.93321167e+02 7.41900682e-01]	[5.23898376e+02 7.72717468e+02 7.59061635e-01]	[4.46931305e+02 7.95868164e+02 7.07368135e-01]	[4.34034302e+02 7.93238708e+02 7.33732998e-01]	[4.57116211e+02 7.70284546e+02 6.76313996e-01]
[441.73278809 274.90786743 0.94656032]	[439.24673462 300.64953613 0.9311775 ]	[380.14663696 308.38760376 0.84665084]	[359.62576294 410.97912598 0.86694264]	[336.4692688 503.27200317 0.90513742]	[500.66564941 298.01040649 0.9048261 ]	[518.75506592 385.3013916 0.84275931]	[544.50958252 477.67327881 0.89890432]	[459.67105103 482.90335083 0.74162149]	[418.79135132 485.46459961 0.70858705]	[439.28210449 626.50756836 0.79222029]	[446.95800781 765.03369141 0.78438795]	[498.18649292 482.76831055 0.69895262]	[503.38684082 626.44116211 0.82748646]	[523.92315674 765.01000977 0.8201018 ]	[428.95370483 259.62283325 0.85755426]	[454.60531616 257.12207031 0.89030236]	[413.53219604 244.24702454 0.76256526]	[464.90222168 236.67990112 0.75450426]	[5.21222168e+02 8.00919067e+02 7.60306239e-01]	[5.39224426e+02 7.93292664e+02 7.57688701e-01]	[523.96838379 770.26159668 0.77141869]	[4.46921356e+02 7.98434753e+02 6.97398543e-01]	[4.34035706e+02 7.93291809e+02 7.27871120e-01]	[4.57189026e+02 7.72725586e+02 6.70195758e-01]
[441.73361206 274.90859985 0.94442236]	[439.27600098 300.64050293 0.93232065]	[380.17871094 308.39526367 0.8473646 ]	[359.69009399 408.46963501 0.86192203]	[336.54776001 500.85812378 0.91219449]	[500.67376709 295.65145874 0.90446723]	[521.18548584 385.35604858 0.85656273]	[546.9274292 477.68865967 0.89179099]	[459.72549438 482.84762573 0.75493336]	[421.17803955 485.4130249 0.71447307]	[441.69223022 626.52075195 0.79457796]	[449.48629761 764.98364258 0.77922177]	[498.22683716 480.30447388 0.7057972 ]	[503.37878418 626.44586182 0.8175422 ]	[523.88262939 757.36291504 0.81989771]	[428.96896362 259.62219238 0.85624582]	[454.60791016 257.13690186 0.888313 ]	[413.58374023 244.20404053 0.76601958]	[464.91928101 236.67147827 0.76771557]	[5.21201294e+02 7.95852173e+02 7.74725497e-01]	[5.39183411e+02 7.90782166e+02 7.73471415e-01]	[5.23971558e+02 7.67689026e+02 7.66570866e-01]	[4.46872101e+02 7.98439758e+02 6.80937231e-01]	[4.31539001e+02 7.93270020e+02 7.15765655e-01]	[4.59658722e+02 7.70296509e+02 6.70748711e-01]
[441.81774902 274.91149902 0.93884611]	[439.31298828 300.64898682 0.93083596]	[380.19592285 310.87542725 0.84708905]	[359.74917603 410.97589111 0.85765511]	[336.67532349 500.82794189 0.91833723]	[500.69915771 295.65115356 0.9070189 ]	[521.26757812 390.43511963 0.84652358]	[546.98028564 477.72174072 0.88233078]	[459.82748413 482.87826538 0.75170118]	[421.26968384 485.42990112 0.71169043]	[441.6703186 626.5892334 0.77504534]	[449.50793457 765.01733398 0.78278363]	[500.6930542 482.76226807 0.71630967]	[503.39370728 626.55682373 0.81105018]	[523.84771729 759.87365723 0.82562071]	[431.50234985 259.63796997 0.85350108]	[457.10824585 257.097229 0.90469605]	[413.57592773 244.27497864 0.76094234]	[464.93212891 236.65975952 0.73231405]	[5.18753784e+02 7.95832642e+02 7.54321218e-01]	[5.36707458e+02 7.90754883e+02 7.61617422e-01]	[523.93383789 767.71063232 0.78337866]	[4.44416351e+02 8.00940369e+02 6.88999414e-01]	[4.31516754e+02 7.93294189e+02 7.15404987e-01]	[4.59697388e+02 7.72725769e+02 6.77692771e-01]
[441.88870239 274.90344238 0.92841542]	[441.69180298 300.67315674 0.92265272]	[380.2694397 310.89926147 0.84509289]	[359.8079834 408.43286133 0.84401625]	[339.10971069 500.83575439 0.91270745]	[500.72817993 298.00708008 0.90872371]	[521.30615234 387.91210938 0.85025507]	[547.04815674 477.68551636 0.86081457]	[459.83892822 482.9206543 0.74905366]	[421.28317261 485.4616394 0.71113479]	[441.69973755 629.06732178 0.77149326]	[449.47363281 765.03161621 0.78283942]	[500.70343018 482.80822754 0.7246244 ]	[503.37893677 626.56768799 0.80718762]	[523.82702637 759.93084717 0.83030164]	[434.02539062 259.62719727 0.86271507]	[457.17434692 257.07739258 0.91997153]	[416.05960083 246.82478333 0.77282017]	[467.40634155 236.65763855 0.73109263]	[5.18701355e+02 7.95861755e+02 7.52005517e-01]	[5.34184326e+02 7.90777405e+02 7.52210617e-01]	[523.91638184 770.11132812 0.79367959]	[4.44414734e+02 8.00926636e+02 6.96764827e-01]	[4.31530975e+02 7.93302368e+02 7.15389848e-01]	[4.59657318e+02 7.72748169e+02 6.74365401e-01]
[444.35974121 274.89788818 0.90719879]	[441.74450684 300.65667725 0.92133152]	[380.34396362 310.89614868 0.83594519]	[362.25363159 408.44171143 0.83389902]	[339.21609497 500.7590332 0.89369375]	[500.77450562 297.9942627 0.90869474]	[521.37200928 387.90466309 0.86986661]	[549.5324707 477.71258545 0.85235995]	[459.85070801 485.36172485 0.75118417]	[421.29248047 485.46725464 0.71414006]	[441.71478271 629.0904541 0.7776624 ]	[449.4932251 765.02563477 0.78448361]	[500.72467041 482.81765747 0.73080295]	[503.35140991 626.59985352 0.80605751]	[523.81280518 762.4354248 0.83283532]	[436.58926392 259.63088989 0.87092394]	[459.62011719 257.08224487 0.91874123]	[416.15518188 246.80311584 0.80117208]	[467.41421509 236.64089966 0.68434364]	[5.18695679e+02 7.95889038e+02 7.36611903e-01]	[5.34163330e+02 7.90799500e+02 7.38554537e-01]	[523.89422607 770.13183594 0.78579146]	[4.46930084e+02 7.98419983e+02 7.15548992e-01]	[4.34082794e+02 7.93285278e+02 7.43705094e-01]	[4.59651398e+02 7.72723022e+02 6.74929500e-01]
[446.88183594 274.87554932 0.88025582]	[441.80203247 300.65979004 0.91641176]	[382.80722046 310.88244629 0.82416248]	[364.7734375 405.87817383 0.82698643]	[339.27511597 500.80325317 0.89623153]	[500.83862305 298.00753784 0.90896541]	[523.78479004 390.50195312 0.87691694]	[549.59368896 477.71075439 0.84465873]	[459.85113525 485.36538696 0.75439143]	[421.30529785 485.47406006 0.71713179]	[441.74633789 629.08654785 0.77679181]	[449.48184204 764.99822998 0.78279769]	[500.72583008 482.82455444 0.73020226]	[503.33169556 626.56176758 0.81165475]	[523.76861572 762.46478271 0.83542329]	[436.69262695 259.59573364 0.88401026]	[459.70401001 257.07077026 0.92588425]	[418.59820557 244.2752533 0.81480747]	[467.47802734 236.6628418 0.61275911]	[5.18684265e+02 7.95900269e+02 7.35187829e-01]	[5.34145752e+02 7.90808960e+02 7.40621567e-01]	[5.23860962e+02 7.70145630e+02 7.69595921e-01]	[4.46922424e+02 7.98401306e+02 7.22151875e-01]	[4.34085358e+02 7.93264221e+02 7.48158932e-01]	[4.59635834e+02 7.70300110e+02 6.70414031e-01]
[446.94540405 272.50296021 0.86665642]	[441.88842773 300.67776489 0.90290093]	[385.35848999 310.89868164 0.80984628]	[364.8677063 405.87771606 0.81705201]	[341.71911621 500.82284546 0.88633049]	[503.28649902 298.02627563 0.90990043]	[523.83331299 392.97436523 0.87739766]	[552.09436035 477.73046875 0.84364867]	[462.23330688 482.87225342 0.75756353]	[421.35409546 485.40231323 0.71923226]	[441.76763916 629.10632324 0.7760064 ]	[449.48956299 765.04431152 0.78633314]	[500.77737427 482.75930786 0.7375111 ]	[503.31787109 626.46911621 0.81507748]	[521.41503906 764.97570801 0.83967042]	[439.11959839 257.19076538 0.89336181]	[459.77172852 257.08602905 0.93281054]	[418.66558838 241.71020508 0.83601588]	[475.15658569 236.62968445 0.74507576]	[5.18765015e+02 7.95883240e+02 7.51340687e-01]	[5.36671875e+02 7.90782471e+02 7.47847676e-01]	[5.23786011e+02 7.70211609e+02 7.53315151e-01]	[4.46945160e+02 7.95899414e+02 7.33500421e-01]	[4.34119141e+02 7.93240601e+02 7.65048802e-01]	[4.59644012e+02 7.72729736e+02 6.86956286e-01]
[452.0012207 272.49057007 0.85804462]	[444.37548828 300.6857605 0.88942236]	[390.43618774 308.39605713 0.80299979]	[369.97067261 403.33251953 0.83641684]	[341.8053894 500.7953186 0.87468857]	[503.38101196 298.07263184 0.91029662]	[523.93518066 395.4956665 0.87254298]	[554.68066406 480.19909668 0.84016621]	[462.2517395 482.8706665 0.75709397]	[421.34005737 485.38522339 0.72351694]	[441.78964233 629.13916016 0.7729547 ]	[449.51806641 765.0413208 0.78232104]	[500.81973267 482.76672363 0.73914135]	[503.33782959 626.53143311 0.81826818]	[521.36669922 767.56414795 0.86604548]	[439.20852661 257.17208862 0.90176284]	[462.19189453 257.08035278 0.92874861]	[418.80303955 241.71594238 0.81812638]	[477.73095703 236.55438232 0.79663467]	[5.18788696e+02 7.98355957e+02 7.19805598e-01]	[5.34169556e+02 7.90808350e+02 7.28905022e-01]	[5.21328369e+02 7.72765137e+02 7.26120830e-01]	[4.46965302e+02 7.95875732e+02 7.30265796e-01]	[4.36561584e+02 7.93227112e+02 7.65318513e-01]	[4.59658966e+02 7.72742432e+02 6.82740152e-01]
[454.58880615 272.48797607 0.86950278]	[446.91159058 300.6781311 0.87844706]	[392.99871826 308.37026978 0.80872703]	[374.99594116 403.37167358 0.8410809 ]	[346.80819702 500.78961182 0.86223257]	[505.87689209 298.09094238 0.89677131]	[524.00335693 395.57595825 0.87957722]	[557.20574951 480.21228027 0.84719718]	[462.24633789 482.88186646 0.75804979]	[421.33956909 485.38131714 0.72495484]	[441.81582642 631.60345459 0.76590985]	[452.02947998 765.01324463 0.78014177]	[500.81118774 482.79522705 0.74170202]	[503.28689575 626.57226562 0.79978198]	[521.25152588 767.5579834 0.84843361]	[439.30447388 257.14596558 0.91235733]	[462.28347778 257.08215332 0.93038231]	[421.18994141 239.20248413 0.83139509]	[480.18667603 236.57575989 0.83787853]	[5.18739197e+02 7.98352539e+02 6.92066252e-01]	[5.31611389e+02 7.90803711e+02 7.04084218e-01]	[5.18759277e+02 7.72770630e+02 6.83089554e-01]	[4.49488647e+02 7.95883911e+02 7.41625309e-01]	[4.36618988e+02 7.93226929e+02 7.77840436e-01]	[4.59685150e+02 7.72723511e+02 6.81592584e-01]
[457.10028076 272.46069336 0.88971972]	[449.51016235 300.7154541 0.85966223]	[395.51696777 308.3862915 0.81552023]	[375.0874939 403.32492065 0.86033994]	[349.40240479 500.76296997 0.85689402]	[506.00976562 298.13647461 0.87858206]	[526.43811035 395.57434082 0.87779588]	[557.25958252 480.25958252 0.86147809]	[462.3052063 485.37884521 0.75406969]	[421.39212036 485.45932007 0.71616739]	[441.80615234 634.15753174 0.76064706]	[452.04568481 764.98968506 0.78359044]	[500.87399292 482.85818481 0.74245006]	[503.32220459 626.58825684 0.80083388]	[521.20605469 765.07250977 0.84730148]	[441.71743774 257.12722778 0.92633659]	[462.36917114 257.0479126 0.93786246]	[421.25802612 241.67384338 0.83878005]	[480.2953186 236.63342285 0.82785958]	[5.16199707e+02 7.95894836e+02 6.86427355e-01]	[5.29032043e+02 7.90793091e+02 7.06374347e-01]	[5.18758545e+02 7.70289856e+02 7.17916310e-01]	[4.49477692e+02 7.95895630e+02 7.43455946e-01]	[4.36621552e+02 7.93230408e+02 7.79292881e-01]	[4.59683105e+02 7.70299072e+02 6.97384417e-01]
[459.5894165 272.45925903 0.91128576]	[454.59020996 300.75335693 0.86313635]	[395.61291504 310.86947632 0.82489485]	[377.48574829 405.84185791 0.84549379]	[351.9425354 500.75146484 0.85866463]	[511.04544067 298.17333984 0.86514401]	[526.4864502 395.59841919 0.86982256]	[559.72460938 480.31015015 0.87755901]	[462.44219971 485.42129517 0.74263787]	[426.36413574 487.94723511 0.69676411]	[441.84158325 631.65905762 0.76766628]	[452.07510376 764.984375 0.78437793]	[503.30551147 482.90536499 0.74422765]	[503.31686401 626.59936523 0.81862873]	[521.17211914 765.07897949 0.83047855]	[441.84921265 257.14401245 0.9252947 ]	[464.87313843 257.06326294 0.91421521]	[421.36196899 241.72367859 0.82498312]	[482.76345825 239.11392212 0.82192588]	[5.18776001e+02 7.95883667e+02 7.14240253e-01]	[5.31557556e+02 7.90765442e+02 7.13958502e-01]	[5.16210083e+02 7.72746765e+02 7.06402123e-01]	[4.49478607e+02 7.98355591e+02 7.50100732e-01]	[4.36624786e+02 7.93231079e+02 7.87789047e-01]	[4.59704681e+02 7.70285706e+02 7.05746591e-01]
[459.66836548 272.44494629 0.92641532]	[457.13571167 300.77645874 0.88543344]	[398.07846069 310.87075806 0.83843571]	[377.53381348 405.86837769 0.85158038]	[352.03018188 500.75360107 0.86680889]	[513.6159668 298.19033813 0.86976063]	[529.0291748 398.02319336 0.85641634]	[559.78527832 480.33242798 0.88926274]	[464.86026001 485.39334106 0.74109149]	[426.40240479 485.44720459 0.69661516]	[441.85369873 629.12432861 0.78595632]	[452.07000732 764.97137451 0.78199786]	[503.35800171 482.89172363 0.74731714]	[503.35174561 626.5692749 0.82209003]	[521.1618042 767.53851318 0.82250243]	[444.30563354 257.15039062 0.91430497]	[464.97015381 257.06387329 0.90447283]	[423.82955933 241.72749329 0.81007594]	[482.88983154 239.11633301 0.82867473]	[5.21209045e+02 7.95889587e+02 7.32073903e-01]	[5.31578491e+02 7.90764160e+02 7.33654559e-01]	[5.16173096e+02 7.75274536e+02 6.87950134e-01]	[4.49466156e+02 7.95891235e+02 7.52407551e-01]	[436.62481689 793.2210083 0.79369015]	[4.59697205e+02 7.70277405e+02 7.10889697e-01]
[459.74118042 272.4392395 0.92959517]	[459.62710571 303.21099854 0.90619463]	[398.15023804 310.90527344 0.84839976]	[377.63027954 403.37442017 0.87219876]	[354.53585815 500.78259277 0.88665617]	[516.19488525 298.20794678 0.87900281]	[534.09130859 398.09173584 0.87022269]	[562.22021484 482.71850586 0.90736073]	[464.94897461 485.38571167 0.72137326]	[428.98681641 485.44534302 0.68174654]	[441.88504028 629.11352539 0.78485233]	[452.0562439 764.98840332 0.78391767]	[503.40332031 482.88519287 0.73702925]	[503.36331177 626.55310059 0.8253265 ]	[521.17242432 767.69177246 0.83267927]	[444.38848877 257.15356445 0.90120888]	[467.48626709 257.05767822 0.89395279]	[426.4024353 241.72669983 0.78251064]	[485.34237671 239.09268188 0.83279455]	[5.21267334e+02 8.00985840e+02 6.90905631e-01]	[5.34108276e+02 7.93304138e+02 6.90610588e-01]	[5.16152954e+02 7.80436218e+02 6.91737592e-01]	[4.49485168e+02 7.95863220e+02 7.50311732e-01]	[4.36650269e+02 7.93213745e+02 7.90788293e-01]	[4.59664551e+02 7.72694519e+02 7.04165757e-01]
[459.85662842 272.43188477 0.9334749 ]	[459.72756958 300.77307129 0.91901404]	[398.26821899 310.86978149 0.84889603]	[377.71820068 405.89175415 0.87126505]	[356.98654175 500.80371094 0.9033615 ]	[518.76312256 298.20547485 0.89742339]	[536.69488525 398.08779907 0.86776602]	[562.31604004 482.77957153 0.91435933]	[467.39501953 485.36401367 0.7250675 ]	[431.51907349 485.42059326 0.68972188]	[441.88949585 631.66918945 0.76545995]	[452.04656982 764.98181152 0.7817564 ]	[503.41079712 482.87826538 0.74194974]	[503.37411499 629.08428955 0.82095367]	[521.1831665 770.15539551 0.83546543]	[446.95114136 257.15649414 0.87978888]	[472.55734253 257.03515625 0.88283563]	[431.54428101 244.2204895 0.76673478]	[485.45422363 236.63316345 0.82652193]	[5.21266602e+02 8.03466064e+02 6.78245604e-01]	[5.31624817e+02 7.93330872e+02 6.80785954e-01]	[5.16193542e+02 7.82989624e+02 6.94770157e-01]	[4.49459808e+02 7.95829651e+02 7.63620734e-01]	[436.64532471 790.82305908 0.80228889]	[4.59657349e+02 7.70298889e+02 7.05063224e-01]
[462.2532959 272.43359375 0.9347254 ]	[459.81558228 303.19503784 0.91643989]	[400.70016479 308.38742065 0.84621257]	[380.14959717 408.44927979 0.86155003]	[357.02825928 503.24215698 0.90918791]	[521.24273682 298.21600342 0.90406066]	[539.23242188 395.57104492 0.85570967]	[562.41491699 482.80780029 0.92379397]	[467.41647339 485.39959717 0.72160655]	[431.56350708 485.46176147 0.68679047]	[441.88595581 636.75610352 0.76748323]	[452.04678345 764.97802734 0.77873683]	[503.4190979 482.90460205 0.73669332]	[503.39776611 629.12817383 0.8163594 ]	[521.16876221 770.26660156 0.81638843]	[451.99679565 257.14465332 0.87369269]	[475.13894653 257.05181885 0.90223169]	[436.56640625 244.25238037 0.79360944]	[485.49316406 239.13977051 0.79234344]	[5.21339539e+02 8.08558472e+02 6.89120770e-01]	[5.36675476e+02 8.00979980e+02 6.61743701e-01]	[5.16135803e+02 7.85533264e+02 7.20550299e-01]	[4.46965607e+02 7.95821289e+02 7.65621126e-01]	[436.62042236 790.80792236 0.80480421]	[4.59672455e+02 7.70286621e+02 7.03419566e-01]
[462.40332031 272.44903564 0.91496062]	[462.25561523 303.22735596 0.90505654]	[400.80526733 310.89987183 0.8426528 ]	[380.27578735 408.41113281 0.85495424]	[357.1763916 500.81237793 0.91347253]	[521.36865234 298.19924927 0.91113091]	[541.71606445 395.61434937 0.87233812]	[562.4510498 482.80401611 0.92195195]	[467.4848938 485.46453857 0.70718735]	[436.54718018 487.97579956 0.68906152]	[441.90847778 636.74291992 0.74700803]	[452.04824829 764.95727539 0.77778542]	[503.46450806 485.40704346 0.72192693]	[503.43432617 634.23944092 0.7894007 ]	[518.79937744 770.26678467 0.81769979]	[454.62554932 257.13760376 0.88137019]	[477.74282837 257.05099487 0.93377143]	[436.67202759 244.27702332 0.81054598]	[490.49371338 239.201828 0.72859472]	[5.21346436e+02 8.06064514e+02 6.81792200e-01]	[5.36669556e+02 7.98385864e+02 6.66501939e-01]	[5.13623962e+02 7.85541321e+02 7.06139624e-01]	[4.49463928e+02 7.95816223e+02 7.53839791e-01]	[436.64578247 790.79962158 0.80002576]	[4.59648712e+02 7.70257202e+02 6.94527507e-01]
[464.86816406 272.38638306 0.87807721]	[462.34521484 303.22027588 0.89933002]	[403.35150146 308.38796997 0.81747246]	[382.81463623 405.85617065 0.83060545]	[359.71676636 500.74575806 0.89831918]	[523.77813721 298.20901489 0.90641052]	[541.82336426 398.04528809 0.87894189]	[564.8873291 482.81472778 0.91456395]	[470.03012085 487.94094849 0.69614619]	[436.63961792 490.4871521 0.69410121]	[444.32571411 636.74090576 0.7489472 ]	[452.04159546 764.99853516 0.77962905]	[505.90075684 485.42697144 0.70603997]	[503.44293213 631.6305542 0.80240744]	[518.78942871 772.70166016 0.80630678]	[457.17297363 257.0788269 0.90200156]	[480.18551636 257.02407837 0.9341749 ]	[439.14404297 241.69972229 0.83391517]	[495.62216187 239.12684631 0.77931863]	[5.21362915e+02 8.06126831e+02 6.77217066e-01]	[5.36703003e+02 8.00927795e+02 6.61158383e-01]	[5.13614563e+02 7.85572998e+02 7.10983872e-01]	[4.46906525e+02 7.95826843e+02 7.66059399e-01]	[436.60202026 790.81329346 0.79929161]	[4.59673065e+02 7.72709351e+02 7.07528472e-01]
[467.39117432 269.83282471 0.84299654]	[462.43228149 303.25180054 0.88328105]	[405.92306519 308.38140869 0.80166721]	[385.35842896 403.36334229 0.82542163]	[362.22583008 500.66812134 0.86899412]	[523.85858154 298.25015259 0.89491028]	[541.89074707 398.11871338 0.8889845 ]	[564.98840332 482.96340942 0.88740921]	[475.06640625 487.97692871 0.69674712]	[439.10223389 490.49267578 0.70083487]	[444.3414917 636.77386475 0.75876838]	[452.03887939 765.01965332 0.78278577]	[506.00473022 487.94671631 0.68621451]	[503.45205688 631.65783691 0.79479742]	[521.16430664 772.76776123 0.80134606]	[459.64044189 256.96316528 0.92643964]	[480.27798462 254.60093689 0.94191957]	[439.34024048 239.18457031 0.80402452]	[500.6595459 236.62562561 0.86123872]	[5.23785156e+02 8.06121582e+02 6.59030378e-01]	[5.39208008e+02 8.00925171e+02 6.56862497e-01]	[5.13617126e+02 7.88030823e+02 7.21759558e-01]	[4.46888489e+02 7.95798340e+02 7.74911284e-01]	[436.60583496 790.79650879 0.80595028]	[4.59655762e+02 7.72746887e+02 7.10044563e-01]
[469.97946167 267.34466553 0.83216524]	[464.96234131 303.19546509 0.86725807]	[411.03335571 308.32211304 0.80183554]	[390.45385742 400.85122681 0.83917123]	[362.29959106 500.71588135 0.86859179]	[524.00689697 298.24118042 0.88129783]	[544.28283691 398.22338867 0.91279793]	[565.06323242 485.36352539 0.86933571]	[475.12771606 487.93569946 0.70267332]	[439.14407349 487.96157837 0.71003717]	[444.33200073 634.23748779 0.7636652 ]	[452.02615356 765.0836792 0.78288567]	[508.49197388 485.46502686 0.68147522]	[505.91265869 631.6605835 0.78824747]	[521.17340088 772.76513672 0.8076005 ]	[459.73999023 256.94021606 0.93504965]	[480.36044312 254.5887146 0.95011294]	[441.74069214 239.11984253 0.83535999]	[500.77325439 236.59936523 0.8918826 ]	[5.23801453e+02 8.06110718e+02 6.65991247e-01]	[5.39214722e+02 8.00909363e+02 6.63687766e-01]	[5.13633179e+02 7.88016968e+02 7.21890092e-01]	[4.44442657e+02 7.95819824e+02 7.78729141e-01]	[436.58770752 790.8190918 0.80222034]	[4.59649139e+02 7.72827148e+02 7.10657954e-01]
[475.08535767 267.30627441 0.83946437]	[469.97589111 300.77114868 0.85469091]	[413.57553101 308.32727051 0.80901659]	[393.05178833 403.25067139 0.84800243]	[367.41351318 498.26733398 0.83920074]	[526.51116943 298.23278809 0.86926526]	[544.34466553 398.21902466 0.92455858]	[567.45300293 485.4230957 0.8571896 ]	[477.62518311 485.41723633 0.71797204]	[439.19857788 485.42263794 0.72962302]	[444.37304688 629.08709717 0.76605648]	[452.01477051 764.99530029 0.77426827]	[511.05541992 485.40820312 0.68137318]	[505.94967651 631.60717773 0.77500761]	[521.19793701 772.80792236 0.80290562]	[462.19238281 254.59762573 0.94177186]	[482.79406738 254.54627991 0.95181119]	[441.82138062 239.13737488 0.84853041]	[500.8164978 236.64057922 0.87832773]	[5.23840515e+02 8.06065491e+02 6.49050832e-01]	[5.39254639e+02 7.98385864e+02 6.61942482e-01]	[5.13631104e+02 7.88068726e+02 7.23006964e-01]	[4.46897766e+02 7.95800659e+02 7.72821248e-01]	[436.59036255 790.79650879 0.80134839]	[4.59635010e+02 7.72714050e+02 6.99534476e-01]
[477.59277344 267.26544189 0.83829987]	[472.60946655 300.77127075 0.85228717]	[416.09729004 305.82785034 0.81974542]	[395.57989502 403.28253174 0.86046386]	[372.53491211 500.66491699 0.8551206 ]	[529.04992676 300.62954712 0.85050195]	[544.43005371 398.24118042 0.90431559]	[567.48596191 485.44189453 0.84423912]	[477.68185425 485.43560791 0.7258057 ]	[439.215271 485.42977905 0.73377311]	[444.31781006 631.62689209 0.75881553]	[451.99176025 765.08251953 0.7722168 ]	[513.64404297 485.43954468 0.68369144]	[505.9175415 629.07342529 0.79160941]	[521.19567871 772.73358154 0.80388027]	[462.25369263 254.54446411 0.93303072]	[482.8732605 254.49623108 0.94140506]	[441.90719604 239.07637024 0.81187743]	[500.89004517 236.63023376 0.88296789]	[5.23800903e+02 8.03553894e+02 6.35243654e-01]	[5.36744019e+02 7.95821045e+02 6.51811182e-01]	[5.13654907e+02 7.88009521e+02 6.96288347e-01]	[4.44406372e+02 7.95789612e+02 7.79014587e-01]	[436.54800415 790.7946167 0.79287851]	[4.59646637e+02 7.75264954e+02 6.92621589e-01]
[477.65237427 264.7791748 0.84462571]	[475.13891602 300.78042603 0.85928977]	[416.14648438 305.8291626 0.82097733]	[395.63305664 403.2583313 0.86013567]	[375.04830933 500.70507812 0.87293416]	[531.6038208 300.64401245 0.84673685]	[544.48718262 398.20095825 0.9016698 ]	[567.50299072 487.91619873 0.83244252]	[477.6809082 485.45910645 0.72169411]	[439.21994019 485.45605469 0.72690898]	[444.33984375 634.24212646 0.74693841]	[452.01171875 765.05212402 0.77956861]	[513.62420654 485.46530151 0.67965996]	[505.95019531 631.68231201 0.76560795]	[521.18585205 772.70611572 0.80401641]	[462.31268311 254.51802063 0.9274869 ]	[482.93264771 254.47912598 0.93286312]	[444.31103516 239.06918335 0.80568516]	[503.29589844 236.66188049 0.86734575]	[5.23808960e+02 8.03549744e+02 6.42246902e-01]	[5.39195557e+02 7.95835022e+02 6.61855280e-01]	[5.13627625e+02 7.85603699e+02 6.86674833e-01]	[4.44434387e+02 7.93363098e+02 7.79250979e-01]	[436.57418823 790.77404785 0.80374771]	[4.59647217e+02 7.72752991e+02 6.98035479e-01]
[477.70962524 264.7255249 0.85291517]	[477.63793945 300.77987671 0.87691778]	[418.5675354 305.8013916 0.82909298]	[398.03625488 403.39041138 0.84990799]	[375.09854126 500.66723633 0.87663561]	[534.16333008 300.64654541 0.85047919]	[544.5378418 398.15539551 0.8905443 ]	[567.49682617 487.98413086 0.82824254]	[477.74441528 487.94815063 0.72181892]	[439.26870728 485.46530151 0.72699368]	[444.33514404 639.3380127 0.73539573]	[452.01126099 767.4932251 0.77920413]	[516.15222168 487.97198486 0.67341888]	[505.97967529 636.74731445 0.75197721]	[521.15960693 770.28283691 0.80122453]	[462.3795166 254.49583435 0.91976213]	[485.34320068 254.45649719 0.92026103]	[444.43582153 236.66439819 0.78467548]	[503.38305664 236.64878845 0.88281393]	[5.23809937e+02 8.03483582e+02 6.44131124e-01]	[5.36737244e+02 7.93331482e+02 6.66228652e-01]	[5.13580383e+02 7.85586914e+02 6.77669764e-01]	[4.44420532e+02 7.93366150e+02 7.83487141e-01]	[436.56326294 790.77716064 0.80323559]	[4.59653473e+02 7.72797729e+02 6.93726301e-01]
[480.16940308 262.2460022 0.8711524 ]	[477.7147522 300.75320435 0.89732754]	[418.63040161 303.30517578 0.84156394]	[398.10583496 403.39230347 0.85594201]	[377.51852417 500.69866943 0.8880592 ]	[536.65917969 300.63442993 0.85701418]	[546.97265625 398.19445801 0.89237165]	[567.4708252 490.54107666 0.82542825]	[477.74462891 485.44244385 0.72256368]	[439.27511597 485.41918945 0.72698975]	[444.35168457 634.18548584 0.73263633]	[452.01922607 765.05499268 0.77492023]	[516.14538574 485.45101929 0.67410648]	[506.00088501 636.72277832 0.74599099]	[518.76611328 770.21484375 0.80365878]	[464.82949829 254.46960449 0.90666127]	[485.44927979 254.42671204 0.91040564]	[446.95910645 236.6627655 0.76482421]	[503.46282959 236.60629272 0.87615508]	[5.21403687e+02 8.00965881e+02 6.61941528e-01]	[5.36716003e+02 7.93286133e+02 6.82536304e-01]	[5.11044342e+02 7.85516479e+02 6.68524027e-01]	[4.44422180e+02 7.93365479e+02 7.80815184e-01]	[436.55938721 790.77069092 0.79913342]	[4.59656494e+02 7.72781494e+02 6.87644303e-01]
[480.21463013 262.23471069 0.88050401]	[480.11331177 300.73455811 0.90906632]	[418.67495728 303.30505371 0.84312654]	[398.15679932 403.33828735 0.85707498]	[377.57730103 500.67764282 0.88356066]	[536.73858643 298.24066162 0.86547506]	[547.00469971 398.15396118 0.88945651]	[565.04815674 487.98861694 0.83864695]	[477.74227905 485.40182495 0.72560221]	[439.26742554 485.39193726 0.72534287]	[444.35336304 634.20098877 0.73551804]	[4.52005157e+02 7.65054565e+02 7.63665915e-01]	[516.14074707 485.40179443 0.68021029]	[505.97033691 631.67388916 0.75992936]	[518.75714111 770.26904297 0.78963524]	[464.8973999 254.45095825 0.89644885]	[487.91784668 254.41972351 0.90042949]	[449.48809814 236.65989685 0.7632255 ]	[505.87710571 236.56047058 0.87090904]	[5.23802307e+02 8.03502014e+02 6.55825317e-01]	[5.36745544e+02 7.93337769e+02 6.70087457e-01]	[5.11020508e+02 7.85583923e+02 6.70655608e-01]	[4.44361206e+02 7.95806702e+02 7.71882832e-01]	[4.34069763e+02 7.90768799e+02 7.73896396e-01]	[4.59658142e+02 7.72805298e+02 6.71394706e-01]
[480.23138428 262.21948242 0.88453513]	[480.15542603 300.73187256 0.91792208]	[418.73947144 303.3041687 0.84559375]	[398.22229004 403.26095581 0.8661927 ]	[377.64303589 498.21530151 0.87762207]	[539.21289062 298.24349976 0.87465084]	[547.01702881 398.14852905 0.88894475]	[564.95269775 485.40234375 0.8910442 ]	[480.15353394 485.39974976 0.72755098]	[439.29064941 485.38061523 0.72650987]	[444.39697266 634.23535156 0.72743738]	[452.01263428 767.55853271 0.77542293]	[518.65753174 485.40985107 0.67932153]	[506.00598145 631.63525391 0.75895602]	[518.75616455 770.25756836 0.7966783 ]	[464.92446899 254.43882751 0.89311618]	[487.94729614 254.40971375 0.89737958]	[452.00338745 239.06221008 0.76429951]	[505.92962646 236.57606506 0.87103325]	[5.23793518e+02 8.03474609e+02 6.60378218e-01]	[5.36740540e+02 7.93317932e+02 6.79463208e-01]	[5.11041107e+02 7.85564514e+02 6.65728211e-01]	[4.44318329e+02 7.95881104e+02 7.57491410e-01]	[4.31550385e+02 7.90812073e+02 7.51429856e-01]	[4.59647827e+02 7.75349182e+02 6.87630653e-01]
[480.2532959 262.20928955 0.88985473]	[480.1729126 300.72247314 0.9226374 ]	[418.75643921 303.29159546 0.84821999]	[398.25744629 403.2638855 0.86002231]	[377.66519165 498.25332642 0.88395244]	[539.24719238 298.23025513 0.88193506]	[547.0333252 398.11126709 0.88115579]	[564.85583496 482.95394897 0.91191792]	[480.18112183 487.95297241 0.71705097]	[439.29760742 485.46728516 0.71459144]	[446.88793945 639.27960205 0.72690457]	[452.0640564 767.56414795 0.78918672]	[518.70446777 487.97433472 0.67044485]	[506.00335693 631.62768555 0.75267261]	[518.76123047 770.26293945 0.79997104]	[464.9493103 254.42619324 0.88777232]	[487.98104858 254.40263367 0.89364338]	[452.03152466 239.07408142 0.7591536 ]	[505.96078491 236.58558655 0.8676613 ]	[5.21402100e+02 8.03464478e+02 6.58441544e-01]	[5.36722290e+02 7.93327698e+02 6.75663412e-01]	[5.11035461e+02 7.85571472e+02 6.71123505e-01]	[4.44332336e+02 7.95871033e+02 7.47352302e-01]	[4.34020966e+02 7.90798523e+02 7.48075724e-01]	[4.59671631e+02 7.75335999e+02 7.00497091e-01]
[480.27178955 262.21386719 0.89251804]	[480.2024231 300.72332764 0.92790902]	[418.79855347 303.28521729 0.85041714]	[400.6244812 400.74472046 0.88595009]	[377.70645142 498.14950562 0.87163419]	[539.2744751 298.24121094 0.88291013]	[547.02825928 398.16943359 0.8902669 ]	[562.42712402 482.92572021 0.92052209]	[480.16525269 485.38308716 0.73266494]	[439.30316162 485.36395264 0.73197818]	[446.93307495 631.68475342 0.73737127]	[454.55297852 767.51293945 0.78966522]	[518.66418457 485.4006958 0.67906117]	[505.99725342 629.11047363 0.76093751]	[518.777771 770.28039551 0.80158556]	[464.97659302 254.42668152 0.88397783]	[488.00769043 254.40950012 0.89153111]	[452.07189941 239.06967163 0.75857514]	[505.98617554 236.5907135 0.86480218]	[5.23784668e+02 8.03541016e+02 6.58790827e-01]	[5.39184753e+02 7.95828491e+02 6.70559049e-01]	[5.11038422e+02 7.85588257e+02 6.86633348e-01]	[4.44336731e+02 7.95866516e+02 7.49102950e-01]	[4.34027069e+02 7.90781616e+02 7.52387404e-01]	[4.59712341e+02 7.75275208e+02 7.10337162e-01]
[480.27752686 262.21261597 0.89315128]	[480.21533203 300.71710205 0.92930859]	[418.79925537 303.29135132 0.84929639]	[400.62890625 400.77029419 0.88566101]	[377.7119751 498.15472412 0.87396574]	[539.29754639 298.22943115 0.88457972]	[547.03491211 398.15457153 0.88251442]	[562.37164307 482.96383667 0.91235459]	[480.17578125 485.36901855 0.73418725]	[439.3241272 482.92883301 0.73169196]	[446.96148682 634.23101807 0.72426569]	[454.55352783 767.51385498 0.78973931]	[518.65527344 485.38574219 0.67579514]	[505.99331665 629.090271 0.76691931]	[518.75384521 770.23205566 0.80263758]	[467.39941406 254.43499756 0.88195634]	[488.0090332 254.4143219 0.89201653]	[452.07922363 239.09017944 0.75017339]	[506.00253296 236.58872986 0.86495733]	[5.21370911e+02 8.03464661e+02 6.60521030e-01]	[5.36692749e+02 7.93331238e+02 6.76538467e-01]	[5.08534149e+02 7.85532837e+02 6.71990931e-01]	[4.44338165e+02 7.95855896e+02 7.53485203e-01]	[4.34028168e+02 7.90774231e+02 7.59198368e-01]	[4.59712189e+02 7.75277954e+02 7.09236979e-01]
[480.27911377 262.20639038 0.89294696]	[480.22512817 300.71496582 0.93080646]	[421.15802002 303.28152466 0.84942937]	[400.63070679 400.79348755 0.88727492]	[377.69851685 498.19467163 0.87972111]	[539.30474854 298.2260437 0.88575524]	[547.05560303 398.17636108 0.88147426]	[562.32403564 482.92825317 0.92392176]	[480.17416382 485.35794067 0.73523229]	[439.32427979 482.92947388 0.73188895]	[449.44000244 634.23516846 0.71881467]	[454.58773804 765.01763916 0.79170889]	[518.65155029 485.36346436 0.68048757]	[506.01669312 629.08361816 0.76493353]	[518.75115967 770.22589111 0.80068547]	[467.40567017 254.4349823 0.8802613 ]	[488.00894165 254.41087341 0.89106822]	[454.54415894 239.10700989 0.74480981]	[506.01235962 236.58601379 0.86874992]	[5.21376282e+02 8.00990295e+02 6.60384655e-01]	[5.36706604e+02 7.93318481e+02 6.78004324e-01]	[5.08512360e+02 7.85541321e+02 6.74186587e-01]	[4.44412659e+02 7.95797058e+02 7.50566006e-01]	[4.34079041e+02 7.90729858e+02 7.76851416e-01]	[4.59740631e+02 7.72712463e+02 7.03376830e-01]
[480.277771 262.20779419 0.89374542]	[480.22317505 300.71380615 0.93120199]	[421.15170288 303.2774353 0.85078901]	[400.63354492 400.78704834 0.88773882]	[377.69467163 498.18554688 0.87790966]	[539.3102417 298.22564697 0.88609731]	[547.04492188 398.20291138 0.88754153]	[562.28137207 482.91622925 0.92161793]	[480.17263794 482.91772461 0.73434407]	[439.3203125 482.91714478 0.731879 ]	[449.47433472 634.16638184 0.72087216]	[454.59527588 765.02935791 0.79416251]	[518.64959717 485.35522461 0.68080395]	[506.00891113 629.034729 0.77547389]	[518.74615479 770.25708008 0.7943297 ]	[467.40042114 254.43754578 0.88206649]	[488.00500488 254.41172791 0.89301091]	[452.08947754 239.10636902 0.74147433]	[506.00491333 236.59423828 0.86770338]	[5.21379578e+02 8.00954102e+02 6.54547632e-01]	[5.36700684e+02 7.93294983e+02 6.75450027e-01]	[5.08512238e+02 7.85583862e+02 6.78210616e-01]	[4.44428406e+02 7.95791748e+02 7.45066464e-01]	[4.34095734e+02 7.90731140e+02 7.73925185e-01]	[4.59726685e+02 7.72723755e+02 7.01383173e-01]
[480.27114868 262.21676636 0.89268589]	[480.21643066 300.71881104 0.93034798]	[418.79885864 303.26779175 0.85303271]	[400.62139893 400.77676392 0.88985097]	[377.68041992 498.15332031 0.87230313]	[539.30432129 298.23608398 0.88292211]	[549.49346924 400.6262207 0.88285732]	[562.24871826 482.95333862 0.90686727]	[480.16635132 482.89654541 0.73720479]	[439.3008728 482.90026855 0.73399639]	[449.46469116 629.13238525 0.73657089]	[454.61785889 764.9810791 0.79032815]	[518.66693115 482.90432739 0.68545413]	[505.98153687 626.58850098 0.7851243 ]	[518.73681641 770.24639893 0.7953071 ]	[467.39199829 254.43986511 0.88328183]	[487.99841309 254.41937256 0.89592957]	[452.08511353 239.10827637 0.73195904]	[506.00769043 236.60786438 0.85941154]	[5.21395325e+02 8.00976990e+02 6.61471725e-01]	[5.36721191e+02 7.93307068e+02 6.80341959e-01]	[5.08493225e+02 7.85577576e+02 6.91091895e-01]	[4.46872070e+02 7.95787903e+02 7.43131220e-01]	[4.34106171e+02 7.90717285e+02 7.74861336e-01]	[4.59753143e+02 7.70279358e+02 7.02063680e-01]
[480.24185181 262.21838379 0.88595831]	[480.19900513 300.73501587 0.92691451]	[418.78399658 303.27874756 0.8509863 ]	[398.27191162 400.77603149 0.887954 ]	[377.65148926 498.18502808 0.87437719]	[539.26599121 298.24908447 0.87863296]	[549.49755859 400.68536377 0.87808949]	[562.2434082 485.38504028 0.89482564]	[480.15359497 482.88076782 0.74076033]	[439.29333496 482.87106323 0.73762935]	[446.97601318 629.12646484 0.73176897]	[454.6227417 765.00775146 0.79293144]	[518.65026855 482.9019165 0.6845293 ]	[505.94802856 626.5425415 0.79116988]	[518.73480225 770.28009033 0.79771763]	[464.94723511 254.43074036 0.88587177]	[487.97485352 254.41999817 0.89716059]	[452.06915283 239.05636597 0.72599208]	[506.01013184 236.59197998 0.86170334]	[5.21404602e+02 8.03483826e+02 6.47648752e-01]	[5.36744751e+02 7.93343445e+02 6.66667759e-01]	[5.08487000e+02 7.85594299e+02 6.98635578e-01]	[4.44416382e+02 7.95844971e+02 7.38975406e-01]	[4.34072906e+02 7.90749146e+02 7.64980078e-01]	[4.59769623e+02 7.72706604e+02 7.05797017e-01]
[480.22186279 262.2109375 0.88345575]	[480.17776489 300.75808716 0.91956222]	[418.75866699 303.29510498 0.8478927 ]	[398.23052979 403.28173828 0.87259239]	[377.59179688 498.23464966 0.87452585]	[539.23461914 300.63485718 0.874345 ]	[547.07025146 400.63208008 0.87600005]	[562.23278809 485.39294434 0.89056462]	[480.11553955 485.40063477 0.71932548]	[439.27133179 485.36437988 0.72507006]	[446.89825439 631.66003418 0.73375905]	[454.62286377 764.99615479 0.79318213]	[516.18914795 485.43734741 0.66729838]	[505.96270752 629.06970215 0.78059685]	[518.7432251 770.27978516 0.79913759]	[464.92251587 254.41999817 0.88746607]	[487.95785522 254.40991211 0.89608401]	[452.03430176 236.66853333 0.7276842 ]	[505.99151611 236.58668518 0.86718786]	[5.21380188e+02 8.00985657e+02 6.42606974e-01]	[5.36727417e+02 7.93318726e+02 6.66400671e-01]	[5.08501587e+02 7.85591919e+02 6.96024179e-01]	[4.44427185e+02 7.95829956e+02 7.37412214e-01]	[4.34078186e+02 7.90742798e+02 7.64543951e-01]	[4.59780396e+02 7.70290222e+02 7.10432529e-01]
[480.18688965 262.20330811 0.87699443]	[480.15106201 300.76422119 0.91204649]	[418.7116394 303.30187988 0.84466267]	[398.17459106 403.31921387 0.87710077]	[377.53442383 498.25756836 0.87680048]	[539.21447754 300.6416626 0.8717683 ]	[547.00469971 398.22677612 0.87851989]	[562.21807861 485.44290161 0.87189305]	[480.10821533 485.44543457 0.71856713]	[439.27593994 485.40374756 0.72553509]	[446.89297485 631.66125488 0.73449421]	[454.61413574 765.0057373 0.79237175]	[516.15960693 487.94125366 0.66426826]	[505.9786377 629.14434814 0.76388735]	[518.7588501 772.7131958 0.79710072]	[464.88687134 254.42138672 0.89399469]	[485.49517822 254.41067505 0.89967471]	[449.5319519 236.64569092 0.72749597]	[505.94122314 236.59188843 0.87526423]	[5.21401367e+02 8.03490417e+02 6.33907616e-01]	[5.36737122e+02 7.93353821e+02 6.55744195e-01]	[5.08514221e+02 7.88000610e+02 6.93656802e-01]	[4.44435303e+02 7.95860229e+02 7.27275193e-01]	[4.34079315e+02 7.90762451e+02 7.58451939e-01]	[4.59768188e+02 7.70296570e+02 7.06007123e-01]
[480.12524414 262.22335815 0.86457723]	[480.10848999 300.77911377 0.90007734]	[418.67050171 303.29730225 0.84385037]	[398.0975647 403.37884521 0.86249226]	[377.50439453 498.24090576 0.87446195]	[536.7154541 300.66488647 0.85930479]	[546.9977417 400.70407104 0.87872434]	[562.23016357 485.46011353 0.87497318]	[477.71322632 485.46533203 0.71635371]	[439.24530029 485.43310547 0.72665328]	[446.86828613 629.08227539 0.74218827]	[454.62091064 764.97607422 0.79089618]	[516.1293335 487.95449829 0.6640262 ]	[505.96334839 626.58795166 0.78241056]	[518.74249268 770.27349854 0.79507273]	[462.45028687 254.457901 0.90749085]	[485.40768433 254.42811584 0.91327471]	[449.46981812 236.67428589 0.72576642]	[503.49816895 236.61515808 0.88386518]	[5.21390198e+02 8.00997925e+02 6.29523158e-01]	[5.36733521e+02 7.93325317e+02 6.54783845e-01]	[5.08483459e+02 7.85607300e+02 6.94800854e-01]	[4.46872040e+02 7.95837219e+02 7.19206572e-01]	[4.34087189e+02 7.90745300e+02 7.53866076e-01]	[4.59761627e+02 7.70275513e+02 7.06101477e-01]
[477.64138794 262.23815918 0.84584337]	[477.72750854 303.19720459 0.89227676]	[418.63592529 303.29815674 0.83895171]	[398.02682495 405.92510986 0.84566367]	[375.02764893 500.65447998 0.86510658]	[536.66821289 300.6739502 0.85067505]	[544.55419922 398.26846313 0.89536119]	[562.24450684 485.4710083 0.87192041]	[477.69387817 487.92626953 0.7020573 ]	[439.23510742 485.44598389 0.71185941]	[444.42767334 631.62115479 0.73518145]	[454.61660767 762.51446533 0.78835273]	[513.63757324 487.94564819 0.65642101]	[505.9571228 626.62518311 0.78146577]	[518.75494385 772.72070312 0.79595941]	[462.35708618 254.46595764 0.91856718]	[482.95248413 254.4569397 0.9257586 ]	[446.92169189 236.65684509 0.72249532]	[503.41506958 239.05696106 0.88286108]	[5.23789307e+02 8.03548584e+02 6.24198735e-01]	[5.39210205e+02 7.95832764e+02 6.45126522e-01]	[5.08481628e+02 7.88008789e+02 6.99006677e-01]	[4.44431152e+02 7.95888672e+02 7.17215717e-01]	[4.34062653e+02 7.90768311e+02 7.51686335e-01]	[4.59772369e+02 7.70233643e+02 7.11077631e-01]
[475.14031982 262.2350769 0.83909041]	[477.65921021 303.21072388 0.87858081]	[418.5769043 305.76345825 0.83013374]	[395.59896851 405.87945557 0.83315414]	[372.54602051 498.21725464 0.84028554]	[534.1473999 300.69122314 0.8432343 ]	[544.48944092 400.65029907 0.88774151]	[562.26342773 490.55981445 0.85560447]	[477.63604736 490.49661255 0.69703811]	[439.19247437 488.00430298 0.7046622 ]	[444.3616333 634.21453857 0.73480731]	[454.6177063 764.96295166 0.79098612]	[511.09301758 490.51269531 0.6556657 ]	[505.98016357 631.63262939 0.75968635]	[518.75854492 772.71893311 0.79586637]	[462.2840271 254.47160339 0.92812848]	[482.86013794 254.45292664 0.94077373]	[444.42752075 236.63490295 0.71684879]	[503.33786011 239.07803345 0.89454257]	[5.23793396e+02 8.03541016e+02 6.33213818e-01]	[5.39210693e+02 7.95826111e+02 6.51448667e-01]	[5.08492310e+02 7.88010620e+02 6.97465897e-01]	[4.46901794e+02 7.95871277e+02 7.21020699e-01]	[4.34108337e+02 7.90769592e+02 7.59533584e-01]	[4.59777313e+02 7.70238831e+02 7.09101260e-01]
[475.1050415 262.2383728 0.83849937]	[475.1774292 303.21051025 0.86331677]	[416.16207886 305.77355957 0.82708651]	[395.57589722 405.82571411 0.84649694]	[369.95587158 495.69689941 0.82135999]	[531.60852051 300.69213867 0.839297 ]	[544.39416504 400.67965698 0.90428144]	[562.27398682 495.65893555 0.86397803]	[475.12393188 488.00161743 0.7006852 ]	[439.13433838 487.99893188 0.71232373]	[444.34851074 636.78326416 0.73646903]	[454.62619019 764.99139404 0.79434747]	[508.51226807 487.9989624 0.67315149]	[505.92074585 629.15551758 0.77931142]	[518.7623291 772.715271 0.79872459]	[462.24105835 254.45689392 0.92898703]	[482.84890747 254.44839478 0.93975914]	[444.30905151 236.66133118 0.77131391]	[503.27597046 239.06506348 0.88436013]	[5.23785156e+02 8.03565430e+02 6.33800209e-01]	[5.39203125e+02 7.95847656e+02 6.49198234e-01]	[5.08505341e+02 7.88001160e+02 6.97952211e-01]	[4.46889099e+02 7.98361755e+02 7.17916250e-01]	[4.34097809e+02 7.90792664e+02 7.54666388e-01]	[4.59794220e+02 7.70261230e+02 7.11163819e-01]
[472.59078979 262.25253296 0.83696306]	[475.06359863 303.23071289 0.84758848]	[416.09329224 305.78079224 0.82241106]	[393.06533813 403.37127686 0.84106392]	[362.35244751 498.18136597 0.84128892]	[529.05664062 300.71139526 0.83949667]	[544.30932617 400.7802124 0.90575498]	[562.24365234 495.67935181 0.86181211]	[472.60025024 490.52816772 0.69290566]	[439.07855225 490.54412842 0.70100164]	[444.38031006 639.35870361 0.74693298]	[454.6300354 764.97912598 0.79233903]	[506.00326538 490.5317688 0.67940992]	[503.47988892 629.15161133 0.79397929]	[518.76922607 772.73620605 0.80012172]	[462.19073486 254.47167969 0.93389255]	[482.79724121 254.46627808 0.94976169]	[441.92468262 239.07658386 0.78155452]	[500.88864136 239.05969238 0.88814616]	[5.23819214e+02 8.06060242e+02 6.39462948e-01]	[5.39252136e+02 7.98369446e+02 6.50206149e-01]	[5.08512268e+02 7.88022034e+02 7.05046475e-01]	[4.46931488e+02 7.98421265e+02 7.13356316e-01]	[4.34119568e+02 7.90828247e+02 7.49796391e-01]	[4.59787964e+02 7.70239685e+02 7.07226098e-01]
[472.59078979 262.25271606 0.83697903]	[472.6109314 303.22860718 0.84707719]	[416.09036255 305.78128052 0.82222885]	[393.06335449 403.36444092 0.84188437]	[362.35150146 498.17721558 0.8405531 ]	[529.0534668 300.71359253 0.83936006]	[544.30297852 400.78237915 0.90660512]	[562.24853516 495.68179321 0.8628006 ]	[472.57727051 490.50463867 0.69396687]	[436.68728638 490.5249939 0.70078909]	[444.37026978 639.33538818 0.74778581]	[454.62478638 764.97332764 0.79312623]	[505.9887085 490.50112915 0.68138212]	[503.47619629 629.12957764 0.80039531]	[518.77502441 772.70635986 0.80303645]	[462.19107056 254.47021484 0.93357158]	[482.79833984 254.46612549 0.94967914]	[441.92700195 239.07609558 0.78187948]	[500.89041138 239.05978394 0.88807362]	[5.23803284e+02 8.06030029e+02 6.41901255e-01]	[5.39220154e+02 7.95877869e+02 6.53682411e-01]	[5.08533722e+02 7.85607483e+02 6.97306275e-01]	[4.46919708e+02 7.98415649e+02 7.12536097e-01]	[4.34111298e+02 7.90822815e+02 7.48834670e-01]	[4.59782776e+02 7.70230713e+02 7.07941234e-01]
[470.04879761 262.2376709 0.83902013]	[469.98846436 303.20602417 0.84899694]	[413.59429932 303.29415894 0.81764412]	[390.48245239 403.27493286 0.82864606]	[362.22659302 495.68463135 0.84396005]	[526.53222656 300.70932007 0.85069597]	[541.93341064 400.7802124 0.89687604]	[559.82189941 498.15188599 0.86797845]	[467.49139404 487.93649292 0.70791584]	[436.56878662 487.93765259 0.69206339]	[444.30148315 634.17169189 0.74388057]	[454.59133911 762.46490479 0.78094774]	[503.44619751 487.93792725 0.72284847]	[503.43814087 629.08551025 0.80600166]	[518.76953125 770.26281738 0.799923 ]	[459.81265259 254.46395874 0.93475461]	[482.73709106 254.46720886 0.95084357]	[441.87637329 239.08073425 0.81681877]	[500.81036377 236.66160583 0.89801317]	[5.23801453e+02 8.06011597e+02 6.43470824e-01]	[5.39209839e+02 7.95859497e+02 6.55030251e-01]	[5.11021240e+02 7.85570801e+02 6.85628116e-01]	[4.49445526e+02 7.95885864e+02 7.06810772e-01]	[4.36588318e+02 7.90790588e+02 7.57774770e-01]	[4.59755524e+02 7.70157532e+02 6.87211990e-01]
[464.94467163 264.71209717 0.8491019 ]	[462.44689941 303.26760864 0.88508981]	[405.91470337 305.78988647 0.80357802]	[382.77944946 405.8737793 0.83974802]	[359.66116333 495.6295166 0.8720445 ]	[523.87548828 300.71292114 0.88417429]	[541.80871582 400.71984863 0.90986842]	[557.24694824 495.69577026 0.83136344]	[464.90222168 487.97406006 0.72679728]	[428.96643066 487.98239136 0.67993724]	[441.87063599 639.28295898 0.75112271]	[454.54428101 762.49731445 0.77831125]	[503.34573364 487.94717407 0.73248637]	[503.38421631 631.62817383 0.80272454]	[518.7645874 770.2467041 0.80434108]	[459.64474487 254.46063232 0.91643572]	[480.25064087 254.47802734 0.94945288]	[441.6864624 236.6743927 0.81168503]	[500.66964722 236.59597778 0.88466632]	[5.23803284e+02 8.06021057e+02 6.55774891e-01]	[5.39214417e+02 7.95862732e+02 6.60803139e-01]	[5.11019165e+02 7.85559998e+02 6.81646705e-01]	[4.49443451e+02 7.95874878e+02 7.12871671e-01]	[4.36576599e+02 7.90804688e+02 7.62513638e-01]	[4.59736908e+02 7.70186340e+02 6.81262553e-01]
[462.44570923 264.71325684 0.86674774]	[462.31878662 303.23010254 0.90815288]	[403.30380249 305.79196167 0.82314754]	[380.26486206 403.37017822 0.87317634]	[357.16610718 498.12738037 0.87559438]	[521.42144775 300.69802856 0.88848734]	[541.71691895 400.67022705 0.89463788]	[554.66741943 490.54611206 0.81005037]	[464.86239624 487.96655273 0.72888911]	[426.44760132 487.96298218 0.68107134]	[441.8611145 639.27960205 0.7527535 ]	[454.54974365 762.49957275 0.78065759]	[503.31542969 487.94049072 0.73311234]	[503.36083984 629.13012695 0.81426239]	[518.78918457 772.70471191 0.79899895]	[457.15530396 254.45677185 0.9064377 ]	[480.128479 254.46662903 0.93893826]	[439.19903564 236.67434692 0.83785915]	[498.11911011 236.62281799 0.84338599]	[5.23846619e+02 8.06046082e+02 6.43205702e-01]	[5.39248596e+02 7.98352722e+02 6.49078608e-01]	[5.11053894e+02 7.88005310e+02 6.95195377e-01]	[4.49465210e+02 7.98357422e+02 7.17784226e-01]	[4.36600586e+02 7.90837280e+02 7.66936839e-01]	[4.59736542e+02 7.70175293e+02 6.93760335e-01]
[462.355896 264.78607178 0.88135755]	[462.21508789 303.21432495 0.91332996]	[400.79196167 305.81082153 0.83798301]	[380.15493774 403.33682251 0.88667369]	[357.00613403 495.66308594 0.86026329]	[521.35681152 300.69009399 0.89241028]	[539.21618652 400.62695312 0.89251566]	[552.12261963 493.1184082 0.81302923]	[462.44830322 487.93719482 0.7296254 ]	[426.39932251 487.96173096 0.68420219]	[441.82250977 641.85455322 0.77642453]	[454.5562439 764.9855957 0.78979874]	[503.26019287 485.42584229 0.7312938 ]	[503.35516357 631.60620117 0.80791593]	[521.19055176 772.78173828 0.79692268]	[454.61624146 254.50621033 0.89681727]	[477.66882324 254.4916687 0.92617476]	[436.70178223 239.11094666 0.82369363]	[493.04824829 236.66899109 0.80402952]	[5.23902222e+02 8.08646790e+02 6.60079062e-01]	[5.41753296e+02 8.03518738e+02 6.80759966e-01]	[5.13600891e+02 7.88044495e+02 6.94413185e-01]	[4.49471436e+02 7.98446167e+02 7.21779644e-01]	[4.36596832e+02 7.93267517e+02 7.66324341e-01]	[4.59742188e+02 7.70228027e+02 7.00977027e-01]
[462.24923706 264.80371094 0.88899332]	[459.77435303 303.24734497 0.91593921]	[400.67071533 305.83374023 0.84609973]	[377.69256592 403.33224487 0.88672066]	[354.52493286 498.12313843 0.84577632]	[521.22479248 300.73043823 0.87466937]	[534.17498779 400.77740479 0.86084348]	[549.58569336 493.08770752 0.81861687]	[462.32632446 487.92999268 0.73876208]	[423.80975342 487.94790649 0.7067709 ]	[441.75610352 634.23638916 0.74893719]	[452.04428101 764.98901367 0.78597486]	[500.86672974 485.40390015 0.72738796]	[503.32345581 629.11578369 0.81077492]	[518.79022217 770.25146484 0.80863738]	[452.01257324 254.51087952 0.88275385]	[475.13000488 254.50059509 0.9009527 ]	[436.6164856 239.11080933 0.79099482]	[490.47766113 236.65635681 0.82373029]	[5.23846680e+02 8.06134827e+02 6.96459353e-01]	[5.39284546e+02 7.98405762e+02 6.88178837e-01]	[5.11080627e+02 7.85559387e+02 6.85757279e-01]	[4.46944183e+02 8.00945923e+02 7.31650770e-01]	[4.34098206e+02 7.93295410e+02 7.58669019e-01]	[4.59705627e+02 7.70246765e+02 6.94617927e-01]
[459.78845215 267.27938843 0.88784242]	[459.67431641 303.24169922 0.91365743]	[398.22988892 305.82189941 0.844715 ]	[377.58486938 403.33679199 0.87545168]	[351.97036743 495.6595459 0.82493812]	[518.72924805 300.70812988 0.86814302]	[528.9921875 400.65866089 0.86510366]	[547.07745361 490.52694702 0.82490534]	[462.20202637 485.43966675 0.74323249]	[421.29776001 487.92480469 0.72029078]	[441.6932373 634.1605835 0.77513605]	[451.99539185 765.0090332 0.78370941]	[500.77667236 485.36013794 0.71999919]	[503.27908325 626.60675049 0.83936048]	[518.78417969 770.1428833 0.81521916]	[446.95870972 254.5163269 0.88134664]	[470.02709961 254.53617859 0.89099884]	[434.1116333 239.1027832 0.78553259]	[487.91687012 239.09661865 0.83245361]	[5.21386108e+02 8.00945740e+02 7.33960509e-01]	[5.36742310e+02 7.93214600e+02 7.37971365e-01]	[5.13590088e+02 7.83004272e+02 6.53688490e-01]	[4.46935059e+02 8.00938293e+02 7.20355213e-01]	[4.34071228e+02 7.93299011e+02 7.43966162e-01]	[4.59665070e+02 7.70277710e+02 6.78349793e-01]
[459.73861694 267.30871582 0.89005858]	[459.60043335 303.25549316 0.89652944]	[398.14077759 305.82775879 0.83817178]	[377.50054932 400.86209106 0.86575419]	[344.31607056 498.16995239 0.82991982]	[516.17962646 300.71588135 0.85206324]	[526.50256348 400.65512085 0.87730253]	[547.01904297 488.02203369 0.8335014 ]	[459.80865479 487.96517944 0.73167557]	[421.23492432 487.97421265 0.7125932 ]	[439.32025146 629.14190674 0.77748877]	[449.50494385 765.00299072 0.77588737]	[500.71582031 485.45046997 0.70666569]	[503.24420166 626.56536865 0.84901273]	[521.19470215 772.7946167 0.7955631 ]	[446.86965942 254.55860901 0.89076829]	[467.49758911 254.54214478 0.89650285]	[431.55731201 239.13452148 0.75659752]	[485.49102783 239.10198975 0.83494878]	[5.23876099e+02 8.06082092e+02 7.21115828e-01]	[5.39302979e+02 7.95888062e+02 7.11105943e-01]	[5.13645203e+02 7.88127808e+02 7.16591775e-01]	[4.46940674e+02 8.00969482e+02 7.09569991e-01]	[4.34059601e+02 7.93327698e+02 7.28538871e-01]	[4.59640564e+02 7.70267334e+02 6.64244354e-01]
[459.73925781 267.31112671 0.89012444]	[459.6008606 303.25332642 0.89698452]	[398.13995361 305.82479858 0.83827645]	[377.49822998 400.86154175 0.86532414]	[344.31881714 498.16809082 0.82883191]	[516.17895508 300.71520996 0.85234624]	[526.50152588 400.63827515 0.87686795]	[547.01708984 488.02276611 0.83340263]	[459.80975342 487.95571899 0.73491466]	[421.24057007 487.96697998 0.71440655]	[439.31600952 631.60479736 0.77658719]	[449.49923706 765.02386475 0.77707553]	[500.71063232 485.44485474 0.70644617]	[503.23965454 626.56799316 0.84864497]	[521.18603516 772.78057861 0.79656523]	[446.87136841 254.55921936 0.89091372]	[467.50100708 254.54420471 0.89626765]	[431.55990601 239.13598633 0.75739586]	[485.49203491 239.11012268 0.8334204 ]	[5.23852722e+02 8.06096924e+02 7.30564296e-01]	[5.39290222e+02 7.98365356e+02 7.12141156e-01]	[5.13635986e+02 7.88101501e+02 7.14360178e-01]	[4.46929352e+02 8.00947021e+02 7.07490325e-01]	[4.34047455e+02 7.93313477e+02 7.24190056e-01]	[4.59645752e+02 7.70287598e+02 6.62520587e-01]
[459.64642334 267.271698 0.87068474]	[457.1973877 303.21981812 0.89089596]	[398.08068848 305.7822876 0.83632153]	[375.0227356 400.840271 0.86501712]	[341.71725464 498.14654541 0.84758115]	[516.1362915 300.71133423 0.84789968]	[526.39111328 398.23648071 0.89460409]	[546.94500732 490.52508545 0.84559244]	[459.75192261 487.96286011 0.73084331]	[421.162323 487.97943115 0.71353263]	[439.32571411 629.0960083 0.80369133]	[449.45953369 765.05395508 0.78321832]	[500.68557739 485.43441772 0.70142013]	[500.90435791 626.57611084 0.85638618]	[518.79901123 770.13446045 0.83124429]	[444.33618164 254.55050659 0.90891111]	[464.96099854 254.51850891 0.91022277]	[428.97518921 239.0942688 0.7549119 ]	[485.37255859 239.06544495 0.85784382]	[5.21399231e+02 8.00941040e+02 7.38247037e-01]	[5.39206909e+02 7.93224915e+02 7.50793874e-01]	[5.16121582e+02 7.82993713e+02 6.73221767e-01]	[4.46890686e+02 8.00914612e+02 7.09442794e-01]	[4.31544220e+02 7.93303040e+02 7.23757207e-01]	[4.59620667e+02 7.72706360e+02 6.74787343e-01]
[457.1265564 264.78829956 0.84606016]	[454.57458496 300.76687622 0.86080372]	[395.61459351 303.30926514 0.82951504]	[369.95278931 400.675354 0.85262877]	[339.16921997 495.59234619 0.84649873]	[508.52526855 300.66470337 0.8501392 ]	[523.84893799 398.16275024 0.89554739]	[544.51220703 488.00463867 0.85044855]	[459.64373779 487.92584229 0.72273183]	[418.7539978 487.9440918 0.70722669]	[439.28509521 626.59014893 0.80261457]	[449.48455811 765.06140137 0.79043311]	[498.20825195 485.41442871 0.6870811 ]	[500.87335205 626.58886719 0.8365497 ]	[518.79589844 770.18103027 0.83284009]	[441.79586792 254.54832458 0.93273431]	[462.39309692 254.50344849 0.93572843]	[423.81439209 239.05451965 0.8159368 ]	[482.79754639 236.66748047 0.88118863]	[5.23869812e+02 8.03547791e+02 6.99072480e-01]	[5.39308594e+02 7.93331787e+02 7.22670555e-01]	[5.13622742e+02 7.85489746e+02 6.77341461e-01]	[4.44429932e+02 8.00938721e+02 7.15903282e-01]	[4.31540710e+02 7.93312622e+02 7.24256337e-01]	[4.59633331e+02 7.72734863e+02 7.02837884e-01]
[454.64974976 264.77960205 0.84090805]	[452.00982666 300.76519775 0.85153186]	[395.53820801 305.78533936 0.82090855]	[364.8704834 400.86819458 0.83821446]	[339.08615112 493.09268188 0.8586942 ]	[506.01593018 300.65036011 0.85772163]	[523.78094482 398.22094727 0.90279567]	[544.45385742 485.4914856 0.87323141]	[459.60308838 487.97344971 0.71651816]	[418.7182312 487.99884033 0.70244384]	[439.26174927 626.60040283 0.79540968]	[449.45346069 765.07110596 0.79500294]	[498.17602539 487.92474365 0.68119776]	[500.88174438 626.5760498 0.84220523]	[518.74053955 767.60284424 0.81996226]	[441.74386597 254.53988647 0.94150066]	[462.34805298 254.49604797 0.94256526]	[421.38949585 236.67985535 0.83046377]	[482.73605347 236.63938904 0.88415229]	[5.23807861e+02 8.03512207e+02 6.94296598e-01]	[5.39255798e+02 7.93292786e+02 7.18342721e-01]	[5.11069763e+02 7.75350403e+02 6.46215677e-01]	[4.44412018e+02 8.00928833e+02 7.20533252e-01]	[4.31517792e+02 7.93300964e+02 7.26632178e-01]	[4.59617371e+02 7.72723450e+02 7.09951460e-01]
[454.59707642 264.74267578 0.84028572]	[446.97763062 300.76086426 0.85698444]	[393.02923584 305.80184937 0.81097078]	[362.34753418 403.25759888 0.84760517]	[336.65533447 495.61181641 0.85579491]	[505.94085693 300.62823486 0.87067968]	[521.42297363 398.25924683 0.8966161 ]	[544.43121338 485.48999023 0.87974685]	[459.6003418 487.96948242 0.72017777]	[418.7225647 490.48797607 0.70320839]	[439.31030273 626.58679199 0.80760264]	[449.45043945 765.08306885 0.79359937]	[498.16864014 485.45184326 0.68594545]	[500.86437988 626.53314209 0.84947038]	[518.79150391 770.13098145 0.81881118]	[441.71261597 254.51554871 0.94047189]	[462.30322266 254.47039795 0.94494635]	[421.39227295 239.06835938 0.82530981]	[480.34259033 236.59169006 0.89381987]	[5.23921509e+02 8.08552063e+02 6.97611332e-01]	[5.41731995e+02 7.98428894e+02 6.99433744e-01]	[5.13604370e+02 7.82993958e+02 6.61491692e-01]	[4.44401093e+02 8.00973328e+02 7.15290904e-01]	[4.3151828e+02 7.9333374e+02 7.1513170e-01]	[4.57203430e+02 7.72730774e+02 7.08785176e-01]
[454.56692505 264.74389648 0.84098381]	[444.43920898 300.76599121 0.87336278]	[390.49255371 305.83099365 0.8027274 ]	[362.27816772 403.28994751 0.85495436]	[336.55099487 498.18441772 0.86914325]	[503.46188354 298.24902344 0.88907278]	[521.38061523 398.26559448 0.89782333]	[544.39794922 485.4005127 0.89495009]	[459.60586548 490.48120117 0.71634829]	[418.72827148 490.54864502 0.70110202]	[441.66131592 626.60620117 0.80778092]	[449.50299072 765.05718994 0.78697026]	[498.16287231 485.46203613 0.68341041]	[500.84396362 629.07226562 0.80933011]	[518.77966309 770.11303711 0.82161373]	[441.68865967 254.52337646 0.94367224]	[462.2805481 254.46722412 0.94898629]	[421.32733154 239.08917236 0.84883344]	[480.30761719 236.57141113 0.88228464]	[5.23832336e+02 8.08583679e+02 6.96914911e-01]	[5.39291748e+02 8.00965576e+02 6.83762312e-01]	[5.13596619e+02 7.82938599e+02 6.48670614e-01]	[4.44362793e+02 8.00961182e+02 7.34645188e-01]	[4.31475006e+02 7.93297729e+02 7.31809199e-01]	[4.59667816e+02 7.72732666e+02 7.06845641e-01]
[452.03585815 264.77926636 0.83831066]	[444.34335327 303.21127319 0.88138938]	[387.91360474 308.3475647 0.80015182]	[359.82260132 403.37496948 0.85736775]	[336.478302 498.24468994 0.8660599 ]	[503.40304565 298.24588013 0.89800292]	[521.33111572 398.11431885 0.88390803]	[544.3939209 485.40368652 0.89667928]	[459.58303833 490.52722168 0.71248174]	[418.71994019 493.07269287 0.69880593]	[439.32653809 629.12298584 0.79865396]	[452.0291748 767.48522949 0.79120278]	[498.12686157 487.96166992 0.67347169]	[500.86401367 631.62145996 0.80091769]	[518.78308105 770.15771484 0.820351 ]	[439.29699707 254.54795837 0.94517636]	[462.22906494 254.49934387 0.95372188]	[421.27825928 239.07765198 0.84724659]	[480.26312256 236.58905029 0.88591361]	[5.23865173e+02 8.08728210e+02 6.95850015e-01]	[5.41746338e+02 8.05995422e+02 6.95745468e-01]	[5.13643005e+02 7.82967346e+02 6.55690968e-01]	[4.44338806e+02 8.00961487e+02 7.33925343e-01]	[4.31487610e+02 7.93276184e+02 7.29437470e-01]	[4.59712128e+02 7.72772766e+02 7.14662790e-01]
[449.52069092 264.79962158 0.83779216]	[441.91036987 303.24710083 0.88654691]	[387.86264038 308.36358643 0.80214679]	[359.76705933 405.84109497 0.86644334]	[334.05911255 500.69747925 0.87739903]	[503.31903076 300.62985229 0.90250576]	[521.32373047 398.17575073 0.89454627]	[544.40203857 485.44555664 0.89259404]	[457.21755981 490.50866699 0.71370244]	[418.7253418 493.04867554 0.69986928]	[439.32785034 629.13757324 0.79511696]	[452.05044556 767.4954834 0.79551792]	[495.65911865 487.93707275 0.67216128]	[500.8500061 631.62481689 0.79685539]	[518.73876953 770.19024658 0.80779701]	[439.24069214 254.56344604 0.94833708]	[462.1932373 254.51022339 0.96211755]	[421.21774292 239.11973572 0.84597617]	[480.2064209 236.61036682 0.86864573]	[5.23855957e+02 8.08550293e+02 6.53967559e-01]	[5.39304932e+02 8.00911377e+02 6.68050408e-01]	[5.13579712e+02 7.83017090e+02 6.31463349e-01]	[4.44325806e+02 8.00913208e+02 7.34974384e-01]	[4.31479462e+02 7.93240784e+02 7.38947392e-01]	[4.59710938e+02 7.72786133e+02 7.15138972e-01]
[449.50982666 267.28726196 0.83804595]	[441.8678894 303.26419067 0.89053112]	[385.37072754 308.41220093 0.80479115]	[359.75421143 403.36209106 0.86987251]	[334.04562378 500.73629761 0.88363755]	[503.27191162 300.63064575 0.90173233]	[521.30010986 398.13192749 0.89099365]	[544.43212891 485.45910645 0.88413888]	[457.20111084 490.48275757 0.71387053]	[418.71179199 490.55368042 0.70207262]	[439.331604 629.13262939 0.79629254]	[452.04867554 767.5020752 0.79409397]	[495.62792969 485.45275879 0.67196846]	[500.83074951 631.68463135 0.79705477]	[518.7086792 770.19543457 0.79302418]	[439.21395874 254.58877563 0.94651544]	[462.1847229 254.51374817 0.9598999 ]	[421.16122437 239.13604736 0.8496334 ]	[480.17300415 236.55853271 0.85393411]	[5.23922974e+02 8.06054443e+02 6.30728126e-01]	[5.41744995e+02 7.95862976e+02 6.72364354e-01]	[5.11009644e+02 7.85489258e+02 6.08855188e-01]	[4.44332306e+02 7.98398987e+02 7.28320241e-01]	[4.31476440e+02 7.90841614e+02 7.35688984e-01]	[4.59703674e+02 7.72812866e+02 7.00511873e-01]
[449.4430542 267.31356812 0.83779389]	[441.83221436 303.28128052 0.89312047]	[385.30258179 310.89163208 0.81244111]	[359.70666504 403.38900757 0.87296289]	[334.02896118 500.74633789 0.88453615]	[500.90081787 300.63934326 0.90026909]	[521.2791748 398.14205933 0.89937317]	[544.44946289 485.48776245 0.87678266]	[457.16287231 487.96835327 0.71491879]	[418.69171143 490.52154541 0.70572406]	[441.66342163 631.64007568 0.79772347]	[452.06365967 767.53979492 0.80067426]	[493.1227417 485.40118408 0.67480266]	[500.80252075 636.765625 0.79320747]	[518.71716309 770.21588135 0.80305052]	[439.17477417 254.61346436 0.94350255]	[459.80825806 254.52680969 0.95690334]	[418.80578613 239.18037415 0.84031671]	[477.74685669 236.55349731 0.83989507]	[5.23867676e+02 8.06043457e+02 6.15708113e-01]	[5.39309387e+02 7.95860779e+02 6.52390659e-01]	[5.13574402e+02 7.85488647e+02 6.05547667e-01]	[4.44297943e+02 7.98404968e+02 7.16109335e-01]	[4.28986725e+02 7.90840515e+02 7.21222639e-01]	[4.59704102e+02 7.75287292e+02 7.00109661e-01]
[446.88635254 269.87014771 0.849338 ]	[441.81088257 305.79360962 0.89094114]	[382.82998657 310.92678833 0.82139754]	[359.63748169 408.39645386 0.86449504]	[334.00457764 500.78616333 0.88287646]	[500.90133667 300.68304443 0.89570218]	[521.26019287 398.18173218 0.90079492]	[544.45471191 485.48257446 0.87631941]	[457.17544556 490.49258423 0.70765662]	[418.69534302 493.05560303 0.69501597]	[441.66122437 631.61376953 0.79935831]	[452.08218384 767.54638672 0.80139059]	[493.13613892 485.44702148 0.66831434]	[500.7727356 634.18273926 0.79458106]	[518.73474121 770.19708252 0.80844843]	[439.115448 256.98693848 0.93290293]	[459.7505188 254.6025238 0.94683534]	[418.72918701 239.20300293 0.85496795]	[477.6942749 236.59637451 0.83716893]	[5.23803284e+02 8.05996338e+02 6.17208183e-01]	[5.39207703e+02 7.95858582e+02 6.35244489e-01]	[5.13630493e+02 7.85504395e+02 6.28003597e-01]	[4.41866119e+02 7.98408203e+02 7.15286136e-01]	[4.28964813e+02 7.90837769e+02 7.18659759e-01]	[4.59728363e+02 7.75299561e+02 7.15895236e-01]
[444.39102173 272.34344482 0.86641061]	[441.77819824 308.32095337 0.89162827]	[382.76608276 310.97375488 0.83385813]	[359.6105957 408.41693115 0.86687773]	[333.99093628 500.85314941 0.89096034]	[500.87771606 300.72738647 0.89206398]	[521.2477417 400.62509155 0.90729952]	[544.45483398 487.94076538 0.87397635]	[457.18075562 490.54187012 0.70491791]	[418.70263672 493.10205078 0.69478881]	[439.29455566 636.73602295 0.78526509]	[452.08535767 767.53314209 0.79752856]	[495.60498047 487.93878174 0.66575205]	[500.76675415 636.72662354 0.80261362]	[518.71356201 770.21435547 0.80878961]	[436.69754028 257.02389526 0.92445081]	[459.69189453 257.00003052 0.94555306]	[418.65750122 241.65718079 0.85609424]	[477.61172485 239.08883667 0.80354822]	[5.21387146e+02 8.00987793e+02 6.21842861e-01]	[5.36719482e+02 7.93320923e+02 6.47012174e-01]	[5.13577637e+02 7.85565308e+02 6.40932262e-01]	[4.41886139e+02 7.98355103e+02 7.24093556e-01]	[4.28988800e+02 7.90809692e+02 7.29255557e-01]	[4.59731018e+02 7.75264038e+02 7.21263230e-01]
[444.39208984 272.3420105 0.86580408]	[441.77658081 308.31307983 0.89130539]	[382.7628479 310.9631958 0.83323658]	[359.61224365 408.41412354 0.86631471]	[333.98358154 500.85870361 0.88949108]	[500.87542725 300.7276001 0.89227605]	[521.24414062 400.62155151 0.9065873 ]	[544.45379639 487.94570923 0.87353659]	[457.17523193 490.53561401 0.70422053]	[418.69616699 493.10092163 0.69423395]	[439.26882935 634.17468262 0.78614962]	[452.08435059 767.50695801 0.79412758]	[495.60452271 487.92929077 0.66566569]	[500.76101685 634.24035645 0.80327034]	[518.71228027 770.21008301 0.80817616]	[439.06878662 257.02520752 0.9246425 ]	[459.69177246 256.99957275 0.94558269]	[418.65939331 241.65859985 0.85599107]	[477.60775757 239.09315491 0.80092394]	[5.21385193e+02 8.00989441e+02 6.25639677e-01]	[5.36717102e+02 7.93320190e+02 6.48795485e-01]	[5.13570679e+02 7.85554199e+02 6.40253365e-01]	[4.44312775e+02 7.95885132e+02 7.26071298e-01]	[4.31484497e+02 7.90796753e+02 7.31309772e-01]	[4.59738892e+02 7.72804443e+02 7.20042884e-01]
[444.38009644 272.40188599 0.87937522]	[441.75952148 308.3430481 0.89274144]	[382.72787476 313.4303894 0.84239018]	[359.61450195 408.41516113 0.86774218]	[333.99066162 500.8744812 0.89093977]	[500.84637451 300.74227905 0.88999605]	[521.22686768 398.20834351 0.90092152]	[544.44232178 487.92071533 0.87625241]	[457.15701294 490.56277466 0.70178574]	[418.68029785 493.11386108 0.69807321]	[439.2769165 631.59552002 0.81526697]	[452.07507324 765.07525635 0.78873348]	[495.58956909 487.98257446 0.6621868 ]	[500.72305298 636.75097656 0.79251003]	[516.21624756 770.17321777 0.79062617]	[436.68737793 257.08996582 0.91506165]	[459.67178345 257.0302124 0.9436211 ]	[418.62875366 244.23098755 0.84260213]	[475.09280396 239.17225647 0.76023567]	[5.23872253e+02 8.06018005e+02 6.34353995e-01]	[5.39277527e+02 7.95830078e+02 6.52160883e-01]	[5.08450623e+02 7.85520630e+02 6.35612607e-01]	[4.44333679e+02 7.95864075e+02 7.24091411e-01]	[4.31507446e+02 7.90785706e+02 7.32277215e-01]	[4.59733917e+02 7.72761292e+02 7.13178813e-01]
[444.32272339 272.48193359 0.90160513]	[441.72659302 308.36398315 0.895042 ]	[380.3147583 313.50268555 0.85630894]	[359.58700562 411.0211792 0.87156093]	[333.99087524 503.26470947 0.89283556]	[500.79077148 300.72653198 0.89241272]	[521.19262695 398.11376953 0.88776749]	[544.43597412 487.96582031 0.87331361]	[457.08505249 495.60964966 0.70049524]	[418.62030029 498.14251709 0.70270014]	[439.26211548 634.1652832 0.7942245 ]	[452.02670288 767.52105713 0.78957152]	[490.55822754 490.54562378 0.66254228]	[500.66156006 636.78009033 0.77479136]	[5.16126465e+02 7.72735107e+02 7.71508574e-01]	[436.60336304 257.16473389 0.89055908]	[459.62661743 257.08746338 0.93671799]	[418.54968262 249.30657959 0.82382578]	[469.97644043 244.1953125 0.71364093]	[5.18662659e+02 8.06007935e+02 5.83769619e-01]	[5.29035583e+02 7.95881470e+02 5.97087085e-01]	[5.08493683e+02 7.88073853e+02 6.27702773e-01]	[4.41846191e+02 7.98355225e+02 7.14188099e-01]	[4.28931274e+02 7.90801514e+02 7.15012610e-01]	[4.59714508e+02 7.72832947e+02 6.94675982e-01]
[441.91390991 274.90542603 0.91890585]	[441.71212769 310.89364624 0.89816767]	[380.27053833 315.92199707 0.86358678]	[359.56658936 413.57806396 0.87787819]	[333.99337769 503.31497192 0.89375579]	[500.7784729 303.20004272 0.87991148]	[521.1762085 398.14572144 0.89472425]	[544.43841553 488.00259399 0.86818427]	[457.07818604 495.63174438 0.70187998]	[418.61676025 498.17602539 0.70688552]	[439.21606445 636.76379395 0.79146904]	[452.01043701 767.53356934 0.78814077]	[490.53994751 490.55819702 0.65874124]	[500.69659424 641.92126465 0.80229127]	[513.62158203 772.76422119 0.77452958]	[434.11428833 257.21157837 0.87696612]	[459.6026001 257.1355896 0.93033665]	[416.15963745 249.37145996 0.81568807]	[469.97891235 246.75053406 0.74804646]	[5.11041443e+02 8.03500854e+02 5.96042573e-01]	[5.26426270e+02 7.95876282e+02 6.07010424e-01]	[5.08487579e+02 7.88123962e+02 6.41422093e-01]	[4.41813751e+02 7.98361389e+02 7.14758396e-01]	[4.26416473e+02 7.90816650e+02 7.14122176e-01]	[4.59713654e+02 7.75279968e+02 7.09075749e-01]
[441.86785889 274.95553589 0.93490767]	[441.70852661 313.40185547 0.90724802]	[380.22412109 316.00109863 0.87481809]	[357.22198486 416.07418823 0.88694215]	[333.98587036 503.34191895 0.89033741]	[500.77359009 303.26779175 0.87173629]	[521.16870117 398.21936035 0.89359277]	[544.42236328 490.51638794 0.86693424]	[454.64364624 498.15216064 0.69676685]	[418.58874512 498.25616455 0.70458138]	[439.17422485 639.28625488 0.78568769]	[452.04046631 765.05511475 0.785133 ]	[490.51586914 495.60189819 0.65805107]	[498.25323486 641.8772583 0.77678323]	[511.02957153 772.70117188 0.78911549]	[434.04483032 259.62515259 0.86969322]	[457.18243408 257.18048096 0.91634035]	[416.10559082 251.86273193 0.80379224]	[467.49304199 246.82290649 0.76975191]	[5.08504211e+02 8.03470825e+02 5.68229556e-01]	[5.23905090e+02 7.95872070e+02 6.16927207e-01]	[5.05923035e+02 7.88039490e+02 6.63633168e-01]	[4.41833282e+02 7.98387634e+02 7.32166648e-01]	[4.28911102e+02 7.90816406e+02 7.24410951e-01]	[4.59725830e+02 7.72757568e+02 7.11748242e-01]
[441.83303833 274.98306274 0.94212151]	[441.69787598 313.49822998 0.92280877]	[380.21002197 316.06018066 0.87880898]	[357.21929932 416.09811401 0.89099312]	[333.98297119 503.4055481 0.88851035]	[500.72872925 308.31964111 0.85566169]	[521.16485596 400.69790649 0.89265507]	[544.44415283 493.10580444 0.86748242]	[454.59356689 498.16833496 0.69556564]	[418.55670166 500.68356323 0.70714796]	[439.23800659 639.36437988 0.78257513]	[452.03665161 767.50158691 0.77961886]	[488.02197266 495.61828613 0.65943819]	[498.18289185 644.42346191 0.79028785]	[508.50387573 772.75982666 0.7847417 ]	[434.01281738 259.66403198 0.86488432]	[457.12316895 259.58789062 0.89458072]	[416.07254028 251.89131165 0.80142832]	[467.43981934 249.35095215 0.80010879]	[5.05877563e+02 8.00951477e+02 5.65835118e-01]	[5.21422546e+02 7.95842407e+02 6.25118256e-01]	[5.05959167e+02 7.88048035e+02 6.15533888e-01]	[4.41787201e+02 7.98432007e+02 7.30469763e-01]	[4.26408752e+02 7.90825012e+02 7.23230362e-01]	[4.59730408e+02 7.72819092e+02 6.89370811e-01]
[441.75674438 275.05142212 0.95458275]	[441.69662476 315.92367554 0.9322682 ]	[380.18423462 316.15866089 0.88313377]	[357.19656372 418.63766479 0.91573381]	[333.96530151 503.47583008 0.87602776]	[500.72366333 310.88031006 0.85631907]	[521.17193604 400.78839111 0.89242005]	[544.43780518 495.64337158 0.87916791]	[454.56155396 498.20492554 0.69689822]	[416.16793823 500.71084595 0.71042228]	[439.26620483 641.87585449 0.79888678]	[452.03564453 767.50036621 0.77679718]	[487.9888916 495.65002441 0.66414475]	[498.20422363 644.45300293 0.79082823]	[508.50973511 772.79669189 0.78065872]	[431.47918701 259.71365356 0.85626072]	[457.07266235 259.68231201 0.87467492]	[413.6003418 251.91166687 0.78645909]	[467.41442871 251.90202332 0.82502937]	[5.05951569e+02 8.00971924e+02 5.45176983e-01]	[5.23783752e+02 7.95864868e+02 5.95763624e-01]	[5.05937592e+02 7.88141357e+02 6.56501532e-01]	[4.41821991e+02 7.98413818e+02 7.41369069e-01]	[4.28912598e+02 7.90809998e+02 7.27421463e-01]	[4.59717651e+02 7.72784912e+02 6.90645158e-01]
[441.75973511 275.05099487 0.9541502 ]	[441.69610596 315.9236145 0.9323945 ]	[380.18588257 316.15768433 0.88345253]	[357.19616699 418.62197876 0.91361612]	[333.96450806 503.47579956 0.87552536]	[500.7237854 310.88427734 0.85661095]	[521.16699219 400.77191162 0.89162529]	[544.43591309 495.64212036 0.87898332]	[454.56692505 498.1986084 0.69636065]	[418.54443359 500.71035767 0.71010518]	[439.26504517 641.86120605 0.80086958]	[452.01394653 767.51031494 0.77294666]	[487.99124146 495.64660645 0.66285884]	[498.21014404 644.45819092 0.79443491]	[508.52722168 772.79718018 0.78039122]	[431.48266602 259.71173096 0.85681939]	[457.07647705 259.68106079 0.87599933]	[413.60253906 251.9072876 0.78631997]	[467.41946411 251.90208435 0.82390594]	[5.05972809e+02 8.00959045e+02 5.48034966e-01]	[5.23802979e+02 7.95859497e+02 6.00874186e-01]	[5.05939331e+02 7.88147217e+02 6.54670000e-01]	[4.41821442e+02 7.98414246e+02 7.40772247e-01]	[4.26441833e+02 7.90819214e+02 7.26243854e-01]	[4.59713806e+02 7.72800842e+02 6.82247043e-01]
[441.75216675 277.4720459 0.9495005 ]	[441.71179199 315.98989868 0.93721199]	[380.20303345 318.58999634 0.88666475]	[357.20089722 418.7515564 0.92354715]	[333.94180298 505.90658569 0.86061919]	[500.7182312 313.41653442 0.86442506]	[521.17425537 400.85968018 0.87633181]	[544.45214844 498.21194458 0.89285016]	[454.56958008 498.21432495 0.70499253]	[418.57550049 500.72967529 0.72474247]	[439.32550049 644.34790039 0.7993443 ]	[452.06225586 767.56799316 0.79712391]	[487.97421265 495.66116333 0.66860235]	[498.17526245 644.44073486 0.77940166]	[5.08551514e+02 7.75289062e+02 7.71561861e-01]	[428.99310303 262.23394775 0.84264523]	[457.07580566 262.20217896 0.86705524]	[413.56002808 254.38993835 0.79153877]	[467.45007324 251.95959473 0.82872951]	[5.05950378e+02 8.01002747e+02 5.68421066e-01]	[5.23825500e+02 7.95850952e+02 6.03059888e-01]	[5.05926086e+02 7.88157104e+02 6.46257639e-01]	[4.41846283e+02 7.98444458e+02 7.34524548e-01]	[4.28911102e+02 7.90816467e+02 7.27091670e-01]	[4.59710205e+02 7.75265381e+02 7.14211345e-01]
[441.78082275 280.19821167 0.90170604]	[441.67108154 318.637146 0.94450283]	[380.20877075 321.29333496 0.85848218]	[357.20074463 421.28378296 0.91588807]	[333.92593384 513.6194458 0.82060707]	[500.67645264 316.10488892 0.90289652]	[521.19036865 403.38900757 0.8587302 ]	[544.47064209 500.818573 0.90347886]	[454.59118652 500.77410889 0.71632391]	[418.57321167 500.86398315 0.72529876]	[441.67501831 644.54400635 0.82746339]	[454.57229614 767.55682373 0.81123859]	[487.97390747 500.69494629 0.67774463]	[498.18850708 647.06237793 0.80873746]	[5.11045319e+02 7.85512939e+02 7.66656220e-01]	[431.5144043 272.48474121 0.8701936 ]	[454.65124512 272.39935303 0.87947029]	[413.59719849 257.06726074 0.80827743]	[467.50543213 254.56253052 0.82398117]	[5.05946320e+02 8.08701111e+02 5.78187466e-01]	[5.23913940e+02 8.08622803e+02 6.07489944e-01]	[5.05923492e+02 7.90818909e+02 6.46740675e-01]	[4.41880493e+02 7.98405640e+02 7.47152746e-01]	[4.28984711e+02 7.90787842e+02 7.37891078e-01]	[4.59738831e+02 7.72790161e+02 7.28441596e-01]
[441.76617432 282.74588013 0.89205545]	[439.30215454 321.17907715 0.93441916]	[380.19534302 326.36483765 0.84439504]	[357.20889282 421.37860107 0.90164256]	[331.47940063 518.70098877 0.83991677]	[500.71279907 318.61462402 0.91261476]	[521.26635742 418.55114746 0.87197709]	[544.487854 503.38336182 0.89949828]	[454.56375122 503.3901062 0.71336031]	[418.55023193 505.89578247 0.71033311]	[441.75378418 646.98156738 0.83533502]	[454.59326172 767.60333252 0.8124789 ]	[487.96588135 503.29785156 0.68278611]	[498.14230347 647.08013916 0.79029602]	[511.04992676 788.08557129 0.80177647]	[431.55020142 274.97424316 0.88854527]	[454.61209106 274.93145752 0.8947022 ]	[416.02444458 259.58126831 0.81098449]	[464.97268677 257.08190918 0.79248738]	[5.05952454e+02 8.11355652e+02 6.27301455e-01]	[5.23921204e+02 8.11257202e+02 6.81902170e-01]	[5.05958771e+02 7.93320740e+02 6.68847620e-01]	[4.41884277e+02 8.00929260e+02 7.42535472e-01]	[4.28990875e+02 7.90818176e+02 7.28031218e-01]	[4.59730316e+02 7.72826233e+02 7.15608001e-01]
[441.71551514 292.93499756 0.93278587]	[439.29983521 323.76885986 0.90577841]	[380.19161987 331.45883179 0.85398877]	[357.19271851 423.91729736 0.87907577]	[331.49853516 521.23364258 0.86633605]	[500.69854736 318.76577759 0.89506471]	[521.24707031 418.73422241 0.89909232]	[544.49353027 505.96679688 0.87316275]	[452.0569458 505.91409302 0.70847923]	[416.14160156 505.9743042 0.70753676]	[441.76773071 647.13293457 0.83938313]	[454.55697632 770.09796143 0.81028104]	[485.4708252 503.40872192 0.69740099]	[498.12579346 652.15936279 0.76851737]	[508.51882935 790.66156006 0.80182052]	[431.46328735 277.63644409 0.88014823]	[454.59103394 277.55682373 0.90155917]	[413.58718872 264.77615356 0.79230911]	[467.42562866 259.68530273 0.77155882]	[5.03443024e+02 8.16345276e+02 5.63302815e-01]	[5.23858704e+02 8.13851929e+02 6.15430593e-01]	[5.05945526e+02 8.00998291e+02 6.20441198e-01]	[4.41817230e+02 8.03518738e+02 7.44534254e-01]	[4.28927826e+02 7.93283936e+02 7.10054338e-01]	[4.59687958e+02 7.77859253e+02 7.05766320e-01]
[441.75021362 295.48260498 0.94672406]	[439.30490112 331.4927063 0.9041878 ]	[380.1736145 336.51882935 0.88108909]	[357.20547485 431.54714966 0.86908114]	[333.93582153 521.37457275 0.87800586]	[500.6885376 323.78482056 0.85869563]	[521.2019043 421.206604 0.88907713]	[544.48931885 508.52734375 0.8577956 ]	[454.53735352 508.48233032 0.69313574]	[416.14144897 508.53094482 0.6917206 ]	[441.74398804 647.05761719 0.84865099]	[454.59191895 767.65039062 0.80776918]	[487.92932129 505.95022583 0.68278497]	[498.15594482 662.37322998 0.77395904]	[5.08534515e+02 7.90725586e+02 7.86795974e-01]	[431.46343994 280.16473389 0.8617835 ]	[454.62689209 277.71740723 0.88902855]	[416.01980591 269.91964722 0.78264922]	[467.40249634 264.76663208 0.78328729]	[5.08493561e+02 8.23997803e+02 5.43449223e-01]	[5.23949829e+02 8.18927002e+02 6.15130484e-01]	[5.05903809e+02 8.03506775e+02 6.21083498e-01]	[4.41877197e+02 8.03494568e+02 7.47823000e-01]	[4.28980591e+02 7.93270691e+02 7.20329463e-01]	[4.59729645e+02 7.75296997e+02 7.04902112e-01]
[441.70062256 295.58169556 0.94935966]	[439.32559204 334.07546997 0.92979336]	[380.17425537 336.66091919 0.88429356]	[357.17773438 436.5776062 0.88812131]	[333.9382019 523.87115479 0.88196737]	[500.68539429 331.39880371 0.84699214]	[521.23638916 423.78594971 0.88790941]	[544.49298096 516.18603516 0.87315208]	[452.05184937 511.02346802 0.69540185]	[416.15029907 513.57623291 0.70052135]	[441.78082275 647.11407471 0.84271926]	[454.60562134 767.70477295 0.8214761 ]	[485.47088623 508.47290039 0.68544215]	[495.6897583 662.34106445 0.76650202]	[5.08453949e+02 7.93235535e+02 7.74384558e-01]	[428.92907715 282.66842651 0.84907621]	[454.59002686 280.20678711 0.86637563]	[413.53994751 274.88195801 0.78377891]	[467.40542603 272.35510254 0.81565827]	[5.16199463e+02 8.29065186e+02 6.28515363e-01]	[5.28991272e+02 8.21496277e+02 6.54604673e-01]	[5.03330200e+02 8.06129517e+02 6.63798571e-01]	[4.41871796e+02 8.03568542e+02 7.48066545e-01]	[4.28984833e+02 7.93329651e+02 7.09998548e-01]	[4.59695587e+02 7.75352905e+02 7.24456310e-01]
[439.30627441 298.09396362 0.93773466]	[441.69207764 336.56454468 0.93989736]	[380.19143677 339.16433716 0.88450205]	[357.18374634 439.17074585 0.91949761]	[333.92984009 524.00665283 0.86637372]	[500.69949341 334.01501465 0.86798924]	[521.22991943 426.37548828 0.86846936]	[544.49688721 518.74389648 0.8939206 ]	[452.03967285 513.62255859 0.69929147]	[416.15332031 516.17303467 0.71659815]	[441.76681519 647.13427734 0.84411126]	[454.56713867 770.11480713 0.81864196]	[485.46203613 511.07406616 0.6840021 ]	[498.11865234 664.90435791 0.79086542]	[5.08505615e+02 7.93349548e+02 7.54111052e-01]	[426.41687012 287.81671143 0.83792508]	[454.55755615 287.79821777 0.84670907]	[413.53082275 274.98358154 0.77369982]	[467.46737671 274.87716675 0.83909351]	[5.18740784e+02 8.31711670e+02 6.71374917e-01]	[5.31605042e+02 8.29094543e+02 6.98064566e-01]	[5.03370789e+02 8.08615173e+02 6.87442958e-01]	[4.41849304e+02 8.06104370e+02 7.56396830e-01]	[4.28934662e+02 7.95855652e+02 6.95831776e-01]	[4.59666199e+02 7.77878296e+02 7.27063000e-01]
[441.69924927 300.70578003 0.9055016 ]	[441.67324829 339.07659912 0.94489181]	[380.18826294 341.69290161 0.87413812]	[357.19448853 439.32226562 0.92400157]	[333.92956543 526.54327393 0.83878869]	[500.68328857 336.57177734 0.89463186]	[521.22210693 431.46411133 0.84901398]	[544.45239258 521.23968506 0.90749991]	[452.02090454 516.19927979 0.69838327]	[416.12597656 518.72088623 0.71848118]	[441.78424072 652.18634033 0.81669134]	[454.61447144 770.15856934 0.82471931]	[485.44735718 516.13354492 0.67839205]	[495.63912964 664.95977783 0.79846191]	[5.05938263e+02 7.90809692e+02 7.77621269e-01]	[428.98596191 292.9984436 0.86384678]	[454.5524292 292.94296265 0.87164092]	[416.02227783 277.57974243 0.78601021]	[469.96951294 275.04803467 0.85130495]	[5.03381256e+02 8.29157104e+02 6.70654476e-01]	[5.23845886e+02 8.26629333e+02 7.00044870e-01]	[5.03301147e+02 8.03536621e+02 6.55589342e-01]	[4.44341553e+02 8.08607483e+02 7.49761820e-01]	[4.28954895e+02 7.98431946e+02 6.76257253e-01]	[4.59721527e+02 7.77911011e+02 7.38513827e-01]
[441.71133423 303.25570679 0.88970339]	[439.31414795 339.24325562 0.94410437]	[380.18884277 344.27359009 0.85562515]	[357.203125 441.75933838 0.921435 ]	[331.47805786 534.12188721 0.81562656]	[500.70724487 339.06347656 0.90807635]	[521.22296143 436.56610107 0.86873919]	[544.44018555 523.76843262 0.910101 ]	[452.00405884 518.71325684 0.71027195]	[416.10366821 518.77960205 0.7281009 ]	[441.76376343 652.18566895 0.82270551]	[454.6184082 770.20404053 0.81603497]	[485.41616821 518.68103027 0.69596004]	[493.06985474 667.47460938 0.78931785]	[5.05994202e+02 7.93320618e+02 7.34344423e-01]	[431.47702026 295.46963501 0.87411916]	[454.56130981 295.42147827 0.88567811]	[416.03414917 277.71603394 0.79117215]	[469.95550537 277.50057983 0.84243262]	[5.03346771e+02 8.31682129e+02 5.48893869e-01]	[5.23876343e+02 8.29216675e+02 5.97673535e-01]	[5.03419128e+02 8.08548523e+02 5.80078483e-01]	[4.44339417e+02 8.08563843e+02 7.20595479e-01]	[4.28983459e+02 7.98387451e+02 6.64149284e-01]	[4.59719391e+02 7.80426941e+02 7.25573063e-01]
[441.69775391 308.38235474 0.89562786]	[439.27865601 341.75732422 0.93068159]	[380.17205811 346.8770752 0.84651047]	[357.18151855 441.88952637 0.906335 ]	[331.44577026 536.71325684 0.82475632]	[500.67724609 339.22836304 0.90342224]	[521.20874023 439.10906982 0.88716316]	[544.43914795 523.99731445 0.89713347]	[449.48498535 521.27984619 0.72789955]	[416.07696533 521.32635498 0.73567629]	[441.73968506 654.72253418 0.82556403]	[457.0725708 770.09899902 0.83907163]	[485.35745239 521.26202393 0.72000998]	[490.55780029 667.62548828 0.78216743]	[5.05953430e+02 8.03560181e+02 7.72078693e-01]	[428.98544312 295.64041138 0.87903148]	[452.0802002 295.58462524 0.89294845]	[413.60375977 282.67739868 0.76181597]	[467.44787598 277.69448853 0.8146081 ]	[5.13575378e+02 8.44577087e+02 7.52490997e-01]	[5.26530945e+02 8.36855591e+02 7.43766367e-01]	[5.03291534e+02 8.11238770e+02 7.07336426e-01]	[4.44306763e+02 8.03548889e+02 7.18001425e-01]	[4.31531097e+02 7.93302490e+02 7.01182008e-01]	[4.59756195e+02 7.75349121e+02 7.18597472e-01]
[441.67324829 313.49203491 0.93449783]	[439.27377319 344.31054688 0.90866143]	[380.17480469 351.94866943 0.85336518]	[357.16665649 444.35366821 0.89034319]	[331.41986084 539.22375488 0.83477199]	[500.67178345 341.69262695 0.8873781 ]	[521.17462158 439.15896606 0.89716458]	[544.35559082 526.39300537 0.89897901]	[449.4815979 521.35961914 0.72670168]	[416.06625366 523.79553223 0.72982454]	[441.70153809 654.76300049 0.82795858]	[454.61828613 767.66864014 0.83346295]	[485.36019897 521.34417725 0.72095978]	[488.02832031 667.58917236 0.77783298]	[5.03495636e+02 8.08572571e+02 7.87742317e-01]	[428.91659546 298.19717407 0.87932247]	[454.54074097 298.11322021 0.89162749]	[413.56060791 287.81954956 0.76332688]	[467.41912842 280.23355103 0.78853798]	[5.11075928e+02 8.47104309e+02 7.40176082e-01]	[5.26492310e+02 8.39401245e+02 7.35460639e-01]	[5.00872467e+02 8.13831299e+02 6.64981484e-01]	[4.44380798e+02 8.00935181e+02 7.14811683e-01]	[4.34077240e+02 7.93222107e+02 7.22470164e-01]	[4.59706512e+02 7.72824036e+02 7.16180563e-01]
[441.67352295 315.97628784 0.93929362]	[439.27032471 349.42379761 0.90119517]	[380.15374756 354.53768921 0.87050402]	[357.13095093 449.49484253 0.86343575]	[331.40658569 541.71520996 0.85077548]	[500.64874268 341.80999756 0.86746144]	[521.15350342 439.30673218 0.90300006]	[544.33300781 528.9954834 0.87242192]	[449.43365479 523.92553711 0.72502887]	[413.58966064 523.93908691 0.71548021]	[439.29534912 659.85845947 0.82469469]	[452.07745361 767.70507812 0.82975674]	[482.95187378 523.91125488 0.72754043]	[485.49871826 675.25537109 0.75105101]	[5.03368713e+02 8.11162720e+02 7.83960342e-01]	[428.92105103 300.65817261 0.86437583]	[454.53814697 298.23944092 0.87788165]	[416.04608154 290.41955566 0.75265634]	[467.43338013 285.28787231 0.78900242]	[5.03431946e+02 8.44602783e+02 6.36533141e-01]	[5.21396545e+02 8.36939636e+02 6.58191979e-01]	[5.00861328e+02 8.21461914e+02 5.92313468e-01]	[4.44401367e+02 8.00959290e+02 7.06480742e-01]	[4.34081207e+02 7.93269653e+02 7.26040900e-01]	[4.59638947e+02 7.75283020e+02 7.02701688e-01]
[441.66552734 316.03692627 0.94251722]	[439.25997925 354.43936157 0.90784234]	[380.14675903 357.02310181 0.87769002]	[357.13446045 454.568573 0.87165052]	[328.91635132 541.77600098 0.85603356]	[498.24661255 344.35745239 0.84186971]	[521.16143799 441.7623291 0.91360044]	[544.3059082 531.57519531 0.8654781 ]	[446.90316772 523.95983887 0.72926557]	[411.01269531 523.96765137 0.70832586]	[439.19900513 664.93798828 0.8269617 ]	[452.06573486 770.07739258 0.81776428]	[482.90011597 523.94415283 0.73240966]	[485.40722656 680.32720947 0.75016838]	[5.03361084e+02 8.13830688e+02 7.39464462e-01]	[428.91262817 300.72607422 0.85824853]	[452.07885742 300.66815186 0.86974305]	[413.60046387 292.93664551 0.77277339]	[467.3984375 287.87200928 0.80324137]	[5.05973022e+02 8.47181580e+02 5.33664644e-01]	[5.23822632e+02 8.42017395e+02 5.77192366e-01]	[5.00823425e+02 8.29113342e+02 5.66174805e-01]	[4.44300232e+02 8.03533020e+02 6.91070318e-01]	[4.31485565e+02 7.93333435e+02 6.94778204e-01]	[4.59686432e+02 7.75272400e+02 6.91585660e-01]
[439.32019043 316.10281372 0.94935429]	[439.24359131 354.54888916 0.92414546]	[380.13677979 357.13931274 0.88344002]	[357.13247681 454.64846802 0.88135523]	[328.86160278 541.86425781 0.86405236]	[498.22103882 349.37042236 0.82869035]	[521.15332031 441.84616089 0.89968705]	[544.32299805 536.67687988 0.875462 ]	[446.9083252 526.42895508 0.71987021]	[411.03015137 526.41595459 0.69786155]	[439.15213013 664.99255371 0.81931227]	[452.07803345 767.70977783 0.81301737]	[482.90097046 526.41638184 0.72361189]	[485.38497925 680.38555908 0.75388485]	[5.03343201e+02 8.13869324e+02 7.47268319e-01]	[426.42929077 303.20669556 0.84858584]	[452.08175659 300.75079346 0.85656554]	[413.5218811 292.99215698 0.76981461]	[467.41967773 290.41525269 0.81254083]	[5.08475220e+02 8.47126709e+02 4.77123946e-01]	[5.23882385e+02 8.39449463e+02 5.48317909e-01]	[5.00792023e+02 8.29174988e+02 5.46222210e-01]	[4.41871460e+02 8.03549316e+02 7.00510740e-01]	[4.31477631e+02 7.93330627e+02 6.97982848e-01]	[4.59715363e+02 7.72827332e+02 6.95599020e-01]
[439.30908203 318.53027344 0.94877023]	[439.24594116 356.95959473 0.93353498]	[380.12509155 357.21594238 0.88436717]	[357.12435913 457.1668396 0.8982057 ]	[326.36700439 544.32885742 0.86924058]	[498.22116089 351.91921997 0.83035725]	[518.75964355 441.88439941 0.8843056 ]	[544.28839111 539.19946289 0.88452393]	[446.91595459 529.04608154 0.71352822]	[413.52536011 529.05895996 0.68970954]	[439.12539673 665.04528809 0.82623899]	[452.01528931 770.12457275 0.80943984]	[482.90759277 529.03900146 0.7198537 ]	[485.38369751 682.96673584 0.74202752]	[5.03319305e+02 8.16369324e+02 7.35996902e-01]	[426.39846802 305.78613281 0.84159076]	[452.0774231 303.27410889 0.84724164]	[413.4972229 295.46456909 0.77017045]	[467.42077637 292.94235229 0.83355397]	[5.03459412e+02 8.41995667e+02 4.58118260e-01]	[5.21361084e+02 8.36883423e+02 5.33864379e-01]	[5.00803497e+02 8.29144104e+02 5.66349268e-01]	[4.44336731e+02 8.06059509e+02 6.93253398e-01]	[4.31490814e+02 7.95856934e+02 6.73365712e-01]	[4.59641510e+02 7.75311951e+02 6.90907657e-01]
[439.27084351 318.63705444 0.94207203]	[439.25436401 357.06219482 0.94469053]	[380.11477661 359.65957642 0.89449489]	[357.10205078 459.64099121 0.90987271]	[326.34643555 544.46508789 0.85663062]	[498.2484436 354.50848389 0.85258508]	[518.75787354 444.33300781 0.87285823]	[541.95025635 539.23773193 0.89284348]	[446.92822266 531.58483887 0.7065587 ]	[413.5708313 531.57904053 0.69147968]	[439.11572266 665.07226562 0.82876205]	[449.50372314 770.16644287 0.80343419]	[482.90023804 531.59521484 0.7148636 ]	[485.39370728 685.43737793 0.75368917]	[5.03422546e+02 8.16391724e+02 6.89758122e-01]	[426.37145996 310.86694336 0.84607679]	[452.00314331 308.3458252 0.8466745 ]	[411.01657104 295.56445312 0.76992816]	[467.40829468 293.01098633 0.8415978 ]	[5.05944519e+02 8.52255737e+02 4.40052152e-01]	[5.23799622e+02 8.49698608e+02 4.86493498e-01]	[5.03274048e+02 8.29204346e+02 5.37906885e-01]	[4.44365814e+02 8.06041260e+02 6.81045234e-01]	[4.31516022e+02 7.95880920e+02 6.67640209e-01]	[4.57212585e+02 7.77847107e+02 6.71804309e-01]
[439.26855469 321.1817627 0.91556567]	[439.22845459 357.15011597 0.94808483]	[380.11679077 359.74203491 0.89152604]	[357.07727051 459.71505737 0.91537559]	[323.82995605 546.97113037 0.83576125]	[498.20751953 354.58276367 0.85764414]	[518.75219727 446.91589355 0.85733932]	[544.29974365 541.72717285 0.9046762 ]	[446.86785889 529.06292725 0.71676409]	[411.02035522 531.56060791 0.68664205]	[439.10894775 667.46942139 0.84758931]	[451.98815918 770.16137695 0.80578756]	[482.86706543 529.04022217 0.72899687]	[485.36270142 682.86199951 0.75949758]	[5.03317596e+02 8.21478821e+02 7.44207621e-01]	[426.38427734 313.47750854 0.86742628]	[449.50180054 313.42611694 0.86551452]	[413.49822998 298.0369873 0.77250427]	[464.97720337 295.52185059 0.85190547]	[5.08504791e+02 8.59965454e+02 5.54436982e-01]	[5.23876770e+02 8.52346252e+02 5.89465380e-01]	[5.00756592e+02 8.31752808e+02 6.04537785e-01]	[4.44334717e+02 8.06101196e+02 6.87356293e-01]	[4.31503021e+02 7.98375000e+02 6.66781783e-01]	[4.59651642e+02 7.75356018e+02 6.80896223e-01]
[439.26965332 321.29458618 0.89494812]	[439.20181274 359.60476685 0.95035118]	[377.74057007 362.26153564 0.87226981]	[357.04266357 459.84655762 0.90681052]	[323.78179932 552.07116699 0.8165645 ]	[498.20904541 357.07614136 0.88062894]	[518.79718018 449.44439697 0.8518784 ]	[544.35125732 541.75396729 0.89867413]	[446.87545776 536.68695068 0.71710771]	[411.02706909 536.73223877 0.69840324]	[436.68557739 667.66821289 0.80530471]	[449.52114868 770.15228271 0.80471933]	[482.88339233 536.67663574 0.72428429]	[485.40838623 685.52990723 0.77782893]	[5.03367828e+02 8.29140991e+02 7.81255960e-01]	[426.38595581 315.93826294 0.87450206]	[449.49523926 313.52667236 0.87122989]	[410.97573853 298.11398315 0.77093732]	[464.94085693 295.59298706 0.8441571 ]	[5.13587708e+02 8.67620239e+02 5.88274956e-01]	[5.23903748e+02 8.57436523e+02 6.08335018e-01]	[5.00830719e+02 8.34376892e+02 5.99504948e-01]	[4.44327576e+02 8.06135620e+02 6.80197775e-01]	[4.31475433e+02 7.98414917e+02 6.61752582e-01]	[4.59659668e+02 7.75314697e+02 6.94810331e-01]
[439.22488403 326.29501343 0.88612705]	[439.18988037 359.70376587 0.94937015]	[377.73834229 364.77410889 0.85753059]	[357.03710938 462.27185059 0.90197742]	[323.75775146 554.67919922 0.8177858 ]	[498.18997192 357.18429565 0.88971168]	[521.17028809 451.99658203 0.85671264]	[544.44470215 541.90966797 0.90895426]	[446.88012695 536.71881104 0.71737069]	[413.49807739 539.21057129 0.70092809]	[436.63217163 670.09265137 0.77694839]	[449.52163696 770.2399292 0.79102492]	[482.88226318 536.70935059 0.72451621]	[485.38796997 685.48052979 0.78439665]	[5.03463898e+02 8.29165649e+02 7.48822212e-01]	[426.34460449 316.05245972 0.88796264]	[446.96881104 316.02999878 0.89173329]	[410.94836426 298.22753906 0.7650767 ]	[464.86508179 298.10809326 0.83340126]	[5.11058624e+02 8.65120789e+02 5.33014894e-01]	[5.23895813e+02 8.57427612e+02 5.72742283e-01]	[5.03286743e+02 8.36904480e+02 5.63113153e-01]	[4.41814728e+02 8.08546570e+02 6.70736194e-01]	[4.28937439e+02 8.00909912e+02 6.45301938e-01]	[4.59681305e+02 7.77914368e+02 6.72464132e-01]
[439.20513916 331.42321777 0.89696717]	[439.14416504 362.21557617 0.93157053]	[377.70401001 367.38275146 0.84781814]	[357.03479004 462.34487915 0.89698392]	[323.7388916 557.24194336 0.82408726]	[498.18457031 359.65921021 0.89257646]	[521.18182373 454.6126709 0.86813045]	[544.49066162 544.29504395 0.90317619]	[446.88821411 539.27404785 0.72912812]	[413.49047852 539.30505371 0.71060008]	[436.65075684 670.19342041 0.78392333]	[452.02075195 770.29394531 0.78593272]	[482.88104248 539.27825928 0.73604083]	[485.46533203 685.5480957 0.78010511]	[5.05881744e+02 8.31745850e+02 7.66539514e-01]	[423.86459351 318.56326294 0.90221548]	[446.95053101 316.14257812 0.89167094]	[408.39309692 300.74087524 0.7618984 ]	[464.87435913 298.1572876 0.83834821]	[5.13624573e+02 8.70106445e+02 5.79177439e-01]	[5.23908020e+02 8.62523987e+02 6.05427384e-01]	[5.03327118e+02 8.44598267e+02 6.07657671e-01]	[4.41827393e+02 8.08532532e+02 6.58650875e-01]	[4.28960510e+02 7.98442322e+02 6.39049768e-01]	[4.59704376e+02 7.80446777e+02 6.68696642e-01]
[439.17147827 333.97235107 0.91813612]	[439.14920044 362.34927368 0.91782099]	[377.70046997 372.45968628 0.85429025]	[357.01043701 464.84753418 0.87581486]	[321.27862549 559.81567383 0.84589857]	[498.17202759 359.76092529 0.889166 ]	[521.20996094 457.16479492 0.88405085]	[544.53619385 544.36248779 0.90137941]	[446.87161255 541.7878418 0.73217499]	[410.99468994 541.77770996 0.71475309]	[436.68417358 672.72064209 0.7749474 ]	[452.03778076 770.24560547 0.78991407]	[482.88644409 541.80200195 0.73476958]	[487.93960571 688.07611084 0.7540288 ]	[5.05894012e+02 8.31752075e+02 7.56916344e-01]	[423.83111572 318.68078613 0.9092266 ]	[446.91418457 318.60406494 0.89681745]	[405.90447998 303.28604126 0.77768326]	[464.84597778 300.68429565 0.83693624]	[5.08489288e+02 8.67652710e+02 5.73141873e-01]	[5.23887146e+02 8.60005127e+02 5.93681812e-01]	[5.03351837e+02 8.44546753e+02 5.80987751e-01]	[4.44348572e+02 8.06083252e+02 6.56713843e-01]	[4.31548279e+02 7.98362244e+02 6.49655700e-01]	[4.59691345e+02 7.77858582e+02 6.64872766e-01]
[439.19055176 336.45294189 0.92757463]	[439.14743042 364.8633728 0.90237647]	[377.68301392 374.97479248 0.86230409]	[357.0267334 464.95181274 0.86683011]	[321.2562561 562.31738281 0.87425756]	[498.17504883 359.82342529 0.87821114]	[521.26580811 459.78070068 0.92069125]	[546.94775391 544.47131348 0.88485211]	[446.88058472 541.85339355 0.73168337]	[410.98001099 541.85351562 0.71253943]	[439.07305908 675.2734375 0.77011967]	[454.55947876 770.18566895 0.80432111]	[482.90237427 541.85528564 0.73909116]	[485.47668457 690.60418701 0.75611532]	[5.05984863e+02 8.34326538e+02 7.54430771e-01]	[423.84716797 318.78222656 0.88997442]	[446.97341919 318.71615601 0.88107419]	[408.41702271 308.32073975 0.75533402]	[464.84820557 300.73876953 0.83453661]	[5.05995331e+02 8.70170654e+02 6.06904507e-01]	[5.23875488e+02 8.65140381e+02 6.02109790e-01]	[5.03430176e+02 8.49631653e+02 6.17123902e-01]	[4.44323059e+02 8.06050354e+02 6.55953467e-01]	[4.34020996e+02 7.95843262e+02 6.52621269e-01]	[4.59720215e+02 7.75293274e+02 6.90446198e-01]
[439.20831299 336.52923584 0.94422567]	[439.14352417 369.93353271 0.89401382]	[377.68209839 375.07687378 0.87236536]	[357.04086304 467.43225098 0.8616457 ]	[321.25375366 562.34954834 0.87988114]	[498.15112305 362.29193115 0.85857153]	[521.28820801 462.24221802 0.92671347]	[547.0234375 546.94970703 0.85544878]	[446.87442017 544.36859131 0.73831964]	[410.98117065 544.36425781 0.71705538]	[436.69598389 682.90600586 0.77204293]	[454.61148071 770.07336426 0.81222832]	[482.89276123 544.35778809 0.74254298]	[487.9203186 695.81072998 0.71409386]	[5.08505737e+02 8.39483276e+02 7.21404254e-01]	[423.86764526 321.22592163 0.88227981]	[446.97506714 321.15774536 0.87163085]	[408.4211731 310.92483521 0.77414852]	[462.44415283 308.33868408 0.83181643]	[5.11037750e+02 8.72727966e+02 5.84122539e-01]	[5.23927124e+02 8.70238037e+02 6.05458140e-01]	[5.05935730e+02 8.52285950e+02 6.06166959e-01]	[4.44405182e+02 8.06017334e+02 6.36595488e-01]	[4.34109894e+02 7.95792297e+02 6.54410481e-01]	[4.59735016e+02 7.70283447e+02 7.06215441e-01]
[439.19329834 336.59017944 0.9456867 ]	[439.13754272 372.53152466 0.90066355]	[377.68536377 377.5307312 0.88122785]	[357.04110718 472.52770996 0.85942638]	[321.23492432 562.39581299 0.89028466]	[498.12670898 364.80603027 0.83676285]	[521.32501221 462.3359375 0.92733175]	[549.5112915 547.04785156 0.83098692]	[446.87832642 544.44793701 0.73196757]	[410.94903564 544.46099854 0.70849538]	[439.12521362 685.42596436 0.77966106]	[454.62228394 770.08166504 0.8092227 ]	[482.92520142 544.41717529 0.73084891]	[490.49713135 703.45159912 0.7131632 ]	[5.08536316e+02 8.42021729e+02 7.28077233e-01]	[423.85046387 321.28244019 0.87775767]	[446.97338867 321.21987915 0.8654564 ]	[408.41897583 313.40930176 0.78114265]	[462.44262695 310.89657593 0.84620368]	[5.11051849e+02 8.72783203e+02 5.00741899e-01]	[5.23958252e+02 8.70284058e+02 5.27312934e-01]	[5.05913757e+02 8.52338989e+02 5.80919981e-01]	[4.46914520e+02 8.06014709e+02 6.40020490e-01]	[4.36597595e+02 7.95816895e+02 6.62269831e-01]	[4.59726257e+02 7.70280396e+02 6.90744400e-01]
[439.18792725 336.61907959 0.95034683]	[439.14273071 375.0255127 0.91015327]	[377.7119751 377.60952759 0.88498783]	[357.06326294 475.08062744 0.86880952]	[321.22164917 562.41894531 0.88651133]	[498.12783813 364.87310791 0.82758629]	[521.30932617 462.31723022 0.93492931]	[549.5692749 552.0680542 0.80927712]	[446.92877197 544.4619751 0.72799593]	[411.03588867 544.4642334 0.70878625]	[439.15350342 685.40740967 0.7846483 ]	[454.6338501 770.12255859 0.79598063]	[482.94598389 544.43304443 0.730407 ]	[487.98880005 703.45880127 0.72420692]	[5.13611023e+02 8.44563965e+02 7.01970756e-01]	[423.84378052 323.72982788 0.87125963]	[446.96295166 321.25875854 0.86233383]	[408.38949585 313.51138306 0.78210002]	[462.45513916 313.39727783 0.84368324]	[5.16189636e+02 8.75437256e+02 3.97955418e-01]	[5.26483276e+02 8.72850464e+02 4.57223356e-01]	[5.11026672e+02 8.54857971e+02 5.15929878e-01]	[4.46894287e+02 8.06059814e+02 6.35600865e-01]	[4.36578735e+02 7.95859863e+02 6.46083176e-01]	[4.59751434e+02 7.72742737e+02 6.65847719e-01]
[439.20263672 336.70172119 0.94448537]	[439.1491394 375.1020813 0.92214924]	[377.7059021 377.71099854 0.8880713 ]	[357.05133057 475.14260864 0.87372875]	[321.15692139 564.85321045 0.9013263 ]	[495.70019531 367.42767334 0.81609148]	[521.30212402 462.35540771 0.92738563]	[552.09906006 554.62677002 0.80345982]	[446.94775391 546.92919922 0.72392344]	[413.51940918 546.92724609 0.70776528]	[439.16571045 685.40222168 0.76574719]	[454.60098267 770.12518311 0.78841406]	[482.95703125 544.48150635 0.72819942]	[488.02319336 705.92840576 0.7303915 ]	[5.11070251e+02 8.47118591e+02 7.10475862e-01]	[423.84692383 323.81646729 0.86099666]	[449.4630127 323.77450562 0.8494547 ]	[405.91674805 315.93719482 0.78975213]	[464.83435059 313.43487549 0.84846044]	[5.13598145e+02 8.72898865e+02 4.55044448e-01]	[5.26436157e+02 8.72764099e+02 5.13349295e-01]	[5.08483276e+02 8.54866089e+02 5.14240384e-01]	[4.44392639e+02 8.08521057e+02 6.40488505e-01]	[4.34061615e+02 7.98371643e+02 6.30347192e-01]	[4.59731262e+02 7.72729431e+02 6.68121934e-01]
[439.21047974 339.07327271 0.9458068 ]	[439.15945435 377.519104 0.93125629]	[377.70391846 380.1293335 0.89022398]	[357.04205322 477.65567017 0.88259828]	[318.74081421 564.91149902 0.91282159]	[498.1395874 369.97451782 0.81948996]	[521.32049561 464.82086182 0.91877735]	[552.10211182 554.66949463 0.80638009]	[446.95217896 547.02441406 0.71101677]	[413.5116272 549.49505615 0.68848008]	[439.11859131 685.46807861 0.7527979 ]	[4.54581604e+02 7.70150513e+02 7.65286267e-01]	[485.34298706 546.97338867 0.71503776]	[490.5015564 705.97601318 0.73168421]	[5.11024780e+02 8.47114197e+02 6.94845021e-01]	[423.85604858 326.33984375 0.85660034]	[449.4498291 326.28274536 0.84342021]	[405.89712524 315.98251343 0.79306281]	[464.82769775 313.47467041 0.85125554]	[5.13654907e+02 8.77888428e+02 4.37075615e-01]	[5.26440857e+02 8.72863037e+02 5.04987419e-01]	[5.05980072e+02 8.54824341e+02 5.07920146e-01]	[4.44382111e+02 8.08562195e+02 6.11559689e-01]	[4.34044220e+02 7.98417053e+02 6.01723969e-01]	[4.59724152e+02 7.72745361e+02 6.29886925e-01]
[439.18655396 339.12319946 0.94082254]	[439.17047119 377.57531738 0.93958086]	[377.72396851 380.19100952 0.8941921 ]	[357.01342773 477.73883057 0.88955021]	[318.7104187 564.97821045 0.90932298]	[498.12924194 372.53656006 0.82509285]	[521.29833984 464.82385254 0.91554689]	[552.08410645 554.68969727 0.81033891]	[446.93740845 549.52880859 0.71038061]	[413.51174927 549.52886963 0.68940884]	[439.1187439 688.01074219 0.74687201]	[4.54577759e+02 7.70158997e+02 7.45833218e-01]	[482.95172119 547.03692627 0.71426338]	[490.54174805 708.5279541 0.74140978]	[5.08460693e+02 8.49664795e+02 7.44478345e-01]	[423.83990479 328.88095093 0.85878044]	[446.96508789 326.36962891 0.84495282]	[405.89926147 316.01867676 0.79023027]	[464.83990479 313.53201294 0.85717738]	[5.08487305e+02 8.75330688e+02 5.12444615e-01]	[5.23959534e+02 8.72800842e+02 5.63438773e-01]	[5.03445496e+02 8.57369751e+02 5.46499550e-01]	[4.44404144e+02 8.08598877e+02 5.91159880e-01]	[4.34041931e+02 8.00919861e+02 5.83897054e-01]	[4.59733582e+02 7.72727112e+02 6.04790926e-01]
[439.18933105 339.20480347 0.93596268]	[439.19628906 377.61489868 0.9441765 ]	[377.73501587 380.2232666 0.89483875]	[356.97064209 480.20806885 0.8979336 ]	[318.68457031 565.00921631 0.90044349]	[498.16372681 375.02301025 0.84040546]	[521.30670166 464.8454895 0.91025186]	[552.08203125 557.21130371 0.81741035]	[446.91659546 549.50445557 0.71351349]	[411.03381348 549.50811768 0.68896914]	[439.11346436 688.00836182 0.74202943]	[4.54589111e+02 7.70122253e+02 7.40302324e-01]	[482.93643188 547.01922607 0.71784198]	[490.54058838 706.06225586 0.73196423]	[5.08463745e+02 8.49622375e+02 7.00032175e-01]	[423.83978271 331.45953369 0.86558318]	[446.915802 331.38916016 0.85496569]	[405.89065552 316.09869385 0.78110242]	[464.82040405 315.95956421 0.86868691]	[5.08469757e+02 8.75398743e+02 4.23606366e-01]	[5.23927917e+02 8.72880066e+02 4.87021565e-01]	[5.03456604e+02 8.57375061e+02 5.04254341e-01]	[4.46882599e+02 8.08642883e+02 5.47639847e-01]	[4.34062897e+02 8.00949036e+02 5.52931964e-01]	[4.59736755e+02 7.70260193e+02 5.95979869e-01]
[439.19836426 339.29611206 0.91237587]	[439.19372559 377.66567993 0.94385505]	[377.72302246 380.27325439 0.88881654]	[354.58599854 480.30050659 0.89738244]	[318.66424561 565.06555176 0.88967085]	[498.17462158 375.08288574 0.84994882]	[521.30340576 464.92114258 0.89902991]	[549.57244873 557.26739502 0.83246279]	[446.91799927 549.55267334 0.71014619]	[411.02667236 549.55718994 0.68646181]	[439.14480591 685.56854248 0.74988526]	[4.54585114e+02 7.70139587e+02 7.46079564e-01]	[482.94702148 549.53015137 0.71394086]	[490.53134155 706.04382324 0.72805488]	[5.08491333e+02 8.49693909e+02 6.88008547e-01]	[423.85855103 333.96542358 0.86691618]	[446.93307495 331.4850769 0.86005348]	[405.9246521 316.15350342 0.76941973]	[464.85101318 315.95974731 0.85944247]	[5.11019867e+02 8.80536560e+02 4.41111416e-01]	[5.23941589e+02 8.77920166e+02 5.07553458e-01]	[5.05890869e+02 8.59980225e+02 5.01044035e-01]	[4.44390350e+02 8.08732056e+02 5.50238729e-01]	[4.31521179e+02 8.03482910e+02 5.50300717e-01]	[4.59732635e+02 7.72704224e+02 6.08730018e-01]
[439.2411499 341.75653076 0.90339136]	[439.17883301 377.7255249 0.94447303]	[377.71563721 380.34362793 0.88057041]	[354.58587646 480.34933472 0.89451796]	[318.65960693 567.47998047 0.88529807]	[498.1545105 375.12408447 0.85085958]	[521.32501221 467.4022522 0.88970912]	[549.56982422 559.74505615 0.83780366]	[446.96203613 552.07696533 0.69946003]	[413.52301025 552.10400391 0.68329716]	[439.15182495 688.07196045 0.72277033]	[4.54574799e+02 7.70148376e+02 7.39560008e-01]	[485.36096191 549.58197021 0.70060307]	[490.56591797 706.10113525 0.73347723]	[5.08491486e+02 8.49727417e+02 7.22127914e-01]	[423.89459229 334.06390381 0.87247497]	[446.95526123 333.98431396 0.86880827]	[408.38748169 318.62417603 0.76844519]	[464.84823608 316.03366089 0.85819554]	[5.11051636e+02 8.85635864e+02 5.04947543e-01]	[5.23955017e+02 8.80503357e+02 5.52378297e-01]	[5.03447906e+02 8.62500916e+02 5.39888084e-01]	[4.44312561e+02 8.11178345e+02 5.24205327e-01]	[4.28947815e+02 8.03541626e+02 5.30587375e-01]	[4.59725037e+02 7.72704956e+02 6.15538180e-01]
[439.2359314 341.79696655 0.89318103]	[439.17785645 380.1088562 0.94542658]	[377.71447754 382.78030396 0.87312222]	[354.5854187 480.33627319 0.89433479]	[318.64251709 567.51318359 0.88396144]	[498.17059326 377.54733276 0.86827993]	[521.33453369 467.46725464 0.88757825]	[549.56781006 559.8449707 0.84507948]	[449.45083618 554.63439941 0.69272995]	[413.57952881 554.6473999 0.68772709]	[439.21203613 688.07952881 0.72915655]	[4.54589264e+02 7.70090759e+02 7.68416762e-01]	[485.3861084 554.62054443 0.69044918]	[4.93064056e+02 7.08572021e+02 6.93061352e-01]	[5.08490997e+02 8.52313293e+02 6.98513687e-01]	[423.89904785 336.46914673 0.87470299]	[446.94918823 334.03424072 0.87083006]	[405.93716431 318.62799072 0.77588832]	[464.82492065 316.07614136 0.86106133]	[5.08517456e+02 8.90706482e+02 4.57891941e-01]	[5.23881714e+02 8.88121338e+02 5.17471254e-01]	[5.05898560e+02 8.67668457e+02 5.13944209e-01]	[4.44371552e+02 8.11133362e+02 5.60534120e-01]	[4.31491241e+02 8.03488098e+02 5.57199359e-01]	[4.59717865e+02 7.70244507e+02 6.52809322e-01]
[439.24664307 344.27401733 0.888183 ]	[439.19668579 380.14822388 0.94771582]	[377.72894287 382.82623291 0.86837256]	[354.58270264 482.74951172 0.89182425]	[318.65692139 567.57415771 0.87645972]	[498.19573975 377.60494995 0.88146949]	[521.35418701 470.01049805 0.88097066]	[549.56915283 562.28930664 0.85154855]	[449.44314575 554.68945312 0.6973722 ]	[413.56100464 557.1763916 0.68978387]	[439.27487183 688.04217529 0.76763994]	[454.6109314 770.14776611 0.78350985]	[485.38742065 554.69171143 0.69686824]	[490.49981689 708.59564209 0.71851093]	[5.06003540e+02 8.52230164e+02 7.01499045e-01]	[423.92388916 336.51605225 0.87990081]	[449.43334961 336.45541382 0.87562042]	[408.4119873 318.6661377 0.77197313]	[464.8742981 316.12811279 0.84669566]	[5.08522034e+02 8.90822510e+02 5.17415226e-01]	[5.23889526e+02 8.88194824e+02 5.72349250e-01]	[5.03452728e+02 8.65080505e+02 5.28696120e-01]	[4.46923706e+02 8.08672119e+02 5.98051429e-01]	[4.34075958e+02 8.00984009e+02 5.95464289e-01]	[4.59728790e+02 7.72719910e+02 6.62709117e-01]
[439.19781494 346.81130981 0.87568933]	[439.19616699 380.2154541 0.94926929]	[377.72732544 385.32559204 0.8566047 ]	[354.59469604 482.85455322 0.89050376]	[318.65206909 570.07714844 0.87095547]	[498.20730591 377.6640625 0.89405215]	[521.36022949 472.52114868 0.88205814]	[549.57055664 562.40014648 0.8613224 ]	[449.45703125 557.18414307 0.69242603]	[413.56384277 557.21118164 0.68850547]	[439.32223511 688.01550293 0.79198104]	[454.61431885 770.1918335 0.79247397]	[485.39157104 557.1965332 0.6920616 ]	[4.90514465e+02 7.08687134e+02 6.76002264e-01]	[5.06021332e+02 8.52321960e+02 7.02482402e-01]	[423.88137817 336.57907104 0.88561833]	[446.93777466 336.52209473 0.88457221]	[408.40847778 318.72384644 0.75256371]	[464.85595703 318.52444458 0.84775305]	[5.16121399e+02 8.93304504e+02 5.98445952e-01]	[5.26411682e+02 8.88232422e+02 6.27723694e-01]	[5.03451477e+02 8.67668213e+02 5.55400014e-01]	[4.49465240e+02 8.08610352e+02 6.04169130e-01]	[4.36580353e+02 8.00936523e+02 6.03472888e-01]	[4.59701813e+02 7.72776917e+02 6.74604177e-01]
[439.19995117 349.3807373 0.87824875]	[439.20663452 380.26321411 0.94620174]	[377.74627686 385.37268066 0.85066772]	[356.9753418 482.82574463 0.89016789]	[318.68786621 570.09228516 0.86359131]	[498.23266602 377.70870972 0.8966825 ]	[521.38458252 475.07214355 0.87765777]	[549.57763672 564.81500244 0.85755873]	[449.48904419 557.2598877 0.69797212]	[413.59368896 559.72894287 0.69780749]	[441.69641113 685.59783936 0.78043538]	[454.57278442 770.25604248 0.77565765]	[485.4163208 559.72570801 0.69631553]	[4.90497131e+02 7.08657898e+02 6.99066222e-01]	[5.05993011e+02 8.52342896e+02 7.38836944e-01]	[423.87896729 336.65643311 0.88910019]	[446.95635986 336.58984375 0.88419557]	[408.42077637 321.15383911 0.74236542]	[464.887146 318.58627319 0.83237082]	[5.08539459e+02 8.93343140e+02 6.67837322e-01]	[5.23989197e+02 8.90684875e+02 6.79560423e-01]	[5.03418396e+02 8.67637756e+02 5.99960089e-01]	[4.46940521e+02 8.08579590e+02 6.21625245e-01]	[4.34078888e+02 8.00918823e+02 6.05441868e-01]	[4.59695404e+02 7.75298950e+02 6.77956998e-01]
[439.212677 351.93606567 0.89138794]	[439.20581055 380.30383301 0.94185317]	[377.74493408 387.85824585 0.8477605 ]	[357.00671387 482.78167725 0.90039247]	[318.71298218 570.09570312 0.86138713]	[498.2507019 377.75115967 0.89557356]	[521.40454102 477.6177063 0.88767356]	[549.59283447 564.84063721 0.85801613]	[449.43942261 559.71795654 0.71104085]	[413.57357788 557.25964355 0.70555282]	[441.73068237 685.42681885 0.81089556]	[454.55279541 772.71820068 0.77465564]	[485.35403442 559.77233887 0.71338612]	[4.90500519e+02 7.13731750e+02 6.63116276e-01]	[5.06000916e+02 8.54821533e+02 7.39079475e-01]	[423.87869263 339.06707764 0.8953647 ]	[449.43713379 336.65356445 0.88615859]	[408.41085815 321.24447632 0.74454439]	[464.90426636 318.65655518 0.82427377]	[5.05990448e+02 8.93307495e+02 6.67657375e-01]	[5.23893616e+02 8.90692078e+02 6.89296842e-01]	[5.03438721e+02 8.67681580e+02 5.87871730e-01]	[4.46941803e+02 8.08568481e+02 6.20195746e-01]	[4.34088287e+02 8.00931396e+02 6.02195680e-01]	[4.59668304e+02 7.77893311e+02 6.82310581e-01]
[439.28417969 354.44815063 0.90871751]	[439.20318604 380.32943726 0.93684036]	[380.10702515 387.86138916 0.84755415]	[357.00112915 482.85696411 0.89936429]	[318.72244263 570.11950684 0.85876977]	[498.25241089 380.11978149 0.89758241]	[521.41082764 477.70120239 0.89503729]	[552.05352783 564.88366699 0.85605305]	[446.9760437 559.78192139 0.71780962]	[413.55352783 559.76965332 0.70816422]	[441.76901245 688.02307129 0.80570853]	[454.56903076 770.28625488 0.77929586]	[485.34289551 562.25976562 0.71884245]	[4.87994537e+02 7.16323242e+02 6.84682488e-01]	[5.05971283e+02 8.57445984e+02 7.54187167e-01]	[426.368927 339.16195679 0.88570839]	[449.52575684 339.04016113 0.87667733]	[408.45941162 323.72564697 0.75124872]	[464.92947388 318.61566162 0.80560088]	[5.05900085e+02 8.93424133e+02 7.21279562e-01]	[5.23823242e+02 8.90823486e+02 7.39012659e-01]	[5.03431519e+02 8.70224365e+02 6.56382442e-01]	[4.46964539e+02 8.08528076e+02 6.15029037e-01]	[4.36569183e+02 7.98401184e+02 6.14041746e-01]	[4.59679626e+02 7.75352356e+02 6.85202897e-01]
[439.29556274 354.47625732 0.9166038 ]	[439.2175293 382.72842407 0.93645632]	[380.12606812 387.88183594 0.84686935]	[356.9914856 482.90539551 0.89501888]	[318.72311401 572.65734863 0.85539168]	[498.25268555 380.15618896 0.90033937]	[521.39672852 477.7276001 0.90103942]	[552.05688477 564.93182373 0.85307407]	[446.93374634 559.82305908 0.72264737]	[413.51373291 559.81622314 0.70816171]	[441.7902832 688.13208008 0.80325556]	[4.54608368e+02 7.72731506e+02 7.61692941e-01]	[482.94302368 562.29156494 0.72972745]	[4.87982574e+02 7.18883362e+02 6.82240248e-01]	[5.05901398e+02 8.57462158e+02 7.59855509e-01]	[426.39370728 339.19314575 0.8840934 ]	[452.00979614 339.07391357 0.88105339]	[410.97491455 323.78961182 0.74075091]	[467.40219116 318.67245483 0.80671316]	[5.03453857e+02 8.95937073e+02 7.25482225e-01]	[5.21392029e+02 8.93270325e+02 7.45600045e-01]	[5.03398743e+02 8.70234436e+02 6.61431611e-01]	[4.49453583e+02 8.08561340e+02 5.87463617e-01]	[4.36573212e+02 7.98439453e+02 5.90737343e-01]	[4.59718079e+02 7.77887207e+02 6.55753255e-01]
[439.30239868 354.49603271 0.92100036]	[439.2281189 382.74298096 0.93614167]	[380.14035034 387.87191772 0.84731609]	[357. 482.90084839 0.89540368]	[318.71380615 572.63671875 0.85849881]	[498.27243042 380.17593384 0.90401727]	[521.38989258 477.71273804 0.90246618]	[552.05267334 564.95257568 0.85311568]	[446.90875244 562.26599121 0.72919703]	[411.02722168 559.83007812 0.71027303]	[441.78445435 688.17089844 0.77553797]	[4.54609314e+02 7.72740601e+02 7.36306369e-01]	[482.92156982 562.31384277 0.73512107]	[4.85500305e+02 7.21410156e+02 7.19264269e-01]	[5.05931671e+02 8.59996521e+02 7.47189701e-01]	[426.42630005 339.21081543 0.88034439]	[452.02172852 339.10598755 0.88058966]	[411.03610229 323.79907227 0.75814474]	[467.40237427 318.70452881 0.82400757]	[5.03429291e+02 8.95953552e+02 7.23109961e-01]	[5.21379944e+02 8.93305237e+02 7.44374931e-01]	[5.03450226e+02 8.70272522e+02 6.44090891e-01]	[4.49440338e+02 8.08641113e+02 5.51242113e-01]	[4.34096191e+02 8.00988831e+02 5.47056079e-01]	[4.59730957e+02 7.80395935e+02 6.31554306e-01]
[441.66287231 354.49838257 0.919707 ]	[439.23608398 382.77404785 0.93572938]	[380.14144897 387.87960815 0.84685034]	[357.01623535 482.89477539 0.90091097]	[318.72470093 570.12384033 0.86117399]	[500.6612854 380.21759033 0.90748662]	[521.3961792 477.71939087 0.904019 ]	[552.06195068 564.95758057 0.85232508]	[446.88009644 562.27484131 0.73465073]	[410.99072266 562.24853516 0.71385288]	[441.78805542 688.15905762 0.7755608 ]	[4.54629059e+02 7.72760986e+02 7.56651163e-01]	[482.90402222 562.32269287 0.7380892 ]	[485.49014282 721.41571045 0.727162 ]	[5.05907318e+02 8.60002258e+02 7.53022790e-01]	[428.92230225 339.20785522 0.87632149]	[452.07687378 339.1114502 0.87824196]	[413.53643799 323.79693604 0.76873255]	[467.41256714 318.70220947 0.82995206]	[5.03391663e+02 8.98409302e+02 7.37864316e-01]	[5.21356995e+02 8.93321350e+02 7.61216938e-01]	[5.03458893e+02 8.70254211e+02 6.53148711e-01]	[4.46944855e+02 8.08617981e+02 5.88939250e-01]	[4.34093964e+02 8.00959290e+02 5.80232143e-01]	[4.59746613e+02 7.80431335e+02 6.61785066e-01]
[441.70022583 354.47796631 0.9199115 ]	[439.24386597 382.77038574 0.93590266]	[380.14511108 387.86294556 0.84753299]	[357.02462769 482.84729004 0.90496123]	[318.70654297 570.07635498 0.86634827]	[500.66625977 380.22439575 0.90527171]	[521.38189697 477.69610596 0.90113544]	[552.06817627 564.9486084 0.8523764 ]	[446.88656616 559.83880615 0.72930712]	[410.99087524 559.81677246 0.70908874]	[441.78564453 688.17803955 0.77363873]	[4.54620575e+02 7.72730225e+02 7.57794619e-01]	[482.91821289 562.30395508 0.72998387]	[485.48175049 721.39550781 0.73319519]	[5.05928650e+02 8.62501526e+02 7.49982953e-01]	[428.974823 339.18890381 0.87598753]	[454.56726074 339.08572388 0.88529056]	[413.56689453 323.78509521 0.76787877]	[467.43722534 318.69088745 0.81379843]	[5.03453552e+02 8.95946350e+02 7.26473868e-01]	[5.21402771e+02 8.93289246e+02 7.57853389e-01]	[5.03455505e+02 8.70281921e+02 6.45445585e-01]	[4.49446136e+02 8.08584900e+02 6.05973721e-01]	[4.36567963e+02 8.00929138e+02 5.96969306e-01]	[4.59734863e+02 7.77902710e+02 6.49420500e-01]
[441.71157837 351.99005127 0.90941387]	[439.25537109 382.74212646 0.93559325]	[380.15701294 385.36209106 0.85233784]	[357.0105896 482.80529785 0.90418589]	[318.64926147 570.01940918 0.87468278]	[500.67428589 380.21179199 0.90617704]	[521.37304688 477.68405151 0.90072572]	[552.07342529 564.9317627 0.85152763]	[446.90411377 559.78729248 0.72869414]	[413.50302124 559.77813721 0.71004611]	[441.77084351 688.09082031 0.77917039]	[4.54623688e+02 7.70302917e+02 7.69694149e-01]	[482.91671753 559.83129883 0.72580993]	[4.87997986e+02 7.23937988e+02 6.76447868e-01]	[5.05912537e+02 8.62543701e+02 7.59588599e-01]	[428.98724365 339.10110474 0.8777684 ]	[454.58227539 336.68814087 0.89006412]	[413.57403564 323.74923706 0.76652849]	[467.45202637 318.68817139 0.80052048]	[5.05894318e+02 8.95938843e+02 7.23761797e-01]	[5.23790710e+02 8.93282593e+02 7.50251830e-01]	[5.03397461e+02 8.70326416e+02 6.62932992e-01]	[4.49472931e+02 8.08555725e+02 6.12664998e-01]	[4.36595978e+02 7.98430664e+02 6.13742769e-01]	[4.59726685e+02 7.77838379e+02 6.58359170e-01]
[441.72033691 349.43869019 0.88940573]	[439.25289917 380.33331299 0.93916482]	[380.15679932 385.31048584 0.85695744]	[356.96786499 482.85180664 0.89251053]	[318.56481934 567.57299805 0.87783158]	[500.67202759 380.16677856 0.90490866]	[521.37316895 477.6628418 0.8966465 ]	[552.06085205 564.87384033 0.85753828]	[446.89672852 559.78295898 0.73107517]	[413.49169922 559.78234863 0.71048725]	[441.72570801 688.15057373 0.76978201]	[4.54610657e+02 7.72721375e+02 7.39489436e-01]	[482.91400146 559.82165527 0.73056287]	[4.88011322e+02 7.21423157e+02 6.90982282e-01]	[5.05966034e+02 8.57419128e+02 7.29623854e-01]	[428.99649048 336.67782593 0.87462938]	[454.60461426 336.61138916 0.89114815]	[413.58743286 321.25320435 0.78283244]	[469.95565796 318.61889648 0.8050558 ]	[5.05983459e+02 8.93378906e+02 6.73939288e-01]	[5.23857483e+02 8.90765747e+02 7.00497389e-01]	[5.03413025e+02 8.70209656e+02 6.17997766e-01]	[4.52008270e+02 8.08652832e+02 5.60846686e-01]	[4.36589813e+02 8.03474976e+02 5.54828942e-01]	[4.59715607e+02 7.77853760e+02 6.26761615e-01]
[441.72073364 346.87225342 0.88288581]	[439.25027466 380.27474976 0.94564575]	[380.14828491 382.84844971 0.86397892]	[354.54769897 482.74801636 0.8881442 ]	[316.16116333 567.5213623 0.8867203 ]	[500.66574097 380.11437988 0.90100402]	[521.35760498 475.16757202 0.88861573]	[549.58728027 562.45037842 0.8616218 ]	[446.88641357 557.22583008 0.72073537]	[413.49389648 557.25567627 0.69802219]	[439.32583618 688.13702393 0.76350939]	[4.54586243e+02 7.72817627e+02 6.05679631e-01]	[482.89971924 557.24389648 0.72194308]	[487.93017578 711.22277832 0.72310412]	[5.06007416e+02 8.54846924e+02 7.39308774e-01]	[428.9911499 336.5854187 0.87380242]	[454.60739136 336.53253174 0.88937247]	[413.58926392 321.1546936 0.78820503]	[469.96517944 318.53689575 0.80382907]	[5.08498505e+02 8.93294495e+02 7.10234165e-01]	[5.23979675e+02 8.90653748e+02 7.06659079e-01]	[5.03411072e+02 8.70137878e+02 6.19430959e-01]	[4.52048981e+02 8.11177368e+02 3.62208992e-01]	[4.34097137e+02 8.06075867e+02 3.73844028e-01]	[4.59709015e+02 7.80444580e+02 5.26281178e-01]
[441.76593018 344.26037598 0.88652617]	[439.25790405 380.1729126 0.94588548]	[380.13598633 382.75439453 0.87229133]	[354.46954346 482.73959351 0.88003343]	[316.11672974 565.06610107 0.89687413]	[500.65087891 377.69488525 0.89674556]	[521.35913086 475.06942749 0.88407874]	[549.56451416 562.35687256 0.86481261]	[446.89764404 554.67266846 0.71924788]	[413.50408936 554.69897461 0.69721997]	[441.677948 685.54284668 0.78865492]	[4.54648529e+02 7.72740051e+02 7.65745103e-01]	[482.90786743 554.68933105 0.72192681]	[4.87990417e+02 7.13746216e+02 6.89879775e-01]	[5.06015472e+02 8.52241089e+02 7.50268698e-01]	[431.52310181 336.48260498 0.87334538]	[454.63674927 334.05093384 0.88053656]	[413.60244751 318.70986938 0.80083352]	[469.98654175 316.1131897 0.8117882 ]	[5.08462555e+02 8.90644043e+02 6.48964584e-01]	[5.23930603e+02 8.83099792e+02 6.68408573e-01]	[5.03457001e+02 8.62546997e+02 5.42392194e-01]	[4.49454254e+02 8.08685242e+02 5.91972470e-01]	[4.34097137e+02 8.03508118e+02 5.87682962e-01]	[4.59746094e+02 7.77867249e+02 6.49172187e-01]
[441.76791382 341.7355957 0.90559107]	[439.26034546 377.7131958 0.94295764]	[380.13803101 380.26528931 0.88982391]	[354.48422241 480.24490356 0.88290286]	[316.08398438 564.94873047 0.91000664]	[498.26837158 377.56314087 0.87954843]	[521.32751465 469.96060181 0.88880795]	[549.5791626 559.81695557 0.85026097]	[446.89819336 552.06396484 0.71875846]	[413.53192139 552.09234619 0.69466513]	[439.28536987 685.49957275 0.79958707]	[4.57067078e+02 7.72696045e+02 7.66914487e-01]	[482.87615967 549.57830811 0.72466826]	[4.88004028e+02 7.08623535e+02 6.84532106e-01]	[5.11019440e+02 8.49638489e+02 6.83305681e-01]	[431.51876831 334.03897095 0.86661553]	[454.64352417 333.9664917 0.87723172]	[416.01986694 318.54653931 0.79566163]	[469.9697876 316.09048462 0.82123697]	[5.13595459e+02 8.80528870e+02 4.74851221e-01]	[5.26442200e+02 8.75410645e+02 5.31165779e-01]	[5.05911774e+02 8.59956055e+02 4.84262943e-01]	[4.52075439e+02 8.06135437e+02 5.97666919e-01]	[4.39097382e+02 7.98429443e+02 6.12718463e-01]	[4.59760193e+02 7.75336304e+02 6.19367301e-01]
[441.73062134 339.20730591 0.93440223]	[439.25012207 377.56234741 0.93827289]	[380.13024902 380.14007568 0.8935712 ]	[354.48397827 477.74368286 0.86556315]	[316.03659058 562.46533203 0.90917099]	[498.25738525 375.02096558 0.8499366 ]	[521.33935547 467.39630127 0.89868641]	[549.58465576 557.23602295 0.8264088 ]	[446.92645264 549.52081299 0.71982437]	[413.52865601 549.52856445 0.69745409]	[439.31188965 685.39831543 0.80104446]	[454.62884521 770.28155518 0.79020435]	[482.9079895 549.5078125 0.72708893]	[490.47848511 706.00769043 0.71497846]	[5.05995483e+02 8.47130554e+02 7.17389941e-01]	[428.98071289 331.45718384 0.84067684]	[454.62988281 328.93099976 0.86236554]	[413.54003906 316.04776001 0.78918076]	[467.46191406 315.91766357 0.81619155]	[5.08483673e+02 8.77906067e+02 4.98615086e-01]	[5.23882874e+02 8.72898682e+02 5.54533124e-01]	[5.03438721e+02 8.54870300e+02 5.46651185e-01]	[4.49520996e+02 8.06117371e+02 6.38935387e-01]	[4.36663208e+02 7.98413757e+02 6.54074430e-01]	[4.59712036e+02 7.75321106e+02 6.55577540e-01]
[441.77484131 339.05770874 0.94746983]	[439.25216675 375.08416748 0.92340016]	[380.14559937 377.63668823 0.8814162 ]	[352.01382446 477.64898682 0.84660226]	[315.9994812 562.33239746 0.89854062]	[498.23474121 369.97790527 0.83308524]	[521.3067627 464.85629272 0.91610348]	[549.53747559 552.12341309 0.81793612]	[446.92681885 546.94744873 0.72355533]	[413.49938965 546.93731689 0.70477378]	[439.3039856 685.5536499 0.82852173]	[457.07110596 770.15740967 0.82000595]	[482.92218018 546.94580078 0.72636044]	[490.54727173 706.09759521 0.72900587]	[5.11018036e+02 8.44534485e+02 7.23477423e-01]	[428.99511719 326.30758667 0.83320874]	[457.09286499 323.78460693 0.8706181 ]	[413.54086304 313.54431152 0.7784301 ]	[467.47512817 313.41809082 0.80014038]	[5.11046997e+02 8.72828003e+02 5.06434321e-01]	[5.23919800e+02 8.72719238e+02 5.43201387e-01]	[5.05932922e+02 8.52347046e+02 5.66735566e-01]	[4.46961517e+02 8.06075195e+02 6.60515904e-01]	[4.36623901e+02 7.95890686e+02 6.76625192e-01]	[4.59736389e+02 7.72717529e+02 6.92053556e-01]
[441.79013062 336.56106567 0.94502771]	[439.1802063 372.47573853 0.89886367]	[377.73855591 375.10940552 0.8689158 ]	[351.95251465 472.58856201 0.81643486]	[316.00689697 559.83740234 0.88051343]	[498.17434692 364.80084229 0.84504062]	[521.26257324 459.83084106 0.92464644]	[549.52166748 546.94250488 0.84950668]	[446.87963867 544.42626953 0.73381358]	[410.98269653 544.44812012 0.7135042 ]	[439.24078369 682.90582275 0.80423498]	[457.08129883 767.68859863 0.82182574]	[482.89517212 544.38739014 0.73499584]	[490.57092285 703.42883301 0.71084243]	[5.08497833e+02 8.39452087e+02 6.92776501e-01]	[431.49694824 321.26672363 0.85467726]	[457.06616211 321.15393066 0.88444459]	[413.57321167 310.96551514 0.77835047]	[464.95690918 305.78042603 0.75398755]	[5.11030640e+02 8.72716431e+02 4.49820668e-01]	[5.23946960e+02 8.70180908e+02 4.90370572e-01]	[5.03447479e+02 8.52295959e+02 5.27142584e-01]	[4.46949188e+02 8.05999634e+02 6.69599354e-01]	[4.36610992e+02 7.95801758e+02 6.95196331e-01]	[4.59766571e+02 7.70220825e+02 7.04590142e-01]
[441.70507812 336.45825195 0.93475795]	[439.15753174 364.81323242 0.90832835]	[377.72698975 372.48275757 0.85070848]	[351.97888184 464.96307373 0.82733119]	[316.01635742 554.70977783 0.85764122]	[498.16101074 359.82046509 0.87859744]	[521.24456787 459.70748901 0.90594602]	[547.07080078 544.34765625 0.88263935]	[446.8835144 541.89263916 0.73769182]	[411.0239563 541.90808105 0.71707147]	[439.27719116 680.34014893 0.79669511]	[454.63378906 767.70300293 0.82008314]	[482.89016724 541.88110352 0.739465 ]	[493.0553894 698.36462402 0.71095002]	[5.05984528e+02 8.34327209e+02 7.48265147e-01]	[428.94198608 321.14910889 0.8607052 ]	[454.58959961 318.69747925 0.88618553]	[413.54571533 305.80557251 0.76530707]	[464.97271729 300.6867981 0.77704722]	[5.05904724e+02 8.70170959e+02 6.07967436e-01]	[5.21392517e+02 8.67608154e+02 6.22563839e-01]	[5.03444305e+02 8.49636780e+02 6.11521602e-01]	[4.46872925e+02 8.05996399e+02 6.78089559e-01]	[4.34122620e+02 7.95795654e+02 6.82305336e-01]	[4.59754944e+02 7.70264893e+02 7.15207577e-01]
[441.73953247 331.440979 0.90426391]	[439.14419556 362.20553589 0.92457587]	[377.70999146 364.87921143 0.84763813]	[351.97387695 462.38589478 0.85625499]	[316.03213501 552.07391357 0.85769439]	[498.20407104 359.67098999 0.89228702]	[521.25445557 457.15524292 0.88483262]	[547.06451416 541.81390381 0.8814925 ]	[446.88781738 541.7401123 0.73936242]	[413.50445557 541.75134277 0.72094333]	[439.19998169 672.69628906 0.79274392]	[454.584198 770.08251953 0.80152041]	[482.89883423 541.74609375 0.74198318]	[490.57458496 688.09075928 0.75839937]	[5.08506989e+02 8.29147156e+02 7.35341012e-01]	[431.46981812 318.56539917 0.87955356]	[454.60116577 316.12487793 0.89134383]	[411.00802612 300.73995972 0.78854018]	[464.9118042 298.09216309 0.70155287]	[5.08488464e+02 8.67614563e+02 6.20703638e-01]	[5.23949158e+02 8.59992676e+02 6.22725308e-01]	[5.05958527e+02 8.34387939e+02 5.61911881e-01]	[4.44338165e+02 8.06027344e+02 6.83381677e-01]	[4.34061310e+02 7.95803711e+02 6.65715516e-01]	[4.59729492e+02 7.72768738e+02 6.88415051e-01]
[441.77935791 321.29144287 0.88916856]	[439.13259888 359.59661865 0.93987972]	[377.68145752 362.23962402 0.87518376]	[351.97860718 462.19680786 0.87120295]	[316.08361816 546.97869873 0.88431001]	[498.1496582 357.08035278 0.87384623]	[521.21118164 449.48440552 0.86049819]	[547.07342529 539.22833252 0.85744816]	[444.44448853 536.69995117 0.72151077]	[411.01702881 539.20178223 0.69953096]	[439.21243286 670.10986328 0.80251414]	[454.54870605 770.16131592 0.77944416]	[482.88540649 536.67456055 0.72199064]	[493.12612915 688.0355835 0.74865669]	[5.08467529e+02 8.24020569e+02 6.81599975e-01]	[431.48803711 315.9671936 0.87296832]	[454.62942505 313.4708252 0.87707841]	[413.49542236 298.15188599 0.79431289]	[464.9725647 295.52099609 0.76088971]	[5.03337097e+02 8.54865051e+02 5.08628428e-01]	[5.21323914e+02 8.52350464e+02 5.56078494e-01]	[5.08490356e+02 8.31795166e+02 5.13787210e-01]	[4.44312500e+02 8.08556458e+02 6.59297943e-01]	[4.31534149e+02 7.98411011e+02 6.21550977e-01]	[4.59717560e+02 7.75296997e+02 6.29449129e-01]
[441.71206665 318.7046814 0.92962849]	[439.13095093 357.08279419 0.93227732]	[377.69198608 359.68521118 0.89293808]	[351.99295044 459.71105957 0.87162417]	[316.07415771 544.47595215 0.90018409]	[495.69424438 354.49749756 0.83659756]	[521.18170166 444.30065918 0.88032728]	[547.04986572 531.60748291 0.82848436]	[446.86471558 531.56488037 0.71404147]	[411.01913452 531.60852051 0.68535173]	[439.27102661 667.54992676 0.8101235 ]	[452.08093262 770.13421631 0.78405315]	[482.87384033 529.05657959 0.71521145]	[493.12835693 685.39599609 0.74272776]	[5.08498749e+02 8.16373718e+02 7.17331290e-01]	[428.90786743 310.9776001 0.84488177]	[454.60336304 308.40609741 0.85819185]	[410.97537231 295.56027222 0.78477573]	[467.40737915 292.91668701 0.80833513]	[5.11058685e+02 8.52257568e+02 6.19777083e-01]	[5.24002075e+02 8.49683838e+02 6.67325318e-01]	[5.05985016e+02 8.29166809e+02 5.78589618e-01]	[4.44351196e+02 8.06115112e+02 6.65181160e-01]	[4.31542450e+02 7.98372192e+02 6.34542882e-01]	[4.59705505e+02 7.75293640e+02 6.35529578e-01]
[441.73144531 316.15014648 0.95645714]	[439.09286499 354.52285767 0.90160853]	[377.64093018 357.10122681 0.87879813]	[351.96789551 457.09402466 0.83755612]	[316.06298828 541.93280029 0.91226631]	[495.64361572 346.89968872 0.81426895]	[521.17980957 441.67315674 0.90707844]	[547.03509521 526.46740723 0.85383195]	[444.44793701 523.97290039 0.72894692]	[411.01123047 526.41552734 0.70777607]	[439.21884155 665.01940918 0.81663048]	[452.06890869 770.11358643 0.78654128]	[482.87588501 523.9375 0.72888988]	[493.07913208 677.78216553 0.72930419]	[5.11064453e+02 8.11242004e+02 7.28437603e-01]	[428.93572998 303.30117798 0.83873081]	[454.61331177 300.77810669 0.86380756]	[410.96560669 293.00265503 0.78930712]	[467.40106201 287.8343811 0.77155906]	[5.13619324e+02 8.47085205e+02 5.06957650e-01]	[5.26517456e+02 8.39464539e+02 5.82555294e-01]	[5.08523865e+02 8.24075867e+02 5.05080342e-01]	[4.41883636e+02 8.08555725e+02 6.90297186e-01]	[4.28957886e+02 7.98427612e+02 6.46144986e-01]	[4.59717010e+02 7.75297546e+02 6.47001088e-01]
[441.70993042 315.98913574 0.94705582]	[439.0741272 349.36975098 0.87758815]	[377.61807251 354.54782104 0.86702067]	[349.43347168 452.03549194 0.81369466]	[316.0774231 541.75640869 0.90390766]	[495.58987427 341.72528076 0.85185677]	[521.159729 439.07998657 0.88605112]	[546.99383545 523.85784912 0.89021939]	[446.89230347 523.89819336 0.72610623]	[411.03097534 523.93560791 0.70823538]	[439.20980835 664.9755249 0.80641949]	[452.08291626 770.10681152 0.78374738]	[482.90289307 523.85229492 0.72327721]	[495.65103149 672.72039795 0.72406101]	[5.16196655e+02 8.11161255e+02 7.17865467e-01]	[428.9050293 300.68734741 0.85990238]	[454.55987549 298.21560669 0.88277388]	[410.97296143 290.36679077 0.77606165]	[464.86676025 282.68344116 0.76568013]	[5.18682007e+02 8.47160583e+02 6.06334805e-01]	[5.29039185e+02 8.41997437e+02 6.27316236e-01]	[5.13648071e+02 8.24073120e+02 5.14422238e-01]	[4.44357544e+02 8.08544312e+02 6.93673372e-01]	[4.31502563e+02 7.98432739e+02 6.50149524e-01]	[4.59726807e+02 7.75287109e+02 6.62197113e-01]
[441.68151855 313.44265747 0.92386663]	[436.68560791 341.76882935 0.90470934]	[377.60879517 349.39956665 0.83833909]	[351.93014526 444.31448364 0.83620298]	[316.08343506 539.19940186 0.87514138]	[493.13433838 339.22418213 0.86921948]	[518.72155762 434.01516724 0.84562004]	[546.95446777 521.27325439 0.90328288]	[446.90084839 521.2956543 0.73694569]	[413.50534058 521.34399414 0.72506952]	[439.22015381 659.87579346 0.80751997]	[452.08135986 770.11517334 0.79177606]	[482.91131592 521.27685547 0.73458445]	[495.6065979 667.57128906 0.77162683]	[5.16194214e+02 7.95833557e+02 7.18723536e-01]	[426.4420166 298.16592407 0.87928969]	[452.05651855 298.02435303 0.88168776]	[408.40228271 282.70159912 0.78793454]	[464.85412598 277.59866333 0.71770966]	[5.13611572e+02 8.36853821e+02 5.90668201e-01]	[5.29020874e+02 8.31839294e+02 6.45120740e-01]	[5.16164001e+02 8.08616333e+02 5.51747918e-01]	[4.44399445e+02 8.08580078e+02 7.32325256e-01]	[4.31517273e+02 8.00933228e+02 6.78429842e-01]	[4.59726715e+02 7.75340332e+02 6.95508957e-01]
[439.32666016 303.23458862 0.88852274]	[436.68670654 339.1232605 0.92986345]	[377.5954895 341.80081177 0.85611922]	[351.92233276 441.74078369 0.86251175]	[316.1026001 531.53057861 0.85949695]	[493.11660767 336.58203125 0.86172438]	[518.66381836 426.43109131 0.83370519]	[546.92987061 518.68737793 0.88181436]	[446.8656311 518.69226074 0.73373812]	[413.50021362 518.77563477 0.7193653 ]	[439.18392944 657.26226807 0.800776 ]	[452.01351929 767.63110352 0.79041266]	[482.87216187 516.19897461 0.73524892]	[493.06234741 659.83874512 0.74823922]	[5.13588684e+02 7.85546265e+02 7.51917124e-01]	[426.42208862 295.48074341 0.87729657]	[452.02349854 295.40258789 0.87296557]	[408.40270996 277.6055603 0.80280155]	[464.88592529 275.05633545 0.79110092]	[5.11049835e+02 8.24014709e+02 5.81119001e-01]	[5.26489990e+02 8.16379700e+02 6.17291331e-01]	[5.11007660e+02 7.90690247e+02 6.03449583e-01]	[4.44421326e+02 8.06122986e+02 7.31531262e-01]	[4.31506226e+02 7.98374023e+02 6.85228765e-01]	[4.59700623e+02 7.72811096e+02 7.00831831e-01]
[441.67764282 298.2225647 0.92941827]	[436.6578064 336.57836914 0.92069679]	[377.59228516 339.24588013 0.87636906]	[349.42749023 439.28051758 0.86654687]	[316.11004639 526.46380615 0.88305742]	[493.04049683 333.92227173 0.82004279]	[516.2244873 421.37515259 0.86037302]	[544.55126953 511.05749512 0.85228592]	[446.9151001 516.12554932 0.71546185]	[413.5663147 518.69476318 0.71064484]	[439.21774292 654.7253418 0.80070174]	[452.06671143 767.58154297 0.80777729]	[482.9055481 513.5927124 0.7167986]	[493.1267395 659.82940674 0.75202429]	[516.14904785 788.12969971 0.79157865]	[426.39971924 292.93289185 0.86141872]	[452.04953003 290.39395142 0.85841596]	[405.87594604 275.06311035 0.80573213]	[464.88378906 272.44940186 0.80708462]	[5.05983612e+02 8.11328613e+02 6.31919444e-01]	[5.24009033e+02 8.11223267e+02 6.63485765e-01]	[5.13600342e+02 7.93290466e+02 5.67663193e-01]	[4.44356842e+02 8.06072266e+02 7.34281600e-01]	[4.31480225e+02 7.95845154e+02 6.99231148e-01]	[4.59726929e+02 7.72728760e+02 7.28152812e-01]
[439.30615234 295.6388855 0.95404637]	[436.63009644 334.0267334 0.89611101]	[377.56173706 336.63537598 0.87387192]	[349.38156128 436.68255615 0.84343481]	[316.08612061 523.92767334 0.90034062]	[493.04309082 326.34344482 0.81249624]	[516.22558594 421.2460022 0.88515472]	[544.50592041 505.87393188 0.89407313]	[446.9055481 508.50332642 0.7210905 ]	[413.53540039 511.06451416 0.69712526]	[439.19995117 649.60040283 0.80091524]	[452.08380127 767.57684326 0.79388839]	[482.9045105 505.98526001 0.72399765]	[495.59155273 654.72467041 0.74572778]	[516.19903564 790.67889404 0.80942917]	[426.36663818 285.24996948 0.84308749]	[452.03909302 282.68829346 0.85553592]	[405.85919189 272.45132446 0.80633497]	[464.84121704 267.33996582 0.79719216]	[5.16143127e+02 8.18947998e+02 5.65980256e-01]	[5.28988037e+02 8.13857727e+02 6.16152823e-01]	[5.11056427e+02 8.03496460e+02 6.05631232e-01]	[4.44338593e+02 8.05994690e+02 7.14706182e-01]	[4.28985840e+02 7.95797668e+02 6.88912928e-01]	[4.59742340e+02 7.72770813e+02 7.04628050e-01]
[439.30502319 295.63876343 0.95385998]	[436.62805176 334.02679443 0.89584553]	[377.56066895 336.6361084 0.87394941]	[349.3866272 436.68933105 0.84372091]	[316.0847168 523.93127441 0.8992697 ]	[493.04104614 326.3460083 0.81208432]	[518.64141846 421.24377441 0.88602006]	[544.50408936 505.87741089 0.8939901 ]	[446.90490723 508.49246216 0.72175783]	[413.534729 511.05358887 0.69743603]	[439.20666504 649.59625244 0.80276424]	[454.53768921 767.58825684 0.79472232]	[482.90319824 505.97332764 0.72503638]	[493.13143921 654.70446777 0.74517965]	[516.19592285 790.67041016 0.81055087]	[426.36572266 285.25003052 0.84323305]	[452.03713989 282.68798828 0.85536808]	[405.85910034 272.45025635 0.80619377]	[464.83898926 267.33880615 0.79876018]	[5.16149719e+02 8.18952637e+02 5.65574825e-01]	[5.28999512e+02 8.13857971e+02 6.15156174e-01]	[5.11045502e+02 8.03487366e+02 6.07365131e-01]	[4.44320953e+02 8.06005737e+02 7.11178482e-01]	[4.28965607e+02 7.95803650e+02 6.83293462e-01]	[4.59744659e+02 7.72791870e+02 7.04894066e-01]
[439.31582642 295.50177002 0.95397341]	[436.59967041 328.90136719 0.85888702]	[377.54788208 336.449646 0.86453742]	[346.818573 436.59188843 0.83086181]	[316.04019165 523.8046875 0.90820545]	[490.51760864 321.20523071 0.85010636]	[516.22344971 418.76751709 0.89398551]	[544.47644043 503.27426147 0.91970497]	[446.97140503 505.95211792 0.71218687]	[413.57531738 508.47177124 0.69859004]	[439.23074341 647.11419678 0.80253345]	[452.05343628 767.54388428 0.78975916]	[485.34558105 503.45220947 0.7072944 ]	[495.69067383 652.11791992 0.76149756]	[518.7444458 790.68884277 0.81267732]	[426.35308838 280.20474243 0.86541468]	[451.99819946 277.71615601 0.87255639]	[405.85519409 269.86184692 0.80063498]	[462.38128662 262.15853882 0.71975797]	[5.23836426e+02 8.26659058e+02 6.91053391e-01]	[5.39231323e+02 8.18929382e+02 6.71683729e-01]	[5.13608398e+02 8.06061401e+02 6.31382763e-01]	[4.44300018e+02 8.00954041e+02 7.04313219e-01]	[4.31478699e+02 7.93268005e+02 7.01778650e-01]	[4.59707764e+02 7.72744568e+02 6.89838111e-01]
[439.26184082 287.86608887 0.8932634 ]	[434.11322021 318.71633911 0.90109575]	[377.52774048 326.34448242 0.82999873]	[344.3421936 423.79263306 0.8338089 ]	[316.00665283 518.7520752 0.87936252]	[488.00323486 316.11624146 0.87073916]	[513.57043457 408.44622803 0.81017882]	[544.44415283 498.16574097 0.89982069]	[449.46856689 500.82632446 0.72699666]	[416.05032349 503.34555054 0.73424381]	[439.29541016 644.41693115 0.8129701 ]	[449.48800659 767.51257324 0.77395481]	[485.39877319 500.73007202 0.71243149]	[498.11773682 644.42712402 0.80039245]	[521.20654297 785.52911377 0.79573083]	[423.90005493 277.47506714 0.89917743]	[449.43505859 275.04522705 0.88408768]	[403.35507202 259.63000488 0.836487 ]	[462.33010864 257.05523682 0.60789514]	[5.21344421e+02 8.11234741e+02 6.14270806e-01]	[5.36691406e+02 8.08661804e+02 6.31559432e-01]	[5.18676758e+02 7.93309265e+02 6.22463405e-01]	[4.44314301e+02 7.98387512e+02 7.17866302e-01]	[4.31474548e+02 7.93211060e+02 7.24678159e-01]	[4.59640442e+02 7.72748718e+02 6.49365425e-01]
[441.68658447 280.22805786 0.90746999]	[436.55209351 318.52566528 0.90977198]	[377.51782227 321.26974487 0.84840578]	[346.8432312 421.19146729 0.85952055]	[316.01574707 513.59698486 0.85529315]	[488.00881958 313.54150391 0.84124362]	[513.63806152 405.8968811 0.82186472]	[544.4239502 495.59567261 0.88018692]	[449.45175171 500.84643555 0.72437418]	[416.02459717 503.37322998 0.7246235 ]	[439.28460693 644.46105957 0.82042038]	[449.50976562 767.60827637 0.78187603]	[485.38824463 500.74783325 0.71489185]	[498.18240356 646.94470215 0.80820101]	[521.26165771 783.01367188 0.80366307]	[426.37866211 274.9380188 0.88656437]	[452.01950073 272.43673706 0.86386764]	[403.36917114 257.14523315 0.8346284 ]	[462.36645508 254.545578 0.63698155]	[5.23830444e+02 8.11291016e+02 6.34833336e-01]	[5.39223328e+02 8.08677368e+02 6.62248075e-01]	[5.18716003e+02 7.90828857e+02 6.64031804e-01]	[4.41855865e+02 8.00947571e+02 7.10794926e-01]	[4.28946259e+02 7.93290588e+02 7.03620374e-01]	[4.59639740e+02 7.75334045e+02 6.63460732e-01]
[441.6862793 280.22808838 0.90746492]	[436.55224609 318.52639771 0.90976459]	[377.51824951 321.26980591 0.84836096]	[346.84420776 421.18991089 0.85960424]	[316.0140686 513.59259033 0.85401714]	[488.00869751 313.54199219 0.8412441 ]	[513.63769531 405.89187622 0.82282996]	[544.41680908 493.13699341 0.87871331]	[449.45065308 500.84780884 0.72463155]	[416.02429199 503.37445068 0.7246533 ]	[439.28421021 644.45721436 0.82000989]	[449.52365112 767.59613037 0.77959847]	[485.38653564 500.74893188 0.71530592]	[498.18096924 646.94622803 0.80819291]	[521.26293945 783.02081299 0.80388963]	[426.37841797 274.93795776 0.88659215]	[452.01879883 272.43673706 0.86383915]	[403.36914062 257.14422607 0.83466738]	[462.3649292 254.54638672 0.63706911]	[5.23836548e+02 8.11302490e+02 6.36061132e-01]	[5.39232788e+02 8.08685852e+02 6.65284634e-01]	[5.18719666e+02 7.90832214e+02 6.59878254e-01]	[4.41864319e+02 8.00959778e+02 6.97610855e-01]	[4.28956360e+02 7.93298096e+02 6.92588329e-01]	[4.59643372e+02 7.75315674e+02 6.57314062e-01]
[439.29678345 277.68823242 0.93613774]	[436.56735229 316.04071045 0.90697223]	[377.53610229 318.67089844 0.87813097]	[346.82421875 418.76654053 0.86875331]	[316.0640564 508.4546814 0.869721 ]	[488.01266479 310.94589233 0.82496458]	[513.66064453 403.34091187 0.84324074]	[544.3762207 485.47888184 0.88617426]	[446.95153809 498.25839233 0.70825189]	[413.52905273 500.8013916 0.70696634]	[439.28594971 644.45623779 0.80199152]	[452.00024414 767.62023926 0.78919339]	[485.35217285 498.15600586 0.70298618]	[500.68341064 644.46856689 0.81336117]	[521.30157471 780.4284668 0.81626433]	[426.35803223 272.40301514 0.86267757]	[449.4671936 269.88687134 0.85408819]	[403.38293457 254.55076599 0.83071911]	[462.38690186 254.3613739 0.81369674]	[5.23906555e+02 8.11232727e+02 7.20628202e-01]	[5.41729736e+02 8.08603882e+02 7.31094599e-01]	[5.18753174e+02 7.90698730e+02 7.05497742e-01]	[4.44301910e+02 8.00982178e+02 6.95482314e-01]	[4.31466980e+02 7.93333679e+02 6.90471053e-01]	[4.59651398e+02 7.75338013e+02 6.71629250e-01]
[439.26409912 275.01437378 0.95731497]	[434.11010742 313.4246521 0.86625034]	[375.11660767 316.04666138 0.86379814]	[344.32757568 416.10177612 0.83888042]	[316.03475952 503.41311646 0.89602506]	[487.99642944 303.22021484 0.83303416]	[513.62957764 400.66641235 0.88201559]	[544.40405273 482.79006958 0.92393315]	[446.91305542 493.07748413 0.70974934]	[413.51318359 498.18261719 0.70474267]	[439.30807495 639.31646729 0.78982687]	[449.51168823 767.50836182 0.79159927]	[482.95037842 487.96090698 0.7084114 ]	[500.64788818 634.20684814 0.79036421]	[521.33532715 772.74298096 0.84152848]	[426.34545898 259.72631836 0.85414934]	[449.50115967 259.63494873 0.86459506]	[405.83334351 251.86875916 0.82109511]	[462.36859131 249.31973267 0.73210734]	[5.23935120e+02 8.11202576e+02 7.44787276e-01]	[5.41824646e+02 8.08520264e+02 7.47648597e-01]	[5.21205383e+02 7.88047119e+02 7.13764966e-01]	[4.44328613e+02 8.00988586e+02 6.84546530e-01]	[4.28993561e+02 7.93333801e+02 6.84514940e-01]	[4.59660767e+02 7.72788879e+02 6.85157239e-01]
[439.30899048 274.97595215 0.95377493]	[436.57019043 308.39056396 0.85396004]	[377.52145386 315.93374634 0.86128724]	[344.31567383 413.52880859 0.81870115]	[316.01885986 503.3500061 0.90017658]	[488.0206604 300.69641113 0.85001081]	[513.64440918 400.62249756 0.88331145]	[544.40795898 482.76483154 0.92394865]	[449.47085571 490.54556274 0.69639254]	[416.02270508 495.68234253 0.69729471]	[439.27761841 639.36035156 0.78364635]	[449.51071167 767.57275391 0.80103749]	[485.42849731 487.92602539 0.68993163]	[500.76541138 639.36474609 0.79451388]	[521.37390137 772.79571533 0.82199001]	[426.35934448 259.68127441 0.8629694 ]	[451.99493408 257.19793701 0.87043369]	[405.85217285 249.30683899 0.80661958]	[462.37088013 241.71092224 0.67409313]	[5.23971741e+02 8.08756409e+02 7.31115460e-01]	[5.41845642e+02 8.06054504e+02 7.27426052e-01]	[5.21218933e+02 7.88141235e+02 7.12222576e-01]	[4.44312439e+02 8.03501099e+02 7.03218102e-01]	[4.28975922e+02 7.95799744e+02 6.94061995e-01]	[4.59661072e+02 7.75298645e+02 6.95345223e-01]
[439.28503418 274.90661621 0.94788802]	[436.58361816 305.83200073 0.85626847]	[377.53378296 313.4961853 0.85582459]	[344.28488159 411.00897217 0.81867987]	[316.0088501 503.29321289 0.90599972]	[490.51794434 300.64385986 0.85620236]	[513.6373291 398.18493652 0.88859099]	[544.38653564 480.3303833 0.92224276]	[449.50106812 493.08676147 0.69385767]	[416.06323242 498.1812439 0.70748448]	[439.29949951 644.39099121 0.79339486]	[449.52545166 767.50622559 0.79609579]	[485.44622803 487.97253418 0.68647766]	[500.80810547 641.82873535 0.78572154]	[521.31799316 770.27832031 0.82888705]	[423.92379761 259.61001587 0.87533951]	[449.472229 257.15270996 0.87819654]	[405.85491943 246.75396729 0.81063038]	[462.35821533 239.16590881 0.74660832]	[5.26415649e+02 8.11181335e+02 7.30435669e-01]	[5.41895203e+02 8.06085144e+02 7.50798404e-01]	[5.18723938e+02 7.88040466e+02 6.72395885e-01]	[4.44407166e+02 8.00936523e+02 7.07467079e-01]	[4.31538635e+02 7.93305542e+02 7.18933821e-01]	[4.59666504e+02 7.72812988e+02 6.91848695e-01]
[439.29949951 272.45300293 0.94059169]	[436.56240845 303.20965576 0.86753178]	[377.5241394 310.92346191 0.83837062]	[344.26678467 408.45169067 0.8191843 ]	[315.9571228 503.27432251 0.90066642]	[490.54162598 298.19903564 0.86619812]	[513.61907959 398.07421875 0.86800325]	[544.3861084 480.25338745 0.92183638]	[449.52429199 487.98861694 0.69778693]	[416.08071899 495.5965271 0.69664669]	[439.2381897 639.34777832 0.781937 ]	[449.50192261 767.55218506 0.80149412]	[485.45687866 485.38156128 0.69923127]	[500.70355225 631.66723633 0.79308426]	[521.32373047 767.66900635 0.85423017]	[426.34686279 257.15365601 0.88871771]	[449.49856567 257.05334473 0.88683385]	[403.37884521 241.71328735 0.82034492]	[462.37802124 236.67695618 0.65800881]	[5.23789978e+02 8.08549744e+02 7.15658545e-01]	[5.39254944e+02 8.00918640e+02 6.70248926e-01]	[5.21201233e+02 7.77845703e+02 6.69372320e-01]	[4.44322479e+02 8.00975952e+02 7.04344451e-01]	[4.31473022e+02 7.93322693e+02 7.01879442e-01]	[4.59680206e+02 7.75298645e+02 7.05274045e-01]
[439.29870605 272.45263672 0.94050574]	[436.56072998 303.21136475 0.8668713 ]	[377.52380371 310.92706299 0.83824611]	[344.26730347 408.45227051 0.81916589]	[315.95678711 503.27511597 0.90077174]	[490.54046631 298.19848633 0.86619014]	[513.61212158 398.07113647 0.86715966]	[544.38348389 480.25537109 0.9214403 ]	[449.519104 487.98733521 0.69805169]	[416.07678223 495.59698486 0.69603658]	[439.24807739 641.82470703 0.78545946]	[449.50299072 767.55664062 0.80149961]	[485.45379639 485.37896729 0.69969869]	[500.72018433 631.6817627 0.79075485]	[521.32403564 767.6663208 0.8546375 ]	[426.34591675 257.15344238 0.88881755]	[449.49743652 257.05307007 0.88680804]	[403.37979126 241.7137146 0.8203038 ]	[462.37887573 236.67655945 0.65920407]	[5.23791199e+02 8.08549744e+02 7.15904236e-01]	[5.39254211e+02 8.00920776e+02 6.70541406e-01]	[5.21199585e+02 7.77839722e+02 6.69710040e-01]	[4.44320923e+02 8.00984802e+02 7.06013143e-01]	[4.31467529e+02 7.93329346e+02 7.02890813e-01]	[4.59680908e+02 7.75303101e+02 7.05437958e-01]
[439.28387451 272.44796753 0.94073427]	[436.56005859 300.78042603 0.8703981 ]	[377.5196228 310.90560913 0.8360036 ]	[344.29083252 405.85437012 0.82004136]	[315.96505737 500.88653564 0.89697325]	[490.56640625 298.18438721 0.867589 ]	[513.61553955 398.04098511 0.85553461]	[544.38006592 480.23147583 0.91990638]	[452.01000977 487.98855591 0.69558609]	[416.07003784 493.11508179 0.69323117]	[439.17727661 641.86505127 0.78612864]	[449.4828186 767.59484863 0.79739511]	[487.92416382 485.37808228 0.6875506 ]	[500.69082642 631.66088867 0.79238772]	[521.32598877 770.18383789 0.84521163]	[423.91348267 257.1446228 0.89636087]	[449.48266602 257.04919434 0.8903724 ]	[403.36611938 241.70349121 0.82147944]	[462.37506104 239.07398987 0.65653145]	[5.21400452e+02 8.08537964e+02 7.14010119e-01]	[5.39290527e+02 8.00923523e+02 6.82132840e-01]	[5.18787781e+02 7.83043335e+02 6.50197864e-01]	[4.41872009e+02 8.03496948e+02 7.06370652e-01]	[4.28945312e+02 7.95782898e+02 6.92050219e-01]	[4.59676056e+02 7.75366089e+02 6.93471313e-01]
[439.28109741 272.44918823 0.93974519]	[436.56317139 300.7701416 0.87480146]	[377.52578735 310.88632202 0.83454442]	[344.29257202 405.83078003 0.82129395]	[315.95953369 500.88476562 0.89579517]	[490.56018066 298.18386841 0.86809975]	[513.64160156 398.06216431 0.86163181]	[544.37219238 480.23764038 0.91903985]	[452.02584839 487.94830322 0.69278687]	[416.0899353 493.07635498 0.68861222]	[439.20187378 639.33270264 0.77925366]	[449.49209595 767.51538086 0.79580235]	[487.9225769 482.9130249 0.68615746]	[498.27487183 629.02862549 0.8102237 ]	[521.30065918 770.12841797 0.85436887]	[423.91351318 257.14089966 0.89563149]	[449.47793579 257.05343628 0.88987249]	[403.36022949 241.68537903 0.82178378]	[462.39279175 236.67677307 0.67681706]	[5.21353516e+02 8.06102661e+02 6.83627188e-01]	[5.39219055e+02 7.98398010e+02 6.60372078e-01]	[5.18745361e+02 7.82996460e+02 6.53701305e-01]	[4.44341156e+02 8.00927612e+02 7.05611050e-01]	[4.31503479e+02 7.93295410e+02 7.05390692e-01]	[4.59677551e+02 7.72830627e+02 6.92808867e-01]
[439.27444458 272.44677734 0.93768507]	[436.57904053 300.76773071 0.87869734]	[377.53982544 310.87762451 0.8366152 ]	[344.34127808 403.39328003 0.82183582]	[315.97177124 500.85791016 0.89757031]	[490.56542969 298.18356323 0.86885291]	[513.65045166 398.0803833 0.8673178 ]	[544.34967041 480.24728394 0.92032516]	[452.06863403 487.97637939 0.6940099 ]	[416.12442017 493.10333252 0.69326621]	[439.20376587 639.36193848 0.78566319]	[449.51074219 767.51806641 0.79700804]	[487.95578003 485.36898804 0.68348455]	[500.68469238 631.61535645 0.79959828]	[521.262146 767.64971924 0.83675432]	[423.90649414 257.14013672 0.89651978]	[449.4730835 257.05419922 0.8914187 ]	[403.35742188 241.67105103 0.82260966]	[462.40457153 239.04968262 0.70476234]	[5.21335083e+02 8.00983948e+02 6.70446813e-01]	[5.36740051e+02 7.93258484e+02 6.70621216e-01]	[5.18702209e+02 7.80424194e+02 6.28603876e-01]	[4.44359009e+02 8.00921143e+02 7.08292007e-01]	[4.31532135e+02 7.93296631e+02 7.13286519e-01]	[4.59689911e+02 7.72819092e+02 6.98063135e-01]
[439.2711792 272.44818115 0.93639344]	[436.59231567 300.7661438 0.88205719]	[377.54632568 310.87231445 0.83572215]	[344.30181885 405.88458252 0.81781381]	[315.98699951 500.83148193 0.89955318]	[493.04278564 298.18319702 0.86857945]	[516.12457275 398.08959961 0.86830914]	[544.35894775 480.27108765 0.92091018]	[452.03543091 487.93762207 0.69587398]	[416.10336304 493.04180908 0.69088984]	[439.21536255 636.77740479 0.7782433 ]	[449.50854492 765.08721924 0.79256219]	[487.93081665 482.91537476 0.68489277]	[500.66546631 629.07269287 0.80999428]	[521.24163818 767.61022949 0.83767092]	[423.90353394 257.13787842 0.89739734]	[449.47937012 257.05432129 0.89113253]	[403.36099243 241.66188049 0.82163775]	[462.41662598 239.0483551 0.71500337]	[5.18788269e+02 8.00948425e+02 6.58082128e-01]	[5.34100098e+02 7.93288330e+02 6.54436529e-01]	[5.18739746e+02 7.77862732e+02 6.32140279e-01]	[4.44385223e+02 8.00926880e+02 7.03575850e-01]	[4.34014862e+02 7.93301819e+02 7.12068617e-01]	[4.59694000e+02 7.72770935e+02 7.00970054e-01]
[439.28265381 272.43795776 0.93420291]	[436.621521 300.75354004 0.88953394]	[377.56784058 308.39904785 0.83593315]	[344.33520508 405.88690186 0.81632841]	[316.02993774 500.81396484 0.9069398 ]	[493.05099487 298.18301392 0.86942166]	[516.13006592 398.08459473 0.86783147]	[544.35394287 480.28341675 0.92039037]	[452.04345703 487.95852661 0.69380355]	[416.10488892 493.06939697 0.69115692]	[439.19540405 639.27685547 0.77480716]	[449.47241211 767.55041504 0.80196947]	[487.94174194 485.35525513 0.68328226]	[498.24053955 629.07525635 0.79609883]	[521.19659424 770.10900879 0.84132856]	[423.91677856 257.13671875 0.8946209 ]	[449.48861694 257.0440979 0.88847309]	[403.37445068 241.64015198 0.81873745]	[462.42599487 236.64872742 0.73970836]	[5.18695129e+02 8.03508972e+02 6.42911911e-01]	[5.29042603e+02 7.95812988e+02 6.53784931e-01]	[5.18762878e+02 7.80467285e+02 6.51268244e-01]	[4.44395081e+02 8.00985535e+02 6.96000099e-01]	[4.34016541e+02 7.93357483e+02 6.94085360e-01]	[4.59646912e+02 7.75272095e+02 6.85920715e-01]
[439.3086853 272.43777466 0.93384522]	[436.63537598 300.73944092 0.89277214]	[377.57867432 308.37866211 0.83725542]	[346.89175415 403.3416748 0.82290417]	[316.10952759 500.76919556 0.91026676]	[493.06771851 298.17544556 0.87079161]	[516.12811279 398.03268433 0.85180622]	[544.34332275 480.2890625 0.91806006]	[452.06777954 488.00088501 0.68614274]	[416.12295532 493.12243652 0.68824095]	[439.19293213 639.33679199 0.78140438]	[449.43325806 767.55078125 0.79476649]	[487.96237183 485.38955688 0.67485476]	[500.65371704 631.68701172 0.76875567]	[518.77191162 770.17218018 0.82746398]	[426.35998535 257.14028931 0.89039004]	[451.99691772 257.03289795 0.88671279]	[403.38665771 241.63363647 0.81576496]	[462.44296265 236.64254761 0.68798476]	[5.21212708e+02 8.06014404e+02 6.42350733e-01]	[5.31582581e+02 7.95864258e+02 6.47219360e-01]	[5.18652771e+02 7.83042175e+02 6.54590189e-01]	[4.44432465e+02 8.00950073e+02 6.94218159e-01]	[4.34037201e+02 7.93349792e+02 7.01386869e-01]	[4.57217712e+02 7.72836243e+02 6.66903794e-01]
[441.6635437 272.42279053 0.93004036]	[436.64810181 300.72784424 0.8973487 ]	[377.59008789 308.37078857 0.83693707]	[349.4145813 403.2807312 0.83327281]	[318.55905151 500.69134521 0.90206009]	[493.06622314 298.16879272 0.86997133]	[516.13525391 398.02319336 0.84951085]	[544.33758545 480.29364014 0.91801131]	[452.0536499 487.98687744 0.68830425]	[416.10702515 493.09747314 0.68434125]	[439.16384888 636.77801514 0.76749092]	[446.96762085 767.5090332 0.79578704]	[487.94235229 485.37481689 0.67979604]	[500.65493774 631.62908936 0.78049546]	[518.75036621 767.65783691 0.83207905]	[426.40652466 257.13787842 0.88404763]	[452.0317688 257.01928711 0.88550699]	[405.83004761 241.63095093 0.81107831]	[462.45852661 236.6023407 0.66219735]	[5.18723694e+02 8.03469299e+02 6.65981829e-01]	[5.29043030e+02 7.93330078e+02 6.73431575e-01]	[5.16193909e+02 7.77874878e+02 6.43058240e-01]	[4.44385193e+02 8.00975342e+02 7.07022667e-01]	[4.31517914e+02 7.93359985e+02 7.07632720e-01]	[4.59627472e+02 7.72777771e+02 6.84419572e-01]
[441.68701172 272.39831543 0.92821908]	[436.65182495 300.71957397 0.89886051]	[377.58639526 308.37652588 0.83661926]	[351.91217041 403.30532837 0.83394599]	[318.61782837 500.73236084 0.90553784]	[493.07067871 298.16085815 0.87002784]	[516.12347412 395.60134888 0.84042907]	[544.33135986 480.31317139 0.91810566]	[452.04580688 487.93261719 0.69128269]	[416.10195923 493.05026245 0.68345708]	[439.10372925 639.30749512 0.76479292]	[446.92657471 765.08477783 0.79538357]	[487.91778564 482.89129639 0.6856302 ]	[498.22317505 629.07519531 0.79919964]	[518.70440674 767.57067871 0.84404993]	[428.902771 257.11932373 0.87932324]	[452.06417847 256.99249268 0.88426363]	[405.85980225 241.62324524 0.80950397]	[462.45993042 236.57292175 0.61817765]	[5.05979065e+02 8.00969543e+02 6.83033228e-01]	[5.23905029e+02 7.93297180e+02 7.24910557e-01]	[5.18712769e+02 7.75304871e+02 7.14808345e-01]	[4.44361786e+02 8.00949829e+02 7.12184668e-01]	[4.31502869e+02 7.93349121e+02 7.12547243e-01]	[4.57201233e+02 7.72726685e+02 6.88770533e-01]
[441.69345093 272.3604126 0.92246407]	[436.66360474 300.69845581 0.90342647]	[377.60498047 308.3381958 0.83769023]	[351.97763062 403.28634644 0.84359181]	[318.69909668 500.76254272 0.90629488]	[493.0758667 298.15493774 0.87089467]	[516.1350708 395.64367676 0.84915537]	[544.3248291 480.30847168 0.91795814]	[452.04516602 487.96432495 0.69008315]	[416.09967041 493.08102417 0.68475866]	[439.11151123 639.30853271 0.75661099]	[446.86639404 767.5536499 0.79618388]	[487.93121338 482.92633057 0.68101317]	[498.22296143 629.12384033 0.77948838]	[518.65509033 765.03686523 0.81833375]	[428.91482544 257.08847046 0.88106781]	[452.06500244 256.9543457 0.88221222]	[405.88250732 239.18283081 0.81088156]	[462.46105957 236.54754639 0.64516836]	[5.08475006e+02 8.00958069e+02 7.07080305e-01]	[5.23939636e+02 7.93262207e+02 7.29185760e-01]	[5.16179382e+02 7.72731018e+02 7.03890800e-01]	[4.44336151e+02 8.00913513e+02 7.05950439e-01]	[4.31474396e+02 7.93327332e+02 7.00628757e-01]	[4.57154327e+02 7.72800049e+02 6.66052520e-01]
[441.75906372 269.86099243 0.90822959]	[436.65307617 300.69311523 0.89890027]	[377.58456421 308.36727905 0.83617949]	[354.46154785 405.88082886 0.83302259]	[321.15881348 500.77166748 0.89302605]	[493.08300781 298.13378906 0.86775756]	[516.19000244 398.04885864 0.862064 ]	[544.31005859 480.32885742 0.92024118]	[451.99151611 487.94796753 0.69017082]	[416.03372192 490.5574646 0.67674863]	[439.08831787 634.23712158 0.75273854]	[444.41897583 767.6192627 0.81131828]	[485.48522949 485.35375977 0.6853103 ]	[498.19122314 629.09906006 0.7773307 ]	[516.17602539 765.03234863 0.82328975]	[428.99481201 257.0020752 0.88148242]	[454.6104126 254.53175354 0.89020002]	[408.41217041 239.14677429 0.80293447]	[464.8218689 236.53465271 0.56854528]	[5.03438965e+02 8.03499634e+02 7.29836404e-01]	[5.23783752e+02 7.93325745e+02 7.52531052e-01]	[5.16169556e+02 7.70272034e+02 7.37491190e-01]	[4.44347809e+02 7.98435974e+02 7.16408610e-01]	[4.31515106e+02 7.93333374e+02 7.04679608e-01]	[4.57108185e+02 7.75314941e+02 6.80867553e-01]
[441.75866699 269.85958862 0.90799403]	[436.64993286 300.69110107 0.89877355]	[377.58453369 308.36618042 0.8362186 ]	[354.46115112 405.87722778 0.83324313]	[321.15982056 500.77182007 0.89287114]	[493.08172607 298.13208008 0.86778802]	[516.19000244 398.04785156 0.86196238]	[544.31268311 480.32940674 0.9200049 ]	[451.98724365 487.94076538 0.6905421 ]	[416.03094482 490.54840088 0.67682582]	[439.08499146 634.22894287 0.7527523 ]	[444.42022705 767.61859131 0.81108838]	[485.48083496 482.92169189 0.68663251]	[498.18771362 629.09527588 0.77776992]	[516.17462158 765.03125 0.82325637]	[428.99526978 257.00097656 0.88166749]	[454.6104126 254.53112793 0.89021486]	[408.41360474 239.14678955 0.80314654]	[464.82189941 236.5350647 0.56701577]	[5.03436951e+02 8.03498474e+02 7.30908394e-01]	[5.23783020e+02 7.93324768e+02 7.53052473e-01]	[5.16169373e+02 7.70270691e+02 7.37960219e-01]	[4.44348083e+02 7.98437195e+02 7.16878593e-01]	[4.31515900e+02 7.93333618e+02 7.05127656e-01]	[4.57109589e+02 7.75313904e+02 6.81320727e-01]
[441.75799561 269.85980225 0.90795189]	[436.65551758 300.69271851 0.89926469]	[377.5869751 308.36550903 0.83627874]	[354.46508789 405.87268066 0.83427358]	[321.15884399 500.76947021 0.89239776]	[493.08395386 298.13470459 0.86773694]	[516.18591309 398.04992676 0.86236262]	[544.31054688 480.33505249 0.92048919]	[451.98776245 487.94119263 0.69061309]	[416.03109741 490.55160522 0.67697674]	[439.08840942 636.72467041 0.75363106]	[444.42025757 767.6192627 0.81156182]	[485.48059082 482.92059326 0.6864872 ]	[498.18890381 629.10162354 0.77746952]	[516.17523193 765.0322876 0.82335824]	[428.99377441 257.00061035 0.88175774]	[454.60949707 254.53102112 0.89017874]	[408.41693115 239.14590454 0.80274433]	[464.82342529 236.5355835 0.57245976]	[5.03434723e+02 8.03502014e+02 7.32488692e-01]	[5.23781372e+02 7.93328735e+02 7.53002882e-01]	[5.16170288e+02 7.70271912e+02 7.38070011e-01]	[4.44349762e+02 7.98436157e+02 7.17807472e-01]	[4.31518097e+02 7.93332153e+02 7.05708563e-01]	[4.57109680e+02 7.75315063e+02 6.81730986e-01]
[441.76617432 269.84500122 0.90285343]	[436.67178345 300.69390869 0.90178013]	[377.58874512 308.39614868 0.83551162]	[354.54904175 405.89938354 0.83982939]	[321.23474121 500.78820801 0.88159347]	[493.10626221 298.12557983 0.86910069]	[518.63879395 395.64553833 0.85257208]	[544.32507324 480.35348511 0.91814637]	[452.01199341 487.94692993 0.69511282]	[416.05770874 490.55322266 0.68507737]	[436.69015503 636.75115967 0.74838847]	[444.40475464 767.59094238 0.80845147]	[487.92706299 485.35470581 0.68633163]	[498.212677 629.06054688 0.79379398]	[516.16241455 762.47351074 0.80797458]	[431.46759033 256.98614502 0.88085419]	[454.61862183 254.52183533 0.88932866]	[408.4498291 239.13618469 0.80009061]	[464.818573 236.52685547 0.57675892]	[5.03376434e+02 8.00923218e+02 7.53125787e-01]	[5.21362305e+02 7.93235107e+02 7.78959811e-01]	[5.16217468e+02 7.70171631e+02 7.43252039e-01]	[4.44361511e+02 7.98398560e+02 7.23042309e-01]	[4.31536499e+02 7.93316040e+02 7.14434862e-01]	[4.57117523e+02 7.75269287e+02 6.80529416e-01]
[441.79910278 269.82403564 0.89552689]	[439.09753418 300.68499756 0.91321969]	[377.63195801 308.37890625 0.84019238]	[357.01004028 403.31787109 0.86915386]	[323.81307983 500.73223877 0.85355383]	[495.66625977 298.12356567 0.88039106]	[518.70111084 395.55181885 0.84609455]	[544.35913086 480.32485962 0.91945136]	[452.06848145 485.44506836 0.69207698]	[416.09927368 490.50460815 0.68004763]	[439.10427856 636.74212646 0.76104814]	[444.39889526 767.59075928 0.81138527]	[487.97653198 482.88287354 0.68088061]	[500.66418457 631.65612793 0.78931904]	[518.66015625 759.94165039 0.80597568]	[431.52133179 256.95568848 0.8812924 ]	[457.08825684 254.50753784 0.89515424]	[410.96902466 239.1242218 0.80559909]	[462.45288086 236.5488739 0.52642196]	[5.05976501e+02 7.98373901e+02 7.74907589e-01]	[523.92297363 790.78588867 0.79822344]	[5.18658203e+02 7.70137268e+02 7.21267998e-01]	[4.44359436e+02 7.98391052e+02 7.34214425e-01]	[4.31537659e+02 7.93305542e+02 7.23394394e-01]	[4.57098175e+02 7.75293701e+02 6.83993757e-01]
[441.83538818 269.83016968 0.89031684]	[439.11975098 300.69580078 0.91410315]	[377.65905762 308.40661621 0.84070468]	[357.07196045 403.35397339 0.87415224]	[328.86911011 500.72286987 0.85624313]	[498.12490845 298.13476562 0.8841992 ]	[518.730896 395.52508545 0.84605849]	[544.41741943 482.72912598 0.91085255]	[454.5819397 485.45629883 0.69108623]	[416.13729858 490.50460815 0.67991978]	[439.10644531 636.72460938 0.75980914]	[444.40637207 767.64031982 0.8087306 ]	[490.51739502 482.89599609 0.67072314]	[500.6831665 629.13623047 0.7954129 ]	[518.68243408 762.46252441 0.8087433 ]	[434.02471924 256.95651245 0.8839727 ]	[457.13467407 254.50746155 0.90000445]	[411.01657104 239.14788818 0.8037805 ]	[462.43692017 236.56489563 0.47357565]	[5.08501251e+02 7.95848328e+02 7.74739146e-01]	[523.97857666 790.74694824 0.80204189]	[5.18651672e+02 7.70191284e+02 7.18868315e-01]	[4.44368011e+02 7.98393005e+02 7.25204289e-01]	[4.31548828e+02 7.93315796e+02 7.16253102e-01]	[4.57096313e+02 7.75368164e+02 6.78969026e-01]
[441.88198853 269.91116333 0.89492768]	[439.16473389 300.72671509 0.91477263]	[377.70959473 310.88519287 0.84386611]	[357.1088562 408.41189575 0.86728537]	[331.40539551 500.82574463 0.87007809]	[498.17141724 298.15460205 0.89006484]	[518.79620361 395.58383179 0.86758995]	[544.4697876 482.73510742 0.91186094]	[454.60583496 487.94955444 0.6921441 ]	[418.54879761 493.04837036 0.68247718]	[439.14810181 631.63458252 0.77876818]	[444.43725586 767.58209229 0.80745387]	[490.51602173 485.36303711 0.67230284]	[500.76211548 629.11364746 0.80960757]	[518.70910645 762.49603271 0.81860173]	[434.07821655 257.03353882 0.88857967]	[457.18292236 254.55490112 0.91217959]	[413.55987549 241.65284729 0.80581665]	[464.83374023 236.59182739 0.49742559]	[5.11004761e+02 7.93363098e+02 7.75404513e-01]	[524.00634766 790.70013428 0.8043505 ]	[5.18668579e+02 7.70212036e+02 7.08459556e-01]	[4.44405945e+02 7.98353638e+02 7.16567755e-01]	[4.34025299e+02 7.93279175e+02 7.20151246e-01]	[4.57110413e+02 7.75277466e+02 6.82489574e-01]
[441.93127441 272.37521362 0.88786376]	[439.24197388 300.72409058 0.92092144]	[380.12197876 310.88842773 0.84423971]	[357.14624023 408.41946411 0.86736262]	[331.48574829 500.84671021 0.8762731 ]	[498.26443481 298.13491821 0.90156132]	[521.21105957 395.59692383 0.87467182]	[544.52050781 482.76168823 0.89797223]	[454.65371704 487.9805603 0.69275099]	[418.60656738 493.04910278 0.68895733]	[439.11843872 634.17596436 0.77049685]	[444.4385376 767.5958252 0.80616766]	[490.54394531 485.4083252 0.66949087]	[500.81576538 634.21716309 0.79901677]	[518.7532959 767.49316406 0.8260771 ]	[436.55413818 257.09689331 0.88424885]	[459.59942627 254.60617065 0.91628319]	[416.03308105 241.68692017 0.80789137]	[464.8772583 236.61611938 0.50736433]	[5.16186401e+02 7.93372375e+02 7.31816232e-01]	[5.26524170e+02 7.90712036e+02 7.55942047e-01]	[5.18648254e+02 7.72793640e+02 6.71931803e-01]	[4.44405182e+02 7.98354187e+02 7.19985664e-01]	[4.31547028e+02 7.93283081e+02 7.18527913e-01]	[4.57104065e+02 7.75294617e+02 6.77892327e-01]
[444.33728027 272.42132568 0.88864255]	[439.28793335 300.72561646 0.92182791]	[380.16027832 310.86856079 0.84326684]	[359.56741333 408.44567871 0.87232536]	[333.97369385 500.86856079 0.88659656]	[500.68362427 298.12939453 0.90856391]	[521.25634766 398.0307312 0.8822149 ]	[546.93377686 482.79315186 0.89358646]	[457.08886719 487.97628784 0.69741994]	[418.61495972 490.56152344 0.69081402]	[439.16275024 631.62927246 0.77611226]	[446.88989258 767.5802002 0.79874825]	[493.04449463 485.40106201 0.66858947]	[500.83682251 636.7800293 0.80346763]	[521.16064453 770.10913086 0.83554548]	[436.61474609 257.10934448 0.89244115]	[459.6552124 256.98492432 0.92860979]	[416.08630371 241.69555664 0.82151705]	[4.64911774e+02 2.39053207e+02 4.42178011e-01]	[5.18773071e+02 8.00914307e+02 6.65524125e-01]	[5.29071960e+02 7.93252686e+02 6.92776203e-01]	[5.18681152e+02 7.80479736e+02 6.68141901e-01]	[4.44425995e+02 7.95887512e+02 7.08998442e-01]	[4.34044312e+02 7.93279419e+02 7.12160408e-01]	[4.57127258e+02 7.75283447e+02 6.78834319e-01]
[444.40795898 272.41015625 0.87326723]	[441.66452026 300.7321167 0.91593522]	[380.22869873 308.40292358 0.84044701]	[359.6289978 410.96228027 0.86977911]	[334.0324707 503.28521729 0.89460778]	[500.73150635 298.13824463 0.91275793]	[521.31781006 398.13165283 0.90075916]	[546.9800415 482.75421143 0.88939142]	[457.20895386 490.49655151 0.70351595]	[418.70446777 493.07034302 0.69623202]	[439.14471436 636.77740479 0.76209712]	[446.89416504 767.61779785 0.80071437]	[495.66641235 485.45523071 0.66771251]	[500.87628174 639.26983643 0.80992639]	[521.15911865 770.1519165 0.8417514 ]	[436.69570923 257.10482788 0.90485835]	[459.69970703 256.97619629 0.92967415]	[416.16314697 241.70956421 0.83201075]	[4.64926208e+02 2.39083786e+02 4.08767730e-01]	[5.18785828e+02 8.03501709e+02 6.70422196e-01]	[5.31565674e+02 7.95790405e+02 6.78504467e-01]	[5.16215820e+02 7.83004272e+02 6.81156218e-01]	[4.44426086e+02 7.98394958e+02 7.04179347e-01]	[4.34032379e+02 7.93320679e+02 6.99773133e-01]	[4.57145142e+02 7.75322144e+02 6.79265678e-01]
[446.90002441 272.3682251 0.85467708]	[441.71020508 300.76092529 0.90925878]	[380.28500366 310.88092041 0.83699703]	[359.71234131 408.44418335 0.86004108]	[336.49661255 500.89239502 0.90486431]	[500.78564453 298.14932251 0.91224808]	[521.36791992 398.03857422 0.88727856]	[547.01031494 482.76083374 0.88382 ]	[459.61999512 487.99664307 0.71960396]	[418.74581909 490.55059814 0.70396239]	[439.19607544 634.19158936 0.77120292]	[446.88336182 767.58044434 0.80457646]	[498.15020752 485.43496704 0.67960745]	[500.89279175 636.71856689 0.80841827]	[518.79382324 770.10168457 0.8424927 ]	[439.12741089 257.04998779 0.92690778]	[459.77276611 256.96878052 0.93587822]	[418.5975647 241.65432739 0.85391545]	[4.67408569e+02 2.39120346e+02 3.80794555e-01]	[5.21220581e+02 8.03514771e+02 6.91372991e-01]	[5.31621582e+02 7.95788147e+02 6.85734451e-01]	[5.16159912e+02 7.82945801e+02 6.70158625e-01]	[4.44410950e+02 7.95884521e+02 7.09107161e-01]	[4.34030090e+02 7.93270691e+02 7.07058012e-01]	[4.57129944e+02 7.75272217e+02 6.78362489e-01]
[449.50909424 269.91934204 0.84228134]	[441.78829956 303.21356201 0.9017036 ]	[382.77371216 310.91390991 0.82756048]	[359.81716919 408.45941162 0.8480888 ]	[336.69268799 500.79891968 0.90933919]	[500.87469482 298.17486572 0.90644181]	[521.42034912 398.07449341 0.90694314]	[549.5032959 482.78536987 0.87158537]	[459.6265564 487.98471069 0.72206914]	[418.75341797 490.53164673 0.70849735]	[439.19250488 631.67822266 0.76207083]	[446.8927002 767.5289917 0.79870284]	[498.1824646 485.44451904 0.68874782]	[500.85818481 631.58856201 0.82275265]	[518.7901001 770.17529297 0.83863127]	[439.20248413 257.01361084 0.94229054]	[462.20355225 254.59866333 0.93975675]	[418.64071655 239.16699219 0.865143 ]	[475.15963745 236.54718018 0.48324928]	[5.21231506e+02 8.06001038e+02 6.68439388e-01]	[5.31614563e+02 7.95862305e+02 6.62905872e-01]	[5.16179504e+02 7.83037964e+02 6.74039066e-01]	[4.44429260e+02 7.95843872e+02 7.03420341e-01]	[4.34040070e+02 7.93235962e+02 7.03998744e-01]	[4.57134949e+02 7.72789917e+02 6.72380805e-01]
[454.54107666 269.87124634 0.84456855]	[441.85366821 303.20559692 0.89419496]	[385.31246948 310.91409302 0.81196427]	[362.3036499 408.38421631 0.82392341]	[339.16314697 500.82449341 0.9019742 ]	[503.27023315 298.17266846 0.90706539]	[523.84246826 398.12884521 0.91534269]	[552.05297852 482.86428833 0.85368907]	[459.64416504 490.49520874 0.72075504]	[418.77481079 490.54888916 0.70602322]	[439.2008667 631.67364502 0.77019298]	[446.90844727 767.5020752 0.79467517]	[498.19009399 487.95809937 0.68664974]	[500.85839844 631.58947754 0.81346673]	[518.76104736 770.2098999 0.83339924]	[439.26739502 256.99502563 0.94292384]	[462.2557373 254.58494568 0.94360757]	[418.76287842 239.16921997 0.86167109]	[477.71063232 236.50669861 0.60334897]	[5.21268921e+02 8.06029297e+02 6.47179186e-01]	[5.34155334e+02 7.95882812e+02 6.48931205e-01]	[5.13652588e+02 7.85524658e+02 6.76834762e-01]	[4.46879425e+02 7.95875916e+02 6.98122323e-01]	[4.34041443e+02 7.93250977e+02 7.01925337e-01]	[4.57133240e+02 7.72761230e+02 6.68689191e-01]
[457.14944458 269.90100098 0.87614471]	[446.95846558 303.2026062 0.85153216]	[393.00418091 308.40722656 0.80515248]	[372.46414185 403.38619995 0.82037497]	[341.7461853 500.85092163 0.88196075]	[505.93148804 298.23669434 0.8750664 ]	[524.02758789 398.12600708 0.90367138]	[554.6730957 482.93557739 0.84835047]	[459.70758057 490.4861145 0.72260082]	[421.1555481 488.00671387 0.70547676]	[439.25549316 639.31494141 0.77778971]	[444.45169067 767.55993652 0.8111614 ]	[498.25473022 487.96032715 0.69248015]	[500.8928833 636.76599121 0.80342478]	[518.70855713 770.16473389 0.83303148]	[441.77017212 257.01348877 0.93882436]	[462.38815308 256.94067383 0.93387473]	[421.26205444 239.16477966 0.85826927]	[480.27789307 236.5925293 0.77950132]	[5.21265991e+02 8.03518738e+02 6.71614766e-01]	[5.31626160e+02 7.93358459e+02 6.78053439e-01]	[5.13576355e+02 7.83013855e+02 6.81266665e-01]	[4.44413361e+02 7.98397705e+02 7.15549588e-01]	[4.31537476e+02 7.93292847e+02 7.09939718e-01]	[4.57091339e+02 7.72802246e+02 6.82509780e-01]
[457.22402954 272.35482788 0.89412004]	[452.06240845 303.22512817 0.8449775 ]	[395.54150391 310.87753296 0.81527364]	[375.02825928 403.35202026 0.84448099]	[346.89764404 500.80075073 0.85840118]	[508.48440552 298.24996948 0.85779506]	[526.49127197 398.11825562 0.89703858]	[557.19927979 482.92507935 0.85296166]	[459.84280396 490.52133179 0.72357285]	[421.27572632 490.49993896 0.70465523]	[439.31658936 641.81396484 0.77052838]	[446.87744141 767.50463867 0.79925287]	[500.72961426 487.97793579 0.70525956]	[503.23867798 639.32226562 0.8091628 ]	[518.69061279 767.67962646 0.83046389]	[441.84918213 257.05706787 0.93433154]	[464.82998657 256.9828186 0.92291439]	[421.36639404 241.67002869 0.84084839]	[480.38354492 239.10218811 0.79787099]	[5.21239197e+02 8.01003601e+02 7.01982379e-01]	[5.31599487e+02 7.93300232e+02 7.05640316e-01]	[5.11072479e+02 7.80391113e+02 6.72610343e-01]	[4.44396088e+02 7.98397949e+02 7.23792136e-01]	[4.31523376e+02 7.93276184e+02 7.19656646e-01]	[4.57110229e+02 7.72746033e+02 6.75441742e-01]
[459.65136719 269.91464233 0.90056503]	[454.61447144 303.25115967 0.85300827]	[395.60244751 310.9163208 0.82343835]	[377.50585938 403.39907837 0.84707612]	[354.45776367 500.89666748 0.87967396]	[511.06430054 300.63833618 0.8496629 ]	[529.043396 398.19049072 0.88342726]	[559.72253418 485.37667847 0.85421872]	[462.25558472 490.4932251 0.73334473]	[421.39675903 490.50808716 0.70282942]	[441.69598389 641.86535645 0.79131246]	[446.94622803 767.4899292 0.79231685]	[500.78460693 487.93130493 0.71619183]	[503.26577759 639.3157959 0.8083626 ]	[518.69445801 770.12713623 0.82885265]	[444.30154419 257.04174805 0.91826993]	[464.9367981 256.9680481 0.90986598]	[423.8269043 241.65441895 0.82560563]	[482.81488037 239.12490845 0.79956168]	[5.21266846e+02 8.03539673e+02 6.86194599e-01]	[5.34105286e+02 7.95799438e+02 6.83107257e-01]	[5.11057953e+02 7.82968872e+02 6.82503223e-01]	[4.44418793e+02 7.98397705e+02 7.19223022e-01]	[4.31556824e+02 7.93267273e+02 7.19338357e-01]	[4.57155975e+02 7.72742126e+02 6.77782536e-01]
[459.65289307 269.91540527 0.90081 ]	[454.61260986 303.25158691 0.85263038]	[395.60238647 310.91717529 0.82375175]	[377.50610352 403.39675903 0.84806257]	[354.45202637 503.24261475 0.88005716]	[511.05996704 300.63970947 0.84996748]	[529.05267334 398.19244385 0.88309336]	[559.72930908 485.3807373 0.85513657]	[462.25518799 488.00610352 0.73459268]	[421.39523315 490.49609375 0.70461065]	[441.70303345 639.36383057 0.78802937]	[446.95178223 767.49676514 0.79046464]	[500.78436279 487.92147827 0.71715206]	[503.24411011 636.77709961 0.80346406]	[518.69494629 770.13153076 0.82761973]	[444.30090332 257.04104614 0.91843361]	[464.93914795 256.96755981 0.9093616 ]	[423.82324219 241.65022278 0.82634217]	[482.81802368 239.1169281 0.8000055 ]	[5.21254883e+02 8.03562378e+02 6.75980628e-01]	[5.34102539e+02 7.95821167e+02 6.75546706e-01]	[5.11070618e+02 7.82983826e+02 6.78443134e-01]	[4.44410370e+02 7.98403442e+02 7.16318786e-01]	[4.31551422e+02 7.93269775e+02 7.17075706e-01]	[4.57162445e+02 7.72759216e+02 6.75837278e-01]
[459.74874878 269.87011719 0.90256888]	[457.15011597 303.23513794 0.87766016]	[398.06616211 310.87240601 0.83220249]	[377.57611084 408.42678833 0.85253799]	[354.56048584 503.25698853 0.89621145]	[513.61767578 300.63916016 0.85448772]	[531.60351562 398.16143799 0.87260699]	[559.77557373 482.94244385 0.88063735]	[462.34368896 487.9614563 0.72869337]	[423.85559082 487.97476196 0.69410765]	[441.75631714 639.34301758 0.77824044]	[446.96951294 765.04602051 0.78423893]	[500.85675049 485.43713379 0.72117007]	[503.25540161 636.75964355 0.80648935]	[518.71588135 770.19506836 0.82845497]	[444.4029541 257.03530884 0.90128261]	[467.4465332 254.59381104 0.89164507]	[426.42849731 241.65605164 0.78660858]	[485.35089111 236.6000824 0.84408414]	[5.21283997e+02 8.06027344e+02 6.60339475e-01]	[5.34168396e+02 7.95870483e+02 6.62504435e-01]	[5.11075958e+02 7.85496887e+02 6.84608042e-01]	[4.46869965e+02 7.98365295e+02 7.09739685e-01]	[4.34041443e+02 7.93242981e+02 7.18040228e-01]	[4.57174622e+02 7.72719421e+02 6.72490239e-01]
[459.84616089 269.84487915 0.90598297]	[459.64724731 303.23684692 0.90533346]	[398.1746521 310.88174438 0.84550697]	[377.64712524 410.95404053 0.85746348]	[357.04629517 500.88751221 0.91383636]	[518.64971924 300.65161133 0.86862361]	[536.67724609 398.20349121 0.88500702]	[562.2444458 482.84088135 0.90780884]	[462.42889404 487.93240356 0.73742056]	[426.34506226 487.96862793 0.69211435]	[441.76647949 639.27142334 0.79363006]	[449.47006226 767.49975586 0.78301436]	[503.27056885 485.40841675 0.74042422]	[503.24862671 629.12860107 0.8188026 ]	[518.68432617 770.15167236 0.81848478]	[449.43286133 256.99252319 0.88342953]	[472.51486206 254.58918762 0.88374013]	[431.56652832 241.67185974 0.77921849]	[485.4647522 236.66001892 0.82453954]	[5.21202576e+02 8.06044800e+02 6.62511587e-01]	[5.34112671e+02 7.98359497e+02 6.61892176e-01]	[5.11050201e+02 7.85475403e+02 6.85456276e-01]	[4.44412842e+02 7.98357544e+02 7.08222985e-01]	[4.34023895e+02 7.93233948e+02 7.19177067e-01]	[4.59624786e+02 7.72795349e+02 6.72353804e-01]
[462.22323608 267.36611938 0.90146297]	[459.74749756 303.22805786 0.9146136 ]	[398.2713623 310.87246704 0.84475172]	[380.14004517 408.42990112 0.86202174]	[357.22146606 500.82415771 0.92212653]	[518.77459717 300.65408325 0.88403022]	[539.25073242 398.18670654 0.89880049]	[562.30371094 482.78692627 0.91293252]	[464.86938477 490.48901367 0.72476655]	[426.43557739 490.52825928 0.68164438]	[441.81863403 641.81365967 0.79500735]	[449.51403809 765.08410645 0.7875492 ]	[503.340271 487.94509888 0.73079807]	[503.31262207 636.72949219 0.80705816]	[518.7121582 770.18963623 0.82214767]	[451.99343872 254.60758972 0.88031483]	[475.08093262 254.5728302 0.89621937]	[434.12695312 239.19351196 0.80677754]	[485.47833252 239.05625916 0.80785787]	[5.21216797e+02 8.06061401e+02 6.42627954e-01]	[5.34125244e+02 7.98395264e+02 6.41849041e-01]	[5.11060486e+02 7.85508545e+02 6.80028498e-01]	[4.44432251e+02 7.95873108e+02 7.06881285e-01]	[4.34061676e+02 7.93211060e+02 7.24951267e-01]	[4.59646027e+02 7.72767883e+02 6.81321919e-01]
[462.36444092 267.33798218 0.88939828]	[459.82720947 303.23922729 0.91129959]	[400.68164062 308.36947632 0.84418118]	[380.24023438 408.47119141 0.85508436]	[359.69509888 500.88171387 0.92068958]	[521.26965332 300.66958618 0.89114356]	[539.31695557 398.13244629 0.89329255]	[562.3394165 482.73458862 0.92054355]	[464.92565918 493.05651855 0.71478277]	[431.46517944 495.6109314 0.67902476]	[441.84191895 644.38586426 0.79603451]	[452.01147461 767.49230957 0.7955184 ]	[503.37420654 490.50479126 0.71841264]	[503.33093262 639.35205078 0.81586212]	[518.72314453 770.20562744 0.82489103]	[454.6060791 254.58772278 0.89371455]	[477.66360474 254.54391479 0.92355287]	[436.64117432 241.62109375 0.82004642]	[488.02362061 236.66519165 0.77002817]	[5.21282166e+02 8.06082214e+02 6.51454926e-01]	[5.36668945e+02 7.98402832e+02 6.50575221e-01]	[5.11059021e+02 7.85516357e+02 6.87490880e-01]	[4.46880096e+02 7.98359924e+02 7.04416990e-01]	[4.34076477e+02 7.93233765e+02 7.28480279e-01]	[4.59665527e+02 7.72769287e+02 6.90463006e-01]
[464.85739136 267.30899048 0.86197364]	[462.22113037 303.25939941 0.90666723]	[400.77810669 308.35818481 0.8359012 ]	[380.35824585 405.89169312 0.83858067]	[359.80175781 500.81207275 0.903386 ]	[521.36352539 300.67984009 0.89280438]	[541.78161621 398.22702026 0.91176331]	[562.4019165 482.85803223 0.91846776]	[467.39395142 490.55239868 0.71107942]	[434.02648926 493.09484863 0.67884994]	[441.84814453 644.36584473 0.77872872]	[452.04663086 767.50891113 0.797903 ]	[503.39761353 490.4987793 0.71874177]	[503.34353638 634.23327637 0.80551112]	[518.74304199 770.23223877 0.82452345]	[457.17660522 254.57540894 0.91845 ]	[480.15100098 254.53205872 0.9409883 ]	[439.115448 239.12742615 0.85939229]	[493.10501099 236.63078308 0.7760039 ]	[5.21285339e+02 8.06125061e+02 6.40638590e-01]	[5.36699463e+02 8.00924316e+02 6.39967680e-01]	[5.11060791e+02 7.85554565e+02 6.96964264e-01]	[4.44419861e+02 7.98370422e+02 7.06867099e-01]	[4.34079437e+02 7.93233459e+02 7.28574336e-01]	[4.59684601e+02 7.72802124e+02 7.00914919e-01]
[467.39028931 267.33676147 0.84340888]	[462.31387329 303.28424072 0.90205127]	[403.28512573 308.32797241 0.82072061]	[382.80508423 408.39172363 0.81687158]	[362.24127197 500.81661987 0.89548105]	[523.77197266 300.68847656 0.89238769]	[541.82324219 400.61999512 0.92637068]	[562.46948242 482.81573486 0.9306491 ]	[467.45980835 487.97747803 0.70991808]	[434.0894165 490.49884033 0.68462956]	[441.89727783 641.90386963 0.78807431]	[452.06863403 767.48773193 0.79644167]	[503.43850708 487.93981934 0.71999955]	[503.37149048 631.66369629 0.81328022]	[518.73999023 770.28240967 0.8175391 ]	[459.6282959 254.58636475 0.9272052 ]	[480.27069092 254.55410767 0.95201504]	[439.21963501 239.08482361 0.86661881]	[498.24771118 236.57923889 0.8516168 ]	[5.21321411e+02 8.08539429e+02 6.24299467e-01]	[5.36739502e+02 8.00964417e+02 6.27715111e-01]	[5.11049927e+02 7.85611328e+02 7.01656103e-01]	[4.44399475e+02 7.98359680e+02 7.08795428e-01]	[4.34061249e+02 7.93210999e+02 7.25229502e-01]	[4.59704102e+02 7.72786743e+02 7.04378784e-01]
[469.96490479 267.30493164 0.83515668]	[462.3913269 303.27468872 0.89311552]	[403.39315796 305.81793213 0.80899358]	[385.38845825 403.2749939 0.81941062]	[364.77200317 500.73135376 0.87032294]	[523.84411621 300.70635986 0.88894808]	[541.89129639 400.66149902 0.91621822]	[564.86486816 482.86730957 0.92136872]	[469.95983887 490.51583862 0.70650858]	[436.56292725 493.04693604 0.69366622]	[441.92053223 641.86303711 0.7797699 ]	[454.54244995 767.48516846 0.79740739]	[503.4793396 490.49407959 0.71160132]	[503.37313843 631.67260742 0.81202257]	[518.74731445 770.2868042 0.81763369]	[459.71243286 254.57272339 0.93600035]	[480.35858154 254.53001404 0.95822799]	[441.68865967 239.10174561 0.83654052]	[500.73623657 236.57023621 0.86596483]	[5.21323181e+02 8.06133667e+02 6.10721529e-01]	[5.36747375e+02 8.00918274e+02 6.19173825e-01]	[5.11043274e+02 7.85609070e+02 6.95355237e-01]	[4.44413574e+02 7.98351990e+02 7.02344775e-01]	[4.34090637e+02 7.90841003e+02 7.24474728e-01]	[4.59719299e+02 7.72785767e+02 7.05050647e-01]
[472.52706909 264.79580688 0.83619636]	[464.88308716 303.25869751 0.87526464]	[408.45785522 305.80718994 0.8014034 ]	[390.46237183 400.77841187 0.83008778]	[367.42886353 498.2098999 0.82995498]	[523.94989014 300.7052002 0.87823629]	[541.94665527 400.65402222 0.91788721]	[564.9609375 482.93338013 0.90220243]	[470.00479126 490.48498535 0.70705003]	[436.60299683 490.51034546 0.70128268]	[444.32543945 636.71984863 0.76328534]	[454.56121826 765.07519531 0.79913223]	[503.49371338 490.48953247 0.71259999]	[503.37683105 631.67358398 0.81103361]	[518.74438477 770.26385498 0.8210398 ]	[459.79397583 254.53988647 0.9430933 ]	[482.7427063 254.51087952 0.95684147]	[441.77392578 239.07858276 0.84085077]	[500.78564453 236.59541321 0.88079369]	[5.21322266e+02 8.06106628e+02 6.13774419e-01]	[5.36725769e+02 7.98431396e+02 6.20487511e-01]	[5.11026093e+02 7.85585022e+02 6.98654830e-01]	[4.44418884e+02 7.95854248e+02 6.97205663e-01]	[4.34094971e+02 7.90801697e+02 7.22370625e-01]	[4.59729614e+02 7.72762268e+02 7.07381725e-01]
[475.14489746 264.79324341 0.83770239]	[470.00558472 303.22399902 0.84672314]	[413.5847168 305.80032349 0.81178594]	[395.50363159 400.86129761 0.84806889]	[372.49517822 500.66119385 0.85018849]	[526.51812744 300.71334839 0.85164809]	[544.39996338 400.67907715 0.92436337]	[565.08178711 485.40618896 0.87372285]	[475.08239746 490.50390625 0.69380957]	[439.10852051 490.49301147 0.70450383]	[444.3213501 636.78759766 0.7539292 ]	[454.57818604 765.04754639 0.79883021]	[506.00588989 490.52078247 0.68298376]	[503.42153931 634.22015381 0.79870689]	[518.72644043 770.27288818 0.81846535]	[462.24020386 254.53726196 0.93974221]	[482.84161377 254.49111938 0.94337511]	[441.91625977 239.06312561 0.81487101]	[500.88140869 236.56642151 0.90121067]	[5.21314575e+02 8.06108765e+02 6.15482569e-01]	[5.36713257e+02 7.98440857e+02 6.20275557e-01]	[5.08535370e+02 7.85576721e+02 7.03266978e-01]	[4.44421600e+02 7.95837463e+02 6.95190907e-01]	[4.34100616e+02 7.90778809e+02 7.24534869e-01]	[4.59741669e+02 7.72710510e+02 7.07225025e-01]
[475.14529419 264.79516602 0.83779275]	[472.55050659 303.24499512 0.84465909]	[416.03747559 305.81640625 0.81287944]	[395.52868652 403.29998779 0.84687918]	[372.48703003 500.73150635 0.86054218]	[529.00177002 300.73071289 0.84229988]	[544.50268555 400.69250488 0.91060656]	[567.5413208 482.96624756 0.86326766]	[477.58728027 487.99533081 0.70303261]	[439.17272949 487.96917725 0.7153188 ]	[444.36282349 639.31488037 0.75827664]	[454.5725708 765.04473877 0.79799861]	[508.5199585 488.00750732 0.67650324]	[503.4420166 634.15325928 0.79298627]	[518.74108887 770.24633789 0.82564878]	[462.25311279 254.53312683 0.93926203]	[482.85751343 254.5018158 0.94233727]	[441.93823242 239.05709839 0.79915029]	[503.24865723 236.62496948 0.88872576]	[5.21311768e+02 8.06082703e+02 6.32158220e-01]	[5.36716919e+02 7.98410706e+02 6.36881351e-01]	[5.11019684e+02 7.85535645e+02 6.96798563e-01]	[4.44409332e+02 7.95849121e+02 7.04479754e-01]	[4.34083527e+02 7.90781494e+02 7.30518699e-01]	[4.59746033e+02 7.72706421e+02 7.07662582e-01]
[477.63284302 264.78607178 0.8439759 ]	[475.08590698 303.2484436 0.84776807]	[416.08618164 305.81460571 0.81778359]	[395.59933472 400.87219238 0.86655623]	[372.54953003 500.68515015 0.86246783]	[529.06488037 300.73294067 0.83785892]	[544.54748535 398.26040649 0.90352178]	[570.03082275 485.38754272 0.8437807 ]	[477.63424683 490.4989624 0.70657837]	[439.20858765 487.97583008 0.71876192]	[444.3380127 639.28283691 0.75733876]	[454.587677 765.03649902 0.7999264 ]	[511.03491211 490.51565552 0.6703788 ]	[503.43041992 631.65093994 0.80003184]	[518.73724365 770.25946045 0.822294 ]	[462.3013916 254.5247345 0.93683112]	[482.91421509 254.48509216 0.93551135]	[444.31768799 236.67871094 0.80341434]	[503.29299927 236.62832642 0.87792242]	[5.21287415e+02 8.06069214e+02 6.25290751e-01]	[5.36677063e+02 7.98407104e+02 6.29065394e-01]	[5.11014069e+02 7.85546265e+02 6.98725283e-01]	[4.44415009e+02 7.95829956e+02 7.02595115e-01]	[4.34097839e+02 7.90767029e+02 7.31297433e-01]	[4.59755035e+02 7.72710876e+02 7.07748592e-01]
[477.64901733 264.76721191 0.84557277]	[475.14651489 303.234375 0.85628891]	[416.13150024 305.78933716 0.82325494]	[395.59521484 400.86160278 0.86537856]	[374.98355103 500.706604 0.87094235]	[531.5725708 300.7197876 0.84095484]	[546.95788574 398.16137695 0.89381886]	[570.07330322 482.95462036 0.84571749]	[477.67529297 487.97625732 0.70981133]	[439.2315979 487.92346191 0.72081196]	[444.36593628 636.73736572 0.74774688]	[454.61392212 765.02563477 0.80097151]	[513.59283447 487.98522949 0.66805947]	[503.44952393 631.6550293 0.7918182 ]	[518.72808838 770.24212646 0.82101911]	[462.33203125 254.52075195 0.93328893]	[482.9302063 254.48869324 0.93505335]	[444.38824463 236.67959595 0.79395813]	[503.32022095 236.67477417 0.88068706]	[5.21279236e+02 8.06032166e+02 6.21999562e-01]	[5.36657349e+02 7.98370178e+02 6.27598703e-01]	[5.08521484e+02 7.85521057e+02 6.93200231e-01]	[4.44435150e+02 7.95815796e+02 7.01932311e-01]	[4.34119171e+02 7.90752197e+02 7.36385822e-01]	[4.59775452e+02 7.72696106e+02 7.07739115e-01]
[477.64819336 264.7701416 0.84533066]	[475.14736938 303.23297119 0.85634667]	[416.13510132 305.78555298 0.82401693]	[395.59884644 400.85968018 0.86637896]	[374.98370361 500.69717407 0.86925662]	[531.56848145 300.72198486 0.84057623]	[546.95562744 398.15863037 0.89420182]	[570.07507324 482.95410156 0.84586298]	[477.67892456 487.97738647 0.70833689]	[439.23278809 487.927948 0.71962678]	[444.355896 636.71569824 0.74788272]	[454.61148071 765.0267334 0.80114603]	[513.60040283 487.9831543 0.66773736]	[503.44851685 631.66137695 0.79174817]	[518.73199463 770.24645996 0.82061452]	[462.33175659 254.52189636 0.93356568]	[482.93017578 254.49064636 0.9352088 ]	[444.3878479 236.67832947 0.79420263]	[503.32034302 236.67826843 0.88001508]	[5.21275085e+02 8.06035767e+02 6.20594621e-01]	[5.36654419e+02 7.98378113e+02 6.25361860e-01]	[5.08522614e+02 7.85527466e+02 6.93380773e-01]	[4.44435303e+02 7.95816650e+02 7.00413704e-01]	[4.34119751e+02 7.90753113e+02 7.35090673e-01]	[4.59773346e+02 7.72697449e+02 7.07873583e-01]
[477.71130371 264.79650879 0.85296172]	[477.59573364 303.23834229 0.86181724]	[418.54229736 305.78567505 0.82549906]	[395.57821655 400.87045288 0.85374767]	[375.01376343 500.66088867 0.86778718]	[531.61083984 300.72970581 0.84026682]	[547.03399658 398.17663574 0.88835764]	[572.57928467 485.3656311 0.83506638]	[477.71105957 490.49700928 0.71077341]	[439.25427246 487.97094727 0.71925205]	[444.36489868 636.76397705 0.74893928]	[454.6131897 765.01751709 0.80240524]	[513.64123535 490.50805664 0.66627938]	[505.87527466 631.6895752 0.77240175]	[518.73449707 770.24316406 0.82126933]	[462.3862915 254.53286743 0.92740953]	[485.36300659 254.50537109 0.92496711]	[444.42965698 236.67100525 0.80063021]	[503.39675903 239.06193542 0.87967342]	[5.21289734e+02 8.06035583e+02 6.30691886e-01]	[5.36674072e+02 7.98374512e+02 6.35992527e-01]	[5.08515869e+02 7.85530212e+02 6.96158588e-01]	[4.46904755e+02 7.95794983e+02 7.01771021e-01]	[4.36566101e+02 7.90740906e+02 7.40515709e-01]	[4.59768921e+02 7.70298157e+02 7.09491372e-01]
[480.12115479 264.77310181 0.85860562]	[477.62301636 303.21832275 0.87040281]	[418.56057739 305.76156616 0.82878071]	[395.58682251 403.32354736 0.85211062]	[375.01190186 500.69036865 0.87259281]	[534.10498047 300.71240234 0.84228492]	[549.58740234 400.73901367 0.87532699]	[572.58630371 485.40994263 0.83443624]	[477.72012329 490.50637817 0.71035832]	[439.26791382 487.97250366 0.71777838]	[444.38931274 636.75518799 0.74980134]	[454.637146 765.00476074 0.80385417]	[513.65960693 490.53359985 0.66654664]	[505.91500854 634.19641113 0.76625788]	[518.70733643 770.21337891 0.82404023]	[462.42703247 254.52182007 0.91986251]	[485.40481567 254.4879303 0.92140353]	[446.89907837 236.67114258 0.78722453]	[503.44152832 236.66235352 0.87400097]	[5.21277710e+02 8.06010559e+02 6.31050050e-01]	[5.34177307e+02 7.95885620e+02 6.35454535e-01]	[5.08491058e+02 7.85472900e+02 6.95154727e-01]	[4.46927094e+02 7.95797852e+02 6.94239080e-01]	[4.36573975e+02 7.90738159e+02 7.36505091e-01]	[4.59780090e+02 7.70273743e+02 7.10166216e-01]
[480.14239502 264.76153564 0.86325747]	[477.66110229 303.21600342 0.87956226]	[418.58886719 303.30267334 0.83403385]	[395.6071167 400.87121582 0.85896611]	[374.99118042 500.66195679 0.86255997]	[534.11938477 300.71923828 0.84263837]	[552.05908203 400.73086548 0.87630379]	[572.60357666 485.4161377 0.83296436]	[480.10531616 490.53851318 0.70587271]	[439.2767334 488.0045166 0.70993799]	[444.412323 636.79095459 0.74949366]	[454.63265991 764.99560547 0.80290312]	[516.17474365 490.5670166 0.66490895]	[505.92416382 634.2366333 0.7644875 ]	[518.71173096 770.22247314 0.82255512]	[464.81832886 254.51248169 0.91332197]	[485.43234253 254.48120117 0.91931289]	[446.98461914 239.07728577 0.76774728]	[503.46902466 236.67481995 0.86612004]	[5.21308289e+02 8.06039368e+02 6.24003708e-01]	[5.36684753e+02 7.98378662e+02 6.28359258e-01]	[5.08486206e+02 7.85490601e+02 6.93945706e-01]	[4.46955902e+02 7.93352905e+02 6.96813285e-01]	[4.36601990e+02 7.90723694e+02 7.41597414e-01]	[4.59768860e+02 7.70265259e+02 7.11760879e-01]
[480.17660522 264.75613403 0.87063313]	[477.68032837 303.21011353 0.88375622]	[418.59829712 303.30679321 0.83414704]	[395.60797119 400.87127686 0.85516149]	[374.99243164 500.66436768 0.86290216]	[534.14398193 300.7109375 0.8450976 ]	[552.09625244 400.67556763 0.87810785]	[572.6484375 485.41812134 0.82856131]	[480.1383667 490.51947021 0.70743048]	[439.29174805 487.9805603 0.70901847]	[444.371521 636.7633667 0.74994463]	[454.63739014 765.0065918 0.80545515]	[518.66070557 490.53988647 0.66967905]	[505.93994141 634.24230957 0.76136756]	[518.71643066 770.22845459 0.82328975]	[464.85891724 254.51382446 0.90897673]	[485.46783447 254.47514343 0.91527545]	[449.46893311 239.10975647 0.7699905 ]	[503.49414062 236.66407776 0.86535066]	[5.21337280e+02 8.06014282e+02 6.24027491e-01]	[5.36693848e+02 7.95882874e+02 6.31750584e-01]	[5.08483276e+02 7.85493896e+02 6.96090579e-01]	[4.46941772e+02 7.95796814e+02 6.97238028e-01]	[4.36582184e+02 7.90737854e+02 7.41488218e-01]	[4.59777893e+02 7.70274414e+02 7.14755952e-01]
[480.20257568 264.75201416 0.8760345 ]	[477.68136597 303.21749878 0.88272786]	[418.59506226 305.76394653 0.83395797]	[395.61227417 403.25872803 0.86020821]	[374.99105835 500.65332031 0.86145902]	[534.15435791 300.71893311 0.84349972]	[552.12109375 400.69750977 0.87311649]	[575.16912842 485.4211731 0.8292321 ]	[480.1368103 490.53475952 0.70622545]	[439.28848267 487.99499512 0.70694095]	[444.39031982 636.79656982 0.74376166]	[454.63851929 765.02093506 0.80737668]	[518.66052246 490.56106567 0.66723341]	[505.95578003 636.73144531 0.75509429]	[518.7253418 770.24133301 0.82549948]	[464.88598633 254.51087952 0.90538275]	[485.49093628 254.46949768 0.91164005]	[449.48126221 239.11233521 0.76928407]	[503.49658203 236.65606689 0.86613387]	[5.21350952e+02 8.06014587e+02 6.24830663e-01]	[5.36710938e+02 7.95880310e+02 6.32114351e-01]	[5.08496979e+02 7.85507080e+02 6.96550846e-01]	[4.46940247e+02 7.95812500e+02 6.99766755e-01]	[4.36576385e+02 7.90744751e+02 7.44167149e-01]	[4.59780243e+02 7.70278748e+02 7.17571497e-01]
[480.19805908 264.74984741 0.87436914]	[477.68939209 303.21035767 0.88468885]	[418.60134888 305.75967407 0.83404601]	[395.61456299 400.8571167 0.86233646]	[374.984375 500.64440918 0.85917288]	[534.16296387 300.71459961 0.84393257]	[552.10888672 400.66101074 0.87197685]	[575.23413086 485.43344116 0.82730162]	[480.15591431 490.52859497 0.71206522]	[439.30004883 487.98779297 0.71050626]	[444.42922974 636.74035645 0.73371011]	[454.63354492 765.00714111 0.80335259]	[518.68548584 490.55899048 0.67403078]	[505.95892334 636.77258301 0.75555426]	[518.71783447 770.25750732 0.82104373]	[464.87872314 254.50572205 0.90493989]	[485.49026489 254.46742249 0.91111648]	[449.47909546 239.10958862 0.76376837]	[503.50128174 236.64750671 0.86583799]	[5.21340698e+02 8.06057068e+02 6.21066034e-01]	[5.36723511e+02 7.98393311e+02 6.27132833e-01]	[5.08485535e+02 7.85532166e+02 7.01982558e-01]	[4.49444061e+02 7.95805542e+02 6.93797946e-01]	[4.36608185e+02 7.90744080e+02 7.40927517e-01]	[4.59759888e+02 7.70267883e+02 7.11208880e-01]
[480.19525146 264.75131226 0.87345743]	[477.68972778 303.20465088 0.88502145]	[418.60189819 305.76123047 0.83409131]	[395.62164307 400.85412598 0.86453635]	[374.98617554 500.65060425 0.86128902]	[534.16674805 300.70043945 0.84613097]	[552.10919189 400.6199646 0.87215459]	[577.69812012 485.45227051 0.8247425 ]	[480.13665771 487.97650146 0.71362644]	[439.28024292 485.465271 0.71519506]	[446.92654419 631.61462402 0.73912793]	[457.06707764 764.97784424 0.8037684 ]	[518.66674805 488.01150513 0.6726796 ]	[505.94250488 631.68115234 0.75898242]	[518.71459961 770.23126221 0.82250208]	[464.87600708 254.50875854 0.90481353]	[485.48550415 254.46983337 0.91155273]	[449.4838562 239.11038208 0.75692511]	[503.49841309 236.65007019 0.86622894]	[5.21325195e+02 8.06020691e+02 6.22026622e-01]	[5.36694580e+02 7.95890137e+02 6.30598664e-01]	[5.08485352e+02 7.85504150e+02 6.95653200e-01]	[4.49476837e+02 7.95792053e+02 6.78070128e-01]	[4.36638397e+02 7.90730042e+02 7.31927514e-01]	[4.59774170e+02 7.70245544e+02 7.12596655e-01]
[480.18292236 264.73526001 0.87165523]	[477.68505859 303.19555664 0.88493633]	[418.60467529 303.30349731 0.83650142]	[395.60351562 400.87350464 0.86073124]	[374.9755249 500.65661621 0.86117506]	[534.1663208 300.69595337 0.84695107]	[552.121521 400.6295166 0.87313139]	[577.70965576 485.47454834 0.82194597]	[480.15487671 490.52008057 0.71000779]	[439.28903198 487.97473145 0.70969141]	[446.88504028 631.67492676 0.73674512]	[457.05987549 765.01519775 0.80727881]	[518.68499756 490.55474854 0.67415017]	[505.94763184 631.68865967 0.76000196]	[518.7276001 770.27386475 0.82251525]	[464.85684204 254.49159241 0.90758616]	[485.4744873 254.45872498 0.91329628]	[449.44863892 239.07759094 0.7650581 ]	[503.48590088 236.63421631 0.87048477]	[5.21349304e+02 8.06027344e+02 6.19764030e-01]	[5.36709778e+02 7.95894836e+02 6.26110017e-01]	[5.08504913e+02 7.85557312e+02 7.03705966e-01]	[4.49450104e+02 7.95813049e+02 6.80743039e-01]	[4.36626526e+02 7.90744629e+02 7.30209231e-01]	[4.59777069e+02 7.70281006e+02 7.14122713e-01]
[480.12469482 264.74978638 0.86111635]	[477.64379883 303.21112061 0.87530947]	[418.56958008 303.31051636 0.83094412]	[395.58959961 400.84500122 0.85980254]	[372.54504395 498.19561768 0.83813888]	[534.12145996 300.70285034 0.8441205 ]	[552.09436035 400.64364624 0.87461483]	[575.21343994 485.42971802 0.82858115]	[480.1166687 490.49136353 0.70796919]	[439.26974487 487.94692993 0.71287358]	[444.44699097 634.15795898 0.7248193 ]	[457.07113647 764.95654297 0.80282676]	[516.20782471 490.52597046 0.66826308]	[505.92254639 631.68487549 0.76416463]	[518.7487793 770.28216553 0.82341611]	[462.4357605 254.5161438 0.92057788]	[485.39559937 254.47947693 0.92397887]	[446.91677856 239.06092834 0.78738302]	[503.41271973 239.04495239 0.8730641 ]	[5.21334290e+02 8.06038330e+02 6.10117555e-01]	[5.36699402e+02 7.98371399e+02 6.16801322e-01]	[5.08534485e+02 7.85553040e+02 6.95140839e-01]	[4.49475128e+02 7.93359680e+02 6.74194694e-01]	[4.36642426e+02 7.90717957e+02 7.30867445e-01]	[4.59788818e+02 7.70217773e+02 7.14784920e-01]
[477.65197754 264.74246216 0.8458392 ]	[475.17352295 303.21109009 0.86028463]	[418.54556274 303.30596924 0.8280043 ]	[395.56988525 400.85794067 0.86781192]	[372.45321655 498.16174316 0.82707971]	[531.61358643 300.71148682 0.84061551]	[552.07147217 400.67333984 0.87176341]	[575.14758301 485.4133606 0.82990396]	[477.72268677 490.55349731 0.70725143]	[439.24273682 488.00750732 0.71269709]	[444.40048218 634.20904541 0.72605503]	[457.0652771 764.97705078 0.80341494]	[516.14581299 493.07131958 0.66388702]	[505.9197998 634.1852417 0.75942153]	[518.73937988 770.22845459 0.82736057]	[462.35552979 254.51524353 0.93040895]	[482.93041992 254.48573303 0.93527222]	[444.44345093 236.66313171 0.77607065]	[503.34039307 239.05253601 0.8840906 ]	[5.21344360e+02 8.06011780e+02 6.08806968e-01]	[5.36688965e+02 7.95878723e+02 6.19510531e-01]	[5.08519653e+02 7.85476990e+02 6.80674613e-01]	[4.49451752e+02 7.95793457e+02 6.80140376e-01]	[4.36625397e+02 7.90729004e+02 7.35647082e-01]	[4.59795166e+02 7.70238403e+02 7.10125327e-01]
[477.60501099 264.75234985 0.83990663]	[475.11245728 303.21325684 0.85441053]	[416.10736084 305.76583862 0.8217997 ]	[395.52929688 400.86999512 0.85500109]	[367.3923645 495.63626099 0.80866957]	[531.56103516 300.7071228 0.84059447]	[549.50274658 398.20849609 0.87809622]	[572.62371826 485.37841797 0.83345413]	[477.65634155 488.00686646 0.70408356]	[439.19564819 487.9493103 0.71334231]	[444.32406616 634.16186523 0.74333566]	[454.63949585 764.95440674 0.79818982]	[513.59381104 490.50073242 0.66493487]	[505.90707397 634.16943359 0.77010459]	[518.74139404 770.23504639 0.82990533]	[462.29598999 254.50814819 0.93545365]	[482.89654541 254.47766113 0.93855143]	[444.35394287 236.65663147 0.77053481]	[503.30731201 236.64526367 0.88401914]	[5.21346985e+02 8.06013489e+02 6.10419452e-01]	[5.36687195e+02 7.95888367e+02 6.21755123e-01]	[5.08523438e+02 7.85487305e+02 6.86408877e-01]	[4.49492249e+02 7.93335571e+02 6.76261961e-01]	[4.36655304e+02 7.90711548e+02 7.32225120e-01]	[4.59778473e+02 7.70220459e+02 7.01566637e-01]
[475.14648438 264.74542236 0.83755422]	[472.56625366 303.19320679 0.84913051]	[416.05038452 303.30767822 0.81839877]	[393.06469727 400.77496338 0.85646939]	[362.32794189 498.21817017 0.84434474]	[529.03051758 300.69546509 0.84410852]	[546.95031738 398.22775269 0.90146387]	[570.12371826 485.40509033 0.83235371]	[475.11645508 490.48596191 0.6960485 ]	[439.10284424 487.98373413 0.70338064]	[444.34048462 631.64825439 0.75210577]	[454.62564087 762.49090576 0.7923004 ]	[508.50558472 490.5050354 0.6754058 ]	[503.45327759 629.08294678 0.79953974]	[518.74169922 770.22399902 0.8315835 ]	[462.2588501 254.51016235 0.93706459]	[482.85031128 254.47496033 0.94292611]	[441.94708252 236.65908813 0.78427064]	[503.24157715 236.61930847 0.88838696]	[5.21316711e+02 8.03563843e+02 6.03110135e-01]	[5.36653198e+02 7.95864136e+02 6.17774904e-01]	[5.11015991e+02 7.85477173e+02 6.82637155e-01]	[4.49493134e+02 7.93316101e+02 6.75672889e-01]	[4.36655243e+02 7.90695801e+02 7.30664670e-01]	[4.59765594e+02 7.70205139e+02 6.94090247e-01]
[475.14736938 264.74636841 0.8377232 ]	[472.56732178 303.19293213 0.84914541]	[416.05371094 303.30679321 0.81920505]	[393.06799316 400.77328491 0.85688734]	[362.33059692 498.2265625 0.84465897]	[529.02703857 300.69641113 0.84465969]	[546.95288086 398.2338562 0.90129751]	[570.12658691 485.40237427 0.83169949]	[475.11871338 488.00549316 0.69570786]	[439.10354614 487.96951294 0.7039876 ]	[444.33520508 631.65753174 0.75059032]	[454.62588501 762.48413086 0.791821 ]	[508.50860596 490.49884033 0.67458677]	[503.45553589 629.09185791 0.79746127]	[518.74230957 770.22705078 0.83066702]	[462.2593689 254.512146 0.93753207]	[482.85031128 254.47608948 0.94298244]	[441.94500732 236.66041565 0.78872317]	[503.23840332 236.62055969 0.88854343]	[5.21314148e+02 8.03564148e+02 6.03765666e-01]	[5.34186523e+02 7.95854919e+02 6.18458927e-01]	[5.11021362e+02 7.85478149e+02 6.79999828e-01]	[4.49490692e+02 7.93313721e+02 6.75543368e-01]	[4.36652466e+02 7.90690918e+02 7.30077326e-01]	[4.59765869e+02 7.70199951e+02 6.92414165e-01]
[475.09863281 264.75488281 0.83708292]	[467.49514771 300.77554321 0.85445333]	[413.55657959 303.2963562 0.81584549]	[390.4642334 400.66513062 0.84201711]	[362.24645996 498.17776489 0.84406531]	[526.48016357 300.68536377 0.86224926]	[544.46289062 398.23440552 0.9206264 ]	[570.0513916 485.4281311 0.83260369]	[472.54794312 487.92324829 0.70080572]	[436.64337158 485.45648193 0.70248681]	[444.30145264 629.07824707 0.77403313]	[454.55838013 762.45672607 0.77961415]	[505.97595215 487.9284668 0.69330943]	[503.42749023 629.1282959 0.81065136]	[518.75396729 770.22607422 0.83249015]	[462.22543335 254.51766968 0.9395448 ]	[482.81375122 254.47886658 0.94622815]	[441.90042114 239.06730652 0.82711935]	[500.8520813 236.59043884 0.90013212]	[5.21363220e+02 8.06009033e+02 6.10816658e-01]	[5.36698853e+02 7.95871460e+02 6.24955535e-01]	[5.11013092e+02 7.85494202e+02 6.85137868e-01]	[4.49501160e+02 7.93307495e+02 6.81484520e-01]	[4.36639191e+02 7.90708679e+02 7.33035564e-01]	[4.59720917e+02 7.70176697e+02 6.84487820e-01]
[475.09768677 264.75708008 0.83708245]	[467.49591064 300.77331543 0.85449064]	[413.55825806 303.2953186 0.81604379]	[390.46762085 400.66177368 0.84225082]	[362.24783325 498.17437744 0.84291899]	[526.47839355 300.68240356 0.86278391]	[544.46380615 398.23434448 0.92111683]	[570.05181885 485.42590332 0.83249837]	[472.53897095 487.92160034 0.70082921]	[436.63452148 485.45330811 0.70212501]	[444.30371094 629.06268311 0.77508384]	[454.56182861 762.46655273 0.78111434]	[505.97180176 487.92858887 0.69431055]	[503.42297363 629.11395264 0.8136636 ]	[518.75396729 770.21783447 0.83301598]	[462.22488403 254.5188446 0.93988621]	[482.81350708 254.48033142 0.94658369]	[441.89974976 239.06311035 0.8271035 ]	[500.85177612 236.5912323 0.89959103]	[5.21355469e+02 8.06006287e+02 6.13324404e-01]	[5.36695618e+02 7.95872437e+02 6.26529694e-01]	[5.11014587e+02 7.85486694e+02 6.83896601e-01]	[4.49493896e+02 7.93307190e+02 6.79292977e-01]	[4.36637054e+02 7.90706726e+02 7.31206775e-01]	[4.59723663e+02 7.70186646e+02 6.86814845e-01]
[472.5138855 264.77203369 0.83478242]	[464.92892456 303.22323608 0.87347966]	[410.9553833 305.77481079 0.80361491]	[387.85641479 400.77157593 0.83888626]	[359.76119995 498.14239502 0.85599494]	[523.98083496 300.68276978 0.87739664]	[544.3682251 398.27697754 0.92815238]	[567.49591064 485.45947266 0.85623246]	[469.95980835 485.43371582 0.70907372]	[434.12359619 485.42633057 0.69440275]	[441.88409424 631.63165283 0.77154309]	[454.540802 762.47387695 0.77780986]	[503.47906494 485.42602539 0.72046173]	[503.40188599 631.6071167 0.80611175]	[518.77471924 770.26818848 0.8337757 ]	[459.80032349 254.53161621 0.94134116]	[482.72998047 254.50735474 0.95228112]	[441.80334473 239.06365967 0.83048671]	[500.80096436 236.59211731 0.89859378]	[5.21383606e+02 8.06041382e+02 6.24718189e-01]	[5.36742737e+02 7.98356384e+02 6.34105980e-01]	[5.11051575e+02 7.85547241e+02 7.00692177e-01]	[4.46949951e+02 7.93365784e+02 6.93306208e-01]	[4.36571838e+02 7.90744751e+02 7.36190617e-01]	[4.59727661e+02 7.70193237e+02 6.92420602e-01]
[464.93154907 267.27108765 0.84514159]	[462.33178711 303.22589111 0.90602869]	[403.30554199 305.7796936 0.82383746]	[380.31115723 400.75915527 0.88828188]	[359.59234619 493.12210083 0.86786288]	[523.78210449 300.6835022 0.89348364]	[541.82202148 398.23757935 0.92081779]	[564.86297607 485.41723633 0.89490575]	[464.93338013 485.46606445 0.72047412]	[428.96200562 485.45397949 0.68152094]	[441.84066772 636.73272705 0.75939846]	[454.54119873 762.50012207 0.78379768]	[503.38006592 485.4446106 0.72265625]	[503.3336792 629.03192139 0.8296597 ]	[518.77960205 770.28411865 0.82846743]	[459.60699463 254.54904175 0.92255598]	[480.22573853 254.51850891 0.94696915]	[439.28369141 239.10249329 0.84666985]	[498.2244873 236.58514404 0.86257052]	[5.21354980e+02 8.06026550e+02 6.07769847e-01]	[5.36717773e+02 7.95879761e+02 6.21918678e-01]	[5.13586243e+02 7.85596680e+02 6.99288964e-01]	[4.46947113e+02 7.95843872e+02 6.94909215e-01]	[4.36557495e+02 7.90800415e+02 7.36628532e-01]	[4.59740417e+02 7.70216309e+02 6.99811399e-01]
[462.43295288 264.80499268 0.86560291]	[462.20492554 303.20892334 0.91273564]	[400.79678345 305.78839111 0.84085816]	[380.21105957 400.63970947 0.90613145]	[357.07244873 498.17645264 0.86935002]	[521.34362793 300.69155884 0.89251077]	[541.7555542 398.2109375 0.90613258]	[562.43640137 485.35791016 0.89689159]	[462.44989014 487.93807983 0.73059207]	[426.34539795 485.47198486 0.68726212]	[441.75787354 631.66473389 0.77021563]	[452.07745361 762.45666504 0.782094 ]	[503.29727173 485.45809937 0.72925848]	[503.32516479 629.10906982 0.83054233]	[518.76293945 770.26806641 0.83331013]	[457.13058472 254.54420471 0.9103657 ]	[477.73886108 254.52061462 0.93033791]	[439.13046265 239.09016418 0.85270739]	[493.0993042 236.64169312 0.80897886]	[5.21359314e+02 8.06011475e+02 6.10864043e-01]	[5.36713928e+02 7.95864929e+02 6.27391100e-01]	[5.13567017e+02 7.85586609e+02 7.04821825e-01]	[4.49447357e+02 7.95851746e+02 6.97455883e-01]	[4.36595795e+02 7.90809875e+02 7.43527472e-01]	[4.59729980e+02 7.70167114e+02 6.92974985e-01]
[462.24105835 267.34213257 0.89597076]	[459.74411011 303.23513794 0.91553891]	[398.27035522 308.32324219 0.84244806]	[377.57171631 400.83163452 0.88298506]	[352.00704956 498.16702271 0.83235258]	[521.17346191 300.70697021 0.87408185]	[539.21466064 400.6958313 0.90205264]	[562.21173096 482.93856812 0.89214677]	[462.38049316 487.92993164 0.73546618]	[423.82958984 487.93170166 0.70148951]	[441.72930908 634.21032715 0.77742791]	[454.56860352 764.96252441 0.79819912]	[503.26391602 485.41275024 0.72874278]	[503.28640747 629.15093994 0.82327765]	[518.67871094 767.61566162 0.83179057]	[452.02331543 254.59291077 0.88126355]	[475.09567261 254.55947876 0.89419067]	[436.59338379 241.63433838 0.80689645]	[487.95959473 239.04428101 0.82911319]	[5.21294556e+02 8.00965942e+02 7.56888151e-01]	[5.34146851e+02 7.93244629e+02 7.45214820e-01]	[5.08506805e+02 7.75346069e+02 7.05225527e-01]	[4.46959442e+02 7.95861450e+02 7.00577199e-01]	[4.36576813e+02 7.90810974e+02 7.45471358e-01]	[4.59753815e+02 7.70227234e+02 7.20446885e-01]
[459.83261108 269.87536621 0.90862018]	[459.65216064 303.27105713 0.90272605]	[398.19766235 308.32168579 0.84073097]	[377.48696899 400.82681274 0.87641531]	[346.88110352 498.11691284 0.82029539]	[518.6651001 300.72637939 0.85610938]	[536.6739502 400.72424316 0.88394737]	[559.79217529 485.42434692 0.86491388]	[462.23181152 487.98687744 0.73210901]	[421.3208313 487.98596191 0.71239471]	[441.68762207 634.18127441 0.79182446]	[454.59259033 764.9510498 0.80565852]	[500.79959106 485.45452881 0.71376783]	[503.23867798 631.59747314 0.82725459]	[518.6383667 765.04534912 0.82145607]	[449.43963623 256.98239136 0.88246256]	[472.53482056 256.94766235 0.88458854]	[434.07073975 241.6743927 0.77188289]	[487.9375 239.15966797 0.81646246]	[5.21263611e+02 7.98418701e+02 7.67481148e-01]	[5.34108826e+02 7.90789368e+02 7.55678415e-01]	[5.08474274e+02 7.70289124e+02 7.37488449e-01]	[4.46932098e+02 7.95868530e+02 7.03111649e-01]	[4.36580627e+02 7.90813110e+02 7.43396401e-01]	[4.59776855e+02 7.70219299e+02 7.36075878e-01]
[459.76678467 272.37783813 0.91585767]	[459.60238647 303.29064941 0.89312369]	[398.14508057 305.83184814 0.83729178]	[375.05126953 400.81936646 0.87359625]	[341.80157471 498.17501831 0.83964992]	[516.18237305 300.7399292 0.84847701]	[531.62561035 400.72924805 0.87330616]	[557.26245117 485.38278198 0.85053653]	[459.77786255 488.00299072 0.72131991]	[421.23101807 487.98275757 0.71104741]	[441.69290161 634.23913574 0.79373735]	[454.62606812 764.98443604 0.81556767]	[500.66366577 487.9609375 0.69019425]	[500.89730835 634.20678711 0.81653506]	[516.16027832 765.03820801 0.81085473]	[446.90737915 257.09448242 0.88752508]	[469.98876953 257.04882812 0.88449043]	[434.02670288 241.69903564 0.77040076]	[487.92126465 239.17649841 0.82112634]	[5.21247437e+02 7.98354553e+02 7.95127332e-01]	[5.31629700e+02 7.90750793e+02 7.78486073e-01]	[5.05981903e+02 7.72700378e+02 7.56940246e-01]	[4.46925232e+02 7.95886169e+02 6.96046174e-01]	[4.36587158e+02 7.90821167e+02 7.38082111e-01]	[4.59771942e+02 7.70264709e+02 7.43045807e-01]
[459.69448853 272.39416504 0.91110301]	[457.20956421 303.29205322 0.88458389]	[398.10287476 305.78622437 0.83691859]	[374.97344971 400.67913818 0.87547708]	[341.68508911 493.1071167 0.83230919]	[513.65881348 300.76791382 0.83532929]	[529.08148193 400.81362915 0.8648622 ]	[557.21594238 485.40179443 0.83872318]	[459.71661377 490.50149536 0.72022152]	[421.19241333 487.98156738 0.7095201 ]	[441.72024536 634.19232178 0.7985552 ]	[454.62023926 764.99658203 0.81520563]	[498.21725464 487.99188232 0.68157852]	[500.86532593 636.72180176 0.80874151]	[516.12872314 764.98199463 0.80295777]	[444.38174438 257.07995605 0.90546715]	[467.46316528 257.04421997 0.89450568]	[431.48117065 241.67744446 0.73660266]	[485.46807861 241.62731934 0.81254739]	[518.75024414 795.86102295 0.79827225]	[5.29070984e+02 7.90728577e+02 7.85953224e-01]	[5.08446014e+02 7.70252502e+02 7.53690600e-01]	[4.46868073e+02 7.98362976e+02 7.01761603e-01]	[4.34123199e+02 7.90830322e+02 7.39937782e-01]	[4.59779205e+02 7.70279785e+02 7.49775887e-01]
[459.60800171 272.35766602 0.89166522]	[457.13964844 303.27893066 0.87484306]	[398.05163574 305.76199341 0.83087867]	[372.45184326 398.22299194 0.85863024]	[339.21609497 493.04562378 0.84205234]	[513.60546875 303.19903564 0.83047247]	[528.97705078 400.78103638 0.8792671 ]	[557.17102051 485.38360596 0.83917344]	[459.72280884 490.49990845 0.71921229]	[421.18218994 488.01364136 0.70778382]	[439.3170166 641.84246826 0.80261576]	[454.59860229 765.02563477 0.81506181]	[498.24124146 487.95800781 0.68027818]	[500.83343506 634.230896 0.8143636 ]	[513.64154053 767.57049561 0.80254245]	[444.29788208 257.03961182 0.91496992]	[464.95037842 257.01303101 0.90693265]	[428.91592407 241.65029907 0.74585724]	[485.37939453 239.18141174 0.83664161]	[5.21355896e+02 8.00958618e+02 7.73507595e-01]	[5.36679504e+02 7.93211975e+02 7.51366913e-01]	[5.05881165e+02 7.75291687e+02 7.43125618e-01]	[4.44418549e+02 7.98391479e+02 7.00549006e-01]	[4.34088104e+02 7.93218994e+02 7.25132585e-01]	[4.59782318e+02 7.70300720e+02 7.44311571e-01]
[459.61459351 272.34710693 0.89272225]	[454.65194702 303.24884033 0.86167586]	[398.01745605 303.3012085 0.83115041]	[367.35357666 400.71054077 0.85448921]	[339.10055542 490.55828857 0.85813594]	[511.04748535 300.76376343 0.8338002 ]	[526.45043945 400.69934082 0.89907271]	[554.65704346 482.97070312 0.83923757]	[459.65606689 490.4906311 0.71702695]	[418.79550171 487.98501587 0.70775694]	[439.28378296 639.2991333 0.77880538]	[454.581604 765.05541992 0.81413454]	[498.18078613 487.97344971 0.67761469]	[500.82757568 634.18347168 0.80711186]	[511.09579468 767.66271973 0.79954278]	[441.91760254 257.0473938 0.91934144]	[464.9258728 256.99285889 0.9082883 ]	[426.36004639 241.64733887 0.78465611]	[482.95721436 239.15087891 0.85020876]	[5.21317444e+02 8.03540771e+02 7.58812726e-01]	[5.36667725e+02 7.93343506e+02 7.22352743e-01]	[5.03413422e+02 7.77828247e+02 7.45918572e-01]	[4.44419861e+02 7.98422302e+02 7.07849443e-01]	[4.34064911e+02 7.93236267e+02 7.29261339e-01]	[4.59759796e+02 7.72704224e+02 7.46377647e-01]
[459.61584473 272.34655762 0.89315951]	[454.65106201 303.24771118 0.8621124 ]	[395.64822388 303.30102539 0.83169818]	[367.34661865 400.71499634 0.85518587]	[339.09851074 490.56097412 0.85827434]	[511.046875 300.76248169 0.83450401]	[526.45202637 400.70101929 0.89899713]	[554.6619873 482.97219849 0.83944267]	[459.64916992 490.48748779 0.71593761]	[418.79110718 487.97888184 0.70723379]	[439.29803467 639.28710938 0.77449214]	[454.58428955 765.03051758 0.81211764]	[498.17095947 487.97470093 0.67593479]	[500.82928467 634.18395996 0.80512118]	[511.09777832 767.66345215 0.79882264]	[441.91812134 257.04650879 0.91942644]	[464.92752075 256.99215698 0.90854645]	[426.35983276 241.64807129 0.78538311]	[482.95837402 239.15545654 0.84979641]	[5.21320312e+02 8.03562195e+02 7.57810473e-01]	[5.36675659e+02 7.93359924e+02 7.20426321e-01]	[5.03414062e+02 7.77827026e+02 7.44626045e-01]	[4.46870819e+02 7.98415405e+02 7.04093993e-01]	[4.34074890e+02 7.93231628e+02 7.28436530e-01]	[4.59760162e+02 7.70295105e+02 7.44505763e-01]
[457.2225647 269.90011597 0.88510048]	[454.56436157 303.23803711 0.8526125 ]	[395.57977295 303.30175781 0.82569879]	[362.30175781 403.25747681 0.85704005]	[336.62615967 493.13021851 0.8623507 ]	[508.51068115 300.74014282 0.84182811]	[524.02728271 400.69549561 0.91086793]	[554.63873291 485.34503174 0.83750916]	[459.6015625 490.52050781 0.71302915]	[418.74612427 490.51568604 0.70292503]	[439.25601196 634.22918701 0.77829009]	[454.58355713 764.97729492 0.80157614]	[498.134552 487.99188232 0.67287463]	[500.80685425 634.2131958 0.80391979]	[513.60693359 770.10992432 0.78958136]	[441.88012695 257.01882935 0.92747957]	[464.85806274 256.96298218 0.92091054]	[423.85519409 241.62939453 0.81625885]	[482.87368774 239.17286682 0.84706628]	[5.21258850e+02 8.03537231e+02 7.10367322e-01]	[5.36653320e+02 7.95803040e+02 6.93578184e-01]	[5.05882812e+02 7.80464722e+02 7.13709056e-01]	[4.46882751e+02 7.98403259e+02 6.85166359e-01]	[4.34074982e+02 7.93221069e+02 7.12708056e-01]	[4.59761353e+02 7.70267090e+02 7.18786836e-01]
[457.16369629 269.91549683 0.87981582]	[452.03381348 303.23223877 0.84753984]	[395.52722168 303.30639648 0.81900918]	[362.22064209 400.84997559 0.87384999]	[336.50656128 495.66101074 0.84726024]	[508.44195557 300.72994995 0.84789681]	[523.95788574 400.77252197 0.91578579]	[552.13604736 482.96749878 0.84132934]	[459.58953857 490.50970459 0.70856822]	[418.73074341 490.53289795 0.69732988]	[439.17868042 634.19329834 0.77926391]	[454.57119751 764.95825195 0.79708701]	[498.12579346 487.96868896 0.67036581]	[500.80603027 631.65863037 0.8057667 ]	[513.58392334 770.12573242 0.79373896]	[441.81838989 257.01712036 0.93481088]	[462.43930054 256.97305298 0.92658365]	[421.40817261 239.18261719 0.82865036]	[482.81369019 239.10346985 0.85236311]	[5.21260193e+02 8.03530762e+02 7.01734126e-01]	[5.34184204e+02 7.95790100e+02 6.88149095e-01]	[5.03449280e+02 7.82963196e+02 7.16549456e-01]	[4.46878448e+02 7.98358276e+02 6.83660746e-01]	[4.34092560e+02 7.90839050e+02 7.14442372e-01]	[4.59747192e+02 7.70263062e+02 6.98789835e-01]
[457.09838867 269.89096069 0.86681998]	[449.48864746 303.22994995 0.84734792]	[393.04638672 303.30319214 0.81353074]	[359.80288696 403.24661255 0.87905693]	[334.0307312 498.15444946 0.8432709 ]	[505.95632935 300.73419189 0.85704345]	[523.8951416 400.75387573 0.92441159]	[552.1227417 485.35736084 0.83602047]	[457.20495605 487.96890259 0.70525861]	[418.70028687 487.99493408 0.69648933]	[439.14129639 631.67608643 0.77681112]	[452.08139038 762.47412109 0.78782731]	[495.6854248 485.44589233 0.66933721]	[500.79586792 631.68371582 0.80543262]	[513.60736084 770.12103271 0.79383695]	[441.76571655 256.99874878 0.93999135]	[462.38034058 256.96444702 0.94022292]	[421.35571289 239.1950531 0.83235693]	[482.76837158 239.13114929 0.85091466]	[5.21197815e+02 8.00987671e+02 7.01750457e-01]	[5.31614624e+02 7.93307068e+02 6.99752688e-01]	[5.05904633e+02 7.82940369e+02 7.09551632e-01]	[4.46940704e+02 7.95866516e+02 6.76700950e-01]	[4.34115509e+02 7.90824768e+02 7.13016808e-01]	[4.59710999e+02 7.70193298e+02 7.05284238e-01]
[457.07757568 269.89007568 0.86499226]	[446.90808105 303.25564575 0.8543669 ]	[390.49981689 305.80303955 0.80191886]	[359.72113037 403.31488037 0.88010287]	[333.93862915 498.18154907 0.83860242]	[505.86773682 300.73226929 0.87130105]	[523.84698486 400.72802734 0.92684573]	[552.06719971 482.96310425 0.84113848]	[457.17303467 487.97988892 0.70001376]	[418.68728638 490.48791504 0.6882354 ]	[439.11373901 634.18896484 0.77196056]	[452.03692627 764.9888916 0.78965765]	[495.61990356 485.44525146 0.66283238]	[500.81039429 636.77380371 0.80162454]	[511.08874512 770.11907959 0.79168254]	[441.73608398 257.00164795 0.94279295]	[462.34777832 256.9598999 0.94306952]	[421.32788086 241.63208008 0.8327992 ]	[480.36096191 239.05615234 0.85635668]	[5.16140686e+02 7.93350647e+02 6.07527077e-01]	[5.26474182e+02 7.90759705e+02 6.50530398e-01]	[5.05927185e+02 7.80443420e+02 6.24393106e-01]	[4.46922333e+02 7.95812195e+02 6.94651008e-01]	[4.36558289e+02 7.90809570e+02 7.27136731e-01]	[4.59683929e+02 7.70259644e+02 6.95980549e-01]
[454.63726807 269.91522217 0.86383331]	[444.41201782 303.27185059 0.86564374]	[390.4392395 305.84970093 0.79775059]	[359.66101074 403.34594727 0.88645077]	[331.48358154 498.18295288 0.83789462]	[503.4402771 300.71774292 0.88193917]	[523.79333496 400.65322876 0.91945982]	[549.57855225 482.93005371 0.84794885]	[457.16732788 490.51141357 0.70037615]	[418.690979 493.05557251 0.68865019]	[439.16146851 636.79876709 0.77262735]	[452.02322388 765.01776123 0.78881967]	[493.13461304 487.94134521 0.6630044 ]	[500.78741455 639.27258301 0.79218912]	[511.09490967 767.70062256 0.77842093]	[441.70858765 257.00762939 0.94092637]	[462.32696533 256.97598267 0.9463715 ]	[421.29525757 241.62863159 0.84362239]	[480.3196106 239.05177307 0.84574175]	[5.18784241e+02 7.95833679e+02 6.02826238e-01]	[5.31555908e+02 7.90768250e+02 6.36647165e-01]	[5.05904785e+02 7.80417969e+02 6.10841393e-01]	[4.46903564e+02 7.95877808e+02 6.92587376e-01]	[4.34113312e+02 7.93211792e+02 7.23501980e-01]	[4.59682007e+02 7.70293457e+02 6.92109525e-01]
[452.04733276 272.36679077 0.85380095]	[441.92263794 305.76199341 0.87618309]	[385.39822388 308.38644409 0.8004576 ]	[359.62307739 403.30157471 0.89142042]	[331.45046997 498.18331909 0.83714825]	[503.33889771 300.70361328 0.89217293]	[521.39123535 398.25909424 0.92364162]	[549.52697754 482.89111328 0.85942978]	[457.14767456 493.109375 0.70171547]	[418.67825317 495.65093994 0.69783974]	[439.1494751 644.36102295 0.78569084]	[452.0435791 765.06451416 0.79352194]	[493.07449341 490.53994751 0.65364802]	[500.76647949 644.41320801 0.82441598]	[513.5670166 770.17889404 0.77338135]	[439.27423096 257.03128052 0.94284552]	[462.23846436 257.01452637 0.95181847]	[421.21316528 241.64285278 0.85144383]	[480.22802734 236.68203735 0.83676511]	[5.21339844e+02 7.98369080e+02 6.31526172e-01]	[5.34181152e+02 7.90779907e+02 6.64722502e-01]	[5.05898743e+02 7.82975708e+02 6.07251883e-01]	[4.44417786e+02 7.95894653e+02 7.12232709e-01]	[4.34079315e+02 7.90840332e+02 7.32630134e-01]	[4.59705627e+02 7.72720581e+02 7.06409156e-01]
[451.99624634 272.38616943 0.8540138 ]	[441.88946533 305.79000854 0.88074672]	[385.35229492 310.87442017 0.80433774]	[359.60702515 403.35253906 0.88223314]	[331.46472168 498.25637817 0.84816772]	[503.29431152 300.71029663 0.89538783]	[521.36486816 400.62619019 0.92915601]	[549.50463867 482.87387085 0.86299527]	[457.1255188 493.11160278 0.70267105]	[418.66815186 495.64901733 0.7017138 ]	[439.12698364 641.90716553 0.78998947]	[452.0612793 765.08746338 0.79877537]	[490.56759644 490.55737305 0.65631789]	[500.72622681 641.93817139 0.80756372]	[511.10229492 770.20458984 0.77572942]	[439.23400879 257.05722046 0.94300121]	[462.20770264 257.02749634 0.95149016]	[421.1829834 241.67294312 0.83862913]	[480.21652222 239.05145264 0.84850985]	[5.21244446e+02 7.95843872e+02 6.27799034e-01]	[5.31619873e+02 7.90743591e+02 6.61171019e-01]	[5.05885529e+02 7.85486145e+02 6.14742577e-01]	[4.44418152e+02 7.95847595e+02 7.25306749e-01]	[4.34101624e+02 7.90807922e+02 7.44502068e-01]	[4.59708649e+02 7.72752930e+02 7.19966650e-01]
[449.4781189 272.4173584 0.85894704]	[441.87161255 305.84036255 0.88032186]	[385.31820679 310.90402222 0.80995238]	[359.57839966 405.81558228 0.87823957]	[331.47653198 500.68240356 0.85598791]	[503.28161621 300.73364258 0.89024973]	[521.36413574 398.24957275 0.92785239]	[549.49468994 482.89468384 0.8629483 ]	[457.11785889 495.60180664 0.70254004]	[418.6708374 495.65975952 0.70159566]	[439.16003418 644.37817383 0.79783767]	[452.02542114 767.51959229 0.79553515]	[490.53106689 493.06558228 0.66090876]	[500.66772461 641.93890381 0.79781771]	[508.53381348 770.21563721 0.78093463]	[439.20376587 257.09118652 0.93777531]	[459.85238647 257.05102539 0.95235497]	[421.15350342 244.20669556 0.83500314]	[480.16159058 239.1000061 0.82244146]	[5.08523865e+02 7.93239563e+02 5.80501199e-01]	[5.23985474e+02 7.90685730e+02 6.43872678e-01]	[5.05892761e+02 7.85492432e+02 5.53717852e-01]	[4.44347382e+02 7.95818115e+02 7.29775786e-01]	[4.34034821e+02 7.90782715e+02 7.33543336e-01]	[4.59693207e+02 7.72816589e+02 7.03890443e-01]
[446.97158813 272.46115112 0.86556876]	[441.84436035 308.37869263 0.88390893]	[382.83630371 313.40100098 0.82346606]	[357.2277832 405.91653442 0.86854434]	[333.92553711 500.75057983 0.8693924 ]	[503.24356079 300.77880859 0.88268709]	[521.35559082 400.7097168 0.92694271]	[549.49536133 485.3460083 0.85495424]	[457.12527466 495.67129517 0.7055707 ]	[418.68814087 498.17663574 0.70807475]	[439.17593384 644.47357178 0.79639387]	[452.02279663 767.57080078 0.80683845]	[490.5357666 493.12683105 0.65960288]	[500.66500854 644.47900391 0.81651992]	[508.5010376 770.20825195 0.7903477 ]	[439.16345215 257.14096069 0.92403734]	[459.81253052 257.07662964 0.94694847]	[418.78491211 244.27799988 0.82464206]	[477.72598267 239.16664124 0.80780572]	[5.05941101e+02 7.93251160e+02 5.69744766e-01]	[5.23885437e+02 7.90725525e+02 6.35457933e-01]	[5.05962006e+02 7.82987854e+02 5.30807078e-01]	[4.44308533e+02 7.95840027e+02 7.38238752e-01]	[4.31539398e+02 7.90795593e+02 7.39818752e-01]	[4.59675903e+02 7.75281067e+02 7.12668896e-01]
[446.95230103 274.89801025 0.87618297]	[441.82653809 310.88659668 0.88775158]	[382.7973938 313.46887207 0.83513868]	[359.55978394 408.39202881 0.86448997]	[333.92260742 500.8008728 0.87208307]	[500.89349365 303.22250366 0.87988287]	[521.32696533 400.75344849 0.92453057]	[549.49829102 485.43569946 0.84164804]	[457.09860229 495.65194702 0.70613599]	[418.66693115 498.17028809 0.70965534]	[439.14263916 644.35479736 0.78853953]	[452.02459717 767.55664062 0.80995452]	[490.50463867 493.0927124 0.66561556]	[498.15997314 639.35809326 0.77252299]	[508.46881104 770.10375977 0.79807168]	[439.13598633 259.57736206 0.90231395]	[459.78637695 257.13470459 0.94373804]	[418.7689209 246.79730225 0.82364935]	[477.63851929 241.64794922 0.80028141]	[5.03339752e+02 7.90748779e+02 6.45346582e-01]	[5.21334717e+02 7.90640625e+02 6.87896013e-01]	[5.11072266e+02 7.75361084e+02 5.41168809e-01]	[4.44300934e+02 7.95848511e+02 7.37499237e-01]	[4.31532379e+02 7.90795410e+02 7.38249123e-01]	[4.59684570e+02 7.72837952e+02 7.24898338e-01]
[446.89309692 274.93600464 0.88631451]	[441.82003784 313.39050293 0.89821708]	[382.76928711 313.5447998 0.84435892]	[357.2303772 408.42126465 0.86361724]	[333.95300293 500.83630371 0.881589 ]	[500.88131714 305.76272583 0.87011439]	[521.32305908 400.79653931 0.922001 ]	[547.07666016 487.94540405 0.8342371 ]	[457.1050415 498.20828247 0.71817112]	[418.65179443 500.70214844 0.71917182]	[439.15338135 644.43585205 0.81327623]	[452.01528931 767.57177734 0.80941522]	[490.52508545 495.6854248 0.67158771]	[498.2119751 644.38409424 0.7982837 ]	[508.47729492 770.1796875 0.80080098]	[439.09783936 259.61279297 0.89371926]	[459.74261475 257.17663574 0.94079942]	[418.73547363 249.32730103 0.83368188]	[475.12744141 244.24694824 0.79030144]	[5.03330750e+02 7.93231323e+02 6.08559132e-01]	[5.21334961e+02 7.90757996e+02 6.51463985e-01]	[5.08473877e+02 7.80455505e+02 5.28545141e-01]	[4.44319672e+02 7.95833496e+02 7.27219224e-01]	[4.31516632e+02 7.90802673e+02 7.26017833e-01]	[4.59673065e+02 7.75279419e+02 7.05682039e-01]
[444.44006348 274.96310425 0.89283568]	[441.81698608 313.4694519 0.91273993]	[382.73135376 315.96875 0.85398132]	[357.20748901 413.5607605 0.87351203]	[333.96783447 503.27542114 0.89031881]	[500.8548584 308.34454346 0.86392331]	[521.32977295 403.2986145 0.90710533]	[547.06396484 487.99310303 0.83002275]	[454.574646 495.65106201 0.69886822]	[418.57485962 498.18927002 0.71577227]	[439.1769104 641.93151855 0.81177342]	[452.04852295 767.50506592 0.79555696]	[487.9491272 493.08880615 0.67497331]	[498.12896729 641.89837646 0.78311551]	[508.47567749 772.75213623 0.78365332]	[436.68795776 259.65106201 0.88141203]	[459.7086792 259.57745361 0.92725277]	[418.67886353 249.39163208 0.84179384]	[475.07269287 249.30929565 0.79743356]	[5.16132141e+02 8.03507812e+02 5.87744415e-01]	[5.26468994e+02 7.95799255e+02 6.21348381e-01]	[5.03329803e+02 7.88107422e+02 6.76077366e-01]	[4.44332367e+02 7.95893738e+02 7.35705256e-01]	[4.31512878e+02 7.90815857e+02 7.32301712e-01]	[4.59707550e+02 7.72815796e+02 7.03580022e-01]
[444.43783569 274.96350098 0.89322221]	[441.81628418 313.46871948 0.91266966]	[382.73010254 315.96578979 0.85379386]	[357.20568848 413.54016113 0.87102705]	[333.9647522 503.27133179 0.88990349]	[500.85470581 308.34518433 0.86390108]	[521.32910156 403.29595947 0.90708137]	[547.06512451 487.98049927 0.83048725]	[454.56988525 495.66134644 0.6979785 ]	[418.57290649 498.19680786 0.71529472]	[439.17758179 641.93707275 0.81507313]	[452.04934692 767.50323486 0.79586041]	[487.94540405 493.10150146 0.67491925]	[498.13302612 641.93676758 0.7875337 ]	[508.4666748 772.75616455 0.7829538 ]	[436.68643188 259.65057373 0.88126731]	[459.70791626 259.57803345 0.9271369 ]	[418.67947388 249.39268494 0.84144628]	[475.07437134 249.31309509 0.79927057]	[5.16117737e+02 8.03536011e+02 5.76166034e-01]	[5.26446777e+02 7.95831970e+02 6.08688116e-01]	[5.03330322e+02 7.88117859e+02 6.82800233e-01]	[4.44311401e+02 7.98354980e+02 7.34893620e-01]	[4.31495026e+02 7.90816895e+02 7.30343580e-01]	[4.59710449e+02 7.72815186e+02 7.03707576e-01]
[444.39431763 275.00476074 0.90901214]	[441.8237915 313.53250122 0.91878647]	[380.33377075 316.05477905 0.86342287]	[357.21627808 413.59603882 0.87752163]	[333.95993042 503.32055664 0.88832158]	[500.87017822 310.89230347 0.86459869]	[521.31201172 403.30041504 0.90068299]	[547.03338623 488.02029419 0.83166516]	[454.60916138 498.19000244 0.70475143]	[418.59857178 500.69189453 0.71703553]	[439.1489563 644.37054443 0.79973149]	[452.00393677 767.52105713 0.79628742]	[487.97906494 495.66848755 0.6738258 ]	[498.11135864 641.8994751 0.7669872 ]	[508.45031738 772.72332764 0.78528672]	[436.65802002 259.69329834 0.87996876]	[459.67129517 259.6137085 0.92822075]	[418.63977051 251.89630127 0.8486321 ]	[472.550354 249.34681702 0.78947759]	[5.05923645e+02 7.98431458e+02 5.70274115e-01]	[5.23854065e+02 7.93328491e+02 6.33209407e-01]	[5.03378052e+02 7.88041260e+02 5.98672330e-01]	[4.44344543e+02 7.95852051e+02 7.46380389e-01]	[4.31524384e+02 7.90807251e+02 7.42610991e-01]	[4.59666656e+02 7.72798523e+02 6.96077287e-01]
[444.32931519 275.07095337 0.92312765]	[441.82745361 315.92437744 0.92302895]	[380.32421875 316.09237671 0.86706007]	[357.17462158 418.55505371 0.90164608]	[333.95230103 503.38711548 0.88583165]	[500.85687256 313.41085815 0.87268901]	[521.29431152 403.32705688 0.89581752]	[547.00616455 493.08206177 0.84074807]	[454.61230469 498.21237183 0.7090084 ]	[418.60098267 500.71252441 0.72358108]	[439.11151123 644.43243408 0.79326713]	[452.00354004 767.52593994 0.7889362 ]	[487.98120117 495.6756897 0.67531037]	[495.68676758 644.41363525 0.77079064]	[5.08452667e+02 7.75325012e+02 7.69642353e-01]	[436.58636475 262.17010498 0.86567664]	[459.62191772 259.69754028 0.90472943]	[418.59649658 254.36404419 0.84087664]	[472.51269531 251.89277649 0.81050813]	[5.08480255e+02 8.06009338e+02 5.30520499e-01]	[5.23893494e+02 8.00919128e+02 5.92270553e-01]	[5.03409058e+02 7.88200378e+02 6.45693243e-01]	[4.44349854e+02 7.95871460e+02 7.54716039e-01]	[4.31529846e+02 7.90817322e+02 7.45983005e-01]	[4.59681793e+02 7.72804932e+02 6.79428101e-01]
[441.91485596 277.49572754 0.92696774]	[441.82720947 315.95831299 0.92076492]	[380.32260132 316.16601562 0.86657715]	[357.19158936 416.14562988 0.89531559]	[333.94580078 503.41827393 0.8807115 ]	[500.86495972 313.43417358 0.87329888]	[521.28387451 403.39065552 0.87780225]	[546.99829102 495.60870361 0.84726936]	[454.58111572 498.24465942 0.70307058]	[418.57626343 500.74414062 0.72227716]	[439.11300659 644.53918457 0.79612899]	[449.52734375 767.50610352 0.78491551]	[487.94830322 498.16851807 0.67371696]	[495.59197998 646.97442627 0.777542 ]	[5.06024109e+02 7.75277466e+02 7.70314217e-01]	[434.12133789 264.73379517 0.85126632]	[459.59637451 262.2578125 0.88065863]	[418.56594849 254.45329285 0.83840877]	[472.55685425 254.39535522 0.83363879]	[5.05876282e+02 8.03527710e+02 5.50556779e-01]	[5.21415222e+02 7.98382812e+02 5.99158883e-01]	[5.03445648e+02 7.88154785e+02 6.42035842e-01]	[4.44361633e+02 7.95816650e+02 7.57032096e-01]	[4.31542908e+02 7.90786011e+02 7.54575193e-01]	[4.59657104e+02 7.72777771e+02 6.83156967e-01]
[444.31948853 277.6401062 0.91575503]	[441.79946899 316.0680542 0.93146074]	[380.30557251 318.62084961 0.87604856]	[357.18841553 418.60281372 0.90717965]	[333.95010376 503.45715332 0.87273949]	[500.81231689 313.53289795 0.8865214 ]	[521.29925537 408.4161377 0.87422258]	[547.01733398 498.19830322 0.87483352]	[452.07479858 498.23648071 0.69745821]	[416.1625061 500.73504639 0.71995234]	[439.1867981 644.53948975 0.8227582 ]	[449.5222168 767.53753662 0.79890049]	[485.4888916 498.16824341 0.67289084]	[495.68066406 647.02313232 0.77384901]	[5.05997559e+02 7.75304321e+02 7.74518132e-01]	[436.59405518 269.86761475 0.86499214]	[459.61148071 269.81781006 0.88397741]	[418.58721924 254.57580566 0.85193455]	[472.57388306 254.46148682 0.81753719]	[5.03380280e+02 8.03466125e+02 5.73652923e-01]	[5.21319092e+02 7.95874878e+02 6.05931580e-01]	[5.03428864e+02 7.88149963e+02 6.58778369e-01]	[4.44370911e+02 7.95810852e+02 7.54959702e-01]	[4.34022369e+02 7.90790894e+02 7.53989279e-01]	[4.59630585e+02 7.72811401e+02 7.00932741e-01]
[444.31433105 282.73098755 0.86547709]	[441.73358154 318.66729736 0.9399752 ]	[380.31130981 321.25268555 0.85338801]	[357.18652344 421.2293396 0.91313154]	[331.45046997 513.60943604 0.81623906]	[500.75030518 316.14889526 0.90987706]	[521.33325195 416.08773804 0.89311993]	[547.01617432 500.72171021 0.89198768]	[451.99237061 500.83563232 0.71441633]	[416.06958008 503.31344604 0.71915978]	[439.17123413 644.49255371 0.81617922]	[449.50924683 767.57977295 0.7957902 ]	[485.43444824 500.76394653 0.70269483]	[487.9831543 644.53619385 0.78939176]	[5.08446442e+02 7.82971375e+02 7.70687103e-01]	[436.61245728 274.95376587 0.90379047]	[459.60900879 274.89788818 0.91865003]	[418.57192993 257.13085938 0.85469997]	[470.04946899 256.9753418 0.75945508]	[5.03311096e+02 8.08564636e+02 6.70402408e-01]	[5.21278870e+02 8.06071899e+02 6.67215586e-01]	[5.05950165e+02 7.90683594e+02 6.48177266e-01]	[4.44407257e+02 7.93370056e+02 7.58212149e-01]	[4.34060059e+02 7.90786438e+02 7.61324108e-01]	[4.57212128e+02 7.75278564e+02 6.81023121e-01]
[441.87191772 287.88397217 0.8759883 ]	[441.72503662 321.17160034 0.929223 ]	[380.30889893 323.76940918 0.84325647]	[357.18002319 421.37466431 0.89512426]	[331.44567871 516.18963623 0.82567126]	[500.82217407 318.64886475 0.91192424]	[521.33770752 418.63879395 0.90750957]	[546.99926758 500.80697632 0.89689535]	[452.07839966 503.43322754 0.70912629]	[416.12750244 505.89175415 0.71099341]	[439.22293091 646.98034668 0.82562125]	[451.99383545 767.59637451 0.79856819]	[487.92193604 503.37557983 0.69177055]	[487.9503479 647.08660889 0.78333974]	[505.94857788 785.56854248 0.79789734]	[436.54150391 275.1222229 0.89255393]	[457.20248413 275.07473755 0.92105472]	[416.1633606 259.64306641 0.84967703]	[472.51223755 257.06359863 0.77203953]	[5.03348602e+02 8.11189636e+02 7.01498568e-01]	[5.21306946e+02 8.08725464e+02 7.21746325e-01]	[5.03446747e+02 7.93221619e+02 6.53585494e-01]	[4.44413452e+02 7.95862061e+02 7.54811287e-01]	[4.34069427e+02 7.90815002e+02 7.60336697e-01]	[4.57208557e+02 7.75291748e+02 6.85961246e-01]
[441.85687256 292.99841309 0.91456473]	[441.71075439 321.29702759 0.9112466 ]	[380.27600098 328.85931396 0.83773851]	[357.18356323 423.80621338 0.88608909]	[331.42556763 518.71807861 0.83661819]	[500.82333374 318.73468018 0.90597677]	[521.34619141 421.16140747 0.92207199]	[547.00537109 503.33023071 0.88849986]	[452.01132202 505.9286499 0.70974886]	[416.10070801 505.93737793 0.70680648]	[439.27752686 646.98553467 0.8175202 ]	[452.06796265 765.06896973 0.79071611]	[485.41323853 505.89013672 0.70633662]	[485.49234009 652.18450928 0.75963938]	[505.87536621 790.60479736 0.81711185]	[434.08081055 277.68151855 0.88058233]	[457.20153809 277.59765625 0.92860585]	[416.16296387 264.72531128 0.79868764]	[472.50976562 259.62991333 0.75255823]	[5.03367279e+02 8.13785278e+02 6.13401592e-01]	[5.21317505e+02 8.11307312e+02 6.57073021e-01]	[5.03309601e+02 7.98391602e+02 6.47214353e-01]	[4.44409119e+02 7.95879639e+02 7.37179160e-01]	[4.34061707e+02 7.90783752e+02 7.54094958e-01]	[4.59644501e+02 7.70281799e+02 6.98789656e-01]
[441.87716675 295.46929932 0.92744648]	[441.72116089 328.86456299 0.89566821]	[380.28070068 333.96450806 0.85590726]	[357.20986938 426.41287231 0.8695575 ]	[331.43908691 521.20996094 0.8556416 ]	[500.81838989 321.25341797 0.88892198]	[521.32684326 421.17327881 0.92610455]	[547.03686523 503.47259521 0.86541116]	[452.00646973 505.95446777 0.71620274]	[416.13803101 508.45355225 0.71392506]	[439.29360962 646.96099854 0.83122057]	[454.58068848 765.02746582 0.79743648]	[485.39065552 505.8944397 0.7157045 ]	[487.92831421 654.73522949 0.76131034]	[503.41986084 790.61688232 0.83034158]	[434.09155273 280.16412354 0.86796772]	[457.17160034 277.72302246 0.91066456]	[418.57302856 269.88223267 0.80100214]	[469.95526123 264.75164795 0.77813578]	[5.03432312e+02 8.18930054e+02 6.42415881e-01]	[5.21367981e+02 8.13817871e+02 7.02432990e-01]	[5.00852386e+02 7.98423889e+02 6.69324636e-01]	[4.44418793e+02 7.95873901e+02 7.27533281e-01]	[4.34077911e+02 7.90763916e+02 7.48760283e-01]	[4.59684448e+02 7.70231934e+02 7.04817414e-01]
[441.83740234 295.55618286 0.9360925 ]	[441.74038696 333.93429565 0.90845007]	[380.24581909 336.47967529 0.86796629]	[357.19802856 431.52709961 0.86500502]	[331.41766357 521.35388184 0.8689425 ]	[500.82397461 326.28536987 0.86359721]	[521.31878662 421.32363892 0.92749065]	[547.04882812 508.5062561 0.83410674]	[452.00592041 508.50015259 0.70476484]	[416.12817383 511.0486145 0.70276952]	[439.28494263 649.5869751 0.81982523]	[452.07995605 767.6272583 0.80474329]	[485.3895874 505.97537231 0.70619023]	[485.46710205 662.35229492 0.77878749]	[503.40341187 790.71893311 0.80787963]	[434.04022217 280.25186157 0.8521477 ]	[457.13763428 280.18817139 0.88653463]	[418.53817749 272.40011597 0.79985654]	[469.9710083 269.84661865 0.79825807]	[5.00768555e+02 8.13848328e+02 5.77123761e-01]	[5.18795654e+02 8.13760864e+02 6.33674920e-01]	[5.03353699e+02 8.00987427e+02 5.96388578e-01]	[4.46878174e+02 8.00972046e+02 7.36411750e-01]	[4.34069366e+02 7.93265137e+02 7.36747861e-01]	[4.59639343e+02 7.72798889e+02 7.02561259e-01]
[441.8263855 298.0758667 0.93936414]	[441.80197144 336.45507812 0.92036933]	[380.28640747 336.64620972 0.87212467]	[357.20806885 436.55752563 0.87993181]	[331.43481445 521.41345215 0.87058949]	[500.86489868 333.92419434 0.86653674]	[521.32366943 423.79797363 0.9155367 ]	[547.05426025 513.62200928 0.83470446]	[449.46008301 511.05566406 0.70875937]	[416.07568359 516.12402344 0.70686388]	[439.26147461 649.5579834 0.82411194]	[452.08145142 767.66357422 0.79456395]	[482.96066284 508.50540161 0.71973163]	[485.4281311 662.43341064 0.78726685]	[5.03308044e+02 7.90767639e+02 7.85386205e-01]	[434.01675415 287.81491089 0.83239007]	[457.15826416 287.80422974 0.86641914]	[416.13775635 274.96633911 0.81231225]	[472.53411865 274.88198853 0.82784319]	[5.00729462e+02 8.16360413e+02 4.75985587e-01]	[5.18788635e+02 8.13852600e+02 5.53507090e-01]	[5.00810822e+02 8.06000488e+02 5.70334315e-01]	[4.44347595e+02 8.03499756e+02 7.34772801e-01]	[4.31502289e+02 7.93302429e+02 7.15348482e-01]	[4.59666901e+02 7.75272583e+02 6.95758224e-01]
[441.87619019 300.62869263 0.90529102]	[441.78265381 336.55569458 0.92662311]	[380.31262207 339.09555054 0.87246585]	[357.18405151 439.1166687 0.90918618]	[331.418396 523.91564941 0.87032157]	[500.81915283 334.02264404 0.87913167]	[521.3583374 426.36651611 0.90199 ]	[547.03594971 518.68713379 0.85942256]	[449.45541382 511.05789185 0.70860344]	[416.07073975 513.61083984 0.7065345 ]	[439.24319458 649.66833496 0.81807858]	[454.57723999 767.65496826 0.81227303]	[482.95193481 511.0085144 0.71697295]	[485.36947632 662.42883301 0.79141164]	[503.24450684 790.68048096 0.80831301]	[434.09814453 292.9246521 0.86484569]	[457.18643188 292.8762207 0.88528031]	[418.55218506 275.1161499 0.80170345]	[472.59619141 275.02267456 0.83348274]	[4.98247955e+02 8.18932739e+02 4.59291846e-01]	[5.18716309e+02 8.16367676e+02 5.34576714e-01]	[5.00702148e+02 8.00921326e+02 5.52863181e-01]	[4.46878937e+02 8.03537292e+02 7.20286906e-01]	[4.34028381e+02 7.93328552e+02 7.17452526e-01]	[4.59675751e+02 7.75261658e+02 7.08473742e-01]
[441.8757019 300.62936401 0.90515518]	[441.78262329 336.55343628 0.92641675]	[380.31262207 339.09542847 0.87254274]	[357.18243408 439.12246704 0.90965563]	[331.41876221 523.91784668 0.87025893]	[500.82305908 334.01882935 0.87898535]	[521.34521484 426.34875488 0.89947844]	[547.03131104 518.68725586 0.86017525]	[449.45803833 511.05926514 0.70823658]	[416.07070923 513.61315918 0.70630562]	[439.24188232 649.67156982 0.8176685 ]	[454.57202148 767.65740967 0.81267118]	[482.95773315 511.00817871 0.71616364]	[485.3895874 662.42108154 0.78613734]	[503.24121094 790.68267822 0.80673265]	[434.097229 292.92489624 0.86478966]	[457.18609619 292.87649536 0.88501453]	[418.55212402 275.11520386 0.80210435]	[472.59564209 275.02191162 0.83321536]	[4.98224854e+02 8.18905396e+02 4.38756317e-01]	[5.18702454e+02 8.16355164e+02 5.12608886e-01]	[5.00699799e+02 8.00929871e+02 5.48062086e-01]	[4.46879517e+02 8.03522156e+02 7.16425896e-01]	[4.34032196e+02 7.93322388e+02 7.17019022e-01]	[4.59667847e+02 7.75263733e+02 7.07598686e-01]
[441.87356567 303.21954346 0.87672746]	[441.77252197 339.04043579 0.93012714]	[380.30535889 339.25250244 0.86929053]	[357.19448853 439.2220459 0.9192487 ]	[331.40258789 523.98083496 0.85428673]	[500.7855835 336.5201416 0.89422715]	[521.39916992 431.49121094 0.89443171]	[547.02947998 521.20288086 0.87971264]	[446.97784424 513.61962891 0.71587187]	[416.05136108 516.16552734 0.71540052]	[439.26473999 649.65405273 0.82550603]	[454.57620239 770.07427979 0.8099696 ]	[482.94473267 513.59631348 0.72181547]	[485.38604736 664.93310547 0.7986201 ]	[5.03280396e+02 7.93281921e+02 7.75412142e-01]	[436.54675293 295.45523071 0.88706869]	[457.16757202 295.41207886 0.90168542]	[418.58181763 277.59753418 0.8274253 ]	[475.08117676 275.11743164 0.84011936]	[5.00752655e+02 8.29091370e+02 4.84933496e-01]	[5.18721985e+02 8.26598694e+02 5.48461318e-01]	[5.00758118e+02 8.06091370e+02 5.76765537e-01]	[4.44404297e+02 8.06102112e+02 7.27833152e-01]	[4.31500946e+02 7.95843872e+02 6.91978693e-01]	[4.59683136e+02 7.75305664e+02 7.05901861e-01]
[441.81872559 310.86547852 0.8832522 ]	[441.74346924 339.20605469 0.93517393]	[380.31518555 341.74591064 0.85554779]	[357.19699097 441.67147827 0.92050624]	[331.39413452 526.53765869 0.82824439]	[500.80056763 339.05361938 0.91013217]	[521.40338135 436.55279541 0.89795315]	[547.01739502 521.35357666 0.89145243]	[446.96780396 516.2098999 0.71922868]	[416.04638672 518.70587158 0.72031701]	[439.25259399 652.21350098 0.81779814]	[454.57540894 770.09155273 0.81308031]	[482.9382019 516.19366455 0.72288102]	[485.40994263 667.55297852 0.79706579]	[5.03297974e+02 8.08583374e+02 7.88386762e-01]	[434.06210327 295.64083862 0.88090527]	[457.1583252 295.60894775 0.91032594]	[416.16207886 277.70803833 0.83058923]	[475.07388306 277.54751587 0.83713484]	[5.05900146e+02 8.44598145e+02 6.24104857e-01]	[5.21328735e+02 8.36882202e+02 6.84580266e-01]	[5.00748840e+02 8.11328491e+02 6.19191110e-01]	[4.44355713e+02 8.06019409e+02 6.92448735e-01]	[4.31479462e+02 7.93344971e+02 6.83862627e-01]	[4.59733093e+02 7.75309570e+02 7.00985432e-01]
[441.85821533 313.54928589 0.91714585]	[441.74423218 341.74795532 0.9236424 ]	[380.33731079 344.30093384 0.84227675]	[357.21224976 441.76089478 0.91213965]	[328.89260864 531.56298828 0.8146922 ]	[500.84317017 339.22918701 0.90953541]	[521.3994751 439.1055603 0.91272271]	[547.02148438 523.81829834 0.88444275]	[449.45840454 521.26177979 0.7249456 ]	[416.05477905 521.28442383 0.72950119]	[439.29660034 659.83612061 0.82418376]	[454.58035278 770.16619873 0.81235462]	[482.9737854 521.27264404 0.7238518 ]	[485.36895752 667.54040527 0.80879658]	[5.00898438e+02 8.08618774e+02 8.02340329e-01]	[434.08432007 298.22924805 0.8748163 ]	[457.20214844 298.15237427 0.92453969]	[416.15249634 282.74545288 0.78865105]	[470.03659058 280.15863037 0.79004091]	[5.03417145e+02 8.47137024e+02 6.67701602e-01]	[5.21272644e+02 8.39443542e+02 6.86312914e-01]	[4.98252167e+02 8.13796509e+02 5.92552364e-01]	[4.44313202e+02 8.06086914e+02 7.00812280e-01]	[4.28975342e+02 7.95819702e+02 6.82550669e-01]	[4.59719543e+02 7.77883240e+02 6.82706177e-01]
[441.88034058 316.00292969 0.92581445]	[441.7272644 344.25512695 0.90870827]	[380.31698608 346.90240479 0.83569485]	[357.21350098 441.84094238 0.90777898]	[328.89416504 534.16796875 0.81404805]	[500.81494141 339.29742432 0.89854807]	[521.37927246 439.19500732 0.92061573]	[547.01568604 523.98425293 0.87041306]	[449.43475342 521.35321045 0.72642362]	[413.58398438 521.34753418 0.72513646]	[439.26062012 659.88977051 0.81954813]	[454.58413696 770.1395874 0.82298434]	[482.96820068 521.36737061 0.72344369]	[485.38894653 672.71942139 0.7716887 ]	[5.00873566e+02 8.11261230e+02 8.00894499e-01]	[434.07940674 300.70147705 0.86345339]	[457.18243408 298.2421875 0.91325885]	[418.53842163 287.85644531 0.76201606]	[467.50442505 282.77932739 0.78682172]	[5.05946228e+02 8.49686462e+02 6.59985423e-01]	[5.21291077e+02 8.44542236e+02 6.92204297e-01]	[4.98169067e+02 8.24008423e+02 5.74383199e-01]	[4.44308228e+02 8.06020691e+02 6.95843279e-01]	[4.31470764e+02 7.93346680e+02 6.94858432e-01]	[4.59739319e+02 7.75367859e+02 6.99803352e-01]
[441.82833862 316.03652954 0.93320882]	[441.73608398 346.90231323 0.89649558]	[380.28158569 351.96496582 0.8442322 ]	[357.20010376 444.32189941 0.89460593]	[328.86782837 539.17510986 0.8257972 ]	[500.84436035 341.79525757 0.882963 ]	[521.36029053 439.30987549 0.93282187]	[547.0189209 526.53497314 0.84348446]	[446.94268799 521.37609863 0.73039007]	[413.53408813 523.79626465 0.71932679]	[439.30380249 662.41253662 0.83465564]	[454.54534912 770.22167969 0.8099671 ]	[482.92700195 521.37701416 0.7345944 ]	[485.34631348 675.24383545 0.76086408]	[5.00866638e+02 8.13765930e+02 7.69829035e-01]	[434.03793335 300.72229004 0.85974365]	[457.12731934 300.65625 0.89607263]	[418.55148315 290.38516235 0.77743834]	[467.49325562 287.85357666 0.7949633 ]	[5.03425293e+02 8.49713196e+02 5.75500309e-01]	[5.21192932e+02 8.47079346e+02 6.24290049e-01]	[4.98246857e+02 8.26550110e+02 5.55889666e-01]	[4.44313202e+02 8.06042114e+02 6.93840206e-01]	[4.31500397e+02 7.95814575e+02 6.82590544e-01]	[4.59693604e+02 7.80426331e+02 6.85320199e-01]
[441.84176636 318.62438965 0.93667579]	[441.80819702 354.55081177 0.90947318]	[380.32022095 357.04263306 0.86610943]	[357.22012329 446.92962646 0.87290031]	[328.94180298 539.28393555 0.83910286]	[500.87548828 349.46154785 0.85537434]	[521.36566162 444.31900024 0.91797501]	[547.02392578 534.15667725 0.84188902]	[446.92562866 526.42547607 0.7228902 ]	[413.51641846 526.43127441 0.69889408]	[439.28152466 664.99926758 0.85352433]	[452.06088257 770.23419189 0.80763292]	[482.89361572 526.41577148 0.73126101]	[482.91326904 675.29248047 0.76940918]	[5.00891998e+02 8.11204895e+02 7.41787136e-01]	[431.55813599 308.38858032 0.8293187 ]	[457.16009521 308.34649658 0.86907685]	[416.12875366 295.47296143 0.7840333 ]	[472.52050781 293.00787354 0.81894493]	[5.00748810e+02 8.42045898e+02 4.86904919e-01]	[5.18688782e+02 8.36899536e+02 5.15505791e-01]	[4.98260742e+02 8.24003357e+02 5.03682554e-01]	[4.41855011e+02 8.06023193e+02 7.15276539e-01]	[4.31478210e+02 7.95791992e+02 6.95353985e-01]	[4.59667267e+02 7.80448975e+02 6.94614291e-01]
[441.84283447 318.62438965 0.93677455]	[441.80743408 354.55010986 0.90957212]	[380.31878662 357.03961182 0.86556673]	[357.22686768 446.92468262 0.87369412]	[328.93945312 539.27996826 0.83866829]	[500.87524414 349.4644165 0.85571337]	[521.35327148 441.91571045 0.91848516]	[547.02307129 534.15533447 0.8416853 ]	[446.92248535 526.42425537 0.72310734]	[413.51419067 526.43182373 0.6987673 ]	[439.28225708 665.0032959 0.85365611]	[452.06872559 770.26635742 0.80260324]	[482.88903809 526.41204834 0.7319411 ]	[482.91937256 677.77008057 0.76798689]	[5.00897949e+02 8.11175659e+02 7.36263812e-01]	[431.55889893 308.38934326 0.82936293]	[457.15997314 308.34576416 0.86918741]	[416.1237793 295.47415161 0.78407389]	[472.52041626 293.00793457 0.81842327]	[5.00744385e+02 8.42038635e+02 4.52349126e-01]	[5.18696472e+02 8.36891479e+02 4.84763563e-01]	[5.00677185e+02 8.21498535e+02 4.92734641e-01]	[4.41845795e+02 8.06015503e+02 7.18861222e-01]	[4.31487488e+02 7.95796753e+02 6.97519004e-01]	[4.59669952e+02 7.82964905e+02 6.95412278e-01]
[441.85083008 318.77548218 0.90855539]	[441.80267334 356.98779297 0.91678381]	[380.31411743 357.15509033 0.87043262]	[359.56604004 446.96075439 0.8739332 ]	[328.89480591 541.74084473 0.85250008]	[500.86657715 354.46749878 0.87014484]	[521.34906006 444.38858032 0.90823942]	[547.00036621 536.69787598 0.85519767]	[446.94592285 526.51025391 0.71655822]	[413.55618286 526.51324463 0.69388825]	[439.26947021 667.46105957 0.8523429 ]	[454.53735352 770.23339844 0.80464447]	[482.90893555 526.50463867 0.72318673]	[482.9090271 680.38812256 0.77609813]	[5.00796967e+02 8.16331604e+02 7.70659864e-01]	[434.05163574 313.41955566 0.85070139]	[457.18035889 313.39874268 0.88561487]	[418.54629517 295.57400513 0.793455 ]	[472.57803345 295.52001953 0.83551449]	[5.00729889e+02 8.49798462e+02 6.35100603e-01]	[5.16148254e+02 8.49593018e+02 6.35155380e-01]	[4.98216980e+02 8.29079468e+02 5.69718003e-01]	[4.41856293e+02 8.06112366e+02 7.15663254e-01]	[4.31471436e+02 7.95862915e+02 6.76782072e-01]	[4.59717529e+02 7.80413330e+02 6.95754409e-01]
[441.8019104 326.29769897 0.87088394]	[441.75115967 357.17034912 0.93198597]	[380.30792236 359.67874146 0.87622368]	[357.20556641 457.09634399 0.88519305]	[326.36904907 544.36499023 0.87147021]	[500.78115845 357.03173828 0.89437473]	[521.37359619 449.48446655 0.88884783]	[546.99371338 541.69555664 0.88306093]	[446.88894653 529.01660156 0.72372472]	[413.51806641 529.05175781 0.69395816]	[439.11120605 665.03625488 0.82216251]	[452.03479004 770.29437256 0.7901507 ]	[482.8578186 528.99591064 0.73390001]	[482.89630127 677.828125 0.76979136]	[5.00767090e+02 8.13791260e+02 7.50734687e-01]	[434.02914429 316.02902222 0.87337965]	[457.11138916 315.99584961 0.8965112 ]	[416.16552734 298.11236572 0.82878214]	[472.55264282 295.64111328 0.8451333 ]	[5.00782257e+02 8.52191284e+02 6.10604882e-01]	[5.18681213e+02 8.49603821e+02 6.02835059e-01]	[4.98122467e+02 8.26590942e+02 5.08738220e-01]	[4.41870850e+02 8.08541382e+02 7.09999681e-01]	[4.31467834e+02 7.98405884e+02 6.72370553e-01]	[4.59687897e+02 7.82996582e+02 6.74432755e-01]
[441.79330444 331.48864746 0.89494658]	[441.72640991 359.64578247 0.93383729]	[380.3019104 359.81726074 0.86255234]	[357.15261841 459.66946411 0.91118723]	[326.33016968 544.54455566 0.84922689]	[500.76873779 357.15289307 0.90500307]	[521.41186523 454.65093994 0.8902427 ]	[547.00592041 541.80371094 0.89065528]	[446.88806152 534.09869385 0.7153613 ]	[413.51113892 534.13024902 0.69035017]	[439.06326294 667.54315186 0.8140043 ]	[452.04711914 770.27490234 0.7905094 ]	[482.87329102 534.09503174 0.72096431]	[482.8946228 685.46954346 0.78280067]	[5.00805695e+02 8.21517334e+02 7.40700006e-01]	[431.56347656 318.5892334 0.87430292]	[457.13143921 318.52459717 0.90120381]	[416.10354614 300.66378784 0.78585678]	[472.59133911 298.06756592 0.82947755]	[5.00764709e+02 8.52286743e+02 5.90379298e-01]	[5.18671753e+02 8.49730225e+02 5.89186251e-01]	[4.98153107e+02 8.29235596e+02 5.03354788e-01]	[4.41838959e+02 8.06132507e+02 7.04794884e-01]	[4.31470642e+02 7.98368958e+02 6.66282117e-01]	[4.59716553e+02 7.82958313e+02 6.77490473e-01]
[441.77307129 334.07788086 0.9259693 ]	[441.73471069 359.79931641 0.93360847]	[380.33270264 362.302948 0.85132307]	[357.14486694 459.81484985 0.92115718]	[326.32870483 547.0435791 0.82849365]	[500.81054688 359.64151001 0.90905023]	[521.39971924 457.16131592 0.90066123]	[547.01556396 541.89025879 0.88935387]	[444.44085693 534.15948486 0.72067225]	[411.03417969 534.15734863 0.68763715]	[439.07955933 667.62530518 0.81152862]	[452.02529907 772.71490479 0.7850284 ]	[482.8399353 536.66131592 0.72694314]	[482.92889404 685.48828125 0.79340732]	[5.00784821e+02 8.29224915e+02 7.96270490e-01]	[431.53378296 318.74713135 0.8638556 ]	[457.13024902 318.68005371 0.90291578]	[416.09381104 303.23696899 0.75792336]	[470.04949951 298.24615479 0.80367732]	[5.00833405e+02 8.62567505e+02 6.10597730e-01]	[5.18679810e+02 8.54895874e+02 6.22449160e-01]	[4.98132080e+02 8.39418030e+02 5.27747035e-01]	[4.41837433e+02 8.08532654e+02 7.18396604e-01]	[4.28979095e+02 7.98404114e+02 6.71844006e-01]	[4.59728241e+02 7.83019958e+02 6.89798176e-01]
[441.79226685 336.51208496 0.93225384]	[441.7265625 362.27093506 0.92623997]	[380.33560181 364.82684326 0.84215587]	[357.15118408 462.26904297 0.91748947]	[326.31210327 552.09509277 0.81203789]	[500.82000732 359.73468018 0.91046005]	[521.39630127 459.60903931 0.90526628]	[547.00408936 544.33929443 0.88910466]	[444.44824219 539.26568604 0.73229373]	[413.49276733 539.25634766 0.70877695]	[439.09490967 670.09375 0.80858189]	[452.07189941 770.26928711 0.79407734]	[482.86123657 539.30377197 0.73378032]	[482.92523193 688.07122803 0.77978528]	[5.00822998e+02 8.34379700e+02 7.79659390e-01]	[431.53625488 321.19522095 0.85722339]	[457.11087036 318.75363159 0.89819723]	[416.13769531 305.85098267 0.74398899]	[469.99291992 303.20141602 0.79970366]	[5.00853851e+02 8.67587891e+02 6.29511774e-01]	[5.18682495e+02 8.59983093e+02 6.35614693e-01]	[4.98184906e+02 8.49689392e+02 5.59487939e-01]	[4.44302826e+02 8.08549683e+02 6.99094415e-01]	[4.31513000e+02 7.98437195e+02 6.62628174e-01]	[4.59742004e+02 7.80450867e+02 6.87705040e-01]
[441.7906189 336.51193237 0.93227452]	[441.72714233 362.27310181 0.92586148]	[380.33483887 364.828125 0.84233016]	[357.15078735 462.2779541 0.91684765]	[326.31335449 552.09558105 0.81227827]	[500.82107544 359.73730469 0.91023427]	[521.39819336 459.61660767 0.90742671]	[547.00518799 544.34313965 0.88886702]	[444.44668579 539.26611328 0.73272926]	[413.48995972 539.25762939 0.70904964]	[439.09362793 670.1026001 0.8072207 ]	[454.5402832 770.27911377 0.79419732]	[482.86053467 539.30273438 0.7341097 ]	[482.92630005 688.07476807 0.77930337]	[5.00831635e+02 8.34372925e+02 7.78791904e-01]	[431.53448486 321.19406128 0.85758048]	[457.10971069 318.75466919 0.89797163]	[416.13702393 305.84979248 0.74333537]	[469.99090576 303.20587158 0.79935557]	[5.00849854e+02 8.67574707e+02 6.16527140e-01]	[5.18684998e+02 8.59971008e+02 6.26607239e-01]	[4.98192657e+02 8.49681580e+02 5.53218246e-01]	[4.44305359e+02 8.08572144e+02 7.02595413e-01]	[4.31513794e+02 8.00921570e+02 6.63175821e-01]	[4.59755768e+02 7.80460876e+02 6.89247847e-01]
[441.84310913 336.56195068 0.93650222]	[441.73059082 364.79046631 0.90946102]	[380.31948853 367.41885376 0.83652335]	[357.16546631 462.40542603 0.90338087]	[326.33758545 557.1673584 0.81647056]	[500.81097412 362.19525146 0.89879727]	[521.41900635 459.71224976 0.92127788]	[547.02722168 544.4541626 0.87488961]	[446.88537598 541.77563477 0.73308402]	[413.50744629 541.74481201 0.70926309]	[439.13723755 672.67816162 0.78866631]	[454.61322021 770.24676514 0.8101387 ]	[482.87258911 541.8190918 0.74031526]	[482.86639404 690.66760254 0.80003047]	[5.00851715e+02 8.39406555e+02 7.78176785e-01]	[434.01708984 321.25601196 0.85249734]	[457.13708496 321.15783691 0.89947575]	[416.15658569 310.8817749 0.74866378]	[469.95776367 305.79653931 0.78885406]	[5.00843872e+02 8.70124634e+02 6.35344088e-01]	[5.18720764e+02 8.65086731e+02 6.45155013e-01]	[5.00677551e+02 8.49719421e+02 5.78681529e-01]	[4.44387848e+02 8.08617126e+02 6.90209150e-01]	[4.34046021e+02 8.00982300e+02 6.50542259e-01]	[4.59783478e+02 7.77911438e+02 6.98275149e-01]
[441.77471924 336.62283325 0.93969697]	[441.72854614 367.38595581 0.89704287]	[380.27767944 372.46102905 0.84188443]	[357.17443848 464.84866333 0.89569974]	[326.36090088 557.27233887 0.82134235]	[500.83462524 362.30032349 0.88570476]	[521.40991211 459.78207397 0.92730063]	[547.06011963 546.99383545 0.8430686 ]	[446.91519165 541.8470459 0.73360217]	[413.50506592 541.82458496 0.7135734 ]	[439.25836182 675.2456665 0.8046447 ]	[454.59399414 770.25439453 0.81279778]	[482.91766357 541.88024902 0.73739409]	[482.89746094 698.34558105 0.77297872]	[5.00863708e+02 8.39457153e+02 7.66035974e-01]	[431.4800415 323.73809814 0.83574754]	[457.08483887 321.25842285 0.87220669]	[416.11270142 310.94128418 0.74553049]	[469.99319458 308.40710449 0.80763096]	[5.00833771e+02 8.70125793e+02 6.45667970e-01]	[5.18694214e+02 8.65095642e+02 6.43812120e-01]	[5.00697693e+02 8.49771484e+02 5.65597415e-01]	[4.44348083e+02 8.08562073e+02 7.03811884e-01]	[4.34028015e+02 7.98432617e+02 6.58087134e-01]	[4.59752350e+02 7.77914856e+02 7.16576159e-01]
[441.76043701 339.05953979 0.94424766]	[441.75836182 372.50540161 0.89784396]	[380.27703857 375.02026367 0.85657406]	[357.17034912 467.45706177 0.87623858]	[326.36779785 559.80383301 0.83772516]	[500.8588562 367.33242798 0.86086559]	[521.41625977 462.20748901 0.92389357]	[549.51361084 552.06903076 0.81704921]	[446.91674805 541.90911865 0.73644578]	[411.02297974 541.88299561 0.71939451]	[439.25665283 675.26672363 0.79289126]	[454.59017944 770.26544189 0.8045904 ]	[482.93127441 544.34838867 0.74002147]	[482.89968872 698.30383301 0.76782465]	[5.00810242e+02 8.41968262e+02 7.84237802e-01]	[428.98062134 326.3117981 0.82841963]	[457.09017944 323.81134033 0.85806292]	[416.09069824 313.4977417 0.73448724]	[470.04586792 313.44546509 0.82203144]	[4.98211884e+02 8.70216553e+02 6.32748246e-01]	[5.13576721e+02 8.67671570e+02 6.35568798e-01]	[5.00708557e+02 8.49796631e+02 5.88225842e-01]	[4.44336334e+02 8.08629089e+02 6.92194700e-01]	[4.34022430e+02 8.00984436e+02 6.46877289e-01]	[4.59744843e+02 7.77914246e+02 6.96415424e-01]
[441.82403564 339.18051147 0.93505466]	[441.806427 375.06741333 0.90732968]	[380.2911377 377.53323364 0.86827505]	[357.18511963 470.00357056 0.8716085 ]	[326.38272095 562.24645996 0.84453678]	[500.89523315 369.99032593 0.85567987]	[523.76074219 464.8560791 0.91818619]	[549.52484131 554.69750977 0.82346082]	[446.88363647 544.38555908 0.73809451]	[411.01184082 544.37286377 0.71407145]	[439.29153442 677.81713867 0.80030489]	[454.60354614 772.69250488 0.79815084]	[482.88244629 544.39794922 0.74612582]	[482.90536499 698.29620361 0.75889218]	[5.00833801e+02 8.39489014e+02 7.73953617e-01]	[431.5428772 331.4045105 0.83199221]	[457.15222168 328.9296875 0.86951274]	[416.1144104 316.00216675 0.77001953]	[472.54003906 315.93890381 0.82591486]	[5.00743683e+02 8.72710632e+02 6.30804062e-01]	[5.16155029e+02 8.70181335e+02 6.42019629e-01]	[5.00688568e+02 8.52185425e+02 5.65012038e-01]	[4.44335052e+02 8.08658386e+02 6.94434881e-01]	[4.31531647e+02 8.03474426e+02 6.51820779e-01]	[4.59755463e+02 7.80442200e+02 6.92748427e-01]
[441.81887817 341.69644165 0.90665615]	[441.8046875 377.53851318 0.91909313]	[380.31286621 377.69958496 0.87340808]	[357.2230835 475.0843811 0.87444139]	[326.3477478 562.34417725 0.86378396]	[500.88327026 375.0597229 0.87623972]	[521.42370605 464.95037842 0.90403843]	[547.06781006 559.79388428 0.85982692]	[444.43893433 544.49871826 0.73545754]	[410.95654297 544.47662354 0.70935053]	[439.29055786 682.92584229 0.78255236]	[454.59320068 770.2868042 0.79089546]	[482.86343384 546.93035889 0.73873508]	[482.97103882 703.4510498 0.74944222]	[5.00899445e+02 8.41974426e+02 7.54220366e-01]	[434.04241943 333.99810791 0.85953927]	[457.12756348 333.95120239 0.87827671]	[418.53967285 316.13943481 0.7953248 ]	[472.58117676 316.06533813 0.86274272]	[5.00752930e+02 8.70275757e+02 6.25065327e-01]	[5.18664856e+02 8.70151001e+02 6.25908375e-01]	[5.00745575e+02 8.49770813e+02 5.44315696e-01]	[4.44389313e+02 8.08658142e+02 7.00366735e-01]	[4.34050110e+02 8.03470093e+02 6.59873307e-01]	[4.59741394e+02 7.77890747e+02 6.88520133e-01]
[441.86706543 341.76168823 0.89201045]	[441.79241943 377.58761597 0.92388737]	[380.30557251 380.09414673 0.87511754]	[357.20922852 477.63339233 0.88760322]	[323.81582642 562.39276123 0.86470306]	[500.8604126 375.09280396 0.87930751]	[521.43170166 467.42285156 0.89705676]	[547.03717041 559.82348633 0.86847138]	[444.44567871 546.95227051 0.73235852]	[410.97433472 546.95111084 0.70297003]	[439.29193115 685.44268799 0.7991997 ]	[454.60519409 772.70648193 0.79132909]	[482.87045288 546.9430542 0.73815906]	[485.36108398 703.50952148 0.73944533]	[5.03308746e+02 8.41990173e+02 7.38569736e-01]	[434.12023926 334.06539917 0.87593603]	[457.16104126 333.99923706 0.88728452]	[418.56808472 318.54324341 0.81230497]	[475.05984497 316.09423828 0.85435569]	[5.03285797e+02 8.72728577e+02 6.42861903e-01]	[5.21239685e+02 8.70191711e+02 6.46886289e-01]	[5.00783875e+02 8.49774963e+02 5.37686467e-01]	[4.44383423e+02 8.08634888e+02 6.83984995e-01]	[4.34054474e+02 8.00986694e+02 6.54321969e-01]	[4.59753723e+02 7.80413330e+02 6.98292315e-01]
[441.84957886 344.27609253 0.87617618]	[441.77584839 377.63687134 0.92624122]	[380.29974365 380.14855957 0.87578619]	[357.19308472 477.73022461 0.90399289]	[323.73373413 564.84295654 0.87789929]	[500.81289673 377.50912476 0.88355267]	[521.43322754 467.4147644 0.89462888]	[547.03399658 562.22277832 0.86945158]	[446.86923218 547.01629639 0.72918928]	[410.99636841 547.00189209 0.69899595]	[441.67160034 685.43640137 0.79662764]	[454.62356567 772.71228027 0.7914964 ]	[482.86480713 547.01635742 0.73707211]	[485.35873413 708.54174805 0.75526154]	[5.03299866e+02 8.49670227e+02 7.57944286e-01]	[434.10241699 336.48934937 0.87974668]	[457.15609741 336.45687866 0.89730579]	[418.56570435 318.54348755 0.83199048]	[475.07067871 316.13934326 0.84541464]	[5.03437531e+02 8.75441101e+02 5.73956311e-01]	[5.21348083e+02 8.72848206e+02 6.36204660e-01]	[5.00745514e+02 8.57402222e+02 5.24099290e-01]	[4.44377991e+02 8.08691956e+02 6.61138058e-01]	[4.34036774e+02 8.03492126e+02 6.36100233e-01]	[4.59748810e+02 7.80401062e+02 6.96247697e-01]
[441.83178711 346.89013672 0.86173844]	[441.759552 377.68161011 0.92853141]	[380.28909302 380.20004272 0.87706906]	[357.18136597 477.72891235 0.90482485]	[321.28042603 564.9263916 0.88518697]	[500.81188965 377.55020142 0.88882744]	[521.42529297 469.97409058 0.88410884]	[547.046875 562.28710938 0.8740443 ]	[446.86734009 549.52368164 0.72426963]	[410.97683716 549.51293945 0.69363058]	[441.68713379 685.39202881 0.79704881]	[454.59725952 772.70800781 0.78667599]	[482.87878418 549.53594971 0.72497463]	[485.37121582 708.58221436 0.74979573]	[5.03308441e+02 8.49724121e+02 7.55485177e-01]	[434.078125 336.59405518 0.87983078]	[457.16519165 336.56878662 0.90344656]	[418.55587769 318.57507324 0.84054261]	[475.13381958 316.14862061 0.85250998]	[5.03425476e+02 8.80526428e+02 5.69891810e-01]	[5.21345581e+02 8.75386780e+02 6.21479690e-01]	[5.00744812e+02 8.59966309e+02 5.23546636e-01]	[4.46874023e+02 8.08723816e+02 6.67874217e-01]	[4.34063110e+02 8.03536316e+02 6.45125449e-01]	[4.59743317e+02 7.77905518e+02 6.90785706e-01]
[441.82794189 349.40655518 0.87047964]	[441.74154663 380.09921265 0.93063343]	[380.28762817 380.27627563 0.87341613]	[357.13293457 480.22094727 0.91723204]	[321.26571655 564.98278809 0.88422108]	[500.78466797 377.62835693 0.89560473]	[523.76190186 475.11984253 0.88201642]	[547.04876709 562.35534668 0.87963402]	[446.86486816 552.13824463 0.71712321]	[410.99282837 554.62542725 0.68881798]	[441.71087646 685.43707275 0.80740994]	[454.59106445 770.28729248 0.79634804]	[482.88296509 554.6350708 0.72256345]	[485.35107422 711.14208984 0.75317007]	[5.03306763e+02 8.52260620e+02 7.61874735e-01]	[434.09005737 336.63656616 0.88304281]	[457.17337036 336.62832642 0.90867746]	[418.5539856 318.6076355 0.84513205]	[475.14471436 318.52761841 0.83729529]	[5.05887939e+02 8.88218384e+02 6.08868957e-01]	[5.21361084e+02 8.83021179e+02 6.41972005e-01]	[5.00731262e+02 8.65087341e+02 5.39775014e-01]	[4.49457886e+02 8.08702942e+02 6.67692244e-01]	[4.36592316e+02 8.03525757e+02 6.53733730e-01]	[4.59706024e+02 7.77826843e+02 6.91994548e-01]
[441.82260132 351.99850464 0.89123106]	[441.72625732 380.17190552 0.93581831]	[380.27786255 380.32855225 0.86968029]	[357.13540649 480.22640991 0.92045987]	[321.24005127 565.03369141 0.87450475]	[500.78631592 377.69143677 0.90522939]	[523.76000977 477.59875488 0.88912743]	[547.03729248 562.36700439 0.88220489]	[444.4430542 552.05987549 0.72671068]	[410.98602295 549.5871582 0.69688332]	[441.6854248 685.41333008 0.80644071]	[454.57830811 772.70831299 0.78451711]	[482.85897827 552.08227539 0.73140043]	[482.96466064 708.63354492 0.75593299]	[5.03323792e+02 8.47085815e+02 7.04964638e-01]	[434.08221436 339.07260132 0.8816371 ]	[457.18728638 339.05950928 0.9097594 ]	[418.53125 318.6869812 0.83938962]	[475.11523438 318.59268188 0.81812435]	[5.03428192e+02 8.80511597e+02 5.76780617e-01]	[5.21352417e+02 8.75371216e+02 6.15283549e-01]	[5.00774017e+02 8.52315613e+02 5.07640004e-01]	[4.46949799e+02 8.08714905e+02 6.79913580e-01]	[4.36575836e+02 8.03540833e+02 6.60443068e-01]	[4.59716187e+02 7.77885193e+02 6.74354374e-01]
[441.85388184 354.50814819 0.90604305]	[441.71286011 380.22067261 0.93722188]	[380.27441406 382.72741699 0.86713886]	[357.12265015 480.22763062 0.92207885]	[321.22207642 567.4588623 0.86355901]	[500.76947021 377.73648071 0.90688396]	[523.75518799 477.63201904 0.89408433]	[547.03204346 562.39703369 0.88343412]	[446.91275024 554.66906738 0.71619129]	[413.5088501 554.67663574 0.69354439]	[441.66992188 685.50128174 0.8166008 ]	[454.58987427 770.27990723 0.78972328]	[482.91442871 557.17907715 0.72037572]	[4.85360260e+02 7.16314758e+02 7.06091642e-01]	[5.03374237e+02 8.52352173e+02 7.18925476e-01]	[434.10543823 339.177948 0.88246727]	[457.21612549 339.12420654 0.91778821]	[416.16098022 321.16409302 0.82960737]	[475.08282471 318.63192749 0.79764736]	[5.03445679e+02 8.90718506e+02 6.15742028e-01]	[5.21342529e+02 8.85649841e+02 6.41037643e-01]	[5.00846436e+02 8.67623657e+02 5.25176764e-01]	[4.46940430e+02 8.08708862e+02 6.72095835e-01]	[4.36579163e+02 8.03514771e+02 6.52586222e-01]	[4.59720764e+02 7.75355774e+02 6.78430378e-01]
[truncated: 94 more rows]
