# Supplementary material for: Evaluation of functional tests performance using a camera-based and machine learning approach
Source: PLoS One. 2023 Nov 3;18(11):e0288279. doi: 10.1371/journal.pone.0288279 (PMC10624324; doi:10.1371/journal.pone.0288279)
Supplement: S1 Data — This dataset includes all the extracted keypoints of movements and the associated features and statistics, which were used for the analyses presented in the main manuscript. (ZIP) [file pone.0288279.s001.zip › PLOS_data_28032023/original_movement_data/CSV/000035_PNJN_P_crop.csv]

[539.21044922 313.47366333 0.89035153]	[531.62463379 380.11993408 0.88471538]	[472.55407715 380.17306519 0.82558429]	[452.07791138 487.96160889 0.79587775]	[452.03610229 582.80883789 0.86007988]	[593.11682129 377.73806763 0.84039569]	[606.01483154 480.1859436 0.86948025]	[613.71722412 572.63977051 0.81503129]	[523.9901123 557.18609619 0.67424077]	[485.35308838 552.12207031 0.63992453]	[482.9770813 711.18115234 0.81480259]	[4.82976379e+02 8.57400513e+02 8.19522917e-01]	[564.95080566 554.68560791 0.68533391]	[567.46246338 708.71099854 0.83523923]	[564.91131592 852.36627197 0.85334486]	[523.77398682 298.11230469 0.95338035]	[546.94226074 298.03320312 0.92247969]	[500.90505981 300.75204468 0.86591816]	[564.97650146 298.24893188 0.78913635]	[5.64989441e+02 8.98406311e+02 8.07453394e-01]	[5.85419983e+02 8.90849670e+02 8.30154419e-01]	[5.59754639e+02 8.67681824e+02 7.07313299e-01]	[4.93048096e+02 8.95984558e+02 7.73288250e-01]	[4.72574677e+02 8.93403320e+02 7.56958783e-01]	[4.93066498e+02 8.70275757e+02 7.03415275e-01]
[539.21020508 313.47415161 0.89043325]	[531.62359619 380.11972046 0.88464308]	[472.55285645 380.17303467 0.82543832]	[452.07751465 487.96417236 0.79562002]	[452.03512573 582.80938721 0.86033183]	[593.11566162 377.73712158 0.84032989]	[606.01385498 480.18267822 0.86631155]	[613.7164917 572.63964844 0.81509078]	[523.99676514 554.69226074 0.67205632]	[485.36132812 552.11291504 0.63873124]	[482.97485352 711.17602539 0.81513166]	[4.82976685e+02 8.57395630e+02 8.20074737e-01]	[564.95483398 554.67669678 0.68441433]	[567.46307373 708.70904541 0.8348127 ]	[564.91003418 852.36920166 0.85306579]	[523.77429199 298.11264038 0.95333838]	[546.94219971 298.03366089 0.922409 ]	[500.90478516 300.75085449 0.86651999]	[564.97625732 298.24847412 0.78886181]	[5.64992676e+02 8.98405090e+02 8.06751609e-01]	[5.85421265e+02 8.90848938e+02 8.30693722e-01]	[5.59754395e+02 8.67687012e+02 7.07075596e-01]	[4.93050964e+02 8.95984314e+02 7.73571253e-01]	[4.72578735e+02 8.93403870e+02 7.56771803e-01]	[4.93064056e+02 8.70270874e+02 7.04083681e-01]
[536.74835205 313.48550415 0.88344479]	[531.58758545 380.14605713 0.88525349]	[472.52096558 380.19271851 0.82234371]	[449.50775146 485.37893677 0.81317878]	[449.48403931 582.76556396 0.84668696]	[593.10162354 380.09814453 0.84045243]	[606.01861572 480.22344971 0.87396932]	[613.69396973 572.6541748 0.81592816]	[523.98266602 557.24206543 0.67698163]	[485.34844971 554.67974854 0.63501877]	[482.95550537 711.21502686 0.81952405]	[4.82985840e+02 8.57394958e+02 8.18667829e-01]	[564.94549561 557.21862793 0.68523914]	[567.46264648 711.14666748 0.83275855]	[5.64905701e+02 8.52390198e+02 8.50524962e-01]	[521.39556885 298.11993408 0.95038706]	[544.52581787 298.04299927 0.93216306]	[500.89019775 303.22979736 0.84927672]	[564.94580078 298.25769043 0.78845668]	[5.65014282e+02 8.95984314e+02 8.05222750e-01]	[5.85434082e+02 8.90850037e+02 8.32557082e-01]	[5.59739990e+02 8.70098511e+02 7.07961440e-01]	[4.90566956e+02 8.95968689e+02 7.74759769e-01]	[4.72564972e+02 8.93388367e+02 7.61680961e-01]	[4.93077606e+02 8.70273071e+02 7.07065582e-01]
[536.70800781 313.49279785 0.88063174]	[531.58917236 380.14212036 0.88683504]	[470.05029297 380.16311646 0.82374895]	[449.43847656 482.93948364 0.82479835]	[444.42675781 580.29229736 0.85348892]	[590.64929199 380.12661743 0.84167933]	[606.01965332 480.3057251 0.8822127 ]	[613.70111084 572.65869141 0.81659395]	[523.96466064 559.74938965 0.68107611]	[482.96142578 557.21514893 0.63664001]	[482.9380188 711.21612549 0.82484287]	[4.82985779e+02 8.54925537e+02 8.19482565e-01]	[564.92712402 557.2543335 0.68235153]	[567.4510498 708.70489502 0.83741111]	[5.64908447e+02 8.52386230e+02 8.50371838e-01]	[521.36181641 298.11907959 0.94780529]	[544.48492432 298.05459595 0.94181091]	[500.86123657 303.21896362 0.85176343]	[564.90899658 300.64538574 0.78629583]	[5.65018311e+02 8.98408264e+02 8.03586125e-01]	[5.85442139e+02 8.90851746e+02 8.31811905e-01]	[5.59743225e+02 8.70097534e+02 7.07890153e-01]	[4.90570923e+02 8.95955505e+02 7.75923908e-01]	[4.72566284e+02 8.93377991e+02 7.62548149e-01]	[4.93084351e+02 8.70244141e+02 6.99931920e-01]
[534.17919922 313.50079346 0.87342781]	[531.5949707 380.13021851 0.88528663]	[470.03469849 380.14559937 0.82387203]	[446.88134766 482.86901855 0.85475475]	[444.34213257 580.22161865 0.86014563]	[593.11187744 380.12625122 0.84010816]	[606.00390625 480.23977661 0.88061553]	[613.6685791 575.18103027 0.81863981]	[523.99438477 559.74615479 0.6801306 ]	[485.3916626 557.22711182 0.63316905]	[482.9430542 711.18377686 0.83307356]	[4.85348480e+02 8.57364502e+02 8.18162143e-01]	[564.93731689 557.2421875 0.6850251 ]	[567.45422363 708.68377686 0.84261662]	[5.64911316e+02 8.52379272e+02 8.52352917e-01]	[521.29058838 298.11935425 0.94590628]	[544.43804932 298.04919434 0.94986165]	[500.82357788 303.27252197 0.83383632]	[564.89129639 300.64920044 0.78368586]	[5.65016663e+02 8.98412903e+02 8.06746542e-01]	[5.85439453e+02 8.90857117e+02 8.32354784e-01]	[5.59747192e+02 8.70093872e+02 7.10346699e-01]	[4.90547028e+02 8.95960754e+02 7.77484298e-01]	[4.72532990e+02 8.93380920e+02 7.64220834e-01]	[4.93098755e+02 8.70259460e+02 7.05141962e-01]
[534.11938477 313.50811768 0.87320924]	[531.5847168 380.1237793 0.88391143]	[470.01916504 380.12884521 0.82318962]	[444.4286499 482.86413574 0.87190431]	[444.30340576 577.73071289 0.85890543]	[593.10418701 380.12860107 0.84069198]	[605.99969482 480.19799805 0.87546825]	[611.15423584 575.19494629 0.82185429]	[523.99902344 557.23150635 0.67557186]	[485.39544678 554.68682861 0.63202488]	[482.94052124 708.68969727 0.83924568]	[4.85357178e+02 8.54914551e+02 8.19356918e-01]	[564.93945312 557.19775391 0.68515116]	[567.44342041 708.6852417 0.84277731]	[564.91253662 852.36981201 0.85250086]	[521.25628662 298.12207031 0.94425803]	[544.39709473 298.06149292 0.95366776]	[500.78991699 303.2722168 0.83358216]	[564.85491943 300.64627075 0.79083526]	[5.65019592e+02 8.98419861e+02 8.03075314e-01]	[5.85446777e+02 8.90856567e+02 8.28978181e-01]	[5.59746826e+02 8.67702271e+02 7.08707154e-01]	[4.90561615e+02 8.95958130e+02 7.74132729e-01]	[4.72556854e+02 8.93372192e+02 7.63838232e-01]	[4.93105164e+02 8.70239746e+02 7.06469417e-01]
[531.58929443 313.5223999 0.8756308 ]	[531.59143066 380.11019897 0.88162315]	[470.01940918 380.103302 0.82025963]	[444.42312622 482.84698486 0.87866265]	[444.29748535 577.69842529 0.8606987 ]	[593.11785889 380.12924194 0.8392188 ]	[606.00653076 480.18209839 0.88447464]	[611.11132812 575.22723389 0.8279829 ]	[523.99914551 557.21350098 0.67296904]	[485.39846802 554.66265869 0.63064247]	[482.93737793 711.14111328 0.83320051]	[4.85355591e+02 8.54924744e+02 8.18645716e-01]	[564.9395752 557.19085693 0.68208498]	[567.4519043 708.67175293 0.84434944]	[5.64909973e+02 8.52364563e+02 8.51787567e-01]	[521.2164917 298.13391113 0.94102484]	[544.35455322 298.08010864 0.95383477]	[500.75057983 303.27154541 0.82604486]	[564.81744385 300.68869019 0.78737622]	[5.65027405e+02 8.98412415e+02 8.06066573e-01]	[5.85445068e+02 8.90849182e+02 8.32194805e-01]	[5.59736206e+02 8.67690979e+02 7.02471018e-01]	[4.90548523e+02 8.95964661e+02 7.76071548e-01]	[4.72547302e+02 8.93377991e+02 7.65153706e-01]	[4.93106659e+02 8.70247009e+02 7.09352016e-01]
[529.07324219 313.54467773 0.88038558]	[531.58319092 380.11694336 0.88031232]	[470.01422119 380.10522461 0.81982297]	[444.43569946 482.85845947 0.87659097]	[441.91207886 575.23284912 0.8624174 ]	[593.10302734 380.1413269 0.84033573]	[605.99902344 480.18984985 0.88825458]	[611.0793457 575.2277832 0.83248377]	[524.00598145 554.68859863 0.6680519 ]	[485.40167236 552.13092041 0.62925017]	[482.93899536 711.13464355 0.83287102]	[4.85356384e+02 8.57369568e+02 8.18380654e-01]	[564.94714355 554.67327881 0.68166751]	[565.05847168 708.71704102 0.83949935]	[5.64905945e+02 8.52366394e+02 8.50841641e-01]	[521.168396 298.15408325 0.93089134]	[544.3069458 298.09957886 0.95401931]	[500.70562744 303.27197266 0.81775039]	[562.46160889 300.70809937 0.79238504]	[5.65035461e+02 8.98419128e+02 8.03563178e-01]	[5.85452271e+02 8.90852539e+02 8.32509220e-01]	[5.59725525e+02 8.67690125e+02 6.98961020e-01]	[4.90553955e+02 8.95964233e+02 7.76032329e-01]	[4.72554443e+02 8.93379761e+02 7.65354335e-01]	[4.93104279e+02 8.70257874e+02 7.13828444e-01]
[529.03857422 313.53939819 0.88421828]	[531.55584717 380.1277771 0.88273287]	[469.99035645 380.1109314 0.82050133]	[446.89306641 482.8369751 0.86819249]	[441.90380859 575.1854248 0.8632642 ]	[590.63684082 380.15240479 0.83979475]	[605.98608398 480.18026733 0.88876402]	[611.07562256 575.21795654 0.83253926]	[523.98699951 554.66381836 0.6693126 ]	[485.38238525 552.09655762 0.62848586]	[482.94494629 711.13128662 0.8295241 ]	[4.85350403e+02 8.57372559e+02 8.18908155e-01]	[564.9284668 554.64459229 0.68055457]	[565.05358887 711.14672852 0.83800066]	[564.90484619 852.37042236 0.8525328 ]	[518.77435303 298.15597534 0.92672747]	[541.95056152 298.09289551 0.95115119]	[500.68844604 303.28359985 0.80662733]	[562.45092773 300.66616821 0.79026157]	[5.65014587e+02 8.98412354e+02 8.08335543e-01]	[5.85440002e+02 8.90852539e+02 8.31098199e-01]	[5.59734131e+02 8.67692078e+02 6.99628055e-01]	[4.90541473e+02 8.95965759e+02 7.75839448e-01]	[4.72544830e+02 8.93382263e+02 7.66636968e-01]	[4.93098389e+02 8.70259827e+02 7.10333824e-01]
[529.00860596 313.54214478 0.88788414]	[529.07653809 380.13635254 0.88385487]	[469.96453857 380.11309814 0.82058144]	[446.94204712 482.81088257 0.85953778]	[441.9085083 572.63323975 0.85910594]	[590.62329102 380.15985107 0.84142268]	[605.97320557 480.16616821 0.89226472]	[611.0637207 577.70239258 0.83637744]	[523.96557617 554.64556885 0.66979676]	[485.36578369 549.5770874 0.62880665]	[482.94869995 708.71063232 0.83682251]	[4.85351624e+02 8.54909302e+02 8.21810305e-01]	[564.90466309 554.63269043 0.67980427]	[565.05432129 708.71765137 0.84131455]	[5.64905701e+02 8.52386658e+02 8.51984620e-01]	[518.75439453 298.15716553 0.92616683]	[541.92504883 298.09887695 0.95157981]	[500.67379761 303.27630615 0.80729568]	[562.42327881 300.66940308 0.79815358]	[5.65004028e+02 8.98413513e+02 8.09762836e-01]	[5.85432678e+02 8.90856567e+02 8.29954267e-01]	[5.59747620e+02 8.67711914e+02 7.03120410e-01]	[4.90546265e+02 8.95968811e+02 7.76505351e-01]	[4.72544769e+02 8.93378967e+02 7.66668737e-01]	[4.93090332e+02 8.70231018e+02 7.04914451e-01]
[528.98504639 313.53262329 0.88789117]	[529.05963135 380.13400269 0.88507539]	[467.49319458 380.09686279 0.81910139]	[446.96429443 482.79736328 0.85525733]	[441.92745972 572.62438965 0.85395581]	[590.61547852 380.17950439 0.84176964]	[605.96484375 480.15020752 0.89129561]	[611.09387207 577.71112061 0.83588803]	[523.96105957 552.1206665 0.66505849]	[485.36663818 549.55395508 0.62561363]	[482.95410156 708.69799805 0.83208746]	[4.85349823e+02 8.54890198e+02 8.23808014e-01]	[564.88439941 552.10089111 0.67895329]	[565.04949951 711.12030029 0.8439948 ]	[564.90478516 852.37207031 0.85331768]	[518.74383545 298.14483643 0.92730963]	[541.90625 298.09957886 0.95068711]	[500.66342163 303.23641968 0.80638528]	[562.39074707 300.68899536 0.78986472]	[5.65002686e+02 8.98411011e+02 8.13004255e-01]	[5.85435120e+02 8.90855225e+02 8.31386924e-01]	[5.59741943e+02 8.67688721e+02 6.97628796e-01]	[4.90550598e+02 8.95969055e+02 7.79245257e-01]	[4.72554291e+02 8.93376221e+02 7.69847095e-01]	[4.93080811e+02 8.70208191e+02 6.99941754e-01]
[528.9708252 313.51687622 0.88710159]	[529.01898193 380.12844849 0.88992971]	[467.4559021 380.10467529 0.8259691 ]	[446.9616394 482.75500488 0.85898572]	[444.30673218 572.57971191 0.85326684]	[590.58056641 380.15951538 0.84573841]	[605.95245361 480.15307617 0.89374256]	[611.1081543 575.22259521 0.82978237]	[523.93505859 554.62579346 0.66725081]	[482.95910645 549.550354 0.63126242]	[482.96243286 708.68585205 0.82524073]	[4.85351685e+02 8.54889343e+02 8.24229121e-01]	[564.85986328 552.12042236 0.67977154]	[565.0456543 711.11651611 0.84965593]	[564.90020752 852.36114502 0.85424745]	[518.73522949 298.12509155 0.92869902]	[541.89916992 298.09085083 0.95041019]	[500.64703369 300.77752686 0.80800349]	[562.38220215 300.68344116 0.79558122]	[5.65001953e+02 8.95985291e+02 8.13082755e-01]	[5.85434448e+02 8.90850464e+02 8.32299769e-01]	[5.59727112e+02 8.67674316e+02 6.92274451e-01]	[4.90559021e+02 8.95964294e+02 7.80059218e-01]	[4.72565857e+02 8.93369873e+02 7.73016095e-01]	[4.93079803e+02 8.70208435e+02 7.02762246e-01]
[526.52496338 313.49282837 0.88857394]	[528.99237061 380.128479 0.89403665]	[467.44335938 380.10479736 0.82845682]	[446.95428467 482.77853394 0.85722864]	[444.32659912 570.0947876 0.85554606]	[590.55804443 380.15301514 0.84610629]	[605.93218994 480.17739868 0.89665282]	[611.09210205 575.21368408 0.83019692]	[523.9432373 557.20288086 0.67473227]	[482.96740723 554.63378906 0.62906617]	[482.97409058 711.16046143 0.82380879]	[4.85348877e+02 8.54883728e+02 8.25222969e-01]	[564.87536621 557.1862793 0.68386364]	[565.04699707 711.11975098 0.84415215]	[564.90252686 852.36810303 0.85409319]	[518.71398926 298.10202026 0.92838472]	[541.87750244 298.07376099 0.95053321]	[500.63616943 300.74511719 0.8079862 ]	[562.36730957 300.66964722 0.79757386]	[5.64998535e+02 8.98405945e+02 8.13112438e-01]	[5.85435059e+02 8.90851379e+02 8.30588639e-01]	[5.59735413e+02 8.67684326e+02 6.95445836e-01]	[4.93047699e+02 8.95965088e+02 7.87013292e-01]	[4.72589539e+02 8.93378601e+02 7.79654920e-01]	[4.93082123e+02 8.70193359e+02 6.95373058e-01]
[526.48950195 313.46014404 0.88865125]	[528.98913574 380.15209961 0.89366782]	[467.43792725 380.10903931 0.82922208]	[446.93295288 482.77871704 0.85713297]	[444.32427979 570.0916748 0.8543576 ]	[590.55773926 380.1953125 0.84787673]	[605.91931152 480.23452759 0.89793879]	[611.06988525 577.71575928 0.83492517]	[523.93841553 557.18804932 0.6808672 ]	[485.34500122 552.12371826 0.63351274]	[485.35192871 711.22412109 0.81559056]	[4.85360779e+02 8.54873535e+02 8.27464938e-01]	[564.86218262 554.68920898 0.6925863 ]	[565.05322266 711.15344238 0.84022206]	[564.89996338 852.387146 0.8535319 ]	[518.69470215 298.07287598 0.92762989]	[541.85266113 298.04855347 0.94919425]	[498.26739502 300.71994019 0.8095001 ]	[562.35009766 300.67700195 0.80589908]	[5.65010315e+02 8.98405212e+02 8.09945166e-01]	[5.85442627e+02 8.90852417e+02 8.30274880e-01]	[5.59730896e+02 8.67712585e+02 6.98667228e-01]	[4.93058777e+02 8.95962463e+02 7.85843492e-01]	[4.72601501e+02 8.93372437e+02 7.79367864e-01]	[4.93086487e+02 8.70183594e+02 6.98318362e-01]
[526.45556641 313.40890503 0.88200617]	[529.00109863 380.14712524 0.89213145]	[467.44348145 377.73233032 0.82969809]	[446.88754272 482.76574707 0.86552733]	[444.29925537 570.05310059 0.86065662]	[590.54699707 380.21481323 0.84322864]	[605.88793945 482.71908569 0.90554619]	[611.06231689 580.24151611 0.85368812]	[523.92376709 559.73388672 0.68436122]	[482.92211914 557.18890381 0.63706809]	[485.37841797 713.74438477 0.79848337]	[4.85366180e+02 8.54862366e+02 8.29197645e-01]	[564.87341309 557.25842285 0.69305241]	[565.0489502 711.14337158 0.84433824]	[564.89849854 852.39086914 0.85475874]	[518.65979004 298.04534912 0.9212631 ]	[541.80987549 295.65155029 0.94733703]	[498.23748779 300.73080444 0.7956109 ]	[562.34643555 298.16586304 0.82547909]	[5.65019592e+02 8.98415344e+02 8.09472442e-01]	[5.85447998e+02 8.90855713e+02 8.30554545e-01]	[5.59722900e+02 8.70094971e+02 7.01521039e-01]	[4.93063690e+02 8.95963684e+02 7.88169146e-01]	[4.72605835e+02 8.93366394e+02 7.79808223e-01]	[4.93079895e+02 8.70166199e+02 6.94672585e-01]
[526.42022705 310.95898438 0.88000321]	[528.99633789 380.13955688 0.89176476]	[467.44979858 377.72314453 0.82787001]	[444.43661499 482.73693848 0.87025732]	[441.91921997 570.05426025 0.86417705]	[588.11450195 380.21237183 0.84446394]	[605.88232422 482.81018066 0.91350776]	[608.60125732 580.30358887 0.87368506]	[523.93292236 557.25811768 0.68013442]	[482.93109131 557.20178223 0.63527417]	[485.36730957 716.27667236 0.7931903 ]	[4.85351440e+02 8.54871521e+02 8.29916358e-01]	[564.88116455 557.23352051 0.69014353]	[565.04840088 711.17602539 0.83977538]	[5.64902466e+02 8.54789307e+02 8.53212118e-01]	[516.22125244 298.01080322 0.9173882 ]	[541.78826904 295.63098145 0.94966227]	[498.21908569 300.73403931 0.7972964 ]	[562.33190918 298.21060181 0.8345294 ]	[5.65023865e+02 8.98426331e+02 8.06243598e-01]	[5.85460327e+02 8.93210022e+02 8.26082289e-01]	[5.59727661e+02 8.70105530e+02 7.01792240e-01]	[4.93074249e+02 8.95957458e+02 7.93087661e-01]	[4.75071320e+02 8.93366638e+02 7.81721175e-01]	[4.93060089e+02 8.70170654e+02 6.90404177e-01]
[526.39648438 310.90539551 0.87611234]	[528.9621582 380.13806152 0.89302713]	[467.42279053 377.72564697 0.83215708]	[444.37069702 480.26818848 0.88750905]	[441.87591553 570.02056885 0.87243348]	[588.08007812 380.20474243 0.84890258]	[603.50384521 482.73983765 0.91088092]	[608.58660889 580.28356934 0.87504888]	[523.92132568 557.19018555 0.67193234]	[482.89532471 554.63421631 0.635423 ]	[485.35516357 713.78485107 0.79372227]	[4.85349976e+02 8.54897339e+02 8.26088548e-01]	[564.87506104 554.66314697 0.68663508]	[565.03491211 711.19219971 0.84481567]	[5.64902771e+02 8.54818176e+02 8.52558434e-01]	[516.19226074 295.65335083 0.91472852]	[541.77154541 295.5914917 0.95027137]	[498.18212891 300.67858887 0.79867113]	[562.3236084 298.17709351 0.8445825 ]	[5.65024414e+02 8.98431152e+02 8.01131546e-01]	[5.85459595e+02 8.93212524e+02 8.21475089e-01]	[5.59737366e+02 8.70127686e+02 7.04568028e-01]	[4.93071533e+02 8.95947632e+02 7.90924072e-01]	[4.72602264e+02 8.93366699e+02 7.79036641e-01]	[4.93060638e+02 8.70200256e+02 6.92663908e-01]
[526.41827393 308.3168335 0.86376029]	[526.52886963 380.11306763 0.89604127]	[467.41226196 377.71524048 0.83460689]	[444.33514404 480.23800659 0.88764298]	[441.80154419 567.55822754 0.88527721]	[588.04547119 380.15750122 0.85565162]	[603.43511963 482.76541138 0.90594387]	[608.53656006 580.26641846 0.8791886 ]	[523.91625977 552.0881958 0.67307806]	[482.8840332 549.52386475 0.64370334]	[485.34390259 711.20721436 0.80875403]	[4.85354126e+02 8.54887451e+02 8.25219095e-01]	[564.86358643 549.57000732 0.69122005]	[565.02758789 711.19488525 0.84443235]	[5.64900391e+02 8.54809875e+02 8.52763832e-01]	[516.20068359 295.59158325 0.91712379]	[541.77233887 295.51144409 0.9492929 ]	[498.1791687 300.6390686 0.81091017]	[562.30444336 298.08401489 0.8586477 ]	[5.65029602e+02 8.98436279e+02 7.99896419e-01]	[5.85456543e+02 8.90860840e+02 8.20382476e-01]	[5.59733276e+02 8.70115662e+02 7.00854659e-01]	[4.93069672e+02 8.95956787e+02 7.87398934e-01]	[4.72602356e+02 8.93371521e+02 7.76939988e-01]	[4.93065033e+02 8.70199951e+02 6.96001887e-01]
[526.39794922 305.81158447 0.86649209]	[526.50524902 380.09832764 0.89944375]	[464.96905518 377.70129395 0.83534038]	[441.91009521 480.26651001 0.89996916]	[441.74728394 567.54675293 0.88468271]	[588.02111816 380.14303589 0.85965693]	[603.44104004 482.76168823 0.90481162]	[608.49456787 580.24438477 0.8787517 ]	[523.91522217 549.52484131 0.67621362]	[482.871521 547.00231934 0.65479553]	[482.96972656 711.22961426 0.80626094]	[4.85353485e+02 8.54882629e+02 8.26008797e-01]	[564.86889648 547.02374268 0.6928702 ]	[565.01916504 711.16729736 0.8471365 ]	[564.8994751 852.39367676 0.8542487 ]	[516.16851807 295.56210327 0.91258144]	[541.75811768 295.4861145 0.94532108]	[498.14208984 300.64047241 0.80280399]	[562.29260254 298.08187866 0.85597837]	[5.65029785e+02 8.98440613e+02 8.00676584e-01]	[5.85456909e+02 8.90858643e+02 8.19155633e-01]	[5.59729126e+02 8.67701416e+02 6.90248489e-01]	[4.93062103e+02 8.95968933e+02 7.84934938e-01]	[4.72597717e+02 8.93378357e+02 7.76723802e-01]	[4.93069183e+02 8.70192200e+02 6.96350098e-01]
[526.39794922 305.79721069 0.8660807 ]	[526.48529053 377.75128174 0.90148008]	[464.95315552 377.68417358 0.83823651]	[441.86550903 480.22888184 0.91074407]	[441.67800903 567.49041748 0.89266652]	[587.9954834 380.12512207 0.86197484]	[603.42431641 482.72158813 0.90174049]	[606.07922363 577.72668457 0.86769676]	[523.90045166 549.50476074 0.6793201 ]	[482.84487915 546.98461914 0.66862893]	[482.95541382 711.16412354 0.81983382]	[4.85348083e+02 8.54890686e+02 8.25586855e-01]	[564.85650635 547.0133667 0.69404662]	[565.01373291 711.12713623 0.85302424]	[564.89996338 852.3850708 0.85497922]	[516.16442871 295.54980469 0.91140556]	[541.76092529 295.47921753 0.94478643]	[498.13360596 300.63034058 0.80285037]	[562.29675293 298.06848145 0.85739177]	[5.65036316e+02 8.98443115e+02 7.98031867e-01]	[5.85458374e+02 8.90854065e+02 8.16957295e-01]	[5.59729065e+02 8.67685974e+02 6.87638938e-01]	[4.93054901e+02 8.95974487e+02 7.80830681e-01]	[4.72593140e+02 8.93382446e+02 7.73652613e-01]	[4.93065277e+02 8.70203003e+02 6.98132455e-01]
[526.39587402 305.80456543 0.86599082]	[526.48480225 377.73690796 0.90148032]	[464.95748901 377.67364502 0.83714616]	[441.82946777 480.21847534 0.91041595]	[439.27511597 567.44689941 0.89776421]	[587.9866333 380.12088013 0.86382735]	[603.41418457 480.36300659 0.9049623 ]	[606.06079102 575.19946289 0.85751122]	[523.88873291 549.53845215 0.68365389]	[482.82818604 547.01184082 0.672629 ]	[482.94607544 711.21118164 0.81480068]	[4.85348938e+02 8.54900085e+02 8.21635544e-01]	[564.85766602 549.53204346 0.69477236]	[565.01055908 711.16455078 0.85365009]	[564.89929199 852.39416504 0.8550483 ]	[516.16259766 295.55291748 0.91125715]	[541.76147461 295.48257446 0.94550502]	[498.13339233 300.63336182 0.80279058]	[562.29229736 298.0743103 0.85803992]	[5.65048096e+02 8.98421631e+02 7.95988739e-01]	[5.85459900e+02 8.90843262e+02 8.18545103e-01]	[5.59741455e+02 8.67697937e+02 6.89159811e-01]	[4.93056030e+02 8.95963013e+02 7.82287121e-01]	[4.72586090e+02 8.93379211e+02 7.73389220e-01]	[4.93073669e+02 8.70221191e+02 6.98848665e-01]
[526.41009521 305.81741333 0.86474049]	[526.48651123 377.7489624 0.90174794]	[464.95944214 377.67184448 0.83735764]	[441.80758667 480.21655273 0.9128859 ]	[439.22451782 565.05725098 0.90127748]	[587.99188232 380.14886475 0.86308438]	[603.40930176 482.7310791 0.90646744]	[606.0534668 575.18206787 0.85791922]	[523.87963867 552.09057617 0.68883556]	[482.80725098 549.55377197 0.67411 ]	[482.94299316 711.13378906 0.81925601]	[4.85343597e+02 8.54899658e+02 8.21543157e-01]	[564.86309814 552.07910156 0.69659114]	[565.01086426 711.12835693 0.85746545]	[564.89355469 852.3928833 0.85537618]	[516.17553711 295.56790161 0.91354626]	[541.76739502 295.48901367 0.94748521]	[498.14923096 300.64263916 0.80639333]	[562.29425049 298.07141113 0.85514802]	[5.65040039e+02 8.98431396e+02 7.95900881e-01]	[5.85455627e+02 8.90847839e+02 8.18866134e-01]	[5.59736633e+02 8.67692078e+02 6.88644052e-01]	[4.93049469e+02 8.95965393e+02 7.81005740e-01]	[4.72585602e+02 8.93381409e+02 7.73179412e-01]	[4.93067078e+02 8.70222168e+02 6.97850883e-01]
[526.42352295 308.324646 0.86306536]	[526.49304199 377.75250244 0.90137929]	[464.96322632 377.66851807 0.8365683 ]	[441.80755615 480.20806885 0.91208947]	[439.22201538 567.44494629 0.90049601]	[587.99438477 380.15298462 0.86047858]	[603.418396 480.36416626 0.90078175]	[606.07330322 575.2019043 0.85857034]	[523.88519287 549.565979 0.68654668]	[482.81268311 549.50756836 0.6755439 ]	[482.93151855 708.71490479 0.82127953]	[4.82985504e+02 8.54887146e+02 8.22912455e-01]	[564.86480713 549.56445312 0.69563204]	[565.00921631 711.121521 0.85906386]	[564.89306641 852.37896729 0.85707873]	[516.20440674 295.59155273 0.91741061]	[541.78015137 295.52365112 0.95335847]	[498.16891479 300.63238525 0.81245595]	[562.29351807 298.09899902 0.85075194]	[5.65042358e+02 8.98440002e+02 7.95098782e-01]	[5.85456360e+02 8.90850342e+02 8.20008993e-01]	[5.59732239e+02 8.67675903e+02 6.84454322e-01]	[4.93058075e+02 8.95952026e+02 7.82921672e-01]	[4.72598663e+02 8.93372620e+02 7.73128033e-01]	[4.93069794e+02 8.70212585e+02 6.99212253e-01]
[526.41271973 310.88952637 0.872877 ]	[526.50939941 377.75405884 0.89919096]	[467.39666748 377.66210938 0.83358514]	[441.82440186 480.22595215 0.90951478]	[439.22711182 567.49304199 0.89401019]	[588.00201416 380.15066528 0.86000913]	[603.43218994 482.74456787 0.90301639]	[606.11950684 577.72521973 0.86318576]	[523.88659668 552.09661865 0.68269509]	[482.82162476 549.54089355 0.66752326]	[482.92333984 711.15710449 0.82345581]	[4.82984406e+02 8.54881836e+02 8.24436963e-01]	[564.86578369 552.09539795 0.69080836]	[565.01324463 711.14770508 0.85830152]	[564.89306641 852.37475586 0.85815239]	[516.20123291 295.64834595 0.91597086]	[541.78051758 295.59069824 0.95524883]	[498.17071533 300.65704346 0.80134499]	[562.29571533 298.16851807 0.83658725]	[5.65042603e+02 8.98426697e+02 7.99463689e-01]	[5.85452820e+02 8.90844055e+02 8.25685382e-01]	[5.59736389e+02 8.67674561e+02 6.85845912e-01]	[4.90572205e+02 8.95959961e+02 7.82172263e-01]	[4.72585571e+02 8.93373474e+02 7.74953187e-01]	[4.93063629e+02 8.70211853e+02 7.01209784e-01]
[526.4130249 313.41156006 0.88937044]	[526.5112915 380.11557007 0.90013647]	[467.39169312 377.68441772 0.83265972]	[441.82684326 480.22857666 0.91079152]	[439.23391724 567.51037598 0.89225036]	[588.01824951 380.18734741 0.85608858]	[603.45214844 482.75671387 0.89769202]	[608.5012207 577.77966309 0.86760312]	[523.88531494 549.55615234 0.68262678]	[482.81814575 547.01806641 0.67158145]	[482.90426636 708.70965576 0.82835698]	[4.82981567e+02 8.54842834e+02 8.25641215e-01]	[564.8614502 549.55950928 0.69446647]	[565.0100708 711.16430664 0.85544527]	[564.88989258 852.36767578 0.85903466]	[516.19177246 298.05041504 0.91489047]	[541.77703857 295.65811157 0.94500041]	[498.15582275 300.73181152 0.78467625]	[562.29730225 298.1880188 0.81413281]	[5.65033081e+02 8.98422852e+02 8.02578747e-01]	[5.85444641e+02 8.90843872e+02 8.29616547e-01]	[5.59734497e+02 8.67666870e+02 6.82938516e-01]	[4.93051788e+02 8.95952148e+02 7.80660987e-01]	[4.72587952e+02 8.93368042e+02 7.72079647e-01]	[4.93056519e+02 8.70175537e+02 6.87865615e-01]
[526.44781494 313.49679565 0.89944881]	[526.51501465 380.13723755 0.90108174]	[467.39678955 377.70068359 0.8313117 ]	[441.83581543 480.28277588 0.91308546]	[439.25146484 567.46893311 0.8989107 ]	[588.03717041 380.20349121 0.85379833]	[603.44244385 482.75686646 0.90721601]	[608.51580811 580.21697998 0.87132215]	[523.89001465 549.55706787 0.68698341]	[482.83364868 547.02307129 0.67252392]	[482.90209961 711.125 0.82259333]	[4.82984985e+02 8.54857300e+02 8.22969854e-01]	[564.8560791 549.55877686 0.6985473 ]	[565.00671387 711.15014648 0.85541165]	[564.88891602 852.37145996 0.85825026]	[518.64306641 298.10418701 0.916035 ]	[541.8258667 298.08560181 0.94677001]	[498.19897461 300.74588013 0.78719026]	[562.29669189 300.73764038 0.78088325]	[5.65036133e+02 8.98426331e+02 7.99729586e-01]	[5.85447754e+02 8.90848511e+02 8.26727092e-01]	[5.59730530e+02 8.67676086e+02 6.83910787e-01]	[4.93053040e+02 8.95949402e+02 7.81646371e-01]	[4.72588226e+02 8.93368652e+02 7.73336709e-01]	[4.93065704e+02 8.70190247e+02 6.90863490e-01]
[526.43438721 315.92056274 0.90471745]	[526.52502441 380.14981079 0.9002136 ]	[467.40679932 377.69973755 0.83221859]	[441.86251831 480.2612915 0.90790021]	[439.26480103 567.48260498 0.89480656]	[588.05718994 380.23861694 0.84785241]	[603.4564209 482.74642944 0.90270567]	[608.51593018 577.79046631 0.87084496]	[523.89935303 549.55023193 0.68649614]	[482.84753418 547.01849365 0.67214036]	[482.90740967 711.16131592 0.82114607]	[4.82986481e+02 8.54862000e+02 8.23621869e-01]	[564.86022949 549.55523682 0.69817197]	[565.01251221 711.14306641 0.85521632]	[564.88818359 852.38531494 0.85605484]	[516.2121582 298.17123413 0.90589088]	[541.80548096 298.13134766 0.93907672]	[498.19384766 303.21871948 0.77451992]	[562.30828857 300.71871948 0.79806757]	[5.65047302e+02 8.98440918e+02 7.98124135e-01]	[5.85464172e+02 8.90853394e+02 8.26242089e-01]	[5.59722412e+02 8.67694763e+02 6.84302092e-01]	[4.93050018e+02 8.95953308e+02 7.80796349e-01]	[4.72590790e+02 8.93370117e+02 7.72944212e-01]	[4.93065308e+02 8.70189636e+02 6.92822218e-01]
[526.43469238 315.92050171 0.90468484]	[526.52368164 380.14672852 0.90032816]	[467.40667725 377.69760132 0.83206856]	[441.86227417 480.26104736 0.90776718]	[439.26504517 567.48638916 0.89466321]	[588.05529785 380.23300171 0.84859443]	[603.45477295 482.72857666 0.90156883]	[608.5213623 577.78363037 0.86877096]	[523.89959717 552.06970215 0.68574238]	[482.84701538 549.51507568 0.66881371]	[482.90802002 711.16400146 0.82170278]	[4.85343628e+02 8.54868225e+02 8.23412359e-01]	[564.8638916 552.06573486 0.69707978]	[565.01428223 711.1262207 0.85619175]	[564.88641357 852.39056396 0.85508567]	[516.21221924 298.17111206 0.90593606]	[541.8057251 298.131073 0.93918312]	[498.19369507 303.21743774 0.77450824]	[562.30804443 300.7166748 0.79820091]	[5.65040527e+02 8.98438904e+02 7.98940241e-01]	[5.85458313e+02 8.90853943e+02 8.25560808e-01]	[5.59723633e+02 8.67704468e+02 6.86529040e-01]	[4.93050262e+02 8.95954712e+02 7.81142294e-01]	[4.72592041e+02 8.93371460e+02 7.73515582e-01]	[4.93069153e+02 8.70194092e+02 6.94292605e-01]
[526.4487915 315.97186279 0.91260421]	[526.53234863 380.14794922 0.90010834]	[467.40829468 377.693573 0.83314997]	[441.88061523 480.23391724 0.90467525]	[439.30145264 567.4909668 0.89700127]	[588.07556152 380.2387085 0.84760612]	[603.45727539 482.75479126 0.90111393]	[608.5302124 577.77166748 0.86707866]	[523.89459229 549.56860352 0.68321258]	[482.8430481 547.01629639 0.66897333]	[482.91241455 711.16949463 0.82460797]	[4.85348175e+02 8.54887634e+02 8.22376907e-01]	[564.85986328 552.07232666 0.69627833]	[565.02459717 708.72503662 0.85400635]	[564.88824463 852.37738037 0.85784185]	[516.21228027 298.22183228 0.89914423]	[541.81817627 298.18078613 0.93277031]	[498.21176147 303.27914429 0.7788974 ]	[562.33398438 303.1960144 0.79661256]	[5.65038025e+02 8.98433777e+02 7.98826277e-01]	[5.85457275e+02 8.90849976e+02 8.24985802e-01]	[5.59722839e+02 8.67686035e+02 6.86052322e-01]	[4.93049896e+02 8.95960999e+02 7.81037033e-01]	[4.72588287e+02 8.93378967e+02 7.74373591e-01]	[4.93082550e+02 8.70207092e+02 6.97237968e-01]
[526.50311279 316.03387451 0.91495591]	[526.54669189 380.14938354 0.89826053]	[467.43417358 377.68609619 0.83422029]	[444.3069458 480.21020508 0.89739525]	[441.73791504 567.52911377 0.89336604]	[588.10778809 380.22976685 0.84469616]	[603.45526123 482.7305603 0.90774751]	[608.53625488 577.77990723 0.86737406]	[523.89129639 549.54144287 0.68445045]	[482.85043335 546.99468994 0.66931635]	[482.92044067 711.15106201 0.82341719]	[4.85345337e+02 8.54890625e+02 8.22286725e-01]	[564.84613037 549.5501709 0.69837916]	[565.03607178 711.13269043 0.85145777]	[564.89318848 852.37194824 0.85823721]	[518.68493652 300.65103149 0.89282238]	[541.86303711 298.25509644 0.92975807]	[498.23602295 303.30142212 0.79055089]	[562.3651123 303.28289795 0.78264153]	[5.65020752e+02 8.98417603e+02 8.02792549e-01]	[5.85446350e+02 8.90843567e+02 8.26311231e-01]	[5.59739075e+02 8.67679138e+02 6.87298775e-01]	[4.90573975e+02 8.95956238e+02 7.82425761e-01]	[4.72574921e+02 8.93373352e+02 7.75057495e-01]	[4.93082611e+02 8.70211792e+02 6.94172978e-01]
[526.53198242 316.0305481 0.91094625]	[528.97515869 380.13162231 0.89694297]	[467.44940186 377.66693115 0.8342188 ]	[444.38342285 480.22128296 0.88928455]	[441.76849365 567.54162598 0.89126378]	[588.11175537 380.21356201 0.84631401]	[603.45739746 480.36901855 0.91191888]	[608.53619385 577.7935791 0.8690542 ]	[523.90686035 552.07397461 0.68269616]	[482.87258911 547.02368164 0.66103142]	[482.91055298 711.16326904 0.81934041]	[4.85348511e+02 8.54885132e+02 8.23456049e-01]	[564.86444092 552.07830811 0.69589245]	[565.03588867 711.17883301 0.84936291]	[564.890625 852.37475586 0.85837448]	[518.70373535 300.65457153 0.895473 ]	[541.88336182 298.24398804 0.9320507 ]	[498.25100708 305.80368042 0.79434526]	[562.39489746 303.25424194 0.77528256]	[5.65020996e+02 8.98416443e+02 8.04982543e-01]	[5.85445251e+02 8.90843079e+02 8.28633964e-01]	[5.59736877e+02 8.67681519e+02 6.86889887e-01]	[4.90570618e+02 8.95963684e+02 7.81615555e-01]	[4.72574188e+02 8.93374817e+02 7.75344670e-01]	[4.93082062e+02 8.70203430e+02 6.95103526e-01]
[528.9887085 316.0345459 0.90829629]	[528.99371338 380.12637329 0.89486629]	[467.4694519 377.65530396 0.83287406]	[444.44573975 480.21115112 0.88381439]	[441.80050659 567.53448486 0.88910955]	[590.54187012 380.2197876 0.84305018]	[603.47277832 482.78121948 0.91784126]	[608.52154541 580.2277832 0.87510335]	[523.92138672 547.01318359 0.67626536]	[482.89767456 546.94970703 0.66005582]	[482.92279053 708.68804932 0.83251554]	[4.85345032e+02 8.54908081e+02 8.18572342e-01]	[564.86315918 547.00134277 0.69102412]	[565.04541016 711.14294434 0.84504539]	[564.90393066 852.37872314 0.8587532 ]	[518.73937988 300.66177368 0.89685774]	[541.92254639 298.24688721 0.93098235]	[498.27194214 305.78695679 0.79074997]	[562.44311523 303.23071289 0.77191603]	[5.64995361e+02 8.95984497e+02 8.11634123e-01]	[5.85437744e+02 8.90845032e+02 8.27434957e-01]	[5.59763977e+02 8.67686829e+02 6.96895659e-01]	[4.90568054e+02 8.95958679e+02 7.79663503e-01]	[4.72568054e+02 8.93382812e+02 7.72277772e-01]	[4.93084747e+02 8.70234985e+02 6.87587261e-01]
[529.02764893 316.06994629 0.90976143]	[529.01708984 380.11398315 0.89377236]	[467.49359131 377.6289978 0.82968795]	[446.87338257 480.22561646 0.88152075]	[441.80810547 567.51196289 0.89007932]	[590.57232666 380.2119751 0.84430432]	[603.48535156 482.73190308 0.91564488]	[608.54193115 580.22265625 0.87040693]	[523.93383789 549.50799561 0.67902452]	[482.90979004 546.96246338 0.65849376]	[482.92559814 708.71240234 0.83534455]	[4.85351654e+02 8.54895691e+02 8.20058525e-01]	[564.88781738 547.02258301 0.69257897]	[565.04962158 711.11755371 0.84548104]	[564.90649414 852.37280273 0.85836977]	[518.77423096 300.70257568 0.8960855 ]	[544.2855835 300.6428833 0.92573977]	[500.66146851 305.7741394 0.79459924]	[564.80987549 303.2199707 0.76580334]	[5.64998413e+02 8.95980591e+02 8.14285398e-01]	[5.85434753e+02 8.90840820e+02 8.33224416e-01]	[5.59766479e+02 8.67678284e+02 6.93664193e-01]	[4.93059692e+02 8.95956177e+02 7.80703783e-01]	[4.72591187e+02 8.93377991e+02 7.71901906e-01]	[4.93085297e+02 8.70217407e+02 6.90830648e-01]
[528.9854126 316.11279297 0.9163903 ]	[529.04815674 380.10687256 0.89049143]	[469.97225952 377.63000488 0.82788104]	[446.88592529 480.23431396 0.87959981]	[441.81616211 567.49108887 0.89049941]	[590.60473633 380.19915771 0.8426308 ]	[603.50170898 482.72610474 0.9195863 ]	[608.54907227 580.23199463 0.87203515]	[523.98144531 549.49975586 0.68526393]	[485.3494873 546.95483398 0.65737665]	[482.92416382 708.69281006 0.8371619 ]	[4.85345032e+02 8.54894775e+02 8.20156336e-01]	[564.93029785 549.49841309 0.70138836]	[565.05371094 711.14135742 0.84748888]	[564.90332031 852.37683105 0.85880309]	[518.75579834 300.75286865 0.88698125]	[541.92224121 300.71343994 0.91626441]	[500.66183472 305.76699829 0.76775801]	[562.46929932 303.24160767 0.76566195]	[5.65007141e+02 8.98407776e+02 8.11418712e-01]	[5.85445190e+02 8.90845825e+02 8.33332956e-01]	[5.59755859e+02 8.67686768e+02 6.94620967e-01]	[4.93054565e+02 8.95954712e+02 7.81142414e-01]	[4.72586548e+02 8.93376465e+02 7.72579849e-01]	[4.93077423e+02 8.70215454e+02 6.86671257e-01]
[528.97698975 316.15713501 0.91986799]	[529.06433105 380.09634399 0.88819635]	[470.0111084 377.60345459 0.82569218]	[446.90551758 480.27334595 0.87922013]	[441.8164978 567.50872803 0.88960922]	[590.61956787 380.20654297 0.83922201]	[603.52319336 482.74206543 0.91909701]	[608.56195068 580.24688721 0.87505507]	[523.94348145 549.512146 0.6878165 ]	[482.93026733 546.97033691 0.6647858 ]	[482.92642212 708.70690918 0.83699071]	[4.85345764e+02 8.54878052e+02 8.21255028e-01]	[564.89709473 549.49829102 0.70028603]	[565.04870605 711.13946533 0.85007256]	[564.9085083 852.36651611 0.85869247]	[518.74890137 303.23660278 0.87573504]	[541.90350342 300.76858521 0.90250725]	[500.68447876 305.82244873 0.7317124 ]	[562.47003174 303.1942749 0.7523874 ]	[5.65005920e+02 8.95976318e+02 8.16530526e-01]	[5.85445007e+02 8.90838806e+02 8.35496783e-01]	[5.59768677e+02 8.67675903e+02 6.94809079e-01]	[4.93055573e+02 8.95961548e+02 7.84243584e-01]	[4.72595123e+02 8.93379639e+02 7.75120735e-01]	[4.93073517e+02 8.70192505e+02 6.79791510e-01]
[529.01379395 318.54760742 0.91638929]	[531.53070068 380.10116577 0.88800037]	[470.0291748 377.60159302 0.82356751]	[446.93859863 480.3109436 0.87704861]	[441.82315063 567.49731445 0.89136493]	[590.63433838 380.22549438 0.83556867]	[605.85992432 482.75558472 0.91972619]	[608.58380127 580.25604248 0.87409866]	[523.94580078 552.07403564 0.6896866 ]	[482.94396973 549.50799561 0.65779358]	[482.92388916 708.68353271 0.84317684]	[4.85342224e+02 8.54888000e+02 8.21520805e-01]	[564.89923096 552.06164551 0.70072746]	[565.06066895 708.72320557 0.85226291]	[564.90460205 852.36230469 0.85893297]	[518.78735352 303.30429077 0.87308109]	[541.94677734 305.76083374 0.88662153]	[500.7305603 308.36026001 0.72484326]	[564.82836914 303.30059814 0.74732006]	[5.65006653e+02 8.95977844e+02 8.17199230e-01]	[5.85444397e+02 8.90840881e+02 8.37287664e-01]	[5.59758545e+02 8.67672607e+02 6.93338633e-01]	[4.93044128e+02 8.95961548e+02 7.81071424e-01]	[4.72581635e+02 8.93379822e+02 7.73119867e-01]	[4.93072021e+02 8.70203857e+02 6.84609413e-01]
[529.03936768 318.75305176 0.88717014]	[531.56854248 380.12069702 0.88844347]	[472.51513672 377.60531616 0.82399774]	[446.93557739 480.29382324 0.8766005 ]	[441.8052063 567.48828125 0.89370453]	[593.12005615 380.28161621 0.82784885]	[605.87127686 482.74130249 0.91438419]	[608.5993042 580.25390625 0.87348604]	[523.96588135 549.52935791 0.68835557]	[482.96377563 546.9934082 0.65705025]	[482.9223938 708.67883301 0.8428213 ]	[4.85348724e+02 8.54865601e+02 8.24108183e-01]	[564.90979004 549.52539062 0.70525151]	[565.05584717 708.70965576 0.84933019]	[564.90930176 852.36279297 0.85829967]	[521.18933105 310.94076538 0.89298791]	[544.29699707 310.93502808 0.90077615]	[500.76281738 310.90719604 0.7156933 ]	[564.86816406 305.76089478 0.76579469]	[5.65008179e+02 8.95976807e+02 8.18905652e-01]	[5.85448914e+02 8.90841064e+02 8.37326586e-01]	[5.59761597e+02 8.67676086e+02 6.96733773e-01]	[4.90562897e+02 8.95969238e+02 7.80554593e-01]	[4.72569183e+02 8.93377808e+02 7.74175882e-01]	[4.93082458e+02 8.70182312e+02 6.85038149e-01]
[529.03234863 321.24835205 0.86934793]	[531.57843018 380.12814331 0.8865906 ]	[472.5149231 377.61291504 0.82419205]	[446.93444824 480.29571533 0.87842584]	[441.79379272 567.49328613 0.89574975]	[593.11553955 380.28369141 0.82850182]	[605.87371826 482.72363281 0.91336673]	[608.59741211 580.26849365 0.87706643]	[523.96612549 549.50061035 0.68999028]	[482.97195435 546.96606445 0.66099429]	[482.93505859 708.68115234 0.84155464]	[4.82985504e+02 8.54883850e+02 8.23262930e-01]	[564.9006958 549.49841309 0.70803088]	[565.05749512 708.68054199 0.85099614]	[564.90563965 852.36419678 0.85820144]	[521.19970703 313.47467041 0.91120696]	[544.29412842 313.47595215 0.92935538]	[500.73855591 310.94778442 0.71430635]	[564.82855225 308.34716797 0.77395153]	[5.65001160e+02 8.95975281e+02 8.20037723e-01]	[5.85441345e+02 8.90841125e+02 8.37017298e-01]	[5.59758240e+02 8.67679626e+02 6.97022259e-01]	[4.90560669e+02 8.95971741e+02 7.80955195e-01]	[4.72568451e+02 8.93384094e+02 7.73904085e-01]	[4.93072968e+02 8.70201355e+02 6.84793413e-01]
[529.0378418 323.76742554 0.85481668]	[531.5847168 380.12277222 0.88544416]	[472.51293945 377.60968018 0.82299745]	[446.93951416 480.27764893 0.87792534]	[441.79241943 567.48321533 0.89706546]	[593.13061523 380.25466919 0.82950056]	[605.87316895 480.36737061 0.91702449]	[608.5947876 580.25933838 0.87531787]	[523.96466064 547.02001953 0.69203097]	[482.96755981 546.95898438 0.66398197]	[482.93075562 708.67553711 0.83963943]	[4.82985260e+02 8.54875183e+02 8.23097050e-01]	[564.89526367 547.02142334 0.70990711]	[565.05853271 708.6918335 0.84980023]	[564.90661621 852.37060547 0.85783845]	[521.21746826 315.94619751 0.92990994]	[544.28643799 315.93914795 0.94344902]	[500.74395752 313.46176147 0.73149693]	[562.47454834 308.36352539 0.77634203]	[5.65001709e+02 8.95979614e+02 8.20179164e-01]	[5.85440430e+02 8.90843872e+02 8.37199807e-01]	[5.59757507e+02 8.67687378e+02 6.99079037e-01]	[4.90548218e+02 8.95964539e+02 7.83473909e-01]	[4.72557159e+02 8.93379150e+02 7.75752127e-01]	[4.93077972e+02 8.70194153e+02 6.83313847e-01]
[529.00738525 326.34442139 0.84658056]	[531.59979248 380.11672974 0.88420677]	[472.52731323 377.61764526 0.82553923]	[446.94552612 480.26296997 0.87820685]	[441.79428101 567.48944092 0.89788979]	[593.14331055 380.23840332 0.82965773]	[605.88531494 480.37435913 0.91368645]	[608.60046387 580.26226807 0.87542772]	[523.96600342 549.54516602 0.69155955]	[485.34365845 547.00756836 0.65884972]	[482.9380188 708.6774292 0.84058356]	[4.85342651e+02 8.54841736e+02 8.26438725e-01]	[564.89886475 549.54327393 0.70770979]	[565.0567627 708.7097168 0.84937382]	[564.90911865 852.37121582 0.85746509]	[521.20196533 316.0473938 0.94558722]	[541.93444824 316.0244751 0.96137357]	[500.74945068 315.9309082 0.7328105 ]	[562.47521973 310.89672852 0.78981566]	[5.64989868e+02 8.95971863e+02 8.22684407e-01]	[5.85431396e+02 8.90843018e+02 8.38169456e-01]	[5.59770691e+02 8.67688477e+02 6.99060917e-01]	[4.90551453e+02 8.95948914e+02 7.85698175e-01]	[4.72560394e+02 8.93362915e+02 7.76871562e-01]	[4.93073425e+02 8.70165833e+02 6.79542780e-01]
[526.54827881 326.35549927 0.84884292]	[531.59063721 380.10964966 0.8862195 ]	[472.5199585 377.60601807 0.82428801]	[446.95178223 480.2746582 0.87700617]	[441.79766846 567.48632812 0.89800477]	[593.13708496 380.24331665 0.83103961]	[605.88763428 480.33615112 0.91148388]	[608.60333252 580.24676514 0.87009645]	[523.96575928 546.98858643 0.69269991]	[482.96939087 546.93322754 0.66386247]	[482.93560791 708.65264893 0.8445192 ]	[4.85351562e+02 8.54855713e+02 8.24114323e-01]	[564.89190674 546.97955322 0.71152318]	[565.04846191 708.69604492 0.85307336]	[564.9074707 852.37670898 0.85794121]	[521.17773438 316.06860352 0.9416098 ]	[541.89752197 316.04782104 0.96449172]	[500.73895264 315.94125366 0.72132778]	[562.41992188 313.41299438 0.78597522]	[5.64994629e+02 8.98406006e+02 8.19135189e-01]	[5.85440125e+02 8.90849121e+02 8.35215569e-01]	[5.59761963e+02 8.67687683e+02 7.00489581e-01]	[4.90552246e+02 8.95954407e+02 7.83657014e-01]	[4.72561829e+02 8.93366394e+02 7.75897443e-01]	[4.93088745e+02 8.70175293e+02 6.81872129e-01]
[526.49517822 326.36877441 0.85250056]	[531.58026123 380.09671021 0.88688761]	[472.52404785 377.60263062 0.8224721 ]	[446.95437622 480.2612915 0.87513304]	[441.81018066 567.48522949 0.89455312]	[593.12487793 380.22177124 0.82995194]	[605.88598633 480.31109619 0.90914881]	[608.59967041 580.21990967 0.86416376]	[523.95983887 546.96356201 0.69492388]	[482.96035767 544.46905518 0.66672379]	[482.93984985 708.64837646 0.84441817]	[4.85356110e+02 8.54860596e+02 8.22455347e-01]	[564.88842773 546.94311523 0.71304286]	[565.05273438 708.66729736 0.85611063]	[564.90814209 852.38458252 0.85722774]	[518.75537109 316.08703613 0.9323287 ]	[541.84844971 316.05371094 0.95965058]	[500.67892456 316.00363159 0.69877595]	[562.40222168 313.41464233 0.77998048]	[5.64993042e+02 8.98408813e+02 8.16334009e-01]	[5.85441528e+02 8.90851318e+02 8.33105445e-01]	[5.59765564e+02 8.67698730e+02 7.04927683e-01]	[4.90552002e+02 8.95958679e+02 7.82788277e-01]	[4.72562897e+02 8.93370117e+02 7.74874210e-01]	[4.93098602e+02 8.70180847e+02 6.81936085e-01]
[526.48394775 328.90011597 0.85474056]	[531.5838623 377.75656128 0.88581383]	[472.52191162 377.58892822 0.82041633]	[446.95812988 480.25439453 0.87667477]	[441.82110596 567.48071289 0.89426744]	[593.13348389 380.19577026 0.82836276]	[605.88525391 480.30691528 0.90964848]	[608.59429932 577.77111816 0.85916287]	[523.95117188 546.98327637 0.69139588]	[482.93505859 546.93890381 0.66558599]	[482.93649292 708.65570068 0.84496397]	[4.85355713e+02 8.54874695e+02 8.20860565e-01]	[564.89318848 546.95794678 0.70833719]	[565.05169678 708.66143799 0.85854661]	[564.90661621 852.39685059 0.85635418]	[518.74530029 316.13394165 0.93287885]	[541.84613037 316.10494995 0.95844185]	[500.67340088 316.01287842 0.69023693]	[562.41003418 313.43493652 0.78500855]	[5.64992981e+02 8.98416260e+02 8.13340664e-01]	[5.85441589e+02 8.90858093e+02 8.31116498e-01]	[5.59758118e+02 8.70095581e+02 7.05642164e-01]	[4.90546844e+02 8.95963379e+02 7.81296790e-01]	[4.72558533e+02 8.93375488e+02 7.72755086e-01]	[4.93100555e+02 8.70193787e+02 6.81923747e-01]
[526.47937012 328.92529297 0.8568399 ]	[531.58068848 377.7437439 0.88521338]	[472.52282715 377.57861328 0.81959701]	[446.97625732 480.22183228 0.86991549]	[441.82183838 567.46557617 0.89592546]	[593.11938477 380.18255615 0.82860881]	[605.88592529 480.30499268 0.90723097]	[608.58929443 577.7645874 0.8582086 ]	[523.94458008 546.9541626 0.69094795]	[482.92089844 544.45947266 0.66964287]	[482.94876099 708.62542725 0.84972912]	[4.85353455e+02 8.54873840e+02 8.20479691e-01]	[564.89050293 544.47888184 0.70846099]	[565.04589844 708.63494873 0.85984659]	[564.89953613 852.39703369 0.85507804]	[518.73376465 316.13522339 0.92871511]	[541.85302734 316.11880493 0.95968199]	[500.65960693 315.99325562 0.66986901]	[562.42565918 313.43643188 0.77372742]	[5.64993286e+02 8.98432861e+02 8.09071004e-01]	[5.85449463e+02 8.93215576e+02 8.28514516e-01]	[5.59748413e+02 8.70096313e+02 7.01401711e-01]	[4.90553925e+02 8.95964661e+02 7.81869829e-01]	[4.72565002e+02 8.93376709e+02 7.71194816e-01]	[4.93092255e+02 8.70196960e+02 6.81457937e-01]
[526.49902344 331.39028931 0.85578585]	[531.56756592 377.73410034 0.88593984]	[470.04177856 377.56774902 0.81866586]	[449.45230103 480.23342896 0.86580598]	[441.81491089 567.46112061 0.89623797]	[593.11743164 380.16616821 0.82856131]	[605.88500977 480.30691528 0.90975928]	[608.58929443 577.75848389 0.8570134 ]	[523.94433594 546.98156738 0.69074166]	[482.92337036 546.94256592 0.66714191]	[482.95602417 708.7020874 0.84297061]	[4.85350891e+02 8.54924805e+02 8.17178965e-01]	[564.88745117 546.95513916 0.70729148]	[565.04974365 708.64367676 0.85765398]	[564.90600586 852.3973999 0.85593653]	[518.75512695 316.14630127 0.93305814]	[541.8692627 316.13601685 0.96057934]	[500.67712402 315.97998047 0.67730123]	[562.4196167 313.46704102 0.76441801]	[5.64986084e+02 8.98422974e+02 8.11513245e-01]	[5.85440125e+02 8.93212524e+02 8.27899456e-01]	[5.59757690e+02 8.67713867e+02 7.03824639e-01]	[4.90534241e+02 8.95978333e+02 7.77464092e-01]	[4.72538177e+02 8.93389771e+02 7.67567515e-01]	[4.93106476e+02 8.70238403e+02 6.91330612e-01]
[526.5098877 328.91293335 0.85337031]	[531.56494141 377.72961426 0.88683361]	[470.04467773 377.55734253 0.81857395]	[449.45910645 480.20272827 0.86170912]	[441.81811523 567.46325684 0.89573884]	[590.64318848 380.16625977 0.83035946]	[605.88751221 480.32223511 0.91666204]	[608.58679199 577.76763916 0.86004043]	[523.94989014 546.98724365 0.68961066]	[482.93167114 546.94470215 0.66490442]	[482.97195435 708.70788574 0.83845454]	[4.85351135e+02 8.54925598e+02 8.17897320e-01]	[564.89141846 546.96325684 0.7059229 ]	[565.05474854 708.6506958 0.85584456]	[564.90679932 854.78881836 0.85555494]	[518.76690674 316.14379883 0.93575048]	[541.86816406 316.11483765 0.96059883]	[500.68499756 315.98181152 0.69179952]	[562.39868164 313.45932007 0.76152718]	[5.64985291e+02 8.98413574e+02 8.12137127e-01]	[5.85435791e+02 8.90859497e+02 8.28495264e-01]	[5.59755676e+02 8.70098877e+02 7.08095908e-01]	[4.90536499e+02 8.95969849e+02 7.80104995e-01]	[4.72539520e+02 8.93383301e+02 7.70538747e-01]	[4.93104309e+02 8.70238342e+02 6.92414105e-01]
[526.51153564 328.87145996 0.85125965]	[531.56280518 377.72949219 0.8865189 ]	[470.04031372 377.56033325 0.81770885]	[449.44900513 480.21160889 0.86329013]	[441.82290649 567.4621582 0.89452875]	[590.63092041 380.16101074 0.83319914]	[605.8873291 480.30395508 0.91278744]	[608.58599854 577.7520752 0.85662407]	[523.95605469 546.97381592 0.68880934]	[482.94155884 544.47723389 0.66346943]	[482.97528076 708.69543457 0.83893234]	[4.85353912e+02 8.54925415e+02 8.17656815e-01]	[564.89733887 546.94995117 0.70537192]	[565.05407715 708.64501953 0.85746735]	[564.91094971 852.40185547 0.85565531]	[518.76934814 316.12487793 0.93764007]	[541.8571167 316.08621216 0.96073252]	[500.68002319 315.98303223 0.70135272]	[562.39416504 313.43658447 0.77273631]	[5.64984802e+02 8.98406921e+02 8.13147962e-01]	[5.85435547e+02 8.90854065e+02 8.29346061e-01]	[5.59762146e+02 8.70097107e+02 7.07651377e-01]	[4.90533447e+02 8.95970398e+02 7.79137135e-01]	[4.72536072e+02 8.93381226e+02 7.69684911e-01]	[4.93106781e+02 8.70238708e+02 6.92868292e-01]
[526.50909424 326.36816406 0.85241103]	[531.56237793 377.73117065 0.88636875]	[470.03134155 377.55456543 0.81784809]	[449.4480896 480.19473267 0.86464369]	[441.81185913 567.47515869 0.89293677]	[590.6229248 380.17059326 0.83457547]	[605.88690186 480.33798218 0.91565609]	[608.57897949 577.74743652 0.85814255]	[523.95349121 547.00744629 0.68462634]	[482.92883301 546.956604 0.6612038 ]	[485.3454895 708.7097168 0.83687949]	[4.85358185e+02 8.54898438e+02 8.21156621e-01]	[564.90014648 546.9911499 0.69941568]	[565.05444336 708.640625 0.85769039]	[564.90997314 852.39324951 0.85701585]	[518.76586914 316.09518433 0.93748045]	[541.85253906 316.04992676 0.96045619]	[500.6711731 315.97897339 0.70519733]	[562.39630127 310.96038818 0.77313578]	[5.64986328e+02 8.95982300e+02 8.12191784e-01]	[5.85429077e+02 8.90849609e+02 8.26853633e-01]	[5.59758362e+02 8.67709229e+02 7.06904471e-01]	[4.90544678e+02 8.95958679e+02 7.84713030e-01]	[4.72548706e+02 8.93371460e+02 7.75866568e-01]	[4.93105255e+02 8.70212708e+02 6.91792250e-01]
[526.53875732 326.3241272 0.85015154]	[531.56536865 377.7336731 0.88625699]	[470.02539062 377.54666138 0.8183828 ]	[449.43325806 480.21258545 0.86584133]	[441.81402588 567.48937988 0.89176822]	[590.62109375 380.18148804 0.83559746]	[605.8883667 480.33047485 0.91916674]	[608.57299805 577.75396729 0.86059326]	[523.9541626 546.98388672 0.68938762]	[482.9256897 546.93328857 0.66630036]	[485.34793091 708.67889404 0.83760142]	[4.85360352e+02 8.54880798e+02 8.21657956e-01]	[564.9050293 546.96661377 0.70393574]	[565.05279541 708.63128662 0.85799158]	[564.91802979 852.37994385 0.85656345]	[521.16241455 316.05548096 0.93717688]	[541.87670898 316.02224731 0.95848811]	[500.69754028 313.53240967 0.7188077 ]	[562.39959717 310.9083252 0.76861131]	[5.64987732e+02 8.95976807e+02 8.15453887e-01]	[5.85430847e+02 8.90843933e+02 8.30680966e-01]	[5.59772949e+02 8.67689636e+02 7.04978347e-01]	[4.90554993e+02 8.95960144e+02 7.82240987e-01]	[4.72564178e+02 8.93368164e+02 7.74159253e-01]	[4.93101288e+02 8.70197754e+02 6.87102139e-01]
[528.99407959 323.80877686 0.85295153]	[531.55523682 377.75344849 0.88518232]	[470.00247192 377.56576538 0.82099175]	[446.9553833 480.22503662 0.87107384]	[441.81802368 567.47857666 0.89378047]	[590.61791992 380.20779419 0.83737695]	[605.88092041 480.32327271 0.91923815]	[608.57409668 577.75439453 0.85984218]	[523.94799805 546.97229004 0.68861109]	[482.91558838 544.46679688 0.66832149]	[485.35067749 708.64685059 0.83469015]	[4.85356903e+02 8.54873535e+02 8.22051227e-01]	[564.89953613 546.95550537 0.70438331]	[565.05212402 708.61816406 0.85906935]	[564.9197998 852.38555908 0.85553128]	[521.19470215 315.98629761 0.9337467 ]	[541.91748047 315.9730835 0.95268267]	[500.72564697 313.44003296 0.74463105]	[562.41339111 308.39901733 0.77703381]	[5.64986267e+02 8.95976257e+02 8.16515625e-01]	[5.85434875e+02 8.90843872e+02 8.30351472e-01]	[5.59777527e+02 8.67699280e+02 7.06597745e-01]	[4.90555176e+02 8.95965393e+02 7.81017244e-01]	[4.72562531e+02 8.93371948e+02 7.72582471e-01]	[4.93092651e+02 8.70191895e+02 6.84501350e-01]
[529.03100586 323.79019165 0.85594547]	[531.54919434 377.75411987 0.88533497]	[470.00796509 377.56787109 0.82126945]	[446.93914795 480.23278809 0.87322819]	[441.80630493 567.48376465 0.89462733]	[590.59869385 380.19906616 0.84063131]	[605.86645508 480.36053467 0.92075968]	[608.5713501 577.76123047 0.86223024]	[523.94335938 546.97076416 0.68992752]	[482.91494751 544.46313477 0.67069685]	[482.97601318 708.64117432 0.83572948]	[4.85362701e+02 8.54891541e+02 8.20454657e-01]	[564.88989258 546.9630127 0.70661467]	[565.04425049 708.6048584 0.86252201]	[564.92376709 852.38195801 0.85608977]	[521.19671631 315.96777344 0.93828285]	[541.94769287 315.94146729 0.9471091 ]	[500.68606567 313.41430664 0.73456722]	[562.4274292 305.818573 0.78378856]	[5.64985535e+02 8.95979187e+02 8.16690087e-01]	[5.85435608e+02 8.90847290e+02 8.29944134e-01]	[5.59785645e+02 8.67693115e+02 7.08211184e-01]	[4.90550873e+02 8.95968994e+02 7.79566824e-01]	[4.72561493e+02 8.93375366e+02 7.71112263e-01]	[4.93099823e+02 8.70201538e+02 6.87591195e-01]
[531.53485107 321.28753662 0.8606137 ]	[531.52819824 377.75552368 0.88692904]	[469.9894104 377.57595825 0.82107472]	[446.93209839 480.22015381 0.87202537]	[441.80453491 567.46728516 0.89632028]	[590.5847168 380.1968689 0.84325123]	[605.85540771 480.34048462 0.91866958]	[608.57421875 577.76403809 0.86248815]	[523.934021 546.97906494 0.68956393]	[482.9046936 544.47009277 0.67326832]	[482.96310425 708.65313721 0.83614659]	[4.85362976e+02 8.54878052e+02 8.21918726e-01]	[564.8760376 546.97283936 0.70688534]	[565.03985596 708.61053467 0.86486089]	[564.9230957 852.37542725 0.85565841]	[521.20861816 313.51950073 0.9234367 ]	[544.31628418 313.49664307 0.93271512]	[500.67346191 310.88461304 0.73065996]	[562.44891357 305.76159668 0.75434113]	[5.64961853e+02 8.95976318e+02 8.21636081e-01]	[5.85421387e+02 8.90851135e+02 8.32663655e-01]	[5.59799255e+02 8.67688721e+02 7.04127371e-01]	[4.90555878e+02 8.95966064e+02 7.81434357e-01]	[4.72572296e+02 8.93372620e+02 7.74269223e-01]	[4.93092102e+02 8.70190735e+02 6.86176777e-01]
[531.53643799 321.16638184 0.87535453]	[529.05059814 380.09320068 0.89091349]	[469.97296143 377.6098938 0.823452 ]	[446.9128418 480.2180481 0.87573224]	[441.7984314 567.46875 0.89524341]	[590.57171631 380.18786621 0.8447414 ]	[603.51922607 480.33642578 0.90981489]	[608.57196045 577.76629639 0.86211079]	[523.93353271 546.98028564 0.69039553]	[482.90362549 544.46533203 0.67317283]	[482.95700073 708.70410156 0.83452487]	[4.85359650e+02 8.54885071e+02 8.21636260e-01]	[564.87475586 546.98419189 0.70873809]	[565.04309082 708.68109131 0.85922867]	[564.9151001 852.38769531 0.8560338 ]	[521.21411133 313.42700195 0.90897906]	[544.29083252 313.41226196 0.91442108]	[500.70065308 308.35394287 0.75619316]	[562.42578125 303.25064087 0.76615781]	[5.64984070e+02 8.95979553e+02 8.15084636e-01]	[5.85432129e+02 8.90843872e+02 8.30379963e-01]	[5.59777832e+02 8.67696655e+02 7.04935908e-01]	[4.90555267e+02 8.95979736e+02 7.79773951e-01]	[4.72564484e+02 8.93383972e+02 7.72345483e-01]	[4.93095154e+02 8.70192810e+02 6.87733829e-01]
[531.6237793 318.76687622 0.88207018]	[529.03149414 380.10525513 0.89276916]	[467.49957275 377.62414551 0.8223874 ]	[446.89144897 480.22137451 0.87728679]	[441.78335571 567.46868896 0.89935064]	[590.5489502 380.20013428 0.84747499]	[603.50341797 480.3366394 0.91008109]	[608.56439209 577.7645874 0.86200494]	[523.93383789 546.98101807 0.69009072]	[482.90979004 544.46984863 0.67262411]	[482.95733643 708.6706543 0.84019768]	[4.85360229e+02 8.54872253e+02 8.22524548e-01]	[564.87145996 546.97766113 0.70929432]	[565.03668213 708.68548584 0.86212218]	[564.91717529 852.38110352 0.85733414]	[521.2376709 310.96154785 0.9065901 ]	[544.35784912 310.92938232 0.90456808]	[500.68441772 308.35192871 0.76283383]	[562.45391846 303.25698853 0.72167063]	[5.64977356e+02 8.95965942e+02 8.21313143e-01]	[5.85429077e+02 8.90836792e+02 8.35426927e-01]	[5.59787231e+02 8.67692261e+02 7.06891477e-01]	[4.90563690e+02 8.95971497e+02 7.79062688e-01]	[4.72570251e+02 8.93376221e+02 7.72112489e-01]	[4.93091125e+02 8.70182556e+02 6.85664654e-01]
[534.12341309 318.66644287 0.8977986 ]	[529.027771 380.11090088 0.89348119]	[467.49038696 377.63247681 0.8222487 ]	[444.45135498 480.19702148 0.87925869]	[441.77572632 567.47949219 0.89735293]	[590.54223633 380.20690918 0.84591174]	[603.51013184 482.71853638 0.90411359]	[608.56115723 577.79431152 0.8667618 ]	[523.93719482 546.98101807 0.68613911]	[482.91290283 544.46453857 0.66837138]	[482.95269775 711.13446045 0.8258211 ]	[4.85360291e+02 8.54873596e+02 8.21056247e-01]	[564.87506104 546.97717285 0.70491922]	[565.03479004 708.70288086 0.85996896]	[564.92089844 852.37145996 0.85744238]	[521.24230957 308.40753174 0.89648783]	[544.36437988 308.34631348 0.89349002]	[500.65924072 305.79202271 0.77978468]	[562.45031738 300.71075439 0.69888037]	[5.64969421e+02 8.95949585e+02 8.24650824e-01]	[5.85425842e+02 8.90827087e+02 8.37378919e-01]	[5.59795288e+02 8.67684509e+02 7.03271210e-01]	[4.90572449e+02 8.95973389e+02 7.83493996e-01]	[4.72584564e+02 8.93380615e+02 7.75983155e-01]	[4.93091187e+02 8.70182861e+02 6.81812167e-01]
[534.11260986 318.58880615 0.90463549]	[528.97369385 377.75726318 0.89584827]	[467.46490479 377.62762451 0.82305133]	[444.41635132 480.1484375 0.87812495]	[441.76501465 567.47088623 0.8950184 ]	[588.08081055 380.15875244 0.85122675]	[603.48260498 480.32989502 0.90707171]	[608.54229736 577.78283691 0.86781025]	[523.89941406 546.93292236 0.68483835]	[482.85980225 544.41723633 0.6755746 ]	[482.95697021 708.71655273 0.8266691 ]	[4.85357880e+02 8.54878967e+02 8.19803536e-01]	[564.84967041 544.45648193 0.70550197]	[565.03216553 708.6706543 0.8632248 ]	[564.9151001 852.37536621 0.85684347]	[521.22943115 305.8380127 0.88976038]	[544.33953857 305.76663208 0.89352995]	[500.65020752 305.78082275 0.78363311]	[562.41204834 300.67092896 0.70077699]	[5.64969299e+02 8.95952698e+02 8.23882222e-01]	[5.85427124e+02 8.90832275e+02 8.36828113e-01]	[5.59785461e+02 8.67695618e+02 7.02163339e-01]	[4.90562683e+02 8.95975708e+02 7.82297492e-01]	[4.72572388e+02 8.93383850e+02 7.75346100e-01]	[4.93089935e+02 8.70190002e+02 6.81435823e-01]
[534.09503174 318.5524292 0.9051761 ]	[526.53253174 377.74835205 0.89965332]	[467.4463501 377.61947632 0.82636613]	[444.36474609 480.19976807 0.89354682]	[441.73394775 567.49731445 0.89378035]	[588.04260254 380.14678955 0.8597818 ]	[603.45440674 480.29394531 0.90126777]	[608.52081299 577.75653076 0.86516029]	[523.86126709 546.95959473 0.67654127]	[482.81524658 544.42956543 0.66857612]	[482.9538269 711.15356445 0.82903719]	[4.85357483e+02 8.54871887e+02 8.21509123e-01]	[564.8182373 546.95269775 0.6911729 ]	[565.02276611 711.11651611 0.85885429]	[564.90618896 852.38110352 0.85725611]	[521.21618652 305.77600098 0.88808173]	[544.3348999 303.25292969 0.89988673]	[498.25961304 305.76324463 0.78216904]	[562.38360596 300.73513794 0.68274444]	[5.64964600e+02 8.95950134e+02 8.24620843e-01]	[5.85419617e+02 8.90830261e+02 8.36862981e-01]	[5.59771423e+02 8.67701111e+02 7.01151788e-01]	[4.90549622e+02 8.95961548e+02 7.83202589e-01]	[4.72554474e+02 8.93372314e+02 7.76461124e-01]	[4.93098114e+02 8.70185059e+02 6.83369517e-01]
[531.5916748 316.1802063 0.90448093]	[526.49182129 380.08773804 0.90449858]	[467.40042114 377.66082764 0.8304677 ]	[444.31643677 480.19506836 0.89809585]	[441.70617676 567.48840332 0.8975876 ]	[588.00006104 380.11199951 0.86561292]	[603.43084717 480.22955322 0.88371909]	[608.49224854 577.75006104 0.86619669]	[523.83575439 546.98693848 0.67534578]	[482.78387451 544.46356201 0.67014706]	[482.94192505 711.17321777 0.82733732]	[4.85355957e+02 8.54858887e+02 8.22258472e-01]	[562.47875977 546.97680664 0.68885517]	[565.00860596 711.1305542 0.85892206]	[564.90618896 852.38305664 0.85479617]	[521.18585205 303.27532959 0.88482255]	[544.30688477 300.77648926 0.90679431]	[498.25186157 305.81329346 0.78835821]	[562.35919189 303.21456909 0.70853943]	[5.64960205e+02 8.95956787e+02 8.21342230e-01]	[5.85413147e+02 8.90833130e+02 8.36082995e-01]	[5.59777893e+02 8.67699585e+02 6.99723423e-01]	[4.90555573e+02 8.95951782e+02 7.85141766e-01]	[4.72564545e+02 8.93367371e+02 7.77866840e-01]	[4.93097748e+02 8.70174744e+02 6.78493559e-01]
[529.0435791 316.15106201 0.91016209]	[526.45617676 380.10418701 0.9062531 ]	[464.9446106 377.64880371 0.83437574]	[441.88949585 480.23922729 0.91324085]	[439.32138062 565.06420898 0.90702051]	[587.97344971 380.16192627 0.86481798]	[603.40545654 480.26681519 0.88556796]	[606.10595703 577.71044922 0.86167735]	[523.80609131 549.53948975 0.67490095]	[482.74282837 546.98596191 0.67261428]	[482.94723511 711.16827393 0.82895011]	[4.85360962e+02 8.54853271e+02 8.23967993e-01]	[562.47406006 549.54888916 0.68406987]	[564.9989624 711.1932373 0.85769606]	[564.90264893 852.38305664 0.85549831]	[518.76391602 303.2381897 0.87982142]	[541.92016602 300.74917603 0.91534019]	[498.21286011 305.8374939 0.78263807]	[562.32189941 303.27709961 0.73409033]	[5.64971558e+02 8.95958130e+02 8.20951402e-01]	[5.85421875e+02 8.90832275e+02 8.36501837e-01]	[5.59771667e+02 8.67697815e+02 6.98286355e-01]	[4.90546967e+02 8.95955078e+02 7.84369707e-01]	[4.72554474e+02 8.93367554e+02 7.78530061e-01]	[4.93098511e+02 8.70169006e+02 6.80263042e-01]
[528.98077393 316.14508057 0.91607475]	[526.42529297 380.08981323 0.90686971]	[464.92047119 377.64413452 0.84012234]	[441.85119629 480.21237183 0.9212563 ]	[439.27645874 565.0168457 0.91493237]	[585.57312012 380.14755249 0.87231201]	[603.37921143 480.2482605 0.88376617]	[606.08502197 577.68493652 0.86201566]	[523.76635742 549.54504395 0.67240691]	[480.37719727 546.99230957 0.67218482]	[482.93017578 711.1574707 0.8262139 ]	[4.85362518e+02 8.54836426e+02 8.26564610e-01]	[562.44482422 549.56408691 0.67790502]	[564.98016357 711.21130371 0.85722911]	[564.89489746 852.38842773 0.85610682]	[518.72259521 303.22183228 0.87629533]	[541.88360596 300.74487305 0.91793025]	[498.18041992 305.8364563 0.77542263]	[562.2989502 303.28631592 0.73644477]	[5.64964539e+02 8.95966248e+02 8.21114063e-01]	[5.85413513e+02 8.90838013e+02 8.36226642e-01]	[5.59767456e+02 8.67700928e+02 6.97113156e-01]	[4.90542297e+02 8.95952515e+02 7.84553111e-01]	[4.72554779e+02 8.93365906e+02 7.78920650e-01]	[4.93101074e+02 8.70152405e+02 6.79593742e-01]
[526.52484131 316.14953613 0.91976142]	[524.01660156 377.73657227 0.91053987]	[464.88204956 377.64337158 0.84722686]	[441.82931519 480.12493896 0.90660691]	[439.25991821 564.99328613 0.91773129]	[585.5380249 380.11956787 0.87948126]	[603.35900879 480.24255371 0.88401705]	[606.03771973 575.20269775 0.86665642]	[521.40545654 552.07641602 0.66845167]	[480.35830688 549.50805664 0.66419578]	[482.92160034 711.18286133 0.82234907]	[4.85363342e+02 8.54840576e+02 8.26816976e-01]	[562.41534424 552.08093262 0.67470527]	[564.95922852 711.20440674 0.85994667]	[564.88012695 852.39129639 0.85658163]	[518.67901611 303.23403931 0.87077767]	[541.84350586 300.74362183 0.91862434]	[498.11746216 305.83197021 0.76431054]	[562.27502441 303.23046875 0.73993343]	[5.64981506e+02 8.95974304e+02 8.18183303e-01]	[5.85422546e+02 8.90841125e+02 8.36382151e-01]	[5.59738098e+02 8.67700623e+02 6.89234614e-01]	[4.90539978e+02 8.95950012e+02 7.84873128e-01]	[4.72554291e+02 8.93361450e+02 7.79417992e-01]	[4.93099701e+02 8.70156494e+02 6.83810592e-01]
[526.50109863 316.14752197 0.9232589 ]	[523.99212646 377.70181274 0.91739058]	[464.84017944 377.60595703 0.84808755]	[441.81463623 480.17367554 0.90677536]	[439.22598267 564.99316406 0.91523558]	[585.51171875 377.74945068 0.88040006]	[603.32177734 480.21191406 0.87916279]	[605.98101807 575.19317627 0.87048388]	[521.38824463 549.51776123 0.68552965]	[480.35125732 546.99389648 0.6817773 ]	[482.92184448 711.16162109 0.81626034]	[4.85354980e+02 8.54881775e+02 8.22227955e-01]	[562.38946533 549.50476074 0.69076723]	[564.9432373 711.16375732 0.86196202]	[564.88018799 852.37554932 0.8587935 ]	[518.65649414 303.22512817 0.86685282]	[541.82409668 300.75128174 0.91688496]	[495.64813232 305.78915405 0.75412732]	[562.23956299 303.23461914 0.72194433]	[5.64990417e+02 8.95976685e+02 8.18250537e-01]	[5.85431580e+02 8.90840027e+02 8.38736892e-01]	[5.59742126e+02 8.67673767e+02 6.78824365e-01]	[4.90564209e+02 8.95958435e+02 7.79277980e-01]	[4.72566284e+02 8.93374512e+02 7.74456799e-01]	[4.93083221e+02 8.70192505e+02 6.82066441e-01]
[526.45507812 316.1394043 0.92498815]	[523.9498291 377.67410278 0.92307568]	[462.42950439 377.58599854 0.85037977]	[441.77459717 480.1867981 0.90789717]	[439.2038269 565.00299072 0.91248268]	[585.48846436 377.72689819 0.87987256]	[603.29003906 480.24795532 0.87381327]	[605.93304443 577.69927979 0.87139678]	[521.35864258 552.06524658 0.68177807]	[480.32049561 549.52905273 0.67360967]	[482.91064453 713.71264648 0.81172377]	[4.85349884e+02 8.54867615e+02 8.26048970e-01]	[562.371521 549.56817627 0.68613589]	[564.92565918 711.23876953 0.8555268 ]	[564.87310791 852.3692627 0.86059707]	[516.19665527 300.77386475 0.8637045 ]	[541.7979126 300.74075317 0.91709292]	[495.61367798 303.29995728 0.74995661]	[562.22955322 303.23724365 0.73523343]	[5.65007263e+02 8.98406250e+02 8.12224627e-01]	[5.85443054e+02 8.90841309e+02 8.35338891e-01]	[5.59721252e+02 8.67658630e+02 6.73765659e-01]	[4.93051788e+02 8.95951782e+02 7.82265663e-01]	[4.72583588e+02 8.93371460e+02 7.77130425e-01]	[4.93069550e+02 8.70176208e+02 6.82480514e-01]
[526.41052246 316.16278076 0.9264527 ]	[523.89990234 377.66625977 0.92790616]	[462.40667725 377.5708313 0.85308409]	[441.74386597 480.1512146 0.91174012]	[439.1734314 564.99688721 0.91302323]	[585.44610596 377.7310791 0.88063908]	[600.85900879 480.29653931 0.86256289]	[605.8873291 577.72723389 0.86936706]	[521.31726074 552.06842041 0.67741746]	[480.28768921 549.53509521 0.67235392]	[482.91186523 713.73034668 0.80762696]	[4.82983765e+02 8.54881470e+02 8.25625956e-01]	[562.33453369 552.0692749 0.67797804]	[564.91345215 711.24108887 0.85439366]	[564.87255859 852.3526001 0.86242807]	[516.1427002 303.21585083 0.85575938]	[541.75799561 300.75759888 0.90597272]	[493.09280396 305.80917358 0.74451053]	[562.21795654 303.25875854 0.74207163]	[5.65006042e+02 8.95975281e+02 8.16932917e-01]	[5.85437744e+02 8.90834167e+02 8.39189708e-01]	[5.59720642e+02 8.67636047e+02 6.69660866e-01]	[4.93054626e+02 8.95960693e+02 7.81303227e-01]	[4.72587799e+02 8.93381104e+02 7.75139630e-01]	[4.93050568e+02 8.70187012e+02 6.82871699e-01]
[526.41052246 316.16262817 0.92645395]	[523.90130615 377.66415405 0.92800546]	[462.40805054 377.56613159 0.85273206]	[441.74438477 480.13085938 0.90910339]	[439.17922974 564.99798584 0.91395658]	[585.44696045 377.7328186 0.88118768]	[600.86407471 480.2975769 0.86308169]	[605.88848877 577.7298584 0.86987281]	[521.31329346 549.56988525 0.67863125]	[480.2868042 549.52508545 0.67573965]	[482.91357422 713.70684814 0.8087253 ]	[4.85346832e+02 8.54871399e+02 8.25617313e-01]	[562.32452393 549.56713867 0.67948669]	[564.9128418 711.24084473 0.85405844]	[564.86553955 852.35809326 0.86076444]	[516.14312744 303.21548462 0.85582668]	[541.75854492 300.75823975 0.90603399]	[493.09338379 305.80871582 0.74445713]	[562.21728516 303.26123047 0.74150103]	[5.65004822e+02 8.95975098e+02 8.15473855e-01]	[5.85433777e+02 8.90832336e+02 8.37740362e-01]	[5.59709229e+02 8.67649353e+02 6.70222044e-01]	[4.93043976e+02 8.95951782e+02 7.84809470e-01]	[4.72581940e+02 8.93372742e+02 7.80037165e-01]	[4.93070465e+02 8.70177551e+02 6.83646202e-01]
[523.94628906 318.52536011 0.94124395]	[523.86468506 377.64144897 0.93113708]	[462.37600708 377.53213501 0.8557018 ]	[441.70437622 480.13473511 0.91079462]	[439.14437866 565.01031494 0.90800643]	[585.42407227 377.71914673 0.87874138]	[600.78649902 480.28567505 0.84816176]	[603.49963379 577.68487549 0.86298466]	[521.26568604 549.50976562 0.68051833]	[480.24499512 547.01171875 0.67493653]	[482.89343262 713.72283936 0.80903035]	[4.85343903e+02 8.54852295e+02 8.26947093e-01]	[562.28979492 549.49816895 0.6798231 ]	[564.89764404 711.18597412 0.85728687]	[564.86199951 852.35900879 0.86080974]	[513.578125 303.22027588 0.8520323 ]	[541.70037842 303.21224976 0.88908416]	[493.04855347 305.77108765 0.72629982]	[559.82678223 305.76245117 0.73954016]	[5.65017517e+02 8.95980591e+02 8.10843170e-01]	[5.85440430e+02 8.90830261e+02 8.36451054e-01]	[5.57264648e+02 8.67643555e+02 6.66348159e-01]	[4.93051514e+02 8.95946106e+02 7.87113726e-01]	[4.72586700e+02 8.93368591e+02 7.82027662e-01]	[4.93070007e+02 8.70158997e+02 6.79810464e-01]
[523.80218506 318.60861206 0.94761539]	[521.42749023 377.65396118 0.9302479 ]	[462.29232788 377.52780151 0.86380893]	[439.31756592 480.18960571 0.91204602]	[439.11083984 567.44903564 0.88400584]	[582.99060059 377.74804688 0.87479985]	[598.26727295 480.29226685 0.84463108]	[603.37988281 575.18115234 0.85669672]	[521.22021484 547.01904297 0.68402416]	[480.20352173 547.01098633 0.67299336]	[482.8656311 713.72949219 0.81215572]	[4.82976837e+02 8.54815186e+02 8.30944002e-01]	[562.25628662 546.99914551 0.67998064]	[564.87365723 711.17242432 0.85273808]	[564.86425781 852.3359375 0.86260229]	[508.5062561 305.80056763 0.84358674]	[539.21362305 305.7925415 0.85634899]	[488.02432251 308.35418701 0.70838797]	[559.71582031 308.34744263 0.70358425]	[5.65015198e+02 8.95972107e+02 8.13690126e-01]	[5.85437195e+02 8.90819885e+02 8.39621603e-01]	[5.57265198e+02 8.67610046e+02 6.61609352e-01]	[4.90573822e+02 8.95943909e+02 7.88396358e-01]	[4.72573730e+02 8.93361816e+02 7.82996416e-01]	[4.93056793e+02 8.70134033e+02 6.74100816e-01]
[521.4019165 318.74533081 0.93633193]	[521.39227295 377.6635437 0.93242872]	[462.24935913 377.51098633 0.86879838]	[439.27297974 480.14932251 0.9132247 ]	[439.06027222 565.06866455 0.87393254]	[582.96850586 380.12454224 0.87380719]	[595.71105957 480.30517578 0.85814631]	[603.35955811 575.15557861 0.85663545]	[521.19146729 547.00354004 0.68828648]	[480.16369629 546.99847412 0.67552161]	[482.85427856 711.18170166 0.82417351]	[4.82978119e+02 8.54842590e+02 8.27730954e-01]	[562.24841309 546.98510742 0.68622363]	[564.87426758 711.14465332 0.85321158]	[564.86730957 852.33648682 0.85954088]	[506.01156616 310.89129639 0.85430545]	[536.70233154 310.87744141 0.84944361]	[487.9430542 310.88916016 0.69595361]	[557.23950195 305.82824707 0.72771871]	[5.65028931e+02 8.95981506e+02 8.05510283e-01]	[5.85447449e+02 8.90826904e+02 8.35428596e-01]	[5.57263794e+02 8.67617615e+02 6.61536992e-01]	[4.90569183e+02 8.95944397e+02 7.85086334e-01]	[4.72569977e+02 8.93366394e+02 7.80362546e-01]	[4.93057343e+02 8.70169250e+02 6.83150828e-01]
[521.33105469 321.20278931 0.92637634]	[521.37298584 377.64468384 0.93851244]	[462.22293091 375.09649658 0.87076044]	[439.27749634 477.74209595 0.90923303]	[436.63677979 565.04278564 0.86734754]	[582.95422363 380.11004639 0.87831163]	[593.184021 480.31362915 0.85716808]	[603.30621338 572.66131592 0.84993285]	[518.78967285 547.0010376 0.679739 ]	[480.1234436 546.97247314 0.66686869]	[482.82971191 711.13415527 0.83071727]	[4.82980957e+02 8.54855835e+02 8.26373816e-01]	[559.84088135 546.98669434 0.68036067]	[564.86346436 711.15930176 0.84964156]	[564.86767578 852.33843994 0.86082619]	[505.95446777 313.40792847 0.87700176]	[534.13574219 313.44412231 0.86090481]	[485.49716187 310.89904785 0.70527053]	[554.67077637 308.40325928 0.74375194]	[5.65012268e+02 8.95980164e+02 8.10219347e-01]	[5.85438599e+02 8.90828125e+02 8.35654199e-01]	[5.59709229e+02 8.67607544e+02 6.59015179e-01]	[4.90572327e+02 8.95959656e+02 7.79547572e-01]	[4.72571472e+02 8.93378174e+02 7.75975764e-01]	[4.93075684e+02 8.70173889e+02 6.87571347e-01]
[521.31182861 323.73187256 0.90297538]	[521.30718994 377.66281128 0.9361586 ]	[459.80792236 377.51870728 0.86874694]	[439.24523926 480.14071655 0.91388267]	[436.58477783 565.06262207 0.85197538]	[582.90142822 380.10247803 0.877608 ]	[593.14306641 480.35803223 0.8729316 ]	[603.27001953 572.63299561 0.84679437]	[521.1696167 546.94903564 0.69226658]	[480.1574707 546.9319458 0.68017954]	[482.82556152 711.17382812 0.83231437]	[4.82975128e+02 8.54823914e+02 8.30783010e-01]	[562.21795654 546.94073486 0.68959892]	[564.86938477 711.13397217 0.8495307 ]	[564.86560059 852.3359375 0.86195928]	[505.8868103 315.91500854 0.90211284]	[531.60400391 313.53842163 0.87223792]	[485.37960815 313.50363159 0.75871718]	[552.12579346 310.86972046 0.72082126]	[5.65016541e+02 8.95974731e+02 8.15580666e-01]	[5.85438293e+02 8.90825989e+02 8.40222478e-01]	[5.59705444e+02 8.67608215e+02 6.55441463e-01]	[4.93051697e+02 8.95946106e+02 7.84042776e-01]	[4.72583740e+02 8.93368835e+02 7.79739141e-01]	[4.93071991e+02 8.70143799e+02 6.83377266e-01]
[521.2010498 326.29418945 0.87959129]	[521.24786377 377.66763306 0.93376851]	[459.7762146 377.53253174 0.86734498]	[439.1829834 480.17947388 0.91623378]	[434.11685181 567.48266602 0.83470815]	[582.83502197 377.74069214 0.87509847]	[590.6315918 480.29522705 0.8570711 ]	[600.88818359 572.64660645 0.84295309]	[518.77874756 546.97412109 0.69135469]	[480.12878418 546.95666504 0.6763196 ]	[482.7817688 713.73144531 0.81262451]	[4.82974365e+02 8.54855164e+02 8.25932443e-01]	[559.83190918 546.96258545 0.69061029]	[564.83850098 711.20996094 0.84151506]	[564.86181641 852.33319092 0.86302996]	[503.41741943 316.00430298 0.93451768]	[529.01989746 315.99984741 0.89769268]	[482.94204712 313.52438354 0.76096541]	[549.543396 313.42868042 0.74328214]	[5.65008362e+02 8.95973816e+02 8.15696597e-01]	[5.85429504e+02 8.90822510e+02 8.41390848e-01]	[5.57269348e+02 8.67599915e+02 6.54727161e-01]	[4.93052368e+02 8.95952087e+02 7.81390011e-01]	[4.72588074e+02 8.93379944e+02 7.76955366e-01]	[4.93077881e+02 8.70177551e+02 6.87849760e-01]
[518.7130127 328.85910034 0.8551091 ]	[521.21112061 377.67523193 0.93038553]	[459.73937988 377.5378418 0.8662734 ]	[439.1472168 480.19262695 0.92023087]	[434.07019043 567.51208496 0.82862014]	[582.8024292 380.10092163 0.86252159]	[590.63330078 480.35165405 0.86471379]	[600.85632324 575.16949463 0.84074056]	[518.64978027 549.52001953 0.66074216]	[477.63833618 549.51416016 0.65049124]	[482.73931885 713.7230835 0.8105132 ]	[4.82978455e+02 8.54850647e+02 8.25109303e-01]	[559.72790527 549.5012207 0.65983504]	[564.82226562 711.22857666 0.83183479]	[564.84893799 852.32226562 0.86407232]	[503.31439209 316.06109619 0.94076061]	[526.50164795 316.08093262 0.91763675]	[482.87350464 313.52828979 0.73516321]	[547.06115723 313.53634644 0.77257621]	[5.65022095e+02 8.95980896e+02 8.08489144e-01]	[5.85434143e+02 8.90820068e+02 8.39625716e-01]	[5.57238220e+02 8.67584106e+02 6.54181480e-01]	[4.90570984e+02 8.95952087e+02 7.79243529e-01]	[4.72582855e+02 8.93374023e+02 7.75615871e-01]	[4.93091797e+02 8.70174561e+02 6.89300716e-01]
[516.20397949 333.95727539 0.87088346]	[521.15008545 377.70599365 0.91985852]	[459.67260742 377.57312012 0.86082757]	[439.11895752 480.22296143 0.91712058]	[434.04562378 567.52490234 0.82545757]	[582.75860596 380.12045288 0.85376638]	[588.1237793 480.31204224 0.85885203]	[600.83575439 575.1685791 0.84195685]	[513.65356445 547.01300049 0.64999968]	[475.13433838 547.015625 0.63609457]	[482.70935059 713.77502441 0.79833388]	[4.82965698e+02 8.54821167e+02 8.26244831e-01]	[554.66662598 546.9786377 0.65152186]	[562.45385742 711.21594238 0.82739115]	[564.8536377 852.33959961 0.86035496]	[503.24353027 318.55288696 0.94667631]	[526.39788818 318.55523682 0.93882263]	[482.83325195 316.00234985 0.67601645]	[547.03881836 316.04541016 0.78160107]	[5.65010559e+02 8.95972412e+02 8.12172532e-01]	[5.85425781e+02 8.90816162e+02 8.40435624e-01]	[5.57270447e+02 8.67613892e+02 6.56618297e-01]	[4.90573547e+02 8.95937439e+02 7.81441092e-01]	[4.72574646e+02 8.93362549e+02 7.76678085e-01]	[4.93078156e+02 8.70151672e+02 6.74539328e-01]
[516.15039062 334.02603149 0.87155646]	[518.76281738 377.6867981 0.91255116]	[459.64581299 377.56356812 0.85571414]	[439.07019043 480.23513794 0.91750395]	[431.5324707 567.53173828 0.82224393]	[580.30169678 377.74560547 0.83683628]	[588.08215332 480.36828613 0.85023046]	[600.80059814 575.20654297 0.83939111]	[511.08694458 547.00561523 0.64978504]	[472.60131836 546.9956665 0.62897515]	[480.37823486 711.19482422 0.81666708]	[4.82954895e+02 8.52396606e+02 8.28710973e-01]	[552.08355713 546.95812988 0.6541146 ]	[562.3795166 708.71325684 0.8331899 ]	[564.85083008 852.32226562 0.85718828]	[500.88000488 318.61413574 0.94621915]	[523.99749756 318.625 0.93753487]	[482.81781006 316.09851074 0.67602795]	[546.98760986 316.13961792 0.76203668]	[5.65005981e+02 8.95966248e+02 8.11514020e-01]	[5.85419189e+02 8.90808960e+02 8.38638783e-01]	[5.59717285e+02 8.67593018e+02 6.51050925e-01]	[4.93052155e+02 8.95928772e+02 7.82651246e-01]	[4.72579254e+02 8.93356384e+02 7.76147068e-01]	[4.93066650e+02 8.70123962e+02 6.65051997e-01]
[513.60040283 336.48745728 0.87779331]	[518.70123291 377.7147522 0.90620947]	[459.60821533 377.57327271 0.85549539]	[436.66714478 480.21682739 0.90512073]	[431.48373413 567.49481201 0.82631826]	[580.24206543 380.14489746 0.82556695]	[588.0255127 480.30679321 0.85097361]	[598.31707764 575.17926025 0.82627422]	[508.53433228 544.44140625 0.65705532]	[472.51333618 544.41717529 0.62670374]	[480.34057617 711.16516113 0.82551628]	[4.82952271e+02 8.54825317e+02 8.26106012e-01]	[547.04284668 544.41308594 0.67278183]	[562.35864258 708.67547607 0.83834356]	[564.84155273 852.32971191 0.85625273]	[500.83239746 318.69366455 0.93649578]	[523.93499756 318.71936035 0.92961591]	[482.74481201 316.1524353 0.67532778]	[546.93475342 316.15151978 0.73708153]	[5.65012329e+02 8.95962402e+02 8.09436202e-01]	[5.85413940e+02 8.90804199e+02 8.39891732e-01]	[5.59716553e+02 8.67597656e+02 6.52169168e-01]	[4.93055328e+02 8.95924683e+02 7.83856094e-01]	[4.72578949e+02 8.93360413e+02 7.74946570e-01]	[4.93063721e+02 8.70154419e+02 6.74410224e-01]
[511.05401611 336.51968384 0.89113706]	[518.63208008 377.6880188 0.89423585]	[457.16311646 377.55166626 0.84376419]	[436.59524536 480.27536011 0.8957355 ]	[428.93371582 567.49951172 0.82886362]	[577.70269775 380.10089111 0.81838167]	[587.9864502 480.31082153 0.86935627]	[598.24530029 575.16546631 0.81973201]	[508.4989624 544.44213867 0.65538752]	[469.98239136 544.4274292 0.62540561]	[480.31329346 711.16705322 0.82551432]	[4.82951233e+02 8.54851990e+02 8.25860262e-01]	[547.01507568 544.40911865 0.67227513]	[562.33477783 711.12670898 0.83817208]	[5.64835999e+02 8.52357422e+02 8.52101266e-01]	[500.77612305 318.74130249 0.93175405]	[523.86193848 318.76959229 0.93391263]	[480.36196899 316.12078857 0.67698169]	[544.46856689 316.1262207 0.74918985]	[5.65005859e+02 8.95969055e+02 8.08584571e-01]	[5.85403015e+02 8.90806152e+02 8.37999284e-01]	[5.59732788e+02 8.67636597e+02 6.60590768e-01]	[4.93061707e+02 8.95927490e+02 7.86761522e-01]	[4.72592682e+02 8.93368103e+02 7.77860940e-01]	[4.93059906e+02 8.70176331e+02 6.80665731e-01]
[511.02050781 336.58215332 0.89878488]	[516.13702393 377.69161987 0.88574731]	[457.07104492 377.55187988 0.83200687]	[434.12728882 480.20257568 0.87499869]	[426.40060425 567.4520874 0.84595495]	[575.1619873 380.1244812 0.8208546]	[585.57678223 480.3270874 0.87827146]	[595.66967773 575.15917969 0.8132391 ]	[506.0005188 544.41174316 0.66072953]	[467.4753418 544.3815918 0.62744135]	[480.26760864 708.66308594 0.83182269]	[4.82936523e+02 8.54861145e+02 8.26104760e-01]	[544.54821777 544.38360596 0.68568939]	[562.29150391 708.62731934 0.83834296]	[5.64825989e+02 8.52337646e+02 8.50498140e-01]	[500.74710083 321.1741333 0.91727436]	[523.82958984 321.19888306 0.92497182]	[480.31832886 316.11087036 0.68455982]	[544.44116211 315.99041748 0.74463868]	[5.64997131e+02 8.95971130e+02 8.05364132e-01]	[5.85391541e+02 8.90801331e+02 8.36283684e-01]	[5.59730103e+02 8.67611938e+02 6.52784646e-01]	[4.90571381e+02 8.95924072e+02 7.83664227e-01]	[4.72565552e+02 8.93365601e+02 7.73840249e-01]	[4.93055298e+02 8.70183594e+02 6.82601213e-01]
[508.55172729 336.60571289 0.90355498]	[513.55877686 377.6713562 0.87739158]	[452.07250977 377.55453491 0.81931376]	[434.02029419 480.12756348 0.84495378]	[423.9125061 565.04779053 0.85867441]	[572.60748291 377.7225647 0.82678097]	[585.49468994 480.2166748 0.87123919]	[593.11090088 575.18218994 0.81828862]	[505.92901611 544.47027588 0.66960323]	[467.39642334 544.46014404 0.63648206]	[480.26055908 708.6895752 0.83607918]	[4.82922455e+02 8.54842224e+02 8.31504524e-01]	[544.48071289 544.43786621 0.69166338]	[562.22930908 708.68035889 0.83029252]	[5.64812134e+02 8.52298645e+02 8.50428045e-01]	[500.7131958 321.22763062 0.90576851]	[523.79101562 321.21548462 0.9252528 ]	[480.21948242 316.1803894 0.66858262]	[544.3637085 315.9682312 0.74312437]	[5.65033203e+02 8.95982544e+02 7.97169089e-01]	[5.85408569e+02 8.90796814e+02 8.37851167e-01]	[5.57263977e+02 8.65131653e+02 6.42621160e-01]	[4.93045685e+02 8.95909546e+02 7.88488507e-01]	[4.72573822e+02 8.93356567e+02 7.76636958e-01]	[4.90558990e+02 8.70165833e+02 6.83444023e-01]
[508.45147705 336.61413574 0.91356194]	[511.03479004 377.71878052 0.88324845]	[451.98892212 377.57476807 0.82035333]	[431.50283813 480.20101929 0.85794646]	[423.82260132 567.45385742 0.87103868]	[570.10894775 380.12283325 0.82938552]	[585.42736816 480.25952148 0.89412338]	[590.559021 575.23303223 0.83419001]	[505.88864136 544.45666504 0.67274392]	[464.93844604 544.42962646 0.63801497]	[480.25213623 708.66955566 0.8372674 ]	[4.82907501e+02 8.54825928e+02 8.35868299e-01]	[544.43469238 544.43359375 0.70008999]	[562.2043457 711.11785889 0.8266778 ]	[5.64802734e+02 8.52316162e+02 8.48361969e-01]	[500.65551758 321.23272705 0.89547443]	[521.38684082 321.25186157 0.91716397]	[480.16244507 316.15664673 0.68478632]	[541.92932129 316.02651978 0.75736678]	[5.65030762e+02 8.95982056e+02 7.93294787e-01]	[5.85403687e+02 8.90795959e+02 8.36228848e-01]	[5.57265015e+02 8.67596313e+02 6.47694170e-01]	[4.93051361e+02 8.95909485e+02 7.88939536e-01]	[4.72576447e+02 8.93354736e+02 7.76226938e-01]	[4.90531311e+02 8.70146851e+02 6.81333363e-01]
[505.9906311 336.6418457 0.9262107]	[508.52664185 377.75253296 0.88657027]	[449.45605469 377.61062622 0.82329416]	[426.45175171 480.1859436 0.85752928]	[421.38787842 567.48980713 0.87848032]	[570.03814697 380.13092041 0.83509338]	[585.3651123 480.29421997 0.90745723]	[588.07830811 577.70513916 0.84844875]	[503.49456787 546.99786377 0.67233992]	[464.90197754 546.95788574 0.63801396]	[480.19207764 711.19958496 0.81115115]	[4.82894958e+02 8.54825562e+02 8.39717686e-01]	[544.41656494 546.97467041 0.69466579]	[559.71124268 711.12908936 0.81022757]	[5.62481689e+02 8.52338867e+02 8.49063039e-01]	[498.25521851 321.25326538 0.8918075 ]	[521.35510254 321.27230835 0.91805732]	[477.73110962 316.11819458 0.69770992]	[541.88763428 316.05807495 0.76603913]	[5.65018372e+02 8.98412659e+02 7.90579498e-01]	[5.85387329e+02 8.90804382e+02 8.30662966e-01]	[5.59709106e+02 8.67630066e+02 6.56883597e-01]	[4.93051941e+02 8.95885071e+02 7.94560790e-01]	[4.72579773e+02 8.93338989e+02 7.79526770e-01]	[4.90508728e+02 8.70146423e+02 6.85618401e-01]
[505.9559021 336.66522217 0.93496549]	[508.44110107 377.74627686 0.89379752]	[446.94030762 377.61724854 0.83335292]	[426.34005737 480.18847656 0.87158966]	[421.32150269 565.03039551 0.90389103]	[567.5213623 380.11090088 0.84542322]	[582.96850586 480.24356079 0.89460731]	[588.03643799 577.6932373 0.85069507]	[503.45605469 546.96038818 0.68065643]	[462.44763184 546.93231201 0.64920115]	[480.17791748 708.67730713 0.82496667]	[4.82884155e+02 8.54835022e+02 8.37049305e-01]	[544.40148926 544.46850586 0.69881302]	[557.27166748 711.13562012 0.80172026]	[5.64801453e+02 8.52357605e+02 8.47253203e-01]	[498.21438599 321.2791748 0.88343209]	[521.31939697 323.71813965 0.9108941 ]	[477.67782593 316.11148071 0.71542209]	[541.80493164 316.10336304 0.72673559]	[5.64995605e+02 8.95981201e+02 7.93926656e-01]	[5.85380432e+02 8.90796814e+02 8.26038718e-01]	[5.59752014e+02 8.67664673e+02 6.72117352e-01]	[4.93052399e+02 8.95888184e+02 7.97039032e-01]	[4.72580933e+02 8.93346008e+02 7.78455198e-01]	[4.90495728e+02 8.70157593e+02 6.81046486e-01]
[505.90686035 336.69195557 0.93885994]	[505.95608521 380.09356689 0.90292472]	[444.44448853 377.64083862 0.84112298]	[421.39129639 480.21572876 0.89854395]	[421.27389526 567.47003174 0.89885163]	[565.06750488 380.11627197 0.85571992]	[582.93273926 480.34255981 0.9079501 ]	[587.9833374 577.69677734 0.86081678]	[503.45272827 549.52081299 0.67990392]	[462.43460083 547.01483154 0.64832592]	[480.16964722 711.21075439 0.8144632 ]	[4.82885498e+02 8.54850281e+02 8.36188138e-01]	[544.40252686 547.01782227 0.69270074]	[557.20910645 708.71429443 0.7965461 ]	[5.62469666e+02 8.52347168e+02 8.48088920e-01]	[498.16030884 323.71774292 0.87167448]	[521.27099609 323.76144409 0.90287775]	[475.16882324 316.14474487 0.73009396]	[541.71490479 316.14154053 0.71364051]	[5.64996277e+02 8.95981384e+02 7.93323874e-01]	[5.85373962e+02 8.90791077e+02 8.29968333e-01]	[5.59727051e+02 8.67658752e+02 6.65002108e-01]	[4.93055389e+02 8.95883667e+02 7.98938155e-01]	[4.72579376e+02 8.93343445e+02 7.80093133e-01]	[4.90504059e+02 8.70164734e+02 6.85959518e-01]
[503.46710205 336.71112061 0.94777364]	[505.88583374 377.7479248 0.91107619]	[444.39309692 377.63796997 0.85059577]	[421.31604004 480.16030884 0.90843236]	[421.17803955 567.44726562 0.90347481]	[565.00860596 380.10772705 0.86656737]	[582.88739014 480.29992676 0.89080262]	[585.58343506 575.21893311 0.85748631]	[503.42282104 549.56402588 0.68151683]	[462.37915039 549.53314209 0.65087271]	[480.14559937 713.77154541 0.80965877]	[4.82883331e+02 8.54868347e+02 8.35967422e-01]	[544.38604736 549.53533936 0.692393 ]	[554.70623779 711.19018555 0.78576529]	[5.62469482e+02 8.52372192e+02 8.45898688e-01]	[495.68481445 323.72061157 0.86273885]	[521.22009277 323.81018066 0.8929019 ]	[475.12261963 316.1234436 0.73487151]	[539.28912354 318.53689575 0.71281421]	[5.65004761e+02 8.95984497e+02 7.94671535e-01]	[5.85378601e+02 8.90793030e+02 8.32567453e-01]	[5.59737366e+02 8.67686584e+02 6.69451833e-01]	[4.93060425e+02 8.95888489e+02 8.00564468e-01]	[4.72585571e+02 8.93348206e+02 7.82057524e-01]	[4.90503357e+02 8.70172729e+02 6.90639138e-01]
[503.38760376 339.0680542 0.9616785 ]	[503.45272827 377.71261597 0.9197768 ]	[444.31719971 377.60336304 0.85390794]	[421.22143555 480.2149353 0.91248405]	[418.68408203 565.03295898 0.90916038]	[564.9710083 377.72894287 0.86810374]	[582.86108398 480.22689819 0.8795948 ]	[585.54962158 572.66210938 0.85336637]	[503.36532593 549.5057373 0.6843788 ]	[462.30258179 546.98815918 0.67137736]	[480.10586548 716.25549316 0.8029905 ]	[4.82873688e+02 8.54904236e+02 8.33894432e-01]	[544.34405518 547.02404785 0.69210529]	[554.644104 711.19702148 0.7884286 ]	[5.62471985e+02 8.52395081e+02 8.44671190e-01]	[493.13104248 323.76034546 0.8462745 ]	[518.78961182 326.28857422 0.87492806]	[472.58737183 316.14102173 0.70914781]	[539.2421875 316.14212036 0.68342483]	[5.64995911e+02 8.95983521e+02 7.98909962e-01]	[5.85371033e+02 8.90796814e+02 8.34751189e-01]	[5.59756836e+02 8.67715027e+02 6.81571007e-01]	[4.93060364e+02 8.95905640e+02 7.97926843e-01]	[4.72591675e+02 8.93363586e+02 7.79264033e-01]	[4.90483398e+02 8.70198303e+02 6.95758581e-01]
[503.3458252 339.12271118 0.96369207]	[503.35787964 377.6859436 0.924698 ]	[441.84164429 377.57623291 0.86482918]	[421.15777588 480.13101196 0.90197873]	[418.63879395 567.44842529 0.90086871]	[564.92767334 377.71670532 0.86575383]	[582.78778076 480.21383667 0.87862647]	[585.50170898 572.6619873 0.86005658]	[503.31011963 549.52722168 0.68086684]	[462.23681641 547.01306152 0.66751087]	[477.69302368 713.74395752 0.7975589 ]	[4.82868652e+02 8.54909790e+02 8.32840025e-01]	[544.30224609 549.51141357 0.68119198]	[552.12005615 711.13433838 0.79353344]	[5.62472107e+02 8.52381165e+02 8.47840548e-01]	[493.05838013 323.82455444 0.83679205]	[518.746521 326.3555603 0.8695702]	[472.53259277 316.12545776 0.7085259 ]	[539.18145752 316.10958862 0.68917632]	[5.64986816e+02 8.95977783e+02 8.02330852e-01]	[5.85365662e+02 8.90793823e+02 8.35408688e-01]	[5.59761536e+02 8.67696411e+02 6.79302454e-01]	[4.93052368e+02 8.95913391e+02 7.95466363e-01]	[4.72584412e+02 8.93370422e+02 7.78185070e-01]	[4.90488525e+02 8.70198547e+02 6.95082545e-01]
[503.25506592 339.15164185 0.9669916 ]	[503.27328491 377.69366455 0.92743289]	[441.74151611 377.61987305 0.87722361]	[418.77349854 480.19723511 0.91766477]	[418.58728027 567.54943848 0.87168235]	[564.8828125 377.70870972 0.86545068]	[580.33343506 480.22427368 0.87334526]	[585.42840576 575.15063477 0.86989874]	[503.25457764 546.98095703 0.68218464]	[459.84164429 546.96405029 0.67075312]	[477.69818115 713.73913574 0.79677141]	[4.82872864e+02 8.57366089e+02 8.29663336e-01]	[541.94146729 546.94464111 0.68282002]	[552.09906006 711.1673584 0.7933228 ]	[5.62483215e+02 8.54838379e+02 8.43527675e-01]	[487.99884033 326.31854248 0.83638555]	[516.21893311 326.36972046 0.85137403]	[467.49264526 318.55526733 0.67178452]	[536.67248535 316.0852356 0.67951167]	[5.64997375e+02 8.95987610e+02 8.02145720e-01]	[5.85373779e+02 8.90806213e+02 8.37224603e-01]	[5.59785034e+02 8.70148071e+02 6.98874652e-01]	[4.93052063e+02 8.95919983e+02 7.95924067e-01]	[4.72585815e+02 8.93377502e+02 7.78914213e-01]	[4.90487274e+02 8.70223511e+02 6.99683428e-01]
[503.25512695 339.15185547 0.96700078]	[503.27401733 377.69302368 0.92738867]	[441.74081421 377.62005615 0.87723184]	[418.77401733 480.19537354 0.91814983]	[418.58917236 567.54998779 0.87277198]	[564.88256836 377.70755005 0.86540747]	[580.33337402 480.22741699 0.87359303]	[585.42797852 575.15319824 0.8702839 ]	[503.26046753 546.98114014 0.68261689]	[459.84606934 546.96777344 0.67054695]	[477.69372559 713.71105957 0.79655087]	[4.82869843e+02 8.57380615e+02 8.29750538e-01]	[541.94311523 546.94012451 0.68410271]	[552.09863281 711.1673584 0.79306942]	[5.62484680e+02 8.54843872e+02 8.43649149e-01]	[487.99899292 326.31851196 0.83638281]	[516.21899414 326.37045288 0.85135424]	[467.4927063 318.55508423 0.67223406]	[536.67205811 316.08676147 0.6796537 ]	[5.64998169e+02 8.95987000e+02 8.01991522e-01]	[5.85375427e+02 8.90806152e+02 8.36869478e-01]	[5.59786621e+02 8.70151794e+02 7.00030446e-01]	[4.93053680e+02 8.95920593e+02 7.94857204e-01]	[4.72586609e+02 8.93378967e+02 7.76754677e-01]	[4.90483307e+02 8.70233337e+02 7.01218367e-01]
[500.89840698 339.17504883 0.96664739]	[500.86810303 377.69598389 0.92551196]	[441.70507812 377.62155151 0.87845564]	[418.75888062 477.73178101 0.90431249]	[416.17068481 567.50866699 0.86535805]	[562.46740723 377.73007202 0.86460578]	[580.20849609 480.26330566 0.85391271]	[585.359375 572.65362549 0.87314743]	[500.86755371 549.54217529 0.68316948]	[459.81408691 549.5355835 0.66688192]	[477.67184448 716.25476074 0.79070222]	[4.82868530e+02 8.57397095e+02 8.29253435e-01]	[541.88842773 549.50177002 0.68245482]	[549.58886719 711.15637207 0.80053622]	[5.62482666e+02 8.54858093e+02 8.44473481e-01]	[487.92062378 326.3838501 0.84163165]	[516.14300537 326.37597656 0.84815836]	[467.40567017 318.6262207 0.6501199 ]	[534.18353271 315.94915771 0.7071588 ]	[5.65004944e+02 8.98409424e+02 8.02090943e-01]	[5.85381409e+02 8.90808167e+02 8.39221358e-01]	[5.59790222e+02 8.70160583e+02 7.02825665e-01]	[4.93055389e+02 8.95916443e+02 7.96480298e-01]	[4.72585297e+02 8.93379456e+02 7.78168499e-01]	[4.90489258e+02 8.70240173e+02 7.04673052e-01]
[500.78225708 339.19949341 0.96246129]	[500.69979858 377.70327759 0.91917467]	[439.24862671 377.59399414 0.87781954]	[418.65948486 480.18966675 0.91953981]	[413.57131958 567.58966064 0.82638276]	[562.31158447 377.74462891 0.85564554]	[572.65026855 480.22940063 0.85387796]	[582.91882324 572.62255859 0.87185454]	[500.76828003 552.0647583 0.68970609]	[459.75616455 552.07714844 0.67373824]	[477.6260376 716.27954102 0.77853554]	[4.82839630e+02 8.57373108e+02 8.31113756e-01]	[541.79241943 549.54345703 0.68554783]	[549.51403809 711.15545654 0.81322843]	[5.64801453e+02 8.54847290e+02 8.43633950e-01]	[485.36618042 326.37191772 0.86265308]	[511.06384277 328.89099121 0.8423416 ]	[464.85974121 318.60577393 0.67719084]	[531.57458496 316.03494263 0.69460797]	[5.65009033e+02 8.98411011e+02 8.01753283e-01]	[5.85391907e+02 8.90812683e+02 8.36535335e-01]	[5.59799194e+02 8.70157837e+02 7.00590134e-01]	[4.93060547e+02 8.95905823e+02 7.98206806e-01]	[4.72590332e+02 8.93377563e+02 7.77053893e-01]	[4.87989502e+02 8.70215881e+02 6.97528362e-01]
[500.7258606 339.18807983 0.95279896]	[500.64447021 377.72686768 0.91142279]	[439.20346069 377.6078186 0.87045956]	[418.58166504 480.25518799 0.9154954 ]	[411.02886963 570.05792236 0.81251872]	[562.24163818 380.11422729 0.84617174]	[570.10906982 480.26733398 0.87152874]	[582.88793945 572.61248779 0.87209904]	[500.7171936 552.10681152 0.68496209]	[459.70123291 552.11584473 0.66496426]	[475.12692261 713.75006104 0.77274936]	[4.82830048e+02 8.54920837e+02 8.33442509e-01]	[541.77593994 552.08178711 0.68566424]	[547.06555176 711.1618042 0.817936 ]	[5.64809021e+02 8.54863770e+02 8.43585491e-01]	[482.94592285 326.35101318 0.87141263]	[508.53024292 328.86123657 0.84670848]	[464.83374023 318.55847168 0.68363714]	[529.06158447 316.04660034 0.73411077]	[5.64994141e+02 8.98406860e+02 8.05323839e-01]	[5.85383728e+02 8.90812012e+02 8.38307023e-01]	[5.59830261e+02 8.70175293e+02 7.04380333e-01]	[4.93065674e+02 8.95888550e+02 8.02502155e-01]	[4.72593079e+02 8.93369141e+02 7.79623449e-01]	[4.87982513e+02 8.70186707e+02 6.93740666e-01]
[500.66854858 339.18487549 0.94469702]	[498.22067261 377.72006226 0.90654695]	[439.13607788 377.61657715 0.86507499]	[416.16665649 480.24078369 0.9100529 ]	[410.97912598 570.0592041 0.81366152]	[559.8102417 380.10379028 0.84203452]	[570.01373291 480.2769165 0.86341023]	[582.82061768 572.58843994 0.86390269]	[500.68157959 552.12371826 0.68240702]	[459.6930542 554.64251709 0.66792172]	[475.07321167 713.75408936 0.76627177]	[4.82813568e+02 8.54909729e+02 8.35953236e-01]	[541.73950195 552.09350586 0.68197417]	[547.01983643 711.1494751 0.82984406]	[5.64828796e+02 8.54922546e+02 8.36635590e-01]	[482.88296509 326.35177612 0.87677121]	[508.46008301 328.85137939 0.85091275]	[462.40661621 318.53668213 0.71442509]	[528.99688721 316.04412842 0.71666807]	[5.65000610e+02 8.98418823e+02 8.01654398e-01]	[5.85392273e+02 8.90824829e+02 8.34146261e-01]	[5.62265869e+02 8.70235474e+02 7.18157530e-01]	[4.93069366e+02 8.95880737e+02 8.11380804e-01]	[4.72589905e+02 8.93365845e+02 7.85074651e-01]	[4.87955627e+02 8.70176880e+02 6.87842011e-01]
[498.24786377 339.20501709 0.93487096]	[498.11560059 377.73013306 0.8927924 ]	[436.66201782 377.61776733 0.8513127 ]	[416.12252808 480.25161743 0.90245771]	[408.43835449 570.05932617 0.81581247]	[557.25274658 377.74194336 0.82498944]	[567.53167725 480.23373413 0.84663415]	[582.7734375 570.11645508 0.85738063]	[498.22634888 549.51544189 0.67113501]	[459.6088562 552.06201172 0.6549232 ]	[472.51983643 713.75897217 0.77189994]	[4.82807007e+02 8.54865723e+02 8.43660176e-01]	[539.28765869 546.98803711 0.67425996]	[546.9822998 708.72076416 0.8271997 ]	[5.64845703e+02 8.54920227e+02 8.33630919e-01]	[482.82781982 328.85479736 0.87973958]	[505.97543335 328.89212036 0.87063402]	[462.34231567 316.1656189 0.71364003]	[526.5300293 315.99960327 0.71075857]	[5.64996704e+02 8.98427002e+02 7.94318259e-01]	[5.85399170e+02 8.90828003e+02 8.24169874e-01]	[5.62298645e+02 8.70238953e+02 7.18018174e-01]	[4.93073730e+02 8.95879028e+02 8.08518887e-01]	[4.72590729e+02 8.93358459e+02 7.82368898e-01]	[4.87941132e+02 8.70125000e+02 6.73761666e-01]
[498.13864136 339.20129395 0.91931117]	[495.64904785 377.74862671 0.88856053]	[436.55978394 377.66186523 0.84102517]	[416.05795288 480.26690674 0.89338243]	[405.91488647 570.04504395 0.8211118 ]	[557.21710205 380.1022644 0.8212322 ]	[567.47406006 477.67944336 0.82929367]	[580.371521 570.05517578 0.85769451]	[498.20050049 554.63543701 0.6739648 ]	[457.21893311 557.19903564 0.6669718 ]	[467.49761963 716.32537842 0.76482326]	[4.82802216e+02 8.54846069e+02 8.47376466e-01]	[539.25787354 552.08984375 0.66708511]	[546.95666504 708.72155762 0.83123058]	[5.64835449e+02 8.54796753e+02 8.40424597e-01]	[482.73681641 326.37860107 0.88363689]	[505.90719604 328.87905884 0.87449944]	[462.26196289 318.58731079 0.70380604]	[526.50634766 316.10498047 0.71156138]	[5.64960938e+02 8.98404907e+02 8.01969349e-01]	[5.85376465e+02 8.90812317e+02 8.20351124e-01]	[5.62291321e+02 8.70116943e+02 6.89298093e-01]	[4.93057343e+02 8.95869873e+02 8.10795486e-01]	[4.72585236e+02 8.93355286e+02 7.85042405e-01]	[4.87950897e+02 8.67710938e+02 6.70324147e-01]
[495.65182495 339.206604 0.90626526]	[493.12924194 377.74154663 0.88021958]	[434.05944824 377.62652588 0.82693285]	[413.56750488 480.25064087 0.88112676]	[405.89926147 567.59075928 0.83076012]	[554.67987061 380.1300354 0.82156742]	[565.05090332 477.73175049 0.84273547]	[580.33728027 570.01751709 0.86502951]	[495.63543701 549.57092285 0.66128981]	[457.11340332 554.63299561 0.6493783 ]	[467.47070312 713.76086426 0.78045416]	[4.82796753e+02 8.54849731e+02 8.47307444e-01]	[534.17407227 547.01934814 0.65081358]	[544.54992676 708.65594482 0.83860636]	[5.64830994e+02 8.52382568e+02 8.45209956e-01]	[480.36605835 328.84085083 0.88348389]	[503.49194336 328.90151978 0.8809135 ]	[462.22009277 318.56784058 0.70760906]	[526.45550537 316.03201294 0.71598113]	[5.64948547e+02 8.95978699e+02 8.12357664e-01]	[5.85364929e+02 8.90811462e+02 8.27711761e-01]	[5.62293091e+02 8.67703857e+02 6.83437109e-01]	[4.93055725e+02 8.95867188e+02 8.09118688e-01]	[4.72591766e+02 8.93356812e+02 7.84190297e-01]	[4.87943573e+02 8.67713684e+02 6.72563910e-01]
[495.60003662 339.17248535 0.90282911]	[493.03567505 377.74389648 0.87452555]	[431.50088501 377.65759277 0.82061005]	[411.00228882 480.19488525 0.86078072]	[405.85766602 567.56011963 0.84328401]	[552.13006592 380.11349487 0.82367826]	[565.00024414 477.70803833 0.85491318]	[580.24700928 567.56335449 0.86078876]	[493.13687134 549.52789307 0.66293216]	[457.08035278 552.08917236 0.64449608]	[467.44262695 713.72564697 0.79060405]	[4.82802979e+02 8.54877747e+02 8.43042135e-01]	[531.61206055 546.98205566 0.65522039]	[544.53643799 708.66064453 0.84150505]	[5.64827209e+02 8.52383606e+02 8.49946976e-01]	[480.32067871 326.34927368 0.8851912 ]	[503.4414978 328.85720825 0.88214725]	[459.8309021 318.5819397 0.72975928]	[524.01196289 316.03143311 0.71562839]	[5.64957153e+02 8.98407898e+02 8.07865798e-01]	[5.85379333e+02 8.90820251e+02 8.28554988e-01]	[5.62282532e+02 8.70102844e+02 6.88600659e-01]	[4.93063751e+02 8.95868896e+02 8.08739126e-01]	[4.72601562e+02 8.93362854e+02 7.84284592e-01]	[4.87962677e+02 8.70131775e+02 6.79750144e-01]
[493.1257019 339.14056396 0.9058404 ]	[490.50665283 377.75570679 0.87853122]	[428.99261475 377.60275269 0.81808794]	[408.43780518 480.1468811 0.86061752]	[403.39578247 567.52044678 0.85484588]	[549.58752441 380.17276001 0.83028251]	[564.91516113 480.15579224 0.88031149]	[577.76940918 570.02099609 0.84411317]	[490.56124878 546.95050049 0.66195399]	[454.55044556 547.01885986 0.63194448]	[467.43222046 713.7142334 0.7995199 ]	[4.82816498e+02 8.54899841e+02 8.42822194e-01]	[528.99572754 544.4197998 0.66587597]	[544.51300049 708.68310547 0.84405988]	[564.82977295 852.38031006 0.85533839]	[480.28637695 326.29785156 0.89043111]	[503.41625977 326.32119751 0.88698494]	[459.77920532 318.58798218 0.71694994]	[523.93865967 316.06112671 0.7278648 ]	[5.64956421e+02 8.98421021e+02 8.01994503e-01]	[5.85375122e+02 8.90825623e+02 8.19042802e-01]	[5.62291748e+02 8.70095642e+02 6.90538764e-01]	[4.93062164e+02 8.95875732e+02 8.04975510e-01]	[4.75068207e+02 8.93370789e+02 7.86617756e-01]	[4.87985443e+02 8.70153503e+02 6.92641139e-01]
[493.07470703 339.08230591 0.90650338]	[487.96585083 377.72213745 0.88797998]	[428.91638184 377.62512207 0.82065105]	[405.86242676 480.14425659 0.8698287 ]	[403.33157349 567.49908447 0.87234175]	[547.0668335 377.73565674 0.83575153]	[564.8638916 477.71813965 0.88290089]	[577.69152832 570.05474854 0.8312813 ]	[490.52261353 549.53613281 0.66380078]	[454.54974365 552.07495117 0.63340253]	[467.43988037 713.78814697 0.79328489]	[4.82808929e+02 8.54925110e+02 8.38919699e-01]	[526.53955078 546.98284912 0.66507721]	[544.5088501 708.71600342 0.84341568]	[564.83825684 852.32928467 0.85482621]	[480.25616455 323.7835083 0.89784479]	[503.37634277 323.79797363 0.89585072]	[459.73736572 316.17092896 0.71401626]	[523.87689209 316.05789185 0.72554731]	[5.64949951e+02 8.95968933e+02 8.09045196e-01]	[5.85377075e+02 8.90807861e+02 8.22865009e-01]	[5.62302551e+02 8.67635620e+02 6.78912520e-01]	[4.93062714e+02 8.95858582e+02 8.09079826e-01]	[4.75073425e+02 8.93367554e+02 7.88636029e-01]	[4.87981323e+02 8.70175049e+02 6.93410456e-01]
[490.54342651 336.70892334 0.90377355]	[485.47427368 377.70983887 0.89429414]	[426.40170288 377.58413696 0.82707083]	[403.32363892 480.15307617 0.89438254]	[403.2902832 567.5178833 0.87634456]	[546.95593262 377.72125244 0.85179704]	[564.82263184 480.2354126 0.90299773]	[572.65515137 567.57928467 0.83265072]	[488.02792358 549.52752686 0.66922027]	[452.02096558 552.09295654 0.63569355]	[467.40875244 713.77490234 0.79415643]	[4.82804657e+02 8.54922485e+02 8.38684857e-01]	[526.52331543 546.94708252 0.67487842]	[544.48944092 708.71258545 0.85043901]	[564.85046387 852.28759766 0.85751981]	[480.212677 323.73208618 0.89808214]	[503.31686401 323.73132324 0.90792847]	[459.6583252 316.15966797 0.71432757]	[523.80859375 316.06729126 0.73554313]	[5.64946838e+02 8.95928101e+02 8.23235035e-01]	[5.85367859e+02 8.90794556e+02 8.39468777e-01]	[5.62304138e+02 8.67581848e+02 6.81001484e-01]	[4.93052979e+02 8.95852783e+02 8.11526299e-01]	[4.75071686e+02 8.93362305e+02 7.91294456e-01]	[4.87976898e+02 8.70166138e+02 6.95287049e-01]
[490.47680664 336.64346313 0.90731657]	[485.36331177 377.69726562 0.90792429]	[423.87210083 377.59912109 0.84041303]	[400.84066772 477.73184204 0.90204775]	[400.87582397 567.49816895 0.89009547]	[544.4864502 377.71179199 0.86652982]	[562.44104004 480.19235229 0.88680738]	[572.60021973 567.58435059 0.83011097]	[488.00244141 549.5581665 0.66970146]	[451.99514771 552.12121582 0.63317794]	[467.39422607 713.71392822 0.79633152]	[4.82806000e+02 8.54897583e+02 8.41042519e-01]	[526.51794434 546.98461914 0.67287749]	[544.49249268 708.70788574 0.84804821]	[5.64873779e+02 8.52272400e+02 8.51793826e-01]	[480.16192627 321.26211548 0.90341908]	[503.25186157 321.2411499 0.9240368 ]	[457.20898438 316.07931519 0.72220182]	[521.36346436 316.0597229 0.72669113]	[5.64956482e+02 8.93447205e+02 8.37130368e-01]	[5.85378906e+02 8.90716003e+02 8.46263409e-01]	[5.62333130e+02 8.65140442e+02 6.85371339e-01]	[4.93046295e+02 8.95856079e+02 8.12831104e-01]	[4.72606567e+02 8.93356689e+02 7.92248130e-01]	[4.87980164e+02 8.70141968e+02 6.90392494e-01]
[487.99023438 336.61453247 0.91033453]	[482.93283081 377.61965942 0.91774106]	[423.80996704 377.52880859 0.8448894 ]	[400.76000977 477.63711548 0.89706528]	[400.85232544 567.44372559 0.89915866]	[544.4274292 377.60690308 0.86338645]	[562.3927002 480.13824463 0.86923087]	[570.10998535 567.49658203 0.84269863]	[487.93981934 547.02697754 0.67501473]	[449.43615723 549.55584717 0.63720071]	[464.90472412 711.20953369 0.80780709]	[4.82807098e+02 8.54868896e+02 8.45809102e-01]	[526.46173096 544.4833374 0.68007815]	[544.48486328 708.72131348 0.84924316]	[564.89202881 852.22851562 0.85487819]	[480.14678955 321.21087646 0.90972281]	[503.23431396 321.21157837 0.93317044]	[457.18435669 316.00619507 0.73392332]	[521.28875732 316.03961182 0.71185756]	[5.64971252e+02 8.93372864e+02 8.45655441e-01]	[5.85378906e+02 8.90645691e+02 8.43479753e-01]	[5.62363464e+02 8.65058167e+02 6.92751110e-01]	[4.90569794e+02 8.95866943e+02 8.11044276e-01]	[4.72606659e+02 8.93361755e+02 7.92964518e-01]	[4.87987732e+02 8.70111328e+02 6.86239004e-01]
[487.98181152 336.57452393 0.90629578]	[482.8578186 377.58956909 0.92705786]	[421.34643555 377.52386475 0.85143244]	[400.68280029 477.68222046 0.90132451]	[400.79867554 567.44525146 0.90785909]	[544.35614014 377.54849243 0.85549366]	[562.35162354 472.60028076 0.83850861]	[570.05291748 567.44622803 0.85074252]	[487.91329956 547.01947021 0.68134379]	[446.95529175 549.56121826 0.63967925]	[464.90606689 713.69567871 0.80238026]	[4.82801971e+02 8.54875977e+02 8.46468747e-01]	[526.43188477 544.46343994 0.68582273]	[544.46508789 708.6842041 0.86327147]	[564.87298584 849.77386475 0.85520893]	[480.12683105 321.17529297 0.91227239]	[500.88900757 321.16036987 0.93467253]	[457.10153198 316.06369019 0.73141599]	[521.24127197 316.03140259 0.68253368]	[5.65037354e+02 8.93246338e+02 8.70914698e-01]	[5.85405029e+02 8.88130859e+02 8.51816654e-01]	[5.62329163e+02 8.59980103e+02 6.87145472e-01]	[4.93045135e+02 8.95876587e+02 8.12938869e-01]	[4.75071899e+02 8.93365295e+02 7.94900656e-01]	[4.87971863e+02 8.70117676e+02 6.92136109e-01]
[487.96508789 336.54037476 0.90545797]	[482.80249023 377.58389282 0.93152124]	[421.23843384 377.53881836 0.86671507]	[400.61230469 477.66921997 0.89017344]	[400.72729492 565.07220459 0.91864711]	[544.32836914 377.54904175 0.8598429 ]	[562.31665039 477.62689209 0.85096866]	[570.01715088 565.04742432 0.85881263]	[485.46240234 547.01696777 0.68922329]	[446.93637085 549.57427979 0.64374393]	[464.89547729 713.68902588 0.80396342]	[4.82795990e+02 8.54857300e+02 8.47161591e-01]	[524.00244141 544.45263672 0.68938124]	[544.43127441 708.68902588 0.86587322]	[564.84112549 849.73327637 0.84995973]	[477.72085571 318.78826904 0.9106251 ]	[500.86035156 318.75909424 0.94339907]	[454.59280396 316.0335083 0.74179512]	[521.2154541 313.5411377 0.69907141]	[5.67515442e+02 8.90800476e+02 8.57190132e-01]	[5.85452148e+02 8.85582520e+02 8.40092182e-01]	[5.62250366e+02 8.59946411e+02 6.74585044e-01]	[4.90570160e+02 8.95873047e+02 8.18258941e-01]	[4.72599335e+02 8.93354919e+02 7.97301173e-01]	[4.87963379e+02 8.67708191e+02 6.89781129e-01]
[485.48165894 336.5151062 0.91215134]	[482.75286865 377.58004761 0.93030083]	[421.18383789 377.53262329 0.86495399]	[398.21289062 477.61859131 0.88518488]	[398.21295166 564.9519043 0.92848903]	[544.30090332 377.57318115 0.86960864]	[559.8392334 475.0871582 0.8219797]	[570.02484131 565.03112793 0.86020494]	[485.40307617 546.99237061 0.69690406]	[444.42221069 549.5456543 0.65347761]	[464.88897705 713.74194336 0.80474508]	[4.82797791e+02 8.54887756e+02 8.38379383e-01]	[523.95611572 544.42370605 0.70016611]	[544.440979 708.69714355 0.86178714]	[5.62475281e+02 8.49677795e+02 8.49019051e-01]	[477.65423584 318.75091553 0.91031581]	[500.80709839 318.7276001 0.94869339]	[452.05078125 316.05114746 0.74257195]	[521.17590332 315.93359375 0.71362269]	[5.72618835e+02 8.90689392e+02 8.19800258e-01]	[5.85535583e+02 8.80475769e+02 8.08338702e-01]	[5.59764160e+02 8.57428040e+02 6.69744611e-01]	[4.93045563e+02 8.95871216e+02 8.20439100e-01]	[4.72596161e+02 8.93363159e+02 7.97542930e-01]	[4.87979340e+02 8.70126282e+02 6.96858644e-01]
[485.48156738 336.5151062 0.91212386]	[482.75265503 377.5798645 0.93036509]	[421.18481445 377.53082275 0.86466128]	[398.21511841 477.618927 0.88550735]	[398.21716309 564.94720459 0.92923254]	[544.29980469 377.5737915 0.86964273]	[559.84381104 475.09060669 0.82255179]	[570.027771 565.03204346 0.85896355]	[485.38955688 546.98724365 0.69806755]	[444.40246582 549.54364014 0.65605748]	[464.88186646 713.74438477 0.80575365]	[4.82797241e+02 8.54882324e+02 8.39478552e-01]	[523.94781494 544.41516113 0.70081627]	[544.43572998 708.68847656 0.86495483]	[562.47790527 849.68823242 0.85023403]	[477.65460205 318.7510376 0.91020626]	[500.80712891 318.72775269 0.94857228]	[452.05300903 316.05056763 0.74257839]	[521.17602539 315.93389893 0.71412474]	[5.72631287e+02 8.90691345e+02 8.19157839e-01]	[5.85542053e+02 8.80476990e+02 8.08310270e-01]	[5.59767639e+02 8.57444580e+02 6.70865297e-01]	[4.93047729e+02 8.95869019e+02 8.20521951e-01]	[4.72595886e+02 8.93360291e+02 7.97380030e-01]	[4.87976654e+02 8.70121643e+02 6.96307302e-01]
[485.38214111 336.46035767 0.9189769 ]	[480.36581421 377.57208252 0.92741811]	[421.16299438 377.51596069 0.86476654]	[398.17126465 477.61651611 0.88151449]	[398.10064697 564.90716553 0.92068315]	[541.90063477 377.57217407 0.87563753]	[557.26239014 472.58282471 0.80438656]	[570.03869629 564.99420166 0.86643463]	[485.37533569 549.55725098 0.69189531]	[444.39889526 554.64471436 0.65430993]	[464.85726929 713.7197876 0.80844176]	[4.82792328e+02 8.54880127e+02 8.40974987e-01]	[523.93780518 546.94696045 0.69854081]	[544.44525146 708.68579102 0.86578304]	[5.62445923e+02 8.47111755e+02 8.37644100e-01]	[475.15966797 318.70877075 0.90846246]	[500.7258606 318.67120361 0.94538397]	[449.50149536 316.04656982 0.75196898]	[518.76086426 313.49209595 0.69686741]	[5.77762817e+02 8.85609192e+02 7.99445391e-01]	[5.85584229e+02 8.72903381e+02 8.22062492e-01]	[5.57258667e+02 8.54854370e+02 6.90781236e-01]	[4.93054840e+02 8.95864746e+02 8.26295674e-01]	[4.75074249e+02 8.93358765e+02 8.03074837e-01]	[4.87939453e+02 8.70116577e+02 6.91981435e-01]
[482.8588562 334.05462646 0.9345907 ]	[480.24014282 377.52587891 0.92102802]	[418.71182251 375.07144165 0.86030948]	[398.0774231 477.70401001 0.8889339 ]	[398.03497314 565.03961182 0.88531017]	[541.79907227 377.52380371 0.86062908]	[554.67584229 470.04318237 0.81284821]	[567.60308838 564.87799072 0.88472939]	[482.97473145 546.95733643 0.70649713]	[444.3578186 549.57293701 0.66498131]	[462.43969727 711.20330811 0.80439657]	[4.82776245e+02 8.54836426e+02 8.50542426e-01]	[523.90222168 544.34661865 0.71165186]	[544.4720459 708.59753418 0.86705607]	[562.40411377 834.29943848 0.84564757]	[472.53689575 318.66241455 0.89641851]	[498.2170105 318.62463379 0.91927803]	[446.88058472 316.05493164 0.77132261]	[516.21374512 313.49157715 0.66034973]	[5.77773743e+02 8.77959961e+02 8.08323622e-01]	[5.87997559e+02 8.70322327e+02 8.31917644e-01]	[5.54695129e+02 8.49579285e+02 6.38160229e-01]	[4.90544891e+02 8.95878540e+02 8.24936390e-01]	[4.72570770e+02 8.93358704e+02 8.03659379e-01]	[4.87938324e+02 8.67641479e+02 6.89481854e-01]
[482.76596069 336.44702148 0.9422884 ]	[480.20690918 377.55105591 0.9213649 ]	[418.67874146 377.51065063 0.86049116]	[398.03897095 477.73867798 0.89116454]	[395.61444092 565.0369873 0.87824583]	[541.77697754 377.54733276 0.86085916]	[554.65161133 472.55007935 0.8118602 ]	[570.03674316 564.87506104 0.87992221]	[482.95175171 547.0269165 0.70523179]	[444.32485962 552.11401367 0.67354691]	[462.43682861 713.74841309 0.80244243]	[482.77151489 854.8112793 0.85738736]	[523.88757324 544.42803955 0.70873493]	[544.51123047 708.65997314 0.85473377]	[562.44134521 831.69171143 0.87048823]	[467.50341797 318.7020874 0.89001745]	[495.68359375 318.67510986 0.89319909]	[444.42800903 316.0291748 0.77907479]	[516.13342285 313.41308594 0.701289 ]	[5.75172791e+02 8.75348572e+02 8.30059707e-01]	[5.85597778e+02 8.70164551e+02 8.38358939e-01]	[5.57236755e+02 8.39485046e+02 6.44562840e-01]	[4.90527466e+02 8.95874817e+02 8.22165489e-01]	[4.72560852e+02 8.93348511e+02 8.02975237e-01]	[4.87922852e+02 8.67599304e+02 6.92172170e-01]
[480.37466431 336.44436646 0.9372201 ]	[480.16186523 377.53237915 0.91402435]	[418.64776611 375.10592651 0.85725486]	[395.65084839 480.17666626 0.90047646]	[393.07705688 567.44189453 0.85062176]	[541.7199707 377.52340698 0.85267866]	[554.61651611 472.57012939 0.81155354]	[570.03674316 564.87524414 0.87786645]	[485.36029053 552.08660889 0.69877726]	[444.40112305 557.21508789 0.67063224]	[464.87539673 721.39929199 0.78936857]	[482.77304077 854.81292725 0.85808563]	[523.92810059 546.95397949 0.701006 ]	[546.96282959 708.66619873 0.85089099]	[564.85345459 829.07781982 0.84969234]	[467.42410278 318.69430542 0.89776492]	[495.59155273 318.67126465 0.88389271]	[444.38171387 316.03356934 0.78730297]	[513.60583496 310.97457886 0.695472 ]	[5.72646179e+02 8.72842163e+02 8.35114539e-01]	[5.87986328e+02 8.67628540e+02 8.04270625e-01]	[5.59806580e+02 8.31804504e+02 6.49412036e-01]	[4.90525299e+02 8.95875183e+02 8.25200617e-01]	[4.72537323e+02 8.93342407e+02 8.05176497e-01]	[4.87917664e+02 8.67584351e+02 6.88870251e-01]
[480.29800415 336.47653198 0.94346011]	[477.72793579 377.54455566 0.90615922]	[418.57684326 377.54489136 0.85447848]	[395.61685181 480.20147705 0.90219551]	[392.98855591 567.48706055 0.83767927]	[539.25860596 377.51412964 0.84484911]	[552.14361572 472.60308838 0.81134832]	[570.06646729 564.87463379 0.87132806]	[482.97213745 554.68359375 0.70863461]	[444.34671021 559.80889893 0.69279146]	[464.87631226 721.43341064 0.78565693]	[482.78872681 852.37683105 0.86556798]	[523.93572998 549.52160645 0.70216489]	[549.49981689 711.14831543 0.82212776]	[564.91149902 818.93865967 0.83087844]	[464.92321777 318.70736694 0.90588748]	[493.0461731 318.7019043 0.87580484]	[444.32162476 315.9960022 0.79127896]	[511.04403687 313.45108032 0.71343458]	[5.75184021e+02 8.70323242e+02 8.46223354e-01]	[5.88022095e+02 8.62564758e+02 7.81229675e-01]	[5.62239929e+02 8.29067078e+02 6.34425759e-01]	[4.90541443e+02 8.95866821e+02 8.23962152e-01]	[4.72558624e+02 8.93323853e+02 8.11370313e-01]	[4.87928619e+02 8.65099121e+02 6.78702176e-01]
[480.24395752 336.46765137 0.94138873]	[477.63262939 377.5355835 0.8953445 ]	[416.13394165 377.57644653 0.84928012]	[395.5791626 480.23623657 0.90014219]	[390.44714355 567.52398682 0.83517563]	[536.71185303 375.0798645 0.82159686]	[552.1260376 472.57397461 0.80739826]	[570.10198975 564.86346436 0.86660784]	[485.35137939 554.69836426 0.70917547]	[444.38302612 562.26678467 0.69577223]	[464.96343994 716.33496094 0.77549314]	[482.82116699 852.39221191 0.86208153]	[523.96289062 549.53033447 0.70336735]	[549.51446533 708.66558838 0.83388066]	[564.97271729 811.33734131 0.85526103]	[464.84527588 318.70089722 0.91790843]	[490.50357056 318.68807983 0.88310283]	[441.89627075 315.96899414 0.78873485]	[508.52444458 313.4899292 0.7197091 ]	[5.77776794e+02 8.70221619e+02 8.44703674e-01]	[5.90555725e+02 8.57455444e+02 7.55490124e-01]	[5.62282349e+02 8.18877075e+02 6.29597247e-01]	[4.90519714e+02 8.95923340e+02 8.08848917e-01]	[4.72537048e+02 8.93345398e+02 8.03849220e-01]	[4.87993439e+02 8.65116089e+02 6.85737729e-01]
[480.18667603 336.51806641 0.94268179]	[475.16268921 377.50509644 0.87940311]	[416.09213257 377.5456543 0.84078324]	[395.57019043 480.22140503 0.89671206]	[387.92095947 567.53033447 0.83701628]	[534.1373291 375.02255249 0.80572516]	[552.10723877 472.52398682 0.80587649]	[572.58117676 564.87164307 0.86488599]	[485.36767578 554.64874268 0.70431089]	[444.39047241 559.80743408 0.68808073]	[469.99301147 716.33319092 0.76834363]	[482.85073853 852.38562012 0.86073083]	[523.96893311 547.00299072 0.70311034]	[549.51934814 708.73059082 0.82027686]	[564.98651123 811.14831543 0.8688851 ]	[462.41888428 318.73019409 0.92160738]	[488.00888062 318.73062134 0.8796888 ]	[441.8338623 315.99429321 0.7807039 ]	[508.47320557 313.54519653 0.70242822]	[5.77705383e+02 8.67601440e+02 8.29396009e-01]	[5.88075256e+02 8.52391907e+02 7.86679804e-01]	[5.62314209e+02 8.11293701e+02 6.49064839e-01]	[4.90539886e+02 8.95875244e+02 8.15049231e-01]	[4.72559174e+02 8.93307922e+02 8.14111650e-01]	[4.88010345e+02 8.65126770e+02 6.93585634e-01]
[480.17611694 336.55355835 0.94801468]	[475.14294434 377.51605225 0.88084823]	[416.07736206 377.56661987 0.84098548]	[395.5369873 480.2277832 0.89167655]	[387.87072754 567.53692627 0.83931124]	[534.12982178 375.01327515 0.80483294]	[552.10821533 472.52664185 0.80487794]	[572.6050415 564.86938477 0.86495072]	[485.3800354 554.62176514 0.70315021]	[444.38931274 559.77380371 0.68855667]	[469.9649353 713.75964355 0.76948112]	[482.86816406 852.33197021 0.86916059]	[523.99188232 546.98358154 0.70269412]	[547.02636719 708.68505859 0.84682304]	[564.93310547 808.70941162 0.87411129]	[462.40307617 318.75869751 0.91904342]	[488.00170898 318.7713623 0.87529558]	[441.79498291 315.98373413 0.78978956]	[505.99938965 315.94537354 0.69055879]	[5.75154114e+02 8.60016907e+02 8.18246782e-01]	[5.88020569e+02 8.52214539e+02 8.09661567e-01]	[5.62279419e+02 8.11233704e+02 6.33418202e-01]	[4.90553223e+02 8.95862671e+02 8.23990047e-01]	[4.72582458e+02 8.93289124e+02 8.21024001e-01]	[4.88024017e+02 8.65048584e+02 6.81791723e-01]
[480.15481567 336.55960083 0.94758773]	[475.11883545 377.51852417 0.87547505]	[416.07843018 377.58306885 0.83989245]	[395.48840332 480.24386597 0.8839885 ]	[385.38742065 567.52172852 0.84342289]	[534.09991455 374.98974609 0.79852188]	[552.09338379 472.53015137 0.80178523]	[572.58959961 564.85827637 0.86418533]	[485.38793945 552.0838623 0.70537961]	[444.42068481 559.72723389 0.6806823 ]	[470.00704956 713.79046631 0.77020949]	[482.87316895 852.3706665 0.86056536]	[523.9864502 544.48651123 0.70911121]	[546.98736572 708.7154541 0.83029002]	[564.83422852 803.55822754 0.83773911]	[462.38717651 318.76425171 0.9219076 ]	[487.96624756 318.77792358 0.87690389]	[441.77926636 316.01525879 0.79140455]	[505.96463013 315.99487305 0.69094419]	[5.70051880e+02 8.54838989e+02 8.26423347e-01]	[5.85543701e+02 8.49611389e+02 8.02635074e-01]	[5.59763062e+02 8.08561462e+02 5.75941682e-01]	[4.90565277e+02 8.95846130e+02 8.18644166e-01]	[4.72600250e+02 8.93290283e+02 8.16654623e-01]	[4.90494232e+02 8.65112732e+02 6.79956496e-01]
[480.1267395 336.55194092 0.94072688]	[475.09854126 377.53097534 0.87746555]	[416.04556274 377.6050415 0.83740294]	[393.03421021 480.24539185 0.87554502]	[385.37606812 567.52233887 0.84657115]	[534.09393311 374.99832153 0.79995495]	[552.06488037 469.99700928 0.79719263]	[570.12854004 564.8571167 0.86296505]	[485.37930298 552.13592529 0.7062481 ]	[444.41299438 559.76654053 0.68801069]	[469.95535278 716.26287842 0.7696498 ]	[482.86727905 852.39257812 0.85599345]	[523.98114014 546.98327637 0.70772904]	[544.54827881 711.12524414 0.84127384]	[562.33660889 806.105896 0.83226353]	[462.36151123 318.75466919 0.92729163]	[487.93045044 318.77597046 0.87972736]	[441.76797485 316.01931763 0.79637462]	[505.94113159 316.04522705 0.70257914]	[567.44848633 852.25262451 0.85441405]	[5.82978821e+02 8.44594116e+02 8.04498672e-01]	[5.54664368e+02 8.08728394e+02 5.41791677e-01]	[4.90555450e+02 8.93444519e+02 8.18660378e-01]	[4.72592285e+02 8.93286621e+02 8.12645614e-01]	[4.88024109e+02 8.65132324e+02 6.81574821e-01]
[477.72021484 336.56271362 0.93273735]	[475.07635498 377.54086304 0.87567329]	[416.02069092 377.60696411 0.83325648]	[392.99282837 480.24511719 0.87520695]	[385.3543396 567.52081299 0.85134238]	[534.08959961 375.01525879 0.80136311]	[552.05383301 469.99880981 0.80074203]	[570.12976074 564.87023926 0.86184204]	[485.36920166 552.10614014 0.70496696]	[444.40951538 559.73419189 0.68327785]	[467.41479492 713.78686523 0.78351861]	[4.82863159e+02 8.54820068e+02 8.54754686e-01]	[523.96020508 546.94549561 0.70790309]	[544.4798584 711.1171875 0.84975195]	[5.59841431e+02 8.00927429e+02 7.97400653e-01]	[462.32113647 318.76876831 0.92694151]	[485.47457886 321.14639282 0.87999016]	[441.74401855 316.06448364 0.79148555]	[505.91964722 316.0769043 0.70594072]	[564.85876465 849.70904541 0.86435699]	[5.82748657e+02 8.39427002e+02 7.71575987e-01]	[5.52066895e+02 8.06027710e+02 5.35016298e-01]	[4.90562103e+02 8.93428101e+02 8.13581586e-01]	[4.72597351e+02 8.93288391e+02 8.08877707e-01]	[4.88022400e+02 8.67616699e+02 6.98540449e-01]
[477.68902588 336.58462524 0.93078226]	[472.60357666 377.55465698 0.87503684]	[413.56924438 377.61486816 0.83017087]	[392.97839355 480.19436646 0.86687171]	[385.33499146 567.51251221 0.85475057]	[531.62335205 375.03588867 0.80434698]	[552.06018066 469.99871826 0.79999 ]	[570.12158203 564.87133789 0.86453658]	[485.34158325 552.11621094 0.7077167 ]	[444.38214111 559.73376465 0.68585449]	[467.41601562 713.79193115 0.78338134]	[4.82846008e+02 8.54839966e+02 8.49523783e-01]	[523.93353271 546.96032715 0.70938867]	[544.46960449 711.12286377 0.84399372]	[557.16821289 790.78875732 0.80301434]	[462.29586792 318.78878784 0.92278826]	[485.43981934 321.17333984 0.88269079]	[441.73596191 316.04315186 0.78710186]	[505.89486694 316.06652832 0.71209502]	[5.62365723e+02 8.49585327e+02 8.39993596e-01]	[5.77733582e+02 8.34366394e+02 7.32947052e-01]	[5.46922607e+02 7.93271606e+02 6.29504442e-01]	[4.90561890e+02 8.93408325e+02 8.08743894e-01]	[4.72595917e+02 8.93283630e+02 8.06289375e-01]	[4.87988617e+02 8.67650513e+02 6.96095109e-01]
[477.64282227 336.58410645 0.92015386]	[472.57775879 377.55215454 0.87507296]	[413.55380249 377.60479736 0.83044946]	[392.98171997 480.20788574 0.87300313]	[385.31295776 567.52557373 0.85482013]	[531.5994873 375.02713013 0.80461276]	[549.59576416 467.46350098 0.79789788]	[570.11328125 564.85540771 0.8668918 ]	[482.97119141 549.57757568 0.71197253]	[444.37301636 557.21710205 0.68402869]	[467.39614868 713.72955322 0.78428721]	[4.82841431e+02 8.54845825e+02 8.47825766e-01]	[523.92504883 544.47973633 0.7128396 ]	[544.4574585 711.12548828 0.8401534 ]	[547.01043701 785.61047363 0.82879221]	[462.25521851 318.78396606 0.92549294]	[485.39944458 321.16723633 0.88952494]	[441.7164917 316.0899353 0.78873563]	[505.88793945 316.10296631 0.71140504]	[5.59785095e+02 8.47134094e+02 8.02631199e-01]	[5.70047546e+02 8.34272766e+02 7.28277922e-01]	[5.41931824e+02 7.85578979e+02 6.91504478e-01]	[4.90572052e+02 8.93415161e+02 8.06298137e-01]	[4.75071198e+02 8.93288452e+02 8.06230366e-01]	[4.87984955e+02 8.67661926e+02 6.98376000e-01]
[477.59457397 336.5776062 0.91042924]	[472.54766846 377.55578613 0.87561643]	[413.52557373 377.6100769 0.82765108]	[392.97787476 480.21252441 0.87356848]	[385.2996521 567.53039551 0.85540628]	[531.58148193 375.02175903 0.80475509]	[549.56616211 467.43539429 0.80196589]	[570.10455322 564.83807373 0.86907333]	[482.96832275 549.57397461 0.70915598]	[444.38345337 557.21862793 0.67999172]	[467.40328979 713.77801514 0.77759832]	[4.82825897e+02 8.54849426e+02 8.46067548e-01]	[523.9140625 544.46746826 0.71167153]	[544.42950439 708.69134521 0.84268272]	[544.46405029 785.50549316 0.85943019]	[462.21743774 318.77548218 0.92660761]	[485.35919189 321.15914917 0.89585221]	[441.7059021 316.0920105 0.79085124]	[503.49755859 316.09185791 0.72467995]	[5.57176819e+02 8.41968567e+02 7.68985927e-01]	[5.67493896e+02 8.31659119e+02 7.54011691e-01]	[5.39215515e+02 7.82991760e+02 6.41124666e-01]	[4.90558594e+02 8.93407776e+02 8.05092216e-01]	[4.72592102e+02 8.93289001e+02 8.06596279e-01]	[4.87954987e+02 8.67669067e+02 6.95648909e-01]
[475.15112305 336.57492065 0.90688086]	[472.51629639 377.56918335 0.87646008]	[413.50228882 377.62405396 0.82581085]	[392.96356201 480.2064209 0.87196279]	[385.29608154 567.54730225 0.85485965]	[531.57543945 375.0383606 0.80660355]	[549.58795166 469.97790527 0.79440522]	[570.10192871 564.84307861 0.86953235]	[482.96340942 552.09924316 0.71169126]	[444.38146973 559.72875977 0.68671775]	[467.39529419 718.85754395 0.77269077]	[4.82829681e+02 8.54883118e+02 8.38799059e-01]	[523.90899658 546.93756104 0.71179688]	[544.43615723 713.69512939 0.81338024]	[544.31573486 780.44818115 0.84497344]	[462.20422363 318.76934814 0.92627597]	[482.98318481 321.16033936 0.89817661]	[441.6973877 316.05075073 0.80006915]	[503.48654175 316.09820557 0.73267627]	[5.49571960e+02 8.39492065e+02 7.49758840e-01]	[5.64950500e+02 8.29273376e+02 7.33438373e-01]	[5.34108459e+02 7.75344971e+02 6.35789633e-01]	[4.93052887e+02 8.93394348e+02 8.01536381e-01]	[4.75080933e+02 8.93289490e+02 8.04572642e-01]	[4.87939453e+02 8.67704834e+02 6.95701420e-01]
[475.12677002 336.59405518 0.90790087]	[470.02334595 377.57443237 0.87742877]	[411.01443481 377.64706421 0.82560945]	[392.96343994 480.18304443 0.86743402]	[385.29904175 567.54040527 0.85563898]	[531.56781006 375.02108765 0.80310059]	[549.5848999 470.04406738 0.79647124]	[570.10095215 564.83978271 0.86991799]	[482.95263672 552.13299561 0.71270889]	[444.35943604 559.75604248 0.6919176 ]	[464.94094849 716.32232666 0.77482188]	[4.82833313e+02 8.54886353e+02 8.36973071e-01]	[523.90771484 546.97387695 0.7121309 ]	[544.37841797 716.26953125 0.79470932]	[541.83630371 772.77478027 0.84334767]	[459.8493042 318.78869629 0.92176962]	[482.95733643 321.1857605 0.90303272]	[441.66122437 316.07476807 0.79901564]	[503.47247314 316.07214355 0.72548169]	[5.46941528e+02 8.39423401e+02 7.37550557e-01]	[5.62358032e+02 8.29220764e+02 6.95549965e-01]	[5.26488892e+02 7.70242737e+02 6.55545950e-01]	[4.90570801e+02 8.93405212e+02 7.98611164e-01]	[4.72608887e+02 8.93293335e+02 8.00661862e-01]	[4.87965698e+02 8.67699707e+02 6.92238748e-01]
[475.07717896 336.61962891 0.90589213]	[470.00717163 377.58041382 0.87889707]	[410.98617554 377.65161133 0.82603389]	[390.50985718 480.2243042 0.87154078]	[385.29904175 567.53692627 0.85478419]	[531.54901123 375.0279541 0.8036716 ]	[549.57525635 475.09255981 0.82192469]	[570.09088135 564.82659912 0.87469494]	[482.9708252 552.10968018 0.70914292]	[444.38479614 559.74066162 0.68665981]	[464.93887329 718.85217285 0.76841378]	[4.82828857e+02 8.54866943e+02 8.38599503e-01]	[523.9185791 546.95007324 0.70983577]	[544.37011719 716.31433105 0.79617274]	[541.71173096 770.27581787 0.83537292]	[459.80532837 321.15905762 0.92031121]	[482.92831421 321.21606445 0.9060995 ]	[439.31442261 316.06286621 0.77409208]	[503.44680786 316.03771973 0.73141766]	[5.44384094e+02 8.34394836e+02 7.67473817e-01]	[5.59796509e+02 8.29134644e+02 6.93874955e-01]	[5.23929749e+02 7.70166565e+02 6.89366698e-01]	[4.93052643e+02 8.93413696e+02 7.98171937e-01]	[4.75078857e+02 8.93299377e+02 8.01196158e-01]	[4.87957672e+02 8.67664612e+02 6.90926671e-01]
[475.07162476 336.64053345 0.90889543]	[469.97525024 377.58352661 0.88036299]	[410.95620728 377.67868042 0.82473361]	[390.48071289 480.24050903 0.87129128]	[385.31552124 567.54364014 0.85155267]	[529.0637207 374.99533081 0.80010366]	[549.54327393 472.54898071 0.80737722]	[570.05749512 562.46502686 0.88035107]	[485.36990356 554.64807129 0.70387059]	[444.42785645 559.7935791 0.68243957]	[464.97244263 718.82458496 0.76736116]	[4.82819855e+02 8.54831726e+02 8.41631353e-01]	[523.96923828 547.00036621 0.70205283]	[544.36138916 713.72686768 0.80751801]	[539.24780273 770.17034912 0.81664968]	[459.7897644 321.19998169 0.91773462]	[482.91247559 321.23348999 0.90504742]	[439.29956055 316.09707642 0.74047804]	[503.41558838 315.99298096 0.72008777]	[5.41905701e+02 8.31702026e+02 8.03777933e-01]	[5.57234863e+02 8.24028931e+02 6.76267087e-01]	[5.23851318e+02 7.70093811e+02 6.78719461e-01]	[4.93056152e+02 8.93410278e+02 7.99054205e-01]	[4.75083649e+02 8.93301208e+02 7.99558103e-01]	[4.87932892e+02 8.67641357e+02 6.84926152e-01]
[472.55325317 336.65133667 0.90464091]	[469.97866821 377.57189941 0.87795866]	[410.9642334 377.67373657 0.82610238]	[390.4541626 480.25100708 0.87044621]	[385.32333374 567.53692627 0.84995234]	[529.06610107 374.97277832 0.79660356]	[549.51776123 472.51712036 0.81183362]	[570.06091309 562.46990967 0.88049638]	[485.36630249 554.66497803 0.70328236]	[444.42337036 559.80047607 0.6814605 ]	[464.96188354 716.31298828 0.77266479]	[4.82815002e+02 8.54846863e+02 8.39549363e-01]	[523.96520996 547.01782227 0.69982171]	[544.3682251 713.70843506 0.81150192]	[539.2041626 767.56158447 0.81552583]	[459.7492981 321.22903442 0.91405499]	[482.86791992 321.25695801 0.91041309]	[439.28805542 316.13134766 0.72231293]	[503.37353516 316.00942993 0.72201324]	[5.41820679e+02 8.29185608e+02 7.71310031e-01]	[5.54629639e+02 8.18897705e+02 6.45129561e-01]	[5.23838318e+02 7.65048218e+02 6.86684012e-01]	[4.93049713e+02 8.93414612e+02 7.93376327e-01]	[4.75082397e+02 8.93313782e+02 7.91746557e-01]	[4.87935608e+02 8.67666565e+02 6.92643106e-01]
[472.54882812 336.70523071 0.90364659]	[469.97561646 377.55734253 0.87317854]	[410.98001099 377.67654419 0.82499796]	[390.43258667 480.26638794 0.8703593 ]	[385.33322144 567.55664062 0.84619606]	[529.04931641 372.52816772 0.794294 ]	[549.50531006 470.04730225 0.80914247]	[570.0546875 562.46765137 0.87887764]	[485.39752197 552.10949707 0.69860154]	[446.90429688 559.7442627 0.66984916]	[467.39904785 716.3404541 0.76107389]	[4.82813171e+02 8.54827271e+02 8.43235373e-01]	[523.96759033 546.953125 0.70241648]	[544.41082764 711.12475586 0.83523244]	[536.73583984 765.01568604 0.7944057 ]	[459.73712158 321.29751587 0.90125424]	[482.85372925 321.30325317 0.9023875 ]	[439.23464966 316.12030029 0.70227087]	[503.3609314 315.94949341 0.72061229]	[5.41727356e+02 8.26528442e+02 7.41318643e-01]	[5.52089233e+02 8.11339355e+02 6.71591282e-01]	[5.23809631e+02 7.62432312e+02 6.57866120e-01]	[4.90569641e+02 8.93427979e+02 7.85051107e-01]	[4.72607758e+02 8.93317261e+02 7.87641227e-01]	[4.87928223e+02 8.67655579e+02 6.96004748e-01]
[472.5322876 339.05499268 0.90232629]	[467.49597168 377.56814575 0.87614954]	[408.45599365 377.70956421 0.82456791]	[390.41973877 480.28076172 0.86989278]	[385.33514404 567.58288574 0.8426345 ]	[529.01599121 372.52197266 0.79447794]	[547.06414795 469.9909668 0.81432629]	[570.04602051 562.46893311 0.87944812]	[485.39511108 552.08966064 0.70222121]	[446.88989258 557.25854492 0.67068928]	[467.4262085 716.34008789 0.75591695]	[4.82824554e+02 8.54872131e+02 8.35031688e-01]	[523.96063232 546.94573975 0.70284581]	[544.42022705 711.24847412 0.81379342]	[536.6963501 752.17492676 0.78881007]	[459.72451782 323.73519897 0.89879382]	[482.83377075 323.74694824 0.89974928]	[439.19885254 316.12637329 0.71584594]	[503.32302856 315.9671936 0.73270172]	[5.39280151e+02 8.16398926e+02 6.94031775e-01]	[5.49499146e+02 8.08700439e+02 6.60142541e-01]	[5.23878967e+02 7.47091309e+02 7.04752207e-01]	[4.90548370e+02 8.93437256e+02 7.89856076e-01]	[4.72587036e+02 8.93324646e+02 7.90161431e-01]	[4.87978210e+02 8.70113892e+02 7.00492263e-01]
[470.04879761 339.08255005 0.90218753]	[467.47961426 377.56793213 0.8741824 ]	[408.4425354 377.71463013 0.82526946]	[390.41601562 480.25933838 0.86837357]	[385.3442688 567.59014893 0.84046251]	[528.96594238 372.53036499 0.79711324]	[547.06292725 470.02294922 0.81173134]	[570.03387451 562.46673584 0.88066417]	[485.40441895 552.0947876 0.69939864]	[446.90234375 557.26043701 0.66714257]	[467.44454956 713.78460693 0.75831002]	[4.82818329e+02 8.54876038e+02 8.33114862e-01]	[523.96777344 546.95465088 0.70212162]	[544.51409912 711.12640381 0.8352046 ]	[534.15045166 747.09765625 0.81829512]	[459.69708252 323.78765869 0.89093071]	[482.81417847 323.78625488 0.89803964]	[439.13339233 316.14703369 0.68441635]	[503.32696533 315.98577881 0.72670186]	[5.36717834e+02 8.08702820e+02 7.27761865e-01]	[5.44523438e+02 7.98427063e+02 6.79937243e-01]	[5.23826965e+02 7.39408142e+02 7.19985902e-01]	[4.90558105e+02 8.93434204e+02 7.86806524e-01]	[4.75071350e+02 8.93323181e+02 7.88612306e-01]	[4.87987915e+02 8.67700989e+02 7.02867627e-01]
[470.03015137 339.07476807 0.90570724]	[467.43685913 377.55984497 0.87857527]	[408.42178345 377.71350098 0.82685435]	[390.41873169 480.2796936 0.869753 ]	[385.34997559 567.59222412 0.84061009]	[526.50976562 372.49819946 0.7995044 ]	[547.05615234 469.9901123 0.81856877]	[570.02648926 562.4621582 0.88251388]	[485.39816284 552.13299561 0.69860709]	[446.89501953 559.76812744 0.67350996]	[467.44537354 716.30987549 0.75711912]	[4.82817810e+02 8.54920227e+02 8.27021062e-01]	[523.96704102 546.97338867 0.70271939]	[544.50524902 708.57995605 0.85016692]	[534.0894165 744.50604248 0.79197061]	[459.68353271 323.79699707 0.89021158]	[482.78942871 323.76806641 0.90278643]	[439.09133911 316.13769531 0.6744312 ]	[503.27575684 315.98535156 0.6983996 ]	[5.36732239e+02 8.00930725e+02 7.40544498e-01]	[5.46924255e+02 7.90687134e+02 7.55573332e-01]	[5.23782654e+02 7.31767639e+02 7.27561474e-01]	[4.90561829e+02 8.93411194e+02 7.92465866e-01]	[4.75086761e+02 8.93313477e+02 7.91952848e-01]	[4.87995209e+02 8.70132385e+02 7.05946803e-01]
[470.02679443 339.07373047 0.90587199]	[467.43997192 377.56027222 0.87827814]	[408.42352295 377.71459961 0.82682955]	[387.94796753 480.27346802 0.87115848]	[385.34902954 567.59100342 0.84064054]	[526.51086426 372.49755859 0.79939032]	[547.05627441 470.00814819 0.81741267]	[570.02154541 562.45874023 0.88246125]	[485.41311646 554.65270996 0.69956344]	[446.90814209 559.79516602 0.67624652]	[467.45950317 718.82397461 0.75552571]	[4.82817871e+02 8.54927063e+02 8.25920641e-01]	[523.9810791 547.01190186 0.7017712 ]	[544.51837158 708.58947754 0.84838319]	[531.6282959 744.48065186 0.7896893 ]	[459.68295288 323.79745483 0.89013743]	[482.78466797 323.76715088 0.90275669]	[439.09384155 316.13626099 0.6740247 ]	[503.26553345 315.98022461 0.70331705]	[5.36719727e+02 8.00927124e+02 7.41690338e-01]	[5.44527893e+02 7.90681824e+02 7.58666694e-01]	[523.78076172 731.73638916 0.73532051]	[4.90563171e+02 8.93410400e+02 7.91100740e-01]	[4.75088287e+02 8.93314575e+02 7.90551424e-01]	[4.87994080e+02 8.70138184e+02 7.07664788e-01]
[469.95550537 339.0559082 0.90979505]	[464.96252441 377.5496521 0.88177454]	[405.91149902 377.7199707 0.8317219 ]	[387.93447876 480.24200439 0.86391473]	[385.33996582 567.58447266 0.84340441]	[526.46252441 372.44754028 0.801929 ]	[547.03900146 467.47921753 0.81228423]	[570.02648926 562.42132568 0.88241112]	[485.40689087 549.55383301 0.69856721]	[446.92468262 557.21429443 0.6639939 ]	[467.4475708 711.24353027 0.7628842 ]	[4.82829620e+02 8.57364258e+02 8.20383132e-01]	[523.96051025 544.44763184 0.70551026]	[544.53814697 708.52557373 0.84388226]	[531.55895996 734.22070312 0.77796113]	[459.64505005 323.78286743 0.88670719]	[482.74285889 323.75015259 0.90332866]	[436.66732788 316.13565063 0.68765593]	[500.8765564 315.9928894 0.69947112]	[5.39196899e+02 7.90803894e+02 7.42007911e-01]	[5.44454773e+02 7.85554016e+02 7.26934075e-01]	[521.36688232 726.58703613 0.76586449]	[4.90552551e+02 8.93413147e+02 7.87489295e-01]	[4.75075073e+02 8.93316345e+02 7.87572324e-01]	[4.88009369e+02 8.70150940e+02 6.99477673e-01]
[464.97494507 336.68652344 0.92451859]	[464.92675781 377.55621338 0.88895631]	[405.88998413 377.71386719 0.83475518]	[387.90820312 480.22601318 0.8628 ]	[385.32879639 567.57659912 0.84744239]	[526.40960693 369.98605347 0.80878139]	[547.01977539 467.43008423 0.82692665]	[570.07208252 562.35479736 0.87789512]	[485.39993286 549.54144287 0.69915301]	[446.89389038 557.21716309 0.66668344]	[467.43444824 713.74584961 0.76399171]	[4.82829559e+02 8.57406433e+02 8.19222987e-01]	[523.97192383 544.42730713 0.7038635 ]	[546.95837402 706.13562012 0.82121491]	[534.1506958 729.02844238 0.77474529]	[457.20300293 323.73919678 0.87954044]	[480.32022095 321.30026245 0.9072085 ]	[436.59866333 316.1439209 0.69501418]	[500.7880249 316.01712036 0.75111282]	[5.36692993e+02 7.85589294e+02 7.27369666e-01]	[5.44418579e+02 7.72797424e+02 7.15870619e-01]	[5.23858398e+02 7.18882263e+02 7.06651211e-01]	[4.90538025e+02 8.93423157e+02 7.85790443e-01]	[4.72596649e+02 8.93331787e+02 7.86797523e-01]	[4.88005432e+02 8.70186829e+02 6.96974814e-01]
[467.40667725 336.68612671 0.92259979]	[464.8994751 377.55096436 0.8912515 ]	[405.86679077 377.71697998 0.83788061]	[387.90557861 480.2024231 0.86011279]	[385.31192017 567.57318115 0.84889972]	[524.00872803 369.95983887 0.81281704]	[547.01580811 467.50219727 0.82323414]	[570.08111572 562.35345459 0.87599468]	[485.39822388 549.50933838 0.70090896]	[446.88580322 557.18347168 0.6628207 ]	[467.40881348 716.28173828 0.75428396]	[4.82837555e+02 8.57407227e+02 8.19485247e-01]	[523.97589111 544.40203857 0.70410401]	[546.91497803 706.09460449 0.8167854 ]	[539.25787354 729.10681152 0.78592241]	[457.20291138 323.74856567 0.88019335]	[480.32693481 321.27542114 0.91389847]	[436.56848145 316.1473999 0.70979381]	[500.75714111 315.98287964 0.73420048]	[5.36693115e+02 7.88025513e+02 7.17434943e-01]	[5.44447327e+02 7.75312012e+02 7.02110350e-01]	[5.26407654e+02 7.21463440e+02 6.56874537e-01]	[4.90538422e+02 8.93430359e+02 7.86413670e-01]	[4.72596710e+02 8.93335754e+02 7.89168596e-01]	[4.88018494e+02 8.70186707e+02 6.96395755e-01]
[464.94717407 339.0369873 0.93012816]	[464.86538696 377.56192017 0.89323699]	[405.83978271 377.73516846 0.83983624]	[387.87896729 480.22561646 0.86555266]	[382.87887573 567.56549072 0.85265362]	[523.97961426 369.95831299 0.81340808]	[546.99371338 467.49246216 0.82370681]	[570.07830811 562.33203125 0.87348187]	[485.39398193 552.07043457 0.69853628]	[446.86831665 559.73358154 0.66943628]	[467.41061401 718.83135986 0.75148201]	[4.82836487e+02 8.57389099e+02 8.22453737e-01]	[523.97637939 544.46533203 0.69977272]	[546.93725586 708.53167725 0.83208406]	[541.72174072 731.69451904 0.78026199]	[457.15765381 323.7767334 0.87250286]	[480.29379272 323.72195435 0.90668464]	[434.10464478 316.16827393 0.70704585]	[500.7170105 315.99438477 0.72488952]	[5.36690430e+02 7.90646423e+02 7.30876327e-01]	[5.44446106e+02 7.85470337e+02 7.07509160e-01]	[5.26491699e+02 7.26522766e+02 6.53056681e-01]	[4.90546844e+02 8.93444824e+02 7.86433697e-01]	[4.75068176e+02 8.93341858e+02 7.90439665e-01]	[4.88008881e+02 8.70164001e+02 7.02034771e-01]
[464.91305542 339.0869751 0.93765527]	[464.84487915 377.57778931 0.89523989]	[403.35855103 377.7461853 0.84845883]	[387.87249756 480.28967285 0.87105811]	[382.83206177 567.56622314 0.8622874 ]	[523.98516846 369.98937988 0.81173033]	[547.0135498 469.95831299 0.82401955]	[570.0904541 562.34356689 0.87367439]	[485.34710693 549.50787354 0.70435637]	[444.3899231 557.19494629 0.67317402]	[464.9432373 716.26123047 0.76169956]	[4.82839111e+02 8.54924377e+02 8.23826134e-01]	[523.92425537 544.37811279 0.7067433 ]	[544.49780273 706.13330078 0.82405233]	[541.86322021 736.7878418 0.76307988]	[457.10946655 323.83383179 0.8600961 ]	[480.25958252 323.79370117 0.90103394]	[431.55981445 318.52334595 0.70545089]	[500.65539551 316.03155518 0.70041615]	[5.39222046e+02 7.90824219e+02 7.39089966e-01]	[5.46985596e+02 7.88081726e+02 7.14185953e-01]	[5.34102234e+02 7.29126160e+02 5.99509180e-01]	[4.90540436e+02 8.93431763e+02 7.88036108e-01]	[4.72600342e+02 8.93331665e+02 7.92299926e-01]	[4.88022888e+02 8.70136841e+02 6.96572840e-01]
[464.88793945 339.12091064 0.94244397]	[464.84463501 377.57229614 0.89566618]	[403.33987427 377.73294067 0.8506974 ]	[385.34777832 480.29199219 0.87349534]	[382.80743408 567.57165527 0.86561996]	[523.97735596 372.45751953 0.81625819]	[547.02746582 472.53070068 0.82643747]	[570.09509277 562.36022949 0.87406462]	[482.98043823 549.51806641 0.70568615]	[444.37359619 557.19555664 0.67650723]	[464.94024658 716.26373291 0.76368827]	[4.82819946e+02 8.54924561e+02 8.25172246e-01]	[523.92559814 544.3951416 0.70499742]	[544.47546387 708.50518799 0.8218137 ]	[541.94805908 739.43060303 0.78366506]	[457.07092285 326.33224487 0.85224485]	[480.22821045 323.83236694 0.89629906]	[431.50500488 318.55493164 0.69011599]	[500.64022827 316.00076294 0.69723248]	[5.41926025e+02 7.93322998e+02 7.62504637e-01]	[5.57267151e+02 7.88159363e+02 7.17245698e-01]	[5.36671936e+02 7.31682800e+02 6.02932751e-01]	[4.90544647e+02 8.93433533e+02 7.87950575e-01]	[4.72603485e+02 8.93339417e+02 7.89694786e-01]	[4.88004547e+02 8.70132385e+02 6.91815138e-01]
[464.84310913 339.1585083 0.9451946 ]	[464.84896851 377.60171509 0.89979941]	[403.32049561 380.11474609 0.85499549]	[385.30477905 482.72293091 0.87725902]	[382.78430176 570.06719971 0.86566502]	[523.97961426 372.48712158 0.81868565]	[547.02087402 472.6027832 0.83145177]	[570.08465576 562.38378906 0.87578833]	[485.34725952 552.07330322 0.70698541]	[444.39492798 559.73413086 0.68322289]	[464.94720459 716.32189941 0.76338273]	[4.82806915e+02 8.54898804e+02 8.29489529e-01]	[523.93145752 544.45202637 0.7036441 ]	[544.44866943 708.49890137 0.8268038 ]	[544.31732178 741.97418213 0.77969384]	[454.62094116 326.38195801 0.84475613]	[480.19354248 326.34176636 0.8938092 ]	[431.49447632 318.5925293 0.69122827]	[498.23355103 316.04449463 0.68025696]	[544.38171387 793.29986572 0.79619735]	[5.59843201e+02 7.88141846e+02 7.45795131e-01]	[5.39200500e+02 7.31762878e+02 5.89933157e-01]	[4.90554169e+02 8.93414368e+02 7.94547439e-01]	[4.75068054e+02 8.93322083e+02 7.92843342e-01]	[4.87982605e+02 8.67706116e+02 6.85829043e-01]
[462.40170288 339.19937134 0.94753337]	[462.4453125 377.62390137 0.90339053]	[403.27661133 380.16671753 0.86011457]	[385.3019104 482.72210693 0.88191628]	[382.7638855 570.11456299 0.86655498]	[523.94799805 372.47677612 0.82136685]	[547.02355957 475.10180664 0.83598936]	[570.05432129 562.39788818 0.88067234]	[482.95968628 549.55682373 0.70771819]	[444.35379028 557.25921631 0.68386233]	[464.92114258 716.27264404 0.76533931]	[4.82819000e+02 8.57365723e+02 8.25363576e-01]	[523.9130249 544.42175293 0.70361263]	[544.44152832 706.11358643 0.82079923]	[544.37799072 739.38592529 0.77663374]	[454.5489502 328.89465332 0.83668917]	[480.12750244 328.8651123 0.88408613]	[428.99591064 318.62423706 0.67593002]	[498.19869995 316.09255981 0.70013797]	[544.42028809 790.75360107 0.81747133]	[5.62261841e+02 7.85590759e+02 7.41716146e-01]	[5.39285706e+02 7.31653748e+02 6.02246165e-01]	[4.90550964e+02 8.93431274e+02 7.89219320e-01]	[4.75074493e+02 8.93337646e+02 7.91634023e-01]	[4.87997284e+02 8.70136047e+02 6.88911617e-01]
[462.34463501 339.21472168 0.95501393]	[464.81518555 377.63442993 0.90179503]	[403.27963257 380.15814209 0.85929525]	[382.87887573 482.73950195 0.88178152]	[382.72741699 572.62890625 0.8673346 ]	[523.94934082 372.50817871 0.82467437]	[547.00354004 475.07113647 0.83455729]	[570.03631592 562.39916992 0.88259065]	[482.92956543 552.07263184 0.70918739]	[444.30709839 559.74688721 0.69024098]	[464.93530273 718.8538208 0.76176834]	[4.82808777e+02 8.54907776e+02 8.29413056e-01]	[523.88482666 544.43634033 0.70416647]	[544.42388916 706.09454346 0.81653649]	[544.3951416 736.81958008 0.75819099]	[452.04025269 328.93771362 0.83175373]	[477.71182251 328.89916992 0.88025022]	[428.96038818 318.63748169 0.65150416]	[498.15753174 316.10427856 0.70985508]	[544.43292236 790.63726807 0.80863053]	[5.62265015e+02 7.83035095e+02 7.06361413e-01]	[5.41752258e+02 7.29172302e+02 5.87030649e-01]	[4.90530823e+02 8.93443359e+02 7.95985162e-01]	[4.72584412e+02 8.93340210e+02 7.95318186e-01]	[4.87991760e+02 8.67705688e+02 6.76190853e-01]
[462.31158447 339.22729492 0.95710021]	[462.43692017 377.64276123 0.90348649]	[403.2527771 380.18600464 0.86211777]	[382.8572998 482.74926758 0.88557559]	[380.35440063 572.6697998 0.86608136]	[523.93823242 372.50296021 0.82794648]	[546.98736572 472.58151245 0.83030009]	[570.03363037 562.38372803 0.88102388]	[482.91296387 549.57592773 0.70912051]	[441.92092896 559.72808838 0.69050449]	[464.90441895 713.75976562 0.77722299]	[4.82789703e+02 8.54867371e+02 8.31611037e-01]	[523.87359619 544.43182373 0.70379496]	[544.42572021 706.03387451 0.79907191]	[544.39526367 731.71392822 0.76776248]	[449.52624512 331.42349243 0.83603555]	[477.66928101 328.91699219 0.87631637]	[426.45053101 318.70370483 0.62827379]	[495.70080566 316.11810303 0.70785975]	[5.44384155e+02 7.88044312e+02 7.83415139e-01]	[5.62235840e+02 7.75339233e+02 6.83715343e-01]	[5.39296692e+02 7.26613464e+02 5.85509062e-01]	[4.90524445e+02 8.93428284e+02 7.97257602e-01]	[4.72565918e+02 8.93329834e+02 7.94459581e-01]	[4.87954071e+02 8.67664978e+02 6.65066242e-01]
[462.29147339 339.23886108 0.95909864]	[462.415802 377.6449585 0.90453959]	[400.86407471 380.20056152 0.86719835]	[382.83413696 482.7494812 0.88757735]	[380.3404541 575.14709473 0.86828661]	[523.90814209 372.48284912 0.83012241]	[546.9574585 469.98855591 0.82446998]	[570.05560303 562.35327148 0.87772346]	[482.91397095 549.51391602 0.71324158]	[444.29690552 557.20788574 0.68549263]	[464.89440918 713.75067139 0.77977884]	[4.82783173e+02 8.54879700e+02 8.32498729e-01]	[523.86932373 544.38641357 0.70622075]	[544.45166016 706.02545166 0.80392027]	[544.39587402 729.2300415 0.77123886]	[449.48260498 331.45785522 0.8419894 ]	[477.64303589 328.92727661 0.87168694]	[426.41308594 318.74328613 0.62508649]	[495.66851807 316.10647583 0.70257235]	[5.44368835e+02 7.85513855e+02 7.59870410e-01]	[5.59834473e+02 7.72752441e+02 6.92543566e-01]	[5.39289673e+02 7.26522766e+02 5.85182786e-01]	[4.90502380e+02 8.93441650e+02 7.95552671e-01]	[4.72548248e+02 8.93339111e+02 7.92865515e-01]	[4.87941895e+02 8.67690491e+02 6.65989876e-01]
[462.24893188 339.2583313 0.95796794]	[462.38183594 377.66583252 0.91181827]	[400.83004761 380.24139404 0.8702023 ]	[382.84030151 482.83178711 0.88526499]	[380.33380127 575.16149902 0.87065578]	[523.88250732 372.48849487 0.83049667]	[546.9173584 467.39733887 0.83016628]	[570.10784912 562.3157959 0.86475587]	[482.92352295 549.55523682 0.71191812]	[444.30117798 557.25305176 0.68662906]	[464.90411377 713.77545166 0.77231306]	[4.82779968e+02 8.54893677e+02 8.30780804e-01]	[523.88983154 544.42419434 0.70477414]	[544.53631592 706.02868652 0.79977304]	[544.43341064 729.12744141 0.77029318]	[446.96630859 331.46646118 0.84398031]	[477.60235596 331.40420532 0.86689591]	[423.93212891 318.71911621 0.62657481]	[495.62353516 316.09713745 0.68742931]	[5.44366943e+02 7.83009338e+02 7.50548661e-01]	[5.59804749e+02 7.70292419e+02 6.98681176e-01]	[5.41767090e+02 7.23992554e+02 5.74133992e-01]	[4.90494110e+02 8.93441833e+02 7.93619394e-01]	[4.72539948e+02 8.93340149e+02 7.91679561e-01]	[4.87941467e+02 8.67700256e+02 6.65651619e-01]
[462.20962524 339.27902222 0.95385504]	[462.37380981 377.71343994 0.91638744]	[400.81246948 380.2769165 0.86709183]	[382.85214233 482.86535645 0.87916869]	[380.31051636 575.20965576 0.87416697]	[523.87213135 374.98895264 0.8361721 ]	[546.9284668 467.45925903 0.83647531]	[572.6149292 562.31286621 0.86409044]	[482.92218018 549.54949951 0.71387637]	[441.91583252 557.26281738 0.6885792 ]	[464.92590332 718.85748291 0.76236719]	[4.82774323e+02 8.54891785e+02 8.31394732e-01]	[523.89764404 544.40856934 0.71127909]	[547.02331543 706.05682373 0.7975595 ]	[544.48150635 729.13201904 0.74087846]	[446.89984131 331.49273682 0.85330886]	[475.12686157 331.41790771 0.86347932]	[423.92312622 321.16607666 0.62203425]	[493.12509155 316.0916748 0.69847965]	[5.44390991e+02 7.82956177e+02 7.25330293e-01]	[5.59764343e+02 7.70256042e+02 6.82263076e-01]	[5.41802795e+02 7.24013245e+02 5.52128494e-01]	[4.88012634e+02 8.95837280e+02 7.93056428e-01]	[4.72525787e+02 8.93344055e+02 7.88424551e-01]	[4.87944244e+02 8.67690125e+02 6.60468698e-01]
[459.84606934 341.67144775 0.94520468]	[462.33157349 377.70904541 0.9223277 ]	[400.75897217 380.3241272 0.86965448]	[382.82641602 482.95095825 0.86933488]	[380.29580688 577.72491455 0.87926304]	[523.83734131 372.51727295 0.83322448]	[546.92883301 467.44985962 0.83844405]	[575.15625 562.29553223 0.85553694]	[482.92404175 549.5211792 0.7189939 ]	[441.91317749 557.24389648 0.69187993]	[464.9347229 713.75646973 0.76829594]	[4.82785095e+02 8.54851868e+02 8.35306048e-01]	[523.9107666 544.37432861 0.71690762]	[549.5012207 706.00128174 0.78136587]	[546.97174072 729.08618164 0.74283069]	[444.41326904 333.9312439 0.86725712]	[475.06262207 331.43728638 0.85979635]	[423.85015869 321.22674561 0.6469546 ]	[493.04614258 316.06411743 0.71178955]	[5.44457764e+02 7.80384216e+02 7.37952948e-01]	[5.62264709e+02 7.70192871e+02 7.18606353e-01]	[5.44346375e+02 7.26437622e+02 5.66495836e-01]	[4.88006317e+02 8.95856262e+02 7.90652335e-01]	[4.72521210e+02 8.93353088e+02 7.86658585e-01]	[4.87962860e+02 8.67659607e+02 6.56520009e-01]
[459.82543945 341.70785522 0.94104797]	[462.31201172 377.6973877 0.92380059]	[400.73474121 380.32751465 0.8727544 ]	[382.79016113 482.96392822 0.87225109]	[380.27062988 577.74090576 0.88457024]	[523.81976318 372.49584961 0.83135939]	[546.93847656 467.48043823 0.83834887]	[575.23431396 562.29492188 0.8570261 ]	[482.94802856 549.546875 0.70993972]	[444.31811523 559.73327637 0.6857031 ]	[464.96951294 713.78820801 0.76841319]	[4.82797363e+02 8.54858826e+02 8.34625065e-01]	[523.94061279 544.39440918 0.70804268]	[549.58398438 706.01977539 0.77820295]	[549.55780029 729.01470947 0.73094875]	[444.3843689 333.96694946 0.87867117]	[472.57107544 331.47418213 0.86266816]	[423.83764648 321.24124146 0.63779294]	[490.51062012 316.09164429 0.72399998]	[5.44532349e+02 7.75338867e+02 7.47424304e-01]	[5.62360962e+02 7.70105713e+02 7.49353647e-01]	[5.44484497e+02 7.23969238e+02 5.64301431e-01]	[4.88018860e+02 8.95839661e+02 7.89612532e-01]	[4.72535645e+02 8.93337280e+02 7.87798524e-01]	[4.87976013e+02 8.67667358e+02 6.52206123e-01]
[459.78579712 341.73895264 0.93103099]	[462.26928711 380.12420654 0.92944556]	[400.67755127 382.84625244 0.86032426]	[382.72167969 485.46392822 0.87569791]	[380.27081299 580.27130127 0.90161967]	[523.79962158 374.99337769 0.83863175]	[546.94995117 470.03735352 0.84178227]	[577.74969482 562.31658936 0.86190784]	[482.94238281 549.53710938 0.72135037]	[444.32922363 559.72772217 0.69348961]	[467.43478394 711.18475342 0.79504597]	[4.82803345e+02 8.54855164e+02 8.35005879e-01]	[523.92712402 544.38146973 0.72151542]	[552.08380127 705.94830322 0.76195508]	[552.12200928 726.57623291 0.73643243]	[444.34188843 333.98690796 0.8857044 ]	[470.05252075 333.91864014 0.86081719]	[423.79394531 321.20227051 0.65111148]	[488.01559448 316.09594727 0.72983122]	[5.49503418e+02 7.75290466e+02 7.47236252e-01]	[5.64851074e+02 7.67687744e+02 7.61873007e-01]	[5.46987061e+02 7.23892212e+02 5.70367038e-01]	[4.90509491e+02 8.93447266e+02 7.91348755e-01]	[4.72547119e+02 8.93328186e+02 7.90422916e-01]	[4.87966248e+02 8.67683228e+02 6.58091664e-01]
[459.8052063 341.76107788 0.92998296]	[462.26721191 380.12097168 0.93077701]	[400.66641235 382.86160278 0.85548592]	[380.34841919 485.46990967 0.87803912]	[380.25079346 580.3180542 0.9073019 ]	[523.79064941 374.97747803 0.83663952]	[546.92626953 467.49343872 0.84030378]	[580.2286377 562.37097168 0.8671298 ]	[482.94772339 547.01983643 0.72093427]	[444.33721924 557.20697021 0.68763375]	[467.49594116 711.1807251 0.78965324]	[4.82817902e+02 8.54856934e+02 8.36908221e-01]	[523.93023682 544.33502197 0.71511841]	[552.08825684 705.92370605 0.72618473]	[5.54672974e+02 7.26559143e+02 6.85455799e-01]	[444.35571289 334.02062988 0.88582188]	[472.53097534 333.93328857 0.8593452 ]	[423.77166748 321.28430176 0.6532923 ]	[488.01477051 316.14324951 0.69697481]	[5.52081360e+02 7.75351379e+02 6.89971805e-01]	[5.64922302e+02 7.70109253e+02 7.08994269e-01]	[5.49523804e+02 7.23925537e+02 5.31575978e-01]	[4.90530396e+02 8.93445679e+02 7.96133518e-01]	[4.72557281e+02 8.93323730e+02 7.93518245e-01]	[4.87979614e+02 8.67676453e+02 6.57333732e-01]
[459.79177856 341.78662109 0.92005295]	[462.27038574 380.13748169 0.93132383]	[400.67370605 382.85949707 0.85648036]	[380.34082031 487.98748779 0.86889356]	[380.23907471 580.36688232 0.91253889]	[523.78710938 375.03488159 0.8459661 ]	[546.94519043 470.040802 0.8425464 ]	[580.23443604 562.42071533 0.86987156]	[482.94729614 546.98974609 0.72365266]	[444.32458496 554.69873047 0.68548477]	[469.9961853 713.71136475 0.78137416]	[4.82826202e+02 8.54878052e+02 8.35216582e-01]	[523.91943359 541.87060547 0.72052824]	[552.08587646 703.50714111 0.71745759]	[5.57175171e+02 7.26572876e+02 6.89919472e-01]	[444.33660889 334.04693604 0.88886851]	[470.052948 333.95703125 0.86257386]	[421.38427734 323.75305176 0.67470127]	[488.01947021 318.54418945 0.7179687 ]	[5.54623535e+02 7.77829590e+02 6.85087979e-01]	[5.64962585e+02 7.70124634e+02 7.10800409e-01]	[5.49569946e+02 7.23945374e+02 5.29706955e-01]	[4.90544647e+02 8.93444580e+02 7.97527671e-01]	[4.72565948e+02 8.93324341e+02 7.95323133e-01]	[4.87985413e+02 8.67693726e+02 6.62090540e-01]
[459.75616455 344.26489258 0.90495652]	[462.28741455 380.16552734 0.93451512]	[400.68286133 382.8734436 0.85379851]	[382.71743774 487.97998047 0.86156416]	[380.2322998 582.76806641 0.91571152]	[523.80883789 375.09936523 0.85226595]	[546.9362793 470.01657104 0.84333283]	[577.79931641 562.43347168 0.8660593 ]	[482.95425415 547.00115967 0.71487635]	[444.33462524 554.69818115 0.67909771]	[470.04013062 718.8994751 0.76933968]	[4.82832550e+02 8.54907654e+02 8.28953445e-01]	[523.91265869 541.87615967 0.71285576]	[552.15039062 706.01898193 0.74223506]	[5.57174377e+02 7.26588745e+02 6.68091178e-01]	[444.30154419 336.4546814 0.89467466]	[470.01296997 334.02297974 0.87220269]	[421.36431885 323.77993774 0.64397413]	[488.02087402 318.63772583 0.71739042]	[5.54697449e+02 7.77852539e+02 6.64272130e-01]	[5.64958130e+02 7.70130310e+02 6.81271315e-01]	[5.49560547e+02 7.23925781e+02 5.06835282e-01]	[4.90555206e+02 8.93443359e+02 7.97556579e-01]	[4.72573059e+02 8.93324036e+02 7.96781838e-01]	[4.87993256e+02 8.70122620e+02 6.61539912e-01]
[459.79620361 344.29638672 0.90553755]	[462.31622314 380.19247437 0.93430835]	[400.74102783 385.31939697 0.84873652]	[382.71972656 490.49414062 0.85734439]	[380.23461914 582.79504395 0.91974938]	[523.81170654 375.12332153 0.8578499 ]	[546.96759033 472.59436035 0.8416425 ]	[577.73815918 562.45843506 0.86015713]	[482.97631836 549.52801514 0.70973164]	[444.34365845 557.2432251 0.67996061]	[470.0194397 723.90289307 0.77484816]	[4.82833313e+02 8.54917358e+02 8.27880383e-01]	[523.9475708 544.35961914 0.71116453]	[554.6217041 708.50976562 0.748703 ]	[5.54695374e+02 7.26629639e+02 6.64863110e-01]	[444.35787964 336.4876709 0.89532995]	[472.52194214 334.05032349 0.87224156]	[421.394104 326.32040405 0.634179 ]	[490.50411987 318.7036438 0.70722967]	[5.54696960e+02 7.77903198e+02 6.52441025e-01]	[5.64939941e+02 7.70159485e+02 6.71778083e-01]	[5.49540955e+02 7.23919983e+02 4.98747140e-01]	[4.90549255e+02 8.93422607e+02 7.96301186e-01]	[4.72570221e+02 8.93314331e+02 7.95560002e-01]	[4.88005157e+02 8.70132202e+02 6.65084004e-01]
[459.78359985 344.32937622 0.89996177]	[462.32745361 380.25805664 0.93003249]	[400.77252197 385.37976074 0.84018892]	[382.73904419 490.49917603 0.84948093]	[380.24105835 582.82366943 0.92124009]	[523.82189941 377.597229 0.86927378]	[546.95562744 472.53167725 0.84225768]	[577.71710205 564.87127686 0.86000192]	[482.95748901 549.55932617 0.70957106]	[444.33703613 559.73065186 0.68213797]	[470.04434204 723.93408203 0.78320223]	[4.82814301e+02 8.54861694e+02 8.34619343e-01]	[523.91253662 544.39190674 0.70850825]	[552.0980835 708.56665039 0.75962514]	[5.54654541e+02 7.29026062e+02 6.83484852e-01]	[444.36483765 336.51184082 0.8963331 ]	[470.04446411 336.44662476 0.87565386]	[421.40267944 326.36676025 0.61858904]	[490.5071106 318.76602173 0.69982278]	[5.52125183e+02 7.80422546e+02 6.74755335e-01]	[5.64887085e+02 7.70202026e+02 6.99344814e-01]	[5.47025879e+02 7.23903992e+02 5.08750319e-01]	[4.90531799e+02 8.93443726e+02 8.00300360e-01]	[4.72543213e+02 8.93318909e+02 7.93984413e-01]	[4.87979706e+02 8.67657410e+02 6.52019382e-01]
[459.77902222 346.81219482 0.89614385]	[462.33560181 380.32434082 0.91928273]	[400.78884888 387.93521118 0.83038545]	[382.7532959 490.54238892 0.85137534]	[380.26028442 582.81115723 0.91841972]	[523.83575439 377.64898682 0.87466985]	[546.98596191 475.09106445 0.84509844]	[575.18029785 564.89996338 0.85113084]	[482.95721436 552.13317871 0.70808238]	[444.34356689 559.83233643 0.6896112 ]	[470.04412842 724.01989746 0.79140246]	[4.82818451e+02 8.54826843e+02 8.38774264e-01]	[523.91052246 544.4642334 0.70188147]	[549.60296631 708.56311035 0.74958587]	[5.54685181e+02 7.29119385e+02 6.62800431e-01]	[444.3732605 336.52304077 0.89532304]	[470.05532837 336.48577881 0.88195163]	[423.7902832 326.29647827 0.5941146 ]	[490.52578735 321.19143677 0.68726581]	[5.49589539e+02 7.82960693e+02 6.54464126e-01]	[5.64869690e+02 7.70272217e+02 6.61560178e-01]	[5.49561096e+02 7.26462463e+02 4.97529358e-01]	[4.90527832e+02 8.93449158e+02 7.98101425e-01]	[4.72537476e+02 8.93313049e+02 7.91964412e-01]	[4.87977966e+02 8.67603210e+02 6.45927310e-01]
[459.84680176 349.42718506 0.90158796]	[462.34936523 382.74154663 0.90761656]	[400.81307983 390.49099731 0.83069658]	[382.84597778 490.55636597 0.833965 ]	[380.26602173 582.83740234 0.92012012]	[523.8604126 377.68319702 0.87590623]	[547.01385498 477.59393311 0.85324609]	[572.67529297 564.98858643 0.84364522]	[482.95980835 554.66387939 0.71106774]	[444.34671021 562.3036499 0.69748282]	[470.04879761 726.47491455 0.79848433]	[4.82818604e+02 8.54861023e+02 8.33829939e-01]	[523.91186523 546.94885254 0.70083588]	[549.48968506 708.56231689 0.74033487]	[5.54628601e+02 7.29248291e+02 6.65135682e-01]	[446.86923218 336.63238525 0.89843571]	[472.58834839 336.57006836 0.89290905]	[423.86669922 328.90130615 0.62159407]	[490.55032349 321.24627686 0.67573184]	[5.47034302e+02 7.85501038e+02 6.95813358e-01]	[5.64839661e+02 7.72778442e+02 6.63247585e-01]	[5.49524048e+02 7.26609253e+02 5.19830465e-01]	[4.90514191e+02 8.93450806e+02 7.95804799e-01]	[4.72527344e+02 8.93318176e+02 7.92642534e-01]	[4.87987915e+02 8.67637146e+02 6.43474936e-01]
[462.21847534 352.0239563 0.91892689]	[462.36068726 382.80575562 0.89825583]	[400.84649658 393.04251099 0.83082175]	[382.85165405 490.54449463 0.83266598]	[380.28903198 582.84924316 0.91575271]	[523.90270996 380.09915161 0.87389207]	[546.99981689 477.66201782 0.87323052]	[572.65222168 565.06262207 0.83877993]	[482.95254517 559.77410889 0.71773744]	[444.32626343 564.8807373 0.70395476]	[472.53286743 726.62554932 0.81242609]	[4.82831085e+02 8.57376221e+02 8.23889434e-01]	[523.91455078 552.08581543 0.69086522]	[547.01696777 708.67340088 0.76682919]	[5.52075745e+02 7.31782837e+02 6.77232385e-01]	[446.93450928 339.07528687 0.89632404]	[475.11978149 336.6819458 0.89829832]	[423.89846802 331.4911499 0.61109167]	[493.08120728 323.81152344 0.6241191 ]	[5.46944824e+02 7.88021423e+02 7.49651909e-01]	[5.62416748e+02 7.75360474e+02 6.92710459e-01]	[5.47009216e+02 7.29095337e+02 5.36635637e-01]	[4.90499939e+02 8.95853394e+02 7.94367194e-01]	[4.72539795e+02 8.93336609e+02 7.95465529e-01]	[4.88009491e+02 8.70123047e+02 6.56940758e-01]
[462.22506714 354.52511597 0.93846691]	[462.37374878 385.33300781 0.88362437]	[400.87045288 395.51907349 0.83146387]	[382.86132812 493.03677368 0.83164519]	[380.29794312 582.87817383 0.91682649]	[523.9463501 380.20574951 0.87508148]	[547.01153564 480.18170166 0.88195848]	[572.65539551 567.5065918 0.83304584]	[482.97421265 562.3493042 0.72536659]	[444.35317993 564.99707031 0.70142746]	[472.59240723 729.05322266 0.82052141]	[4.82841431e+02 8.57366638e+02 8.22270453e-01]	[523.93737793 557.22485352 0.69793212]	[546.95922852 711.1595459 0.76044804]	[5.47035828e+02 7.36833374e+02 6.70892954e-01]	[446.94186401 339.16506958 0.89322346]	[475.13208008 339.072052 0.89691019]	[423.92523193 334.00073242 0.62831563]	[493.12930298 323.82229614 0.65591872]	[5.44479309e+02 7.88116211e+02 7.60636210e-01]	[5.62297913e+02 7.80402161e+02 6.79802477e-01]	[5.44432922e+02 7.29209290e+02 5.18208921e-01]	[4.90484863e+02 8.95856873e+02 7.96112418e-01]	[4.70047516e+02 8.93334961e+02 7.97194123e-01]	[4.88022858e+02 8.67708557e+02 6.49664521e-01]
[462.25344849 354.56921387 0.94388604]	[462.41104126 385.36367798 0.87545443]	[403.29553223 395.52667236 0.8287186 ]	[385.31585693 490.55941772 0.82588267]	[380.30230713 582.90911865 0.91960204]	[523.97857666 380.23770142 0.87128544]	[547.01074219 480.21868896 0.86923122]	[572.63763428 567.53875732 0.83050698]	[485.36099243 562.36437988 0.7270835 ]	[444.40109253 565.00024414 0.70114231]	[472.59951782 729.1159668 0.82039988]	[4.82852966e+02 8.54899902e+02 8.29828799e-01]	[523.95635986 557.262146 0.70256984]	[544.52111816 716.28833008 0.76010853]	[5.44502869e+02 7.41976562e+02 6.50734842e-01]	[449.4486084 339.20639038 0.88506567]	[475.16607666 339.12014771 0.89476264]	[426.40615845 334.07226562 0.62704766]	[495.63235474 326.37579346 0.65099466]	[5.44419067e+02 7.90688293e+02 7.46605337e-01]	[5.59794250e+02 7.85531250e+02 6.69558287e-01]	[5.41849243e+02 7.31740417e+02 4.96436536e-01]	[4.88011719e+02 8.95856689e+02 8.02594006e-01]	[4.70045502e+02 8.93326294e+02 8.05268824e-01]	[4.90495728e+02 8.67645813e+02 6.56784534e-01]
[462.31057739 356.97964478 0.94443095]	[462.42825317 385.39077759 0.86843252]	[403.29360962 395.51248169 0.82869112]	[385.3631897 490.57092285 0.82345676]	[380.32116699 582.92889404 0.91876245]	[524.00769043 380.27178955 0.86568981]	[547.00982666 480.27703857 0.88344532]	[572.64471436 567.58117676 0.82503706]	[482.9414978 562.34655762 0.72832078]	[444.31930542 564.99761963 0.70771581]	[475.07037354 729.11651611 0.82128048]	[4.82874817e+02 8.54852783e+02 8.38983595e-01]	[523.91271973 557.2277832 0.70098865]	[544.47943115 718.88061523 0.76368439]	[5.44426758e+02 7.44465149e+02 6.86424792e-01]	[449.50891113 339.25701904 0.87888694]	[477.65402222 339.17373657 0.90160936]	[426.41729736 336.52175903 0.67160499]	[495.6723938 328.89761353 0.64606947]	[5.44348328e+02 7.90811401e+02 7.61294365e-01]	[5.59711853e+02 7.88034058e+02 6.90077424e-01]	[5.41783691e+02 7.34209656e+02 5.18397212e-01]	[4.88011017e+02 8.95858887e+02 8.01242471e-01]	[4.70048370e+02 8.93312683e+02 8.10185611e-01]	[4.90513092e+02 8.67582214e+02 6.61705613e-01]
[462.38247681 357.02798462 0.94250298]	[464.82467651 387.88150024 0.85738099]	[403.32849121 395.54040527 0.82303321]	[385.35534668 490.57388306 0.82543337]	[380.32089233 582.95220947 0.92051637]	[524.01434326 380.2923584 0.86143792]	[547.02972412 480.26873779 0.87905896]	[572.64691162 570.05737305 0.82020354]	[482.91879272 562.38659668 0.72616762]	[441.90679932 565.01763916 0.70191193]	[475.08398438 729.21990967 0.81710142]	[4.82892090e+02 8.54819092e+02 8.42737913e-01]	[523.90979004 559.74151611 0.69791943]	[544.47460938 721.37475586 0.77371371]	[5.44351013e+02 7.44468445e+02 7.13957012e-01]	[452.07278442 339.28918457 0.87594414]	[480.11444092 339.21234131 0.91770154]	[428.99005127 336.456604 0.6481992 ]	[498.18011475 328.87823486 0.6481325 ]	[5.44369202e+02 7.93255432e+02 7.65399337e-01]	[5.59728333e+02 7.88077576e+02 7.07549334e-01]	[5.39231995e+02 7.34196838e+02 5.39103091e-01]	[4.88018066e+02 8.95860657e+02 8.05553257e-01]	[4.72519043e+02 8.93304993e+02 8.14244866e-01]	[4.90518890e+02 8.65086914e+02 6.59537494e-01]
[464.85717773 357.06213379 0.92961055]	[464.82888794 390.47039795 0.85642987]	[403.32611084 395.6206665 0.82947135]	[385.3293457 493.10775757 0.83093613]	[380.32366943 582.98706055 0.91913104]	[524.01672363 382.72900391 0.85066175]	[547.00634766 480.36355591 0.88119519]	[572.64752197 572.66424561 0.81274283]	[482.96957397 564.95483398 0.7201283 ]	[444.34143066 570.05615234 0.68931735]	[475.11953735 731.74603271 0.80232239]	[4.82876892e+02 8.54824585e+02 8.44373345e-01]	[523.95361328 562.34698486 0.707564 ]	[544.51049805 723.92242432 0.77581787]	[5.41942749e+02 7.44545959e+02 7.06910133e-01]	[454.64505005 341.67041016 0.88309062]	[480.20288086 339.24963379 0.9325397 ]	[431.51174927 336.45739746 0.6749379 ]	[498.23471069 328.89779663 0.6544292 ]	[5.44347839e+02 7.95833069e+02 7.26475418e-01]	[5.57193726e+02 7.88201355e+02 6.84322000e-01]	[5.36676331e+02 7.34261414e+02 5.30369043e-01]	[4.88023224e+02 8.95867859e+02 8.05311620e-01]	[4.72520935e+02 8.93308838e+02 8.13300669e-01]	[4.90488434e+02 8.65083557e+02 6.57600045e-01]
[464.92999268 357.08444214 0.92577511]	[464.8454895 392.9855957 0.85933983]	[403.33972168 398.05014038 0.83337402]	[385.31884766 493.11358643 0.83165014]	[380.30819702 585.37091064 0.92478806]	[526.39428711 382.76147461 0.84415162]	[546.98779297 482.76779175 0.881374 ]	[572.62701416 575.17962646 0.81444508]	[482.93511963 564.97497559 0.71923107]	[444.29632568 570.07012939 0.69029105]	[475.11065674 731.76513672 0.79466337]	[4.82872070e+02 8.54858276e+02 8.37050796e-01]	[523.9241333 562.36688232 0.70762342]	[544.53222656 724.00683594 0.78213072]	[5.41825806e+02 7.46978088e+02 7.08774745e-01]	[457.12463379 341.69580078 0.89329338]	[480.25521851 339.27554321 0.93546224]	[431.54977417 336.51821899 0.69937617]	[498.26046753 331.46664429 0.65551734]	[5.44315979e+02 7.98414062e+02 7.02198267e-01]	[5.52117371e+02 7.90628662e+02 6.68156028e-01]	[5.31570496e+02 7.34225159e+02 5.48766136e-01]	[4.88000519e+02 8.95890137e+02 8.01973760e-01]	[4.70023499e+02 8.93326538e+02 8.07088017e-01]	[4.88023315e+02 8.65104919e+02 6.53305411e-01]
[464.9473877 357.09231567 0.92216206]	[464.86480713 393.02053833 0.86188817]	[403.37246704 398.05096436 0.82939398]	[382.87802124 495.62493896 0.83685374]	[380.29595947 585.42077637 0.92898053]	[526.40472412 382.81460571 0.83270681]	[546.97467041 482.79852295 0.87718827]	[572.59661865 575.21862793 0.82063085]	[482.9526062 564.99243164 0.71945524]	[444.32821655 570.0824585 0.68885761]	[475.14501953 734.23095703 0.79466081]	[4.82890991e+02 8.54921387e+02 8.25289309e-01]	[523.92840576 562.39404297 0.71292162]	[544.51159668 724.00579834 0.78831643]	[5.41822388e+02 7.47020264e+02 7.29183853e-01]	[457.14697266 341.7071228 0.89346206]	[480.27883911 339.2973938 0.93428987]	[434.04510498 336.53659058 0.71566844]	[500.67434692 333.95315552 0.67052424]	[5.41860596e+02 8.00949463e+02 6.96395516e-01]	[5.49582458e+02 7.90697876e+02 6.67790711e-01]	[5.31577881e+02 7.34310059e+02 5.64452589e-01]	[4.88001556e+02 8.95913696e+02 7.99123347e-01]	[4.70033813e+02 8.93342346e+02 8.05562615e-01]	[4.90504120e+02 8.67613464e+02 6.54320538e-01]
[464.95553589 357.1098938 0.92399287]	[464.88195801 390.51147461 0.85241508]	[405.83224487 398.03115845 0.82233047]	[382.87747192 495.6350708 0.83782506]	[380.27096558 585.47479248 0.92657608]	[526.39404297 382.76248169 0.84190655]	[546.93725586 480.37020874 0.87577957]	[572.59100342 575.21435547 0.82075727]	[482.92782593 564.97045898 0.7291975 ]	[444.30175781 570.05126953 0.69703865]	[475.15008545 734.24261475 0.79710394]	[4.82891144e+02 8.54925110e+02 8.26000154e-01]	[523.90808105 562.37744141 0.71970302]	[544.48126221 723.92352295 0.77574241]	[541.79193115 747.03161621 0.76829928]	[457.16061401 341.70864868 0.89587265]	[480.30392456 341.67956543 0.93080485]	[434.07751465 336.51080322 0.70586288]	[500.69528198 334.00311279 0.67759591]	[5.41802551e+02 8.01003113e+02 7.25288808e-01]	[5.49574158e+02 7.90743408e+02 6.96862280e-01]	[5.29055786e+02 7.36828186e+02 5.94020724e-01]	[4.90487305e+02 8.95917542e+02 7.95164287e-01]	[4.72528442e+02 8.93349365e+02 8.00402761e-01]	[4.90501740e+02 8.67614807e+02 6.60934031e-01]
[467.3890686 357.11465454 0.92115313]	[464.91854858 393.00720215 0.85219783]	[405.84814453 398.04776001 0.82306987]	[382.8543396 495.67236328 0.84608352]	[380.25918579 585.51287842 0.92015666]	[526.43890381 382.81130981 0.83088338]	[546.94421387 482.75863647 0.88185006]	[572.61358643 577.75506592 0.8309831 ]	[482.92132568 564.93249512 0.73172283]	[444.2980957 567.55761719 0.6961543 ]	[475.15911865 731.77832031 0.79873401]	[4.82883606e+02 8.57373108e+02 8.20645928e-01]	[523.89215088 562.33624268 0.71641254]	[544.43682861 721.45568848 0.77090639]	[541.80181885 747.13562012 0.79354501]	[457.17477417 341.71612549 0.89451754]	[480.32095337 341.68664551 0.93039334]	[434.11221313 336.50100708 0.69348943]	[500.73321533 333.96289062 0.68190306]	[5.41791077e+02 8.03508484e+02 7.31178820e-01]	[5.49575623e+02 7.90784363e+02 7.04531848e-01]	[5.31571777e+02 7.41922546e+02 5.95340788e-01]	[4.88016113e+02 8.95912598e+02 7.91179895e-01]	[4.70045258e+02 8.93349243e+02 7.94698477e-01]	[4.90497559e+02 8.67641479e+02 6.57876968e-01]
[467.43847656 357.12432861 0.91518331]	[464.94268799 395.51925659 0.85673654]	[405.85430908 398.09887695 0.82665038]	[382.83084106 498.12338257 0.85295933]	[380.2588501 585.52386475 0.91510588]	[526.46514893 385.32601929 0.81364304]	[546.95544434 482.77600098 0.8789413 ]	[572.60400391 580.22906494 0.84026164]	[482.94967651 567.45715332 0.72180361]	[444.33782959 570.11096191 0.68656373]	[475.16040039 734.22277832 0.79811984]	[4.82881561e+02 8.57394165e+02 8.20389867e-01]	[523.91290283 562.42297363 0.71529472]	[544.44329834 723.9430542 0.78101254]	[541.800354 749.58129883 0.79983139]	[457.20700073 341.73132324 0.89655042]	[480.35372925 341.69519043 0.92883855]	[434.10470581 336.49749756 0.69832885]	[500.76968384 333.98043823 0.69002199]	[5.41744507e+02 8.06034363e+02 7.21277177e-01]	[5.49541931e+02 7.93258972e+02 6.90312743e-01]	[5.31575378e+02 7.44448425e+02 5.99967003e-01]	[4.88005615e+02 8.95916443e+02 7.90336251e-01]	[4.70031036e+02 8.93355652e+02 7.97166646e-01]	[4.90494781e+02 8.67661682e+02 6.60579562e-01]
[467.46258545 357.13735962 0.91406089]	[464.93389893 395.56036377 0.86584997]	[405.84951782 398.1217041 0.82935143]	[382.80389404 498.15161133 0.86625284]	[380.25546265 585.53656006 0.91498345]	[526.46630859 385.35287476 0.81108683]	[546.92810059 482.76498413 0.88908273]	[572.60601807 580.25708008 0.84488213]	[482.93777466 567.48168945 0.72149181]	[444.32696533 572.63830566 0.68844539]	[477.6340332 734.29144287 0.80736464]	[4.82865753e+02 8.54891846e+02 8.32457364e-01]	[523.90808105 562.42565918 0.71318871]	[544.46368408 724.01251221 0.7830193 ]	[541.80212402 749.64532471 0.80503178]	[459.59698486 341.74603271 0.89955086]	[480.37713623 341.709198 0.92769772]	[436.55545044 336.50085449 0.70918941]	[500.78921509 334.01498413 0.69268227]	[5.41713013e+02 8.06076538e+02 7.26664186e-01]	[5.49508850e+02 7.93307739e+02 6.94960654e-01]	[5.31572327e+02 7.44520020e+02 6.10312760e-01]	[4.87991852e+02 8.95892273e+02 7.98797309e-01]	[4.70017059e+02 8.93328552e+02 8.05917382e-01]	[4.88016144e+02 8.65118896e+02 6.54853463e-01]
[467.47555542 357.14874268 0.91345811]	[464.92602539 395.599823 0.87237841]	[405.84420776 398.14129639 0.82897246]	[382.79788208 498.24627686 0.88045728]	[380.26345825 585.59246826 0.90758145]	[526.45098877 385.40115356 0.80738974]	[546.93707275 482.86340332 0.8865453 ]	[572.59960938 580.30541992 0.8524974 ]	[482.93942261 567.54602051 0.71483493]	[444.3230896 575.20922852 0.68874341]	[477.69177246 736.82489014 0.80974007]	[4.82867218e+02 8.54886597e+02 8.30745220e-01]	[523.92120361 564.90734863 0.709813 ]	[544.52459717 726.52087402 0.81145895]	[541.79663086 749.69708252 0.80780196]	[459.60736084 341.75500488 0.90199566]	[482.71847534 341.71905518 0.92774057]	[436.56884766 336.51696777 0.71415085]	[500.79782104 334.04199219 0.69561565]	[5.39302124e+02 8.06133057e+02 7.23145247e-01]	[5.47040833e+02 7.95819397e+02 6.94549561e-01]	[5.31540222e+02 7.44550659e+02 6.21968210e-01]	[4.87991608e+02 8.95892700e+02 7.96658278e-01]	[4.70013519e+02 8.93320679e+02 8.03204238e-01]	[4.88001434e+02 8.65119324e+02 6.56177700e-01]
[467.47348022 357.15756226 0.91482532]	[464.92453003 395.62469482 0.87545538]	[405.84677124 398.16610718 0.83102483]	[382.78549194 498.24798584 0.88234562]	[380.24890137 587.98950195 0.90462786]	[526.4362793 387.87225342 0.80756921]	[546.94293213 482.88491821 0.8825863 ]	[572.60754395 580.30249023 0.85064363]	[482.96011353 570.04119873 0.71124762]	[444.34957886 577.71850586 0.68667173]	[480.10903931 739.39953613 0.8200531 ]	[4.82857330e+02 8.54872437e+02 8.30118299e-01]	[523.93371582 564.93737793 0.70644319]	[546.92059326 726.53399658 0.7996555 ]	[541.77484131 749.67919922 0.80051434]	[459.61154175 341.77206421 0.90288031]	[482.71795654 341.73495483 0.92380524]	[436.58581543 336.56536865 0.72164696]	[500.81210327 336.46759033 0.68863142]	[5.41703857e+02 8.08588318e+02 7.17275143e-01]	[5.47032593e+02 7.95873901e+02 6.77451253e-01]	[5.29047119e+02 7.44535461e+02 6.25972807e-01]	[4.88003784e+02 8.95907776e+02 7.99959481e-01]	[4.70025177e+02 8.93331604e+02 8.03541720e-01]	[4.87959473e+02 8.65098389e+02 6.47574365e-01]
[467.47305298 357.17047119 0.91524041]	[464.91921997 398.01699829 0.88014376]	[405.85067749 398.17520142 0.83155251]	[382.76739502 498.26794434 0.88529515]	[380.23687744 588.05072021 0.89988875]	[526.41821289 387.94754028 0.80489671]	[546.95117188 482.89974976 0.8736949 ]	[572.62121582 580.30767822 0.84849697]	[482.97644043 570.03857422 0.70880395]	[444.36404419 577.7255249 0.68400526]	[480.1131897 739.42303467 0.82022285]	[4.82862610e+02 8.54875244e+02 8.25429618e-01]	[523.95318604 564.92767334 0.70688969]	[544.55010986 726.56207275 0.7934773 ]	[541.78948975 749.7166748 0.79413551]	[459.61474609 341.79211426 0.90042692]	[482.71588135 341.75704956 0.91940558]	[436.6050415 336.58242798 0.71806908]	[500.82324219 336.48300171 0.69581151]	[5.39311951e+02 8.08608093e+02 7.30193257e-01]	[5.47038574e+02 7.98380737e+02 6.77649558e-01]	[5.29059387e+02 7.46974060e+02 6.24994576e-01]	[4.87980011e+02 8.95901001e+02 8.02385390e-01]	[4.70003540e+02 8.93322327e+02 8.06610346e-01]	[4.87971680e+02 8.65103394e+02 6.41461253e-01]
[467.47421265 357.16921997 0.91412723]	[464.91616821 398.03530884 0.88397151]	[405.8553772 398.21289062 0.83476305]	[382.74899292 500.65063477 0.88616973]	[380.24069214 588.08630371 0.89484471]	[526.40338135 390.42218018 0.80590647]	[546.96697998 482.96133423 0.86220354]	[572.66687012 580.32830811 0.84938616]	[485.35662842 570.06738281 0.70401877]	[444.40338135 577.74517822 0.67788625]	[480.13879395 741.91107178 0.82760864]	[4.82872833e+02 8.54848572e+02 8.32675695e-01]	[523.96954346 564.9519043 0.70336378]	[546.97045898 726.63116455 0.80078042]	[541.78192139 749.75994873 0.78455824]	[459.61425781 341.79794312 0.89868301]	[482.71282959 341.75976562 0.91876721]	[436.61541748 336.60623169 0.72096395]	[500.81829834 336.48413086 0.69033235]	[5.41746094e+02 8.08702148e+02 7.15490341e-01]	[5.47063293e+02 8.00938721e+02 6.46813810e-01]	[5.29047058e+02 7.47003967e+02 6.30765438e-01]	[4.87973602e+02 8.95893616e+02 8.04833591e-01]	[4.69989410e+02 8.93308594e+02 8.11117649e-01]	[4.87977173e+02 8.65072021e+02 6.44236267e-01]
[467.45437622 357.17321777 0.91636628]	[464.89907837 398.05078125 0.8889364 ]	[405.83239746 398.23297119 0.84060979]	[382.76980591 500.73425293 0.89791286]	[380.24050903 590.57116699 0.88932812]	[526.39172363 390.43692017 0.80579555]	[546.97821045 482.95770264 0.85772234]	[575.18505859 580.35144043 0.85304487]	[485.35275269 570.05755615 0.70430183]	[444.3878479 577.72698975 0.6766628 ]	[480.13894653 739.42199707 0.81955504]	[4.82881592e+02 8.54831421e+02 8.35652709e-01]	[523.96710205 564.95507812 0.70469511]	[547.04736328 729.03729248 0.80497944]	[541.74645996 749.72058105 0.78335828]	[459.60546875 341.80239868 0.89638329]	[480.37838745 341.7701416 0.91774428]	[436.61206055 336.63415527 0.71746802]	[500.80862427 336.51818848 0.68426609]	[5.41791748e+02 8.08726013e+02 7.13754296e-01]	[5.47056458e+02 8.00946167e+02 6.40103400e-01]	[5.28997498e+02 7.44552307e+02 6.36486411e-01]	[4.87974823e+02 8.95893982e+02 8.05534422e-01]	[4.69984406e+02 8.93301208e+02 8.12055230e-01]	[4.87980133e+02 8.65054688e+02 6.48159683e-01]
[467.44055176 357.20211792 0.9184165 ]	[464.8963623 398.06103516 0.8914144 ]	[405.82373047 398.23822021 0.84353954]	[382.78491211 500.77923584 0.89589512]	[380.24118042 590.61523438 0.88475841]	[524.00891113 390.46105957 0.80871725]	[546.97174072 485.36914062 0.85390824]	[575.18133545 582.80499268 0.86269581]	[485.35235596 570.05584717 0.705872 ]	[444.40652466 577.73449707 0.67516392]	[480.15429688 741.97216797 0.82550007]	[4.82887238e+02 8.54886353e+02 8.27093780e-01]	[523.95635986 564.94348145 0.70960504]	[549.51446533 729.07366943 0.80115277]	[541.76861572 749.72595215 0.78269243]	[459.59872437 344.23852539 0.88821226]	[480.37042236 341.80435181 0.91174722]	[436.60830688 336.64801025 0.71978092]	[500.80044556 336.53799438 0.69108689]	[5.41820435e+02 8.08744751e+02 7.24952817e-01]	[5.49510437e+02 8.00965698e+02 6.39536977e-01]	[5.29016113e+02 7.44554871e+02 6.32821739e-01]	[4.87973450e+02 8.95899719e+02 8.01495910e-01]	[4.69979187e+02 8.93311584e+02 8.10862422e-01]	[4.87998352e+02 8.65130737e+02 6.47828221e-01]
[467.45788574 357.23236084 0.91539323]	[464.91189575 398.07067871 0.89026451]	[405.84091187 398.26037598 0.84128129]	[382.78097534 500.81793213 0.8938694 ]	[380.25628662 593.16113281 0.87662494]	[524.01727295 390.47299194 0.8068561 ]	[546.99853516 485.48168945 0.84186691]	[575.20031738 582.81738281 0.86338711]	[485.36367798 570.09222412 0.70600319]	[444.41604614 577.77758789 0.68033594]	[480.20526123 744.5357666 0.85435045]	[4.82892914e+02 8.54928589e+02 8.22093189e-01]	[523.97259521 564.9710083 0.71077633]	[549.55444336 729.0536499 0.8060171 ]	[541.79296875 749.73016357 0.79870236]	[459.59823608 344.28787231 0.8828764 ]	[480.37185669 344.24307251 0.9041155 ]	[436.60269165 336.66073608 0.71678388]	[500.802948 336.51501465 0.70166826]	[5.41848267e+02 8.08755310e+02 7.51822472e-01]	[5.49543640e+02 8.00969482e+02 6.57051504e-01]	[5.29041809e+02 7.46952148e+02 6.43877089e-01]	[4.88011322e+02 8.95893921e+02 8.03121984e-01]	[4.70016327e+02 8.93318481e+02 8.09296727e-01]	[4.88009308e+02 8.67631409e+02 6.55406475e-01]
[467.5005188 357.23025513 0.90944487]	[464.92098999 398.10562134 0.89225793]	[405.84216309 400.65057373 0.83926356]	[382.82058716 500.87667847 0.88765216]	[380.2492981 595.74414062 0.87700677]	[526.39849854 392.97311401 0.80801082]	[546.99554443 485.38342285 0.8546173 ]	[577.70495605 582.83929443 0.86710668]	[485.37509155 570.10467529 0.70529252]	[444.42480469 580.25878906 0.68202126]	[480.24206543 747.03637695 0.87324572]	[4.82906219e+02 8.57408020e+02 8.19679618e-01]	[523.98669434 564.97625732 0.71120167]	[549.56011963 729.07275391 0.80275548]	[541.80169678 749.74121094 0.79290831]	[459.61984253 344.29769897 0.88693583]	[482.71112061 341.82965088 0.90426606]	[436.61071777 336.65621948 0.71630454]	[500.80215454 336.50531006 0.69152772]	[5.41837158e+02 8.11169312e+02 7.52911806e-01]	[5.49534241e+02 8.03499207e+02 6.57688677e-01]	[5.29051331e+02 7.46967163e+02 6.35787487e-01]	[4.88019989e+02 8.95916748e+02 7.98027635e-01]	[4.70031830e+02 8.93338562e+02 8.05415928e-01]	[4.88021240e+02 8.67676636e+02 6.62154555e-01]
[469.95843506 359.57589722 0.91045141]	[464.92196655 398.13140869 0.89387286]	[405.84185791 400.72344971 0.8420648 ]	[382.8352356 503.2756958 0.88384151]	[380.28573608 598.28503418 0.88372922]	[526.40911865 390.49746704 0.80743378]	[546.98114014 482.93435669 0.86152166]	[577.75158691 582.86743164 0.87227517]	[485.40866089 572.61730957 0.70656919]	[446.89309692 580.29138184 0.68374848]	[480.28250122 747.05169678 0.87840664]	[4.82913696e+02 8.59942139e+02 8.09584141e-01]	[524.00250244 565.01116943 0.71177179]	[549.56530762 729.08837891 0.79697222]	[541.78808594 749.77490234 0.79360193]	[459.62490845 344.32504272 0.88685191]	[482.72460938 344.27151489 0.90155238]	[436.60470581 336.68933105 0.71025592]	[500.81732178 336.53713989 0.68447828]	[5.41858215e+02 8.11178772e+02 7.55956590e-01]	[5.49540771e+02 8.03502075e+02 6.61290169e-01]	[5.29032288e+02 7.47010071e+02 6.49260163e-01]	[4.88005188e+02 8.95929688e+02 7.93097675e-01]	[4.70034515e+02 8.93350952e+02 7.98343539e-01]	[4.90493713e+02 8.70159424e+02 6.60833359e-01]
[469.9619751 359.61254883 0.90981495]	[464.92434692 398.14852905 0.89421093]	[405.8427124 400.73422241 0.8415935 ]	[382.84371948 503.33792114 0.88032395]	[380.30612183 600.76525879 0.88970542]	[526.42193604 392.996521 0.80933076]	[546.96685791 482.96472168 0.85715777]	[577.72631836 582.92596436 0.86693472]	[485.39608765 575.16168213 0.70373505]	[444.43597412 580.33453369 0.68665761]	[480.29199219 747.02606201 0.88222295]	[4.82917480e+02 8.59965210e+02 8.12163234e-01]	[524.00921631 567.50415039 0.70218647]	[549.53839111 729.1204834 0.79703403]	[541.7991333 752.20410156 0.79282975]	[459.63424683 346.81219482 0.88340765]	[482.73474121 344.331604 0.89650476]	[436.62915039 336.69137573 0.70442832]	[500.85412598 336.54611206 0.71230191]	[5.41837585e+02 8.11203430e+02 7.64214098e-01]	[5.49520020e+02 8.03540039e+02 6.69485509e-01]	[5.29032532e+02 7.47045349e+02 6.49782777e-01]	[4.88007904e+02 8.95944092e+02 7.90014446e-01]	[4.70039398e+02 8.93360596e+02 7.94411540e-01]	[4.90499481e+02 8.70176025e+02 6.71591580e-01]
[469.99832153 359.64730835 0.9075225 ]	[464.94189453 398.18862915 0.89449692]	[405.84661865 400.77200317 0.84028095]	[385.2951355 503.33877563 0.87572396]	[380.31365967 600.80224609 0.89508724]	[526.43817139 393.0607605 0.81274319]	[546.99609375 485.48886108 0.83827418]	[577.73553467 582.98901367 0.86858886]	[485.4197998 575.15576172 0.7027539 ]	[446.89584351 580.33190918 0.68429559]	[480.28817749 747.06072998 0.88300478]	[4.82935852e+02 8.62500427e+02 8.11190128e-01]	[524.02001953 567.50531006 0.70209074]	[549.54797363 729.15570068 0.79417348]	[541.78186035 752.21807861 0.78585905]	[459.66094971 346.84152222 0.88789743]	[482.76239014 346.82839966 0.89640617]	[436.67767334 336.66918945 0.70765495]	[500.86816406 336.58230591 0.71626794]	[5.41775635e+02 8.11228699e+02 7.59599924e-01]	[5.47044434e+02 8.03559998e+02 6.73297942e-01]	[5.29016418e+02 7.47059570e+02 6.50629938e-01]	[4.88006012e+02 8.95947449e+02 7.90093660e-01]	[4.70044800e+02 8.93370605e+02 7.97660649e-01]	[4.90524048e+02 8.70241638e+02 6.81491733e-01]
[472.54144287 359.67736816 0.9045673 ]	[467.3994751 398.23031616 0.88918626]	[405.91262817 400.80300903 0.83143616]	[385.36959839 503.40097046 0.86212641]	[380.340271 600.80969238 0.89247274]	[526.47723389 395.53088379 0.81225353]	[547.04968262 487.9888916 0.82174641]	[577.74066162 585.3762207 0.87124252]	[485.40689087 572.6552124 0.69897467]	[446.89614868 580.31530762 0.67790091]	[480.29510498 747.08679199 0.88016707]	[4.82932220e+02 8.62501465e+02 8.13672066e-01]	[523.9987793 567.48651123 0.70308 ]	[549.52502441 729.23675537 0.78758788]	[541.74707031 752.27258301 0.77330285]	[459.70797729 346.87918091 0.89241046]	[482.82601929 346.86410522 0.89154977]	[439.12643433 339.08309937 0.703089 ]	[503.26025391 336.59103394 0.7033599 ]	[5.41746643e+02 8.11261902e+02 7.55601466e-01]	[5.47004333e+02 8.06019043e+02 6.81624413e-01]	[5.26527100e+02 7.47086487e+02 6.63057923e-01]	[4.88002960e+02 8.95948242e+02 7.92856097e-01]	[4.70049194e+02 8.93370972e+02 7.98162162e-01]	[4.90522217e+02 8.70242493e+02 6.86368704e-01]
[472.5413208 359.67721558 0.90458947]	[467.3963623 398.2321167 0.88950974]	[405.91082764 400.80587769 0.8311888 ]	[385.36779785 503.40536499 0.86199313]	[380.33874512 600.80944824 0.89243865]	[526.47686768 395.53164673 0.81239879]	[547.04888916 487.9899292 0.82145071]	[577.73730469 585.37695312 0.87111974]	[485.4133606 575.1607666 0.69853896]	[446.89889526 580.33251953 0.67850673]	[480.29232788 747.08837891 0.88066292]	[4.82935394e+02 8.62506287e+02 8.13142359e-01]	[523.99676514 567.51245117 0.69970202]	[549.52209473 729.23944092 0.78812492]	[541.74206543 752.27868652 0.77256179]	[459.70776367 346.87866211 0.89242506]	[482.82617188 346.86376953 0.89155239]	[439.12615967 339.0826416 0.70298171]	[503.26004028 336.59048462 0.70232046]	[5.41747742e+02 8.11258362e+02 7.55182385e-01]	[5.47007751e+02 8.06012085e+02 6.80192113e-01]	[5.26522217e+02 7.47091980e+02 6.65910065e-01]	[4.87997833e+02 8.95943481e+02 7.92548835e-01]	[4.70041656e+02 8.93367004e+02 7.98887134e-01]	[4.90531219e+02 8.70247803e+02 6.85555577e-01]
[472.55282593 359.69055176 0.90197748]	[467.43695068 398.25613403 0.88735867]	[408.40081787 400.82705688 0.82833195]	[385.39785767 503.41619873 0.86156499]	[380.34234619 600.81921387 0.89421207]	[526.50231934 395.56799316 0.81576079]	[547.06573486 487.97851562 0.81063217]	[577.72076416 585.40338135 0.86752415]	[485.40963745 572.62176514 0.69754648]	[446.90411377 580.26416016 0.67196429]	[480.30691528 747.06500244 0.87561619]	[4.82933777e+02 8.62527283e+02 8.11796844e-01]	[523.99151611 567.47473145 0.69974476]	[549.5020752 729.24163818 0.78284895]	[5.41735962e+02 7.54750549e+02 7.52889454e-01]	[459.71826172 346.90066528 0.89117283]	[482.8409729 346.88330078 0.89076251]	[439.17321777 339.10800171 0.70506287]	[503.30166626 336.57644653 0.72247505]	[5.41748840e+02 8.11320557e+02 7.27138102e-01]	[5.47001282e+02 8.06073975e+02 6.69626117e-01]	[5.26522766e+02 7.47150269e+02 6.37611032e-01]	[4.90482758e+02 8.95932373e+02 7.92898655e-01]	[4.72525665e+02 8.93369995e+02 7.97573864e-01]	[4.90511841e+02 8.70269043e+02 6.81246519e-01]
[472.57730103 359.72055054 0.89868248]	[467.46343994 400.61917114 0.88587362]	[408.41864014 400.84542847 0.82414186]	[385.3984375 503.45385742 0.85482109]	[380.35287476 600.85772705 0.89863598]	[526.51287842 395.63534546 0.82247919]	[547.0536499 487.96273804 0.80778724]	[577.70965576 585.42236328 0.86384326]	[485.40524292 572.64794922 0.69823861]	[446.89956665 580.28692627 0.67482924]	[480.30722046 747.05358887 0.87320417]	[4.82942627e+02 8.62529724e+02 8.13013613e-01]	[523.99151611 567.50213623 0.69822341]	[547.01977539 729.23986816 0.78208405]	[5.41751343e+02 7.57348633e+02 7.40367591e-01]	[459.73532104 349.40548706 0.89191812]	[482.85293579 349.37991333 0.88716686]	[439.20980835 339.14080811 0.71990293]	[503.33822632 336.59872437 0.73505098]	[5.41706482e+02 8.13750916e+02 7.16230869e-01]	[5.47002563e+02 8.08529114e+02 6.73647881e-01]	[5.28982910e+02 7.49657288e+02 6.15166008e-01]	[4.88018463e+02 8.95939758e+02 7.91800976e-01]	[4.72519592e+02 8.93367493e+02 8.00940692e-01]	[4.90514618e+02 8.70266357e+02 6.82680726e-01]
[475.06787109 359.7421875 0.89904201]	[467.49920654 400.64352417 0.88289452]	[408.4432373 400.86196899 0.81984597]	[387.85760498 503.44229126 0.85479349]	[380.34759521 600.84173584 0.8960132 ]	[528.97052002 398.05462646 0.8223815 ]	[547.06286621 487.97955322 0.81179863]	[577.71911621 585.4387207 0.86439639]	[485.39871216 572.65979004 0.69866449]	[446.89471436 580.29364014 0.67705828]	[480.28436279 747.06793213 0.87239611]	[4.82942749e+02 8.62513672e+02 8.13238740e-01]	[523.98083496 567.51898193 0.69564432]	[546.980896 731.66027832 0.77840924]	[5.41725830e+02 7.59894409e+02 7.36305714e-01]	[459.7696228 349.42782593 0.89357191]	[482.88656616 349.40710449 0.88579977]	[439.23931885 339.16287231 0.73110455]	[503.39291382 336.6083374 0.72914648]	[5.39289551e+02 8.13771057e+02 7.06338584e-01]	[5.46963501e+02 8.08558228e+02 6.77895784e-01]	[5.26511841e+02 7.49706604e+02 6.21689618e-01]	[4.90483826e+02 8.95931580e+02 7.91669905e-01]	[4.72517761e+02 8.93363647e+02 8.01962912e-01]	[4.90525909e+02 8.70248901e+02 6.81472659e-01]
[475.0927124 359.76525879 0.89985549]	[467.50323486 400.67800903 0.88562036]	[408.44680786 403.26409912 0.81737292]	[387.86508179 503.45758057 0.85426587]	[380.33938599 600.84613037 0.89753622]	[528.9942627 398.0970459 0.82746398]	[547.05847168 487.97842407 0.80865681]	[577.71685791 585.44342041 0.86268276]	[485.38839722 575.16436768 0.70269811]	[446.87005615 580.30938721 0.68170154]	[480.2963562 747.0524292 0.86950433]	[4.82938354e+02 8.59995544e+02 8.13209772e-01]	[523.97839355 567.54266357 0.69380498]	[546.92572021 731.65649414 0.77935237]	[5.41706482e+02 7.62414673e+02 7.44966507e-01]	[459.79821777 349.45043945 0.89519775]	[482.91351318 349.45062256 0.88632411]	[439.27484131 339.17877197 0.74659997]	[503.42810059 339.05148315 0.73339164]	[5.39255493e+02 8.13809570e+02 7.26909041e-01]	[5.46936340e+02 8.08596680e+02 7.07894266e-01]	[5.26488403e+02 7.49754456e+02 6.31751060e-01]	[4.90483612e+02 8.95912170e+02 7.94391990e-01]	[4.70047699e+02 8.93346741e+02 8.04951370e-01]	[4.90511810e+02 8.70215088e+02 6.76092565e-01]
[475.11358643 359.81277466 0.89466876]	[469.99465942 400.69500732 0.88328993]	[408.46972656 403.26080322 0.81751662]	[385.38705444 503.48400879 0.85362703]	[380.33554077 600.84002686 0.89653748]	[529.03753662 398.13479614 0.83014309]	[547.07263184 490.55917358 0.80484194]	[577.72314453 585.47186279 0.86222017]	[485.40948486 575.22094727 0.70049232]	[446.89303589 580.34979248 0.68157887]	[480.30151367 747.06262207 0.86909592]	[4.82938446e+02 8.62508118e+02 8.11260581e-01]	[524.00067139 570.07592773 0.69202101]	[544.52362061 731.7442627 0.77449459]	[5.41694946e+02 7.62493530e+02 7.41725028e-01]	[459.82073975 351.94436646 0.89864486]	[482.93579102 351.95730591 0.89132702]	[439.31796265 339.19952393 0.75405097]	[503.46221924 339.07012939 0.74847567]	[5.39220032e+02 8.13862671e+02 7.17629850e-01]	[5.44530884e+02 8.08649841e+02 7.13271260e-01]	[5.26475403e+02 7.52209961e+02 6.26061797e-01]	[4.88010223e+02 8.95912598e+02 7.95189977e-01]	[4.70038513e+02 8.93346802e+02 8.05275440e-01]	[4.90513916e+02 8.70258423e+02 6.75338864e-01]
[475.13327026 359.82104492 0.89450634]	[470.02600098 400.73071289 0.88057315]	[410.94830322 403.290802 0.81534284]	[385.36361694 503.48010254 0.85729796]	[380.30865479 600.82263184 0.90053016]	[529.05334473 398.17636108 0.83135021]	[549.5355835 498.13021851 0.81868136]	[577.71606445 585.51867676 0.85883385]	[485.40847778 577.70837402 0.70049655]	[446.89071655 580.35211182 0.67863345]	[480.28256226 747.10571289 0.86292869]	[4.82940369e+02 8.62499878e+02 8.08539391e-01]	[523.9833374 570.08813477 0.69198191]	[544.47363281 731.77044678 0.78025275]	[5.41688843e+02 7.64946350e+02 7.37383485e-01]	[459.8404541 351.96115112 0.90032387]	[482.95040894 351.9788208 0.8914876 ]	[441.66192627 339.2215271 0.75618017]	[503.47775269 339.05926514 0.73682755]	[5.39200623e+02 8.16334900e+02 7.19668090e-01]	[5.44534302e+02 8.08694824e+02 7.21162081e-01]	[5.26482361e+02 7.52220703e+02 6.13826573e-01]	[4.88022461e+02 8.95903076e+02 7.94323564e-01]	[4.72520996e+02 8.93338135e+02 7.99849808e-01]	[4.90511597e+02 8.70249695e+02 6.69110596e-01]
[477.6088562 362.23962402 0.89392841]	[470.0289917 400.75552368 0.88080353]	[410.95059204 403.33120728 0.81212968]	[385.36044312 503.49176025 0.85543841]	[380.27954102 600.82568359 0.9028306 ]	[529.07440186 398.1947937 0.83214003]	[549.56195068 500.6572876 0.83997416]	[577.72406006 585.57757568 0.85532331]	[485.40002441 577.77105713 0.70948452]	[446.87014771 582.84899902 0.69150788]	[480.26898193 747.11853027 0.86426532]	[4.82945831e+02 8.62494568e+02 8.09188604e-01]	[524.00152588 572.62756348 0.69467622]	[544.48596191 734.25750732 0.77963752]	[5.41694153e+02 7.64956970e+02 7.42829442e-01]	[462.19070435 354.44235229 0.91387975]	[485.35424805 352.02236938 0.88985455]	[441.68865967 341.72329712 0.76889801]	[503.49172974 339.15979004 0.736673 ]	[5.39194092e+02 8.16359375e+02 7.20196724e-01]	[5.44533142e+02 8.08715698e+02 7.23424554e-01]	[5.26483521e+02 7.52215881e+02 6.16143405e-01]	[4.90482574e+02 8.95901550e+02 7.98123598e-01]	[4.72520874e+02 8.93338501e+02 8.05071115e-01]	[4.90520508e+02 8.70244568e+02 6.71895623e-01]
[477.64849854 362.2795105 0.89259416]	[470.01864624 400.73764038 0.8833974 ]	[410.95401001 403.32327271 0.8116402 ]	[385.33926392 505.89373779 0.85214645]	[380.27130127 600.83850098 0.90293396]	[529.05090332 398.17111206 0.83276832]	[549.54522705 498.2371521 0.83664131]	[575.23028564 585.58978271 0.84780419]	[485.39550781 580.27282715 0.71608073]	[444.43914795 582.89129639 0.69830954]	[480.26376343 747.14996338 0.86962831]	[4.82941925e+02 8.60009766e+02 8.12362373e-01]	[524.003479 575.17034912 0.69516265]	[544.46264648 734.26116943 0.78136283]	[5.41722656e+02 7.64985901e+02 7.57876515e-01]	[462.22143555 354.48440552 0.92041218]	[485.39016724 354.46643066 0.89045119]	[441.70428467 341.68423462 0.77078193]	[503.50613403 339.11288452 0.71525854]	[5.36743958e+02 8.16377930e+02 7.24970937e-01]	[5.44522888e+02 8.08738708e+02 7.34519124e-01]	[5.26516724e+02 7.52247986e+02 6.11515403e-01]	[4.90486359e+02 8.95918030e+02 7.98030257e-01]	[4.72523590e+02 8.93351868e+02 8.06116164e-01]	[4.90515717e+02 8.70222961e+02 6.71777725e-01]
[477.67190552 362.30361938 0.8910017 ]	[470.01889038 400.74185181 0.88295001]	[410.95361328 403.33413696 0.81003582]	[385.34719849 505.90600586 0.85171515]	[380.25881958 600.82202148 0.90347254]	[529.07336426 398.16931152 0.83121163]	[549.54321289 500.64901733 0.84839004]	[575.20117188 587.96875 0.84609789]	[485.36962891 577.79168701 0.70971596]	[444.42340088 582.85516357 0.69414145]	[480.25073242 747.16882324 0.87110901]	[4.82932892e+02 8.62491150e+02 8.12184572e-01]	[523.9697876 572.65124512 0.69200635]	[544.4508667 734.29736328 0.78079182]	[541.72039795 765.02764893 0.76663995]	[462.2427063 354.51068115 0.92331815]	[485.40893555 354.49603271 0.8913821 ]	[441.72158813 341.68865967 0.76938748]	[505.87588501 339.10635376 0.68472373]	[5.36740479e+02 8.16404480e+02 7.22057521e-01]	[5.44528320e+02 8.08755676e+02 7.33609676e-01]	[5.26516724e+02 7.52294739e+02 6.11032009e-01]	[4.90502106e+02 8.95915039e+02 7.98037529e-01]	[4.72542938e+02 8.93354858e+02 8.04426134e-01]	[4.90495819e+02 8.70232056e+02 6.71229601e-01]
[477.69729614 362.32391357 0.88884443]	[470.01416016 400.75970459 0.88187224]	[410.9576416 403.35354614 0.81041288]	[385.34359741 505.90817261 0.85506636]	[380.24420166 600.84350586 0.90812439]	[529.06878662 398.17971802 0.83367252]	[549.52008057 498.22512817 0.84226644]	[575.15863037 585.59442139 0.84664184]	[485.36068726 577.77416992 0.7087512 ]	[444.41455078 582.83953857 0.69122571]	[480.25500488 747.1282959 0.86993986]	[4.82932373e+02 8.60007263e+02 8.14731538e-01]	[523.95385742 572.63549805 0.69257957]	[544.43463135 736.78143311 0.78168839]	[541.70922852 765.05474854 0.77148509]	[462.26589966 354.51998901 0.92205697]	[485.44308472 354.52481079 0.88780224]	[441.7270813 341.70376587 0.77067703]	[505.90411377 339.15869141 0.66763788]	[5.36721008e+02 8.16417542e+02 7.32004285e-01]	[5.44509644e+02 8.11127625e+02 7.47799635e-01]	[5.26519714e+02 7.54759460e+02 6.14865065e-01]	[4.90501892e+02 8.95915527e+02 8.02118957e-01]	[4.72547607e+02 8.93356140e+02 8.08362961e-01]	[4.90490692e+02 8.70223938e+02 6.74219966e-01]
[480.11178589 362.33917236 0.89190376]	[470.01681519 400.78366089 0.87929547]	[410.95379639 403.34716797 0.80828834]	[385.33273315 505.91226196 0.85662752]	[380.22305298 600.82501221 0.90935004]	[529.07330322 398.22879028 0.83625448]	[549.51135254 498.26345825 0.8523916 ]	[572.66296387 587.99450684 0.84449804]	[482.97064209 577.74481201 0.71216893]	[444.39608765 582.81970215 0.6905517 ]	[480.2305603 747.11785889 0.86555672]	[4.82929840e+02 8.60013000e+02 8.13421249e-01]	[523.89886475 572.59912109 0.69836289]	[544.41815186 736.79962158 0.78143317]	[5.39269348e+02 7.65040710e+02 7.64750183e-01]	[462.30596924 354.54016113 0.9224177 ]	[485.48751831 354.54885864 0.884377 ]	[441.72763062 339.30456543 0.78176779]	[505.94592285 339.16485596 0.65265751]	[5.36682983e+02 8.18904846e+02 7.29083955e-01]	[5.44466858e+02 8.11138184e+02 7.50635982e-01]	[5.26445312e+02 7.54761047e+02 6.38078570e-01]	[4.90504944e+02 8.95913269e+02 8.03931117e-01]	[4.72555725e+02 8.93355103e+02 8.08301270e-01]	[4.90490479e+02 8.70233215e+02 6.76724076e-01]
[480.11273193 362.33718872 0.89248842]	[470.01849365 400.7862854 0.87911469]	[410.95425415 403.34896851 0.80807787]	[385.33227539 505.91018677 0.85646921]	[380.2243042 600.82244873 0.90869552]	[529.07415771 398.23590088 0.83646727]	[549.5123291 498.26947021 0.85297513]	[572.66278076 587.99530029 0.84468186]	[482.96682739 577.76318359 0.71415281]	[444.39050293 582.8381958 0.69291741]	[480.24716187 747.12341309 0.8662405 ]	[4.82931122e+02 8.60014648e+02 8.13320279e-01]	[523.89813232 572.62042236 0.69858199]	[544.41699219 736.79608154 0.78102869]	[539.2789917 765.04382324 0.76553047]	[462.30682373 354.5402832 0.92272222]	[485.4871521 354.54638672 0.88456392]	[441.730896 341.67434692 0.78094137]	[505.94522095 339.15881348 0.65311497]	[5.36692261e+02 8.18902405e+02 7.30059624e-01]	[5.44474548e+02 8.11138306e+02 7.50415981e-01]	[5.26449829e+02 7.54764038e+02 6.35087132e-01]	[4.90508728e+02 8.95914673e+02 8.04979682e-01]	[4.72560516e+02 8.93357239e+02 8.08870733e-01]	[4.90484955e+02 8.70232910e+02 6.75602913e-01]
[477.72143555 362.33816528 0.88850659]	[470.01220703 400.78546143 0.87806517]	[410.9508667 403.35876465 0.80609167]	[385.32171631 505.91293335 0.85698414]	[380.20547485 600.81591797 0.90987921]	[529.06225586 398.23284912 0.83730865]	[549.50524902 500.66033936 0.85447103]	[572.64562988 587.98400879 0.84521073]	[482.96459961 577.76940918 0.71333724]	[444.39300537 582.84313965 0.69130999]	[480.21279907 747.16577148 0.86765385]	[4.82927002e+02 8.62501953e+02 8.13018680e-01]	[523.89648438 572.62634277 0.69688714]	[544.42712402 736.77954102 0.78250939]	[5.39253784e+02 7.65012817e+02 7.63653934e-01]	[462.29107666 354.53668213 0.92258191]	[485.47058105 354.54907227 0.8867107 ]	[441.72674561 341.67456055 0.7832306 ]	[505.93777466 339.16433716 0.65664321]	[5.36730042e+02 8.16398621e+02 7.41124928e-01]	[5.44500244e+02 8.08732361e+02 7.55012631e-01]	[5.26422546e+02 7.52286438e+02 6.45355403e-01]	[4.90490082e+02 8.95920471e+02 8.01919401e-01]	[4.72543671e+02 8.93361694e+02 8.06388319e-01]	[4.90494141e+02 8.70245667e+02 6.78396225e-01]
[477.71337891 362.32992554 0.88986695]	[470.01461792 400.79568481 0.87631792]	[410.95611572 403.3586731 0.80702001]	[382.87637329 505.93945312 0.85820627]	[380.20794678 600.80023193 0.90807354]	[529.05548096 398.25985718 0.83797073]	[549.51464844 500.6812439 0.85307217]	[572.62963867 587.97497559 0.84594285]	[482.96029663 577.75256348 0.71121895]	[444.38259888 582.82757568 0.68965262]	[480.21063232 747.15765381 0.86892992]	[4.82916412e+02 8.62491150e+02 8.12902689e-01]	[523.89251709 572.6036377 0.69605029]	[544.41717529 734.27099609 0.78584588]	[5.39212769e+02 7.65026184e+02 7.60767221e-01]	[462.28305054 354.52731323 0.92221558]	[485.46615601 354.54302979 0.88683468]	[441.72772217 341.69827271 0.77397794]	[505.94256592 339.18188477 0.65594262]	[5.36725281e+02 8.16410156e+02 7.37436891e-01]	[5.44496460e+02 8.08736328e+02 7.51481712e-01]	[5.24002869e+02 7.54742065e+02 6.47090971e-01]	[4.90492676e+02 8.95922485e+02 8.01718295e-01]	[4.72540222e+02 8.93363953e+02 8.05705607e-01]	[4.88021240e+02 8.70235046e+02 6.73909783e-01]
[477.7121582 362.32543945 0.89180833]	[470.01950073 400.8223877 0.87331015]	[410.95248413 403.37362671 0.80544937]	[382.85006714 505.94329834 0.86040723]	[380.20071411 600.82421875 0.91130388]	[529.05517578 400.66329956 0.84202063]	[549.53399658 500.75531006 0.86323482]	[572.61572266 587.98156738 0.84708989]	[482.97665405 577.77453613 0.71260327]	[444.40609741 582.84753418 0.68924129]	[480.2013855 747.18286133 0.86774075]	[4.82904572e+02 8.59999878e+02 8.14197421e-01]	[523.90979004 572.63354492 0.6976763 ]	[544.41662598 734.25360107 0.78369933]	[5.39181030e+02 7.64986511e+02 7.49784946e-01]	[462.28076172 354.52838135 0.92342663]	[485.46377563 354.54284668 0.88654953]	[441.73083496 341.72930908 0.77328873]	[505.94491577 339.22351074 0.65285718]	[5.36728394e+02 8.16392517e+02 7.37321138e-01]	[5.44492981e+02 8.08713196e+02 7.50277519e-01]	[5.23979614e+02 7.52263489e+02 6.59179747e-01]	[4.90483856e+02 8.95923523e+02 8.02063882e-01]	[4.72528748e+02 8.93360352e+02 8.06336582e-01]	[4.88010956e+02 8.70210144e+02 6.69921815e-01]
[477.7038269 362.33151245 0.8897453 ]	[470.01626587 400.83010864 0.8726685 ]	[410.95098877 403.38470459 0.80339724]	[382.8218689 505.97808838 0.85889667]	[380.19812012 600.82507324 0.91079879]	[529.04431152 400.6708374 0.84301883]	[549.53924561 500.81015015 0.86430478]	[572.60443115 587.98858643 0.84624654]	[485.34185791 577.73669434 0.7066108 ]	[444.40939331 582.809021 0.68422538]	[480.20193481 747.13452148 0.86367506]	[4.82920013e+02 8.62505798e+02 8.15123439e-01]	[523.91040039 570.09796143 0.69480509]	[544.43182373 734.24316406 0.78530663]	[5.39206726e+02 7.62511963e+02 7.46548474e-01]	[462.27157593 354.54318237 0.92664146]	[485.44998169 354.54238892 0.8881098 ]	[441.72424316 341.75784302 0.77196312]	[505.92419434 339.20223999 0.66363639]	[5.36717834e+02 8.16362671e+02 7.37519741e-01]	[5.44476257e+02 8.08691772e+02 7.50645578e-01]	[5.23994812e+02 7.52210571e+02 6.66869581e-01]	[4.90492035e+02 8.95929504e+02 8.01457882e-01]	[4.72543549e+02 8.93367310e+02 8.06547821e-01]	[4.90482239e+02 8.70239746e+02 6.80871546e-01]
[477.66772461 362.34124756 0.88394594]	[470.00979614 400.85394287 0.87014413]	[408.46939087 405.85284424 0.80095881]	[382.77197266 506.01019287 0.86301637]	[380.20040894 600.85614014 0.91336071]	[529.0447998 400.70010376 0.84440684]	[549.50366211 500.74203491 0.87103957]	[572.60528564 587.98468018 0.84652007]	[482.97741699 577.76013184 0.70619661]	[444.39154053 582.84918213 0.68750954]	[480.19235229 749.54370117 0.86582088]	[4.82911743e+02 8.59991089e+02 8.15729439e-01]	[523.92034912 572.60211182 0.69088161]	[544.45910645 734.26446533 0.77937007]	[5.39181274e+02 7.62485657e+02 7.39240468e-01]	[462.24478149 354.55059814 0.92962265]	[485.42214966 354.54782104 0.89404064]	[441.71246338 341.78543091 0.76426917]	[505.90020752 339.24588013 0.68062991]	[5.36727844e+02 8.16350769e+02 7.33057320e-01]	[5.44466064e+02 8.08674805e+02 7.48035789e-01]	[5.23964233e+02 7.52180420e+02 6.69943631e-01]	[4.90481934e+02 8.95931702e+02 8.00470591e-01]	[4.72532654e+02 8.93363586e+02 8.05773258e-01]	[4.88016449e+02 8.70192932e+02 6.75852895e-01]
[477.67486572 364.76922607 0.88218099]	[469.97262573 400.8600769 0.87176502]	[408.43478394 405.85421753 0.80196053]	[382.75140381 508.47116089 0.86034214]	[380.19592285 603.26556396 0.91582811]	[529.02038574 400.69763184 0.84673178]	[547.06262207 500.72622681 0.87518746]	[572.61029053 587.9788208 0.84673792]	[482.97119141 577.72912598 0.70631742]	[444.38049316 582.82312012 0.68643963]	[480.16952515 747.16699219 0.86097157]	[4.82908875e+02 8.59988525e+02 8.14164221e-01]	[523.91210938 570.07556152 0.69422865]	[544.43444824 734.237854 0.78158808]	[5.39198853e+02 7.62510315e+02 7.36317217e-01]	[462.2371521 354.58078003 0.93509579]	[485.42007446 354.5435791 0.89559746]	[441.69787598 341.77380371 0.78019732]	[505.89593506 339.19259644 0.6880542 ]	[5.36717957e+02 8.16363464e+02 7.29617000e-01]	[5.44479614e+02 8.08687317e+02 7.42670298e-01]	[5.23991577e+02 7.52208435e+02 6.52271748e-01]	[4.88020660e+02 8.95937744e+02 7.99670100e-01]	[4.72525635e+02 8.93364136e+02 8.06090653e-01]	[4.88011536e+02 8.70193359e+02 6.71434164e-01]
[477.62399292 364.77365112 0.87249452]	[467.49884033 400.84622192 0.87488079]	[408.40750122 405.859375 0.80268043]	[382.72814941 508.50845337 0.85860932]	[380.19509888 603.30981445 0.92046201]	[529.00671387 400.66629028 0.8450399 ]	[547.01501465 500.64761353 0.86522925]	[572.59765625 587.97528076 0.845716 ]	[482.95605469 580.26379395 0.71237415]	[444.35424805 582.89807129 0.6935721 ]	[480.1819458 749.55426025 0.86283076]	[4.82901215e+02 8.59992126e+02 8.14912856e-01]	[523.90551758 572.63195801 0.69238222]	[544.44384766 734.22955322 0.77953082]	[5.39202454e+02 7.62450378e+02 7.30297387e-01]	[462.20361328 354.58016968 0.93282288]	[485.36587524 354.53768921 0.90024209]	[441.68490601 341.7383728 0.77780741]	[503.49771118 339.14266968 0.70851851]	[5.36726501e+02 8.13875488e+02 7.31906295e-01]	[5.44488037e+02 8.08634583e+02 7.37274647e-01]	[5.23983765e+02 7.49762390e+02 6.53031766e-01]	[4.90491241e+02 8.95931152e+02 7.99385428e-01]	[4.72531738e+02 8.93362366e+02 8.02441120e-01]	[4.87992188e+02 8.70195984e+02 6.73162639e-01]
[475.17224121 364.78790283 0.86728173]	[467.48272705 400.86352539 0.87266821]	[408.390625 405.88131714 0.79996908]	[380.35424805 508.52648926 0.86129564]	[380.18469238 603.34057617 0.92392576]	[528.97265625 400.68710327 0.84556729]	[546.99353027 498.23468018 0.86209261]	[572.59692383 587.9666748 0.84466195]	[482.93685913 577.78973389 0.71321386]	[444.3352356 582.88641357 0.69614327]	[480.18765259 749.56256104 0.86408919]	[4.82899811e+02 8.59981750e+02 8.15280199e-01]	[523.8961792 572.60137939 0.69258988]	[544.4385376 731.75769043 0.78192574]	[5.39276001e+02 7.62453552e+02 7.39115000e-01]	[459.84906006 354.59051514 0.93387371]	[482.97479248 354.55770874 0.90569103]	[441.66152954 341.72372437 0.78217101]	[503.46609497 339.18963623 0.72190672]	[5.36737244e+02 8.13853699e+02 7.43281901e-01]	[5.44514038e+02 8.08630493e+02 7.45196223e-01]	[5.26436890e+02 7.49765015e+02 6.38871193e-01]	[4.90486237e+02 8.95927246e+02 7.97493696e-01]	[4.72520325e+02 8.93359070e+02 8.01242530e-01]	[4.87989868e+02 8.70193054e+02 6.73724949e-01]
[475.14810181 364.8013916 0.86463058]	[467.47113037 400.8722229 0.87200499]	[408.38522339 405.90692139 0.79877937]	[382.73565674 508.53771973 0.86182511]	[380.1932373 603.35626221 0.92713904]	[526.53137207 400.67819214 0.84842587]	[546.99707031 498.23840332 0.86343038]	[572.60784912 587.96917725 0.84583569]	[482.93572998 580.30682373 0.71623105]	[444.32226562 582.94470215 0.69600517]	[480.21051025 749.56262207 0.87110406]	[4.82903198e+02 8.60006348e+02 8.16031754e-01]	[523.90032959 575.14886475 0.68864453]	[544.43060303 731.75421143 0.78098756]	[5.39322754e+02 7.62477051e+02 7.41412401e-01]	[459.83297729 354.59753418 0.93410724]	[482.94970703 354.5713501 0.9116317 ]	[439.32919312 341.69052124 0.78610265]	[503.44235229 339.19024658 0.71983069]	[5.39181458e+02 8.13820984e+02 7.40450382e-01]	[5.44526672e+02 8.08601990e+02 7.34646201e-01]	[5.26479858e+02 7.52186462e+02 6.20842516e-01]	[4.90498718e+02 8.95925232e+02 8.00841331e-01]	[4.72544922e+02 8.93361633e+02 8.04519355e-01]	[4.87990875e+02 8.70210815e+02 6.77182794e-01]
[475.12341309 364.80654907 0.86374742]	[467.47610474 403.24499512 0.86990517]	[408.38995361 405.91293335 0.79919183]	[380.355896 508.53875732 0.86072695]	[380.19003296 603.35949707 0.92599928]	[526.52935791 400.69970703 0.85093945]	[546.99206543 498.27120972 0.8682273 ]	[572.60632324 587.98413086 0.84434992]	[482.93179321 580.31665039 0.71766871]	[444.31011963 582.94732666 0.69604564]	[480.23413086 747.17633057 0.86871684]	[4.82905670e+02 8.60015930e+02 8.15523088e-01]	[523.90142822 575.16436768 0.69006228]	[544.4163208 731.74359131 0.78231454]	[5.41686401e+02 7.62467224e+02 7.32278943e-01]	[459.8157959 356.95986938 0.93666899]	[482.93582153 354.57556152 0.91627312]	[439.30523682 341.70852661 0.78244793]	[503.43115234 339.25335693 0.72292459]	[5.39209534e+02 8.13781067e+02 7.42521048e-01]	[5.44540771e+02 8.08576843e+02 7.28532612e-01]	[5.26483765e+02 7.52185608e+02 6.12136662e-01]	[4.90501678e+02 8.95932190e+02 7.99484670e-01]	[4.72540314e+02 8.93366150e+02 8.03626895e-01]	[4.87994385e+02 8.70216370e+02 6.77471459e-01]
[475.1005249 364.81396484 0.86085129]	[467.45343018 403.26242065 0.87063676]	[405.91220093 408.39752197 0.79855996]	[382.71908569 511.03793335 0.85775441]	[380.18783569 603.38305664 0.92860579]	[526.51831055 400.7081604 0.84956741]	[546.9989624 500.65997314 0.87120783]	[572.61224365 587.9888916 0.8440786 ]	[482.93325806 580.35900879 0.72218645]	[444.30612183 585.41412354 0.70205432]	[480.23751831 749.55010986 0.87030834]	[4.82903748e+02 8.60014343e+02 8.17961156e-01]	[523.91601562 575.21130371 0.69151568]	[544.43249512 731.74737549 0.78491402]	[5.39303894e+02 7.62452576e+02 7.26095378e-01]	[459.80310059 356.96426392 0.93604302]	[482.91662598 354.57977295 0.91951346]	[439.29580688 341.72329712 0.77112079]	[503.40576172 339.24685669 0.73306978]	[5.39239319e+02 8.13756531e+02 7.39088655e-01]	[5.46921204e+02 8.08544678e+02 7.16834068e-01]	[5.26455627e+02 7.49763855e+02 6.18311763e-01]	[4.90488403e+02 8.95933350e+02 7.99906492e-01]	[4.72531311e+02 8.93365356e+02 8.04571450e-01]	[4.88002716e+02 8.70213013e+02 6.79443717e-01]
[475.07409668 364.81192017 0.85879028]	[467.42141724 403.26547241 0.87256467]	[405.89633179 408.40957642 0.80012196]	[382.73519897 511.00888062 0.85612005]	[380.20581055 603.38000488 0.92881358]	[526.50238037 400.70196533 0.85023379]	[546.99853516 500.65814209 0.87025595]	[572.61444092 587.98620605 0.84374511]	[482.92959595 580.34112549 0.72354084]	[444.29760742 585.39569092 0.70373636]	[480.22943115 747.1630249 0.86700833]	[4.82903717e+02 8.60009827e+02 8.15596938e-01]	[523.91638184 575.19451904 0.69127917]	[544.44866943 731.70227051 0.78976464]	[5.39291565e+02 7.59955994e+02 7.20927358e-01]	[459.79122925 356.95916748 0.93381667]	[482.90631104 354.5874939 0.92139161]	[439.2741394 341.69299316 0.77304399]	[503.39208984 339.25695801 0.73429501]	[5.39276733e+02 8.11313049e+02 7.43118525e-01]	[5.46946411e+02 8.06096130e+02 7.04953849e-01]	[5.26437927e+02 7.49742004e+02 6.21970117e-01]	[4.88021240e+02 8.95938904e+02 8.00595641e-01]	[4.72527252e+02 8.93364319e+02 8.04899693e-01]	[4.88006409e+02 8.70209167e+02 6.73913538e-01]
[475.07318115 364.81231689 0.85847384]	[467.41577148 403.27072144 0.872244 ]	[405.88967896 408.41500854 0.80034333]	[382.73535156 511.01333618 0.85613674]	[380.2076416 603.38189697 0.92965841]	[526.50140381 400.70758057 0.85017008]	[546.99365234 500.65704346 0.86846018]	[572.60620117 587.98236084 0.84436202]	[482.93490601 580.35076904 0.72467339]	[444.30477905 585.40759277 0.70512253]	[480.22628784 747.17327881 0.86821622]	[4.82907654e+02 8.62493164e+02 8.15211356e-01]	[523.92077637 575.2053833 0.69246322]	[544.43634033 731.71832275 0.78777385]	[5.39303772e+02 7.62434509e+02 7.18366146e-01]	[459.79067993 356.95922852 0.93413067]	[482.9046936 354.58709717 0.92180562]	[439.26766968 341.69262695 0.77085221]	[503.39138794 339.25442505 0.73362529]	[5.39266724e+02 8.11331116e+02 7.38015056e-01]	[5.46941101e+02 8.06119080e+02 7.06056476e-01]	[5.26454285e+02 7.49754517e+02 6.11361742e-01]	[4.90486206e+02 8.95930908e+02 8.01471472e-01]	[4.72534454e+02 8.93365356e+02 8.05070102e-01]	[4.88008820e+02 8.70223816e+02 6.76006198e-01]
[475.06481934 364.8145752 0.85777187]	[467.38961792 403.27841187 0.87303638]	[405.87265015 408.4362793 0.80130082]	[382.72741699 511.02456665 0.85724294]	[380.21707153 603.4006958 0.93085039]	[526.47351074 400.69970703 0.85482073]	[546.97625732 498.26998901 0.86506665]	[572.59283447 587.97772217 0.84457582]	[482.95776367 580.35180664 0.72000921]	[444.34463501 585.41186523 0.70147139]	[480.21450806 749.550354 0.87014014]	[4.82907501e+02 8.60012207e+02 8.16713512e-01]	[523.9362793 575.20544434 0.6895895 ]	[544.44775391 731.70159912 0.78691983]	[5.39306702e+02 7.59947693e+02 7.17893302e-01]	[459.78555298 356.96057129 0.93398559]	[482.88916016 354.60159302 0.92308962]	[439.24465942 339.30130005 0.77261275]	[503.37246704 339.23843384 0.73407006]	[5.39282959e+02 8.11295288e+02 7.45674133e-01]	[5.46955811e+02 8.06086548e+02 7.03716338e-01]	[5.26447632e+02 7.49738037e+02 6.17349327e-01]	[4.90487579e+02 8.95931702e+02 8.04388821e-01]	[4.72539551e+02 8.93365540e+02 8.07769299e-01]	[4.88010040e+02 8.70210388e+02 6.77890182e-01]
[472.60150146 364.81289673 0.85839349]	[464.95901489 403.26245117 0.87698865]	[405.84909058 408.43032837 0.80277711]	[382.72470093 511.04278564 0.8585186 ]	[380.24060059 603.42498779 0.93370312]	[526.46252441 400.67703247 0.85606343]	[546.97210693 498.23147583 0.86021852]	[572.60211182 585.58502197 0.84774131]	[482.96536255 580.34692383 0.71884072]	[444.35403442 585.41564941 0.70271105]	[480.2149353 749.54064941 0.86983573]	[4.82911591e+02 8.60010254e+02 8.16924214e-01]	[523.94494629 575.19494629 0.68890983]	[544.47033691 731.70593262 0.78391129]	[5.41704712e+02 7.59880920e+02 7.15817928e-01]	[459.77490234 354.60162354 0.93469876]	[482.8704834 354.59835815 0.92527646]	[439.21755981 339.2824707 0.7670927 ]	[503.33493042 339.22140503 0.73610193]	[5.39237610e+02 8.11294250e+02 7.33155668e-01]	[5.44530396e+02 8.06104309e+02 6.99356794e-01]	[5.26483337e+02 7.49694275e+02 6.09327078e-01]	[4.88016632e+02 8.95939209e+02 8.06237519e-01]	[4.72534546e+02 8.93364868e+02 8.10394883e-01]	[4.88020538e+02 8.70206482e+02 6.77990377e-01]
[472.59515381 364.80828857 0.85881966]	[464.94924927 403.2532959 0.87923026]	[405.84020996 408.41970825 0.80326712]	[382.73962402 511.04489136 0.85569137]	[380.26190186 603.43334961 0.9336251 ]	[526.44329834 400.66369629 0.8579852 ]	[546.99066162 498.25402832 0.86245376]	[572.62219238 585.58270264 0.84677827]	[482.9552002 580.35028076 0.71987283]	[444.33511353 585.41589355 0.70328563]	[480.21957397 749.55682373 0.87210429]	[4.82912811e+02 8.60013245e+02 8.16484213e-01]	[523.93865967 575.20043945 0.68887562]	[544.48278809 731.71276855 0.78525394]	[5.41713257e+02 7.57332397e+02 7.16713548e-01]	[459.76904297 354.5965271 0.93509495]	[482.86416626 354.58926392 0.92750573]	[439.20617676 339.2734375 0.76314449]	[503.31884766 339.21380615 0.73502719]	[5.39195679e+02 8.11245239e+02 7.31287122e-01]	[5.44510071e+02 8.06056763e+02 6.98648214e-01]	[5.26493103e+02 7.49630127e+02 6.18849099e-01]	[4.88018585e+02 8.95940186e+02 8.07703853e-01]	[4.72535675e+02 8.93366211e+02 8.11422467e-01]	[4.88018219e+02 8.70210510e+02 6.78993583e-01]
[472.60165405 364.81610107 0.85854244]	[464.95269775 403.26589966 0.87795049]	[405.84524536 408.43356323 0.80259728]	[382.74572754 511.04562378 0.85467899]	[380.26528931 603.4317627 0.93343264]	[526.44262695 400.67367554 0.85823494]	[546.98693848 498.22930908 0.85824007]	[572.63751221 585.58410645 0.84527779]	[482.95672607 580.35858154 0.7197839 ]	[444.34649658 585.41259766 0.70256138]	[480.224823 749.54699707 0.87343735]	[4.82915192e+02 8.62542725e+02 8.18035245e-01]	[523.93463135 575.21990967 0.68901098]	[544.50598145 731.72589111 0.7764104 ]	[5.41732666e+02 7.54796753e+02 7.23856926e-01]	[459.76922607 356.96179199 0.9358508 ]	[482.87200928 354.59378052 0.92740154]	[439.1987915 339.28921509 0.75509238]	[503.3374939 339.2244873 0.72432095]	[5.39176819e+02 8.11166870e+02 7.27722347e-01]	[5.44501038e+02 8.03540710e+02 6.92062020e-01]	[5.26503906e+02 7.47169006e+02 6.20519996e-01]	[4.88006317e+02 8.95963745e+02 8.02927673e-01]	[4.72523712e+02 8.93384705e+02 8.06612909e-01]	[4.88021698e+02 8.70253357e+02 6.82494104e-01]
[472.60385132 364.82357788 0.85769796]	[464.95123291 403.26571655 0.87899119]	[405.84320068 408.43395996 0.80273944]	[382.76150513 511.06152344 0.85340679]	[380.27301025 603.44567871 0.93445605]	[526.44006348 400.67080688 0.85857558]	[546.98022461 498.21655273 0.85950708]	[572.66265869 585.58477783 0.84424406]	[482.95477295 580.33953857 0.71941757]	[444.34536743 585.3963623 0.70230299]	[480.22155762 749.54309082 0.87601382]	[4.82916321e+02 8.62548828e+02 8.18098903e-01]	[523.93133545 575.19506836 0.68940431]	[544.5380249 731.72167969 0.76828349]	[5.41748779e+02 7.52281738e+02 7.46413648e-01]	[459.77038574 356.96969604 0.93804216]	[482.86907959 354.59393311 0.92738742]	[439.20132446 339.28775024 0.76557451]	[503.32318115 339.19702148 0.72910434]	[5.39203674e+02 8.08688110e+02 7.48964190e-01]	[5.44516174e+02 8.00946289e+02 7.03636229e-01]	[5.26508179e+02 7.47092529e+02 6.33544385e-01]	[4.88014038e+02 8.95953613e+02 8.02959859e-01]	[4.72538544e+02 8.93382690e+02 8.05566192e-01]	[4.90493683e+02 8.70249268e+02 6.84211195e-01]
[472.58709717 364.82894897 0.85691744]	[464.94592285 403.28326416 0.87801933]	[405.83938599 408.4453125 0.80223775]	[382.76513672 511.06500244 0.85144264]	[380.28005981 603.45672607 0.93374729]	[526.44610596 400.69198608 0.85816199]	[546.99237061 498.22497559 0.85674864]	[572.66259766 585.57958984 0.84534198]	[482.95898438 580.36077881 0.72200239]	[444.34881592 585.4128418 0.70374906]	[480.22323608 749.55145264 0.87980729]	[4.82916748e+02 8.62539001e+02 8.18378806e-01]	[523.93743896 575.22387695 0.69213825]	[546.93249512 731.73272705 0.76099867]	[541.76422119 752.23657227 0.75241768]	[459.76391602 356.97119141 0.93809104]	[482.86453247 354.5982666 0.92924273]	[439.19897461 339.28741455 0.7634083 ]	[503.32980347 339.19787598 0.72361469]	[5.39244141e+02 8.08588623e+02 7.46105671e-01]	[5.44535095e+02 7.98358032e+02 7.02867866e-01]	[5.26516785e+02 7.47049683e+02 6.28693700e-01]	[4.88003082e+02 8.95958984e+02 8.02659988e-01]	[4.72524994e+02 8.93382874e+02 8.05027068e-01]	[4.90499420e+02 8.70234619e+02 6.83990121e-01]
[472.58813477 364.84011841 0.85638571]	[464.94247437 403.27319336 0.87996453]	[405.83868408 408.45458984 0.80162513]	[382.7857666 511.0491333 0.85140854]	[380.28009033 603.46270752 0.93472576]	[526.44024658 400.67147827 0.85944927]	[546.99151611 498.21609497 0.85742116]	[572.67565918 585.57250977 0.84548581]	[482.96170044 580.31335449 0.71971077]	[444.34420776 582.9621582 0.70240617]	[480.21502686 749.5612793 0.87855822]	[4.82916901e+02 8.62557007e+02 8.17934275e-01]	[523.94250488 575.1574707 0.69073343]	[546.98394775 731.74237061 0.75909871]	[5.41753662e+02 7.52206360e+02 7.51564443e-01]	[459.75967407 356.97592163 0.93791068]	[482.87017822 356.96524048 0.92995846]	[439.17959595 339.25900269 0.7684536 ]	[503.32226562 339.17401123 0.72432929]	[5.39259033e+02 8.06133057e+02 7.38977790e-01]	[5.44534180e+02 7.95810669e+02 7.09099770e-01]	[5.26509033e+02 7.47017090e+02 6.31723642e-01]	[4.87992554e+02 8.95965149e+02 7.98523724e-01]	[4.72519714e+02 8.93390015e+02 8.01505983e-01]	[4.90513214e+02 8.70246155e+02 6.84183061e-01]
[472.60031128 364.83847046 0.85651177]	[464.94772339 403.27182007 0.87915039]	[405.84344482 408.44458008 0.801911 ]	[382.79400635 511.05722046 0.84854352]	[380.27737427 603.45562744 0.93426287]	[526.44567871 400.67666626 0.85897666]	[546.99481201 498.21713257 0.85742617]	[572.65167236 585.5836792 0.84482163]	[482.97116089 580.32977295 0.72127664]	[444.36529541 585.3873291 0.7028693 ]	[480.22018433 749.56585693 0.87686998]	[4.82917969e+02 8.62560608e+02 8.15451384e-01]	[523.94885254 575.1807251 0.6922344 ]	[546.99688721 731.75549316 0.75003964]	[5.41726379e+02 7.52200867e+02 7.34700978e-01]	[459.76852417 356.98092651 0.93894249]	[482.87576294 356.96640015 0.92998946]	[439.19665527 339.27053833 0.76730013]	[503.33181763 339.20147705 0.71837771]	[5.39302185e+02 8.08533936e+02 7.29141653e-01]	[5.44538574e+02 7.95816223e+02 6.94406867e-01]	[5.26483521e+02 7.47000610e+02 6.24214828e-01]	[4.87979309e+02 8.95960999e+02 7.94766665e-01]	[4.70035950e+02 8.93386047e+02 7.98842728e-01]	[4.90520264e+02 8.70248291e+02 6.79406226e-01]
[472.61273193 364.83828735 0.85613495]	[464.96646118 403.26525879 0.87689722]	[405.85412598 408.43322754 0.80159181]	[382.78222656 511.07104492 0.84796852]	[380.27493286 603.44726562 0.93228632]	[526.46014404 400.67459106 0.85817456]	[547.00250244 498.22912598 0.85777491]	[572.62579346 585.58789062 0.84476775]	[485.35787964 582.80169678 0.71963537]	[444.39102173 585.41601562 0.70180887]	[480.23291016 749.57830811 0.87821317]	[4.82918396e+02 8.62559204e+02 8.15048099e-01]	[523.96661377 577.70977783 0.69072217]	[547.0145874 731.77252197 0.74646741]	[5.41695801e+02 7.52194763e+02 7.27351546e-01]	[459.77600098 356.98260498 0.93788129]	[482.88156128 356.96789551 0.92931718]	[439.21115112 339.2618103 0.77554893]	[503.33966064 339.18051147 0.72120893]	[5.39300903e+02 8.08537476e+02 7.27818608e-01]	[5.44527283e+02 7.95817566e+02 6.94583118e-01]	[5.26457581e+02 7.46992371e+02 6.28214240e-01]	[4.87981537e+02 8.95954346e+02 7.97917664e-01]	[4.70036316e+02 8.93383240e+02 8.02198708e-01]	[4.90520569e+02 8.70250549e+02 6.79374397e-01]
[475.06185913 364.82644653 0.85740674]	[467.39685059 403.24972534 0.87565553]	[405.8737793 408.40493774 0.80188525]	[382.77496338 511.02355957 0.8500489 ]	[380.27282715 603.4229126 0.93077612]	[526.48553467 400.66046143 0.8550812 ]	[547.0043335 498.23052979 0.85921025]	[572.61566162 585.59033203 0.84499979]	[482.97763062 580.32952881 0.72098845]	[444.37496948 585.39245605 0.70431852]	[480.21835327 749.57025146 0.87699807]	[4.82918152e+02 8.62524475e+02 8.16843748e-01]	[523.95135498 575.18487549 0.69306731]	[547.0223999 734.21356201 0.74779201]	[5.39301819e+02 7.52181458e+02 7.25656271e-01]	[459.78262329 356.97283936 0.93728191]	[482.87908936 354.59924316 0.9286713 ]	[439.23428345 339.27062988 0.77992457]	[503.34399414 339.19219971 0.72947693]	[5.39255249e+02 8.08585083e+02 7.33264089e-01]	[5.44485352e+02 7.95872620e+02 6.93157911e-01]	[5.26444397e+02 7.46963135e+02 6.34646356e-01]	[4.87983643e+02 8.95950134e+02 8.02813053e-01]	[4.70032471e+02 8.93375061e+02 8.07661057e-01]	[4.90516449e+02 8.70226013e+02 6.82054043e-01]
[475.08187866 364.80825806 0.86073512]	[467.43719482 400.84286499 0.8784306 ]	[405.89379883 405.85281372 0.80606681]	[382.80844116 508.5473938 0.84354079]	[380.27359009 603.38470459 0.92767626]	[526.50646973 400.66751099 0.85183734]	[547.02832031 500.66094971 0.87232161]	[572.59875488 585.59130859 0.84887946]	[482.96459961 580.30718994 0.72072101]	[444.35394287 585.38104248 0.70419419]	[480.22372437 749.5425415 0.87665278]	[4.82907867e+02 8.62492920e+02 8.12322855e-01]	[523.92657471 572.66125488 0.69206434]	[546.94543457 731.70892334 0.76433837]	[5.41717773e+02 7.52250977e+02 7.34179795e-01]	[459.79199219 354.59957886 0.93702912]	[482.88641357 354.57617188 0.92566603]	[439.23983765 341.67776489 0.75879347]	[503.37768555 339.21380615 0.73752797]	[5.39214417e+02 8.08640625e+02 7.46157110e-01]	[5.44493469e+02 7.98425293e+02 7.01986790e-01]	[5.26498169e+02 7.47059143e+02 6.31441236e-01]	[4.87998108e+02 8.95905945e+02 8.06669950e-01]	[4.72525116e+02 8.93344666e+02 8.06352675e-01]	[4.90495880e+02 8.70209595e+02 6.76877499e-01]
[475.0859375 364.79788208 0.8610242 ]	[467.44482422 400.82705688 0.88025016]	[405.89599609 405.84146118 0.80691463]	[382.77175903 508.5475769 0.85114831]	[380.26852417 603.36383057 0.92551184]	[526.50769043 400.62728882 0.84850097]	[547.02459717 498.26876831 0.87291127]	[572.59417725 585.59088135 0.84842253]	[482.96505737 580.31604004 0.720186 ]	[444.33853149 582.96234131 0.70304918]	[480.21017456 747.18115234 0.87459004]	[4.82903442e+02 8.62534973e+02 8.14047575e-01]	[523.94085693 575.16503906 0.69172382]	[546.9185791 731.72387695 0.76195222]	[5.39314209e+02 7.52254517e+02 7.25347579e-01]	[459.79647827 354.58657837 0.93443966]	[482.89254761 354.57156372 0.92496002]	[439.26394653 339.26635742 0.76834142]	[503.38748169 339.184021 0.75039899]	[5.39235962e+02 8.08648560e+02 7.43593872e-01]	[5.44497986e+02 7.98417908e+02 6.95382655e-01]	[5.26462097e+02 7.47048828e+02 6.34434104e-01]	[4.87984924e+02 8.95923645e+02 8.02377164e-01]	[4.70043457e+02 8.93361755e+02 8.02538574e-01]	[4.90503815e+02 8.70232422e+02 6.78802669e-01]
[475.08673096 364.79711914 0.86115837]	[467.44226074 400.8243103 0.88074195]	[405.89419556 405.84506226 0.80689752]	[382.75915527 511.00299072 0.8515746 ]	[380.27090454 603.36334229 0.92618728]	[526.50079346 398.26434326 0.84869528]	[547.02209473 498.26449585 0.87248558]	[572.58862305 585.58251953 0.84976304]	[482.97186279 580.33325195 0.71969253]	[444.35180664 585.39257812 0.70254761]	[480.2098999 747.17022705 0.87391233]	[4.82904785e+02 8.62526550e+02 8.13785553e-01]	[523.95147705 575.18884277 0.69083244]	[546.92034912 731.72735596 0.76232797]	[5.39308350e+02 7.52248230e+02 7.23353148e-01]	[459.79614258 354.58651733 0.93478763]	[482.89337158 354.57067871 0.92440766]	[439.25982666 339.27334595 0.7673406 ]	[503.38833618 339.18051147 0.74786747]	[5.39239624e+02 8.08648254e+02 7.45461941e-01]	[5.44495178e+02 7.98416016e+02 6.95114493e-01]	[5.26460815e+02 7.47040588e+02 6.32535696e-01]	[4.87979950e+02 8.95923645e+02 8.03378344e-01]	[4.70040131e+02 8.93358398e+02 8.04454148e-01]	[4.90500793e+02 8.70221436e+02 6.76851153e-01]
[475.09002686 364.77658081 0.86464787]	[467.44577026 400.81860352 0.88061017]	[405.89303589 405.83071899 0.80828112]	[382.7840271 508.50860596 0.85439014]	[380.24917603 603.34033203 0.92414403]	[526.50579834 398.25744629 0.84679461]	[546.99938965 498.21875 0.86379719]	[570.12835693 585.57458496 0.84974784]	[482.97113037 577.77178955 0.71483314]	[444.36819458 582.87237549 0.69736695]	[480.18484497 747.16967773 0.8752957 ]	[4.82904236e+02 8.62541748e+02 8.12361181e-01]	[523.93267822 572.58837891 0.69704306]	[544.5269165 731.64849854 0.77039438]	[5.41707703e+02 7.52214661e+02 7.45212972e-01]	[459.79956055 354.57119751 0.93333435]	[482.89837646 354.56195068 0.92421955]	[439.25756836 339.28961182 0.76789969]	[503.40390015 339.23324585 0.73214561]	[5.39226013e+02 8.08649597e+02 7.49486983e-01]	[5.44506348e+02 7.98422119e+02 6.98616028e-01]	[5.26484009e+02 7.47035278e+02 6.37300909e-01]	[4.87969910e+02 8.95932800e+02 8.00341725e-01]	[4.70027100e+02 8.93365417e+02 8.03017199e-01]	[4.90513245e+02 8.70233948e+02 6.77352786e-01]
[475.09783936 364.76818848 0.86616057]	[467.45272827 400.79983521 0.88169891]	[405.90060425 403.3812561 0.81053507]	[382.77593994 508.45446777 0.85953546]	[380.23205566 603.31756592 0.92134011]	[526.50427246 398.22628784 0.84518611]	[546.9911499 498.17929077 0.86198199]	[572.58630371 585.57574463 0.85013568]	[482.95928955 577.72088623 0.71165127]	[444.3555603 582.8145752 0.69209516]	[480.19570923 747.12304688 0.87280983]	[4.82901764e+02 8.62534973e+02 8.12525809e-01]	[523.90985107 570.05029297 0.6997264 ]	[544.51519775 729.22296143 0.77676547]	[5.41729309e+02 7.52222534e+02 7.52177656e-01]	[459.80712891 354.56317139 0.93333292]	[482.90631104 354.55484009 0.92303252]	[439.27346802 339.29534912 0.76914549]	[503.41119385 339.2338562 0.73263699]	[5.39213379e+02 8.08643494e+02 7.47820973e-01]	[5.44513000e+02 7.98427368e+02 7.01740563e-01]	[5.26511292e+02 7.47062500e+02 6.31084085e-01]	[4.87978210e+02 8.95935181e+02 8.01617682e-01]	[4.70035065e+02 8.93369019e+02 8.03366721e-01]	[4.90504059e+02 8.70230164e+02 6.79321587e-01]
[475.06674194 362.3505249 0.86300379]	[467.43310547 400.78933716 0.88380164]	[405.87564087 403.36639404 0.81427312]	[382.73782349 508.49035645 0.86001629]	[380.22421265 603.30560303 0.91877794]	[526.49859619 398.21548462 0.84395766]	[546.99487305 498.12030029 0.84653306]	[572.59667969 585.56524658 0.85061097]	[482.95150757 577.70269775 0.71084225]	[444.36276245 582.796875 0.6884762 ]	[480.1791687 747.16882324 0.87178296]	[4.82894958e+02 8.62569336e+02 8.13874900e-01]	[523.89501953 570.03424072 0.70009738]	[544.50164795 729.23309326 0.77576041]	[5.41713501e+02 7.52199768e+02 7.44733691e-01]	[459.79547119 354.54562378 0.92829901]	[482.88867188 354.54986572 0.92341858]	[439.25009155 339.25949097 0.76056778]	[503.39944458 339.20114136 0.73662949]	[5.39195251e+02 8.08625977e+02 7.45140851e-01]	[5.44502869e+02 7.98403687e+02 7.04127014e-01]	[5.26508301e+02 7.47031738e+02 6.21758223e-01]	[4.87979614e+02 8.95955261e+02 8.00749421e-01]	[4.70035065e+02 8.93388306e+02 8.01749766e-01]	[4.90498840e+02 8.70252197e+02 6.78952396e-01]
[472.60379028 362.33847046 0.86427557]	[467.41098022 400.77163696 0.8870489 ]	[405.85501099 403.34591675 0.81839943]	[382.74130249 508.45297241 0.86456877]	[380.22479248 603.29504395 0.91730672]	[526.48498535 398.19006348 0.84493732]	[546.99969482 495.66732788 0.84501588]	[572.59259033 585.54095459 0.85371357]	[482.95132446 572.65924072 0.70807576]	[444.38391113 580.29614258 0.68275619]	[480.15435791 747.13446045 0.87048554]	[4.82899902e+02 8.62553650e+02 8.14579248e-01]	[523.88952637 567.49066162 0.70452029]	[544.48303223 729.19372559 0.78043121]	[541.73034668 752.18139648 0.75428551]	[459.78134155 354.53515625 0.92521024]	[482.88009644 354.54019165 0.92222846]	[439.22293091 339.26516724 0.75291497]	[503.39044189 339.19775391 0.73188257]	[5.39191101e+02 8.08611938e+02 7.46813774e-01]	[5.44514221e+02 7.98392700e+02 7.06645608e-01]	[5.28980103e+02 7.47027283e+02 6.18187904e-01]	[4.87989014e+02 8.95940979e+02 8.03004742e-01]	[4.70047668e+02 8.93376770e+02 8.03112626e-01]	[4.90507721e+02 8.70239807e+02 6.80877090e-01]
[472.60113525 362.32791138 0.86578357]	[467.40374756 400.7411499 0.88877231]	[405.85296631 403.3230896 0.82072955]	[382.74047852 505.99050903 0.87094575]	[380.22286987 603.26885986 0.91120076]	[526.47918701 398.14550781 0.84413552]	[547.00036621 495.67318726 0.84782243]	[572.57763672 585.49255371 0.85873377]	[482.94647217 572.63555908 0.71386713]	[444.37258911 580.27606201 0.6870864 ]	[480.14303589 747.10736084 0.86586827]	[4.82903259e+02 8.62533875e+02 8.14504564e-01]	[523.89434814 567.4699707 0.70632654]	[544.48608398 729.19207764 0.77541125]	[5.39318726e+02 7.52169556e+02 7.49811530e-01]	[459.76928711 354.52371216 0.92212987]	[482.87216187 354.5173645 0.91908354]	[439.19750977 339.25363159 0.73766011]	[503.38290405 339.17547607 0.73480171]	[5.39221680e+02 8.08607178e+02 7.49724865e-01]	[5.44526306e+02 7.98374084e+02 7.05918312e-01]	[5.26502625e+02 7.47012512e+02 6.25875235e-01]	[4.87991211e+02 8.95940125e+02 8.04182231e-01]	[4.72517273e+02 8.93377808e+02 8.06692243e-01]	[4.90513489e+02 8.70228088e+02 6.79189384e-01]
[472.59475708 362.32144165 0.86590993]	[464.97351074 400.72692871 0.89011955]	[405.82696533 403.31466675 0.82374865]	[382.73629761 506.00671387 0.86916757]	[380.22619629 600.87438965 0.90940815]	[526.47088623 398.12002563 0.84251356]	[546.9932251 495.65512085 0.84562141]	[570.11737061 585.45825195 0.86193347]	[482.93045044 575.16998291 0.71345955]	[444.32073975 580.33184814 0.6954875 ]	[480.13677979 747.11633301 0.86295986]	[4.82898102e+02 8.62532837e+02 8.13896120e-01]	[523.9006958 567.50604248 0.69908404]	[544.50427246 729.16937256 0.78271449]	[5.39306274e+02 7.49776611e+02 7.48211324e-01]	[459.75616455 354.52145386 0.92201966]	[482.86090088 354.50262451 0.91803759]	[439.17205811 339.28475952 0.72515845]	[503.36080933 339.16500854 0.73423862]	[5.39239929e+02 8.08613647e+02 7.45076656e-01]	[5.44526550e+02 7.98382812e+02 6.99343979e-01]	[5.26493835e+02 7.46994324e+02 6.30118966e-01]	[4.87983429e+02 8.95941101e+02 8.03740084e-01]	[4.70042023e+02 8.93379761e+02 8.07756484e-01]	[4.90508881e+02 8.70234985e+02 6.79718971e-01]
[472.56237793 362.30444336 0.86676717]	[464.9354248 400.68566895 0.89803964]	[403.381073 403.32769775 0.8272109 ]	[382.72872925 505.99871826 0.86872876]	[380.23355103 600.83807373 0.90494287]	[526.44329834 395.63949585 0.82929164]	[547.00378418 495.59667969 0.83840275]	[570.1262207 585.4296875 0.86506647]	[482.94287109 572.64520264 0.71415305]	[444.35473633 580.30841064 0.69363457]	[480.11608887 747.01568604 0.85526294]	[4.82902191e+02 8.62507202e+02 8.11966419e-01]	[523.90844727 567.45770264 0.70488542]	[544.52398682 729.11083984 0.78464592]	[541.71807861 749.76660156 0.75976461]	[459.74020386 354.50878906 0.92044139]	[482.83285522 354.4798584 0.91366041]	[439.15704346 339.28399658 0.72205508]	[503.32635498 339.1104126 0.75412035]	[5.39270813e+02 8.08638611e+02 7.41988063e-01]	[5.46919983e+02 7.98411743e+02 6.87763631e-01]	[5.28974731e+02 7.46999268e+02 6.18686676e-01]	[4.87989563e+02 8.95933289e+02 8.06555748e-01]	[4.70043121e+02 8.93368042e+02 8.09395015e-01]	[4.90506958e+02 8.70212463e+02 6.75599813e-01]
[472.56530762 362.26010132 0.87530941]	[464.93365479 400.64910889 0.8985709 ]	[403.38735962 403.27420044 0.83272201]	[382.7381897 505.95199585 0.87436324]	[380.24920654 600.82714844 0.90392566]	[526.43151855 395.5982666 0.82671613]	[547.0223999 493.1178894 0.82872432]	[572.59985352 585.41986084 0.86784178]	[482.95471191 575.14685059 0.71380705]	[444.35351562 580.3248291 0.69479764]	[480.1100769 746.97833252 0.85007715]	[4.82903412e+02 8.60012024e+02 8.07443142e-01]	[523.9185791 567.472229 0.70502645]	[544.49334717 729.04290771 0.7903071 ]	[541.75604248 749.76831055 0.76258773]	[459.73504639 354.46911621 0.91384089]	[482.83184814 352.02160645 0.90709251]	[439.13861084 339.24328613 0.72677273]	[503.30307007 339.05938721 0.76047677]	[5.39293884e+02 8.08682251e+02 7.35717893e-01]	[5.46970459e+02 8.00930176e+02 6.69900179e-01]	[5.29022095e+02 7.47033997e+02 6.10888124e-01]	[4.87999146e+02 8.95920654e+02 8.07850420e-01]	[4.72517975e+02 8.93356567e+02 8.07301521e-01]	[4.90504913e+02 8.70196899e+02 6.67927444e-01]
[472.56497192 359.75982666 0.89441526]	[464.93493652 398.23376465 0.89571071]	[403.39550781 400.80993652 0.84078431]	[382.79177856 505.91366577 0.86993414]	[380.28240967 600.75238037 0.89322591]	[526.42712402 395.51522827 0.81688917]	[546.9911499 488.02523804 0.82954055]	[572.59655762 582.96740723 0.87237775]	[482.96972656 575.17401123 0.71560061]	[444.37371826 580.35461426 0.69850856]	[480.1491394 744.52960205 0.84815782]	[4.82908661e+02 8.59935364e+02 8.06805849e-01]	[523.94024658 567.51104736 0.70763993]	[544.45440674 726.62524414 0.78318584]	[541.83331299 749.74151611 0.76400006]	[459.71356201 349.45669556 0.89514971]	[482.82284546 349.42779541 0.89206219]	[439.10083008 339.10623169 0.70442677]	[503.27740479 336.63031006 0.74473566]	[5.41736938e+02 8.08590637e+02 7.28606462e-01]	[5.47070984e+02 7.98366577e+02 6.57356322e-01]	[5.31577087e+02 7.47022461e+02 5.90542614e-01]	[4.88009491e+02 8.95905090e+02 8.07844460e-01]	[4.70049744e+02 8.93340332e+02 8.07578266e-01]	[4.90520996e+02 8.70144470e+02 6.58661008e-01]
[472.61001587 359.66229248 0.90783679]	[464.92098999 398.12854004 0.89044976]	[405.83416748 400.70123291 0.83885831]	[382.82147217 503.37585449 0.88321483]	[380.29385376 598.28027344 0.88032484]	[526.42138672 390.50802612 0.80437702]	[546.97827148 485.45898438 0.83980078]	[572.63555908 582.88421631 0.87144744]	[482.96392822 572.60656738 0.71669531]	[444.37423706 580.2666626 0.69227731]	[480.1675415 741.96490479 0.83015811]	[4.82913544e+02 8.57462219e+02 8.08980703e-01]	[523.94366455 564.99932861 0.71298212]	[544.46838379 726.55444336 0.78303003]	[541.88696289 749.70996094 0.78548253]	[459.72116089 346.8510437 0.89253658]	[482.86080933 344.35494995 0.88928783]	[439.07501221 336.69345093 0.70284516]	[503.29974365 336.57913208 0.68422747]	[5.41779358e+02 8.08529236e+02 7.37096846e-01]	[5.49564270e+02 7.95837708e+02 6.64302349e-01]	[5.34137390e+02 7.47005493e+02 6.04630411e-01]	[4.90485138e+02 8.95897949e+02 8.04776549e-01]	[4.72538116e+02 8.93344238e+02 8.04783702e-01]	[4.90523560e+02 8.70145020e+02 6.62037313e-01]
[472.55484009 359.57058716 0.90449554]	[464.92050171 398.06283569 0.8885833 ]	[405.82583618 400.63693237 0.83610368]	[382.80841064 503.3085022 0.89064103]	[380.29971313 595.73516846 0.87171024]	[526.4307251 390.43353271 0.80498976]	[547.012146 487.92141724 0.83268547]	[572.63708496 582.85583496 0.8694725 ]	[482.9637146 572.60858154 0.71145129]	[444.37850952 580.27148438 0.69022506]	[480.15408325 739.38793945 0.82338327]	[4.82922089e+02 8.59961609e+02 8.07923436e-01]	[523.93847656 564.99749756 0.70789826]	[544.4810791 726.44787598 0.77372408]	[541.90759277 749.65454102 0.79248041]	[459.69515991 344.28796387 0.89605463]	[482.81793213 341.82800293 0.9000811 ]	[436.68209839 336.62625122 0.70494199]	[503.25622559 336.49407959 0.69007623]	[5.41828735e+02 8.06049133e+02 7.36037433e-01]	[5.52108643e+02 7.93287231e+02 6.70765579e-01]	[5.36649841e+02 7.46957214e+02 6.09469473e-01]	[4.90499542e+02 8.95897827e+02 7.99396753e-01]	[4.72552856e+02 8.93350403e+02 8.02636385e-01]	[4.90524414e+02 8.70170105e+02 6.66973114e-01]
[472.58148193 357.17434692 0.90469062]	[464.90582275 395.61373901 0.87855011]	[405.82489014 398.21939087 0.83538008]	[382.80221558 500.83004761 0.89604557]	[380.30715942 593.10461426 0.86902076]	[526.4440918 385.38140869 0.81003898]	[546.99273682 482.94979858 0.85988659]	[575.14556885 580.35955811 0.85402095]	[482.96322632 567.50048828 0.71525866]	[444.37426758 575.1607666 0.6777333 ]	[480.14517212 736.8336792 0.81782895]	[4.82923645e+02 8.59967957e+02 8.06474209e-01]	[523.93170166 562.4284668 0.7121278 ]	[544.46826172 726.45397949 0.78364891]	[541.91009521 749.64172363 0.79328531]	[459.69177246 341.82119751 0.90315425]	[482.80749512 341.72619629 0.91897839]	[436.65737915 336.59677124 0.73262829]	[500.88562012 334.03158569 0.67092156]	[5.41842590e+02 8.06031982e+02 7.40023971e-01]	[5.52147034e+02 7.93265564e+02 6.77598178e-01]	[5.36653625e+02 7.44548523e+02 6.09595537e-01]	[4.90513672e+02 8.95879578e+02 8.00204933e-01]	[4.72570374e+02 8.93339233e+02 8.03566515e-01]	[4.90528442e+02 8.70179932e+02 6.69348001e-01]
[472.58203125 357.17364502 0.90479189]	[464.90618896 395.61169434 0.87827253]	[405.82684326 398.21899414 0.83509141]	[382.80929565 500.81719971 0.89591181]	[380.30776978 593.10327148 0.86899143]	[526.44464111 385.37741089 0.81039375]	[546.9921875 482.94506836 0.8608017 ]	[575.14593506 580.35803223 0.85400981]	[482.96875 567.4831543 0.71529621]	[444.3742981 572.65490723 0.67674851]	[480.14752197 734.31347656 0.81887645]	[4.82919891e+02 8.59953003e+02 8.07263911e-01]	[523.9362793 562.41534424 0.7119298 ]	[544.46618652 726.4362793 0.78223383]	[541.91156006 749.64416504 0.79487914]	[459.69265747 341.82116699 0.90340871]	[482.80670166 341.72598267 0.91899562]	[436.65875244 336.59481812 0.73249388]	[500.88208008 334.03164673 0.66884804]	[5.41843506e+02 8.06041504e+02 7.41603494e-01]	[5.52151001e+02 7.93273743e+02 6.77168250e-01]	[5.36661255e+02 7.44555847e+02 6.08816922e-01]	[4.90506287e+02 8.95882812e+02 7.99197674e-01]	[4.72561249e+02 8.93338135e+02 8.03355396e-01]	[4.90520844e+02 8.70166504e+02 6.68296278e-01]
[472.56512451 357.11404419 0.90346491]	[464.94454956 395.56671143 0.86631131]	[405.84707642 398.15075684 0.8337388 ]	[382.80554199 500.75613403 0.89675462]	[380.32199097 590.57879639 0.87803018]	[526.47662354 385.35467529 0.81497425]	[547.03662109 485.35018921 0.85294944]	[572.66638184 580.25946045 0.84373939]	[485.35778809 567.55310059 0.71471566]	[444.41812134 575.2076416 0.67879027]	[480.15249634 736.81665039 0.82150549]	[4.82916412e+02 8.59955383e+02 8.09838235e-01]	[523.96203613 564.91424561 0.71778828]	[544.44561768 724.00195312 0.78263938]	[541.89892578 749.62835693 0.80062026]	[459.68188477 341.74951172 0.91118103]	[482.79528809 339.28225708 0.93677115]	[436.65026855 336.5007019 0.74295372]	[500.88961792 331.41662598 0.68668991]	[5.41868896e+02 8.06061157e+02 7.43914783e-01]	[5.54641113e+02 7.93280518e+02 6.79121494e-01]	[5.36659485e+02 7.44537109e+02 6.07675374e-01]	[4.90512054e+02 8.95858093e+02 7.99290061e-01]	[4.72572235e+02 8.93325684e+02 8.03788424e-01]	[4.90517792e+02 8.70174988e+02 6.72825813e-01]
[472.565979 357.04962158 0.89557588]	[464.92230225 393.00250244 0.85470086]	[405.83416748 398.0710144 0.82775682]	[382.79888916 498.24719238 0.8800838 ]	[380.30349731 588.0345459 0.8922531 ]	[526.46887207 382.80947876 0.83494025]	[547.01702881 482.72543335 0.87417096]	[572.66577148 575.15759277 0.81059992]	[485.35128784 565.00439453 0.71974605]	[444.38647461 572.60479736 0.68126994]	[477.73471069 734.24530029 0.81348586]	[4.82905090e+02 8.59943054e+02 8.08852494e-01]	[523.97314453 562.38623047 0.70970595]	[544.42260742 723.98516846 0.79525125]	[541.90539551 749.66815186 0.80734825]	[459.69647217 341.67184448 0.92193979]	[482.78759766 339.20986938 0.94533587]	[436.69793701 334.03515625 0.72548896]	[500.86975098 326.29418945 0.68921012]	[5.41861267e+02 8.06107666e+02 7.52557516e-01]	[5.54665344e+02 7.93325745e+02 6.75836682e-01]	[5.36663208e+02 7.46956848e+02 6.08733952e-01]	[4.90489624e+02 8.95871887e+02 7.95414925e-01]	[4.72539948e+02 8.93336060e+02 8.00526917e-01]	[4.90507172e+02 8.70159302e+02 6.66452646e-01]
[472.55181885 354.57293701 0.87704849]	[464.92791748 387.93167114 0.84870982]	[405.84054565 395.60397339 0.82469434]	[382.81176758 498.12197876 0.86311138]	[380.28808594 585.55786133 0.91084224]	[526.46899414 380.30856323 0.85442781]	[547.01507568 480.27764893 0.86994141]	[572.66851807 572.6159668 0.81355488]	[485.34570312 564.86444092 0.72955632]	[444.38186646 567.51025391 0.69251168]	[477.66796875 731.68200684 0.82004821]	[4.82901215e+02 8.57393982e+02 8.14863265e-01]	[523.94421387 559.80639648 0.71067774]	[544.39385986 723.90887451 0.78697252]	[541.92340088 749.66278076 0.82164407]	[459.69363403 339.1776123 0.94955325]	[482.79574585 339.08914185 0.96051723]	[439.09667969 333.93273926 0.72139555]	[500.86380005 323.77612305 0.66926765]	[5.41855042e+02 8.06111511e+02 7.74765611e-01]	[5.57175415e+02 7.93336975e+02 6.89732909e-01]	[5.36691833e+02 7.46953552e+02 6.14928842e-01]	[4.90503204e+02 8.95847107e+02 8.03321958e-01]	[4.72544800e+02 8.93309326e+02 8.07574928e-01]	[4.90494751e+02 8.67675659e+02 6.62981033e-01]
[472.56787109 352.01608276 0.8596518 ]	[464.95111084 385.39480591 0.85098743]	[405.84109497 393.0770874 0.81770575]	[382.86743164 495.61434937 0.8433795 ]	[380.27664185 585.42694092 0.9297297 ]	[526.47558594 380.30014038 0.85424906]	[547.0256958 480.25646973 0.8734051 ]	[572.63641357 570.03900146 0.82406348]	[485.34545898 564.88531494 0.73819578]	[444.38241577 567.53179932 0.70146632]	[475.14874268 729.15386963 0.81500173]	[4.82882111e+02 8.54875488e+02 8.26369524e-01]	[523.96051025 562.26916504 0.72162372]	[544.37121582 721.44433594 0.79265237]	[541.94372559 749.70819092 0.81745392]	[459.7013855 339.04327393 0.95891297]	[482.8338623 336.65844727 0.96333492]	[439.1178894 326.35943604 0.71141481]	[503.25808716 321.28463745 0.65359432]	[5.41815918e+02 8.08571838e+02 7.86731899e-01]	[5.54707458e+02 7.95877319e+02 6.80378079e-01]	[5.36735229e+02 7.46995422e+02 6.06032252e-01]	[4.90527100e+02 8.93445312e+02 8.03575635e-01]	[4.72553558e+02 8.93290344e+02 8.05877447e-01]	[4.88012939e+02 8.67623108e+02 6.53938293e-01]
[472.54159546 346.88970947 0.8489309 ]	[464.94732666 382.85549927 0.86697823]	[405.83917236 390.4838562 0.80728459]	[382.82763672 493.09030151 0.84162974]	[380.28613281 582.96179199 0.92171812]	[526.45916748 380.24291992 0.86135113]	[547.04144287 480.28277588 0.88307744]	[572.61151123 567.56628418 0.83262229]	[485.34741211 562.40496826 0.73299992]	[444.37258911 565.02056885 0.70727938]	[475.06155396 729.0894165 0.80652171]	[4.82860077e+02 8.54857666e+02 8.30508113e-01]	[523.96405029 559.79333496 0.71309859]	[544.35168457 723.92437744 0.80112183]	[541.95349121 749.70458984 0.81568825]	[459.70547485 336.57495117 0.94880307]	[482.80560303 336.52151489 0.95008123]	[439.11456299 321.27331543 0.71901625]	[503.28399658 318.75610352 0.71698976]	[5.41846313e+02 8.08589722e+02 7.93578327e-01]	[5.57215332e+02 7.98350891e+02 6.80080295e-01]	[5.39204529e+02 7.46973816e+02 6.08029842e-01]	[4.90532471e+02 8.93432983e+02 8.03479731e-01]	[4.72547607e+02 8.93295227e+02 8.02189589e-01]	[4.88003296e+02 8.67624756e+02 6.51097775e-01]
[472.5506897 344.32769775 0.85497743]	[464.95513916 382.75863647 0.87554222]	[405.82876587 387.95220947 0.80209446]	[382.86416626 490.5223999 0.83420283]	[380.28070068 582.88323975 0.91602242]	[526.46313477 380.13912964 0.8609727 ]	[549.48577881 480.19824219 0.86924487]	[572.60516357 567.48303223 0.84087574]	[485.34298706 559.75366211 0.71100831]	[444.38165283 562.39044189 0.69375056]	[470.04882812 726.60015869 0.79582202]	[4.82827332e+02 8.54833740e+02 8.37042391e-01]	[523.93914795 552.11914062 0.69238377]	[544.33001709 721.37097168 0.78997648]	[544.27862549 749.76104736 0.81349379]	[459.70578003 336.51260376 0.947945 ]	[482.78173828 334.06307983 0.93120509]	[439.0763855 321.23098755 0.7320962 ]	[500.88705444 318.6541748 0.73518068]	[541.84832764 808.67651367 0.81251961]	[5.59709106e+02 8.00950195e+02 6.85299993e-01]	[5.39239685e+02 7.47054138e+02 6.15314126e-01]	[4.90549713e+02 8.93413696e+02 7.97168493e-01]	[4.72562500e+02 8.93289734e+02 7.95853257e-01]	[4.87968536e+02 8.67623291e+02 6.63423300e-01]
[472.52108765 344.27178955 0.8567 ]	[467.40280151 380.31936646 0.88011187]	[405.85418701 385.38842773 0.80516368]	[382.86767578 490.47668457 0.83331686]	[380.28900146 582.8059082 0.9096691 ]	[526.47149658 377.7276001 0.85458195]	[549.48950195 477.72317505 0.85247451]	[572.60491943 565.05383301 0.84624654]	[485.34893799 559.76739502 0.71732265]	[444.39477539 562.39660645 0.69933677]	[469.99761963 726.4619751 0.79824567]	[4.82825684e+02 8.54816528e+02 8.41727257e-01]	[523.94927979 554.63128662 0.69555348]	[544.3414917 721.37835693 0.80283415]	[541.94958496 749.76422119 0.82713777]	[459.70022583 336.44882202 0.93606269]	[482.77633667 334.00848389 0.92573214]	[439.07733154 318.76013184 0.74567622]	[500.87145996 318.54824829 0.78903753]	[541.90386963 808.68725586 0.81609088]	[5.59750061e+02 8.00954834e+02 6.93089068e-01]	[5.39187683e+02 7.47046387e+02 6.22957408e-01]	[4.90560425e+02 8.93418579e+02 7.98384309e-01]	[4.72569977e+02 8.93296448e+02 7.93677211e-01]	[4.87968750e+02 8.67611755e+02 6.68151081e-01]
[470.00100708 341.82913208 0.85734779]	[464.95477295 380.25637817 0.89189649]	[405.8265686 385.32241821 0.81068212]	[382.85345459 487.96362305 0.84153223]	[380.28546143 582.75762939 0.90382791]	[526.43334961 377.63208008 0.84782642]	[547.07141113 477.6005249 0.83115494]	[572.57800293 564.93731689 0.85953784]	[485.34866333 559.72668457 0.7110185 ]	[444.38467407 562.35754395 0.69788384]	[467.4432373 721.3996582 0.77651185]	[4.82812531e+02 8.54814392e+02 8.38363767e-01]	[523.96893311 552.08410645 0.69297683]	[544.34643555 718.84246826 0.7982384 ]	[541.9286499 749.77166748 0.81794775]	[459.66174316 334.04547119 0.9178704 ]	[482.743927 333.99951172 0.92324781]	[436.67095947 318.66397095 0.72331369]	[500.87606812 318.54040527 0.77838814]	[5.41901611e+02 8.11155457e+02 8.01559329e-01]	[5.59749451e+02 8.03545471e+02 6.91920877e-01]	[5.36716187e+02 7.47054749e+02 6.11832321e-01]	[4.90531036e+02 8.93417175e+02 7.99413502e-01]	[4.72550201e+02 8.93300842e+02 7.91500092e-01]	[4.87965271e+02 8.67612915e+02 6.64691985e-01]
[469.96005249 341.67819214 0.88276327]	[464.96160889 380.15658569 0.89577037]	[405.85592651 382.79544067 0.82313573]	[382.86474609 485.44485474 0.85451221]	[380.28530884 580.2833252 0.89823604]	[526.43182373 375.11557007 0.83067226]	[547.06573486 470.0345459 0.80650479]	[572.60302734 564.87695312 0.86499965]	[485.35238647 554.64953613 0.70765936]	[444.4067688 559.79962158 0.69057626]	[464.97583008 713.70996094 0.79412806]	[482.80187988 852.35900879 0.85242653]	[523.95733643 546.99536133 0.70333767]	[544.36431885 716.33740234 0.80005193]	[541.96289062 757.34588623 0.78292197]	[459.63250732 333.92678833 0.8987658 ]	[480.37576294 331.45675659 0.90362644]	[436.64694214 318.65270996 0.7026403 ]	[500.81930542 318.54528809 0.76166356]	[5.41873718e+02 8.16347717e+02 7.63119698e-01]	[5.59770447e+02 8.08750000e+02 7.01155305e-01]	[5.39238647e+02 7.49709778e+02 6.01435959e-01]	[4.90547638e+02 8.93375061e+02 8.09428751e-01]	[4.72562317e+02 8.93261047e+02 7.98586547e-01]	[4.85483551e+02 8.65114075e+02 6.69243038e-01]
[467.48345947 339.24505615 0.89729601]	[464.96557617 380.11959839 0.89377451]	[405.85418701 382.7371521 0.82941502]	[385.29931641 485.36175537 0.85877192]	[380.28909302 580.21960449 0.88621491]	[526.42883301 375.08569336 0.8280437 ]	[547.0680542 467.50012207 0.80146599]	[572.63769531 564.83886719 0.8677783 ]	[485.35427856 559.73968506 0.71855974]	[444.38705444 562.37896729 0.70451057]	[467.42019653 718.82177734 0.77737141]	[4.82802399e+02 8.52368103e+02 8.51934552e-01]	[523.97711182 552.10089111 0.70020461]	[544.39141846 716.32763672 0.79313552]	[544.30090332 762.48065186 0.78059834]	[459.62481689 331.40686035 0.88870996]	[480.36773682 328.92733765 0.89709342]	[436.64578247 318.60519409 0.69869745]	[500.8041687 316.15234375 0.74626815]	[5.44303650e+02 8.21453369e+02 7.55969763e-01]	[5.59824280e+02 8.11248291e+02 7.09087849e-01]	[5.39255737e+02 7.54750305e+02 5.79953671e-01]	[4.90573120e+02 8.93367859e+02 8.10570061e-01]	[4.72591003e+02 8.93259338e+02 8.02398384e-01]	[4.85466522e+02 8.65127136e+02 6.72296643e-01]
[467.48406982 339.24411011 0.89734995]	[464.96353149 380.11862183 0.89406866]	[405.85049438 382.72686768 0.83036906]	[385.2991333 485.3560791 0.85975868]	[380.28582764 580.21844482 0.88615948]	[526.42828369 375.09249878 0.82877827]	[547.06622314 467.50271606 0.80167317]	[572.63696289 564.83856201 0.86735588]	[485.3527832 559.73858643 0.71899331]	[444.3850708 562.37713623 0.70470929]	[467.41906738 718.81536865 0.77755874]	[4.82802704e+02 8.52369873e+02 8.51853371e-01]	[523.97723389 552.10046387 0.69990134]	[544.39117432 716.32623291 0.79331023]	[544.30236816 762.47802734 0.7806235 ]	[459.62591553 331.40579224 0.88890803]	[480.36706543 328.92663574 0.89706349]	[436.6479187 318.6038208 0.70002443]	[500.80081177 316.15390015 0.74636745]	[5.44305115e+02 8.21453247e+02 7.55973577e-01]	[5.59825623e+02 8.11247131e+02 7.08668590e-01]	[5.39259644e+02 7.54746582e+02 5.81142247e-01]	[4.90574707e+02 8.93378906e+02 8.09284568e-01]	[4.72594299e+02 8.93268372e+02 8.01492035e-01]	[4.85466248e+02 8.65127380e+02 6.72086358e-01]
[467.48599243 339.18746948 0.90663975]	[464.95541382 380.09442139 0.89334261]	[405.84408569 380.33843994 0.83278179]	[385.32003784 482.91668701 0.86694193]	[380.29598999 577.79034424 0.88341939]	[526.42907715 375.04580688 0.82438767]	[547.07086182 467.42990112 0.80317122]	[572.63641357 562.47564697 0.86771441]	[485.37820435 559.78076172 0.72305125]	[444.41183472 562.42474365 0.7086677 ]	[467.40969849 716.31420898 0.78181762]	[4.82804871e+02 8.52366760e+02 8.50958586e-01]	[524.00646973 554.63500977 0.70105505]	[544.42919922 718.81781006 0.78793204]	[544.33978271 765.00219727 0.80158991]	[459.62408447 328.85952759 0.88521081]	[482.72207642 326.37445068 0.89779675]	[436.62249756 318.53286743 0.71427554]	[500.79016113 316.10995483 0.73169261]	[5.44336304e+02 8.21515137e+02 7.71839738e-01]	[5.62272705e+02 8.11270142e+02 7.23663688e-01]	[5.39280640e+02 7.57329590e+02 5.97789884e-01]	[4.90568359e+02 8.93364563e+02 8.07722867e-01]	[4.72588287e+02 8.93254639e+02 7.99781203e-01]	[4.85466797e+02 8.65122925e+02 6.72486663e-01]
[467.48693848 339.18673706 0.90674615]	[464.95510864 380.09436035 0.89359385]	[405.84564209 380.34417725 0.8315075 ]	[385.32061768 482.91995239 0.86631668]	[380.29962158 580.2142334 0.88448679]	[526.42932129 375.03991699 0.82337868]	[547.06988525 467.43518066 0.80442476]	[572.63934326 564.81176758 0.86792815]	[485.38458252 559.78479004 0.72274065]	[444.41970825 562.43048096 0.70783627]	[467.41952515 716.27593994 0.78326875]	[4.82808533e+02 8.52364990e+02 8.50963175e-01]	[524.0123291 554.63830566 0.70048231]	[544.43280029 718.81817627 0.78777826]	[544.33453369 764.96722412 0.79703748]	[459.62384033 328.86013794 0.88506019]	[482.72125244 326.37265015 0.89798248]	[436.62112427 318.53405762 0.71343637]	[500.7869873 316.10913086 0.72842097]	[5.44337158e+02 8.21513184e+02 7.68076122e-01]	[5.62271912e+02 8.11265381e+02 7.18964756e-01]	[5.39283142e+02 7.54820801e+02 5.99389553e-01]	[4.90565674e+02 8.93369263e+02 8.07451606e-01]	[4.72588440e+02 8.93256897e+02 7.99793720e-01]	[4.85472748e+02 8.65122314e+02 6.73093736e-01]
[467.39367676 339.06454468 0.9234221 ]	[464.96060181 377.66809082 0.88965428]	[405.87872314 380.24188232 0.83876574]	[385.36273193 482.85861206 0.86645353]	[380.32958984 577.7020874 0.87321538]	[526.43811035 372.52157593 0.81189001]	[547.06903076 464.91311646 0.81856561]	[572.67529297 562.43078613 0.86643195]	[485.39929199 554.69421387 0.70915836]	[446.88757324 562.26489258 0.6950298 ]	[467.42730713 716.25994873 0.77800381]	[4.82794647e+02 8.54805054e+02 8.44160974e-01]	[524.00457764 549.51782227 0.70047951]	[544.40863037 718.86981201 0.79156184]	[544.44598389 770.13037109 0.83395869]	[457.19363403 323.80227661 0.87198269]	[480.33822632 323.77655029 0.90217757]	[436.58206177 316.16400146 0.70301521]	[500.76461792 316.05621338 0.72128534]	[5.44409546e+02 8.29097229e+02 8.09067726e-01]	[5.62403748e+02 8.16359009e+02 7.04470694e-01]	[5.41785156e+02 7.67499207e+02 6.12580657e-01]	[4.90560455e+02 8.93370972e+02 8.09547007e-01]	[4.72583435e+02 8.93268372e+02 7.96258748e-01]	[4.85454712e+02 8.67627197e+02 6.76339388e-01]
[464.9395752 336.69754028 0.92815351]	[467.39886475 377.66516113 0.88979453]	[405.88824463 380.21600342 0.8376075 ]	[387.90139771 482.75854492 0.86770362]	[380.3447876 575.21173096 0.86863518]	[526.46221924 372.53335571 0.81177688]	[549.54467773 469.9961853 0.80328166]	[575.15368652 562.40411377 0.87142754]	[485.43139648 554.65679932 0.70008838]	[446.94284058 559.82006836 0.68484348]	[467.49050903 721.42077637 0.77041954]	[4.82788086e+02 8.54826660e+02 8.39734077e-01]	[524.01812744 547.00189209 0.69900388]	[544.41607666 718.81665039 0.79398656]	[544.54064941 772.77923584 0.79663688]	[457.16412354 323.75784302 0.87271285]	[480.29797363 323.73001099 0.90614367]	[436.57733154 316.14123535 0.69973254]	[500.77325439 316.03723145 0.73866713]	[5.46938110e+02 8.29252747e+02 8.14281285e-01]	[5.64904419e+02 8.21493469e+02 7.13135898e-01]	[5.41870911e+02 7.70143860e+02 6.09479368e-01]	[4.93074341e+02 8.93345459e+02 8.07762504e-01]	[4.75087433e+02 8.93262695e+02 7.94699669e-01]	[4.85442932e+02 8.67661499e+02 6.78412914e-01]
[464.95504761 336.66619873 0.9256916 ]	[467.41607666 377.6307373 0.8882314 ]	[405.92526245 380.18536377 0.83255666]	[390.44638062 480.37329102 0.8639183 ]	[382.72354126 572.66741943 0.85821122]	[526.46740723 372.48608398 0.80783707]	[549.53283691 467.44638062 0.80384475]	[575.17053223 562.36242676 0.87164253]	[485.47241211 559.72540283 0.70708704]	[449.44952393 562.37054443 0.69622386]	[467.46176147 718.86627197 0.76692593]	[4.82774567e+02 8.52390503e+02 8.42727423e-01]	[526.41320801 552.09979248 0.69687748]	[544.41589355 716.26104736 0.80524296]	[546.96032715 782.94622803 0.79024673]	[457.17648315 323.71762085 0.87749451]	[480.30783081 321.26809692 0.91420078]	[436.58660889 316.13317871 0.698771 ]	[500.7845459 316.00354004 0.73129284]	[5.49529541e+02 8.31874207e+02 7.77630150e-01]	[5.67463928e+02 8.26663391e+02 7.26169109e-01]	[5.41919861e+02 7.77858948e+02 5.96037149e-01]	[4.93051270e+02 8.93344849e+02 8.10537815e-01]	[4.72604889e+02 8.93253967e+02 7.96346009e-01]	[4.85428253e+02 8.67609009e+02 6.69478416e-01]
[467.41262817 336.64221191 0.9182061 ]	[467.42980957 377.5765686 0.8832742 ]	[408.39492798 380.14318848 0.83073187]	[390.49142456 480.32601929 0.87087858]	[382.7723999 572.57849121 0.85421056]	[526.48132324 369.94100952 0.80100441]	[549.53674316 464.83401489 0.82227552]	[575.18676758 562.33532715 0.86698675]	[485.4803772 554.66369629 0.69706833]	[449.47225952 562.27246094 0.68361592]	[467.47515869 718.85333252 0.76164079]	[4.82770294e+02 8.52364868e+02 8.46967459e-01]	[526.43145752 547.00518799 0.69678587]	[544.39764404 711.21081543 0.82882792]	[546.97076416 785.60595703 0.81971914]	[457.20062256 321.28497314 0.88457507]	[480.33575439 321.23120117 0.9207986 ]	[436.58300781 316.08032227 0.70782566]	[500.78884888 315.93817139 0.72889704]	[5.54655396e+02 8.36931824e+02 7.57101476e-01]	[5.67530823e+02 8.29229248e+02 7.53917336e-01]	[5.41901367e+02 7.85554810e+02 6.11303329e-01]	[4.93062103e+02 8.93334351e+02 8.13250422e-01]	[4.72605988e+02 8.93241028e+02 7.97755241e-01]	[4.85431915e+02 8.67579407e+02 6.65120959e-01]
[467.44281006 336.61950684 0.9133411 ]	[467.46853638 377.55459595 0.88043034]	[408.43563843 380.10903931 0.82633966]	[393.00320435 480.31246948 0.87969607]	[382.82174683 570.07977295 0.85051984]	[526.52825928 369.91143799 0.79624474]	[549.54455566 462.38204956 0.8409338 ]	[575.2131958 562.31848145 0.86620629]	[487.92764282 552.07543945 0.6991086 ]	[452.00869751 559.74481201 0.67684436]	[469.95596313 718.81817627 0.76012701]	[4.82780792e+02 8.52345520e+02 8.51927459e-01]	[526.4375 544.48651123 0.70721728]	[544.37823486 713.69268799 0.83491677]	[547.04107666 790.70788574 0.8196097 ]	[457.21118164 321.26437378 0.89167213]	[480.34259033 321.17816162 0.9299438 ]	[436.57910156 316.06143188 0.70867431]	[500.793396 313.49545288 0.73113066]	[5.59803772e+02 8.49588196e+02 8.12466860e-01]	[5.72582397e+02 8.34358643e+02 7.33235896e-01]	[5.44319031e+02 7.90718628e+02 6.15087152e-01]	[4.93077271e+02 8.93367615e+02 8.18747759e-01]	[4.75089630e+02 8.93249817e+02 8.07018816e-01]	[4.85425049e+02 8.65100037e+02 6.67202890e-01]
[467.44046021 336.58654785 0.91147268]	[467.46633911 377.5039978 0.871966 ]	[408.43411255 377.71594238 0.82345581]	[393.0340271 480.33618164 0.88288009]	[382.87820435 570.05999756 0.84060109]	[526.53887939 367.36132812 0.79629749]	[549.57446289 462.35809326 0.84149218]	[577.69854736 562.32836914 0.86671036]	[487.92788696 549.56585693 0.69249701]	[449.51699829 557.25738525 0.66712421]	[467.47473145 718.84692383 0.77121341]	[4.82792328e+02 8.52372192e+02 8.49617660e-01]	[526.45422363 544.45635986 0.70085353]	[544.34106445 711.20318604 0.84852326]	[5.49522522e+02 7.95888306e+02 7.85010159e-01]	[457.21273804 321.22677612 0.89488995]	[480.33187866 318.7819519 0.9323619 ]	[436.61517334 316.01766968 0.69665015]	[500.77508545 313.43231201 0.70962572]	[5.62350586e+02 8.52229248e+02 8.43886375e-01]	[5.77708984e+02 8.42042114e+02 7.24121511e-01]	[5.44368103e+02 7.98433899e+02 5.88588953e-01]	[4.93056549e+02 8.93369690e+02 8.20482314e-01]	[4.75077881e+02 8.93252441e+02 8.10705245e-01]	[4.85458771e+02 8.65118530e+02 6.66261911e-01]
[467.44607544 336.57217407 0.90901017]	[467.48446655 375.09387207 0.86413532]	[408.45373535 377.67483521 0.8217814 ]	[395.4909668 480.34313965 0.88576448]	[385.31771851 570.07397461 0.83481026]	[528.97576904 364.85650635 0.80182183]	[552.05926514 462.34420776 0.84909773]	[577.73376465 562.328125 0.87152153]	[487.97357178 552.09576416 0.69278193]	[452.04159546 559.76654053 0.67846334]	[467.48233032 718.82012939 0.77164513]	[482.80484009 852.35565186 0.85427082]	[526.4956665 546.93878174 0.6991877 ]	[544.3248291 708.72064209 0.86583722]	[552.13476562 808.59082031 0.80941051]	[459.59155273 321.20614624 0.89722359]	[480.334198 318.77236938 0.93386042]	[436.64312744 315.97915649 0.69791979]	[500.77651978 313.41552734 0.71366352]	[5.62427551e+02 8.54878418e+02 8.43978643e-01]	[5.80249329e+02 8.49615051e+02 7.74827242e-01]	[5.44481140e+02 8.11168518e+02 6.45526469e-01]	[4.93052338e+02 8.93358521e+02 8.22952092e-01]	[4.75081879e+02 8.93236938e+02 8.14912319e-01]	[4.85463287e+02 8.65104187e+02 6.69476330e-01]
[467.44631958 336.57788086 0.91034776]	[469.96212769 375.07852173 0.85968924]	[408.4730835 377.67098999 0.82151973]	[395.53088379 480.33285522 0.89320064]	[387.86654663 570.0960083 0.81843591]	[529.00378418 364.84088135 0.80277836]	[552.13183594 462.36804199 0.83926666]	[577.75964355 562.33068848 0.87090158]	[488.02377319 552.13024902 0.68546492]	[454.54049683 559.81573486 0.68154013]	[467.47821045 718.83685303 0.76856935]	[482.79214478 852.3717041 0.85312104]	[526.53857422 546.96063232 0.69023848]	[541.93121338 708.64257812 0.87495643]	[5.59693115e+02 8.29091675e+02 8.07506084e-01]	[459.60552979 321.20318604 0.90251505]	[480.34527588 318.78286743 0.93422681]	[436.64584351 315.95620728 0.70866382]	[500.77182007 313.44381714 0.71071208]	[5.64832458e+02 8.70145325e+02 8.66540670e-01]	[5.82762085e+02 8.57389160e+02 7.93442070e-01]	[5.49534851e+02 8.31861450e+02 5.66938519e-01]	[4.90568817e+02 8.93416077e+02 8.20629120e-01]	[4.72605957e+02 8.93277283e+02 8.08221996e-01]	[4.85477051e+02 8.65142273e+02 6.66211605e-01]
[467.44055176 336.58013916 0.91034007]	[469.97344971 375.06063843 0.85605991]	[410.9588623 377.65731812 0.82302302]	[395.55606079 480.31600952 0.8989588 ]	[387.94888306 570.07623291 0.81496733]	[529.01342773 364.81811523 0.80393362]	[552.14990234 462.36456299 0.83293819]	[577.7756958 562.34576416 0.87181067]	[488.01211548 552.09088135 0.68747211]	[452.06445312 559.77520752 0.67812401]	[467.48052979 718.86639404 0.76799798]	[4.82799194e+02 8.52395752e+02 8.48029733e-01]	[526.53656006 544.48638916 0.69011879]	[541.9206543 708.63647461 0.88156438]	[5.57242493e+02 8.29252808e+02 8.07328045e-01]	[459.60830688 321.19732666 0.90154904]	[480.34881592 321.15209961 0.93284869]	[436.6595459 315.9480896 0.71405333]	[500.77737427 313.46862793 0.72139823]	[562.45935059 872.73443604 0.8770591 ]	[5.80321899e+02 8.65092041e+02 7.97929704e-01]	[5.49504700e+02 8.36890564e+02 5.62079668e-01]	[4.90553925e+02 8.93421997e+02 8.17299187e-01]	[4.72592163e+02 8.93276123e+02 8.06367815e-01]	[4.87919861e+02 8.67602661e+02 6.70086563e-01]
[467.48129272 336.56665039 0.90399075]	[469.98544312 375.06478882 0.85486209]	[410.96981812 377.68701172 0.82304621]	[395.54238892 480.34228516 0.8923834 ]	[390.49172974 570.06231689 0.81510961]	[529.0479126 364.80758667 0.80346394]	[554.63922119 462.36251831 0.84693146]	[580.22613525 562.35003662 0.88107878]	[488.00796509 552.12512207 0.68451935]	[452.03668213 559.80627441 0.68207818]	[467.43380737 713.73498535 0.78265065]	[4.82803314e+02 8.54822815e+02 8.49495947e-01]	[528.97558594 546.94927979 0.68034756]	[541.90863037 708.67279053 0.88045329]	[5.57237976e+02 8.31730103e+02 8.09130371e-01]	[459.60467529 321.19747925 0.90376872]	[480.36050415 318.75897217 0.93565047]	[436.60021973 315.99841309 0.69905758]	[500.77581787 313.4085083 0.6878863 ]	[562.41162109 872.89324951 0.88545716]	[5.80309143e+02 8.70119080e+02 8.40532005e-01]	[5.49505981e+02 8.42012024e+02 5.89750469e-01]	[4.90538116e+02 8.93449463e+02 8.13727677e-01]	[4.72579773e+02 8.93304138e+02 8.13350916e-01]	[4.87951996e+02 8.67640503e+02 6.89279735e-01]
[467.49334717 336.56066895 0.902071 ]	[470.01525879 375.05319214 0.85312647]	[410.996521 377.68652344 0.82451421]	[395.59576416 480.29907227 0.90105546]	[392.9725647 570.04925537 0.81439918]	[531.53411865 364.79476929 0.80175275]	[554.63519287 462.26293945 0.85829318]	[580.24005127 562.33605957 0.88139296]	[487.99398804 552.11090088 0.6848098 ]	[452.02679443 559.79187012 0.67956328]	[467.41333008 713.71765137 0.78816271]	[4.82790100e+02 8.54869019e+02 8.42410207e-01]	[526.53942871 546.93267822 0.68063045]	[541.90478516 708.62902832 0.88700098]	[5.59773071e+02 8.34289368e+02 8.10175419e-01]	[459.61303711 321.18951416 0.90490299]	[480.37612915 318.74996948 0.93693322]	[436.63967896 316.01245117 0.67785394]	[500.81826782 313.40447998 0.70532727]	[5.62453979e+02 8.75464783e+02 8.60035717e-01]	[5.82782776e+02 8.70313782e+02 8.67144942e-01]	[5.54639709e+02 8.47168884e+02 5.86870074e-01]	[4.90505554e+02 8.95856079e+02 8.08388472e-01]	[4.72530762e+02 8.93321838e+02 8.02202940e-01]	[4.87950409e+02 8.67701721e+02 6.90537453e-01]
[470.00427246 336.55899048 0.89771056]	[472.50958252 375.07339478 0.85412538]	[413.4909668 377.73696899 0.82878876]	[395.64089966 480.29711914 0.90859181]	[393.03518677 567.59393311 0.82027334]	[531.58087158 364.7840271 0.80179507]	[554.66967773 462.22698975 0.86567497]	[580.25964355 562.33886719 0.88326359]	[487.99490356 552.10406494 0.68482053]	[452.02871704 559.78179932 0.67642891]	[467.40124512 713.74182129 0.78024924]	[4.82785278e+02 8.54841431e+02 8.41298401e-01]	[526.5269165 546.93212891 0.68016207]	[544.29150391 708.61706543 0.88414496]	[5.59839355e+02 8.41989502e+02 7.94660330e-01]	[459.6418457 321.1897583 0.90953028]	[482.74160767 318.73916626 0.93820363]	[436.6829834 316.07006836 0.68811101]	[500.85958862 310.95129395 0.71040428]	[5.64913940e+02 8.80533081e+02 8.25450540e-01]	[5.82849854e+02 8.72799194e+02 8.60011220e-01]	[5.54615784e+02 8.52244873e+02 6.28040850e-01]	[4.90513733e+02 8.95860107e+02 8.11763883e-01]	[4.72534241e+02 8.93327148e+02 8.01151872e-01]	[4.87938843e+02 8.67683716e+02 6.78731978e-01]
[470.00427246 336.55914307 0.897771 ]	[472.51022339 375.07440186 0.85424644]	[413.49102783 377.73739624 0.82883883]	[395.64089966 480.29711914 0.90862519]	[393.03408813 567.59265137 0.82084984]	[531.58056641 364.78598022 0.8015849 ]	[554.66900635 462.22637939 0.86573476]	[580.25994873 562.33874512 0.88325512]	[487.99130249 552.10308838 0.68566537]	[452.02459717 559.78057861 0.67680764]	[467.40261841 713.73913574 0.78073549]	[4.82785522e+02 8.54841492e+02 8.41416657e-01]	[526.5246582 546.93139648 0.68102336]	[544.29083252 708.61486816 0.8843146 ]	[5.59839172e+02 8.41987793e+02 7.94447958e-01]	[459.64212036 321.18945312 0.90966213]	[482.74212646 318.73980713 0.9379859 ]	[436.68341064 316.07138062 0.68796325]	[500.85925293 310.95715332 0.70897704]	[5.64914124e+02 8.80533020e+02 8.25186729e-01]	[5.82851074e+02 8.72798706e+02 8.60081375e-01]	[5.54616272e+02 8.52243225e+02 6.27029240e-01]	[4.90513245e+02 8.95861633e+02 8.12114656e-01]	[4.72533417e+02 8.93328064e+02 8.01733196e-01]	[4.87939972e+02 8.67683533e+02 6.78569615e-01]
[470.00289917 336.559021 0.89773852]	[472.51235962 375.07406616 0.85432577]	[413.49234009 377.73739624 0.82902974]	[395.64041138 480.29632568 0.90872133]	[393.03515625 567.59307861 0.82035196]	[531.58215332 364.78604126 0.80159408]	[554.67010498 462.22515869 0.86587918]	[580.26049805 562.33648682 0.88317871]	[487.99539185 552.09381104 0.68485326]	[452.03182983 559.77404785 0.67604983]	[467.40332031 713.73730469 0.78057808]	[4.82783691e+02 8.54835938e+02 8.41881216e-01]	[526.52288818 544.48223877 0.68110943]	[544.29150391 708.61364746 0.88446695]	[5.59836914e+02 8.41985046e+02 7.94185102e-01]	[459.64233398 321.18914795 0.90964305]	[482.74215698 318.74057007 0.93774432]	[436.68597412 316.07122803 0.68838739]	[500.86035156 310.96624756 0.71090275]	[5.64917847e+02 8.80531799e+02 8.25422823e-01]	[5.82852539e+02 8.72796936e+02 8.60493064e-01]	[5.54610107e+02 8.52240601e+02 6.26189291e-01]	[4.90515045e+02 8.95858643e+02 8.12480748e-01]	[4.72533569e+02 8.93326660e+02 8.01825881e-01]	[4.87937103e+02 8.67677124e+02 6.77816391e-01]
[470.04049683 336.54559326 0.894256 ]	[472.54116821 375.08117676 0.85613507]	[413.51626587 380.09719849 0.83175391]	[398.04348755 480.26416016 0.91455692]	[395.49417114 567.57061768 0.82679999]	[531.62176514 364.78799438 0.79955888]	[557.16247559 462.22567749 0.85910022]	[580.29180908 562.36273193 0.88907826]	[488.01333618 549.56939697 0.68381244]	[452.06442261 559.73583984 0.67052883]	[467.44418335 713.76251221 0.77608544]	[4.82782593e+02 8.54876099e+02 8.39766860e-01]	[526.52459717 544.44195557 0.68279827]	[544.32873535 708.61993408 0.88871771]	[5.62208801e+02 8.42030762e+02 7.96957374e-01]	[459.66601562 321.17895508 0.91536713]	[482.76116943 318.72293091 0.93880802]	[439.11624146 316.065979 0.7015506 ]	[500.88336182 310.88552856 0.71865118]	[5.64942505e+02 8.83046631e+02 8.07931542e-01]	[5.82887756e+02 8.72825745e+02 8.48065555e-01]	[5.52138489e+02 8.52284729e+02 6.34470165e-01]	[4.90520386e+02 8.95857788e+02 8.13507557e-01]	[4.72531799e+02 8.93334778e+02 8.02040577e-01]	[4.87942078e+02 8.70110046e+02 6.86251760e-01]
[472.55422974 336.56484985 0.89842963]	[475.1159668 375.12432861 0.87025589]	[416.02947998 380.14794922 0.84524542]	[398.11044312 480.2935791 0.91430128]	[395.59552002 570.02929688 0.8392514 ]	[534.15997314 364.83059692 0.79604924]	[557.25939941 459.8324585 0.863644 ]	[582.74145508 562.38848877 0.90041614]	[490.52609253 547.02697754 0.67974871]	[454.58636475 557.20330811 0.66808283]	[467.47317505 713.72558594 0.77291059]	[4.82786591e+02 8.54908325e+02 8.33357811e-01]	[529.00439453 544.37054443 0.67216623]	[544.37585449 708.58270264 0.88808805]	[5.62291382e+02 8.47129822e+02 8.18441749e-01]	[459.72528076 321.16241455 0.92523146]	[482.82452393 318.76431274 0.93633103]	[439.25592041 316.05288696 0.72776717]	[503.30731201 313.45941162 0.74856818]	[5.64976135e+02 8.88175964e+02 8.44082952e-01]	[5.82936157e+02 8.75426331e+02 8.37435901e-01]	[5.54692383e+02 8.54851379e+02 6.27025545e-01]	[4.90505859e+02 8.95860413e+02 8.09466302e-01]	[4.72520721e+02 8.93346191e+02 7.94800699e-01]	[4.87963013e+02 8.70159790e+02 6.91978097e-01]
[472.60736084 336.56265259 0.89850211]	[477.61798096 377.48452759 0.88259262]	[416.11489868 380.10974121 0.85322005]	[398.15353394 480.30493164 0.91958642]	[398.01367188 567.55889893 0.85851222]	[536.69378662 367.3522644 0.79669964]	[559.72467041 459.83450317 0.86042202]	[582.76153564 562.40582275 0.90469414]	[493.05422974 549.52111816 0.67347294]	[454.63806152 557.21630859 0.66800863]	[467.47390747 716.26696777 0.76310718]	[4.82807373e+02 8.57362671e+02 8.30236435e-01]	[529.07897949 544.40362549 0.66379899]	[544.40582275 708.57843018 0.88070244]	[5.62319824e+02 8.47152100e+02 8.20320487e-01]	[459.7673645 321.15228271 0.92613506]	[482.87399292 318.76153564 0.92754072]	[439.32702637 316.0526123 0.72267181]	[503.39483643 313.46810913 0.74286538]	[5.64967651e+02 8.90676636e+02 8.45448494e-01]	[5.82922302e+02 8.77985229e+02 8.18789065e-01]	[5.57179688e+02 8.54876648e+02 6.27896667e-01]	[4.90495361e+02 8.95846069e+02 8.12470794e-01]	[4.72520538e+02 8.93338135e+02 7.96446741e-01]	[4.87986267e+02 8.70187256e+02 6.97038054e-01]
[475.1335144 336.61010742 0.90895319]	[477.70581055 375.11157227 0.88944346]	[418.58709717 377.70669556 0.86367285]	[398.17935181 480.28265381 0.91861868]	[398.0824585 567.54351807 0.8769452 ]	[539.16894531 367.38482666 0.79954892]	[559.83422852 462.30300903 0.85989469]	[582.77111816 562.39599609 0.9081279 ]	[493.10751343 546.97802734 0.66827488]	[457.08337402 554.65362549 0.65947545]	[469.99417114 713.78015137 0.76098603]	[4.82815826e+02 8.54896545e+02 8.38449299e-01]	[531.58520508 541.89819336 0.65562463]	[544.45245361 708.56555176 0.8761676 ]	[5.62370605e+02 8.47158936e+02 8.35720658e-01]	[459.82666016 321.18338013 0.91927671]	[482.94091797 321.16552734 0.90992939]	[441.70874023 316.04489136 0.727319 ]	[503.46707153 313.51489258 0.7620998 ]	[5.64962280e+02 8.90813721e+02 8.73704672e-01]	[5.82927490e+02 8.83098816e+02 8.31643701e-01]	[5.57248901e+02 8.54818909e+02 6.53952062e-01]	[4.90535248e+02 8.95846741e+02 8.14249873e-01]	[4.72558899e+02 8.93332458e+02 7.97768474e-01]	[4.87980499e+02 8.70137573e+02 6.94779038e-01]
[477.72836304 336.62145996 0.93398851]	[480.21200562 377.49584961 0.91358852]	[418.67745972 377.73300171 0.87158167]	[398.25683594 480.29449463 0.91027331]	[398.19628906 567.53704834 0.89320618]	[541.71795654 367.42199707 0.81549269]	[562.33538818 462.36431885 0.87008381]	[582.84143066 562.45483398 0.91829896]	[498.1373291 547.0267334 0.67233199]	[459.58590698 554.67877197 0.66397667]	[475.05999756 718.84356689 0.76300621]	[4.82826111e+02 8.54876953e+02 8.41507792e-01]	[536.73803711 544.3951416 0.66091192]	[544.55145264 708.53619385 0.85916173]	[564.84136963 849.71655273 0.85016704]	[462.29040527 321.18826294 0.91315508]	[485.48236084 321.18005371 0.88164222]	[441.78317261 316.0335083 0.74558377]	[506.00231934 315.95663452 0.76674497]	[5.65023071e+02 8.93320007e+02 8.49693716e-01]	[5.85394836e+02 8.88151123e+02 8.32522452e-01]	[5.62265991e+02 8.57408203e+02 6.75054610e-01]	[4.90561768e+02 8.95843689e+02 8.12843144e-01]	[4.72565582e+02 8.93328735e+02 7.95691192e-01]	[4.87989227e+02 8.70123596e+02 6.92503929e-01]
[480.1723938 336.60501099 0.94544673]	[480.29724121 377.5050354 0.9230907 ]	[418.73858643 380.10095215 0.87771642]	[400.67840576 480.3192749 0.91602743]	[398.26251221 570.03167725 0.88302571]	[541.81652832 367.42703247 0.82874787]	[562.40856934 464.88098145 0.86467403]	[582.86016846 564.83630371 0.92614734]	[498.17297363 549.54504395 0.66671848]	[459.61383057 557.20672607 0.66308516]	[475.13851929 723.98126221 0.79953003]	[4.82829620e+02 8.54863342e+02 8.45464706e-01]	[539.19445801 544.44763184 0.65633714]	[546.96282959 708.6237793 0.85609806]	[564.90625 849.76342773 0.85771751]	[462.37594604 321.19152832 0.90521622]	[487.98275757 321.16427612 0.87071782]	[441.85559082 316.07037354 0.7255336 ]	[508.46368408 315.94668579 0.74802083]	[5.65046021e+02 8.93365906e+02 8.46210003e-01]	[5.85421265e+02 8.88225220e+02 8.40879321e-01]	[5.62319641e+02 8.57455383e+02 7.03930557e-01]	[4.90564270e+02 8.95837280e+02 8.14538836e-01]	[4.72569855e+02 8.93322083e+02 7.96817541e-01]	[4.87996857e+02 8.67708435e+02 6.85449660e-01]
[480.17224121 336.60507202 0.94545698]	[480.29840088 377.50439453 0.92295557]	[418.73928833 380.10064697 0.87768769]	[400.68099976 480.31939697 0.91586637]	[398.26605225 570.0279541 0.88254941]	[541.81884766 367.42431641 0.82918084]	[562.40020752 464.8508606 0.86689109]	[582.85955811 564.82940674 0.92518872]	[498.1758728 549.55773926 0.66747224]	[459.61306763 557.21917725 0.66560847]	[475.15350342 723.93865967 0.79428709]	[4.82831024e+02 8.54869568e+02 8.44721138e-01]	[539.19927979 544.45623779 0.65869963]	[546.96673584 708.62286377 0.85526669]	[564.90777588 849.76031494 0.85723078]	[462.37579346 321.19152832 0.90531296]	[487.98266602 321.16421509 0.8707388 ]	[441.85595703 316.06915283 0.72461653]	[508.46377563 315.94592285 0.74802983]	[5.65046570e+02 8.93365234e+02 8.46318543e-01]	[5.85422546e+02 8.88224670e+02 8.41481686e-01]	[5.62319824e+02 8.57450256e+02 7.02982068e-01]	[4.90564423e+02 8.95847107e+02 8.13194454e-01]	[4.72571320e+02 8.93329712e+02 7.96194494e-01]	[4.87996979e+02 8.70103088e+02 6.87062204e-01]
[480.27099609 336.63381958 0.96101582]	[482.72076416 375.12249756 0.9130913 ]	[421.17700195 377.70806885 0.87819755]	[400.73184204 480.30941772 0.91804028]	[400.66421509 570.02844238 0.88240433]	[541.90142822 367.4019165 0.83417791]	[562.44030762 462.37600708 0.88122058]	[582.89654541 564.84118652 0.92572778]	[498.26803589 552.09857178 0.66722375]	[459.65951538 557.25994873 0.66613102]	[477.60983276 723.91778564 0.79773998]	[4.82832855e+02 8.54851318e+02 8.48695636e-01]	[539.30493164 546.96307373 0.66445678]	[547.03619385 708.6315918 0.84365034]	[564.94866943 849.7288208 0.85347033]	[464.84396362 321.25259399 0.88324845]	[490.53430176 321.18310547 0.86221725]	[444.33560181 318.5194397 0.69561851]	[508.54202271 313.49572754 0.72451913]	[5.65046204e+02 8.93419678e+02 8.33017707e-01]	[5.85444519e+02 8.90649353e+02 8.34567785e-01]	[5.62357361e+02 8.57389343e+02 7.11956680e-01]	[4.93042969e+02 8.95846558e+02 8.09728444e-01]	[4.72583099e+02 8.93326538e+02 7.94653118e-01]	[4.87993744e+02 8.67695190e+02 6.81358695e-01]
[482.7706604 336.61990356 0.95744997]	[482.85305786 377.56661987 0.92044914]	[421.33377075 380.15112305 0.86354005]	[403.34057617 480.27246094 0.88729024]	[400.78594971 570.04193115 0.88011193]	[544.35302734 369.92773438 0.82658374]	[564.85681152 462.2744751 0.88655925]	[585.35540771 564.85186768 0.92294902]	[500.75643921 552.06018066 0.68848169]	[459.76602173 557.18255615 0.67742729]	[477.69567871 723.91253662 0.80578071]	[4.82835724e+02 8.54860046e+02 8.46389115e-01]	[541.80133057 546.96795654 0.67499161]	[552.07946777 708.61547852 0.8164466 ]	[5.65040222e+02 8.49750793e+02 8.36296618e-01]	[467.49331665 321.21279907 0.87078667]	[498.12322998 321.19146729 0.8790493 ]	[446.93322754 318.53259277 0.71942049]	[516.15240479 313.54040527 0.70301127]	[5.65006470e+02 8.95887146e+02 8.23063433e-01]	[5.85448425e+02 8.90748169e+02 8.20665717e-01]	[5.64828430e+02 8.57436462e+02 7.16187477e-01]	[4.90551697e+02 8.95835510e+02 8.06805253e-01]	[4.72561249e+02 8.93317200e+02 7.92743921e-01]	[4.87985992e+02 8.70110718e+02 6.73831224e-01]
[482.89071655 336.60610962 0.94853127]	[482.93972778 377.59857178 0.90995276]	[423.8366394 380.12557983 0.85092068]	[405.85812378 480.21640015 0.87934911]	[400.84109497 570.09484863 0.86725777]	[544.44158936 372.49356079 0.8255015 ]	[564.94470215 462.43099976 0.85954505]	[585.44848633 564.89550781 0.91769654]	[500.82351685 552.07067871 0.69332385]	[459.80099487 554.67803955 0.67907149]	[480.1071167 721.43231201 0.80768478]	[4.82844727e+02 8.54857483e+02 8.44126463e-01]	[541.86883545 547.01055908 0.67977494]	[554.62402344 708.66162109 0.8093437 ]	[5.65061829e+02 8.52182678e+02 8.33667517e-01]	[472.55581665 321.22409058 0.87066042]	[498.25708008 321.17227173 0.90378016]	[449.48040771 316.16345215 0.71362507]	[518.68572998 313.54455566 0.71683466]	[5.65031433e+02 8.95922485e+02 8.18133295e-01]	[5.85467407e+02 8.90778748e+02 8.22308898e-01]	[5.64834229e+02 8.59972168e+02 7.10251868e-01]	[4.90549530e+02 8.93455322e+02 8.07028949e-01]	[4.72553528e+02 8.93310181e+02 7.91161418e-01]	[4.87997070e+02 8.70115295e+02 6.66258931e-01]
[485.359375 336.58544922 0.92973983]	[485.40838623 377.62002563 0.89698082]	[426.39819336 380.13464355 0.83397728]	[410.97973633 480.31292725 0.87462425]	[403.28421021 570.10943604 0.85418934]	[544.5032959 372.5246582 0.82241625]	[565.07110596 470.04907227 0.83123791]	[585.58605957 564.94995117 0.89955705]	[500.89956665 557.2020874 0.70249736]	[462.19592285 559.74798584 0.69939178]	[480.1373291 718.8324585 0.79999113]	[4.82852692e+02 8.54823792e+02 8.47071052e-01]	[541.93585205 552.11773682 0.6826126 ]	[557.18695068 708.69226074 0.81107938]	[5.65069397e+02 8.52211487e+02 8.37024212e-01]	[475.12988281 321.21450806 0.8767122 ]	[500.70986938 321.15011597 0.92342842]	[452.05819702 316.1512146 0.71381354]	[518.77502441 315.94818115 0.74998671]	[5.65051697e+02 8.95947327e+02 8.09921503e-01]	[5.85488525e+02 8.90803650e+02 8.24113250e-01]	[5.64842834e+02 8.60011414e+02 7.07278192e-01]	[4.90560394e+02 8.93446838e+02 8.05348992e-01]	[4.72566528e+02 8.93298828e+02 7.88887799e-01]	[4.87995117e+02 8.67703186e+02 6.58247590e-01]
[485.35940552 336.58529663 0.92967486]	[485.40997314 377.61904907 0.89657819]	[426.39950562 380.13134766 0.83366704]	[410.98245239 480.30462646 0.87501216]	[403.28720093 570.12176514 0.85225081]	[544.50445557 372.52719116 0.82222366]	[565.07617188 472.52835083 0.82992584]	[585.58612061 564.95056152 0.89967394]	[500.89141846 557.22094727 0.70283031]	[462.18487549 559.77093506 0.70027375]	[480.13381958 718.86206055 0.80086476]	[4.82857635e+02 8.54845398e+02 8.43736351e-01]	[541.93688965 554.62774658 0.68206918]	[557.18670654 708.69403076 0.81120199]	[5.65067505e+02 8.52216370e+02 8.36012840e-01]	[475.12994385 321.21444702 0.87670779]	[500.70993042 321.14987183 0.92341441]	[452.05822754 316.15136719 0.71329772]	[518.77563477 315.94805908 0.74980962]	[5.65050598e+02 8.95941345e+02 8.09806645e-01]	[5.85486267e+02 8.90799622e+02 8.23520899e-01]	[5.64842834e+02 8.62491272e+02 7.05660105e-01]	[4.90557068e+02 8.93439880e+02 8.04973423e-01]	[4.72564850e+02 8.93298523e+02 7.87938833e-01]	[4.88000610e+02 8.70121765e+02 6.59700572e-01]
[485.47967529 336.58535767 0.91787684]	[487.98181152 377.57659912 0.88148284]	[431.46911621 377.72976685 0.82119417]	[413.59692383 480.31448364 0.88811743]	[403.39120483 570.11303711 0.83474064]	[546.98223877 372.49749756 0.80967861]	[567.51269531 467.40936279 0.83008611]	[588.06384277 564.92504883 0.88215655]	[503.31997681 557.25036621 0.72249258]	[462.29446411 559.78039551 0.70931327]	[480.17071533 711.15789795 0.81767064]	[4.82857239e+02 8.52396118e+02 8.43123138e-01]	[544.33605957 554.66467285 0.70207816]	[559.71710205 708.61761475 0.82575017]	[5.65065674e+02 8.52201111e+02 8.38837385e-01]	[477.68289185 321.21112061 0.89222026]	[500.81289673 321.14883423 0.93456125]	[457.07949829 316.08853149 0.70208848]	[521.22576904 313.50100708 0.7419892 ]	[5.67463257e+02 8.95953796e+02 8.05685580e-01]	[5.85502991e+02 8.90798279e+02 8.17878366e-01]	[5.62454956e+02 8.59986023e+02 7.03884602e-01]	[4.90566132e+02 8.93445618e+02 8.03917646e-01]	[4.72567749e+02 8.93293457e+02 7.86899149e-01]	[4.88004669e+02 8.67682861e+02 6.50427461e-01]
[488.02124023 336.58706665 0.89985633]	[493.06219482 377.56878662 0.87187028]	[434.0645752 380.12399292 0.83534306]	[416.16412354 480.33288574 0.91340971]	[405.88916016 572.65734863 0.81652468]	[549.58270264 372.44546509 0.79170692]	[570.12451172 464.93811035 0.81777608]	[590.55206299 564.91845703 0.87069672]	[503.41937256 554.65368652 0.70202923]	[462.38729858 557.23443604 0.68699223]	[480.20739746 708.63146973 0.8400383 ]	[4.82869843e+02 8.54804871e+02 8.40270162e-01]	[544.40856934 549.55187988 0.69590229]	[559.79077148 708.53692627 0.83700073]	[5.65045105e+02 8.52232239e+02 8.39530110e-01]	[480.14373779 321.23361206 0.89875859]	[500.8911438 321.14831543 0.92820048]	[459.5925293 316.11187744 0.69190389]	[521.34576416 313.46838379 0.73720062]	[5.67460205e+02 8.95962708e+02 7.96428502e-01]	[5.85498657e+02 8.90807983e+02 8.10918272e-01]	[5.62415161e+02 8.62506775e+02 6.91252828e-01]	[4.90559814e+02 8.95836609e+02 8.01127255e-01]	[4.72570984e+02 8.93303833e+02 7.86101222e-01]	[4.90485260e+02 8.67707092e+02 6.52660549e-01]
[493.07745361 336.61050415 0.89961588]	[495.64855957 377.58172607 0.88587511]	[436.58691406 380.17095947 0.84804982]	[418.61477661 480.34796143 0.93104684]	[410.94189453 572.61975098 0.80243647]	[554.66491699 369.97158813 0.78983235]	[575.20672607 462.38308716 0.85656404]	[590.61584473 564.89935303 0.86762029]	[503.47628784 552.07629395 0.69447559]	[462.44558716 554.67926025 0.6728763 ]	[480.24490356 708.6583252 0.83238548]	[4.82877747e+02 8.54800110e+02 8.39002490e-01]	[544.4498291 546.98468018 0.69529676]	[562.23260498 708.51501465 0.84518069]	[5.65039246e+02 8.52221313e+02 8.49082351e-01]	[480.25189209 321.23382568 0.91186196]	[503.34381104 321.18695068 0.92750573]	[459.77828979 316.12051392 0.70085323]	[523.83300781 313.52493286 0.75629711]	[5.67465393e+02 8.95983337e+02 8.02852750e-01]	[5.85503784e+02 8.90828430e+02 8.16448927e-01]	[5.62406921e+02 8.60019409e+02 6.92696452e-01]	[4.90574005e+02 8.95856628e+02 7.98926234e-01]	[4.72575897e+02 8.93310059e+02 7.83096075e-01]	[4.90483032e+02 8.67699341e+02 6.46792054e-01]
[495.65509033 336.63830566 0.90861183]	[498.2598877 377.61334229 0.9094063 ]	[439.12564087 380.17852783 0.86529976]	[418.72253418 480.32180786 0.93082196]	[413.60238647 572.58087158 0.81383044]	[559.73803711 374.97909546 0.81345081]	[580.29241943 462.42752075 0.845348 ]	[595.7121582 564.93615723 0.85772407]	[505.94458008 554.65289307 0.68297422]	[464.92965698 559.75280762 0.66982692]	[480.27032471 711.20263672 0.81708819]	[4.82890961e+02 8.54809204e+02 8.35464418e-01]	[546.91583252 549.50476074 0.68099833]	[562.30169678 708.53924561 0.8569153 ]	[5.65043457e+02 8.52241394e+02 8.51706564e-01]	[480.36965942 321.21984863 0.91283822]	[503.46286011 321.23171997 0.90018207]	[462.25094604 316.13449097 0.72742629]	[524.02087402 316.07873535 0.78638518]	[5.67459595e+02 8.98413269e+02 8.02703917e-01]	[5.85495850e+02 8.90841064e+02 8.11251283e-01]	[5.62401611e+02 8.62513672e+02 6.96774125e-01]	[4.93053772e+02 8.95849792e+02 7.99742997e-01]	[4.72586914e+02 8.93309082e+02 7.83264756e-01]	[4.90498352e+02 8.70115723e+02 6.51643753e-01]
[500.79168701 336.64120483 0.95263553]	[503.31793213 377.56906128 0.92749578]	[441.77774048 380.09866333 0.8768478 ]	[421.29983521 480.34265137 0.92731285]	[418.69381714 570.0345459 0.88497835]	[562.46765137 372.49420166 0.83572382]	[582.99157715 469.95462036 0.85666722]	[603.28314209 565.06072998 0.90594321]	[513.66168213 554.68499756 0.66714615]	[475.16125488 559.74884033 0.6676473 ]	[482.71673584 713.76690674 0.79268581]	[4.82920807e+02 8.54829041e+02 8.36716175e-01]	[554.68652344 549.57513428 0.64939022]	[562.44818115 708.71691895 0.84646338]	[5.67475830e+02 8.52275940e+02 8.33959997e-01]	[485.3868103 321.25375366 0.88168973]	[511.07592773 321.21173096 0.8579995 ]	[464.86901855 318.55566406 0.71295136]	[531.55957031 315.97460938 0.740116 ]	[5.67451233e+02 8.95982666e+02 8.01694155e-01]	[5.85511414e+02 8.90850708e+02 8.07919621e-01]	[5.64845276e+02 8.65043579e+02 6.92546606e-01]	[4.90572784e+02 8.95890381e+02 7.95006216e-01]	[4.72584381e+02 8.93322510e+02 7.81476617e-01]	[4.90515747e+02 8.70123596e+02 6.65000618e-01]
[503.25753784 336.67553711 0.9568522 ]	[503.4614563 377.63955688 0.91623867]	[444.31488037 380.13931274 0.85594463]	[423.80102539 482.73190308 0.90455192]	[421.17868042 572.66455078 0.86931396]	[564.97485352 375.00360107 0.83624613]	[585.40014648 464.88171387 0.88400251]	[603.41162109 565.00115967 0.91891509]	[516.22406006 549.54302979 0.66067809]	[477.67541504 552.1262207 0.65761584]	[482.7880249 716.30657959 0.80036771]	[4.82921448e+02 8.54870117e+02 8.35814178e-01]	[559.69946289 546.99383545 0.65320629]	[564.83660889 711.13311768 0.84848779]	[5.67507690e+02 8.52383179e+02 8.25927973e-01]	[487.97518921 321.28533936 0.86113518]	[516.20678711 321.26055908 0.87126988]	[467.4637146 318.57003784 0.71597314]	[536.67279053 316.01309204 0.73568732]	[5.67481262e+02 8.95966248e+02 7.94176042e-01]	[5.85550781e+02 8.90843262e+02 8.04711103e-01]	[5.64858154e+02 8.67640259e+02 7.03272521e-01]	[4.90558472e+02 8.95869080e+02 8.00339699e-01]	[4.72561951e+02 8.93312927e+02 7.87813962e-01]	[4.90522308e+02 8.70159424e+02 6.74574256e-01]
[503.4772644 336.66918945 0.94078028]	[505.96658325 377.64437866 0.8953954 ]	[446.94641113 377.74356079 0.83197504]	[428.96347046 480.36242676 0.87290502]	[421.30093384 572.671875 0.86309874]	[565.05426025 375.04544067 0.82854062]	[585.56097412 470.02554321 0.80075371]	[603.49731445 565.04656982 0.91135234]	[518.74963379 549.53771973 0.66919369]	[480.12884521 552.09759521 0.66620624]	[482.85952759 716.25402832 0.79752749]	[4.82930817e+02 8.54862183e+02 8.35848153e-01]	[559.82965088 547.00354004 0.66778696]	[564.8692627 711.13525391 0.85050601]	[5.67529236e+02 8.52376221e+02 8.21830928e-01]	[495.6210022 321.29684448 0.86425376]	[521.21472168 321.26132202 0.91110158]	[472.59512329 318.56771851 0.72549433]	[539.30700684 316.11404419 0.74151838]	[5.67455200e+02 8.95957458e+02 7.96239734e-01]	[5.85529724e+02 8.90838623e+02 8.04446101e-01]	[5.64888367e+02 8.67628296e+02 7.06519008e-01]	[4.90569122e+02 8.95879395e+02 7.99850404e-01]	[4.72576111e+02 8.93314697e+02 7.88426518e-01]	[4.90513733e+02 8.70148987e+02 6.68605089e-01]
[505.98956299 336.62960815 0.92149216]	[513.56304932 377.65127563 0.87482029]	[452.06378174 377.71176147 0.82338524]	[436.53924561 480.33395386 0.88884586]	[423.78726196 572.659729 0.84931403]	[570.08062744 377.50973511 0.81452584]	[588.09417725 477.6100769 0.82379824]	[605.96765137 567.47570801 0.89532995]	[521.23968506 549.53619385 0.69862688]	[480.24771118 552.07110596 0.6920113 ]	[482.9347229 713.70715332 0.78862262]	[4.82943848e+02 8.54837219e+02 8.35636795e-01]	[562.30151367 547.01031494 0.69222027]	[564.90039062 708.6517334 0.8589431 ]	[5.67534363e+02 8.54799683e+02 8.17974389e-01]	[498.22940063 321.26821899 0.88570815]	[521.33807373 321.23410034 0.92330915]	[477.67333984 316.16607666 0.70864558]	[541.8147583 316.03219604 0.75764906]	[5.67446045e+02 8.95952942e+02 7.94143438e-01]	[5.85522034e+02 8.90847656e+02 8.01672935e-01]	[5.64888794e+02 8.67684326e+02 7.18402922e-01]	[4.93043701e+02 8.95867615e+02 7.99787819e-01]	[4.72586426e+02 8.93309753e+02 7.88413465e-01]	[4.90535339e+02 8.70129089e+02 6.66691899e-01]
[513.5680542 336.67349243 0.89861763]	[516.13061523 377.65197754 0.87994635]	[454.64483643 380.14645386 0.84125078]	[439.09197998 480.37387085 0.92111588]	[426.37786865 572.62255859 0.82008809]	[575.18719482 375.04800415 0.79360974]	[590.58630371 477.60858154 0.83114046]	[608.50158691 567.56542969 0.8622061 ]	[521.39538574 549.5402832 0.69523638]	[480.36660767 552.08911133 0.68620813]	[485.35592651 711.15216064 0.80477178]	[4.82948059e+02 8.54857422e+02 8.31817329e-01]	[562.42126465 546.97753906 0.69267362]	[564.95233154 708.6038208 0.86534548]	[5.67539795e+02 8.54801819e+02 8.18328083e-01]	[500.76123047 321.3067627 0.90044498]	[523.8550415 321.25463867 0.91577554]	[480.26977539 318.58319092 0.67844129]	[544.37017822 316.0602417 0.74070525]	[5.67446533e+02 8.95961914e+02 7.94701278e-01]	[5.85535034e+02 8.93212402e+02 8.00888896e-01]	[5.64883484e+02 8.67699341e+02 7.24428415e-01]	[4.90567474e+02 8.95887451e+02 7.97427237e-01]	[4.72579987e+02 8.93324341e+02 7.86527157e-01]	[4.90541290e+02 8.70149719e+02 6.68889523e-01]
[516.15362549 336.7131958 0.90833366]	[518.75372314 377.69607544 0.90637374]	[459.63131714 380.13577271 0.86317134]	[439.2149353 480.36001587 0.92846543]	[434.08694458 572.6416626 0.81179965]	[580.33062744 377.56155396 0.83840477]	[598.2545166 472.55047607 0.78602707]	[608.62005615 567.54473877 0.84695631]	[523.80792236 552.08325195 0.69818056]	[482.77752686 554.62506104 0.68865192]	[485.45013428 708.69622803 0.79572725]	[4.82956757e+02 8.54876526e+02 8.27954412e-01]	[562.47174072 547.01818848 0.69820011]	[565.00646973 708.52484131 0.85954815]	[5.67540894e+02 8.54807129e+02 8.17778468e-01]	[500.86560059 321.28573608 0.90269595]	[524.00134277 323.73062134 0.88432497]	[482.76144409 318.54879761 0.69654864]	[546.9730835 316.16525269 0.7473073 ]	[5.67470154e+02 8.95968689e+02 7.91453362e-01]	[5.85552368e+02 8.93217834e+02 7.97086596e-01]	[5.64870972e+02 8.70095886e+02 7.26389408e-01]	[4.90565552e+02 8.95890198e+02 7.99921155e-01]	[4.72576111e+02 8.93321350e+02 7.86355972e-01]	[4.90548737e+02 8.70172180e+02 6.73487544e-01]
[518.78271484 336.7114563 0.93811923]	[521.32177734 377.61083984 0.92852581]	[459.79174805 377.74432373 0.87425148]	[439.30230713 482.7286377 0.91447371]	[436.69613647 572.61346436 0.83685631]	[582.83825684 375.07000732 0.84075868]	[603.3192749 477.61013794 0.82114941]	[611.10211182 567.55285645 0.83946788]	[523.95166016 549.55004883 0.69113755]	[482.91415405 552.08123779 0.66390502]	[485.48410034 711.21142578 0.79560292]	[4.82963776e+02 8.54917358e+02 8.26376319e-01]	[564.91949463 546.99279785 0.69737571]	[565.04022217 708.62091064 0.85068697]	[5.67540771e+02 8.54828430e+02 8.17403495e-01]	[503.35253906 321.29840088 0.88921458]	[526.52319336 321.29925537 0.86617529]	[482.88421631 318.56167603 0.72265559]	[549.49926758 316.09518433 0.7554822 ]	[5.67469116e+02 8.95952698e+02 7.99959779e-01]	[5.85549744e+02 8.90860535e+02 8.02397609e-01]	[5.64857483e+02 8.70111694e+02 7.32977450e-01]	[4.90549988e+02 8.95899780e+02 7.99243093e-01]	[4.72557068e+02 8.93331543e+02 7.86929548e-01]	[4.90560150e+02 8.70208740e+02 6.86039686e-01]
[521.30145264 336.67745972 0.95085871]	[523.8605957 377.65023804 0.92702961]	[462.28701782 380.1043396 0.87718803]	[441.79388428 480.33016968 0.92192769]	[439.19039917 570.02819824 0.88571811]	[585.36938477 375.11312866 0.84773195]	[603.49743652 480.23403931 0.88618779]	[613.68078613 570.07165527 0.82969671]	[526.45831299 554.68676758 0.68894947]	[487.91986084 557.22045898 0.65444541]	[487.94400024 713.76965332 0.77485967]	[4.82978638e+02 8.57431030e+02 8.23368251e-01]	[565.02697754 554.62365723 0.69206047]	[567.46276855 711.12054443 0.83317512]	[5.67544678e+02 8.54862549e+02 8.09981048e-01]	[505.89303589 321.28527832 0.87818992]	[531.60913086 321.25488281 0.85107118]	[485.41131592 318.63531494 0.70018482]	[552.12780762 316.09841919 0.75439227]	[5.67465271e+02 8.95946899e+02 7.96274662e-01]	[5.85545349e+02 8.93213440e+02 7.97588468e-01]	[5.64861572e+02 8.70151733e+02 7.36334682e-01]	[4.90511505e+02 8.95936890e+02 7.87794471e-01]	[4.72522827e+02 8.93357788e+02 7.78373182e-01]	[4.93052338e+02 8.70281250e+02 7.09949970e-01]
[521.30151367 336.67755127 0.95082891]	[523.85961914 377.65142822 0.92705464]	[462.28649902 380.10617065 0.87711388]	[441.79272461 480.33282471 0.9222554 ]	[439.19192505 570.03216553 0.88594806]	[585.3682251 375.11254883 0.84752417]	[603.49511719 480.23834229 0.88741392]	[613.68054199 570.0769043 0.82953292]	[526.45697021 554.69610596 0.68768376]	[487.91867065 557.23510742 0.65327668]	[487.93655396 713.7723999 0.77626467]	[4.82981842e+02 8.57415405e+02 8.24154317e-01]	[565.02581787 554.62457275 0.69215155]	[567.46350098 708.70843506 0.83397788]	[5.67554993e+02 8.54870789e+02 8.07216823e-01]	[505.89291382 321.2852478 0.87822056]	[531.60900879 321.25457764 0.85111386]	[485.41094971 318.63583374 0.70030087]	[552.12756348 316.09829712 0.75441337]	[5.67466064e+02 8.95957703e+02 7.92440236e-01]	[5.85548523e+02 8.93223083e+02 7.93944299e-01]	[5.64879333e+02 8.70159485e+02 7.36582458e-01]	[4.90507233e+02 8.95953735e+02 7.84456730e-01]	[4.72519409e+02 8.93364990e+02 7.76727498e-01]	[4.93052826e+02 8.70264343e+02 7.05923498e-01]
[521.41937256 336.70947266 0.95904869]	[524.00469971 377.74188232 0.91571903]	[464.82513428 380.14672852 0.85802388]	[441.902771 482.76538086 0.92299598]	[441.69125366 572.61804199 0.87505841]	[585.51983643 377.60116577 0.85944504]	[605.87207031 477.68945312 0.8745895 ]	[616.27294922 570.04577637 0.82792699]	[526.52557373 552.09008789 0.66875851]	[490.47930908 554.63861084 0.63427722]	[490.48428345 718.83746338 0.7581358 ]	[4.85355164e+02 8.57448242e+02 8.23509216e-01]	[567.44122314 549.52087402 0.67570746]	[567.59082031 711.17431641 0.79927558]	[5.67573608e+02 8.57367798e+02 7.89368808e-01]	[506.01782227 323.72674561 0.8615613 ]	[536.70562744 321.29064941 0.86055118]	[487.97503662 318.60870361 0.67522794]	[557.23358154 316.05914307 0.74758339]	[5.67466858e+02 8.95961243e+02 7.89981425e-01]	[5.85543396e+02 8.93238586e+02 7.92468429e-01]	[5.64895935e+02 8.70219666e+02 7.42150724e-01]	[4.90507812e+02 8.95971985e+02 7.79604495e-01]	[4.72527344e+02 8.93375061e+02 7.75856018e-01]	[4.93071747e+02 8.70276428e+02 7.21735835e-01]
[523.93145752 339.04602051 0.95536005]	[526.50036621 377.69143677 0.89891452]	[467.42773438 377.71786499 0.8378011 ]	[446.96572876 480.36480713 0.87290549]	[441.84384155 570.08380127 0.87794578]	[587.96820068 377.55276489 0.84211117]	[605.93255615 472.59448242 0.83444667]	[621.31622314 570.06011963 0.85221577]	[529.01135254 554.65960693 0.66038418]	[493.06860352 557.20135498 0.62854755]	[493.09365845 718.86987305 0.76521724]	[4.85355103e+02 8.57465576e+02 8.19849014e-01]	[567.54199219 552.10717773 0.65907973]	[575.15332031 711.17669678 0.78012121]	[5.67570129e+02 8.54920898e+02 7.91294515e-01]	[513.63323975 323.7550354 0.84808445]	[539.31860352 323.76818848 0.8837713 ]	[493.13720703 318.54150391 0.68088591]	[559.82305908 316.10647583 0.74113429]	[5.67474548e+02 8.95967346e+02 7.89532721e-01]	[5.85544617e+02 8.93244141e+02 7.90244162e-01]	[5.64878967e+02 8.70210388e+02 7.38096118e-01]	[4.90517059e+02 8.95987061e+02 7.77559996e-01]	[4.72528961e+02 8.93385559e+02 7.74083316e-01]	[4.93057373e+02 8.70288513e+02 7.16079235e-01]
[526.4432373 336.68536377 0.93500125]	[531.57055664 377.65411377 0.87888277]	[470.03494263 377.67098999 0.82220238]	[454.55783081 480.30999756 0.87659311]	[441.92913818 572.59973145 0.85645998]	[590.58044434 377.56643677 0.82405639]	[606.0725708 475.12109375 0.81347138]	[623.79473877 570.02832031 0.8677932 ]	[531.59692383 547.01715088 0.64304793]	[495.61206055 549.52655029 0.61938494]	[495.62408447 718.83532715 0.77364588]	[4.85389343e+02 8.57408569e+02 8.19097459e-01]	[570.11895752 546.94219971 0.64868814]	[577.73010254 711.13574219 0.79042679]	[5.67577576e+02 8.57371826e+02 7.85149336e-01]	[518.69171143 323.73480225 0.86720252]	[541.80889893 323.71734619 0.90203643]	[498.17294312 316.17956543 0.69559336]	[562.31555176 316.06188965 0.75296861]	[5.67474304e+02 8.95951355e+02 7.85952330e-01]	[5.85545532e+02 8.93243286e+02 7.88379848e-01]	[5.64870972e+02 8.70233521e+02 7.41885126e-01]	[4.90492035e+02 8.95987366e+02 7.74830639e-01]	[4.72523041e+02 8.93373413e+02 7.73688734e-01]	[4.93088959e+02 8.70239441e+02 7.17308044e-01]
[531.60931396 339.08325195 0.90076035]	[539.17199707 377.72021484 0.89695215]	[477.6708374 377.72729492 0.85119671]	[459.58233643 480.31152344 0.9136411 ]	[449.52658081 572.5980835 0.80614287]	[598.3036499 377.67431641 0.82683271]	[611.07305908 480.18939209 0.84159958]	[623.95300293 570.09710693 0.88239068]	[539.18988037 549.56707764 0.64590484]	[498.22305298 549.574646 0.64359313]	[498.17471313 713.7142334 0.78836668]	[4.85426849e+02 8.54919678e+02 8.17678034e-01]	[580.26269531 549.51965332 0.64943188]	[580.29211426 713.70849609 0.78824991]	[5.67588745e+02 8.57362549e+02 7.85710037e-01]	[521.28234863 323.75823975 0.8885113 ]	[544.42938232 323.79867554 0.89316493]	[500.83987427 318.61755371 0.64956522]	[567.44470215 316.15411377 0.73040235]	[5.67475708e+02 8.95937927e+02 7.88915992e-01]	[5.85548462e+02 8.93234375e+02 7.89428294e-01]	[5.64861023e+02 8.70226196e+02 7.43844748e-01]	[4.90506531e+02 8.95982361e+02 7.76954770e-01]	[4.72556122e+02 8.93359253e+02 7.79438555e-01]	[4.93099579e+02 8.70184204e+02 7.08990574e-01]
[536.64172363 339.09112549 0.90322393]	[539.28125 377.72589111 0.90825087]	[480.16921997 377.71398926 0.86474371]	[459.69073486 480.32110596 0.92702818]	[454.60488892 572.61297607 0.81049013]	[600.87011719 377.65560913 0.8390758 ]	[613.64642334 477.69689941 0.81454355]	[626.39624023 572.57824707 0.88156623]	[539.30810547 552.08691406 0.65988761]	[500.6539917 549.57342529 0.65594512]	[500.62741089 711.20874023 0.79590881]	[4.85446503e+02 8.54880371e+02 8.19279552e-01]	[582.76623535 552.07641602 0.6686902 ]	[580.35388184 713.70721436 0.79750127]	[5.70025696e+02 8.54926147e+02 7.82144129e-01]	[521.37341309 323.73577881 0.88905418]	[544.53759766 323.82598877 0.87189806]	[503.28109741 318.61642456 0.66584969]	[567.5760498 318.57705688 0.73870236]	[5.67487305e+02 8.95947205e+02 7.86512673e-01]	[5.85560425e+02 8.93239075e+02 7.88553178e-01]	[5.64875549e+02 8.70216492e+02 7.46316969e-01]	[4.90539612e+02 8.95973145e+02 7.77919292e-01]	[4.72595123e+02 8.93345093e+02 7.79538631e-01]	[4.93068390e+02 8.70148376e+02 7.05025434e-01]
[539.2210083 339.0776062 0.92551857]	[541.75158691 377.6887207 0.9227739 ]	[480.26416016 377.69351196 0.87373585]	[459.7989502 480.29559326 0.92505455]	[457.17532349 570.0657959 0.83914447]	[603.34667969 377.61447144 0.85155356]	[618.75531006 477.61050415 0.78475541]	[626.50640869 572.59185791 0.87448758]	[541.75183105 547.02600098 0.65961647]	[500.72610474 547.00427246 0.65353 ]	[500.70523071 708.70135498 0.81463587]	[4.85456299e+02 8.54898804e+02 8.14813018e-01]	[582.8137207 547.01861572 0.66425818]	[582.74243164 713.73339844 0.80619437]	[5.70040100e+02 8.57391418e+02 7.74694264e-01]	[523.8260498 323.7414856 0.88358861]	[546.99304199 323.80255127 0.8648414 ]	[503.40567017 318.58694458 0.70686638]	[570.05773926 316.13964844 0.7441951 ]	[5.67491882e+02 8.95942383e+02 7.79027283e-01]	[5.85564148e+02 8.93242981e+02 7.84701467e-01]	[5.64892151e+02 8.70253662e+02 7.43710756e-01]	[4.90547424e+02 8.95965393e+02 7.81776249e-01]	[4.72604767e+02 8.93339600e+02 7.81014085e-01]	[4.93078735e+02 8.70158081e+02 7.05944896e-01]
[541.76367188 339.03656006 0.94524246]	[541.88427734 377.69171143 0.9284302 ]	[480.35528564 377.73779297 0.8752563 ]	[459.85275269 480.2635498 0.91624308]	[459.62350464 567.59399414 0.85895431]	[603.4664917 377.60922241 0.85345662]	[621.37060547 475.16729736 0.81807518]	[626.59570312 572.60083008 0.86225086]	[541.83551025 549.52282715 0.65856493]	[500.78448486 547.02044678 0.65180433]	[500.75393677 711.12701416 0.80829298]	[4.85458038e+02 8.54904541e+02 8.13867033e-01]	[582.90356445 549.53204346 0.66137701]	[582.81536865 711.23974609 0.82749957]	[5.70041931e+02 8.57383606e+02 7.72220552e-01]	[523.99908447 321.29324341 0.87981439]	[549.60174561 323.72781372 0.84144992]	[505.89440918 318.57797241 0.69776964]	[572.61468506 316.13009644 0.7341547 ]	[5.67481323e+02 8.95934326e+02 7.77716756e-01]	[5.85555603e+02 8.93241272e+02 7.85763741e-01]	[5.64887207e+02 8.70250854e+02 7.39332795e-01]	[4.90559326e+02 8.95956299e+02 7.85417080e-01]	[4.75074524e+02 8.93331909e+02 7.85529077e-01]	[4.93062073e+02 8.70163574e+02 7.03300476e-01]
[541.8961792 336.70117188 0.96036327]	[544.35479736 377.75311279 0.92692494]	[482.80773926 380.12490845 0.87680417]	[462.23669434 480.30682373 0.92402411]	[459.70123291 567.57867432 0.88720512]	[605.93914795 377.65881348 0.85728991]	[623.88067627 477.6618042 0.83191621]	[626.64788818 575.18707275 0.8583743 ]	[541.95172119 554.63684082 0.66930634]	[500.89028931 552.12023926 0.66025501]	[500.80072021 711.17687988 0.8137899 ]	[4.85467682e+02 8.54890198e+02 8.10892403e-01]	[582.97296143 552.1206665 0.67292285]	[582.84509277 713.74584961 0.82662678]	[5.70060669e+02 8.57385925e+02 7.70860374e-01]	[526.50140381 321.30053711 0.86917126]	[554.70159912 321.28826904 0.85069281]	[508.45550537 318.63049316 0.69021881]	[577.69482422 316.08404541 0.72261155]	[5.67503662e+02 8.95941284e+02 7.75619924e-01]	[5.85575745e+02 8.93244324e+02 7.86096632e-01]	[5.64901489e+02 8.70249451e+02 7.36239731e-01]	[4.90575043e+02 8.95956604e+02 7.87904501e-01]	[4.75086761e+02 8.93328613e+02 7.88433790e-01]	[4.93061768e+02 8.70152588e+02 7.02220798e-01]
[544.32733154 336.68231201 0.96021807]	[544.5067749 380.14907837 0.92510146]	[482.94943237 380.13024902 0.86259371]	[462.31890869 480.32202148 0.92504853]	[459.73498535 567.52960205 0.89994925]	[606.05621338 380.11737061 0.86451316]	[623.94995117 480.33370972 0.88134634]	[629.07025146 577.7086792 0.8632586 ]	[544.38311768 552.11706543 0.68312675]	[503.34185791 552.06414795 0.66613662]	[500.81668091 711.18548584 0.82021791]	[4.85466797e+02 8.54920837e+02 8.09419751e-01]	[585.35406494 552.09851074 0.69207287]	[582.8928833 713.74420166 0.83562428]	[5.70099304e+02 8.57415283e+02 7.69181609e-01]	[529.0715332 321.27359009 0.85656542]	[559.71118164 321.29711914 0.86431485]	[511.04293823 318.56698608 0.70170569]	[580.23303223 316.04928589 0.7367382 ]	[5.67511230e+02 8.95945007e+02 7.75073946e-01]	[5.85578491e+02 8.93255798e+02 7.86980867e-01]	[5.64930176e+02 8.70271667e+02 7.39304781e-01]	[4.90551697e+02 8.95961304e+02 7.87612081e-01]	[4.72606079e+02 8.93334534e+02 7.87351012e-01]	[4.93062622e+02 8.70180542e+02 7.07319021e-01]
[544.48742676 336.64031982 0.94371927]	[546.96020508 380.12487793 0.90928531]	[485.42321777 377.73544312 0.85086846]	[462.4203186 480.30270386 0.91530305]	[459.80371094 567.55206299 0.89701033]	[608.49230957 377.74935913 0.85493779]	[624.05126953 480.2394104 0.88236737]	[629.12493896 575.19995117 0.84705186]	[544.43994141 549.55615234 0.68453705]	[503.41421509 549.51434326 0.66175544]	[500.82427979 713.69030762 0.81543696]	[4.85483826e+02 8.54921509e+02 8.06730866e-01]	[585.40234375 549.53729248 0.6942119 ]	[582.94927979 713.76641846 0.83147216]	[5.70115784e+02 8.57401611e+02 7.69402683e-01]	[536.64794922 321.24081421 0.86671782]	[562.24023438 321.26477051 0.90444702]	[516.11907959 318.54998779 0.72526425]	[580.36065674 316.14916992 0.75359964]	[5.67519348e+02 8.95946777e+02 7.76849687e-01]	[5.87977722e+02 8.93264587e+02 7.87065446e-01]	[5.64932129e+02 8.70258728e+02 7.36487567e-01]	[4.90560120e+02 8.95971436e+02 7.82567143e-01]	[4.75069855e+02 8.93337158e+02 7.84289181e-01]	[4.93061920e+02 8.70185852e+02 7.09812224e-01]
[546.97515869 336.62658691 0.92699003]	[549.49786377 380.1081543 0.89255494]	[487.98202515 377.69793701 0.83388889]	[464.92578125 480.23913574 0.88842648]	[462.20306396 567.58081055 0.89448911]	[608.61077881 380.10858154 0.84072977]	[626.40777588 480.20068359 0.88683718]	[631.61572266 575.21569824 0.8355661 ]	[544.44317627 552.10540771 0.68566871]	[503.44177246 549.54962158 0.65927362]	[500.86193848 711.12414551 0.82491541]	[4.85491058e+02 8.54918335e+02 8.04742455e-01]	[585.38946533 552.1038208 0.69015092]	[582.97802734 713.69555664 0.8294211 ]	[5.70126709e+02 8.57403870e+02 7.69073546e-01]	[539.19622803 321.23849487 0.87889737]	[562.34283447 321.23168945 0.92097056]	[518.65960693 316.15975952 0.72581989]	[582.85668945 316.03146362 0.77467585]	[5.67510071e+02 8.95942383e+02 7.76608407e-01]	[5.87972107e+02 8.93267700e+02 7.89626062e-01]	[5.64933228e+02 8.70260376e+02 7.38324344e-01]	[4.90569397e+02 8.95958191e+02 7.82016397e-01]	[4.75074371e+02 8.93327881e+02 7.83828080e-01]	[4.93060638e+02 8.70190796e+02 7.08325803e-01]
[547.05548096 336.58822632 0.91399008]	[549.58868408 380.11141968 0.88773513]	[490.50534058 377.70120239 0.8267585 ]	[467.47171021 480.29077148 0.87151384]	[462.24771118 567.5592041 0.89357567]	[611.15026855 380.1182251 0.83097953]	[626.47735596 480.29269409 0.89837927]	[631.62762451 577.74975586 0.84466964]	[544.46325684 554.64837646 0.68979043]	[503.48916626 552.07666016 0.65189433]	[500.88272095 711.16748047 0.82372314]	[4.85495972e+02 8.54931091e+02 8.03130209e-01]	[585.38983154 554.6595459 0.69276094]	[585.34460449 716.28399658 0.83385086]	[5.72581177e+02 8.54904358e+02 7.77526498e-01]	[539.31408691 321.19903564 0.89786917]	[562.41119385 321.2064209 0.92589897]	[521.19586182 316.14346313 0.71240425]	[582.94207764 316.03198242 0.78272724]	[5.67482666e+02 8.95928833e+02 7.86340594e-01]	[5.85568359e+02 8.93254639e+02 7.92411804e-01]	[5.64931274e+02 8.70200989e+02 7.36382008e-01]	[4.90560364e+02 8.95977112e+02 7.77458191e-01]	[4.75074371e+02 8.93338562e+02 7.82588243e-01]	[4.93057892e+02 8.70196655e+02 7.08225012e-01]
[547.05493164 336.58734131 0.91408253]	[549.58312988 380.1038208 0.88809031]	[490.50506592 377.70126343 0.82688105]	[467.47253418 480.29211426 0.87183321]	[462.24758911 567.55682373 0.89437592]	[611.13952637 380.1010437 0.83145434]	[626.47753906 480.29199219 0.89822638]	[631.62988281 577.76074219 0.84583235]	[544.4744873 554.64691162 0.68844497]	[505.87701416 552.06976318 0.64918822]	[500.88519287 711.16607666 0.82435471]	[4.85496094e+02 8.57366516e+02 8.02801549e-01]	[585.39819336 554.66070557 0.69203639]	[585.34698486 716.30377197 0.8339659 ]	[5.72585449e+02 8.54910706e+02 7.76790380e-01]	[539.31365967 321.1986084 0.89797735]	[562.41015625 321.2064209 0.9262473 ]	[521.19702148 316.14498901 0.71320885]	[582.93847656 316.03207397 0.78173488]	[5.67476013e+02 8.95927246e+02 7.85985410e-01]	[5.85563477e+02 8.93255676e+02 7.93111384e-01]	[5.64941711e+02 8.70207642e+02 7.37506986e-01]	[4.90561951e+02 8.95982788e+02 7.76330590e-01]	[4.75074005e+02 8.93342957e+02 7.81541765e-01]	[4.93055542e+02 8.70202332e+02 7.09175348e-01]
[549.53942871 336.59283447 0.90450144]	[552.1204834 380.09161377 0.88002408]	[493.06826782 377.71231079 0.82181126]	[470.03787231 480.30307007 0.86463094]	[462.26727295 567.5692749 0.89268738]	[613.65625 377.74624634 0.82573009]	[626.51196289 480.27249146 0.86618567]	[631.67156982 577.78900146 0.84278917]	[546.91674805 552.08508301 0.67744678]	[505.99682617 549.5144043 0.63961661]	[503.24090576 711.2074585 0.82673639]	[4.85500122e+02 8.57361938e+02 8.02868962e-01]	[585.47802734 552.11865234 0.68698472]	[585.39801025 713.74151611 0.83735675]	[5.72592407e+02 8.54926147e+02 7.75599897e-01]	[541.73284912 321.20761108 0.90276408]	[562.46862793 321.20385742 0.92642975]	[521.28497314 318.54141235 0.69717312]	[585.34820557 316.02734375 0.78374636]	[5.67474243e+02 8.95926086e+02 7.86971748e-01]	[5.85561035e+02 8.93260681e+02 7.93989122e-01]	[5.64938477e+02 8.70220764e+02 7.39471912e-01]	[4.90559448e+02 8.95989197e+02 7.79186249e-01]	[4.75070068e+02 8.93345764e+02 7.83397317e-01]	[4.93068420e+02 8.70193054e+02 7.07235336e-01]
[552.05541992 336.60180664 0.89841902]	[554.67010498 380.09994507 0.88277131]	[495.61102295 377.7038269 0.82858741]	[472.58392334 480.28735352 0.85959029]	[462.31469727 567.5637207 0.89149171]	[616.20874023 380.12069702 0.81916171]	[626.57061768 480.30310059 0.87198508]	[634.16375732 580.26275635 0.84711826]	[546.97589111 552.06201172 0.66373765]	[508.46417236 549.50238037 0.62496567]	[503.25015259 713.69067383 0.82157075]	[4.87913727e+02 8.57367676e+02 8.03862274e-01]	[585.53778076 552.08032227 0.67718732]	[585.45605469 713.71569824 0.8339169 ]	[5.72577148e+02 8.57403809e+02 7.72844195e-01]	[541.78637695 321.19644165 0.91309875]	[564.86566162 321.21560669 0.92398661]	[521.37652588 316.17984009 0.6971029 ]	[585.46551514 316.03741455 0.75180966]	[5.67496216e+02 8.95932800e+02 7.80866921e-01]	[5.85571838e+02 8.93273743e+02 7.91068733e-01]	[5.64908813e+02 8.70265930e+02 7.46173561e-01]	[4.90552704e+02 8.95990295e+02 7.76061237e-01]	[4.72606903e+02 8.93342102e+02 7.83758342e-01]	[4.93068878e+02 8.70200378e+02 7.11944401e-01]
[554.63415527 336.59182739 0.89330161]	[559.72894287 380.11489868 0.90537101]	[498.23013306 377.6552124 0.85283667]	[477.63616943 480.22857666 0.87825555]	[462.3862915 570.02392578 0.87642241]	[621.32354736 380.18463135 0.82881778]	[629.02453613 482.8225708 0.87393522]	[636.74584961 582.7401123 0.856902 ]	[547.05621338 549.52508545 0.65618378]	[508.50637817 546.96594238 0.62452185]	[503.28192139 711.19702148 0.82678258]	[4.87937775e+02 8.57377991e+02 7.99460590e-01]	[588.00183105 549.56335449 0.66923976]	[585.51245117 713.77081299 0.82247388]	[5.72608765e+02 8.54918884e+02 7.78355181e-01]	[541.88256836 318.78771973 0.92115611]	[564.99328613 321.21279907 0.90703815]	[523.82073975 318.55355835 0.71432024]	[588.02624512 318.52459717 0.74440187]	[5.67481384e+02 8.95917419e+02 7.91026592e-01]	[5.85566345e+02 8.93264343e+02 7.98625827e-01]	[5.64910583e+02 8.70202942e+02 7.41167128e-01]	[4.90565796e+02 8.95980713e+02 7.75998652e-01]	[4.75071136e+02 8.93334045e+02 7.81100988e-01]	[4.93097534e+02 8.70217834e+02 7.09292829e-01]
[554.70727539 336.60897827 0.89664435]	[559.78222656 380.10479736 0.91000926]	[500.66131592 377.65182495 0.86333477]	[477.66577148 480.20581055 0.88923025]	[462.42993164 567.58233643 0.87183553]	[621.38305664 380.18411255 0.83255929]	[629.06518555 482.81088257 0.86977357]	[639.26013184 580.36242676 0.85812283]	[549.48565674 549.55090332 0.65990758]	[508.52963257 547.0088501 0.63141829]	[503.32955933 711.18823242 0.83150929]	[4.87945618e+02 8.57368958e+02 7.99438655e-01]	[588.04089355 552.06347656 0.66515136]	[585.5355835 713.75158691 0.82187563]	[5.72624329e+02 8.54906311e+02 7.81376541e-01]	[541.92987061 318.78991699 0.9193511 ]	[565.0592041 321.23910522 0.89306319]	[523.87805176 318.57034302 0.72087324]	[588.11114502 318.56491089 0.76126683]	[5.67476929e+02 8.95911682e+02 7.94143200e-01]	[5.85562195e+02 8.93263489e+02 8.03683162e-01]	[5.64914307e+02 8.70187378e+02 7.40140915e-01]	[4.90573578e+02 8.95978943e+02 7.80846775e-01]	[4.75086487e+02 8.93328064e+02 7.84615099e-01]	[4.93079132e+02 8.70202332e+02 7.05929279e-01]
[557.22033691 336.65924072 0.9060154 ]	[559.80444336 380.14645386 0.9099912 ]	[500.67279053 377.67633057 0.86677295]	[477.73971558 480.2130127 0.89411116]	[464.8598938 570.01434326 0.85563326]	[623.80926514 380.22796631 0.83344024]	[629.10906982 482.78295898 0.85879362]	[639.2958374 580.35705566 0.85857785]	[549.48980713 559.75769043 0.67060471]	[511.02758789 557.20172119 0.63222075]	[503.33474731 713.70306396 0.82714343]	[4.87942078e+02 8.57372253e+02 8.00552607e-01]	[588.06610107 559.82647705 0.66906917]	[585.54718018 716.3404541 0.81781602]	[5.72632263e+02 8.54915710e+02 7.79976070e-01]	[544.30181885 321.1847229 0.91096765]	[567.47796631 321.28518677 0.87498617]	[523.90710449 318.54840088 0.69962847]	[590.59161377 318.5402832 0.7572158 ]	[5.67478638e+02 8.95911438e+02 7.92766094e-01]	[5.85564026e+02 8.93265564e+02 8.03313315e-01]	[5.64914368e+02 8.70195312e+02 7.42092848e-01]	[4.93047272e+02 8.95969788e+02 7.80850470e-01]	[4.75080933e+02 8.93326050e+02 7.84240246e-01]	[4.93069702e+02 8.70213318e+02 7.07430482e-01]
[559.74243164 336.66674805 0.91906953]	[562.23565674 380.17459106 0.92082554]	[500.77880859 377.67724609 0.87831193]	[480.13973999 480.17971802 0.90212995]	[464.9145813 567.59667969 0.84774649]	[623.8581543 380.27124023 0.84197932]	[629.15527344 482.86602783 0.8521775 ]	[639.33343506 582.75628662 0.86482298]	[549.55523682 559.76501465 0.66884553]	[513.5703125 554.69622803 0.62993163]	[503.37091064 713.73931885 0.81821978]	[4.87956635e+02 8.54930603e+02 8.02653909e-01]	[590.5637207 562.27380371 0.66135854]	[585.56713867 716.28588867 0.81338078]	[5.72646973e+02 8.54925964e+02 7.76823997e-01]	[544.37347412 321.21026611 0.90234035]	[567.54003906 321.28115845 0.86339098]	[523.97253418 318.56903076 0.69478017]	[590.60522461 316.13665771 0.75021803]	[5.67473572e+02 8.95911743e+02 7.92488098e-01]	[5.85562073e+02 8.93271118e+02 8.03286076e-01]	[5.6491925e+02 8.7020343e+02 7.4349308e-01]	[4.93048523e+02 8.95979736e+02 7.80701160e-01]	[4.75088654e+02 8.93328247e+02 7.86926806e-01]	[4.93065979e+02 8.70203735e+02 7.09139943e-01]
[559.82775879 336.66827393 0.92816406]	[562.28070068 380.15072632 0.92388839]	[500.83398438 377.67495728 0.87994826]	[480.16390991 480.2749939 0.92173052]	[467.39001465 567.5802002 0.83769107]	[623.89355469 380.22506714 0.8527388 ]	[631.59442139 482.83270264 0.85759968]	[639.37109375 582.75 0.86451364]	[552.05255127 554.62799072 0.64823657]	[513.65106201 549.52142334 0.6296159 ]	[503.39874268 713.6963501 0.81818777]	[4.87954834e+02 8.54924194e+02 8.03465307e-01]	[590.57318115 557.19390869 0.64762688]	[587.97442627 716.27648926 0.80409342]	[5.72642517e+02 8.57384827e+02 7.75944054e-01]	[544.44500732 321.21902466 0.89703763]	[570.02386475 321.2875061 0.85279852]	[524.01794434 318.56988525 0.7001431 ]	[593.11254883 316.15130615 0.75128686]	[5.67493591e+02 8.95912231e+02 7.89452791e-01]	[5.85576172e+02 8.93272827e+02 7.98735559e-01]	[5.64913086e+02 8.70233948e+02 7.47608423e-01]	[4.93047668e+02 8.95963501e+02 7.78558433e-01]	[4.75081482e+02 8.93318298e+02 7.83300579e-01]	[4.93063995e+02 8.70200562e+02 7.10896313e-01]
[559.84490967 336.67407227 0.93155622]	[562.31439209 380.1003418 0.92552453]	[500.8543396 377.64810181 0.8801595 ]	[480.20339966 480.23410034 0.91895139]	[467.48504639 567.55377197 0.82880741]	[623.92529297 380.17202759 0.85652357]	[631.62689209 482.83215332 0.85646063]	[641.7911377 582.74584961 0.86469603]	[552.08892822 552.10235596 0.64629889]	[516.12902832 547.00958252 0.63066483]	[503.4107666 713.73529053 0.8152386 ]	[4.87954529e+02 8.54923157e+02 8.03757787e-01]	[590.59802246 554.67767334 0.64333636]	[587.99316406 713.73876953 0.80416816]	[5.72641296e+02 8.54912659e+02 7.80290365e-01]	[544.46044922 321.22357178 0.89626509]	[570.04943848 321.29473877 0.85126978]	[526.39489746 318.58895874 0.67484415]	[593.16436768 316.16741943 0.74746144]	[5.67490112e+02 8.95906677e+02 7.94560671e-01]	[5.85578979e+02 8.93262878e+02 8.01388264e-01]	[5.64897949e+02 8.70194763e+02 7.47098923e-01]	[4.90575104e+02 8.95975647e+02 7.78433561e-01]	[4.75078186e+02 8.93322632e+02 7.82332420e-01]	[4.93063477e+02 8.70197388e+02 7.09022045e-01]
[562.23114014 336.67636108 0.93166393]	[562.35174561 380.11434937 0.92708653]	[500.87393188 377.6741333 0.87916219]	[480.22875977 480.2477417 0.91802049]	[469.98556519 567.53894043 0.82772928]	[623.97894287 380.17828369 0.85672832]	[631.66357422 482.81497192 0.86020452]	[641.80578613 582.75805664 0.86853945]	[552.10943604 554.62438965 0.65153188]	[516.11755371 549.51403809 0.63344985]	[503.41836548 713.76605225 0.81401974]	[4.87950684e+02 8.54908691e+02 8.05956960e-01]	[590.64794922 557.19213867 0.63931894]	[588.015625 716.25537109 0.79434466]	[5.72648499e+02 8.54898743e+02 7.82052934e-01]	[544.48114014 321.23596191 0.88912934]	[570.07110596 321.29458618 0.8485347 ]	[526.43347168 318.5930481 0.65265208]	[595.6640625 316.11959839 0.75376058]	[5.67490967e+02 8.95902588e+02 7.95915008e-01]	[5.85579041e+02 8.93258972e+02 8.00606608e-01]	[5.64899170e+02 8.70176880e+02 7.46703386e-01]	[4.90572906e+02 8.95975586e+02 7.78323591e-01]	[4.75074646e+02 8.93320801e+02 7.82303751e-01]	[4.93055145e+02 8.70182007e+02 7.08298862e-01]
[562.30059814 336.67553711 0.93682587]	[562.37634277 380.10592651 0.93085772]	[500.89599609 377.70291138 0.87532532]	[480.25506592 480.16592407 0.91239762]	[470.03497314 567.54742432 0.82400221]	[623.9942627 380.13690186 0.85904378]	[631.68835449 482.76629639 0.8654024 ]	[641.81439209 582.74841309 0.86961371]	[552.10650635 557.17871094 0.65242511]	[513.61248779 552.0670166 0.62913877]	[503.427948 711.24499512 0.82240665]	[4.87949127e+02 8.54897583e+02 8.07444632e-01]	[593.14923096 557.25396729 0.63666743]	[588.04693604 713.72833252 0.79388404]	[5.72631226e+02 8.54875122e+02 7.86205292e-01]	[546.92852783 321.24737549 0.8762455 ]	[572.59906006 321.29959106 0.84070379]	[526.52362061 318.60635376 0.67242897]	[595.68121338 316.10253906 0.73818827]	[5.67495728e+02 8.95903320e+02 7.90699542e-01]	[5.87972107e+02 8.93259094e+02 7.93251276e-01]	[5.64876892e+02 8.70164001e+02 7.52078831e-01]	[4.90530487e+02 8.95953247e+02 7.77282476e-01]	[4.72588776e+02 8.93301208e+02 7.83538461e-01]	[4.93053467e+02 8.70174133e+02 7.04640269e-01]
[562.32025146 336.69000244 0.94187832]	[562.40802002 380.13388062 0.93039906]	[503.27111816 377.71310425 0.87752116]	[480.26818848 480.21743774 0.92050594]	[472.52731323 567.52960205 0.82534158]	[624.02105713 380.17510986 0.85750294]	[634.16998291 482.81790161 0.86005557]	[641.82647705 582.78857422 0.87616307]	[552.1473999 552.13452148 0.64887553]	[513.64196777 549.52301025 0.63399369]	[503.44927979 711.19378662 0.8273657 ]	[4.87946747e+02 8.54884705e+02 8.08243990e-01]	[593.19256592 554.6942749 0.6316433 ]	[588.04998779 713.73712158 0.79059958]	[5.72634888e+02 8.54871521e+02 7.87161589e-01]	[546.94732666 321.27890015 0.87237167]	[572.62750244 323.71871948 0.83826435]	[528.97320557 318.66070557 0.66132593]	[595.69494629 316.12945557 0.74659652]	[5.67497009e+02 8.95903870e+02 7.91554868e-01]	[5.87973450e+02 8.93260986e+02 7.93981075e-01]	[5.64879272e+02 8.70159180e+02 7.52014995e-01]	[4.90538116e+02 8.95954895e+02 7.80519009e-01]	[4.72595032e+02 8.93301880e+02 7.84089446e-01]	[4.93046814e+02 8.70163757e+02 7.01907158e-01]
[562.32128906 336.6895752 0.94242638]	[562.40808105 380.13247681 0.93035883]	[503.27233887 377.71234131 0.87759042]	[480.2689209 480.21908569 0.92078745]	[472.53204346 567.52471924 0.8265326 ]	[624.02062988 380.17327881 0.85763437]	[634.17913818 482.81677246 0.85921443]	[641.82781982 582.78875732 0.875875 ]	[552.14355469 554.63391113 0.64840692]	[513.6427002 549.53509521 0.63266665]	[503.43978882 711.21618652 0.82696629]	[4.87949036e+02 8.54883423e+02 8.08514476e-01]	[593.19012451 557.18682861 0.63097054]	[588.04901123 713.73913574 0.79100609]	[5.72630432e+02 8.54867188e+02 7.88065314e-01]	[546.95147705 321.27490234 0.87352961]	[572.63098145 323.72250366 0.8379454 ]	[528.97753906 318.65365601 0.66560304]	[595.6786499 316.13970947 0.74305201]	[5.67489807e+02 8.95903198e+02 7.93028712e-01]	[5.85579773e+02 8.93255676e+02 7.94899225e-01]	[5.64877625e+02 8.70155090e+02 7.51181126e-01]	[4.90539642e+02 8.95962158e+02 7.81585097e-01]	[4.72598236e+02 8.93306396e+02 7.85197973e-01]	[4.93052521e+02 8.70161133e+02 7.01217055e-01]
[562.32067871 336.68966675 0.94229603]	[562.40863037 380.1340332 0.93027532]	[503.27261353 377.71148682 0.87771338]	[480.27209473 480.21035767 0.91957909]	[472.54580688 567.52337646 0.82690072]	[624.02160645 380.17633057 0.85756034]	[634.1751709 482.81814575 0.85949457]	[641.82977295 582.7911377 0.87739837]	[552.14526367 554.68481445 0.65146059]	[513.64959717 549.57525635 0.63219899]	[503.4342041 711.23614502 0.82453102]	[4.87947906e+02 8.54877869e+02 8.09387445e-01]	[593.19189453 557.23364258 0.63441187]	[588.04144287 713.75604248 0.79166996]	[5.72633240e+02 8.54864075e+02 7.88641393e-01]	[546.94995117 321.27426147 0.87374824]	[572.63085938 323.72268677 0.83756202]	[528.97528076 318.65475464 0.66375291]	[595.67767334 316.15258789 0.74162608]	[5.67489868e+02 8.95902222e+02 7.92650521e-01]	[5.85579712e+02 8.93253967e+02 7.94358194e-01]	[5.64879639e+02 8.70153992e+02 7.52536178e-01]	[4.90542328e+02 8.95955200e+02 7.82234728e-01]	[4.72601501e+02 8.93300354e+02 7.85601437e-01]	[4.93049744e+02 8.70157227e+02 7.03137994e-01]
[562.33105469 336.70379639 0.94400001]	[562.42028809 380.14993286 0.92926431]	[503.27478027 377.72366333 0.87935066]	[480.28103638 480.18615723 0.91745508]	[472.57043457 567.52655029 0.82759452]	[624.03259277 380.20077515 0.85388011]	[634.18469238 482.84320068 0.8560012 ]	[641.83361816 582.80993652 0.87964702]	[554.61578369 559.7444458 0.65928119]	[513.64978027 554.66595459 0.63249022]	[503.43759155 713.70800781 0.82075572]	[4.87946716e+02 8.54886230e+02 8.08887184e-01]	[595.71899414 559.8168335 0.64089203]	[588.04278564 713.78399658 0.78950983]	[5.72632019e+02 8.54865967e+02 7.87868023e-01]	[546.9588623 321.28903198 0.87035567]	[572.64709473 323.73428345 0.8379122 ]	[528.98583984 318.66140747 0.65457994]	[595.69360352 316.13000488 0.73867708]	[5.67502441e+02 8.95904236e+02 7.90085256e-01]	[5.87976257e+02 8.93259216e+02 7.91581750e-01]	[5.64871765e+02 8.70157104e+02 7.52730370e-01]	[4.90539551e+02 8.95958313e+02 7.80204594e-01]	[4.72594116e+02 8.93303040e+02 7.84684658e-01]	[4.93049774e+02 8.70168701e+02 7.04664648e-01]
[562.34820557 336.7071228 0.94944245]	[562.44805908 380.11709595 0.92867285]	[503.31442261 377.69052124 0.87851471]	[480.29904175 480.17929077 0.91830885]	[472.5149231 567.49041748 0.83157569]	[624.0378418 380.17126465 0.85156381]	[634.17871094 482.80114746 0.86476767]	[641.8416748 582.79998779 0.88055527]	[552.13031006 557.21374512 0.65729737]	[513.65100098 552.08978271 0.63596201]	[503.43054199 711.20080566 0.82824099]	[4.87947357e+02 8.54851318e+02 8.10507834e-01]	[593.18457031 559.75921631 0.63820839]	[588.03710938 713.75836182 0.79340947]	[5.72608154e+02 8.54869080e+02 7.86329091e-01]	[546.97515869 321.2930603 0.87084585]	[572.6685791 323.7310791 0.84000409]	[529.03308105 318.64315796 0.62893194]	[595.72662354 316.11373901 0.74277115]	[5.67498291e+02 8.95896790e+02 7.95860648e-01]	[5.87974304e+02 8.93250671e+02 7.95220077e-01]	[5.64856567e+02 8.70157288e+02 7.50746727e-01]	[4.90546051e+02 8.95963501e+02 7.84866393e-01]	[4.75069397e+02 8.93302673e+02 7.86694586e-01]	[4.93046936e+02 8.70127625e+02 6.97560251e-01]
[562.35174561 336.69512939 0.95166516]	[562.45562744 380.10858154 0.92918801]	[503.32711792 377.67086792 0.87789541]	[480.29177856 480.15097046 0.91521609]	[470.02365112 567.47613525 0.83491766]	[626.39538574 380.17675781 0.85198224]	[634.18041992 482.81170654 0.86204851]	[641.83441162 582.81286621 0.88055116]	[552.09979248 554.67211914 0.65405464]	[513.63171387 549.56072998 0.63614386]	[503.42172241 711.21118164 0.8316713 ]	[4.87949554e+02 8.54854370e+02 8.10634911e-01]	[593.13372803 557.22814941 0.63709819]	[588.02850342 713.73199463 0.79908246]	[5.72611084e+02 8.54843018e+02 7.88196743e-01]	[546.97558594 321.27932739 0.87208617]	[572.66186523 321.30133057 0.84285915]	[529.03265381 318.63858032 0.62733692]	[595.70587158 316.12078857 0.74227595]	[5.67468811e+02 8.95891724e+02 8.01944137e-01]	[5.85561707e+02 8.93238281e+02 7.98538983e-01]	[5.64869690e+02 8.70132690e+02 7.45210469e-01]	[4.90540771e+02 8.95969299e+02 7.81339705e-01]	[4.72606934e+02 8.93305054e+02 7.82814622e-01]	[4.93055267e+02 8.70128723e+02 7.00185537e-01]
[562.35339355 336.67932129 0.95221746]	[562.44903564 377.75167847 0.92926472]	[503.31719971 377.66311646 0.8785193 ]	[480.27911377 480.18722534 0.92270195]	[469.99822998 567.48730469 0.83450884]	[624.03259277 380.14575195 0.85422283]	[634.18939209 482.77410889 0.86758804]	[641.8381958 582.82196045 0.8807528 ]	[552.1015625 554.63330078 0.65080267]	[513.64520264 549.53845215 0.63705635]	[503.42663574 711.18792725 0.83266437]	[4.87952209e+02 8.54852478e+02 8.10806513e-01]	[593.12023926 557.18255615 0.63390285]	[588.02703857 713.74731445 0.79872841]	[5.72609497e+02 8.54850464e+02 7.88149059e-01]	[546.97601318 321.26242065 0.8747443 ]	[572.66589355 321.28158569 0.84663612]	[529.02398682 318.6211853 0.61974585]	[595.72387695 316.10287476 0.73992383]	[5.67467834e+02 8.95896179e+02 8.02951574e-01]	[5.85559570e+02 8.93243408e+02 8.00848305e-01]	[5.64870789e+02 8.70140503e+02 7.48728156e-01]	[4.90542236e+02 8.95974243e+02 7.83182025e-01]	[4.75067993e+02 8.93308899e+02 7.84651816e-01]	[4.93057648e+02 8.70124878e+02 6.97488546e-01]
[562.35186768 336.65255737 0.95204413]	[562.43835449 377.75540161 0.9297533 ]	[503.30996704 377.65908813 0.87949944]	[480.275177 480.17037964 0.91992784]	[469.98706055 567.49023438 0.83526504]	[624.02844238 380.16073608 0.85412192]	[634.1809082 482.80197144 0.86347038]	[641.82843018 582.82342529 0.88154131]	[552.10223389 554.65869141 0.65344542]	[513.65563965 549.54705811 0.63781512]	[503.39627075 711.19665527 0.83517414]	[4.87953979e+02 8.54856140e+02 8.10636401e-01]	[593.11663818 557.21380615 0.6367138 ]	[588.02984619 716.25457764 0.79164171]	[5.72609680e+02 8.54868652e+02 7.85898268e-01]	[546.98156738 321.23242188 0.88068628]	[572.66381836 321.25845337 0.84995526]	[528.99847412 318.61907959 0.64559561]	[595.69036865 316.12503052 0.74230671]	[5.67473755e+02 8.95898071e+02 7.98965573e-01]	[5.85561279e+02 8.93244812e+02 7.97561705e-01]	[5.64872192e+02 8.70157227e+02 7.49472797e-01]	[4.90541321e+02 8.95972534e+02 7.83191800e-01]	[4.72607941e+02 8.93309082e+02 7.84959257e-01]	[4.93065765e+02 8.70123230e+02 6.99247599e-01]
[562.34100342 336.63653564 0.95060253]	[562.43432617 377.73516846 0.9313674 ]	[503.31164551 377.637146 0.87735236]	[480.26922607 480.18762207 0.92054641]	[469.96835327 567.50891113 0.83476406]	[624.0145874 380.13879395 0.8536188 ]	[634.17938232 482.79910278 0.86872852]	[641.82086182 582.81066895 0.87890565]	[552.08563232 554.67218018 0.65230596]	[513.65338135 549.56060791 0.63422954]	[503.39749146 711.1776123 0.83840054]	[4.87953674e+02 8.54839844e+02 8.11480582e-01]	[590.62420654 557.23364258 0.6401661 ]	[588.00463867 713.765625 0.80473232]	[5.72598572e+02 8.54889404e+02 7.84901083e-01]	[546.97644043 321.21008301 0.88590837]	[572.65264893 321.24267578 0.85294181]	[528.96728516 318.61193848 0.66599089]	[595.66534424 316.1272583 0.7480191 ]	[5.67503662e+02 8.95903931e+02 7.95869052e-01]	[5.87972656e+02 8.93253784e+02 7.96722651e-01]	[5.64862732e+02 8.70178284e+02 7.53210127e-01]	[4.90548920e+02 8.95964661e+02 7.90604949e-01]	[4.75077148e+02 8.93303833e+02 7.92751253e-01]	[4.93059326e+02 8.70104736e+02 6.93342566e-01]
[562.32348633 336.61276245 0.94655049]	[562.43243408 377.73352051 0.9321717 ]	[503.30130005 377.64190674 0.87552184]	[480.24993896 480.22763062 0.92150348]	[467.48150635 567.49847412 0.84033179]	[624.01184082 380.13220215 0.85651326]	[634.16467285 482.83422852 0.8693006 ]	[641.81549072 582.80297852 0.87655956]	[552.06323242 554.66674805 0.65061563]	[513.64093018 549.55853271 0.6314562 ]	[503.3928833 711.15777588 0.84277445]	[4.87955048e+02 8.54848083e+02 8.10705125e-01]	[590.59619141 557.22723389 0.64319021]	[587.99420166 713.73553467 0.81208879]	[5.72592468e+02 8.54886536e+02 7.85418630e-01]	[546.96539307 321.17379761 0.89154571]	[572.63769531 321.22351074 0.85762584]	[526.5355835 318.5687561 0.66915423]	[595.66937256 316.12390137 0.7570104 ]	[5.67503235e+02 8.95899292e+02 7.96127439e-01]	[5.87973083e+02 8.93252197e+02 7.96510398e-01]	[5.64858521e+02 8.70179749e+02 7.53692925e-01]	[4.90556091e+02 8.95959229e+02 7.91386068e-01]	[4.75081512e+02 8.93301758e+02 7.94304967e-01]	[4.93059113e+02 8.70112366e+02 6.94808841e-01]
[562.31610107 336.58352661 0.94249952]	[562.42059326 377.71502686 0.93488491]	[503.29830933 377.62442017 0.87385362]	[480.24441528 480.21444702 0.92084301]	[467.43225098 567.48345947 0.85014433]	[623.99865723 380.11203003 0.86048406]	[634.18450928 482.77871704 0.87320405]	[641.80725098 582.77648926 0.87062711]	[549.55145264 554.68896484 0.66003376]	[513.57318115 549.56323242 0.63522178]	[503.39932251 711.15106201 0.84083223]	[4.87953552e+02 8.54848022e+02 8.10404658e-01]	[590.55389404 559.72381592 0.65094775]	[587.97772217 716.26501465 0.80835271]	[5.72589905e+02 8.54892334e+02 7.84075022e-01]	[546.95898438 318.78347778 0.89797109]	[572.62420654 321.18807983 0.86268336]	[526.52728271 318.53295898 0.68070507]	[595.68450928 316.09823608 0.76515388]	[5.67509827e+02 8.95905029e+02 7.95840561e-01]	[5.87982727e+02 8.93258972e+02 7.97717154e-01]	[5.64860474e+02 8.70188232e+02 7.53733218e-01]	[4.90556671e+02 8.95956482e+02 7.91809916e-01]	[4.75076660e+02 8.93300049e+02 7.94268429e-01]	[4.93056763e+02 8.70116638e+02 6.93722963e-01]
[562.31719971 336.56658936 0.93977219]	[562.40472412 377.71813965 0.9358198 ]	[503.2850647 377.63717651 0.87384498]	[480.21859741 480.22363281 0.91886425]	[464.95758057 567.4786377 0.86006844]	[623.98791504 380.10522461 0.8636176 ]	[631.66729736 480.3543396 0.87441182]	[641.78381348 582.75823975 0.86358136]	[549.54602051 554.65716553 0.6638906 ]	[513.58105469 549.54302979 0.63873971]	[503.39355469 711.15441895 0.83943504]	[4.87956970e+02 8.54839233e+02 8.11282694e-01]	[590.5411377 557.22546387 0.65484923]	[587.97296143 713.74676514 0.81214339]	[5.72594055e+02 8.54902710e+02 7.83295453e-01]	[546.94940186 318.77331543 0.89944381]	[572.62097168 321.15966797 0.86544979]	[526.51147461 318.53787231 0.69605851]	[595.68933105 316.05316162 0.76324719]	[5.67519043e+02 8.95908997e+02 7.93293059e-01]	[5.87987610e+02 8.93263428e+02 7.98108101e-01]	[5.64862366e+02 8.70198792e+02 7.55338669e-01]	[4.90561890e+02 8.95957153e+02 7.91723847e-01]	[4.75082397e+02 8.93299805e+02 7.95012474e-01]	[4.93062775e+02 8.70110474e+02 6.95305943e-01]
[562.29766846 336.53561401 0.93165421]	[562.38037109 377.71209717 0.9362992 ]	[503.26248169 377.63137817 0.87324202]	[480.18347168 480.25106812 0.92056918]	[464.92849731 567.47924805 0.86435878]	[623.96398926 380.09732056 0.8632859 ]	[631.60644531 480.37295532 0.87260002]	[639.33813477 582.75292969 0.8630659 ]	[547.07666016 554.6786499 0.6674754 ]	[511.0501709 549.57458496 0.63762379]	[503.37643433 711.18133545 0.83924305]	[4.87955383e+02 8.54832764e+02 8.10936630e-01]	[588.06158447 557.22912598 0.66315651]	[585.5838623 713.68945312 0.81973648]	[5.72596741e+02 8.54907288e+02 7.82525122e-01]	[546.92889404 318.73913574 0.90885276]	[572.58306885 318.77142334 0.87040538]	[526.480896 318.5222168 0.71045679]	[595.66333008 316.05978394 0.76182663]	[5.67517700e+02 8.95912476e+02 7.94961333e-01]	[5.87983276e+02 8.93266724e+02 7.99418926e-01]	[5.64868591e+02 8.70198914e+02 7.55931735e-01]	[4.90571259e+02 8.95955750e+02 7.93398619e-01]	[4.75091034e+02 8.93300171e+02 7.96913028e-01]	[4.93056641e+02 8.67706116e+02 6.88525558e-01]
[562.27557373 336.51779175 0.92815185]	[562.34899902 377.73577881 0.93346357]	[500.8939209 377.64303589 0.87496811]	[480.17965698 480.20697021 0.9179405 ]	[464.88909912 567.44519043 0.87494361]	[623.94512939 380.12872314 0.86497456]	[629.15106201 482.74884033 0.86920601]	[639.26330566 580.36309814 0.85503721]	[547.05615234 557.2041626 0.67280608]	[511.037323 552.10455322 0.6377638 ]	[503.35430908 711.18847656 0.84192836]	[4.87952148e+02 8.54838196e+02 8.10932338e-01]	[588.01647949 559.73101807 0.67020035]	[585.58148193 713.75109863 0.81851262]	[5.72585449e+02 8.57361450e+02 7.79236317e-01]	[544.5333252 318.71759033 0.91865891]	[570.11346436 318.73803711 0.88109112]	[526.45123291 318.51828003 0.71019566]	[595.66210938 316.07003784 0.76596951]	[5.67531128e+02 8.95908936e+02 7.93256521e-01]	[5.87990662e+02 8.93268738e+02 8.00641358e-01]	[5.64870605e+02 8.70226868e+02 7.60253131e-01]	[4.90574646e+02 8.95961304e+02 7.93565392e-01]	[4.75097961e+02 8.93306152e+02 7.97020853e-01]	[4.93052216e+02 8.67708130e+02 6.88481569e-01]
[562.27685547 336.51751709 0.92878598]	[562.34997559 377.74182129 0.93361408]	[500.89428711 377.64343262 0.8752746 ]	[480.17929077 480.20965576 0.91841269]	[464.89160156 567.44622803 0.87480873]	[623.94818115 380.13970947 0.86398804]	[629.14978027 482.74630737 0.86892658]	[639.26031494 580.36431885 0.85475481]	[547.03967285 554.690979 0.6746192 ]	[511.01324463 552.08502197 0.64114285]	[503.35418701 711.18560791 0.84221709]	[4.87952332e+02 8.54836365e+02 8.10770512e-01]	[587.98944092 557.22668457 0.67195255]	[585.57904053 713.72619629 0.82105178]	[5.72585754e+02 8.54911377e+02 7.82941163e-01]	[544.53442383 318.71636963 0.91888994]	[570.1138916 318.73666382 0.88151473]	[526.45123291 316.18151855 0.70814264]	[593.19885254 316.0743103 0.76618135]	[5.67524292e+02 8.95909485e+02 7.95690596e-01]	[5.87986816e+02 8.93265015e+02 8.00977647e-01]	[5.64862427e+02 8.70204102e+02 7.58533359e-01]	[4.93047424e+02 8.95957397e+02 7.94314623e-01]	[4.75104309e+02 8.93307495e+02 7.98009634e-01]	[4.93050446e+02 8.67705933e+02 6.87750638e-01]
[562.23962402 336.47991943 0.92035705]	[562.33935547 377.73480225 0.9356817 ]	[500.88082886 377.60644531 0.87390202]	[480.16802979 480.12258911 0.89972603]	[464.88314819 565.0480957 0.88176173]	[623.9395752 380.15475464 0.86533195]	[629.14123535 482.79934692 0.87145156]	[636.78118896 582.74328613 0.85723531]	[547.00866699 557.24957275 0.68441987]	[508.51708984 554.66339111 0.64327097]	[503.32595825 711.1862793 0.84467262]	[4.87954987e+02 8.54839111e+02 8.10905397e-01]	[587.97247314 559.77716064 0.68294579]	[585.5604248 713.74591064 0.823897 ]	[5.72580322e+02 8.54916382e+02 7.82582700e-01]	[544.50872803 318.67553711 0.92949486]	[570.06610107 318.7052002 0.8944844 ]	[526.44726562 316.12109375 0.68515122]	[593.17028809 316.06011963 0.76170534]	[5.67520569e+02 8.95906677e+02 7.96105862e-01]	[5.87983154e+02 8.93262939e+02 8.02158177e-01]	[5.64864319e+02 8.70208130e+02 7.57766843e-01]	[4.93046387e+02 8.95953552e+02 7.95825660e-01]	[4.75106750e+02 8.93304626e+02 7.99283683e-01]	[4.93059998e+02 8.67703918e+02 6.91562474e-01]
[559.84326172 334.06817627 0.90663791]	[562.32843018 377.71820068 0.93565595]	[500.88687134 377.55618286 0.87102854]	[480.11730957 477.72006226 0.88595462]	[462.42892456 565.01434326 0.90121686]	[623.8848877 380.15866089 0.85329133]	[629.10040283 482.87133789 0.86035353]	[634.21038818 580.36816406 0.85705233]	[546.98858643 554.67175293 0.66905463]	[508.47079468 552.07318115 0.63538319]	[503.28286743 713.72375488 0.8368293 ]	[4.87941925e+02 8.54870972e+02 8.07275355e-01]	[585.57769775 557.20739746 0.67128426]	[585.54937744 713.71655273 0.82400274]	[5.70126160e+02 8.54929138e+02 7.81307578e-01]	[544.47766113 318.63290405 0.93544036]	[570.02563477 318.65713501 0.90416062]	[526.4286499 316.05691528 0.65700471]	[593.12658691 316.04937744 0.74289948]	[5.67532410e+02 8.95911194e+02 7.93031812e-01]	[5.87990662e+02 8.93263733e+02 7.99917459e-01]	[5.64858643e+02 8.70216064e+02 7.54404545e-01]	[4.90572693e+02 8.95963989e+02 7.94396996e-01]	[4.75098877e+02 8.93312988e+02 7.97873437e-01]	[4.93063843e+02 8.70118835e+02 6.91571474e-01]
[559.81286621 334.03726196 0.90057611]	[562.31231689 377.74737549 0.93332958]	[500.86029053 377.56317139 0.87299979]	[480.10626221 477.70236206 0.88107449]	[462.38391113 564.99017334 0.90998501]	[623.89385986 380.20916748 0.8528046 ]	[629.09472656 482.80603027 0.87631375]	[634.15936279 580.34777832 0.86067891]	[546.99169922 552.12561035 0.66265011]	[508.45187378 549.52587891 0.63513923]	[503.2699585 713.72894287 0.83629602]	[4.87946472e+02 8.54833435e+02 8.11416447e-01]	[585.57757568 554.67297363 0.66725034]	[585.54187012 713.71795654 0.8297323 ]	[5.70111145e+02 8.57373596e+02 7.81511188e-01]	[544.45275879 318.61105347 0.93938041]	[567.58880615 318.63970947 0.9103654 ]	[526.40234375 316.02584839 0.66926408]	[590.637146 316.05337524 0.75936866]	[5.67540344e+02 8.95916138e+02 7.89576888e-01]	[5.88000610e+02 8.93268799e+02 7.98093915e-01]	[5.64850403e+02 8.70231873e+02 7.55925417e-01]	[4.90576172e+02 8.95957458e+02 8.00597250e-01]	[4.75106781e+02 8.93306824e+02 8.02121341e-01]	[4.93063843e+02 8.67686401e+02 6.91316724e-01]
[559.77593994 333.9901123 0.89205152]	[562.28027344 377.73977661 0.93022144]	[500.82339478 377.56228638 0.87243259]	[477.74884033 477.690979 0.87947404]	[462.36618042 564.9977417 0.91285717]	[623.87432861 380.19921875 0.85156316]	[629.07580566 482.85580444 0.87377352]	[631.69207764 580.35791016 0.86407006]	[546.96313477 554.64630127 0.66448039]	[505.98553467 549.5635376 0.63465154]	[503.26751709 711.23864746 0.84366012]	[4.87948853e+02 8.54840210e+02 8.09165716e-01]	[585.56463623 554.68762207 0.66767627]	[585.52758789 713.7366333 0.83266574]	[5.70110718e+02 8.54917603e+02 7.83728123e-01]	[544.41778564 318.57220459 0.94424111]	[567.5559082 318.6053772 0.91783375]	[523.99127197 315.98062134 0.68024057]	[590.57672119 316.0715332 0.76800293]	[5.67536377e+02 8.95900391e+02 7.91434765e-01]	[5.87997925e+02 8.93251831e+02 7.96735942e-01]	[5.64847046e+02 8.70212402e+02 7.51092434e-01]	[4.93048187e+02 8.95947632e+02 7.98023760e-01]	[4.75117065e+02 8.93304932e+02 7.99865723e-01]	[4.93067932e+02 8.67696960e+02 6.90760970e-01]
[559.71710205 333.95217896 0.87684011]	[562.23748779 377.70254517 0.92608452]	[500.78753662 377.54031372 0.86796117]	[477.70935059 477.62991333 0.87022471]	[462.34603882 564.99401855 0.91960853]	[623.83154297 380.15881348 0.84697026]	[629.0501709 482.81057739 0.87461525]	[631.66918945 580.32312012 0.86336851]	[546.92340088 554.62768555 0.66991764]	[505.94952393 549.54882812 0.64346504]	[503.2545166 711.21588135 0.84216779]	[4.87945770e+02 8.54852844e+02 8.07797074e-01]	[585.51928711 554.66137695 0.67422998]	[585.52697754 713.69628906 0.83020061]	[5.70105408e+02 8.54912109e+02 7.84638107e-01]	[544.36761475 318.54638672 0.94749862]	[567.50463867 318.57806396 0.92933923]	[523.96673584 315.9949646 0.66727996]	[590.55493164 316.08700562 0.77476919]	[5.67532043e+02 8.95898438e+02 7.91894555e-01]	[5.87996155e+02 8.93249634e+02 7.96833217e-01]	[5.64843506e+02 8.70208618e+02 7.50046134e-01]	[4.90570404e+02 8.95945801e+02 7.97316313e-01]	[4.75106689e+02 8.93303772e+02 7.98996568e-01]	[4.93081573e+02 8.70108887e+02 6.94799304e-01]
[559.69384766 333.95239258 0.87209827]	[562.19927979 377.67965698 0.91911709]	[500.76351929 377.53851318 0.86449569]	[477.69064331 477.61560059 0.86030543]	[462.32327271 564.9776001 0.92764443]	[621.39544678 380.11990356 0.84160775]	[629.02490234 480.3081665 0.87729371]	[631.6449585 580.3081665 0.86544001]	[544.52355957 554.66595459 0.67486972]	[505.89611816 552.065979 0.64250451]	[500.90563965 711.25079346 0.83131313]	[4.87941223e+02 8.54837280e+02 8.10103476e-01]	[585.48529053 554.68585205 0.67593902]	[585.51959229 713.75445557 0.82337052]	[5.70103027e+02 8.54925964e+02 7.82038033e-01]	[544.34283447 318.54736328 0.94840395]	[567.484375 318.57009888 0.93224436]	[523.93603516 316.00881958 0.67857945]	[588.10498047 316.11312866 0.77029037]	[5.67518799e+02 8.95897583e+02 7.90469646e-01]	[5.87981201e+02 8.93251587e+02 7.94211268e-01]	[5.64850952e+02 8.70226318e+02 7.51106203e-01]	[4.90568542e+02 8.95959229e+02 7.94409573e-01]	[4.75100159e+02 8.93311523e+02 7.96409547e-01]	[4.93078583e+02 8.67695190e+02 6.90816581e-01]
[557.24285889 331.47134399 0.85777259]	[559.81951904 377.66912842 0.91350424]	[500.73529053 377.53518677 0.85747737]	[477.66207886 477.60235596 0.84740061]	[462.2980957 564.97351074 0.93158656]	[621.33239746 380.1111145 0.83471966]	[626.64056396 480.35305786 0.87844002]	[631.61865234 580.30792236 0.86992115]	[544.52294922 554.68792725 0.67331803]	[505.8833313 552.08666992 0.64178014]	[500.8805542 713.7197876 0.82600284]	[4.87928497e+02 8.54862671e+02 8.08334827e-01]	[585.49389648 557.20294189 0.67439437]	[585.50244141 716.32794189 0.82359391]	[5.70092163e+02 8.57384399e+02 7.80767739e-01]	[544.30718994 316.17779541 0.9500705 ]	[567.46270752 318.51480103 0.93690252]	[523.91314697 315.98474121 0.71225125]	[588.03759766 316.08984375 0.7926724 ]	[5.67532776e+02 8.95899231e+02 7.86538661e-01]	[5.87993652e+02 8.93254822e+02 7.92761147e-01]	[5.64849426e+02 8.70256348e+02 7.52406061e-01]	[4.90571930e+02 8.95961609e+02 7.89848804e-01]	[4.75097931e+02 8.93319153e+02 7.93526530e-01]	[4.93078522e+02 8.70118530e+02 6.94676518e-01]
[557.18255615 328.90771484 0.84144914]	[559.78735352 377.67190552 0.91030407]	[500.69369507 377.52178955 0.85156643]	[477.61431885 475.14807129 0.83596998]	[462.28030396 564.98028564 0.93079948]	[621.29925537 380.11819458 0.83265966]	[626.59405518 480.3527832 0.8830179 ]	[629.17614746 580.27191162 0.86888564]	[544.51647949 557.20330811 0.68129253]	[503.49594116 552.12121582 0.64431494]	[500.87362671 713.72900391 0.82870269]	[4.87923828e+02 8.54855286e+02 8.09601605e-01]	[585.48608398 557.24914551 0.68094647]	[585.46002197 718.88745117 0.83543521]	[5.70100525e+02 8.54923340e+02 7.83207178e-01]	[541.92370605 316.10305786 0.94967753]	[565.06109619 316.12854004 0.94667995]	[523.88018799 316.00265503 0.70545739]	[587.99163818 316.09893799 0.80382788]	[5.67530884e+02 8.95908325e+02 7.89474607e-01]	[5.87991699e+02 8.93253235e+02 7.93792248e-01]	[5.64853760e+02 8.70221802e+02 7.50861943e-01]	[4.90570221e+02 8.95957703e+02 7.93265641e-01]	[4.75094788e+02 8.93317200e+02 7.95522392e-01]	[4.93077606e+02 8.70113098e+02 6.93935633e-01]
[554.706604 328.86083984 0.83998066]	[559.73431396 377.71060181 0.90641308]	[500.64788818 377.57037354 0.85073644]	[475.1618042 475.16912842 0.8299998 ]	[462.25299072 564.97521973 0.93149638]	[618.81951904 380.15194702 0.82730508]	[626.55859375 480.36355591 0.8818624 ]	[629.15356445 580.23016357 0.86594558]	[544.46240234 557.20770264 0.68968129]	[503.44799805 552.1204834 0.65322429]	[500.87893677 711.19647217 0.83681703]	[4.85506561e+02 8.54868347e+02 8.09876502e-01]	[585.42816162 557.24908447 0.68797612]	[585.42712402 716.28894043 0.83569491]	[5.70098145e+02 8.54909912e+02 7.84087360e-01]	[541.90130615 316.07220459 0.94978666]	[565.02331543 316.09439087 0.95269728]	[523.85858154 315.95849609 0.70102626]	[585.56164551 316.0229187 0.81582189]	[5.67514648e+02 8.95901001e+02 7.91188955e-01]	[5.87982666e+02 8.93244873e+02 7.91093349e-01]	[5.64864441e+02 8.70210938e+02 7.48876154e-01]	[4.90573029e+02 8.95963196e+02 7.91328669e-01]	[4.75095703e+02 8.93324341e+02 7.94241786e-01]	[4.93068848e+02 8.70127136e+02 6.97589636e-01]
[554.6541748 326.36199951 0.84193748]	[559.703125 377.69500732 0.9021349 ]	[498.25280762 377.54495239 0.84909248]	[475.11746216 477.6020813 0.83018869]	[462.20089722 564.9732666 0.93263423]	[618.73822021 380.15130615 0.82346582]	[626.54589844 480.28674316 0.8854624 ]	[629.10968018 580.21551514 0.8691799 ]	[544.44604492 552.11584473 0.67969126]	[503.41549683 549.51800537 0.65326285]	[500.83477783 708.68389893 0.83303726]	[4.87913452e+02 8.54852295e+02 8.08592737e-01]	[585.40936279 552.1340332 0.68387324]	[585.3928833 711.23638916 0.83869427]	[5.70089905e+02 8.54890076e+02 7.84118652e-01]	[541.88366699 316.05041504 0.95098925]	[564.96325684 316.06756592 0.96285713]	[523.83288574 313.54187012 0.70656681]	[585.51568604 315.95587158 0.8170836 ]	[5.67502625e+02 8.95898071e+02 7.89830625e-01]	[5.87974976e+02 8.93235107e+02 7.85957396e-01]	[5.64867310e+02 8.70194092e+02 7.43866920e-01]	[4.90574005e+02 8.95962585e+02 7.90645242e-01]	[4.75099060e+02 8.93324951e+02 7.91921616e-01]	[4.93078094e+02 8.70116943e+02 6.93419456e-01]
[554.63421631 326.31930542 0.84426755]	[557.23370361 377.68286133 0.89515197]	[498.19754028 377.52685547 0.84255672]	[475.08163452 475.17184448 0.82526183]	[459.83117676 564.95056152 0.93208748]	[616.21813965 380.13500977 0.82846332]	[626.53533936 480.24304199 0.88360143]	[629.06842041 580.23449707 0.87754631]	[544.41467285 549.50921631 0.67417336]	[503.37283325 544.47497559 0.66229981]	[500.8140564 708.58862305 0.83812439]	[4.85504913e+02 8.54871948e+02 8.06025565e-01]	[585.37811279 549.53735352 0.68387318]	[585.37341309 713.76721191 0.83689278]	[5.70078430e+02 8.54913452e+02 7.81411827e-01]	[541.87261963 316.01818848 0.94913614]	[564.94665527 316.04257202 0.96401536]	[523.79345703 313.51071167 0.7302916 ]	[585.49853516 315.93374634 0.81271994]	[5.67500305e+02 8.95907776e+02 7.87139177e-01]	[5.85580872e+02 8.93238770e+02 7.85095394e-01]	[5.64866760e+02 8.70221069e+02 7.45387614e-01]	[4.90563507e+02 8.95976196e+02 7.85823107e-01]	[4.75091736e+02 8.93338501e+02 7.87847698e-01]	[4.93081848e+02 8.70138428e+02 6.94092870e-01]
[552.08447266 323.82070923 0.84548336]	[557.17333984 377.69281006 0.89166611]	[498.12133789 377.54718018 0.8322283 ]	[472.5609436 477.60025024 0.82717925]	[459.80822754 564.93096924 0.93814957]	[613.70001221 380.12524414 0.82983017]	[626.48492432 480.30410767 0.8883155 ]	[629.04217529 580.27209473 0.88756168]	[544.38879395 549.55255127 0.67417657]	[503.34628296 546.98620605 0.66224921]	[500.80197144 708.6973877 0.82837301]	[4.85488770e+02 8.54875427e+02 8.08391571e-01]	[585.34606934 549.57440186 0.68271476]	[585.34368896 713.71209717 0.8316465 ]	[5.70065002e+02 8.57370667e+02 7.77458251e-01]	[541.82458496 315.9743042 0.94040966]	[564.8840332 316.00314331 0.96416664]	[521.42712402 313.48043823 0.72366685]	[585.47351074 313.48883057 0.81593728]	[5.67515259e+02 8.95914734e+02 7.84151256e-01]	[5.87983337e+02 8.93249390e+02 7.83627033e-01]	[5.64863220e+02 8.70248840e+02 7.45445967e-01]	[4.90575928e+02 8.95974548e+02 7.85670280e-01]	[4.75101257e+02 8.93338806e+02 7.86788881e-01]	[4.93067352e+02 8.70136597e+02 6.95761859e-01]
[552.08532715 323.82067871 0.84547603]	[557.17169189 377.69396973 0.89141506]	[498.11993408 377.54772949 0.83218729]	[472.55603027 477.5993042 0.82707292]	[459.80657959 564.93048096 0.93767518]	[613.70013428 380.12817383 0.82994753]	[626.48693848 480.30361938 0.89043009]	[629.04266357 580.27734375 0.88915825]	[544.38702393 549.54150391 0.67369109]	[503.3449707 546.97418213 0.66347659]	[500.79434204 708.69641113 0.8269617 ]	[4.85488068e+02 8.54856079e+02 8.10437799e-01]	[585.34545898 549.56225586 0.68295449]	[585.34417725 713.71160889 0.83167297]	[5.70059631e+02 8.57369507e+02 7.77483821e-01]	[541.82550049 315.9744873 0.94067907]	[564.88452148 316.00308228 0.96387863]	[521.42834473 313.48208618 0.72322613]	[585.47503662 313.48770142 0.81501424]	[5.67522461e+02 8.95925293e+02 7.83001900e-01]	[5.87988159e+02 8.93253113e+02 7.83827543e-01]	[5.64855408e+02 8.70244751e+02 7.42958724e-01]	[4.93047241e+02 8.95978333e+02 7.85367131e-01]	[4.75102112e+02 8.93340210e+02 7.86018491e-01]	[4.93065918e+02 8.70115723e+02 6.94248855e-01]
[549.53857422 323.78546143 0.85276616]	[554.67730713 377.70281982 0.89055741]	[495.6307373 377.55914307 0.82788384]	[469.98031616 477.63616943 0.83412766]	[459.78500366 564.94085693 0.93371356]	[613.67724609 380.12902832 0.83194375]	[626.44885254 480.28027344 0.90160453]	[629.02185059 580.29577637 0.89507723]	[544.37939453 549.53674316 0.67372745]	[503.34289551 546.96075439 0.66824305]	[500.80322266 708.60144043 0.84305745]	[4.85494995e+02 8.54861145e+02 8.09428275e-01]	[585.34417725 549.56695557 0.68166488]	[582.99719238 713.74389648 0.83332396]	[5.70056946e+02 8.57361694e+02 7.78785646e-01]	[541.75 315.95669556 0.92971575]	[564.81390381 315.97674561 0.95690733]	[521.35180664 313.5138855 0.71925861]	[585.42004395 313.40982056 0.80578411]	[5.67506165e+02 8.95918152e+02 7.84928381e-01]	[5.85580933e+02 8.93243164e+02 7.84491837e-01]	[5.64861755e+02 8.70238464e+02 7.46127784e-01]	[4.90574646e+02 8.95988159e+02 7.80966401e-01]	[4.75103424e+02 8.93346436e+02 7.83287942e-01]	[4.93072083e+02 8.70123535e+02 6.93275750e-01]
[546.99102783 321.22509766 0.88881952]	[549.59741211 377.73797607 0.89073074]	[490.54559326 377.58651733 0.81840223]	[464.9074707 477.73745728 0.8758871 ]	[459.74734497 564.96508789 0.92736673]	[611.10064697 380.1270752 0.83728862]	[623.95916748 482.77612305 0.90611583]	[626.59088135 577.78839111 0.88575488]	[544.31365967 552.06719971 0.66992629]	[503.26290894 547.00201416 0.67468643]	[500.75314331 708.597229 0.82366759]	[4.85490845e+02 8.54821167e+02 8.11589241e-01]	[582.99169922 552.10528564 0.67694902]	[582.93920898 713.70733643 0.83349538]	[5.70040588e+02 8.54879578e+02 7.84870625e-01]	[539.27667236 313.43835449 0.89129055]	[562.39312744 313.49597168 0.93161023]	[521.22949219 313.43060303 0.7096743 ]	[582.95263672 310.90722656 0.7860797 ]	[5.67504639e+02 8.95898682e+02 7.92914212e-01]	[5.87973755e+02 8.93213867e+02 7.86279500e-01]	[5.64837158e+02 8.70188843e+02 7.42667913e-01]	[4.90560242e+02 8.95985901e+02 7.80125856e-01]	[4.75089478e+02 8.93341980e+02 7.78444707e-01]	[4.93079529e+02 8.67691711e+02 6.82191253e-01]
[544.54840088 318.7600708 0.9139781 ]	[549.57061768 380.10531616 0.89371508]	[490.52313232 377.60522461 0.8234905 ]	[464.82580566 477.74679565 0.88651216]	[459.72216797 564.98516846 0.92462522]	[611.0703125 380.20968628 0.84124702]	[623.92565918 482.76644897 0.90205914]	[626.53106689 577.76794434 0.89121902]	[544.29730225 552.08087158 0.67826384]	[503.24349976 547.02655029 0.67805797]	[500.72683716 708.64422607 0.82264912]	[4.85483032e+02 8.54831543e+02 8.12905788e-01]	[582.97613525 552.11230469 0.68419933]	[582.91711426 713.73681641 0.82775033]	[5.70028198e+02 8.54882141e+02 7.84329057e-01]	[539.21911621 310.93200684 0.8714335 ]	[562.32769775 313.42059326 0.9132272 ]	[521.1895752 310.93334961 0.69481504]	[582.90600586 310.87384033 0.7696411 ]	[5.67514771e+02 8.95907593e+02 7.90993690e-01]	[5.87979187e+02 8.93215210e+02 7.86613047e-01]	[5.64826294e+02 8.70187378e+02 7.40110517e-01]	[4.90550995e+02 8.95979919e+02 7.82210171e-01]	[4.75080109e+02 8.93339294e+02 7.79389441e-01]	[4.93081848e+02 8.67705627e+02 6.86812520e-01]
[544.49591064 318.75039673 0.92533082]	[547.0592041 377.75613403 0.90069509]	[487.98803711 377.63540649 0.82623196]	[462.38946533 480.12307739 0.89733064]	[459.6819458 564.98321533 0.91895169]	[608.56695557 380.12902832 0.85612297]	[623.90808105 482.74768066 0.90350622]	[626.46185303 577.78009033 0.89402211]	[541.91088867 547.01757812 0.68278915]	[500.87045288 546.94403076 0.68728805]	[500.70605469 708.63293457 0.8204717 ]	[4.85476624e+02 8.54843445e+02 8.13641846e-01]	[582.9130249 549.51544189 0.68432748]	[582.88293457 713.72235107 0.82600671]	[5.70017212e+02 8.54873169e+02 7.86725879e-01]	[539.16052246 310.91488647 0.85735822]	[562.2833252 313.40768433 0.90540856]	[518.77087402 310.9335022 0.6790216 ]	[582.86108398 308.40975952 0.76105696]	[5.67503357e+02 8.95912598e+02 7.90625155e-01]	[5.85575928e+02 8.90860962e+02 7.85900593e-01]	[5.64829163e+02 8.70171692e+02 7.40537405e-01]	[4.90553314e+02 8.95988403e+02 7.80817509e-01]	[4.75083923e+02 8.93348755e+02 7.77408898e-01]	[4.93075684e+02 8.70111145e+02 6.92037225e-01]
[544.43457031 318.7237854 0.93609643]	[546.94384766 377.72872925 0.91231167]	[485.47567749 377.63259888 0.83766448]	[462.35348511 477.71453857 0.89631766]	[459.64303589 564.96624756 0.91455609]	[606.10791016 380.10800171 0.8647545 ]	[623.86798096 480.30706787 0.89460152]	[626.42584229 577.78356934 0.88661897]	[541.87994385 546.98760986 0.68998301]	[500.83862305 544.46899414 0.6936996 ]	[500.6769104 708.6628418 0.81226158]	[4.85465576e+02 8.54818237e+02 8.18608522e-01]	[582.8895874 547.02081299 0.6861884 ]	[582.8637085 713.71032715 0.82414597]	[5.67600830e+02 8.54892700e+02 7.85717547e-01]	[536.65911865 308.40048218 0.84040272]	[562.2454834 310.96447754 0.89832681]	[518.66912842 310.87759399 0.65822905]	[582.79797363 310.92831421 0.76045609]	[5.67513611e+02 8.95921021e+02 7.84675002e-01]	[5.87980896e+02 8.93218140e+02 7.82949567e-01]	[5.64825684e+02 8.70195862e+02 7.43527770e-01]	[4.90554291e+02 8.95968689e+02 7.86657929e-01]	[4.75089172e+02 8.93332703e+02 7.83311069e-01]	[4.93054993e+02 8.67698425e+02 6.89285874e-01]
[544.39526367 318.74353027 0.93838263]	[544.53186035 377.7131958 0.91658604]	[485.43426514 377.65267944 0.84259987]	[462.30895996 477.68252563 0.88873279]	[457.21646118 564.97436523 0.89823633]	[606.04455566 377.72949219 0.86992997]	[623.78887939 480.26818848 0.8697238 ]	[624.02838135 577.75897217 0.88233972]	[541.80474854 549.50592041 0.67808533]	[500.77096558 546.97399902 0.67873263]	[500.65341187 708.61968994 0.82393754]	[4.85457703e+02 8.54843445e+02 8.16445887e-01]	[582.83105469 549.53259277 0.67725015]	[582.83880615 713.72528076 0.82473004]	[5.67593201e+02 8.54887451e+02 7.87449300e-01]	[534.1295166 310.89199829 0.84027839]	[559.84063721 310.95388794 0.88806385]	[516.16937256 310.95739746 0.65411305]	[582.76525879 308.39553833 0.75822866]	[5.67511414e+02 8.95926758e+02 7.84938753e-01]	[5.87976257e+02 8.93221191e+02 7.81959236e-01]	[5.62457886e+02 8.70191101e+02 7.44001269e-01]	[4.90562531e+02 8.95961853e+02 7.88358033e-01]	[4.75091400e+02 8.93333984e+02 7.84562111e-01]	[4.93053040e+02 8.70120789e+02 6.91862047e-01]
[544.32971191 318.75292969 0.94078368]	[544.45288086 377.68188477 0.92235982]	[485.37442017 377.62371826 0.84586227]	[462.29135132 477.67764282 0.89419818]	[457.13204956 565.00134277 0.87866223]	[605.98712158 377.71459961 0.86803532]	[621.35388184 480.23330688 0.85970843]	[623.95043945 577.71270752 0.87344366]	[541.7232666 549.51837158 0.67980236]	[500.71557617 546.98059082 0.68600875]	[500.63644409 708.53442383 0.82613313]	[4.85450043e+02 8.54865234e+02 8.14510345e-01]	[582.75823975 549.55639648 0.67427689]	[582.81170654 713.68835449 0.82413238]	[5.67584961e+02 8.54900574e+02 7.86839545e-01]	[531.58685303 310.89266968 0.83914822]	[559.76782227 313.39428711 0.87719327]	[513.64093018 310.92678833 0.63339204]	[580.32781982 310.92678833 0.7396422 ]	[5.67507629e+02 8.95937378e+02 7.82758951e-01]	[5.87972839e+02 8.93229919e+02 7.83064783e-01]	[5.62457031e+02 8.70206787e+02 7.45118618e-01]	[4.90566925e+02 8.95975098e+02 7.80958533e-01]	[4.75092285e+02 8.93348206e+02 7.77722776e-01]	[4.93058594e+02 8.70146545e+02 6.92274511e-01]
[544.29467773 318.76358032 0.93677783]	[544.40332031 377.68740845 0.92714769]	[482.9263916 377.59893799 0.85709965]	[462.24249268 477.67272949 0.89521104]	[454.64074707 565.0246582 0.85852873]	[605.9510498 380.09817505 0.87073696]	[618.81964111 480.18966675 0.83242607]	[623.9017334 575.2333374 0.87030196]	[539.28753662 549.52362061 0.66902316]	[500.66329956 546.97332764 0.6743049 ]	[498.21313477 708.53582764 0.81264913]	[4.85440826e+02 8.54850586e+02 8.20215940e-01]	[580.33288574 549.55078125 0.66559476]	[582.79931641 713.72460938 0.82009178]	[5.67576660e+02 8.54908203e+02 7.87887275e-01]	[529.06195068 310.91372681 0.84401697]	[559.70001221 310.96377563 0.86431098]	[511.0821228 310.9715271 0.66120362]	[580.25213623 310.90615845 0.74445254]	[5.67508606e+02 8.95938843e+02 7.85611033e-01]	[5.85578125e+02 8.93224976e+02 7.86609113e-01]	[5.62452148e+02 8.70210449e+02 7.46095300e-01]	[4.90561493e+02 8.95965210e+02 7.83602953e-01]	[4.75083313e+02 8.93341797e+02 7.78103769e-01]	[4.93057465e+02 8.70135498e+02 6.95412874e-01]
[541.89825439 321.19213867 0.9281795 ]	[544.30810547 377.68762207 0.92977321]	[482.85324097 377.59085083 0.86816353]	[459.8442688 480.1312561 0.90636647]	[454.53756714 567.4453125 0.83654159]	[605.89123535 380.10244751 0.86003387]	[616.23962402 480.32492065 0.85456538]	[623.80664062 577.70135498 0.85989666]	[539.17468262 549.5715332 0.66077298]	[498.21154785 547.02185059 0.66406417]	[498.17559814 711.16534424 0.80842477]	[4.85417603e+02 8.54892639e+02 8.19341242e-01]	[580.22235107 552.08154297 0.65136743]	[582.76733398 713.72943115 0.81695783]	[5.67569946e+02 8.57365356e+02 7.85953224e-01]	[526.53106689 313.402771 0.86328727]	[557.1930542 313.4276123 0.85880899]	[508.52355957 313.44735718 0.65243471]	[580.21691895 308.38781738 0.7396583 ]	[5.67522095e+02 8.95949158e+02 7.79349327e-01]	[5.87975586e+02 8.93238892e+02 7.82184184e-01]	[5.62459045e+02 8.70239319e+02 7.50075102e-01]	[4.90566528e+02 8.95960754e+02 7.84344733e-01]	[4.75080902e+02 8.93345093e+02 7.78442502e-01]	[4.90569580e+02 8.70176636e+02 6.97055995e-01]
[541.82391357 321.25720215 0.91566241]	[541.9263916 377.65701294 0.93316823]	[482.8132019 377.57211304 0.86529422]	[459.7772522 477.68539429 0.89868367]	[449.51599121 565.0512085 0.84418583]	[603.46264648 377.71002197 0.86413556]	[611.17553711 480.2562561 0.86347741]	[621.37982178 577.74719238 0.85194457]	[536.67047119 549.58227539 0.65600932]	[498.11895752 547.02514648 0.65347719]	[498.15249634 711.13537598 0.80370194]	[4.85413452e+02 8.54921387e+02 8.17141712e-01]	[577.74493408 552.11291504 0.64812505]	[582.73138428 713.71948242 0.81130433]	[5.67564270e+02 8.57392517e+02 7.86512256e-01]	[526.43688965 313.47421265 0.88954431]	[554.62591553 313.51626587 0.86523712]	[505.98251343 313.49761963 0.71001816]	[577.68859863 310.96237183 0.74011415]	[5.67517517e+02 8.95964966e+02 7.78110623e-01]	[5.87971863e+02 8.93253723e+02 7.82127798e-01]	[5.62461304e+02 8.70260559e+02 7.55259633e-01]	[4.90558319e+02 8.95966309e+02 7.82834351e-01]	[4.75070984e+02 8.93352844e+02 7.76693344e-01]	[4.93050079e+02 8.70204895e+02 7.02670455e-01]
[541.72442627 323.73562622 0.88945186]	[541.85009766 377.69198608 0.93807346]	[480.37255859 377.56768799 0.8697989 ]	[459.71337891 477.72668457 0.90496409]	[446.98040771 565.0713501 0.84856761]	[603.43206787 380.10507202 0.8664397 ]	[611.11865234 480.36099243 0.87213856]	[621.33062744 577.76800537 0.84794897]	[534.08770752 552.12268066 0.65052378]	[495.63546753 549.54187012 0.64051253]	[495.69500732 711.18963623 0.79905593]	[4.85399200e+02 8.57369019e+02 8.18597317e-01]	[572.64532471 554.67266846 0.63859469]	[580.34472656 713.7633667 0.80919617]	[5.67557922e+02 8.57417480e+02 7.87220001e-01]	[523.97900391 313.54260254 0.91018647]	[549.57458496 315.94061279 0.88345671]	[505.93066406 313.50811768 0.70439625]	[572.6192627 313.48782349 0.75101984]	[5.67536865e+02 8.95959106e+02 7.78887689e-01]	[5.87982483e+02 8.93245422e+02 7.85851479e-01]	[5.62454346e+02 8.70278870e+02 7.60413766e-01]	[4.90568909e+02 8.95972412e+02 7.79217184e-01]	[4.75072021e+02 8.93362244e+02 7.74506271e-01]	[4.93041595e+02 8.70217834e+02 7.02802181e-01]
[539.29449463 326.28137207 0.86540568]	[541.78887939 377.67599487 0.93569314]	[480.31759644 377.55975342 0.86739558]	[459.65530396 480.11965942 0.90672284]	[444.4526062 565.05529785 0.86507773]	[603.35827637 377.73455811 0.8645066 ]	[608.57684326 480.31872559 0.8669731 ]	[621.26361084 577.74829102 0.83583158]	[529.05505371 549.52160645 0.65084863]	[493.07000732 546.9730835 0.63592279]	[495.60986328 711.15777588 0.79567486]	[4.85386536e+02 8.54929260e+02 8.22280943e-01]	[570.02984619 549.5635376 0.64863127]	[580.25469971 713.7635498 0.80205071]	[5.67551392e+02 8.57411682e+02 7.91251719e-01]	[523.89465332 316.00701904 0.93736827]	[547.0670166 316.01702881 0.90506601]	[503.47668457 315.93673706 0.72770321]	[570.07037354 313.51358032 0.75672942]	[5.67513062e+02 8.95957947e+02 7.79956281e-01]	[5.85578430e+02 8.93243713e+02 7.85683095e-01]	[5.62452148e+02 8.70276428e+02 7.64672697e-01]	[4.90573669e+02 8.95960083e+02 7.80970037e-01]	[4.72605255e+02 8.93358032e+02 7.75583804e-01]	[4.90570679e+02 8.70215088e+02 6.96881413e-01]
[536.7010498 331.39474487 0.84518218]	[541.69177246 377.63980103 0.92282289]	[480.23400879 377.5213623 0.86277592]	[459.59020996 480.15084839 0.90809488]	[444.35668945 565.03717041 0.88783628]	[600.86505127 377.7059021 0.84501457]	[608.5267334 480.34686279 0.8636061 ]	[616.26043701 577.75506592 0.82644784]	[526.50146484 549.54614258 0.66801476]	[488.00942993 547.01989746 0.63913769]	[493.09158325 711.15155029 0.78616154]	[4.85372437e+02 8.57374329e+02 8.21595728e-01]	[565.06945801 549.56811523 0.67153382]	[577.74261475 713.70294189 0.78732795]	[5.67555176e+02 8.57389099e+02 7.90160418e-01]	[521.4085083 316.12329102 0.94359696]	[546.91949463 316.13476562 0.9341433 ]	[503.35818481 315.95788574 0.67619693]	[567.53381348 316.00256348 0.78086847]	[5.67501953e+02 8.95960205e+02 7.81004310e-01]	[5.85568237e+02 8.93236938e+02 7.83576310e-01]	[5.64830750e+02 8.70252258e+02 7.57390916e-01]	[4.90559418e+02 8.95969116e+02 7.78520107e-01]	[4.72588898e+02 8.93368896e+02 7.72003412e-01]	[4.93042511e+02 8.70236938e+02 7.01757967e-01]
[534.11114502 334.00460815 0.86030096]	[539.29022217 377.62283325 0.91205055]	[480.17834473 377.51754761 0.85303652]	[457.17529297 477.72695923 0.88447887]	[441.88745117 564.9798584 0.9147225 ]	[600.79931641 377.68112183 0.83324265]	[606.1239624 480.23565674 0.86964804]	[613.69494629 577.73303223 0.82267523]	[526.4552002 546.94622803 0.67345411]	[485.49429321 544.45056152 0.64406681]	[490.50616455 711.16607666 0.77785033]	[4.85374756e+02 8.57390259e+02 8.23013961e-01]	[565.01177979 546.95092773 0.68462527]	[575.19439697 711.2388916 0.78148311]	[5.67536743e+02 8.57391907e+02 7.96035051e-01]	[521.33013916 318.57369995 0.94853759]	[544.4364624 318.6015625 0.95922369]	[503.28372192 315.99966431 0.62845069]	[567.49224854 316.02362061 0.76893044]	[5.67501465e+02 8.95970886e+02 7.80578792e-01]	[5.85564148e+02 8.93246460e+02 7.85553694e-01]	[5.62448853e+02 8.70259460e+02 7.57101774e-01]	[4.90549469e+02 8.95973816e+02 7.83307135e-01]	[4.72597504e+02 8.93373901e+02 7.77057528e-01]	[4.93053162e+02 8.70248596e+02 7.09227920e-01]
[531.54553223 336.44644165 0.87594938]	[539.19128418 377.67041016 0.90021491]	[477.74176025 377.51629639 0.84719878]	[457.11706543 477.69717407 0.86611867]	[441.82107544 565.02539062 0.91573715]	[598.25708008 380.09872437 0.82164729]	[606.06939697 480.30612183 0.87734938]	[611.13098145 577.74743652 0.83386987]	[524.01855469 546.97363281 0.6792255 ]	[485.39532471 544.46466064 0.65367627]	[487.98156738 711.1618042 0.78027594]	[4.85355927e+02 8.57380676e+02 8.22528124e-01]	[564.94042969 546.97558594 0.68789715]	[572.58703613 711.18487549 0.78675449]	[5.67542969e+02 8.54886169e+02 8.04783463e-01]	[521.28778076 318.65222168 0.94320899]	[544.37524414 318.69647217 0.95158893]	[500.89926147 316.05783081 0.67479885]	[565.03137207 316.05831909 0.76039094]	[5.67484009e+02 8.95968384e+02 7.94044256e-01]	[5.85555420e+02 8.93235657e+02 7.97220349e-01]	[5.64832397e+02 8.70181885e+02 7.46728718e-01]	[4.90549072e+02 8.95966064e+02 7.84230590e-01]	[4.72581085e+02 8.93367615e+02 7.76228726e-01]	[4.93046661e+02 8.70242493e+02 6.98881924e-01]
[528.99645996 336.52700806 0.89719021]	[536.65551758 377.69772339 0.88732767]	[477.60467529 377.54415894 0.83439749]	[454.59017944 480.13388062 0.85568643]	[441.75558472 565.05792236 0.91374385]	[595.66723633 380.11013794 0.82078552]	[606.0133667 480.29452515 0.86910367]	[611.10113525 575.22125244 0.8300814 ]	[523.9800415 554.63604736 0.68663281]	[485.35565186 552.08856201 0.65205884]	[485.47155762 711.1918335 0.79812926]	[4.85351624e+02 8.57414734e+02 8.22306871e-01]	[564.91967773 554.63586426 0.68703568]	[570.06896973 711.14050293 0.79786348]	[5.67540710e+02 8.54868530e+02 8.07626426e-01]	[521.20593262 318.75820923 0.91214716]	[541.94647217 318.77484131 0.93768167]	[500.82714844 316.09945679 0.67617702]	[564.88513184 315.9788208 0.78002304]	[5.67476257e+02 8.95966980e+02 7.93595254e-01]	[5.85550354e+02 8.93231689e+02 7.95146227e-01]	[5.64835510e+02 8.70160828e+02 7.44547069e-01]	[4.90544342e+02 8.95971313e+02 7.79042423e-01]	[4.72574677e+02 8.93379456e+02 7.71372974e-01]	[4.93056763e+02 8.70270813e+02 7.08564878e-01]
[526.50689697 336.56884766 0.91258407]	[531.57904053 377.71572876 0.8846823 ]	[472.56420898 377.60409546 0.82069421]	[451.99945068 477.73855591 0.84393835]	[441.68008423 565.03643799 0.92262685]	[590.61859131 377.72311401 0.83126485]	[605.9407959 480.29269409 0.89996326]	[608.58270264 577.76940918 0.85822046]	[523.94329834 554.6572876 0.69034213]	[482.90814209 552.12298584 0.66126519]	[485.46792603 713.71765137 0.79987627]	[4.85349640e+02 8.57401672e+02 8.23603034e-01]	[564.91241455 554.65411377 0.68415552]	[567.54382324 711.14331055 0.8199386 ]	[5.67531250e+02 8.54858826e+02 8.12627733e-01]	[518.79510498 321.16598511 0.90192813]	[541.86981201 321.1940918 0.93269533]	[500.73242188 316.13571167 0.68764901]	[562.41192627 315.99993896 0.7829963 ]	[5.67497742e+02 8.95952759e+02 7.97804296e-01]	[5.85569519e+02 8.93212158e+02 7.95994759e-01]	[5.62455444e+02 8.70151245e+02 7.41693616e-01]	[4.90559723e+02 8.95959045e+02 7.84603953e-01]	[4.72589386e+02 8.93371094e+02 7.79697299e-01]	[4.93054779e+02 8.70251099e+02 7.06058502e-01]
[526.4083252 336.58642578 0.92543387]	[529.03448486 377.73773193 0.88998544]	[470.01657104 377.59622192 0.82487082]	[446.8890686 480.14065552 0.86342496]	[439.26571655 564.97668457 0.92938602]	[588.09863281 380.10171509 0.83720136]	[605.8815918 482.75320435 0.9049387 ]	[608.54168701 580.237854 0.87383455]	[523.87634277 557.17883301 0.69989461]	[482.81494141 554.64099121 0.68061787]	[485.43331909 711.22662354 0.81245744]	[4.85356384e+02 8.57376526e+02 8.23747456e-01]	[564.8684082 554.68267822 0.69016767]	[567.47674561 708.71453857 0.83731556]	[5.67508789e+02 8.54814880e+02 8.22412968e-01]	[518.68481445 321.1803894 0.88658166]	[541.79077148 321.222229 0.9200896 ]	[498.21920776 316.16323853 0.67310572]	[562.35327148 316.07748413 0.77061641]	[5.67488708e+02 8.95952209e+02 8.00963283e-01]	[5.85556030e+02 8.90862488e+02 8.01391304e-01]	[5.62432739e+02 8.70109924e+02 7.34123886e-01]	[4.90557526e+02 8.95949402e+02 7.84534097e-01]	[4.72581726e+02 8.93363220e+02 7.80955255e-01]	[4.93071259e+02 8.70232361e+02 7.04746425e-01]
[523.94561768 336.60803223 0.94005835]	[526.52008057 377.74545288 0.89857495]	[467.46948242 377.61804199 0.8330065 ]	[444.30786133 480.18823242 0.89676154]	[439.19955444 565.0246582 0.92147082]	[587.98632812 377.74035645 0.84948957]	[603.44903564 480.33511353 0.9058547 ]	[606.12353516 577.77935791 0.870992 ]	[523.85272217 552.11755371 0.69376117]	[482.79406738 549.57513428 0.68215317]	[485.40426636 711.19616699 0.8199808 ]	[4.82985443e+02 8.54923157e+02 8.25281858e-01]	[564.82635498 552.09490967 0.69719058]	[567.44970703 708.70404053 0.84423161]	[5.67498596e+02 8.54810791e+02 8.24820638e-01]	[516.15484619 321.17623901 0.87577242]	[541.71343994 321.25613403 0.90116918]	[495.65200806 316.11001587 0.69160891]	[562.22717285 316.09512329 0.7332108 ]	[5.6750116e+02 8.9594873e+02 8.0505836e-01]	[5.85569641e+02 8.90857361e+02 8.04324865e-01]	[5.62404724e+02 8.70104492e+02 7.31181383e-01]	[4.90563629e+02 8.95932922e+02 7.90074646e-01]	[4.72585571e+02 8.93354248e+02 7.85199225e-01]	[4.93063843e+02 8.70214355e+02 6.97292089e-01]
[523.76428223 336.62329102 0.94577885]	[524.0020752 377.73373413 0.91498667]	[464.92321777 377.68621826 0.85451657]	[441.82025146 480.25228882 0.91985291]	[439.12915039 567.45373535 0.89935416]	[585.5189209 377.70852661 0.86039925]	[603.37762451 480.2114563 0.87489074]	[606.07122803 575.22888184 0.8621515 ]	[523.78869629 554.6239624 0.69121313]	[482.72262573 552.07092285 0.68550932]	[482.97595215 711.1227417 0.82260704]	[4.82982880e+02 8.54875671e+02 8.28549266e-01]	[562.46173096 552.12799072 0.69127685]	[565.02307129 711.13720703 0.85130471]	[5.67487305e+02 8.54809265e+02 8.26512456e-01]	[511.01266479 321.1835022 0.86036551]	[539.18103027 321.26797485 0.86567891]	[490.5690918 316.14523315 0.64809489]	[559.74261475 316.10540771 0.75519943]	[5.67516113e+02 8.95948181e+02 8.04995298e-01]	[5.85581665e+02 8.90852722e+02 8.07113349e-01]	[5.62386292e+02 8.70100891e+02 7.27817953e-01]	[4.90554932e+02 8.95914001e+02 7.93254614e-01]	[4.72580902e+02 8.93339233e+02 7.88229346e-01]	[4.93064972e+02 8.70178711e+02 6.88197315e-01]
[521.33013916 336.64572144 0.95496857]	[523.93780518 377.72912598 0.92303503]	[464.86935425 377.6491394 0.8567152 ]	[441.74578857 480.23126221 0.9194243 ]	[439.08895874 565.05877686 0.89132857]	[585.46075439 380.09805298 0.86573756]	[603.27923584 480.17236328 0.85324198]	[605.96435547 575.2310791 0.86596519]	[521.35290527 552.1138916 0.68193036]	[480.29364014 549.57312012 0.67649269]	[482.931427 711.18701172 0.82397848]	[4.82986786e+02 8.54832031e+02 8.31797719e-01]	[562.38000488 552.11804199 0.67922115]	[565.00354004 711.23883057 0.84714723]	[5.67488586e+02 8.54820007e+02 8.24315012e-01]	[505.96310425 321.22097778 0.87949806]	[534.13464355 321.25125122 0.85578132]	[487.94564819 318.54803467 0.63237762]	[554.71148682 316.00469971 0.72527075]	[5.67524536e+02 8.95957153e+02 8.02035451e-01]	[5.87979736e+02 8.90862732e+02 8.04723322e-01]	[5.62389465e+02 8.70113647e+02 7.27637529e-01]	[4.90562622e+02 8.95916443e+02 7.92279899e-01]	[4.72595612e+02 8.93336365e+02 7.88794518e-01]	[4.93067627e+02 8.70137878e+02 6.83945239e-01]
[521.25415039 336.64239502 0.94253135]	[523.80950928 377.67678833 0.93022591]	[462.3369751 377.65103149 0.8747896 ]	[441.71728516 480.15679932 0.90606904]	[436.62347412 567.49682617 0.85881799]	[585.34887695 377.6656189 0.857283 ]	[600.79272461 480.14086914 0.825495 ]	[605.89996338 575.22058105 0.86701512]	[521.2600708 554.64025879 0.68618464]	[480.23364258 552.10321045 0.67950571]	[482.89831543 711.15240479 0.81478542]	[4.82976959e+02 8.54840881e+02 8.32747042e-01]	[562.30285645 554.65496826 0.67710745]	[564.9552002 713.73895264 0.84772158]	[5.67473938e+02 8.54843323e+02 8.21592569e-01]	[503.49993896 321.21069336 0.88989896]	[531.57318115 321.23999023 0.85538054]	[485.41061401 318.60296631 0.68027514]	[554.64764404 316.00506592 0.73091149]	[5.67552612e+02 8.95960266e+02 7.95675635e-01]	[5.87999207e+02 8.90860413e+02 8.04124057e-01]	[5.62380188e+02 8.70140625e+02 7.25878358e-01]	[4.90569183e+02 8.95920105e+02 7.91876435e-01]	[4.72603790e+02 8.93341980e+02 7.89718628e-01]	[4.93053680e+02 8.70147827e+02 6.87302530e-01]
[518.7387085 336.67330933 0.92198086]	[521.34521484 377.68276978 0.93017292]	[462.20935059 377.66815186 0.88151997]	[439.28344727 480.22039795 0.91564703]	[434.08560181 567.56732178 0.82681113]	[582.92687988 377.66625977 0.85554028]	[595.715271 477.72598267 0.81107235]	[603.44299316 575.1697998 0.86597538]	[518.784729 552.08807373 0.67845964]	[480.10943604 552.0657959 0.67060423]	[482.87600708 713.77880859 0.8129198 ]	[4.82969879e+02 8.54857666e+02 8.33899081e-01]	[562.23455811 552.08477783 0.67369068]	[564.9052124 713.74456787 0.85055274]	[5.67468628e+02 8.54834839e+02 8.20669532e-01]	[503.36938477 321.21505737 0.89475393]	[526.53338623 321.29342651 0.85881925]	[482.96688843 316.1678772 0.63731831]	[552.13305664 316.07141113 0.74657971]	[5.67543701e+02 8.95965210e+02 7.95650244e-01]	[5.87988464e+02 8.90857544e+02 8.02240431e-01]	[5.62386536e+02 8.70127441e+02 7.19082475e-01]	[4.93061615e+02 8.95924500e+02 7.91698277e-01]	[4.75086639e+02 8.93351318e+02 7.89393604e-01]	[4.90570374e+02 8.70155090e+02 6.89108729e-01]
[516.18438721 336.67303467 0.90375632]	[521.2286377 377.67431641 0.92497498]	[459.79025269 377.62942505 0.8777591 ]	[439.2008667 480.20953369 0.91564947]	[431.49343872 567.53588867 0.82697332]	[582.81134033 377.67037964 0.84700435]	[590.59259033 480.27581787 0.87363029]	[603.32739258 575.21252441 0.85799277]	[518.66784668 552.09973145 0.67659211]	[477.68167114 552.07891846 0.66888487]	[482.83200073 713.72167969 0.82025683]	[4.82960205e+02 8.54871887e+02 8.33317578e-01]	[559.73046875 552.08807373 0.66645885]	[564.88470459 713.76611328 0.84395862]	[5.67448303e+02 8.54838867e+02 8.22384298e-01]	[503.26095581 321.23852539 0.89886642]	[524.03070068 321.30187988 0.87636662]	[482.87850952 318.53829956 0.65376222]	[549.54406738 316.06192017 0.74793243]	[5.67533264e+02 8.95976440e+02 7.98084736e-01]	[5.87975647e+02 8.90860046e+02 8.05334091e-01]	[5.62374390e+02 8.70125549e+02 7.13684440e-01]	[4.93060791e+02 8.95922241e+02 7.94311881e-01]	[4.75083771e+02 8.93352600e+02 7.88559556e-01]	[4.90566528e+02 8.70166443e+02 6.92581058e-01]
[513.60235596 336.66448975 0.89724374]	[518.79248047 377.72686768 0.91449904]	[459.69631958 377.64813232 0.87469161]	[439.12081909 480.22747803 0.91597348]	[426.42062378 567.57098389 0.82955277]	[580.36859131 377.73977661 0.83768708]	[588.12176514 480.35290527 0.86824554]	[600.85595703 577.73675537 0.85072362]	[516.11999512 554.65167236 0.65936559]	[475.15402222 554.62530518 0.64980686]	[482.78509521 713.75946045 0.81621081]	[4.82942352e+02 8.54837158e+02 8.39097023e-01]	[557.19342041 554.64434814 0.64591247]	[564.84008789 713.78106689 0.83529538]	[5.65077148e+02 8.54803223e+02 8.26904953e-01]	[500.86968994 321.1973877 0.90891087]	[523.95715332 323.72781372 0.88881755]	[482.7956543 316.16079712 0.64619792]	[547.05175781 316.12564087 0.73710096]	[5.67533447e+02 8.95975769e+02 8.03305745e-01]	[5.85580322e+02 8.90847778e+02 8.11605096e-01]	[5.62362976e+02 8.67706665e+02 7.08467543e-01]	[4.93065521e+02 8.95928345e+02 7.96241224e-01]	[4.75088379e+02 8.93356018e+02 7.86601186e-01]	[4.90552124e+02 8.70131592e+02 6.83560133e-01]
[511.01330566 336.68942261 0.903373 ]	[518.69512939 377.70101929 0.90623468]	[459.59771729 377.6312561 0.86177826]	[436.66799927 480.29672241 0.91051573]	[423.88064575 570.03753662 0.84520793]	[580.22680664 377.71490479 0.82549542]	[588.046875 482.76199341 0.87053424]	[600.77374268 577.70202637 0.84034902]	[511.09237671 552.13574219 0.64950967]	[472.59536743 552.12103271 0.63449168]	[482.72720337 716.2868042 0.81041604]	[4.82932678e+02 8.54867371e+02 8.36287975e-01]	[552.14709473 552.11480713 0.63411438]	[564.8112793 713.77459717 0.82860225]	[5.65064453e+02 8.54840881e+02 8.23877752e-01]	[500.77304077 321.2645874 0.90008557]	[523.86578369 323.75604248 0.90199375]	[482.73471069 316.16000366 0.63969535]	[546.92718506 316.09988403 0.73615158]	[5.67533081e+02 8.95970032e+02 8.00434172e-01]	[5.85580322e+02 8.90844543e+02 8.10054421e-01]	[5.62359985e+02 8.70129822e+02 7.11047649e-01]	[4.93061127e+02 8.95923828e+02 7.97322810e-01]	[4.75082611e+02 8.93361816e+02 7.85532057e-01]	[4.90553497e+02 8.70158569e+02 6.80673540e-01]
[508.44287109 336.68789673 0.91639435]	[516.17327881 377.75543213 0.89212286]	[457.11972046 377.67233276 0.85201406]	[436.54394531 480.27954102 0.87701678]	[421.40216064 570.02441406 0.86798924]	[575.20617676 380.10662842 0.81674498]	[585.59747314 482.74035645 0.8853783 ]	[598.27233887 577.70965576 0.82976335]	[508.46463013 554.68859863 0.65106672]	[469.96572876 554.67889404 0.62298054]	[480.3543396 718.84106445 0.81567919]	[4.82917938e+02 8.54853943e+02 8.36498499e-01]	[547.03649902 554.66137695 0.65445501]	[562.44134521 713.72625732 0.83024156]	[5.65047729e+02 8.54824524e+02 8.25586081e-01]	[500.67700195 321.30761719 0.88618255]	[521.41485596 323.74447632 0.90419829]	[480.29782104 318.55059814 0.63411814]	[544.37982178 316.02062988 0.75806344]	[5.67524536e+02 8.95972656e+02 7.99107790e-01]	[5.85569885e+02 8.90844727e+02 8.08785319e-01]	[5.62350830e+02 8.70117126e+02 7.04094112e-01]	[4.93060699e+02 8.95912231e+02 8.00079644e-01]	[4.75074158e+02 8.93355469e+02 7.86776900e-01]	[4.90529785e+02 8.70137146e+02 6.67890608e-01]
[505.93405151 336.66436768 0.93387353]	[511.09725952 377.74526978 0.87985981]	[454.53741455 377.67404175 0.82926631]	[431.56143188 480.25482178 0.85324299]	[421.33743286 567.59301758 0.87551403]	[570.11749268 377.72741699 0.82980716]	[585.49871826 480.25897217 0.88210088]	[595.6663208 577.69116211 0.81962484]	[505.92132568 554.67858887 0.67555189]	[464.96850586 554.69775391 0.63992471]	[480.30987549 716.26574707 0.82084709]	[4.82906677e+02 8.54810120e+02 8.41155529e-01]	[544.50341797 554.63726807 0.6798737 ]	[562.40588379 711.24182129 0.83207148]	[5.65018494e+02 8.52377808e+02 8.36724579e-01]	[498.22842407 321.28204346 0.88097644]	[521.32391357 323.74197388 0.90528762]	[480.15237427 316.16928101 0.66908807]	[541.90142822 316.07562256 0.75734735]	[5.67517639e+02 8.95973511e+02 8.03241551e-01]	[5.85556641e+02 8.90836487e+02 8.17534387e-01]	[5.62325439e+02 8.67663818e+02 6.94437265e-01]	[4.93063324e+02 8.95908081e+02 8.01590204e-01]	[4.75071594e+02 8.93345032e+02 7.86169052e-01]	[4.90515869e+02 8.67689636e+02 6.58818841e-01]
[505.86697388 336.70791626 0.93798125]	[508.50158691 377.7583313 0.88793194]	[449.46469116 377.67416382 0.83043832]	[428.98461914 480.23965454 0.85681498]	[421.25494385 570.01477051 0.88511109]	[567.56750488 377.7225647 0.8391791 ]	[585.40130615 480.26428223 0.90301263]	[590.59661865 577.7399292 0.8403753 ]	[503.4921875 554.6897583 0.68677109]	[464.8963623 557.19604492 0.64984483]	[480.27420044 713.76074219 0.81809986]	[4.82882233e+02 8.54811768e+02 8.40414166e-01]	[544.42004395 552.13262939 0.68872285]	[562.33447266 711.2479248 0.83150882]	[5.65000854e+02 8.52380066e+02 8.35029304e-01]	[498.14553833 323.72521973 0.86550695]	[521.25738525 323.8001709 0.89780176]	[477.63894653 316.11898804 0.71289766]	[541.76873779 316.07601929 0.76185006]	[5.67511047e+02 8.95974792e+02 8.00341547e-01]	[5.85543945e+02 8.90833435e+02 8.17415714e-01]	[5.62325012e+02 8.67674927e+02 6.90060496e-01]	[4.93058563e+02 8.95882690e+02 7.99814522e-01]	[4.72598267e+02 8.93332458e+02 7.83616364e-01]	[4.90489868e+02 8.67698059e+02 6.55311286e-01]
[503.35067749 339.0567627 0.96223319]	[505.95223999 380.11422729 0.90473193]	[446.91174316 377.69586182 0.84056127]	[423.90783691 480.26486206 0.88468701]	[421.17022705 567.57678223 0.88809627]	[565.06384277 380.10675049 0.8494091 ]	[582.99078369 480.33529663 0.90598178]	[588.0692749 577.78277588 0.86145312]	[503.40444946 559.77618408 0.70313317]	[462.38406372 559.78594971 0.67061412]	[480.2298584 713.77636719 0.82738012]	[4.82869659e+02 8.54815308e+02 8.41188669e-01]	[544.37561035 559.74017334 0.69403154]	[562.23626709 713.71820068 0.81454307]	[5.64994934e+02 8.54791016e+02 8.28723311e-01]	[493.09344482 323.72711182 0.84822202]	[518.75634766 326.29598999 0.87148005]	[475.07595825 316.12600708 0.70128489]	[539.23046875 318.53283691 0.72620243]	[5.67529846e+02 8.95979553e+02 7.92320907e-01]	[5.85548584e+02 8.90833435e+02 8.13789010e-01]	[5.62322266e+02 8.67711670e+02 6.90169334e-01]	[4.93076508e+02 8.95882690e+02 8.03469360e-01]	[4.75079926e+02 8.93339111e+02 7.84581006e-01]	[4.88001434e+02 8.67705811e+02 6.59068644e-01]
[503.26428223 339.08596802 0.96539438]	[503.46078491 380.12219238 0.91809756]	[444.34066772 377.72805786 0.85900187]	[421.34573364 480.28753662 0.92205751]	[418.69424438 567.49462891 0.89813375]	[564.99786377 380.11755371 0.86691517]	[582.92047119 480.34793091 0.89292073]	[588.01251221 577.78106689 0.86654556]	[503.33285522 554.6383667 0.69269085]	[462.25759888 554.62664795 0.67109609]	[480.17022705 711.20220947 0.8266834 ]	[4.82865051e+02 8.54820435e+02 8.39662135e-01]	[544.32922363 552.10766602 0.69186783]	[559.73303223 713.71765137 0.79009402]	[5.64993469e+02 8.54804504e+02 8.28281105e-01]	[488.02258301 323.7784729 0.84123999]	[518.65991211 326.28851318 0.85352039]	[470.02404785 318.53939819 0.66409165]	[539.17492676 316.09518433 0.72468221]	[5.67531311e+02 8.98414978e+02 7.96574116e-01]	[5.85541931e+02 8.90843384e+02 8.21862698e-01]	[5.62344788e+02 8.67708130e+02 6.94762588e-01]	[4.93088257e+02 8.95878845e+02 8.06841671e-01]	[4.75092072e+02 8.93339111e+02 7.85213232e-01]	[4.87994019e+02 8.67711670e+02 6.63491011e-01]
[500.84191895 339.1199646 0.96202689]	[503.33105469 380.11257935 0.92455947]	[441.83740234 380.11407471 0.87254697]	[421.22839355 480.31573486 0.91316265]	[418.64059448 570.03149414 0.87784636]	[564.89056396 377.72290039 0.86128306]	[582.82659912 480.23721313 0.87345695]	[585.57733154 575.22088623 0.86166608]	[503.28921509 557.20605469 0.6884883 ]	[462.21615601 557.18463135 0.66702491]	[480.12731934 718.87219238 0.81827676]	[4.82858368e+02 8.54794128e+02 8.42608392e-01]	[544.30761719 557.19213867 0.68375474]	[557.24450684 716.32019043 0.78396255]	[5.64980347e+02 8.54798462e+02 8.30482900e-01]	[485.44607544 323.82669067 0.85245538]	[513.65106201 326.29464722 0.83960032]	[467.40496826 318.64950562 0.66572994]	[536.637146 316.03982544 0.72505468]	[5.67531189e+02 8.98418945e+02 7.98934579e-01]	[5.85540222e+02 8.90844360e+02 8.25711966e-01]	[5.62330566e+02 8.67699463e+02 6.93130732e-01]	[4.93097504e+02 8.95868835e+02 8.14199746e-01]	[4.75088989e+02 8.93327393e+02 7.89816320e-01]	[4.87985840e+02 8.67669006e+02 6.56172872e-01]
[500.75112915 339.10845947 0.95557356]	[500.81359863 380.08926392 0.92642093]	[441.6769104 377.7154541 0.88207126]	[418.79473877 480.2300415 0.91404909]	[418.55187988 567.57922363 0.85924596]	[562.39331055 377.73394775 0.86142492]	[577.78314209 480.24264526 0.85257334]	[585.47210693 575.15222168 0.86995548]	[500.83279419 549.51470947 0.68795305]	[459.79214478 549.52496338 0.67380846]	[477.72671509 721.42779541 0.81292313]	[4.82851288e+02 8.54808228e+02 8.44201505e-01]	[541.86236572 546.98968506 0.68408042]	[554.65222168 718.81640625 0.77295125]	[5.64967651e+02 8.54805237e+02 8.35504591e-01]	[485.35855103 323.79946899 0.86883926]	[511.0486145 326.28164673 0.83562553]	[464.93322754 318.62985229 0.68369597]	[531.60308838 316.06982422 0.72010267]	[5.67541931e+02 8.98408142e+02 8.00998807e-01]	[5.85542175e+02 8.90821228e+02 8.31722975e-01]	[5.62328796e+02 8.67693176e+02 6.94109380e-01]	[4.93104828e+02 8.95861328e+02 8.19872320e-01]	[4.75100677e+02 8.93328552e+02 7.93292880e-01]	[4.87981415e+02 8.67679016e+02 6.66914701e-01]
[498.26925659 339.13406372 0.93837339]	[500.68264771 377.74337769 0.91946405]	[439.24401855 377.709198 0.87686652]	[418.68356323 480.33773804 0.92687035]	[413.54986572 572.64941406 0.8120029 ]	[562.2791748 377.69628906 0.85525036]	[572.58197021 480.18994141 0.85239708]	[585.35125732 572.64666748 0.87443113]	[500.77011108 552.128479 0.69322389]	[459.74789429 554.65307617 0.68079883]	[477.69827271 723.98321533 0.8163625 ]	[4.82834351e+02 8.54800781e+02 8.47042441e-01]	[541.82678223 552.06756592 0.68687284]	[549.58172607 713.78161621 0.77639979]	[5.64955383e+02 8.52386475e+02 8.41458738e-01]	[482.86169434 323.82907104 0.87728834]	[506.02340698 326.32772827 0.85482848]	[462.45483398 318.54763794 0.67358768]	[529.03131104 316.01403809 0.74362451]	[5.67517578e+02 8.95984436e+02 8.04459691e-01]	[5.85526245e+02 8.90815735e+02 8.32609594e-01]	[5.62333130e+02 8.67642822e+02 6.86671495e-01]	[4.93123657e+02 8.95859070e+02 8.22578430e-01]	[4.75122162e+02 8.93333313e+02 7.94858694e-01]	[4.87945648e+02 8.67653748e+02 6.61657810e-01]
[495.66781616 339.15628052 0.90535939]	[498.18692017 380.1534729 0.90522164]	[439.07580566 380.11529541 0.85951144]	[418.59963989 480.35003662 0.9212656 ]	[410.94015503 575.13726807 0.80379111]	[559.8104248 380.1446228 0.83862126]	[567.59613037 480.25509644 0.85536492]	[582.91137695 572.59875488 0.87468541]	[500.66744995 557.19134521 0.69112504]	[459.659729 557.22766113 0.68010998]	[477.64697266 723.93688965 0.81366396]	[4.82830719e+02 8.54805115e+02 8.45414758e-01]	[541.74987793 554.66546631 0.68370759]	[547.05004883 713.7701416 0.79646045]	[5.64955200e+02 8.52391113e+02 8.40536237e-01]	[482.72750854 323.80960083 0.8765896 ]	[505.89382935 328.84222412 0.8671248 ]	[462.31057739 316.1645813 0.67538059]	[526.53240967 316.06729126 0.73661089]	[5.67528320e+02 8.98418701e+02 8.01147997e-01]	[5.85535400e+02 8.90818237e+02 8.30260098e-01]	[5.62340332e+02 8.67639343e+02 6.82748556e-01]	[4.93115265e+02 8.95854065e+02 8.23004246e-01]	[4.75107117e+02 8.93329407e+02 7.93817461e-01]	[4.87947571e+02 8.67648804e+02 6.58633947e-01]
[493.12338257 339.15359497 0.90095758]	[495.69497681 380.13626099 0.89337021]	[436.60830688 380.12454224 0.8506664 ]	[416.09378052 482.71755981 0.89230704]	[403.37347412 575.16644287 0.8327195 ]	[559.71026611 380.14105225 0.82662773]	[567.51489258 480.27087402 0.84551609]	[582.85626221 572.65112305 0.86379886]	[498.20272827 554.671875 0.67539096]	[459.59088135 557.23858643 0.67521989]	[475.08712769 721.36755371 0.78191614]	[4.82828400e+02 8.54815430e+02 8.43392134e-01]	[539.26098633 552.12756348 0.66438293]	[546.99499512 713.79553223 0.80310625]	[5.64940613e+02 8.52368042e+02 8.45768511e-01]	[480.32843018 326.30026245 0.88144439]	[503.45037842 328.8442688 0.87977225]	[462.22097778 318.57623291 0.66552645]	[526.47113037 316.0838623 0.7247721 ]	[5.67523865e+02 8.98407776e+02 8.01132679e-01]	[5.85534790e+02 8.90806885e+02 8.28916192e-01]	[5.62334961e+02 8.67606567e+02 6.79108918e-01]	[4.93112579e+02 8.95863342e+02 8.21567833e-01]	[4.75110992e+02 8.93336914e+02 7.92433798e-01]	[4.87954376e+02 8.67647461e+02 6.57168150e-01]
[493.12371826 339.15371704 0.90094107]	[495.6937561 380.13650513 0.89333183]	[436.60668945 380.12545776 0.85051203]	[416.08694458 482.71932983 0.89098513]	[403.37402344 575.16491699 0.83232117]	[559.70892334 380.13995361 0.82644415]	[567.51196289 480.27041626 0.84542811]	[582.85723877 572.65429688 0.86390299]	[498.2008667 554.67028809 0.6744445 ]	[459.5852356 557.24041748 0.67428637]	[475.08822632 721.36968994 0.78212857]	[4.82829010e+02 8.54820740e+02 8.43292773e-01]	[539.26287842 552.12469482 0.66401088]	[546.99511719 713.79040527 0.80275297]	[5.64938354e+02 8.52385010e+02 8.43125105e-01]	[480.32785034 326.29956055 0.88132983]	[503.45050049 328.84350586 0.87986082]	[462.21908569 318.57305908 0.66573143]	[526.47033691 316.07922363 0.72494245]	[5.67526978e+02 8.98410217e+02 7.99523115e-01]	[5.85537170e+02 8.90807434e+02 8.28460813e-01]	[5.62334290e+02 8.67634155e+02 6.81979716e-01]	[4.93111816e+02 8.95863831e+02 8.21408153e-01]	[4.75108002e+02 8.93337585e+02 7.92781591e-01]	[4.87952423e+02 8.67655945e+02 6.58340991e-01]
[493.04647827 339.18701172 0.89214677]	[495.58398438 380.14520264 0.88164622]	[434.0440979 380.16210938 0.82939106]	[413.52032471 482.75680542 0.86587101]	[400.87759399 575.14569092 0.85183442]	[554.66564941 380.10018921 0.82218432]	[565.05847168 477.72787476 0.8456198 ]	[582.7565918 570.06365967 0.86457551]	[495.6295166 554.68621826 0.66068697]	[457.08013916 559.7220459 0.65502101]	[472.51184082 721.39111328 0.77901304]	[4.82828735e+02 8.54862793e+02 8.40744436e-01]	[536.69281006 552.11157227 0.64831561]	[546.93688965 718.87200928 0.80703396]	[5.64929077e+02 8.54794128e+02 8.43376815e-01]	[480.25198364 328.83721924 0.88348424]	[503.37313843 328.85861206 0.89026177]	[459.79406738 318.62219238 0.66663784]	[523.94903564 316.0144043 0.74029225]	[5.67522217e+02 8.98416748e+02 7.99328923e-01]	[5.85528320e+02 8.90809570e+02 8.30160499e-01]	[5.62343506e+02 8.67660461e+02 6.88528657e-01]	[4.93106903e+02 8.95859131e+02 8.20270181e-01]	[4.75113617e+02 8.93344238e+02 7.94642091e-01]	[4.87964478e+02 8.67706787e+02 6.68641031e-01]
[485.45510864 339.15686035 0.92349041]	[487.94967651 380.1569519 0.88877851]	[426.42471313 377.73907471 0.83141637]	[405.89434814 480.34423828 0.87954289]	[400.73287964 575.15765381 0.8746565 ]	[547.03466797 380.15216064 0.8420406 ]	[564.87518311 480.20379639 0.89666355]	[580.24884033 570.08813477 0.84999472]	[490.51843262 557.25384521 0.67708838]	[452.05187988 562.27130127 0.66969347]	[464.97351074 721.38574219 0.78464085]	[4.82825104e+02 8.54866943e+02 8.44973028e-01]	[529.03125 554.64404297 0.66040605]	[544.52276611 716.33007812 0.81109095]	[564.92584229 852.36419678 0.85438484]	[477.72677612 326.33566284 0.87036365]	[500.82897949 328.85385132 0.89570332]	[457.20953369 316.15002441 0.69600576]	[521.35754395 316.09463501 0.79027265]	[5.67527283e+02 8.95988403e+02 8.00120652e-01]	[5.85534424e+02 8.90800415e+02 8.33872736e-01]	[5.62360413e+02 8.67594971e+02 6.85235202e-01]	[4.93079681e+02 8.95857361e+02 8.26250911e-01]	[4.75094727e+02 8.93344482e+02 7.98681438e-01]	[4.87987854e+02 8.67697632e+02 6.71306849e-01]
[482.95947266 339.16702271 0.93867731]	[485.41012573 380.16696167 0.9046855 ]	[423.88165283 380.11904907 0.84973043]	[403.2651062 482.71548462 0.90918994]	[400.68911743 575.14477539 0.87499511]	[546.925354 380.13119507 0.85313404]	[564.81048584 480.20678711 0.8976475 ]	[577.765625 570.0604248 0.84230143]	[487.99475098 557.18835449 0.66979837]	[449.49328613 559.7833252 0.65452784]	[464.94537354 721.36901855 0.78254211]	[4.82820801e+02 8.54859863e+02 8.43636334e-01]	[526.51318359 549.58123779 0.66544598]	[544.48352051 716.33288574 0.82349765]	[564.91339111 852.34368896 0.85577846]	[477.60037231 326.3432312 0.84527397]	[500.72332764 328.88653564 0.8913697 ]	[457.11688232 316.11236572 0.68959272]	[521.24481201 316.11178589 0.79015994]	[5.67514221e+02 8.95966614e+02 7.99418390e-01]	[5.85517944e+02 8.90778259e+02 8.34146559e-01]	[5.62356140e+02 8.65133423e+02 6.76288664e-01]	[4.93077026e+02 8.95853577e+02 8.23871911e-01]	[4.75089478e+02 8.93344299e+02 7.95893848e-01]	[4.87987488e+02 8.67689819e+02 6.64192379e-01]
[482.86773682 339.16738892 0.95674062]	[482.90567017 380.15356445 0.92155486]	[421.37069702 380.12295532 0.86690372]	[400.77252197 480.36425781 0.92146552]	[398.2645874 570.08929443 0.87611675]	[544.44012451 377.73162842 0.86295569]	[562.46038818 480.20645142 0.86924398]	[575.20593262 567.56335449 0.84007353]	[485.44354248 554.68621826 0.68035305]	[446.90322876 559.74798584 0.65459603]	[464.90808105 716.32849121 0.79006678]	[4.82810669e+02 8.54842468e+02 8.46729279e-01]	[524.0088501 552.06433105 0.67724007]	[544.45306396 713.77941895 0.83278412]	[564.9151001 852.31903076 0.85568887]	[475.06222534 326.33328247 0.83481622]	[500.64083862 328.87530518 0.8804155 ]	[454.584198 316.14263916 0.70437652]	[518.74456787 316.11383057 0.74903059]	[5.67464294e+02 8.95941040e+02 7.98881769e-01]	[5.85498779e+02 8.90771423e+02 8.25120807e-01]	[5.62360107e+02 8.65129028e+02 6.83923423e-01]	[4.93065704e+02 8.95837402e+02 8.23060513e-01]	[4.75076782e+02 8.93336487e+02 7.98073828e-01]	[4.87976288e+02 8.67679504e+02 6.63707554e-01]
[482.80502319 339.16860962 0.96299052]	[482.82174683 377.74893188 0.92489284]	[421.26107788 380.11547852 0.87556505]	[400.69903564 480.33041382 0.9213708 ]	[398.19433594 570.05639648 0.88721538]	[544.38146973 377.64993286 0.86392081]	[562.39031982 477.73291016 0.8585754 ]	[572.6315918 567.54370117 0.83844161]	[485.40722656 557.24499512 0.68757778]	[444.42593384 562.27685547 0.66861355]	[464.88256836 721.37780762 0.79839396]	[4.82815979e+02 8.54918884e+02 8.38305473e-01]	[523.97937012 554.62640381 0.67908818]	[544.44470215 713.73944092 0.83637697]	[564.90924072 852.35095215 0.85517991]	[470.02606201 326.36282349 0.83366066]	[498.19439697 328.84960938 0.87052727]	[449.49621582 318.58120728 0.67998111]	[518.68530273 316.09078979 0.73559523]	[5.67460815e+02 8.95952759e+02 7.96655595e-01]	[5.85493835e+02 8.90784851e+02 8.25306892e-01]	[5.62360779e+02 8.67624207e+02 6.86787844e-01]	[4.93070496e+02 8.95836975e+02 8.23396325e-01]	[4.75079926e+02 8.93346130e+02 7.98231602e-01]	[4.87980133e+02 8.70149902e+02 6.75987124e-01]
[482.74768066 339.15783691 0.96923149]	[482.75588989 377.71209717 0.92583942]	[421.18948364 377.7411499 0.87344527]	[398.23751831 480.32290649 0.91806906]	[398.10409546 570.08453369 0.86649084]	[544.32275391 377.61279297 0.86300194]	[562.30877686 477.63653564 0.83377528]	[570.10241699 567.54602051 0.83890516]	[485.41854858 552.13275146 0.68539655]	[444.44284058 557.20458984 0.64796007]	[464.89804077 718.89477539 0.79352874]	[4.82822723e+02 8.57373657e+02 8.32724512e-01]	[523.99316406 549.52593994 0.69046044]	[544.41424561 711.25408936 0.84540087]	[564.90246582 852.35430908 0.85444516]	[467.47027588 326.34255981 0.84110725]	[498.12680054 328.83807373 0.85982394]	[446.95043945 318.57305908 0.66395813]	[516.1763916 316.02246094 0.68540746]	[5.65055115e+02 8.95935852e+02 8.07185054e-01]	[5.85477112e+02 8.90781677e+02 8.30948889e-01]	[5.62359924e+02 8.67634827e+02 6.87951684e-01]	[4.93061493e+02 8.93447815e+02 8.24839711e-01]	[4.75072083e+02 8.93340088e+02 7.99249232e-01]	[4.87990692e+02 8.70172485e+02 6.73495710e-01]
[480.38272095 339.15194702 0.96595395]	[480.34921265 377.74084473 0.92515808]	[418.78356934 377.74276733 0.87960625]	[398.22149658 480.29556274 0.92077124]	[398.05706787 570.10247803 0.85258925]	[541.91259766 377.67590332 0.87493086]	[562.21398926 477.64663696 0.83741874]	[570.05316162 567.52667236 0.84715784]	[485.3553772 552.06402588 0.69355273]	[444.37805176 554.68066406 0.65411073]	[464.89044189 721.37414551 0.79198837]	[4.82821930e+02 8.57404175e+02 8.30790997e-01]	[523.92834473 546.96728516 0.70549279]	[544.38690186 711.22875977 0.84795678]	[564.89654541 852.26977539 0.86232817]	[467.4006958 326.36099243 0.84453899]	[495.637146 326.35644531 0.85142863]	[444.45153809 318.61859131 0.68142909]	[513.65240479 315.95339966 0.71072286]	[5.65001343e+02 8.95913940e+02 8.22013855e-01]	[5.85432861e+02 8.90766418e+02 8.34990263e-01]	[5.62372620e+02 8.65080627e+02 6.79739654e-01]	[4.90573303e+02 8.95842285e+02 8.21954846e-01]	[4.72598602e+02 8.93352417e+02 8.00999045e-01]	[4.87994843e+02 8.70191284e+02 6.79059982e-01]
[480.302948 339.14733887 0.97037768]	[480.215271 377.69918823 0.9213267 ]	[418.71856689 377.71820068 0.87582535]	[398.14727783 480.29293823 0.92460489]	[395.6473999 572.58831787 0.8396287 ]	[541.79730225 377.61956787 0.86515772]	[559.69140625 477.60476685 0.81994355]	[567.58685303 567.49139404 0.85646129]	[482.90744019 552.07983398 0.69535446]	[441.88174438 557.18511963 0.66325593]	[464.84896851 718.82678223 0.79957676]	[4.82803741e+02 8.54929443e+02 8.35654974e-01]	[523.87329102 546.96655273 0.70085335]	[544.309021 708.71826172 0.8592087 ]	[564.91033936 852.22454834 0.85541946]	[464.8899231 326.31958008 0.86225092]	[493.08587646 326.33755493 0.84234411]	[444.39120483 318.56658936 0.67684519]	[511.10308838 316.00204468 0.69324207]	[5.64958923e+02 8.95833984e+02 8.30163300e-01]	[5.85407837e+02 8.90698608e+02 8.25045407e-01]	[5.62404724e+02 8.62553528e+02 6.82493627e-01]	[4.90567474e+02 8.95843323e+02 8.17957699e-01]	[4.72588654e+02 8.93351440e+02 7.98744202e-01]	[4.87976105e+02 8.70153625e+02 6.75239325e-01]
[480.24588013 339.12615967 0.96004111]	[480.13208008 377.69891357 0.9135803 ]	[418.6479187 377.69897461 0.86933529]	[398.13815308 480.30844116 0.92566073]	[395.60964966 572.59692383 0.83882868]	[541.70635986 377.64282227 0.8534317 ]	[554.66137695 475.12753296 0.81542987]	[567.58398438 565.07250977 0.86039102]	[482.86676025 554.68615723 0.70307583]	[441.8447876 559.75036621 0.68240553]	[462.43002319 716.28192139 0.80858535]	[4.82813324e+02 8.57402527e+02 8.34542632e-01]	[523.84490967 549.54199219 0.6948033 ]	[541.95446777 711.14300537 0.86293483]	[564.92041016 852.24249268 0.85931075]	[464.83157349 323.82455444 0.86725032]	[490.54174805 326.29699707 0.83827353]	[444.33074951 318.5769043 0.71611965]	[511.05541992 315.98443604 0.71975726]	[5.64940796e+02 8.93392578e+02 8.54341388e-01]	[5.85396851e+02 8.90642700e+02 8.36318195e-01]	[5.62430786e+02 8.65049377e+02 6.98866725e-01]	[4.90566742e+02 8.95856262e+02 8.12893987e-01]	[4.72592438e+02 8.93362854e+02 7.95414627e-01]	[4.87983551e+02 8.70195251e+02 6.84825838e-01]
[480.19140625 339.09957886 0.95910001]	[477.68515015 377.66323853 0.90605807]	[418.5970459 377.68572998 0.86393785]	[398.08236694 480.31600952 0.92333037]	[395.550354 572.62121582 0.82872754]	[539.1963501 377.58343506 0.83509707]	[554.61535645 477.64648438 0.82701039]	[567.54669189 567.45013428 0.86876214]	[482.80718994 552.1184082 0.6982162 ]	[441.78662109 557.21875 0.68043232]	[462.41131592 716.27752686 0.80865222]	[4.82795990e+02 8.57374146e+02 8.37097347e-01]	[523.79589844 546.98822021 0.69451761]	[541.92822266 708.70678711 0.86773372]	[564.91503906 849.77880859 0.85326213]	[462.40890503 323.79043579 0.88197523]	[488.00216675 323.80654907 0.84458208]	[441.93310547 318.52365112 0.70780885]	[508.5111084 315.97549438 0.73260307]	[5.64972839e+02 8.93374695e+02 8.51825118e-01]	[5.85403259e+02 8.88228638e+02 8.27509761e-01]	[5.62406555e+02 8.59950867e+02 6.87676013e-01]	[4.90548279e+02 8.95866333e+02 8.15563560e-01]	[4.72579987e+02 8.93370544e+02 7.96612322e-01]	[4.87975189e+02 8.70159424e+02 6.80386484e-01]
[480.13442993 339.07730103 0.95475501]	[477.59545898 377.63647461 0.89238465]	[416.11999512 377.69851685 0.84987509]	[398.0144043 480.32028198 0.91522098]	[393.06311035 575.13903809 0.81610519]	[536.67315674 377.50646973 0.81475037]	[549.559021 477.62530518 0.83898991]	[567.52288818 567.46728516 0.87117559]	[482.77984619 549.53613281 0.70158935]	[441.75119019 554.63409424 0.67681217]	[462.39532471 718.83502197 0.80788946]	[4.82793396e+02 8.57386902e+02 8.37011039e-01]	[523.77056885 544.44781494 0.70394814]	[541.94677734 708.67059326 0.86739671]	[564.91308594 849.66595459 0.85019284]	[462.34335327 323.76211548 0.89046454]	[485.50436401 323.78726196 0.85332322]	[441.84036255 316.14428711 0.71887457]	[506.01303101 315.96450806 0.70944393]	[5.65009705e+02 8.93301636e+02 8.71581316e-01]	[5.85423828e+02 8.88156372e+02 8.42522204e-01]	[5.62392517e+02 8.54904480e+02 6.97059929e-01]	[4.90554504e+02 8.95857544e+02 8.19887996e-01]	[4.72584656e+02 8.93362793e+02 7.98073947e-01]	[4.87966614e+02 8.70172424e+02 6.86331868e-01]
[477.690979 339.07315063 0.94205922]	[475.14004517 377.60769653 0.88608402]	[416.06231689 377.63821411 0.840294 ]	[395.57394409 480.31997681 0.89968014]	[393.01116943 575.16967773 0.81479853]	[534.17877197 375.10186768 0.80953938]	[547.06707764 475.14541626 0.82715726]	[567.45800781 565.03198242 0.89184982]	[482.75985718 549.5300293 0.70729315]	[441.72119141 552.13531494 0.68043399]	[462.37545776 716.32214355 0.81065291]	[4.82795715e+02 8.57386719e+02 8.35883498e-01]	[523.76708984 544.44903564 0.70559514]	[541.94714355 708.63586426 0.87529004]	[5.64935730e+02 8.49610901e+02 8.44551980e-01]	[462.27426147 323.73168945 0.89562571]	[485.43634033 323.79580688 0.86537641]	[441.78814697 316.10784912 0.72155893]	[505.99676514 315.99981689 0.70699215]	[5.67486816e+02 8.93257996e+02 8.61757517e-01]	[5.85492737e+02 8.88094055e+02 8.37529004e-01]	[5.62382690e+02 8.54831787e+02 7.14049578e-01]	[4.90551117e+02 8.95859314e+02 8.17723334e-01]	[4.72576752e+02 8.93368042e+02 7.98429549e-01]	[4.87984863e+02 8.70172607e+02 6.86769605e-01]
[477.61624146 339.07049561 0.9281792 ]	[472.59667969 377.66290283 0.88079393]	[413.54626465 377.69354248 0.82953441]	[395.52947998 480.3515625 0.88830388]	[390.48931885 575.19921875 0.81091791]	[534.11578369 377.53375244 0.81679213]	[547.03637695 475.14096069 0.83357102]	[565.074646 565.00231934 0.89958286]	[482.74081421 552.06390381 0.70437056]	[441.71682739 554.66400146 0.68352258]	[462.35180664 718.87628174 0.8182379 ]	[4.82797089e+02 8.57394897e+02 8.36018264e-01]	[521.41967773 546.95373535 0.69714969]	[541.95153809 708.68688965 0.87128723]	[5.64996399e+02 8.49665894e+02 8.45846534e-01]	[462.20901489 323.72473145 0.89830637]	[485.37295532 323.79653931 0.87398171]	[441.72738647 316.14898682 0.74678898]	[505.92834473 316.05517578 0.7135151 ]	[5.67574036e+02 8.93235413e+02 8.59876513e-01]	[5.85578796e+02 8.85653870e+02 8.38369489e-01]	[5.62459900e+02 8.54896240e+02 7.20502496e-01]	[4.90554749e+02 8.95871033e+02 8.20194364e-01]	[4.72580078e+02 8.93376648e+02 7.99290001e-01]	[4.87985809e+02 8.70173645e+02 6.89775229e-01]
[475.13296509 339.04129028 0.91713345]	[470.05044556 377.63183594 0.87735355]	[410.98660278 377.68951416 0.81998807]	[395.48675537 482.7215271 0.87930566]	[390.41516113 575.14648438 0.8074398 ]	[531.5914917 375.10784912 0.80819702]	[546.98468018 472.56802368 0.82180178]	[567.44580078 564.97540283 0.89756703]	[482.70980835 549.56707764 0.70437193]	[441.70431519 554.64904785 0.68728256]	[462.33151245 716.28149414 0.81521761]	[4.82770660e+02 8.57370605e+02 8.38145196e-01]	[521.39373779 546.94256592 0.69632316]	[544.32940674 708.63171387 0.87685615]	[5.64994324e+02 8.44554932e+02 8.16159427e-01]	[459.82318115 321.29153442 0.903566 ]	[482.95358276 323.73721313 0.8879782 ]	[441.67150879 316.12585449 0.75054908]	[503.49069214 315.98605347 0.72056407]	[5.72584473e+02 8.90759766e+02 8.38651836e-01]	[5.88020813e+02 8.83025330e+02 8.05400670e-01]	[5.62403137e+02 8.52254395e+02 7.39057422e-01]	[4.90522675e+02 8.95872925e+02 8.18312943e-01]	[4.72548706e+02 8.93379150e+02 7.96339989e-01]	[4.87959137e+02 8.70147400e+02 6.91725731e-01]
[475.10998535 339.05804443 0.91635174]	[469.97146606 377.62265015 0.87923741]	[408.4564209 377.72348022 0.82279176]	[393.01760864 480.37435913 0.87724817]	[387.90405273 572.65136719 0.81270057]	[529.0435791 375.04647827 0.80664533]	[546.92919922 467.41699219 0.83288115]	[567.46118164 564.90765381 0.89914948]	[482.71279907 552.06695557 0.70522451]	[441.70425415 554.66503906 0.68749565]	[462.32009888 716.33782959 0.81414795]	[4.82739838e+02 8.54904846e+02 8.42321277e-01]	[521.39306641 546.95397949 0.69342434]	[544.37078857 708.64483643 0.88048178]	[5.65027466e+02 8.39489502e+02 8.01392734e-01]	[459.79345703 323.75848389 0.90197772]	[482.91732788 323.74856567 0.8944658 ]	[439.28540039 316.15655518 0.72104877]	[503.42456055 313.51477051 0.7152946 ]	[5.75229004e+02 8.88171082e+02 8.26943815e-01]	[5.90541138e+02 8.75444153e+02 8.00003171e-01]	[5.62453125e+02 8.52176758e+02 7.21182048e-01]	[4.90533844e+02 8.95901123e+02 8.18503857e-01]	[4.72559723e+02 8.93398621e+02 7.95731008e-01]	[4.87917114e+02 8.70114197e+02 6.86585069e-01]
[472.57775879 336.70535278 0.90593499]	[467.44244385 377.61862183 0.88552493]	[408.39880371 380.10095215 0.82668817]	[390.49353027 482.72848511 0.87275702]	[385.40310669 572.62506104 0.81854326]	[526.52685547 375.00970459 0.81048334]	[544.53131104 464.96676636 0.84143102]	[565.08056641 564.85150146 0.90260863]	[482.73846436 552.06298828 0.70499432]	[441.71524048 554.66949463 0.68922466]	[462.32266235 716.25506592 0.81436592]	[4.82729675e+02 8.54842529e+02 8.47529709e-01]	[521.42346191 546.93469238 0.69459724]	[544.41040039 708.61029053 0.88198167]	[5.67502136e+02 8.36921326e+02 7.87968874e-01]	[459.72305298 321.30810547 0.89922529]	[482.85980225 321.28036499 0.90820563]	[439.16113281 316.1078186 0.70609367]	[503.34475708 313.53768921 0.70691901]	[5.80313477e+02 8.88205505e+02 8.41074526e-01]	[5.93136230e+02 8.75449280e+02 7.74603248e-01]	[5.64921875e+02 8.49760376e+02 7.24547267e-01]	[4.90519012e+02 8.95898071e+02 8.16012323e-01]	[4.72537689e+02 8.93390503e+02 7.95920908e-01]	[4.85466797e+02 8.67659668e+02 6.76101565e-01]
[470.04049683 336.64086914 0.90398121]	[464.92752075 377.58706665 0.88964301]	[405.86761475 377.71258545 0.83183134]	[390.44046021 482.7461853 0.87121457]	[385.33932495 572.6506958 0.8263033 ]	[526.40435791 372.51062012 0.81268859]	[544.49560547 464.83184814 0.86042762]	[565.08135986 562.44067383 0.90418899]	[482.72442627 546.99554443 0.70666194]	[441.70043945 552.07183838 0.68218839]	[462.3112793 711.23687744 0.81917453]	[4.82723755e+02 8.54831116e+02 8.47174764e-01]	[521.41168213 544.36566162 0.70205021]	[544.46081543 708.58691406 0.88586938]	[5.70086060e+02 8.34301392e+02 7.99462080e-01]	[459.66470337 321.28137207 0.90310568]	[482.76806641 321.20632935 0.92414123]	[436.65280151 316.0788269 0.6974411 ]	[500.83602905 315.94631958 0.66338563]	[5.82783691e+02 8.85588684e+02 8.41328382e-01]	[5.95751953e+02 8.72897705e+02 8.02693129e-01]	[5.67453125e+02 8.47178284e+02 7.12623358e-01]	[4.90525818e+02 8.95898865e+02 8.17917168e-01]	[4.72556396e+02 8.93394043e+02 7.98106968e-01]	[4.85457001e+02 8.67649048e+02 6.75663233e-01]
[truncated: 397 more rows]
