# Supplementary material for: Evaluation of functional tests performance using a camera-based and machine learning approach
Source: PLoS One. 2023 Nov 3;18(11):e0288279. doi: 10.1371/journal.pone.0288279 (PMC10624324; doi:10.1371/journal.pone.0288279)
Supplement: S1 Data — This dataset includes all the extracted keypoints of movements and the associated features and statistics, which were used for the analyses presented in the main manuscript. (ZIP) [file pone.0288279.s001.zip › PLOS_data_28032023/original_movement_data/CSV/000035_SDT_P_crop.csv]

[490.54440308 239.04623413 0.88021487]	[487.95046997 300.62606812 0.88308287]	[436.54568481 298.17269897 0.85424387]	[416.08676147 398.03213501 0.87177062]	[403.26010132 482.71920776 0.92607486]	[544.51977539 300.72601318 0.87251341]	[562.22668457 398.1958313 0.87876773]	[562.33056641 485.47872925 0.9025237 ]	[482.8560791 477.64489746 0.72990143]	[444.29602051 477.63235474 0.68983048]	[441.76901245 623.83538818 0.85102874]	[439.32122803 757.39141846 0.83109403]	[521.42303467 477.63269043 0.71777403]	[521.34735107 623.96569824 0.87418222]	[508.49539185 759.87646484 0.77631766]	[480.19119263 231.38499451 0.91830176]	[503.23120117 231.29931641 0.9108609 ]	[459.72128296 233.97846985 0.86513907]	[521.24993896 231.41508484 0.81542504]	[505.91625977 790.76409912 0.82100493]	[523.91619873 790.62615967 0.82491916]	[5.03281464e+02 7.70164917e+02 7.58989632e-01]	[441.82849121 790.80181885 0.83925825]	[423.84432983 790.65087891 0.82891047]	[4.44345459e+02 7.70107727e+02 7.18226433e-01]
[490.54559326 239.04614258 0.88026601]	[487.95132446 300.62731934 0.88291156]	[436.54754639 298.17422485 0.85449898]	[416.08584595 398.03741455 0.87311792]	[403.25942993 482.71807861 0.92588127]	[544.51934814 300.72677612 0.87240076]	[562.2277832 398.19845581 0.8795774 ]	[562.33117676 485.47763062 0.90270615]	[482.85626221 477.64031982 0.72904021]	[444.29602051 477.62606812 0.68901145]	[441.76806641 623.84277344 0.85155725]	[439.32275391 759.87457275 0.83169204]	[521.42425537 477.62826538 0.71709228]	[521.35003662 623.96716309 0.87457108]	[508.49630737 759.8861084 0.77668399]	[480.19152832 231.38482666 0.91829383]	[503.23287964 231.29833984 0.91092062]	[459.72143555 233.97984314 0.86582088]	[521.24987793 231.42024231 0.8154304 ]	[505.91882324 790.769104 0.81969094]	[523.92175293 790.63098145 0.82303089]	[5.03282349e+02 7.70173218e+02 7.60324419e-01]	[441.82125854 790.80859375 0.83629924]	[423.8354187 790.65423584 0.82841206]	[4.44345856e+02 7.70117554e+02 7.21335590e-01]
[490.54309082 239.05796814 0.87912089]	[487.96392822 300.63113403 0.8821364 ]	[436.54705811 298.17434692 0.85455108]	[416.09738159 398.05554199 0.87610155]	[403.26324463 480.37503052 0.9255507 ]	[544.52996826 300.74020386 0.86826938]	[562.24255371 398.18753052 0.88576949]	[562.34918213 485.48910522 0.90166706]	[482.86099243 475.14709473 0.72891396]	[444.30657959 475.12548828 0.6892451 ]	[441.76550293 623.8147583 0.84988493]	[439.32928467 759.90881348 0.83393681]	[521.42749023 475.13504028 0.71788102]	[521.34967041 623.9364624 0.87091464]	[508.49557495 759.89764404 0.7765283 ]	[480.19076538 231.38850403 0.91903901]	[503.24035645 231.3104248 0.91374332]	[459.70593262 233.98283386 0.85420775]	[521.25738525 231.44937134 0.80739474]	[505.90960693 790.77581787 0.81560594]	[523.91937256 790.64550781 0.81417853]	[5.03277466e+02 7.70185974e+02 7.64543593e-01]	[441.80819702 790.7923584 0.84269732]	[423.82598877 790.63970947 0.83165175]	[4.44364044e+02 7.70144958e+02 7.21086800e-01]
[490.54699707 239.06930542 0.87741965]	[487.97128296 300.62573242 0.88150328]	[436.54873657 298.16784668 0.85484904]	[416.1043396 398.07302856 0.88113666]	[403.27560425 482.72372437 0.92483711]	[544.53106689 300.73516846 0.86833793]	[562.25756836 398.17248535 0.88579047]	[562.36004639 485.48983765 0.90230882]	[482.85275269 475.1144104 0.72657174]	[444.30218506 475.08157349 0.68623912]	[441.76895142 621.38348389 0.84745789]	[439.32620239 759.88696289 0.83359337]	[521.41888428 475.1020813 0.71575415]	[521.36187744 623.85742188 0.8614372 ]	[508.49243164 759.90869141 0.77590156]	[480.19522095 231.40237427 0.92132509]	[503.24337769 231.32267761 0.91685069]	[459.7130127 234.00228882 0.84865832]	[521.25518799 233.84291077 0.80128664]	[505.89129639 790.76715088 0.81831598]	[523.90863037 790.640625 0.81385761]	[5.03277161e+02 7.70194153e+02 7.62372136e-01]	[441.80621338 790.77124023 0.84480691]	[423.81930542 790.62036133 0.83185405]	[4.44361633e+02 7.70134155e+02 7.22716808e-01]
[488.01821899 239.0562439 0.88281816]	[487.98147583 300.62759399 0.88004827]	[436.54772949 298.17382812 0.85471851]	[416.09924316 398.07504272 0.88520062]	[403.28475952 480.36584473 0.9212991 ]	[544.54071045 300.73446655 0.86493647]	[562.25909424 398.1890564 0.8896203 ]	[562.37561035 485.49664307 0.90172768]	[482.86843872 472.57852173 0.71968412]	[444.33590698 472.52453613 0.6819104 ]	[441.78082275 621.33996582 0.83882558]	[439.32391357 757.34863281 0.82960814]	[521.42602539 472.56503296 0.71134466]	[521.36499023 623.83514404 0.85496622]	[508.5 759.91552734 0.7744391 ]	[480.15930176 231.39120483 0.9171502 ]	[500.87857056 231.31054688 0.91615415]	[459.71658325 233.97798157 0.8352375 ]	[521.24169922 233.85284424 0.8152597 ]	[505.89648438 790.78033447 0.81513888]	[523.92126465 790.64758301 0.81316715]	[5.03282806e+02 7.70193481e+02 7.59378016e-01]	[441.82348633 790.78356934 0.85119063]	[423.8291626 790.63586426 0.83818901]	[4.44362457e+02 7.70094116e+02 7.01150060e-01]
[487.96832275 239.05567932 0.88735402]	[487.99450684 298.25326538 0.88010705]	[436.55413818 298.16497803 0.8562994 ]	[416.12454224 398.08404541 0.89044231]	[403.28573608 480.33532715 0.91884482]	[544.54644775 300.72747803 0.86376232]	[562.27868652 398.21008301 0.89924717]	[562.38751221 487.93847656 0.89938128]	[482.87405396 472.54156494 0.71848327]	[444.34698486 469.99853516 0.68471241]	[441.77331543 621.28448486 0.83129078]	[439.32098389 754.81970215 0.83351648]	[521.43048096 472.53491211 0.71176648]	[521.35839844 623.84503174 0.85685921]	[508.50473022 759.91241455 0.77316767]	[480.13110352 231.39219666 0.91061717]	[500.83779907 231.31587219 0.91873795]	[459.70388794 233.97158813 0.82714546]	[521.22424316 233.84049988 0.82026869]	[505.88461304 790.79022217 0.81471241]	[523.91925049 790.65631104 0.81173301]	[5.03289246e+02 7.70187683e+02 7.57107735e-01]	[441.83660889 790.76330566 0.85184085]	[423.84005737 790.62506104 0.83789533]	[4.44347046e+02 7.67673523e+02 6.98758841e-01]
[487.94342041 236.68875122 0.89108461]	[488.00445557 298.25485229 0.87830108]	[436.55932617 298.16491699 0.85780209]	[416.13415527 398.08233643 0.89196622]	[403.29058838 480.33599854 0.91666925]	[544.55023193 300.72891235 0.86206275]	[562.28894043 398.21789551 0.89850795]	[562.38415527 487.92712402 0.8980577 ]	[482.86361694 472.58633423 0.71772218]	[444.31777954 472.52612305 0.68252993]	[441.76754761 621.30511475 0.83379686]	[439.32144165 754.83184814 0.83156407]	[521.42883301 472.58413696 0.70980084]	[521.3604126 623.87542725 0.86172521]	[508.50271606 759.92608643 0.77435493]	[480.1151123 231.37739563 0.90552032]	[500.8208313 231.3031311 0.91699392]	[459.69702148 233.96299744 0.82547629]	[521.2197876 231.45108032 0.81829321]	[505.8821106 790.78985596 0.81109196]	[523.90826416 790.65814209 0.80998617]	[5.03291138e+02 7.70194946e+02 7.60217071e-01]	[441.83483887 790.76348877 0.85014731]	[423.840271 790.62365723 0.83610231]	[4.44348663e+02 7.67682556e+02 6.99134588e-01]
[487.91625977 236.6615448 0.89816093]	[488.01696777 298.2567749 0.87583572]	[436.56433105 298.17446899 0.85808772]	[416.1362915 398.09576416 0.89544839]	[403.29162598 480.35232544 0.91629964]	[546.92871094 300.72424316 0.86138743]	[562.29962158 398.2194519 0.90181875]	[562.38256836 485.496521 0.8997184 ]	[482.86590576 472.54669189 0.71710682]	[444.32223511 469.99911499 0.68368977]	[441.77905273 621.29870605 0.8315407 ]	[439.32473755 754.82006836 0.83350956]	[521.42993164 472.54769897 0.70988619]	[521.35479736 623.87384033 0.86198533]	[508.50341797 759.91607666 0.77427453]	[477.72705078 231.3490448 0.89877582]	[500.79852295 228.85588074 0.91355145]	[459.68933105 233.96861267 0.8237052 ]	[521.21740723 231.44108582 0.82723522]	[505.87533569 790.77954102 0.81361687]	[523.90063477 790.64868164 0.81188214]	[5.03294250e+02 7.70185181e+02 7.59752929e-01]	[441.82775879 790.75524902 0.85247427]	[423.83569336 790.61480713 0.83783406]	[4.44354797e+02 7.67670959e+02 6.99485064e-01]
[487.91210938 236.64778137 0.90064758]	[488.02038574 300.62350464 0.87410611]	[436.56982422 298.17251587 0.8585853 ]	[416.15167236 398.06991577 0.89344478]	[403.29696655 480.34375 0.91674381]	[546.93225098 300.73352051 0.8595596 ]	[562.29937744 398.23739624 0.90040624]	[562.38122559 485.49887085 0.8979646 ]	[482.85345459 475.08190918 0.72156644]	[444.30288696 472.54370117 0.68561465]	[441.7784729 621.3192749 0.83447766]	[439.32391357 754.81610107 0.8341186 ]	[521.41925049 475.08508301 0.71122932]	[521.35894775 623.87280273 0.86233628]	[508.50054932 759.9019165 0.77421153]	[477.72994995 231.32087708 0.89455581]	[500.80648804 228.8396759 0.91107082]	[459.70410156 233.93782043 0.82861072]	[521.23114014 231.42274475 0.82813948]	[505.86849976 790.76953125 0.81907678]	[523.89080811 790.64001465 0.81686044]	[5.03300598e+02 7.70177551e+02 7.57249534e-01]	[441.83108521 790.74414062 0.85367459]	[423.84109497 790.60687256 0.83492827]	[4.44354309e+02 7.67668396e+02 6.99325800e-01]
[485.47198486 236.61372375 0.91088557]	[488.02230835 298.25213623 0.87454581]	[436.57473755 298.16723633 0.85815102]	[416.15988159 398.09533691 0.89863491]	[403.31213379 480.34851074 0.91593188]	[546.93670654 300.72103882 0.85888559]	[562.30200195 398.23574829 0.90167117]	[562.37774658 485.4921875 0.89876437]	[482.85531616 475.08718872 0.72279006]	[444.31307983 472.5559082 0.68711615]	[441.78646851 621.33013916 0.83540219]	[439.32730103 754.81567383 0.83398414]	[521.41656494 475.09243774 0.7123968 ]	[521.36254883 623.88543701 0.86396909]	[508.49172974 759.91619873 0.77525032]	[477.71728516 228.86973572 0.88880175]	[500.79348755 228.79312134 0.906304 ]	[459.71908569 233.89593506 0.82462662]	[521.23999023 231.3800354 0.82144177]	[503.46588135 790.76025391 0.82254726]	[523.87969971 790.63305664 0.82242429]	[5.03298065e+02 7.70186096e+02 7.57136881e-01]	[441.82015991 790.74914551 0.85693169]	[423.83013916 790.60913086 0.8387661 ]	[4.44364075e+02 7.67672302e+02 6.99023068e-01]
[485.43167114 236.55639648 0.92604625]	[490.48565674 298.2427063 0.87483317]	[436.58706665 298.15591431 0.8587116 ]	[416.16827393 398.12246704 0.90434098]	[403.32922363 480.35952759 0.91578281]	[546.94415283 300.7170105 0.85761356]	[562.31335449 398.22573853 0.90345812]	[562.37335205 485.48944092 0.89763707]	[482.85476685 472.57901001 0.72294503]	[444.31552124 472.5256958 0.68757099]	[441.79165649 621.34631348 0.83638692]	[439.33288574 754.79327393 0.83668894]	[521.40875244 472.58047485 0.71211827]	[521.36859131 623.87408447 0.8620497 ]	[508.49435425 759.91363525 0.77452123]	[477.6859436 228.80931091 0.88202715]	[500.7722168 226.26127625 0.89765841]	[459.71514893 233.88978577 0.81343234]	[521.25469971 231.35578918 0.81984848]	[503.46652222 790.76708984 0.82367009]	[523.88195801 790.63903809 0.82284856]	[5.03297791e+02 7.70182434e+02 7.57612228e-01]	[441.82635498 790.7467041 0.85576665]	[423.83938599 790.60961914 0.8371439 ]	[4.44372070e+02 7.67652954e+02 6.98544681e-01]
[485.38272095 236.47546387 0.93833023]	[490.49200439 298.22338867 0.87865615]	[436.59417725 298.14031982 0.85932285]	[416.17498779 398.10681152 0.90385413]	[403.33572388 480.3508606 0.91408777]	[546.94488525 300.69573975 0.86216056]	[562.31622314 398.23309326 0.90698779]	[562.38049316 485.49221802 0.89847898]	[482.85830688 470.0329895 0.71874672]	[444.31472778 469.9737854 0.68918657]	[441.79244995 621.33215332 0.83450079]	[439.33432007 754.79296875 0.83639419]	[521.4118042 470.03082275 0.70958221]	[521.37023926 623.85150146 0.85908842]	[508.49279785 759.91088867 0.77427673]	[477.64361572 226.26695251 0.86649454]	[500.73693848 223.67315674 0.89831454]	[459.70739746 233.86535645 0.7958492 ]	[521.24249268 228.87466431 0.81123149]	[503.46716309 790.78125 0.82341272]	[523.88397217 790.64929199 0.8222751 ]	[5.03293121e+02 7.70179199e+02 7.60214448e-01]	[441.81741333 790.75469971 0.85791391]	[423.83026123 790.61297607 0.84013712]	[4.44379822e+02 7.67654846e+02 7.00353265e-01]
[485.36218262 234.08195496 0.94175375]	[490.5010376 298.20855713 0.8803038 ]	[436.59909058 298.12265015 0.86049622]	[418.54275513 398.09817505 0.90757436]	[403.34512329 480.32562256 0.91238612]	[546.95001221 300.68618774 0.86228377]	[562.31439209 398.24447632 0.90232515]	[562.38952637 487.91308594 0.89720696]	[482.86663818 470.00543213 0.71716958]	[444.33618164 467.47225952 0.68703866]	[441.80160522 621.32250977 0.83367568]	[439.33343506 754.74841309 0.84025025]	[521.41778564 470.00021362 0.70979792]	[521.38275146 623.82489014 0.85747755]	[508.51013184 759.87945557 0.77178091]	[477.62966919 223.69496155 0.86575222]	[500.73117065 221.11723328 0.90400851]	[459.71746826 233.82997131 0.79519981]	[521.23016357 228.86625671 0.80581617]	[503.46139526 790.76538086 0.82886302]	[523.88287354 790.64331055 0.82092965]	[5.03296783e+02 7.70164795e+02 7.56262124e-01]	[441.83444214 790.74481201 0.85683477]	[423.84738159 790.60577393 0.83739042]	[4.44365173e+02 7.67619507e+02 6.96085751e-01]
[485.36566162 234.05589294 0.94135928]	[490.52087402 298.2164917 0.87769687]	[436.61221313 298.12310791 0.86170447]	[418.54345703 398.12387085 0.91140866]	[403.35903931 480.32672119 0.9097482 ]	[546.95977783 300.70178223 0.85778266]	[562.32525635 398.24475098 0.90895015]	[562.40148926 487.93444824 0.8955602 ]	[482.87106323 470.0274353 0.71497566]	[444.3359375 469.96960449 0.68483549]	[441.79803467 621.33227539 0.83541089]	[439.33111572 754.73760986 0.8416422 ]	[521.42425537 470.02359009 0.708278 ]	[521.38519287 623.84417725 0.85966891]	[508.50765991 759.90869141 0.77395177]	[477.63369751 223.6542511 0.86739743]	[500.72677612 218.66297913 0.90799993]	[459.72518921 231.43615723 0.79676652]	[521.24407959 228.80932617 0.80725259]	[505.87417603 790.77636719 0.82511336]	[523.89007568 790.6539917 0.82013941]	[5.03290558e+02 7.70182983e+02 7.59190142e-01]	[441.84213257 790.74841309 0.85673881]	[423.85736084 790.60845947 0.83716458]	[4.44354858e+02 7.67606750e+02 6.97720408e-01]
[485.38916016 234.05813599 0.93999481]	[490.53271484 298.22900391 0.87429535]	[436.61651611 298.13024902 0.86289614]	[418.55026245 398.13134766 0.91427112]	[403.3772583 480.3215332 0.90674353]	[546.96893311 300.7166748 0.8543126 ]	[562.31695557 400.63659668 0.90830576]	[562.40551758 487.94720459 0.89563715]	[482.87145996 470.03491211 0.71537888]	[444.33840942 469.98123169 0.68613225]	[441.80081177 621.34869385 0.83651304]	[439.33248901 754.74969482 0.83947062]	[521.42370605 470.02984619 0.70847744]	[521.39294434 623.84899902 0.85796922]	[508.50653076 759.90692139 0.77432245]	[477.65673828 223.66159058 0.87086838]	[500.74267578 218.66305542 0.90933609]	[459.73944092 231.44488525 0.80116308]	[521.25305176 228.79689026 0.8011812 ]	[505.8767395 790.77490234 0.82543969]	[523.89178467 790.65203857 0.81958497]	[5.03286713e+02 7.70180969e+02 7.57600367e-01]	[441.84036255 790.74859619 0.85700315]	[423.85473633 790.60900879 0.83679402]	[4.44360565e+02 7.67619629e+02 6.97146297e-01]
[485.40289307 234.05918884 0.9393239 ]	[490.52987671 298.23086548 0.87437469]	[436.6222229 298.13623047 0.86479539]	[418.55218506 398.13354492 0.91600466]	[403.38415527 480.30917358 0.904585 ]	[546.96112061 300.71456909 0.85648423]	[562.31402588 400.62393188 0.90735459]	[562.41369629 487.94506836 0.89472252]	[482.87316895 470.02828979 0.71476275]	[444.34564209 469.97711182 0.68510145]	[441.80169678 621.3704834 0.83784586]	[439.32373047 754.77661133 0.83705449]	[521.42108154 470.0213623 0.70759726]	[521.38604736 623.86212158 0.85520589]	[508.50726318 759.918396 0.77418602]	[477.66815186 223.6736908 0.87269557]	[500.74819946 218.66532898 0.90961099]	[459.74902344 233.82380676 0.80933261]	[521.2520752 228.80422974 0.80077839]	[505.87466431 790.77410889 0.82424015]	[523.88702393 790.64892578 0.82047331]	[5.03293091e+02 7.70180542e+02 7.56331384e-01]	[441.83126831 790.75128174 0.85422832]	[423.84378052 790.61053467 0.83648074]	[4.44348389e+02 7.67642883e+02 6.98341966e-01]
[485.42333984 234.04855347 0.93667567]	[490.53964233 298.228302 0.87487882]	[436.62619019 298.13961792 0.86408186]	[418.56015015 398.11514282 0.91580737]	[403.38412476 480.31384277 0.90641534]	[546.97186279 300.70471191 0.85608649]	[562.31500244 400.63000488 0.9080044 ]	[562.41711426 487.9468689 0.89471596]	[482.87786865 470.0296936 0.71391004]	[444.35244751 469.97805786 0.68304932]	[441.80297852 621.3772583 0.83749866]	[439.33291626 754.80950928 0.83415288]	[521.4262085 470.0255127 0.70777619]	[521.38775635 623.82751465 0.85168552]	[508.52105713 759.88128662 0.77374494]	[477.67687988 223.66360474 0.87209457]	[500.7661438 218.65605164 0.91012102]	[459.75100708 233.84727478 0.81696963]	[521.26464844 228.87005615 0.81123698]	[505.87786865 790.78338623 0.82488698]	[523.90332031 790.65362549 0.81813961]	[5.03299988e+02 7.70152222e+02 7.65966773e-01]	[441.81298828 790.74462891 0.85601467]	[423.83633423 790.60327148 0.83850068]	[4.44364990e+02 7.67668152e+02 7.01758265e-01]
[485.43966675 234.04159546 0.93249118]	[490.54486084 298.21743774 0.87764919]	[436.64224243 298.13024902 0.8679589 ]	[418.56695557 398.10919189 0.91512531]	[403.38989258 480.30728149 0.90497136]	[546.97076416 300.69882202 0.85738486]	[562.31860352 400.62133789 0.90829402]	[562.41571045 487.94381714 0.89531296]	[482.87493896 470.01419067 0.71248788]	[444.35546875 467.47943115 0.68284678]	[441.80340576 621.36175537 0.83807629]	[439.3338623 754.80627441 0.83498389]	[521.42340088 470.01431274 0.70560974]	[521.38934326 623.83361816 0.8551687 ]	[508.51882935 759.86706543 0.7738207 ]	[477.6867981 223.66410828 0.87345427]	[500.77209473 218.64411926 0.91212875]	[459.75592041 233.85858154 0.82270682]	[521.26800537 228.87174988 0.81302196]	[503.4694519 790.77288818 0.82627022]	[523.89318848 790.64398193 0.81987333]	[5.03301575e+02 7.70140869e+02 7.66121686e-01]	[441.81112671 790.75292969 0.85554957]	[423.83328247 790.609375 0.83861923]	[4.44368988e+02 7.67664490e+02 7.04643309e-01]
[485.44522095 234.02772522 0.93001473]	[490.56771851 298.21594238 0.87618691]	[436.64941406 298.11764526 0.86703026]	[418.56402588 398.10992432 0.91477513]	[403.39511108 480.30664062 0.90485036]	[546.97961426 300.70611572 0.85589629]	[562.31451416 400.62979126 0.90711462]	[562.40307617 487.93911743 0.89490247]	[482.87286377 472.5904541 0.71895605]	[444.34204102 472.53207397 0.68390983]	[441.79785156 621.38580322 0.83912933]	[439.33374023 754.81958008 0.83527279]	[521.43035889 475.08370972 0.70843697]	[521.3928833 623.84283447 0.85744452]	[508.52301025 757.39331055 0.77397317]	[477.68777466 221.19110107 0.87500143]	[500.77893066 218.62527466 0.91590416]	[459.76156616 233.84190369 0.81258857]	[521.28875732 228.8626709 0.81632191]	[503.47033691 790.77496338 0.82635814]	[523.8928833 790.64508057 0.81916571]	[5.03300568e+02 7.70137939e+02 7.65176535e-01]	[441.79901123 790.75604248 0.85463887]	[423.82522583 790.6060791 0.83793014]	[4.44368744e+02 7.67674011e+02 7.09860802e-01]
[485.44354248 234.02612305 0.93084383]	[493.04052734 298.21710205 0.87585896]	[436.65945435 298.10690308 0.87010068]	[418.55841064 398.103302 0.91314024]	[403.39794922 480.3192749 0.90515578]	[546.98431396 300.71697998 0.85197443]	[562.32177734 400.62966919 0.90453702]	[562.39819336 487.93884277 0.89376062]	[482.86532593 475.12576294 0.72643691]	[444.33218384 472.59353638 0.68557781]	[441.78930664 621.37091064 0.84108263]	[439.3374939 754.8303833 0.8342312]	[521.42700195 475.14389038 0.7138781 ]	[521.39520264 623.8404541 0.85790431]	[508.51828003 759.86297607 0.77426147]	[477.69024658 221.18643188 0.87511617]	[500.78060913 218.62748718 0.91621095]	[459.77108765 233.83982849 0.80777794]	[521.29327393 228.86805725 0.81544513]	[503.46450806 790.77679443 0.82482779]	[523.88891602 790.64758301 0.81813073]	[5.03302124e+02 7.70140625e+02 7.66406715e-01]	[441.79925537 790.77270508 0.8499921 ]	[423.82211304 790.62194824 0.83677614]	[4.44376221e+02 7.67679626e+02 7.09880173e-01]
[485.43960571 234.02513123 0.93040377]	[490.56387329 298.21737671 0.87610215]	[436.64361572 298.11773682 0.8678357 ]	[418.55270386 398.12438965 0.91573095]	[403.39779663 480.31668091 0.9057883 ]	[546.97827148 300.71813965 0.85422683]	[562.32189941 398.25619507 0.90226007]	[562.4017334 487.9407959 0.89348853]	[482.86209106 475.13009644 0.72612131]	[444.32800293 472.5982666 0.6866855 ]	[441.78887939 621.36877441 0.84157836]	[439.33441162 754.83392334 0.8344897 ]	[521.42138672 475.14834595 0.71285605]	[521.38378906 623.871521 0.86316037]	[508.5211792 757.38348389 0.77451617]	[477.68838501 221.18440247 0.87441438]	[500.7795105 218.63108826 0.91435194]	[459.77194214 233.84957886 0.81457084]	[521.2868042 231.30415344 0.81520498]	[503.46478271 790.75665283 0.83064705]	[523.88470459 790.6272583 0.82112741]	[5.03302460e+02 7.70133728e+02 7.58756995e-01]	[441.80410767 790.76177979 0.85288125]	[423.8296814 790.61395264 0.83628768]	[4.44370087e+02 7.67684753e+02 7.11471558e-01]
[485.43173218 234.01643372 0.93245268]	[490.54846191 298.20953369 0.87802315]	[436.63476562 298.1088562 0.86646479]	[418.54769897 398.12509155 0.91740286]	[403.38961792 480.31433105 0.90770185]	[546.96813965 300.7093811 0.85717607]	[562.31762695 398.21887207 0.89849174]	[562.39379883 487.91851807 0.89674163]	[482.86334229 475.13037109 0.72559267]	[444.33093262 472.59637451 0.68546474]	[441.79324341 621.39849854 0.84359545]	[439.3343811 754.81756592 0.83625096]	[521.42559814 475.14944458 0.71240747]	[521.38323975 623.88000488 0.86399901]	[508.51870728 759.8729248 0.77315289]	[477.6835022 221.1714325 0.87505078]	[500.77804565 218.62507629 0.9146924 ]	[459.7723999 233.84928894 0.81088978]	[521.28594971 231.30145264 0.80737674]	[505.86746216 790.76708984 0.82463247]	[523.89501953 790.63891602 0.81725127]	[5.03298462e+02 7.70151794e+02 7.56039560e-01]	[441.80310059 790.75476074 0.8534748 ]	[423.82608032 790.609375 0.83715391]	[4.44371887e+02 7.67670776e+02 7.08075285e-01]
[485.41455078 234.00650024 0.93393958]	[490.52026367 298.19204712 0.88252336]	[436.61584473 298.09591675 0.86440915]	[418.54403687 398.1322937 0.91602707]	[403.38357544 480.31771851 0.90952569]	[546.95800781 300.68157959 0.86307031]	[562.30334473 398.20193481 0.89285648]	[562.39990234 485.49603271 0.89861232]	[482.86550903 475.14379883 0.72630978]	[444.32818604 475.09057617 0.68615752]	[441.79244995 621.38348389 0.84087294]	[439.32974243 754.81506348 0.83701724]	[521.42852783 475.16213989 0.71338093]	[521.38372803 623.9041748 0.86910969]	[508.5227356 759.8795166 0.77318275]	[477.67108154 221.14569092 0.87619567]	[500.77178955 218.61503601 0.91578794]	[459.76446533 233.8271637 0.81093615]	[521.27838135 231.29962158 0.80792606]	[505.87942505 790.76849365 0.82464236]	[523.90649414 790.63751221 0.81608301]	[5.03301849e+02 7.70155945e+02 7.55699337e-01]	[441.80615234 790.74829102 0.85269451]	[423.83016968 790.60284424 0.83531189]	[4.44360840e+02 7.67669495e+02 7.09250331e-01]
[485.40936279 234.00131226 0.93527889]	[490.49813843 298.17977905 0.88401711]	[436.60290527 298.09423828 0.86342043]	[416.17269897 398.12664795 0.91381311]	[403.36843872 480.33462524 0.9140569 ]	[546.94348145 300.65673828 0.86579615]	[562.29272461 398.19451904 0.89164257]	[562.4017334 485.48788452 0.90022296]	[482.86175537 475.09197998 0.71853995]	[444.33291626 472.55114746 0.68223792]	[441.78839111 621.3939209 0.8410058 ]	[439.33078003 754.79559326 0.8387146 ]	[521.41967773 475.09646606 0.70665741]	[521.38000488 623.88360596 0.86590135]	[508.52630615 759.86895752 0.77145857]	[477.66741943 221.12458801 0.87786746]	[500.77676392 218.6081543 0.9171344 ]	[459.7628479 231.44856262 0.81135386]	[521.28192139 228.86950684 0.80796653]	[503.46783447 790.76159668 0.82838076]	[523.89672852 790.63317871 0.81656581]	[5.03305847e+02 7.70148132e+02 7.48430550e-01]	[441.81161499 790.74243164 0.85445267]	[423.8354187 790.5993042 0.83645862]	[4.44362396e+02 7.67653809e+02 7.06823826e-01]
[485.3923645 234.01332092 0.93608844]	[490.47747803 298.17306519 0.88502163]	[436.58126831 298.09390259 0.85887754]	[416.17193604 398.11035156 0.90764201]	[403.35961914 480.35372925 0.91471165]	[546.9352417 300.64767456 0.8682009 ]	[562.28540039 398.17550659 0.89043647]	[562.40655518 485.48376465 0.90048075]	[482.85998535 475.08383179 0.71473372]	[444.33172607 472.52804565 0.67899728]	[441.78363037 621.35675049 0.83836389]	[439.3288269 757.30102539 0.83447301]	[521.41625977 475.09017944 0.70499104]	[521.3807373 623.89880371 0.86615938]	[508.52319336 757.39361572 0.77286935]	[477.65838623 221.14573669 0.87554508]	[500.75827026 218.63058472 0.91228014]	[459.74664307 231.44288635 0.81217408]	[521.25830078 228.87554932 0.80860752]	[505.87167358 790.76983643 0.8240487 ]	[523.89489746 790.6395874 0.81643689]	[5.03300385e+02 7.70138977e+02 7.53820360e-01]	[441.79019165 790.76416016 0.85129017]	[423.81613159 790.6137085 0.83521706]	[4.44361633e+02 7.67691772e+02 7.10410476e-01]
[485.37896729 234.02946472 0.93867737]	[487.99859619 298.16821289 0.88873523]	[436.5703125 298.09713745 0.856637 ]	[416.16207886 398.1043396 0.90340692]	[403.34921265 480.36825562 0.91537726]	[544.54034424 300.63037109 0.87462473]	[562.26757812 398.1968689 0.89290154]	[562.4006958 485.48513794 0.89994717]	[482.86160278 472.57855225 0.71360183]	[444.33718872 470.01501465 0.67892021]	[441.78692627 621.35742188 0.83867282]	[439.32440186 754.82171631 0.83510476]	[521.41400146 472.57788086 0.70401168]	[521.37481689 623.87744141 0.86338568]	[508.51678467 759.8706665 0.77333462]	[477.64862061 221.17454529 0.87169528]	[500.74435425 218.6499176 0.9085595 ]	[459.73623657 233.81608582 0.80751842]	[521.23974609 228.87408447 0.80849457]	[505.87145996 790.76550293 0.82572407]	[523.89196777 790.63586426 0.81934118]	[5.03297241e+02 7.70145935e+02 7.55009890e-01]	[441.79144287 790.75714111 0.85489863]	[423.81311035 790.60876465 0.83636993]	[4.44357117e+02 7.67676941e+02 7.06342697e-01]
[485.38421631 234.03710938 0.93778849]	[487.97338867 298.18807983 0.88954055]	[436.55044556 298.1187439 0.85307825]	[416.13171387 398.13540649 0.9023031 ]	[403.34341431 482.74319458 0.91471201]	[544.52832031 300.64428711 0.87685442]	[562.2543335 398.19589233 0.88835979]	[562.39056396 485.47528076 0.90186727]	[482.86300659 472.58688354 0.71580589]	[444.33950806 470.02926636 0.67959487]	[441.79006958 621.37030029 0.84075832]	[439.32577515 754.82635498 0.83495301]	[521.41436768 472.58743286 0.70490235]	[521.38519287 623.86553955 0.86103559]	[508.51620483 759.86553955 0.77308768]	[477.64886475 221.19145203 0.87128752]	[500.74258423 218.66070557 0.90632659]	[459.72671509 233.82478333 0.8245936 ]	[521.21740723 231.30979919 0.81391734]	[505.87380981 790.75006104 0.82997882]	[523.89172363 790.62115479 0.82217187]	[5.03298096e+02 7.70141968e+02 7.54131973e-01]	[441.78747559 790.75671387 0.85657102]	[423.81106567 790.60626221 0.83763236]	[4.44360199e+02 7.67680054e+02 7.07438827e-01]
[485.38418579 234.04718018 0.93916321]	[487.94015503 298.20339966 0.89058179]	[434.10864258 298.13519287 0.85112625]	[416.10812378 398.13983154 0.9021948 ]	[403.33197021 482.76846313 0.91890275]	[544.50958252 300.65460205 0.88124853]	[562.23248291 398.19134521 0.88041782]	[562.38812256 485.46038818 0.90406412]	[482.85751343 475.0993042 0.71745884]	[444.31747437 472.55776978 0.68026012]	[441.78826904 621.39111328 0.84206229]	[439.32809448 754.83215332 0.83517087]	[521.42077637 475.09997559 0.70256442]	[521.38275146 623.88232422 0.86421549]	[508.51309204 759.86737061 0.77338159]	[477.64648438 221.20848083 0.86985654]	[500.74032593 218.67483521 0.90510362]	[459.7250061 233.83969116 0.82878703]	[521.20495605 231.32270813 0.81242186]	[505.88226318 790.75030518 0.8264457 ]	[523.89959717 790.61938477 0.82072395]	[5.03295410e+02 7.70144470e+02 7.55724192e-01]	[441.78582764 790.75598145 0.85775334]	[423.80938721 790.60552979 0.83943081]	[4.44363037e+02 7.67685059e+02 7.09077120e-01]
[485.36798096 234.05967712 0.93930429]	[485.4901123 298.22375488 0.89103627]	[434.08013916 298.1640625 0.84711528]	[416.10049438 398.13909912 0.89663899]	[403.32220459 482.76983643 0.9209463 ]	[544.4876709 300.65209961 0.88524956]	[562.21801758 398.20211792 0.87788486]	[562.402771 485.46731567 0.9016431 ]	[482.84866333 475.08349609 0.71307254]	[444.31118774 472.52957153 0.6812039 ]	[441.77856445 621.34692383 0.84042281]	[439.32885742 757.30108643 0.83283585]	[521.41107178 475.0892334 0.69803393]	[521.3760376 623.88208008 0.86249381]	[508.52484131 757.37524414 0.77419722]	[477.63214111 223.66249084 0.86652744]	[500.73147583 221.10548401 0.90415078]	[459.69210815 233.84388733 0.83099049]	[521.18688965 231.35720825 0.81190991]	[505.87515259 790.75518799 0.83212423]	[523.90185547 790.61791992 0.82056081]	[5.03305847e+02 7.70121277e+02 7.53388703e-01]	[441.78543091 790.76245117 0.85830033]	[423.80911255 790.61242676 0.84049356]	[4.44368866e+02 7.67693970e+02 7.04412580e-01]
[485.34753418 234.07052612 0.93962586]	[485.47131348 298.22485352 0.89355052]	[434.0692749 298.16644287 0.84663481]	[416.0954895 398.12457275 0.89106888]	[403.30670166 482.76766968 0.9217124 ]	[544.47210693 300.65100098 0.88807219]	[562.20776367 398.17605591 0.8730188 ]	[562.40032959 485.46002197 0.90330911]	[482.84500122 472.58691406 0.70888841]	[444.30560303 470.01837158 0.6793642 ]	[441.77496338 621.34606934 0.839885 ]	[439.33071899 757.30609131 0.83271813]	[521.40411377 472.58599854 0.6948868 ]	[521.36816406 623.85858154 0.86086589]	[508.53067017 757.35418701 0.77414161]	[477.60971069 223.66372681 0.86292326]	[500.71920776 221.12237549 0.90249068]	[459.67062378 233.83908081 0.82636493]	[521.16900635 231.35977173 0.80545384]	[505.87786865 790.76385498 0.83221263]	[523.91162109 790.62237549 0.81733549]	[5.03308075e+02 7.70107117e+02 7.51673043e-01]	[441.77856445 790.77270508 0.85499287]	[423.80200195 790.61865234 0.84088194]	[4.44372833e+02 7.67696411e+02 7.07656026e-01]
[482.96600342 234.07798767 0.94120282]	[485.46060181 298.22735596 0.89536148]	[434.04589844 298.16305542 0.84588945]	[416.08831787 398.12350464 0.89032298]	[403.30319214 482.77972412 0.92182958]	[544.46588135 300.6541748 0.88859713]	[559.84454346 398.15844727 0.86956155]	[562.40234375 485.45285034 0.90467507]	[482.84140015 472.55282593 0.70593494]	[444.31234741 469.98635864 0.67778319]	[441.76501465 621.34161377 0.83915609]	[439.32788086 757.32214355 0.83114451]	[521.38909912 472.54696655 0.69171768]	[521.35723877 623.86798096 0.8619982 ]	[508.52774048 757.35888672 0.7745682 ]	[477.58999634 223.66873169 0.85972363]	[500.70825195 221.12940979 0.90126097]	[459.64303589 233.84266663 0.81908917]	[521.16271973 231.37535095 0.80452889]	[505.87683105 790.76916504 0.8316837 ]	[523.9083252 790.62445068 0.8179329 ]	[5.03312439e+02 7.70108215e+02 7.55969763e-01]	[441.7723999 790.77648926 0.85310662]	[423.79867554 790.61816406 0.83758086]	[4.44371490e+02 7.67705017e+02 7.10388422e-01]
[482.95733643 234.08473206 0.94354606]	[485.44223022 298.23150635 0.89752501]	[434.03814697 298.17178345 0.84506261]	[416.06478882 398.16638184 0.89189798]	[403.29498291 482.80130005 0.92064714]	[544.44836426 300.65194702 0.8895821 ]	[559.82226562 398.19546509 0.86918813]	[562.39575195 485.44784546 0.90383816]	[482.85180664 475.10031128 0.71317285]	[444.30532837 472.57565308 0.67908543]	[441.75704956 623.81903076 0.84690058]	[439.31265259 754.83868408 0.83284909]	[521.41748047 472.59768677 0.69971597]	[521.35668945 623.87487793 0.86236656]	[508.53100586 759.87078857 0.77345002]	[475.15985107 223.66844177 0.85915059]	[500.70227051 221.13964844 0.9004069 ]	[459.62194824 233.83966064 0.81528729]	[518.79077148 231.37696838 0.79571855]	[505.89620972 790.76959229 0.82313991]	[523.93640137 790.62695312 0.81072819]	[5.03313965e+02 7.70142334e+02 7.56822407e-01]	[441.75646973 790.77520752 0.8628996 ]	[423.78579712 790.61480713 0.84628028]	[4.44354095e+02 7.67680176e+02 7.09521890e-01]
[482.93365479 234.07662964 0.94574028]	[485.44024658 298.22317505 0.89930516]	[434.03497314 298.1656189 0.84501433]	[416.05841064 398.1578064 0.89025319]	[403.29016113 482.81585693 0.92017066]	[544.43823242 300.63589478 0.89219278]	[559.81011963 398.18728638 0.87121576]	[562.3916626 485.44110107 0.9054122 ]	[482.84390259 472.56240845 0.70977247]	[444.3085022 470.01559448 0.67948729]	[441.75427246 621.40905762 0.84595275]	[439.30584717 757.35528564 0.83028227]	[521.40686035 472.54202271 0.69979161]	[521.35772705 623.86328125 0.85786247]	[508.52624512 759.89953613 0.77415103]	[475.13198853 221.20858765 0.85691315]	[500.68276978 221.12799072 0.89623982]	[459.61636353 233.83088684 0.81446302]	[518.77374268 231.36735535 0.8040778 ]	[505.90158081 790.76141357 0.82022411]	[523.93066406 790.62536621 0.81114364]	[5.03309448e+02 7.70163391e+02 7.53122151e-01]	[441.74945068 790.77520752 0.85973239]	[423.77761841 790.61376953 0.84020042]	[4.44352722e+02 7.70093079e+02 7.15371847e-01]
[482.90356445 234.07513428 0.95238489]	[485.43841553 298.21295166 0.90178347]	[434.03198242 298.15350342 0.84513122]	[416.04122925 398.17922974 0.89143515]	[403.26931763 482.79272461 0.92492193]	[544.43395996 298.2520752 0.89437681]	[559.80102539 398.12872314 0.86520696]	[562.39080811 485.42263794 0.90903342]	[482.84368896 472.52597046 0.70853996]	[444.31381226 469.96697998 0.68108535]	[441.75863647 621.40435791 0.84773362]	[439.30618286 757.35955811 0.82989007]	[521.40362549 470.02529907 0.70018452]	[521.35766602 623.84960938 0.85319936]	[508.52053833 759.90881348 0.77320588]	[475.10263062 221.20596313 0.85423523]	[500.66253662 221.12928772 0.89080679]	[459.62435913 233.82066345 0.79345417]	[518.76837158 231.36625671 0.80602098]	[505.89663696 790.77410889 0.81774116]	[523.92944336 790.64031982 0.81076485]	[5.03305664e+02 7.70171936e+02 7.51137078e-01]	[441.75018311 790.7699585 0.86119276]	[423.77734375 790.60925293 0.84173769]	[4.44353363e+02 7.70095703e+02 7.13727057e-01]
[482.87539673 234.08250427 0.95875788]	[485.42547607 298.20300293 0.90506679]	[431.55038452 298.13644409 0.8412233 ]	[416.01348877 398.16989136 0.88386661]	[403.25488281 482.76916504 0.93000221]	[544.41607666 298.25234985 0.89427114]	[559.78125 398.14672852 0.86141431]	[562.38946533 485.42236328 0.90823102]	[482.83157349 472.55130005 0.71325201]	[444.29663086 470.00646973 0.68487513]	[441.74890137 623.81768799 0.84802413]	[439.30715942 757.37689209 0.828215 ]	[521.3961792 472.53469849 0.70288229]	[521.35174561 623.85583496 0.85276091]	[508.52197266 759.90698242 0.7729584 ]	[475.07147217 223.65792847 0.85058326]	[500.64123535 221.13871765 0.88620383]	[459.6003418 231.45423889 0.77348411]	[518.74749756 231.3684082 0.79514575]	[505.89099121 790.78271484 0.81297266]	[523.92614746 790.65032959 0.80858326]	[5.03308502e+02 7.70168823e+02 7.53618419e-01]	[441.75341797 790.77850342 0.85656565]	[423.77978516 790.61883545 0.83989787]	[4.44354095e+02 7.70105286e+02 7.15809584e-01]
[482.86083984 236.42443848 0.96089035]	[485.41409302 298.20013428 0.90682441]	[431.54937744 298.12567139 0.84365833]	[413.55548096 398.15625 0.87830126]	[400.87969971 482.73703003 0.93060344]	[544.3927002 300.6305542 0.89378965]	[559.76031494 398.12417603 0.85187435]	[562.37182617 485.4208374 0.90721303]	[482.81817627 470.0043335 0.71401358]	[441.91873169 467.46273804 0.6908437 ]	[441.75192261 621.4107666 0.84822661]	[439.30990601 759.86260986 0.8285175 ]	[521.37677002 469.99493408 0.70403188]	[521.34259033 623.85931396 0.85163027]	[508.52645874 759.8963623 0.77237105]	[472.6043396 223.68270874 0.84737211]	[498.27197266 221.1665802 0.88410288]	[457.22091675 233.84111023 0.77067089]	[518.7300415 231.38175964 0.79682952]	[505.89233398 790.78894043 0.80890185]	[523.92895508 790.65496826 0.80636692]	[5.03312500e+02 7.70162476e+02 7.54209518e-01]	[441.75482178 790.78436279 0.85166174]	[423.77990723 790.62426758 0.83761448]	[4.44356537e+02 7.70115784e+02 7.19089627e-01]
[482.8600769 236.42433167 0.96110296]	[485.41052246 298.20132446 0.90716791]	[431.54577637 298.12768555 0.84325981]	[413.56033325 398.14703369 0.87770116]	[400.8795166 482.74343872 0.93112779]	[544.39141846 300.62966919 0.89394903]	[559.75531006 398.12338257 0.85305643]	[562.36883545 485.42321777 0.90712517]	[482.8296814 469.98937988 0.7156508 ]	[444.29827881 467.44818115 0.68952358]	[441.7567749 621.39459229 0.84766126]	[439.31134033 759.87597656 0.82846141]	[521.38922119 469.98040771 0.70774615]	[521.34326172 623.8493042 0.85016686]	[508.51760864 759.8963623 0.77296567]	[472.60372925 223.68313599 0.84727693]	[498.27160645 221.16757202 0.88375914]	[457.22113037 233.84112549 0.76754493]	[518.72937012 231.38305664 0.79579329]	[505.88513184 790.78161621 0.80966324]	[523.92236328 790.6496582 0.80540818]	[5.03305267e+02 7.70166321e+02 7.51535237e-01]	[441.75088501 790.79034424 0.85017091]	[423.77258301 790.62768555 0.83681637]	[4.44362732e+02 7.70127808e+02 7.21449673e-01]
[482.82736206 236.48788452 0.9659965 ]	[485.39736938 298.2088623 0.90626144]	[431.52227783 298.13549805 0.84110808]	[413.52264404 398.13812256 0.86990166]	[400.87927246 482.73181152 0.92778105]	[544.38739014 300.63085938 0.89341539]	[559.7310791 398.16290283 0.85482562]	[562.36029053 485.4329834 0.90602666]	[482.81582642 469.99414062 0.71452439]	[441.91329956 467.45092773 0.69270301]	[441.74493408 623.81811523 0.85064942]	[439.32650757 759.88946533 0.83012509]	[521.37481689 469.98461914 0.70505434]	[521.34112549 623.85638428 0.84928238]	[508.51498413 759.89001465 0.77311581]	[472.57263184 226.23144531 0.83969808]	[498.23934937 223.72189331 0.8748064 ]	[457.17147827 233.88447571 0.74110246]	[518.69415283 231.40057373 0.7797789 ]	[505.8732605 790.77105713 0.81455928]	[523.90289307 790.64282227 0.80817592]	[5.03306549e+02 7.70157043e+02 7.52192855e-01]	[441.75564575 790.79388428 0.847799 ]	[423.77990723 790.63378906 0.83711624]	[4.44379517e+02 7.70137085e+02 7.23420322e-01]
[482.75918579 239.1023407 0.93140823]	[485.36935425 298.24026489 0.90249431]	[428.99679565 298.18804932 0.83351874]	[411.02346802 398.11984253 0.85630727]	[400.87905884 482.71453857 0.92794311]	[544.35845947 300.65936279 0.89018703]	[557.27484131 398.22463989 0.85449046]	[562.28131104 485.3878479 0.90506482]	[482.8062439 472.58108521 0.71598244]	[441.8989563 472.52703857 0.68893462]	[441.75802612 623.86834717 0.85317683]	[439.32150269 759.88067627 0.83431202]	[521.37072754 472.58563232 0.70567405]	[521.3359375 623.93444824 0.857705 ]	[508.52108765 759.91143799 0.77345169]	[469.98953247 231.41638184 0.87373793]	[495.67501831 231.36752319 0.87172949]	[454.60284424 234.05964661 0.7133137 ]	[516.14935303 233.89080811 0.78968751]	[505.88400269 790.76251221 0.81267017]	[523.90649414 790.64141846 0.80787385]	[5.03308594e+02 7.70174988e+02 7.50766814e-01]	[441.76828003 790.78369141 0.8525421 ]	[423.79013062 790.62823486 0.84061605]	[4.44361664e+02 7.70126770e+02 7.22694516e-01]
[482.74780273 241.67448425 0.90764177]	[485.35067749 298.22607422 0.90650016]	[428.97329712 298.16918945 0.83785045]	[411.0144043 398.07711792 0.85169661]	[400.86407471 482.72158813 0.93056041]	[544.34020996 300.64553833 0.89171237]	[557.22961426 398.25280762 0.85533756]	[562.24731445 485.40734863 0.89227194]	[482.77935791 475.10348511 0.71522194]	[441.85470581 472.56677246 0.69154763]	[441.77072144 623.85797119 0.84825248]	[439.32061768 759.88061523 0.83528423]	[521.36077881 475.10946655 0.70461172]	[521.32611084 623.9574585 0.85748863]	[508.52359009 759.92242432 0.77342212]	[467.50003052 233.88725281 0.89427769]	[495.63485718 233.85598755 0.88759017]	[454.54449463 236.44064331 0.67165422]	[513.63037109 233.91264343 0.78776479]	[505.89471436 790.75744629 0.8103165 ]	[523.90997314 790.63922119 0.80562854]	[5.03309174e+02 7.70188232e+02 7.50115693e-01]	[441.75204468 790.77581787 0.85417444]	[423.77862549 790.61932373 0.84264487]	[4.44361816e+02 7.70133911e+02 7.23172307e-01]
[482.72610474 246.76799011 0.89926225]	[482.9588623 298.23083496 0.91276538]	[428.92645264 298.18200684 0.84054101]	[411.02294922 398.05841064 0.85604972]	[400.83004761 482.72198486 0.93095654]	[544.32537842 300.63687134 0.89164108]	[557.18475342 398.22033691 0.85961771]	[562.20953369 485.43710327 0.87907058]	[482.76220703 470.0289917 0.71222657]	[441.83093262 469.96905518 0.6959089 ]	[441.75585938 623.82531738 0.84361053]	[439.31015015 759.88531494 0.83302873]	[521.34008789 470.01556396 0.70232642]	[521.31066895 623.9017334 0.84935182]	[508.51705933 759.91253662 0.77349776]	[467.48983765 234.01277161 0.89987671]	[495.59237671 233.99195862 0.89984846]	[452.06555176 236.48027039 0.70330977]	[511.03866577 234.00712585 0.77277911]	[505.8923645 790.74639893 0.81734169]	[523.9105835 790.61724854 0.81062353]	[5.03316376e+02 7.70173950e+02 7.46558845e-01]	[441.74710083 790.77703857 0.85198849]	[423.77096558 790.61883545 0.83892721]	[4.44351685e+02 7.70132324e+02 7.23930538e-01]
[480.32077026 249.38433838 0.91270447]	[482.94900513 300.61886597 0.91339403]	[428.91848755 298.20318604 0.83600873]	[410.97335815 398.10839844 0.86323214]	[400.79614258 480.3694458 0.93780756]	[544.30712891 300.66671753 0.89250207]	[557.19317627 400.68740845 0.86941117]	[559.84484863 485.46820068 0.87473547]	[482.74645996 467.43988037 0.71431011]	[441.81997681 464.92312622 0.70193881]	[441.75305176 623.83099365 0.840114 ]	[439.30075073 759.89141846 0.83129191]	[521.3112793 467.43170166 0.70481306]	[521.2991333 623.88562012 0.84288526]	[508.50668335 759.88848877 0.77378178]	[467.41421509 236.45608521 0.91098332]	[490.57711792 236.4216156 0.89372629]	[452.01351929 236.51367188 0.66402203]	[511.07980347 234.02989197 0.79877687]	[505.87518311 790.73425293 0.82187444]	[523.88690186 790.60498047 0.81433314]	[5.03313843e+02 7.70158813e+02 7.47545242e-01]	[441.75198364 790.78533936 0.85537124]	[423.77279663 790.62841797 0.84227908]	[4.44340088e+02 7.70140991e+02 7.22698092e-01]
[480.25738525 251.92597961 0.92785501]	[482.88934326 300.65652466 0.92072594]	[426.39019775 298.23150635 0.83953381]	[408.46453857 398.13589478 0.86502004]	[400.78335571 480.34780884 0.94122052]	[541.93218994 300.7043457 0.88354576]	[554.69885254 400.72564697 0.85871416]	[559.80255127 487.9281311 0.8649345 ]	[480.37207031 467.46835327 0.71162772]	[441.77044678 467.40542603 0.70435607]	[441.72692871 623.85144043 0.84589982]	[439.29611206 757.35095215 0.83084923]	[521.26507568 467.47512817 0.69385791]	[521.27227783 623.92102051 0.84968042]	[508.49145508 759.89440918 0.77497137]	[464.91119385 236.57302856 0.91866976]	[490.48181152 236.52760315 0.89123261]	[449.47305298 236.58131409 0.65821946]	[508.55197144 234.01306152 0.78087699]	[505.89260864 790.74975586 0.81529164]	[523.89569092 790.61175537 0.8136512 ]	[5.03303528e+02 7.70157288e+02 7.48679519e-01]	[441.77215576 790.77349854 0.85754621]	[423.79867554 790.6204834 0.84234625]	[4.44317383e+02 7.70078979e+02 7.22376883e-01]
[480.24246216 254.38999939 0.93630672]	[482.85183716 300.6427002 0.92525244]	[426.35626221 298.21725464 0.84488082]	[408.40548706 398.06967163 0.85243827]	[400.76757812 480.35333252 0.93758494]	[541.8772583 300.69671631 0.88315576]	[554.62347412 400.77502441 0.85342729]	[559.74603271 487.92984009 0.85971826]	[480.31903076 467.45358276 0.70677578]	[441.71615601 467.40197754 0.70189631]	[441.71658325 623.91607666 0.85237026]	[439.28509521 757.37091064 0.82996702]	[521.21856689 467.47250366 0.68677318]	[521.23590088 623.90893555 0.84078872]	[508.49850464 759.88372803 0.77416635]	[464.89837646 236.66740417 0.90554094]	[488.01818848 236.63323975 0.87614971]	[446.98220825 236.60333252 0.69844198]	[508.53741455 234.04000854 0.79293853]	[505.89675903 790.75616455 0.81610799]	[523.90338135 790.61352539 0.81204528]	[5.03312866e+02 7.70155273e+02 7.50142157e-01]	[441.76229858 790.77276611 0.86012667]	[423.79367065 790.61810303 0.84354806]	[4.44304901e+02 7.70090515e+02 7.25351632e-01]
[480.20950317 254.46321106 0.94311672]	[482.81030273 300.64263916 0.92849129]	[423.89657593 298.18939209 0.85489243]	[405.87942505 398.06362915 0.86370331]	[400.72854614 480.34613037 0.9403652 ]	[541.80889893 300.70291138 0.87799686]	[552.05078125 400.62716675 0.87661535]	[559.71618652 485.49633789 0.8590461 ]	[480.28356934 464.90530396 0.71219891]	[441.71151733 464.85620117 0.70778066]	[441.71276855 623.91088867 0.85036904]	[439.2845459 757.32177734 0.83049762]	[521.16925049 464.91925049 0.69009787]	[521.20513916 623.87402344 0.8347016 ]	[508.48416138 759.91168213 0.77533042]	[464.8465271 239.09950256 0.90148437]	[487.98931885 239.06596375 0.86553746]	[446.90863037 236.65577698 0.72567976]	[508.45794678 236.47445679 0.81012875]	[505.89981079 790.75708008 0.81322533]	[523.89984131 790.6137085 0.81131011]	[5.03306519e+02 7.70171326e+02 7.50498354e-01]	[441.76010132 790.76702881 0.86356252]	[423.790802 790.61053467 0.84568876]	[4.44298859e+02 7.67691406e+02 7.19954073e-01]
[480.12258911 254.53970337 0.94027734]	[482.76379395 300.66213989 0.9287262 ]	[423.84976196 298.17800903 0.8627677 ]	[403.38153076 398.17889404 0.88264108]	[400.70550537 480.36691284 0.93938613]	[541.74761963 300.75250244 0.86163682]	[549.57501221 400.76013184 0.86960655]	[557.27429199 485.49331665 0.85422534]	[480.23303223 467.43200684 0.70306307]	[441.66357422 464.90332031 0.70130134]	[441.69818115 623.90063477 0.84560806]	[439.28320312 757.31915283 0.83075625]	[518.75360107 467.46682739 0.67521399]	[521.18103027 623.86541748 0.82784581]	[508.47732544 759.92767334 0.776438 ]	[462.3704834 239.19544983 0.89986086]	[485.47610474 239.14956665 0.86964756]	[444.37826538 239.08003235 0.69654095]	[506.01739502 236.45347595 0.79815573]	[505.90594482 790.7713623 0.80797195]	[523.90447998 790.625 0.80686986]	[5.03301300e+02 7.70184570e+02 7.58306742e-01]	[441.75180054 790.78302002 0.85955071]	[423.78192139 790.62268066 0.84649146]	[4.41902618e+02 7.67680908e+02 7.24739194e-01]
[477.65106201 254.56288147 0.92768741]	[480.29788208 300.6852417 0.93487906]	[421.34414673 298.19790649 0.87290233]	[403.25997925 398.25454712 0.90925002]	[400.65270996 482.72241211 0.94002461]	[539.27722168 300.73471069 0.8480885 ]	[549.48944092 400.69042969 0.89002526]	[557.22668457 485.47140503 0.8561902 ]	[480.12133789 467.47103882 0.68765014]	[439.25769043 467.41259766 0.69142365]	[439.31784058 623.91473389 0.84147972]	[439.27224731 757.331604 0.82967192]	[518.65441895 469.98779297 0.65760362]	[518.79272461 623.89178467 0.82425767]	[508.46157837 759.91204834 0.7774322 ]	[462.29428101 239.20892334 0.90649641]	[485.35678101 239.19393921 0.87727636]	[441.93783569 236.65765381 0.73990452]	[505.940979 236.44058228 0.80233246]	[505.91867065 790.77069092 0.81036615]	[523.91461182 790.61865234 0.8097803 ]	[5.03295685e+02 7.70178345e+02 7.62299299e-01]	[441.75656128 790.77099609 0.85802013]	[423.78778076 790.61376953 0.8432048 ]	[4.41881592e+02 7.67679626e+02 7.29889512e-01]
[475.07525635 254.57214355 0.9074626 ]	[480.25479126 300.67404175 0.94012141]	[421.29162598 298.19046021 0.88136637]	[400.82946777 398.25500488 0.92564189]	[398.25558472 482.73672485 0.93737584]	[539.22924805 300.73654175 0.84125644]	[547.0267334 400.70062256 0.89228177]	[554.71038818 485.47070312 0.84805757]	[477.67355347 469.9899292 0.6806739 ]	[439.1946106 467.47525024 0.68749547]	[439.2722168 623.93786621 0.84146023]	[439.26992798 757.34368896 0.82968152]	[513.63763428 470.01873779 0.65036631]	[518.73156738 623.8727417 0.81523561]	[508.45397949 759.91363525 0.77862179]	[462.19387817 241.62420654 0.9111768 ]	[482.86968994 241.64593506 0.89698339]	[441.86279297 236.62857056 0.71510136]	[503.4854126 236.49078369 0.80241156]	[505.93441772 790.77789307 0.81285524]	[523.92596436 790.62103271 0.81183916]	[5.03293091e+02 7.70182129e+02 7.59550810e-01]	[441.74884033 790.76989746 0.85915589]	[423.78085327 790.61236572 0.84509134]	[4.41880463e+02 7.67681213e+02 7.36342072e-01]
[470.03207397 254.58876038 0.9016816 ]	[480.14749146 300.64309692 0.92817754]	[421.17953491 298.17755127 0.89623845]	[400.72793579 398.15402222 0.92801207]	[398.16152954 482.71768188 0.92935115]	[536.66748047 300.69107056 0.83157945]	[544.54626465 400.63796997 0.90070355]	[554.66595459 485.49499512 0.84237707]	[475.131073 469.98434448 0.65644032]	[439.07998657 469.98110962 0.664442 ]	[439.22619629 623.96160889 0.8379072 ]	[439.26379395 757.31842041 0.83000684]	[511.01971436 467.48196411 0.6440593 ]	[518.68652344 623.84558105 0.80775708]	[508.44845581 759.90527344 0.77860665]	[459.7723999 241.63540649 0.9053821 ]	[482.79467773 241.65994263 0.90033102]	[441.77154541 236.67124939 0.69045705]	[503.40231323 236.52572632 0.81128365]	[505.91104126 790.75421143 0.82173723]	[523.90808105 790.59820557 0.81510258]	[5.03301971e+02 7.70178589e+02 7.56681800e-01]	[441.74856567 790.7532959 0.86710024]	[423.7845459 790.59887695 0.84845012]	[4.41876587e+02 7.67662720e+02 7.34864354e-01]
[467.45974731 254.56335449 0.91142726]	[477.72427368 298.25476074 0.91673112]	[418.78167725 298.15847778 0.89491612]	[400.66711426 398.16210938 0.92845875]	[398.09326172 480.36859131 0.92608762]	[531.60546875 300.65597534 0.83219427]	[544.47650146 398.18121338 0.87744802]	[549.59838867 485.46209717 0.84345669]	[472.57150269 472.56509399 0.65490139]	[436.66952515 472.58898926 0.66798031]	[439.18914795 623.97015381 0.84713328]	[439.25411987 754.84191895 0.83187068]	[506.00036621 472.53860474 0.65847057]	[516.18536377 623.80871582 0.78317302]	[508.45339966 759.87432861 0.77720499]	[459.68719482 241.65527344 0.89580226]	[480.35641479 239.20036316 0.90806818]	[441.69989014 239.07432556 0.63088781]	[503.25942993 236.50061035 0.80838317]	[505.89831543 790.73425293 0.82598847]	[523.89123535 788.23052979 0.81925201]	[5.03317902e+02 7.70157288e+02 7.52057791e-01]	[441.74841309 790.74047852 0.87022972]	[423.78536987 790.58880615 0.84896833]	[4.41865173e+02 7.67648193e+02 7.39873767e-01]
[467.45928955 254.56546021 0.91139066]	[477.72525024 298.25714111 0.91654158]	[418.78225708 298.15896606 0.89506191]	[400.66729736 398.15988159 0.92839289]	[398.09469604 480.36569214 0.92636979]	[531.60699463 300.65914917 0.83176059]	[544.4777832 398.18450928 0.87782192]	[549.59936523 485.45980835 0.84319144]	[472.55987549 472.57583618 0.6517818 ]	[436.65872192 472.59573364 0.66317248]	[439.18740845 623.98083496 0.84860945]	[439.25341797 757.30047607 0.8327173 ]	[505.99508667 472.54730225 0.65753031]	[516.18243408 623.80926514 0.78363752]	[508.44329834 759.88574219 0.77854234]	[459.68658447 241.65661621 0.8954224 ]	[480.35803223 239.20217896 0.90757012]	[441.6993103 239.074646 0.63132435]	[503.26199341 236.50184631 0.80739242]	[505.89645386 790.73358154 0.82443219]	[523.88409424 788.23394775 0.81852996]	[5.03311127e+02 7.70166687e+02 7.53702283e-01]	[441.74786377 790.74243164 0.86915064]	[423.78387451 790.59057617 0.84873879]	[4.41862732e+02 7.67648315e+02 7.41181731e-01]
[467.40011597 254.56445312 0.91666317]	[477.64001465 298.24514771 0.90618801]	[418.71136475 298.17059326 0.89327717]	[398.28186035 398.1706543 0.93419063]	[398.03366089 482.72628784 0.9172672 ]	[531.55145264 300.63735962 0.83533257]	[544.44714355 398.24130249 0.90501803]	[549.51196289 485.42016602 0.85526991]	[470.01831055 472.55749512 0.65360087]	[436.57778931 472.55975342 0.65039945]	[439.14102173 624.00061035 0.84401637]	[439.24542236 754.79492188 0.83621627]	[505.92678833 472.54489136 0.67054045]	[513.62579346 621.38494873 0.77796084]	[508.44207764 757.38238525 0.77912778]	[459.63574219 241.63911438 0.89192396]	[480.31494141 239.1940155 0.90982342]	[439.29257202 236.6526947 0.65076798]	[500.8526001 236.4750061 0.8029111]	[505.88113403 790.73724365 0.82898587]	[523.88195801 788.22833252 0.81913543]	[5.03319092e+02 7.70138062e+02 7.58483648e-01]	[441.75436401 790.7253418 0.87293661]	[423.7906189 788.23675537 0.8490454 ]	[4.41857117e+02 7.67606506e+02 7.37096190e-01]
[464.86514282 256.94857788 0.93067092]	[472.60620117 298.23855591 0.87616527]	[416.15057373 298.18753052 0.8630054 ]	[398.175354 398.14923096 0.92902458]	[395.50732422 482.73208618 0.88500834]	[526.53594971 300.63430786 0.8471278 ]	[541.95507812 400.67123413 0.92817187]	[546.91387939 487.95315552 0.86378545]	[467.41558838 464.91619873 0.67345762]	[431.54455566 464.89212036 0.65041232]	[439.12243652 623.94476318 0.84150308]	[439.24401855 757.33947754 0.83020252]	[503.46264648 464.90817261 0.69796401]	[511.00402832 621.35247803 0.78208458]	[506.00512695 759.90789795 0.78527385]	[457.19818115 241.70967102 0.87382233]	[480.2149353 244.20166016 0.88854599]	[439.16500854 236.62145996 0.72624481]	[500.7119751 236.57099915 0.79536563]	[505.89151001 790.72344971 0.83751768]	[523.87457275 788.21466064 0.82868266]	[5.03308990e+02 7.70170044e+02 7.64102817e-01]	[441.75158691 790.73065186 0.86717522]	[423.78723145 788.2434082 0.84232759]	[4.41857819e+02 7.67666016e+02 7.46753097e-01]
[462.40209961 257.02740479 0.94279081]	[472.52056885 300.62237549 0.87090045]	[416.09286499 298.23129272 0.84967566]	[398.12191772 398.21841431 0.92515254]	[392.99154663 482.78540039 0.86884266]	[526.46429443 300.6461792 0.85720575]	[541.8550415 400.67523193 0.92756188]	[544.4777832 487.9302063 0.87691063]	[464.91864014 469.98669434 0.68239796]	[428.98922729 467.4750061 0.64874846]	[439.08746338 623.90783691 0.82880402]	[439.24002075 757.34155273 0.83039057]	[503.40725708 469.97210693 0.70090866]	[508.4430542 621.30566406 0.79587346]	[505.99594116 759.89813232 0.78886354]	[457.10986328 244.23716736 0.8624351 ]	[480.14315796 246.75614929 0.87947899]	[439.09020996 236.57196045 0.71727991]	[500.67782593 236.51670837 0.80072397]	[505.89108276 790.72387695 0.83862317]	[523.88153076 788.20776367 0.82996547]	[503.3062439 770.16131592 0.7709012 ]	[441.74783325 790.74029541 0.86871153]	[423.79092407 790.59143066 0.8427254 ]	[4.41859375e+02 7.67667969e+02 7.48818040e-01]
[462.19287109 257.02264404 0.96670079]	[464.88711548 298.16387939 0.90942037]	[410.99142456 298.14627075 0.83990049]	[395.57913208 398.18768311 0.90068805]	[385.34716797 482.80145264 0.88687313]	[523.89080811 298.14541626 0.89847267]	[541.71014404 398.10699463 0.88051116]	[544.33270264 485.37966919 0.91106504]	[462.42324829 467.42840576 0.69993293]	[423.90261841 467.41122437 0.66191703]	[436.68984985 623.86401367 0.8221941 ]	[439.2414856 757.33917236 0.82595217]	[503.29550171 464.92034912 0.71188706]	[503.4956665 616.20831299 0.80715442]	[505.9720459 757.35864258 0.79622912]	[449.47756958 244.24865723 0.83572382]	[475.13937378 246.75537109 0.84995347]	[434.04135132 236.587677 0.63355297]	[495.62017822 236.47116089 0.75191766]	[505.87506104 790.72235107 0.84414011]	[523.88372803 788.18927002 0.83512986]	[5.03301819e+02 7.70098755e+02 7.66126215e-01]	[441.74917603 790.74462891 0.87478518]	[423.79525757 790.5960083 0.84631836]	[4.41872467e+02 7.67657043e+02 7.43733525e-01]
[462.19271851 257.02233887 0.96680647]	[464.88735962 298.16516113 0.90930361]	[410.99020386 298.14828491 0.83979982]	[395.58029175 398.18991089 0.90114862]	[385.349823 482.80270386 0.8866663 ]	[523.89105225 298.14630127 0.89820963]	[541.71179199 398.11483765 0.88188475]	[544.33526611 485.37838745 0.91123384]	[462.42391968 467.42605591 0.70001888]	[423.90261841 467.40890503 0.66229433]	[436.68615723 623.87268066 0.82200629]	[439.24276733 757.34240723 0.82625991]	[503.29684448 464.91824341 0.71193087]	[503.48721313 613.71710205 0.8090989 ]	[505.9730835 757.35571289 0.79604012]	[449.47766113 244.24777222 0.83586878]	[475.13973999 246.75495911 0.84988201]	[434.0406189 236.58622742 0.63389719]	[495.61975098 236.47062683 0.75119722]	[505.87728882 790.72668457 0.84299833]	[523.88922119 788.19030762 0.83436704]	[5.03304321e+02 7.70097473e+02 7.67033279e-01]	[441.75201416 790.74694824 0.87394828]	[423.79605103 790.59875488 0.8466543 ]	[4.41872742e+02 7.67658447e+02 7.44543195e-01]
[459.82977295 257.04705811 0.96919566]	[462.44308472 298.17071533 0.91777277]	[408.43939209 298.13345337 0.83701235]	[393.03704834 398.17944336 0.87735522]	[382.83786011 482.75564575 0.91136736]	[523.80169678 298.15103149 0.90064377]	[539.20202637 398.12939453 0.84217447]	[541.88830566 485.37313843 0.91657096]	[462.39416504 469.97445679 0.7070694 ]	[423.88287354 467.47775269 0.662633 ]	[436.61538696 623.89984131 0.81791902]	[439.23638916 757.38793945 0.82453871]	[503.25549316 467.46411133 0.7093178 ]	[503.47109985 618.8293457 0.82262301]	[505.94195557 759.88647461 0.79838741]	[446.94781494 246.74569702 0.84162623]	[475.0645752 246.75299072 0.84774524]	[431.51409912 236.62756348 0.60444367]	[493.07879639 234.07157898 0.73219818]	[505.89370728 790.73852539 0.83422655]	[523.88378906 788.20556641 0.83715618]	[5.03281891e+02 7.70137878e+02 7.69287109e-01]	[441.74621582 790.7645874 0.87063855]	[423.7784729 790.61669922 0.8480953 ]	[4.41871094e+02 7.67697205e+02 7.45798469e-01]
[459.77987671 257.04705811 0.9689101 ]	[462.35406494 298.19195557 0.93206048]	[405.85794067 298.15643311 0.84733653]	[390.45089722 398.16003418 0.86411482]	[382.73947144 482.75888062 0.9298625 ]	[521.3536377 298.16769409 0.9006148 ]	[534.184021 398.15872192 0.8596313 ]	[541.79559326 482.96090698 0.91782582]	[462.34384155 467.4704895 0.70400989]	[423.80670166 467.44827271 0.66720867]	[436.60174561 623.86560059 0.81614375]	[439.2359314 757.39178467 0.8277635 ]	[500.88320923 467.44091797 0.7051127 ]	[503.43618774 618.83734131 0.83493304]	[505.92880249 757.37915039 0.80102891]	[446.86386108 246.74957275 0.85139996]	[470.04498291 246.74084473 0.8453151 ]	[428.95022583 236.63435364 0.62723064]	[488.02819824 234.05436707 0.75537062]	[505.90023804 790.73608398 0.83797252]	[523.89587402 788.19165039 0.84189194]	[503.27401733 770.10876465 0.77176201]	[441.75442505 790.76104736 0.87473297]	[423.78915405 790.61364746 0.85145861]	[4.41869385e+02 7.67696899e+02 7.54396617e-01]
[459.71578979 257.04147339 0.9563992 ]	[462.26239014 298.21722412 0.93242025]	[403.33807373 298.16955566 0.85557908]	[387.87850952 398.14633179 0.86385775]	[380.31143188 482.76623535 0.94040006]	[521.25427246 298.19650269 0.89127326]	[531.62036133 398.22299194 0.87021905]	[541.70343018 485.35864258 0.89890611]	[462.28637695 469.99081421 0.71063417]	[421.39105225 469.97201538 0.67143804]	[436.55584717 623.84344482 0.80613005]	[439.23602295 757.37103271 0.82816184]	[500.82702637 467.46737671 0.70368451]	[503.4034729 621.28137207 0.8395524 ]	[505.91714478 757.35040283 0.8046149 ]	[444.35766602 244.27909851 0.86376369]	[469.96051025 246.74775696 0.84438419]	[426.36239624 236.65440369 0.68915635]	[487.93225098 236.46121216 0.76664835]	[505.89846802 790.74212646 0.84174067]	[523.89648438 788.19012451 0.84483218]	[503.26876831 770.08477783 0.77052402]	[441.76412964 790.76928711 0.87000108]	[423.800354 790.62420654 0.84647942]	[4.41872345e+02 7.67677246e+02 7.52790868e-01]
[459.65777588 257.07595825 0.94573277]	[459.81887817 300.66592407 0.92957449]	[400.85198975 300.64520264 0.85497159]	[382.84838867 398.1439209 0.87836039]	[380.26400757 482.7487793 0.94827437]	[521.16687012 300.65045166 0.86608076]	[528.99743652 398.2149353 0.8786118 ]	[539.30041504 485.37713623 0.89014179]	[462.21881104 472.5632019 0.72162366]	[421.32571411 472.54974365 0.68207115]	[434.01675415 623.91210938 0.79435027]	[439.22894287 757.35845947 0.8309052 ]	[500.77893066 470.02294922 0.70343781]	[503.36727905 621.32312012 0.84472102]	[505.8956604 757.33044434 0.80651504]	[441.91665649 246.80210876 0.87379372]	[467.41885376 246.7858429 0.84713066]	[423.85522461 239.0725708 0.69363606]	[485.48764038 236.52519226 0.76968491]	[505.88815308 790.75512695 0.83838135]	[523.88671875 788.19244385 0.8443417 ]	[5.03257477e+02 7.67713013e+02 7.63703227e-01]	[441.76953125 790.76263428 0.8731342 ]	[423.80517578 790.62060547 0.84790123]	[4.41869934e+02 7.67666870e+02 7.56294370e-01]
[457.14584351 257.11486816 0.91510057]	[459.70443726 300.67169189 0.93490183]	[400.73693848 300.62332153 0.876369 ]	[382.74279785 398.21679688 0.9027645 ]	[380.21218872 482.78555298 0.94852459]	[518.70928955 300.66207886 0.85378271]	[526.51269531 398.26992798 0.89128953]	[539.22949219 485.39584351 0.87850958]	[459.77362061 469.98147583 0.70918465]	[421.18493652 467.46109009 0.68580824]	[428.97143555 623.93621826 0.80030525]	[439.23654175 759.89404297 0.8321811 ]	[500.66769409 469.96524048 0.6836499 ]	[503.3125 621.36901855 0.84844494]	[505.88720703 757.387146 0.80253994]	[441.78735352 246.83055115 0.88807905]	[464.85568237 246.8384552 0.87207448]	[421.39700317 236.65122986 0.71296304]	[485.38153076 236.48103333 0.78441203]	[505.89672852 790.77301025 0.8283267 ]	[523.88201904 788.21881104 0.83644462]	[5.00874939e+02 7.70099304e+02 7.59351254e-01]	[441.7510376 790.78369141 0.86156929]	[423.77960205 790.64398193 0.84280193]	[4.41901093e+02 7.70077698e+02 7.59645939e-01]
[454.58303833 257.09503174 0.90068966]	[459.61663818 300.68252563 0.9206174 ]	[400.6541748 300.66027832 0.87591124]	[380.24407959 400.61791992 0.92733151]	[380.12469482 482.84115601 0.94068098]	[516.15740967 300.65933228 0.83802909]	[526.45941162 398.22189331 0.88877749]	[539.18060303 485.35385132 0.87354988]	[459.66049194 467.47769165 0.70290923]	[418.7795105 467.46575928 0.69440228]	[426.35882568 623.92584229 0.79882491]	[439.23931885 762.40875244 0.83840275]	[498.19677734 467.45788574 0.67714483]	[503.28820801 623.83825684 0.85968208]	[505.89086914 759.86590576 0.80197376]	[441.690979 246.79888916 0.89221084]	[462.39047241 249.301651 0.88764668]	[421.32669067 239.05778503 0.70365942]	[482.96328735 236.61294556 0.80036861]	[505.90539551 790.78686523 0.82251108]	[523.88519287 788.22845459 0.83172452]	[5.00881134e+02 7.70104431e+02 7.56137073e-01]	[441.73510742 790.80413818 0.85788828]	[421.37133789 790.65478516 0.84843761]	[444.29910278 770.12286377 0.77063072]
[452.07226562 257.11862183 0.89280242]	[457.17779541 298.24172974 0.91525805]	[398.24572754 298.19241333 0.88968003]	[380.13955688 398.18991089 0.93113434]	[377.64962769 482.7401123 0.93372995]	[511.09820557 298.24136353 0.8350004 ]	[523.98419189 398.12307739 0.86865133]	[536.68048096 482.95785522 0.86144114]	[457.19210815 464.90911865 0.69638205]	[418.69393921 467.4024353 0.69551998]	[423.87057495 623.93963623 0.80417061]	[439.23406982 759.93218994 0.83612609]	[495.60455322 464.86581421 0.66610765]	[503.25598145 623.84466553 0.85351378]	[503.5078125 757.38995361 0.80424011]	[439.30780029 246.82894897 0.89504921]	[462.31768799 249.30885315 0.89968526]	[421.27023315 239.09017944 0.70495397]	[482.84490967 236.55729675 0.81161124]	[505.90567017 790.79797363 0.8212418 ]	[523.87683105 788.23632812 0.83206046]	[5.00865692e+02 7.70100464e+02 7.49279976e-01]	[441.72174072 790.79760742 0.85736692]	[421.36282349 790.64727783 0.84797496]	[4.44298157e+02 7.70114502e+02 7.68064976e-01]
[452.00247192 257.12051392 0.8914001 ]	[457.13043213 298.25448608 0.90818191]	[398.1892395 298.20681763 0.88512439]	[380.1131897 398.14868164 0.92768139]	[377.60839844 482.72531128 0.93056327]	[511.03677368 300.6232605 0.83751839]	[523.96240234 398.13726807 0.87464577]	[531.62634277 482.96603394 0.85678953]	[457.12014771 467.44873047 0.69085181]	[418.63623047 469.97128296 0.69609421]	[423.8180542 623.90869141 0.81389153]	[439.23205566 759.88842773 0.83146542]	[493.05557251 467.39971924 0.66111082]	[500.89129639 623.80084229 0.85154462]	[503.50009155 757.32904053 0.80773687]	[439.25332642 246.83215332 0.9021641 ]	[462.2663269 249.29266357 0.90042198]	[421.22247314 239.13406372 0.69758034]	[482.75323486 236.54760742 0.81162912]	[505.88598633 790.7913208 0.82556456]	[523.86663818 788.2199707 0.83325446]	[5.00866089e+02 7.67712158e+02 7.46585011e-01]	[441.71380615 790.77960205 0.85847312]	[421.35253906 790.63250732 0.84757668]	[4.44307983e+02 7.70091553e+02 7.60246217e-01]
[446.97921753 257.09524536 0.8961693 ]	[454.6156311 300.62945557 0.88798738]	[398.0927124 300.64331055 0.86527169]	[377.70361328 398.22686768 0.93237901]	[377.534729 482.76525879 0.92208129]	[508.49575806 298.24069214 0.84159851]	[523.87512207 398.06546021 0.89421117]	[529.05895996 482.96157837 0.85959584]	[454.59350586 467.40609741 0.68488169]	[416.17388916 467.45385742 0.68835157]	[421.39718628 623.96734619 0.81466591]	[439.23678589 759.90716553 0.83525395]	[487.99813843 464.90057373 0.66867739]	[500.83508301 623.79986572 0.84932101]	[505.86883545 757.33099365 0.80616337]	[439.18725586 246.81758118 0.89623129]	[459.85406494 246.84020996 0.89752948]	[421.17355347 239.12191772 0.69252312]	[480.33557129 236.57167053 0.81875926]	[505.89321899 790.80096436 0.82264519]	[523.87536621 788.22686768 0.83372104]	[5.00883087e+02 7.67714050e+02 7.46319532e-01]	[441.70770264 790.79205322 0.85757327]	[421.35375977 790.64550781 0.85030055]	[4.44316528e+02 7.70095947e+02 7.65875399e-01]
[446.91574097 257.06878662 0.90538055]	[452.06448364 298.25048828 0.87467879]	[395.62985229 298.2461853 0.85309517]	[377.67364502 398.19378662 0.92986763]	[377.49005127 482.79602051 0.91376811]	[505.99572754 298.22979736 0.85549623]	[523.81518555 398.07733154 0.89246762]	[528.97900391 482.95269775 0.86354631]	[452.06292725 467.48501587 0.67804134]	[416.13372803 469.99551392 0.68083483]	[421.39080811 626.43109131 0.81860787]	[439.23123169 759.91253662 0.83627003]	[485.48440552 467.45037842 0.6773625 ]	[500.79125977 621.36199951 0.83809 ]	[503.4859314 757.31817627 0.81050944]	[439.13363647 246.79704285 0.8931793 ]	[459.79559326 246.80200195 0.89868695]	[418.74093628 239.09370422 0.71279061]	[480.26391602 236.55271912 0.81425202]	[505.88430786 790.79425049 0.82321423]	[523.86224365 788.21600342 0.83512914]	[5.00852631e+02 7.67707275e+02 7.41603851e-01]	[441.71261597 790.78338623 0.85944855]	[421.36196899 790.64056396 0.85061699]	[4.44313629e+02 7.70095764e+02 7.69677877e-01]
[441.91928101 257.06344604 0.93002439]	[446.94418335 298.2583313 0.877527 ]	[393.04867554 298.25018311 0.83436793]	[377.51217651 398.23077393 0.91561699]	[372.54663086 482.84991455 0.8761586 ]	[503.49822998 298.22637939 0.87518579]	[521.34570312 398.234375 0.90187812]	[524.02893066 485.38638306 0.87961078]	[446.94778442 470.00991821 0.67904073]	[413.56015015 472.53015137 0.65696871]	[421.36828613 626.46777344 0.80979699]	[439.20455933 759.92657471 0.83516026]	[482.96157837 469.97155762 0.6999101 ]	[500.72012329 623.80224609 0.82900029]	[503.49212646 757.33123779 0.80795693]	[436.63504028 246.74110413 0.86814201]	[459.6539917 249.29510498 0.88891029]	[418.59152222 236.66395569 0.72719425]	[480.12786865 239.09593201 0.77835846]	[505.87890625 790.7925415 0.82328045]	[523.86364746 788.21295166 0.83302391]	[5.00864624e+02 7.67710022e+02 7.47763634e-01]	[441.7052002 790.7835083 0.85737944]	[421.35614014 790.64660645 0.85137421]	[441.89807129 770.1005249 0.77596182]
[441.82751465 257.09243774 0.94570035]	[444.42422485 298.20928955 0.89227068]	[392.98327637 298.20022583 0.83314419]	[375.07244873 398.24212646 0.90202928]	[369.9637146 482.92459106 0.85558468]	[503.42297363 298.18087769 0.88873476]	[521.30725098 398.16610718 0.9019866 ]	[524.00506592 485.38839722 0.88355613]	[444.44482422 470.02255249 0.67634988]	[410.98577881 472.52804565 0.64057726]	[421.32635498 626.47595215 0.81242615]	[439.20043945 759.90112305 0.83532405]	[482.90499878 469.97775269 0.6980592 ]	[500.65475464 623.82598877 0.81780052]	[503.48846436 757.32635498 0.81090355]	[436.54507446 246.78085327 0.85277092]	[457.2109375 249.33273315 0.88442922]	[416.15032959 236.62437439 0.70781571]	[477.68838501 236.6774292 0.76231748]	[505.87265015 790.80175781 0.8237136 ]	[523.86047363 788.21502686 0.83557111]	[5.00877441e+02 7.67699768e+02 7.44992018e-01]	[441.7059021 790.78814697 0.85156536]	[421.35092163 790.65063477 0.8457157 ]	[441.894104 770.07897949 0.77760071]
[441.82745361 257.09268188 0.94566578]	[444.42330933 298.21072388 0.89240927]	[392.98171997 298.20330811 0.83272457]	[375.07467651 398.24575806 0.90223992]	[369.96194458 482.9236145 0.85601538]	[503.42276001 298.18087769 0.88886505]	[521.30474854 398.16751099 0.90170598]	[524.00280762 485.39025879 0.88462979]	[444.44421387 470.00961304 0.68129843]	[410.98831177 470.02249146 0.64466345]	[421.32339478 626.43823242 0.8107245 ]	[439.20327759 759.91046143 0.83606994]	[482.90203857 469.97817993 0.70284581]	[500.65615845 623.80615234 0.81495821]	[503.47622681 754.82965088 0.81477612]	[436.54486084 246.78092957 0.85283202]	[457.21078491 249.33288574 0.88445336]	[416.15032959 236.62506104 0.70858741]	[477.68557739 239.04888916 0.76221889]	[503.4730835 790.80285645 0.82819259]	[523.85168457 788.2119751 0.84007251]	[5.00865387e+02 7.67668457e+02 7.43677020e-01]	[441.70718384 790.7958374 0.85628164]	[421.35998535 790.65618896 0.8513394 ]	[441.89944458 770.08502197 0.77801174]
[441.7722168 257.10375977 0.95065206]	[444.3019104 298.22567749 0.90803844]	[387.93609619 298.23028564 0.82579547]	[375.01071167 398.23934937 0.89521825]	[367.40939331 482.9362793 0.86031854]	[503.33047485 298.16998291 0.89838022]	[521.20874023 398.07626343 0.88368046]	[523.92810059 485.34277344 0.89925653]	[444.3432312 472.52966309 0.69466519]	[408.40432739 472.57107544 0.65294451]	[421.26193237 626.43011475 0.81340468]	[439.19778442 759.88323975 0.8349914 ]	[482.809021 469.97613525 0.71082634]	[498.2649231 623.8147583 0.80898219]	[503.45578003 754.8192749 0.8172884 ]	[434.05758667 246.78723145 0.84215754]	[457.15802002 249.33566284 0.88073456]	[416.08972168 236.62416077 0.66109365]	[477.63848877 236.61799622 0.75704896]	[503.47332764 790.79797363 0.82840157]	[523.84960938 788.20092773 0.84386539]	[5.00838898e+02 7.67655457e+02 7.39577174e-01]	[441.7137146 790.79095459 0.86197156]	[421.37219238 790.65423584 0.85347521]	[441.89559937 770.07629395 0.78072208]
[441.72488403 257.06274414 0.95978487]	[441.87664795 298.21826172 0.91986895]	[387.86126709 298.21032715 0.82995015]	[372.5163269 398.2338562 0.87984681]	[364.81802368 482.84780884 0.88869739]	[503.24197388 298.17474365 0.89910233]	[518.74206543 398.05422974 0.85531592]	[523.88079834 482.94760132 0.9115054 ]	[441.92712402 467.4526062 0.69834524]	[405.83221436 467.48190308 0.65978402]	[421.24057007 624.02423096 0.81599689]	[439.19897461 759.93347168 0.83816421]	[482.7829895 464.91268921 0.71402282]	[498.23455811 621.40979004 0.80366689]	[503.45394897 757.31030273 0.81643301]	[431.52050781 244.27433777 0.83732224]	[457.10540771 246.82617188 0.86553615]	[413.60351562 236.61323547 0.64218903]	[475.15509033 236.60423279 0.72264504]	[505.87213135 790.79876709 0.82925361]	[523.84564209 788.20385742 0.84567648]	[5.00837799e+02 7.67682495e+02 7.47233629e-01]	[441.71438599 790.80523682 0.85852695]	[421.38082886 790.67242432 0.84574461]	[441.9006958 770.10766602 0.78683794]
[441.69384766 257.04663086 0.96529657]	[441.82440186 298.24691772 0.92456824]	[385.32092285 298.240448 0.83514094]	[369.97094727 398.2098999 0.86835885]	[362.31872559 482.79086304 0.91439116]	[500.85125732 298.19470215 0.9010042 ]	[516.19042969 398.06384277 0.85727465]	[523.82391357 482.96490479 0.91412389]	[441.91091919 469.96252441 0.70718682]	[405.8196106 470.01580811 0.66714329]	[421.21081543 626.41650391 0.8210392 ]	[439.20568848 762.42315674 0.83742076]	[482.76654053 464.92086792 0.71913248]	[498.20993042 621.40209961 0.8087827 ]	[503.43374634 757.32568359 0.81896573]	[428.97503662 244.26130676 0.83799797]	[457.07217407 246.79408264 0.86159259]	[411.01754761 236.62275696 0.65868986]	[475.07470703 236.58078003 0.71243435]	[505.87347412 790.80029297 0.82602626]	[523.84515381 788.19940186 0.84800953]	[5.00816895e+02 7.67696106e+02 7.46360660e-01]	[441.72402954 790.80627441 0.85647595]	[423.77435303 790.68597412 0.84287989]	[444.2984314 770.14154053 0.78220427]
[439.32925415 257.04269409 0.96487987]	[441.76922607 298.24377441 0.92761946]	[382.82540894 298.19998169 0.85084873]	[367.40426636 398.20428467 0.86264527]	[362.24353027 482.84353638 0.92103094]	[500.77008057 298.22265625 0.89166665]	[513.64654541 398.08178711 0.87023592]	[523.76037598 482.93225098 0.92137879]	[441.87121582 470.01422119 0.70928574]	[403.35336304 470.03591919 0.66512829]	[421.21511841 623.99639893 0.83002698]	[439.20016479 759.89044189 0.83335835]	[482.74014282 467.45587158 0.71041781]	[498.12478638 621.3918457 0.79306406]	[503.41809082 754.8425293 0.81998634]	[426.42443848 244.24215698 0.8453728 ]	[454.60766602 246.76153564 0.85583711]	[408.44491577 236.59707642 0.66272736]	[472.55090332 236.49656677 0.73021185]	[505.88250732 790.79504395 0.82712269]	[523.8515625 788.18554688 0.84963846]	[5.00801636e+02 7.67686157e+02 7.38843799e-01]	[441.73999023 790.79016113 0.86286664]	[423.7855835 790.67077637 0.84910423]	[441.90698242 770.08575439 0.77493072]
[439.32958984 257.04187012 0.96489966]	[441.76934814 298.24420166 0.92757654]	[382.82666016 298.19976807 0.85077453]	[367.409729 398.20559692 0.86243749]	[362.24835205 482.84683228 0.9196831 ]	[500.77078247 298.22317505 0.89171004]	[513.65087891 398.08099365 0.87006772]	[523.76074219 482.92990112 0.92153531]	[441.87106323 470.00921631 0.71020198]	[403.35299683 470.02856445 0.66580397]	[421.21081543 623.97247314 0.82704866]	[439.19934082 759.89666748 0.83273983]	[482.74093628 467.45343018 0.71137303]	[498.12338257 621.39501953 0.79384613]	[503.42977905 757.31072998 0.81747943]	[426.42562866 244.2414093 0.84517437]	[454.60836792 246.76223755 0.85560614]	[408.44616699 236.59492493 0.66434348]	[472.54663086 236.49575806 0.72685999]	[505.88366699 790.79638672 0.82599938]	[523.85455322 788.18786621 0.84969556]	[5.00815857e+02 7.67693909e+02 7.38780618e-01]	[441.74581909 790.79528809 0.86306947]	[423.78738403 790.67687988 0.84835875]	[441.9055481 770.09265137 0.7727859 ]
[439.32931519 257.01150513 0.96264946]	[441.69073486 300.68283081 0.92195314]	[382.72494507 300.71038818 0.84016883]	[364.82977295 400.62805176 0.86861694]	[359.81201172 482.84365845 0.93617189]	[500.71737671 298.24661255 0.88478315]	[511.02844238 398.10314941 0.87955493]	[521.35565186 482.90325928 0.92266893]	[441.88549805 470.02624512 0.71659577]	[405.82763672 472.55767822 0.66663039]	[421.21389771 626.41394043 0.82722688]	[439.1993103 759.90161133 0.83428288]	[482.7331543 467.47845459 0.7105996 ]	[495.62399292 623.83001709 0.79549211]	[503.40615845 754.79064941 0.82937533]	[426.40072632 244.22459412 0.84866405]	[454.57141113 244.24354553 0.84546447]	[408.40374756 236.64837646 0.68481261]	[469.99441528 236.5184021 0.71569282]	[505.8772583 790.76806641 0.8372606 ]	[523.8548584 788.15026855 0.85522723]	[5.00799225e+02 7.67637756e+02 7.38992512e-01]	[441.7449646 790.78741455 0.86733437]	[423.796875 790.67071533 0.85158104]	[441.90145874 770.0880127 0.77917814]
[439.25024414 256.96624756 0.96225214]	[439.20535278 298.22827148 0.93504667]	[380.24145508 298.19750977 0.87457502]	[362.19854736 398.19384766 0.90506554]	[359.7442627 482.75195312 0.94919538]	[498.16543579 298.22305298 0.86551476]	[508.46539307 398.19146729 0.88318563]	[521.31213379 482.82421875 0.92755765]	[441.85671997 469.97006226 0.7238729 ]	[403.35836792 470.02310181 0.67717737]	[421.2093811 624.02386475 0.83104467]	[439.19338989 759.89398193 0.83356178]	[482.71572876 467.41564941 0.71884823]	[490.55160522 621.36712646 0.79189056]	[503.37023926 752.31158447 0.84132075]	[423.88745117 241.71842957 0.86244702]	[449.52059937 241.72438049 0.83597755]	[405.88079834 236.6365509 0.72362012]	[467.38980103 236.47293091 0.76282442]	[503.46490479 790.76654053 0.84748572]	[523.82861328 788.12963867 0.86042565]	[5.00788727e+02 7.67596008e+02 7.40750730e-01]	[441.72363281 790.78106689 0.86598641]	[423.77670288 790.65936279 0.85153639]	[441.90420532 770.0880127 0.77946717]
[439.20498657 256.95892334 0.95653373]	[439.14532471 298.19171143 0.93272674]	[380.20126343 298.13214111 0.8856405 ]	[359.76556396 398.21121216 0.91702139]	[359.70526123 482.83432007 0.94907773]	[495.67739868 298.21768188 0.85332364]	[505.95053101 395.63644409 0.84630108]	[521.27545166 482.75186157 0.92364597]	[441.81555176 475.08413696 0.7355482 ]	[403.32553101 475.1647644 0.69066083]	[421.20043945 626.40979004 0.83075923]	[439.20367432 759.90686035 0.83251637]	[480.35488892 470.03179932 0.71900725]	[490.4987793 621.32958984 0.79196179]	[503.37335205 752.26971436 0.84414345]	[423.8354187 241.6884613 0.87331218]	[449.46536255 241.70263672 0.83462662]	[403.38513184 236.63059998 0.75118035]	[464.95288086 236.52560425 0.74465913]	[503.46664429 790.74157715 0.86155033]	[523.83062744 788.09973145 0.86284149]	[5.00801941e+02 7.67573975e+02 7.32977509e-01]	[441.72451782 790.76904297 0.87536186]	[423.77770996 790.64929199 0.85256541]	[444.31378174 770.10595703 0.77497137]
[439.14874268 256.96264648 0.95144665]	[439.07321167 298.18185425 0.92439735]	[380.13140869 298.1499939 0.88607186]	[359.71179199 398.17398071 0.92136985]	[359.67724609 482.80728149 0.94798726]	[493.12384033 298.18734741 0.84894866]	[505.90393066 395.64718628 0.851964 ]	[521.24609375 482.74087524 0.91628641]	[441.79827881 475.08273315 0.73503232]	[403.2958374 475.15194702 0.69327468]	[421.19207764 623.99188232 0.83575255]	[439.21386719 762.42877197 0.83588427]	[480.34460449 472.53320312 0.71514189]	[488.01794434 621.35522461 0.80475789]	[503.35321045 754.79003906 0.83699232]	[423.77487183 241.68226624 0.88131207]	[446.93283081 241.71572876 0.83758962]	[403.31640625 236.62385559 0.78236425]	[464.93548584 236.53001404 0.74242967]	[505.91592407 790.73028564 0.8616631 ]	[523.87286377 788.08514404 0.86045271]	[5.00759735e+02 7.67671753e+02 7.41659284e-01]	[441.72097778 790.77130127 0.87679046]	[423.77478027 790.65856934 0.84990937]	[444.32806396 770.16394043 0.77628618]
[436.69128418 257.00421143 0.94076443]	[436.56057739 298.17446899 0.89930928]	[377.65576172 298.21026611 0.87730539]	[359.59735107 398.19036865 0.92436838]	[357.12615967 482.77127075 0.93289715]	[490.48275757 298.13839722 0.8525936 ]	[503.49008179 395.53167725 0.85102016]	[521.25012207 480.32174683 0.91618043]	[441.76046753 475.10430908 0.73219627]	[400.85986328 475.16574097 0.69071919]	[421.16070557 623.98669434 0.83346599]	[439.20651245 762.44091797 0.83811623]	[480.324646 472.54656982 0.70752019]	[487.95925903 621.32080078 0.80643338]	[503.38388062 754.75720215 0.84932864]	[421.31838989 244.20527649 0.88934797]	[444.39016724 244.25068665 0.85632503]	[400.87817383 236.61549377 0.7916593 ]	[464.83218384 236.52580261 0.75934142]	[505.94369507 790.75805664 0.86269701]	[523.89208984 788.09765625 0.86276257]	[500.80703735 767.61810303 0.76885384]	[441.70809937 790.75750732 0.88109916]	[423.77005005 790.64916992 0.85202235]	[444.31362915 770.16583252 0.77619827]
[436.62054443 257.00836182 0.93162596]	[436.54870605 298.16699219 0.89755052]	[377.640625 298.18789673 0.87749231]	[359.56808472 398.13311768 0.91850013]	[357.10360718 482.78219604 0.93189341]	[488.0222168 298.14837646 0.85220635]	[503.46176147 393.00189209 0.84123152]	[521.24841309 480.29025269 0.91544485]	[441.72674561 475.15011597 0.73221242]	[400.82546997 477.67254639 0.6975944 ]	[421.18334961 626.42565918 0.83679414]	[439.20492554 762.45922852 0.84161353]	[480.29428101 472.59356689 0.70216864]	[487.97003174 621.36468506 0.80976707]	[503.39822388 754.74475098 0.84524769]	[421.25320435 244.20544434 0.89372063]	[444.32748413 244.25038147 0.86404496]	[400.83807373 236.6204834 0.77753854]	[462.44543457 236.54347229 0.74434507]	[505.93444824 790.75042725 0.86714804]	[523.89428711 788.09014893 0.86660528]	[5.00825470e+02 7.67608643e+02 7.59214759e-01]	[441.70925903 790.7701416 0.88447034]	[423.76922607 790.66052246 0.85789376]	[444.3026123 770.17938232 0.77628082]
[436.56762695 257.00540161 0.92384094]	[434.10491943 298.15740967 0.89555877]	[377.59741211 298.18286133 0.87367558]	[357.21237183 398.12911987 0.9204126 ]	[357.072052 482.75958252 0.92826217]	[487.99691772 298.14007568 0.85262752]	[503.43716431 390.49829102 0.83358037]	[521.23278809 480.29501343 0.91624397]	[441.70513916 475.07910156 0.72266334]	[400.80062866 475.13015747 0.69253188]	[421.19137573 626.4128418 0.83586067]	[439.20672607 759.90557861 0.83774656]	[480.28125 472.52996826 0.69533247]	[487.91760254 621.32250977 0.80511308]	[503.44967651 754.78051758 0.8334173 ]	[421.20175171 244.2150116 0.8949995 ]	[441.90289307 244.25274658 0.87426722]	[400.81173706 236.63188171 0.75875753]	[462.39016724 236.52429199 0.74493694]	[505.93969727 790.83361816 0.84211916]	[523.91748047 788.17565918 0.85673565]	[5.00875214e+02 7.67606140e+02 7.55055785e-01]	[441.72723389 790.76416016 0.88821524]	[423.78152466 790.65167236 0.86348015]	[444.30337524 770.09320068 0.77034748]
[436.5696106 257.00683594 0.92458177]	[434.10452271 298.15771484 0.89550292]	[377.59692383 298.18582153 0.87295169]	[357.21704102 398.12069702 0.91956204]	[357.07546997 482.76004028 0.92933655]	[487.99603271 298.13964844 0.85288739]	[503.4380188 390.49649048 0.83364993]	[521.23352051 480.2947998 0.9166429 ]	[441.70944214 475.09396362 0.7257998 ]	[400.80541992 475.15206909 0.69446307]	[421.19735718 626.41845703 0.83738673]	[439.21273804 759.91223145 0.83765125]	[480.28259277 472.54348755 0.6975894 ]	[485.49014282 621.28424072 0.80405164]	[503.44497681 754.76373291 0.83535391]	[421.20278931 244.21972656 0.8949517 ]	[441.902771 244.25630188 0.87476647]	[400.81005859 236.6348877 0.75667316]	[462.38989258 236.52238464 0.74621946]	[505.93240356 790.83459473 0.84172672]	[523.9118042 788.17614746 0.85450858]	[5.00873260e+02 7.67596375e+02 7.57045150e-01]	[441.72338867 790.77288818 0.88698882]	[423.77929688 790.65777588 0.86414117]	[4.44309845e+02 7.70101685e+02 7.69028187e-01]
[436.54019165 257.00506592 0.92042363]	[434.06311035 298.17715454 0.88927054]	[377.55123901 298.1991272 0.86697626]	[357.18978882 398.11618042 0.92012554]	[357.06713867 482.76296997 0.92858756]	[487.987854 298.16073608 0.84971273]	[503.43301392 392.97119141 0.83088589]	[521.23974609 480.29150391 0.91898417]	[441.68847656 475.13409424 0.73433942]	[400.78686523 477.66836548 0.70642889]	[421.190979 626.42449951 0.83439511]	[439.25924683 762.47497559 0.85458571]	[480.26156616 472.57659912 0.70243841]	[487.91201782 621.29943848 0.80351615]	[503.48095703 754.74713135 0.83279598]	[421.1807251 244.20407104 0.89695323]	[441.87744141 244.24642944 0.880867 ]	[400.79342651 236.62008667 0.7458989 ]	[462.3581543 236.54159546 0.74434626]	[503.45980835 790.84289551 0.83827502]	[523.85296631 788.20007324 0.83903754]	[503.30584717 767.57818604 0.7744686 ]	[441.69418335 790.80615234 0.875099 ]	[421.35064697 790.67272949 0.86814171]	[444.38537598 770.16711426 0.78852648]
[434.12182617 257.01916504 0.92003703]	[434.01516724 298.19274902 0.88058704]	[377.52481079 298.20349121 0.86133707]	[357.18371582 398.12005615 0.92263687]	[357.07287598 482.74893188 0.92888689]	[487.95648193 298.17614746 0.85414845]	[503.42645264 393.05523682 0.84200609]	[521.24847412 480.29785156 0.92037386]	[441.66552734 475.11773682 0.73041517]	[400.75357056 477.65136719 0.70712227]	[421.18591309 624.0055542 0.8317315 ]	[439.27096558 762.46948242 0.85711825]	[480.24923706 472.56103516 0.69897008]	[485.45715332 618.84234619 0.79870468]	[505.89416504 757.34094238 0.81668985]	[421.16220093 244.23564148 0.89976025]	[441.86569214 244.24159241 0.88604009]	[400.76055908 236.6446991 0.74752301]	[462.32510376 236.50653076 0.73826271]	[5.05962830e+02 7.95788452e+02 7.81230152e-01]	[523.94543457 790.68737793 0.81338775]	[503.32406616 767.66210938 0.79365855]	[441.70550537 793.21936035 0.86200333]	[421.36184692 790.70556641 0.86659348]	[444.38546753 770.15270996 0.79106516]
[434.09439087 257.02029419 0.91618341]	[431.54699707 298.22070312 0.8761788 ]	[377.49401855 298.24472046 0.84975058]	[357.18161011 398.12194824 0.92034853]	[357.07772827 482.73043823 0.92643499]	[487.94415283 298.19418335 0.85295838]	[503.38418579 395.5614624 0.87294292]	[521.24609375 480.3420105 0.92498016]	[439.32833862 475.12442017 0.73232162]	[400.73141479 477.6829834 0.71268725]	[421.21035767 626.4095459 0.84002745]	[439.26904297 762.4956665 0.85770154]	[480.23355103 472.53826904 0.69937968]	[485.46606445 618.84082031 0.79768586]	[505.87142944 759.94628906 0.81231201]	[421.14541626 244.23558044 0.90179181]	[441.84399414 244.24734497 0.88896638]	[400.74514771 236.67227173 0.75784343]	[462.29354858 236.56465149 0.73412985]	[5.05972412e+02 7.95865051e+02 7.36432731e-01]	[5.23922363e+02 7.90752136e+02 7.78364956e-01]	[503.28442383 770.11431885 0.79316789]	[441.69943237 793.25817871 0.84901643]	[421.34466553 790.73577881 0.85823911]	[444.38787842 770.17694092 0.78227168]
[434.05889893 257.03237915 0.91146094]	[431.50915527 298.24536133 0.87313569]	[375.09713745 300.67147827 0.84282976]	[357.15563965 398.17858887 0.9229722 ]	[357.06802368 482.73742676 0.92459387]	[485.49465942 298.20111084 0.85597527]	[503.35189819 395.56530762 0.87328798]	[521.23919678 482.71896362 0.92086959]	[439.31207275 475.09078979 0.73421091]	[400.71618652 477.63378906 0.71162575]	[421.1802063 623.98699951 0.84057206]	[439.26412964 762.4387207 0.84867245]	[480.21337891 470.03390503 0.69739389]	[485.44940186 618.79315186 0.7987265 ]	[503.48681641 762.51257324 0.81615031]	[418.80203247 244.24331665 0.90176237]	[441.82070923 244.26179504 0.8919161 ]	[400.73074341 239.05232239 0.75943565]	[462.25714111 236.5737915 0.74334961]	[5.05970184e+02 7.98425293e+02 6.99106514e-01]	[5.23919617e+02 7.90817261e+02 7.47059643e-01]	[500.87008667 770.21148682 0.78734624]	[441.70367432 793.25366211 0.84783977]	[421.34371948 790.72888184 0.85315144]	[444.39047241 770.14099121 0.77590138]
[434.05975342 257.0692749 0.90878737]	[431.47503662 300.65682983 0.86646634]	[375.07015991 300.7276001 0.83280879]	[357.12982178 398.2253418 0.92584217]	[357.06427002 482.75534058 0.92621434]	[485.46459961 298.24746704 0.85292071]	[503.35140991 395.60089111 0.86926126]	[521.21704102 482.75909424 0.91870403]	[439.26849365 477.63577271 0.75024039]	[400.68481445 480.165802 0.73044026]	[421.19299316 624.02215576 0.84227836]	[439.25393677 762.45355225 0.85036874]	[480.18237305 475.10006714 0.70186472]	[485.4730835 618.79974365 0.7882334 ]	[503.42160034 765.03369141 0.82718211]	[418.79724121 246.76672363 0.90070522]	[441.81225586 246.76728821 0.89388573]	[400.71673584 239.08648682 0.75737941]	[462.23815918 236.57139587 0.7655021 ]	[5.03440155e+02 7.98430298e+02 6.90090656e-01]	[5.23849915e+02 7.93231079e+02 7.42614388e-01]	[5.00836975e+02 7.70307800e+02 7.54593074e-01]	[441.71911621 793.25091553 0.83740556]	[421.34960938 790.73419189 0.8443867 ]	[444.37982178 770.14788818 0.77663392]
[434.03881836 257.13067627 0.8987323 ]	[431.46392822 300.69741821 0.86047715]	[375.05926514 300.76235962 0.82765526]	[357.10925293 400.62442017 0.92207021]	[357.05108643 482.78430176 0.9237929 ]	[485.45977783 300.64373779 0.85124677]	[503.32800293 398.02877808 0.88179147]	[521.19458008 482.79544067 0.91521716]	[439.2401123 475.14987183 0.7433005 ]	[400.66287231 477.69354248 0.72315454]	[421.17053223 624.01043701 0.83829808]	[439.23059082 762.49053955 0.84459573]	[480.14956665 472.57815552 0.69416207]	[485.45068359 618.84442139 0.79375637]	[503.41516113 767.55804443 0.83601069]	[418.77859497 249.30984497 0.90717036]	[441.78622437 249.29182434 0.89631951]	[400.71026611 239.15101624 0.749497 ]	[462.19845581 236.53474426 0.79205179]	[5.03361084e+02 8.01003906e+02 6.85831428e-01]	[5.21413269e+02 7.93342407e+02 7.35889494e-01]	[5.00830536e+02 7.72834778e+02 7.34462321e-01]	[441.73675537 793.24133301 0.83459544]	[421.35336304 790.74481201 0.83588803]	[4.44358093e+02 7.70196045e+02 7.64299333e-01]
[431.55728149 257.16555786 0.88986748]	[431.46633911 300.69369507 0.86228019]	[375.0581665 300.74346924 0.83091635]	[357.09246826 398.25527954 0.92899811]	[357.03356934 482.81530762 0.91733646]	[485.44799805 300.64221191 0.85259575]	[503.31802368 398.03933716 0.88476413]	[521.18780518 482.8243103 0.91341156]	[439.23071289 477.63699341 0.75394845]	[400.64468384 477.71841431 0.73069733]	[421.15039062 626.43383789 0.84716702]	[439.21658325 764.99230957 0.85265011]	[480.15274048 475.09719849 0.7024036 ]	[485.46038818 621.27960205 0.7918492 ]	[503.37597656 770.0836792 0.83994144]	[418.76327515 249.36480713 0.9137193 ]	[441.75836182 249.35261536 0.90490127]	[400.7149353 239.19398499 0.74499261]	[459.83633423 236.58580017 0.79251826]	[5.03404724e+02 8.06132385e+02 6.90318823e-01]	[5.23833496e+02 8.00933594e+02 7.24657774e-01]	[5.00765259e+02 7.77915405e+02 7.27373362e-01]	[441.71450806 790.83074951 0.83573955]	[421.3387146 790.71789551 0.83790767]	[4.44335815e+02 7.70262451e+02 7.58089304e-01]
[431.5475769 257.21130371 0.88123578]	[431.4649353 300.69320679 0.86204129]	[375.06497192 300.72634888 0.83619195]	[357.09805298 400.65393066 0.92299962]	[357.01409912 482.8963623 0.90743029]	[485.43511963 300.64300537 0.85517114]	[503.29315186 398.10293579 0.89871216]	[521.18835449 482.86651611 0.91470033]	[439.19152832 477.72677612 0.76669556]	[398.26745605 480.22113037 0.74429786]	[418.80282593 626.4309082 0.85352236]	[439.22229004 765.03985596 0.85747373]	[480.13320923 477.65292358 0.7105965 ]	[485.46517944 621.31878662 0.79147267]	[503.35287476 770.15563965 0.8394565 ]	[418.76663208 251.83023071 0.92130375]	[441.74563599 251.82048035 0.91034025]	[400.71179199 241.62968445 0.75120574]	[459.80767822 236.6194458 0.78535771]	[5.03410248e+02 8.08550659e+02 6.70517683e-01]	[5.23822754e+02 8.00983032e+02 7.13302910e-01]	[5.00738556e+02 7.82966553e+02 7.33085215e-01]	[441.71298218 790.81939697 0.83894831]	[421.34088135 790.71075439 0.8408044 ]	[4.44343170e+02 7.72692627e+02 7.43072867e-01]
[431.51370239 259.60046387 0.87585127]	[428.9805603 300.7147522 0.85829031]	[375.06036377 300.76901245 0.82919949]	[357.09164429 400.71957397 0.91591471]	[357.00595093 485.34109497 0.89104819]	[485.40991211 300.65039062 0.85728866]	[503.26937866 398.14364624 0.90410894]	[521.17407227 482.90341187 0.9104858 ]	[439.17843628 480.19760132 0.77719563]	[398.25567627 480.28112793 0.75427467]	[418.77880859 626.45214844 0.84994924]	[439.20901489 764.98760986 0.84565604]	[477.74139404 477.7114563 0.7150206 ]	[485.45980835 621.40905762 0.80862147]	[503.36029053 770.23425293 0.82943225]	[418.75091553 251.86134338 0.92860293]	[441.71994019 251.84477234 0.9166919 ]	[400.68338013 241.65223694 0.74192148]	[459.78967285 236.63987732 0.77559525]	[5.03367462e+02 8.08591797e+02 7.19310999e-01]	[5.21404236e+02 8.03514954e+02 7.51025915e-01]	[5.00747742e+02 7.85503357e+02 7.38783002e-01]	[441.75759888 790.8125 0.83696008]	[421.36727905 790.71118164 0.83534062]	[4.44323975e+02 7.70264343e+02 7.30278134e-01]
[428.99261475 259.70587158 0.86035478]	[428.98876953 303.25137329 0.84081972]	[375.04196167 303.30474854 0.81919205]	[357.05361938 400.82687378 0.90907478]	[354.59246826 487.92987061 0.84880584]	[485.37310791 300.73321533 0.85532576]	[503.26483154 398.20098877 0.9123224 ]	[521.16601562 485.35919189 0.89850575]	[439.11428833 477.7159729 0.75653124]	[398.20593262 480.23556519 0.75592864]	[418.77700806 629.10748291 0.8426469 ]	[439.23336792 767.48400879 0.85821176]	[477.68267822 477.63796997 0.70057315]	[485.42819214 623.93273926 0.81216162]	[503.36065674 772.76379395 0.82815087]	[418.70611572 254.33776855 0.94255948]	[441.68237305 251.95025635 0.9314729 ]	[400.65280151 244.27912903 0.73610193]	[459.70935059 239.17424011 0.7816788 ]	[5.03450256e+02 8.08587585e+02 7.30637908e-01]	[5.23807861e+02 8.03521240e+02 7.67571211e-01]	[5.00723145e+02 7.88033325e+02 7.57119000e-01]	[441.74978638 793.25817871 0.82127148]	[421.36352539 790.77105713 0.82266128]	[4.44361481e+02 7.72715698e+02 7.29664743e-01]
[428.92221069 262.17184448 0.85448605]	[428.93768311 305.85003662 0.83182806]	[375.00897217 305.84762573 0.81367505]	[357.02978516 403.28823853 0.8974098 ]	[354.55203247 490.48446655 0.83266187]	[482.95983887 303.27383423 0.84366703]	[503.26296997 400.68551636 0.9139728 ]	[518.79785156 485.45117188 0.88459551]	[439.10507202 477.62594604 0.74221158]	[398.21017456 477.72540283 0.73952496]	[418.77685547 629.11968994 0.8444733 ]	[439.25991821 767.61798096 0.87109989]	[477.67001343 475.09890747 0.69021308]	[485.40527344 623.97686768 0.81315005]	[503.384552 772.82122803 0.81454903]	[418.6557312 254.3901062 0.94600147]	[439.32086182 254.36462402 0.94375861]	[398.24679565 249.324646 0.73874378]	[459.66873169 241.69572449 0.77288878]	[5.03389893e+02 8.08665955e+02 7.66455352e-01]	[5.23796875e+02 8.06047363e+02 7.76013792e-01]	[5.00774872e+02 7.88109375e+02 7.55933642e-01]	[439.28915405 793.30194092 0.79653251]	[421.31488037 790.79846191 0.81003863]	[4.44421661e+02 7.75311707e+02 7.16008902e-01]
[426.43780518 262.25354004 0.8485648 ]	[426.42422485 313.39578247 0.84327865]	[374.97348022 310.97320557 0.81929201]	[357.01547241 403.40319824 0.88469994]	[354.53887939 493.04467773 0.83566791]	[482.92642212 308.38970947 0.83902144]	[503.27496338 400.7984314 0.91099441]	[518.79467773 487.98403931 0.87060004]	[439.12002563 480.20080566 0.76635951]	[398.20626831 480.30230713 0.75580406]	[418.74572754 631.67010498 0.83755708]	[439.27987671 767.59906006 0.87802929]	[477.66726685 477.71060181 0.70692122]	[485.39736938 626.45666504 0.81139565]	[503.38354492 777.84863281 0.81629491]	[418.63372803 254.46990967 0.95958209]	[439.28485107 254.43214417 0.95960402]	[398.21203613 251.87358093 0.74729848]	[459.62438965 246.77536011 0.74821448]	[5.03413300e+02 8.08768311e+02 7.91036725e-01]	[523.81964111 808.52490234 0.80918348]	[5.00759918e+02 7.88215332e+02 7.65917420e-01]	[439.29998779 793.29418945 0.80055535]	[421.32232666 790.79034424 0.81346816]	[4.44448059e+02 7.75265137e+02 7.13972926e-01]
[426.43771362 262.25360107 0.84854579]	[426.42327881 313.40118408 0.8445155 ]	[374.97109985 313.39666748 0.81976527]	[357.0135498 405.84164429 0.88358855]	[354.5350647 493.04681396 0.83508337]	[482.92752075 308.39279175 0.83914274]	[503.27603149 400.8006897 0.91117847]	[518.78973389 487.98553467 0.86971748]	[439.1178894 480.19940186 0.76647532]	[398.20330811 480.30407715 0.75592971]	[418.74502563 631.68054199 0.8371138 ]	[439.28060913 767.60662842 0.87853253]	[477.6661377 477.70489502 0.70713997]	[485.39874268 626.46264648 0.81014448]	[503.39111328 777.8671875 0.8129344 ]	[418.63330078 254.46980286 0.95961928]	[439.28512573 254.43211365 0.95992339]	[398.21206665 251.87176514 0.7481544 ]	[459.62490845 246.77290344 0.75047189]	[5.03420013e+02 8.08769409e+02 7.88928032e-01]	[523.82208252 808.53118896 0.80896056]	[5.00769745e+02 7.90593018e+02 7.60359704e-01]	[439.30490112 793.30621338 0.80153507]	[421.32275391 790.800354 0.81319785]	[4.44446350e+02 7.75269836e+02 7.14553773e-01]
[426.41427612 267.27600098 0.84132051]	[426.42672729 313.51519775 0.86405557]	[374.99026489 313.49960327 0.83454257]	[357.0027771 405.92657471 0.86841041]	[354.478302 495.61276245 0.83269227]	[482.89929199 310.98013306 0.8486715 ]	[503.29693604 403.2772522 0.9007811 ]	[521.17504883 493.08764648 0.86591738]	[439.05960083 480.30050659 0.7573629 ]	[398.16027832 482.82095337 0.74731404]	[418.74099731 636.78460693 0.84390831]	[439.28240967 767.62304688 0.8764652 ]	[475.17453003 480.22348022 0.70558059]	[485.37164307 626.56549072 0.80927891]	[503.39718628 777.87799072 0.80495018]	[418.61395264 254.55743408 0.95898235]	[439.27920532 254.51852417 0.9688828 ]	[398.1817627 254.35971069 0.76581836]	[459.64364624 249.35678101 0.77083778]	[503.39474487 811.17474365 0.81651217]	[523.81817627 808.59973145 0.82972687]	[5.00813507e+02 7.90604675e+02 7.36310482e-01]	[4.39298676e+02 7.93338379e+02 7.82622337e-01]	[421.31576538 790.81622314 0.79929256]	[4.46868317e+02 7.75265381e+02 7.11229920e-01]
[426.4156189 267.27493286 0.84139895]	[426.42990112 313.51287842 0.86326241]	[374.99285889 313.49478149 0.83459592]	[357.00454712 405.92962646 0.86840785]	[354.47921753 495.61361694 0.83288777]	[482.89984131 310.97998047 0.84851825]	[503.29534912 403.2911377 0.90028578]	[521.17529297 493.081604 0.86595392]	[439.07003784 480.30145264 0.76122451]	[398.16809082 482.81814575 0.74872714]	[418.7472229 636.80432129 0.84464896]	[439.28527832 767.63513184 0.87504393]	[477.60559082 480.2326355 0.70953023]	[485.38128662 626.58837891 0.80601448]	[503.39517212 777.8807373 0.80371672]	[418.61459351 254.5574646 0.95938164]	[439.27972412 254.51901245 0.96893573]	[398.17999268 254.35574341 0.76425016]	[459.64309692 249.35577393 0.77069843]	[503.38021851 811.16046143 0.81342608]	[523.80285645 808.59307861 0.82614523]	[5.00815247e+02 7.90608276e+02 7.32717097e-01]	[4.39289307e+02 7.93359741e+02 7.75336385e-01]	[421.30630493 790.83129883 0.7957074 ]	[4.46874115e+02 7.75282654e+02 7.11965621e-01]
[426.4050293 272.4069519 0.8720969]	[426.42111206 316.02749634 0.8908388 ]	[374.98269653 316.07513428 0.84360671]	[356.98562622 413.51550293 0.86777186]	[354.4513855 498.17987061 0.85111368]	[482.92642212 313.55062866 0.86402851]	[503.31591797 408.43460083 0.87328964]	[521.1729126 498.26150513 0.89660633]	[439.08587646 482.85641479 0.74954093]	[398.17126465 485.38656616 0.73066789]	[418.74291992 641.88635254 0.86021721]	[439.28509521 767.69726562 0.86952055]	[477.65908813 482.78244019 0.71474111]	[485.37658691 631.61871338 0.80054545]	[503.44039917 785.49328613 0.79616928]	[418.61102295 257.03939819 0.95514679]	[439.27728271 257.02478027 0.96177799]	[398.1897583 254.46910095 0.76977515]	[459.63818359 251.94641113 0.7934953 ]	[5.05945343e+02 8.11239746e+02 7.82290578e-01]	[523.89752197 808.66394043 0.81903142]	[5.00810699e+02 7.93222656e+02 6.96286559e-01]	[4.39249725e+02 7.95790405e+02 7.70194232e-01]	[421.29031372 793.21582031 0.8015306 ]	[4.44451935e+02 7.75366882e+02 6.94918334e-01]
[423.82775879 275.08288574 0.92720228]	[426.42825317 318.65740967 0.8886528 ]	[372.53692627 318.68508911 0.84294373]	[357.01873779 418.63284302 0.92204726]	[351.96957397 503.25048828 0.86779803]	[482.943573 318.60830688 0.89439738]	[503.26806641 418.55328369 0.89586025]	[518.73101807 503.33120728 0.89579779]	[436.67965698 485.37811279 0.72309935]	[398.16516113 487.93170166 0.71009183]	[418.71591187 644.43682861 0.88102758]	[439.28869629 770.07666016 0.86550444]	[475.14108276 482.85821533 0.70167506]	[485.37600708 634.18811035 0.78934121]	[5.03495178e+02 7.88145691e+02 7.75379419e-01]	[416.12963867 259.72119141 0.88411963]	[439.17382812 262.16320801 0.90179133]	[398.08651733 257.11349487 0.76611769]	[459.62713623 257.04562378 0.79390967]	[5.05939728e+02 8.18873230e+02 6.80875063e-01]	[5.23937927e+02 8.11323853e+02 7.46125162e-01]	[5.00868988e+02 7.98426147e+02 6.51305199e-01]	[4.39224365e+02 7.95877625e+02 7.63788521e-01]	[421.25390625 793.25415039 0.79809916]	[4.44450836e+02 7.75332153e+02 6.90180242e-01]
[423.81451416 277.58880615 0.92285472]	[426.41635132 321.15118408 0.87563884]	[374.97097778 321.22817993 0.8268078 ]	[357.03283691 418.76287842 0.92750788]	[352.00994873 503.4161377 0.86240786]	[482.94723511 318.72671509 0.88312531]	[503.24285889 418.65472412 0.90919042]	[518.75286865 503.49105835 0.89300662]	[436.64859009 490.52001953 0.70592588]	[398.14660645 493.11651611 0.70452553]	[418.72329712 646.95153809 0.88399905]	[439.29901123 770.20550537 0.86338198]	[475.08535767 487.93228149 0.67731303]	[482.97427368 639.35656738 0.79709625]	[5.05888062e+02 7.90676636e+02 7.83542752e-01]	[416.13467407 267.29931641 0.87475425]	[439.14971924 267.34317017 0.88800818]	[398.10876465 259.64239502 0.74477071]	[459.62106323 257.17874146 0.80093491]	[5.03405273e+02 8.24065735e+02 7.00930655e-01]	[5.23830505e+02 8.16383179e+02 7.37905681e-01]	[5.03341125e+02 8.00988708e+02 6.94212317e-01]	[4.39155975e+02 7.98371460e+02 7.61943698e-01]	[421.21536255 793.27307129 0.80233592]	[4.46902954e+02 7.80428650e+02 6.91103160e-01]
[423.81881714 280.14007568 0.90042883]	[423.92565918 323.75811768 0.85458791]	[372.49176025 326.32415771 0.80466557]	[357.03533936 421.30554199 0.92145741]	[351.99710083 505.9380188 0.84025031]	[482.90740967 321.18457031 0.8775993 ]	[503.24093628 421.18185425 0.91580045]	[518.71276855 505.99133301 0.86801213]	[436.64672852 493.10101318 0.7136488 ]	[398.14175415 495.68902588 0.71918654]	[418.72244263 647.00811768 0.88110232]	[439.29382324 770.25195312 0.85739553]	[472.61233521 490.51852417 0.67288774]	[485.34350586 641.82763672 0.80492711]	[5.05946899e+02 7.90765198e+02 7.86809385e-01]	[416.13830566 272.40917969 0.8946771 ]	[439.13424683 272.42739868 0.9157787 ]	[398.10018921 264.72286987 0.73093975]	[457.17868042 262.15585327 0.75751799]	[5.03404999e+02 8.29144104e+02 7.49376595e-01]	[5.23839050e+02 8.24061279e+02 7.36940384e-01]	[5.03371124e+02 8.03538269e+02 7.26970613e-01]	[4.39098755e+02 7.98411316e+02 7.42932081e-01]	[4.21159424e+02 7.93294617e+02 7.91460216e-01]	[4.46917542e+02 7.82962952e+02 6.93704426e-01]
[423.82528687 282.69064331 0.87431306]	[423.91461182 328.90908813 0.84689748]	[372.48864746 328.9367981 0.80940121]	[357.01278687 423.84866333 0.89997685]	[351.97994995 508.49252319 0.82285815]	[482.8732605 323.79699707 0.85361528]	[503.24478149 421.28268433 0.91120642]	[518.72271729 508.50723267 0.85803133]	[436.65499878 498.21154785 0.74103701]	[398.14910889 500.73403931 0.75234878]	[418.73016357 649.58831787 0.86328828]	[439.31533813 772.78088379 0.84039372]	[472.61239624 498.14248657 0.68578964]	[485.40795898 644.4375 0.81295955]	[5.05975433e+02 7.93303345e+02 7.69902647e-01]	[416.13409424 274.9128418 0.91615254]	[439.13079834 274.9206543 0.94130492]	[398.05987549 269.82421875 0.74000657]	[457.13964844 264.76647949 0.74105251]	[5.05878082e+02 8.29191833e+02 7.25677550e-01]	[5.23882751e+02 8.26567566e+02 7.39020824e-01]	[5.03389954e+02 8.06103577e+02 7.24404097e-01]	[4.34071655e+02 8.00982971e+02 7.15751648e-01]	[4.18717682e+02 7.93341370e+02 7.92339921e-01]	[4.49443756e+02 7.85558350e+02 7.10921168e-01]
[421.38214111 290.37234497 0.88469654]	[423.90249634 336.443573 0.88367105]	[372.4755249 336.47735596 0.83070779]	[357.03036499 428.98587036 0.87253815]	[351.96002197 516.1887207 0.8276608 ]	[482.82116699 333.9473877 0.85979986]	[503.24838257 426.37741089 0.87068796]	[518.74969482 518.7098999 0.87228107]	[436.62145996 503.30429077 0.74582744]	[398.09060669 503.44204712 0.72886026]	[418.68572998 652.1965332 0.86710513]	[439.3309021 772.7064209 0.84400505]	[472.61013794 500.79742432 0.70153856]	[485.39266968 647.04833984 0.81892842]	[5.08513855e+02 8.00941833e+02 7.32691705e-01]	[416.02914429 277.47470093 0.91575837]	[439.06973267 275.12057495 0.94416308]	[395.62960815 274.90197754 0.64573127]	[457.13986206 269.89611816 0.76246059]	[5.05924377e+02 8.34308411e+02 7.15306342e-01]	[5.23917358e+02 8.31729736e+02 7.70966291e-01]	[5.05909271e+02 8.08732361e+02 6.93481207e-01]	[4.34044556e+02 8.03466797e+02 7.02106595e-01]	[4.18727264e+02 7.93359375e+02 7.76389956e-01]	[4.49494110e+02 7.83040283e+02 6.94350481e-01]
[421.38290405 293.0055542 0.90717447]	[423.8855896 336.55484009 0.89844286]	[372.43978882 336.6116333 0.83117676]	[357.02047729 434.10696411 0.88592529]	[351.94714355 518.75073242 0.84670824]	[482.82061768 334.07363892 0.87516433]	[503.26364136 431.51751709 0.8652485 ]	[518.7769165 521.26879883 0.89935482]	[436.61999512 503.37045288 0.73477834]	[398.10668945 505.91842651 0.72077525]	[418.62368774 652.21472168 0.85728705]	[441.67364502 772.77191162 0.84263033]	[472.61465454 500.85418701 0.69441962]	[485.45706177 649.55639648 0.79963338]	[5.08536041e+02 8.00986450e+02 7.36783624e-01]	[413.59512329 277.64431763 0.91005266]	[439.08743286 277.61300659 0.93627536]	[395.53762817 275.11105347 0.70919174]	[457.12774658 274.88143921 0.76552653]	[5.05907288e+02 8.36910767e+02 7.42771268e-01]	[5.23916931e+02 8.31852844e+02 7.85537720e-01]	[5.05943878e+02 8.11177185e+02 6.94153130e-01]	[4.28964569e+02 8.03517822e+02 6.87108755e-01]	[4.18644684e+02 7.93353638e+02 7.62256444e-01]	[4.49528778e+02 7.85556274e+02 7.08727598e-01]
[421.36004639 295.50006104 0.92924643]	[423.88699341 336.66244507 0.90553749]	[372.46636963 339.09552002 0.83975714]	[357.04205322 436.66552734 0.90632468]	[349.46264648 521.2947998 0.85938418]	[482.80215454 336.52374268 0.89105284]	[503.25292969 434.03417969 0.87037706]	[518.7512207 521.38006592 0.89987099]	[436.61941528 505.9593811 0.72040361]	[398.10391235 508.52154541 0.71217519]	[418.62149048 659.84490967 0.86913502]	[439.3182373 770.23278809 0.84875846]	[475.0786438 503.43081665 0.69524032]	[485.45935059 652.19659424 0.78199732]	[5.11026947e+02 8.00951416e+02 7.34729767e-01]	[413.57598877 280.09783936 0.89294994]	[439.07958984 280.13027954 0.91597456]	[395.51821899 277.52301025 0.73633939]	[457.11236572 275.06640625 0.77758276]	[5.06003754e+02 8.39435852e+02 7.27388859e-01]	[5.24003601e+02 8.34269714e+02 7.68094659e-01]	[5.05953003e+02 8.11166321e+02 6.65994644e-01]	[4.36588379e+02 8.01009338e+02 6.89788938e-01]	[4.18765350e+02 7.95807495e+02 7.47259438e-01]	[4.49462433e+02 7.80424988e+02 6.74263775e-01]
[421.29418945 295.58911133 0.94977832]	[423.8671875 339.06643677 0.90814632]	[369.98266602 339.17538452 0.83854216]	[357.03601074 439.14709473 0.92660928]	[346.90185547 523.8560791 0.86067569]	[482.79989624 336.58850098 0.8975879 ]	[503.25494385 436.58578491 0.87987268]	[518.75152588 523.79388428 0.89988518]	[436.6184082 508.50637817 0.71709687]	[398.12042236 513.57843018 0.71088272]	[418.62857056 662.31762695 0.87608123]	[439.32269287 770.23144531 0.84571379]	[475.07745361 505.94732666 0.6886906 ]	[485.43304443 652.15649414 0.79056603]	[5.11058746e+02 8.06103455e+02 7.51588821e-01]	[413.50219727 280.19311523 0.87396646]	[436.65725708 282.68136597 0.88314617]	[393.04653931 277.55847168 0.72681701]	[454.64447021 277.49658203 0.76485044]	[5.08463898e+02 8.44574280e+02 7.34869957e-01]	[5.26404175e+02 8.36902222e+02 7.56536782e-01]	[5.05929169e+02 8.13791077e+02 6.65627599e-01]	[4.36600433e+02 8.03487549e+02 6.89340234e-01]	[4.18777802e+02 7.95824341e+02 7.39694476e-01]	[4.49484192e+02 7.80421936e+02 6.69628918e-01]
[421.19818115 295.65530396 0.96313715]	[423.83639526 339.15490723 0.91063529]	[369.94036865 339.27603149 0.82403362]	[357.03250122 439.28924561 0.9317807 ]	[346.88214111 523.90258789 0.86025232]	[482.80255127 336.65161133 0.89934587]	[503.25186157 436.60562134 0.88654929]	[518.79980469 523.85510254 0.90367687]	[436.64700317 511.03005981 0.71554911]	[398.13522339 513.61895752 0.71932685]	[418.63122559 662.32342529 0.87804824]	[439.32278442 770.13092041 0.85478693]	[475.11453247 508.45852661 0.68293959]	[485.43997192 652.18927002 0.78965718]	[5.13605286e+02 8.06082153e+02 7.54063845e-01]	[408.47052002 282.70291138 0.85118139]	[436.5552063 282.75973511 0.85598254]	[390.50143433 277.60870361 0.66944522]	[454.55606079 277.50759888 0.73192447]	[5.11043671e+02 8.47128418e+02 7.37939715e-01]	[5.26537964e+02 8.39487915e+02 7.37625360e-01]	[5.05935303e+02 8.13802673e+02 6.69893324e-01]	[4.36635315e+02 8.00977295e+02 6.94113731e-01]	[4.21145325e+02 7.93352905e+02 7.47297883e-01]	[4.49468689e+02 7.75354614e+02 6.79847896e-01]
[421.19824219 295.65481567 0.96307743]	[423.83468628 339.15582275 0.91085112]	[369.9387207 339.27844238 0.82361454]	[357.03051758 439.2940979 0.93155849]	[346.88278198 523.90179443 0.86051285]	[482.80249023 336.65158081 0.89918041]	[503.25228882 436.60488892 0.88650393]	[518.79785156 523.85418701 0.90301466]	[436.64889526 511.03759766 0.71531957]	[398.13470459 513.62579346 0.71923304]	[418.63360596 662.33007812 0.87902343]	[439.32369995 770.1272583 0.85349888]	[475.12228394 508.4670105 0.68281865]	[485.47973633 654.73681641 0.77863288]	[5.13620728e+02 8.06022400e+02 7.53195643e-01]	[408.46899414 282.70300293 0.85132623]	[436.55505371 282.75793457 0.85607618]	[390.49423218 277.60952759 0.67139167]	[454.55783081 277.50531006 0.73367596]	[5.11017303e+02 8.47134399e+02 7.37384439e-01]	[5.26533264e+02 8.41962463e+02 7.35255897e-01]	[5.05956299e+02 8.13739319e+02 6.70915306e-01]	[4.36659546e+02 8.00991028e+02 6.95548952e-01]	[4.21161346e+02 7.93367798e+02 7.44458139e-01]	[4.49465942e+02 7.75345520e+02 6.75459623e-01]
[421.16912842 298.09335327 0.96531481]	[423.78439331 339.24234009 0.90872949]	[367.41311646 341.77563477 0.81155634]	[357.02963257 441.76611328 0.92640883]	[346.83322144 526.41552734 0.84079951]	[482.76306152 339.04943848 0.90617412]	[503.28567505 436.68835449 0.88777882]	[521.19018555 523.90905762 0.9060396 ]	[436.65969849 511.06414795 0.71604478]	[398.15319824 513.63256836 0.72200203]	[418.63302612 662.42608643 0.88667208]	[439.31668091 770.11651611 0.84178925]	[475.13299561 508.50262451 0.67641526]	[487.9871521 662.44549561 0.80215842]	[5.16116211e+02 8.11251892e+02 7.39361942e-01]	[408.40484619 287.80429077 0.8390981 ]	[434.08389282 287.78872681 0.8525424 ]	[390.47311401 280.14361572 0.640176 ]	[452.04522705 277.53948975 0.73311633]	[5.11076172e+02 8.49630432e+02 7.25336730e-01]	[5.26509644e+02 8.44586060e+02 7.29942679e-01]	[5.08482086e+02 8.26578003e+02 6.37536407e-01]	[4.36650665e+02 8.00995483e+02 6.63092732e-01]	[4.21155182e+02 7.95808289e+02 7.10300326e-01]	[4.49479156e+02 7.75317078e+02 6.61710560e-01]
[421.13623047 298.20892334 0.95607173]	[423.77444458 341.69174194 0.89487708]	[367.42730713 344.30249023 0.80302411]	[357.04946899 441.85873413 0.92617285]	[344.30801392 526.46636963 0.84459418]	[482.73953247 339.14169312 0.90759325]	[503.29577637 439.11633301 0.89068037]	[521.24108887 523.95440674 0.90977013]	[436.66955566 513.59436035 0.71169895]	[398.15921021 516.14794922 0.72279841]	[418.6229248 662.41296387 0.87997252]	[439.32522583 767.63763428 0.85382986]	[475.15002441 511.02938843 0.67084754]	[488.00201416 664.96179199 0.81420064]	[5.16179260e+02 8.13807068e+02 7.63025999e-01]	[405.90170288 290.44973755 0.85574377]	[431.54202271 290.39321899 0.8618837 ]	[390.4447937 282.70776367 0.59873194]	[451.98959351 277.57409668 0.77997494]	[5.13577698e+02 8.52226868e+02 7.57092118e-01]	[5.28983643e+02 8.49631287e+02 7.61562705e-01]	[5.08521088e+02 8.29095398e+02 6.75714493e-01]	[4.39114258e+02 7.98448975e+02 6.86935663e-01]	[4.21214569e+02 7.93345337e+02 7.36543715e-01]	[4.49476013e+02 7.72730652e+02 6.82521164e-01]
[418.80227661 300.63131714 0.94540763]	[421.36880493 344.24356079 0.88501018]	[367.41497803 349.37643433 0.79730976]	[357.04602051 444.39215088 0.90010643]	[344.28060913 529.02709961 0.82579452]	[480.35421753 339.21533203 0.90404707]	[503.28384399 436.66589355 0.87585819]	[521.28131104 523.99163818 0.90908366]	[436.67480469 513.59350586 0.70988142]	[398.16845703 516.17852783 0.72128791]	[418.62527466 662.44024658 0.88691574]	[441.67233276 767.6184082 0.85692471]	[475.15155029 508.52328491 0.67042905]	[487.98724365 664.99249268 0.80834073]	[5.16166809e+02 8.13787964e+02 7.63748467e-01]	[405.86810303 292.96212769 0.87565988]	[431.49606323 292.86846924 0.86318821]	[387.91113281 290.34701538 0.59963018]	[449.45300293 277.64126587 0.76169544]	[5.05983490e+02 8.52293579e+02 7.65196264e-01]	[5.26405273e+02 8.49719788e+02 7.79104292e-01]	[5.11056213e+02 8.29072815e+02 6.59395754e-01]	[4.39110657e+02 8.00937744e+02 6.95025027e-01]	[4.21228149e+02 7.93355225e+02 7.42628694e-01]	[4.49507568e+02 7.70272156e+02 6.75786972e-01]
[418.76290894 300.70004272 0.93512738]	[421.35617065 344.33230591 0.88030154]	[367.40658569 351.9447937 0.80121022]	[357.01950073 444.4487915 0.88666356]	[341.82601929 531.56085205 0.82613021]	[480.32772827 339.25582886 0.90404648]	[503.29449463 439.10195923 0.88192016]	[521.29754639 526.4019165 0.9031828 ]	[439.09671021 518.67492676 0.73046333]	[398.19335938 518.77429199 0.73904097]	[418.72052002 664.91583252 0.89407891]	[441.68991089 767.69549561 0.85620093]	[477.66867065 513.62591553 0.67662036]	[487.95410156 664.98388672 0.80543071]	[5.13629578e+02 8.11318665e+02 7.67068624e-01]	[403.39407349 295.39788818 0.88938534]	[428.97717285 292.96072388 0.87005562]	[385.38381958 292.89755249 0.61287814]	[446.9130249 280.16583252 0.72955257]	[5.05901611e+02 8.52316040e+02 7.54165471e-01]	[5.23933594e+02 8.49747375e+02 7.73002744e-01]	[5.08521973e+02 8.26579895e+02 6.64345860e-01]	[4.39126892e+02 7.98438049e+02 7.07914948e-01]	[4.21241669e+02 7.93337585e+02 7.59224951e-01]	[4.49535156e+02 7.72787476e+02 6.66445792e-01]
[418.74191284 303.23336792 0.9084549 ]	[421.35446167 349.38070679 0.87270051]	[367.42651367 354.50735474 0.81330103]	[357.01174927 449.4621582 0.88088161]	[341.79391479 536.68249512 0.84470081]	[480.30529785 341.67614746 0.89335775]	[503.30450439 439.18533325 0.8979702 ]	[521.31842041 526.44848633 0.90538448]	[439.14505005 518.68798828 0.73941958]	[398.22683716 518.78442383 0.74584651]	[418.76733398 664.90966797 0.88967597]	[441.70288086 770.11682129 0.85043275]	[477.7208252 513.64575195 0.67917275]	[487.94882202 665.03729248 0.81161374]	[5.11028015e+02 8.11252686e+02 7.79999673e-01]	[403.37234497 295.50341797 0.91068125]	[428.92108154 295.42971802 0.88709903]	[385.3442688 295.42507935 0.66400146]	[446.87643433 285.25646973 0.71834368]	[5.03338745e+02 8.52308838e+02 7.69559622e-01]	[5.23822998e+02 8.49738403e+02 7.75470674e-01]	[5.05998779e+02 8.24034119e+02 6.79522216e-01]	[4.36671844e+02 8.00945984e+02 6.87562823e-01]	[4.21187775e+02 7.93341675e+02 7.50949442e-01]	[4.52002472e+02 7.75313965e+02 6.51492238e-01]
[418.74111938 303.2321167 0.90853333]	[421.35574341 349.3765564 0.8721382 ]	[367.42828369 354.50393677 0.81273299]	[357.01312256 449.46047974 0.88107532]	[341.7897644 536.690979 0.84567493]	[480.30639648 341.6739502 0.89337105]	[503.30578613 439.17562866 0.89777511]	[521.3203125 526.44732666 0.90609741]	[439.14736938 518.69793701 0.74235588]	[398.23278809 521.21496582 0.74783707]	[418.76766968 664.90527344 0.88883924]	[441.70306396 770.09637451 0.85213298]	[477.72686768 516.13531494 0.67950523]	[487.94616699 665.04016113 0.81127316]	[5.11027985e+02 8.11241333e+02 7.83796549e-01]	[403.37136841 295.50183105 0.91039932]	[428.91952515 295.42892456 0.88697338]	[385.34390259 295.4197998 0.66106135]	[446.87664795 285.2507019 0.71810639]	[5.03357483e+02 8.52320984e+02 7.71462202e-01]	[5.23834534e+02 8.49742310e+02 7.76945174e-01]	[5.05992889e+02 8.23999817e+02 6.82545960e-01]	[4.36680603e+02 8.00923523e+02 6.91767693e-01]	[4.21199127e+02 7.93324036e+02 7.54704535e-01]	[4.52001801e+02 7.75285645e+02 6.58510327e-01]
[418.70593262 305.82839966 0.89815027]	[421.32583618 351.97460938 0.88758987]	[367.37277222 356.98861694 0.82665575]	[356.98895264 452.07266235 0.87869996]	[341.78573608 539.27642822 0.8688522 ]	[480.29348755 341.76199341 0.88077587]	[503.32165527 439.30667114 0.89993101]	[521.39068604 528.97009277 0.89454877]	[439.15097046 518.70123291 0.73794824]	[398.24420166 521.22259521 0.74612689]	[421.13226318 664.97967529 0.89268553]	[441.71313477 767.66241455 0.86549294]	[477.7388916 516.12731934 0.67693865]	[487.92575073 667.50134277 0.81248069]	[5.06024719e+02 8.11300171e+02 7.76169419e-01]	[403.31072998 295.60702515 0.92962188]	[426.42871094 295.52029419 0.907722 ]	[382.83886719 295.49887085 0.69421387]	[446.86737061 290.3458252 0.74495554]	[5.03360748e+02 8.52304443e+02 7.71856010e-01]	[5.23796875e+02 8.49725525e+02 7.68929839e-01]	[5.03463470e+02 8.24086670e+02 6.95628643e-01]	[4.39107880e+02 7.98373047e+02 7.18648434e-01]	[4.21244171e+02 7.93259155e+02 7.87584364e-01]	[4.49531250e+02 7.72737366e+02 6.74809635e-01]
[418.67333984 316.09512329 0.95340091]	[423.79553223 357.1421814 0.9084537 ]	[369.98452759 359.71707153 0.83960027]	[357.03149414 459.59381104 0.92159808]	[341.7255249 541.94012451 0.90391451]	[480.33200073 352.00708008 0.85799968]	[503.3765564 444.3770752 0.87080407]	[523.8425293 536.71795654 0.88815027]	[439.23706055 521.28179932 0.78034991]	[400.65161133 521.37927246 0.76413059]	[421.24661255 667.4621582 0.88325649]	[441.73043823 767.51501465 0.86391628]	[480.1630249 518.76342773 0.71175647]	[482.95935059 665.05889893 0.80931777]	[5.03438171e+02 8.21515747e+02 7.44663894e-01]	[403.27935791 300.7833252 0.88407773]	[426.42315674 300.69949341 0.86327446]	[382.87765503 298.21231079 0.72092009]	[444.45327759 295.52868652 0.80282742]	[5.03395386e+02 8.54854126e+02 6.75393522e-01]	[5.21365662e+02 8.52209473e+02 7.03556061e-01]	[5.03269592e+02 8.31661987e+02 6.62744164e-01]	[4.39276917e+02 7.95895813e+02 7.75066972e-01]	[423.77044678 793.22497559 0.82323289]	[4.49516479e+02 7.70100403e+02 6.75873816e-01]
[418.70376587 318.53219604 0.96365201]	[423.83840942 359.67550659 0.90429956]	[372.47344971 362.30691528 0.81025529]	[357.02630615 459.80603027 0.93982482]	[341.72842407 544.33392334 0.90733057]	[480.37133789 357.01437378 0.88299853]	[503.43844604 449.49206543 0.84007668]	[523.87219238 541.78424072 0.91828722]	[439.23806763 523.89587402 0.76910418]	[400.65774536 523.97186279 0.752509 ]	[421.34518433 667.55157471 0.88491082]	[441.71789551 767.57098389 0.86933351]	[480.15844727 523.81530762 0.72437811]	[482.96212769 670.10699463 0.80900294]	[5.03421570e+02 8.26650452e+02 7.31911302e-01]	[403.30615234 305.80578613 0.86763287]	[428.91299438 303.24697876 0.84595859]	[385.32418823 300.74353027 0.66336018]	[446.90142822 297.99935913 0.7783891 ]	[5.03365234e+02 8.57406616e+02 6.09692574e-01]	[5.21341492e+02 8.52321045e+02 6.58100843e-01]	[5.00871552e+02 8.34287781e+02 5.84910929e-01]	[4.39275940e+02 7.98362488e+02 7.87092626e-01]	[423.784729 793.25762939 0.8328923 ]	[4.49533447e+02 7.70157959e+02 6.74559116e-01]
[418.72601318 318.72952271 0.95456773]	[423.86621094 359.79443359 0.88968462]	[372.5269165 367.34909058 0.80303341]	[357.01010132 462.23156738 0.9366495 ]	[341.70632935 544.42333984 0.9014315 ]	[482.76486206 357.177948 0.90339804]	[503.44647217 454.62686157 0.82985711]	[523.79553223 541.90258789 0.92820352]	[439.15194702 526.40649414 0.75579143]	[398.28128052 526.45831299 0.75219411]	[421.38546753 667.60333252 0.87303662]	[441.72827148 767.56622314 0.85984993]	[477.65524292 523.90673828 0.70564699]	[482.86935425 670.09899902 0.82253277]	[5.03333130e+02 8.21521362e+02 7.26607502e-01]	[403.34963989 313.40646362 0.87321615]	[428.91348267 310.89932251 0.85729277]	[385.40383911 305.77233887 0.57330298]	[446.94470215 298.09002686 0.78339684]	[5.00827484e+02 8.54877991e+02 6.03642702e-01]	[5.21227539e+02 8.52227783e+02 6.40573561e-01]	[5.00851410e+02 8.31672180e+02 6.02148354e-01]	[4.39301453e+02 7.95888123e+02 7.69770026e-01]	[423.80148315 793.2409668 0.8249414 ]	[4.52026794e+02 7.70161133e+02 6.70469880e-01]
[418.76535034 321.20013428 0.9384132 ]	[426.35418701 362.30911255 0.85766762]	[375.00387573 369.90335083 0.80793917]	[356.97888184 462.3392334 0.92321938]	[341.70108032 544.49041748 0.89057362]	[482.82595825 359.70492554 0.90176457]	[503.46282959 459.70318604 0.86904734]	[523.79846191 544.40252686 0.9245289 ]	[439.16992188 531.60290527 0.74356204]	[398.27462769 531.61529541 0.73956716]	[421.38470459 670.06903076 0.86111671]	[441.77279663 767.58654785 0.84730005]	[477.71218872 531.54620361 0.685655 ]	[482.86398315 672.71734619 0.80599463]	[5.03311401e+02 8.36848694e+02 7.72366524e-01]	[405.84500122 313.52230835 0.87730503]	[428.9942627 313.45889282 0.87145287]	[387.93621826 308.34320068 0.57323933]	[449.44415283 298.20263672 0.75852925]	[5.08444702e+02 8.70195007e+02 6.49707079e-01]	[5.23876465e+02 8.65059753e+02 6.83537126e-01]	[5.00694580e+02 8.49716553e+02 6.44843698e-01]	[4.39230835e+02 7.98382507e+02 7.50305057e-01]	[421.35638428 793.2711792 0.81390029]	[4.54549377e+02 7.70193420e+02 6.58975780e-01]
[418.7651062 321.19976807 0.93837476]	[426.3538208 362.31088257 0.8573603 ]	[375.00302124 369.90625 0.80779481]	[356.978302 462.34506226 0.9225595 ]	[341.69854736 544.48968506 0.89092183]	[482.82644653 359.70568848 0.9017269 ]	[503.46395874 459.70205688 0.86875087]	[523.79907227 544.40112305 0.92438853]	[439.17269897 534.09802246 0.74425566]	[400.61099243 534.11499023 0.73996729]	[421.38296509 667.68383789 0.8617506 ]	[441.77142334 767.59777832 0.84856212]	[477.70800781 531.56604004 0.68585443]	[482.86480713 672.71777344 0.80584466]	[5.03304749e+02 8.36857544e+02 7.72920966e-01]	[405.8449707 313.52142334 0.8771885 ]	[428.99398804 313.45812988 0.87137306]	[387.93685913 308.34179688 0.57335067]	[449.44454956 298.20028687 0.75864834]	[5.08446930e+02 8.70194092e+02 6.48420691e-01]	[5.23875366e+02 8.65060120e+02 6.84198856e-01]	[5.00683868e+02 8.49727905e+02 6.45018697e-01]	[4.39207062e+02 7.98381042e+02 7.47045040e-01]	[421.33569336 793.26446533 0.81556898]	[4.54552551e+02 7.70214783e+02 6.59659207e-01]
[421.15533447 323.73187256 0.91458857]	[426.42956543 369.9029541 0.82300472]	[375.00778198 375.04095459 0.83243728]	[356.98092651 462.42532349 0.91068506]	[339.2906189 544.51812744 0.89551669]	[482.88986206 362.20361328 0.88503534]	[503.4708252 459.79107666 0.86789346]	[521.42590332 546.96557617 0.90405852]	[439.15896606 534.15374756 0.74493468]	[400.61099243 536.66607666 0.74665737]	[421.36846924 670.19091797 0.85281891]	[441.81222534 767.65301514 0.8484841 ]	[477.69592285 531.59295654 0.68504351]	[482.85116577 675.24835205 0.8024236 ]	[5.03232178e+02 8.41968872e+02 7.52667189e-01]	[408.41372681 315.97363281 0.88058537]	[431.56158447 315.95294189 0.88890207]	[390.50924683 310.88381958 0.55590135]	[452.02255249 303.25231934 0.70317876]	[5.03390442e+02 8.70322571e+02 6.15654409e-01]	[5.21342041e+02 8.67685730e+02 6.66917443e-01]	[5.00655914e+02 8.52248169e+02 6.07631505e-01]	[4.39145874e+02 8.00986206e+02 7.04661310e-01]	[4.21295288e+02 7.93353149e+02 7.74779558e-01]	[4.54622284e+02 7.70254517e+02 6.88292444e-01]
[421.20059204 326.378479 0.899827 ]	[428.92630005 372.49588013 0.82638538]	[375.03158569 375.11410522 0.84102875]	[356.99249268 464.90774536 0.8899222 ]	[339.24398804 546.94384766 0.8913393 ]	[482.93893433 362.31286621 0.8578279 ]	[503.45233154 459.80487061 0.86348778]	[521.39300537 549.52484131 0.89058012]	[439.15344238 539.22808838 0.76439005]	[398.27307129 539.23846436 0.75708896]	[421.33081055 672.63763428 0.85733914]	[441.82513428 767.67779541 0.84220159]	[477.66824341 536.73352051 0.69233078]	[482.85800171 682.86322021 0.81823593]	[5.00907227e+02 8.47102844e+02 7.75411010e-01]	[408.46124268 316.09783936 0.88894784]	[434.07858276 316.07528687 0.90693331]	[393.021698 313.43716431 0.58963114]	[452.06430054 308.33987427 0.71473438]	[5.05885590e+02 8.72745850e+02 5.76339483e-01]	[5.21370544e+02 8.70164124e+02 6.53135717e-01]	[5.00660431e+02 8.54892456e+02 5.98641336e-01]	[4.39160522e+02 8.01003296e+02 7.01267898e-01]	[4.21306824e+02 7.95803772e+02 7.58137107e-01]	[4.54651245e+02 7.72705872e+02 6.81978524e-01]
[421.25091553 331.49691772 0.90715373]	[429.00231934 375.08889771 0.85401303]	[375.06658936 377.59686279 0.85724247]	[356.98635864 464.97409058 0.88154817]	[339.20440674 547.01544189 0.88517982]	[485.34857178 367.37573242 0.82979161]	[503.49038696 462.38769531 0.86419207]	[521.3114624 552.08642578 0.87944329]	[439.12768555 541.73101807 0.77457708]	[398.26437378 541.7489624 0.76979089]	[421.31610107 675.21954346 0.85094923]	[441.82861328 767.65429688 0.84147596]	[475.17453003 539.29052734 0.69623816]	[482.84313965 682.97369385 0.82387108]	[5.03233887e+02 8.49661499e+02 7.94488311e-01]	[411.02688599 318.57131958 0.89597172]	[436.54397583 318.56655884 0.90486735]	[395.5423584 313.54656982 0.65340114]	[454.59796143 310.89813232 0.75671554]	[5.03373566e+02 8.72877563e+02 5.73874950e-01]	[5.21329163e+02 8.70316956e+02 6.64906502e-01]	[5.00696167e+02 8.59990051e+02 6.01046383e-01]	[4.39190460e+02 8.03537537e+02 6.60896420e-01]	[4.21316101e+02 7.95892029e+02 7.23570645e-01]	[4.54626160e+02 7.70229431e+02 6.93650603e-01]
[421.25222778 334.0380249 0.92176515]	[428.98068237 377.53631592 0.87347209]	[375.07998657 377.63287354 0.85925663]	[356.98577881 469.99517822 0.87074113]	[339.14303589 549.50213623 0.88113511]	[485.34158325 372.49407959 0.82868457]	[503.47763062 462.35906982 0.86174423]	[521.23345947 554.65460205 0.86635923]	[439.09799194 541.78918457 0.78094125]	[398.23477173 541.81744385 0.77988517]	[421.25592041 675.23321533 0.85700339]	[441.8309021 767.55743408 0.83922315]	[475.10745239 541.78320312 0.70398867]	[482.81536865 685.57958984 0.83861452]	[5.00884094e+02 8.49723511e+02 7.88838029e-01]	[413.49069214 318.67102051 0.8933984 ]	[436.57168579 318.68621826 0.89829445]	[395.55688477 315.97848511 0.65441662]	[454.62664795 313.4392395 0.75234485]	[5.03392181e+02 8.72872803e+02 4.94825006e-01]	[5.21335388e+02 8.70316833e+02 5.93633652e-01]	[4.98234711e+02 8.65084229e+02 5.67311764e-01]	[4.39210083e+02 8.03503784e+02 6.98372364e-01]	[4.21355194e+02 7.95837769e+02 7.49708712e-01]	[4.54635651e+02 7.70101562e+02 6.98851526e-01]
[421.34771729 336.52056885 0.92314625]	[428.99621582 377.63665771 0.88540661]	[375.07583618 377.70681763 0.86395788]	[356.99887085 472.56304932 0.87754118]	[339.13555908 552.06463623 0.87400818]	[485.35736084 375.08032227 0.84636235]	[503.46942139 464.87283325 0.85053825]	[521.17980957 559.73291016 0.87604457]	[439.08508301 541.83306885 0.78451657]	[398.23486328 541.86248779 0.78216398]	[421.23959351 675.28363037 0.85527575]	[441.82281494 767.59417725 0.8413223 ]	[472.61358643 541.82446289 0.70311236]	[482.82763672 688.00646973 0.82576269]	[5.00902161e+02 8.49792419e+02 7.89406359e-01]	[413.58621216 318.78329468 0.88704616]	[439.06021118 321.15081787 0.91231906]	[395.58468628 316.10821533 0.69335932]	[457.15170288 315.95956421 0.77971232]	[5.03365356e+02 8.77965332e+02 5.50495923e-01]	[5.21335999e+02 8.72869568e+02 6.43940210e-01]	[5.00677368e+02 8.65092590e+02 5.74827135e-01]	[4.39234589e+02 8.03508667e+02 6.95211411e-01]	[4.21355927e+02 7.95852295e+02 7.43384957e-01]	[4.54620819e+02 7.70127258e+02 6.99167073e-01]
[421.37744141 336.56967163 0.92474306]	[431.47680664 377.70278931 0.88689065]	[375.06842041 380.12844849 0.86451101]	[357.01202393 475.10162354 0.88841164]	[339.11636353 554.6439209 0.87600112]	[485.3977356 377.51672363 0.85241377]	[503.44799805 467.43765259 0.85068142]	[518.7923584 562.29309082 0.89664364]	[439.08129883 544.33984375 0.78792191]	[398.23162842 544.36553955 0.78625077]	[421.24130249 677.80145264 0.852211 ]	[441.84185791 767.52172852 0.83206874]	[475.08294678 544.3460083 0.71314365]	[482.78787231 688.04858398 0.82846385]	[5.00899567e+02 8.52321838e+02 8.02727818e-01]	[416.03475952 321.1965332 0.88027751]	[439.08926392 321.20108032 0.91311157]	[395.61975098 318.55108643 0.71859896]	[457.21759033 316.0423584 0.81600153]	[5.03339844e+02 8.85599487e+02 5.57412922e-01]	[5.21327393e+02 8.75430786e+02 6.37894154e-01]	[5.00697998e+02 8.67679077e+02 5.99586606e-01]	[4.39244049e+02 8.03519836e+02 7.07792640e-01]	[4.21363739e+02 7.95830811e+02 7.48330534e-01]	[4.54641174e+02 7.67624695e+02 6.93542898e-01]
[421.39666748 336.68032837 0.93280566]	[431.55300903 380.13983154 0.8922987 ]	[375.1000061 380.20324707 0.87023973]	[357.01925659 475.13314819 0.88837284]	[339.04507446 554.69537354 0.87340635]	[485.4342041 377.68164062 0.86448288]	[503.45449829 475.10510254 0.83867562]	[518.7711792 562.46356201 0.90046275]	[436.66473389 544.4362793 0.76757598]	[398.19393921 544.44641113 0.77700537]	[421.23168945 677.76837158 0.85587585]	[441.79928589 765.06140137 0.82791054]	[472.5513916 544.44238281 0.70347607]	[482.76559448 688.18438721 0.8228907 ]	[5.03231659e+02 8.52323059e+02 7.90527046e-01]	[416.0524292 323.74066162 0.86439782]	[439.11141968 323.7565918 0.8889966 ]	[395.62579346 318.62985229 0.71748066]	[459.62371826 316.12487793 0.79925907]	[5.03273987e+02 8.88176270e+02 5.61404347e-01]	[5.21264282e+02 8.80498352e+02 6.22294068e-01]	[5.00750763e+02 8.67663147e+02 6.04201138e-01]	[4.41690247e+02 8.00924561e+02 7.24409699e-01]	[4.23815857e+02 7.93315125e+02 7.69202948e-01]	[4.54569427e+02 7.67557251e+02 6.81872487e-01]
[421.39489746 339.0453186 0.93345851]	[431.54562378 380.18966675 0.89131242]	[375.10629272 380.25994873 0.86915171]	[357.02114868 475.1696167 0.89542735]	[336.69577026 557.20910645 0.87630469]	[485.42645264 377.73059082 0.87009525]	[503.4552002 477.61514282 0.84839094]	[518.7779541 564.84313965 0.89964926]	[439.07122803 544.40478516 0.77992362]	[398.234375 544.40362549 0.78166276]	[421.17636108 680.38305664 0.85796905]	[441.8132019 767.50561523 0.83541375]	[475.07272339 544.42224121 0.70986277]	[482.76141357 688.19311523 0.82993805]	[5.03235046e+02 8.52300049e+02 7.85549998e-01]	[416.07040405 323.79611206 0.86084646]	[439.11639404 323.82055664 0.88257194]	[398.04833984 318.65039062 0.72905982]	[459.62332153 318.53704834 0.81164122]	[5.03292542e+02 8.90647339e+02 5.85773706e-01]	[5.21299927e+02 8.83036377e+02 6.38489068e-01]	[5.00745178e+02 8.67633728e+02 6.06684327e-01]	[4.39249237e+02 8.00969604e+02 7.27533400e-01]	[4.23774078e+02 7.93322327e+02 7.74668396e-01]	[4.54615967e+02 7.67594543e+02 6.86931610e-01]
[421.37164307 339.08071899 0.93810499]	[431.54232788 380.22921753 0.88833731]	[375.1098938 380.29788208 0.86554462]	[357.01196289 477.5927124 0.89403808]	[336.7010498 557.21673584 0.87594008]	[485.42874146 380.13342285 0.87144738]	[503.47473145 477.7381897 0.85790014]	[518.78210449 564.86334229 0.90552402]	[436.68377686 546.93292236 0.76543576]	[398.19979858 544.51135254 0.77400982]	[418.80291748 680.31359863 0.85633188]	[441.82598877 767.56604004 0.83754945]	[472.59555054 546.94604492 0.70365083]	[482.75378418 688.18664551 0.82435781]	[5.03249023e+02 8.52351746e+02 7.77761519e-01]	[416.06610107 326.28512573 0.85703063]	[439.09777832 326.33068848 0.87835175]	[398.06274414 318.68203735 0.71510512]	[459.61029053 318.60134888 0.80299461]	[5.03331573e+02 8.90660034e+02 6.08230889e-01]	[5.21338440e+02 8.83049622e+02 6.55229568e-01]	[5.00728973e+02 8.67693359e+02 6.13579273e-01]	[4.39225342e+02 8.03552795e+02 7.02159405e-01]	[4.21340088e+02 7.95854980e+02 7.47767568e-01]	[4.54636719e+02 7.67647461e+02 6.92693591e-01]
[421.33447266 339.14834595 0.94213074]	[431.53915405 380.26272583 0.8836503 ]	[375.10955811 380.33068848 0.85921848]	[357.01184082 477.6022644 0.89455426]	[339.04180908 557.20129395 0.87576002]	[485.43533325 380.16888428 0.87058479]	[503.49145508 480.12640381 0.85418534]	[518.78875732 564.87841797 0.90449625]	[436.6734314 546.92974854 0.76535946]	[398.19683838 544.50036621 0.77534997]	[421.17544556 680.32165527 0.8544566 ]	[441.82232666 767.55859375 0.8340168 ]	[472.57672119 546.9574585 0.70253885]	[482.76220703 690.60211182 0.82541138]	[5.03290314e+02 8.52328064e+02 7.88689673e-01]	[416.04083252 326.37557983 0.84896451]	[439.07980347 328.90649414 0.88024563]	[398.07376099 318.68179321 0.70891702]	[459.61645508 318.65130615 0.81501013]	[5.03346649e+02 8.90674988e+02 6.39830172e-01]	[5.21365845e+02 8.83080505e+02 6.84644103e-01]	[5.00784424e+02 8.67627747e+02 6.30953074e-01]	[4.39222778e+02 8.03528992e+02 6.79065168e-01]	[4.21335419e+02 7.95835022e+02 7.37566829e-01]	[4.54619537e+02 7.67643799e+02 6.84960604e-01]
[421.36154175 339.17996216 0.93259108]	[434.02682495 380.30883789 0.88173389]	[377.49594116 382.73736572 0.85995948]	[357.01416016 477.61083984 0.89502329]	[336.70135498 557.19152832 0.87676942]	[485.4614563 380.22824097 0.86359298]	[505.87173462 480.2059021 0.8703227 ]	[521.16802979 564.91162109 0.91073591]	[436.65335083 544.47229004 0.7618463 ]	[398.18728638 544.46630859 0.77272075]	[421.2545166 680.33764648 0.85511613]	[441.8152771 767.52508545 0.82943547]	[472.54522705 544.4854126 0.69889683]	[482.76806641 690.65100098 0.82357723]	[5.03316498e+02 8.52334106e+02 7.89269924e-01]	[416.06259155 328.89086914 0.85484642]	[439.09075928 328.93164062 0.88349092]	[398.09085083 318.76257324 0.70067251]	[459.62747192 318.67221069 0.82389838]	[5.03363312e+02 8.90660706e+02 6.44066155e-01]	[5.21363586e+02 8.83090942e+02 6.92347944e-01]	[5.00816467e+02 8.67630798e+02 6.39288604e-01]	[4.39243683e+02 8.03496399e+02 6.78587437e-01]	[4.21353119e+02 7.95805664e+02 7.34385967e-01]	[4.54602966e+02 7.67617004e+02 6.72474265e-01]
[421.36557007 339.19955444 0.92976218]	[434.01589966 380.32293701 0.87821651]	[375.11755371 382.76495361 0.85722464]	[357.01428223 477.63183594 0.89915788]	[336.70547485 557.19403076 0.8756333 ]	[485.46682739 380.23413086 0.862656 ]	[505.87814331 480.23400879 0.87386376]	[521.17913818 564.93084717 0.90959448]	[436.63745117 544.42578125 0.75547874]	[398.17825317 544.42633057 0.76938307]	[421.28067017 680.36352539 0.85313213]	[441.7961731 765.08691406 0.83684671]	[470.05670166 544.43890381 0.69287384]	[482.79382324 693.16717529 0.81377679]	[5.03309265e+02 8.54801636e+02 7.86385536e-01]	[416.06808472 328.91003418 0.85543269]	[439.09936523 331.40734863 0.88611329]	[398.09762573 318.75909424 0.70519865]	[459.64855957 318.70980835 0.83065426]	[5.05907349e+02 8.90671204e+02 6.50998652e-01]	[5.23809509e+02 8.83075989e+02 7.00643897e-01]	[5.00774445e+02 8.70132446e+02 6.36143029e-01]	[4.39291687e+02 8.00958740e+02 7.20208585e-01]	[4.23801636e+02 7.93311340e+02 7.71003902e-01]	[4.54555054e+02 7.67555664e+02 6.81294322e-01]
[421.36947632 339.19866943 0.92919779]	[434.00949097 380.32757568 0.87660795]	[375.11517334 382.77044678 0.85564852]	[357.01397705 477.63311768 0.89955676]	[336.69656372 557.18096924 0.87613577]	[485.46029663 380.23599243 0.86395854]	[505.87963867 480.234375 0.87456316]	[521.17718506 564.92474365 0.90904212]	[436.63302612 544.45819092 0.75359726]	[398.1836853 544.45306396 0.76710087]	[421.28253174 680.37280273 0.8540203 ]	[441.80895996 767.49627686 0.83608651]	[470.0446167 544.47613525 0.69240272]	[482.78686523 693.18902588 0.81114984]	[5.03301453e+02 8.54800781e+02 7.88865924e-01]	[416.06918335 328.91030884 0.85593909]	[439.1015625 331.40548706 0.88548028]	[398.09674072 318.76733398 0.70400435]	[459.65084839 318.7102356 0.83088392]	[5.05902893e+02 8.90668579e+02 6.52126789e-01]	[5.23807983e+02 8.83070435e+02 7.01033473e-01]	[5.00767029e+02 8.70130615e+02 6.40511513e-01]	[4.39275055e+02 8.00973389e+02 7.19199061e-01]	[4.23786530e+02 7.93318115e+02 7.69472539e-01]	[4.54571289e+02 7.67580872e+02 6.83063388e-01]
[423.77096558 339.2170105 0.92092645]	[431.55148315 380.34317017 0.87391245]	[375.11169434 382.784729 0.85333127]	[357.00952148 477.6390686 0.89904326]	[336.70211792 557.17242432 0.87463915]	[485.46716309 380.26104736 0.86140072]	[505.87426758 480.27828979 0.87742233]	[521.21899414 564.95550537 0.91104394]	[436.61972046 544.45758057 0.75022167]	[398.17221069 544.45910645 0.76486957]	[421.30102539 680.4107666 0.85198653]	[441.83291626 765.07855225 0.82854444]	[470.02600098 544.46514893 0.6906662 ]	[482.78137207 693.22015381 0.81012678]	[5.03290649e+02 8.54816162e+02 7.91681409e-01]	[416.1008606 328.93289185 0.86270338]	[439.12826538 331.43029785 0.89219362]	[398.1111145 321.18688965 0.71437556]	[459.66760254 318.74743652 0.8208161 ]	[5.05931641e+02 8.90645752e+02 6.61921978e-01]	[5.23827515e+02 8.83034546e+02 7.08395243e-01]	[5.00747009e+02 8.70160706e+02 6.43230617e-01]	[4.39265778e+02 8.00982483e+02 7.28096724e-01]	[4.23795563e+02 7.93310120e+02 7.78349876e-01]	[4.54611298e+02 7.67540283e+02 6.86621368e-01]
[423.80358887 339.22296143 0.91830695]	[434.01034546 382.73184204 0.87124771]	[377.49832153 382.81051636 0.85434204]	[357.00222778 477.66491699 0.90023708]	[336.70571899 557.17913818 0.87480974]	[485.4758606 380.28881836 0.8566035 ]	[505.87875366 480.31845093 0.8780753 ]	[521.24047852 565.01031494 0.90912056]	[436.59335327 546.96447754 0.74008536]	[398.16790771 546.95941162 0.75815499]	[421.30575562 682.87908936 0.85620958]	[441.8494873 767.51861572 0.82576239]	[469.99609375 546.97039795 0.68921942]	[482.78961182 695.79705811 0.80252117]	[5.03262115e+02 8.52351807e+02 8.04338932e-01]	[416.12612915 331.38861084 0.8686223 ]	[439.15655518 331.43508911 0.89573091]	[398.10910034 321.24179077 0.71374089]	[459.66952515 318.77566528 0.80199426]	[5.05876007e+02 8.88198853e+02 6.73740745e-01]	[5.21405579e+02 8.80504272e+02 7.21227050e-01]	[5.00737610e+02 8.67668457e+02 6.46051943e-01]	[4.39235199e+02 8.03526123e+02 6.97224557e-01]	[4.21357666e+02 7.95807190e+02 7.45671809e-01]	[4.54645325e+02 7.67574768e+02 6.82096899e-01]
[423.8182373 339.1991272 0.919231 ]	[434.01773071 382.76327515 0.86891097]	[377.51092529 382.84326172 0.85349983]	[356.99890137 477.71224976 0.90609455]	[336.70123291 557.19891357 0.87579221]	[485.47601318 380.30206299 0.85544604]	[505.88040161 480.33798218 0.87820828]	[521.24859619 565.03314209 0.90820271]	[436.62335205 547.00311279 0.74234539]	[398.19232178 546.98309326 0.75709987]	[421.31768799 682.87133789 0.85399759]	[441.8381958 767.51470947 0.82765925]	[470.03134155 547.01696777 0.68682671]	[482.76837158 695.78814697 0.80310047]	[5.03256317e+02 8.52390198e+02 7.93781519e-01]	[416.14434814 328.92446899 0.87146693]	[439.16815186 331.41744995 0.89347029]	[398.14379883 321.26272583 0.71574992]	[459.67810059 321.16912842 0.80303848]	[5.05956451e+02 8.90653625e+02 6.65613115e-01]	[5.23831665e+02 8.83024231e+02 7.09403872e-01]	[5.00709167e+02 8.70149353e+02 6.31527662e-01]	[4.39193878e+02 8.03558533e+02 6.99257255e-01]	[4.21320892e+02 7.95827393e+02 7.46274114e-01]	[4.54630676e+02 7.67596802e+02 6.83132887e-01]
[423.86138916 339.23468018 0.90758401]	[434.027771 382.77954102 0.86963779]	[377.52053833 382.8482666 0.85452938]	[356.99908447 480.13851929 0.91556406]	[336.70687866 557.2098999 0.87546152]	[485.4861145 380.31842041 0.85315555]	[505.87936401 480.34378052 0.87014288]	[521.24505615 565.05224609 0.90481901]	[436.6255188 547.03808594 0.73636609]	[398.19134521 547.01550293 0.75113469]	[421.34234619 682.87304688 0.85620445]	[441.84463501 767.55511475 0.83207524]	[470.02426147 549.50756836 0.68276954]	[482.77825928 698.36108398 0.8007313 ]	[5.03238312e+02 8.54909790e+02 7.88097978e-01]	[418.54785156 331.42303467 0.88161719]	[439.19720459 331.47109985 0.90183288]	[398.19934082 321.28137207 0.72579944]	[459.68423462 321.16122437 0.81198782]	[5.08476074e+02 8.90684143e+02 6.86961293e-01]	[5.23848389e+02 8.83045288e+02 7.21974730e-01]	[4.98268005e+02 8.70299927e+02 6.45834684e-01]	[4.39205536e+02 8.06012390e+02 7.13877261e-01]	[4.21338470e+02 7.95854858e+02 7.47261405e-01]	[4.54617249e+02 7.67647888e+02 6.82914376e-01]
[423.89147949 339.25216675 0.89812738]	[434.02401733 382.79455566 0.86589676]	[377.52279663 382.85083008 0.85624516]	[356.99050903 480.16604614 0.9208287 ]	[336.69552612 557.2177124 0.8764351 ]	[485.48373413 380.34234619 0.84989399]	[505.87597656 482.7322998 0.86612391]	[521.26397705 567.4800415 0.89904785]	[436.64328003 549.49041748 0.73255336]	[398.20053101 547.03363037 0.74690175]	[421.37335205 682.93218994 0.8551001 ]	[441.84017944 767.59906006 0.83784986]	[470.04074097 549.49737549 0.67905092]	[482.76364136 700.86914062 0.80193782]	[5.00890259e+02 8.59968750e+02 7.88282514e-01]	[418.5718689 331.4407959 0.88603872]	[439.22821045 331.49530029 0.90432984]	[398.22613525 321.28543091 0.72758889]	[459.69747925 321.15325928 0.80487341]	[5.05989899e+02 8.90761047e+02 7.06970096e-01]	[5.23785950e+02 8.85606628e+02 7.47699618e-01]	[4.98219788e+02 8.72787659e+02 6.56021893e-01]	[4.39201630e+02 8.06009888e+02 7.15277493e-01]	[4.21341492e+02 7.95861328e+02 7.42865920e-01]	[4.54617889e+02 7.70104370e+02 6.90397322e-01]
[426.38796997 341.70501709 0.87742454]	[434.06268311 382.85940552 0.86233753]	[377.52246094 385.30895996 0.85466349]	[357.01818848 480.24920654 0.93188435]	[336.6697998 559.72900391 0.88468266]	[487.92172241 382.80181885 0.83670169]	[505.88995361 482.80776978 0.87636703]	[521.23931885 567.54656982 0.89021176]	[436.60812378 554.62921143 0.72980928]	[398.15713501 552.1151123 0.74049062]	[421.31637573 685.39849854 0.85340142]	[441.8387146 767.53204346 0.8328675 ]	[470.00488281 554.67797852 0.68028659]	[482.74591064 703.42468262 0.80681729]	[5.00904388e+02 8.67665466e+02 8.09599757e-01]	[418.60827637 333.96090698 0.90666759]	[439.27609253 333.9720459 0.91936302]	[398.23602295 326.29974365 0.71944916]	[459.7265625 321.20562744 0.80139917]	[5.13628540e+02 8.90836304e+02 6.89588189e-01]	[5.23923584e+02 8.88104248e+02 7.34771669e-01]	[4.98187439e+02 8.77977661e+02 6.42019749e-01]	[4.39183624e+02 8.06073364e+02 7.34905720e-01]	[4.21358185e+02 7.95892517e+02 7.49525845e-01]	[4.54592865e+02 7.67580933e+02 6.82853520e-01]
[426.36834717 341.73605347 0.87613863]	[434.07785034 385.30718994 0.85703307]	[377.51980591 385.35269165 0.8458758 ]	[356.99475098 480.2805481 0.93081236]	[336.65032959 559.7689209 0.8896457 ]	[485.49368286 382.80429077 0.83957118]	[505.88192749 482.79943848 0.8749668 ]	[521.26446533 567.5894165 0.88141704]	[436.62179565 552.06292725 0.72061259]	[398.16513062 549.55957031 0.7371009 ]	[421.29150391 682.97412109 0.85935766]	[441.8359375 765.074646 0.82886946]	[470.04296875 552.10736084 0.66815549]	[482.77926636 703.49554443 0.81939375]	[5.03236877e+02 8.67636169e+02 8.03749561e-01]	[418.60458374 334.00637817 0.91391927]	[439.25439453 334.00561523 0.92759001]	[398.23571777 326.35366821 0.72512698]	[459.67599487 321.25265503 0.80130363]	[5.13653687e+02 8.93253479e+02 7.05612898e-01]	[5.23985352e+02 8.88140869e+02 7.37082601e-01]	[4.98195282e+02 8.77945679e+02 6.44011796e-01]	[4.39213715e+02 8.06063110e+02 7.40638494e-01]	[4.21373322e+02 7.95873901e+02 7.55932927e-01]	[4.54602264e+02 7.67506592e+02 6.90832198e-01]
[426.34024048 341.77609253 0.87061137]	[434.06478882 385.34884644 0.84958708]	[377.50512695 385.39480591 0.83967215]	[356.99383545 480.27557373 0.92826265]	[336.64620972 559.77655029 0.888919 ]	[485.47570801 382.82226562 0.83881891]	[503.50296021 482.81237793 0.88197464]	[521.269104 570.05291748 0.87844139]	[436.62481689 552.11566162 0.7215538 ]	[398.16781616 552.09277344 0.73692811]	[421.27194214 682.98223877 0.8586871 ]	[441.83996582 765.07995605 0.83152646]	[470.04272461 554.62963867 0.66630268]	[482.80026245 703.50579834 0.81723261]	[5.03234131e+02 8.65111938e+02 7.90690064e-01]	[418.59231567 334.0397644 0.91472632]	[439.23394775 334.04528809 0.92878759]	[398.21530151 328.85571289 0.72498029]	[459.65350342 321.27197266 0.78923482]	[5.13633240e+02 8.90853333e+02 7.16400266e-01]	[5.23976685e+02 8.88104614e+02 7.44704247e-01]	[4.98190277e+02 8.75437988e+02 6.43823445e-01]	[4.39167572e+02 8.06108154e+02 7.29986191e-01]	[4.21328064e+02 7.95899231e+02 7.50056922e-01]	[4.54636871e+02 7.67512329e+02 7.09217191e-01]
[423.91278076 341.81237793 0.86560106]	[434.04354858 385.36932373 0.84421039]	[377.49087524 387.87927246 0.83926129]	[356.98327637 480.29370117 0.92694032]	[336.64852905 559.82080078 0.89254606]	[485.46191406 382.82571411 0.84091544]	[503.48693848 482.77087402 0.88453454]	[521.24530029 570.02056885 0.87872559]	[436.62149048 549.58398438 0.72359306]	[398.17541504 549.57403564 0.73778522]	[421.28613281 685.40539551 0.85768801]	[441.85009766 767.50970459 0.83376187]	[470.01361084 552.07189941 0.6705519 ]	[482.8109436 705.9564209 0.82606101]	[5.03267609e+02 8.67615967e+02 7.99872577e-01]	[418.57723999 334.07629395 0.91522133]	[439.2225647 334.07525635 0.93284094]	[398.18682861 328.85678101 0.72682732]	[459.64395142 321.27359009 0.78222334]	[5.16129944e+02 8.93238831e+02 7.14915454e-01]	[5.26411804e+02 8.88132202e+02 7.39745378e-01]	[4.98240540e+02 8.77921631e+02 6.59325480e-01]	[4.39163574e+02 8.06049438e+02 7.32697308e-01]	[4.21334106e+02 7.95853027e+02 7.63473213e-01]	[4.54650330e+02 7.67562378e+02 7.03253984e-01]
[423.85461426 341.82159424 0.87075114]	[434.03042603 385.37942505 0.84042215]	[375.11416626 387.90869141 0.83758712]	[356.97769165 480.30282593 0.92820811]	[336.65036011 559.83007812 0.893121 ]	[485.45785522 382.82089233 0.84196991]	[503.47592163 482.73120117 0.88717014]	[521.20996094 567.58343506 0.87691367]	[436.6242981 549.57818604 0.72288597]	[398.17578125 549.57434082 0.73633546]	[421.29180908 682.97955322 0.85384178]	[441.85021973 767.52050781 0.82982445]	[470.0145874 549.58508301 0.66922349]	[482.78671265 703.47906494 0.81880093]	[5.03248474e+02 8.65080322e+02 7.89176762e-01]	[418.54263306 336.43499756 0.90625614]	[439.18795776 336.45019531 0.93738902]	[398.14593506 326.35336304 0.72676837]	[459.63485718 321.24694824 0.79192191]	[5.11091125e+02 8.90758362e+02 6.96776986e-01]	[5.23939514e+02 8.85601562e+02 7.26768017e-01]	[4.98232422e+02 8.75390930e+02 6.55988038e-01]	[4.39168427e+02 8.06029663e+02 7.35762894e-01]	[4.21341034e+02 7.95846069e+02 7.65546381e-01]	[4.57081879e+02 7.67581482e+02 6.94922090e-01]
[423.83538818 341.79922485 0.87987214]	[431.53295898 385.3737793 0.8340891 ]	[375.07434082 387.93896484 0.8332929 ]	[354.59375 480.31677246 0.92490989]	[336.65203857 559.83990479 0.89642447]	[485.43609619 382.79898071 0.84827679]	[503.45428467 480.36013794 0.88286853]	[521.19622803 567.52722168 0.88629001]	[436.6519165 549.52081299 0.72844142]	[398.19711304 549.53167725 0.7391082 ]	[421.34564209 682.99041748 0.85049331]	[441.8291626 765.06762695 0.82996523]	[472.53256226 549.50726318 0.67145449]	[482.77886963 703.4473877 0.82173562]	[5.03232178e+02 8.62546448e+02 7.90915251e-01]	[416.15820312 334.0617981 0.90330017]	[439.16104126 334.06799316 0.92845142]	[398.1086731 326.35272217 0.72501934]	[459.61737061 321.21878052 0.78568697]	[5.11065796e+02 8.90761719e+02 6.90285683e-01]	[5.23934326e+02 8.85599609e+02 7.20611513e-01]	[4.98216278e+02 8.75326477e+02 6.54046237e-01]	[4.39234772e+02 8.06009949e+02 7.45278597e-01]	[4.23779022e+02 7.95825500e+02 7.69441426e-01]	[4.54593658e+02 7.67510315e+02 6.94608569e-01]
[423.83230591 341.77120972 0.88807982]	[431.48110962 385.31811523 0.83760375]	[375.06829834 387.88458252 0.83621454]	[354.58432007 480.2953186 0.9265343 ]	[336.67608643 559.81652832 0.89664096]	[485.41177368 382.77655029 0.85623252]	[503.42892456 480.22473145 0.87439466]	[521.17053223 567.48382568 0.88999659]	[436.63366699 546.97143555 0.74203855]	[398.19598389 547.01116943 0.75158292]	[421.33538818 682.96734619 0.85293758]	[441.82446289 764.99383545 0.82655478]	[470.03717041 546.93273926 0.68512475]	[482.7694397 703.40350342 0.8174144 ]	[5.00889923e+02 8.57445557e+02 7.83097148e-01]	[416.13256836 334.04901123 0.90263939]	[439.14639282 334.02929688 0.92249614]	[398.05380249 326.37438965 0.72469008]	[459.59472656 321.2336731 0.77613091]	[5.05959717e+02 8.90707153e+02 6.74758673e-01]	[5.23804504e+02 8.85562378e+02 7.09831774e-01]	[4.98234680e+02 8.72761902e+02 6.42764986e-01]	[4.39301880e+02 8.03565247e+02 7.34887779e-01]	[4.23826019e+02 7.95821289e+02 7.62009621e-01]	[4.54549591e+02 7.65016602e+02 6.85737193e-01]
[423.83126831 341.76901245 0.88849455]	[431.48046875 385.32098389 0.83705074]	[375.06884766 387.88659668 0.83622962]	[354.58624268 480.29284668 0.92609769]	[336.68078613 559.81445312 0.89636481]	[485.40838623 382.78018188 0.8557725 ]	[503.42803955 480.22509766 0.87379104]	[521.17370605 567.48260498 0.89057046]	[436.63061523 546.99066162 0.73880607]	[398.19549561 547.02044678 0.74903131]	[421.33612061 682.97216797 0.85245758]	[441.82531738 764.99829102 0.82532686]	[470.03259277 546.9553833 0.6834904 ]	[482.76754761 703.41094971 0.81997126]	[5.00885895e+02 8.57436035e+02 7.84998715e-01]	[416.13244629 334.04705811 0.90217912]	[439.14471436 334.02865601 0.92196202]	[398.05947876 328.84103394 0.72355098]	[459.59472656 321.23797607 0.77567124]	[5.05960449e+02 8.90710327e+02 6.78509355e-01]	[5.23809509e+02 8.83097717e+02 7.09996879e-01]	[4.98223938e+02 8.72758118e+02 6.43290401e-01]	[4.39302185e+02 8.03568787e+02 7.34199405e-01]	[4.23822113e+02 7.95824463e+02 7.60508239e-01]	[4.54555725e+02 7.65017944e+02 6.84360027e-01]
[421.36575317 341.69451904 0.91626263]	[428.97723389 382.85827637 0.84577817]	[375.05377197 385.38244629 0.83626217]	[354.58963013 480.23828125 0.92723536]	[336.69256592 559.72296143 0.88651824]	[485.37954712 382.74304199 0.86147964]	[503.40893555 480.1897583 0.8804884 ]	[521.15777588 565.03387451 0.89599615]	[436.62805176 544.40039062 0.75486171]	[398.20431519 544.44793701 0.76580465]	[421.3477478 682.9296875 0.85556507]	[441.82974243 765.07666016 0.83217478]	[469.99697876 544.36065674 0.69024068]	[482.77197266 700.84783936 0.80109906]	[5.00891846e+02 8.57442383e+02 7.88625598e-01]	[416.04730225 333.9815979 0.87969935]	[439.07254028 333.94998169 0.90254921]	[398.02175903 323.81210327 0.69279718]	[459.59063721 318.74267578 0.79810154]	[5.05991364e+02 8.90692932e+02 6.73085749e-01]	[5.23827515e+02 8.83067749e+02 7.13040113e-01]	[4.98213043e+02 8.72743225e+02 6.53119743e-01]	[4.39290009e+02 8.03547668e+02 7.34057188e-01]	[4.23804230e+02 7.95820312e+02 7.62363851e-01]	[4.54574738e+02 7.67540466e+02 6.88062787e-01]
[421.25408936 339.2545166 0.94479555]	[428.94671631 382.80108643 0.85347056]	[375.0062561 385.32852173 0.83154351]	[354.58532715 480.18432617 0.9221732 ]	[339.04144287 559.69622803 0.88166815]	[485.3862915 380.31771851 0.86564893]	[503.39593506 477.73812866 0.87330008]	[521.15710449 565.01568604 0.89430809]	[436.59454346 544.43756104 0.74525476]	[398.1958313 544.46185303 0.75536335]	[421.37368774 682.88342285 0.85228115]	[441.83477783 767.51940918 0.83271664]	[467.48388672 544.41619873 0.69295877]	[482.75933838 698.35137939 0.8010174 ]	[5.00883667e+02 8.57385193e+02 7.87966728e-01]	[413.50775146 331.46182251 0.84645563]	[436.61621094 331.44592285 0.88181651]	[395.59719849 321.26846313 0.63840473]	[457.1572876 318.66409302 0.79684991]	[5.05933990e+02 8.90664673e+02 6.37265086e-01]	[5.23793762e+02 8.83031006e+02 6.92177951e-01]	[4.98248688e+02 8.70315674e+02 6.47132039e-01]	[4.39249603e+02 8.03495178e+02 7.35055268e-01]	[4.23770294e+02 7.93358154e+02 7.67249703e-01]	[4.54601379e+02 7.67612549e+02 6.80875957e-01]
[421.24050903 339.1199646 0.95657915]	[426.43869019 380.29940796 0.88128591]	[374.96896362 382.78256226 0.83586365]	[354.58181763 477.68927002 0.89826548]	[336.70288086 557.24371338 0.8795104 ]	[482.95800781 380.17797852 0.88604414]	[503.36355591 477.59823608 0.86389911]	[518.76281738 564.94543457 0.89461762]	[436.59329224 544.36572266 0.75562954]	[398.18673706 544.42382812 0.76638675]	[421.38583374 682.88317871 0.85401762]	[441.83444214 767.48925781 0.82743347]	[467.48471069 544.33203125 0.69536388]	[482.78015137 695.78735352 0.80128688]	[5.00898438e+02 8.52380066e+02 7.95694947e-01]	[411.02572632 326.32601929 0.83713734]	[436.62179565 328.85507202 0.86691529]	[395.5322876 318.70825195 0.67540717]	[457.11260986 318.61434937 0.77934045]	[5.03427124e+02 8.88167175e+02 5.90018511e-01]	[5.21368774e+02 8.80488892e+02 6.67688251e-01]	[5.00706299e+02 8.70116028e+02 6.17703795e-01]	[4.39282684e+02 8.00994690e+02 7.49234021e-01]	[4.23790619e+02 7.93321594e+02 7.90377855e-01]	[4.54610168e+02 7.67558289e+02 6.60684645e-01]
[421.25979614 336.64953613 0.95167857]	[426.44360352 380.13635254 0.890971 ]	[374.97164917 380.21951294 0.85596335]	[354.58959961 477.59307861 0.88540494]	[339.04507446 557.19232178 0.87749773]	[482.91021729 377.66931152 0.88643891]	[503.34777832 472.54397583 0.85860193]	[518.74591064 564.86450195 0.89219916]	[436.61349487 541.88031006 0.76204568]	[398.181427 541.91693115 0.77099717]	[421.35205078 680.37957764 0.85249937]	[441.82992554 767.49908447 0.82402307]	[469.96517944 541.86602783 0.69789314]	[482.7722168 690.68322754 0.81064916]	[5.03260895e+02 8.54836670e+02 7.83408642e-01]	[411.01605225 321.27133179 0.85935146]	[436.61807251 323.73168945 0.87156779]	[393.07852173 318.62051392 0.69000697]	[457.0944519 318.54177856 0.78147513]	[5.08462860e+02 8.80467102e+02 4.81127828e-01]	[5.23862732e+02 8.72899231e+02 6.05880320e-01]	[5.00703033e+02 8.70249451e+02 6.14237189e-01]	[4.39280518e+02 8.00960388e+02 7.37787008e-01]	[4.23809753e+02 7.93305481e+02 7.77703643e-01]	[4.54608063e+02 7.67582703e+02 6.55054808e-01]
[421.22671509 331.4236145 0.90525991]	[423.86956787 375.12615967 0.88363856]	[372.47579956 377.62820435 0.84421992]	[354.54971313 469.99124146 0.86676669]	[339.06698608 549.54504395 0.88435411]	[482.80361938 369.92605591 0.84272903]	[503.30343628 462.4342041 0.89200044]	[518.74786377 557.24780273 0.85176539]	[436.61856079 539.2286377 0.73922771]	[398.17233276 539.28692627 0.75222623]	[421.28121948 672.67999268 0.86910778]	[441.8366394 767.62054443 0.83664989]	[469.98510742 539.19140625 0.68061548]	[482.84133911 685.59875488 0.84408104]	[5.03283386e+02 8.47126465e+02 7.69154072e-01]	[410.95916748 318.50854492 0.89623594]	[434.10366821 316.17919922 0.90867555]	[393.01742554 315.96347046 0.6327225 ]	[452.07757568 313.42321777 0.73880428]	[5.08503052e+02 8.70161926e+02 5.21659911e-01]	[5.23883301e+02 8.65104675e+02 5.86873055e-01]	[5.00658936e+02 8.57368958e+02 5.81962347e-01]	[4.41711975e+02 7.98450073e+02 7.24684000e-01]	[4.2385434e+02 7.9334137e+02 7.6473099e-01]	[4.54655731e+02 7.70181702e+02 6.66858792e-01]
[421.20959473 321.30593872 0.91419709]	[423.8046875 372.46578979 0.86257976]	[369.9475708 375.01428223 0.82071173]	[354.55636597 464.84133911 0.89596009]	[339.07696533 547.00158691 0.89635295]	[482.77294922 364.77337646 0.8658101 ]	[503.29724121 462.37011719 0.90391809]	[518.75653076 552.08447266 0.85044873]	[436.60668945 539.2088623 0.74224335]	[398.16461182 539.22021484 0.7523939 ]	[421.21575928 670.16723633 0.87405723]	[441.83758545 767.59613037 0.8226279 ]	[469.97540283 539.21234131 0.68666601]	[482.81723022 685.42425537 0.83533806]	[5.03238403e+02 8.31713989e+02 8.00293148e-01]	[410.95526123 315.95068359 0.87596917]	[434.105896 315.95227051 0.89744854]	[393.01693726 308.41085815 0.59139359]	[452.08053589 303.30636597 0.68547851]	[5.03317017e+02 8.62548828e+02 6.63615167e-01]	[5.21280457e+02 8.54882690e+02 7.08107114e-01]	[5.00711273e+02 8.42026550e+02 6.26140416e-01]	[4.39164734e+02 7.98394104e+02 7.11101651e-01]	[4.21334320e+02 7.93253174e+02 7.74089873e-01]	[4.57112091e+02 7.70195374e+02 6.48123324e-01]
[421.1468811 318.72662354 0.9492327 ]	[421.40213013 362.33004761 0.88504606]	[369.90008545 367.36404419 0.80351692]	[354.52554321 462.2359314 0.91192436]	[339.10568237 544.48956299 0.91769165]	[482.74188232 359.76361084 0.8987096 ]	[503.27069092 459.73544312 0.9037801 ]	[518.76574707 546.95330811 0.88727647]	[436.59783936 529.05084229 0.72875363]	[398.17828369 531.54937744 0.73419368]	[421.14172363 667.56494141 0.90002465]	[441.8208313 765.08856201 0.8276388 ]	[469.97375488 528.98864746 0.68566883]	[482.82717896 675.2277832 0.81178641]	[5.03306702e+02 8.26574219e+02 7.87560940e-01]	[405.92745972 310.9564209 0.8476513 ]	[434.01742554 310.92431641 0.85795122]	[390.48660278 303.29745483 0.60909772]	[452.01382446 298.18884277 0.74154627]	[5.03339569e+02 8.52381897e+02 7.49259233e-01]	[5.21289429e+02 8.49792175e+02 7.69012392e-01]	[5.00768219e+02 8.31827820e+02 6.74240112e-01]	[4.39256622e+02 7.95871826e+02 7.26797462e-01]	[4.23784393e+02 7.93215820e+02 7.85038471e-01]	[4.54651764e+02 7.67646057e+02 6.68241918e-01]
[418.78527832 316.15548706 0.96087909]	[421.37924194 359.71099854 0.91985452]	[367.40951538 362.26382446 0.81898278]	[354.49542236 459.75949097 0.90773135]	[339.10006714 544.30963135 0.92837363]	[480.35876465 357.16757202 0.90684152]	[503.26449585 457.10058594 0.87718725]	[518.7590332 544.39324951 0.89608926]	[436.63214111 526.50866699 0.73433071]	[398.20166016 528.98120117 0.73555529]	[418.78497314 667.59301758 0.89998209]	[441.76934814 767.49041748 0.84175813]	[470.04226685 526.46130371 0.68806171]	[482.89697266 672.70709229 0.80385309]	[5.03405334e+02 8.24010315e+02 7.67144024e-01]	[405.83953857 303.2409668 0.85769051]	[431.53268433 300.77627563 0.84897441]	[387.93588257 298.2359314 0.65617776]	[449.52294922 295.61764526 0.73544526]	[5.05872986e+02 8.52274353e+02 7.45310724e-01]	[5.23786682e+02 8.49671326e+02 7.68538654e-01]	[5.00823975e+02 8.31682922e+02 6.73734665e-01]	[4.39282806e+02 7.95852905e+02 7.54304647e-01]	[423.7880249 790.82836914 0.80392182]	[4.54558105e+02 7.67650940e+02 6.80660009e-01]
[418.7663269 316.00430298 0.94993055]	[421.36169434 357.1333313 0.92213786]	[367.35809326 359.64108276 0.84310603]	[354.50363159 457.16564941 0.88230103]	[339.08432007 541.72918701 0.91144419]	[480.29501343 354.5607605 0.88077438]	[503.26208496 449.49649048 0.86614543]	[518.79595947 541.76928711 0.89687037]	[436.66943359 523.83758545 0.76210254]	[398.20706177 523.90917969 0.76464617]	[418.72357178 664.97839355 0.8992396 ]	[441.7444458 765.03411865 0.82644999]	[472.53860474 521.37597656 0.69809264]	[482.90505981 667.47369385 0.82219946]	[5.03444824e+02 8.13837646e+02 7.87286937e-01]	[405.84341431 300.62875366 0.88922626]	[431.48312378 298.2527771 0.87060761]	[387.88796997 298.03390503 0.71375078]	[449.43917847 295.4480896 0.75528574]	[5.03388855e+02 8.49694885e+02 7.56924093e-01]	[5.21342163e+02 8.44605164e+02 7.25997150e-01]	[5.03280670e+02 8.26606506e+02 7.01676488e-01]	[4.39293396e+02 7.95793152e+02 7.30542541e-01]	[4.23800751e+02 7.90789307e+02 7.77996778e-01]	[4.52053619e+02 7.67637207e+02 6.55609965e-01]
[418.74850464 310.91860962 0.91092455]	[421.32537842 354.54266357 0.90096998]	[367.3711853 357.06826782 0.83159721]	[354.44766235 452.07714844 0.84612948]	[339.10644531 536.66937256 0.88445914]	[480.24676514 346.84793091 0.84372312]	[500.89944458 441.76522827 0.89034271]	[521.15704346 531.58673096 0.8525362 ]	[436.66842651 518.70275879 0.73826319]	[398.199646 521.2197876 0.75185204]	[418.70181274 664.86694336 0.89028007]	[441.73669434 767.62463379 0.85161787]	[472.52584839 516.16766357 0.67161852]	[482.94842529 664.90246582 0.80894756]	[503.49050903 811.13897705 0.82876062]	[403.36380005 298.03289795 0.9202655 ]	[428.92581177 295.61572266 0.90418351]	[385.32574463 295.56732178 0.68259525]	[446.93600464 290.3913269 0.74117845]	[5.03435272e+02 8.47106750e+02 7.87554502e-01]	[5.23788025e+02 8.39423584e+02 7.56887138e-01]	[5.03275940e+02 8.16391235e+02 7.46931076e-01]	[4.39196442e+02 7.95798340e+02 7.28875101e-01]	[4.21323944e+02 7.90799438e+02 7.74014115e-01]	[4.52025330e+02 7.72702820e+02 6.57736301e-01]
[418.7381897 300.75134277 0.92002338]	[421.24343872 351.92599487 0.89055359]	[364.83724976 354.57174683 0.82781792]	[351.9307251 446.95681763 0.83103472]	[339.11865234 531.59509277 0.87978303]	[480.19824219 341.74591064 0.87467068]	[500.90844727 439.30780029 0.90252006]	[521.19445801 526.52185059 0.88266194]	[436.59710693 513.60290527 0.71256238]	[398.13012695 516.20001221 0.72757173]	[418.72219849 662.37493896 0.88360059]	[441.72189331 770.09014893 0.84613305]	[470.03179932 508.51568604 0.67191499]	[482.94403076 657.30737305 0.79175115]	[505.92156982 808.58807373 0.81374615]	[403.34375 295.47039795 0.91192663]	[428.90374756 293.01699829 0.87781757]	[385.31546021 295.39624023 0.7041046 ]	[444.42886353 282.71160889 0.73629957]	[5.03477081e+02 8.39473694e+02 7.66822696e-01]	[5.23847717e+02 8.34311218e+02 8.02357137e-01]	[5.03335022e+02 8.13754028e+02 7.56024182e-01]	[4.39160400e+02 7.98384460e+02 7.15706944e-01]	[4.21257690e+02 7.93256470e+02 7.55064309e-01]	[4.52017914e+02 7.75271912e+02 6.63273573e-01]
[418.6774292 298.17559814 0.95296437]	[421.21426392 344.26208496 0.9028573 ]	[362.33514404 349.41665649 0.81171554]	[349.44940186 444.39111328 0.8398301 ]	[339.11437988 526.50402832 0.89388007]	[480.18920898 339.20114136 0.9003005 ]	[503.25469971 439.1411438 0.88529444]	[521.19128418 523.94000244 0.90293866]	[436.58892822 505.96084595 0.7120738 ]	[398.13449097 508.53326416 0.71478927]	[418.68191528 659.79107666 0.86567891]	[441.67169189 770.08673096 0.84477776]	[470.04849243 503.40692139 0.67936188]	[482.96350098 652.1159668 0.79141456]	[5.05969452e+02 8.03511475e+02 7.92861342e-01]	[403.2633667 290.43536377 0.88799244]	[426.39596558 287.88278198 0.85239542]	[382.85049438 285.30636597 0.69371438]	[444.40905762 277.63452148 0.77338117]	[5.05871399e+02 8.31867432e+02 7.80650139e-01]	[5.23845764e+02 8.31681824e+02 8.20918143e-01]	[5.03381256e+02 8.11172791e+02 7.71242976e-01]	[4.39183136e+02 7.95866211e+02 7.14361787e-01]	[4.21276123e+02 7.93238708e+02 7.53374577e-01]	[4.49489319e+02 7.75303406e+02 6.58593416e-01]
[418.67614746 298.17703247 0.95270425]	[421.21466064 344.26138306 0.90296841]	[362.3354187 349.41699219 0.81181395]	[349.45053101 444.39282227 0.83966416]	[339.10705566 526.50415039 0.89370996]	[480.18942261 339.20098877 0.90042692]	[503.2565918 439.1434021 0.88540077]	[521.19116211 523.9397583 0.90259624]	[436.59103394 505.94787598 0.71383214]	[398.13818359 508.51629639 0.71675903]	[418.68371582 659.78961182 0.86581403]	[441.67184448 770.09014893 0.84649479]	[470.04968262 503.3961792 0.68058014]	[482.95858765 649.66497803 0.79258299]	[5.05967224e+02 8.03473022e+02 7.89750338e-01]	[403.26116943 290.43707275 0.88815171]	[426.39416504 287.88565063 0.85297573]	[382.85028076 285.30401611 0.69375205]	[444.40829468 277.62982178 0.77557534]	[5.03466003e+02 8.31852600e+02 7.82536983e-01]	[5.23837524e+02 8.31670105e+02 8.21585774e-01]	[5.03382812e+02 8.11146057e+02 7.71883607e-01]	[4.39178070e+02 7.95867004e+02 7.14280367e-01]	[4.21272003e+02 7.93238159e+02 7.54243255e-01]	[4.49488007e+02 7.75308655e+02 6.60126209e-01]
[418.58370972 295.59783936 0.94288719]	[421.24136353 339.24151611 0.93546605]	[362.32342529 341.81829834 0.82787037]	[349.44366455 441.76171875 0.87498581]	[339.10617065 523.92700195 0.92503297]	[480.18276978 336.66265869 0.90613008]	[500.88446045 428.93963623 0.84558463]	[521.19586182 521.29931641 0.90117925]	[436.63769531 503.38378906 0.73430377]	[398.16308594 505.92062378 0.73254693]	[418.67095947 654.71075439 0.86878121]	[439.30163574 767.58203125 0.85352373]	[472.58798218 500.86151123 0.68868661]	[485.36431885 647.10296631 0.80436897]	[5.05995056e+02 7.95847412e+02 7.76611924e-01]	[400.81542969 282.67626953 0.90255117]	[423.9163208 280.19714355 0.86340594]	[382.75500488 280.10623169 0.7657783 ]	[444.37731934 277.51754761 0.81383544]	[5.05890503e+02 8.31695618e+02 7.95880198e-01]	[5.23894775e+02 8.29129150e+02 8.04829597e-01]	[5.03390869e+02 8.08614441e+02 7.50432134e-01]	[4.39233093e+02 7.93279785e+02 7.92376518e-01]	[421.31130981 790.74084473 0.80746144]	[4.46915192e+02 7.72732361e+02 6.75960362e-01]
[418.58773804 293.02078247 0.9161042 ]	[421.18255615 336.68804932 0.93748641]	[362.27087402 339.2482605 0.85206723]	[351.92391968 439.17739868 0.87649953]	[339.15579224 521.41015625 0.92283911]	[477.69882202 334.04626465 0.85394996]	[500.87011719 423.84197998 0.87779874]	[521.21148682 518.65789795 0.8691678 ]	[436.63449097 500.79779053 0.73506176]	[398.14285278 503.34454346 0.7399593 ]	[418.67672729 652.15008545 0.87048554]	[439.30822754 770.15649414 0.87341708]	[472.58096313 498.23526001 0.6733278 ]	[485.43069458 647.0456543 0.79864419]	[5.08439453e+02 7.93301392e+02 7.76428044e-01]	[400.82815552 277.70315552 0.93400174]	[423.88839722 277.61169434 0.9030022 ]	[382.74389648 277.56387329 0.79229474]	[444.3258667 274.97167969 0.80854177]	[5.06001312e+02 8.29115417e+02 7.43416369e-01]	[5.23954041e+02 8.24043335e+02 7.24734426e-01]	[5.03390015e+02 8.06122009e+02 6.94526672e-01]	[4.36659668e+02 7.95803589e+02 7.50898004e-01]	[421.17520142 790.78570557 0.79994893]	[4.46955933e+02 7.77903137e+02 7.05392361e-01]
[416.05075073 287.79782104 0.85055518]	[418.79589844 336.45098877 0.93084902]	[359.80859375 339.04437256 0.86950326]	[349.4413147 436.61071777 0.846829 ]	[339.16412354 521.26074219 0.9173122 ]	[477.66421509 326.37939453 0.8199842 ]	[500.84072876 421.21704102 0.89208519]	[521.22784424 508.52099609 0.86858451]	[436.66647339 498.21142578 0.7378962 ]	[398.14108276 500.7557373 0.75004327]	[418.74151611 649.57098389 0.88264525]	[439.30813599 770.09539795 0.87722909]	[475.11071777 495.64474487 0.67569888]	[485.47787476 646.94421387 0.80417091]	[5.11037262e+02 7.98387207e+02 7.38130212e-01]	[400.68450928 275.07485962 0.95990658]	[421.39550781 275.04309082 0.93647134]	[380.27737427 274.87356567 0.74085653]	[441.83914185 272.43063354 0.82134247]	[5.18699768e+02 8.26616821e+02 6.30573273e-01]	[5.29061768e+02 8.18943115e+02 6.31995440e-01]	[5.03420135e+02 8.11195496e+02 6.71706617e-01]	[439.16854858 793.35070801 0.79546165]	[421.26696777 790.78186035 0.81643647]	[4.46917084e+02 7.75332153e+02 7.10244000e-01]
[413.58428955 280.11727905 0.88574785]	[418.74984741 328.91815186 0.89901543]	[359.77050781 336.46530151 0.86191821]	[349.38702393 428.98388672 0.81674212]	[339.20718384 513.62237549 0.87436646]	[477.63494873 321.15466309 0.8599543 ]	[500.8916626 418.59451294 0.88431847]	[521.25915527 503.27471924 0.91543698]	[439.09780884 495.63531494 0.72993183]	[398.23272705 498.24536133 0.73770171]	[418.80023193 644.54296875 0.8882997 ]	[439.28039551 770.09472656 0.87587374]	[477.6184082 490.49151611 0.67038947]	[487.9654541 641.80554199 0.76949197]	[5.11014282e+02 7.93232910e+02 7.64968276e-01]	[400.62234497 272.46697998 0.93970382]	[421.30386353 272.35861206 0.90958399]	[380.28161621 269.89938354 0.7356981 ]	[441.80184937 259.69671631 0.80131298]	[5.21293152e+02 8.13856750e+02 6.17409110e-01]	[5.36672424e+02 8.11192871e+02 6.64918184e-01]	[5.03379303e+02 8.08661743e+02 7.02514410e-01]	[439.24249268 793.34210205 0.79406953]	[421.30340576 790.80432129 0.80208009]	[4.44429321e+02 7.75356079e+02 7.03344047e-01]
[413.53970337 277.53759766 0.91358465]	[418.73934937 323.76480103 0.91169822]	[359.73052979 331.50350952 0.85197616]	[349.36392212 426.37728882 0.8223775 ]	[339.21582031 508.51974487 0.87568372]	[477.65106201 318.64556885 0.88578701]	[500.86853027 413.58862305 0.85619038]	[521.28363037 500.76501465 0.91815627]	[439.10891724 493.04571533 0.73051769]	[398.23922729 495.68084717 0.73532796]	[421.14376831 644.42138672 0.88063812]	[439.2913208 770.11688232 0.87646013]	[477.64489746 487.91940308 0.68705481]	[485.48309326 634.19604492 0.77334583]	[5.08458099e+02 7.85507202e+02 7.66371131e-01]	[398.27508545 267.30007935 0.90191406]	[421.28817749 264.76852417 0.89339876]	[380.25762939 262.2131958 0.72399372]	[441.76916504 257.14691162 0.81275851]	[5.13612915e+02 8.11223022e+02 7.20946491e-01]	[5.28976868e+02 8.08672119e+02 7.36485600e-01]	[5.03357086e+02 7.93287781e+02 6.87735081e-01]	[4.39202728e+02 7.93373230e+02 7.70957351e-01]	[421.25741577 790.809021 0.79870915]	[4.46873871e+02 7.77893860e+02 7.08440065e-01]
[413.53887939 277.53790283 0.91357028]	[418.74002075 323.75976562 0.91239542]	[359.73165894 331.49829102 0.85145319]	[346.90393066 426.38146973 0.82295704]	[339.21575928 508.51513672 0.87604892]	[477.65164185 318.64245605 0.88654321]	[500.86749268 413.56906128 0.85574144]	[521.28570557 500.75982666 0.91754717]	[439.09197998 490.50222778 0.72641706]	[398.23892212 495.62149048 0.72914642]	[421.14312744 644.41986084 0.87786806]	[439.28875732 770.11328125 0.87687415]	[477.61621094 485.40939331 0.68744522]	[485.47457886 634.21624756 0.77483869]	[5.08458527e+02 7.85504639e+02 7.65973210e-01]	[398.27496338 267.29968262 0.9019838 ]	[421.2880249 264.76953125 0.89358747]	[380.2583313 262.21270752 0.72401947]	[441.77032471 257.14935303 0.81438696]	[5.13606262e+02 8.11221252e+02 7.21381724e-01]	[5.28968933e+02 8.08671265e+02 7.37443864e-01]	[5.03360840e+02 7.93284424e+02 6.87519312e-01]	[4.39208160e+02 7.93362061e+02 7.75717795e-01]	[421.26422119 790.80316162 0.80218524]	[4.46868561e+02 7.77886047e+02 7.07397699e-01]
[411.02337646 275.05548096 0.9023332 ]	[418.73400879 321.17999268 0.93607879]	[359.74536133 328.89550781 0.84109861]	[346.86843872 423.85183716 0.8419137 ]	[339.23251343 505.93365479 0.89343762]	[477.65811157 316.15359497 0.88992441]	[500.83340454 408.3894043 0.87098622]	[521.28857422 498.21511841 0.89452362]	[439.10610962 485.38461304 0.73554611]	[398.24267578 490.48733521 0.71562243]	[418.80297852 641.91442871 0.87271929]	[439.27359009 767.69299316 0.88334858]	[477.64718628 482.80123901 0.69937265]	[485.44790649 629.13500977 0.78426129]	[505.92977905 775.31799316 0.7860446 ]	[398.24200439 259.70318604 0.92003953]	[421.26220703 259.68054199 0.91887176]	[380.24691772 257.17602539 0.73337841]	[441.80099487 257.01144409 0.83879066]	[5.05939178e+02 8.08674438e+02 7.36965895e-01]	[5.23923035e+02 8.06075623e+02 7.41661072e-01]	[5.03312012e+02 7.88192505e+02 7.39053369e-01]	[4.39284821e+02 7.93346497e+02 7.88747013e-01]	[421.31655884 790.8145752 0.80092239]	[4.44418518e+02 7.75357178e+02 7.26657867e-01]
[413.54397583 272.37014771 0.86345655]	[418.74194336 318.51577759 0.9453274 ]	[359.74200439 321.23626709 0.85076445]	[349.41210938 418.75970459 0.86590564]	[339.27954102 503.3039856 0.91716737]	[477.59973145 313.45953369 0.83227503]	[500.82235718 400.8119812 0.8919847 ]	[521.28765869 488.01925659 0.87782443]	[439.13668823 482.89157104 0.75480247]	[398.25637817 487.92266846 0.72753322]	[418.76367188 639.35528564 0.84750634]	[439.28070068 767.60668945 0.88428473]	[477.70202637 482.77029419 0.71383363]	[487.96389771 626.61773682 0.78777683]	[505.95169067 772.71191406 0.81102616]	[398.26315308 257.03503418 0.96277887]	[421.28585815 256.96725464 0.95675063]	[380.22994995 256.95770264 0.76978517]	[441.7449646 254.40159607 0.82829177]	[5.05983063e+02 8.06123718e+02 7.60021985e-01]	[5.23916809e+02 8.00966187e+02 7.57796466e-01]	[5.03317078e+02 7.88021057e+02 7.38505185e-01]	[439.27304077 793.31707764 0.82492548]	[421.31323242 790.78338623 0.83460605]	[4.44427277e+02 7.72837830e+02 7.23803639e-01]
[413.54788208 264.78479004 0.84346145]	[418.71520996 316.0135498 0.94336951]	[359.71224976 318.66540527 0.87349492]	[349.38565063 418.65753174 0.86402935]	[339.28936768 500.85876465 0.91045129]	[475.15093994 308.37078857 0.8105104 ]	[500.81231689 400.67605591 0.90119672]	[521.29467773 485.4727478 0.89517796]	[439.16790771 480.26379395 0.76559436]	[398.26693726 482.8359375 0.74453199]	[418.74319458 634.22076416 0.83939201]	[439.26864624 767.60638428 0.87927669]	[477.71859741 477.69082642 0.69557494]	[487.98126221 626.42590332 0.80325282]	[506.02389526 770.27984619 0.77824324]	[398.25405884 254.54986572 0.95902562]	[421.31463623 254.49249268 0.94999707]	[380.17169189 254.44494629 0.79344153]	[441.71716309 251.92729187 0.82585484]	[5.13579163e+02 8.06048950e+02 6.99606836e-01]	[5.26446411e+02 7.98387756e+02 7.05188632e-01]	[5.03338379e+02 7.88031982e+02 6.90609097e-01]	[439.23251343 793.31829834 0.8145296 ]	[421.27987671 790.77600098 0.83271986]	[4.44423370e+02 7.75267883e+02 7.30807066e-01]
[413.57403564 262.16690063 0.86232108]	[418.7088623 313.54589844 0.93043309]	[359.70651245 318.53646851 0.8783108 ]	[349.36795044 416.08236694 0.83555675]	[341.67709351 500.699646 0.8973906 ]	[475.14938354 303.30825806 0.8178888 ]	[500.83493042 400.63937378 0.90774864]	[521.28070068 482.96777344 0.9108932 ]	[439.12942505 480.23202515 0.74913418]	[398.23684692 482.81707764 0.74116409]	[418.75372314 631.61700439 0.84253442]	[439.23846436 767.64245605 0.8765524 ]	[477.6802063 477.65325928 0.683384 ]	[488.0269165 626.40588379 0.79666781]	[5.08553711e+02 7.80418945e+02 7.49867797e-01]	[398.27407837 254.43379211 0.95289683]	[421.31817627 254.35972595 0.93148571]	[380.1796875 254.34750366 0.78581613]	[441.71740723 249.34356689 0.80920172]	[5.21203918e+02 8.08587341e+02 6.84166789e-01]	[5.31619263e+02 8.03546387e+02 6.69818580e-01]	[5.03345673e+02 7.90740051e+02 7.18676329e-01]	[439.21594238 793.27496338 0.80016446]	[421.27471924 790.75030518 0.81775892]	[4.44401581e+02 7.75338196e+02 7.29506195e-01]
[413.58163452 259.66732788 0.87740725]	[418.67660522 313.45495605 0.91938865]	[359.66876221 316.12060547 0.87960416]	[349.37249756 413.56216431 0.82136488]	[341.69329834 498.21429443 0.88236213]	[475.15332031 300.75396729 0.83768171]	[500.85220337 398.19342041 0.89923459]	[521.28607178 482.83267212 0.91874582]	[439.1427002 477.71548462 0.74555624]	[398.26019287 480.31152344 0.74481964]	[418.76351929 629.10339355 0.85358763]	[439.24847412 767.62139893 0.88372439]	[477.68722534 475.09335327 0.67552495]	[490.53436279 623.99908447 0.79992294]	[5.11032745e+02 7.75287659e+02 7.52660871e-01]	[400.60714722 254.3734436 0.94792765]	[421.30688477 251.92364502 0.9259069 ]	[380.21884155 251.94256592 0.78132313]	[441.69573975 246.8052063 0.80447042]	[5.18766602e+02 8.08560425e+02 6.90384567e-01]	[5.34137695e+02 8.03504211e+02 6.76434577e-01]	[5.03379364e+02 7.88198669e+02 7.01372504e-01]	[439.23803711 793.2645874 0.81862867]	[421.29202271 790.75134277 0.83009166]	[4.44409698e+02 7.75314392e+02 7.42726564e-01]
[413.58087158 259.66659546 0.87738442]	[418.6774292 313.45254517 0.91894329]	[359.66964722 316.11871338 0.87960196]	[349.37277222 413.56356812 0.8213709 ]	[341.69689941 498.21334839 0.88199502]	[475.15194702 300.75161743 0.83793098]	[500.85467529 398.19833374 0.90049213]	[521.28137207 482.83050537 0.91745067]	[439.14346313 477.72351074 0.74644083]	[398.26071167 480.31732178 0.74627942]	[418.7623291 629.09320068 0.85481483]	[439.24960327 767.65026855 0.88312691]	[477.68817139 475.10733032 0.67674989]	[490.5352478 623.99908447 0.79965234]	[5.11030518e+02 7.75291992e+02 7.52437174e-01]	[398.28677368 254.37225342 0.9479509 ]	[421.30599976 251.92279053 0.92560685]	[380.21841431 251.94403076 0.78141963]	[441.69448853 246.8059845 0.80466306]	[5.18754395e+02 8.08555542e+02 6.92324102e-01]	[5.34126587e+02 8.03500610e+02 6.77303553e-01]	[5.03380066e+02 7.88202209e+02 6.99972391e-01]	[439.21682739 793.28057861 0.80929393]	[421.27224731 790.75939941 0.8256979 ]	[4.44417297e+02 7.75358826e+02 7.40683615e-01]
[413.5814209 259.66659546 0.87740064]	[418.6774292 313.45352173 0.91918039]	[359.66986084 316.11999512 0.87980866]	[349.36798096 413.55856323 0.82168633]	[341.69577026 498.21185303 0.88188326]	[475.15155029 300.75183105 0.83784521]	[500.8522644 398.19458008 0.90034401]	[521.28430176 482.83258057 0.91672963]	[439.14074707 477.69790649 0.74345076]	[398.25927734 480.29672241 0.74570274]	[418.7612915 629.08605957 0.85540766]	[439.25756836 767.66314697 0.88271809]	[477.68206787 472.59625244 0.67467439]	[490.54043579 623.99517822 0.79869044]	[5.11028015e+02 7.75307495e+02 7.51687229e-01]	[400.60736084 254.37310791 0.9478246 ]	[421.30630493 251.92288208 0.9257316 ]	[380.21871948 251.94238281 0.78116781]	[441.69528198 246.80541992 0.80455881]	[5.18772156e+02 8.08568481e+02 6.88414574e-01]	[5.34140869e+02 8.03516357e+02 6.75587058e-01]	[5.03374634e+02 7.88220459e+02 7.01816201e-01]	[439.20373535 793.29962158 0.7980482 ]	[421.25796509 790.76953125 0.8187409 ]	[4.44429260e+02 7.75375305e+02 7.40410447e-01]
[413.57672119 259.61224365 0.88398242]	[418.66046143 310.92773438 0.90260398]	[359.66131592 316.03109741 0.87452507]	[349.36663818 410.98406982 0.81240624]	[341.68334961 495.64813232 0.86400646]	[475.14266968 300.66101074 0.85234499]	[500.85964966 398.10751343 0.89127803]	[521.28070068 482.75906372 0.92132568]	[439.1741333 477.70046997 0.74853039]	[398.26693726 480.26919556 0.75045216]	[418.77084351 629.01965332 0.84956145]	[439.26812744 767.628479 0.8838107 ]	[480.12234497 475.1043396 0.68472946]	[493.0637207 623.94848633 0.80494738]	[5.11020477e+02 7.72762878e+02 7.68730760e-01]	[398.28500366 251.96043396 0.94178522]	[421.29064941 251.85398865 0.91534317]	[380.22491455 251.85543823 0.76116365]	[441.71484375 241.65475464 0.79361737]	[5.18754395e+02 8.06046143e+02 6.62472606e-01]	[5.34106689e+02 7.98402161e+02 6.67670548e-01]	[5.03383484e+02 7.88108276e+02 7.11239815e-01]	[439.22894287 793.26141357 0.81179088]	[421.27716064 790.74993896 0.8283816 ]	[4.44430420e+02 7.75333130e+02 7.43200421e-01]
[413.59268188 257.06384277 0.91774124]	[418.66497803 303.30325317 0.90236092]	[359.63815308 313.47595215 0.86743051]	[346.86273193 408.43682861 0.81603664]	[341.7182312 493.04653931 0.8547107 ]	[475.1567688 298.16226196 0.87202477]	[500.84671021 395.5395813 0.87340039]	[521.30810547 480.26446533 0.92771399]	[439.21102905 472.57733154 0.73758435]	[398.27474976 477.66067505 0.7367397 ]	[421.16217041 626.56439209 0.86131299]	[439.25720215 767.57653809 0.88175154]	[480.17611694 467.46841431 0.69499856]	[495.62036133 621.38336182 0.79273021]	[5.13619446e+02 7.70128174e+02 7.63826072e-01]	[400.61636353 249.29101562 0.90382355]	[421.33624268 246.76167297 0.88646758]	[380.22961426 244.21269226 0.74335229]	[441.77612305 236.65835571 0.79357249]	[5.18688049e+02 8.00958252e+02 6.82461500e-01]	[5.31605896e+02 7.93325867e+02 7.02327847e-01]	[5.05983002e+02 7.83026489e+02 6.41618252e-01]	[439.27310181 790.83551025 0.8226279 ]	[421.31375122 790.71697998 0.82786334]	[4.44414093e+02 7.72843994e+02 7.43036151e-01]
[413.56161499 257.00067139 0.9175967 ]	[418.67077637 303.20578003 0.91544229]	[359.64547729 310.97644043 0.85896802]	[346.86358643 405.82733154 0.82649052]	[341.71539307 490.49020386 0.86075401]	[477.6043396 298.08538818 0.88200909]	[500.85647583 392.98983765 0.86225033]	[521.32250977 480.21447754 0.92457885]	[439.26409912 472.58026123 0.74031562]	[400.66665649 477.66082764 0.73545963]	[421.22369385 626.55352783 0.85866547]	[439.23669434 767.54364014 0.88067818]	[480.21472168 467.47137451 0.6956951 ]	[495.66110229 623.81915283 0.79583979]	[5.13641846e+02 7.70139587e+02 7.65361369e-01]	[398.28182983 244.26838684 0.89904404]	[421.32565308 244.23797607 0.88684738]	[380.21859741 239.19335938 0.75465983]	[441.79605103 236.62503052 0.79949856]	[5.18732666e+02 8.00935974e+02 6.62034988e-01]	[5.34111511e+02 7.93329895e+02 6.86725497e-01]	[5.05985107e+02 7.83022583e+02 6.46729529e-01]	[439.30657959 790.81561279 0.83984691]	[421.33935547 790.70837402 0.83749062]	[4.44366974e+02 7.72814636e+02 7.47785091e-01]
[416.02511597 256.96463013 0.92088348]	[418.68505859 300.68664551 0.92990386]	[359.67440796 310.88430786 0.84814966]	[346.8656311 403.36831665 0.83472425]	[341.69775391 487.94967651 0.87520051]	[477.62289429 295.63668823 0.88379836]	[500.86956787 392.97592163 0.87352872]	[521.38671875 480.11785889 0.91249734]	[439.32046509 472.54940796 0.73331785]	[400.7053833 477.6802063 0.73082066]	[421.22839355 626.57250977 0.84951186]	[439.2338562 767.53192139 0.88154674]	[480.26583862 464.92736816 0.69808012]	[495.66882324 621.36132812 0.78758109]	[5.16120422e+02 7.70160217e+02 7.66389370e-01]	[400.63970947 241.73217773 0.89943999]	[421.35952759 241.71244812 0.88153225]	[380.22970581 239.06105042 0.78290111]	[441.80923462 236.5202179 0.80596316]	[5.18707031e+02 8.00912964e+02 6.64527476e-01]	[5.31617737e+02 7.93298584e+02 6.93261683e-01]	[5.08466431e+02 7.83034485e+02 6.27806187e-01]	[441.71710205 790.79656982 0.85730052]	[421.36700439 790.69512939 0.83992416]	[4.44367035e+02 7.72794739e+02 7.52311587e-01]
[416.02542114 256.96450806 0.92099881]	[418.68490601 300.68893433 0.9294948 ]	[359.67398071 310.88909912 0.84899563]	[346.86190796 403.36627197 0.83548343]	[341.69638062 487.94262695 0.87629128]	[477.62338257 295.63711548 0.88403392]	[500.86975098 392.98376465 0.87383705]	[521.38647461 480.118927 0.91182375]	[441.66098022 475.07565308 0.73870873]	[400.72518921 477.72354126 0.73526156]	[421.22860718 626.58953857 0.84712791]	[439.23529053 767.5010376 0.87948251]	[480.28106689 467.44677734 0.70218068]	[495.66452026 621.38238525 0.78933865]	[5.16121338e+02 7.70224854e+02 7.62751639e-01]	[400.63943481 241.73280334 0.89950305]	[421.35998535 241.71105957 0.88146394]	[380.22872925 239.06242371 0.78308821]	[441.81036377 236.5201416 0.80579269]	[5.18743347e+02 8.03563538e+02 6.70577884e-01]	[5.34152100e+02 7.98351074e+02 6.81436896e-01]	[5.08461029e+02 7.85544373e+02 6.43905401e-01]	[441.7182312 790.78814697 0.86067331]	[421.37619019 790.68511963 0.84381717]	[4.44362549e+02 7.72764282e+02 7.55888462e-01]
[416.06036377 256.96020508 0.92937332]	[418.71255493 300.6411438 0.935139 ]	[359.71792603 308.36965942 0.84350502]	[349.37698364 403.36804199 0.83379102]	[341.70932007 485.49853516 0.87905848]	[477.65664673 295.60620117 0.88667005]	[500.86508179 387.91918945 0.87127554]	[521.41223145 477.70507812 0.90586627]	[441.66842651 475.0852356 0.7417807 ]	[400.73779297 477.72930908 0.74022931]	[421.24429321 626.56176758 0.85203922]	[439.24060059 767.47625732 0.87806368]	[480.27929688 467.45684814 0.70022309]	[495.68435669 621.32891846 0.78267473]	[513.61358643 767.63653564 0.79016554]	[400.67150879 244.18403625 0.90272361]	[421.37139893 241.70097351 0.88134485]	[380.26107788 236.66479492 0.78378099]	[441.83026123 236.45837402 0.82319081]	[5.18667908e+02 8.00927124e+02 6.90823495e-01]	[5.31596252e+02 7.93267090e+02 7.16952264e-01]	[5.05957947e+02 7.75366516e+02 6.89152956e-01]	[441.69619751 790.79473877 0.8623634 ]	[421.34786987 790.68383789 0.85606885]	[4.44373871e+02 7.72733704e+02 7.63882458e-01]
[416.13647461 256.96795654 0.94364506]	[418.75375366 300.62219238 0.93437153]	[359.76382446 305.84970093 0.83523017]	[351.91680908 403.30426025 0.84675604]	[341.75631714 485.47418213 0.87391073]	[477.69439697 295.5965271 0.89363837]	[500.90216064 387.93331909 0.86650234]	[523.80273438 477.6651001 0.90095681]	[441.70196533 472.55697632 0.73874736]	[400.7774353 477.66558838 0.73003674]	[421.25708008 626.53527832 0.84892625]	[439.24230957 765.0836792 0.87833011]	[480.30255127 467.40750122 0.70062649]	[495.67404175 618.83612061 0.77970433]	[511.09762573 762.48468018 0.78151983]	[400.72821045 244.20262146 0.89844286]	[423.81600952 241.71487427 0.86873537]	[380.29574585 236.65228271 0.80263871]	[441.9090271 236.49255371 0.83488607]	[5.11062103e+02 7.93320435e+02 7.32074857e-01]	[5.29023743e+02 7.90710632e+02 7.56825626e-01]	[5.05942902e+02 7.70222107e+02 7.38464892e-01]	[441.70858765 790.79693604 0.86198848]	[421.36724854 790.68713379 0.85569906]	[4.44363922e+02 7.72718323e+02 7.70455122e-01]
[416.16271973 256.94607544 0.94192713]	[418.7802124 300.61923218 0.93029249]	[359.79724121 305.82809448 0.82898676]	[351.94989014 403.28918457 0.84956837]	[341.77523804 485.49621582 0.86298001]	[477.72055054 295.58465576 0.89576149]	[500.90579224 387.86984253 0.87234014]	[523.81445312 477.69647217 0.90427637]	[441.71401978 472.5824585 0.7335903 ]	[400.78878784 477.69320679 0.72522104]	[421.27542114 626.55456543 0.85178423]	[439.23205566 765.07110596 0.8747561 ]	[480.31814575 467.41479492 0.69691277]	[495.68075562 621.26989746 0.77507824]	[511.07150269 762.46044922 0.77644509]	[400.76092529 241.72761536 0.89498776]	[423.85354614 241.68901062 0.86123735]	[380.32598877 236.65719604 0.81817251]	[444.29824829 236.49880981 0.83337307]	[5.11043762e+02 7.93350708e+02 7.35465705e-01]	[5.29018677e+02 7.90720642e+02 7.53665805e-01]	[5.05948090e+02 7.70186646e+02 7.34464824e-01]	[441.69662476 790.80169678 0.85968328]	[421.34817505 790.68792725 0.85845089]	[4.44348419e+02 7.72701599e+02 7.71585763e-01]
[418.62350464 256.94573975 0.95089674]	[421.1434021 298.23376465 0.93249172]	[362.22390747 305.80206299 0.82266569]	[351.99630737 403.26940918 0.85511887]	[341.80480957 485.46990967 0.8579998 ]	[477.7276001 295.55456543 0.89483637]	[503.23022461 385.35855103 0.8787238 ]	[523.81115723 477.70101929 0.90442228]	[441.7454834 475.13284302 0.7441774 ]	[400.82650757 480.17666626 0.73135728]	[421.27310181 626.51776123 0.84535414]	[439.23724365 765.02209473 0.86845219]	[480.33953857 469.99395752 0.70216846]	[495.67111206 618.82849121 0.77184337]	[511.02615356 759.89428711 0.77428532]	[400.85281372 244.19602966 0.88274944]	[426.34301758 241.67778015 0.84799927]	[380.3571167 236.67488098 0.81416839]	[444.31533813 236.42288208 0.80192518]	[5.11030914e+02 7.93327454e+02 7.54954576e-01]	[5.29003845e+02 7.90688477e+02 7.62940466e-01]	[5.05911682e+02 7.70116577e+02 7.31393218e-01]	[439.31079102 790.80731201 0.85133761]	[421.33493042 790.67858887 0.85657334]	[444.34750366 770.27374268 0.77659065]
[418.671875 256.94842529 0.95412904]	[421.14382935 298.21075439 0.93426234]	[362.20797729 305.79226685 0.82266277]	[354.46917725 403.28027344 0.85876715]	[344.30343628 485.46481323 0.84601235]	[477.72900391 295.52316284 0.89070845]	[503.24938965 387.85784912 0.87246954]	[523.79443359 477.67633057 0.90426457]	[441.7857666 475.12173462 0.73284137]	[400.8503418 480.1739502 0.71790445]	[421.28128052 626.47869873 0.83991152]	[439.23602295 765.05059814 0.8695575 ]	[480.37936401 469.97714233 0.69248891]	[495.67852783 618.78143311 0.77200234]	[511.01141357 757.35998535 0.77646178]	[403.25665283 244.20733643 0.87577045]	[426.40139771 241.6762085 0.84414673]	[380.36764526 236.67127991 0.80304611]	[444.33621216 234.05812073 0.7808665 ]	[5.08522766e+02 7.93278931e+02 7.79412985e-01]	[5.26537537e+02 7.90622925e+02 7.72369683e-01]	[5.05924194e+02 7.67694702e+02 7.26102471e-01]	[439.26782227 790.81256104 0.85018235]	[421.29580688 790.6784668 0.85860687]	[444.3583374 770.30767822 0.77453911]
[418.69137573 256.96594238 0.95851707]	[421.17190552 298.18173218 0.93698525]	[362.23953247 305.75875854 0.81916994]	[354.4899292 400.83792114 0.87422585]	[346.89315796 487.92349243 0.82657343]	[480.11947632 295.4876709 0.88501048]	[503.26074219 385.35586548 0.86829376]	[523.79107666 477.62658691 0.89630425]	[441.7817688 475.09231567 0.72510773]	[400.84552002 477.71252441 0.71158171]	[421.27890015 626.42315674 0.82936656]	[439.23239136 765.05609131 0.86815584]	[480.37207031 467.45507812 0.68906802]	[495.68490601 618.7699585 0.77233273]	[508.52593994 757.39154053 0.77959329]	[403.28042603 244.23864746 0.87272143]	[426.43951416 241.71209717 0.83929676]	[382.75537109 239.06646729 0.78753024]	[444.37384033 234.05059814 0.77825153]	[508.48883057 793.23449707 0.7969709 ]	[5.26506165e+02 7.90602600e+02 7.84577012e-01]	[5.05883636e+02 7.70088257e+02 7.39177465e-01]	[439.26904297 790.82086182 0.84805566]	[421.29888916 790.68792725 0.85569251]	[444.35192871 772.69152832 0.77315986]
[418.72006226 256.97537231 0.9587813 ]	[421.24142456 298.16482544 0.93507522]	[362.32241821 303.26947021 0.80987716]	[354.50698853 400.83279419 0.88627988]	[349.45223999 487.93496704 0.82534176]	[480.15161133 295.47042847 0.88449419]	[503.29431152 385.38644409 0.86221719]	[523.77990723 477.65063477 0.89861578]	[441.78637695 477.64971924 0.74806452]	[400.8649292 480.24359131 0.72900975]	[421.28912354 626.46350098 0.83525735]	[439.22460938 765.02453613 0.86596739]	[480.37600708 472.54370117 0.70442498]	[495.68722534 618.80487061 0.77822703]	[511.00946045 754.75201416 0.78481209]	[403.31887817 244.24072266 0.86796218]	[428.9369812 241.72142029 0.8390395 ]	[382.82617188 239.09031677 0.75878125]	[444.39584351 234.06906128 0.76936185]	[505.99621582 790.78393555 0.82540429]	[526.45318604 788.17193604 0.79646266]	[5.05954529e+02 7.67567932e+02 7.10616410e-01]	[439.27850342 790.82232666 0.85212034]	[421.30407715 790.68463135 0.85837692]	[444.3269043 770.2913208 0.7792089]
[418.72058105 256.9743042 0.95878708]	[421.2409668 298.16384888 0.93528014]	[362.32119751 303.26873779 0.81013829]	[354.50292969 400.84124756 0.88369352]	[349.4571228 487.93408203 0.82562083]	[480.15161133 295.46887207 0.88465142]	[503.29486084 385.3772583 0.86394161]	[523.78137207 477.65042114 0.89864528]	[441.79330444 477.62380981 0.74207222]	[400.87088013 480.22280884 0.72529441]	[421.29043579 626.43762207 0.83414525]	[439.22573853 765.01873779 0.86468536]	[480.37759399 470.02404785 0.70120382]	[495.69299316 618.7565918 0.7706005 ]	[511.01101685 754.75238037 0.78403032]	[403.31958008 244.23936462 0.86781639]	[428.93807983 241.71994019 0.83926243]	[382.8265686 239.08647156 0.7590872 ]	[444.39797974 234.06278992 0.77142286]	[505.99771118 790.78320312 0.82550365]	[526.45233154 788.17120361 0.79700142]	[5.05952759e+02 7.67565247e+02 7.10026383e-01]	[439.27679443 790.82220459 0.85347575]	[421.30218506 790.6831665 0.86002666]	[444.33062744 770.2869873 0.77805459]
[418.76190186 257.00488281 0.9659214 ]	[421.2855835 298.1499939 0.9348377]	[364.80252075 303.23840332 0.80742359]	[354.55209351 403.24917603 0.88335711]	[351.95501709 487.93884277 0.827636 ]	[480.19598389 295.46618652 0.89380038]	[503.31747437 385.37997437 0.85452604]	[523.81280518 477.6607666 0.89961368]	[441.83694458 477.64135742 0.74087191]	[403.2940979 480.23538208 0.72210228]	[421.28903198 626.44622803 0.83534855]	[439.21066284 764.97900391 0.85670704]	[482.74353027 472.54464722 0.70526159]	[498.12075806 616.26849365 0.77186143]	[511.02481079 752.23425293 0.79617941]	[403.36956787 246.75726318 0.85951972]	[428.97293091 244.20353699 0.84186256]	[382.8800354 239.08738708 0.7201398 ]	[444.41464233 234.00837708 0.76728231]	[505.91702271 790.75469971 0.8433786 ]	[523.99456787 788.13549805 0.80474579]	[5.05987640e+02 7.65065063e+02 6.86122894e-01]	[441.69213867 790.81396484 0.85806292]	[421.3454895 790.68347168 0.85849661]	[441.90893555 770.24328613 0.77449471]
[421.14950562 257.0284729 0.96470225]	[421.29742432 298.18588257 0.92748618]	[364.81399536 303.29376221 0.80242538]	[354.59335327 403.34783936 0.87364006]	[352.01361084 487.92425537 0.83098483]	[480.22705078 295.48654175 0.9015919 ]	[503.37023926 390.48059082 0.84794086]	[523.85876465 477.72128296 0.91075605]	[441.89517212 477.65853882 0.73778307]	[403.36367798 480.2555542 0.71744537]	[421.3019104 626.48010254 0.83987808]	[439.20883179 765.019104 0.86395538]	[482.78814697 472.56600952 0.70946997]	[498.15081787 618.73547363 0.77722019]	[511.01376343 752.18005371 0.79939163]	[405.84066772 246.78442383 0.8516221 ]	[431.53033447 244.22247314 0.84523004]	[385.34439087 239.13864136 0.71129477]	[446.9029541 234.03427124 0.74863958]	[505.90219116 790.75134277 0.85459739]	[523.96356201 788.12078857 0.81307411]	[5.05990204e+02 7.65009399e+02 6.87270224e-01]	[441.70306396 790.82684326 0.85537755]	[421.3553772 790.70532227 0.85725486]	[441.90087891 770.27886963 0.77721238]
[421.21859741 257.06994629 0.96406204]	[421.35437012 298.18789673 0.9234727 ]	[364.86514282 303.30511475 0.80105674]	[357.02282715 403.25805664 0.90638024]	[354.51931763 485.47457886 0.85030967]	[480.31097412 295.47805786 0.90517014]	[503.4359436 390.49456787 0.84745145]	[523.96136475 480.15368652 0.91343957]	[444.30557251 475.13375854 0.726879 ]	[405.8583374 480.18969727 0.71146387]	[421.3359375 626.5256958 0.83866346]	[439.21591187 764.98748779 0.85902172]	[482.8348999 470.01864624 0.71137708]	[498.2361145 616.24829102 0.78243101]	[511.08868408 749.70880127 0.81251186]	[408.42352295 249.30659485 0.8424198 ]	[434.09753418 246.77342224 0.86013013]	[387.90847778 239.18321228 0.67287362]	[449.46191406 236.45567322 0.71347374]	[505.87460327 790.66937256 0.88385624]	[523.92449951 788.04779053 0.83489799]	[5.08506470e+02 7.59956726e+02 6.51978195e-01]	[441.74331665 790.82385254 0.85099322]	[421.37896729 790.70288086 0.84834391]	[441.90267944 770.23706055 0.78083694]
[421.25506592 257.12841797 0.95378131]	[423.77490234 298.1925354 0.91224152]	[367.38058472 305.8034668 0.79871702]	[357.08291626 403.31158447 0.89896846]	[354.54345703 485.47973633 0.8505742 ]	[480.37506104 295.47772217 0.89969271]	[503.46325684 387.93914795 0.83329469]	[524.01202393 480.19839478 0.91285902]	[444.36495972 475.10720825 0.71242976]	[408.3835144 480.17471313 0.69655848]	[421.34161377 626.5090332 0.83283341]	[439.21304321 762.51580811 0.84861076]	[482.87918091 470.00204468 0.70310098]	[498.22994995 613.70574951 0.78845167]	[511.10122681 749.70117188 0.81833446]	[410.96386719 249.38876343 0.84921575]	[436.55349731 249.30006409 0.87223995]	[390.51370239 241.6762085 0.67119837]	[452.03552246 236.51222229 0.75147587]	[505.87460327 790.67687988 0.88288039]	[523.93658447 788.05957031 0.83919048]	[5.08524414e+02 7.59946289e+02 6.56683683e-01]	[441.77322388 790.82006836 0.84503597]	[423.78601074 790.70202637 0.84374112]	[441.88912964 770.18878174 0.7778933 ]
[421.32449341 257.14910889 0.9444654 ]	[423.83154297 298.24194336 0.90266901]	[367.4262085 305.83718872 0.79897642]	[357.10452271 403.29135132 0.90432054]	[354.57965088 487.91607666 0.85479999]	[482.8053894 295.58615112 0.9109152 ]	[503.4989624 387.87817383 0.83387077]	[526.40704346 480.19580078 0.91282022]	[444.41192627 477.71514893 0.72804344]	[408.45333862 480.32498169 0.71349812]	[421.3770752 626.55273438 0.82815999]	[439.21200562 762.49902344 0.84924972]	[482.90856934 475.1444397 0.72169727]	[500.69647217 618.77050781 0.80658001]	[513.57696533 749.66204834 0.82613981]	[413.52514648 249.40611267 0.85782158]	[436.64398193 249.32899475 0.886518 ]	[393.03063965 241.635849 0.67333478]	[454.58505249 236.55076599 0.72601658]	[505.88040161 790.64227295 0.88657522]	[523.95141602 788.02758789 0.83267307]	[5.08534607e+02 7.59883118e+02 6.55792534e-01]	[441.77902222 790.81945801 0.8471542 ]	[423.78649902 790.69763184 0.84690839]	[441.88308716 770.17218018 0.78314185]
[423.79174805 257.18002319 0.91982073]	[423.90866089 298.25967407 0.89053309]	[369.9236145 305.84631348 0.80033547]	[357.15881348 403.284729 0.90348631]	[356.98446655 485.47418213 0.87282777]	[482.88586426 295.63320923 0.90626252]	[505.90359497 387.87112427 0.82679784]	[526.43908691 480.17126465 0.90768456]	[446.86196899 480.20904541 0.72958821]	[410.98327637 482.80670166 0.72089463]	[421.38204956 626.54431152 0.83695883]	[439.21743774 762.50848389 0.85126084]	[482.94271851 477.65658569 0.72732443]	[500.75881958 618.78100586 0.82174611]	[513.61407471 749.63476562 0.82958186]	[416.05700684 251.85745239 0.8810252 ]	[439.08270264 249.34872437 0.89892423]	[395.54074097 239.19219971 0.69779867]	[457.10678101 236.53523254 0.77655494]	[505.92401123 790.65270996 0.88696128]	[523.96746826 788.0355835 0.84166485]	[5.11016357e+02 7.57357361e+02 6.55531049e-01]	[441.76727295 790.8190918 0.8473497 ]	[423.78057861 790.69384766 0.84773713]	[441.88723755 770.17749023 0.78576261]
[426.35131836 257.18023682 0.89864594]	[426.41064453 300.65106201 0.87988931]	[372.44287109 308.36749268 0.79998851]	[357.19369507 403.26812744 0.89912945]	[357.00857544 485.46472168 0.87978101]	[482.96472168 297.99264526 0.89887255]	[505.97650146 390.43966675 0.81907672]	[526.47271729 480.17169189 0.89833474]	[446.90820312 477.6751709 0.71273178]	[413.5005188 480.27697754 0.70896602]	[421.37268066 626.47955322 0.83541381]	[439.21304321 762.50561523 0.84730589]	[482.9755249 475.10913086 0.71218175]	[500.77566528 616.23828125 0.81897193]	[513.61248779 749.66491699 0.82618743]	[418.5557251 251.84463501 0.90160215]	[439.18869019 249.37994385 0.90709573]	[398.05490112 239.16795349 0.74213451]	[457.16812134 236.60502625 0.76428258]	[505.93716431 790.66516113 0.88243842]	[523.987854 788.04888916 0.83949739]	[5.08538635e+02 7.59890259e+02 6.57594800e-01]	[441.75732422 790.81658936 0.84920841]	[423.77075195 790.69396973 0.8501786 ]	[441.89102173 770.18823242 0.77911264]
[426.43075562 257.21179199 0.88676125]	[428.93045044 300.64285278 0.87557137]	[372.54248047 308.36901855 0.80675495]	[357.23345947 403.29931641 0.89475691]	[357.08401489 485.43530273 0.90021622]	[485.3739624 295.64587402 0.89469111]	[508.48236084 387.94628906 0.80484247]	[526.52075195 480.18444824 0.89267844]	[446.9630127 477.64254761 0.70470357]	[413.54815674 480.24313354 0.70682001]	[421.36575317 624.02471924 0.83606017]	[439.21621704 762.43127441 0.83957505]	[485.40396118 475.08044434 0.70513105]	[500.79931641 616.27703857 0.82529712]	[513.62200928 749.64440918 0.82758385]	[418.61117554 251.88639832 0.91995639]	[439.24026489 249.40161133 0.90851247]	[398.12088013 239.17552185 0.74833667]	[457.22216797 236.54740906 0.78543645]	[505.96060181 790.67547607 0.88208383]	[526.39697266 788.06274414 0.83631647]	[5.08540375e+02 7.57393188e+02 6.53116763e-01]	[441.77462769 790.79040527 0.85841113]	[423.78988647 790.67004395 0.8532989 ]	[441.89175415 770.13476562 0.77229267]
[431.52838135 259.59967041 0.88092703]	[434.06057739 300.62017822 0.88675535]	[377.51132202 305.84625244 0.82921457]	[359.60839844 403.32598877 0.89059979]	[357.12097168 485.42776489 0.90463024]	[485.48223877 297.99450684 0.87693405]	[513.58056641 390.49243164 0.8023293 ]	[528.99414062 480.12240601 0.87783551]	[449.49630737 472.5345459 0.69119036]	[416.05130005 477.64456177 0.69832432]	[421.36694336 623.95959473 0.83053923]	[439.21496582 762.46722412 0.84306467]	[485.46688843 467.46411133 0.69508892]	[500.79473877 613.68371582 0.82229871]	[513.64117432 749.62841797 0.82924676]	[418.71801758 251.92893982 0.94119215]	[441.69708252 251.82307434 0.91148841]	[398.24224854 241.68313599 0.76325154]	[459.70507812 236.49301147 0.81428558]	[505.96789551 790.71063232 0.87498456]	[526.41375732 788.09375 0.8309201 ]	[5.11014526e+02 7.57368164e+02 6.55227602e-01]	[441.76818848 790.80474854 0.85381353]	[423.78527832 790.68414307 0.85271227]	[441.8921814 770.16241455 0.77292943]
[434.07873535 259.58074951 0.88992524]	[436.57092285 298.25775146 0.90018111]	[377.61917114 305.82620239 0.84427607]	[359.65795898 403.28152466 0.90508777]	[357.21450806 485.47381592 0.90207732]	[487.97247314 295.64413452 0.87145442]	[516.16278076 390.43386841 0.80840397]	[531.55859375 480.13238525 0.86640531]	[454.53887939 469.97503662 0.68497521]	[416.15032959 475.1204834 0.69936913]	[421.38583374 623.85577393 0.81752276]	[439.21813965 762.44586182 0.83897197]	[488.02111816 464.89553833 0.68097812]	[500.83154297 616.24353027 0.81848472]	[516.12451172 749.71826172 0.82209182]	[418.78366089 251.909729 0.9362762 ]	[441.76849365 249.39665222 0.91119581]	[400.66888428 241.73535156 0.74929553]	[459.77856445 236.49801636 0.80905318]	[505.96630859 790.75323486 0.86518651]	[526.43725586 788.14764404 0.83293021]	[5.11086243e+02 7.62436646e+02 6.52438164e-01]	[441.7520752 790.79492188 0.86187989]	[421.37738037 790.66577148 0.85652298]	[4.41905884e+02 7.70152893e+02 7.68494308e-01]
[436.55682373 259.57730103 0.89541316]	[439.06427002 298.25393677 0.91905177]	[377.70181274 305.840271 0.84577227]	[359.76080322 403.38943481 0.88637501]	[359.64981079 487.93014526 0.89770061]	[493.05709839 295.62963867 0.85965216]	[518.74835205 390.47174072 0.83512807]	[534.09295654 480.17184448 0.8669678 ]	[454.63284302 469.97006226 0.68949151]	[418.55599976 475.11950684 0.7055853 ]	[423.83746338 623.92156982 0.82601613]	[439.22473145 762.49731445 0.84693694]	[493.04568481 464.89178467 0.67792606]	[503.23809814 618.82446289 0.82378691]	[516.13555908 749.67529297 0.82398576]	[421.16052246 251.89082336 0.93123198]	[441.84579468 249.39375305 0.90589678]	[400.76828003 241.67507935 0.73702282]	[462.24838257 236.47616577 0.81864464]	[508.44161987 790.76599121 0.86686367]	[526.49981689 788.1607666 0.83793628]	[5.11080597e+02 7.62421875e+02 6.42575562e-01]	[441.7361145 790.80151367 0.86284113]	[421.37969971 790.66687012 0.85737336]	[441.90274048 770.19299316 0.77447319]
[439.14678955 259.58215332 0.9262591 ]	[439.14962769 300.65686035 0.92441696]	[380.10696411 308.35491943 0.84658831]	[362.2510376 405.82846069 0.85595149]	[359.6991272 487.93328857 0.89966267]	[498.12094116 298.00006104 0.87704873]	[521.19671631 390.50177002 0.85207057]	[536.6697998 480.27807617 0.87702024]	[457.12097168 467.42947388 0.69866842]	[418.6373291 472.58129883 0.70849508]	[426.35162354 623.92181396 0.81295979]	[439.2277832 762.47607422 0.84767854]	[493.118927 462.37759399 0.6756531 ]	[503.29562378 621.28857422 0.83021879]	[516.17706299 749.69244385 0.82081974]	[421.34817505 251.91560364 0.91715461]	[444.40997314 249.38821411 0.87518048]	[400.8744812 241.72445679 0.73709595]	[462.42895508 236.49159241 0.80212486]	[508.47647095 790.77539062 0.86572611]	[526.52410889 788.17767334 0.83624369]	[5.13574097e+02 7.62469666e+02 6.43729985e-01]	[441.73501587 790.78521729 0.87760651]	[423.769104 790.65228271 0.86525029]	[441.89889526 770.17114258 0.77412623]
[439.14639282 259.58200073 0.92629874]	[439.14978027 300.65664673 0.92446697]	[380.1078186 308.3555603 0.84657341]	[362.25048828 405.82904053 0.85618728]	[359.69921875 487.93365479 0.89975768]	[498.1192627 297.99954224 0.87674594]	[521.19622803 390.49810791 0.85233152]	[536.66918945 480.27362061 0.87663853]	[457.12521362 467.41366577 0.69933552]	[418.63928223 472.56552124 0.70716113]	[423.9145813 623.92199707 0.81725895]	[439.23034668 762.45703125 0.84616959]	[493.1282959 462.36383057 0.67656541]	[503.29110718 618.84088135 0.82708573]	[516.17797852 749.68463135 0.82161438]	[421.34762573 251.91560364 0.91716456]	[444.40939331 249.38830566 0.87518162]	[400.8742981 241.7230835 0.73695457]	[462.42840576 236.48989868 0.80200982]	[508.47134399 790.77941895 0.86338234]	[526.52508545 788.18109131 0.83446777]	[5.13579895e+02 7.62458801e+02 6.42257273e-01]	[441.74221802 790.78369141 0.87438899]	[423.77529907 790.65106201 0.86186898]	[441.89862061 770.15612793 0.77163696]
[439.27270508 259.59262085 0.93880385]	[439.25076294 300.66171265 0.92522293]	[380.22799683 305.85049438 0.84133303]	[364.80700684 403.25106812 0.85597205]	[359.76626587 485.4805603 0.89577377]	[498.24188232 295.64389038 0.89537245]	[521.30023193 390.47720337 0.8715955 ]	[539.2097168 480.35565186 0.88750386]	[457.20483398 469.9831543 0.70064688]	[418.67733765 475.12255859 0.71261168]	[428.97406006 623.92980957 0.81167781]	[439.22793579 762.44116211 0.84639108]	[498.14849854 464.89517212 0.6787464 ]	[503.38092041 621.34545898 0.83284998]	[518.66455078 749.74243164 0.82888144]	[423.83883667 251.93849182 0.89708459]	[449.44958496 251.82644653 0.85728371]	[403.31506348 244.18727112 0.70626473]	[464.90539551 236.44647217 0.76120055]	[508.47134399 790.77850342 0.85559243]	[526.51715088 788.19915771 0.83036631]	[5.13653748e+02 7.64982849e+02 6.51344419e-01]	[441.76364136 790.75653076 0.87508827]	[423.78829956 790.63696289 0.86380553]	[4.41880676e+02 7.70135620e+02 7.63763487e-01]
[441.79177856 259.58831787 0.93784511]	[441.8288269 298.23300171 0.92158884]	[385.29190063 303.2741394 0.80797154]	[372.51010132 400.78884888 0.86559951]	[362.33673096 485.39343262 0.86775869]	[500.82589722 295.63357544 0.9085089 ]	[523.7913208 395.52737427 0.8793118 ]	[541.73156738 482.71847534 0.91707861]	[459.76934814 475.12976074 0.73976421]	[421.16235352 477.69369507 0.73119664]	[434.1151123 623.99523926 0.82540095]	[439.22058105 759.95153809 0.8410362 ]	[500.72528076 472.54745483 0.69444841]	[503.49185181 621.3203125 0.81721783]	[518.6852417 749.72143555 0.83276153]	[431.49664307 251.91854858 0.86910248]	[457.09240723 251.823349 0.87935436]	[411.01953125 241.62353516 0.64751559]	[472.59997559 236.46653748 0.74443418]	[508.50595093 790.7635498 0.85617548]	[528.98016357 788.20281982 0.83047664]	[5.13645020e+02 7.64990234e+02 6.50717080e-01]	[441.7539978 790.70953369 0.88856113]	[423.77874756 790.59539795 0.87780666]	[4.41866425e+02 7.70124207e+02 7.49909043e-01]
[444.36608887 259.58633423 0.90796685]	[444.2935791 298.23989868 0.9060089 ]	[385.39041138 305.76794434 0.80063432]	[375.06088257 400.72427368 0.90165234]	[367.41397095 485.42272949 0.83730942]	[503.31970215 295.640625 0.9081468 ]	[523.85144043 393.05276489 0.87712985]	[541.76000977 482.72006226 0.91789818]	[459.83898926 475.09146118 0.73313302]	[421.18936157 477.64605713 0.71848732]	[436.6055603 624.0012207 0.83702397]	[439.21157837 759.91741943 0.8395409 ]	[500.81384277 470.02862549 0.69936162]	[505.89001465 621.29156494 0.80515277]	[518.67773438 752.19348145 0.82276464]	[436.61764526 251.90969849 0.89751327]	[459.63668823 251.82977295 0.90269864]	[416.06030273 241.69316101 0.71236712]	[477.60162354 236.64598083 0.70894444]	[508.49688721 790.7699585 0.85006076]	[526.54553223 788.20916748 0.83185357]	[5.13628357e+02 7.67495056e+02 6.65375054e-01]	[441.75228882 790.70513916 0.89389044]	[423.78375244 790.59082031 0.88120389]	[4.41844360e+02 7.70107849e+02 7.49438643e-01]
[446.94692993 259.64611816 0.87715274]	[446.91015625 300.6736145 0.87624067]	[390.46221924 305.77023315 0.79602736]	[377.57461548 400.70910645 0.92610198]	[372.49435425 485.36138916 0.84796333]	[505.87335205 298.12509155 0.89045787]	[523.94873047 395.52297974 0.87040246]	[541.85473633 482.74398804 0.9280647 ]	[462.22698975 470.02304077 0.71669972]	[421.24124146 472.59951782 0.69953865]	[436.6182251 624.01708984 0.83391744]	[439.21606445 759.8729248 0.83284616]	[500.86312866 467.42446899 0.69970202]	[505.91320801 618.77160645 0.78973901]	[518.65026855 749.75018311 0.83001274]	[439.12158203 251.93029785 0.9225471 ]	[459.77453613 251.88279724 0.91609478]	[418.57763672 241.61978149 0.7230621 ]	[477.74160767 236.6027832 0.72032398]	[508.47277832 790.76251221 0.85930693]	[526.5222168 788.20080566 0.83741647]	[5.13597961e+02 7.65025208e+02 6.70226634e-01]	[441.75891113 790.70788574 0.88971406]	[423.78890991 790.5927124 0.87727213]	[4.41845428e+02 7.70084717e+02 7.40657866e-01]
[452.04641724 259.66778564 0.87276959]	[449.49935913 300.6600647 0.86828673]	[395.54724121 303.29745483 0.81875497]	[377.67556763 400.70123291 0.92271078]	[375.02975464 482.93624878 0.87282073]	[505.94631958 298.11846924 0.88432515]	[526.43902588 398.10946655 0.88337851]	[541.94140625 482.80270386 0.92689282]	[462.36349487 472.56484985 0.71828008]	[421.39053345 475.10440063 0.68946797]	[436.6875 623.92248535 0.84633321]	[439.22189331 759.91644287 0.8354013 ]	[503.28497314 469.99346924 0.69830102]	[505.91812134 613.70806885 0.78624773]	[516.1965332 749.762146 0.81856716]	[439.24154663 251.95492554 0.94373417]	[462.23361206 251.8896637 0.92110419]	[418.76437378 241.71676636 0.76088977]	[480.22027588 236.57910156 0.75781095]	[505.97900391 790.7522583 0.85657001]	[526.48596191 788.19592285 0.83064383]	[5.11078369e+02 7.65047363e+02 6.74550354e-01]	[441.76107788 790.70843506 0.88744789]	[423.7935791 790.58929443 0.87214875]	[4.41849335e+02 7.70115723e+02 7.47393250e-01]
[454.62796021 259.65927124 0.88056767]	[454.61218262 300.66851807 0.88041043]	[398.0682373 303.24761963 0.84146476]	[377.75140381 398.26882935 0.91735601]	[377.53726196 482.85110474 0.90896839]	[508.52996826 298.16046143 0.85856235]	[526.52813721 395.59707642 0.83895415]	[544.33642578 482.81774902 0.92674619]	[462.45162964 475.16073608 0.71672601]	[423.88439941 477.68658447 0.68685246]	[439.08755493 623.86230469 0.84739268]	[439.23153687 762.45837402 0.84590775]	[503.34527588 475.10818481 0.70942557]	[506.00042725 618.74786377 0.7768144 ]	[516.18756104 752.18457031 0.80835235]	[439.32785034 251.94142151 0.93744439]	[462.35015869 251.87968445 0.9178682 ]	[421.22473145 241.70443726 0.73969924]	[482.75393677 236.63142395 0.78656846]	[505.9727478 790.77044678 0.85154355]	[526.47576904 788.20709229 0.82074618]	[5.11083801e+02 7.65078003e+02 6.77476048e-01]	[441.7532959 790.72039795 0.88600022]	[423.78262329 790.59490967 0.87589377]	[4.41864960e+02 7.70176697e+02 7.60418594e-01]
[457.18615723 259.62911987 0.9029305 ]	[457.14593506 298.23184204 0.90911937]	[398.19046021 300.76361084 0.86335778]	[380.20968628 398.26046753 0.91218376]	[377.65783691 482.87780762 0.92032266]	[511.05218506 298.08135986 0.85585368]	[531.54608154 395.64703369 0.84217584]	[544.47259521 482.84240723 0.91711622]	[464.83331299 475.12380981 0.71031302]	[426.36679077 477.63064575 0.67462313]	[439.11923218 623.85028076 0.8528837 ]	[439.23101807 759.93103027 0.84137553]	[503.36566162 475.087677 0.70551062]	[508.4710083 621.40283203 0.79794794]	[516.17004395 752.26934814 0.79290962]	[441.77206421 251.93707275 0.93441343]	[464.82815552 251.85675049 0.89458299]	[421.33547974 244.20610046 0.72141278]	[482.90356445 236.63627625 0.78685796]	[505.99725342 790.76898193 0.83801264]	[526.48944092 788.20910645 0.81469941]	[5.11026062e+02 7.67558716e+02 6.93162918e-01]	[441.76382446 790.7131958 0.894373 ]	[423.79077148 790.58599854 0.87985164]	[4.41857635e+02 7.70124390e+02 7.59962976e-01]
[459.73556519 259.60604858 0.93108654]	[459.64736938 300.66384888 0.91796011]	[400.62149048 303.27011108 0.8536554 ]	[380.3520813 400.67581177 0.90386277]	[380.15951538 482.91674805 0.93137246]	[518.64752197 298.12432861 0.86684906]	[536.66192627 398.08197021 0.87048799]	[544.55407715 482.93331909 0.89863336]	[464.87893677 480.20565796 0.72894657]	[428.93078613 480.26629639 0.69076997]	[439.13534546 623.82189941 0.84838939]	[439.24032593 759.94787598 0.8408286 ]	[503.37948608 480.18371582 0.72869575]	[511.02227783 623.84393311 0.79920471]	[516.175354 752.1751709 0.80594826]	[444.31686401 251.90135193 0.89686841]	[467.48904419 251.86421204 0.86380076]	[423.7961731 241.72416687 0.72964156]	[485.43273926 236.66400146 0.71227181]	[505.97912598 790.74530029 0.84962529]	[526.46374512 788.18182373 0.81892693]	[5.11038239e+02 7.65043274e+02 6.81293368e-01]	[441.77029419 790.70355225 0.89039236]	[423.79589844 788.24578857 0.8784796 ]	[4.41863342e+02 7.70138611e+02 7.57295251e-01]
[459.82693481 259.6144104 0.93886644]	[459.82052612 300.69940186 0.91727805]	[400.8196106 303.25549316 0.84385234]	[385.32128906 400.63623047 0.8704024 ]	[380.237854 482.88601685 0.93340725]	[521.18005371 298.14697266 0.89233267]	[539.27850342 398.06570435 0.8734231 ]	[546.99145508 482.91049194 0.88975406]	[464.95303345 475.10968018 0.6901989 ]	[431.5123291 475.1545105 0.66031909]	[439.17230225 623.88067627 0.86024201]	[439.25167847 762.41485596 0.84211987]	[503.44888306 475.08425903 0.69771636]	[511.08175659 623.82556152 0.78281462]	[516.20483398 752.19555664 0.80751193]	[444.4446106 251.93061829 0.88423514]	[472.52890015 251.87239075 0.8655836 ]	[426.41281128 244.24504089 0.67652774]	[487.94442749 236.57466125 0.74050492]	[505.99621582 790.73577881 0.84165531]	[526.48828125 788.17987061 0.81260812]	[5.11049011e+02 7.65086914e+02 6.76110148e-01]	[441.77374268 790.69952393 0.8894878 ]	[423.79998779 788.24291992 0.87894511]	[4.41871399e+02 7.70156433e+02 7.46638596e-01]
[462.25448608 259.61288452 0.93894792]	[462.2756958 300.70199585 0.91154486]	[403.32336426 303.23757935 0.82654846]	[390.46453857 398.26049805 0.86571056]	[380.28961182 482.86914062 0.92486054]	[521.29272461 298.14031982 0.9038769 ]	[541.8460083 398.14822388 0.89876914]	[547.05639648 482.86968994 0.8848142 ]	[467.50408936 470.00488281 0.67586446]	[436.54214478 472.54898071 0.66755444]	[439.18600464 623.87158203 0.84331357]	[439.25964355 759.92993164 0.84031248]	[505.92074585 469.97885132 0.67972374]	[513.63720703 621.41320801 0.77038115]	[518.64196777 752.17425537 0.81291485]	[449.49551392 251.91398621 0.86601198]	[475.16159058 251.8865509 0.88150859]	[431.50741577 241.70526123 0.64526123]	[493.07427979 236.67649841 0.70378667]	[505.99102783 790.722229 0.85023242]	[526.48596191 788.17541504 0.82134175]	[5.11069489e+02 7.65044312e+02 6.67860210e-01]	[441.78967285 790.70629883 0.88313115]	[423.80853271 790.58215332 0.8742497 ]	[4.41884216e+02 7.70132141e+02 7.42151856e-01]
[462.41763306 259.58078003 0.92517 ]	[462.42102051 300.64352417 0.90493619]	[405.90380859 300.75195312 0.81405771]	[395.50238037 398.22717285 0.89039862]	[382.78161621 482.89108276 0.89131552]	[523.81604004 298.12213135 0.90458143]	[544.29534912 398.10479736 0.88014972]	[549.53778076 482.89434814 0.87567657]	[475.07263184 472.52734375 0.68153131]	[439.06124878 475.08737183 0.70307302]	[439.24154663 621.36846924 0.83084726]	[439.2696228 759.91619873 0.84068817]	[508.51260376 469.9967041 0.66387892]	[516.21002197 623.85809326 0.77973223]	[518.65631104 752.21130371 0.81183678]	[457.06201172 251.89903259 0.88303357]	[477.7401123 251.85588074 0.90344882]	[436.5682373 241.68075562 0.68960506]	[498.12353516 239.08641052 0.72289377]	[505.993927 790.72009277 0.84963477]	[526.49542236 788.17510986 0.81725144]	[5.11091797e+02 7.65079773e+02 6.66743875e-01]	[441.77575684 790.70849609 0.88919884]	[423.79827881 788.24188232 0.88118243]	[4.41901276e+02 7.70130127e+02 7.34198332e-01]
[464.95635986 259.63540649 0.88564283]	[467.42834473 300.71783447 0.86802268]	[410.99182129 303.21536255 0.80256075]	[398.06588745 400.62527466 0.92028791]	[385.3366394 482.8805542 0.86967659]	[526.40472412 298.24105835 0.87167841]	[544.37908936 398.23672485 0.91678792]	[552.11993408 482.97137451 0.86374986]	[475.17559814 472.54586792 0.69385326]	[439.10864258 475.09072876 0.71515596]	[439.31201172 623.97540283 0.835311 ]	[439.28567505 759.93133545 0.84117597]	[511.06582642 472.53704834 0.65785664]	[518.66259766 623.9230957 0.79198718]	[518.69213867 749.76293945 0.83166772]	[459.60943604 251.90080261 0.91009867]	[480.24938965 251.89227295 0.91802394]	[439.14840698 241.65730286 0.73180395]	[498.26861572 239.12832642 0.74041826]	[505.97607422 790.71490479 0.85961121]	[526.46832275 788.17456055 0.82622576]	[5.13591125e+02 7.65005554e+02 6.65016711e-01]	[441.7722168 790.72424316 0.88293707]	[423.79660034 790.58325195 0.88013387]	[4.44311920e+02 7.70149231e+02 7.33513117e-01]
[470.04211426 259.66366577 0.86567169]	[472.56399536 300.70718384 0.86092883]	[416.14480591 303.20071411 0.83317518]	[398.19735718 398.25115967 0.9280951 ]	[393.01901245 482.89031982 0.86062372]	[526.52282715 298.24816895 0.85444802]	[544.46490479 398.22354126 0.8995499 ]	[557.18359375 485.42156982 0.85439163]	[477.71075439 472.53497314 0.70473379]	[439.18597412 472.5692749 0.71736526]	[441.7432251 624.0057373 0.84485006]	[439.29000854 762.42120361 0.84539115]	[516.21478271 472.54754639 0.66251725]	[518.7432251 623.95184326 0.81201482]	[518.70983887 752.21893311 0.8224138 ]	[459.75491333 251.9359436 0.93264425]	[482.74465942 251.92210388 0.92454678]	[441.67422485 241.73187256 0.74685758]	[500.78549194 239.08132935 0.76487291]	[508.45254517 790.72015381 0.84629893]	[526.50549316 788.18310547 0.81479466]	[5.13591492e+02 7.67494019e+02 6.64120555e-01]	[441.7628479 790.73425293 0.87722671]	[423.79629517 790.59436035 0.87534451]	[4.44314209e+02 7.70190002e+02 7.23621905e-01]
[475.10116577 259.66403198 0.87291008]	[475.16479492 300.71575928 0.87352765]	[418.61779785 300.72164917 0.85672617]	[400.62939453 398.15545654 0.91589808]	[395.61367798 482.84521484 0.89711261]	[529.05444336 300.67883301 0.83279622]	[546.93566895 398.26785278 0.87360007]	[559.70043945 485.41519165 0.86580735]	[480.13735962 472.57855225 0.71624529]	[439.20980835 472.59692383 0.71634722]	[441.74389648 624.00976562 0.84356451]	[439.28140259 759.9307251 0.84264952]	[518.74749756 472.57119751 0.68060994]	[521.14819336 623.89160156 0.81005394]	[518.74578857 752.26556396 0.81326026]	[459.84072876 251.92326355 0.93177909]	[482.88006592 251.90104675 0.91900337]	[441.79034424 244.19389343 0.71385235]	[503.35455322 239.14822388 0.77322328]	[508.48608398 790.70916748 0.83408529]	[526.52886963 788.18890381 0.80480504]	[5.13596558e+02 7.67559448e+02 6.67442620e-01]	[441.75576782 790.75946045 0.88094002]	[423.78997803 790.59881592 0.86996281]	[4.41902527e+02 7.70166687e+02 7.33180821e-01]
[477.64111328 259.61123657 0.89514649]	[477.71759033 300.70672607 0.89940363]	[418.73327637 300.67434692 0.87612844]	[400.70849609 398.20648193 0.91539562]	[398.07791138 482.85168457 0.92680854]	[534.17687988 300.67935181 0.83022696]	[546.99719238 398.25045776 0.86066294]	[559.80541992 485.39013672 0.88916278]	[480.25064087 475.12564087 0.72448981]	[439.3135376 475.13323975 0.72373104]	[441.8192749 623.98175049 0.84828222]	[439.29495239 759.87353516 0.84210479]	[521.19671631 475.10089111 0.68250465]	[521.24871826 623.90960693 0.83442593]	[518.77020264 752.24957275 0.81590003]	[462.26928711 251.8553009 0.91661918]	[485.38751221 251.85847473 0.89174932]	[441.90170288 241.63993835 0.65665609]	[505.91799927 239.15205383 0.75160855]	[508.49343872 790.71887207 0.82407755]	[528.97918701 788.21081543 0.79629052]	[5.13593140e+02 7.67534546e+02 6.57830119e-01]	[441.77856445 790.76416016 0.87375396]	[423.81005859 790.59869385 0.86586601]	[4.41898315e+02 7.70132263e+02 7.24991679e-01]
[480.21972656 257.19894409 0.92813069]	[480.22125244 300.72134399 0.91706675]	[421.23770142 300.68707275 0.8677941 ]	[400.84484863 398.262146 0.91045153]	[398.15917969 482.75296021 0.93689883]	[539.24969482 300.68511963 0.84915549]	[549.55718994 398.24240112 0.85212588]	[562.25494385 485.44662476 0.88439292]	[480.35165405 475.12539673 0.72606772]	[441.74221802 475.14224243 0.7189436 ]	[441.82901001 623.88842773 0.83512223]	[439.31256104 759.87567139 0.8395732 ]	[521.25567627 472.60070801 0.68692064]	[521.34552002 623.94952393 0.85407066]	[518.77325439 752.22717285 0.82253182]	[464.82727051 249.3780365 0.87684876]	[488.02279663 251.8296051 0.8531962 ]	[444.38214111 239.15441895 0.69534463]	[508.44900513 236.67150879 0.7058512 ]	[508.50506592 790.72167969 0.82133436]	[528.99090576 788.21221924 0.7949909 ]	[5.13573792e+02 7.67518616e+02 6.58121228e-01]	[441.76629639 790.76751709 0.87320787]	[423.80270386 790.59130859 0.86420208]	[4.44323059e+02 7.70142273e+02 7.26499557e-01]
[480.22015381 257.19891357 0.92836744]	[480.22003174 300.72250366 0.91701889]	[421.2355957 300.68615723 0.86833358]	[400.84533691 398.26126099 0.91114444]	[398.15429688 482.75091553 0.9351421 ]	[539.24969482 300.68786621 0.84878242]	[549.5680542 398.25942993 0.85291952]	[562.25543213 485.45092773 0.88334703]	[480.3447876 472.59103394 0.72083181]	[441.73544312 475.08474731 0.71550596]	[441.82635498 623.87243652 0.83306503]	[439.31350708 759.88146973 0.83936572]	[521.24786377 472.54074097 0.68534362]	[521.34399414 623.94329834 0.85219133]	[518.77075195 752.22692871 0.82275254]	[464.82720947 249.37843323 0.87696248]	[488.02377319 251.82991028 0.85309565]	[444.38232422 239.15515137 0.69517171]	[508.45098877 236.6723175 0.70553619]	[508.50091553 790.72637939 0.82249284]	[528.9901123 788.21533203 0.79538745]	[5.13574036e+02 7.67516724e+02 6.57632172e-01]	[441.76422119 790.76831055 0.87294829]	[423.8006897 790.59216309 0.86367691]	[4.44327606e+02 7.70147644e+02 7.26075172e-01]
[480.32049561 257.18292236 0.94780689]	[480.35821533 300.73193359 0.91715187]	[421.37442017 300.71286011 0.8503381 ]	[405.82138062 398.26821899 0.86913466]	[400.62924194 482.87310791 0.93516928]	[541.7434082 300.6831665 0.86729503]	[554.65197754 398.17623901 0.84664625]	[562.36065674 485.46902466 0.90056068]	[482.76763916 477.69958496 0.73425126]	[441.83963013 477.72949219 0.71102172]	[441.87496948 623.91589355 0.84143245]	[441.66421509 757.37799072 0.84139085]	[521.34088135 477.67758179 0.70417315]	[521.40435791 623.96954346 0.86366749]	[518.78649902 752.20794678 0.83205122]	[464.96099854 249.37843323 0.86610556]	[493.07022095 249.39015198 0.85941607]	[446.9788208 239.13102722 0.64037544]	[511.0423584 236.52850342 0.73399609]	[508.50125122 790.74005127 0.82479 ]	[528.99053955 788.22814941 0.79499865]	[5.13605103e+02 7.67499573e+02 6.62049770e-01]	[441.75793457 790.76153564 0.88194221]	[423.80108643 788.24517822 0.87424421]	[4.44379242e+02 7.70124817e+02 7.19629347e-01]
[482.83712769 257.07318115 0.95224154]	[482.96011353 300.71166992 0.90110254]	[426.44763184 300.64691162 0.82797527]	[413.49627686 398.18081665 0.8641116 ]	[400.80596924 482.74746704 0.93824661]	[544.36914062 300.67538452 0.88716328]	[562.23968506 400.63348389 0.87586558]	[564.92602539 487.92364502 0.88996881]	[482.96713257 477.63208008 0.7054131 ]	[446.87637329 475.16387939 0.6678766 ]	[444.3571167 623.84899902 0.82051939]	[441.68978882 757.39013672 0.84172761]	[523.85675049 475.15875244 0.70787334]	[523.81695557 623.96624756 0.86467981]	[518.78546143 752.22888184 0.83230144]	[475.10046387 246.74006653 0.84244311]	[498.23776245 246.84066772 0.87861168]	[457.13070679 239.04759216 0.73321849]	[518.67993164 236.66778564 0.75581998]	[508.50189209 790.74017334 0.82422328]	[528.97955322 790.59051514 0.79728115]	[5.13562683e+02 7.67519714e+02 6.71518087e-01]	[441.76211548 790.76538086 0.87725264]	[423.80834961 790.58422852 0.86935616]	[4.44398132e+02 7.70147278e+02 7.18139708e-01]
[485.34533691 256.99432373 0.93330228]	[485.45083618 300.69900513 0.88570833]	[431.49591064 298.23751831 0.82685715]	[416.05755615 398.14932251 0.88425195]	[403.27154541 482.78881836 0.91715223]	[544.48895264 300.70489502 0.87602776]	[562.34075928 400.70773315 0.90582168]	[565.01403809 488.01776123 0.87316531]	[485.3458252 480.20205688 0.71996987]	[446.89492798 480.19921875 0.68637764]	[444.3637085 623.88226318 0.82070792]	[441.71270752 759.88421631 0.84296513]	[523.88043213 480.21679688 0.71589065]	[523.84869385 623.97497559 0.87554657]	[521.15496826 752.21966553 0.83484894]	[477.66412354 244.18049622 0.8652603 ]	[500.71871948 244.27076721 0.88721943]	[459.62060547 236.66345215 0.75348759]	[521.19958496 236.66479492 0.75991452]	[508.52215576 790.74407959 0.82834321]	[529.00079346 790.59124756 0.79924041]	[5.13585388e+02 7.67507019e+02 6.67434990e-01]	[441.76953125 790.78051758 0.87720615]	[423.81307983 790.59869385 0.87298036]	[4.44421600e+02 7.70168335e+02 7.14592099e-01]
[485.42007446 254.60165405 0.93030298]	[488.02612305 300.65618896 0.86923987]	[434.08718872 298.21798706 0.83903635]	[418.56283569 398.15310669 0.90883029]	[403.36138916 482.78555298 0.90409094]	[546.9418335 300.71697998 0.85835266]	[562.38897705 400.71270752 0.89533955]	[565.07232666 490.54421997 0.86426312]	[485.40505981 477.7013855 0.71334434]	[449.45672607 477.66381836 0.67348629]	[444.40835571 623.83148193 0.81105942]	[441.72518921 759.86480713 0.84097236]	[523.92089844 480.19165039 0.71586686]	[523.85552979 623.92919922 0.87104404]	[521.15447998 752.21276855 0.83448464]	[477.74041748 241.65377808 0.88076752]	[500.78710938 241.71156311 0.89413917]	[459.7399292 236.67076111 0.74547493]	[521.29248047 236.64733887 0.77795118]	[508.51330566 790.73449707 0.84037286]	[528.97418213 788.23883057 0.80527729]	[5.13576233e+02 7.67493164e+02 6.61382258e-01]	[441.7744751 790.78704834 0.87588322]	[423.82159424 790.60351562 0.87001759]	[4.44434814e+02 7.70155212e+02 7.19479978e-01]
[487.9810791 256.96539307 0.90715748]	[493.0725708 300.68325806 0.86576301]	[436.62481689 300.64862061 0.85053712]	[418.63961792 398.13375854 0.91899776]	[405.86074829 482.79904175 0.8887341 ]	[547.03460693 300.73141479 0.84058005]	[562.43994141 400.76898193 0.8912347 ]	[567.45495605 493.09835815 0.86317694]	[485.43365479 477.68362427 0.7031067 ]	[449.50485229 477.64025879 0.6637665 ]	[446.88562012 623.91821289 0.8134414 ]	[441.73178101 757.38671875 0.84178376]	[523.94335938 480.18048096 0.71286476]	[523.87908936 623.95379639 0.87177122]	[518.78930664 752.23272705 0.83454531]	[480.18310547 241.72000122 0.88598353]	[500.88626099 241.72489929 0.89264971]	[459.83773804 239.09368896 0.74344134]	[521.37609863 236.54547119 0.80094594]	[508.53063965 790.74053955 0.83668107]	[528.9888916 790.59442139 0.80643922]	[5.11071320e+02 7.67504089e+02 6.64639592e-01]	[441.78445435 790.79846191 0.87981176]	[423.84094238 790.61480713 0.87160426]	[4.46872711e+02 7.70142822e+02 7.25787699e-01]
[490.56100464 254.6071167 0.89789665]	[495.62329102 300.70492554 0.86998814]	[439.08786011 300.64779663 0.86418486]	[418.69238281 398.14440918 0.92531979]	[408.44119263 482.79467773 0.86795896]	[549.54150391 300.76428223 0.82563168]	[564.85235596 400.73660278 0.89633906]	[567.50927734 493.11810303 0.86115843]	[487.9359436 477.65014648 0.69114244]	[454.53952026 475.13052368 0.66300815]	[446.8968811 623.965271 0.80934429]	[441.73498535 759.87658691 0.84199584]	[524.02825928 477.72055054 0.70297581]	[523.89208984 623.97399902 0.87205195]	[518.78546143 752.24206543 0.8350355 ]	[480.27236938 241.63723755 0.90219468]	[503.32467651 241.66178894 0.8959201 ]	[462.24685669 239.08483887 0.76225859]	[523.82641602 236.59083557 0.79950547]	[508.53909302 790.73449707 0.83238339]	[528.98358154 790.59802246 0.80520475]	[5.11049316e+02 7.67518127e+02 6.72390938e-01]	[441.77835083 790.79986572 0.88188857]	[423.8420105 790.61627197 0.87225479]	[4.46875336e+02 7.70150635e+02 7.26454139e-01]
[493.1065979 254.6005249 0.90217954]	[498.13095093 300.70281982 0.8844825 ]	[439.16467285 300.63238525 0.87384486]	[418.73074341 398.1229248 0.9233532 ]	[413.54196167 482.75769043 0.87049252]	[549.5994873 300.77178955 0.81812882]	[564.91656494 400.63504028 0.88413382]	[567.55700684 493.09631348 0.84978414]	[487.97943115 472.56512451 0.6729728 ]	[454.62454224 469.99523926 0.66265678]	[446.93554688 623.93804932 0.80088115]	[441.73925781 759.87438965 0.84161335]	[524.03125 475.10760498 0.68868458]	[523.93383789 623.98388672 0.86328149]	[518.79260254 752.25073242 0.83591634]	[480.35281372 239.20227051 0.90771067]	[503.4085083 241.66526794 0.88689196]	[462.35241699 236.66479492 0.74290425]	[523.96173096 236.56758118 0.79716587]	[508.54119873 790.73583984 0.8330192 ]	[528.98986816 790.6026001 0.80520499]	[5.11041901e+02 7.67532532e+02 6.72173083e-01]	[441.8008728 790.80419922 0.87431812]	[423.8578186 790.6260376 0.86478192]	[4.44433685e+02 7.70143494e+02 7.25873470e-01]
[495.69827271 254.58616638 0.91288352]	[498.2019043 300.71258545 0.89766765]	[439.2409668 298.24267578 0.88373339]	[418.7840271 398.14746094 0.92866373]	[416.09970093 480.31570435 0.89118397]	[552.1394043 300.77609253 0.81694388]	[564.97894287 398.19335938 0.87262261]	[570.02636719 493.0625 0.83725297]	[490.49121094 469.98965454 0.6600225 ]	[457.07894897 467.42630005 0.66794652]	[446.95709229 623.97125244 0.79747605]	[441.73809814 759.87902832 0.8417663 ]	[526.42919922 472.54217529 0.6759004 ]	[523.97540283 624.00830078 0.86034989]	[518.79510498 752.25457764 0.83550638]	[482.77581787 239.19213867 0.90824121]	[503.50604248 241.65818787 0.86711717]	[462.43972778 236.65414429 0.77340156]	[526.40600586 236.5847168 0.79803318]	[511.02246094 790.74682617 0.83188581]	[529.00817871 790.60644531 0.80331951]	[5.11027893e+02 7.67539978e+02 6.71787858e-01]	[441.79217529 790.81188965 0.87288803]	[423.85546875 790.63092041 0.86405724]	[4.44430206e+02 7.70138977e+02 7.26293743e-01]
[498.19799805 254.57035828 0.92940116]	[500.62585449 300.73791504 0.90192324]	[439.30783081 298.22402954 0.88308597]	[421.18865967 398.13024902 0.92267305]	[416.13052368 480.3260498 0.90130758]	[557.16326904 303.23962402 0.81254941]	[565.01947021 400.66815186 0.88358116]	[570.04547119 493.12091064 0.83978951]	[490.52923584 472.53649902 0.65992987]	[457.11080933 467.48101807 0.66875869]	[449.43566895 623.91210938 0.79084867]	[441.73995972 759.88433838 0.84117007]	[526.47192383 475.08032227 0.67300308]	[523.97845459 624.01989746 0.86065835]	[521.15899658 752.27374268 0.8305912 ]	[482.85675049 239.15350342 0.91051531]	[505.96878052 241.6481781 0.85609156]	[462.45706177 236.6091156 0.78942442]	[526.47766113 236.63188171 0.77113163]	[511.03967285 790.73565674 0.82660264]	[529.0267334 790.60717773 0.80059898]	[5.11045502e+02 7.67571533e+02 6.67453945e-01]	[441.78155518 790.81750488 0.87639695]	[423.84197998 790.63195801 0.8690713 ]	[4.46870422e+02 7.70153931e+02 7.27691829e-01]
[500.70196533 254.5422821 0.94259286]	[500.72537231 300.73239136 0.91909295]	[441.76168823 298.18347168 0.88521105]	[421.25579834 398.1421814 0.91593325]	[418.54321289 480.31378174 0.90833056]	[559.70678711 303.25216675 0.82023925]	[565.06164551 400.80181885 0.88282138]	[570.07714844 495.59240723 0.8381995 ]	[493.06542969 469.96725464 0.66334718]	[457.18057251 464.93920898 0.6847356 ]	[449.5067749 623.89282227 0.78970522]	[441.7444458 759.90002441 0.84152865]	[526.52490234 472.55142212 0.66836959]	[523.99438477 624.00048828 0.85745704]	[521.15582275 754.74188232 0.82340163]	[482.97299194 239.13845825 0.89423543]	[508.52764893 239.18762207 0.84068722]	[464.89447021 236.63365173 0.79157883]	[528.97088623 236.59710693 0.76367784]	[511.05795288 790.74688721 0.82091045]	[529.03442383 790.61688232 0.79935443]	[5.11031830e+02 7.67612000e+02 6.69913888e-01]	[441.78344727 790.81719971 0.87718481]	[423.84075928 790.6348877 0.86941105]	[4.46879791e+02 7.70166199e+02 7.28924692e-01]
[500.74926758 254.54052734 0.94881296]	[500.74661255 300.77539062 0.91624254]	[441.77902222 298.21734619 0.88065463]	[421.26712036 398.13342285 0.91964597]	[418.56304932 480.29519653 0.91103762]	[559.75 303.28491211 0.82267648]	[567.48852539 400.80615234 0.88167369]	[570.08825684 495.58966064 0.83748621]	[493.10122681 470.00036621 0.66241443]	[457.19476318 467.44250488 0.68436146]	[452.00643921 623.91870117 0.79293036]	[441.74606323 759.90142822 0.84084988]	[528.97045898 472.56018066 0.66189015]	[524.01226807 623.99090576 0.85817808]	[521.15600586 754.76379395 0.82214397]	[485.39471436 239.14375305 0.88609815]	[511.04342651 239.18069458 0.83926135]	[464.9664917 236.64118958 0.77271569]	[529.00183105 236.56724548 0.75985682]	[511.07562256 790.77081299 0.81748843]	[529.04534912 790.63592529 0.80139059]	[5.11014191e+02 7.67630615e+02 6.66509569e-01]	[441.7718811 790.81335449 0.8796612 ]	[423.83056641 790.62786865 0.86924231]	[4.46882690e+02 7.70171387e+02 7.28309155e-01]
[500.78921509 254.53388977 0.94962955]	[500.77786255 303.19540405 0.91595483]	[441.83139038 298.2170105 0.87488872]	[421.30664062 398.13690186 0.917678 ]	[418.57937622 480.29959106 0.91920942]	[559.77246094 303.30422974 0.82190824]	[567.52844238 400.80413818 0.86926663]	[570.11633301 493.10980225 0.83177888]	[493.13085938 475.09286499 0.66451025]	[457.19692993 472.527771 0.68026602]	[452.02084351 623.95166016 0.79591244]	[441.74981689 759.90484619 0.84177303]	[529.03649902 477.63235474 0.65681469]	[524.01885986 624.01538086 0.85851169]	[521.15661621 754.75134277 0.82464707]	[485.43795776 239.13571167 0.88221914]	[511.0993042 239.16636658 0.84030926]	[467.44802856 239.05006409 0.76166594]	[529.03552246 236.57771301 0.75957829]	[511.07324219 790.77954102 0.82194394]	[529.046875 790.64056396 0.80478781]	[5.11009033e+02 7.67613831e+02 6.64857149e-01]	[441.76132202 790.81842041 0.88074541]	[423.822052 790.62762451 0.87310523]	[4.46885925e+02 7.70171326e+02 7.32771516e-01]
[500.85134888 254.54537964 0.95111251]	[500.82873535 303.21948242 0.91424948]	[441.87039185 300.62863159 0.86514634]	[421.33197021 398.17315674 0.92162275]	[418.59616089 480.33026123 0.92550695]	[562.22070312 305.77453613 0.82608736]	[567.54876709 400.84417725 0.86970204]	[570.11517334 493.11813354 0.83232784]	[495.67340088 475.08792114 0.67314219]	[459.62469482 470.02194214 0.68573129]	[454.53735352 623.95043945 0.79950261]	[441.75180054 757.38079834 0.84050441]	[531.56365967 477.64379883 0.65292048]	[526.40423584 626.41906738 0.85178071]	[521.16412354 754.80084229 0.8211726 ]	[487.92044067 239.1519928 0.86687702]	[513.64801025 239.1802063 0.84252387]	[467.50549316 239.06559753 0.74254608]	[531.57427979 236.51325989 0.74818069]	[513.59851074 790.79821777 0.81110913]	[531.54156494 790.66448975 0.79696518]	[5.08522369e+02 7.67688354e+02 6.67680383e-01]	[441.77679443 790.8092041 0.87297094]	[423.83679199 790.621521 0.86630988]	[4.46868561e+02 7.70130005e+02 7.30488300e-01]
[500.89328003 254.5533905 0.95515954]	[500.86077881 303.20901489 0.91311449]	[444.30795288 300.64068604 0.85245574]	[421.33834839 398.20053101 0.92523199]	[418.62161255 480.31903076 0.93220079]	[562.22796631 303.29656982 0.82988983]	[567.53063965 403.31573486 0.85836416]	[570.12414551 493.12966919 0.83130419]	[498.12957764 475.12545776 0.68143821]	[459.63790894 472.56072998 0.69190991]	[454.55187988 623.97784424 0.80019069]	[441.75692749 757.39215088 0.83975899]	[534.09832764 477.67364502 0.65353823]	[526.42590332 626.40466309 0.850501 ]	[521.16619873 754.81500244 0.82130706]	[487.9765625 239.15763855 0.86291891]	[516.14849854 239.19438171 0.84670949]	[470.00115967 236.65608215 0.71142477]	[531.59674072 236.49612427 0.72104359]	[513.60778809 790.79907227 0.80985755]	[531.54833984 790.66436768 0.7954585 ]	[5.08508881e+02 7.70080505e+02 6.69915318e-01]	[441.78579712 790.80755615 0.87106985]	[423.84381104 790.61816406 0.8633545 ]	[4.44433472e+02 7.70130066e+02 7.28328824e-01]
[500.88977051 254.57112122 0.9594152 ]	[500.88946533 300.75390625 0.91665119]	[444.32080078 298.2144165 0.86000401]	[421.35189819 398.20629883 0.92053747]	[418.64108276 480.31356812 0.93135035]	[562.26434326 303.28363037 0.83679789]	[567.55273438 403.30264282 0.85998136]	[570.12298584 495.60470581 0.83319706]	[498.20446777 472.59280396 0.68954706]	[459.69763184 470.0100708 0.7003777 ]	[454.56082153 623.93096924 0.79727888]	[441.75979614 759.86358643 0.83906966]	[536.64727783 475.16604614 0.65147126]	[526.44793701 624.02911377 0.84320527]	[521.17565918 754.82055664 0.8224771 ]	[487.99108887 239.16999817 0.85984242]	[516.16394043 241.6434021 0.8483656 ]	[472.51705933 236.63336182 0.69229931]	[531.62231445 236.53819275 0.71907765]	[513.62402344 790.80810547 0.80992723]	[531.57366943 790.67211914 0.79632944]	[5.08509766e+02 7.70094299e+02 6.69268250e-01]	[441.78237915 790.80737305 0.87372333]	[423.84448242 790.61975098 0.86416143]	[4.44437225e+02 7.70135437e+02 7.29449689e-01]
[500.89874268 254.57008362 0.9559747 ]	[500.90591431 300.74761963 0.91507852]	[444.33990479 298.22125244 0.85741651]	[421.3666687 398.20706177 0.91669941]	[418.65170288 480.3130188 0.93111473]	[562.28613281 303.26766968 0.84152603]	[567.5657959 403.2840271 0.85996628]	[572.58666992 495.61428833 0.83298421]	[498.22290039 472.57681274 0.69090921]	[459.71801758 469.99734497 0.7049911 ]	[454.57424927 623.93969727 0.80245304]	[441.76351929 759.86676025 0.83729148]	[536.67700195 475.15090942 0.65335906]	[526.46899414 624.02008057 0.84230673]	[521.18145752 754.82110596 0.82471651]	[488.01657104 239.1676178 0.8589316 ]	[516.16973877 241.65501404 0.84961241]	[472.52688599 236.61534119 0.70130688]	[534.10247803 236.52601624 0.74343938]	[513.62957764 790.81646729 0.81316859]	[531.57714844 790.67669678 0.79831111]	[5.08504181e+02 7.70094421e+02 6.72281623e-01]	[441.78088379 790.80181885 0.86934835]	[423.84451294 790.61791992 0.8572759 ]	[4.46877441e+02 7.70144409e+02 7.26773381e-01]
[503.23852539 254.5728302 0.95276296]	[503.25650024 300.74124146 0.91639274]	[444.3538208 298.22412109 0.8546381 ]	[421.38342285 398.18765259 0.91124189]	[418.66647339 480.30392456 0.93427086]	[562.31072998 303.25912476 0.84624201]	[567.56396484 403.27383423 0.85953122]	[572.60357666 495.61691284 0.83247733]	[498.24041748 477.62594604 0.70488226]	[459.71386719 475.08673096 0.71099049]	[454.5682373 623.96136475 0.79707354]	[441.76605225 759.88153076 0.83864146]	[536.71533203 477.7326355 0.67006171]	[526.46917725 626.40533447 0.84340787]	[521.17907715 754.81292725 0.8225584 ]	[490.47988892 239.17472839 0.85541791]	[516.19012451 241.65681458 0.84926146]	[472.54220581 236.62242126 0.7028293 ]	[534.12823486 236.55491638 0.73053932]	[513.61450195 790.80834961 0.81074452]	[531.56500244 790.66668701 0.79327828]	[5.08515564e+02 7.70085144e+02 6.60127044e-01]	[441.77035522 790.81115723 0.871584 ]	[423.83346558 790.61865234 0.86279786]	[4.46880920e+02 7.70155212e+02 7.27463722e-01]
[503.25616455 254.59681702 0.95407259]	[503.26397705 300.74127197 0.91654021]	[444.36120605 298.22174072 0.85387599]	[421.37167358 398.15353394 0.91276872]	[418.65527344 480.29855347 0.93158197]	[562.3225708 303.26242065 0.84724635]	[567.57037354 403.24697876 0.86092073]	[572.65472412 495.60720825 0.82980263]	[498.25323486 475.11935425 0.70006073]	[459.72714233 472.54504395 0.71008372]	[454.55490112 623.95379639 0.79130864]	[441.76754761 759.88476562 0.83860493]	[536.73431396 477.6812439 0.66650647]	[526.47808838 624.03405762 0.84123027]	[521.17956543 754.82067871 0.82166857]	[490.50891113 241.61952209 0.84819341]	[516.2064209 241.68884277 0.84807217]	[472.5715332 236.65370178 0.70438027]	[534.16436768 236.56690979 0.74212694]	[513.61724854 790.80291748 0.81467116]	[531.565979 790.6640625 0.79580098]	[5.08516693e+02 7.70092468e+02 6.59814179e-01]	[441.77178955 790.81011963 0.87037522]	[423.83294678 790.61688232 0.86313903]	[4.46883362e+02 7.70157837e+02 7.24687040e-01]
[503.26467896 254.60516357 0.95523936]	[503.25326538 300.7539978 0.91555148]	[444.3493042 298.22732544 0.85541916]	[421.35702515 398.15612793 0.91459578]	[418.65802002 480.30749512 0.9337008 ]	[562.31359863 303.2762146 0.84454924]	[567.56335449 403.25064087 0.86061513]	[575.13775635 495.59942627 0.82913464]	[498.23550415 477.67803955 0.7060805 ]	[459.7081604 475.1388855 0.71290541]	[454.54949951 623.96295166 0.79758692]	[441.76409912 759.87689209 0.83927172]	[536.72888184 480.22012329 0.67665315]	[526.46618652 626.41009521 0.84729838]	[521.17718506 754.80755615 0.82310951]	[490.51629639 241.63598633 0.84555823]	[516.21380615 241.70318604 0.84601438]	[472.57339478 236.67358398 0.69591331]	[534.1751709 236.58851624 0.72349554]	[513.61169434 790.79400635 0.81463683]	[531.55023193 790.65557861 0.79505026]	[5.08519684e+02 7.70082520e+02 6.61984980e-01]	[441.77627563 790.81164551 0.87185192]	[423.83676147 790.61883545 0.86183596]	[4.46876434e+02 7.70155762e+02 7.24574447e-01]
[503.26846313 256.96551514 0.9603529 ]	[503.24026489 300.76394653 0.91291296]	[444.33227539 298.22579956 0.85626239]	[421.33761597 398.12884521 0.91889209]	[418.65609741 480.30078125 0.93104756]	[562.30487061 303.28759766 0.84214073]	[567.55566406 403.30233765 0.86019146]	[575.14666748 495.59057617 0.82904518]	[498.22344971 475.15994263 0.69927073]	[459.71279907 472.57885742 0.71004343]	[454.57070923 623.92364502 0.79933274]	[441.76324463 759.88031006 0.83913118]	[536.69799805 477.73095703 0.66925639]	[526.47033691 624.03417969 0.84664989]	[521.17486572 754.80645752 0.82389516]	[490.50656128 241.67758179 0.84386098]	[518.64569092 244.19296265 0.84535116]	[472.5531311 239.06642151 0.68572128]	[536.64447021 236.62136841 0.70247424]	[513.61181641 790.78710938 0.81247795]	[531.54394531 790.65167236 0.79468733]	[5.08518280e+02 7.67697754e+02 6.66527271e-01]	[441.77709961 790.81677246 0.86956644]	[423.83529663 790.62316895 0.86216837]	[4.46876343e+02 7.70155029e+02 7.25051641e-01]
[503.25299072 257.01528931 0.96310467]	[500.89993286 300.76327515 0.91441733]	[444.3180542 298.21713257 0.85866112]	[421.31832886 398.12472534 0.91955811]	[418.65072632 480.30084229 0.93063092]	[562.29272461 303.2774353 0.84269881]	[567.5612793 400.84112549 0.86887759]	[572.66271973 495.5980835 0.82975149]	[498.21582031 475.11730957 0.69904709]	[459.71224976 472.53936768 0.7092635 ]	[454.5453186 623.93041992 0.79742372]	[441.76187134 759.8737793 0.84115291]	[536.68145752 477.68606567 0.66609418]	[526.46594238 624.02282715 0.84633332]	[521.17431641 754.7880249 0.82564956]	[490.5038147 241.7351532 0.83887017]	[518.64257812 246.74346924 0.84776175]	[472.55654907 239.06010437 0.67491251]	[534.1817627 236.63989258 0.68379396]	[513.58758545 790.77484131 0.81433797]	[529.06793213 790.63830566 0.79677397]	[5.08534515e+02 7.67675354e+02 6.65108562e-01]	[441.78582764 790.80480957 0.86967915]	[423.84036255 790.61468506 0.86077988]	[4.46870300e+02 7.70143494e+02 7.29079068e-01]
[503.24630737 257.06002808 0.96403414]	[500.87771606 300.77420044 0.91403335]	[441.91595459 298.20870972 0.86321568]	[421.30062866 398.1262207 0.92172396]	[418.64135742 480.29672241 0.92819148]	[562.27337646 303.30285645 0.83740008]	[567.55639648 400.81463623 0.87198997]	[572.63061523 495.597229 0.82947397]	[498.19549561 475.12011719 0.69907403]	[459.7053833 472.54150391 0.70951194]	[454.56488037 623.90716553 0.80208433]	[441.75234985 757.39251709 0.84171593]	[534.18029785 477.69274902 0.66386145]	[526.47021484 624.02587891 0.84598517]	[521.16595459 754.75384521 0.82866275]	[490.50085449 244.26002502 0.83682698]	[516.22137451 246.81550598 0.85434377]	[472.53070068 239.08337402 0.66561717]	[534.14880371 236.66877747 0.6851598 ]	[511.06201172 790.75115967 0.82164472]	[529.00915527 790.63183594 0.80454063]	[5.08523529e+02 7.67629517e+02 6.68187022e-01]	[441.79324341 790.80065918 0.8674081 ]	[423.84851074 790.61218262 0.85859472]	[4.44426453e+02 7.70121033e+02 7.30868876e-01]
[503.24655151 257.11270142 0.95877838]	[500.85858154 300.75662231 0.91798133]	[441.90325928 298.18234253 0.86914414]	[421.28735352 398.10281372 0.91786808]	[418.63513184 480.28604126 0.9247157 ]	[562.24615479 303.29278564 0.83535725]	[567.54278564 400.78713989 0.87685335]	[572.62646484 495.59579468 0.82842296]	[498.20581055 472.55422974 0.69321442]	[459.7175293 469.9770813 0.7085973]	[454.57107544 623.89099121 0.80276358]	[441.74899292 757.3883667 0.84103781]	[536.64776611 475.12991333 0.65509617]	[526.47467041 623.99822998 0.84394228]	[521.16925049 754.75811768 0.82832366]	[490.51531982 246.79411316 0.83880454]	[516.18615723 249.33000183 0.85836554]	[472.53756714 239.08003235 0.68383962]	[534.11187744 236.60926819 0.70082575]	[511.06253052 790.75799561 0.81991923]	[529.0144043 790.63470459 0.80321103]	[5.08529114e+02 7.67632568e+02 6.66062295e-01]	[441.80181885 790.7979126 0.8687942 ]	[423.85546875 790.61254883 0.85847402]	[4.44424988e+02 7.70122620e+02 7.27871895e-01]
[500.89788818 257.16403198 0.95050448]	[500.80944824 300.76400757 0.91852468]	[441.84570312 298.19268799 0.87725693]	[421.26544189 398.09893799 0.91272062]	[418.63482666 480.29077148 0.9243409 ]	[559.83282471 303.28436279 0.83053094]	[567.53027344 400.74429321 0.88284391]	[572.62255859 493.11505127 0.82775968]	[498.17999268 472.5274353 0.68818903]	[459.70245361 469.96688843 0.70538479]	[454.56454468 623.89849854 0.79974604]	[441.75177002 757.36645508 0.84069639]	[534.15234375 475.09494019 0.65104073]	[526.48266602 623.98510742 0.84221125]	[521.16662598 754.77581787 0.82535535]	[490.47824097 249.30854797 0.84208822]	[516.15319824 249.40406799 0.86318839]	[472.53219604 239.09603882 0.67475432]	[534.09509277 236.61804199 0.7073397 ]	[511.08551025 790.76263428 0.81447059]	[529.03265381 790.63812256 0.79903829]	[5.08511993e+02 7.67655823e+02 6.67784572e-01]	[441.79968262 790.79364014 0.8718487 ]	[423.85748291 790.60736084 0.8606385 ]	[4.44428070e+02 7.70106750e+02 7.26519108e-01]
[500.85848999 257.17370605 0.94951648]	[500.76293945 300.76760864 0.91744399]	[441.78192139 298.19113159 0.8873415 ]	[421.24536133 398.06472778 0.90555978]	[418.61984253 480.27529907 0.92095375]	[559.78295898 303.29501343 0.82565242]	[567.5100708 400.72106934 0.88144982]	[572.64624023 493.07595825 0.82355577]	[498.14932251 475.11196899 0.6891191 ]	[459.66070557 472.56463623 0.70250523]	[454.54730225 623.91766357 0.79599571]	[441.75076294 757.38195801 0.84116679]	[534.11901855 477.65548706 0.65659165]	[526.47558594 624.00280762 0.84209549]	[521.1673584 754.78460693 0.82375383]	[487.97454834 249.3216095 0.84948945]	[513.65509033 251.83732605 0.86325037]	[472.5244751 239.12380981 0.66020226]	[531.60021973 236.66459656 0.69881105]	[513.60009766 790.76824951 0.81022811]	[529.07568359 790.63330078 0.79231721]	[5.08500641e+02 7.67680542e+02 6.69480622e-01]	[441.79882812 790.78594971 0.87207979]	[423.86181641 790.60516357 0.8597008 ]	[4.44425323e+02 7.70119873e+02 7.28416741e-01]
[500.8572998 257.1776123 0.95081502]	[500.73193359 300.75183105 0.91831732]	[441.74002075 298.19052124 0.89177531]	[421.23446655 398.07122803 0.90703893]	[418.61483765 480.27099609 0.91958433]	[559.74542236 303.26303101 0.82796276]	[567.47406006 400.69818115 0.88329458]	[572.65655518 490.57565308 0.81996185]	[498.14733887 472.57446289 0.68730325]	[459.66552734 470.03564453 0.70436555]	[454.55502319 623.89263916 0.79598212]	[441.75509644 757.39001465 0.84178126]	[534.10150146 475.11895752 0.65293813]	[526.47351074 623.97827148 0.84219408]	[521.16583252 754.77081299 0.82541889]	[487.97225952 249.34040833 0.85254872]	[513.64001465 251.85786438 0.86541712]	[470.02923584 239.1091156 0.67305428]	[531.5447998 239.05659485 0.68342817]	[513.5894165 790.75738525 0.80498505]	[5.29058350e+02 7.90625671e+02 7.87733436e-01]	[5.08491333e+02 7.67668701e+02 6.70549989e-01]	[441.78817749 790.78790283 0.8744598 ]	[423.85388184 790.6048584 0.86470658]	[4.44431427e+02 7.70119568e+02 7.31065154e-01]
[500.84310913 257.16744995 0.94906217]	[500.72427368 300.73117065 0.91884941]	[441.74197388 298.16726685 0.88926452]	[421.22531128 398.09933472 0.90949285]	[418.62756348 480.29971313 0.92238218]	[559.71563721 303.24395752 0.82581758]	[567.44818115 400.69116211 0.88361418]	[572.65979004 490.56066895 0.82102978]	[498.15899658 475.10162354 0.68525136]	[459.65304565 472.56137085 0.69468635]	[454.55508423 623.88970947 0.79281068]	[441.74908447 759.88867188 0.84099704]	[534.15887451 477.631073 0.6531992 ]	[526.50177002 624.00152588 0.84041661]	[521.17913818 757.33905029 0.81717902]	[487.94631958 249.32733154 0.85482931]	[513.62237549 251.83895874 0.86085331]	[469.96517944 239.10038757 0.68374443]	[531.53723145 239.06793213 0.69342059]	[516.16784668 790.80584717 0.79214132]	[5.34122314e+02 7.90669983e+02 7.73953497e-01]	[5.08471436e+02 7.70180664e+02 6.79783046e-01]	[441.7875061 790.7989502 0.86618954]	[423.85116577 790.61291504 0.85765254]	[4.44416260e+02 7.70147583e+02 7.23816931e-01]
[500.81509399 257.16177368 0.94721961]	[500.70175171 300.71038818 0.91795814]	[441.73751831 298.15591431 0.88898242]	[421.19464111 398.11560059 0.91247433]	[418.62548828 480.31692505 0.92331159]	[557.2421875 303.23461914 0.82023555]	[565.08123779 400.76361084 0.87952757]	[572.65087891 493.05526733 0.82300872]	[498.14611816 475.15097046 0.68343914]	[459.63204956 475.09680176 0.69047189]	[454.55825806 623.9251709 0.79973722]	[441.74880981 759.92114258 0.84317821]	[534.16009521 477.67108154 0.65527219]	[526.50177002 624.00335693 0.84297669]	[521.17523193 757.36383057 0.81544495]	[485.48446655 246.84378052 0.8593328 ]	[513.59094238 251.82806396 0.85749638]	[467.47210693 239.06468201 0.70505548]	[529.05133057 239.07344055 0.69256604]	[516.19659424 790.79595947 0.79155642]	[5.34136780e+02 7.90649963e+02 7.69657612e-01]	[5.08459595e+02 7.70201355e+02 6.87182546e-01]	[441.79229736 790.80194092 0.86538005]	[423.85668945 790.61700439 0.85539567]	[4.44412018e+02 7.70168091e+02 7.25856125e-01]
[500.81484985 257.16098022 0.94764674]	[500.70413208 300.70837402 0.91853517]	[441.74264526 298.15609741 0.88855964]	[421.19665527 398.10668945 0.91150022]	[418.63171387 480.32452393 0.9243412 ]	[557.23944092 303.2310791 0.82043332]	[565.08215332 400.76803589 0.87801957]	[572.65411377 493.05429077 0.82252723]	[498.14031982 475.13613892 0.6839695 ]	[459.63693237 475.08712769 0.69031739]	[454.55255127 623.92504883 0.79932928]	[441.75137329 759.93377686 0.84317166]	[534.13439941 477.65542603 0.65522528]	[526.50549316 624.00036621 0.84225726]	[521.1762085 757.34680176 0.81599832]	[485.48443604 246.84288025 0.85955858]	[513.59008789 251.8270874 0.85751122]	[467.47396851 239.06747437 0.70419216]	[529.05041504 239.07575989 0.69181073]	[516.1932373 790.78704834 0.79159892]	[5.34128418e+02 7.90640381e+02 7.68216133e-01]	[5.08467682e+02 7.70184143e+02 6.85062766e-01]	[441.77459717 790.79840088 0.86914283]	[423.84408569 790.61102295 0.85785413]	[4.44418823e+02 7.70178894e+02 7.26231098e-01]
[500.81472778 257.16091919 0.94766676]	[500.70425415 300.70956421 0.91843623]	[441.74124146 298.15765381 0.88882655]	[421.19430542 398.1022644 0.91192853]	[418.63024902 480.3248291 0.92384887]	[557.23956299 303.23190308 0.82038707]	[565.0824585 400.77023315 0.87755704]	[572.64971924 493.05831909 0.82322633]	[498.144104 475.13418579 0.68583935]	[459.63922119 475.08132935 0.69196922]	[454.54019165 623.92150879 0.79649997]	[441.75109863 759.92431641 0.84253937]	[534.13983154 477.65844727 0.65730989]	[526.50439453 624.00085449 0.84164637]	[521.17767334 757.34588623 0.81671315]	[485.48452759 246.84295654 0.85964555]	[513.59002686 251.82673645 0.85750896]	[467.47396851 239.06843567 0.70468134]	[529.04998779 239.07679749 0.69215226]	[5.16198364e+02 7.90790344e+02 7.89448678e-01]	[5.34132202e+02 7.90645142e+02 7.67471492e-01]	[5.08467682e+02 7.70180969e+02 6.86882079e-01]	[441.7723999 790.80181885 0.86897898]	[423.84240723 790.61315918 0.85841477]	[4.44419556e+02 7.70171326e+02 7.26659358e-01]
[500.78076172 257.14816284 0.94499308]	[500.66818237 300.70553589 0.91468751]	[441.69927979 298.1697998 0.8911593 ]	[421.1875 398.1138916 0.91099155]	[418.62945557 480.33551025 0.92597634]	[557.20916748 303.20391846 0.82240957]	[565.07751465 400.78704834 0.87888467]	[572.66186523 490.56384277 0.82374752]	[498.16574097 472.59439087 0.68284285]	[459.6572876 472.54785156 0.69044858]	[454.55166626 623.92016602 0.79390669]	[441.75164795 759.92858887 0.8421309 ]	[534.17358398 475.12808228 0.65088236]	[526.50891113 623.96154785 0.83689636]	[521.19293213 754.83795166 0.82145357]	[485.43597412 246.80450439 0.86649376]	[511.07519531 249.38299561 0.85413551]	[467.42211914 239.05819702 0.70432031]	[528.98449707 239.08705139 0.68159097]	[5.16164551e+02 7.90785217e+02 7.89696813e-01]	[5.34102417e+02 7.90645813e+02 7.68939674e-01]	[5.08489014e+02 7.70142334e+02 6.76646054e-01]	[441.77102661 790.80871582 0.86638546]	[423.83718872 790.61706543 0.85744065]	[4.44421234e+02 7.70175964e+02 7.26302028e-01]
[500.71456909 257.02877808 0.9490968 ]	[498.26031494 300.71884155 0.90410495]	[439.29284668 298.2281189 0.88217628]	[421.15777588 398.14144897 0.91846538]	[418.63424683 482.74176025 0.92914099]	[554.67230225 303.1925354 0.82106799]	[565.03845215 400.66192627 0.88935781]	[575.15991211 487.99807739 0.82907951]	[498.17285156 472.53787231 0.68021113]	[459.65942383 470.01626587 0.68519974]	[454.58319092 623.90856934 0.79139334]	[441.75387573 759.8737793 0.83942163]	[536.66827393 472.57180786 0.64876419]	[526.51342773 623.98822021 0.83392704]	[521.1953125 754.8092041 0.82473165]	[485.36190796 244.20483398 0.87530935]	[508.51998901 246.74415588 0.8372907 ]	[464.95394897 239.07595825 0.76378161]	[526.52270508 236.66383362 0.72679234]	[5.16145203e+02 7.90780457e+02 7.90244222e-01]	[5.31603027e+02 7.90646667e+02 7.73786366e-01]	[5.08489441e+02 7.70124084e+02 6.71160817e-01]	[441.77719116 790.80810547 0.86750537]	[423.83605957 790.61309814 0.86183023]	[4.44417084e+02 7.70137939e+02 7.23118365e-01]
[500.68887329 257.02597046 0.94691724]	[498.2331543 300.71603394 0.89994073]	[439.27005005 298.24249268 0.8798126 ]	[421.13781738 398.14587402 0.91857904]	[418.62789917 482.75784302 0.92720985]	[554.63299561 300.75579834 0.82197309]	[565.02191162 400.65377808 0.89498377]	[575.15057373 488.01776123 0.82766289]	[498.16921997 472.57192993 0.68077904]	[459.65194702 472.53479004 0.68274355]	[454.59521484 623.88446045 0.79362047]	[441.75534058 757.38989258 0.83796519]	[536.66400146 475.08276367 0.64933884]	[526.50427246 623.96508789 0.83383012]	[521.20043945 754.81762695 0.82282746]	[482.96118164 244.21125793 0.88010633]	[508.4788208 244.28041077 0.84026927]	[464.89379883 239.09332275 0.77331185]	[526.49993896 236.65190125 0.7244128 ]	[516.17584229 790.77661133 0.79171455]	[5.34116638e+02 7.90638306e+02 7.67760456e-01]	[5.08490051e+02 7.70146667e+02 6.70860946e-01]	[441.77850342 790.80316162 0.86838329]	[423.83996582 790.6081543 0.86065531]	[4.44415833e+02 7.70125854e+02 7.22075999e-01]
[500.64483643 256.99728394 0.9420082 ]	[498.20953369 300.71569824 0.89775515]	[439.24520874 300.62850952 0.87676555]	[418.80303955 398.12426758 0.9183532 ]	[418.61584473 482.75689697 0.92613518]	[552.14282227 300.7522583 0.8216179 ]	[565.0177002 400.6446228 0.89964908]	[575.14709473 487.97149658 0.83188301]	[498.16757202 472.54977417 0.67597044]	[459.65444946 470.03292847 0.67939204]	[454.59170532 623.91186523 0.79497653]	[441.75439453 759.87976074 0.84004283]	[536.66546631 472.5675354 0.64591539]	[526.50463867 623.96447754 0.83366233]	[521.19763184 754.80725098 0.82519859]	[482.90991211 241.72213745 0.88824809]	[506.01528931 244.22932434 0.84595841]	[464.8364563 239.05508423 0.78677183]	[526.46789551 236.61883545 0.74217868]	[516.14746094 790.78088379 0.79079217]	[5.31610168e+02 7.90647461e+02 7.72220671e-01]	[5.08489380e+02 7.70128479e+02 6.74182832e-01]	[441.77319336 790.81121826 0.86617666]	[423.83139038 790.6151123 0.86073142]	[4.44421387e+02 7.70141907e+02 7.24234343e-01]
[498.23001099 256.99276733 0.93589818]	[498.17297363 300.70462036 0.89291173]	[439.19833374 300.6350708 0.87595111]	[418.78378296 398.11599731 0.92081457]	[418.62820435 482.77401733 0.92913377]	[552.11315918 300.7487793 0.82230186]	[564.97601318 400.61984253 0.90665025]	[575.15106201 487.96166992 0.83279729]	[498.16522217 467.47045898 0.68111378]	[459.6734314 467.45977783 0.68585753]	[454.59143066 623.8838501 0.79046422]	[441.75158691 759.93243408 0.84385121]	[534.16918945 467.46286011 0.65287429]	[528.97473145 623.86889648 0.81142402]	[521.18994141 757.3092041 0.82258588]	[482.85946655 241.71986389 0.89220834]	[505.96444702 244.22865295 0.85170251]	[462.46350098 236.67863464 0.78253555]	[526.41705322 236.63529968 0.75326967]	[5.16119324e+02 7.90818420e+02 7.90527225e-01]	[5.31592529e+02 7.90687073e+02 7.80188203e-01]	[5.08461517e+02 7.70132507e+02 6.77742362e-01]	[441.77255249 790.82519531 0.85295111]	[423.82141113 790.63146973 0.84265178]	[4.44430573e+02 7.70173645e+02 7.32268810e-01]
[498.13684082 256.96237183 0.91963995]	[498.15188599 300.68991089 0.88946289]	[439.17364502 300.63265991 0.87237912]	[418.77728271 398.12832642 0.92228544]	[418.60916138 482.79510498 0.9265911 ]	[552.09851074 300.73583984 0.82634854]	[564.96032715 398.25378418 0.91492534]	[575.14428711 487.94595337 0.83465588]	[498.15274048 469.9798584 0.67542088]	[459.6524353 469.96957397 0.67829472]	[454.5871582 623.88580322 0.79222256]	[441.74057007 762.41589355 0.84686106]	[534.16259766 467.48168945 0.64763647]	[526.54089355 623.89562988 0.81939936]	[521.18341064 754.8092041 0.82601249]	[482.79495239 241.66195679 0.90183163]	[505.88473511 244.20892334 0.85880351]	[462.42654419 236.65124512 0.77060026]	[524.00469971 239.06993103 0.77139789]	[513.62054443 790.80255127 0.79829717]	[5.31546326e+02 7.90680176e+02 7.82780051e-01]	[5.08451843e+02 7.70090515e+02 6.77326441e-01]	[441.76342773 790.83166504 0.85322946]	[423.81637573 790.63873291 0.84380239]	[4.44421112e+02 7.70191528e+02 7.33307064e-01]
[495.68795776 254.60917664 0.91438174]	[498.11352539 300.70275879 0.87818766]	[439.14437866 300.64315796 0.86829597]	[418.75436401 398.1574707 0.92484695]	[418.57568359 482.77108765 0.91965997]	[549.5871582 300.74142456 0.82878715]	[564.93487549 400.63803101 0.91825235]	[572.64788818 487.98654175 0.83143723]	[498.12921143 472.56039429 0.67297852]	[459.61315918 472.54931641 0.67667657]	[454.53839111 623.93652344 0.793841 ]	[441.7421875 762.44012451 0.85084605]	[534.1607666 472.56347656 0.64522088]	[526.52685547 623.953125 0.83515656]	[521.18463135 754.78100586 0.83102685]	[482.76394653 241.63430786 0.90579993]	[503.47808838 241.69970703 0.86611027]	[462.40252686 236.66697693 0.79827201]	[523.94256592 239.05726624 0.78830934]	[513.60040283 790.77856445 0.80893368]	[5.29061829e+02 7.90651733e+02 7.89875567e-01]	[5.08483765e+02 7.67682312e+02 6.76507235e-01]	[441.74972534 790.83306885 0.85715324]	[423.80618286 790.63977051 0.84706897]	[4.44431580e+02 7.70212036e+02 7.33888030e-01]
[495.60549927 254.59223938 0.90629071]	[495.6784668 300.71749878 0.87260711]	[439.12631226 300.66036987 0.86434227]	[418.72460938 398.19528198 0.93217111]	[418.54299927 482.75021362 0.91067749]	[549.52789307 300.74740601 0.83304983]	[564.85894775 398.27090454 0.92113674]	[572.58374023 488.01672363 0.82802641]	[495.68945312 469.99273682 0.67320281]	[459.60754395 469.98431396 0.68006527]	[452.07897949 623.9251709 0.79172719]	[441.73678589 762.41809082 0.84831119]	[531.61187744 469.9906311 0.64849508]	[526.48876953 623.93908691 0.83811343]	[521.18408203 754.77056885 0.83137447]	[482.70898438 239.20913696 0.90792882]	[503.41940308 241.67492676 0.88249075]	[462.3527832 236.67579651 0.78089583]	[523.88702393 239.05839539 0.79649276]	[513.6126709 790.77954102 0.80951542]	[529.06555176 790.6463623 0.79106158]	[5.08486359e+02 7.67667664e+02 6.76580429e-01]	[441.74942017 790.83276367 0.85456198]	[423.80493164 790.63775635 0.84539247]	[4.44423279e+02 7.70195679e+02 7.32222617e-01]
[493.11193848 254.55636597 0.90167093]	[495.62530518 300.7208252 0.86615479]	[439.09933472 300.68270874 0.85480952]	[418.69451904 398.1937561 0.93397534]	[416.16113281 482.75701904 0.90538585]	[547.05645752 300.746521 0.83605993]	[564.84143066 400.65151978 0.91685873]	[570.06091309 488.01657104 0.83244979]	[495.64413452 470.02767944 0.67558396]	[459.59439087 469.99761963 0.6819734 ]	[452.06100464 623.87506104 0.79235375]	[441.7338562 759.94384766 0.84654146]	[531.54083252 472.53805542 0.65426743]	[526.45928955 623.94042969 0.84173512]	[521.18493652 754.78979492 0.8293969 ]	[480.34542847 239.17802429 0.91635489]	[503.37481689 239.20137024 0.9009555 ]	[462.31292725 239.05563354 0.77356595]	[523.83636475 236.63847351 0.78892666]	[513.62817383 790.79986572 0.80152166]	[5.31539429e+02 7.90670837e+02 7.87082076e-01]	[5.08482727e+02 7.67690063e+02 6.81384325e-01]	[441.74978638 790.84191895 0.8516193 ]	[423.80108643 790.64465332 0.84373665]	[4.44419556e+02 7.70184448e+02 7.35626936e-01]
[490.57015991 254.52697754 0.89726675]	[493.13720703 300.69152832 0.8662551 ]	[439.07446289 300.65213013 0.85272318]	[418.6680603 398.16525269 0.92641091]	[416.0793457 482.75854492 0.88964397]	[547.03088379 300.72940063 0.84271008]	[562.47283936 400.63146973 0.91801095]	[570.01794434 488.01779175 0.8365531 ]	[493.08520508 472.54534912 0.67470765]	[457.17071533 470.02877808 0.68225497]	[449.50869751 623.86730957 0.78932214]	[441.73571777 762.4196167 0.8490696 ]	[528.97271729 472.58898926 0.67566866]	[526.41064453 623.96020508 0.85195994]	[521.18017578 754.74945068 0.83313262]	[480.29342651 239.16160583 0.9195841 ]	[503.30279541 239.1721344 0.91729671]	[462.26763916 239.05879211 0.77699536]	[521.42022705 236.60838318 0.79990631]	[513.58587646 790.78125 0.81592137]	[529.05493164 790.64361572 0.79561335]	[5.08503113e+02 7.67643555e+02 6.83581173e-01]	[441.71157837 793.22106934 0.85434556]	[421.38180542 790.64660645 0.85013366]	[4.44437683e+02 7.70195618e+02 7.41348088e-01]
[490.52322388 254.5226593 0.89952046]	[493.09146118 300.6857605 0.86486906]	[436.66107178 300.64718628 0.85030913]	[418.60369873 398.16555786 0.92554641]	[416.02005005 482.7802124 0.87690312]	[547.01568604 300.73779297 0.84137201]	[562.43988037 400.64935303 0.91556525]	[567.54193115 487.99108887 0.84699899]	[490.57424927 472.59326172 0.67566681]	[457.13128662 472.56072998 0.68083924]	[446.96704102 623.94720459 0.7990514 ]	[441.72613525 762.46435547 0.85554731]	[526.50872803 475.0920105 0.6836614 ]	[524.02441406 623.96936035 0.85802621]	[521.17254639 754.76245117 0.83026719]	[480.26068115 239.16162109 0.91694146]	[503.26690674 239.16816711 0.91747588]	[462.22280884 239.0597229 0.76212925]	[521.39385986 236.59660339 0.77720702]	[513.58666992 790.78509521 0.81689554]	[529.05529785 790.64556885 0.79833633]	[5.08504517e+02 7.67659607e+02 6.89321458e-01]	[441.70748901 793.215271 0.85548496]	[421.37738037 790.6463623 0.85060436]	[4.44429901e+02 7.70237061e+02 7.40589797e-01]
[487.92880249 254.52149963 0.90982747]	[490.5289917 300.69946289 0.86128932]	[436.55993652 300.67068481 0.83566707]	[418.58303833 398.14419556 0.92155159]	[413.53143311 482.84420776 0.86713636]	[546.97491455 300.74932861 0.8459636 ]	[562.4387207 400.73831177 0.90827471]	[567.44586182 490.48846436 0.85623497]	[490.48999023 477.66424561 0.6907804 ]	[454.64099121 477.65304565 0.67782325]	[446.92703247 623.97265625 0.80719155]	[441.71817017 762.48266602 0.85832512]	[526.46466064 477.67599487 0.7017225 ]	[524.01135254 623.98895264 0.86188126]	[521.16479492 754.7923584 0.82433665]	[480.15893555 239.16934204 0.89991415]	[500.83676147 239.15626526 0.91414964]	[459.79138184 239.05647278 0.78035527]	[521.30535889 236.56547546 0.79705667]	[513.58538818 790.80664062 0.8086102 ]	[529.05828857 790.65917969 0.79412717]	[5.08494110e+02 7.67681641e+02 6.88855588e-01]	[441.71951294 793.21466064 0.85277718]	[423.77157593 790.65118408 0.84842801]	[4.44423309e+02 7.70249146e+02 7.38824785e-01]
[485.41400146 254.52217102 0.92430639]	[488.00610352 300.66662598 0.87260705]	[434.07443237 300.64569092 0.83151966]	[416.17407227 398.20214844 0.91461587]	[410.96069336 482.87164307 0.86410499]	[546.93914795 300.68572998 0.86200416]	[562.38867188 400.7159729 0.92450011]	[565.06134033 490.48007202 0.86223298]	[487.96057129 477.66876221 0.69919294]	[454.56539917 477.63891602 0.67442387]	[444.43307495 623.90411377 0.81057155]	[441.71585083 762.44091797 0.85471934]	[524.02172852 477.72390747 0.71314609]	[523.98614502 623.9979248 0.86958724]	[521.16497803 754.77972412 0.8252272 ]	[477.72607422 239.13987732 0.89614058]	[500.76556396 239.1855011 0.91015548]	[459.69613647 236.61979675 0.78936958]	[521.21813965 236.62492371 0.77741224]	[513.57470703 790.80926514 0.80891639]	[529.05297852 790.65893555 0.79741937]	[5.08497314e+02 7.67667969e+02 6.89847589e-01]	[441.73379517 790.83520508 0.85759622]	[423.7779541 790.64154053 0.85460991]	[4.44420593e+02 7.70215149e+02 7.39466667e-01]
[482.96551514 254.56611633 0.93361151]	[485.49893188 300.67785645 0.88071996]	[431.5375061 298.24661255 0.82399923]	[416.07623291 398.21551514 0.89577132]	[405.91537476 482.86224365 0.874475 ]	[544.50909424 300.70471191 0.87082785]	[562.32696533 400.72476196 0.91150802]	[565.01873779 487.98828125 0.87058467]	[485.4491272 477.70953369 0.71314949]	[449.52224731 477.71408081 0.67870808]	[444.41134644 623.97406006 0.82663596]	[441.68847656 762.43615723 0.85361314]	[523.95031738 480.17227173 0.72131765]	[523.95739746 623.98974609 0.87057602]	[521.15631104 754.75701904 0.82109541]	[477.66134644 239.1782074 0.87976193]	[500.70999146 241.66969299 0.89511913]	[459.64019775 236.58569336 0.7720688 ]	[521.19671631 236.61894226 0.78669518]	[511.07965088 790.79296875 0.80621356]	[529.03308105 790.652771 0.79650539]	[5.08501160e+02 7.67638489e+02 6.79217279e-01]	[441.73303223 790.82281494 0.85629451]	[423.77044678 790.63336182 0.85310656]	[4.44395874e+02 7.70218323e+02 7.38831699e-01]
[482.85095215 256.94973755 0.94535518]	[485.42929077 300.68197632 0.89199615]	[431.49017334 298.21212769 0.82894641]	[413.55145264 398.2276001 0.87706834]	[403.37600708 482.75631714 0.90891498]	[544.43908691 300.72375488 0.88020843]	[562.22973633 400.70294189 0.89274323]	[564.97644043 487.93981934 0.8821947 ]	[485.37939453 480.19302368 0.72834361]	[449.44110107 480.17810059 0.68515974]	[444.36279297 623.88995361 0.8269729 ]	[441.69387817 762.42590332 0.85088456]	[523.87414551 480.23791504 0.73693299]	[523.8838501 623.93945312 0.87457812]	[521.15429688 752.2947998 0.82406259]	[475.1199646 241.61610413 0.86006862]	[498.26568604 244.21640015 0.87228173]	[457.15002441 236.58506775 0.74409688]	[518.75738525 239.07366943 0.76447624]	[511.05596924 790.77819824 0.80860668]	[529.02978516 790.6317749 0.79486012]	[5.08533722e+02 7.67595825e+02 6.71259165e-01]	[441.72042847 790.82843018 0.85330504]	[421.37481689 790.63568115 0.85424304]	[4.44406891e+02 7.70206848e+02 7.37603009e-01]
[482.77029419 254.60974121 0.95157862]	[482.95632935 300.67950439 0.90940881]	[426.44192505 300.63098145 0.82934844]	[410.99829102 398.13687134 0.86256135]	[403.30856323 482.76834106 0.92528665]	[544.35089111 300.65518188 0.89140189]	[559.74591064 400.65133667 0.88698125]	[564.87927246 487.93670654 0.89614046]	[482.96990967 477.62808228 0.71259785]	[446.8999939 475.15609741 0.66980696]	[444.33773804 623.89337158 0.83446354]	[441.68240356 759.92974854 0.84859163]	[523.83398438 477.6282959 0.71545851]	[523.85296631 623.92126465 0.87605381]	[518.78857422 752.2911377 0.82484317]	[472.53372192 241.62211609 0.85325283]	[498.16555786 241.72589111 0.85841358]	[454.60464478 236.61907959 0.71801889]	[516.2121582 236.66490173 0.74190068]	[511.0486145 790.79144287 0.80157155]	[5.29023560e+02 7.90635681e+02 7.87866652e-01]	[5.08527344e+02 7.67592224e+02 6.83239996e-01]	[441.71200562 790.82299805 0.85396242]	[421.36816406 790.63000488 0.85660362]	[4.44389954e+02 7.70183899e+02 7.35673249e-01]
[480.37420654 254.61004639 0.95861071]	[482.88031006 300.68429565 0.91785061]	[426.35336304 300.66363525 0.83198595]	[408.44125366 398.20129395 0.86667693]	[400.87731934 482.79257202 0.93253303]	[541.9296875 300.65670776 0.89021569]	[554.64685059 398.25634766 0.87804973]	[562.45629883 485.48135376 0.90180206]	[482.88900757 477.65692139 0.72916996]	[444.37963867 477.65100098 0.68668187]	[441.91680908 623.85333252 0.83930016]	[441.67529297 759.9473877 0.84807146]	[523.75671387 477.65817261 0.71534508]	[523.79510498 623.93218994 0.87510985]	[518.77337646 752.24542236 0.83129311]	[467.50216675 241.64830017 0.84866762]	[495.63983154 241.71310425 0.8412199 ]	[452.05282593 236.61923218 0.68475497]	[513.6227417 236.56939697 0.71566492]	[508.53875732 790.79089355 0.80328602]	[5.28999146e+02 7.90639221e+02 7.86688149e-01]	[5.08516846e+02 7.67533813e+02 6.80825830e-01]	[441.72070312 790.81616211 0.85243535]	[421.37609863 790.62786865 0.85207468]	[4.44384369e+02 7.70195129e+02 7.31432140e-01]
[480.29904175 256.95498657 0.96424025]	[482.81427002 300.66165161 0.9246133 ]	[423.88677979 298.24822998 0.84269017]	[405.88345337 398.18469238 0.87346613]	[400.83322144 482.72879028 0.94184154]	[541.81329346 300.65817261 0.88610327]	[552.09533691 398.27038574 0.88362122]	[562.36956787 487.92074585 0.89428782]	[482.82971191 477.69662476 0.74307251]	[444.31686401 477.70782471 0.70087659]	[441.88131714 623.92767334 0.84844083]	[439.3366394 759.95318604 0.84480888]	[521.36444092 477.67578125 0.72222739]	[523.75531006 623.92663574 0.87092656]	[518.7588501 752.26647949 0.82382488]	[464.96783447 241.68595886 0.85826576]	[493.07080078 241.72434998 0.83816451]	[449.48828125 236.61795044 0.66514385]	[511.04769897 236.5 0.73301494]	[508.53488159 790.78076172 0.80781353]	[528.98834229 790.62805176 0.79126239]	[5.08516205e+02 7.67553528e+02 6.81970298e-01]	[441.71563721 790.79962158 0.8537513 ]	[421.36749268 790.62036133 0.85411179]	[4.44362946e+02 7.70199646e+02 7.30259240e-01]
[480.22912598 256.95437622 0.9583593 ]	[482.71917725 300.72698975 0.92180121]	[423.78848267 300.66659546 0.84950888]	[403.28692627 398.26138306 0.89399505]	[400.73852539 482.76098633 0.95128739]	[541.72045898 300.74908447 0.85746992]	[547.0723877 400.69848633 0.87317926]	[562.25024414 485.49517822 0.88012946]	[482.74935913 477.64511108 0.73641658]	[441.84414673 477.64266968 0.70460171]	[441.83630371 623.92041016 0.84746784]	[439.322052 762.43682861 0.84704512]	[521.30450439 475.15716553 0.70519263]	[521.40008545 623.96112061 0.866992 ]	[518.74523926 752.24383545 0.8242209 ]	[464.88571167 241.67861938 0.87031651]	[490.50350952 241.72976685 0.83452773]	[446.94125366 239.07055664 0.68371969]	[508.48895264 236.64961243 0.72808123]	[508.51385498 790.76989746 0.81526744]	[5.28976196e+02 7.90614868e+02 7.90078282e-01]	[5.08509186e+02 7.67521118e+02 6.84040189e-01]	[441.69876099 790.79852295 0.85433269]	[421.34884644 790.62042236 0.85666138]	[4.44360840e+02 7.70214355e+02 7.36211121e-01]
[480.1541748 256.99316406 0.94492054]	[480.25601196 303.19708252 0.91858709]	[421.27313232 300.69805908 0.86546993]	[400.79388428 400.625 0.91973698]	[400.67315674 482.76721191 0.9528482 ]	[539.24908447 303.20877075 0.83618307]	[547.02166748 400.76229858 0.88592261]	[559.81225586 487.92001343 0.87210172]	[480.31359863 477.62908936 0.74201411]	[441.70812988 477.64416504 0.72437388]	[441.79449463 623.92486572 0.84700513]	[439.31140137 759.94793701 0.8419795 ]	[521.23156738 475.14898682 0.6955303 ]	[521.34619141 623.94091797 0.8595922 ]	[518.75048828 752.24572754 0.82036781]	[462.4397583 244.18832397 0.87259018]	[487.93737793 244.2479248 0.84127045]	[444.43435669 239.06840515 0.72765994]	[505.99502563 236.64291382 0.76172298]	[508.51608276 790.76544189 0.81470567]	[5.28995789e+02 7.90611816e+02 7.89608598e-01]	[5.08533569e+02 7.67536560e+02 6.78583443e-01]	[441.70632935 790.78466797 0.85712969]	[421.34967041 790.61187744 0.8563661 ]	[4.44349030e+02 7.70189636e+02 7.33428359e-01]
[477.61233521 257.06277466 0.91561878]	[480.14120483 300.72470093 0.91567844]	[421.16732788 298.21292114 0.89091861]	[400.6885376 398.17471313 0.92113721]	[398.16625977 480.34539795 0.93616277]	[536.70300293 303.22967529 0.82088065]	[544.55529785 400.7305603 0.89843303]	[559.70257568 487.94473267 0.8568204 ]	[480.1401062 475.15814209 0.72424322]	[439.25164795 477.62506104 0.72737342]	[441.7260437 623.91894531 0.85208029]	[439.28482056 762.45562744 0.84505284]	[518.69799805 477.63250732 0.67800164]	[521.27087402 623.93249512 0.85093522]	[518.74005127 752.22821045 0.82283968]	[462.27746582 244.27641296 0.88901001]	[485.35723877 246.81069946 0.87220728]	[441.94046021 236.65101624 0.73053098]	[505.90933228 236.63642883 0.76931703]	[508.49819946 790.77575684 0.81621671]	[528.97167969 790.61846924 0.79088807]	[5.08522369e+02 7.67515320e+02 6.90159619e-01]	[441.69677734 790.7802124 0.85280043]	[421.34634399 790.61645508 0.8523581 ]	[4.44308533e+02 7.70218689e+02 7.40869641e-01]
[472.5904541 257.03707886 0.90026796]	[477.68664551 300.72164917 0.90332711]	[418.72854614 300.65557861 0.87904406]	[400.62231445 398.12454224 0.91877681]	[398.09643555 480.3404541 0.92816043]	[531.60717773 300.7383728 0.82114416]	[544.48602295 398.24234009 0.90184438]	[554.69714355 487.9447937 0.84052652]	[477.68432617 475.11367798 0.69106239]	[439.15609741 475.13006592 0.69761974]	[439.31686401 623.86047363 0.84650064]	[439.27529907 759.94873047 0.84096199]	[516.15557861 475.11135864 0.64952767]	[521.16552734 623.9387207 0.84086144]	[518.70751953 752.21307373 0.82147729]	[459.84158325 244.23370361 0.89173019]	[482.86837769 246.78134155 0.88516814]	[441.8392334 239.1031189 0.7114976]	[503.41891479 236.64022827 0.77495831]	[508.46139526 790.75640869 0.82907677]	[526.50415039 788.23028564 0.79711837]	[5.11009552e+02 7.65084534e+02 6.87569499e-01]	[441.69656372 790.77539062 0.85969955]	[421.349823 790.61022949 0.86355138]	[4.41898071e+02 7.70161072e+02 7.46529400e-01]
[470.03121948 257.050354 0.89703518]	[475.16027832 300.71005249 0.87950939]	[418.61776733 300.67547607 0.86335492]	[398.21569824 398.18054199 0.92701936]	[395.6506958 482.73284912 0.91170394]	[529.03448486 300.73724365 0.82753801]	[544.36749268 398.23492432 0.90675509]	[552.06011963 487.98138428 0.83180511]	[475.08633423 475.13046265 0.67428291]	[436.68838501 475.12731934 0.67983133]	[439.23944092 623.91583252 0.85039377]	[439.27105713 762.45281982 0.84673476]	[508.5085144 475.11315918 0.65489811]	[518.71032715 623.86291504 0.80898249]	[518.68450928 752.206604 0.81708235]	[459.74996948 244.27011108 0.89448148]	[482.77807617 246.77287292 0.89260018]	[441.74630737 239.12652588 0.69380701]	[503.2923584 236.59991455 0.79285783]	[505.98345947 790.73742676 0.8400746 ]	[526.46661377 788.2166748 0.80096006]	[5.11041046e+02 7.65079956e+02 6.82988465e-01]	[441.70159912 790.77246094 0.85726517]	[421.35693359 790.61126709 0.86121571]	[4.41893982e+02 7.70179199e+02 7.54359722e-01]
[467.4342041 257.03384399 0.90755689]	[472.57653809 300.70388794 0.86360407]	[416.16012573 300.67990112 0.85066098]	[398.14590454 398.17428589 0.92385018]	[395.52978516 480.31982422 0.88811946]	[526.51776123 300.74072266 0.83524543]	[541.95703125 400.64797974 0.91118139]	[547.05560303 488.02331543 0.84006137]	[470.00061035 477.68212891 0.68234771]	[436.57931519 477.66799927 0.68456864]	[439.16812134 623.94885254 0.85032314]	[439.27276611 762.49853516 0.8545329 ]	[505.92156982 477.67715454 0.69103903]	[518.6473999 623.86950684 0.80534661]	[518.6484375 752.17596436 0.81432134]	[459.66995239 244.24888611 0.88886857]	[480.35247803 246.7772522 0.89258564]	[441.66317749 239.09706116 0.70309061]	[500.85647583 236.5760498 0.81185383]	[505.99465942 790.72485352 0.84869909]	[526.46337891 788.19586182 0.8081001 ]	[5.11008362e+02 7.65053955e+02 6.87641978e-01]	[439.30743408 790.76989746 0.85791302]	[421.35046387 790.60736084 0.86238337]	[4.41903625e+02 7.70209290e+02 7.64081240e-01]
[464.87289429 257.01748657 0.92364013]	[469.96575928 300.71963501 0.86343843]	[413.57907104 300.69714355 0.82711393]	[398.03109741 398.20556641 0.91622055]	[390.44863892 482.81863403 0.86924666]	[526.44616699 300.73171997 0.85061944]	[541.86773682 400.78857422 0.91596305]	[544.54980469 490.54888916 0.86232406]	[467.39962769 480.2170105 0.69869626]	[434.02581787 480.20895386 0.67386431]	[439.09655762 624.02197266 0.8417691 ]	[439.27154541 762.4552002 0.84968865]	[503.43365479 480.22454834 0.71722049]	[516.11462402 623.93554688 0.81321728]	[516.19769287 752.21783447 0.80305594]	[457.20819092 244.1889801 0.87286627]	[480.25140381 246.77880859 0.89049804]	[439.19320679 236.64013672 0.74166918]	[500.74353027 236.62719727 0.78892058]	[505.99813843 790.71563721 0.84408391]	[526.4699707 788.18847656 0.80707753]	[5.08523041e+02 7.67509766e+02 6.95422709e-01]	[441.69998169 790.75238037 0.86618942]	[421.37188721 790.59637451 0.86598116]	[441.90435791 770.15637207 0.77121586]
[462.37872314 257.08029175 0.94080329]	[464.96563721 300.70184326 0.88024288]	[411.01324463 300.63085938 0.82477611]	[395.52111816 398.22332764 0.89094818]	[385.3444519 482.77044678 0.88901198]	[523.97186279 300.72851562 0.86792737]	[541.76751709 400.68109131 0.90446198]	[544.4664917 488.01885986 0.8714484 ]	[464.86087036 480.22711182 0.71514714]	[428.91137695 480.21490479 0.67669994]	[439.05285645 626.41448975 0.83183104]	[439.2401123 759.9520874 0.84635222]	[503.3515625 480.25805664 0.72414219]	[508.53207397 623.95318604 0.82491136]	[516.17565918 752.16589355 0.81239039]	[457.10250854 246.75082397 0.85544568]	[480.14282227 249.31442261 0.88690627]	[439.13433838 239.07011414 0.72566593]	[500.65795898 239.0625 0.78594291]	[505.98269653 790.73413086 0.85307109]	[526.45452881 788.1854248 0.81785512]	[5.11012665e+02 7.65025940e+02 6.90190196e-01]	[441.71975708 790.73815918 0.87525171]	[423.77572632 790.59155273 0.86753947]	[441.86721802 770.10137939 0.77726823]
[462.28598022 257.10452271 0.95362377]	[462.44515991 300.67272949 0.90698963]	[408.42312622 298.23828125 0.82981521]	[390.49212646 398.11975098 0.85979086]	[382.78610229 482.71591187 0.92404491]	[523.83093262 300.66293335 0.89126962]	[539.24169922 398.22558594 0.87347925]	[544.34918213 487.94564819 0.88959485]	[462.43103027 475.13873291 0.71588326]	[426.34536743 475.13027954 0.66833383]	[436.64160156 623.949646 0.82810521]	[439.19927979 762.4229126 0.84334564]	[503.29293823 475.13882446 0.71405232]	[508.45489502 621.38287354 0.80681741]	[516.15844727 752.1998291 0.80722338]	[454.58685303 246.77801514 0.84529406]	[477.68823242 249.36576843 0.88301444]	[436.63949585 236.65943909 0.70935982]	[498.12994385 239.10848999 0.72155082]	[508.44989014 790.72393799 0.83906502]	[526.48901367 788.16723633 0.81209087]	[5.08530548e+02 7.65076355e+02 6.97010994e-01]	[441.74472046 790.7277832 0.87703884]	[423.78869629 790.60186768 0.86661369]	[441.81188965 770.11828613 0.77385187]
[462.1857605 257.10015869 0.96048439]	[462.33447266 300.6968689 0.91915667]	[405.82220459 300.63790894 0.83441901]	[387.90161133 398.12301636 0.86082232]	[380.3359375 482.74206543 0.94020146]	[521.37969971 300.68295288 0.88788778]	[534.08874512 398.12374878 0.86296254]	[541.90942383 485.43835449 0.90291208]	[462.37420654 475.10290527 0.72242498]	[423.87210083 475.09960938 0.67325461]	[436.57980347 623.93127441 0.8183701 ]	[439.19223022 759.93133545 0.84147972]	[503.23782349 475.08435059 0.71232152]	[506.01828003 621.37609863 0.81096125]	[516.15557861 752.19592285 0.80781454]	[449.50372314 246.77085876 0.83601928]	[475.15631104 249.34477234 0.86221552]	[434.07943726 236.64089966 0.656564 ]	[493.12530518 239.06758118 0.69746971]	[508.44015503 790.73284912 0.84112662]	[526.48083496 788.1751709 0.81306446]	[5.08532867e+02 7.65064819e+02 6.93968773e-01]	[441.75561523 790.73010254 0.8804906 ]	[423.79385376 790.6060791 0.86961997]	[441.80532837 770.08691406 0.77651191]
[459.7819519 257.13024902 0.95991552]	[462.24389648 300.70727539 0.92135715]	[403.33258057 298.23696899 0.84919703]	[382.85702515 398.20385742 0.87839568]	[380.26000977 482.72753906 0.95345247]	[521.26159668 300.74691772 0.86835682]	[529.01922607 398.20471191 0.88241869]	[541.80969238 485.47610474 0.89580697]	[462.27984619 477.62588501 0.73193848]	[421.39785767 475.14794922 0.68558109]	[434.11791992 623.93981934 0.81463766]	[439.19186401 759.9095459 0.8390013 ]	[500.82119751 475.13485718 0.71519136]	[505.90634155 621.36724854 0.82215554]	[516.14654541 752.22497559 0.80782801]	[446.87637329 246.82225037 0.85504079]	[472.55764771 249.36486816 0.85818064]	[431.47229004 236.66624451 0.62899089]	[490.52313232 236.57841492 0.73016423]	[506.00216675 790.7510376 0.83935118]	[526.47875977 788.19805908 0.81870049]	[5.08535736e+02 7.67494507e+02 6.95769787e-01]	[441.78140259 790.71820068 0.88221526]	[423.81518555 790.60040283 0.86809528]	[441.79922485 767.70690918 0.77194571]
[459.78189087 257.13067627 0.95994896]	[462.24258423 300.70669556 0.9214896 ]	[403.33120728 298.23675537 0.84932363]	[382.85876465 398.2048645 0.87834799]	[380.25927734 482.72961426 0.95404065]	[521.2612915 300.7461853 0.86844712]	[529.01898193 398.19863892 0.8825019 ]	[541.81115723 485.47662354 0.89552003]	[462.28204346 477.62905884 0.73456734]	[421.39666748 475.15405273 0.6877414 ]	[436.53634644 623.94189453 0.81622553]	[439.1963501 759.92022705 0.8393454 ]	[500.82568359 475.1385498 0.71766603]	[505.90753174 621.36029053 0.82131302]	[516.14147949 752.20581055 0.81038433]	[446.87646484 246.82272339 0.85507095]	[472.55725098 249.36528015 0.8582961 ]	[431.47558594 236.66674805 0.62792218]	[490.52438354 236.57769775 0.73076624]	[508.45397949 790.75238037 0.84133756]	[526.49328613 788.1895752 0.8188476 ]	[5.08524536e+02 7.65075562e+02 6.96814895e-01]	[441.77474976 790.7277832 0.87781429]	[423.80963135 790.60760498 0.86826915]	[441.80218506 767.7142334 0.77521169]
[459.71722412 257.1463623 0.94364011]	[459.76473999 300.76470947 0.92032039]	[400.79376221 300.69354248 0.86094093]	[380.31567383 398.19015503 0.91518575]	[380.18188477 482.77249146 0.95385599]	[518.75305176 300.74887085 0.84880716]	[526.4977417 400.70404053 0.87702304]	[541.71112061 485.48495483 0.88328999]	[462.20977783 477.63555908 0.73714554]	[421.29525757 477.63015747 0.69483137]	[428.98843384 623.9274292 0.80378759]	[439.19006348 759.93249512 0.84083533]	[500.78866577 475.15704346 0.71242708]	[503.47732544 623.86602783 0.84502923]	[516.12896729 752.25067139 0.80523145]	[444.3576355 246.82118225 0.8696813 ]	[470.01101685 249.36755371 0.85366237]	[426.3427124 239.06681824 0.68427163]	[487.99429321 236.62069702 0.71279365]	[505.98486328 790.76141357 0.84578317]	[526.45788574 788.21051025 0.8233093 ]	[5.08541718e+02 7.67504639e+02 6.93990469e-01]	[441.76959229 790.74230957 0.87990457]	[423.79574585 790.62280273 0.87037003]	[441.81167603 770.08447266 0.77347952]
[457.06750488 257.17739868 0.89122188]	[457.19107056 300.68911743 0.90492254]	[398.253479 298.20581055 0.88706493]	[380.0977478 398.13327026 0.91815448]	[377.55056763 480.28948975 0.91784108]	[513.58581543 300.73773193 0.82032663]	[523.98083496 398.26089478 0.88238662]	[536.69000244 485.47238159 0.84806168]	[457.22079468 469.98083496 0.69643623]	[418.69500732 470.0145874 0.69362915]	[423.86505127 621.37017822 0.80285865]	[439.17007446 757.33538818 0.83266795]	[495.6696167 467.459198 0.65958273]	[503.29476929 623.8394165 0.85928059]	[516.12756348 752.22491455 0.80643487]	[441.75256348 249.29917908 0.89277995]	[464.8444519 249.39920044 0.88320148]	[421.38964844 236.67562866 0.71194243]	[485.35592651 239.0533905 0.73577851]	[505.9836731 790.79211426 0.82980537]	[526.47259521 788.22399902 0.81125534]	[5.11033661e+02 7.65050354e+02 6.76063180e-01]	[441.75469971 790.73883057 0.87397921]	[423.77734375 790.61566162 0.86732179]	[441.80767822 767.64691162 0.76767659]
[452.03012085 257.13775635 0.88479012]	[457.07376099 300.70297241 0.88291728]	[398.112854 300.68563843 0.86609435]	[377.71405029 398.1171875 0.92556667]	[377.50469971 482.71603394 0.91519564]	[511.03634644 300.70315552 0.82764441]	[523.92608643 398.1803894 0.90000665]	[531.60333252 485.425354 0.84525973]	[457.11672974 464.93862915 0.69282949]	[418.63812256 467.4390564 0.69124657]	[423.78808594 623.86383057 0.81076443]	[439.14486694 757.32080078 0.82826817]	[490.57061768 464.87698364 0.66236597]	[503.26269531 623.85284424 0.85448897]	[516.11187744 752.24578857 0.80141956]	[439.33029175 246.80027771 0.88879293]	[462.35501099 249.39503479 0.89821708]	[421.30633545 239.07818604 0.71840549]	[482.87475586 239.14212036 0.76373136]	[505.99285889 790.79644775 0.82452714]	[526.48504639 788.23065186 0.80821335]	[5.11020142e+02 7.65068848e+02 6.71118021e-01]	[441.76409912 790.74835205 0.87311852]	[423.78689575 790.63092041 0.86842811]	[4.41777405e+02 7.67638184e+02 7.64310598e-01]
[452.02960205 257.13803101 0.88480318]	[457.0741272 300.70645142 0.88256198]	[398.11355591 300.68811035 0.86610132]	[377.71655273 398.11706543 0.92558789]	[377.50692749 482.7149353 0.91571277]	[511.03530884 300.70581055 0.82730776]	[523.92175293 398.18383789 0.90044105]	[531.59906006 485.41171265 0.84651202]	[457.12759399 467.41946411 0.69447321]	[418.64129639 467.46109009 0.69186014]	[423.78863525 623.86608887 0.81130445]	[439.14419556 757.3104248 0.82836068]	[493.05749512 464.90750122 0.66131145]	[503.2671814 623.85699463 0.8546406 ]	[516.11767578 752.28649902 0.79580998]	[439.32952881 246.80052185 0.8888495 ]	[462.35470581 249.39544678 0.89827132]	[421.30593872 239.07962036 0.71833593]	[482.87356567 239.14347839 0.76379156]	[505.98132324 790.7911377 0.81832379]	[526.47161865 788.23120117 0.8028723 ]	[5.11028473e+02 7.67505005e+02 6.75466239e-01]	[441.77194214 790.73925781 0.87635845]	[423.79284668 790.62542725 0.86985111]	[4.41775208e+02 7.67632751e+02 7.60192752e-01]
[452.03488159 257.1552124 0.88657701]	[454.58843994 300.71942139 0.87111193]	[398.07034302 300.68838501 0.86094379]	[377.63818359 398.15292358 0.92287445]	[375.05258179 480.37365723 0.89656705]	[508.46139526 300.7130127 0.8354314 ]	[523.79425049 398.14816284 0.89838982]	[529.05480957 485.42984009 0.84466738]	[454.58477783 464.93041992 0.68571448]	[418.57287598 467.43005371 0.69055748]	[423.77227783 623.90093994 0.81459904]	[439.13391113 754.81829834 0.82923925]	[487.94360352 464.88745117 0.67233312]	[500.902771 623.82666016 0.85741079]	[516.12414551 752.26489258 0.80081749]	[439.28433228 249.29760742 0.89852327]	[462.3269043 249.35891724 0.90021461]	[421.25427246 239.19847107 0.71755123]	[482.80737305 239.07806396 0.76949632]	[505.97732544 790.79431152 0.81334949]	[526.4630127 788.23126221 0.80047822]	[5.11052277e+02 7.65087952e+02 6.73888326e-01]	[441.76199341 790.74804688 0.87494963]	[423.7845459 790.63012695 0.87240195]	[4.41772064e+02 7.67602112e+02 7.60310411e-01]
[446.94000244 257.115448 0.8953346 ]	[449.4458313 300.7041626 0.86642605]	[395.51303101 300.68530273 0.83329266]	[377.49420166 398.19042969 0.91208172]	[369.97302246 482.81799316 0.86926031]	[505.92111206 300.71127319 0.85384727]	[521.35168457 400.74545288 0.90264696]	[526.43487549 490.49966431 0.85090053]	[449.48223877 472.56878662 0.67296612]	[416.06283569 472.58843994 0.66881895]	[421.35391235 626.41491699 0.81993043]	[439.15130615 757.35540771 0.82780612]	[485.38034058 472.53356934 0.68325078]	[500.82870483 623.81237793 0.85425317]	[516.12390137 752.284729 0.79085475]	[439.16311646 246.83088684 0.89729112]	[459.83410645 249.33898926 0.90047187]	[418.80111694 239.11209106 0.73126209]	[480.29626465 236.6293335 0.78751099]	[505.98574829 790.79034424 0.80859232]	[526.47839355 788.22515869 0.79541904]	[5.11066956e+02 7.67515137e+02 6.63147926e-01]	[441.75662231 790.76855469 0.86758035]	[423.77740479 790.65240479 0.87004668]	[441.80340576 767.66210938 0.76866245]
[444.38751221 257.10638428 0.91089022]	[446.88336182 300.68127441 0.87931055]	[392.98989868 300.63735962 0.8271113 ]	[375.01477051 398.19754028 0.89518058]	[367.35910034 482.92227173 0.8650589 ]	[503.47607422 300.69125366 0.86600149]	[521.29370117 400.68170166 0.90707487]	[524.01342773 487.97665405 0.85925221]	[444.45217896 470.00866699 0.67770052]	[411.01412964 470.02993774 0.64688021]	[421.34243774 624.00213623 0.82616913]	[439.14797974 757.35559082 0.82887417]	[482.90896606 469.96118164 0.69378579]	[500.78939819 623.8114624 0.8470878 ]	[516.15148926 754.78601074 0.78371745]	[439.06832886 246.79359436 0.88108307]	[459.73986816 249.33676147 0.89912564]	[418.68075562 239.09382629 0.74007261]	[480.2230835 236.67559814 0.76865083]	[5.08476227e+02 7.93214478e+02 7.80543685e-01]	[5.26527588e+02 7.90627625e+02 7.83709466e-01]	[5.11079102e+02 7.67599243e+02 6.68764770e-01]	[441.74438477 790.76361084 0.86990345]	[423.77444458 790.64398193 0.86969972]	[441.80169678 767.66204834 0.76977128]
[444.31005859 257.12875366 0.92248535]	[444.35424805 300.70993042 0.89260638]	[390.42965698 300.64871216 0.82131547]	[372.52175903 398.2565918 0.87779415]	[364.80749512 482.86471558 0.88823259]	[503.39053345 300.69259644 0.88315499]	[521.20397949 398.26315308 0.89037055]	[523.94360352 487.91464233 0.87280923]	[444.35766602 475.14059448 0.69722193]	[408.44540405 477.63848877 0.6618225 ]	[421.30203247 626.43267822 0.8350246 ]	[439.15203857 757.33874512 0.83318317]	[482.84054565 475.10733032 0.70649475]	[500.73764038 623.91894531 0.84966385]	[516.14935303 754.75958252 0.7885614 ]	[436.64959717 246.83602905 0.87615258]	[459.67391968 249.368927 0.89997399]	[418.61254883 239.13299561 0.7295953 ]	[480.14065552 239.08221436 0.7583136 ]	[5.08461578e+02 7.93224915e+02 7.82613456e-01]	[5.26515503e+02 7.90627869e+02 7.87843943e-01]	[5.13565735e+02 7.67563538e+02 6.64959550e-01]	[441.74346924 790.79077148 0.8625474 ]	[423.77423096 790.66113281 0.86968261]	[441.809021 767.63665771 0.77244341]
[441.85037231 257.14633179 0.94032824]	[441.90136719 300.67410278 0.90726334]	[387.89758301 298.24057007 0.82559431]	[372.44329834 398.16366577 0.86758643]	[362.32827759 482.78436279 0.911834 ]	[503.26983643 300.65072632 0.89422113]	[518.70562744 398.20297241 0.87512589]	[523.8348999 485.4850769 0.88953114]	[441.93286133 475.1078186 0.70012581]	[405.8805542 475.14352417 0.66305256]	[421.29162598 626.42321777 0.84636563]	[439.14962769 757.30969238 0.83360624]	[482.78424072 472.57180786 0.70428503]	[500.66583252 623.88482666 0.84241366]	[516.15765381 754.80224609 0.78137094]	[436.57885742 249.29766846 0.86309665]	[459.60101318 249.4066925 0.89964789]	[418.56021118 236.64837646 0.72751933]	[477.66622925 239.07237244 0.74048269]	[5.08474457e+02 7.93228455e+02 7.74983406e-01]	[5.26516052e+02 7.90632507e+02 7.83522129e-01]	[5.13575256e+02 7.67605286e+02 6.61835313e-01]	[441.74273682 790.77093506 0.87367201]	[423.77114868 790.64782715 0.87560534]	[441.82095337 767.62646484 0.77159357]
[441.76605225 257.13821411 0.94998616]	[441.8319397 300.68859863 0.91676503]	[385.32821655 300.67617798 0.82898623]	[369.93182373 398.16619873 0.86134762]	[362.27618408 482.78811646 0.92132121]	[500.87536621 300.63470459 0.89647651]	[516.15405273 398.1885376 0.87902075]	[523.78216553 485.45922852 0.89807695]	[441.89633179 472.58712769 0.7011202 ]	[405.82754517 475.10635376 0.6589604 ]	[421.24377441 623.97155762 0.83718538]	[439.14447021 757.33795166 0.83183485]	[482.74969482 472.52664185 0.69662219]	[498.2270813 623.88568115 0.83913493]	[516.16845703 754.84002686 0.78083551]	[434.07171631 249.29251099 0.84740877]	[457.1491394 249.40155029 0.88743228]	[416.09133911 239.06962585 0.6770283 ]	[475.14025879 239.17308044 0.70734131]	[5.08498352e+02 7.93252136e+02 7.76528835e-01]	[5.26530579e+02 7.90647156e+02 7.86767066e-01]	[5.13591858e+02 7.67636108e+02 6.69841528e-01]	[441.74154663 790.77825928 0.87097335]	[421.38421631 790.65527344 0.87205505]	[441.82336426 767.64758301 0.76885188]
[441.71075439 257.13433838 0.95292687]	[441.75146484 300.72296143 0.91963637]	[382.82943726 300.71801758 0.83578026]	[367.34179688 398.13647461 0.86154497]	[362.23699951 482.80575562 0.92569429]	[500.79763794 300.66226196 0.88752371]	[511.08529663 398.11514282 0.86915785]	[521.41497803 485.39550781 0.90230584]	[441.84268188 475.12399292 0.71616596]	[403.33798218 475.15509033 0.67110044]	[421.23907471 626.48144531 0.84638119]	[439.15032959 759.87646484 0.83549005]	[482.70724487 472.58035278 0.70183426]	[498.15026855 626.39593506 0.84340584]	[516.1494751 754.83502197 0.78427762]	[431.51043701 246.81655884 0.83837348]	[457.09942627 249.38565063 0.8761344 ]	[413.57919312 239.08444214 0.68089467]	[475.06295776 239.16586304 0.6745311 ]	[5.08491364e+02 7.93245056e+02 7.83424795e-01]	[526.51727295 790.63842773 0.79338694]	[5.13593262e+02 7.67630005e+02 6.76181912e-01]	[441.73428345 790.78753662 0.86670297]	[421.37399292 790.66186523 0.87273037]	[441.82757568 767.69665527 0.77772617]
[441.66619873 257.13580322 0.95686662]	[441.69363403 300.70617676 0.92076308]	[382.76071167 300.65396118 0.84807646]	[362.353302 398.24639893 0.87360644]	[359.83221436 482.83740234 0.93524516]	[500.72042847 300.69528198 0.87329453]	[508.51309204 398.16345215 0.86937749]	[521.34448242 482.95977783 0.90771943]	[441.82458496 477.6401062 0.73157406]	[403.33306885 477.6729126 0.68309832]	[421.19949341 626.465271 0.84547645]	[439.14367676 757.35198975 0.83528501]	[480.36978149 475.1282959 0.71815056]	[495.64468384 624.0256958 0.83249938]	[516.16229248 752.23260498 0.81684619]	[428.93978882 249.29670715 0.84031641]	[454.60903931 249.36408997 0.8654874 ]	[411.00894165 239.08898926 0.65176117]	[472.55267334 236.65039062 0.70448804]	[508.48580933 790.79315186 0.8142063 ]	[528.9677124 788.18634033 0.79705042]	[5.13654541e+02 7.65050171e+02 6.58153474e-01]	[441.70736694 790.77618408 0.87266755]	[421.36560059 790.65008545 0.8792153 ]	[441.8303833 767.66052246 0.76943755]
[439.31103516 257.15753174 0.95564854]	[439.27514648 300.71600342 0.92294258]	[380.31912231 300.67773438 0.85560238]	[362.24673462 398.25344849 0.89233291]	[359.81991577 482.82284546 0.94176763]	[498.25512695 300.69458008 0.86141312]	[506.02279663 398.22470093 0.85903478]	[521.277771 482.95135498 0.9070555 ]	[441.76300049 477.69363403 0.74338657]	[400.87054443 477.73535156 0.69811177]	[421.19229126 626.41430664 0.84875095]	[439.14627075 757.32330322 0.83503556]	[480.32867432 475.16503906 0.72069603]	[493.11642456 623.98638916 0.82886678]	[516.16479492 752.20922852 0.8206405 ]	[426.40579224 249.34239197 0.85419905]	[452.08615112 249.36769104 0.85936886]	[408.46109009 239.12283325 0.6474182 ]	[469.99160767 236.55548096 0.71705616]	[508.50213623 790.77978516 0.81644398]	[526.5402832 788.16003418 0.80514872]	[5.13639526e+02 7.65032104e+02 6.58818126e-01]	[441.71658325 790.78106689 0.87086982]	[421.37774658 790.6539917 0.87681633]	[441.83065796 767.64324951 0.77089238]
[439.25106812 257.1633606 0.95171362]	[439.20114136 300.67694092 0.92863947]	[380.25033569 298.24456787 0.87236327]	[359.8104248 398.14215088 0.90399843]	[359.80001831 482.77722168 0.94679534]	[498.17303467 300.69522095 0.85124487]	[505.97134399 400.64102173 0.8761735 ]	[521.21990967 482.94442749 0.90646493]	[441.74188232 477.66989136 0.74247396]	[400.84866333 477.72680664 0.70347857]	[421.16427612 623.99127197 0.84252107]	[439.13543701 757.37866211 0.83280826]	[480.30908203 475.12207031 0.71930444]	[490.56057739 623.90222168 0.8254596 ]	[516.13616943 749.69250488 0.83544445]	[423.9118042 249.33578491 0.86216784]	[451.99398804 249.38771057 0.85643023]	[405.9234314 239.13011169 0.64405417]	[467.47970581 236.57215881 0.72875756]	[508.48831177 790.76025391 0.82858354]	[526.53497314 788.12304688 0.80485719]	[5.13617065e+02 7.59943481e+02 6.54744864e-01]	[441.7170105 790.77935791 0.87128294]	[421.38034058 790.66186523 0.87524748]	[441.82156372 767.68237305 0.77569008]
[439.22824097 257.16030884 0.94893461]	[439.15594482 300.6829834 0.92116922]	[380.20599365 298.23260498 0.87737715]	[359.71362305 398.17224121 0.92575777]	[359.7406311 482.81115723 0.94914347]	[495.66183472 300.71121216 0.83984113]	[505.89831543 400.64508057 0.87743372]	[521.19732666 482.95181274 0.9075169 ]	[441.71121216 477.65313721 0.74537528]	[400.81716919 477.71353149 0.70613462]	[421.18804932 626.45892334 0.84708411]	[439.14794922 757.37194824 0.83602154]	[480.28320312 475.10693359 0.71493316]	[488.01028442 623.91821289 0.83805883]	[516.12799072 749.75769043 0.82696921]	[423.86639404 249.3352356 0.8724606 ]	[449.47561646 249.35557556 0.84992898]	[405.86712646 239.15063477 0.69326401]	[467.39553833 236.60430908 0.71795058]	[508.46035767 790.74780273 0.82912654]	[526.50439453 788.11743164 0.8103224 ]	[5.13625244e+02 7.62506287e+02 6.60356760e-01]	[441.72171021 790.76751709 0.872136 ]	[421.38537598 790.65093994 0.8777715 ]	[441.82324219 767.67443848 0.77358556]
[439.18063354 257.17773438 0.93668836]	[436.69778442 300.67956543 0.91025025]	[377.74755859 300.62356567 0.87950438]	[359.65386963 398.24533081 0.92060333]	[359.70285034 482.86260986 0.94787019]	[493.09335327 300.68582153 0.83685648]	[503.48580933 398.06161499 0.85635698]	[521.16040039 482.92929077 0.89765513]	[441.6567688 475.14135742 0.74162 ]	[400.76379395 477.66821289 0.70821792]	[421.16247559 626.4397583 0.85548162]	[439.14157104 757.35083008 0.83358186]	[480.24468994 472.56115723 0.70805615]	[487.98275757 623.91864014 0.8408736 ]	[513.63879395 752.17755127 0.81510925]	[423.81008911 249.31980896 0.87642205]	[446.98025513 249.38369751 0.8514024 ]	[403.37799072 239.10475159 0.71992302]	[464.96600342 236.66085815 0.73446906]	[511.07925415 790.73565674 0.81638104]	[528.9887085 788.08508301 0.79512852]	[5.11051788e+02 7.64990295e+02 6.75925136e-01]	[441.73260498 790.76800537 0.87558645]	[423.771698 790.65905762 0.87782407]	[441.81576538 767.65081787 0.77181977]
[439.13598633 257.20223999 0.92650425]	[436.62539673 300.69012451 0.89949852]	[377.68798828 300.63748169 0.88127643]	[359.5668335 398.21496582 0.91836959]	[357.22857666 482.8984375 0.94265139]	[490.56954956 300.69082642 0.83406389]	[503.45565796 398.14492798 0.87374854]	[518.76879883 482.93081665 0.89407825]	[439.2477417 477.64804077 0.75182408]	[400.67617798 480.1791687 0.72281086]	[421.14724731 626.44482422 0.8543005 ]	[439.12261963 754.81756592 0.83218539]	[480.16479492 475.08834839 0.70323956]	[487.97640991 623.88079834 0.84042799]	[511.06555176 749.7668457 0.81267273]	[421.38949585 249.34376526 0.88704205]	[446.92300415 251.82202148 0.86119741]	[403.30664062 239.13909912 0.74411231]	[464.91278076 236.67886353 0.73289329]	[511.09347534 790.83129883 0.82528782]	[529.00823975 788.15551758 0.81253636]	[5.08484375e+02 7.64960999e+02 6.96577609e-01]	[441.72546387 790.77099609 0.87487543]	[421.38476562 790.65704346 0.87744665]	[4.41797302e+02 7.67586548e+02 7.62996256e-01]
[439.11151123 257.19219971 0.92648184]	[436.56188965 300.68295288 0.88863081]	[377.62039185 300.65054321 0.87219214]	[357.20117188 398.1277771 0.91793215]	[357.10394287 482.85855103 0.93804008]	[490.50744629 300.67199707 0.83568388]	[503.38586426 398.07901001 0.87594938]	[518.74481201 482.93640137 0.8896634 ]	[439.18951416 477.61688232 0.74539888]	[400.61325073 477.70040894 0.72033995]	[418.77697754 623.99938965 0.85832918]	[439.09814453 754.75830078 0.83344924]	[477.73703003 472.58602905 0.69511533]	[487.94274902 623.86834717 0.84093642]	[511.07452393 749.76525879 0.80852097]	[421.35308838 249.34152222 0.893309 ]	[446.88183594 249.39749146 0.86351258]	[403.26300049 239.13990784 0.76042026]	[464.85830688 236.66716003 0.73345155]	[516.16534424 793.26727295 0.82543784]	[531.58758545 788.18945312 0.80385184]	[5.08445648e+02 7.62512512e+02 6.85168624e-01]	[441.71697998 790.78259277 0.87438285]	[421.37454224 790.66210938 0.88114625]	[4.41772980e+02 7.67534790e+02 7.59623885e-01]
[436.69818115 257.17919922 0.92037594]	[434.08520508 300.67886353 0.87650853]	[377.57888794 300.67352295 0.8614856 ]	[357.18478394 398.118927 0.91785169]	[357.04898071 482.82601929 0.93132973]	[487.98257446 300.65631104 0.83904994]	[503.35800171 398.05163574 0.88779485]	[518.71380615 482.94073486 0.88341522]	[439.12457275 470.01556396 0.72259516]	[398.23425293 475.09683228 0.70182276]	[418.72961426 623.91125488 0.86150163]	[439.08963013 752.30126953 0.83112735]	[477.67382812 467.39929199 0.68580604]	[487.91372681 621.40765381 0.82204103]	[513.5803833 752.18481445 0.8013643 ]	[421.30715942 249.3341217 0.89887226]	[444.40420532 249.36880493 0.87137175]	[400.86685181 239.10137939 0.76502609]	[462.44012451 236.65504456 0.73728275]	[5.13621399e+02 7.93299072e+02 7.91045904e-01]	[5.31568787e+02 7.88229004e+02 7.79132009e-01]	[5.08504303e+02 7.64995300e+02 6.61340117e-01]	[441.70608521 790.78399658 0.86962116]	[421.35626221 790.65686035 0.88467044]	[4.41783630e+02 7.67503723e+02 7.47050405e-01]
[436.55145264 257.16244507 0.90172887]	[434.01556396 300.70831299 0.86492807]	[377.52606201 300.70996094 0.8512131 ]	[357.16235352 398.15658569 0.91669583]	[357.02194214 482.86273193 0.92219168]	[487.91885376 300.67434692 0.84336013]	[503.2989502 398.10467529 0.8965795 ]	[518.67047119 482.89376831 0.8789717 ]	[439.1192627 467.45767212 0.72802085]	[398.23907471 472.52883911 0.70324558]	[418.72183228 623.9697876 0.867576 ]	[439.06524658 754.7689209 0.81994408]	[477.65930176 464.86950684 0.69986326]	[487.97247314 623.84973145 0.82654226]	[516.14575195 767.52124023 0.77375597]	[421.21273804 249.30366516 0.89880049]	[444.29476929 249.3752594 0.88280725]	[400.82754517 239.11381531 0.75460851]	[462.38342285 239.10954285 0.75871688]	[5.21204895e+02 8.00989502e+02 7.07165480e-01]	[5.36723816e+02 7.93259827e+02 7.20231950e-01]	[5.08458405e+02 7.75296753e+02 6.49849176e-01]	[439.28845215 790.79724121 0.86374098]	[421.30673218 790.66479492 0.87908614]	[4.41782379e+02 7.67556091e+02 7.46040702e-01]
[434.08276367 257.13580322 0.90216297]	[431.50289917 300.70928955 0.86193448]	[375.10165405 300.7159729 0.84254009]	[357.10055542 398.22827148 0.92250216]	[356.99368286 482.88540649 0.90982866]	[485.45199585 300.67675781 0.84890801]	[503.26324463 398.09317017 0.89648509]	[518.68157959 482.87487793 0.88262898]	[439.09411621 467.40829468 0.72151357]	[398.22579956 469.99194336 0.70076853]	[418.66790771 623.96484375 0.86013806]	[439.06402588 757.32147217 0.81044781]	[477.61663818 464.83227539 0.69489974]	[490.53683472 623.87768555 0.81970847]	[5.18668213e+02 7.70211121e+02 7.69007862e-01]	[421.15362549 246.82244873 0.89830548]	[441.88616943 249.33572388 0.88584888]	[400.76577759 239.17321777 0.76046342]	[462.31842041 239.11746216 0.76028723]	[5.21271118e+02 8.06087769e+02 6.69603825e-01]	[5.39206238e+02 8.00916809e+02 6.85284019e-01]	[5.13581482e+02 7.85554810e+02 6.06016040e-01]	[439.23739624 790.84344482 0.85311228]	[421.25549316 790.70233154 0.88666105]	[4.41799652e+02 7.67621033e+02 7.57957697e-01]
[434.03494263 257.14538574 0.89569026]	[428.92669678 300.7237854 0.86254638]	[375.02578735 300.7651062 0.82483923]	[357.07391357 400.69393921 0.91520584]	[354.60025024 485.37387085 0.87953699]	[485.38391113 300.671875 0.86071694]	[503.23187256 398.08648682 0.9007411 ]	[518.71954346 482.8795166 0.88963813]	[439.07870483 469.9921875 0.71684855]	[398.21472168 472.59518433 0.70748329]	[418.65032959 624.02276611 0.86107898]	[439.07418823 759.87615967 0.8081584 ]	[475.17861938 464.92840576 0.68066669]	[493.09942627 623.90216064 0.81676704]	[5.21157349e+02 7.72771729e+02 7.71810532e-01]	[418.78372192 249.2979126 0.90638751]	[441.81838989 249.32687378 0.89556843]	[400.71026611 241.62263489 0.75698745]	[462.20776367 239.05667114 0.73143053]	[5.21278870e+02 8.06112061e+02 6.79754317e-01]	[5.39229736e+02 8.00967773e+02 6.87569618e-01]	[5.16181519e+02 7.88114380e+02 6.09623849e-01]	[439.14486694 790.83929443 0.84724069]	[421.19387817 790.68371582 0.88750643]	[4.41851135e+02 7.67688843e+02 7.64986873e-01]
[431.53164673 257.18209839 0.88576674]	[426.38064575 300.72610474 0.86951983]	[374.9692688 303.21313477 0.81415385]	[356.99447632 400.70733643 0.91633475]	[354.58914185 485.45593262 0.86233836]	[482.94885254 300.64480591 0.87167031]	[500.90414429 398.02536011 0.88151741]	[518.75799561 482.84872437 0.8953141 ]	[439.08129883 472.51916504 0.71681654]	[398.20935059 475.12243652 0.712623 ]	[418.64361572 623.96276855 0.85638094]	[439.0847168 757.38525391 0.81110829]	[477.6081543 467.43862915 0.67468023]	[493.09539795 623.86590576 0.81586206]	[521.26239014 775.29418945 0.79657465]	[418.7315979 249.36761475 0.91739011]	[441.74209595 249.35409546 0.90420783]	[400.62738037 241.65725708 0.75571471]	[459.7713623 236.61909485 0.7394715 ]	[5.21256226e+02 8.08539734e+02 6.63364530e-01]	[5.39257446e+02 8.03479065e+02 6.78180277e-01]	[5.18773010e+02 7.88172363e+02 6.33475423e-01]	[439.13699341 790.8324585 0.84637892]	[421.19778442 790.66998291 0.88965291]	[4.41867523e+02 7.67663513e+02 7.65392423e-01]
[428.94818115 259.57522583 0.88007164]	[423.90933228 303.21954346 0.8653819 ]	[372.49411011 305.78213501 0.80144674]	[354.56869507 400.73144531 0.91072667]	[354.55413818 487.94537354 0.84994549]	[482.8996582 300.66616821 0.88020033]	[500.90603638 398.07418823 0.88315088]	[521.16101074 482.8572998 0.90518767]	[439.05102539 472.52511597 0.71940881]	[398.18991089 475.12683105 0.71809649]	[418.70278931 626.4407959 0.87079281]	[439.10586548 759.88970947 0.81528866]	[475.15301514 467.44485474 0.67628014]	[495.6156311 623.83514404 0.82185769]	[521.35021973 770.26818848 0.8126542 ]	[418.66784668 251.83081055 0.92455649]	[441.66690063 251.82804871 0.90846533]	[398.24197388 241.70126343 0.75405449]	[459.71044922 236.65419006 0.73938698]	[5.21338989e+02 8.06028503e+02 6.68901026e-01]	[5.41769775e+02 7.98376404e+02 6.92602694e-01]	[5.21234070e+02 7.88051697e+02 6.14971697e-01]	[439.1534729 790.82116699 0.85472536]	[421.20855713 790.66467285 0.89250785]	[4.41888092e+02 7.67703430e+02 7.65397072e-01]
[426.36981201 259.57562256 0.89155483]	[423.86242676 305.78988647 0.86013085]	[369.98092651 308.35488892 0.79814386]	[354.56112671 403.26040649 0.88028032]	[354.52978516 490.55700684 0.83542961]	[482.85864258 300.73272705 0.87466866]	[500.90310669 398.074646 0.88337576]	[521.18591309 482.9034729 0.90896708]	[436.68688965 472.54977417 0.72534478]	[398.18157959 475.15606689 0.7246803 ]	[418.74108887 623.99291992 0.8704685 ]	[439.14022827 762.46405029 0.82416642]	[475.1272583 469.9581604 0.67676449]	[495.62564087 623.87231445 0.8212781 ]	[521.37774658 775.30212402 0.80534673]	[418.58093262 251.83384705 0.90914249]	[439.25152588 251.85366821 0.91457844]	[398.13214111 244.21836853 0.75796878]	[459.61825562 241.64753723 0.72982627]	[5.21347717e+02 8.06040405e+02 6.28315926e-01]	[5.39297729e+02 7.98443848e+02 6.61154807e-01]	[5.21321106e+02 7.88205627e+02 6.52561784e-01]	[439.19219971 790.82159424 0.85544199]	[421.24276733 790.68371582 0.88429302]	[4.44297058e+02 7.70196899e+02 7.48314202e-01]
[423.92108154 259.68707275 0.87649852]	[423.81460571 308.41027832 0.86439508]	[369.92819214 310.95800781 0.80483133]	[354.53613281 403.334198 0.87000501]	[354.49188232 495.61416626 0.83727753]	[482.79959106 303.22851562 0.86709005]	[500.90310669 398.16073608 0.88749909]	[521.18762207 482.95587158 0.9061048 ]	[436.6807251 475.08547974 0.72319871]	[398.18664551 477.65939331 0.72625738]	[418.76589966 626.5098877 0.87073439]	[439.17871094 765.05529785 0.8474561 ]	[475.09570312 470.01660156 0.67145377]	[495.61965942 624.00134277 0.82020718]	[521.33843994 775.309021 0.80101579]	[418.55169678 251.96446228 0.92328376]	[439.2059021 251.95935059 0.93149984]	[398.06942749 246.78657532 0.75627959]	[457.17059326 241.71768188 0.6990658 ]	[5.21293152e+02 8.06045349e+02 6.18500769e-01]	[5.36746155e+02 8.00935547e+02 6.44059181e-01]	[5.21308105e+02 7.88214172e+02 6.51167393e-01]	[439.18130493 793.24157715 0.85110885]	[421.25390625 790.73028564 0.87941349]	[4.44345062e+02 7.72722351e+02 7.47486413e-01]
[423.8631897 259.72583008 0.87456691]	[423.77987671 310.97912598 0.87662053]	[369.89825439 313.45019531 0.81127465]	[354.55517578 405.92321777 0.85130006]	[354.49557495 498.12088013 0.8520745 ]	[482.74987793 305.79946899 0.85378283]	[500.87792969 398.22732544 0.90053064]	[521.2086792 485.40731812 0.90151912]	[439.06069946 475.15786743 0.73231763]	[398.21481323 480.16329956 0.734586 ]	[418.75494385 626.52587891 0.86667418]	[439.21011353 767.57598877 0.87038207]	[475.13256836 472.55130005 0.67374706]	[495.63491821 624.00549316 0.81345558]	[521.3079834 775.27398682 0.81330079]	[416.15008545 254.38491821 0.92387509]	[439.15237427 254.37329102 0.93871391]	[398.02822876 249.3535614 0.74180377]	[457.1126709 246.74981689 0.6770528 ]	[5.23796997e+02 8.06029358e+02 6.65815592e-01]	[5.39246155e+02 7.98436707e+02 6.75335228e-01]	[5.21192688e+02 7.88179871e+02 6.76912665e-01]	[439.20040894 793.25842285 0.84893155]	[421.28878784 790.75439453 0.863922 ]	[4.44371399e+02 7.72826172e+02 7.44021058e-01]
[423.82180786 262.22079468 0.8687579 ]	[423.76824951 313.54016113 0.8986305 ]	[367.409729 316.01315308 0.82639468]	[354.57504272 408.47897339 0.84914804]	[354.50637817 498.23080444 0.87285095]	[482.74172974 310.87878418 0.85255253]	[500.86880493 400.64224243 0.90287423]	[521.19561768 487.94192505 0.88174474]	[436.67687988 477.64364624 0.72664267]	[398.18283081 480.22183228 0.73646569]	[418.78643799 631.58978271 0.83111668]	[439.23223877 767.55462646 0.87563074]	[475.06674194 472.57293701 0.66888475]	[493.05953979 626.52600098 0.79837918]	[521.25842285 785.49798584 0.78865784]	[416.10818481 254.46357727 0.92764473]	[439.12347412 254.43788147 0.94667399]	[398.02209473 251.91082764 0.74125212]	[457.07693481 249.37901306 0.70625281]	[5.21313354e+02 8.08658691e+02 5.95867813e-01]	[5.34150757e+02 8.06136169e+02 6.15065455e-01]	[5.21189209e+02 7.93280273e+02 6.21981382e-01]	[439.24514771 793.3046875 0.83152515]	[421.32461548 790.79199219 0.84169847]	[4.44388123e+02 7.72771973e+02 7.41514385e-01]
[423.82000732 269.84863281 0.87091088]	[421.38912964 315.99255371 0.91601169]	[367.37542725 316.09133911 0.82904875]	[354.55206299 413.57546997 0.85625851]	[354.51306152 500.70999146 0.88889062]	[482.73321533 313.474823 0.87261635]	[500.86264038 400.74984741 0.89022303]	[521.21691895 493.0652771 0.86516726]	[436.66925049 477.71258545 0.73492217]	[398.17404175 480.26831055 0.7432034 ]	[421.15515137 636.77050781 0.83268332]	[439.23672485 767.55187988 0.87201053]	[475.07138062 475.14599609 0.67635393]	[490.56060791 629.03900146 0.77554965]	[521.17211914 790.6661377 0.79694748]	[416.09567261 256.93688965 0.93252271]	[439.14022827 254.59155273 0.95163685]	[395.61663818 254.4282074 0.71086448]	[457.1178894 251.93296814 0.73788434]	[5.23912231e+02 8.11276855e+02 5.31215549e-01]	[5.39243591e+02 8.11116760e+02 6.05740488e-01]	[5.16182434e+02 8.06065491e+02 6.21145487e-01]	[439.26916504 795.80926514 0.80507988]	[421.32125854 793.22747803 0.81400102]	[4.44378693e+02 7.72737732e+02 7.34610975e-01]
[423.89901733 272.49707031 0.88903546]	[423.79067993 316.10934448 0.91949546]	[367.40960693 318.57901001 0.83133942]	[354.54598999 416.17050171 0.88288528]	[354.53143311 500.83422852 0.89691985]	[482.78137207 315.95233154 0.89235216]	[500.84838867 405.86975098 0.867284 ]	[521.22460938 500.71817017 0.91163385]	[436.67269897 480.16299438 0.72874105]	[398.16680908 480.29937744 0.72898257]	[421.18685913 639.30371094 0.84881836]	[439.26751709 767.56707764 0.88048041]	[472.59805298 475.14364624 0.67537606]	[490.53781128 631.61096191 0.7582261 ]	[518.74633789 790.6885376 0.79231399]	[416.13024902 257.13903809 0.92445338]	[439.18530273 257.09109497 0.94703686]	[395.60186768 256.99362183 0.76079035]	[457.16049194 254.44725037 0.75770533]	[5.21380737e+02 8.11332764e+02 5.72794795e-01]	[5.36734314e+02 8.11148560e+02 6.40367270e-01]	[5.13642090e+02 8.06123413e+02 6.15138769e-01]	[439.26385498 795.79699707 0.80611289]	[421.31225586 793.21911621 0.82116538]	[4.44403473e+02 7.72765381e+02 7.28658676e-01]
[423.79428101 275.02755737 0.93002164]	[423.77755737 318.59991455 0.92141086]	[369.89990234 318.70217896 0.82480448]	[354.54083252 418.65698242 0.90159994]	[354.49716187 503.32296753 0.88705826]	[482.75143433 316.13424683 0.91450912]	[500.86123657 410.94528198 0.84609514]	[521.21191406 503.25033569 0.91015595]	[436.63336182 480.29574585 0.73298538]	[398.15322876 482.85440063 0.72572178]	[421.19421387 641.8928833 0.86248463]	[439.26837158 767.55322266 0.87861097]	[472.55340576 477.71990967 0.68193823]	[487.95498657 631.65631104 0.77547622]	[5.16149963e+02 7.88164246e+02 7.70613313e-01]	[416.06600952 259.65777588 0.88865435]	[439.1282959 259.67211914 0.91202247]	[395.60516357 257.08630371 0.7611146 ]	[457.1557312 256.99398804 0.75123674]	[5.18687134e+02 8.11333801e+02 6.68662608e-01]	[5.29068237e+02 8.11135132e+02 7.14922011e-01]	[5.11021606e+02 8.03497131e+02 6.10032499e-01]	[439.27099609 793.2991333 0.81144452]	[421.31903076 790.78649902 0.83279252]	[4.44405396e+02 7.72764221e+02 7.13477612e-01]
[423.79278564 277.50671387 0.93482131]	[421.39202881 321.17849731 0.90279573]	[369.90231323 321.26751709 0.80442083]	[354.49398804 421.20129395 0.89061517]	[354.52932739 505.90588379 0.86531383]	[482.75640869 318.67449951 0.90629357]	[500.84423828 416.11322021 0.86303318]	[521.17437744 503.4130249 0.90333974]	[436.57720947 485.39459229 0.70949161]	[398.12042236 487.98654175 0.70130074]	[421.16369629 644.44714355 0.87684011]	[439.27655029 767.65423584 0.88003004]	[470.04418945 482.81942749 0.68598783]	[487.93273926 639.31256104 0.76888353]	[5.16127563e+02 7.93303284e+02 7.48493910e-01]	[416.0954895 264.71615601 0.87260371]	[439.12615967 264.76800537 0.88788563]	[395.63427734 257.18109131 0.75085568]	[457.14212036 257.17822266 0.70577693]	[5.16216614e+02 8.18937988e+02 5.53600907e-01]	[5.29022644e+02 8.13823669e+02 6.15745783e-01]	[5.11021240e+02 8.08681152e+02 6.42523766e-01]	[439.20114136 793.32897949 0.80604577]	[421.26464844 790.80419922 0.84401971]	[4.44438873e+02 7.75288513e+02 7.12745070e-01]
[423.7840271 277.72045898 0.91600901]	[421.39694214 323.77288818 0.88086176]	[367.42440796 326.30987549 0.79586101]	[354.51077271 421.35699463 0.87830043]	[354.53363037 508.53701782 0.84055138]	[482.76367188 321.18301392 0.89322746]	[500.84463501 418.66262817 0.87425762]	[518.74194336 505.93695068 0.87632477]	[436.56417847 490.54229736 0.70230621]	[398.1210022 495.66589355 0.71219975]	[421.14389038 647.00585938 0.88709015]	[439.28085327 767.652771 0.87815022]	[469.98910522 485.4387207 0.68578929]	[487.94595337 641.91540527 0.77855444]	[5.13638977e+02 8.00967224e+02 7.47056723e-01]	[416.07406616 272.3604126 0.88432145]	[439.10922241 272.35018921 0.90352499]	[395.60974121 262.23718262 0.71443462]	[457.1567688 259.69372559 0.73028249]	[5.18723267e+02 8.26597717e+02 5.73197603e-01]	[5.31565857e+02 8.21472229e+02 5.95793247e-01]	[5.05929138e+02 8.11298950e+02 6.62515223e-01]	[439.20895386 793.34313965 0.81566262]	[421.27459717 790.80792236 0.84736067]	[4.44438232e+02 7.72825500e+02 7.02809751e-01]
[423.81243896 280.19332886 0.89672458]	[421.36459351 331.39071655 0.87426871]	[367.4024353 331.43106079 0.80355483]	[354.54330444 426.37387085 0.85783839]	[354.46948242 516.1439209 0.8341828 ]	[480.36315918 323.78344727 0.86626339]	[500.8057251 418.71078491 0.88541085]	[518.71533203 508.52764893 0.8456049 ]	[436.54040527 493.11920166 0.69621205]	[398.09152222 498.20944214 0.71644455]	[418.7739563 647.1270752 0.88432956]	[439.31582642 767.67889404 0.87940776]	[469.97018433 487.97720337 0.67632926]	[485.49255371 644.3793335 0.78959262]	[5.13601501e+02 8.03482544e+02 7.41350889e-01]	[416.09442139 272.49209595 0.90446228]	[439.11929321 272.48193359 0.92510843]	[395.62072754 267.33279419 0.72027117]	[457.09225464 264.75088501 0.65845156]	[5.21217834e+02 8.29151489e+02 6.42890275e-01]	[5.34141052e+02 8.24083496e+02 6.39984071e-01]	[5.03453308e+02 8.13778687e+02 6.78434670e-01]	[4.39128052e+02 7.95850952e+02 7.83290327e-01]	[421.2008667 790.84100342 0.83660758]	[4.46925629e+02 7.72829529e+02 6.95869863e-01]
[423.77902222 282.756073 0.87433994]	[421.35791016 333.9871521 0.89493048]	[367.3664856 334.03479004 0.81842965]	[354.55264282 428.98220825 0.84849381]	[354.46789551 518.74932861 0.86114699]	[480.33978271 328.90481567 0.85168898]	[500.7850647 421.18099976 0.88518107]	[516.21533203 513.57409668 0.82285088]	[436.55145264 498.19781494 0.70814013]	[398.0831604 500.78463745 0.72305906]	[418.72698975 652.11694336 0.87326157]	[441.6534729 770.07525635 0.86685038]	[470.01580811 493.09368896 0.6720888 ]	[487.93902588 646.96343994 0.79171711]	[5.13569702e+02 8.03553284e+02 7.43005872e-01]	[416.06512451 274.97659302 0.91817069]	[439.09405518 274.96331787 0.93930936]	[395.60525513 272.37921143 0.69008642]	[457.06610107 269.8409729 0.68712974]	[5.11072052e+02 8.31656860e+02 6.88497841e-01]	[5.26429199e+02 8.29137634e+02 7.15084434e-01]	[5.05940338e+02 8.13750122e+02 6.61844432e-01]	[4.39108917e+02 7.98382507e+02 7.57225454e-01]	[421.19723511 793.2645874 0.81222928]	[4.49435974e+02 7.75303101e+02 6.77537918e-01]
[421.35021973 290.39019775 0.89343053]	[421.37319946 336.50363159 0.91708374]	[367.35263062 336.58700562 0.83154547]	[354.57754517 439.07272339 0.88782829]	[351.98596191 521.24456787 0.86804259]	[482.71957397 333.99136353 0.87533575]	[500.78982544 421.34960938 0.87437981]	[518.64459229 518.68804932 0.84449685]	[436.62582397 500.74807739 0.73712397]	[398.12374878 503.31259155 0.73462969]	[418.72494507 654.72302246 0.86898386]	[441.66555786 767.66015625 0.86651814]	[472.5843811 498.19219971 0.68500257]	[485.46310425 647.09454346 0.7927053 ]	[5.13561035e+02 8.06078125e+02 7.30033159e-01]	[413.56326294 277.4630127 0.91552788]	[436.69226074 275.13046265 0.93888205]	[395.52731323 274.95657349 0.69160056]	[454.63162231 272.48980713 0.74497616]	[5.13567383e+02 8.34277161e+02 6.20681047e-01]	[5.26462280e+02 8.31697876e+02 6.86154127e-01]	[5.05965576e+02 8.13832825e+02 6.10779166e-01]	[4.39103943e+02 7.98404968e+02 7.40062952e-01]	[421.18280029 793.26446533 0.80500919]	[4.49462280e+02 7.72787720e+02 6.82240784e-01]
[421.33758545 295.43087769 0.92467511]	[421.38769531 336.63238525 0.92153668]	[367.38415527 339.07562256 0.83350641]	[354.53009033 439.11074829 0.89112455]	[346.85882568 523.8248291 0.86523503]	[480.36465454 336.50393677 0.89752352]	[500.80487061 423.8692627 0.86470973]	[518.72009277 521.28161621 0.87731218]	[436.61251831 500.85778809 0.73693997]	[398.10635376 503.41192627 0.7246471 ]	[418.76177979 657.30541992 0.86940902]	[441.65670776 767.690979 0.86616051]	[472.58215332 500.71936035 0.68807769]	[487.96005249 652.19488525 0.75160587]	[5.11067078e+02 8.06115601e+02 7.44872749e-01]	[413.52209473 277.6895752 0.89663613]	[436.69821167 277.6907959 0.9191317 ]	[393.00198364 277.51345825 0.71568364]	[457.08276367 275.03973389 0.74869668]	[5.05985016e+02 8.36881165e+02 6.80320501e-01]	[5.23905945e+02 8.31873352e+02 7.47461081e-01]	[5.08447632e+02 8.13854004e+02 6.43116057e-01]	[4.39114960e+02 7.98393860e+02 7.23777354e-01]	[4.21201843e+02 7.93276123e+02 7.87458599e-01]	[4.49435028e+02 7.72810486e+02 6.71182811e-01]
[421.29370117 295.5585022 0.948461 ]	[421.3510437 339.12203979 0.92730975]	[367.37738037 339.23971558 0.82944387]	[354.49688721 439.28985596 0.89774626]	[344.3470459 524.00079346 0.85190576]	[480.32385254 336.62887573 0.91093433]	[500.82415771 428.92468262 0.85656929]	[518.77270508 523.77868652 0.89264894]	[436.64398193 503.36331177 0.73828095]	[398.15847778 505.94796753 0.72150517]	[421.18103027 659.80560303 0.86923409]	[441.66265869 770.11175537 0.86761993]	[472.60693359 500.80792236 0.6966821 ]	[485.49136353 649.64813232 0.7794137 ]	[5.11030518e+02 8.03547974e+02 7.37562299e-01]	[411.03585815 280.16415405 0.87740499]	[436.64849854 280.20932007 0.88767076]	[392.9821167 277.56616211 0.72318912]	[454.61773682 277.49789429 0.71050107]	[5.05917145e+02 8.41988281e+02 6.90586746e-01]	[5.23898621e+02 8.34380737e+02 7.33817518e-01]	[5.05957397e+02 8.13750061e+02 6.49932325e-01]	[4.39111572e+02 7.95904785e+02 7.26312816e-01]	[421.20950317 793.24902344 0.79783738]	[4.49464539e+02 7.75356812e+02 6.60745084e-01]
[421.23034668 298.04031372 0.96209955]	[421.33267212 339.29492188 0.92001539]	[367.35110474 341.77011108 0.81515259]	[354.44570923 441.71243286 0.88393158]	[344.27304077 526.45452881 0.85044056]	[480.32287598 339.15170288 0.91116321]	[500.83251953 434.09841919 0.85445297]	[521.16455078 523.89123535 0.90393633]	[436.60879517 505.98162842 0.72084457]	[398.13674927 511.06335449 0.71909571]	[421.21777344 659.85650635 0.87346643]	[441.67504883 767.70111084 0.8698141 ]	[472.56225586 503.41879272 0.69398737]	[485.49966431 657.30908203 0.7662462 ]	[5.11076141e+02 8.08659241e+02 7.33048379e-01]	[410.95004272 282.78445435 0.84356201]	[436.59338379 285.29385376 0.86290795]	[390.45648193 277.67712402 0.69568002]	[454.5418396 277.63577271 0.67892975]	[5.05996765e+02 8.47104797e+02 6.79383278e-01]	[5.23921204e+02 8.42004028e+02 7.06877232e-01]	[5.05968384e+02 8.21447510e+02 6.18447721e-01]	[4.39138062e+02 7.95820618e+02 7.53798068e-01]	[421.24157715 790.84179688 0.81652915]	[4.49498962e+02 7.75316101e+02 6.69732273e-01]
[421.1809082 298.2038269 0.95664793]	[421.32366943 341.77606201 0.90626162]	[367.37194824 344.32617188 0.80123401]	[352.00704956 441.86920166 0.86136556]	[344.25305176 526.496521 0.84503806]	[480.30078125 339.23782349 0.9055286 ]	[500.84387207 436.64059448 0.86559451]	[521.1661377 523.94018555 0.90325171]	[436.61129761 511.02886963 0.71834344]	[398.13186646 516.13043213 0.72399747]	[421.20544434 662.35552979 0.87937957]	[441.68276978 767.69641113 0.87011755]	[472.54501343 505.96276855 0.68743145]	[485.49383545 659.82006836 0.77591705]	[5.11090881e+02 8.11253235e+02 7.32525349e-01]	[408.46777344 290.40713501 0.84647059]	[434.11532593 290.42926025 0.8733328 ]	[390.51104736 280.1628418 0.64675337]	[452.02740479 277.72073364 0.69037515]	[5.05907349e+02 8.49655945e+02 7.14289725e-01]	[5.23871155e+02 8.47085144e+02 7.30568051e-01]	[5.08454071e+02 8.26590088e+02 6.42924607e-01]	[4.39115997e+02 7.95825439e+02 7.51289845e-01]	[421.21728516 790.83282471 0.81242263]	[4.49532898e+02 7.75297668e+02 6.74985349e-01]
[421.20895386 300.69473267 0.93572462]	[421.31533813 346.8192749 0.88538438]	[367.36309814 349.38287354 0.79995322]	[351.95962524 444.41677856 0.83984804]	[341.76641846 529.04510498 0.84490681]	[480.26519775 341.74569702 0.88665116]	[500.83892822 439.11529541 0.87819487]	[521.19787598 526.46673584 0.89232683]	[436.59509277 511.02182007 0.71348876]	[398.12863159 513.65045166 0.72479641]	[421.17346191 662.43981934 0.88381165]	[441.68280029 767.63885498 0.86696899]	[470.05264282 505.96060181 0.68210167]	[485.47982788 659.86401367 0.77669501]	[5.11082184e+02 8.11304199e+02 7.45750666e-01]	[410.94293213 292.99917603 0.87114358]	[434.1015625 293.00384521 0.89082545]	[392.96743774 285.25509644 0.65311009]	[449.50842285 282.67565918 0.67389315]	[5.03473389e+02 8.52179504e+02 7.34568179e-01]	[5.23880249e+02 8.49626343e+02 7.53635168e-01]	[5.08436737e+02 8.26583069e+02 6.70894742e-01]	[4.39161957e+02 7.95803101e+02 7.52529681e-01]	[421.25653076 790.81842041 0.80794257]	[4.49507965e+02 7.72757629e+02 6.73762679e-01]
[421.215271 303.21081543 0.91732788]	[421.27600098 351.92471313 0.88892406]	[364.85665894 354.45016479 0.81447995]	[351.98156738 449.4336853 0.82929498]	[341.76480103 534.13037109 0.84183019]	[480.22644043 344.26010132 0.86127019]	[500.82357788 439.14401245 0.88408864]	[521.21380615 528.96282959 0.87838441]	[436.63476562 516.13452148 0.72368568]	[398.15560913 518.72961426 0.74209893]	[418.76876831 664.9487915 0.89454615]	[441.68444824 767.58892822 0.86365348]	[472.54364014 511.03491211 0.67269731]	[487.91488647 664.90362549 0.78881347]	[5.11046692e+02 8.11269897e+02 7.79049814e-01]	[410.95883179 295.44390869 0.88807821]	[434.10223389 295.45516968 0.90228277]	[390.49581909 287.86920166 0.64664495]	[449.51477051 285.27648926 0.66521841]	[5.05882385e+02 8.52303101e+02 7.85823941e-01]	[5.23907471e+02 8.49709656e+02 7.98652828e-01]	[5.05974396e+02 8.24037231e+02 6.86654925e-01]	[4.39176971e+02 7.93360535e+02 7.62614548e-01]	[421.25933838 790.79571533 0.81465328]	[4.49509521e+02 7.70282654e+02 6.78784847e-01]
[421.18643188 305.8147583 0.90091896]	[421.30435181 354.47439575 0.89816976]	[367.33242798 354.57531738 0.81998396]	[351.98660278 452.04553223 0.83051437]	[341.77908325 536.74597168 0.85278559]	[480.23718262 346.86798096 0.8455584 ]	[500.82235718 439.26187134 0.89196229]	[521.22753906 531.54040527 0.87276828]	[436.62731934 518.67144775 0.72663301]	[398.15200806 521.22210693 0.74192226]	[418.71630859 665.08050537 0.8988353 ]	[441.67630005 767.54656982 0.8593778 ]	[472.53744507 513.62512207 0.67297071]	[485.48123169 665.01879883 0.79296613]	[5.11049744e+02 8.13799438e+02 7.48962283e-01]	[408.41793823 295.54656982 0.89968699]	[434.04354858 295.53640747 0.90162492]	[387.93347168 293.00744629 0.64766622]	[449.50720215 290.43582153 0.70525324]	[5.03331177e+02 8.52334167e+02 7.23248422e-01]	[5.21376160e+02 8.52176636e+02 7.67626584e-01]	[5.11034393e+02 8.29137390e+02 6.60467029e-01]	[4.39197266e+02 7.95792297e+02 7.55642474e-01]	[421.29031372 790.80310059 0.80134684]	[4.49478516e+02 7.70236206e+02 6.67259157e-01]
[421.18643188 305.81448364 0.90092367]	[421.30447388 354.47436523 0.89821351]	[367.33233643 354.57537842 0.81991994]	[351.98678589 452.0484314 0.8305878 ]	[341.78005981 536.74719238 0.85292137]	[480.23757935 346.86810303 0.84559679]	[500.82067871 439.26861572 0.8928439 ]	[521.22833252 531.54754639 0.87213546]	[436.62548828 518.66271973 0.7240715 ]	[398.15087891 521.2164917 0.73979074]	[418.71817017 665.07434082 0.89976108]	[441.67636108 767.52838135 0.85702658]	[472.53689575 513.60559082 0.67205912]	[485.48257446 665.01483154 0.79225791]	[5.11057800e+02 8.13806885e+02 7.47043967e-01]	[408.41821289 295.54632568 0.89961898]	[434.04367065 295.53622437 0.90170985]	[387.93481445 293.00732422 0.64767194]	[449.50656128 290.43612671 0.70565116]	[5.03320465e+02 8.52338867e+02 7.20123112e-01]	[5.21360779e+02 8.52186218e+02 7.67345726e-01]	[5.11061523e+02 8.29156677e+02 6.61554694e-01]	[4.39199463e+02 7.95791565e+02 7.55207300e-01]	[421.29229736 790.80041504 0.79949898]	[4.49479218e+02 7.70215942e+02 6.66337371e-01]
[421.18630981 305.81445312 0.90095276]	[421.30435181 354.47497559 0.89833194]	[367.33221436 354.57629395 0.81999457]	[351.98605347 452.04830933 0.83033359]	[341.78161621 536.74597168 0.85240132]	[480.23770142 346.86871338 0.84562886]	[500.82138062 439.26681519 0.89239872]	[521.22686768 531.54742432 0.87194687]	[436.61938477 518.6640625 0.72312975]	[398.14425659 521.22033691 0.73951983]	[418.71426392 665.08447266 0.89936751]	[441.67700195 767.52813721 0.85683256]	[472.53063965 513.60668945 0.67181575]	[485.47976685 665.01647949 0.79337204]	[5.11051910e+02 8.13811279e+02 7.46582389e-01]	[408.41821289 295.54623413 0.89962518]	[434.04388428 295.53637695 0.90172648]	[387.93447876 293.00756836 0.64802378]	[449.50640869 290.43670654 0.70585966]	[5.03311920e+02 8.52338989e+02 7.17612147e-01]	[5.21348145e+02 8.52189209e+02 7.65767217e-01]	[5.11064392e+02 8.29164062e+02 6.61915720e-01]	[4.39195038e+02 7.95801636e+02 7.51329362e-01]	[421.29040527 790.8057251 0.79721385]	[4.49481354e+02 7.70212097e+02 6.65323973e-01]
[421.18237305 310.94763184 0.91499895]	[421.33068848 356.97244263 0.91490656]	[367.34564209 357.07052612 0.83090931]	[352.01647949 457.06558228 0.84857118]	[341.75656128 539.31311035 0.8761586 ]	[480.25445557 351.97982788 0.85738933]	[500.82354736 441.7333374 0.8896184 ]	[521.19775391 531.59979248 0.86625522]	[436.66220093 518.75317383 0.74173033]	[398.16934204 521.31713867 0.75291073]	[418.76635742 667.59039307 0.89917397]	[441.70123291 767.50378418 0.86450601]	[472.59667969 516.18286133 0.67972827]	[485.48956299 667.48260498 0.7889452 ]	[5.08537140e+02 8.16358093e+02 7.28267372e-01]	[408.39764404 298.04675293 0.90573972]	[431.54934692 295.66125488 0.89819413]	[387.90917969 295.5284729 0.7041595 ]	[449.46731567 292.87683105 0.73278105]	[5.03349213e+02 8.52368713e+02 6.90100253e-01]	[5.21383179e+02 8.52225891e+02 7.31518626e-01]	[5.08461121e+02 8.29233521e+02 6.35841489e-01]	[4.39219696e+02 7.93352783e+02 7.57680774e-01]	[421.31356812 790.77624512 0.81273419]	[4.49490509e+02 7.70136841e+02 6.85922384e-01]
[418.78182983 316.09130859 0.95845342]	[421.32012939 359.58804321 0.93048662]	[364.8704834 359.73077393 0.83589071]	[354.48913574 459.77288818 0.90581739]	[341.76330566 544.3973999 0.89201903]	[480.2338562 357.07357788 0.90278769]	[500.88061523 449.43945312 0.85893357]	[521.22570801 541.74401855 0.91040242]	[436.66888428 526.4508667 0.74743861]	[398.16329956 529.01605225 0.73835534]	[421.14666748 667.60516357 0.90081859]	[441.74191284 767.52374268 0.87036049]	[475.12490845 523.92559814 0.71408725]	[485.47061157 670.18121338 0.76782906]	[5.08495636e+02 8.26648560e+02 7.13524044e-01]	[405.8215332 300.74246216 0.87605202]	[431.50912476 300.68844604 0.86185443]	[385.34924316 298.15731812 0.73646021]	[446.95889282 295.4744873 0.75017154]	[5.03279572e+02 8.54869934e+02 5.76139569e-01]	[5.21280273e+02 8.52361816e+02 6.30239189e-01]	[5.08487885e+02 8.34358582e+02 5.65621912e-01]	[4.39230560e+02 7.95815857e+02 7.80665457e-01]	[421.34518433 790.79370117 0.83940876]	[4.52009216e+02 7.70114868e+02 6.99209094e-01]
[418.77258301 316.16574097 0.9641403 ]	[421.32629395 359.66687012 0.92938823]	[364.8737793 359.79223633 0.8310219 ]	[354.4994812 459.83462524 0.90403461]	[341.79547119 544.47961426 0.87484717]	[480.25253296 357.16320801 0.90968311]	[500.88970947 452.0562439 0.86699951]	[521.24871826 541.83837891 0.92488015]	[436.67855835 526.45678711 0.74852335]	[398.17651367 528.99584961 0.74421978]	[421.15026855 667.60174561 0.90142769]	[441.74404907 767.4954834 0.865659 ]	[475.11715698 523.95483398 0.7100122 ]	[485.42791748 670.20227051 0.78065628]	[5.08495789e+02 8.26652832e+02 7.15970874e-01]	[403.39135742 303.26553345 0.86410218]	[431.49456787 303.19137573 0.84826899]	[385.35119629 300.62753296 0.72287065]	[446.90072632 295.58914185 0.75708026]	[5.03329498e+02 8.57377502e+02 6.17650390e-01]	[5.21349731e+02 8.54793884e+02 6.58917606e-01]	[5.08447296e+02 8.34335083e+02 5.78766763e-01]	[4.39210907e+02 7.95821960e+02 7.73190141e-01]	[421.32888794 790.79168701 0.83240837]	[4.52014771e+02 7.67682617e+02 6.97391272e-01]
[418.75164795 318.57815552 0.96839345]	[421.32873535 359.70257568 0.9277997 ]	[367.33856201 362.20059204 0.82639295]	[354.54373169 462.1973877 0.91401774]	[344.29043579 546.93817139 0.85084784]	[480.24734497 357.18237305 0.91321129]	[500.88552856 454.58312988 0.87095904]	[521.23815918 541.91888428 0.92763215]	[436.68887329 526.46203613 0.74696606]	[398.19186401 528.98913574 0.74111205]	[421.15090942 667.68304443 0.89067477]	[441.74499512 767.54473877 0.8757056 ]	[475.11837769 523.95611572 0.70948452]	[485.41687012 672.68945312 0.77358913]	[5.08484558e+02 8.24086487e+02 6.79954231e-01]	[403.36346436 305.8515625 0.86432034]	[428.98236084 305.76998901 0.84351283]	[385.35531616 300.71673584 0.68231702]	[444.44195557 298.04238892 0.76135123]	[5.03366974e+02 8.54867615e+02 5.74117184e-01]	[5.21390930e+02 8.52315918e+02 6.20046318e-01]	[5.08443726e+02 8.31813354e+02 5.33499122e-01]	[4.39202118e+02 7.95870483e+02 7.71847844e-01]	[421.32669067 790.81896973 0.83283228]	[4.52038696e+02 7.70106018e+02 6.98681891e-01]
[418.77008057 318.71615601 0.95669889]	[421.33016968 362.20822144 0.91446519]	[367.33044434 364.80038452 0.80638659]	[354.54586792 462.30102539 0.90804994]	[346.85961914 547.02618408 0.83052862]	[480.28289795 359.65365601 0.91512972]	[503.23950195 457.16891479 0.87651014]	[521.22918701 544.30932617 0.92808676]	[436.6869812 526.46490479 0.74232835]	[398.18585205 529.00006104 0.73780537]	[418.79455566 670.13415527 0.88561356]	[441.75561523 767.55548096 0.87065291]	[475.09475708 523.9463501 0.70313686]	[485.40975952 675.29016113 0.76288259]	[5.08494598e+02 8.29190918e+02 7.10373878e-01]	[403.37399292 310.97769165 0.87606293]	[428.97967529 310.87133789 0.85543466]	[385.33773804 305.79403687 0.67811179]	[444.45004272 298.1015625 0.77065164]	[5.03323517e+02 8.62497192e+02 5.76758027e-01]	[5.21345337e+02 8.57372620e+02 6.20891631e-01]	[5.08469635e+02 8.36891785e+02 5.46745479e-01]	[4.39228455e+02 7.95874268e+02 7.62300253e-01]	[421.35574341 790.83044434 0.81830716]	[4.52053986e+02 7.70105408e+02 6.85864866e-01]
[418.77432251 321.18017578 0.94172519]	[421.28530884 364.78536987 0.89860195]	[364.859375 369.9178772 0.7978363]	[354.57122803 462.43499756 0.89170271]	[346.90032959 549.53601074 0.81595379]	[480.2505188 359.74264526 0.90812141]	[503.24093628 459.62686157 0.88118327]	[521.25506592 544.37615967 0.92242205]	[439.05703735 534.11920166 0.7263968 ]	[398.19506836 536.71002197 0.73738909]	[418.77270508 672.6583252 0.87501842]	[441.75784302 767.55627441 0.86817968]	[475.14941406 529.02374268 0.67792267]	[485.4335022 682.88690186 0.77211481]	[5.08476135e+02 8.34282410e+02 7.11065531e-01]	[403.37954712 313.50341797 0.89208078]	[431.46884155 313.43231201 0.86715651]	[385.3059082 310.9128418 0.68033975]	[444.45471191 300.63980103 0.73520929]	[5.03361359e+02 8.67676453e+02 5.90165854e-01]	[5.21374695e+02 8.65085083e+02 6.21636987e-01]	[5.05927704e+02 8.47174561e+02 5.84877849e-01]	[4.39233307e+02 7.95881531e+02 7.53289700e-01]	[421.35314941 793.21539307 0.80291367]	[4.52061005e+02 7.70099182e+02 6.97765291e-01]
[418.76260376 321.28704834 0.9223001 ]	[421.29733276 367.38265991 0.88699841]	[367.33877563 372.5413208 0.80649161]	[356.97937012 464.93783569 0.88686872]	[349.40106201 552.13342285 0.80762601]	[480.26126099 359.80752563 0.90072548]	[503.27694702 459.76419067 0.89842999]	[521.29272461 544.47277832 0.91709894]	[439.07003784 536.71429443 0.73827749]	[398.18817139 539.25415039 0.75034016]	[418.76678467 672.71356201 0.87191015]	[441.77734375 767.6295166 0.87628651]	[477.6159668 534.15429688 0.68086332]	[485.42102051 682.87731934 0.77116811]	[5.08499115e+02 8.31739502e+02 7.04967320e-01]	[403.37030029 315.97061157 0.90529388]	[428.98242188 313.53738403 0.87915504]	[385.30374146 313.44482422 0.66313064]	[446.8866272 300.73245239 0.72264892]	[5.05879517e+02 8.67653320e+02 5.84632635e-01]	[5.23885620e+02 8.62572937e+02 6.24382734e-01]	[5.05917084e+02 8.44597229e+02 5.55076838e-01]	[4.39212769e+02 7.98417236e+02 7.39371777e-01]	[421.32473755 793.2644043 0.79904151]	[4.52089569e+02 7.70172363e+02 7.02801883e-01]
[418.77502441 323.806427 0.90789998]	[421.30892944 372.48867798 0.88828653]	[367.33981323 375.10800171 0.81696439]	[356.99575806 467.47109985 0.88040662]	[349.43869019 557.18682861 0.81777543]	[480.29281616 362.28619385 0.88364655]	[503.28244019 459.84094238 0.90808326]	[521.28521729 544.53015137 0.91451895]	[439.0645752 536.71118164 0.73300362]	[398.18161011 539.2711792 0.74675596]	[421.14016724 672.72241211 0.86440164]	[441.77630615 767.64733887 0.86901182]	[477.60223389 534.12384033 0.67721248]	[485.44430542 685.4385376 0.78737241]	[5.13562317e+02 8.47132812e+02 6.96974277e-01]	[403.39160156 316.05117798 0.91594058]	[428.97503662 315.97302246 0.89151824]	[385.32577515 315.92715454 0.6888082 ]	[446.89248657 303.29492188 0.72094512]	[5.05992340e+02 8.72825012e+02 5.45958459e-01]	[5.23976135e+02 8.72727173e+02 6.03861034e-01]	[5.08446381e+02 8.57400513e+02 5.38052320e-01]	[4.39134003e+02 8.03482117e+02 7.18523800e-01]	[4.21257629e+02 7.93350525e+02 7.70894825e-01]	[4.54555542e+02 7.70186890e+02 7.09347188e-01]
[418.79953003 328.92642212 0.90564066]	[421.36505127 374.97015381 0.88416946]	[367.42596436 377.52093506 0.82044053]	[356.987854 472.52194214 0.87154627]	[351.92666626 557.26025391 0.82926512]	[480.32763672 364.78710938 0.86671066]	[503.29983521 462.25698853 0.9046573 ]	[521.3112793 547.00561523 0.9133926 ]	[439.0552063 539.2130127 0.74365669]	[398.17727661 541.73681641 0.76014626]	[421.1963501 672.70910645 0.8661229 ]	[441.78497314 767.66351318 0.86436099]	[475.13983154 536.66949463 0.68120003]	[485.38803101 682.98834229 0.7844516 ]	[5.11011230e+02 8.39481506e+02 6.77909732e-01]	[405.84408569 316.16781616 0.91402137]	[431.48391724 316.10379028 0.90238875]	[385.32165527 316.01004028 0.70358044]	[446.92849731 310.90100098 0.70955986]	[5.03423615e+02 8.72763977e+02 5.45537710e-01]	[5.23857056e+02 8.70296387e+02 5.89704990e-01]	[5.08469055e+02 8.52326782e+02 5.35021126e-01]	[4.39150269e+02 8.00993042e+02 7.16999114e-01]	[4.21276245e+02 7.93342102e+02 7.67753661e-01]	[4.54570587e+02 7.70224426e+02 6.92078412e-01]
[421.14920044 333.95687866 0.92854226]	[421.3977356 375.04678345 0.88691705]	[369.92913818 377.5897522 0.8262403 ]	[357.01889038 472.58987427 0.88006002]	[351.94177246 559.70239258 0.83718371]	[480.35882568 364.84844971 0.85852551]	[503.29473877 462.19515991 0.90171486]	[521.31079102 549.50598145 0.90020913]	[439.05551147 541.76226807 0.76198339]	[398.19430542 541.84851074 0.77294737]	[421.25689697 672.71929932 0.86332959]	[441.81750488 770.07629395 0.85660225]	[472.61181641 539.28088379 0.69388217]	[485.35525513 685.46038818 0.7961036 ]	[5.05972382e+02 8.34341492e+02 7.51460910e-01]	[405.87728882 318.63278198 0.90740514]	[431.50671387 318.55102539 0.89892775]	[385.35961914 316.07000732 0.71874595]	[449.4637146 310.87316895 0.74123639]	[5.03401794e+02 8.70292236e+02 6.39938354e-01]	[5.23811829e+02 8.70134094e+02 6.72010303e-01]	[5.03460968e+02 8.47168823e+02 6.38365924e-01]	[4.39110687e+02 8.01007507e+02 7.17143178e-01]	[4.21251373e+02 7.93334534e+02 7.79668629e-01]	[4.54635986e+02 7.72725830e+02 6.95754826e-01]
[421.14407349 336.43991089 0.94589567]	[423.81097412 375.1156311 0.88827789]	[369.94824219 377.59243774 0.82974482]	[357.03131104 475.09280396 0.88603014]	[351.94885254 559.69262695 0.8362537 ]	[482.74658203 369.92102051 0.84881866]	[503.33129883 462.31112671 0.88902587]	[521.31445312 552.06335449 0.88696223]	[439.06665039 541.75177002 0.76648736]	[398.19564819 541.84777832 0.77841699]	[421.28475952 672.74139404 0.85720813]	[441.83056641 770.09747314 0.8546173 ]	[475.08602905 539.269104 0.69669294]	[482.94384766 685.4508667 0.80287832]	[5.05884613e+02 8.34339600e+02 7.44245946e-01]	[405.89971924 318.72787476 0.89513361]	[431.5222168 318.67346191 0.89330548]	[387.89385986 316.06869507 0.69182599]	[449.48275757 310.91729736 0.75512892]	[5.03369202e+02 8.72768250e+02 5.98102868e-01]	[5.23794128e+02 8.70225464e+02 6.41159773e-01]	[5.03385712e+02 8.49617920e+02 6.26100838e-01]	[4.39140839e+02 8.01010132e+02 7.22492933e-01]	[4.21287445e+02 7.93348145e+02 7.85057485e-01]	[4.54652039e+02 7.72735962e+02 7.06699669e-01]
[421.16317749 336.49502563 0.94555664]	[423.84130859 377.57672119 0.89872849]	[372.44549561 377.69433594 0.83485711]	[357.05856323 472.58810425 0.88522017]	[351.96124268 559.6895752 0.8355602 ]	[482.7727356 374.97381592 0.85224032]	[503.33679199 464.94915771 0.87803108]	[521.32733154 557.1942749 0.88343066]	[436.68615723 539.2321167 0.73708719]	[398.19778442 541.72949219 0.75439376]	[421.2557373 675.21136475 0.85883451]	[441.82577515 767.67871094 0.85482067]	[472.57546997 536.72119141 0.67163384]	[482.92391968 685.50457764 0.80434924]	[5.03465271e+02 8.42007507e+02 7.12551415e-01]	[408.38961792 318.76785278 0.88474673]	[434.03274536 318.75149536 0.88088018]	[387.95529175 316.10794067 0.71006143]	[449.52194214 313.49407959 0.74216402]	[5.03369385e+02 8.77922729e+02 5.35939693e-01]	[5.23804443e+02 8.72865845e+02 6.06033683e-01]	[5.03337860e+02 8.52312683e+02 5.93164861e-01]	[4.39180176e+02 8.03526428e+02 7.21256614e-01]	[4.21291504e+02 7.95811096e+02 7.70761371e-01]	[4.54652496e+02 7.70226196e+02 7.14875937e-01]
[421.20074463 336.55200195 0.95283729]	[423.91625977 377.62713623 0.89466709]	[372.49737549 377.74905396 0.83928144]	[357.08862305 475.0791626 0.89294052]	[351.95849609 559.71173096 0.83741093]	[482.80682373 375.02828979 0.86562663]	[503.34954834 467.48834229 0.86867714]	[521.32330322 559.79754639 0.9063499 ]	[439.08053589 539.27905273 0.75074029]	[398.22497559 541.78027344 0.76638371]	[421.24099731 675.27148438 0.8616966 ]	[441.82501221 767.70410156 0.86092317]	[475.09817505 539.19464111 0.67853856]	[482.9319458 685.56188965 0.80299854]	[5.03501312e+02 8.49688354e+02 7.22339571e-01]	[408.44161987 321.16461182 0.8762027 ]	[434.09988403 321.16107178 0.87865394]	[390.47979736 316.14663696 0.68370503]	[452.06903076 315.92901611 0.72190118]	[5.03427612e+02 8.80500854e+02 5.04566073e-01]	[5.23829468e+02 8.75390503e+02 5.90711832e-01]	[5.03333771e+02 8.60011902e+02 5.63587189e-01]	[4.39142548e+02 8.06021545e+02 7.17853665e-01]	[4.21271759e+02 7.95881714e+02 7.69593537e-01]	[4.54651062e+02 7.70245300e+02 7.30254829e-01]
[421.19723511 336.61386108 0.95334268]	[426.38659668 377.69851685 0.89384067]	[372.52716064 380.14157104 0.84763169]	[357.09628296 475.12283325 0.89920866]	[351.96765137 559.7286377 0.84247082]	[482.84451294 377.51593018 0.87959868]	[503.36300659 469.9810791 0.86935818]	[521.32720947 562.27838135 0.92576134]	[439.06234741 541.83343506 0.77088153]	[398.20126343 541.90393066 0.77577579]	[421.17831421 680.33978271 0.86613226]	[441.83761597 767.69085693 0.86293173]	[472.60385132 541.76556396 0.6966784 ]	[482.92877197 687.99237061 0.80364966]	[5.03492950e+02 8.49666809e+02 7.42755830e-01]	[408.44570923 321.22177124 0.86655349]	[434.12280273 321.25317383 0.86952412]	[390.47381592 318.55563354 0.6534943 ]	[454.59118652 316.07806396 0.75632352]	[5.03402588e+02 8.77961121e+02 5.51707089e-01]	[5.23813049e+02 8.75343628e+02 6.37362897e-01]	[5.03355133e+02 8.57413330e+02 5.87237537e-01]	[4.39146088e+02 8.06039856e+02 7.22904146e-01]	[4.21279510e+02 7.95895813e+02 7.71617651e-01]	[4.57102936e+02 7.70203186e+02 7.46136427e-01]
[421.20004272 336.64880371 0.95647442]	[426.44790649 377.75033569 0.88954413]	[374.98184204 380.1368103 0.85345078]	[357.11489868 475.17028809 0.90075105]	[351.95623779 559.80413818 0.8482334 ]	[482.90603638 377.62109375 0.88518745]	[503.38598633 469.9588623 0.85815322]	[521.32183838 562.33453369 0.92918837]	[436.67932129 541.87890625 0.76914924]	[398.19088745 544.34576416 0.77687258]	[421.16882324 680.40808105 0.86348701]	[441.82711792 767.66119385 0.85833263]	[472.55749512 541.81866455 0.69867903]	[482.92050171 688.04547119 0.81532526]	[5.05880859e+02 8.52203674e+02 7.36594260e-01]	[408.46551514 321.27764893 0.85468048]	[434.12591553 323.71896362 0.85946274]	[392.98342896 318.60281372 0.6510334 ]	[454.54437256 316.16104126 0.73734713]	[5.03395111e+02 8.85618164e+02 5.25169611e-01]	[5.23821472e+02 8.77983948e+02 6.08030915e-01]	[5.03378326e+02 8.62548645e+02 5.63530028e-01]	[4.39137421e+02 8.06049561e+02 7.32759595e-01]	[4.21248779e+02 7.98356079e+02 7.81603754e-01]	[4.57102386e+02 7.70166870e+02 7.31798232e-01]
[421.21246338 339.07867432 0.95895457]	[428.92718506 380.17337036 0.88870114]	[375.00656128 380.23156738 0.85136014]	[357.14907837 477.6416626 0.90878332]	[351.94036865 559.83233643 0.84987384]	[482.93408203 377.70706177 0.88865811]	[503.41217041 475.13754272 0.85638523]	[521.33575439 562.39916992 0.93455422]	[439.07122803 541.90649414 0.77079928]	[398.22119141 544.35986328 0.77693838]	[421.15707397 680.38665771 0.85931313]	[441.82037354 767.65460205 0.8597784 ]	[472.60385132 541.84783936 0.69657218]	[482.93255615 688.11419678 0.81324857]	[5.05995392e+02 8.52379395e+02 7.13944197e-01]	[410.97546387 323.81292725 0.84150505]	[436.58358765 326.34616089 0.8624267 ]	[393.02340698 318.62789917 0.67376286]	[454.59185791 318.62490845 0.75741088]	[5.05983490e+02 8.90672974e+02 5.76939642e-01]	[5.23952393e+02 8.85581970e+02 6.34205818e-01]	[5.03428589e+02 8.67696167e+02 5.81255794e-01]	[4.39148590e+02 8.06009827e+02 7.29266226e-01]	[4.21264954e+02 7.95855957e+02 7.88348377e-01]	[4.54654694e+02 7.70153870e+02 7.29062736e-01]
[421.2255249 339.13421631 0.95644993]	[428.98297119 380.24365234 0.88310385]	[375.05014038 380.29495239 0.84967273]	[357.17456055 477.68109131 0.9124862 ]	[351.92733765 562.26257324 0.85437375]	[485.34667969 380.1618042 0.88578475]	[503.41842651 477.61230469 0.85939491]	[521.3223877 564.81958008 0.93849123]	[439.06472778 544.34741211 0.76761419]	[398.2253418 544.38684082 0.77596825]	[421.17285156 680.40332031 0.86299336]	[441.81484985 767.62017822 0.86226285]	[472.58465576 541.90112305 0.69812918]	[482.93197632 688.17041016 0.79153287]	[5.06020691e+02 8.54817017e+02 7.16367126e-01]	[411.03027344 326.34851074 0.83535141]	[436.60272217 328.89932251 0.86605006]	[395.53414917 318.66558838 0.67761469]	[454.64685059 318.64529419 0.77496523]	[5.05990906e+02 8.90675476e+02 5.68568289e-01]	[5.23970703e+02 8.85585815e+02 6.23743117e-01]	[5.03423676e+02 8.70136719e+02 5.86780369e-01]	[4.39187653e+02 8.03561035e+02 7.33283579e-01]	[4.21283905e+02 7.95828125e+02 7.90833771e-01]	[4.54624695e+02 7.70100464e+02 7.33705461e-01]
[421.22488403 339.13378906 0.95653844]	[428.98294067 380.24789429 0.88255823]	[375.04956055 380.29904175 0.84887111]	[357.17419434 477.67269897 0.91111898]	[351.92263794 562.26782227 0.85517514]	[485.34872437 380.16775513 0.88534337]	[503.42376709 477.62973022 0.86101198]	[521.32330322 564.81567383 0.93719035]	[439.06295776 544.40319824 0.76601511]	[398.2237854 544.43200684 0.77460468]	[421.17422485 680.36083984 0.86167777]	[441.81588745 767.63049316 0.86238229]	[472.59640503 544.36413574 0.70071739]	[482.94085693 690.62884521 0.78366232]	[5.06007782e+02 8.54805725e+02 7.22304940e-01]	[411.0300293 326.3480835 0.83539879]	[436.60250854 328.89938354 0.86571974]	[395.53436279 318.66717529 0.67666101]	[454.6484375 318.64562988 0.77380037]	[5.05979248e+02 8.90665039e+02 5.64923644e-01]	[5.23959290e+02 8.85576538e+02 6.22755527e-01]	[5.03422394e+02 8.67708923e+02 5.86056173e-01]	[4.39166046e+02 8.03543579e+02 7.33679235e-01]	[4.21272797e+02 7.95808044e+02 7.93115616e-01]	[4.54638275e+02 7.70122925e+02 7.32288778e-01]
[421.2567749 339.22833252 0.9485476 ]	[431.50991821 380.30166626 0.87757677]	[375.09536743 380.33477783 0.8521468 ]	[357.20758057 477.7024231 0.91475427]	[351.95141602 562.27722168 0.86190432]	[485.39419556 380.2387085 0.87770861]	[503.44604492 480.17660522 0.88430786]	[521.33984375 564.89611816 0.93587482]	[439.07336426 544.40411377 0.76591694]	[398.22842407 544.43426514 0.77218521]	[421.23126221 680.32910156 0.85320127]	[441.83029175 767.58374023 0.85418016]	[472.61413574 544.36096191 0.69868279]	[482.93255615 690.6305542 0.7828272 ]	[5.05935577e+02 8.52345642e+02 7.29035914e-01]	[413.54382324 331.40194702 0.84191531]	[436.63369751 331.44772339 0.88483894]	[395.60189819 318.74935913 0.6412372 ]	[457.13204956 318.69775391 0.78700787]	[5.05962769e+02 8.90652893e+02 5.69183648e-01]	[5.23942322e+02 8.83075806e+02 6.27949059e-01]	[5.03354095e+02 8.67663208e+02 5.95059276e-01]	[4.39191681e+02 8.03570801e+02 7.39607990e-01]	[421.29638672 795.83587646 0.7966125 ]	[4.54641113e+02 7.67651001e+02 7.33993590e-01]
[421.37930298 339.30059814 0.91881645]	[434.05157471 382.72323608 0.87570935]	[377.5395813 382.74499512 0.86561656]	[359.56121826 477.68685913 0.90619642]	[351.97167969 562.23760986 0.85735351]	[485.45385742 380.33099365 0.85634363]	[503.46228027 480.17901611 0.87137067]	[521.32397461 565.00091553 0.91803747]	[439.08642578 544.36791992 0.75712615]	[398.23422241 544.42498779 0.76445186]	[423.77154541 682.8706665 0.84321392]	[441.88494873 770.18408203 0.83979797]	[475.07458496 541.9006958 0.68709147]	[482.95388794 693.23370361 0.7626912 ]	[5.05919586e+02 8.54798157e+02 7.43146837e-01]	[416.08099365 333.92095947 0.8731817 ]	[439.1038208 333.92559814 0.90745735]	[398.05450439 321.23013306 0.68670964]	[459.61196899 318.71820068 0.80996233]	[5.08477295e+02 8.90819824e+02 6.95122004e-01]	[5.23996399e+02 8.88148743e+02 7.14289963e-01]	[5.03343475e+02 8.67689880e+02 6.44217193e-01]	[4.36601837e+02 8.06009888e+02 7.11788714e-01]	[4.21190338e+02 7.95800415e+02 7.84439385e-01]	[4.57173035e+02 7.75267456e+02 7.15293705e-01]
[423.8258667 339.27236938 0.91295189]	[434.07156372 382.73797607 0.87776721]	[377.55667114 382.76422119 0.86890477]	[359.56692505 477.68002319 0.90450466]	[351.98602295 562.21936035 0.8560288 ]	[485.48391724 380.33676147 0.8497864 ]	[503.48257446 480.19650269 0.8711527 ]	[521.30432129 565.04663086 0.91271859]	[439.08883667 544.34765625 0.75423181]	[398.23397827 544.40661621 0.76273316]	[423.79745483 680.41821289 0.83315933]	[441.88363647 770.23669434 0.83850104]	[475.087677 541.87866211 0.68754798]	[485.35183716 698.31530762 0.75674188]	[5.05903748e+02 8.59977600e+02 7.28272736e-01]	[416.15042114 331.48596191 0.88273013]	[439.15869141 331.49725342 0.90728521]	[398.10507202 321.27929688 0.70364881]	[459.64129639 318.76541138 0.80617118]	[5.13575989e+02 8.93283447e+02 7.05045938e-01]	[5.26471008e+02 8.90646729e+02 7.30901957e-01]	[5.03302795e+02 8.72778687e+02 6.75287008e-01]	[4.34067505e+02 8.06074646e+02 6.91291809e-01]	[4.18775024e+02 7.95841370e+02 7.64801979e-01]	[4.57167053e+02 7.75351562e+02 7.28284776e-01]
[423.89743042 339.26531982 0.89985728]	[434.12722778 382.73452759 0.88653916]	[377.60302734 380.34286499 0.87844384]	[359.58081055 477.69332886 0.90530992]	[351.97994995 559.84411621 0.85422528]	[487.95205688 382.72909546 0.84233087]	[503.50598145 480.2857666 0.8754046 ]	[521.28399658 565.06872559 0.91006178]	[439.10284424 544.34185791 0.75757807]	[398.24996948 544.39569092 0.76254064]	[423.85845947 682.87542725 0.83725625]	[441.88601685 770.24945068 0.83864319]	[475.08926392 541.87445068 0.69065917]	[482.96673584 700.85540771 0.76590776]	[5.05881927e+02 8.70140747e+02 7.73168087e-01]	[418.57012939 331.46035767 0.88823342]	[439.22741699 333.92132568 0.91185218]	[398.18496704 323.72296143 0.73589855]	[459.67224121 321.22085571 0.78734982]	[5.16202515e+02 8.93375916e+02 7.12832689e-01]	[5.28992188e+02 8.90717957e+02 7.34009027e-01]	[5.00867004e+02 8.77954834e+02 6.82828784e-01]	[4.34034424e+02 8.06044495e+02 6.97963834e-01]	[4.18767120e+02 7.95808167e+02 7.76777923e-01]	[4.57168915e+02 7.77867432e+02 7.32224762e-01]
[426.41583252 341.68811035 0.87546498]	[436.57775879 382.75787354 0.89090139]	[377.64804077 382.72561646 0.88243484]	[359.61724854 477.71450806 0.9108901 ]	[351.9855957 562.2230835 0.85794705]	[487.99743652 382.76885986 0.83342618]	[503.49380493 480.28359985 0.86871678]	[521.26245117 565.04223633 0.90947628]	[439.11590576 544.38458252 0.76148272]	[398.27075195 544.41375732 0.76236081]	[423.84765625 682.85339355 0.83508694]	[441.87832642 770.19268799 0.84446466]	[475.10971069 544.34381104 0.69556344]	[482.91268921 698.3706665 0.77212816]	[5.03438232e+02 8.65058716e+02 7.58096159e-01]	[418.64645386 333.93515015 0.9059003 ]	[439.31784058 333.96893311 0.92272067]	[400.61132812 323.76263428 0.71157002]	[459.74893188 321.20785522 0.80450809]	[5.13616699e+02 8.93270142e+02 7.22099543e-01]	[5.26465698e+02 8.88214111e+02 7.42527485e-01]	[5.00804871e+02 8.72906555e+02 6.66732073e-01]	[4.34098969e+02 8.06085266e+02 7.10443020e-01]	[4.21153992e+02 7.95846619e+02 7.72123039e-01]	[4.57166107e+02 7.75298462e+02 7.29670942e-01]
[428.94573975 341.69644165 0.8704136 ]	[436.63684082 382.75836182 0.90315503]	[377.70214844 380.30575562 0.89250636]	[359.60803223 477.70422363 0.90824401]	[351.96331787 562.23040771 0.85584784]	[490.50991821 382.79321289 0.8266046 ]	[503.4982605 480.33828735 0.87481725]	[521.25714111 567.4597168 0.90580368]	[439.10449219 544.46813965 0.75471896]	[398.26623535 544.46618652 0.75967532]	[423.84579468 680.34490967 0.8308816 ]	[441.86529541 770.20843506 0.84435922]	[475.1081543 544.46057129 0.69349819]	[482.93209839 700.91436768 0.78215402]	[5.03431122e+02 8.65095581e+02 7.62135148e-01]	[418.70129395 333.95422363 0.91559112]	[441.68640137 333.96600342 0.92067474]	[400.68331909 323.7585144 0.67589331]	[459.81832886 321.16693115 0.80188268]	[5.16125122e+02 8.93264038e+02 7.25980163e-01]	[5.26487427e+02 8.88204590e+02 7.40480781e-01]	[5.00782990e+02 8.75366821e+02 6.64984107e-01]	[4.34115509e+02 8.06026611e+02 7.09381044e-01]	[4.21163544e+02 7.95797119e+02 7.75810719e-01]	[4.57149445e+02 7.75342773e+02 7.25092113e-01]
[431.48571777 341.699646 0.87046659]	[436.66320801 382.77716064 0.90591437]	[377.73294067 380.3237915 0.88772315]	[359.61911011 477.7354126 0.90643418]	[351.97201538 562.23309326 0.85728586]	[490.54574585 382.80801392 0.82421494]	[505.87756348 480.33200073 0.87938714]	[521.26318359 567.46203613 0.90517032]	[439.11254883 544.46032715 0.75761294]	[398.27536011 544.45605469 0.75967121]	[423.8682251 680.40612793 0.83076251]	[441.86993408 770.16027832 0.84802151]	[475.11685181 544.45483398 0.69553918]	[482.92333984 700.92071533 0.78172946]	[5.03488739e+02 8.65080811e+02 7.48637259e-01]	[418.74945068 333.94787598 0.91415036]	[441.75067139 333.95910645 0.91905761]	[400.74200439 323.7590332 0.68961799]	[462.24615479 321.1758728 0.79771185]	[5.16185181e+02 8.93274536e+02 7.41220057e-01]	[5.28976013e+02 8.88225281e+02 7.39919424e-01]	[5.00828644e+02 8.75374695e+02 6.69946373e-01]	[4.36637421e+02 8.06001648e+02 7.13439047e-01]	[4.21219086e+02 7.95797852e+02 7.74666309e-01]	[4.57134888e+02 7.72797119e+02 7.34658957e-01]
[431.54217529 339.31036377 0.87703192]	[436.68380737 382.83459473 0.90512234]	[377.72445679 382.74594116 0.8819772 ]	[359.60879517 480.16827393 0.91158402]	[351.97897339 562.25543213 0.86130089]	[493.07519531 382.86392212 0.81763208]	[505.90991211 480.33807373 0.87683523]	[521.27416992 567.45782471 0.90244633]	[439.11917114 544.49688721 0.75333756]	[398.27227783 544.50427246 0.75415128]	[423.87094116 682.86358643 0.83106291]	[441.86489868 770.12097168 0.84796929]	[475.15722656 544.4732666 0.69624746]	[482.93737793 703.46203613 0.78089142]	[5.03507507e+02 8.62534058e+02 7.40611374e-01]	[418.78814697 331.49523926 0.9062295 ]	[441.80548096 333.94042969 0.91381335]	[400.78875732 323.75485229 0.68353379]	[462.33618164 321.24020386 0.77556926]	[5.16192627e+02 8.93299744e+02 7.60765851e-01]	[5.29023193e+02 8.90630371e+02 7.55393565e-01]	[5.00864899e+02 8.72887268e+02 6.72407568e-01]	[4.36652893e+02 8.06016357e+02 7.05710351e-01]	[4.21227814e+02 7.95811157e+02 7.68356621e-01]	[4.57127014e+02 7.72725403e+02 7.39300430e-01]
[434.02694702 339.24633789 0.89158666]	[439.05834961 382.83398438 0.907794 ]	[377.75 382.74353027 0.87847298]	[359.65081787 477.74597168 0.90484083]	[352.01303101 562.26245117 0.86715734]	[493.11203003 382.86230469 0.8178972 ]	[505.91958618 482.73141479 0.87523371]	[521.28753662 567.50793457 0.89773011]	[439.11282349 546.97442627 0.74853247]	[398.275177 546.96240234 0.74870682]	[423.87902832 682.86352539 0.83015394]	[441.85629272 770.10162354 0.85025907]	[475.14248657 546.95513916 0.69238913]	[482.92156982 703.44891357 0.78513259]	[5.03504303e+02 8.62558960e+02 7.38700151e-01]	[421.14883423 331.41659546 0.89795059]	[441.85336304 331.47320557 0.9000209 ]	[400.82852173 321.29125977 0.68995672]	[462.40594482 321.25653076 0.78430039]	[5.16211243e+02 8.93292419e+02 7.50576854e-01]	[5.29044922e+02 8.88231262e+02 7.44817436e-01]	[5.00868500e+02 8.75331055e+02 6.58136487e-01]	[4.36689240e+02 8.03568176e+02 7.15183675e-01]	[4.21247803e+02 7.93372437e+02 7.78094530e-01]	[4.57109253e+02 7.72705994e+02 7.34013259e-01]
[434.08099365 339.21124268 0.90077555]	[439.07516479 382.79370117 0.91713071]	[380.12954712 380.33102417 0.88566679]	[359.66699219 480.12045288 0.90580291]	[354.46746826 562.26739502 0.87144309]	[493.12640381 382.83004761 0.82331824]	[505.93591309 482.78579712 0.87912202]	[521.32501221 567.54754639 0.89331919]	[439.10003662 544.48382568 0.75044394]	[398.27053833 544.48431396 0.75349301]	[423.87994385 682.8807373 0.83299452]	[441.85769653 770.09820557 0.85332823]	[475.10470581 544.46038818 0.69369066]	[482.90567017 703.49029541 0.78835368]	[5.03497162e+02 8.67598083e+02 7.52511322e-01]	[421.18432617 328.92861938 0.89014721]	[441.89291382 331.42727661 0.88922304]	[400.85571289 321.20755005 0.68151122]	[464.8223877 318.77191162 0.77861059]	[5.16207886e+02 8.93292297e+02 7.25787103e-01]	[5.29010071e+02 8.88236633e+02 7.29975581e-01]	[5.00849121e+02 8.75444580e+02 6.59647584e-01]	[4.36671570e+02 8.06002441e+02 7.20391750e-01]	[4.21239685e+02 7.95795715e+02 7.83034742e-01]	[4.57113281e+02 7.72693909e+02 7.32415318e-01]
[434.09738159 339.16293335 0.90495193]	[439.10299683 382.7828064 0.92307514]	[380.16641235 380.31738281 0.88431317]	[359.68191528 477.69528198 0.9036504 ]	[354.48443604 559.83770752 0.86817694]	[495.60623169 382.82293701 0.82528323]	[505.93606567 482.76583862 0.88166219]	[521.32177734 567.57171631 0.88846266]	[439.08883667 544.48657227 0.75343633]	[398.265625 544.48175049 0.75983703]	[423.91558838 682.89477539 0.83270216]	[441.86785889 770.14764404 0.84433049]	[475.07287598 544.47625732 0.69117844]	[482.88186646 705.92144775 0.79689145]	[5.03466888e+02 8.62534180e+02 7.46703982e-01]	[421.20663452 326.37582397 0.88598657]	[441.91729736 328.92904663 0.87837052]	[400.88925171 318.74691772 0.69839132]	[464.8416748 318.74526978 0.77505487]	[5.16137024e+02 8.90836060e+02 7.29002476e-01]	[5.26501038e+02 8.88152649e+02 7.36389697e-01]	[5.00863007e+02 8.72886658e+02 6.59464419e-01]	[4.36658569e+02 8.06012939e+02 7.16489553e-01]	[4.21239502e+02 7.95815369e+02 7.76354253e-01]	[4.57134644e+02 7.72770020e+02 7.16543138e-01]
[436.58770752 339.14111328 0.91898084]	[439.12783813 382.78103638 0.92754763]	[380.19454956 380.2822876 0.89131081]	[359.69122314 477.64529419 0.89868712]	[354.49932861 559.78588867 0.86555898]	[495.63934326 382.84402466 0.82642072]	[505.93762207 482.77636719 0.88241494]	[521.32922363 567.57000732 0.88994777]	[436.69869995 544.45233154 0.74627572]	[398.22576904 544.4588623 0.75795823]	[426.35668945 682.87390137 0.82704639]	[441.85507202 770.16424561 0.84564239]	[472.58889771 544.43737793 0.68963486]	[482.85476685 703.4519043 0.79315329]	[5.03442871e+02 8.57450867e+02 7.54581451e-01]	[421.25079346 326.3553772 0.88461721]	[444.32290649 328.88934326 0.87184095]	[403.2628479 318.73690796 0.74002606]	[464.85421753 318.68408203 0.79321265]	[5.13603271e+02 8.90802307e+02 7.22059846e-01]	[5.26464355e+02 8.88122009e+02 7.35382557e-01]	[5.00871307e+02 8.72756226e+02 6.64148271e-01]	[4.36637695e+02 8.03569275e+02 7.11196840e-01]	[4.21215912e+02 7.95799438e+02 7.74775684e-01]	[4.57121765e+02 7.75265259e+02 7.14280605e-01]
[436.60031128 339.08679199 0.92402518]	[439.1418457 380.34738159 0.93305868]	[380.19708252 380.21572876 0.89542186]	[359.70266724 477.61660767 0.89476818]	[354.48580933 559.73602295 0.85847837]	[495.66726685 382.7869873 0.83372575]	[505.9468689 482.78924561 0.88440347]	[521.33190918 570.02197266 0.88229406]	[436.67745972 546.96038818 0.73900509]	[398.20779419 546.94287109 0.75082409]	[423.91992188 682.88165283 0.82804978]	[441.8447876 770.1449585 0.85070646]	[472.57321167 546.95880127 0.6875037 ]	[482.84738159 703.4418335 0.79317367]	[5.03405518e+02 8.57447388e+02 7.59364486e-01]	[421.25137329 323.80316162 0.88520682]	[444.34625244 326.34451294 0.8647207 ]	[403.26754761 318.6774292 0.74017274]	[464.90386963 318.63623047 0.80445045]	[5.13572388e+02 8.90785828e+02 6.99716449e-01]	[5.26418030e+02 8.88097656e+02 7.17476189e-01]	[5.00839111e+02 8.72756287e+02 6.64458394e-01]	[4.36638824e+02 8.03543640e+02 7.24029124e-01]	[4.21223846e+02 7.93363586e+02 7.88923025e-01]	[4.57100739e+02 7.72795715e+02 7.12399065e-01]
[436.62506104 339.05584717 0.93186569]	[439.13244629 380.32611084 0.93305248]	[380.18545532 380.19265747 0.8972584 ]	[359.67929077 477.60757446 0.89426506]	[354.46731567 559.6987915 0.84783053]	[495.66534424 382.77865601 0.8338865 ]	[505.91647339 482.74649048 0.88443166]	[521.31341553 570.02886963 0.88020009]	[436.67990112 544.49316406 0.741175 ]	[398.2071228 544.49023438 0.75350869]	[423.86886597 680.37475586 0.83036125]	[441.85003662 770.19000244 0.84712517]	[472.58654785 544.48199463 0.68875724]	[482.84893799 703.47174072 0.7916863 ]	[5.03371765e+02 8.57433472e+02 7.73246288e-01]	[421.26898193 323.73916626 0.8954432 ]	[444.36975098 323.83425903 0.86160433]	[403.25360107 318.67514038 0.76437706]	[464.93161011 318.64550781 0.79968774]	[5.08520386e+02 8.90773621e+02 6.96945608e-01]	[5.23949036e+02 8.85642090e+02 7.24422097e-01]	[5.00812317e+02 8.70323792e+02 6.68689728e-01]	[4.36576080e+02 8.03541260e+02 7.21577823e-01]	[421.19348145 793.35784912 0.79734129]	[4.57126862e+02 7.75342712e+02 7.09529400e-01]
[436.62384033 336.67459106 0.93068224]	[439.09640503 380.30639648 0.92877913]	[380.15420532 380.18014526 0.89953405]	[359.66589355 475.15664673 0.8919822 ]	[354.46121216 557.22875977 0.83941942]	[495.6312561 382.75357056 0.83455133]	[505.88967896 482.76043701 0.88248134]	[521.30700684 570.03656006 0.8816393 ]	[436.68157959 544.47485352 0.74815208]	[398.20379639 544.48388672 0.75632709]	[423.85018921 680.38104248 0.8354277 ]	[441.85821533 770.15380859 0.84635031]	[472.57507324 544.46765137 0.69282115]	[482.80953979 700.93017578 0.79293382]	[5.03322479e+02 8.54912842e+02 7.81108320e-01]	[421.27630615 321.25439453 0.90932041]	[444.36730957 323.75363159 0.86557412]	[403.27047729 318.63949585 0.77222365]	[464.90328979 318.6602478 0.8091988 ]	[5.05972931e+02 8.90764160e+02 6.74228013e-01]	[5.23879272e+02 8.85632874e+02 7.18847632e-01]	[5.00800873e+02 8.70247253e+02 6.68015599e-01]	[4.36599884e+02 8.03510315e+02 7.27892578e-01]	[421.21179199 793.33587646 0.80624205]	[4.57132050e+02 7.75321777e+02 6.98849678e-01]
[436.60452271 336.62631226 0.92348003]	[439.0796814 380.25363159 0.93118393]	[380.14352417 380.14849854 0.89683563]	[359.64306641 475.16687012 0.89029652]	[354.45492554 557.20806885 0.83570296]	[495.60687256 380.31936646 0.84143996]	[505.88201904 480.3671875 0.8823992 ]	[521.25939941 570.01141357 0.88337964]	[436.66195679 544.38977051 0.74921948]	[398.19418335 544.40344238 0.76150823]	[423.84576416 680.33905029 0.83127695]	[441.87451172 770.22680664 0.83676493]	[472.53939819 544.38317871 0.69288695]	[482.78979492 700.90887451 0.79519725]	[5.03300751e+02 8.52368042e+02 7.96666801e-01]	[421.27243042 321.19647217 0.92377812]	[444.36752319 321.28500366 0.87013453]	[403.25341797 318.6366272 0.77356702]	[464.89889526 318.71578979 0.80929106]	[5.05882843e+02 8.90668396e+02 6.81936026e-01]	[5.23838135e+02 8.83056702e+02 7.23225892e-01]	[5.00800537e+02 8.67679260e+02 6.56619608e-01]	[4.34081482e+02 8.03516174e+02 7.07509160e-01]	[421.17477417 793.3302002 0.79833949]	[4.57167694e+02 7.80388489e+02 7.02260733e-01]
[436.60598755 336.62722778 0.92358065]	[439.08041382 380.25430298 0.93137461]	[380.14544678 380.14691162 0.89677876]	[359.64559937 475.16534424 0.88991511]	[352.02545166 557.1895752 0.83079547]	[495.60653687 380.32171631 0.8412205 ]	[505.87979126 480.37115479 0.88295496]	[521.25579834 567.59112549 0.88408738]	[436.6680603 544.37982178 0.75119942]	[398.19863892 544.4006958 0.76270872]	[423.84545898 680.36126709 0.83446765]	[441.85998535 770.15161133 0.8445375 ]	[472.54699707 544.3684082 0.69410157]	[482.77578735 700.85394287 0.79667652]	[5.03297150e+02 8.52351990e+02 7.99592435e-01]	[421.27276611 321.19619751 0.92381155]	[444.3704834 321.28411865 0.86987191]	[403.25424194 318.63256836 0.77409059]	[464.90350342 318.70968628 0.81062406]	[5.05874268e+02 8.90666321e+02 6.81916177e-01]	[5.23834229e+02 8.83052795e+02 7.22897708e-01]	[5.00795135e+02 8.67660950e+02 6.57553077e-01]	[4.36588165e+02 8.03480530e+02 7.15808392e-01]	[421.20358276 793.31481934 0.80166185]	[4.57139923e+02 7.75322571e+02 6.98774278e-01]
[436.6390686 336.57885742 0.92204827]	[439.07232666 380.19970703 0.92958325]	[380.14175415 380.09637451 0.89237952]	[359.63220215 475.13729858 0.88951612]	[354.44836426 557.1697998 0.8317523 ]	[493.13311768 380.27529907 0.83979702]	[503.48690796 480.30004883 0.88790572]	[521.21740723 567.5501709 0.88408822]	[436.65786743 544.34881592 0.74695438]	[398.18441772 544.3782959 0.76451844]	[423.83190918 677.84399414 0.83031368]	[441.83963013 770.1038208 0.8398422 ]	[472.53756714 544.331604 0.68774062]	[482.777771 698.31921387 0.78475928]	[5.03249603e+02 8.54821533e+02 7.97244489e-01]	[421.28488159 321.15310669 0.9256593 ]	[444.39013672 321.20315552 0.87844497]	[403.26303101 318.60427856 0.73855954]	[464.9251709 318.58538818 0.79469711]	[5.03404724e+02 8.90689392e+02 6.36517406e-01]	[5.21361633e+02 8.83080994e+02 6.90082073e-01]	[5.00751801e+02 8.70133789e+02 6.46398067e-01]	[4.36607391e+02 8.03490967e+02 7.19166875e-01]	[421.19140625 793.31164551 0.7987904 ]	[4.57117157e+02 7.75275696e+02 6.86087668e-01]
[436.56207275 333.95336914 0.86962903]	[436.69250488 377.64273071 0.92250621]	[377.74880981 377.57873535 0.87636191]	[359.62030029 472.56967163 0.88201982]	[352.0123291 552.10491943 0.82526141]	[493.109375 377.66595459 0.84386301]	[503.43945312 475.14920044 0.84723228]	[521.15771484 564.96130371 0.89483851]	[436.66928101 541.88586426 0.74776018]	[398.18826294 541.87982178 0.75428975]	[423.77511597 672.68414307 0.83877289]	[441.81018066 770.13433838 0.83654976]	[472.55853271 541.89233398 0.68966186]	[482.73162842 688.18481445 0.80832833]	[5.00856140e+02 8.49792236e+02 8.05994868e-01]	[421.22158813 318.57492065 0.94998652]	[444.29974365 318.60269165 0.93018371]	[400.83535767 316.00213623 0.7292068 ]	[464.84921265 316.07907104 0.81175005]	[5.11013306e+02 8.72857239e+02 4.71820533e-01]	[5.23886292e+02 8.70230835e+02 5.87511301e-01]	[4.98186890e+02 8.65103271e+02 5.60204148e-01]	[4.36588837e+02 8.03509705e+02 7.07296908e-01]	[4.21168549e+02 7.93333435e+02 7.76406050e-01]	[4.57108612e+02 7.75320068e+02 6.71892822e-01]
[436.53973389 326.33624268 0.84350657]	[436.68313599 377.52005005 0.9117021 ]	[377.71942139 375.05657959 0.87331343]	[359.58816528 467.42547607 0.88994986]	[352.00958252 547.01629639 0.84424108]	[490.54714966 377.52313232 0.82396048]	[503.4296875 469.9949646 0.85007393]	[521.1619873 564.84423828 0.89471561]	[436.68582153 541.75286865 0.74751139]	[398.17773438 541.74511719 0.74623436]	[421.37805176 672.66015625 0.84669173]	[441.80206299 770.13427734 0.84842449]	[472.58862305 541.77996826 0.69077289]	[482.76477051 688.08752441 0.83188552]	[5.00830811e+02 8.47097839e+02 7.61787772e-01]	[421.21313477 316.04864502 0.95065773]	[441.93341064 316.08740234 0.92654824]	[400.81134033 313.43493652 0.72559643]	[462.42007446 313.47418213 0.80800283]	[5.03413422e+02 8.70133667e+02 4.31194484e-01]	[5.21287476e+02 8.65137939e+02 5.25774539e-01]	[4.98234161e+02 8.54876892e+02 5.35642684e-01]	[4.36589386e+02 8.01010498e+02 7.17991889e-01]	[421.1869812 793.3125 0.79761493]	[4.54650726e+02 7.75331177e+02 6.81052744e-01]
[436.56292725 321.30029297 0.8715753 ]	[436.64120483 372.46688843 0.87017924]	[377.67196655 369.94625854 0.85705006]	[357.22903442 464.83300781 0.90432572]	[351.99154663 544.51159668 0.85534579]	[490.51513672 369.94406128 0.80195558]	[503.4536438 462.43527222 0.865996 ]	[518.79382324 559.78082275 0.87148118]	[436.66082764 536.69061279 0.72410923]	[398.17492676 536.6496582 0.72513181]	[421.32580566 670.19976807 0.85691684]	[441.82046509 770.15527344 0.83913147]	[472.57699585 539.18927002 0.6736446 ]	[482.75210571 685.51330566 0.83993357]	[5.00856628e+02 8.36845398e+02 7.22049057e-01]	[421.20819092 315.91091919 0.93358505]	[444.30917358 315.93310547 0.90625346]	[400.80728149 308.39245605 0.7131995 ]	[462.40249634 310.87365723 0.77382708]	[5.03273712e+02 8.62556763e+02 4.82027173e-01]	[5.21232544e+02 8.57395508e+02 5.60965836e-01]	[5.00679291e+02 8.49767761e+02 5.43421745e-01]	[4.36581482e+02 8.03470825e+02 7.01267302e-01]	[4.21203552e+02 7.93318726e+02 7.78706193e-01]	[4.57118256e+02 7.77855408e+02 6.78316712e-01]
[434.04351807 318.71887207 0.89472193]	[436.63827515 364.77783203 0.8861627 ]	[377.65313721 362.30917358 0.87118739]	[357.21072388 462.19680786 0.92453277]	[352.01373291 544.3380127 0.8680712 ]	[490.55761719 364.79656982 0.81514752]	[503.42861938 462.23114014 0.890306 ]	[521.17852783 552.09606934 0.85503155]	[436.6427002 529.01092529 0.72354531]	[398.16885376 528.98883057 0.73278183]	[421.22454834 667.63397217 0.88689107]	[441.82293701 767.70074463 0.83404785]	[472.54934692 528.99023438 0.67520428]	[482.75448608 680.40985107 0.81734151]	[5.00804993e+02 8.29173584e+02 7.58477449e-01]	[421.16247559 310.86779785 0.8944267 ]	[441.87667847 310.94903564 0.89482665]	[400.83813477 300.73901367 0.68101794]	[462.42007446 300.75793457 0.77302986]	[5.00677826e+02 8.54827881e+02 6.22983336e-01]	[5.16150146e+02 8.52300781e+02 6.75588727e-01]	[5.00693420e+02 8.39409180e+02 5.41595995e-01]	[4.36651855e+02 8.00968323e+02 7.06846237e-01]	[4.21248016e+02 7.93306030e+02 7.78617203e-01]	[4.57102417e+02 7.72788879e+02 6.54534578e-01]
[431.54916382 316.15893555 0.90249324]	[436.56838989 359.77008057 0.90264708]	[377.63122559 359.71844482 0.89242321]	[359.56893921 459.60842896 0.91496795]	[354.45501709 541.72052002 0.8637991 ]	[490.48757935 359.78759766 0.83845806]	[503.41308594 457.15899658 0.85372221]	[521.2232666 546.96435547 0.88781285]	[436.65762329 528.98400879 0.73536062]	[398.17196655 528.98144531 0.73805696]	[421.16925049 667.51611328 0.89940423]	[441.7956543 767.67364502 0.84977198]	[472.59100342 526.50689697 0.68838286]	[482.79077148 675.23626709 0.81182557]	[5.00863708e+02 8.26595398e+02 7.61726558e-01]	[418.80511475 300.75061035 0.91570061]	[441.8276062 303.23773193 0.89571822]	[400.81454468 298.13168335 0.73663998]	[462.35220337 298.10623169 0.81013954]	[5.00726227e+02 8.52276306e+02 6.64185703e-01]	[5.16211548e+02 8.49774170e+02 7.05674052e-01]	[5.00707153e+02 8.31831238e+02 5.94907165e-01]	[4.39113831e+02 7.98446106e+02 7.39232242e-01]	[421.28469849 793.26983643 0.81007433]	[4.54629608e+02 7.72749512e+02 6.74768746e-01]
[434.01644897 315.96520996 0.88761967]	[436.54000854 357.18374634 0.90026128]	[377.61727905 357.14678955 0.87865126]	[359.56567383 457.10641479 0.89587021]	[351.97750854 536.71118164 0.82692838]	[488.00460815 357.16693115 0.84730154]	[503.44845581 449.52044678 0.8232525 ]	[521.24981689 544.32519531 0.91414624]	[436.68508911 523.8729248 0.75912726]	[398.18704224 523.91223145 0.75733036]	[421.17843628 664.9520874 0.88512182]	[441.77749634 767.66955566 0.86385691]	[472.5914917 523.84375 0.70014846]	[482.80502319 667.56018066 0.8392663 ]	[5.03244629e+02 8.13845520e+02 7.25901783e-01]	[418.79443359 298.20455933 0.94306999]	[441.83270264 298.2144165 0.93446606]	[400.78225708 298.03378296 0.73864466]	[462.33059692 298.00967407 0.79298013]	[5.03340576e+02 8.52198059e+02 6.77872658e-01]	[5.21304138e+02 8.47173157e+02 7.06240296e-01]	[5.00666870e+02 8.29090576e+02 5.71801662e-01]	[4.39119263e+02 7.98356934e+02 7.67089844e-01]	[421.29812622 790.84155273 0.8322264 ]	[4.54588379e+02 7.72723816e+02 6.96260571e-01]
[431.53527832 310.89797974 0.8446734 ]	[436.53225708 357.02148438 0.88864851]	[377.58932495 356.99240112 0.86269844]	[357.20010376 452.02758789 0.87938416]	[351.95513916 531.59790039 0.8121894 ]	[487.94458008 356.96765137 0.83213508]	[503.45413208 441.90145874 0.85604239]	[521.29840088 541.69805908 0.89654022]	[439.07995605 518.76104736 0.75295198]	[398.2071228 521.21148682 0.75560045]	[421.1869812 662.41485596 0.86787212]	[441.74682617 767.62506104 0.87382734]	[475.10803223 518.75030518 0.68842494]	[482.82296753 664.95471191 0.83328754]	[5.03329468e+02 8.13773376e+02 7.84584343e-01]	[418.74847412 295.63986206 0.95958054]	[441.79110718 295.64678955 0.96099973]	[400.67562866 295.41000366 0.74807936]	[462.22872925 292.97201538 0.79135948]	[5.03318726e+02 8.49720215e+02 7.03652382e-01]	[5.21301636e+02 8.47070801e+02 6.98991477e-01]	[5.00784271e+02 8.26570801e+02 6.69246733e-01]	[4.39119293e+02 7.95842346e+02 7.68097222e-01]	[421.28536987 790.80859375 0.84209472]	[4.52079254e+02 7.72699097e+02 6.83102369e-01]
[431.50241089 303.26150513 0.84910184]	[434.07281494 349.43127441 0.83430594]	[377.5178833 349.42752075 0.83461595]	[357.15454102 446.91055298 0.88344264]	[351.92025757 526.52667236 0.82230562]	[487.92596436 346.83859253 0.81484628]	[503.45907593 439.29556274 0.87914145]	[521.31463623 529.06140137 0.87290561]	[439.10339355 518.69024658 0.74989682]	[398.21014404 518.73706055 0.75490785]	[421.20065308 659.83972168 0.86713827]	[441.73156738 767.69671631 0.86108851]	[477.61984253 518.67523193 0.6897912 ]	[482.79730225 652.15570068 0.81358129]	[503.29504395 808.74481201 0.82923526]	[418.74359131 295.447052 0.95126384]	[441.74899292 295.44992065 0.95232129]	[400.68634033 287.83905029 0.72777992]	[459.82287598 285.26394653 0.78485781]	[5.00880981e+02 8.47175232e+02 7.23926187e-01]	[5.21263794e+02 8.41983826e+02 7.03318655e-01]	[5.00746979e+02 8.18895996e+02 7.05112994e-01]	[4.36677185e+02 7.95854675e+02 7.57420361e-01]	[421.2355957 790.79449463 0.83294141]	[4.52048920e+02 7.75296204e+02 6.63592279e-01]
[431.50631714 300.70632935 0.86716133]	[434.03668213 341.81771851 0.85581219]	[377.51193237 344.25976562 0.84720123]	[357.16726685 441.72900391 0.92803699]	[349.43154907 523.94152832 0.85099465]	[487.91897583 341.76040649 0.84241027]	[503.43139648 439.11807251 0.85781693]	[521.36834717 526.49786377 0.89051336]	[439.15985107 516.12817383 0.74453682]	[398.25552368 516.17785645 0.74135387]	[421.18103027 657.32196045 0.86653209]	[441.72375488 767.59735107 0.85695589]	[477.69564819 513.59100342 0.6859377 ]	[482.88494873 649.63555908 0.81821722]	[503.36740112 808.63195801 0.83131182]	[418.73724365 292.95373535 0.92879236]	[441.74188232 292.95245361 0.92644715]	[400.6786499 282.75814819 0.72892219]	[459.78598022 280.20855713 0.76013458]	[5.03283112e+02 8.42011475e+02 7.27530241e-01]	[5.21289978e+02 8.34357666e+02 7.42396474e-01]	[5.00808472e+02 8.13834473e+02 7.26691723e-01]	[4.39168152e+02 7.93372375e+02 7.70587623e-01]	[421.28649902 790.77099609 0.82670498]	[4.49532227e+02 7.72707153e+02 6.79639578e-01]
[431.46600342 298.07122803 0.89683211]	[431.48458862 339.24572754 0.87719697]	[375.07556152 339.27444458 0.85585493]	[357.16836548 439.16256714 0.92546272]	[351.97442627 521.34869385 0.86211807]	[485.46749878 339.1960144 0.86717844]	[503.42971802 436.55767822 0.83276653]	[521.36047363 523.91845703 0.91151208]	[439.14498901 511.03924561 0.73842406]	[398.23809814 511.08001709 0.72799534]	[421.18753052 652.19750977 0.86864108]	[441.66177368 767.6050415 0.87069917]	[477.69641113 508.51571655 0.6871382 ]	[485.37008667 652.12780762 0.80004406]	[5.03424469e+02 8.03478210e+02 7.97669649e-01]	[418.69500732 285.31890869 0.89977336]	[441.69952393 285.27212524 0.89832139]	[400.63796997 280.13702393 0.76284516]	[459.78536987 277.49066162 0.79563046]	[5.03347198e+02 8.31841370e+02 7.50036359e-01]	[5.21326782e+02 8.29279236e+02 7.75401592e-01]	[5.00841980e+02 8.11148315e+02 7.42526770e-01]	[439.22854614 793.30743408 0.79848248]	[421.30697632 790.74450684 0.83559066]	[4.46961853e+02 7.72734131e+02 6.85437799e-01]
[426.44866943 295.53424072 0.89853919]	[431.48727417 339.0440979 0.88459271]	[375.07073975 339.11141968 0.85954171]	[357.13619995 436.56539917 0.89240742]	[352.02633667 518.73382568 0.84805644]	[485.44564819 336.59503174 0.86654663]	[503.41162109 428.94140625 0.82568359]	[521.3762207 521.28204346 0.91579312]	[439.15301514 505.96374512 0.75025398]	[398.2321167 508.48590088 0.73009145]	[421.20162964 652.14447021 0.86661631]	[441.65335083 767.5668335 0.87644935]	[477.71499634 505.8918457 0.71067703]	[485.36328125 647.03747559 0.82226354]	[5.03491791e+02 7.95875000e+02 7.72582412e-01]	[418.6524353 280.16760254 0.9197135 ]	[441.66375732 280.15258789 0.9294672 ]	[398.27560425 277.50967407 0.76922798]	[459.75595093 275.02438354 0.81605697]	[5.03450592e+02 8.29207764e+02 7.29147673e-01]	[5.23782288e+02 8.26588867e+02 7.43934929e-01]	[5.03282257e+02 8.08638855e+02 6.96388006e-01]	[439.22451782 793.29193115 0.81859452]	[421.29898071 790.72637939 0.85041171]	[4.46937561e+02 7.72699524e+02 6.90910220e-01]
[428.95846558 293.00128174 0.87118411]	[431.49911499 336.57232666 0.885759 ]	[375.08886719 336.62957764 0.85949552]	[357.13613892 434.03030396 0.88249213]	[352.02407837 516.14727783 0.82497442]	[485.4367981 334.04037476 0.84458083]	[503.42932129 423.84811401 0.85772163]	[521.38995361 516.22003174 0.88085812]	[439.22515869 500.79064941 0.7787478 ]	[400.61773682 500.85308838 0.75059283]	[421.22174072 647.12854004 0.87964433]	[439.33230591 767.57495117 0.87791097]	[480.16226196 500.75296021 0.72081864]	[485.42181396 644.55249023 0.81407475]	[5.05983459e+02 7.95880310e+02 7.60821223e-01]	[418.66571045 277.62490845 0.95326179]	[441.67752075 277.60720825 0.96192777]	[398.23257446 274.97286987 0.79125512]	[459.72589111 272.4548645 0.78568488]	[5.08524506e+02 8.29054932e+02 6.68316126e-01]	[5.23970764e+02 8.21513062e+02 6.77965939e-01]	[5.03331970e+02 8.11134583e+02 6.93122327e-01]	[439.26727295 793.29602051 0.82327068]	[421.33093262 790.75048828 0.83962959]	[4.46910553e+02 7.72714172e+02 6.99343204e-01]
[428.96331787 287.8180542 0.84248841]	[431.49026489 334.05059814 0.86090392]	[375.06549072 336.48526001 0.85143757]	[357.14938354 426.45037842 0.87925994]	[354.47769165 511.07479858 0.82640404]	[485.41021729 328.93429565 0.82418054]	[503.45889282 421.32449341 0.86668307]	[521.40252686 511.07302856 0.87611997]	[439.24209595 500.70391846 0.76860124]	[400.64331055 500.77056885 0.74916196]	[421.27560425 647.05499268 0.89244324]	[439.2940979 767.51751709 0.87887925]	[480.18200684 498.2303772 0.71276295]	[485.45669556 644.47119141 0.80608588]	[5.08462341e+02 8.00987427e+02 7.55323946e-01]	[418.65014648 275.09136963 0.96195853]	[441.67700195 275.03076172 0.96634716]	[398.21673584 272.44165039 0.74265516]	[459.73510742 267.3107605 0.75492209]	[5.21279480e+02 8.26540588e+02 5.56409478e-01]	[5.34124939e+02 8.16350098e+02 5.79711318e-01]	[5.03291687e+02 8.11332458e+02 7.13954866e-01]	[439.28189087 793.26672363 0.84946007]	[421.32501221 790.7322998 0.8619231 ]	[4.44415405e+02 7.70284363e+02 7.13791490e-01]
[428.9269104 282.68658447 0.85633481]	[431.53692627 326.36279297 0.82802892]	[375.09417725 328.90408325 0.82559502]	[357.14450073 423.83389282 0.90076232]	[354.46142578 505.99465942 0.8376894 ]	[485.43661499 321.29318237 0.84343541]	[503.45272827 421.15460205 0.86873186]	[521.4029541 506.00363159 0.88828516]	[439.19345093 495.61480713 0.73299491]	[398.26013184 495.66189575 0.72284818]	[421.31408691 644.50274658 0.88481963]	[439.29342651 767.54864502 0.87920225]	[480.14639282 493.07977295 0.68632936]	[485.48168945 641.92871094 0.79225129]	[5.08445953e+02 7.95886780e+02 7.55077660e-01]	[418.67745972 274.89953613 0.94712937]	[441.66259766 274.89645386 0.94638216]	[398.27200317 267.3069458 0.73484939]	[459.71911621 262.25094604 0.77973288]	[5.23856384e+02 8.21462646e+02 5.48144162e-01]	[5.36742615e+02 8.11350281e+02 6.13179624e-01]	[5.03269745e+02 8.11237183e+02 7.26520777e-01]	[441.67324829 793.26708984 0.85538155]	[421.34698486 790.75421143 0.86156249]	[4.44406891e+02 7.72741760e+02 7.05187440e-01]
[431.46606445 280.15032959 0.86979592]	[431.5402832 321.28927612 0.85352409]	[377.49069214 323.79614258 0.83266282]	[357.16131592 421.19299316 0.92363763]	[354.54089355 503.4223938 0.88413864]	[485.46551514 321.17272949 0.855946 ]	[503.44845581 418.75177002 0.8864249 ]	[521.43261719 505.90097046 0.90067554]	[439.21517944 493.08956909 0.72814697]	[400.61181641 493.11953735 0.71196938]	[421.36401367 644.34350586 0.87087023]	[439.30487061 765.07940674 0.86988652]	[480.15686035 490.5581665 0.69009733]	[485.46298218 639.35186768 0.78358322]	[5.08457947e+02 7.90635925e+02 7.79782295e-01]	[418.71221924 272.4203186 0.93108457]	[441.69946289 272.3973999 0.92168826]	[400.63537598 262.21759033 0.74647069]	[459.77780151 257.18914795 0.78878617]	[5.16149780e+02 8.13768066e+02 6.39225125e-01]	[5.26510132e+02 8.11180237e+02 6.99638128e-01]	[5.03333405e+02 8.03532593e+02 6.63155079e-01]	[441.70385742 793.230896 0.85781521]	[421.36502075 790.71765137 0.86075699]	[4.44413696e+02 7.70278564e+02 6.94992244e-01]
[431.53155518 277.55825806 0.90376127]	[431.49316406 318.74893188 0.87363195]	[375.07336426 321.19491577 0.84333533]	[357.18164062 418.63174438 0.91911685]	[354.54437256 500.86978149 0.89418721]	[485.46478271 318.66461182 0.86988425]	[503.42636108 416.06558228 0.85095799]	[521.40148926 503.29660034 0.92708647]	[439.24621582 485.45742798 0.73243082]	[400.65353394 487.94866943 0.71694732]	[421.37057495 641.7980957 0.84837961]	[439.30133057 765.06451416 0.86126798]	[480.17364502 485.40820312 0.70027077]	[485.47167969 634.16802979 0.78012455]	[5.05958557e+02 7.83016663e+02 7.64358282e-01]	[418.71902466 267.27862549 0.90521461]	[441.73858643 264.73849487 0.90012014]	[400.6461792 259.66824341 0.78002787]	[459.80697632 256.99478149 0.78034818]	[5.11035889e+02 8.11152161e+02 7.18093157e-01]	[5.26459656e+02 8.08619202e+02 7.47324347e-01]	[5.00876862e+02 7.93235107e+02 6.93639517e-01]	[441.75588989 793.2208252 0.84959847]	[423.77313232 790.7244873 0.84909016]	[4.44427826e+02 7.70281738e+02 6.94678068e-01]
[431.51379395 275.03320312 0.90077049]	[431.53549194 318.58126831 0.88767385]	[375.10357666 318.60702515 0.86021352]	[357.16021729 416.13146973 0.90391248]	[354.56729126 500.66357422 0.88172817]	[485.47601318 318.52209473 0.86659575]	[503.4203186 408.47619629 0.83117306]	[521.39044189 500.79031372 0.92409313]	[439.24197388 485.4303894 0.74157494]	[400.63900757 487.95285034 0.71959955]	[421.36373901 639.2991333 0.84070492]	[439.33154297 767.47723389 0.86878687]	[480.18005371 485.35610962 0.70442522]	[485.47891235 631.63269043 0.79267597]	[505.90298462 775.2901001 0.78627586]	[418.74099731 259.67736816 0.92445719]	[441.74581909 259.65280151 0.92769998]	[400.68759155 257.10183716 0.79318786]	[459.81735229 254.58305359 0.7715475 ]	[5.05889709e+02 8.08585571e+02 7.51022100e-01]	[5.23880371e+02 8.06001831e+02 7.46410012e-01]	[5.03263733e+02 7.88160095e+02 7.27026403e-01]	[441.784729 793.23303223 0.84753901]	[423.80386353 790.74023438 0.84701174]	[4.46888641e+02 7.70299011e+02 7.07205951e-01]
[434.01293945 274.93145752 0.8927778 ]	[431.54574585 316.11056519 0.88674313]	[377.50274658 316.10501099 0.85886401]	[357.15307617 413.49401855 0.87504739]	[354.56951904 498.17071533 0.86907244]	[485.47976685 316.03399658 0.85643625]	[503.44638062 408.38858032 0.83039957]	[521.41906738 500.71133423 0.91049266]	[439.27877808 482.7878418 0.76342791]	[400.67578125 482.84735107 0.74080443]	[421.34048462 634.23046875 0.83447218]	[441.66104126 765.08892822 0.86984169]	[480.21166992 480.31915283 0.72334492]	[485.49978638 629.03643799 0.80155605]	[505.94039917 772.71490479 0.82060653]	[418.77297974 257.17956543 0.94248253]	[441.79260254 257.1569519 0.94249171]	[400.69812012 254.59249878 0.81713808]	[462.19369507 254.50065613 0.78823578]	[5.05872101e+02 8.06136719e+02 7.57290304e-01]	[5.23817810e+02 8.03466553e+02 7.52982736e-01]	[5.03302185e+02 7.85599365e+02 7.46600688e-01]	[441.77496338 793.21411133 0.85766214]	[423.80786133 790.72247314 0.85216451]	[4.46918793e+02 7.70296326e+02 7.11397231e-01]
[434.04840088 272.43225098 0.87274265]	[434.03793335 316.00738525 0.8863734 ]	[377.54586792 315.97702026 0.85427284]	[357.16305542 408.45510864 0.87461978]	[354.59197998 495.70199585 0.86480272]	[485.48904419 315.94287109 0.84219337]	[503.45822144 405.86694336 0.84738898]	[523.77276611 498.19009399 0.89691401]	[439.28689575 482.79943848 0.76894963]	[400.67483521 482.86776733 0.74096358]	[421.3243103 634.21594238 0.84317404]	[441.65249634 765.07720947 0.86811697]	[480.23257446 480.33349609 0.73019224]	[487.93267822 629.0211792 0.80305153]	[505.92105103 772.8001709 0.7998172 ]	[418.77838135 257.04699707 0.95948917]	[441.82522583 257.02441406 0.95594317]	[400.70294189 254.50402832 0.79594922]	[462.24395752 254.40435791 0.7973296 ]	[5.08467560e+02 8.08598938e+02 7.50130534e-01]	[5.23926575e+02 8.03548340e+02 7.50122249e-01]	[5.00851990e+02 7.88110657e+02 7.66059518e-01]	[441.72195435 790.83795166 0.86040699]	[421.37512207 790.69732666 0.85743469]	[4.46921051e+02 7.72702393e+02 7.10812986e-01]
[434.04766846 272.4319458 0.87259841]	[434.03884888 316.00622559 0.88627756]	[377.54733276 315.97558594 0.85416001]	[357.16256714 408.45889282 0.87377119]	[354.59225464 495.69827271 0.86435211]	[485.48928833 315.94110107 0.84195417]	[503.45922852 405.86132812 0.8477307 ]	[523.77416992 498.18887329 0.89637053]	[439.28973389 482.79162598 0.77005559]	[400.67810059 482.86090088 0.74215007]	[421.32269287 634.19647217 0.84404051]	[441.65356445 765.08056641 0.86823595]	[480.23410034 480.32455444 0.73120034]	[487.92886353 626.59796143 0.80687737]	[505.91479492 772.78942871 0.8013342 ]	[418.77810669 257.04663086 0.95953286]	[441.82489014 257.02432251 0.95602697]	[400.70321655 254.50448608 0.79626966]	[462.24456787 254.40470886 0.79795498]	[5.08465149e+02 8.08597900e+02 7.50648975e-01]	[5.23925659e+02 8.03544312e+02 7.50940025e-01]	[5.00846405e+02 7.88100891e+02 7.64224768e-01]	[441.71829224 790.83776855 0.85966605]	[421.37142944 790.69683838 0.85573125]	[4.46924896e+02 7.72703613e+02 7.12580204e-01]
[434.05368042 267.33407593 0.84866619]	[434.04241943 315.92489624 0.87236983]	[377.52697754 315.92880249 0.85049212]	[357.15371704 405.90206909 0.86949617]	[356.98516846 493.11437988 0.85775948]	[485.46780396 313.44714355 0.82969201]	[503.47607422 405.82168579 0.84790432]	[523.80267334 495.59683228 0.87763005]	[441.66320801 480.20977783 0.76429319]	[400.73422241 480.28259277 0.74079901]	[421.29119873 629.15039062 0.84589291]	[439.32705688 765.08660889 0.86926609]	[480.26394653 477.72967529 0.72889549]	[487.9387207 626.42266846 0.81152666]	[505.87634277 772.78674316 0.80109215]	[418.78128052 254.55638123 0.95861387]	[441.85821533 254.55899048 0.95517027]	[400.66238403 251.88354492 0.75210607]	[462.24743652 251.90187073 0.77617097]	[5.08462341e+02 8.08555664e+02 7.41090357e-01]	[5.23948853e+02 8.03497803e+02 7.47364640e-01]	[5.00814423e+02 7.88108826e+02 7.64152765e-01]	[441.71469116 790.82220459 0.84967434]	[421.3598938 790.68859863 0.85439414]	[4.46889954e+02 7.72705444e+02 7.20889866e-01]
[436.57443237 262.1711731 0.8709386 ]	[434.09442139 308.34954834 0.83840442]	[377.55053711 308.37335205 0.83348596]	[357.15255737 400.85620117 0.90157735]	[354.58279419 485.49591064 0.85221756]	[487.93252563 303.28839111 0.81909502]	[503.48086548 400.64059448 0.87155771]	[523.84063721 490.5461731 0.86989594]	[441.68182373 477.73233032 0.75900102]	[400.72900391 480.2293396 0.7392534 ]	[421.26159668 626.53460693 0.85550112]	[439.30621338 765.04510498 0.8591885 ]	[480.29806519 477.67086792 0.72469234]	[487.98300171 623.96917725 0.81739819]	[503.42459106 770.24676514 0.82682902]	[421.1854248 254.40093994 0.94913661]	[441.91696167 254.36860657 0.9203468 ]	[400.73822021 249.29475403 0.75619811]	[462.29989624 246.75268555 0.76901835]	[5.08451965e+02 8.03570496e+02 6.77283347e-01]	[5.23852112e+02 7.98353638e+02 7.27379918e-01]	[5.00721680e+02 7.85561646e+02 7.47401714e-01]	[441.70007324 790.82647705 0.85700536]	[421.35125732 790.69451904 0.86699224]	[4.46869690e+02 7.72712646e+02 7.28815436e-01]
[436.6335144 259.7088623 0.8868615]	[434.05993652 303.25228882 0.8481999 ]	[377.53143311 303.30380249 0.83576769]	[357.13607788 400.76547241 0.90862751]	[354.59619141 485.34460449 0.8772285 ]	[487.94714355 300.75128174 0.83321959]	[503.47842407 398.15444946 0.85569519]	[523.80291748 487.95422363 0.88171607]	[441.70428467 477.63076782 0.7476908 ]	[400.75177002 477.70547485 0.72657162]	[421.253479 626.48406982 0.84382224]	[439.28759766 764.9934082 0.85173827]	[480.31231689 475.10430908 0.71570289]	[487.965271 623.88079834 0.80896264]	[503.36679077 770.25665283 0.82017171]	[421.22964478 254.33981323 0.94043303]	[444.32455444 251.95278931 0.90251482]	[400.77297974 246.79322815 0.7477864 ]	[462.37023926 241.67932129 0.73914063]	[5.05926086e+02 8.06087097e+02 6.87083423e-01]	[5.23834534e+02 8.00917542e+02 7.31426179e-01]	[5.00668762e+02 7.85569458e+02 7.15881824e-01]	[441.72332764 790.80670166 0.84732032]	[421.35354614 790.67553711 0.85534501]	[4.44426788e+02 7.70292908e+02 7.26215541e-01]
[436.69528198 259.66543579 0.89933854]	[434.08898926 300.7583313 0.86564654]	[377.54083252 300.77023315 0.85104328]	[357.13623047 398.27590942 0.91895336]	[354.59191895 482.8918457 0.8884269 ]	[487.99575806 300.71176147 0.83402067]	[503.47738647 398.22494507 0.8645308 ]	[523.78808594 487.95281982 0.88172168]	[441.66943359 475.12857056 0.7300539 ]	[400.71774292 477.65560913 0.71491802]	[421.26205444 626.52154541 0.84535265]	[439.29269409 764.97540283 0.84937912]	[480.2805481 472.57110596 0.699175 ]	[487.92929077 623.82891846 0.80953586]	[503.32748413 770.20269775 0.83073479]	[421.27069092 251.91581726 0.92949098]	[444.39526367 251.90049744 0.88532615]	[400.81661987 244.22251892 0.74360299]	[462.44570923 239.15979004 0.7153616 ]	[5.03382782e+02 8.06005493e+02 6.94219530e-01]	[5.21359436e+02 7.98370422e+02 7.32922018e-01]	[5.00669434e+02 7.85491638e+02 7.03615487e-01]	[441.75830078 790.7901001 0.84842342]	[421.36932373 790.66271973 0.84890819]	[4.44443848e+02 7.70278198e+02 7.21730590e-01]
[439.06268311 259.63470459 0.90550584]	[434.1111145 300.73321533 0.87063527]	[377.54910278 300.73501587 0.85722667]	[357.13983154 398.23779297 0.92036605]	[356.97650146 482.84683228 0.89977044]	[488.01559448 300.70016479 0.83274692]	[505.87185669 400.6390686 0.86355716]	[523.79394531 487.93310547 0.88463134]	[441.73059082 480.18884277 0.76029515]	[400.79040527 480.26803589 0.73384833]	[421.25881958 626.55291748 0.84990954]	[439.28945923 764.97027588 0.85092449]	[480.30960083 477.69189453 0.72294849]	[485.496521 623.90338135 0.82111311]	[503.30352783 772.80291748 0.80352694]	[421.2875061 251.87968445 0.92104316]	[444.40316772 251.86935425 0.87997639]	[400.83096313 241.70750427 0.73072004]	[464.83062744 239.08103943 0.72216588]	[5.05904541e+02 8.08599304e+02 6.56168580e-01]	[5.23857117e+02 8.03507935e+02 7.07047701e-01]	[4.98186279e+02 7.88141235e+02 7.21344054e-01]	[441.75198364 790.78613281 0.85379696]	[421.35992432 790.65814209 0.85923165]	[4.44444153e+02 7.70269836e+02 7.26635635e-01]
[439.09884644 259.60159302 0.91830784]	[434.10906982 300.6842041 0.87783533]	[377.55892944 300.68954468 0.86365265]	[357.12588501 398.19433594 0.92076981]	[356.97387695 482.78622437 0.90243703]	[488.01000977 300.66699219 0.83717257]	[503.50570679 398.2328186 0.86006403]	[523.76782227 485.43331909 0.89415377]	[441.72299194 477.71606445 0.75409609]	[400.78118896 480.22976685 0.73298216]	[421.24987793 626.50866699 0.85374558]	[439.302948 764.97399902 0.85122216]	[480.30761719 477.64169312 0.71671176]	[485.46832275 623.84814453 0.83639193]	[503.25033569 772.73980713 0.80475658]	[421.32284546 251.84819031 0.91064107]	[444.43695068 251.84255981 0.87155664]	[400.84518433 241.65789795 0.7434867 ]	[464.8444519 236.66992188 0.71767563]	[5.05897156e+02 8.08657104e+02 6.61343277e-01]	[5.23884766e+02 8.03520325e+02 7.12423205e-01]	[4.95682098e+02 7.88093506e+02 7.13301897e-01]	[441.75222778 790.81835938 0.84293586]	[421.35015869 790.68334961 0.85545951]	[4.46895477e+02 7.70271912e+02 7.30103254e-01]
[439.11175537 259.59887695 0.92159593]	[434.11416626 300.66491699 0.88116503]	[377.57522583 300.67254639 0.86904424]	[357.13870239 398.16958618 0.91920859]	[354.60049438 482.7154541 0.89609247]	[488.01931763 300.65423584 0.83701122]	[505.88378906 398.2411499 0.86028945]	[521.4229126 485.39331055 0.90185499]	[441.74804688 477.73706055 0.75736564]	[400.81472778 480.25976562 0.73310518]	[421.22961426 626.49371338 0.85339546]	[439.29611206 762.48760986 0.84174627]	[480.32666016 477.65167236 0.72263592]	[485.40179443 623.82128906 0.83715487]	[503.24093628 770.18658447 0.818573 ]	[421.33563232 251.83190918 0.90609032]	[446.86785889 251.84300232 0.86818784]	[400.85604858 239.19563293 0.75082314]	[464.85684204 236.65705872 0.71081859]	[5.05946777e+02 8.08547119e+02 6.46453619e-01]	[5.23881226e+02 7.98440063e+02 7.07806289e-01]	[4.98140289e+02 7.85508240e+02 6.89396381e-01]	[441.77838135 790.82006836 0.84641606]	[421.37612915 790.68463135 0.85461915]	[4.46878693e+02 7.70204834e+02 7.32703090e-01]
[439.10418701 259.60574341 0.91883337]	[434.11486816 300.65432739 0.8832674 ]	[377.56558228 300.66763306 0.86849922]	[357.15908813 398.15231323 0.92028451]	[356.96496582 480.29058838 0.89500827]	[490.48345947 300.64553833 0.83671361]	[505.88684082 398.224823 0.86848515]	[521.40533447 485.37646484 0.90438437]	[441.72763062 477.68002319 0.75004482]	[400.80603027 480.19903564 0.7277866 ]	[421.22460938 626.42102051 0.85667294]	[439.28872681 764.95031738 0.84561032]	[480.30368042 475.14059448 0.7169559 ]	[485.3465271 621.38702393 0.83906305]	[503.25161743 770.20117188 0.82822722]	[421.32885742 251.8404541 0.90829444]	[444.45388794 251.85081482 0.87047207]	[400.85266113 239.19703674 0.74749941]	[464.86373901 236.65766907 0.70956749]	[5.05925110e+02 8.06060791e+02 6.78551912e-01]	[5.23862854e+02 7.95863770e+02 7.33586490e-01]	[4.98154510e+02 7.85495056e+02 6.90979660e-01]	[441.73699951 790.80859375 0.8467598 ]	[421.35293579 790.6730957 0.85580111]	[4.44443329e+02 7.70233704e+02 7.31720328e-01]
[439.09909058 259.61987305 0.91569203]	[434.12637329 300.65655518 0.8839618 ]	[377.56506348 300.66653442 0.86845118]	[357.16711426 398.15286255 0.91732454]	[356.96447754 480.30673218 0.89468747]	[490.49581909 300.64505005 0.83602262]	[505.88473511 398.18435669 0.86241043]	[521.38739014 485.34268188 0.90746862]	[441.73254395 477.70471191 0.75656521]	[400.81100464 480.22525024 0.7338829 ]	[421.21551514 626.41931152 0.85320842]	[439.29592896 764.94604492 0.84492528]	[480.30783081 475.16552734 0.72342539]	[482.96240234 623.8170166 0.84762591]	[503.25616455 770.15808105 0.83450335]	[421.32833862 251.85543823 0.9120357 ]	[444.44845581 251.87495422 0.87408167]	[400.84390259 239.1991272 0.74527675]	[464.85766602 239.06329346 0.69543159]	[5.03445740e+02 8.03523804e+02 6.82855368e-01]	[5.23800354e+02 7.93354248e+02 7.41277754e-01]	[4.98207001e+02 7.82981506e+02 6.80935085e-01]	[441.73330688 790.8026123 0.85829568]	[421.33898926 790.66375732 0.86743945]	[4.46881714e+02 7.70226929e+02 7.30388880e-01]
[439.07888794 259.62167358 0.9109385 ]	[434.12399292 300.65542603 0.88356316]	[377.56274414 300.66461182 0.86883789]	[357.17446899 398.13186646 0.91308212]	[356.96862793 480.31655884 0.89654458]	[490.49386597 300.64801025 0.83519584]	[505.88897705 398.23751831 0.86684763]	[521.37329102 482.95947266 0.9091146 ]	[441.72866821 477.71337891 0.75613153]	[400.79803467 480.24130249 0.73701882]	[421.23406982 626.45037842 0.85171294]	[439.27874756 762.47686768 0.84228623]	[480.31167603 477.62701416 0.72155219]	[482.96896362 623.85095215 0.84906137]	[503.25686646 767.63275146 0.84628356]	[421.31079102 251.86384583 0.91541362]	[444.42398071 251.87593079 0.87852889]	[400.84552002 241.62956238 0.73285329]	[464.83856201 239.06919861 0.71220964]	[5.03427399e+02 7.98443298e+02 7.12559164e-01]	[5.23795471e+02 7.93230408e+02 7.75330544e-01]	[4.98240143e+02 7.75361328e+02 6.80857182e-01]	[441.75610352 790.78845215 0.86733413]	[421.36090088 790.65380859 0.86838806]	[4.44424011e+02 7.70191101e+02 7.37966180e-01]
[439.07662964 259.63369751 0.9082008 ]	[434.12567139 300.65908813 0.88213474]	[377.56271362 300.65820312 0.87047112]	[357.18457031 398.1289978 0.91297698]	[356.97937012 480.3487854 0.9004209 ]	[490.50183105 300.65203857 0.83327639]	[505.88720703 398.21139526 0.86432815]	[521.35559082 482.94818115 0.91195464]	[441.71691895 480.17520142 0.76092279]	[400.7958374 480.27722168 0.73986125]	[421.22766113 626.48254395 0.85512877]	[439.27603149 765.05224609 0.85833192]	[480.28369141 477.671875 0.72144604]	[482.97305298 623.9017334 0.85533202]	[503.27307129 767.5769043 0.85280645]	[421.30755615 251.87643433 0.91815823]	[444.42074585 251.88825989 0.88058156]	[400.84210205 241.63970947 0.7315253 ]	[464.8270874 239.0927124 0.71481866]	[5.03405762e+02 7.95893860e+02 7.34039962e-01]	[521.4119873 790.77453613 0.79632753]	[4.98261108e+02 7.75282349e+02 6.85545623e-01]	[441.70248413 790.7925415 0.85514474]	[421.30853271 790.66558838 0.8617124 ]	[4.44434937e+02 7.72710632e+02 7.40595222e-01]
[439.07958984 259.62789917 0.91085726]	[434.11526489 300.65765381 0.88180101]	[377.56542969 300.66696167 0.87004912]	[357.17709351 398.14996338 0.91391784]	[356.97579956 482.71499634 0.90116984]	[490.49310303 300.64489746 0.83418912]	[505.89624023 398.21124268 0.86432135]	[521.34490967 482.93280029 0.91728175]	[441.73348999 480.19369507 0.7628634 ]	[400.81878662 480.29675293 0.73877358]	[421.23471069 626.49810791 0.85372406]	[439.28466797 765.04840088 0.85992116]	[480.29077148 477.69219971 0.72428799]	[485.35925293 623.92816162 0.85525924]	[503.27630615 767.48907471 0.84754574]	[421.30960083 251.8795166 0.91883868]	[444.41549683 251.8833313 0.88091552]	[400.84399414 241.64385986 0.72597963]	[462.45690918 239.08546448 0.71475464]	[5.03382507e+02 7.93342957e+02 7.65225291e-01]	[521.37860107 790.68286133 0.81391674]	[5.00671143e+02 7.72749268e+02 6.98327601e-01]	[441.71203613 790.77496338 0.85525531]	[421.32199097 790.65496826 0.85293764]	[4.44436249e+02 7.72701965e+02 7.41163194e-01]
[439.10513306 259.63302612 0.91523421]	[434.11218262 300.64779663 0.88259363]	[377.56787109 300.66381836 0.86930841]	[357.18383789 398.17068481 0.91424239]	[356.99185181 482.75411987 0.90816545]	[490.48196411 300.63156128 0.83651745]	[505.89401245 398.19180298 0.86014783]	[521.34143066 482.93432617 0.91643828]	[441.73052979 480.18087769 0.75564301]	[400.81494141 480.28103638 0.73271191]	[421.22848511 626.52893066 0.85139042]	[439.28930664 765.0581665 0.86060405]	[480.28909302 477.67758179 0.71558118]	[485.39370728 623.96765137 0.85513067]	[503.28076172 764.97277832 0.8394841 ]	[421.33187866 251.89880371 0.91764534]	[444.42993164 251.89294434 0.88031626]	[400.84854126 241.65306091 0.73551822]	[462.45153809 239.08155823 0.70876849]	[503.37765503 793.25427246 0.80009133]	[521.38525391 790.60845947 0.83747625]	[5.00676941e+02 7.70266785e+02 6.98967576e-01]	[441.73638916 790.76135254 0.855744 ]	[421.3470459 790.65106201 0.84667623]	[4.46868591e+02 7.72705322e+02 7.37275481e-01]
[439.10671997 259.64181519 0.91398841]	[436.53833008 300.65875244 0.88471228]	[377.57498169 300.68182373 0.86813885]	[357.19488525 398.20614624 0.91327751]	[357.00167847 482.78115845 0.91276807]	[490.49746704 300.63293457 0.83661121]	[505.90234375 398.25683594 0.87004089]	[521.33825684 482.94058228 0.91845363]	[441.77767944 480.21707153 0.76288891]	[403.24938965 480.32897949 0.73067129]	[421.22814941 626.51867676 0.84852272]	[439.27505493 765.08770752 0.86239833]	[480.32473755 477.72402954 0.7282393 ]	[485.43753052 623.96563721 0.84746599]	[503.31045532 762.46966553 0.83684444]	[421.3291626 251.90484619 0.91889524]	[444.42935181 251.89273071 0.88153458]	[400.83901978 241.65202332 0.74126768]	[462.45153809 236.66868591 0.71604013]	[503.41314697 790.84240723 0.82989001]	[521.38256836 788.21740723 0.85125637]	[5.00711334e+02 7.70201477e+02 7.21244633e-01]	[441.72473145 790.77789307 0.85546064]	[421.34619141 790.66833496 0.84283251]	[4.44420349e+02 7.72744568e+02 7.44065940e-01]
[439.12191772 259.64776611 0.91537243]	[436.5546875 300.64385986 0.88910156]	[377.58779907 300.67538452 0.86820316]	[357.20492554 398.18713379 0.91276067]	[357.00076294 482.777771 0.91188598]	[490.50024414 298.23532104 0.83986485]	[505.91699219 398.25112915 0.86944914]	[521.35235596 482.943573 0.91764861]	[441.81933594 480.21420288 0.75767881]	[403.28277588 480.32009888 0.72415811]	[421.23117065 626.54858398 0.84903884]	[439.26925659 765.07989502 0.86342192]	[480.36819458 477.71994019 0.72690892]	[485.47055054 623.97039795 0.83806443]	[503.33895874 759.93218994 0.82581627]	[421.34552002 251.91381836 0.91727847]	[444.44281006 251.90437317 0.88126802]	[400.84237671 241.6388092 0.75027722]	[462.44845581 236.6566925 0.71620786]	[503.40692139 790.7913208 0.85003448]	[521.3815918 788.17364502 0.85689139]	[5.00754883e+02 7.70142456e+02 7.12446034e-01]	[441.70941162 790.79943848 0.86139476]	[421.34170532 790.68572998 0.8528778 ]	[4.44404633e+02 7.72737854e+02 7.47262001e-01]
[439.12701416 259.67715454 0.90868026]	[436.55322266 300.65267944 0.88646853]	[377.58740234 300.722229 0.85952014]	[357.18478394 398.17977905 0.91529924]	[356.99249268 482.81808472 0.91086358]	[490.51461792 298.20706177 0.84366566]	[505.94540405 398.20498657 0.8585428 ]	[521.36132812 482.92453003 0.9190852 ]	[441.84378052 480.30914307 0.76176786]	[403.31536865 482.81628418 0.72275919]	[421.2612915 626.51470947 0.85413802]	[439.25924683 764.97943115 0.85400486]	[482.72387695 480.26803589 0.74221003]	[487.93551636 623.94720459 0.82464707]	[503.35388184 757.32495117 0.82805467]	[421.34814453 251.94984436 0.92030323]	[444.44198608 251.93421936 0.88481408]	[400.83453369 241.70277405 0.74252814]	[462.43862915 239.06877136 0.71605951]	[503.36669922 790.76501465 0.84863269]	[521.37420654 788.15020752 0.85357159]	[5.00785797e+02 7.67692749e+02 7.18480587e-01]	[441.77893066 790.77178955 0.87437123]	[423.79528809 790.66583252 0.8537038 ]	[4.44354431e+02 7.70253113e+02 7.50619292e-01]
[439.12692261 259.69036865 0.90572023]	[436.57244873 300.65328979 0.89198625]	[377.60488892 300.72769165 0.86131614]	[357.19165039 398.17236328 0.91623366]	[357.00094604 482.82843018 0.90969795]	[490.52355957 298.199646 0.84611738]	[505.97814941 398.19451904 0.84616834]	[521.38684082 482.93380737 0.91847879]	[441.87609863 480.30599976 0.76275373]	[403.35968018 482.80090332 0.72184557]	[421.28430176 626.50213623 0.84862745]	[439.26965332 764.9901123 0.85639411]	[482.74353027 480.27688599 0.74757808]	[487.98120117 623.9786377 0.82377839]	[503.37155151 754.84020996 0.83035231]	[421.34814453 251.95617676 0.92245239]	[446.86950684 251.95541382 0.88421935]	[400.83889771 241.72557068 0.74005008]	[462.45666504 239.14050293 0.69401819]	[503.35839844 790.76593018 0.84698522]	[521.36627197 788.15460205 0.85191131]	[5.00802002e+02 7.67671509e+02 7.29503751e-01]	[441.77249146 790.77923584 0.87039727]	[423.78808594 790.67004395 0.85445583]	[4.44368896e+02 7.70264099e+02 7.52296329e-01]
[439.12564087 259.69116211 0.90558589]	[436.57498169 300.65374756 0.89243037]	[377.60586548 300.7281189 0.86136454]	[357.19009399 398.17251587 0.91638368]	[357.00006104 482.8236084 0.91014552]	[490.52401733 298.19921875 0.84620488]	[505.97598267 398.19287109 0.84670526]	[521.38415527 482.92984009 0.92044175]	[441.88345337 480.31900024 0.75952435]	[403.36450195 482.81710815 0.71936142]	[421.28677368 626.50750732 0.84892786]	[439.26937866 764.99255371 0.85653555]	[482.75131226 480.2857666 0.74728435]	[487.98251343 623.96807861 0.82325828]	[503.36923218 754.82501221 0.83231056]	[421.34588623 251.95518494 0.92325771]	[446.87026978 251.95373535 0.88432145]	[400.83938599 241.71365356 0.74239045]	[464.81668091 239.12278748 0.69820696]	[503.35189819 790.75073242 0.85016733]	[521.35455322 788.13861084 0.85235751]	[5.00805542e+02 7.67658997e+02 7.29766846e-01]	[441.76681519 790.78369141 0.8704434 ]	[423.78060913 790.67333984 0.85497916]	[4.44370209e+02 7.70268005e+02 7.52317131e-01]
[439.1282959 259.70330811 0.90344149]	[436.58898926 300.66094971 0.89622211]	[377.61022949 300.73806763 0.86207539]	[357.19781494 398.17053223 0.91762578]	[357.00360107 482.80133057 0.91563153]	[490.54391479 298.20175171 0.84456968]	[506.00900269 398.19113159 0.84305191]	[523.7666626 482.95166016 0.91245574]	[441.89498901 480.32611084 0.75598127]	[403.36618042 482.83071899 0.72133756]	[421.30380249 626.5380249 0.84917063]	[439.26550293 765.00640869 0.86055887]	[482.77178955 480.29876709 0.74506092]	[490.51165771 624.00469971 0.81945175]	[503.37536621 754.79046631 0.83322346]	[421.35571289 251.95855713 0.92050958]	[446.89276123 251.97381592 0.88341391]	[400.83834839 241.68701172 0.741763 ]	[464.86178589 239.15226746 0.68078685]	[503.34848022 790.77655029 0.8503536 ]	[521.359375 788.16473389 0.84987646]	[5.00815704e+02 7.67638794e+02 7.28768468e-01]	[441.76239014 790.78375244 0.87140137]	[423.777771 790.67126465 0.85343236]	[4.44365967e+02 7.70287842e+02 7.58596599e-01]
[truncated: 266 more rows]
