# Supplementary material for: Evaluation of functional tests performance using a camera-based and machine learning approach
Source: PLoS One. 2023 Nov 3;18(11):e0288279. doi: 10.1371/journal.pone.0288279 (PMC10624324; doi:10.1371/journal.pone.0288279)
Supplement: S1 Data — This dataset includes all the extracted keypoints of movements and the associated features and statistics, which were used for the analyses presented in the main manuscript. (ZIP) [file pone.0288279.s001.zip › PLOS_data_28032023/original_movement_data/CSV/000036_PNJN_P_crop.csv]

[521.35253906 377.74291992 0.95988595]	[511.0213623 418.762146 0.89413333]	[454.55307007 418.76031494 0.83897889]	[434.07125854 513.65722656 0.81569296]	[439.10345459 603.5166626 0.90774947]	[567.58288574 418.66424561 0.87640738]	[585.53137207 505.88311768 0.88577831]	[600.79876709 590.57452393 0.85459232]	[518.65582275 600.79016113 0.71660125]	[480.18988037 600.8560791 0.71542853]	[482.77761841 734.26116943 0.81498116]	[482.72171021 870.14935303 0.88870907]	[552.10119629 600.76715088 0.69815969]	[564.96466064 734.27380371 0.80908495]	[5.85356262e+02 8.67605713e+02 8.51838827e-01]	[505.92739868 364.84747314 0.87152624]	[531.57312012 362.35186768 0.85026121]	[482.84741211 357.1784668 0.90716833]	[544.45935059 357.11489868 0.66959679]	[5.93192200e+02 9.01034424e+02 7.38768220e-01]	[6.06061951e+02 8.93256165e+02 7.87565410e-01]	[5.80266541e+02 8.72775391e+02 7.35577285e-01]	[4.82945221e+02 9.01063477e+02 7.84486830e-01]	[4.64939087e+02 8.95906677e+02 7.70038962e-01]	[4.82925293e+02 8.72876770e+02 7.55931735e-01]
[521.35229492 377.74313354 0.95988107]	[511.02105713 418.76187134 0.89416218]	[454.55175781 418.76046753 0.83884001]	[434.07086182 513.65716553 0.81564212]	[439.10333252 603.51776123 0.90813327]	[567.58343506 418.66342163 0.87627548]	[585.53161621 505.88122559 0.88572466]	[600.79907227 590.57086182 0.85497642]	[518.65557861 600.79022217 0.71667546]	[480.18814087 600.85638428 0.7156359 ]	[482.77841187 734.25854492 0.81536531]	[482.722229 870.14862061 0.88859522]	[552.10473633 600.7678833 0.69852 ]	[564.96447754 734.26837158 0.80908996]	[5.85356812e+02 8.67605896e+02 8.51805687e-01]	[505.92718506 364.84790039 0.87148446]	[531.57263184 362.35247803 0.85023105]	[482.84695435 357.17785645 0.90709543]	[544.46020508 357.11383057 0.6717875 ]	[5.93193420e+02 9.01034851e+02 7.38719940e-01]	[6.06062195e+02 8.93256470e+02 7.87563205e-01]	[5.80267456e+02 8.72775757e+02 7.35852897e-01]	[4.82947052e+02 9.01061035e+02 7.84480214e-01]	[4.64940674e+02 8.95906372e+02 7.70074069e-01]	[4.82925018e+02 8.72875977e+02 7.55484760e-01]
[521.30883789 377.50650024 0.9426949 ]	[516.19927979 418.74682617 0.90774506]	[457.14346313 418.74703979 0.86657423]	[436.65814209 516.18365479 0.85017872]	[439.23864746 605.86767578 0.91742289]	[575.16650391 418.68893433 0.85820556]	[588.00518799 505.93536377 0.863904 ]	[603.32995605 590.55596924 0.87895417]	[521.18829346 600.83679199 0.73655272]	[480.31567383 603.32739258 0.72572112]	[482.85403442 734.28686523 0.81148958]	[482.71975708 870.13983154 0.89435732]	[559.70001221 600.81414795 0.70413405]	[564.96490479 736.84759521 0.80858564]	[585.4052124 870.17559814 0.88534522]	[505.91329956 359.7850647 0.92014158]	[531.5368042 359.74859619 0.88544202]	[482.90881348 356.98519897 0.88956517]	[544.52905273 356.98184204 0.81066692]	[5.98261536e+02 9.03555298e+02 7.58041620e-01]	[6.08553162e+02 8.93309326e+02 7.92352140e-01]	[5.80324951e+02 8.75336426e+02 7.52275884e-01]	[4.82933533e+02 9.03547485e+02 7.88882971e-01]	[4.64929932e+02 8.95913696e+02 7.71288276e-01]	[4.82912445e+02 8.72864990e+02 7.67330050e-01]
[521.31549072 359.79129028 0.93673116]	[521.19873047 418.65560913 0.94085741]	[459.7611084 418.70788574 0.8879779 ]	[441.6960144 516.22021484 0.8884145 ]	[444.32855225 603.44500732 0.92087966]	[580.26580811 418.59350586 0.86644757]	[600.76043701 503.41394043 0.87506413]	[608.53521729 593.11987305 0.83978701]	[523.79522705 603.38305664 0.76205653]	[482.85073853 603.43444824 0.73721826]	[485.36206055 736.85693359 0.78484255]	[482.73498535 870.16113281 0.90506339]	[562.41802979 603.35955811 0.75498188]	[567.4765625 741.91271973 0.7966938 ]	[585.47680664 870.22485352 0.8800832 ]	[505.94622803 351.99163818 0.88178217]	[531.57647705 352.01306152 0.85316277]	[485.37939453 346.81521606 0.85588169]	[547.03912354 344.33139038 0.83004576]	[5.98247925e+02 9.01023865e+02 7.41811872e-01]	[6.08594055e+02 8.93284180e+02 7.68767834e-01]	[5.82788391e+02 8.75396423e+02 7.63222873e-01]	[4.82930756e+02 9.03571289e+02 7.94288278e-01]	[4.64934479e+02 8.95935059e+02 7.68818140e-01]	[4.82926544e+02 8.72909729e+02 7.63528109e-01]
[521.37316895 357.15576172 0.9420628 ]	[521.37908936 418.6008606 0.94845665]	[462.2673645 418.63677979 0.88333595]	[441.82046509 516.13751221 0.8700853 ]	[446.93783569 603.39593506 0.88834584]	[582.77325439 418.57843018 0.87569237]	[603.35913086 505.92391968 0.88731194]	[613.67578125 595.73052979 0.81738371]	[523.890625 603.34350586 0.76144183]	[482.9519043 603.39172363 0.72018266]	[485.46307373 736.78424072 0.77338749]	[482.76489258 870.11572266 0.90480912]	[564.84197998 603.32116699 0.75394195]	[567.45202637 734.2723999 0.80616271]	[585.47320557 870.14984131 0.87515318]	[506.00909424 344.25057983 0.86198461]	[534.12823486 341.78530884 0.84645551]	[487.9276123 344.26553345 0.84017867]	[549.53466797 341.70806885 0.84999424]	[5.95738037e+02 9.01000488e+02 7.56448388e-01]	[6.08552002e+02 8.93277832e+02 7.95572102e-01]	[5.82795654e+02 8.72914185e+02 7.75579631e-01]	[4.82929749e+02 9.03572937e+02 7.98346400e-01]	[4.64935394e+02 8.95922485e+02 7.78925478e-01]	[4.82943909e+02 8.72859863e+02 7.74664223e-01]
[523.77325439 357.03460693 0.9267329 ]	[523.92431641 418.59106445 0.93853021]	[462.44192505 418.60125732 0.86385739]	[444.35403442 516.17956543 0.84987146]	[454.62014771 603.41204834 0.8836503 ]	[585.35180664 418.57553101 0.88607347]	[605.88427734 503.48526001 0.90537846]	[621.28741455 593.19335938 0.83429301]	[523.99359131 600.77398682 0.74128556]	[485.4475708 600.82647705 0.70192528]	[490.49594116 734.24273682 0.77215844]	[482.77731323 870.14465332 0.90657037]	[564.93811035 598.31390381 0.74395335]	[567.49261475 731.77832031 0.80949974]	[585.47027588 870.16503906 0.88184786]	[508.51739502 341.67987061 0.88046896]	[536.70068359 339.27090454 0.87874395]	[490.52078247 341.76055908 0.83539355]	[557.1574707 339.25738525 0.88215262]	[5.98228455e+02 9.01016724e+02 7.58040249e-01]	[6.08551575e+02 8.93283081e+02 7.97344446e-01]	[5.82785217e+02 8.72922852e+02 7.82319963e-01]	[4.82957153e+02 9.03582275e+02 7.95410097e-01]	[4.64958740e+02 8.95926147e+02 7.76345253e-01]	[4.82932220e+02 8.72893127e+02 7.63795733e-01]
[523.88421631 354.5713501 0.92017013]	[526.39819336 418.62478638 0.92005992]	[464.94998169 418.61242676 0.85035455]	[449.4744873 516.15283203 0.81627113]	[459.61029053 603.49768066 0.9106108 ]	[585.51153564 418.58404541 0.88588226]	[606.02581787 505.96890259 0.87259036]	[623.85314941 595.7097168 0.86414033]	[526.52050781 600.79498291 0.71446311]	[490.54370117 600.85803223 0.68386436]	[493.07983398 734.29547119 0.76060545]	[482.7979126 870.17980957 0.90613449]	[565.07006836 600.79284668 0.72150409]	[567.50445557 734.23114014 0.80633193]	[585.46697998 870.140625 0.87151748]	[513.57281494 339.21722412 0.89569896]	[539.23925781 339.1512146 0.92276168]	[495.60510254 341.73312378 0.84071779]	[559.76782227 339.22317505 0.91712493]	[5.95744385e+02 8.98507080e+02 7.51969099e-01]	[6.08543030e+02 8.93242126e+02 7.90752530e-01]	[5.82783386e+02 8.72901550e+02 7.74855912e-01]	[4.85366211e+02 9.03560242e+02 7.92368829e-01]	[4.67430481e+02 8.95914978e+02 7.70344734e-01]	[4.82927673e+02 8.72917725e+02 7.57176518e-01]
[523.88458252 354.57049561 0.92010391]	[526.40106201 418.62142944 0.91942871]	[464.95120239 418.60806274 0.84930348]	[449.47006226 516.15386963 0.81686407]	[459.61016846 603.49676514 0.91343236]	[585.51306152 418.58215332 0.88547963]	[606.02850342 505.96350098 0.87167889]	[623.8538208 595.71252441 0.86466449]	[526.52294922 600.8001709 0.71661484]	[490.5447998 600.8614502 0.6858362]	[493.07226562 734.30230713 0.76049298]	[482.80117798 870.17669678 0.90542948]	[565.07403564 600.79949951 0.7233867 ]	[567.50811768 734.24938965 0.80432683]	[585.46722412 870.15478516 0.8721137 ]	[513.57434082 339.2170105 0.89550751]	[539.23968506 339.15213013 0.92260104]	[495.6060791 341.730896 0.84082723]	[559.76867676 339.22564697 0.91718072]	[5.98224426e+02 9.00973511e+02 7.49517262e-01]	[6.08548889e+02 8.93248230e+02 7.89400697e-01]	[5.82781433e+02 8.72917725e+02 7.72205710e-01]	[4.85371063e+02 9.03557190e+02 7.90774286e-01]	[4.67436523e+02 8.95912903e+02 7.69458592e-01]	[4.82928925e+02 8.72913208e+02 7.57378936e-01]
[523.96002197 354.46228027 0.89912689]	[529.00756836 418.59854126 0.89590633]	[470.03634644 418.60089111 0.8296895 ]	[457.13143921 511.02575684 0.83713359]	[459.80337524 603.38195801 0.91434747]	[588.09173584 418.54519653 0.84902787]	[608.64593506 505.96337891 0.83269775]	[623.96734619 598.21728516 0.87833601]	[531.57763672 603.33905029 0.70645666]	[495.68240356 603.36895752 0.69197285]	[498.14526367 736.81274414 0.77368534]	[482.81359863 870.12915039 0.89545459]	[567.58251953 603.3449707 0.70780873]	[570.08111572 736.81793213 0.76706302]	[585.46173096 870.15924072 0.87260228]	[516.16107178 339.0796814 0.91120213]	[541.69885254 339.05523682 0.93861216]	[498.21374512 341.71200562 0.86204296]	[562.25494385 339.16098022 0.93799847]	[5.98230103e+02 9.00998413e+02 7.45702803e-01]	[6.08563110e+02 8.93266846e+02 7.81916797e-01]	[5.82760132e+02 8.72928528e+02 7.78343558e-01]	[4.85374359e+02 9.03547180e+02 7.92836487e-01]	[4.67437653e+02 8.95887329e+02 7.70884216e-01]	[4.82931091e+02 8.72862366e+02 7.58730650e-01]
[526.39196777 351.97399902 0.87442094]	[536.63562012 418.59567261 0.88497251]	[475.16687012 418.57748413 0.84491062]	[459.69296265 511.09997559 0.86355662]	[464.83795166 603.30639648 0.90203059]	[593.14123535 418.56942749 0.83631647]	[616.28192139 505.91287231 0.83286983]	[626.45489502 595.7321167 0.87988418]	[536.7376709 603.34954834 0.71624076]	[500.65087891 603.3885498 0.72057968]	[498.24484253 734.23278809 0.78424597]	[482.82855225 870.10357666 0.88443995]	[575.18267822 603.35632324 0.70000899]	[575.14080811 734.28436279 0.752985 ]	[5.85454651e+02 8.70129333e+02 8.60695362e-01]	[518.65515137 336.71408081 0.91946757]	[541.76843262 336.64486694 0.95515829]	[500.7052002 341.7718811 0.85999024]	[562.34735107 339.11508179 0.96195787]	[5.98215393e+02 9.00980164e+02 7.30909467e-01]	[6.08567139e+02 8.93248840e+02 7.67409086e-01]	[5.80346375e+02 8.72916199e+02 7.70838916e-01]	[4.85365967e+02 9.01071106e+02 7.94573963e-01]	[4.67435883e+02 8.95870239e+02 7.73572803e-01]	[4.82938904e+02 8.72829041e+02 7.50631213e-01]
[526.50415039 349.44052124 0.84955406]	[539.24139404 418.59088135 0.9130795 ]	[477.72241211 418.5435791 0.85825682]	[462.19873047 513.63012695 0.87752807]	[467.46591187 603.29473877 0.8706975 ]	[598.27557373 418.58078003 0.84216487]	[621.36712646 505.95315552 0.85171014]	[626.54119873 595.75616455 0.87360984]	[541.69580078 600.86474609 0.73954141]	[500.793396 603.3269043 0.74051547]	[500.69760132 731.72229004 0.80495739]	[482.84210205 867.64630127 0.87275147]	[580.269104 600.88415527 0.71475941]	[580.22381592 734.29980469 0.76134694]	[5.85430603e+02 8.70169250e+02 8.69538546e-01]	[518.78381348 336.67941284 0.93654597]	[541.85357666 336.59194946 0.96251953]	[500.83474731 341.72576904 0.88656944]	[562.45654297 336.70767212 0.96878052]	[5.95755310e+02 9.01001221e+02 7.23306715e-01]	[6.08559570e+02 8.93269836e+02 7.61559546e-01]	[5.80292114e+02 8.75354797e+02 7.60484517e-01]	[4.85359314e+02 9.01057251e+02 7.88072228e-01]	[4.67417419e+02 8.95840332e+02 7.73889780e-01]	[4.82935852e+02 8.72763916e+02 7.50609100e-01]
[528.99688721 349.36447144 0.83660036]	[541.6885376 418.58578491 0.92638683]	[480.17269897 418.56079102 0.86950552]	[462.28646851 513.57208252 0.86353755]	[472.56625366 603.31536865 0.87189257]	[600.8069458 418.57281494 0.84652555]	[623.88861084 508.44033813 0.87528902]	[626.62561035 600.76452637 0.88454282]	[541.78222656 603.31732178 0.76304436]	[500.86416626 603.34936523 0.74727345]	[500.75354004 731.72991943 0.80875796]	[4.82858978e+02 8.67651062e+02 8.67130876e-01]	[580.36828613 603.33898926 0.7364862 ]	[580.31036377 734.28997803 0.77841651]	[585.40881348 870.13690186 0.87481201]	[521.21679688 336.64984131 0.95225298]	[541.91149902 336.5453186 0.95841444]	[500.89959717 341.67431641 0.89371938]	[564.86010742 336.65496826 0.97044671]	[5.98222595e+02 9.01023865e+02 7.38316894e-01]	[6.08540649e+02 8.93268982e+02 7.80494392e-01]	[5.80285339e+02 8.72920227e+02 7.69137263e-01]	[4.85358643e+02 9.01062561e+02 7.85231709e-01]	[4.67416016e+02 8.95837158e+02 7.72079289e-01]	[4.85352692e+02 8.72778625e+02 7.42078662e-01]
[531.57269287 346.9045105 0.83247483]	[541.75354004 418.56280518 0.93293726]	[480.24743652 416.14459229 0.87272936]	[462.38626099 513.59448242 0.85212946]	[477.66055298 603.27862549 0.88602942]	[600.86785889 418.54244995 0.84722185]	[623.94683838 505.88760376 0.88578767]	[629.01263428 598.27996826 0.86599666]	[541.85119629 603.32672119 0.77208585]	[503.26342773 603.3470459 0.74924958]	[500.82595825 729.24804688 0.83128881]	[482.84484863 867.67425537 0.87473512]	[582.79650879 603.33624268 0.74713004]	[580.32092285 731.76031494 0.78844392]	[585.43023682 870.15582275 0.87539762]	[521.30432129 336.66687012 0.96966952]	[544.30499268 336.54769897 0.9585669 ]	[503.32449341 341.68395996 0.88856983]	[564.93109131 336.66921997 0.96569723]	[5.95737305e+02 9.01066223e+02 7.37608910e-01]	[6.08553223e+02 8.93308838e+02 7.77823269e-01]	[5.80306091e+02 8.72930969e+02 7.65352070e-01]	[4.85356781e+02 9.03572998e+02 7.88917720e-01]	[4.67423065e+02 8.95885132e+02 7.66531944e-01]	[4.82924438e+02 8.72794800e+02 7.44000494e-01]
[531.61535645 346.90560913 0.83540726]	[541.87078857 418.54830933 0.94150782]	[480.34588623 416.11517334 0.87836462]	[464.82940674 513.57513428 0.83576912]	[477.7298584 600.88458252 0.88564515]	[603.3581543 418.57266235 0.87486315]	[624.01898193 505.90371704 0.88845813]	[629.06945801 598.24987793 0.85423863]	[541.95477295 603.34735107 0.7736125 ]	[503.36135864 603.37310791 0.75024974]	[500.86282349 729.23608398 0.83910042]	[4.82864105e+02 8.67618042e+02 8.61223936e-01]	[582.88323975 603.33959961 0.75830823]	[580.35174561 731.75012207 0.79425627]	[5.85425232e+02 8.70103760e+02 8.63363206e-01]	[521.33660889 336.68447876 0.9750315 ]	[544.33953857 336.56054688 0.96395636]	[503.43060303 341.71932983 0.83636129]	[564.99676514 336.6776123 0.95362449]	[5.95720825e+02 9.01022339e+02 7.37187982e-01]	[6.08539185e+02 8.93273682e+02 7.79199004e-01]	[5.80295593e+02 8.72873291e+02 7.65867949e-01]	[4.85351288e+02 9.03558044e+02 7.84514844e-01]	[4.67410919e+02 8.95855164e+02 7.66474247e-01]	[4.82943146e+02 8.72745972e+02 7.34294772e-01]
[534.13018799 349.41653442 0.83737487]	[544.28527832 416.17095947 0.93569642]	[482.73501587 416.10452271 0.87506032]	[464.89450073 513.59991455 0.83016807]	[480.15795898 600.86529541 0.89515489]	[603.44262695 418.5670166 0.88129967]	[626.43078613 505.92852783 0.88321567]	[629.07037354 598.27697754 0.8608048 ]	[544.35028076 603.40130615 0.78390825]	[503.44366455 603.44561768 0.75544757]	[500.87808228 731.71447754 0.84063333]	[4.82867340e+02 8.67632996e+02 8.65185976e-01]	[582.92297363 603.39996338 0.77101517]	[580.36993408 734.24121094 0.79284829]	[5.85435852e+02 8.70114868e+02 8.67173553e-01]	[521.37322998 339.04373169 0.97761899]	[544.36682129 336.59268188 0.96304649]	[503.49633789 341.73504639 0.8008011 ]	[565.04296875 336.64221191 0.94241524]	[5.95710388e+02 9.03553406e+02 7.42402673e-01]	[6.08534485e+02 8.93314331e+02 7.83428788e-01]	[5.80326477e+02 8.72859070e+02 7.65237629e-01]	[4.85364655e+02 9.03565674e+02 7.89136708e-01]	[4.67436310e+02 8.95866272e+02 7.66268075e-01]	[4.82931366e+02 8.72757935e+02 7.41383851e-01]
[534.15332031 354.49575806 0.85811704]	[544.40661621 416.16217041 0.93135434]	[482.8782959 416.09213257 0.87050134]	[464.96469116 511.07781982 0.81712055]	[480.14385986 600.84777832 0.88743728]	[605.90270996 416.1567688 0.87627161]	[626.49127197 505.9793396 0.87579596]	[629.07788086 600.75445557 0.86908853]	[544.42883301 603.3894043 0.78375518]	[505.88513184 603.43841553 0.74686944]	[503.27816772 731.71520996 0.83638984]	[4.82880768e+02 8.67683167e+02 8.67182612e-01]	[583.00354004 603.38897705 0.77712768]	[582.84063721 736.79492188 0.80529177]	[585.43255615 870.13598633 0.87298328]	[521.41046143 339.1668396 0.96751529]	[544.38659668 339.08361816 0.96077681]	[505.93917847 341.75033569 0.7264142 ]	[567.46636963 339.10037231 0.93387038]	[5.98214294e+02 9.03572144e+02 7.46707261e-01]	[6.08567871e+02 8.93324402e+02 7.82898843e-01]	[5.80301636e+02 8.72890869e+02 7.64276862e-01]	[4.85355682e+02 9.03598145e+02 7.86679685e-01]	[4.67424622e+02 8.95894470e+02 7.60101259e-01]	[4.85341400e+02 8.72811829e+02 7.36429572e-01]
[534.12640381 354.59024048 0.86930621]	[544.39007568 416.17276001 0.93349737]	[482.88540649 416.11227417 0.87238789]	[464.96899414 511.08016968 0.81607509]	[477.72705078 600.86114502 0.88370997]	[605.88970947 416.16885376 0.87685597]	[626.51812744 505.92312622 0.87967056]	[629.07312012 598.24157715 0.85732722]	[544.38751221 603.42956543 0.78128272]	[503.42886353 603.46575928 0.75935036]	[503.27331543 731.75683594 0.83464479]	[4.82883087e+02 8.67643677e+02 8.64095390e-01]	[582.99230957 603.44024658 0.77304286]	[582.84637451 736.82269287 0.81126243]	[585.42199707 870.17474365 0.87986171]	[521.39044189 339.25131226 0.9543516 ]	[544.36682129 339.13720703 0.95590079]	[505.93856812 341.74829102 0.66239607]	[565.07745361 339.06729126 0.93578357]	[5.95748230e+02 9.03581177e+02 7.49483883e-01]	[6.08552063e+02 8.93335632e+02 7.85720110e-01]	[5.80287598e+02 8.72925476e+02 7.59429455e-01]	[4.85372009e+02 9.03577332e+02 7.86355615e-01]	[4.67435577e+02 8.95870117e+02 7.61485875e-01]	[4.82940552e+02 8.72774597e+02 7.35864520e-01]
[531.61303711 357.03158569 0.88149041]	[544.38806152 418.54980469 0.93504894]	[482.87619019 416.13360596 0.87303782]	[464.92572021 513.5645752 0.82943547]	[477.67578125 603.26885986 0.88321197]	[605.87792969 418.5559082 0.87925661]	[626.51055908 505.96185303 0.87276459]	[629.03417969 598.22821045 0.85863435]	[544.36749268 603.42773438 0.78098649]	[503.40164185 603.45605469 0.7587235 ]	[503.25424194 731.73742676 0.83779579]	[4.82888184e+02 8.67638367e+02 8.59960914e-01]	[582.98052979 603.44384766 0.76964813]	[582.84393311 736.81243896 0.80875707]	[585.40893555 870.20135498 0.87627053]	[521.36376953 341.68106079 0.93557882]	[544.34973145 339.22250366 0.9459635 ]	[505.91363525 341.74182129 0.63298559]	[565.078125 339.1151123 0.93169862]	[5.95754578e+02 9.01065674e+02 7.39930749e-01]	[6.08555054e+02 8.93303894e+02 7.78726339e-01]	[5.80251404e+02 8.75373047e+02 7.47230470e-01]	[4.85386322e+02 9.03561523e+02 7.85069227e-01]	[4.67450409e+02 8.95860840e+02 7.60012329e-01]	[4.85346802e+02 8.72774048e+02 7.32562602e-01]
[531.56536865 357.10687256 0.89305353]	[544.35913086 418.55453491 0.93951511]	[482.84637451 416.13656616 0.8764627 ]	[464.9178772 511.04278564 0.83198327]	[475.07119751 603.27044678 0.86055619]	[605.87548828 418.5796814 0.88236451]	[626.46386719 505.97314453 0.87714469]	[626.62115479 598.21270752 0.86192125]	[544.31036377 603.3916626 0.77345914]	[503.34140015 603.4074707 0.75346661]	[500.90438843 731.71697998 0.8423143 ]	[4.82864655e+02 8.67635010e+02 8.61752212e-01]	[582.93286133 603.41558838 0.76089001]	[582.80645752 736.79412842 0.79943085]	[5.85403992e+02 8.70145752e+02 8.69646311e-01]	[521.31872559 341.76925659 0.91791856]	[544.31555176 339.29000854 0.93638211]	[505.86962891 341.73220825 0.59094369]	[565.07531738 339.10720825 0.92747933]	[5.95714783e+02 9.01020203e+02 7.37505019e-01]	[6.08528381e+02 8.93274353e+02 7.78881252e-01]	[5.80257141e+02 8.72924561e+02 7.56705105e-01]	[4.82953552e+02 9.03568237e+02 7.82568514e-01]	[4.67395691e+02 8.95851379e+02 7.59360254e-01]	[4.82940552e+02 8.72768250e+02 7.33440757e-01]
[528.98815918 357.17959595 0.91044885]	[544.31005859 418.56243896 0.94448078]	[482.81072998 416.1619873 0.88075989]	[464.85192871 508.53311157 0.85540265]	[467.43624878 600.8425293 0.86619085]	[603.4866333 418.56933594 0.88088405]	[626.38775635 505.92526245 0.88381505]	[626.55383301 598.21490479 0.87452859]	[541.91070557 603.40148926 0.77075946]	[503.28283691 603.41784668 0.75711656]	[500.86312866 731.77581787 0.83229941]	[4.82865356e+02 8.67660461e+02 8.61234426e-01]	[582.85919189 603.43011475 0.75493747]	[582.73828125 734.29949951 0.78470063]	[585.39593506 870.15142822 0.87090981]	[521.24511719 344.25405884 0.89736408]	[541.93811035 341.74282837 0.92430604]	[5.03472321e+02 3.41795471e+02 4.82478410e-01]	[565.07055664 339.1489563 0.92183489]	[5.95725403e+02 9.01017090e+02 7.34139979e-01]	[6.08521118e+02 8.93269226e+02 7.75037527e-01]	[5.80254822e+02 8.72932922e+02 7.58142889e-01]	[4.82951050e+02 9.03565857e+02 7.85797000e-01]	[4.67396820e+02 8.95852539e+02 7.62441278e-01]	[4.85345581e+02 8.72798279e+02 7.25456357e-01]
[528.99176025 357.1836853 0.90976405]	[544.30944824 418.56298828 0.94458234]	[482.80914307 416.15878296 0.88116318]	[464.85787964 508.53738403 0.85405046]	[467.43811035 600.84680176 0.86695659]	[603.48132324 418.5748291 0.8819356 ]	[626.38555908 505.92941284 0.88311976]	[626.55407715 598.22705078 0.87556249]	[541.90936279 603.39892578 0.76882005]	[503.28289795 603.41491699 0.75513458]	[500.86520386 731.76959229 0.82871115]	[4.82860016e+02 8.67662598e+02 8.60059440e-01]	[582.85748291 603.42767334 0.75387585]	[582.73809814 734.2845459 0.78463292]	[585.40063477 870.15545654 0.87127161]	[521.24938965 344.25631714 0.89822984]	[541.94067383 341.74850464 0.92380637]	[5.03471924e+02 3.41782440e+02 4.89940614e-01]	[565.07299805 339.14944458 0.92065293]	[5.95727539e+02 9.01014709e+02 7.36564457e-01]	[6.08526245e+02 8.93269287e+02 7.77463853e-01]	[5.80255859e+02 8.75317261e+02 7.59275794e-01]	[4.82930481e+02 9.03567505e+02 7.84036040e-01]	[4.64944489e+02 8.95855835e+02 7.60618925e-01]	[4.85350037e+02 8.72803284e+02 7.22993195e-01]
[529.00634766 357.19360352 0.90575927]	[541.9342041 418.55657959 0.94845986]	[482.77069092 416.17120361 0.88282454]	[462.40322876 508.52865601 0.87838697]	[464.86361694 603.26318359 0.89720249]	[603.44311523 418.56283569 0.87656176]	[623.94897461 508.4942627 0.8738482 ]	[626.38623047 598.31262207 0.88964164]	[541.84552002 603.37957764 0.76862192]	[503.23596191 603.40057373 0.76046467]	[500.85125732 731.69610596 0.83507836]	[482.84240723 867.70776367 0.86896849]	[582.79064941 603.41497803 0.74874806]	[580.34527588 736.81872559 0.78086203]	[585.40179443 870.1461792 0.87195086]	[521.25219727 344.31860352 0.89344007]	[541.93035889 341.7612915 0.91848689]	[503.46942139 344.30688477 0.55477047]	[565.03118896 339.16186523 0.93177712]	[5.95725403e+02 9.01039612e+02 7.41933465e-01]	[6.08514282e+02 8.93285400e+02 7.82481372e-01]	[5.80266235e+02 8.72907959e+02 7.66131103e-01]	[4.82935883e+02 9.03580750e+02 7.82888353e-01]	[4.64951508e+02 8.95873596e+02 7.58305609e-01]	[4.82922943e+02 8.72841248e+02 7.31701970e-01]
[526.54797363 357.22293091 0.90870833]	[541.90325928 418.57467651 0.95298219]	[482.73205566 416.17315674 0.8815093 ]	[462.31005859 508.46582031 0.89195764]	[462.37112427 603.2723999 0.91003048]	[603.42877197 418.57522583 0.8743791 ]	[623.89050293 508.53408813 0.86631811]	[623.84979248 600.78234863 0.88545179]	[541.77160645 603.38970947 0.76211917]	[500.82421875 603.42279053 0.75849032]	[500.81732178 731.7333374 0.82742536]	[482.83972168 870.16052246 0.88270706]	[580.35394287 603.4230957 0.7355814 ]	[580.25311279 736.83184814 0.77380794]	[585.40118408 870.13983154 0.87127191]	[521.22076416 346.81845093 0.88833749]	[541.88848877 341.78552246 0.91204178]	[503.43234253 346.87722778 0.59093082]	[564.98925781 339.16897583 0.94325662]	[5.95702820e+02 9.01033142e+02 7.44263351e-01]	[6.08495178e+02 8.93280151e+02 7.87793636e-01]	[5.80282898e+02 8.72897705e+02 7.67693341e-01]	[4.82942657e+02 9.03583130e+02 7.81975448e-01]	[4.64957184e+02 8.95887146e+02 7.59094059e-01]	[4.82928070e+02 8.72902161e+02 7.28918672e-01]
[526.47460938 359.56173706 0.92537582]	[541.84143066 418.58551025 0.95207071]	[480.34902954 416.1680603 0.88016164]	[462.20651245 508.49743652 0.88253021]	[459.83776855 603.30584717 0.91151977]	[603.37268066 418.59063721 0.86844271]	[623.80651855 508.509552 0.85584563]	[621.34735107 598.26831055 0.85280359]	[539.27581787 603.37615967 0.74059719]	[500.7399292 603.41625977 0.74229646]	[500.80380249 731.73577881 0.81411707]	[482.84835815 870.1340332 0.87920982]	[577.74505615 603.40020752 0.71564895]	[580.23162842 736.82342529 0.7692526 ]	[5.85394836e+02 8.67704590e+02 8.64739060e-01]	[521.1784668 346.8421936 0.8822245]	[541.82958984 341.80929565 0.90953314]	[503.40002441 349.37738037 0.53702581]	[564.93554688 339.1947937 0.94274729]	[5.95701904e+02 9.01040405e+02 7.48349011e-01]	[6.08496094e+02 8.93276794e+02 7.90074766e-01]	[5.80279663e+02 8.72854065e+02 7.70788372e-01]	[4.85360382e+02 9.03578003e+02 7.81957746e-01]	[4.67421448e+02 8.95890015e+02 7.56260216e-01]	[4.82932434e+02 8.72876404e+02 7.30417073e-01]
[526.39245605 359.60205078 0.93234056]	[541.75543213 418.61886597 0.94842619]	[480.28274536 418.55386353 0.88288271]	[459.82064819 511.05987549 0.88234621]	[459.69052124 603.31671143 0.89937615]	[603.28076172 418.62210083 0.86291647]	[621.3012085 506.02017212 0.83352321]	[616.25213623 600.82269287 0.84229964]	[536.68920898 603.42938232 0.7177217 ]	[500.63464355 603.42608643 0.71452349]	[500.71340942 736.82318115 0.79294115]	[482.84143066 870.12109375 0.88373226]	[572.59002686 603.47521973 0.70569074]	[580.22210693 741.96142578 0.77736056]	[5.85392883e+02 8.67691833e+02 8.66299272e-01]	[518.75091553 346.85577393 0.87236452]	[541.78308105 344.27880859 0.89763784]	[503.29489136 346.83169556 0.64365566]	[564.86206055 339.23077393 0.94433409]	[5.93183044e+02 9.01068420e+02 7.54202843e-01]	[6.06102051e+02 8.93292786e+02 7.98527896e-01]	[5.80288818e+02 8.72825256e+02 7.65682280e-01]	[4.85351349e+02 9.03591187e+02 7.89080262e-01]	[4.67415771e+02 8.95895935e+02 7.63387442e-01]	[4.82927399e+02 8.72857910e+02 7.38304734e-01]
[523.98962402 359.62863159 0.93865448]	[541.69561768 418.61303711 0.93820173]	[480.20413208 418.57693481 0.88072968]	[459.71591187 511.03146362 0.87036145]	[457.15383911 603.31658936 0.88372117]	[600.8493042 418.61090088 0.85706532]	[616.22998047 508.45935059 0.80769819]	[611.08184814 600.83172607 0.85647756]	[534.11657715 603.44915771 0.7113049 ]	[498.14877319 603.43359375 0.69489223]	[500.65560913 734.31304932 0.78512669]	[482.83895874 870.17529297 0.89856291]	[567.59857178 603.4876709 0.71923333]	[577.68914795 739.41607666 0.76534283]	[5.85383057e+02 8.67662903e+02 8.63737226e-01]	[518.70129395 346.87295532 0.86589336]	[541.74981689 344.31259155 0.89123952]	[500.91003418 344.3508606 0.69923592]	[564.81896973 339.23583984 0.94037747]	[5.93175598e+02 9.01032227e+02 7.54583597e-01]	[6.06091187e+02 8.93269348e+02 8.02207470e-01]	[5.80274414e+02 8.72814392e+02 7.62395918e-01]	[4.85356262e+02 9.03579712e+02 7.87408650e-01]	[4.67434784e+02 8.95905945e+02 7.64216244e-01]	[4.82930725e+02 8.72920715e+02 7.38127947e-01]
[523.84436035 359.69439697 0.95975363]	[539.17108154 418.58666992 0.90478301]	[477.70715332 418.54547119 0.86411005]	[457.1854248 508.45071411 0.85673553]	[449.52157593 603.30328369 0.84888589]	[598.2166748 418.56280518 0.83344173]	[611.11480713 511.04516602 0.80945468]	[608.5369873 603.29223633 0.89259171]	[528.99053955 603.42144775 0.7279675 ]	[490.52304077 603.38366699 0.69068569]	[498.26123047 736.80279541 0.78530854]	[482.84359741 870.11242676 0.89292264]	[567.46160889 603.46734619 0.75386822]	[572.66546631 741.92321777 0.77725899]	[585.39923096 870.10687256 0.87460738]	[513.6159668 349.40939331 0.8420977 ]	[539.26824951 346.855896 0.87206638]	[500.73699951 346.84240723 0.6028614 ]	[562.40905762 339.24682617 0.92458844]	[5.95671570e+02 9.03568481e+02 7.59939015e-01]	[6.06110229e+02 8.93322632e+02 8.01905632e-01]	[5.80309143e+02 8.72852356e+02 7.62659073e-01]	[4.85401794e+02 9.03580627e+02 7.93087125e-01]	[4.67471802e+02 8.95904846e+02 7.65699923e-01]	[4.82924744e+02 8.72846802e+02 7.53435254e-01]
[523.78015137 359.72607422 0.95829344]	[536.64422607 418.60211182 0.89101553]	[477.62109375 418.56826782 0.85761309]	[457.08630371 506.00839233 0.84269738]	[444.40234375 603.29077148 0.87617987]	[595.68835449 418.57568359 0.83317 ]	[608.6138916 508.50085449 0.82654721]	[608.54589844 600.89349365 0.8824783 ]	[526.52380371 603.38250732 0.72945285]	[490.48736572 603.36090088 0.69158614]	[498.19805908 736.86346436 0.77437133]	[482.83441162 870.17437744 0.90159118]	[565.0324707 603.43261719 0.76263285]	[570.10620117 739.39099121 0.77076042]	[585.38238525 870.11938477 0.87790692]	[511.02487183 349.45181274 0.84400392]	[539.18212891 349.36947632 0.86045927]	[498.26904297 346.81188965 0.64311326]	[562.34747314 339.26403809 0.92315787]	[5.95705566e+02 9.03538147e+02 7.55825639e-01]	[6.08494080e+02 8.93299683e+02 8.03047121e-01]	[5.80289978e+02 8.72884705e+02 7.62939632e-01]	[4.85386414e+02 9.03569885e+02 7.86304653e-01]	[4.67455597e+02 8.95902222e+02 7.59076416e-01]	[4.82940033e+02 8.72912903e+02 7.47095585e-01]
[521.4029541 359.74197388 0.96161914]	[531.57513428 418.60284424 0.88742071]	[475.07208252 418.59353638 0.84164369]	[454.54406738 508.47406006 0.82832271]	[441.90917969 600.87493896 0.8922441 ]	[593.11206055 418.54730225 0.82972109]	[608.57958984 508.52026367 0.83084422]	[608.63500977 603.2666626 0.87304705]	[526.49334717 603.31536865 0.73035938]	[487.96542358 603.3112793 0.70046753]	[498.13378906 736.84240723 0.76919746]	[482.83035278 870.1506958 0.90040821]	[565.03869629 603.37145996 0.75440687]	[570.07342529 739.3815918 0.77536029]	[585.37597656 870.14373779 0.88027757]	[508.50180054 351.93395996 0.8546735 ]	[536.675354 349.45300293 0.85744923]	[498.19354248 346.85888672 0.68458343]	[562.22772217 341.69845581 0.89808899]	[5.95693604e+02 9.03554871e+02 7.55651712e-01]	[6.06110474e+02 8.93312378e+02 8.02442014e-01]	[5.80281738e+02 8.72910278e+02 7.54817903e-01]	[4.85408386e+02 9.03560791e+02 7.87378848e-01]	[4.67470306e+02 8.95896423e+02 7.60816514e-01]	[4.82936218e+02 8.72891663e+02 7.46161759e-01]
[521.38043213 359.78338623 0.95266479]	[529.01348877 418.59906006 0.89729714]	[470.02502441 418.59793091 0.83409309]	[449.44927979 511.01730347 0.8237927 ]	[441.79504395 603.28076172 0.9159928 ]	[590.56964111 416.17230225 0.83479559]	[608.56176758 508.5007019 0.8330071 ]	[611.16815186 603.26800537 0.85416365]	[526.43737793 603.37371826 0.74357915]	[485.47613525 603.38110352 0.71421653]	[495.64328003 736.85839844 0.7640903 ]	[482.8321228 870.13983154 0.89999843]	[564.99963379 603.42169189 0.7607255 ]	[567.56512451 736.86871338 0.77955246]	[585.35968018 870.13757324 0.87621629]	[508.45132446 352.00912476 0.86169171]	[534.16125488 351.94439697 0.85618669]	[495.67028809 346.90234375 0.73585284]	[559.77514648 339.30947876 0.89336818]	[5.95673950e+02 9.01060669e+02 7.53776312e-01]	[6.06091553e+02 8.93291199e+02 8.07900071e-01]	[5.80278198e+02 8.72920959e+02 7.47892737e-01]	[4.85409790e+02 9.03568848e+02 7.90583372e-01]	[4.67478577e+02 8.95907104e+02 7.60775447e-01]	[4.85342621e+02 8.72884094e+02 7.47117817e-01]
[521.34405518 362.23974609 0.93324703]	[526.50506592 418.60778809 0.90330267]	[467.42385864 418.6036377 0.846066 ]	[444.43505859 511.02401733 0.83538032]	[439.3269043 603.29125977 0.89979142]	[588.04571533 418.56027222 0.852323 ]	[608.50183105 505.97564697 0.86289167]	[613.72479248 603.3170166 0.85700476]	[526.46520996 600.87280273 0.72764432]	[487.92346191 603.31359863 0.69659543]	[493.09393311 741.90161133 0.75749123]	[482.81790161 870.23956299 0.91148055]	[565.01312256 603.34460449 0.75018382]	[567.49414062 739.35418701 0.79740804]	[585.36810303 870.20153809 0.88442612]	[505.98773193 354.55926514 0.89140487]	[531.6036377 354.45632935 0.85734016]	[495.63146973 354.44946289 0.68907911]	[557.26861572 341.70480347 0.86958128]	[5.95664917e+02 9.01064270e+02 7.53814220e-01]	[6.06091858e+02 8.93296326e+02 8.07647228e-01]	[5.80305542e+02 8.75377563e+02 7.45725036e-01]	[4.82946777e+02 9.03573181e+02 7.84850121e-01]	[4.67401276e+02 8.95906555e+02 7.58848667e-01]	[4.85364380e+02 8.75378235e+02 7.41350770e-01]
[521.30810547 364.79159546 0.89873844]	[526.42919922 418.58972168 0.91362232]	[464.90829468 418.60061646 0.857925 ]	[444.3248291 508.54977417 0.85243702]	[439.25979614 600.8772583 0.88701659]	[585.59155273 418.54797363 0.85760188]	[606.09918213 506.02124023 0.86345845]	[621.26507568 600.83599854 0.85998499]	[526.40777588 603.3338623 0.73522878]	[485.44589233 603.3369751 0.70272654]	[495.60098267 736.8571167 0.77582359]	[482.82629395 870.1953125 0.91179585]	[564.99383545 603.38720703 0.75051874]	[567.49090576 739.35522461 0.80456948]	[585.34277344 870.16015625 0.88098311]	[505.91073608 357.04074097 0.91916317]	[531.53210449 354.56097412 0.87427115]	[488.02438354 354.50939941 0.76035672]	[557.15789795 341.68237305 0.85888851]	[5.93120239e+02 9.03556580e+02 7.73452103e-01]	[6.06065918e+02 8.93313354e+02 8.20010960e-01]	[5.80272888e+02 8.75316528e+02 7.31977522e-01]	[4.85435028e+02 9.03611084e+02 8.04133832e-01]	[4.67487396e+02 8.95951782e+02 7.68494964e-01]	[4.82937531e+02 8.75324036e+02 7.49771595e-01]
[521.30841064 364.79196167 0.89867407]	[526.4251709 418.58953857 0.91384602]	[464.90563965 418.59973145 0.85808176]	[444.32788086 508.54901123 0.85272735]	[439.26150513 600.87799072 0.88723737]	[585.58587646 418.54864502 0.85800034]	[606.09729004 508.44342041 0.86261857]	[621.25933838 600.83880615 0.85883516]	[526.39208984 603.33569336 0.73766041]	[485.43331909 603.33935547 0.70596802]	[495.59945679 736.86645508 0.77675414]	[482.82891846 870.20166016 0.91230226]	[564.98138428 603.3916626 0.75150585]	[567.49560547 739.35498047 0.80450952]	[585.34899902 870.16479492 0.88091981]	[505.91104126 357.04141235 0.91931176]	[531.53210449 354.56079102 0.87424612]	[488.02542114 354.51113892 0.76034868]	[557.15643311 341.68084717 0.85869986]	[5.93130737e+02 9.03548035e+02 7.70812869e-01]	[6.06068848e+02 8.93307556e+02 8.19567442e-01]	[5.80280212e+02 8.75323303e+02 7.32602179e-01]	[4.85430145e+02 9.03608704e+02 8.02424788e-01]	[4.67484467e+02 8.95950378e+02 7.68425822e-01]	[4.82943726e+02 8.75331177e+02 7.49445736e-01]
[521.30786133 364.79016113 0.89854741]	[526.42706299 418.59005737 0.91351759]	[464.90908813 418.60043335 0.85784805]	[444.32373047 508.55029297 0.85341817]	[439.26019287 600.88189697 0.88743645]	[585.58776855 418.54922485 0.85760278]	[606.09838867 508.4420166 0.86256295]	[618.8460083 600.83422852 0.85809791]	[526.4074707 603.33813477 0.73636252]	[485.44949341 603.33868408 0.7039398 ]	[495.60580444 736.86114502 0.77789646]	[482.82873535 870.19854736 0.91217172]	[564.99230957 603.3973999 0.75057268]	[567.49499512 739.35546875 0.80456144]	[585.34973145 870.16729736 0.88093114]	[505.91091919 357.04110718 0.91912746]	[531.53039551 354.55978394 0.87414408]	[488.02398682 354.51065063 0.76104164]	[554.70025635 341.6940918 0.85707206]	[5.93120361e+02 9.03545898e+02 7.69307077e-01]	[6.06063782e+02 8.93308044e+02 8.18267465e-01]	[5.80281189e+02 8.75326111e+02 7.33325958e-01]	[4.85428925e+02 9.03613037e+02 8.03373992e-01]	[4.67484680e+02 8.95952881e+02 7.68563449e-01]	[4.85343262e+02 8.75324585e+02 7.50022829e-01]
[521.2644043 369.93713379 0.88511688]	[524.00720215 418.5894165 0.92261332]	[464.83728027 418.60223389 0.86423415]	[441.85137939 508.48175049 0.87370521]	[439.13134766 600.88018799 0.8834368 ]	[585.49908447 418.54983521 0.86960274]	[606.06262207 506.00653076 0.86697757]	[621.31536865 600.83563232 0.86905318]	[524.01623535 603.35864258 0.74371141]	[485.43179321 603.34350586 0.70448583]	[493.09997559 734.30621338 0.76840764]	[482.82318115 870.17150879 0.90961766]	[564.95214844 603.42407227 0.75750864]	[567.45727539 736.79168701 0.80810428]	[585.34606934 870.15026855 0.8777138 ]	[505.87930298 357.21447754 0.93264592]	[529.02325439 357.09429932 0.90136433]	[488.01596069 354.59869385 0.78308141]	[552.13659668 341.78295898 0.84034085]	[5.90642334e+02 9.03549805e+02 7.65877724e-01]	[6.06058960e+02 8.93310486e+02 8.11870754e-01]	[5.80275696e+02 8.75314819e+02 7.29677379e-01]	[4.85425873e+02 9.03587158e+02 7.93513417e-01]	[4.67466339e+02 8.95918884e+02 7.66288936e-01]	[4.85342285e+02 8.72907532e+02 7.55624473e-01]
[518.79467773 375.05319214 0.90129936]	[523.90393066 418.5831604 0.93945491]	[462.33227539 418.6065979 0.8805775 ]	[441.70788574 506.0093689 0.87722605]	[439.06399536 600.83978271 0.87491798]	[585.36871338 416.1690979 0.86712766]	[605.98608398 505.95446777 0.88441783]	[621.41217041 600.75085449 0.86510819]	[523.93255615 600.88531494 0.75439894]	[482.96588135 603.3223877 0.71203327]	[490.50933838 736.83227539 0.76452684]	[482.81072998 870.16357422 0.91009432]	[564.88806152 603.35687256 0.75406682]	[565.04260254 734.30389404 0.81621653]	[585.34362793 870.15057373 0.88051987]	[503.40206909 359.71820068 0.93460584]	[526.51867676 359.63586426 0.91653049]	[485.44073486 356.99072266 0.79827309]	[549.50170898 346.88912964 0.82290351]	[5.93140686e+02 9.01069031e+02 7.61777401e-01]	[6.06071228e+02 8.93295227e+02 8.09695899e-01]	[5.80267944e+02 8.75314270e+02 7.33335137e-01]	[4.85414703e+02 9.03582764e+02 7.90930152e-01]	[4.67450256e+02 8.95912170e+02 7.63532579e-01]	[4.82942596e+02 8.72892517e+02 7.62820065e-01]
[516.20477295 380.10491943 0.9087702 ]	[521.32598877 418.6126709 0.94785488]	[459.83718872 418.63311768 0.88987619]	[439.27017212 508.48977661 0.88332951]	[436.60037231 600.74645996 0.85177475]	[582.77386475 418.56091309 0.86503625]	[605.88226318 503.47024536 0.90147853]	[623.78521729 595.73388672 0.85272384]	[523.7880249 600.84039307 0.75941211]	[482.84017944 600.88031006 0.73125142]	[487.94647217 734.29504395 0.77993923]	[482.80670166 870.11932373 0.89899176]	[562.40155029 600.85760498 0.7530362 ]	[564.99890137 734.29077148 0.82037687]	[5.82991394e+02 8.67676880e+02 8.62043381e-01]	[500.86193848 364.80422974 0.88472235]	[523.99249268 364.78005981 0.88988078]	[482.91668701 357.11273193 0.74448955]	[546.93725586 354.46789551 0.84657252]	[5.93113159e+02 9.01061584e+02 7.45851398e-01]	[6.06042786e+02 8.93275391e+02 8.00253272e-01]	[5.80230103e+02 8.72856140e+02 7.16783226e-01]	[4.85418121e+02 9.03548279e+02 7.94464171e-01]	[4.67444580e+02 8.95886047e+02 7.69911289e-01]	[4.85350281e+02 8.72856201e+02 7.57524073e-01]
[513.59448242 380.2432251 0.8871904 ]	[521.20812988 418.63296509 0.94051749]	[459.75338745 418.66055298 0.89231306]	[439.20828247 511.00448608 0.8733741 ]	[436.5798645 600.75817871 0.84814239]	[580.28674316 418.55780029 0.85004091]	[603.49169922 505.88067627 0.90564609]	[621.35772705 595.66107178 0.83998358]	[521.3873291 600.78198242 0.75206649]	[482.78411865 600.80950928 0.72882819]	[485.49691772 736.78613281 0.77495843]	[482.78637695 870.10357666 0.89698267]	[562.33312988 600.78619385 0.73782486]	[564.97143555 734.25024414 0.82649124]	[5.85329407e+02 8.67667419e+02 8.61938596e-01]	[500.76986694 369.90792847 0.87618458]	[523.90106201 369.89505005 0.89203197]	[482.83337402 357.20935059 0.68012124]	[544.48486328 354.58892822 0.88333923]	[5.93170715e+02 9.03535645e+02 7.47455835e-01]	[6.06086670e+02 8.93272034e+02 7.95716524e-01]	[5.80251038e+02 8.72846191e+02 7.20134497e-01]	[4.85444305e+02 9.01040894e+02 7.91796327e-01]	[4.6745816e+02 8.9586084e+02 7.7205801e-01]	[4.82919403e+02 8.72849854e+02 7.58953512e-01]
[511.0586853 382.72763062 0.86316592]	[518.79034424 418.63909912 0.9274776 ]	[459.64810181 418.66162109 0.88378918]	[439.14273071 508.48382568 0.87211198]	[436.54385376 598.32147217 0.8362664 ]	[580.23852539 416.16595459 0.84101558]	[603.42749023 505.88098145 0.90607953]	[618.77893066 595.67297363 0.81773978]	[521.32128906 598.30987549 0.74081731]	[482.72454834 600.80072021 0.72171128]	[485.46560669 734.26855469 0.78404731]	[482.78952026 867.70697021 0.89748847]	[562.26647949 598.30175781 0.72304928]	[564.93664551 731.74597168 0.83275586]	[5.82998413e+02 8.67610107e+02 8.52376342e-01]	[500.73791504 372.50405884 0.88343805]	[523.83984375 372.48464966 0.89948082]	[482.77807617 359.5697937 0.70945477]	[544.38214111 356.99017334 0.91134775]	[5.93147217e+02 9.01051270e+02 7.43469656e-01]	[6.06064270e+02 8.93255493e+02 7.94939518e-01]	[5.77790466e+02 8.72807678e+02 7.19669282e-01]	[4.85384796e+02 9.01052002e+02 7.96834230e-01]	[4.67408203e+02 8.95859558e+02 7.78292477e-01]	[4.85344055e+02 8.72832397e+02 7.58334041e-01]
[508.45394897 382.83706665 0.86182165]	[518.63049316 418.6645813 0.89192665]	[457.15155029 418.64590454 0.86792004]	[436.67477417 506.00466919 0.8612482 ]	[434.1020813 600.77093506 0.83751482]	[577.70465088 418.59469604 0.83980006]	[600.87243652 503.43634033 0.88941842]	[608.62060547 595.69549561 0.82946855]	[521.2321167 600.80780029 0.72944969]	[480.30947876 600.85131836 0.71574032]	[485.42141724 734.2611084 0.78940606]	[482.77331543 867.67608643 0.88824016]	[559.82788086 600.79052734 0.71477026]	[564.90844727 731.74847412 0.83556128]	[5.85337952e+02 8.67596069e+02 8.46689463e-01]	[500.64624023 375.04220581 0.87134284]	[523.76318359 375.06533813 0.91731656]	[480.3664856 359.59466553 0.68774271]	[544.31280518 357.08465576 0.91515702]	[5.93153992e+02 9.01027771e+02 7.32930124e-01]	[6.06074951e+02 8.93236572e+02 7.79835165e-01]	[5.80255249e+02 8.72789673e+02 7.12885022e-01]	[4.85394623e+02 9.03569458e+02 7.93985605e-01]	[4.67408142e+02 8.95900818e+02 7.65987754e-01]	[4.82932404e+02 8.72798340e+02 7.58716583e-01]
[506.00518799 382.86602783 0.86208373]	[516.11132812 418.67288208 0.87694216]	[457.06942749 418.65905762 0.85435969]	[436.64306641 505.95187378 0.86493653]	[434.09173584 600.7824707 0.83719909]	[575.14709473 418.58258057 0.83130324]	[598.32116699 503.43743896 0.86891693]	[606.06860352 593.13562012 0.85394251]	[521.21392822 600.84594727 0.7429226 ]	[480.26846313 603.31866455 0.72863328]	[485.35748291 734.25463867 0.79806185]	[482.77746582 867.621521 0.87998557]	[559.83239746 600.83972168 0.72527707]	[564.88122559 731.75036621 0.82949275]	[5.83002258e+02 8.65118530e+02 8.40928972e-01]	[500.64111328 375.08850098 0.87618971]	[521.39178467 375.11468506 0.91948617]	[480.37475586 359.64831543 0.7197113 ]	[544.28222656 357.10394287 0.90854633]	[5.90625061e+02 9.01037598e+02 7.36526430e-01]	[6.06039795e+02 8.93238281e+02 7.82680154e-01]	[5.80248962e+02 8.72749451e+02 7.04605341e-01]	[4.85424805e+02 9.01065125e+02 7.87333012e-01]	[4.67424469e+02 8.95867737e+02 7.63047278e-01]	[4.82937469e+02 8.72756531e+02 7.57494390e-01]
[505.96554565 385.33862305 0.86484379]	[513.58953857 418.65722656 0.86527056]	[454.59619141 418.62542725 0.84480566]	[436.58355713 505.95211792 0.85222614]	[434.01602173 600.75811768 0.8251 ]	[572.64556885 418.56838989 0.82992959]	[595.68377686 503.45922852 0.84286737]	[605.88763428 593.13208008 0.86898375]	[521.17504883 600.83166504 0.73425579]	[480.24227905 600.86682129 0.72029173]	[482.96704102 734.23529053 0.7996133 ]	[482.77444458 867.63165283 0.88026297]	[559.76226807 600.85241699 0.71510661]	[564.83770752 731.75946045 0.83562827]	[5.85328918e+02 8.65113525e+02 8.40673208e-01]	[498.22546387 377.50637817 0.88120836]	[521.3480835 377.50259399 0.92977214]	[480.34320068 359.71102905 0.6549086 ]	[541.94042969 357.1423645 0.91261101]	[5.93131287e+02 9.01048950e+02 7.33216405e-01]	[6.06061523e+02 8.93242981e+02 7.83571839e-01]	[5.80260559e+02 8.72742493e+02 7.06085384e-01]	[4.85425323e+02 9.01048767e+02 7.80787230e-01]	[4.67418549e+02 8.95857910e+02 7.61931896e-01]	[4.82932007e+02 8.72762878e+02 7.61774719e-01]
[505.92489624 387.86090088 0.86137056]	[511.02062988 418.6578064 0.86405408]	[452.06140137 418.63748169 0.83921349]	[436.5642395 505.97744751 0.84582734]	[431.50772095 600.80535889 0.83393955]	[572.59265137 418.54769897 0.82865357]	[590.56469727 505.87573242 0.84516591]	[603.27642822 593.19451904 0.85082078]	[518.68615723 600.82208252 0.72230899]	[480.17251587 600.87927246 0.71482134]	[482.94458008 734.23425293 0.80638444]	[482.76815796 867.66436768 0.88402081]	[554.69146729 600.83129883 0.69487572]	[562.47265625 731.73382568 0.83702689]	[5.82987488e+02 8.65073669e+02 8.38152885e-01]	[498.17697144 377.5569458 0.88608944]	[521.30865479 377.54928589 0.93681592]	[480.29751587 359.75643921 0.64923114]	[541.89904785 357.16876221 0.90305734]	[5.93113892e+02 9.01039612e+02 7.35531867e-01]	[6.06050171e+02 8.93227661e+02 7.87640095e-01]	[5.80220825e+02 8.72720215e+02 7.04173386e-01]	[4.85444366e+02 9.01034851e+02 7.82902539e-01]	[4.67445709e+02 8.95862122e+02 7.62086391e-01]	[4.82926544e+02 8.72800842e+02 7.60869384e-01]
[505.89874268 387.92681885 0.86184716]	[508.54577637 418.68917847 0.86775053]	[452.01257324 418.67166138 0.83917803]	[436.56518555 508.44284058 0.838229 ]	[428.99624634 600.85083008 0.83660197]	[572.59436035 418.59179688 0.83531713]	[588.05560303 505.92935181 0.85943294]	[598.26080322 598.21099854 0.82077944]	[516.11633301 600.81634521 0.7106089 ]	[477.6965332 600.88183594 0.70378637]	[482.94873047 734.22814941 0.80792385]	[482.76724243 867.69067383 0.8857187 ]	[549.54101562 600.81256104 0.70429462]	[562.44250488 731.73413086 0.84746909]	[5.82992554e+02 8.65109619e+02 8.41937244e-01]	[498.1361084 377.60440063 0.88404125]	[521.28234863 377.58200073 0.93834579]	[480.25057983 359.81521606 0.63188618]	[541.85418701 357.19244385 0.90319484]	[5.93160461e+02 9.01063660e+02 7.37899721e-01]	[6.06072876e+02 8.93244873e+02 7.89169848e-01]	[5.80236206e+02 8.72754150e+02 7.02121079e-01]	[4.85441010e+02 9.01022705e+02 7.86558628e-01]	[4.67455933e+02 8.95859619e+02 7.64437437e-01]	[4.82917145e+02 8.72826904e+02 7.58345008e-01]
[503.48556519 387.91448975 0.87002009]	[508.50106812 418.6852417 0.87223387]	[449.48580933 418.65667725 0.83800161]	[434.10491943 508.49227905 0.82787806]	[428.95925903 600.87182617 0.84258085]	[570.12243652 418.59643555 0.83591604]	[587.98291016 505.95114136 0.87023783]	[593.11608887 598.27307129 0.83694214]	[511.09967041 600.81152344 0.71232146]	[477.59368896 600.87518311 0.69628072]	[482.93209839 734.2668457 0.80725688]	[482.77346802 867.69793701 0.88972044]	[547.03845215 600.81707764 0.72478145]	[562.41870117 731.78063965 0.84244841]	[5.82989868e+02 8.67643677e+02 8.55406344e-01]	[495.66433716 377.59539795 0.87781996]	[521.23748779 377.574646 0.93154156]	[480.21154785 362.22702026 0.62328196]	[541.84631348 357.18539429 0.9029659 ]	[5.93141113e+02 9.03557373e+02 7.40786195e-01]	[6.06054504e+02 8.93280151e+02 7.94850171e-01]	[5.80255981e+02 8.72841064e+02 7.01697290e-01]	[4.85377289e+02 9.03557922e+02 7.84638524e-01]	[4.67394684e+02 8.95897827e+02 7.59233415e-01]	[4.85351685e+02 8.72816650e+02 7.59538174e-01]
[503.48486328 387.91601562 0.869932 ]	[508.49435425 418.68930054 0.87392819]	[449.47848511 418.66287231 0.83842814]	[434.10479736 508.49142456 0.82735205]	[428.95718384 600.87188721 0.84377176]	[570.11029053 418.59716797 0.83735812]	[587.97802734 505.95037842 0.87016392]	[593.10974121 598.2713623 0.8364954 ]	[513.57141113 600.81494141 0.71133167]	[477.60848999 600.87896729 0.69741648]	[482.9284668 734.28039551 0.80801213]	[482.77069092 867.70672607 0.89212561]	[547.04199219 600.81256104 0.72183537]	[562.42236328 734.21118164 0.84353381]	[5.82990906e+02 8.67656677e+02 8.57060075e-01]	[495.66412354 377.59509277 0.87804329]	[521.23736572 377.57528687 0.93175983]	[480.2121582 362.2171936 0.62535816]	[541.84545898 357.17987061 0.90163743]	[5.93148010e+02 9.03557434e+02 7.41887510e-01]	[6.06059814e+02 8.93281128e+02 7.94587672e-01]	[5.80253296e+02 8.72858398e+02 7.00421333e-01]	[4.85373962e+02 9.03550354e+02 7.85518527e-01]	[4.67393616e+02 8.95892700e+02 7.60985494e-01]	[4.85349091e+02 8.72823547e+02 7.63092995e-01]
[503.46929932 387.91696167 0.87272096]	[508.4798584 418.68811035 0.87510157]	[449.46426392 418.67480469 0.84146655]	[434.0809021 508.51141357 0.82536125]	[428.91998291 600.88568115 0.84867954]	[570.09674072 418.5824585 0.8349632 ]	[585.59521484 505.9576416 0.87133259]	[588.09954834 600.76922607 0.86127257]	[511.07391357 600.80957031 0.71176022]	[475.1590271 600.87329102 0.69419158]	[482.94244385 734.28222656 0.80362934]	[482.77957153 867.70068359 0.89332926]	[547.00213623 600.81231689 0.72946084]	[562.40917969 731.77539062 0.84498149]	[5.83003662e+02 8.67676208e+02 8.59676480e-01]	[495.63739014 377.59408569 0.87550962]	[521.22381592 377.57543945 0.93206322]	[480.17623901 362.22467041 0.64835709]	[541.82080078 357.18414307 0.89448881]	[5.93166870e+02 9.03574585e+02 7.38117635e-01]	[6.06081604e+02 8.93291931e+02 7.86169469e-01]	[5.80270142e+02 8.72880371e+02 7.07053244e-01]	[4.85360077e+02 9.03547485e+02 7.89620876e-01]	[4.67391663e+02 8.95887939e+02 7.65351355e-01]	[4.85361816e+02 8.72818481e+02 7.62467086e-01]
[503.45617676 387.90853882 0.87611532]	[508.45751953 418.6897583 0.87977666]	[449.44473267 418.67935181 0.84317553]	[434.03973389 508.5083313 0.82195878]	[428.92959595 600.88311768 0.84965265]	[570.06262207 418.58685303 0.83913624]	[585.56896973 505.9190979 0.88174671]	[588.00708008 598.31890869 0.86980349]	[511.03335571 600.84472656 0.7163142 ]	[475.12298584 603.32672119 0.69652945]	[482.92089844 736.81298828 0.80254024]	[482.77416992 867.70800781 0.89494002]	[546.96728516 600.84130859 0.73662746]	[562.39068604 731.77008057 0.84575468]	[5.82992432e+02 8.67653503e+02 8.57012510e-01]	[495.61206055 377.59173584 0.87311089]	[521.20550537 377.56616211 0.92823386]	[480.16757202 362.23379517 0.5877521 ]	[541.79534912 357.19143677 0.88892114]	[5.93122559e+02 9.03555786e+02 7.45097816e-01]	[6.06056763e+02 8.93277283e+02 7.95289695e-01]	[5.80266663e+02 8.72862793e+02 7.02776492e-01]	[4.82951080e+02 9.03563599e+02 7.90662289e-01]	[4.64942474e+02 8.95896484e+02 7.67392337e-01]	[4.85366455e+02 8.72828613e+02 7.63805926e-01]
[503.43502808 385.40631104 0.88216799]	[508.44454956 418.67388916 0.88124752]	[446.96676636 418.66265869 0.84455246]	[434.04559326 508.50494385 0.82450247]	[428.95056152 600.87640381 0.84840316]	[570.06225586 418.58151245 0.83988822]	[585.55987549 505.9367981 0.8787933 ]	[587.99041748 598.26208496 0.86489964]	[511.003479 600.84417725 0.72057503]	[475.0852356 603.31512451 0.69662786]	[482.90750122 736.79144287 0.80507398]	[482.77786255 867.69348145 0.89226753]	[546.96160889 600.85791016 0.74229509]	[562.39422607 731.75762939 0.84735847]	[5.82998474e+02 8.67675720e+02 8.59262586e-01]	[493.13305664 377.53543091 0.86290002]	[521.20013428 377.5239563 0.92115837]	[480.15151978 359.79534912 0.58812481]	[541.78863525 357.17941284 0.88731742]	[5.93162964e+02 9.03592896e+02 7.44752526e-01]	[6.06077148e+02 8.93307190e+02 7.90363729e-01]	[5.80274170e+02 8.72881897e+02 7.06542075e-01]	[4.82951630e+02 9.03545288e+02 7.92073607e-01]	[4.64947571e+02 8.95884338e+02 7.70283401e-01]	[4.85370819e+02 8.72814331e+02 7.62266099e-01]
[503.40985107 385.31356812 0.8969655 ]	[508.45675659 418.6706543 0.88004673]	[446.9559021 418.65213013 0.84307778]	[434.01791382 508.5045166 0.82124138]	[428.99884033 600.89385986 0.8452915 ]	[570.08612061 418.58963013 0.83848095]	[585.55157471 505.9390564 0.87967062]	[588.00671387 598.32275391 0.86658406]	[511.07217407 600.8013916 0.71345341]	[475.15151978 600.86419678 0.69567239]	[482.90496826 734.27880859 0.81123358]	[482.7755127 867.70446777 0.89289194]	[547.01141357 600.80175781 0.73009318]	[562.39276123 731.72601318 0.85301369]	[5.82976318e+02 8.67596863e+02 8.47609997e-01]	[493.08901978 375.10354614 0.85111344]	[521.17077637 375.08184814 0.90289634]	[480.13595581 359.76004028 0.55735147]	[541.77459717 357.15618896 0.89706361]	[5.93170349e+02 9.03582092e+02 7.37335086e-01]	[6.06074524e+02 8.93284485e+02 7.87650764e-01]	[5.80230957e+02 8.72811462e+02 6.98120594e-01]	[4.82936218e+02 9.03567688e+02 7.93135047e-01]	[4.64936432e+02 8.95897583e+02 7.69634962e-01]	[4.85366669e+02 8.72821289e+02 7.62476146e-01]
[503.4055481 382.80108643 0.9137218 ]	[508.45230103 418.65655518 0.88399899]	[446.95513916 418.64547729 0.84217966]	[434.02520752 508.50900269 0.8220982 ]	[431.53543091 600.8828125 0.84768295]	[570.06640625 418.56567383 0.83713686]	[585.55310059 505.91827393 0.87848717]	[588.10717773 600.7869873 0.86330163]	[511.04528809 600.80548096 0.71192157]	[475.12811279 600.87310791 0.69380248]	[482.91497803 734.29370117 0.80772996]	[482.77859497 867.70837402 0.88793457]	[546.98931885 600.80133057 0.73308986]	[562.39746094 731.70178223 0.85255033]	[5.82973450e+02 8.65117737e+02 8.40768456e-01]	[493.07229614 375.00473022 0.84190512]	[521.17724609 374.96707153 0.88635969]	[480.10955811 359.67749023 0.56889701]	[541.75494385 357.1098938 0.89689744]	[5.93131104e+02 9.03549988e+02 7.36946464e-01]	[6.06058289e+02 8.93261963e+02 7.86445439e-01]	[5.80231628e+02 8.72778870e+02 6.96772635e-01]	[4.82943054e+02 9.03545898e+02 7.84892559e-01]	[4.64932495e+02 8.95878784e+02 7.64792800e-01]	[4.85369141e+02 8.72831055e+02 7.56394804e-01]
[503.38635254 380.11499023 0.94727635]	[508.46850586 418.64468384 0.89702582]	[446.94995117 418.65213013 0.84406292]	[431.55877686 508.52371216 0.8173846 ]	[434.04067993 603.3225708 0.86321723]	[570.05877686 418.5632019 0.83536816]	[585.60968018 505.943573 0.86764383]	[595.72906494 600.76898193 0.83803552]	[513.56060791 600.87908936 0.71593612]	[475.16622925 603.36883545 0.70513022]	[482.92492676 734.31121826 0.80362117]	[482.78216553 867.70135498 0.892263 ]	[547.06781006 600.86236572 0.71940523]	[562.42004395 731.77874756 0.84381729]	[5.82997498e+02 8.67645996e+02 8.56884301e-01]	[493.09677124 364.82092285 0.84511638]	[521.16326904 364.82873535 0.88122797]	[477.74832153 357.14520264 0.74864256]	[539.30767822 357.00268555 0.88434207]	[5.93188293e+02 9.03606262e+02 7.43328452e-01]	[6.06088501e+02 8.93307190e+02 7.88106680e-01]	[5.80267151e+02 8.72851318e+02 7.07962632e-01]	[4.82946136e+02 9.03558777e+02 7.91662693e-01]	[4.64944458e+02 8.95887390e+02 7.68507242e-01]	[4.85369812e+02 8.72802612e+02 7.67007232e-01]
[503.38497925 377.6647644 0.93753815]	[508.48416138 418.65200806 0.90238464]	[446.97079468 418.67242432 0.84062946]	[434.03164673 511.03634644 0.81666136]	[434.06207275 603.3269043 0.86606652]	[570.07458496 416.17410278 0.83040392]	[587.98425293 506.003479 0.85247713]	[600.75970459 600.74353027 0.84063005]	[513.59344482 600.8692627 0.71415401]	[477.61138916 603.36578369 0.70564461]	[482.93048096 736.80072021 0.7988798 ]	[482.787323 870.10974121 0.89659929]	[549.52667236 600.85760498 0.71044511]	[562.43463135 734.27233887 0.83846414]	[5.82994507e+02 8.67671204e+02 8.61119270e-01]	[493.10565186 362.25982666 0.86735153]	[518.79125977 362.24008179 0.90502578]	[480.1114502 357.03201294 0.76562577]	[539.29888916 354.47415161 0.85629058]	[5.95669556e+02 9.03605652e+02 7.49298811e-01]	[6.06096680e+02 8.93307495e+02 7.92998016e-01]	[5.80251709e+02 8.72871216e+02 7.09497929e-01]	[4.82956177e+02 9.03547546e+02 7.90870667e-01]	[4.64956329e+02 8.95882446e+02 7.68964529e-01]	[4.85371429e+02 8.72825134e+02 7.66374707e-01]
[503.39978027 377.49237061 0.92320389]	[508.49703979 418.64959717 0.90313333]	[446.97250366 418.6854248 0.84202731]	[434.0296936 511.05780029 0.81233293]	[434.06942749 603.35424805 0.86840725]	[570.08081055 416.14080811 0.82583451]	[588.05267334 508.47973633 0.83530587]	[600.86309814 600.74725342 0.85914296]	[513.62896729 600.871521 0.71363032]	[477.63891602 603.37915039 0.70960391]	[482.94537354 736.85253906 0.79397106]	[482.77471924 870.12658691 0.89968091]	[549.57342529 600.84454346 0.70336705]	[562.4208374 734.21569824 0.8437767 ]	[5.85328979e+02 8.67693665e+02 8.60297143e-01]	[495.60794067 359.75427246 0.89103323]	[518.78063965 359.71365356 0.92440408]	[480.11920166 354.57592773 0.78919733]	[539.31164551 349.43264771 0.83500636]	[5.95699036e+02 9.03593628e+02 7.47515023e-01]	[6.08513306e+02 8.93304749e+02 7.86112487e-01]	[5.80267517e+02 8.72913513e+02 7.09051073e-01]	[4.85352234e+02 9.01064819e+02 7.92769551e-01]	[4.64954865e+02 8.95884888e+02 7.69964099e-01]	[4.85359863e+02 8.72855896e+02 7.63637066e-01]
[503.40478516 377.49087524 0.92264062]	[508.50003052 418.65139771 0.9027704 ]	[449.42816162 418.68365479 0.84163922]	[434.03555298 511.05804443 0.81364167]	[434.06756592 603.35150146 0.86811382]	[570.08190918 416.1428833 0.82605869]	[588.0479126 508.48300171 0.83552927]	[600.86505127 600.75793457 0.86181539]	[513.63366699 600.86151123 0.71321762]	[477.64282227 603.36450195 0.70874619]	[482.94641113 736.80993652 0.79504812]	[482.77807617 870.12536621 0.89922142]	[549.57940674 600.83850098 0.70225704]	[562.41619873 731.76348877 0.84680796]	[5.83003662e+02 8.67677368e+02 8.58808815e-01]	[495.61102295 359.75442505 0.89122552]	[518.78265381 359.70944214 0.92529511]	[480.12149048 354.57119751 0.78809309]	[539.31158447 349.41549683 0.83516729]	[5.95688538e+02 9.03583435e+02 7.44394958e-01]	[6.08506042e+02 8.93298584e+02 7.83848107e-01]	[5.80263672e+02 8.72902283e+02 7.08471239e-01]	[4.85362000e+02 9.01061707e+02 7.93279707e-01]	[4.67400085e+02 8.95882812e+02 7.69936621e-01]	[4.85363281e+02 8.72853088e+02 7.64273703e-01]
[503.3951416 372.44564819 0.88489038]	[508.50064087 418.64389038 0.89972353]	[449.47531128 418.6930542 0.84304059]	[434.07427979 511.0496521 0.82067358]	[434.07333374 603.35601807 0.87145233]	[570.05938721 416.13412476 0.82966459]	[588.10888672 505.93121338 0.84818864]	[603.30059814 600.73931885 0.8728925 ]	[516.14465332 600.81677246 0.71262258]	[477.69271851 603.31018066 0.71049935]	[482.95373535 736.78662109 0.79168391]	[482.78829956 870.10882568 0.90016294]	[552.10455322 600.79943848 0.69407779]	[562.44287109 734.24798584 0.83497536]	[5.83000305e+02 8.67693176e+02 8.67319643e-01]	[495.61190796 359.55923462 0.89813197]	[518.71704102 357.16516113 0.91828072]	[480.11721802 354.58978271 0.81529588]	[539.30224609 344.337677 0.84697157]	[5.95684326e+02 9.03611389e+02 7.55648077e-01]	[6.08502319e+02 8.93317993e+02 7.93696821e-01]	[5.80257507e+02 8.72908447e+02 7.13757992e-01]	[4.82955322e+02 9.03542542e+02 7.93620467e-01]	[4.64955933e+02 8.95884888e+02 7.70485997e-01]	[4.85378387e+02 8.72838745e+02 7.66565561e-01]
[503.37063599 364.86938477 0.88808352]	[508.48522949 418.62426758 0.89688873]	[449.48510742 418.6947937 0.84156835]	[434.09310913 513.56390381 0.82042617]	[434.05044556 603.40698242 0.87337077]	[570.02880859 416.11984253 0.83018261]	[590.53936768 505.89233398 0.83758241]	[603.36083984 598.31115723 0.87279391]	[516.20477295 600.87432861 0.72076327]	[477.72158813 603.35595703 0.71852434]	[482.9666748 736.84918213 0.785124 ]	[482.77542114 870.14318848 0.90447044]	[554.63995361 600.86975098 0.69593686]	[562.47009277 736.78839111 0.82172668]	[5.82978271e+02 8.67667053e+02 8.60305786e-01]	[495.58398438 357.06811523 0.89598691]	[518.6809082 357.00469971 0.90474105]	[477.71588135 354.46801758 0.7974906 ]	[539.30877686 341.82119751 0.85589534]	[5.95676819e+02 9.03552429e+02 7.47864366e-01]	[6.08497253e+02 8.93271545e+02 7.91258693e-01]	[5.77784973e+02 8.72899231e+02 7.02175736e-01]	[4.85355804e+02 9.01063660e+02 7.95934141e-01]	[4.67396240e+02 8.95885742e+02 7.70961583e-01]	[4.85353424e+02 8.72873108e+02 7.63041019e-01]
[503.25115967 359.80569458 0.93855262]	[508.46960449 418.6078186 0.89660263]	[449.51980591 418.69891357 0.83981788]	[434.09921265 511.10095215 0.82038522]	[434.03039551 603.45941162 0.87268174]	[567.56695557 416.11276245 0.83722901]	[590.63970947 503.45809937 0.83764714]	[603.48706055 595.73730469 0.87531644]	[518.64025879 600.87481689 0.72186852]	[480.12020874 603.35565186 0.71953499]	[485.35165405 736.82659912 0.78240347]	[482.78643799 870.14123535 0.89680552]	[554.6652832 600.8807373 0.70137602]	[564.82366943 736.86236572 0.81854308]	[585.36993408 870.19207764 0.88350821]	[488.02890015 352.0229187 0.85354078]	[516.17303467 351.96994019 0.86427075]	[475.13250732 346.88879395 0.76501495]	[539.21429443 341.69354248 0.87595934]	[5.95745789e+02 9.03591431e+02 7.56158710e-01]	[6.08553040e+02 8.93310486e+02 7.90311992e-01]	[5.80308228e+02 8.75401184e+02 7.27892101e-01]	[4.85358551e+02 9.01047729e+02 7.89504170e-01]	[4.67393799e+02 8.95867737e+02 7.65720189e-01]	[4.85374481e+02 8.72877991e+02 7.54105270e-01]
[503.25292969 359.8069458 0.93824804]	[508.46746826 418.60931396 0.89662957]	[449.50933838 418.70150757 0.8403486 ]	[434.08035278 513.58068848 0.82011485]	[434.03051758 603.46478271 0.87182009]	[567.57110596 416.1131897 0.83640492]	[590.64544678 503.45407104 0.83714938]	[603.48730469 595.72723389 0.87404168]	[518.63977051 600.88250732 0.72191894]	[480.1178894 603.36376953 0.71960056]	[485.35510254 736.84558105 0.78204 ]	[482.78591919 870.15313721 0.89935136]	[554.66265869 603.30096436 0.70179558]	[564.82122803 736.86785889 0.81729817]	[585.36767578 870.18884277 0.88307321]	[488.02908325 352.0274353 0.85388917]	[516.17462158 351.96954346 0.86416841]	[475.13171387 346.8999939 0.76532167]	[539.21691895 341.69235229 0.8774935 ]	[5.95735901e+02 9.03595337e+02 7.56219149e-01]	[6.08544617e+02 8.93312500e+02 7.91069686e-01]	[5.80307983e+02 8.75392822e+02 7.26862967e-01]	[4.85356354e+02 9.01060303e+02 7.89111972e-01]	[4.67393463e+02 8.95878540e+02 7.64729381e-01]	[4.85368713e+02 8.72887756e+02 7.54524350e-01]
[500.88424683 359.74334717 0.94458759]	[508.4437561 418.6126709 0.89817458]	[449.45013428 418.67245483 0.84094489]	[434.09405518 516.11608887 0.82028615]	[431.50674438 603.46960449 0.87173688]	[567.56732178 416.16073608 0.84154552]	[590.62854004 505.94610596 0.82409686]	[603.49212646 593.20037842 0.87546372]	[516.21746826 603.30651855 0.72405189]	[477.73190308 603.3659668 0.72111946]	[485.35165405 736.84063721 0.78326148]	[482.78881836 870.13201904 0.89556849]	[554.65319824 603.30584717 0.70315337]	[564.81878662 736.84472656 0.82120323]	[585.36425781 870.14117432 0.87945956]	[487.96810913 351.95831299 0.85339713]	[516.11413574 349.45266724 0.84976614]	[475.08044434 346.87612915 0.77170295]	[536.73699951 339.293396 0.87983167]	[5.93187683e+02 9.03571594e+02 7.62727439e-01]	[6.08508179e+02 8.93311401e+02 7.98573971e-01]	[5.80298340e+02 8.75326111e+02 7.34270871e-01]	[4.85370361e+02 9.01052063e+02 7.87109494e-01]	[4.67408875e+02 8.95875061e+02 7.65642643e-01]	[4.85364685e+02 8.72862488e+02 7.55671620e-01]
[500.81817627 359.74395752 0.94512171]	[505.99172974 418.61889648 0.90009499]	[446.94052124 418.67926025 0.84682173]	[434.03320312 513.61853027 0.81718123]	[428.91210938 603.3840332 0.87480438]	[567.53411865 416.17111206 0.84721482]	[588.11547852 505.98651123 0.83440328]	[603.44946289 593.15008545 0.87600011]	[516.15979004 600.81286621 0.71277529]	[477.68502808 600.88110352 0.70826799]	[482.96911621 736.83703613 0.79288685]	[482.78036499 870.16394043 0.90249956]	[552.13964844 600.81915283 0.69266438]	[564.809021 734.29711914 0.82602763]	[585.38195801 870.13708496 0.87600201]	[485.46832275 351.95858765 0.8647092 ]	[513.56762695 349.45019531 0.84365618]	[472.51879883 344.3500061 0.75838268]	[536.64251709 339.28024292 0.87404764]	[5.95700623e+02 9.03556335e+02 7.52518177e-01]	[6.08542847e+02 8.93295105e+02 7.88958311e-01]	[5.80307678e+02 8.75335083e+02 7.37271488e-01]	[4.85381012e+02 9.01056458e+02 7.80911505e-01]	[4.67412292e+02 8.95883179e+02 7.58672953e-01]	[4.85360565e+02 8.72893372e+02 7.56680906e-01]
[500.74450684 359.72903442 0.94455439]	[503.4949646 418.58612061 0.91296464]	[444.36096191 418.66192627 0.86002725]	[428.92532349 513.63604736 0.81570876]	[423.91400146 603.33239746 0.88452256]	[565.01159668 416.11477661 0.85323679]	[588.02410889 505.91162109 0.86604142]	[603.35638428 593.10552979 0.87334937]	[513.62414551 603.31481934 0.703237 ]	[475.16650391 603.37988281 0.69239521]	[482.92721558 736.84539795 0.78993392]	[482.76986694 870.1852417 0.90435803]	[552.05889893 603.3079834 0.6924929 ]	[562.47241211 736.79943848 0.82193857]	[585.40106201 870.19073486 0.88164943]	[485.38479614 351.96386719 0.87878001]	[508.53952026 349.4475708 0.84521574]	[467.45730591 344.32672119 0.78025222]	[531.56787109 339.30004883 0.85929334]	[5.95688599e+02 9.03556946e+02 7.47281313e-01]	[6.08541687e+02 8.93305481e+02 7.83121586e-01]	[5.80338135e+02 8.75386597e+02 7.43092895e-01]	[4.82948547e+02 9.01070251e+02 7.81121671e-01]	[4.64945282e+02 8.95889526e+02 7.58277237e-01]	[4.85379395e+02 8.72925720e+02 7.48799384e-01]
[500.6578064 359.74627686 0.93160719]	[503.40130615 418.5614624 0.92972368]	[441.83938599 418.64865112 0.87996238]	[423.8651123 513.61517334 0.83885556]	[423.77462769 603.31811523 0.90725803]	[564.88226318 416.12405396 0.8663063 ]	[585.54156494 505.90060425 0.88277727]	[603.32525635 593.14331055 0.86708033]	[508.52468872 600.81097412 0.70741457]	[472.5234375 603.31286621 0.6860581 ]	[482.8704834 739.39996338 0.80504555]	[482.76873779 870.1708374 0.90266037]	[547.03625488 600.80865479 0.71027833]	[562.42034912 734.30401611 0.82980573]	[585.42236328 870.22088623 0.88419759]	[482.91729736 352.0274353 0.89972222]	[505.99118042 351.91973877 0.86028129]	[464.92947388 346.85095215 0.79459667]	[529.00457764 339.29055786 0.86819512]	[5.95753906e+02 9.03587402e+02 7.52507329e-01]	[6.08577820e+02 8.93324402e+02 7.82371879e-01]	[5.82757996e+02 8.75423279e+02 7.41776347e-01]	[4.85369659e+02 9.01057922e+02 7.84763873e-01]	[4.67404114e+02 8.95888794e+02 7.62813807e-01]	[4.85362762e+02 8.72900024e+02 7.51582444e-01]
[493.09555054 362.26879883 0.86077583]	[500.7996521 418.57156372 0.94993079]	[439.27810669 418.61636353 0.88964283]	[421.17495728 513.59576416 0.86419666]	[418.76507568 603.37548828 0.9203279 ]	[559.83514404 416.1394043 0.85568482]	[582.97918701 505.90539551 0.89978868]	[598.3057251 595.70019531 0.82981467]	[505.91793823 603.32562256 0.73663956]	[467.39254761 603.38513184 0.70607877]	[482.71273804 739.3581543 0.81550187]	[482.73001099 870.15509033 0.89001262]	[544.48095703 603.3145752 0.74766839]	[562.36663818 736.78234863 0.81912017]	[5.85486328e+02 8.70181885e+02 8.67797613e-01]	[480.33840942 356.95736694 0.93634963]	[503.30685425 354.4979248 0.91111392]	[462.36581421 349.45632935 0.824606 ]	[523.8536377 341.71087646 0.91414046]	[5.93186401e+02 9.03542786e+02 7.40516603e-01]	[6.08565063e+02 8.93310059e+02 7.73692787e-01]	[5.82845032e+02 8.75344543e+02 7.43836701e-01]	[4.82925903e+02 9.03587097e+02 7.88194120e-01]	[4.64917328e+02 8.95922974e+02 7.60489702e-01]	[4.85353149e+02 8.72885254e+02 7.43723750e-01]
[490.49954224 364.80596924 0.84408957]	[500.62860107 418.57019043 0.92478526]	[439.14208984 418.60864258 0.87998867]	[418.66036987 513.56524658 0.85677701]	[418.53674316 603.29699707 0.88817614]	[557.19592285 416.13208008 0.82842594]	[582.81860352 503.45632935 0.90679717]	[593.15576172 593.14886475 0.8144362 ]	[505.88308716 600.83599854 0.73992687]	[467.40454102 603.35437012 0.70633924]	[480.36437988 739.38531494 0.81402951]	[482.72998047 870.18780518 0.88698637]	[544.42730713 600.78393555 0.74659836]	[562.35986328 734.29187012 0.8218441 ]	[5.85533020e+02 8.70112183e+02 8.49678040e-01]	[480.24740601 357.06884766 0.94770843]	[500.89111328 356.97833252 0.92643189]	[462.24243164 349.42178345 0.82068193]	[521.42541504 341.73245239 0.90618116]	[5.93153503e+02 9.01018005e+02 7.28122294e-01]	[6.08563049e+02 8.93292236e+02 7.57634699e-01]	[5.82911316e+02 8.72861267e+02 7.51455724e-01]	[4.82947723e+02 9.03565430e+02 7.75143981e-01]	[4.64930481e+02 8.95918457e+02 7.51453042e-01]	[4.85348633e+02 8.72928955e+02 7.30680108e-01]
[485.47628784 369.99057007 0.84450918]	[495.68319702 418.59591675 0.90428567]	[436.63772583 418.63720703 0.86974072]	[416.16168213 508.50692749 0.85406822]	[413.53601074 603.27313232 0.86252373]	[552.09619141 416.10574341 0.82397091]	[580.26690674 503.36471558 0.89378244]	[588.06188965 590.54876709 0.84737372]	[503.40133667 600.86639404 0.7559824 ]	[464.82202148 603.39331055 0.72527188]	[480.31924438 736.84985352 0.80231416]	[482.73580933 870.19934082 0.88605136]	[544.35998535 600.7802124 0.74443179]	[562.33648682 731.70623779 0.83874518]	[5.85570923e+02 8.67640747e+02 8.23366761e-01]	[480.13778687 357.23703003 0.93746853]	[500.79217529 357.18206787 0.93844599]	[459.81933594 352.01333618 0.81665659]	[521.3192749 344.28271484 0.87399918]	[5.90628906e+02 8.98476379e+02 7.19405174e-01]	[6.08512390e+02 8.93252625e+02 7.53922939e-01]	[5.82969055e+02 8.72773743e+02 7.38343298e-01]	[4.82930908e+02 9.03559875e+02 7.82469392e-01]	[4.64924072e+02 8.95918945e+02 7.60555506e-01]	[4.85375427e+02 8.75334106e+02 7.30742991e-01]
[485.38751221 375.00350952 0.88121313]	[493.03485107 418.6322937 0.89559686]	[434.04403687 418.66537476 0.8468312 ]	[413.52127075 508.50262451 0.8224647 ]	[405.82769775 603.26806641 0.8648181 ]	[549.54327393 416.11691284 0.82950658]	[575.17980957 503.35083008 0.87539011]	[585.5612793 588.04431152 0.87745315]	[503.31665039 603.32537842 0.77290648]	[462.35751343 603.4284668 0.74641508]	[480.27706909 739.40942383 0.81296211]	[482.73464966 870.23443604 0.88530052]	[544.28765869 600.80780029 0.75274503]	[562.29638672 731.7321167 0.83050203]	[5.85597168e+02 8.67582703e+02 8.08340609e-01]	[477.68270874 359.67712402 0.91678333]	[500.71472168 359.6194458 0.9352026 ]	[459.75921631 354.5597229 0.81475276]	[521.21081543 349.38525391 0.85153568]	[5.90612427e+02 8.98419006e+02 7.38863349e-01]	[6.06111084e+02 8.90848083e+02 7.67436862e-01]	[5.85377563e+02 8.72716858e+02 7.29130387e-01]	[4.82939667e+02 9.01052979e+02 7.67983615e-01]	[4.64931610e+02 8.95904480e+02 7.51224875e-01]	[4.85374817e+02 8.75374939e+02 7.26742327e-01]
[482.90859985 377.54953003 0.92409301]	[487.93441772 418.61917114 0.90308452]	[428.91390991 418.66650391 0.83946669]	[405.90643311 508.52194214 0.82576889]	[400.79150391 603.27825928 0.90917325]	[547.0123291 416.10107422 0.83840811]	[570.03149414 503.44699097 0.86256331]	[585.38934326 590.53961182 0.88702554]	[500.90228271 600.87658691 0.77528524]	[462.27947998 603.39172363 0.75660324]	[480.25549316 739.340271 0.8077178 ]	[482.71923828 870.27416992 0.88249964]	[541.87042236 600.8057251 0.74944955]	[562.27026367 731.66137695 0.83961332]	[5.85583374e+02 8.65065674e+02 8.08038116e-01]	[475.12203979 359.83200073 0.87792748]	[498.27017212 359.78460693 0.9146024 ]	[459.61523438 357.01339722 0.83403111]	[518.74700928 352.01013184 0.84940475]	[5.90593079e+02 8.95893127e+02 7.34534383e-01]	[6.06087219e+02 8.90758118e+02 7.56072402e-01]	[5.85363586e+02 8.70311279e+02 7.41004825e-01]	[4.82944885e+02 9.01071411e+02 7.67359138e-01]	[4.64947021e+02 8.95930176e+02 7.45734751e-01]	[4.85362000e+02 8.75420532e+02 7.20923543e-01]
[482.8215332 377.66836548 0.95066315]	[485.40881348 418.6131897 0.91300964]	[426.34954834 418.64517212 0.85240185]	[403.2593689 508.47729492 0.86461502]	[398.19851685 600.84082031 0.89599943]	[544.53320312 416.14047241 0.85916263]	[565.0748291 503.37631226 0.89328158]	[582.88543701 588.03851318 0.90722978]	[500.85412598 600.855896 0.76992691]	[462.27200317 603.36029053 0.74733078]	[480.23162842 736.81359863 0.80905133]	[482.72125244 870.20910645 0.89412856]	[541.78546143 600.79638672 0.73242819]	[562.3067627 731.67993164 0.83796161]	[5.85515930e+02 8.57426270e+02 8.28315914e-01]	[472.53781128 362.30612183 0.86087084]	[498.17889404 362.25531006 0.8880735 ]	[457.16345215 357.0802002 0.80787718]	[518.64501953 354.44769287 0.83744264]	[5.93139587e+02 8.93405151e+02 7.75606751e-01]	[6.06105835e+02 8.88234863e+02 7.84603119e-01]	[5.82968384e+02 8.70114319e+02 7.50143230e-01]	[4.85352753e+02 9.03548340e+02 7.84157157e-01]	[4.64952026e+02 8.95938599e+02 7.60636151e-01]	[4.85361267e+02 8.75322021e+02 7.44613290e-01]
[482.77554321 377.71902466 0.95652425]	[482.96313477 418.58547974 0.91990054]	[423.85467529 418.6534729 0.86426198]	[400.75402832 503.45993042 0.89556366]	[395.60964966 600.82617188 0.86899722]	[544.41015625 416.11624146 0.86927736]	[564.95269775 503.440979 0.90851003]	[582.76190186 588.03643799 0.89013702]	[500.75784302 600.82739258 0.76777011]	[462.21829224 603.35131836 0.74764031]	[480.19625854 739.41827393 0.79718113]	[482.71908569 870.20178223 0.89570171]	[539.28381348 598.30621338 0.71406358]	[562.25744629 729.23901367 0.83947909]	[5.85519043e+02 8.54802917e+02 8.42134118e-01]	[469.98806763 364.7850647 0.845882 ]	[498.12384033 362.33926392 0.8682465 ]	[454.55044556 357.11755371 0.79486918]	[516.12597656 354.5402832 0.83685803]	[5.93173279e+02 8.90826172e+02 7.74984360e-01]	[6.08505005e+02 8.83094360e+02 7.61638463e-01]	[5.82966553e+02 8.65122131e+02 7.29499221e-01]	[4.85357849e+02 9.03559326e+02 8.05487096e-01]	[4.67391663e+02 8.95945496e+02 7.81935871e-01]	[4.85357513e+02 8.72913574e+02 7.53576994e-01]
[480.37512207 380.14437866 0.95143181]	[482.89282227 418.60916138 0.92921329]	[421.34249878 418.67922974 0.87949526]	[398.25485229 505.99633789 0.89752907]	[390.46304321 600.78948975 0.83810586]	[544.35559082 418.56417847 0.87975019]	[564.8772583 503.44400024 0.9174732 ]	[580.25268555 588.06542969 0.8622117 ]	[500.63214111 598.28155518 0.74596703]	[459.80352783 600.86358643 0.73856503]	[480.16687012 741.94293213 0.79566151]	[482.72393799 870.16082764 0.88996685]	[536.65307617 595.70861816 0.69249481]	[559.84228516 729.1973877 0.84316695]	[585.45678711 852.23962402 0.87279856]	[467.42105103 367.38052368 0.83949113]	[495.6121521 364.87408447 0.84981996]	[449.46932983 357.17144775 0.79574573]	[511.07553101 354.53198242 0.82651925]	[5.93109680e+02 8.90669800e+02 7.75517106e-01]	[6.06073120e+02 8.77958618e+02 7.70405769e-01]	[5.82915222e+02 8.57447083e+02 7.19773769e-01]	[4.85362366e+02 9.01066223e+02 8.07796001e-01]	[4.64953735e+02 8.95919678e+02 7.92090535e-01]	[4.85375336e+02 8.72870239e+02 7.49732375e-01]
[480.37634277 380.14425659 0.95151967]	[482.89440918 418.60977173 0.92909086]	[421.34423828 418.67962646 0.8792882 ]	[398.2572937 505.99301147 0.89743668]	[390.46398926 600.7868042 0.83728093]	[544.35888672 418.56463623 0.87974358]	[564.87731934 503.4430542 0.9171524 ]	[580.25195312 588.06713867 0.86186606]	[500.63046265 598.28082275 0.74479532]	[459.80050659 600.86169434 0.73721117]	[480.16088867 741.93969727 0.79452384]	[482.72283936 870.1541748 0.88835204]	[536.65252686 595.70819092 0.69195396]	[562.21105957 729.18682861 0.84275472]	[585.45617676 852.24804688 0.87144715]	[467.4211731 367.38018799 0.83949852]	[495.61260986 364.87432861 0.84991753]	[449.46896362 357.17126465 0.79516244]	[511.07662964 354.5368042 0.82688928]	[5.93119202e+02 8.90672485e+02 7.74777830e-01]	[6.06074829e+02 8.77960876e+02 7.70173013e-01]	[5.82915588e+02 8.57463928e+02 7.20145404e-01]	[4.85364441e+02 9.01052002e+02 8.07340801e-01]	[4.64955231e+02 8.95910583e+02 7.92826533e-01]	[4.85373383e+02 8.72865295e+02 7.49515176e-01]
[480.30725098 380.23880005 0.95369071]	[482.82699585 418.61929321 0.93550777]	[421.2840271 418.67843628 0.88804221]	[398.15332031 505.95074463 0.89685297]	[382.82434082 600.81536865 0.86800927]	[541.88476562 418.57342529 0.8845275 ]	[564.824646 503.46780396 0.91294605]	[575.20129395 588.04180908 0.84432322]	[498.17483521 600.77026367 0.7366659 ]	[459.72875977 603.34082031 0.74694014]	[480.14099121 739.35443115 0.79644901]	[482.70092773 870.19775391 0.89125586]	[531.56237793 595.70123291 0.69492882]	[559.82385254 729.16027832 0.83879089]	[585.4163208 849.73797607 0.8669703 ]	[464.90679932 372.46624756 0.85894203]	[490.56106567 369.90524292 0.84922874]	[446.89230347 359.60098267 0.7872802 ]	[508.47705078 354.57293701 0.83276355]	[5.88090698e+02 8.85634644e+02 7.72723079e-01]	[6.05983826e+02 8.75325378e+02 7.90860713e-01]	[5.82873535e+02 8.54844971e+02 7.03339219e-01]	[4.85360992e+02 9.01061218e+02 7.96999693e-01]	[4.64946960e+02 8.95929443e+02 7.79358864e-01]	[4.82935028e+02 8.72925354e+02 7.48732328e-01]
[480.29782104 380.30438232 0.94148761]	[482.74484253 418.59643555 0.93477952]	[421.18643188 418.64306641 0.89003217]	[398.08956909 505.92489624 0.9018864 ]	[380.31964111 598.31420898 0.87292171]	[541.82513428 418.55700684 0.88499343]	[562.38372803 503.34371948 0.92261022]	[570.12866211 585.58105469 0.84753001]	[498.12991333 598.27941895 0.72533262]	[459.66891479 603.31646729 0.73742449]	[480.10806274 736.78704834 0.78907579]	[482.71194458 870.20349121 0.89067626]	[531.57128906 593.14654541 0.69614857]	[559.79656982 729.06726074 0.8348791 ]	[5.85356384e+02 8.47140503e+02 8.34189117e-01]	[464.87005615 374.96994019 0.86496729]	[490.52648926 369.9720459 0.85432655]	[444.41894531 359.58407593 0.79791319]	[506.02038574 354.53005981 0.83268869]	[5.88028137e+02 8.80450378e+02 7.38526821e-01]	[6.05910828e+02 8.72718872e+02 7.74091363e-01]	[5.82819275e+02 8.52273987e+02 6.83237970e-01]	[4.85356415e+02 9.01060181e+02 7.98250377e-01]	[4.64950500e+02 8.95923523e+02 7.76892841e-01]	[4.82948212e+02 8.75325989e+02 7.44330525e-01]
[480.23840332 380.31005859 0.93876106]	[480.34255981 418.58847046 0.93583232]	[418.78207397 418.60424805 0.88802302]	[398.02786255 505.90194702 0.89213216]	[380.21798706 598.26068115 0.88025248]	[541.76031494 418.56436157 0.87725222]	[562.32415771 503.41903687 0.92073935]	[567.56097412 588.04614258 0.85478383]	[495.65994263 598.25891113 0.72054833]	[459.63119507 603.31140137 0.73353058]	[477.703125 736.8371582 0.78221434]	[482.69888306 870.22106934 0.89851582]	[529.04138184 593.14190674 0.70448434]	[559.71923828 726.64855957 0.82395768]	[582.91070557 834.36395264 0.84724033]	[462.45581055 372.54754639 0.87381452]	[487.99475098 372.45443726 0.86031079]	[444.3432312 357.17379761 0.82226038]	[505.93911743 354.58395386 0.8509264 ]	[5.85480591e+02 8.72825012e+02 7.88912535e-01]	[6.03400208e+02 8.67637512e+02 7.79009581e-01]	[5.80361633e+02 8.47122925e+02 6.66458070e-01]	[4.82940643e+02 9.03540894e+02 8.00501168e-01]	[4.64944427e+02 8.95938477e+02 7.81339586e-01]	[4.82939301e+02 8.75339661e+02 7.51797020e-01]
[480.14788818 380.30953979 0.93122709]	[480.17825317 418.56585693 0.92688048]	[418.68862915 418.59289551 0.88564467]	[395.56307983 503.39785767 0.89688951]	[377.70968628 593.1395874 0.87956953]	[539.23175049 416.11990356 0.84671885]	[562.23413086 503.32565308 0.91627556]	[567.52166748 588.01068115 0.86544424]	[493.12072754 598.27441406 0.72518313]	[457.19152832 603.3293457 0.74178678]	[477.63894653 736.79876709 0.78351909]	[480.38101196 870.28918457 0.88915151]	[528.97875977 593.14483643 0.71644533]	[557.23693848 726.60583496 0.80962211]	[582.85253906 829.09637451 0.8392961 ]	[462.35610962 372.52468872 0.88882369]	[485.46939087 372.45449829 0.87254018]	[441.88482666 359.5788269 0.83631015]	[503.49822998 356.9871521 0.85127258]	[5.82924377e+02 8.62543579e+02 7.50086784e-01]	[6.00878479e+02 8.52315491e+02 7.56306589e-01]	[5.80342102e+02 8.31765686e+02 6.33307576e-01]	[4.82870728e+02 9.01038147e+02 7.69727349e-01]	[4.64862091e+02 8.95898743e+02 7.63770044e-01]	[4.85354889e+02 8.77891724e+02 7.26362109e-01]
[477.7477417 380.31228638 0.92667639]	[480.14425659 418.56085205 0.92070603]	[418.62509155 418.60778809 0.88204235]	[395.50604248 503.40457153 0.88451385]	[377.64767456 593.11920166 0.88279498]	[539.21618652 416.08514404 0.83962357]	[559.84558105 503.31399536 0.91462678]	[567.51916504 588.03295898 0.86457413]	[495.60818481 598.26745605 0.72304249]	[459.59286499 603.33776855 0.74205959]	[477.62268066 736.83044434 0.77629405]	[480.37332153 872.75384521 0.88301212]	[529.00415039 593.11096191 0.71446949]	[559.6975708 726.56738281 0.80839312]	[580.36413574 813.76635742 0.83094054]	[462.29876709 372.5098877 0.88918716]	[485.4418335 372.44903564 0.87896234]	[441.81124878 357.2048645 0.83927131]	[503.50106812 357.03237915 0.85410094]	[5.82917175e+02 8.52350037e+02 7.88142681e-01]	[6.00826050e+02 8.47126404e+02 7.45341599e-01]	[5.77795715e+02 8.21444519e+02 6.16507173e-01]	[4.82789429e+02 9.03583191e+02 7.40380168e-01]	[4.62391174e+02 8.95952515e+02 7.44118929e-01]	[4.85387939e+02 8.80513550e+02 7.13335216e-01]
[477.68325806 380.32144165 0.9186604 ]	[477.73565674 418.5710144 0.91344988]	[418.58773804 418.61013794 0.87935209]	[393.04278564 503.41992188 0.8780812 ]	[377.60635376 593.14581299 0.88041598]	[539.18145752 416.10369873 0.83747256]	[559.81945801 503.32006836 0.91396892]	[567.54425049 588.01818848 0.86280638]	[493.08361816 598.29290771 0.72476107]	[457.13861084 603.36468506 0.73591679]	[475.10168457 739.37542725 0.75765455]	[480.37088013 872.72973633 0.88527125]	[528.97369385 593.14379883 0.71934986]	[557.21075439 726.56488037 0.75175738]	[5.80217712e+02 8.08574463e+02 7.74716854e-01]	[462.23168945 372.5 0.88781363]	[485.39047241 372.44320679 0.88547778]	[441.77319336 357.20794678 0.83537889]	[503.44622803 357.02896118 0.85965097]	[5.80312500e+02 8.49590820e+02 7.49963224e-01]	[5.95719482e+02 8.36879822e+02 6.96919441e-01]	[5.75203125e+02 8.08704956e+02 6.07968867e-01]	[4.82800323e+02 9.03592590e+02 7.49727368e-01]	[4.62390350e+02 8.95964661e+02 7.51425266e-01]	[4.85385559e+02 8.77991028e+02 7.17196703e-01]
[477.63354492 380.33209229 0.90693855]	[477.69372559 418.57107544 0.90911371]	[418.56506348 418.6043396 0.87627053]	[392.97311401 505.87417603 0.85961998]	[377.58850098 593.14477539 0.87969369]	[536.69238281 416.09173584 0.83063281]	[559.82983398 503.29949951 0.91505218]	[567.58197021 587.98797607 0.85805345]	[490.54812622 598.26513672 0.72764498]	[457.0897522 603.36175537 0.73698783]	[475.0838623 739.3394165 0.7584815]	[480.34402466 872.8270874 0.87293196]	[526.48864746 593.12335205 0.7323398 ]	[5.54692627e+02 7.23939636e+02 6.90638781e-01]	[5.72625793e+02 7.93217651e+02 7.60316849e-01]	[459.84646606 372.51870728 0.89014208]	[482.9777832 372.44198608 0.88998938]	[441.72674561 357.20574951 0.83544779]	[503.40258789 357.00643921 0.86873382]	[5.75211975e+02 8.36852295e+02 7.52147853e-01]	[5.90583130e+02 8.29260315e+02 7.52409279e-01]	[5.67595154e+02 7.93269653e+02 6.21244788e-01]	[4.80286926e+02 9.03628845e+02 7.17420757e-01]	[4.62284424e+02 8.95949951e+02 7.39669263e-01]	[4.85386993e+02 8.83100952e+02 7.16284811e-01]
[475.16012573 380.33679199 0.8979004 ]	[477.64425659 418.56295776 0.8999328 ]	[416.15884399 418.60903931 0.87296033]	[390.487854 505.89562988 0.85849071]	[377.58551025 595.67254639 0.8745929 ]	[536.64324951 416.07000732 0.82228047]	[559.7925415 503.24493408 0.91093093]	[570.05169678 587.9887085 0.85248232]	[490.48452759 598.24237061 0.72735023]	[454.61465454 603.33673096 0.7273761 ]	[472.58309937 736.85766602 0.74207002]	[480.34036255 872.70001221 0.87474632]	[526.44714355 590.62878418 0.73752302]	[5.57179138e+02 7.23969299e+02 6.49193585e-01]	[567.53045654 785.60168457 0.79019022]	[459.80584717 372.52801514 0.89636064]	[482.92245483 372.45187378 0.89761424]	[441.69857788 359.5645752 0.83155423]	[503.3218689 357.08169556 0.87933159]	[5.70051880e+02 8.31667664e+02 7.97314346e-01]	[5.85596008e+02 8.24049438e+02 7.49159455e-01]	[5.65043457e+02 7.85499878e+02 6.29101574e-01]	[4.82761963e+02 9.03542725e+02 7.35200644e-01]	[4.62362671e+02 8.95919922e+02 7.44566262e-01]	[4.85361206e+02 8.77983582e+02 7.02047944e-01]
[475.11203003 380.33828735 0.89084864]	[475.16149902 418.56881714 0.88916385]	[416.11074829 418.6399231 0.87089753]	[392.96099854 505.89553833 0.86016887]	[377.61245728 593.17956543 0.87883306]	[534.11785889 416.03439331 0.81526959]	[559.77813721 500.88012695 0.9127726 ]	[572.58013916 585.53588867 0.85589814]	[490.49511719 595.69921875 0.71956408]	[454.63674927 603.29846191 0.72176284]	[472.6015625 736.79162598 0.75041562]	[480.35336304 870.2177124 0.88649416]	[526.44708252 588.08050537 0.73941904]	[5.57230347e+02 7.26555054e+02 6.68827593e-01]	[565.00177002 772.70574951 0.80381876]	[459.77316284 372.53381348 0.89747804]	[482.88519287 372.45056152 0.89798725]	[441.66189575 359.57119751 0.83572066]	[503.28033447 356.99819946 0.86728042]	[5.67449280e+02 8.24055115e+02 7.59114385e-01]	[5.85421692e+02 8.11299744e+02 7.41178513e-01]	[5.64898987e+02 7.70192749e+02 6.55412197e-01]	[4.82863251e+02 9.01046082e+02 7.55825102e-01]	[4.64854919e+02 8.95914001e+02 7.51266301e-01]	[4.82936432e+02 8.75367188e+02 7.26492524e-01]
[472.5871582 382.73895264 0.87414813]	[475.12631226 418.58666992 0.88757014]	[416.08221436 418.66235352 0.86932755]	[390.50259399 505.92044067 0.85658002]	[377.6489563 593.1930542 0.8821941]	[531.61212158 416.03790283 0.81608772]	[559.75854492 500.82739258 0.91038078]	[575.19818115 585.55749512 0.85146338]	[490.48605347 595.6708374 0.71971881]	[454.61151123 600.87145996 0.71947181]	[472.60568237 734.23455811 0.76167768]	[480.34436035 870.24163818 0.88057768]	[526.45037842 588.05969238 0.73895228]	[5.59696899e+02 7.29155579e+02 7.08173633e-01]	[564.85162354 767.49737549 0.81819332]	[459.72375488 374.97241211 0.8925606 ]	[482.84127808 372.48059082 0.90103191]	[439.30697632 359.59387207 0.81709749]	[503.23431396 357.03250122 0.87406254]	[5.64928101e+02 8.13826843e+02 7.94221938e-01]	[5.82903503e+02 8.08606140e+02 7.44498849e-01]	[5.62352600e+02 7.62402161e+02 6.09403312e-01]	[4.82855713e+02 9.01054626e+02 7.49885142e-01]	[4.64856110e+02 8.95920105e+02 7.44612157e-01]	[4.82927551e+02 8.75400696e+02 7.18158066e-01]
[472.52664185 382.7677002 0.86603433]	[475.09170532 418.60629272 0.88321221]	[416.05508423 418.6864624 0.8664344 ]	[390.48583984 505.97210693 0.85017216]	[377.67779541 595.68371582 0.88538027]	[531.59356689 416.0355835 0.81737447]	[559.79003906 500.7845459 0.90510166]	[580.21337891 585.52935791 0.87694979]	[488.00958252 593.18493652 0.72164333]	[454.59735107 600.85858154 0.71833366]	[472.60803223 734.25482178 0.75351453]	[480.37115479 870.23175049 0.89036143]	[526.43603516 588.07110596 0.73989445]	[554.65301514 729.03222656 0.76376563]	[562.29571533 754.81976318 0.7831887 ]	[459.69570923 375.00390625 0.893197 ]	[482.81039429 372.52163696 0.9047395 ]	[439.28082275 357.22848511 0.81555122]	[500.88711548 357.01339722 0.87809211]	[562.38043213 811.12030029 0.83047485]	[5.80261841e+02 8.00973389e+02 6.84001684e-01]	[5.57222046e+02 7.49653198e+02 6.29018426e-01]	[4.82884338e+02 9.03580200e+02 7.58822918e-01]	[4.64903229e+02 8.95970581e+02 7.43519008e-01]	[4.82946320e+02 8.75356262e+02 7.33587205e-01]
[469.99154663 382.77301025 0.8671608 ]	[475.06680298 418.62112427 0.87785876]	[416.02609253 418.72076416 0.86273426]	[390.49752808 506.02099609 0.83938932]	[377.71261597 598.22827148 0.88801301]	[531.57165527 416.03421021 0.81827021]	[559.80517578 500.82455444 0.90178341]	[580.32495117 585.51348877 0.90134948]	[488.00494385 593.15533447 0.72162312]	[454.58880615 600.83959961 0.715734 ]	[472.58096313 731.77624512 0.74346071]	[480.38409424 870.24725342 0.88616717]	[526.43920898 588.04156494 0.73824471]	[5.52050476e+02 7.26447998e+02 7.24040151e-01]	[559.82043457 752.21252441 0.75398827]	[459.65634155 375.04385376 0.8891952 ]	[482.75323486 374.97714233 0.90643162]	[439.20370483 359.59133911 0.80751824]	[500.85391235 357.02890015 0.87914366]	[5.59836121e+02 8.08554565e+02 7.40136027e-01]	[5.72644653e+02 7.95804749e+02 6.42827630e-01]	[5.57189880e+02 7.49570557e+02 5.99123836e-01]	[4.82888092e+02 9.03595764e+02 7.55334496e-01]	[4.64914398e+02 8.95983948e+02 7.33641505e-01]	[4.85362854e+02 8.75366943e+02 7.24650741e-01]
[469.98974609 382.77203369 0.86749887]	[475.0637207 418.62701416 0.87846261]	[416.02185059 418.7298584 0.8624841 ]	[390.49325562 506.01242065 0.84130329]	[377.71218872 598.22155762 0.88715518]	[531.57171631 416.03897095 0.81886268]	[559.81408691 500.83282471 0.90437853]	[580.32214355 585.50970459 0.90057045]	[488.01089478 593.16381836 0.71957678]	[454.58822632 600.84509277 0.71493399]	[472.58496094 731.77252197 0.74294263]	[482.70394897 870.22784424 0.88717687]	[526.44641113 588.04864502 0.73503715]	[5.49583374e+02 7.24023621e+02 7.17525303e-01]	[559.81225586 752.1998291 0.75649965]	[459.65457153 375.04199219 0.88884336]	[482.75296021 374.97607422 0.9062624 ]	[439.20361328 359.59088135 0.80596042]	[500.85919189 357.02920532 0.88040578]	[5.59830688e+02 8.08555725e+02 7.39905119e-01]	[5.72640015e+02 7.95804260e+02 6.43310666e-01]	[5.57180664e+02 7.49558899e+02 6.02438152e-01]	[4.82908539e+02 9.03621948e+02 7.55649030e-01]	[4.64930908e+02 8.98423523e+02 7.33990669e-01]	[4.85376312e+02 8.75333557e+02 7.26873517e-01]
[467.46673584 382.81118774 0.8689965 ]	[475.0579834 418.62692261 0.87604332]	[416.02249146 418.72616577 0.86268437]	[392.96194458 505.98526001 0.84794241]	[377.74713135 598.22650146 0.88564104]	[531.56225586 416.04022217 0.81767809]	[559.84692383 500.87008667 0.9090004 ]	[582.73620605 585.52758789 0.90610152]	[488.02322388 593.15606689 0.7184518 ]	[454.59689331 600.83740234 0.71469575]	[475.07617188 731.74481201 0.75499928]	[482.70669556 870.25360107 0.87919474]	[526.45098877 588.04650879 0.73329753]	[549.49060059 723.92547607 0.72762161]	[5.57275818e+02 7.52165894e+02 7.49475002e-01]	[459.61700439 375.08828735 0.88808888]	[480.36993408 375.0272522 0.91429335]	[439.19815063 359.65011597 0.77941066]	[500.84848022 357.05755615 0.88002968]	[5.57191467e+02 8.06010803e+02 7.10853755e-01]	[5.67543274e+02 7.93246521e+02 6.90125942e-01]	[5.52098938e+02 7.49573914e+02 6.13059878e-01]	[4.82942047e+02 9.03629761e+02 7.48258829e-01]	[4.67400452e+02 8.98447937e+02 7.25232244e-01]	[4.85363708e+02 8.75370483e+02 7.11449742e-01]
[467.42160034 382.86398315 0.86251551]	[472.55725098 418.6137085 0.87101912]	[413.59069824 418.73449707 0.85920465]	[390.47970581 508.44442749 0.83823717]	[377.75006104 598.22265625 0.88560987]	[531.53442383 413.58883667 0.81217688]	[562.2144165 503.24130249 0.91480041]	[582.74102783 585.57867432 0.90417457]	[488.00897217 593.15466309 0.71869504]	[454.59902954 600.83081055 0.71336299]	[475.07241821 731.69677734 0.75713325]	[482.70019531 870.23260498 0.8752358 ]	[526.42706299 588.04022217 0.7326895 ]	[546.94750977 718.8782959 0.73646939]	[549.57171631 747.03253174 0.76223278]	[459.60476685 377.49487305 0.8847459 ]	[480.33377075 375.10272217 0.92626035]	[439.22445679 359.65478516 0.76411939]	[500.8241272 357.11877441 0.881782 ]	[5.46943726e+02 7.98435242e+02 7.38971293e-01]	[5.62436035e+02 7.90683167e+02 7.36353815e-01]	[5.47019714e+02 7.41928528e+02 5.85031688e-01]	[4.82946655e+02 9.03606934e+02 7.45119750e-01]	[4.67394836e+02 8.98420044e+02 7.20984638e-01]	[4.85351532e+02 8.75345886e+02 7.17779398e-01]
[467.4732666 385.3682251 0.84763288]	[472.55154419 418.6355896 0.87294817]	[416.01559448 418.73046875 0.85994852]	[390.47692871 505.95635986 0.85264218]	[377.65112305 595.68084717 0.88623649]	[529.04852295 416.05899048 0.82040739]	[559.84649658 503.33050537 0.91522259]	[580.24072266 588.03778076 0.86731237]	[487.95629883 595.70617676 0.72593713]	[454.54522705 600.8581543 0.71159035]	[472.61114502 731.74053955 0.7473076 ]	[482.70904541 870.23406982 0.87964427]	[526.39154053 590.58557129 0.72799051]	[544.50439453 721.46392822 0.73954773]	[544.43035889 747.16436768 0.77992123]	[459.64321899 377.58959961 0.91188073]	[480.35440063 377.52990723 0.94086206]	[439.24871826 359.70404053 0.7745474 ]	[500.85137939 357.10202026 0.88153327]	[5.39283875e+02 7.98407593e+02 7.26104021e-01]	[5.52124756e+02 7.90765808e+02 6.96650386e-01]	[5.41876221e+02 7.44470642e+02 5.66626966e-01]	[4.82941101e+02 9.03616943e+02 7.56570756e-01]	[4.64953735e+02 8.98421204e+02 7.31157303e-01]	[4.85368988e+02 8.75336182e+02 7.32783735e-01]
[467.49993896 385.39004517 0.84205675]	[472.58572388 418.64154053 0.87551016]	[416.03668213 418.72094727 0.86513186]	[390.42852783 505.94277954 0.85258329]	[377.55773926 595.66174316 0.87576896]	[529.07415771 416.08459473 0.82098782]	[559.79669189 503.36877441 0.90518934]	[575.19470215 588.07220459 0.83967465]	[487.97717285 595.73736572 0.7277689 ]	[454.60897827 603.29919434 0.72013456]	[472.59744263 734.27374268 0.74083662]	[482.71893311 870.25970459 0.8895936 ]	[524.01873779 590.60308838 0.72961104]	[544.43292236 718.89666748 0.73640651]	[541.89489746 744.52453613 0.75157905]	[459.66638184 377.59396362 0.91489577]	[480.37774658 377.54431152 0.94273412]	[439.27749634 359.66424561 0.79723567]	[500.86813354 357.08953857 0.88314337]	[5.36717834e+02 7.95812439e+02 6.83352649e-01]	[5.46965759e+02 7.90649841e+02 6.94127858e-01]	[5.34171936e+02 7.36788330e+02 5.17833173e-01]	[4.85368439e+02 9.06101685e+02 7.67813802e-01]	[4.67423645e+02 8.98455933e+02 7.36026525e-01]	[4.85376282e+02 8.75352417e+02 7.42181122e-01]
[472.55532837 387.94271851 0.83755392]	[472.6027832 418.66040039 0.87931275]	[416.04525757 418.73480225 0.86870265]	[387.92694092 505.90963745 0.8595835 ]	[377.53417969 595.68615723 0.87144375]	[531.55230713 416.10806274 0.82392478]	[559.76220703 503.39102173 0.89714956]	[570.11804199 590.56628418 0.83041865]	[487.93768311 600.79418945 0.74391919]	[452.07815552 603.40838623 0.72899199]	[475.07055664 736.80517578 0.7390328 ]	[482.71286011 870.3135376 0.88953912]	[523.99981689 595.71276855 0.73390043]	[544.49261475 721.40826416 0.74556375]	[541.76501465 747.00036621 0.78712738]	[459.73190308 377.67779541 0.93567479]	[482.78588867 377.57577515 0.95345277]	[439.31851196 359.72619629 0.82223487]	[500.89605713 357.0930481 0.87805659]	[5.34109619e+02 7.95810364e+02 6.81468606e-01]	[5.44398804e+02 7.90630127e+02 7.30762362e-01]	[5.28998291e+02 7.39346313e+02 5.53888738e-01]	[4.82906586e+02 9.06115479e+02 7.66969502e-01]	[4.64937531e+02 8.98461853e+02 7.38967121e-01]	[4.85375183e+02 8.75427124e+02 7.32646644e-01]
[475.09158325 392.96386719 0.84327942]	[475.09124756 418.69110107 0.88572598]	[416.06997681 418.75997925 0.87291467]	[387.86776733 505.95269775 0.85275614]	[375.08331299 595.6739502 0.85465455]	[531.58648682 416.15484619 0.8278414 ]	[559.77539062 505.91281128 0.87478572]	[567.5871582 593.18676758 0.83652294]	[487.94744873 598.29937744 0.73799556]	[454.55007935 603.37683105 0.72898996]	[475.10510254 736.79675293 0.7395817 ]	[482.70507812 870.32720947 0.8881191 ]	[523.9977417 593.18029785 0.73348546]	[544.4977417 723.94226074 0.74448419]	[541.69848633 747.16522217 0.79918611]	[459.76907349 380.08486938 0.93399978]	[482.83132935 377.63952637 0.95335996]	[441.71218872 362.20724487 0.78616422]	[503.26324463 357.14175415 0.88089335]	[5.28998962e+02 8.00949463e+02 6.86262250e-01]	[5.41922485e+02 7.90785156e+02 7.32161582e-01]	[5.26497192e+02 7.44463928e+02 6.03706777e-01]	[4.82878754e+02 9.06138916e+02 7.73952484e-01]	[4.64907898e+02 8.98476135e+02 7.46329606e-01]	[4.85362427e+02 8.75448303e+02 7.33240366e-01]
[475.13711548 393.04135132 0.85797393]	[475.09985352 418.73803711 0.88776815]	[416.09014893 418.77682495 0.87614453]	[385.31646729 505.98928833 0.86198157]	[372.54083252 598.21844482 0.83923417]	[531.6027832 418.61001587 0.83728528]	[559.69592285 505.94332886 0.8596577 ]	[567.50793457 593.10461426 0.84609026]	[485.46807861 598.30413818 0.74674153]	[452.01300049 603.38446045 0.72844684]	[475.12261963 731.76306152 0.75953048]	[480.3868103 870.30908203 0.88815838]	[523.94915771 595.66729736 0.73803294]	[544.46826172 726.44421387 0.764974 ]	[536.74359131 749.7467041 0.76408708]	[459.78591919 380.1265564 0.93838072]	[482.86526489 377.68777466 0.95760149]	[441.66992188 359.83728027 0.82274371]	[503.29263306 357.14770508 0.88242328]	[5.23911133e+02 8.03536865e+02 7.27114081e-01]	[5.41728088e+02 7.93340088e+02 6.95953786e-01]	[5.26397644e+02 7.47056824e+02 6.50533617e-01]	[4.82821899e+02 9.06116821e+02 7.78595328e-01]	[4.64848755e+02 8.98445312e+02 7.60689735e-01]	[4.85360992e+02 8.75445801e+02 7.36055374e-01]
[475.16317749 395.49005127 0.86496425]	[475.0987854 418.75036621 0.8873499 ]	[416.09359741 418.77078247 0.87832928]	[382.85440063 506.00119019 0.86979944]	[369.89398193 593.12316895 0.822887 ]	[531.61151123 418.6427002 0.84183103]	[557.16601562 505.98348999 0.83861113]	[565.02386475 593.13891602 0.86381972]	[485.4135437 598.3057251 0.74968719]	[449.47839355 603.37750244 0.72336161]	[477.59472656 734.24926758 0.76121211]	[482.69970703 870.30517578 0.88924295]	[523.89074707 593.18536377 0.74331683]	[544.33148193 724.00750732 0.73503846]	[5.36672424e+02 7.49671997e+02 7.41654158e-01]	[459.79946899 380.14263916 0.9364996 ]	[482.89401245 377.71792603 0.95443034]	[441.69061279 359.82232666 0.83720452]	[503.32263184 357.18325806 0.88429683]	[5.23914978e+02 8.00956238e+02 7.24045634e-01]	[5.39300842e+02 7.93228271e+02 7.15350151e-01]	[5.26401001e+02 7.44529602e+02 5.84677339e-01]	[4.82870728e+02 9.06132446e+02 7.73055077e-01]	[4.64894562e+02 8.98467834e+02 7.49284625e-01]	[4.85348328e+02 8.75421326e+02 7.40637064e-01]
[475.1569519 395.5255127 0.87159306]	[475.13793945 418.77478027 0.89083886]	[416.12136841 418.76947021 0.88199127]	[382.80050659 505.93444824 0.88714641]	[364.86721802 590.63153076 0.83087897]	[534.11706543 418.69470215 0.84930831]	[554.66296387 508.53921509 0.81276536]	[564.91729736 593.19543457 0.87606317]	[485.35162354 598.2980957 0.75413638]	[446.95776367 603.34399414 0.72182238]	[477.60205078 734.25018311 0.77130991]	[480.38739014 870.32623291 0.89409375]	[523.83581543 595.68103027 0.74331135]	[544.36273193 726.55499268 0.79673409]	[5.28998291e+02 7.52176819e+02 7.51630127e-01]	[459.81210327 380.1701355 0.93387449]	[482.89474487 377.75650024 0.95627928]	[441.74984741 362.24612427 0.78482944]	[503.34933472 359.58773804 0.89177531]	[5.23832764e+02 8.03528076e+02 7.58671701e-01]	[5.39202332e+02 7.93294922e+02 7.21966684e-01]	[5.21388489e+02 7.47039978e+02 6.60928011e-01]	[4.82858551e+02 9.06150635e+02 7.76691794e-01]	[4.64879333e+02 8.98485962e+02 7.51977980e-01]	[4.82948669e+02 8.75447144e+02 7.44359791e-01]
[475.14538574 395.58251953 0.88304824]	[475.15814209 421.14245605 0.89131719]	[416.11862183 418.79666138 0.88202542]	[382.7515564 505.93496704 0.88793766]	[362.32647705 593.14855957 0.83930123]	[536.65283203 418.7265625 0.85525334]	[554.60888672 511.04748535 0.80612224]	[564.84790039 595.69262695 0.88364929]	[485.35757446 600.78204346 0.75926685]	[446.94540405 603.38098145 0.72914267]	[475.08358765 734.23388672 0.76802474]	[480.3800354 870.28918457 0.89390922]	[523.84851074 595.73193359 0.74853671]	[541.89080811 726.48693848 0.81062484]	[5.26394043e+02 7.57308350e+02 7.53952503e-01]	[459.80758667 380.19619751 0.93634003]	[482.90579224 380.11889648 0.95892221]	[441.76177979 362.27789307 0.7642597 ]	[503.37368774 359.68319702 0.8947553 ]	[5.21405701e+02 8.06102478e+02 7.68521488e-01]	[5.36681458e+02 7.95869812e+02 6.93024695e-01]	[5.21277283e+02 7.49654419e+02 6.53128505e-01]	[4.82870087e+02 9.06149597e+02 7.79452324e-01]	[4.64894287e+02 8.98480835e+02 7.53054976e-01]	[4.82936676e+02 8.75409241e+02 7.54992127e-01]
[475.14624023 395.58306885 0.88318694]	[475.15829468 421.13949585 0.89109486]	[416.11801147 418.79724121 0.88184339]	[382.74981689 505.93859863 0.88777173]	[362.33044434 593.15423584 0.83857256]	[536.65264893 418.72131348 0.85495818]	[552.14788818 511.04498291 0.80617839]	[564.84552002 595.6895752 0.88397646]	[485.35568237 600.78918457 0.76051593]	[446.94186401 603.38232422 0.7297039 ]	[475.08120728 734.23193359 0.76761317]	[480.38577271 870.28790283 0.89324689]	[523.84954834 595.74578857 0.74883902]	[541.8927002 726.49261475 0.81248045]	[5.26403259e+02 7.57311401e+02 7.52680898e-01]	[459.80764771 380.19702148 0.93634087]	[482.90713501 380.11968994 0.95889688]	[441.7612915 362.27932739 0.76490146]	[503.37524414 359.68270874 0.89483285]	[5.23776917e+02 8.06101746e+02 7.70001531e-01]	[5.36691162e+02 7.95863770e+02 6.95055127e-01]	[5.21283569e+02 7.49657898e+02 6.54927254e-01]	[4.82860229e+02 9.06159424e+02 7.76465297e-01]	[4.64887451e+02 8.98481628e+02 7.51297116e-01]	[4.82944672e+02 8.75396179e+02 7.56874979e-01]
[475.17224121 395.62359619 0.8953383 ]	[475.16064453 421.18365479 0.893049 ]	[416.12432861 421.16043091 0.88382888]	[380.34356689 505.96224976 0.88869631]	[362.22146606 593.17272949 0.85391849]	[536.6685791 418.77590942 0.85833418]	[552.12237549 513.58312988 0.80765474]	[564.81555176 595.69726562 0.88588554]	[482.92141724 600.79559326 0.76673818]	[444.41845703 603.37451172 0.73446238]	[475.07458496 736.8125 0.74673653]	[480.36077881 870.30560303 0.89365453]	[523.80340576 595.74835205 0.74343812]	[544.29742432 726.56018066 0.84459925]	[523.85241699 757.3760376 0.76503956]	[459.83233643 380.23284912 0.93612826]	[482.93386841 380.15374756 0.95446122]	[441.76977539 362.31988525 0.77092528]	[503.41210938 359.70748901 0.88541907]	[5.21347717e+02 8.08607544e+02 7.32006252e-01]	[5.29056702e+02 8.00913025e+02 6.51369214e-01]	[5.16213440e+02 7.49671936e+02 5.91199160e-01]	[4.82873993e+02 9.06147217e+02 7.72858679e-01]	[4.64882874e+02 8.98470764e+02 7.48555422e-01]	[4.82907043e+02 8.75420349e+02 7.52374470e-01]
[475.17214966 395.62484741 0.89554054]	[475.15689087 421.18560791 0.89271128]	[416.12390137 421.16125488 0.88371289]	[380.34347534 505.96112061 0.8892476 ]	[362.21386719 593.17651367 0.85499269]	[536.65570068 418.78012085 0.85659504]	[552.12255859 513.57250977 0.80722404]	[564.81378174 595.67901611 0.88521492]	[482.92459106 600.78918457 0.76511323]	[444.42172241 603.37432861 0.7337535 ]	[475.07650757 736.78259277 0.75244838]	[480.35806274 870.30548096 0.89309508]	[523.80340576 595.73504639 0.74260932]	[544.29101562 726.55181885 0.84397304]	[523.8571167 759.90118408 0.76704812]	[459.83053589 380.2328186 0.93600684]	[482.9347229 380.15447998 0.95424157]	[441.76715088 362.31604004 0.77418184]	[503.4119873 359.70806885 0.88510329]	[5.21347900e+02 8.08610657e+02 7.33026385e-01]	[5.29070129e+02 8.00923523e+02 6.52100205e-01]	[5.18670654e+02 7.49714844e+02 5.92683911e-01]	[4.82868744e+02 9.06139038e+02 7.72261977e-01]	[4.64880524e+02 8.98463257e+02 7.49275029e-01]	[4.82903412e+02 8.75424561e+02 7.52319634e-01]
[477.59375 398.03390503 0.90512538]	[475.15151978 421.24569702 0.89261985]	[416.11251831 421.19610596 0.8814854 ]	[380.29302979 506.02252197 0.8848961 ]	[359.7755127 593.18218994 0.86721432]	[536.66326904 421.1892395 0.85889065]	[552.0581665 513.62805176 0.81416434]	[562.43865967 595.75018311 0.88455796]	[482.87576294 600.8302002 0.77603275]	[444.36123657 603.40393066 0.74288094]	[472.58322144 741.9095459 0.74683011]	[480.35281372 872.70397949 0.8904199 ]	[523.77978516 598.25457764 0.74122685]	[541.94543457 726.60913086 0.8499006 ]	[523.78533936 757.39135742 0.77238327]	[459.84118652 380.27758789 0.93102419]	[482.94528198 380.20269775 0.94996339]	[441.76333618 362.3553772 0.7736823 ]	[503.41897583 359.7828064 0.87879914]	[5.18772461e+02 8.08674500e+02 7.07915783e-01]	[5.23958557e+02 8.03477417e+02 6.69281662e-01]	[5.16153442e+02 7.49668396e+02 5.83753169e-01]	[4.82902527e+02 9.03625549e+02 7.51099825e-01]	[4.64891937e+02 8.98430054e+02 7.41928399e-01]	[4.82887512e+02 8.77895020e+02 7.45627642e-01]
[475.12973022 398.14456177 0.91446996]	[472.60720825 423.7828064 0.86885768]	[416.04995728 421.36740112 0.85852492]	[380.20477295 511.08599854 0.88351285]	[359.67855835 600.78411865 0.89416081]	[534.10217285 421.36419678 0.84054452]	[549.57116699 516.21362305 0.83295536]	[564.84350586 600.86499023 0.9102062 ]	[482.82965088 603.38153076 0.79602855]	[441.9213562 605.91217041 0.75419998]	[469.98388672 741.9263916 0.75597358]	[480.33807373 872.77392578 0.87934506]	[521.4140625 600.85192871 0.75169075]	[541.80725098 729.06109619 0.84478164]	[521.35369873 759.93518066 0.80649865]	[459.81039429 382.75027466 0.91074347]	[482.89028931 380.33764648 0.93316871]	[441.72888184 367.38531494 0.78766251]	[503.3493042 362.32052612 0.85118276]	[5.13614075e+02 8.11134583e+02 7.32038379e-01]	[5.21406799e+02 8.06062866e+02 7.38033772e-01]	[5.13609802e+02 7.49743042e+02 6.08690202e-01]	[4.82842346e+02 9.06092651e+02 7.31838346e-01]	[4.64831848e+02 8.98435913e+02 7.36401021e-01]	[4.82879822e+02 8.80459717e+02 7.35890687e-01]
[475.12911987 398.14376831 0.91412985]	[472.60568237 423.78683472 0.86853498]	[416.04745483 421.37515259 0.8567332 ]	[380.20498657 511.08694458 0.88180232]	[359.6730957 600.79058838 0.89554155]	[534.10223389 421.3631897 0.84081882]	[549.57293701 516.20440674 0.83102518]	[564.84307861 600.85717773 0.90859711]	[482.84484863 603.37414551 0.79205173]	[444.30807495 605.91558838 0.75154644]	[469.96325684 741.9274292 0.75861377]	[480.34619141 872.76757812 0.88444495]	[523.76525879 600.84057617 0.7498666 ]	[541.80749512 729.05206299 0.84562266]	[521.3404541 759.95007324 0.80776274]	[459.81039429 382.74865723 0.91119152]	[482.88900757 380.33752441 0.93373579]	[441.72674561 367.38082886 0.78997183]	[503.34768677 362.32461548 0.84952205]	[5.13626221e+02 8.11133118e+02 7.36829460e-01]	[5.21412048e+02 8.06056152e+02 7.42559314e-01]	[5.13586365e+02 7.49757202e+02 6.06636345e-01]	[4.82840424e+02 9.03621155e+02 7.37431943e-01]	[4.64830139e+02 8.98422546e+02 7.43794262e-01]	[4.82889771e+02 8.77995728e+02 7.40022898e-01]
[475.09628296 398.21261597 0.91183835]	[472.54989624 423.86032104 0.85978925]	[413.54333496 423.84185791 0.83685887]	[380.21725464 513.60699463 0.88379341]	[359.66442871 603.27862549 0.91068029]	[531.60528564 423.80407715 0.83209729]	[549.60046387 518.67712402 0.84047174]	[564.89538574 603.30249023 0.91684914]	[482.83764648 603.42974854 0.79258263]	[444.30203247 605.97747803 0.7468366 ]	[469.95684814 744.45397949 0.77497602]	[480.3380127 872.75067139 0.88514298]	[521.42285156 603.30755615 0.75005341]	[541.78070068 729.15716553 0.84947878]	[521.29980469 762.46240234 0.80604321]	[459.76425171 382.82339478 0.89844191]	[482.88549805 382.77020264 0.91890687]	[441.65570068 369.90551758 0.79932481]	[503.33050537 364.76623535 0.83632404]	[5.13625122e+02 8.11199036e+02 7.45835423e-01]	[5.21407410e+02 8.06133606e+02 7.59284914e-01]	[5.11083618e+02 7.52188599e+02 5.98129690e-01]	[4.82870392e+02 9.03608704e+02 7.46969104e-01]	[4.64867432e+02 8.98422729e+02 7.47421861e-01]	[4.82869965e+02 8.77970337e+02 7.44112790e-01]
[475.08477783 398.2600708 0.90539265]	[472.54174805 423.88201904 0.85611248]	[413.52575684 423.87716675 0.83024794]	[380.20336914 513.64978027 0.88816869]	[359.6892395 603.38580322 0.92120314]	[531.60516357 423.83666992 0.82790083]	[552.10144043 518.73657227 0.85233772]	[565.00726318 603.49865723 0.91828734]	[482.78790283 603.43658447 0.79982972]	[441.87789917 605.97393799 0.75403953]	[467.4437561 744.50476074 0.79127491]	[480.3420105 872.70721436 0.88596094]	[521.37731934 603.31469727 0.75112236]	[541.73529053 731.64196777 0.8408736 ]	[521.27355957 764.9810791 0.81378877]	[459.75012207 385.31240845 0.88464218]	[482.86618042 382.83114624 0.90957582]	[439.33575439 374.97174072 0.80348462]	[503.25671387 367.32919312 0.82649481]	[5.13645081e+02 8.11266541e+02 7.52685130e-01]	[5.23780457e+02 8.08586975e+02 7.78518915e-01]	[5.11028809e+02 7.52267334e+02 5.95506787e-01]	[4.82899902e+02 9.03591187e+02 7.56538272e-01]	[4.64907837e+02 8.98414856e+02 7.51701474e-01]	[4.82873535e+02 8.77906128e+02 7.47581661e-01]
[470.03942871 400.74224854 0.89063281]	[469.96606445 426.38616943 0.84295267]	[410.9519043 428.9118042 0.8072058]	[380.23300171 516.18865967 0.89234507]	[359.78417969 605.8770752 0.91899472]	[529.03717041 423.85742188 0.83685786]	[552.14038086 518.73199463 0.8486675 ]	[567.49383545 603.42944336 0.89952254]	[482.79537964 605.97070312 0.7934441 ]	[441.88095093 608.50878906 0.73550636]	[467.47042847 746.96630859 0.7983048 ]	[480.33157349 872.73486328 0.88385046]	[521.39697266 603.44726562 0.75490856]	[541.76678467 731.73126221 0.83400983]	[521.28753662 765.03948975 0.81600064]	[459.66290283 390.45166016 0.8714807 ]	[482.79016113 387.92123413 0.89800984]	[439.3053894 377.50650024 0.78648555]	[500.83493042 372.47631836 0.83453059]	[5.13624023e+02 8.11331177e+02 7.42902994e-01]	[5.23779175e+02 8.08654114e+02 7.85668194e-01]	[5.11039886e+02 7.54759155e+02 5.81997633e-01]	[4.85355927e+02 9.03609558e+02 7.49327660e-01]	[4.64946564e+02 8.98455383e+02 7.40418553e-01]	[4.82847473e+02 8.77936768e+02 7.44995356e-01]
[467.45147705 400.77392578 0.89457101]	[467.47418213 428.92019653 0.83218819]	[408.46109009 429.00164795 0.80423105]	[380.28015137 518.69610596 0.89784956]	[362.21829224 605.91174316 0.91399705]	[529.0067749 423.90155029 0.83049875]	[552.14190674 518.73529053 0.84864736]	[567.52868652 603.47479248 0.9003706 ]	[482.76434326 606.00280762 0.79171944]	[441.83813477 608.54101562 0.73522162]	[467.47912598 746.99176025 0.79530013]	[4.80328674e+02 8.72912964e+02 8.64314258e-01]	[521.37145996 603.49102783 0.75323117]	[541.76867676 734.29217529 0.81944859]	[521.32873535 764.99560547 0.82504725]	[457.21548462 390.48223877 0.85738033]	[482.72879028 390.44616699 0.89670813]	[439.26425171 377.59783936 0.74039114]	[500.81063843 372.54205322 0.8370856 ]	[5.13574585e+02 8.11285156e+02 7.47981906e-01]	[5.21402222e+02 8.08625732e+02 7.78794527e-01]	[5.13579102e+02 7.52270386e+02 6.09698594e-01]	[4.82890533e+02 9.06131836e+02 7.32425630e-01]	[4.64885864e+02 8.98521118e+02 7.19074786e-01]	[4.82870117e+02 8.85577515e+02 7.31403470e-01]
[464.96905518 400.83346558 0.89490402]	[467.40496826 431.50772095 0.83052129]	[408.42181396 434.01797485 0.80899346]	[380.29931641 521.1864624 0.90213448]	[362.32843018 606.04669189 0.88769037]	[526.54699707 426.34838867 0.82913995]	[552.13305664 518.78955078 0.85854197]	[567.60058594 605.87872314 0.88483024]	[482.74884033 606.07165527 0.78303164]	[441.83401489 608.609375 0.72706455]	[469.9675293 747.18334961 0.80137944]	[480.34313965 872.87011719 0.87448549]	[521.34399414 605.95629883 0.751652 ]	[541.77270508 736.77954102 0.80960232]	[521.34277344 765.00695801 0.82647192]	[457.16021729 393.02716064 0.85660928]	[480.33340454 392.99084473 0.89681119]	[439.20690918 377.64453125 0.74312627]	[500.7618103 374.97814941 0.82686603]	[5.16130920e+02 8.11322021e+02 7.39941061e-01]	[5.23830444e+02 8.08635803e+02 7.68136382e-01]	[5.13584961e+02 7.52268127e+02 6.05296195e-01]	[4.82888062e+02 9.06133362e+02 7.45502830e-01]	[4.64881500e+02 8.98515015e+02 7.35201240e-01]	[4.82890625e+02 8.83055298e+02 7.31173396e-01]
[464.93197632 403.29724121 0.8896904 ]	[464.9597168 434.06063843 0.83092767]	[408.39404297 434.11737061 0.81855041]	[380.33187866 521.2689209 0.90457213]	[364.83554077 606.07373047 0.87021011]	[526.51812744 426.39416504 0.82845712]	[552.14306641 521.1895752 0.87013412]	[570.04449463 605.89202881 0.88054419]	[482.77770996 606.04919434 0.78580832]	[441.86126709 608.61047363 0.72661823]	[467.49353027 749.55847168 0.80223018]	[4.80328796e+02 8.72873718e+02 8.72780144e-01]	[521.37286377 605.92626953 0.75450224]	[541.73706055 736.82189941 0.79475135]	[521.41265869 765.05322266 0.81892669]	[457.10772705 395.57635498 0.86780018]	[480.2845459 395.51773071 0.91385269]	[439.14208984 377.72888184 0.74681753]	[500.69943237 375.05471802 0.80869085]	[5.16116089e+02 8.13785461e+02 7.17757940e-01]	[5.23855774e+02 8.08705261e+02 7.60157108e-01]	[5.16138855e+02 7.54765442e+02 5.96139669e-01]	[4.82884064e+02 9.06146240e+02 7.45706081e-01]	[4.64874207e+02 9.00982605e+02 7.32255280e-01]	[4.82878632e+02 8.83055847e+02 7.34278679e-01]
[464.90731812 403.37844849 0.87757576]	[464.92092896 436.58312988 0.84995091]	[405.87384033 436.64425659 0.83499956]	[382.72250366 521.35076904 0.9082886 ]	[367.34658813 608.52954102 0.84996623]	[526.50042725 426.45108032 0.82308042]	[552.10577393 518.7956543 0.86260992]	[570.10925293 603.50115967 0.87245697]	[482.78561401 606.07189941 0.78497505]	[441.86157227 611.09405518 0.72976172]	[467.44055176 747.14074707 0.80265689]	[480.32888794 872.8347168 0.87519777]	[521.40270996 605.94549561 0.75902277]	[539.28015137 734.2387085 0.77438778]	[523.76727295 767.52410889 0.79993361]	[457.08843994 398.03561401 0.87979591]	[480.23925781 395.57946777 0.91595966]	[439.07904053 380.20046997 0.73158407]	[500.66537476 375.01498413 0.8040489 ]	[5.13618652e+02 8.13789490e+02 7.04312384e-01]	[5.23828735e+02 8.08743835e+02 7.55693376e-01]	[5.18675720e+02 7.57353333e+02 5.68801105e-01]	[4.82846924e+02 9.06147400e+02 7.44544089e-01]	[4.64849426e+02 8.98515320e+02 7.33506441e-01]	[4.82895691e+02 8.83016846e+02 7.30580091e-01]
[464.87905884 405.88214111 0.86755103]	[464.89193726 436.66622925 0.86833054]	[403.39303589 439.13711548 0.85008162]	[382.72213745 523.86358643 0.90900177]	[367.41015625 611.08782959 0.83292937]	[526.47613525 428.98327637 0.82047486]	[552.08728027 518.77087402 0.8559655 ]	[570.1171875 603.43579102 0.87084073]	[482.79412842 608.54473877 0.77882844]	[441.86071777 611.15106201 0.72678804]	[467.41604614 747.16009521 0.80466211]	[4.80311646e+02 8.75347961e+02 8.49127650e-01]	[521.40802002 605.99810791 0.75778759]	[539.18310547 731.68457031 0.75625151]	[523.81402588 767.53082275 0.76815891]	[457.068573 398.09872437 0.88403237]	[480.2036438 395.64633179 0.92302573]	[439.07012939 380.22781372 0.72484213]	[498.26055908 375.07241821 0.80581689]	[5.13598694e+02 8.13813660e+02 6.92590296e-01]	[5.23825745e+02 8.11158875e+02 7.38670230e-01]	[5.18771729e+02 7.57329956e+02 5.36777020e-01]	[4.82907135e+02 9.03620239e+02 7.16923714e-01]	[4.64909027e+02 8.98491394e+02 7.02684939e-01]	[4.82858459e+02 8.85645447e+02 7.19052374e-01]
[464.87844849 405.88345337 0.86756182]	[464.89505005 436.65975952 0.86701596]	[405.82293701 439.1257019 0.84794903]	[380.35577393 523.88220215 0.91008127]	[367.40588379 611.09771729 0.83230025]	[526.47460938 428.96759033 0.82212925]	[552.07922363 518.75842285 0.85452378]	[570.11706543 603.43237305 0.87106824]	[482.79641724 608.55493164 0.7784217 ]	[441.86068726 611.16308594 0.72663063]	[467.41326904 747.15429688 0.80548525]	[4.80310577e+02 8.75363342e+02 8.46965373e-01]	[521.41400146 606.00726318 0.75763834]	[539.19775391 731.69335938 0.75932539]	[523.81060791 767.51593018 0.76792479]	[457.06887817 398.09997559 0.88392723]	[480.20455933 395.64880371 0.92303038]	[439.07345581 380.22692871 0.72559559]	[498.26989746 375.07098389 0.80997145]	[5.13592285e+02 8.13801392e+02 6.93430126e-01]	[5.23819763e+02 8.11150452e+02 7.39440739e-01]	[5.18764771e+02 7.57305176e+02 5.40480733e-01]	[4.82902161e+02 9.03620300e+02 7.14547813e-01]	[4.64905365e+02 8.98494812e+02 7.01046288e-01]	[4.82859650e+02 8.85665039e+02 7.18109250e-01]
[464.87850952 405.88192749 0.86773175]	[464.89233398 436.65750122 0.86678362]	[405.81790161 439.12533569 0.84844112]	[380.35214233 523.87213135 0.91115111]	[367.4057312 611.09057617 0.83265764]	[526.47290039 428.96713257 0.82175744]	[552.09729004 518.77697754 0.85859489]	[570.11712646 603.44299316 0.87196112]	[482.79351807 608.54602051 0.77861905]	[441.86129761 611.1505127 0.72697181]	[467.41940308 747.1494751 0.80509377]	[4.80310791e+02 8.75353333e+02 8.48283529e-01]	[521.40661621 606.00085449 0.75745583]	[539.20336914 731.69140625 0.7606743 ]	[523.80889893 767.50933838 0.76908714]	[457.068573 398.09872437 0.88365328]	[480.20449829 395.64770508 0.92317241]	[439.07128906 380.22427368 0.72552449]	[498.26196289 375.07128906 0.80612946]	[5.13598694e+02 8.13800659e+02 6.96281970e-01]	[5.23818604e+02 8.11148010e+02 7.42410302e-01]	[5.18763733e+02 7.54835999e+02 5.41248500e-01]	[4.82900848e+02 9.06091980e+02 7.16930866e-01]	[4.64908173e+02 8.98507263e+02 7.02158749e-01]	[4.82856415e+02 8.85647339e+02 7.19435632e-01]
[464.83413696 408.41522217 0.86750668]	[464.87872314 436.68255615 0.87125576]	[403.3939209 439.18118286 0.85583019]	[380.35162354 524.00506592 0.89798504]	[369.95626831 613.71899414 0.82471871]	[526.44586182 428.97537231 0.82418692]	[552.08123779 518.784729 0.86187518]	[572.60546875 603.44537354 0.86907494]	[482.81033325 608.58935547 0.77243674]	[441.87286377 613.67755127 0.72334522]	[467.39016724 747.1696167 0.79476404]	[4.80288391e+02 8.72913818e+02 8.46032679e-01]	[523.77484131 606.04162598 0.75399035]	[536.70916748 731.67736816 0.73488724]	[5.23805603e+02 7.67629517e+02 7.57377982e-01]	[454.60186768 398.15951538 0.8883853 ]	[480.15872192 398.07513428 0.92496687]	[436.66702271 380.28070068 0.74026841]	[498.17089844 377.55532837 0.79749501]	[5.18673096e+02 8.16309937e+02 6.62495434e-01]	[5.23959351e+02 8.11193481e+02 6.91150784e-01]	[5.18746033e+02 7.62442200e+02 5.22517443e-01]	[4.82907623e+02 9.03610107e+02 7.18819737e-01]	[4.64912964e+02 8.98480164e+02 7.04775453e-01]	[4.82821747e+02 8.85586731e+02 7.09184408e-01]
[462.35348511 416.09259033 0.93182456]	[464.89892578 439.17523193 0.88915861]	[405.83111572 441.72024536 0.86168909]	[382.72375488 531.5994873 0.86081827]	[372.47900391 621.38134766 0.86101556]	[526.40625 434.02331543 0.83167845]	[552.11456299 521.18115234 0.86379659]	[580.2699585 603.46777344 0.88403058]	[482.85803223 613.64501953 0.76244777]	[444.31005859 618.77484131 0.72112256]	[469.97460938 749.55419922 0.79242134]	[4.80285675e+02 8.72869263e+02 8.57215881e-01]	[523.80865479 608.59832764 0.7414338 ]	[539.24194336 744.43414307 0.74769694]	[523.91638184 770.19708252 0.77819675]	[452.02651978 400.75125122 0.87593764]	[477.70724487 400.60708618 0.93397003]	[434.11746216 385.33172607 0.70866513]	[495.69470215 377.74853516 0.81593132]	[5.18663696e+02 8.18918457e+02 6.82743430e-01]	[5.26404175e+02 8.11314636e+02 6.95320427e-01]	[5.21243103e+02 7.67505432e+02 5.97233593e-01]	[4.82907318e+02 9.03603638e+02 7.21072555e-01]	[4.64906647e+02 8.98460632e+02 7.11916506e-01]	[4.82813141e+02 8.83067261e+02 7.14579046e-01]
[462.37139893 416.15142822 0.93411541]	[464.87454224 439.2069397 0.89406842]	[405.83111572 441.75906372 0.86286193]	[380.35855103 534.09088135 0.86015093]	[372.49804688 623.80822754 0.87195325]	[524.00561523 434.08352661 0.8387835 ]	[554.63409424 521.19567871 0.86765784]	[580.3583374 603.49395752 0.90001345]	[482.87692261 616.19543457 0.75985485]	[444.34683228 621.29473877 0.72468668]	[470.00228882 749.60473633 0.80046952]	[4.80291473e+02 8.75312988e+02 8.56914222e-01]	[523.80657959 611.11352539 0.73965907]	[539.23339844 744.47473145 0.7522077 ]	[523.9074707 770.25970459 0.78107667]	[452.01779175 400.82345581 0.87137979]	[477.72381592 400.6468811 0.94011068]	[434.0730896 387.86889648 0.70214313]	[495.64883423 380.15328979 0.81381238]	[5.16221191e+02 8.18914490e+02 6.76909566e-01]	[5.23999756e+02 8.11319824e+02 6.95046306e-01]	[5.21239380e+02 7.67558289e+02 6.09130144e-01]	[4.82922699e+02 9.03613647e+02 7.26762176e-01]	[4.64919281e+02 8.98487427e+02 7.13806391e-01]	[4.82812866e+02 8.85585327e+02 7.28474021e-01]
[462.40649414 418.56985474 0.93494874]	[464.88394165 439.25564575 0.89464229]	[405.84439087 441.81112671 0.85981417]	[382.76470947 534.1619873 0.86078358]	[372.51895142 623.86749268 0.88036597]	[524.01611328 434.11856079 0.84066731]	[554.67211914 521.23638916 0.87355757]	[582.79962158 603.47387695 0.90955013]	[482.86929321 613.6708374 0.76081723]	[444.34481812 618.82861328 0.72168821]	[470.03604126 749.61322021 0.79772913]	[4.80296448e+02 8.72892273e+02 8.59823465e-01]	[523.79321289 608.60247803 0.74325836]	[5.39168579e+02 7.41943359e+02 7.02426553e-01]	[5.23964294e+02 7.72773438e+02 7.47277439e-01]	[452.06863403 403.25772095 0.86171412]	[477.74588013 400.7215271 0.94052529]	[434.12731934 387.88705444 0.70539284]	[495.65615845 380.18673706 0.82370108]	[5.18702637e+02 8.18958557e+02 6.69709980e-01]	[5.26480591e+02 8.13765625e+02 6.72646582e-01]	[5.21318604e+02 7.70098572e+02 5.97335994e-01]	[4.82904663e+02 9.06098206e+02 7.37836897e-01]	[4.64904968e+02 8.98496765e+02 7.22990274e-01]	[4.82828125e+02 8.83094055e+02 7.22294092e-01]
[462.42114258 418.61553955 0.93825257]	[464.89089966 439.31765747 0.89621198]	[405.84912109 441.86804199 0.85534239]	[382.78726196 536.64447021 0.86021346]	[372.53256226 623.91711426 0.88841724]	[524.01727295 436.60562134 0.85051531]	[557.23468018 521.38745117 0.88761699]	[582.85113525 605.91021729 0.91792053]	[482.83755493 616.19470215 0.7626515 ]	[444.3215332 621.30047607 0.72796613]	[470.05102539 749.58166504 0.79107624]	[4.80293671e+02 8.72886963e+02 8.54334235e-01]	[521.41491699 611.0958252 0.73885882]	[5.36683899e+02 7.39362488e+02 6.82870984e-01]	[5.23958984e+02 7.72777222e+02 7.36313820e-01]	[452.07318115 403.30688477 0.85662878]	[480.11755371 400.76159668 0.94298893]	[436.54367065 390.45733643 0.68787324]	[495.67700195 380.25006104 0.82144171]	[5.18757324e+02 8.21447998e+02 6.75145626e-01]	[5.26521362e+02 8.13780029e+02 6.68967307e-01]	[5.21314331e+02 7.70119080e+02 5.84952950e-01]	[4.82902191e+02 9.03622192e+02 7.33624697e-01]	[4.64903168e+02 8.98487610e+02 7.20814168e-01]	[4.82829102e+02 8.83104309e+02 7.15934634e-01]
[462.42562866 418.64086914 0.94055092]	[464.91503906 441.71203613 0.89653093]	[405.86767578 444.30911255 0.84544659]	[382.78198242 536.70214844 0.86780578]	[372.50003052 623.99346924 0.89028716]	[526.39367676 436.65405273 0.85532576]	[557.27032471 521.39215088 0.88995975]	[582.86535645 605.94396973 0.91911119]	[482.88259888 616.22821045 0.75485581]	[444.38104248 621.3427124 0.7239002 ]	[472.54962158 749.73791504 0.77769393]	[4.80315826e+02 8.75346680e+02 8.48095417e-01]	[523.77825928 611.11053467 0.73739636]	[5.36746521e+02 7.39379517e+02 6.86076701e-01]	[5.23969360e+02 7.75288208e+02 7.00190783e-01]	[454.53579712 403.32531738 0.85743922]	[480.12219238 400.80288696 0.94177842]	[436.56802368 392.97396851 0.70626676]	[498.11300659 382.7322998 0.81835008]	[5.21185303e+02 8.21508179e+02 6.45140409e-01]	[5.26536377e+02 8.13824768e+02 6.34370506e-01]	[5.21328064e+02 7.70173828e+02 5.62966943e-01]	[4.82943909e+02 9.06146240e+02 7.24551976e-01]	[4.64930573e+02 9.01002686e+02 7.02630758e-01]	[4.82847015e+02 8.85614624e+02 7.15160489e-01]
[462.41912842 418.65228271 0.94467139]	[464.91235352 441.76715088 0.89788216]	[405.8631897 444.39138794 0.83635825]	[382.7706604 536.7399292 0.8737576]	[372.50250244 624.01177979 0.88827425]	[526.3972168 436.68182373 0.86101705]	[559.73815918 523.81628418 0.8958118 ]	[582.89898682 605.95733643 0.92449433]	[482.89788818 616.25708008 0.75471449]	[444.40420532 621.35864258 0.72068357]	[472.61138916 749.67504883 0.78261507]	[4.80325012e+02 8.72904480e+02 8.55535150e-01]	[523.78363037 611.14276123 0.73819965]	[5.36716736e+02 7.41934875e+02 6.80076897e-01]	[5.24031555e+02 7.70282349e+02 7.63730526e-01]	[454.53979492 403.33294678 0.85788846]	[480.11495972 400.83251953 0.93604243]	[436.6178894 393.0072937 0.72294009]	[498.10949707 382.79373169 0.81383014]	[5.18701782e+02 8.18922058e+02 7.04933107e-01]	[5.26517395e+02 8.13745728e+02 6.88822389e-01]	[5.21365295e+02 7.67618713e+02 6.16221070e-01]	[4.82926239e+02 9.06100708e+02 7.22963214e-01]	[4.64925873e+02 8.98492310e+02 7.09405363e-01]	[4.82855042e+02 8.83093445e+02 7.16256320e-01]
[462.45028687 418.68200684 0.94306719]	[464.93722534 441.80355835 0.89661014]	[405.89645386 444.42752075 0.82909346]	[382.80303955 539.17431641 0.87109423]	[372.49188232 624.0425415 0.88804781]	[526.41345215 439.10708618 0.86521959]	[559.72662354 523.81707764 0.89248258]	[582.89428711 606.00018311 0.91789323]	[482.91165161 616.27276611 0.75085914]	[444.41677856 621.37890625 0.71778941]	[475.17324829 749.71350098 0.789913 ]	[4.80331207e+02 8.77890015e+02 8.27594995e-01]	[523.79156494 613.64050293 0.73405963]	[5.36678711e+02 7.44435303e+02 6.82959914e-01]	[5.23998901e+02 7.70301208e+02 7.54194140e-01]	[454.56872559 403.35598755 0.85639316]	[480.15258789 400.85482788 0.93544996]	[436.65234375 393.05386353 0.73621941]	[498.11651611 382.8430481 0.79937923]	[5.18722168e+02 8.21438721e+02 6.92666888e-01]	[5.26505554e+02 8.13773254e+02 6.82320178e-01]	[5.21353516e+02 7.67629639e+02 6.04016066e-01]	[4.85407227e+02 9.06149597e+02 6.95911944e-01]	[4.67430267e+02 9.01040771e+02 6.71058416e-01]	[4.82814270e+02 8.88170410e+02 7.11623967e-01]
[464.871521 418.74923706 0.93494081]	[464.94418335 441.82180786 0.89780086]	[405.91137695 444.44268799 0.82541001]	[382.80633545 539.20257568 0.87228239]	[372.47207642 626.43530273 0.8895219 ]	[526.43603516 439.16812134 0.87365139]	[559.78179932 523.93084717 0.89323461]	[582.89770508 606.05413818 0.91265303]	[482.91720581 618.79943848 0.75957769]	[444.41802979 623.83996582 0.72967553]	[477.67059326 749.67852783 0.7992512 ]	[4.80324921e+02 8.75385376e+02 8.39452446e-01]	[523.80462646 613.70050049 0.73801059]	[5.36692383e+02 7.44429688e+02 6.64140821e-01]	[5.24005188e+02 7.72805542e+02 7.34409809e-01]	[454.63116455 405.85308838 0.84665406]	[480.20159912 403.28533936 0.93021566]	[439.07620239 395.56298828 0.7249645 ]	[498.15823364 385.32955933 0.79713219]	[5.18752563e+02 8.18927734e+02 6.93915606e-01]	[5.26529297e+02 8.13758118e+02 6.82008386e-01]	[5.21345154e+02 7.70143127e+02 5.99224091e-01]	[4.85421387e+02 9.06116394e+02 7.11492240e-01]	[4.67442169e+02 9.00992310e+02 6.86496735e-01]	[4.82790497e+02 8.85657288e+02 7.00598478e-01]
[464.92199707 418.80554199 0.92213434]	[464.9553833 441.86734009 0.89258993]	[405.91003418 446.93127441 0.81719482]	[382.80249023 539.23718262 0.87799942]	[372.44641113 626.47619629 0.88630652]	[526.46563721 439.22058105 0.87860811]	[559.77893066 523.940979 0.89214349]	[582.88745117 606.11621094 0.90774 ]	[482.93670654 618.79394531 0.7569716 ]	[446.86486816 623.83776855 0.72372532]	[480.11605835 749.70513916 0.80938047]	[4.80326508e+02 8.75340515e+02 8.42785954e-01]	[523.81286621 613.70574951 0.73688596]	[5.36720886e+02 7.44490845e+02 6.79979384e-01]	[5.23959473e+02 7.72792664e+02 7.43116736e-01]	[457.09185791 405.92913818 0.84187329]	[480.2467041 403.35516357 0.92338616]	[439.10955811 395.63995361 0.72147316]	[498.2409668 385.34085083 0.81417656]	[5.18750305e+02 8.21449341e+02 6.95565701e-01]	[5.26487793e+02 8.13776306e+02 6.92228496e-01]	[5.21312927e+02 7.70109863e+02 5.93760729e-01]	[4.85478058e+02 9.06091187e+02 7.02431142e-01]	[4.67493622e+02 8.98515076e+02 6.81066275e-01]	[4.82764771e+02 8.85599731e+02 6.97044492e-01]
[464.9649353 421.15127563 0.91616398]	[467.39440918 441.89349365 0.88621902]	[408.41918945 446.95755005 0.81266564]	[382.81051636 539.27734375 0.87999552]	[372.46578979 626.48480225 0.88735914]	[526.47216797 439.2479248 0.88068104]	[559.72351074 523.9307251 0.88296366]	[582.87329102 608.5324707 0.9039132 ]	[482.94714355 618.8348999 0.75918394]	[446.86959839 623.8807373 0.73338783]	[480.17669678 752.262146 0.803285 ]	[4.80324860e+02 8.75340271e+02 8.47043395e-01]	[523.82183838 616.22003174 0.74174583]	[5.39224121e+02 7.47057739e+02 7.46801734e-01]	[5.23887268e+02 7.72740906e+02 7.70319879e-01]	[457.13864136 408.41052246 0.8454932 ]	[480.28091431 403.38470459 0.91742373]	[439.16009521 398.04489136 0.74470037]	[498.25668335 385.40155029 0.81559247]	[5.18765869e+02 8.21451599e+02 6.99005365e-01]	[5.26445374e+02 8.11340027e+02 7.10877419e-01]	[5.21260681e+02 7.67632263e+02 6.07517719e-01]	[4.85466309e+02 9.06119995e+02 7.25594997e-01]	[4.69960938e+02 9.01013245e+02 6.96921766e-01]	[4.82768860e+02 8.85573120e+02 6.99927986e-01]
[467.44094849 421.21084595 0.90858799]	[467.43554688 441.91680908 0.87815237]	[408.47158813 446.95474243 0.81161404]	[382.81436157 541.6920166 0.88498557]	[372.45330811 626.49377441 0.88574958]	[526.51324463 439.29827881 0.87759292]	[559.73626709 523.98175049 0.86996794]	[582.8416748 608.55230713 0.8982923 ]	[482.94995117 621.30651855 0.76260579]	[446.87304688 623.90985107 0.73749948]	[480.22033691 754.7645874 0.80250895]	[4.80327332e+02 8.72911804e+02 8.50634396e-01]	[523.83068848 616.25415039 0.74154037]	[5.39248596e+02 7.47029114e+02 7.41216063e-01]	[5.23891174e+02 7.72710144e+02 7.71934330e-01]	[457.18981934 410.94500732 0.84833455]	[480.33377075 405.88851929 0.9078393 ]	[439.20977783 398.05691528 0.75558895]	[500.67364502 387.94094849 0.81268841]	[5.21181580e+02 8.18915955e+02 6.96365476e-01]	[5.26477112e+02 8.11293640e+02 7.06023633e-01]	[5.21250671e+02 7.67599243e+02 6.04680717e-01]	[4.85481201e+02 9.06122131e+02 7.24127710e-01]	[4.69971161e+02 9.01003723e+02 6.97770894e-01]	[4.82749969e+02 8.83065002e+02 6.98078752e-01]
[469.98303223 421.23138428 0.8985433 ]	[467.47143555 444.29830933 0.87301958]	[410.97991943 446.95028687 0.81430781]	[382.80273438 541.69958496 0.8906368 ]	[372.44314575 626.50378418 0.88645536]	[526.54058838 441.68569946 0.87626433]	[559.72845459 524.003479 0.86609441]	[582.83300781 608.57562256 0.8924436 ]	[482.93829346 621.3067627 0.76409578]	[446.86932373 623.90490723 0.73653215]	[480.20675659 754.83007812 0.79577011]	[4.80351013e+02 8.72846802e+02 8.65662217e-01]	[523.81640625 616.25866699 0.74094641]	[5.39189392e+02 7.46999634e+02 7.13877916e-01]	[5.23858337e+02 7.72789490e+02 7.65573740e-01]	[459.60931396 410.99301147 0.86019003]	[480.38079834 405.9263916 0.90187907]	[439.22998047 398.11486816 0.73692894]	[500.73065186 390.42315674 0.81783313]	[5.18773804e+02 8.18930969e+02 6.89479649e-01]	[5.26460754e+02 8.11310547e+02 7.02933431e-01]	[5.21220459e+02 7.67684143e+02 5.89114308e-01]	[4.85471039e+02 9.06132019e+02 7.35172987e-01]	[4.67491394e+02 9.00982605e+02 7.11199641e-01]	[4.82771942e+02 8.80486267e+02 7.09089339e-01]
[470.04864502 421.27047729 0.89319313]	[467.49145508 444.31878662 0.86824828]	[410.98138428 446.97396851 0.81198674]	[382.8369751 539.31610107 0.88147116]	[369.98464966 626.49102783 0.886962 ]	[528.99267578 441.71746826 0.86998296]	[559.75231934 524.0145874 0.8653698 ]	[582.82562256 608.61712646 0.88744414]	[482.94677734 621.39813232 0.77556038]	[446.86502075 623.97900391 0.74587291]	[480.25244141 752.30047607 0.80887741]	[4.80350342e+02 8.72821960e+02 8.66263807e-01]	[523.83880615 621.29412842 0.75354576]	[539.22009277 747.10113525 0.75014937]	[523.78460693 772.77282715 0.77334636]	[459.64828491 411.03738403 0.86803311]	[482.75906372 408.43005371 0.90265858]	[439.26312256 398.11904907 0.75115931]	[500.79504395 390.42840576 0.8238073 ]	[5.18795410e+02 8.18947510e+02 6.79357469e-01]	[5.26423279e+02 8.11297607e+02 7.09434569e-01]	[5.18731262e+02 7.67661987e+02 5.75880826e-01]	[4.87921661e+02 9.06108887e+02 7.30670631e-01]	[4.69974304e+02 8.98502319e+02 7.11992145e-01]	[4.82754639e+02 8.80454346e+02 7.07922518e-01]
[472.5994873 421.28179932 0.89800483]	[469.98834229 444.31399536 0.86550003]	[413.4855957 446.94262695 0.81602848]	[382.83041382 541.69067383 0.88227904]	[369.98892212 626.48492432 0.88841838]	[529.02490234 441.7225647 0.86629587]	[559.75952148 526.4175415 0.85869151]	[582.80834961 611.06280518 0.878088 ]	[482.96090698 621.41357422 0.77712357]	[446.8843689 624.00152588 0.74753952]	[480.27233887 752.30163574 0.81429344]	[4.80346375e+02 8.72835449e+02 8.68781507e-01]	[523.8526001 621.30230713 0.75626051]	[539.21258545 747.13543701 0.75482351]	[523.77008057 772.75341797 0.78644168]	[459.70608521 413.50082397 0.87826264]	[482.81378174 408.44085693 0.9037379 ]	[439.3135376 398.12896729 0.76355815]	[500.83432007 390.4236145 0.81963664]	[5.18758789e+02 8.21443420e+02 6.95375860e-01]	[5.24015503e+02 8.11301270e+02 7.21460938e-01]	[5.18725647e+02 7.67644592e+02 5.92806399e-01]	[4.87947784e+02 9.06113037e+02 7.29888856e-01]	[4.69992432e+02 8.98519714e+02 7.10398197e-01]	[4.82739929e+02 8.80475220e+02 7.14583278e-01]
[475.09194946 421.29022217 0.9040947 ]	[470.00958252 444.31802368 0.86370242]	[413.52252197 446.92605591 0.82235956]	[382.85696411 541.70953369 0.88129711]	[369.97299194 626.45233154 0.88791424]	[529.01867676 441.75039673 0.86515963]	[559.76379395 526.42590332 0.85710102]	[582.78424072 608.63653564 0.87711442]	[482.95013428 623.82769775 0.77776617]	[444.43682861 623.99414062 0.74825656]	[480.27194214 752.2612915 0.81508005]	[4.80343658e+02 8.72844666e+02 8.62472832e-01]	[523.8494873 621.30700684 0.75548685]	[539.19573975 747.13690186 0.75634563]	[521.42175293 772.76623535 0.79986233]	[459.74456787 413.51773071 0.88651258]	[482.84576416 408.45739746 0.90370184]	[441.68249512 398.16378784 0.75518316]	[500.86849976 390.47711182 0.82020593]	[5.18705200e+02 8.24001770e+02 7.12146282e-01]	[5.23950745e+02 8.13762634e+02 7.39631891e-01]	[5.18688782e+02 7.67641296e+02 6.03068173e-01]	[4.87960846e+02 9.06132080e+02 7.25005031e-01]	[4.69989685e+02 9.00994385e+02 7.04175651e-01]	[4.80347107e+02 8.80502991e+02 7.05545068e-01]
[475.14929199 421.30960083 0.90688628]	[470.03497314 444.31387329 0.86113966]	[413.54260254 446.93353271 0.82293105]	[382.86148071 541.71337891 0.87943119]	[369.96057129 626.43377686 0.88594508]	[529.034729 441.73678589 0.86663771]	[559.74865723 526.41986084 0.85556525]	[582.78283691 611.08666992 0.87244141]	[485.34283447 623.86199951 0.7787444 ]	[446.91619873 626.41473389 0.74730253]	[480.25363159 752.27429199 0.80873686]	[4.80352386e+02 8.72849854e+02 8.54770005e-01]	[523.8682251 621.33599854 0.76195437]	[5.36691345e+02 7.47049316e+02 7.42223740e-01]	[521.3817749 772.84277344 0.80202609]	[459.7713623 413.54501343 0.89056623]	[482.88000488 408.47311401 0.899997 ]	[441.69467163 398.21112061 0.75869596]	[503.24365234 390.45855713 0.82509881]	[5.16210876e+02 8.24024719e+02 7.17408597e-01]	[5.23916077e+02 8.13802490e+02 7.52176702e-01]	[5.16185364e+02 7.70137573e+02 5.97646236e-01]	[4.87951874e+02 9.06128174e+02 7.21596777e-01]	[4.69987457e+02 9.00991455e+02 7.02756047e-01]	[4.82751221e+02 8.80499756e+02 6.97110653e-01]
[475.13882446 421.30429077 0.90727061]	[470.0401001 444.3152771 0.85929048]	[413.53735352 446.95419312 0.81902981]	[382.85055542 541.7288208 0.88635498]	[369.95767212 626.43109131 0.8871693 ]	[529.04034424 441.73123169 0.86405975]	[559.75793457 526.46691895 0.85226798]	[582.7755127 611.11273193 0.87016201]	[485.34539795 623.87329102 0.77744669]	[446.90689087 626.42956543 0.74821323]	[480.24304199 752.25299072 0.81323403]	[4.80324829e+02 8.72893311e+02 8.51988494e-01]	[523.87670898 621.34631348 0.76107395]	[536.72460938 747.12677002 0.75169969]	[521.33178711 775.30895996 0.78772056]	[459.77038574 413.52792358 0.88707268]	[482.87927246 410.94140625 0.89963663]	[441.67556763 398.15686035 0.77464938]	[503.2371521 390.48120117 0.81858933]	[5.16181763e+02 8.24036133e+02 7.03798592e-01]	[5.23878296e+02 8.13826538e+02 7.44207084e-01]	[5.13654968e+02 7.70162231e+02 5.88123322e-01]	[4.87937866e+02 9.06133240e+02 7.23726630e-01]	[4.69972351e+02 9.00998657e+02 7.01725960e-01]	[4.80340576e+02 8.83043640e+02 6.95804358e-01]
[475.14794922 421.30221558 0.90914929]	[472.51580811 444.31906128 0.85979223]	[413.56118774 446.92633057 0.82506478]	[382.84786987 541.69299316 0.88061619]	[369.92288208 626.42773438 0.88557696]	[529.04608154 441.75158691 0.86420143]	[559.75030518 526.45239258 0.85788846]	[582.76605225 611.11425781 0.87005335]	[482.96786499 623.86938477 0.77940154]	[446.8895874 626.42767334 0.7484659 ]	[480.23040771 752.2310791 0.80892199]	[4.80313995e+02 8.72875122e+02 8.52950513e-01]	[523.8692627 621.34918213 0.75974965]	[536.72253418 747.13085938 0.75085253]	[5.21251831e+02 7.77832947e+02 7.71592379e-01]	[459.78533936 413.51092529 0.88463092]	[482.89602661 410.95446777 0.89813524]	[441.67703247 398.14151001 0.78815651]	[503.25808716 392.97640991 0.81388122]	[5.16149780e+02 8.24027222e+02 7.05970526e-01]	[5.23862061e+02 8.13817627e+02 7.53543019e-01]	[5.11064270e+02 7.70242859e+02 5.76466262e-01]	[4.87951385e+02 9.06130920e+02 7.27956474e-01]	[4.69986328e+02 9.01004700e+02 7.04275310e-01]	[4.80321136e+02 8.83013916e+02 6.99429512e-01]
[475.15982056 421.28442383 0.911488 ]	[472.52346802 444.32717896 0.85923231]	[413.56735229 446.93243408 0.82433259]	[382.8465271 541.71313477 0.88437831]	[369.89013672 626.42553711 0.88730735]	[529.04345703 441.75482178 0.86436069]	[559.74145508 526.47253418 0.85127187]	[582.74902344 613.63006592 0.86031282]	[482.96893311 623.8972168 0.77935612]	[446.88562012 626.45526123 0.74618888]	[480.23959351 752.2520752 0.80363542]	[4.80307953e+02 8.72902527e+02 8.45283747e-01]	[523.86950684 621.37243652 0.75978184]	[539.18566895 747.16705322 0.7701571 ]	[5.21221802e+02 7.75361206e+02 7.65910327e-01]	[459.79559326 411.03265381 0.88044024]	[482.9045105 408.47677612 0.89758593]	[441.68423462 398.05471802 0.79846871]	[503.2644043 390.49755859 0.82202768]	[5.16146545e+02 8.26526001e+02 7.04630136e-01]	[5.23832275e+02 8.13859741e+02 7.41984725e-01]	[5.11011444e+02 7.70206848e+02 5.81088781e-01]	[4.87982117e+02 9.06131714e+02 7.17591584e-01]	[4.70017426e+02 9.01023560e+02 6.94164813e-01]	[4.80304016e+02 8.83069153e+02 6.94262445e-01]
[475.16766357 421.2718811 0.91417354]	[472.52703857 444.33633423 0.85904557]	[413.56570435 446.9335022 0.82357335]	[382.83789062 541.71722412 0.8888092 ]	[367.40658569 626.44671631 0.89012921]	[529.04016113 441.77658081 0.86418635]	[559.71020508 526.48071289 0.84385473]	[582.74523926 613.66906738 0.85882431]	[482.93640137 623.87408447 0.78566939]	[444.431427 626.4241333 0.75137657]	[480.27038574 749.77246094 0.81561542]	[4.80308502e+02 8.75317932e+02 8.39366972e-01]	[523.84228516 621.34234619 0.76028216]	[539.17907715 749.64892578 0.78074938]	[5.18782471e+02 7.75360901e+02 7.35566795e-01]	[459.79434204 411.01724243 0.87984312]	[482.91311646 408.44976807 0.89839453]	[441.67944336 398.04940796 0.79604506]	[503.29156494 390.42132568 0.82020408]	[5.16201050e+02 8.26539062e+02 7.01560736e-01]	[5.23832764e+02 8.13852478e+02 7.45626986e-01]	[5.08507935e+02 7.70195801e+02 5.63596904e-01]	[4.87997162e+02 9.06116028e+02 7.09814370e-01]	[4.70029846e+02 9.01016418e+02 6.88447416e-01]	[4.80292267e+02 8.85566650e+02 6.86594963e-01]
[475.17211914 421.24371338 0.91599309]	[472.53024292 444.33172607 0.85926211]	[413.56072998 446.92755127 0.82355732]	[382.83599854 541.72589111 0.89097369]	[367.39678955 626.41241455 0.88884449]	[529.05541992 441.76629639 0.8624987 ]	[559.70898438 526.48455811 0.84254575]	[582.75299072 613.69146729 0.85650843]	[482.93414307 623.90075684 0.78508574]	[444.42977905 626.45489502 0.74703133]	[480.21618652 752.28063965 0.79653573]	[4.80305908e+02 8.72908630e+02 8.41218770e-01]	[523.83502197 621.36865234 0.75869572]	[539.17486572 749.61340332 0.78111976]	[5.21157898e+02 7.77870483e+02 7.55571723e-01]	[459.800354 410.97824097 0.87975818]	[482.91506958 408.41693115 0.89652032]	[441.67648315 395.63232422 0.80030352]	[503.30154419 387.9336853 0.82408965]	[5.16194580e+02 8.26559509e+02 7.20330000e-01]	[5.23858765e+02 8.16316101e+02 7.43988812e-01]	[5.08485260e+02 7.70246643e+02 5.87244034e-01]	[4.88016571e+02 9.06105042e+02 7.06996441e-01]	[4.72517426e+02 9.01006287e+02 6.85800374e-01]	[4.80292053e+02 8.83086914e+02 6.90793216e-01]
[477.61950684 421.21670532 0.9256646 ]	[472.54040527 444.33840942 0.8591153 ]	[413.56726074 446.93588257 0.82219028]	[382.84896851 541.7366333 0.89001709]	[367.40252686 626.42315674 0.88770133]	[529.06707764 441.77316284 0.86073428]	[559.71063232 526.48138428 0.84390706]	[582.78192139 616.19952393 0.85985583]	[482.92895508 623.90240479 0.78755933]	[444.43505859 626.4552002 0.7473911 ]	[480.20504761 754.78912354 0.7896654 ]	[4.80301331e+02 8.75358215e+02 8.35467458e-01]	[523.82263184 621.37298584 0.76067555]	[539.19854736 749.6741333 0.79402882]	[5.21178528e+02 7.77900635e+02 7.67965853e-01]	[459.8243103 410.95462036 0.87969577]	[482.93057251 405.92138672 0.89413053]	[441.68823242 398.02267456 0.80698842]	[503.29650879 387.90274048 0.82482815]	[5.16182556e+02 8.26573486e+02 7.34694839e-01]	[5.23856445e+02 8.16338745e+02 7.53855050e-01]	[5.08508789e+02 7.70254639e+02 5.90128005e-01]	[4.90492157e+02 9.06104919e+02 6.98656559e-01]	[4.72531921e+02 9.01017822e+02 6.78152800e-01]	[4.80288086e+02 8.85616943e+02 6.91852331e-01]
[477.63375854 421.1857605 0.93175781]	[472.55404663 444.33706665 0.8623929 ]	[413.56878662 446.9274292 0.82340312]	[382.86071777 541.70202637 0.87996149]	[367.38653564 626.42712402 0.88876879]	[529.07958984 441.78317261 0.85902053]	[559.72058105 526.48730469 0.84541178]	[582.78314209 616.1918335 0.85974509]	[482.96188354 623.90808105 0.78395224]	[446.90103149 626.4699707 0.74409336]	[480.16821289 754.81231689 0.7787168 ]	[4.80313354e+02 8.75338623e+02 8.40700388e-01]	[523.84234619 621.38464355 0.76328623]	[536.71160889 749.6083374 0.7669434 ]	[5.21225159e+02 7.80435730e+02 7.74125397e-01]	[459.83236694 408.45141602 0.88103408]	[482.9430542 405.85839844 0.89392757]	[441.68847656 398.03720093 0.82048404]	[503.28961182 387.88818359 0.82267582]	[5.16194763e+02 8.26629822e+02 7.27247179e-01]	[5.23869507e+02 8.18880310e+02 7.32401967e-01]	[5.08548767e+02 7.72750183e+02 5.91371119e-01]	[4.88002472e+02 9.06093872e+02 7.01133728e-01]	[4.70037048e+02 9.00995300e+02 6.82591259e-01]	[4.80318726e+02 8.85579163e+02 6.93603873e-01]
[477.62585449 421.14825439 0.92940867]	[472.55471802 444.33248901 0.86436421]	[413.58013916 446.91326904 0.82533342]	[382.8447876 539.30548096 0.87538099]	[369.88912964 626.45501709 0.88559592]	[529.07733154 441.77615356 0.85975033]	[559.77056885 526.49884033 0.85191715]	[582.79882812 616.22290039 0.862306 ]	[482.95773315 623.90142822 0.78445506]	[446.89907837 626.46563721 0.74568218]	[480.16442871 754.77050781 0.78014249]	[4.80311157e+02 8.75327209e+02 8.37258518e-01]	[523.83648682 621.37768555 0.76120228]	[5.36658691e+02 7.49592224e+02 7.42962718e-01]	[5.21284607e+02 7.80460083e+02 7.76141226e-01]	[459.83480835 408.39245605 0.88526303]	[482.92736816 403.39605713 0.89658481]	[441.69024658 395.63909912 0.82006073]	[503.27243042 387.8737793 0.82188165]	[5.16144409e+02 8.29073669e+02 7.24997282e-01]	[5.23841492e+02 8.21434265e+02 7.23840415e-01]	[5.11084320e+02 7.72771667e+02 5.86041212e-01]	[4.90494843e+02 9.06115356e+02 7.00460196e-01]	[4.72528320e+02 9.01013367e+02 6.76748872e-01]	[4.80310730e+02 8.83101685e+02 6.88980341e-01]
[477.61703491 418.77008057 0.92838073]	[472.56771851 444.29699707 0.86813259]	[416.02297974 446.87850952 0.8292948 ]	[385.2951355 541.70361328 0.87368202]	[369.95181274 626.42950439 0.88709772]	[529.07330322 441.73278809 0.86101437]	[559.7699585 526.48181152 0.85402018]	[582.80670166 616.1864624 0.86239535]	[482.96017456 623.85821533 0.77738994]	[446.89337158 626.41973877 0.74246311]	[480.15631104 752.22680664 0.7918933 ]	[4.80317780e+02 8.72839966e+02 8.48262608e-01]	[523.84484863 621.33099365 0.75523925]	[5.34130310e+02 7.47033447e+02 7.11482584e-01]	[521.32751465 780.45355225 0.78879094]	[459.82925415 405.865448 0.8950153 ]	[482.91696167 403.32284546 0.90834332]	[441.67410278 395.54470825 0.81338894]	[503.2749939 385.34732056 0.82736617]	[5.16218140e+02 8.29135376e+02 7.36924410e-01]	[5.23936462e+02 8.21490295e+02 7.23639786e-01]	[5.13590881e+02 7.72796265e+02 5.89246750e-01]	[4.87921692e+02 9.03623108e+02 7.18971372e-01]	[4.69969604e+02 8.98488037e+02 7.03397930e-01]	[4.80345764e+02 8.80502563e+02 6.89543664e-01]
[477.60089111 418.71542358 0.92314953]	[472.58145142 441.90557861 0.8727355 ]	[416.04400635 444.44775391 0.83240432]	[385.29821777 539.28845215 0.86636788]	[372.48690796 626.47052002 0.88799721]	[531.54907227 441.68231201 0.86076742]	[559.82110596 526.47808838 0.86838275]	[582.81378174 613.6661377 0.86618853]	[482.95202637 623.84063721 0.77707618]	[446.89199829 626.41723633 0.73978984]	[480.13119507 749.76049805 0.79260063]	[4.80329651e+02 8.72880249e+02 8.46309066e-01]	[523.83276367 621.30316162 0.75516909]	[5.34107544e+02 7.44537720e+02 6.88768029e-01]	[521.35894775 780.46020508 0.79621786]	[459.82177734 403.38162231 0.90139729]	[482.90344238 400.884552 0.92474473]	[441.67221069 393.02947998 0.80365878]	[503.26843262 382.84155273 0.840832 ]	[5.16186707e+02 8.29181702e+02 7.47052431e-01]	[5.23935425e+02 8.24017212e+02 7.24567831e-01]	[5.13625427e+02 7.72825134e+02 6.01078868e-01]	[4.87962402e+02 9.06120667e+02 7.17771411e-01]	[4.70010468e+02 9.00999756e+02 6.95121944e-01]	[4.82744537e+02 8.83016724e+02 6.90533102e-01]
[477.60275269 418.65496826 0.92020792]	[475.07409668 441.83105469 0.88325375]	[416.08218384 444.34771729 0.85186481]	[385.33166504 539.23944092 0.86017752]	[372.53952026 626.41101074 0.89077514]	[531.58496094 439.27545166 0.85737216]	[559.81072998 526.43493652 0.86985147]	[582.81079102 611.13696289 0.8710767 ]	[482.94903564 621.37426758 0.7676242 ]	[446.89215088 623.96911621 0.73482811]	[480.14428711 752.29174805 0.77583432]	[4.80331238e+02 8.72836853e+02 8.63859713e-01]	[523.82403564 618.80212402 0.74972975]	[5.34126404e+02 7.44497009e+02 6.90784752e-01]	[521.35961914 780.44677734 0.79992396]	[459.8392334 403.30108643 0.91198057]	[482.91149902 400.82449341 0.93711317]	[441.67297363 387.9536438 0.79855227]	[503.28088379 382.77752686 0.85226858]	[5.16202942e+02 8.29208801e+02 7.57579803e-01]	[5.23950562e+02 8.24045715e+02 7.26093531e-01]	[5.13627930e+02 7.72818054e+02 6.07526660e-01]	[4.85479950e+02 9.06116638e+02 7.30554163e-01]	[4.69969879e+02 8.98517822e+02 7.08893418e-01]	[4.82757568e+02 8.80467896e+02 7.09266245e-01]
[477.63568115 418.59939575 0.92003572]	[475.09963989 441.75769043 0.8878752 ]	[416.09176636 441.88052368 0.86185408]	[385.34609985 539.18054199 0.85192835]	[374.99423218 623.97674561 0.89894354]	[531.60992432 439.2010498 0.84839213]	[559.83026123 523.99682617 0.88455999]	[582.79968262 608.6385498 0.88039345]	[482.93054199 621.29626465 0.76252663]	[444.43783569 623.88604736 0.73482311]	[480.14938354 752.18334961 0.78974342]	[4.80321960e+02 8.72889465e+02 8.49606514e-01]	[523.8102417 616.25 0.74297327]	[5.34104187e+02 7.41962952e+02 6.78580403e-01]	[521.36376953 777.88574219 0.78710109]	[462.19595337 403.24447632 0.91610003]	[482.93234253 400.76275635 0.94832897]	[441.7366333 387.87304688 0.76216483]	[503.31872559 380.31506348 0.87411517]	[5.16180237e+02 8.29176147e+02 7.36620426e-01]	[5.23937866e+02 8.24004150e+02 7.11751819e-01]	[5.13639099e+02 7.72735107e+02 5.89587212e-01]	[4.85483490e+02 9.06110779e+02 7.16672182e-01]	[4.69967926e+02 8.98519592e+02 6.96012557e-01]	[4.82742462e+02 8.83028687e+02 6.96528375e-01]
[477.65911865 416.16012573 0.9118098 ]	[475.12896729 441.67495728 0.89044029]	[416.11767578 441.80487061 0.87287581]	[385.35009766 536.6451416 0.83492053]	[375.05014038 623.86395264 0.89376843]	[531.61572266 439.13653564 0.84011805]	[559.82470703 523.90093994 0.89660567]	[582.77478027 608.5657959 0.88658935]	[482.95236206 618.8001709 0.75699502]	[446.88412476 623.84277344 0.7275387 ]	[480.11437988 749.60418701 0.79979527]	[4.80303925e+02 8.72854370e+02 8.49460721e-01]	[523.83190918 616.19281006 0.74313301]	[5.36639771e+02 7.44445007e+02 7.05347061e-01]	[521.43292236 775.32891846 0.8058809 ]	[462.21459961 400.81344604 0.93437523]	[482.95010376 400.68496704 0.94890881]	[441.7449646 385.3331604 0.77392387]	[503.32897949 380.22271729 0.87267375]	[5.18693176e+02 8.29052185e+02 7.57818043e-01]	[5.26428406e+02 8.18886902e+02 7.11755216e-01]	[5.16183411e+02 7.70246338e+02 6.32028639e-01]	[4.85470184e+02 9.03621887e+02 7.14809120e-01]	[4.69958771e+02 8.98487610e+02 6.94233537e-01]	[4.80337738e+02 8.80534302e+02 6.99776530e-01]
[477.65423584 416.10562134 0.89887762]	[475.140625 439.26556396 0.89019465]	[416.10037231 441.72766113 0.87413293]	[385.39373779 531.56738281 0.83101976]	[375.07070923 621.34558105 0.88082981]	[534.08648682 436.67645264 0.82691646]	[559.81872559 523.83465576 0.90567625]	[582.75762939 608.48828125 0.89755881]	[482.97387695 618.74530029 0.74710357]	[446.89517212 621.39459229 0.72097731]	[480.11895752 747.16540527 0.80696595]	[4.80308167e+02 8.72778931e+02 8.58836234e-01]	[523.8548584 613.6595459 0.73979622]	[5.36681702e+02 7.41924561e+02 7.00448275e-01]	[523.82800293 772.82098389 0.80767512]	[462.20480347 400.76538086 0.93761009]	[482.94876099 400.63601685 0.9486388 ]	[441.73956299 382.85650635 0.79100275]	[503.33886719 380.16317749 0.88780808]	[5.18687561e+02 8.26575195e+02 7.45974243e-01]	[5.26442261e+02 8.16352905e+02 7.15536535e-01]	[5.18753418e+02 7.70187744e+02 6.44902050e-01]	[4.85439545e+02 9.03609131e+02 7.28222728e-01]	[4.67471252e+02 8.98450317e+02 7.10032225e-01]	[4.80345276e+02 8.77975525e+02 7.10779727e-01]
[477.70010376 416.0171814 0.88511145]	[475.14834595 439.17687988 0.88937825]	[416.09509277 439.30383301 0.87201071]	[387.90951538 528.96881104 0.83760381]	[375.10217285 618.7869873 0.86797178]	[534.09326172 436.58172607 0.81932199]	[559.7769165 521.37371826 0.89847445]	[582.75512695 606.06011963 0.90439677]	[485.36920166 616.24230957 0.74426913]	[446.94235229 621.33563232 0.71167755]	[477.73110962 747.16101074 0.8096962 ]	[4.80323944e+02 8.72745972e+02 8.67973924e-01]	[523.88537598 613.63928223 0.73724777]	[5.39164124e+02 7.41895752e+02 7.12842941e-01]	[523.88562012 772.78918457 0.80423719]	[462.24234009 400.6980896 0.94198418]	[485.34777832 398.243927 0.93690228]	[441.76135254 382.73147583 0.83411592]	[503.36001587 377.7104187 0.87520707]	[5.18705139e+02 8.24032654e+02 7.25406528e-01]	[5.26435852e+02 8.13832825e+02 7.17390776e-01]	[5.21225037e+02 7.70156372e+02 6.64971948e-01]	[4.85413116e+02 9.03601379e+02 7.47334421e-01]	[4.67450531e+02 8.98426147e+02 7.28909194e-01]	[4.82769836e+02 8.77925720e+02 7.27471888e-01]
[477.7194519 411.00167847 0.86794698]	[475.13919067 439.10946655 0.88354492]	[416.08721924 439.19998169 0.86894584]	[387.90661621 526.48028564 0.85038704]	[375.12115479 616.19897461 0.86127275]	[534.11108398 434.1133728 0.81281728]	[559.75933838 521.2946167 0.88925374]	[582.74328613 605.98925781 0.90368527]	[485.34649658 616.19708252 0.7447809 ]	[446.91125488 621.29266357 0.7102226 ]	[477.70974731 749.57965088 0.81341898]	[4.80340973e+02 8.72723022e+02 8.70287061e-01]	[523.87194824 611.12127686 0.73941845]	[5.39260437e+02 7.41966858e+02 7.36247778e-01]	[523.92858887 772.77679443 0.77316219]	[462.24633789 398.26730347 0.94483995]	[485.35882568 398.11035156 0.92395049]	[441.78515625 380.32156372 0.83514529]	[503.36218262 377.64199829 0.86546898]	[5.18767273e+02 8.23990662e+02 6.88611567e-01]	[5.26453125e+02 8.13806519e+02 6.86849356e-01]	[5.21263428e+02 7.70116577e+02 6.28354728e-01]	[4.85402344e+02 9.03604248e+02 7.49963105e-01]	[4.67440948e+02 8.98421082e+02 7.33299732e-01]	[4.82786224e+02 8.77890503e+02 7.26309776e-01]
[477.6685791 405.91363525 0.86419702]	[475.14212036 436.67315674 0.86946106]	[416.06777954 439.09127808 0.85665798]	[387.89733887 523.96289062 0.86836642]	[375.11883545 611.17340088 0.85997081]	[534.14135742 431.56268311 0.80456054]	[559.73535156 521.23034668 0.87802589]	[580.37097168 605.88226318 0.90593123]	[485.34780884 613.63848877 0.74649537]	[446.89996338 618.77838135 0.70558858]	[477.71606445 747.11004639 0.82369947]	[480.34747314 872.7668457 0.87291151]	[523.89038086 608.59472656 0.74220043]	[5.39304932e+02 7.39377014e+02 7.39196062e-01]	[5.23971313e+02 7.72793640e+02 7.28083372e-01]	[462.21881104 398.14190674 0.93887943]	[482.96502686 398.01669312 0.91761076]	[441.78875732 380.20532227 0.83251947]	[503.36624146 377.62295532 0.86095273]	[5.18793762e+02 8.21471069e+02 6.60790205e-01]	[5.26494202e+02 8.13799438e+02 6.58445060e-01]	[5.21294312e+02 7.70126465e+02 5.92835069e-01]	[4.85360962e+02 9.06098206e+02 7.48454392e-01]	[4.67408051e+02 8.98450623e+02 7.31178343e-01]	[4.82817230e+02 8.77945618e+02 7.25711703e-01]
[477.71252441 403.38079834 0.88676006]	[475.12164307 436.54559326 0.84370738]	[416.04034424 436.58642578 0.83762568]	[387.92718506 523.80596924 0.8781352 ]	[375.11883545 608.61212158 0.87698811]	[534.13128662 428.95040894 0.80558127]	[559.68890381 518.74395752 0.85439092]	[580.34936523 603.39111328 0.89996636]	[482.96661377 608.55212402 0.75997531]	[444.43792725 613.63720703 0.70300275]	[477.71020508 747.02893066 0.80805898]	[480.35806274 872.73248291 0.87377602]	[523.87561035 606.00762939 0.752738 ]	[541.70855713 734.25408936 0.75770873]	[5.24000061e+02 7.72744934e+02 7.25548565e-01]	[462.24331665 398.03442383 0.92081982]	[485.3656311 395.55596924 0.90411127]	[441.80282593 380.13439941 0.82433605]	[503.3946228 375.11639404 0.84832948]	[5.21218689e+02 8.18917297e+02 6.71311021e-01]	[5.28999573e+02 8.11325073e+02 6.52810097e-01]	[5.21304443e+02 7.67683472e+02 5.96200049e-01]	[4.85367676e+02 9.06104065e+02 7.52341509e-01]	[4.67418823e+02 8.98458435e+02 7.31057644e-01]	[4.82838348e+02 8.77906799e+02 7.28018880e-01]
[477.70449829 403.25527954 0.91462427]	[475.12863159 431.48696899 0.83352399]	[416.05316162 431.556427 0.82674128]	[387.92245483 521.33770752 0.88038188]	[375.10928345 606.10552979 0.89557123]	[534.11657715 426.38067627 0.81821913]	[559.73052979 516.19696045 0.84404838]	[580.32305908 600.88818359 0.88100159]	[485.35336304 608.50317383 0.76290488]	[446.86807251 611.1060791 0.70443195]	[477.60494995 747.07452393 0.8016842 ]	[480.36727905 872.73516846 0.87863839]	[523.89666748 605.96307373 0.76001036]	[541.7935791 736.78527832 0.78885639]	[524.01434326 770.22979736 0.77303547]	[462.23419189 395.53359985 0.90414572]	[485.38632202 393.01550293 0.89573753]	[441.78674316 377.73397827 0.78963059]	[503.42132568 375.00170898 0.83227611]	[5.21240662e+02 8.18953064e+02 7.05837667e-01]	[5.29011475e+02 8.11324402e+02 6.79436505e-01]	[5.21275146e+02 7.67530396e+02 6.16651297e-01]	[4.85374969e+02 9.06095276e+02 7.54957199e-01]	[4.67433868e+02 8.98460022e+02 7.31215894e-01]	[4.82868530e+02 8.77914307e+02 7.36638665e-01]
[477.7013855 400.81759644 0.9313181 ]	[475.10324097 426.39599609 0.84379506]	[416.07073975 428.95645142 0.82919222]	[385.37503052 521.26257324 0.87913442]	[375.08843994 606.0199585 0.90421361]	[531.62786865 423.82510376 0.83403969]	[559.77197266 513.63372803 0.84509742]	[580.30718994 600.80645752 0.86638993]	[485.36755371 605.99383545 0.77385747]	[446.89434814 608.56817627 0.71284038]	[475.15057373 747.00714111 0.79667938]	[480.34268188 872.7199707 0.87759006]	[523.90155029 603.46173096 0.77045739]	[541.88452148 731.67401123 0.81794989]	[526.42614746 767.70410156 0.77714682]	[462.23208618 393.02032471 0.88947374]	[485.39224243 390.47775269 0.89038306]	[441.78689575 377.64663696 0.786075 ]	[503.42416382 372.48074341 0.83237725]	[5.21281494e+02 8.18918030e+02 7.32605100e-01]	[5.31590942e+02 8.11291565e+02 6.93602204e-01]	[5.21293213e+02 7.64983398e+02 6.16765141e-01]	[4.82950897e+02 9.06111084e+02 7.54511952e-01]	[4.67404694e+02 8.98469482e+02 7.25489140e-01]	[4.82859039e+02 8.77904358e+02 7.44402409e-01]
[480.11605835 400.73391724 0.95027024]	[475.08337402 423.87207031 0.85865188]	[416.03033447 426.40777588 0.82506394]	[385.35324097 521.19610596 0.87044048]	[375.06033325 605.90454102 0.90343881]	[534.09490967 421.35806274 0.84506285]	[559.76690674 511.07492065 0.83644217]	[580.25231934 598.2925415 0.84240484]	[485.36746216 605.92248535 0.77483171]	[446.90942383 608.50024414 0.71766067]	[475.13128662 744.5045166 0.77744102]	[480.35372925 872.71228027 0.88031733]	[523.89489746 603.39086914 0.76963317]	[544.29620361 729.10186768 0.8456791 ]	[529.04827881 770.09197998 0.7960372 ]	[462.29852295 390.47409058 0.8814882 ]	[485.43859863 387.92285156 0.8779754 ]	[441.80328369 377.5123291 0.81362003]	[503.40774536 369.92788696 0.82755572]	[5.21297852e+02 8.16382812e+02 7.85656869e-01]	[5.36657654e+02 8.11264587e+02 7.41964817e-01]	[5.23835510e+02 7.65085022e+02 6.62288785e-01]	[4.85383331e+02 9.03612732e+02 7.49550760e-01]	[4.67434448e+02 8.98449951e+02 7.27761209e-01]	[4.82864166e+02 8.77922302e+02 7.45531976e-01]
[480.14703369 400.69573975 0.95732057]	[475.09945679 421.35946655 0.88011938]	[416.06057739 423.86102295 0.84254563]	[385.31777954 518.70666504 0.85684621]	[375.04898071 603.44360352 0.8984291 ]	[534.11358643 421.18127441 0.85937154]	[559.72290039 505.93032837 0.85511696]	[580.21405029 593.11212158 0.83311701]	[485.34277344 603.48358154 0.77530336]	[446.87466431 606.03771973 0.72834963]	[475.13000488 736.84570312 0.75902784]	[480.34347534 870.29388428 0.87864602]	[523.88458252 603.36694336 0.7685948 ]	[541.95220947 729.03930664 0.82221574]	[534.10235596 767.67492676 0.78686965]	[462.31735229 390.42889404 0.87769616]	[485.47265625 385.38348389 0.87186325]	[441.81756592 375.04489136 0.80594373]	[503.41586304 367.40438843 0.83360279]	[5.21356079e+02 8.16398987e+02 7.84728885e-01]	[5.39215515e+02 8.11264648e+02 7.59997010e-01]	[5.23927979e+02 7.65033264e+02 6.50029361e-01]	[4.85409546e+02 9.03597961e+02 7.47117460e-01]	[4.67444305e+02 8.98434753e+02 7.20186591e-01]	[4.82855713e+02 8.75426941e+02 7.52597630e-01]
[480.15957642 400.62030029 0.96380192]	[475.09844971 421.2572937 0.88809389]	[416.06298828 423.7769165 0.84978271]	[385.29052734 516.17871094 0.84536326]	[375.09570312 603.32879639 0.89559901]	[534.11816406 418.68670654 0.85152686]	[557.26025391 503.4057312 0.87619776]	[577.77954102 588.06402588 0.849635 ]	[482.96841431 603.35290527 0.77535921]	[446.88369751 605.92803955 0.73773837]	[475.08654785 734.31427002 0.75353014]	[480.35882568 870.22906494 0.87933499]	[523.87384033 600.80664062 0.75734651]	[544.33441162 729.04589844 0.81546557]	[5.34145508e+02 7.70104919e+02 7.66165316e-01]	[462.32278442 385.39093018 0.8889634 ]	[485.49783325 382.84405518 0.87976229]	[441.78723145 369.96234131 0.80929077]	[503.4102478 364.84170532 0.83575141]	[5.23814575e+02 8.24016724e+02 7.54956603e-01]	[5.39273193e+02 8.13799438e+02 7.17336237e-01]	[5.23927307e+02 7.67513489e+02 6.39494658e-01]	[4.85435883e+02 9.03569275e+02 7.56148815e-01]	[4.67491791e+02 8.98418701e+02 7.29360223e-01]	[4.82850830e+02 8.75368042e+02 7.52206683e-01]
[480.24520874 398.21954346 0.97231728]	[475.07260132 421.17706299 0.88482273]	[416.04605103 421.31430054 0.85584831]	[385.32931519 516.14129639 0.84246194]	[377.49517822 600.89068604 0.8924998 ]	[531.61499023 418.60778809 0.84136218]	[557.2598877 503.39639282 0.88130367]	[577.71716309 585.55560303 0.86346853]	[485.36495972 603.30743408 0.77070236]	[446.93475342 603.49737549 0.73805189]	[472.52938843 736.79333496 0.75696898]	[480.34008789 870.17785645 0.88073242]	[523.89404297 598.29876709 0.76108241]	[544.32019043 729.08911133 0.80095744]	[5.36736389e+02 7.72753357e+02 7.64385462e-01]	[462.39764404 385.31356812 0.89922869]	[487.98223877 382.73840332 0.88422525]	[441.76574707 369.90496826 0.81820333]	[503.37768555 362.26953125 0.79063421]	[5.23872742e+02 8.29102844e+02 7.86407888e-01]	[5.41777161e+02 8.21474731e+02 7.08280921e-01]	[5.26411499e+02 7.70182739e+02 6.40458703e-01]	[4.85480408e+02 9.01065369e+02 7.51675129e-01]	[4.69968353e+02 8.95970947e+02 7.33675063e-01]	[4.82829773e+02 8.75318420e+02 7.54330277e-01]
[480.28979492 398.18841553 0.9770844 ]	[475.07107544 418.76394653 0.88213968]	[416.04135132 421.25860596 0.86102754]	[385.34902954 513.63134766 0.83790791]	[377.5116272 600.89489746 0.89457226]	[531.60455322 416.12869263 0.82933652]	[557.21282959 503.27224731 0.88643837]	[577.72338867 585.4619751 0.87270594]	[485.41088867 600.77392578 0.75398064]	[449.44628906 603.39416504 0.72866726]	[470.00616455 731.74633789 0.77855933]	[480.3432312 870.2041626 0.88675225]	[523.91485596 595.70202637 0.7535376 ]	[541.94750977 726.55413818 0.7718724 ]	[5.39249695e+02 7.85491211e+02 7.81218886e-01]	[462.43118286 385.29281616 0.89917642]	[488.02044678 380.35028076 0.88386393]	[441.72744751 367.37347412 0.83096737]	[503.3671875 362.24591064 0.73633957]	[5.23979614e+02 8.31701965e+02 7.89222896e-01]	[5.41903442e+02 8.29100830e+02 7.45858133e-01]	[5.26500244e+02 7.82976013e+02 6.07475400e-01]	[4.85454163e+02 9.01067505e+02 7.60129750e-01]	[4.69966156e+02 8.95972534e+02 7.39579201e-01]	[4.82841278e+02 8.75360779e+02 7.57941782e-01]
[480.33609009 398.17550659 0.97899103]	[472.6020813 418.73129272 0.88063037]	[416.02099609 421.25534058 0.85829633]	[385.33584595 513.64074707 0.83674812]	[377.52731323 603.27783203 0.90095234]	[531.58477783 416.07025146 0.82445347]	[557.16400146 500.86343384 0.88740104]	[577.72900391 585.37567139 0.86973667]	[487.91171265 600.78283691 0.73671997]	[452.01504517 603.41491699 0.72186524]	[469.99151611 734.28594971 0.75265718]	[480.33255005 870.22155762 0.88335323]	[523.97869873 595.69555664 0.74358553]	[544.34576416 729.08203125 0.80436736]	[541.74108887 788.18286133 0.81740916]	[464.82971191 382.8762207 0.89734095]	[490.50860596 380.32958984 0.88405854]	[441.73529053 367.37057495 0.83132631]	[503.37136841 362.21530151 0.71064681]	[5.29010742e+02 8.41962891e+02 6.99507833e-01]	[5.44473999e+02 8.31865967e+02 7.00358808e-01]	[5.29061523e+02 7.88066650e+02 5.96729040e-01]	[4.85406677e+02 9.01050720e+02 7.51062632e-01]	[4.67455048e+02 8.95957886e+02 7.30886638e-01]	[4.82855255e+02 8.75388000e+02 7.46219635e-01]
[482.72766113 398.1817627 0.98130167]	[472.58508301 418.72805786 0.87936127]	[416.01895142 421.26699829 0.85440743]	[385.3682251 513.58996582 0.83059919]	[377.54559326 600.8737793 0.89542323]	[531.55145264 416.04678345 0.82297677]	[554.69543457 500.83917236 0.88939548]	[577.73730469 582.98291016 0.87102097]	[487.91165161 600.81231689 0.74054796]	[452.01254272 603.4574585 0.72533309]	[469.95620728 734.26904297 0.76516879]	[480.32217407 870.16540527 0.87574363]	[523.98394775 595.7074585 0.74470747]	[544.3807373 726.5078125 0.83130085]	[5.44284546e+02 8.06083740e+02 7.80417502e-01]	[464.89373779 385.30465698 0.88597727]	[493.03787231 380.32794189 0.87783629]	[441.73153687 367.36984253 0.83232677]	[503.38021851 359.8137207 0.64675117]	[5.39296265e+02 8.49595276e+02 7.29635239e-01]	[5.57236511e+02 8.41998718e+02 6.51994884e-01]	[5.39257141e+02 8.08590637e+02 5.49512684e-01]	[4.85442383e+02 9.01029724e+02 7.64543831e-01]	[4.67490692e+02 8.95947876e+02 7.43213236e-01]	[4.82845978e+02 8.72911255e+02 7.30072021e-01]
[482.75738525 398.19628906 0.98256743]	[472.58273315 418.70910645 0.87944078]	[416.02734375 421.24517822 0.85671121]	[385.37057495 513.61431885 0.82745075]	[377.64254761 603.3359375 0.91764784]	[531.53155518 416.04107666 0.82144153]	[557.15942383 500.82894897 0.8872053 ]	[580.21936035 582.93756104 0.87461913]	[487.93948364 600.81317139 0.7293874 ]	[452.00521851 603.46917725 0.714454 ]	[469.98742676 736.78479004 0.75721169]	[480.31829834 870.21929932 0.87816364]	[524.02697754 595.68597412 0.73256046]	[544.46502686 726.43304443 0.83337951]	[546.9175415 811.29425049 0.82046324]	[464.93045044 385.32229614 0.87840891]	[493.07324219 380.33224487 0.87593049]	[441.74539185 367.4359436 0.82753062]	[503.39086914 362.23419189 0.58889514]	[5.44358337e+02 8.52392761e+02 8.01270545e-01]	[5.62344727e+02 8.49704468e+02 7.74083614e-01]	[5.44359009e+02 8.13830933e+02 6.32571280e-01]	[4.85412323e+02 9.01044861e+02 7.67257571e-01]	[4.67456360e+02 8.95953796e+02 7.42996871e-01]	[4.82865387e+02 8.75374329e+02 7.26273119e-01]
[482.75750732 398.19915771 0.9824928 ]	[472.57852173 418.71304321 0.87943178]	[416.0223999 421.25332642 0.8553406 ]	[385.37017822 513.59997559 0.82767522]	[377.64382935 603.34014893 0.91895491]	[531.5322876 416.04238892 0.82132244]	[557.16339111 500.82354736 0.88764 ]	[580.222229 582.93414307 0.87421048]	[487.93621826 600.81262207 0.72969413]	[451.99676514 603.46240234 0.7143774 ]	[469.98178101 736.7769165 0.75866926]	[480.32470703 870.22393799 0.88253748]	[524.02392578 595.6930542 0.73343658]	[544.44909668 726.4597168 0.83629835]	[546.92126465 811.29095459 0.82121521]	[464.92648315 385.3225708 0.87880045]	[493.07693481 380.33163452 0.87576902]	[441.74237061 367.43127441 0.8282274 ]	[503.38623047 362.23562622 0.5796895 ]	[5.44347290e+02 8.52398254e+02 8.03386390e-01]	[5.62334656e+02 8.49711121e+02 7.75510669e-01]	[5.44374084e+02 8.13824524e+02 6.35134101e-01]	[4.85403046e+02 9.01069031e+02 7.67434001e-01]	[4.67447784e+02 8.95965759e+02 7.43094981e-01]	[4.82874756e+02 8.75381287e+02 7.27452278e-01]
[482.79656982 398.19796753 0.98042154]	[472.59390259 418.70870972 0.88079381]	[416.03704834 421.25912476 0.85746205]	[385.37588501 513.64715576 0.8279289 ]	[380.08883667 603.45703125 0.9395448 ]	[529.07550049 416.02722168 0.82041204]	[557.20452881 500.7538147 0.88395166]	[580.28442383 582.84613037 0.87773901]	[487.91918945 600.87200928 0.73184234]	[451.99942017 605.90716553 0.71471876]	[470.00784302 736.86419678 0.75511956]	[480.31481934 870.24169922 0.8856194 ]	[524.02093506 598.23052979 0.73507786]	[544.52124023 726.65307617 0.85203624]	[5.54627136e+02 8.31683228e+02 7.84286857e-01]	[467.38751221 385.34335327 0.86615443]	[493.11395264 380.328125 0.87844622]	[441.77703857 369.9770813 0.82946026]	[503.40264893 362.19750977 0.61692804]	[5.49515076e+02 8.67614014e+02 7.57973909e-01]	[5.65053406e+02 8.57439514e+02 7.50902712e-01]	[5.47040405e+02 8.34354797e+02 6.26145661e-01]	[4.82948730e+02 9.03545654e+02 7.85101533e-01]	[4.64943298e+02 8.95955139e+02 7.59365916e-01]	[4.82887970e+02 8.75393494e+02 7.38959730e-01]
[482.80059814 398.19833374 0.98068488]	[472.5831604 418.7149353 0.88069499]	[416.02822876 421.27197266 0.85514402]	[385.37634277 513.64794922 0.82817727]	[380.08914185 603.45391846 0.93925047]	[529.06610107 416.02728271 0.8213771 ]	[557.19781494 500.74533081 0.87850678]	[580.27526855 582.84033203 0.87546313]	[487.92037964 600.87487793 0.73251253]	[451.99118042 605.91174316 0.71544808]	[470.01434326 739.34783936 0.75647402]	[480.31167603 870.2364502 0.88483578]	[524.02563477 598.23248291 0.73475474]	[544.5289917 729.02886963 0.84735638]	[5.54625000e+02 8.31670715e+02 7.83815682e-01]	[467.39889526 385.34719849 0.86481553]	[493.11291504 380.32833862 0.877554 ]	[441.78070068 369.99188232 0.82749534]	[503.39309692 362.2038269 0.5944019 ]	[5.49511169e+02 8.67610840e+02 7.57705748e-01]	[5.65052673e+02 8.57433228e+02 7.50898182e-01]	[5.47039185e+02 8.34338013e+02 6.26602709e-01]	[4.82950806e+02 9.03540283e+02 7.83381701e-01]	[4.64943970e+02 8.95951050e+02 7.58089483e-01]	[4.82883881e+02 8.75389221e+02 7.39749730e-01]
[482.83563232 398.21356201 0.97836572]	[475.06445312 418.69174194 0.88209367]	[416.06210327 421.25094604 0.86255157]	[387.93716431 513.59466553 0.81913012]	[380.18505859 603.48718262 0.94140863]	[531.543396 413.58190918 0.81780648]	[557.21600342 500.69564819 0.87352622]	[580.33056641 582.8036499 0.88263452]	[487.99780273 600.78656006 0.72181636]	[452.06262207 603.4420166 0.7119453 ]	[470.03662109 739.36846924 0.75604701]	[480.30697632 870.20715332 0.8906284 ]	[526.4375 593.17370605 0.72720897]	[549.51293945 729.08563232 0.80985624]	[5.62283936e+02 8.36842590e+02 8.12454939e-01]	[467.44302368 385.37731934 0.85649431]	[495.60528564 380.33087158 0.88120466]	[441.81442261 372.52783203 0.82830817]	[503.41995239 359.82653809 0.59931386]	[5.62350708e+02 8.70297119e+02 7.76439667e-01]	[5.77781921e+02 8.65117249e+02 7.14014232e-01]	[5.57165466e+02 8.47161377e+02 6.08782411e-01]	[4.82905060e+02 9.01005371e+02 8.03731799e-01]	[4.64903961e+02 8.95886169e+02 7.79603243e-01]	[4.82869415e+02 8.75352966e+02 7.40528762e-01]
[482.90292358 398.22009277 0.97482836]	[475.11553955 418.68737793 0.88728005]	[416.12176514 421.24127197 0.87380916]	[392.97793579 516.11260986 0.82660222]	[380.31774902 603.472229 0.93109667]	[531.56976318 413.57504272 0.81756872]	[559.72296143 500.66821289 0.87115991]	[582.79699707 582.85290527 0.90420568]	[490.47775269 598.3013916 0.72125018]	[454.55679321 603.42077637 0.7194528 ]	[470.03140259 739.34893799 0.75333768]	[480.33267212 870.19421387 0.9012267 ]	[526.47338867 590.6362915 0.72446924]	[554.66387939 729.11151123 0.79574805]	[5.70128357e+02 8.49716064e+02 8.00152779e-01]	[469.98681641 385.38381958 0.84974349]	[495.68615723 380.32714844 0.88776428]	[441.88400269 375.01361084 0.81914526]	[5.03426117e+02 3.62244507e+02 4.50418741e-01]	[5.75147644e+02 8.83100952e+02 7.19832897e-01]	[5.88101440e+02 8.75354370e+02 7.38980889e-01]	[5.65051147e+02 8.54836914e+02 6.89644456e-01]	[4.82937225e+02 9.01053223e+02 7.99596727e-01]	[4.64917816e+02 8.95918457e+02 7.76481509e-01]	[4.82879913e+02 8.72930664e+02 7.56746948e-01]
[482.95800781 398.20455933 0.96865892]	[477.62689209 418.6741333 0.898368 ]	[418.56341553 421.2487793 0.87833112]	[395.5524292 513.63769531 0.84150869]	[382.77536011 603.50140381 0.91750801]	[534.12445068 413.54498291 0.81301463]	[562.21368408 500.66741943 0.886392 ]	[582.8807373 582.87451172 0.91523868]	[490.55325317 595.75006104 0.70840204]	[457.07138062 603.34429932 0.71116787]	[472.55130005 736.82049561 0.7586019 ]	[480.33151245 870.25244141 0.90089488]	[526.53570557 590.58325195 0.70915049]	[557.17443848 729.05706787 0.8108983 ]	[5.82976685e+02 8.54830383e+02 8.48556399e-01]	[472.54104614 385.32351685 0.85618716]	[498.18969727 380.3019104 0.90182787]	[444.34994507 375.01272583 0.80273235]	[5.03477661e+02 3.62211639e+02 3.81501853e-01]	[5.85408936e+02 8.90846863e+02 7.80108809e-01]	[6.03368958e+02 8.85623169e+02 7.38173485e-01]	[5.82771423e+02 8.67629089e+02 6.80650175e-01]	[4.82942078e+02 9.03563477e+02 7.91713119e-01]	[4.64908325e+02 8.95963501e+02 7.66403854e-01]	[4.82870178e+02 8.75387817e+02 7.53131688e-01]
[485.34576416 398.18841553 0.96183407]	[477.7182312 418.70074463 0.91274869]	[418.60195923 421.30227661 0.87973058]	[395.6053772 513.6171875 0.85188103]	[382.81607056 603.47692871 0.91294813]	[536.70593262 413.55484009 0.81839472]	[562.25701904 498.21646118 0.87650174]	[582.92559814 582.8649292 0.9127751 ]	[493.0994873 595.72717285 0.7027449 ]	[457.1663208 603.30383301 0.71421355]	[472.59161377 734.3024292 0.75779039]	[480.33605957 870.23071289 0.89344883]	[529.00183105 590.55651855 0.70118314]	[557.22375488 729.12438965 0.80581117]	[5.85449097e+02 8.57374695e+02 8.23044837e-01]	[472.57791138 382.87875366 0.86158371]	[498.24240112 380.29107666 0.9166289 ]	[444.32748413 367.40509033 0.80297309]	[5.05899841e+02 3.62237061e+02 4.17079508e-01]	[5.85447998e+02 8.93303040e+02 7.95215368e-01]	[6.03454224e+02 8.88175049e+02 7.59719312e-01]	[5.82939331e+02 8.70108887e+02 7.09284186e-01]	[4.82935852e+02 9.03554077e+02 7.91375399e-01]	[4.64904816e+02 8.95947754e+02 7.66772568e-01]	[4.82877472e+02 8.75365112e+02 7.47652292e-01]
[485.44494629 398.171875 0.94234467]	[480.15811157 418.68783569 0.92001176]	[418.65795898 421.26608276 0.88877314]	[398.04742432 513.65338135 0.8633045 ]	[385.34030151 603.48101807 0.89091241]	[539.21417236 413.57156372 0.82828689]	[562.29748535 498.26693726 0.89270073]	[585.34210205 582.92193604 0.91855896]	[495.67129517 598.25769043 0.71550739]	[459.62438965 603.34106445 0.73098063]	[475.08905029 734.29931641 0.7598837 ]	[480.34069824 870.28704834 0.88400292]	[531.5501709 590.63195801 0.69001424]	[559.75085449 729.10992432 0.82905155]	[5.85580688e+02 8.57397461e+02 8.06236923e-01]	[475.13766479 382.88000488 0.86323768]	[500.697052 380.2578125 0.94257706]	[444.45492554 369.90362549 0.78643799]	[506.02236938 359.81948853 0.54592311]	[5.88020142e+02 8.93385742e+02 7.72027493e-01]	[6.05998230e+02 8.90636169e+02 7.62919664e-01]	[5.85445007e+02 8.67713440e+02 7.22140729e-01]	[4.82889069e+02 9.01065430e+02 7.52535939e-01]	[4.64851654e+02 8.95914673e+02 7.38442719e-01]	[4.82897247e+02 8.75451355e+02 7.31940985e-01]
[487.92684937 398.12600708 0.92000681]	[480.23922729 418.66690063 0.92648846]	[418.73016357 421.23532104 0.89750618]	[398.10934448 513.61022949 0.86686718]	[387.89135742 603.43157959 0.87418407]	[539.2947998 413.56570435 0.83597583]	[562.38262939 500.67510986 0.9119553 ]	[585.4274292 582.98895264 0.92730582]	[498.17999268 598.26483154 0.72918594]	[459.70001221 603.33569336 0.73708928]	[477.59710693 736.77862549 0.77022403]	[480.35101318 872.75439453 0.88802564]	[534.15734863 593.12689209 0.69030172]	[559.76208496 726.65631104 0.8406024 ]	[5.88010315e+02 8.59943115e+02 7.91341424e-01]	[477.6227417 382.82196045 0.87846035]	[500.76434326 380.22692871 0.95155221]	[449.4460144 369.90835571 0.77397346]	[5.08438019e+02 3.62274231e+02 4.43218946e-01]	[5.88064636e+02 8.95880249e+02 7.54365027e-01]	[6.06071533e+02 8.90744568e+02 7.57871509e-01]	[5.85514648e+02 8.70151550e+02 7.18092382e-01]	[4.82833252e+02 9.03555847e+02 7.48469949e-01]	[4.62412445e+02 8.95932556e+02 7.40208209e-01]	[4.82931732e+02 8.80452148e+02 7.32794642e-01]
[490.4994812 398.09399414 0.89939201]	[480.34005737 418.66149902 0.92743647]	[418.79681396 421.21633911 0.9000923 ]	[398.15393066 513.60144043 0.87221169]	[390.49267578 603.37451172 0.86741543]	[541.77453613 413.59616089 0.85972059]	[562.43640137 500.66436768 0.90853459]	[585.48175049 585.35632324 0.92560512]	[500.63101196 600.80078125 0.74746233]	[459.74215698 603.39056396 0.74858117]	[477.66891479 734.26245117 0.7858724 ]	[480.34643555 872.73748779 0.88694459]	[539.18084717 595.72595215 0.69612956]	[559.80822754 729.08007812 0.83856302]	[5.88068420e+02 8.57461975e+02 7.73890913e-01]	[477.71408081 382.77130127 0.89962369]	[500.84725952 380.19766235 0.96014035]	[451.99865723 367.42428589 0.77225685]	[5.08485748e+02 3.62229584e+02 4.39987957e-01]	[5.90555542e+02 8.95903381e+02 7.30750918e-01]	[6.08532349e+02 8.90765198e+02 7.37176120e-01]	[5.85540039e+02 8.70142151e+02 6.97921753e-01]	[4.82852905e+02 9.03561035e+02 7.42779434e-01]	[4.64820709e+02 8.95939636e+02 7.32687116e-01]	[4.82912689e+02 8.77969971e+02 7.34329283e-01]
[493.09222412 398.06576538 0.89151323]	[482.81433105 418.65524292 0.92614591]	[421.21554565 421.19488525 0.90054309]	[398.23809814 511.06091309 0.88071918]	[393.02822876 603.28479004 0.86892861]	[541.93969727 416.02682495 0.86562699]	[564.84631348 500.706604 0.91005898]	[585.57843018 585.375 0.91241813]	[500.70019531 600.77618408 0.75773662]	[459.79876709 603.34735107 0.75217545]	[477.69555664 734.30670166 0.78867316]	[480.3536377 872.72937012 0.89066321]	[539.26824951 595.71594238 0.70937294]	[562.21679688 729.14807129 0.8431592 ]	[5.88123840e+02 8.59958191e+02 7.65003085e-01]	[480.15948486 382.71829224 0.91177011]	[503.27279663 380.17205811 0.95838201]	[454.57736206 367.38015747 0.78143924]	[5.11086243e+02 3.59743469e+02 4.02057707e-01]	[5.90550964e+02 8.95895691e+02 7.31935918e-01]	[6.08532654e+02 8.90766357e+02 7.40275919e-01]	[5.87982178e+02 8.70154846e+02 6.90448642e-01]	[4.82828430e+02 9.03562195e+02 7.41369605e-01]	[4.62404602e+02 8.95932190e+02 7.35683560e-01]	[4.82928925e+02 8.77959656e+02 7.37110376e-01]
[498.14419556 398.03695679 0.90101343]	[482.89996338 418.60809326 0.9129287 ]	[421.32052612 418.77972412 0.88648623]	[400.66586304 511.04959106 0.87143141]	[395.5512085 600.85351562 0.87153238]	[544.39111328 413.59655762 0.86223137]	[564.93273926 500.68096924 0.90959096]	[587.98773193 585.39526367 0.89860475]	[500.81811523 598.29534912 0.76664877]	[462.23791504 603.30987549 0.75315845]	[480.12902832 736.8036499 0.79085487]	[480.37051392 870.32818604 0.89537108]	[541.77471924 595.68054199 0.72288007]	[562.30334473 729.18084717 0.8481254 ]	[5.90546692e+02 8.59994873e+02 7.62143373e-01]	[480.30990601 380.35198975 0.93106276]	[503.38641357 380.17370605 0.95978975]	[457.17672729 364.80218506 0.80477846]	[5.13630310e+02 3.59776703e+02 3.12537700e-01]	[5.88105713e+02 8.95955261e+02 7.25855649e-01]	[6.08516418e+02 8.90828430e+02 7.41612732e-01]	[5.88000366e+02 8.70176697e+02 6.84682012e-01]	[4.82840332e+02 9.03562988e+02 7.43918598e-01]	[4.62416290e+02 8.95925903e+02 7.37526000e-01]	[4.82944305e+02 8.75460144e+02 7.41915762e-01]
[500.64907837 395.60455322 0.91571826]	[485.36029053 418.62051392 0.90149784]	[423.82073975 418.77822876 0.86569762]	[400.79281616 511.02841187 0.86537975]	[395.65222168 603.28173828 0.88975352]	[544.48083496 416.02963257 0.85663241]	[567.45672607 500.7857666 0.90546608]	[588.08172607 585.46783447 0.88039887]	[500.86187744 600.76763916 0.77589256]	[462.26889038 603.33056641 0.75941604]	[480.17153931 734.30157471 0.79267418]	[480.36990356 870.32720947 0.89247453]	[541.80987549 595.71429443 0.73424125]	[562.30975342 729.13726807 0.85674864]	[5.90571655e+02 8.62503235e+02 7.66398072e-01]	[482.77307129 380.29415894 0.94882017]	[505.86605835 380.12615967 0.93559515]	[459.6295166 362.25616455 0.85019118]	[5.16228149e+02 3.59712372e+02 2.93997854e-01]	[5.88092468e+02 8.95946777e+02 7.36119390e-01]	[6.06107666e+02 8.90837036e+02 7.49363899e-01]	[5.88028687e+02 8.70196411e+02 6.90623939e-01]	[4.82827301e+02 9.03596130e+02 7.46519387e-01]	[4.62408844e+02 8.95949890e+02 7.36664951e-01]	[4.82946686e+02 8.77896423e+02 7.33742476e-01]
[500.78491211 395.60037231 0.94016993]	[487.934021 418.6640625 0.88689184]	[426.43075562 418.75811768 0.84435773]	[403.35501099 511.01068115 0.84628344]	[398.05807495 600.74194336 0.87486541]	[547.00915527 416.08322144 0.84832704]	[570.07733154 500.78588867 0.89824158]	[590.60412598 585.43566895 0.87063199]	[503.28518677 600.79986572 0.77842337]	[462.34576416 603.36199951 0.75509137]	[480.2098999 734.28930664 0.80016351]	[480.36990356 870.30401611 0.88987434]	[541.92346191 595.73535156 0.74526817]	[562.33300781 729.11291504 0.86545646]	[5.88091431e+02 8.62531372e+02 7.72947848e-01]	[482.91366577 380.31021118 0.94379419]	[505.99865723 380.12173462 0.91840541]	[459.80389404 362.3117981 0.8602562 ]	[521.35473633 359.68383789 0.54444754]	[5.88053711e+02 8.95969910e+02 7.34956563e-01]	[6.06063477e+02 8.93223877e+02 7.59351790e-01]	[5.87974304e+02 8.70226196e+02 6.93083763e-01]	[4.82871216e+02 9.03586304e+02 7.45253265e-01]	[4.64833740e+02 8.95941589e+02 7.30084836e-01]	[4.82927826e+02 8.75453735e+02 7.33913600e-01]
[503.27679443 395.63357544 0.95424581]	[490.5552063 418.65750122 0.87205124]	[434.01931763 418.73614502 0.84311563]	[408.43881226 508.52926636 0.82638329]	[398.21813965 600.79931641 0.89529419]	[552.08099365 416.09274292 0.82463956]	[575.22857666 500.79833984 0.89021885]	[595.68426514 585.47271729 0.85969585]	[503.39486694 600.80401611 0.77430046]	[464.82284546 603.36358643 0.73991513]	[480.24951172 734.22320557 0.80315053]	[482.70294189 870.3170166 0.8854903 ]	[544.35424805 595.74822998 0.75364727]	[562.37097168 729.10308838 0.86071968]	[5.88054810e+02 8.62571533e+02 7.80460477e-01]	[485.46697998 380.30328369 0.91647232]	[513.57788086 380.10934448 0.89000356]	[462.24099731 362.25543213 0.87370276]	[5.23849365e+02 3.59641602e+02 4.37936902e-01]	[5.88047119e+02 8.98499634e+02 7.32208550e-01]	[6.06055054e+02 8.93291870e+02 7.61995018e-01]	[5.85552856e+02 8.70243713e+02 6.97191238e-01]	[4.82873566e+02 9.03593933e+02 7.36816466e-01]	[4.64845428e+02 8.95952515e+02 7.21048057e-01]	[4.85350555e+02 8.77888062e+02 7.22808719e-01]
[503.36782837 395.63409424 0.95452464]	[495.68719482 418.66009521 0.88659382]	[436.66830444 418.75009155 0.87601817]	[416.02432251 508.46881104 0.84469563]	[400.71746826 600.89465332 0.91599023]	[554.69085693 416.07449341 0.82364827]	[580.28991699 500.77426147 0.89803433]	[600.7789917 585.4887085 0.88384598]	[505.88223267 600.88446045 0.76377314]	[464.96286011 603.41851807 0.73718071]	[480.2868042 736.80462646 0.81165445]	[482.70474243 870.28820801 0.88642997]	[544.46020508 600.79815674 0.76742828]	[562.44250488 729.21466064 0.84509856]	[5.88042725e+02 8.65115417e+02 7.85600603e-01]	[488.01022339 380.29528809 0.89622021]	[516.20245361 377.75387573 0.90133613]	[462.39318848 362.27713013 0.84391648]	[5.23951538e+02 3.59570526e+02 4.53291655e-01]	[5.88035889e+02 9.00993408e+02 7.34958827e-01]	[6.06043091e+02 8.93325562e+02 7.53711224e-01]	[5.85509460e+02 8.70332825e+02 7.03044713e-01]	[4.82864319e+02 9.03586914e+02 7.41218030e-01]	[4.64844879e+02 8.95941101e+02 7.25305557e-01]	[4.85353729e+02 8.75441345e+02 7.27642775e-01]
[505.90740967 395.59799194 0.92413211]	[500.75231934 418.62918091 0.92664587]	[439.23538208 418.74984741 0.89775276]	[418.57485962 506.02224731 0.87637454]	[400.86364746 600.8927002 0.89761686]	[562.21936035 416.08209229 0.85926723]	[582.81555176 500.80654907 0.90857422]	[603.29644775 585.54046631 0.90035433]	[508.47015381 600.77911377 0.72801864]	[470.027771 603.31219482 0.70900261]	[480.35919189 734.26171875 0.80848539]	[482.70288086 870.25915527 0.89030755]	[546.96539307 598.27008057 0.72990417]	[564.88391113 731.74523926 0.81913477]	[5.88007141e+02 8.70136536e+02 8.19783628e-01]	[495.62390137 380.28421021 0.89237416]	[521.16760254 377.73464966 0.9327566 ]	[464.94610596 362.27642822 0.81490231]	[5.26445312e+02 3.59657257e+02 4.79490638e-01]	[5.90584229e+02 9.01027527e+02 7.20623672e-01]	[6.08500610e+02 8.93354858e+02 7.44260013e-01]	[5.85391479e+02 8.72867554e+02 7.24669337e-01]	[4.82848083e+02 9.03597534e+02 7.39026666e-01]	[4.64834900e+02 8.95950562e+02 7.26795435e-01]	[4.82944397e+02 8.75408508e+02 7.28278995e-01]
[508.53921509 395.5776062 0.87515825]	[503.32672119 418.65005493 0.92524803]	[441.73468018 418.78851318 0.90059245]	[418.7444458 511.01757812 0.88078266]	[408.39697266 600.81420898 0.83960068]	[562.47131348 416.1144104 0.87627834]	[585.34332275 503.24719238 0.9222765 ]	[603.4541626 587.98895264 0.90453702]	[513.56079102 598.30157471 0.70327562]	[475.11096191 600.87506104 0.69316596]	[482.84811401 734.23028564 0.80536705]	[482.71057129 870.24035645 0.89714247]	[549.52185059 598.22735596 0.69662923]	[564.95343018 734.21984863 0.81872141]	[5.87998535e+02 8.70165649e+02 8.25562835e-01]	[498.20159912 380.22894287 0.91519165]	[521.34313965 377.72103882 0.95779663]	[472.53289795 362.28530884 0.79788399]	[531.55456543 359.62597656 0.54658967]	[5.93152771e+02 9.01024048e+02 7.09555089e-01]	[6.08559753e+02 8.93339966e+02 7.38979459e-01]	[5.82981384e+02 8.72919006e+02 7.19654322e-01]	[4.82901947e+02 9.03578247e+02 7.38374293e-01]	[4.64876648e+02 8.95936279e+02 7.25706816e-01]	[4.82908875e+02 8.75384644e+02 7.32157290e-01]
[518.65112305 395.54943848 0.87896383]	[503.49246216 418.67407227 0.90902114]	[444.33041382 418.79556274 0.86997259]	[421.29568481 508.55126953 0.87115812]	[416.03887939 600.82641602 0.85903668]	[565.00964355 416.11489868 0.86675417]	[585.48284912 503.2640686 0.90651196]	[605.93798828 588.03283691 0.90037066]	[518.70202637 600.79998779 0.73123479]	[480.17004395 603.30145264 0.72435802]	[482.97317505 731.7557373 0.80142903]	[482.72625732 870.24481201 0.90635049]	[557.16937256 600.7857666 0.70100427]	[565.00256348 734.29449463 0.80804998]	[5.85586609e+02 8.70229614e+02 8.54121685e-01]	[500.81317139 380.22537231 0.94705045]	[523.887146 377.73937988 0.95889592]	[477.73043823 362.27920532 0.82606083]	[5.39182373e+02 3.59619019e+02 4.78993237e-01]	[5.95689270e+02 9.01058105e+02 7.40461469e-01]	[6.08574280e+02 8.93353516e+02 7.71485865e-01]	[5.82922913e+02 8.75359436e+02 7.45619178e-01]	[4.85399445e+02 9.03598267e+02 7.44530857e-01]	[4.67399170e+02 8.95965637e+02 7.21970499e-01]	[4.82886383e+02 8.75394653e+02 7.38814890e-01]
[521.18682861 395.52877808 0.90766513]	[508.51309204 418.68908691 0.88152683]	[449.50393677 418.75662231 0.83947825]	[426.37832642 511.09460449 0.83191144]	[418.64492798 600.88299561 0.89438379]	[570.01324463 416.13858032 0.84128451]	[590.59832764 503.29714966 0.88383752]	[608.52801514 587.96569824 0.87556255]	[521.2230835 600.85681152 0.76980299]	[480.31484985 603.3223877 0.75353825]	[485.43511963 734.25024414 0.78843528]	[482.71817017 870.23730469 0.90529072]	[559.77069092 600.85839844 0.73267955]	[565.04003906 734.28369141 0.8115567 ]	[5.85585449e+02 8.70195129e+02 8.49249125e-01]	[503.31991577 380.22360229 0.9547677 ]	[526.43280029 377.74017334 0.93363285]	[480.30667114 362.19784546 0.86858523]	[541.87481689 359.63430786 0.63500714]	[5.95683350e+02 9.01033142e+02 7.36559153e-01]	[6.08587341e+02 8.93332886e+02 7.68236339e-01]	[5.82921143e+02 8.75318970e+02 7.45221674e-01]	[4.85373138e+02 9.03558777e+02 7.38991022e-01]	[4.64933777e+02 8.95932190e+02 7.22004414e-01]	[4.82889709e+02 8.75394836e+02 7.39406645e-01]
[521.40460205 395.60214233 0.94534338]	[516.16357422 418.6809082 0.88234431]	[457.13687134 418.74655151 0.86984068]	[436.63760376 508.53079224 0.84401786]	[421.23339844 603.31604004 0.91006267]	[575.20843506 416.10629272 0.82632327]	[598.27703857 503.25848389 0.88494813]	[613.70269775 590.62145996 0.81273907]	[521.40026855 603.37121582 0.80055469]	[482.79397583 603.4296875 0.76720095]	[487.94830322 734.25750732 0.78232867]	[482.74240112 870.16217041 0.90588117]	[562.34429932 603.36755371 0.76963258]	[565.05706787 734.28942871 0.81070638]	[5.85584961e+02 8.70237549e+02 8.55140686e-01]	[505.91174316 380.28173828 0.92722762]	[531.57531738 380.09707642 0.89072961]	[482.81253052 362.24520874 0.8703419 ]	[544.44360352 359.61425781 0.67952943]	[5.95747070e+02 9.01044922e+02 7.40954757e-01]	[6.08605286e+02 8.93331848e+02 7.66532540e-01]	[5.82909851e+02 8.75377441e+02 7.50497043e-01]	[4.85348938e+02 9.03566895e+02 7.59138823e-01]	[4.64920319e+02 8.95906250e+02 7.45115817e-01]	[4.82906036e+02 8.72919556e+02 7.54707456e-01]
[523.85583496 395.55749512 0.94157058]	[521.1786499 418.6685791 0.91521466]	[459.70700073 418.74569702 0.89476383]	[439.13299561 508.52938843 0.87481946]	[423.84799194 603.31365967 0.88829243]	[580.3369751 416.15750122 0.85766423]	[603.31549072 503.31317139 0.90831256]	[621.31744385 588.06884766 0.85965234]	[523.87884521 600.85253906 0.7692914 ]	[482.88894653 603.30596924 0.73217869]	[490.4854126 734.25823975 0.77708185]	[482.76019287 870.21789551 0.91115248]	[564.86175537 600.84265137 0.75587559]	[567.49127197 734.27215576 0.8021574 ]	[5.85571899e+02 8.70200378e+02 8.56005490e-01]	[508.53890991 380.23510742 0.89891469]	[536.71954346 377.7272644 0.9025858 ]	[485.3800354 362.21502686 0.83561212]	[546.92907715 359.59344482 0.63839686]	[5.98219421e+02 9.01042480e+02 7.54020691e-01]	[6.08619202e+02 8.93323181e+02 7.78253496e-01]	[5.82888733e+02 8.75344421e+02 7.59024620e-01]	[4.82947449e+02 9.03579712e+02 7.68361568e-01]	[4.64933319e+02 8.95917603e+02 7.48427153e-01]	[4.82913544e+02 8.75357788e+02 7.48890579e-01]
[526.42285156 393.05795288 0.88892555]	[523.81817627 418.66549683 0.92851788]	[462.2210083 418.77301025 0.90137196]	[441.65744019 513.59979248 0.8767941 ]	[434.06243896 600.82672119 0.84588873]	[582.96380615 418.55224609 0.88265675]	[603.53009033 503.33804321 0.9205882 ]	[623.83123779 588.04528809 0.89402956]	[526.41772461 600.84942627 0.73844367]	[485.42819214 600.87561035 0.7069605 ]	[493.13076782 736.80639648 0.77583599]	[482.75015259 870.23016357 0.91658247]	[565.01873779 603.30450439 0.74987686]	[567.53631592 736.86181641 0.79675937]	[5.85567627e+02 8.70166504e+02 8.54695439e-01]	[516.15423584 380.15063477 0.89599162]	[541.70452881 377.66763306 0.93290901]	[490.53436279 362.25067139 0.78762329]	[549.56890869 359.65008545 0.70778209]	[5.95723999e+02 9.01041626e+02 7.60414302e-01]	[6.08603577e+02 8.93324036e+02 7.85475254e-01]	[5.82890259e+02 8.72918579e+02 7.61469662e-01]	[4.85349335e+02 9.03559753e+02 7.72307992e-01]	[4.64955139e+02 8.95913147e+02 7.51462102e-01]	[4.82868683e+02 8.75345032e+02 7.52409816e-01]
[529.07025146 393.01843262 0.85197496]	[523.95611572 418.66888428 0.91683173]	[462.37545776 418.76974487 0.88823283]	[441.84469604 511.05218506 0.87188601]	[439.1081543 600.84857178 0.88504022]	[585.4786377 416.14868164 0.871804 ]	[605.94372559 503.26821899 0.91568536]	[624.01940918 588.10913086 0.89257574]	[529.02783203 600.8616333 0.71513456]	[490.55960083 603.32250977 0.69031334]	[498.13790894 736.828125 0.78096867]	[482.78955078 870.24371338 0.91107726]	[567.50036621 603.30401611 0.72902507]	[570.05841064 736.81903076 0.78574419]	[5.85582214e+02 8.70183899e+02 8.56230974e-01]	[518.78363037 380.12075806 0.92606187]	[541.89196777 377.67224121 0.96260047]	[495.66122437 362.1973877 0.81239361]	[559.69940186 357.19454956 0.74527401]	[5.98223083e+02 9.01037659e+02 7.63942361e-01]	[6.08617859e+02 8.93319336e+02 7.87556589e-01]	[5.82907349e+02 8.75314026e+02 7.66238630e-01]	[4.85369568e+02 9.01071350e+02 7.70154119e-01]	[4.67423096e+02 8.95891724e+02 7.50829458e-01]	[4.82890259e+02 8.75365295e+02 7.48302042e-01]
[536.73431396 390.49053955 0.84985906]	[526.480896 418.69055176 0.90146941]	[464.96109009 418.73327637 0.85761499]	[446.87149048 513.56829834 0.83443433]	[439.32662964 603.32019043 0.90411985]	[588.05145264 416.17077637 0.85250139]	[606.11444092 503.40594482 0.89063692]	[626.47827148 590.63085938 0.88052434]	[531.61981201 600.79278564 0.69577318]	[495.63226318 600.83666992 0.68433994]	[498.21798706 734.21704102 0.78701741]	[482.81033325 870.17022705 0.90439385]	[570.05688477 600.81317139 0.6953463 ]	[577.71765137 736.79217529 0.76687652]	[5.85549988e+02 8.70245911e+02 8.63881648e-01]	[521.34881592 380.11416626 0.95677912]	[544.39569092 377.61724854 0.95829594]	[500.67172241 362.19668579 0.85406828]	[562.25860596 357.13989258 0.78322387]	[5.95696594e+02 9.01048279e+02 7.55689442e-01]	[6.08582947e+02 8.93346741e+02 7.82805324e-01]	[5.82858154e+02 8.75393127e+02 7.61218905e-01]	[4.82942719e+02 9.03596985e+02 7.73977876e-01]	[4.64943787e+02 8.95905884e+02 7.55443215e-01]	[4.82914764e+02 8.72893066e+02 7.61605799e-01]
[539.2510376 390.49545288 0.86593938]	[529.06896973 418.6522522 0.87763512]	[472.54336548 418.65179443 0.83768821]	[452.0456543 511.00582886 0.81996828]	[441.87930298 600.87469482 0.89637375]	[590.60992432 416.16287231 0.83676457]	[613.64086914 503.36358643 0.87028682]	[626.63641357 593.12188721 0.85188556]	[536.64849854 600.86193848 0.71388978]	[498.14318848 603.32727051 0.70915997]	[500.63543701 734.22680664 0.7966342 ]	[482.80236816 870.15405273 0.89489871]	[575.14483643 600.86785889 0.69759107]	[577.79052734 736.79840088 0.77467072]	[5.85505188e+02 8.70269897e+02 8.64624202e-01]	[523.77728271 380.11706543 0.95178872]	[544.49133301 377.61740112 0.94190025]	[500.89889526 359.78909302 0.8671301 ]	[564.82208252 357.08837891 0.85357267]	[5.93190918e+02 9.01054260e+02 7.42927849e-01]	[6.08565552e+02 8.93334106e+02 7.75117755e-01]	[5.82796143e+02 8.75442505e+02 7.34936893e-01]	[4.82889465e+02 9.03570435e+02 7.68250287e-01]	[4.64901337e+02 8.95872742e+02 7.49734402e-01]	[4.82923096e+02 8.72886658e+02 7.47711957e-01]
[541.69696045 390.48565674 0.87908947]	[536.66394043 418.6913147 0.88550413]	[475.16577148 418.67922974 0.85493636]	[457.18200684 508.47924805 0.85131973]	[444.42025757 603.27801514 0.86807549]	[595.73382568 418.5838623 0.83847439]	[616.25524902 503.3637085 0.87205052]	[629.06634521 590.59954834 0.84672624]	[539.2243042 600.79681396 0.73109096]	[500.66030884 600.81970215 0.7256031 ]	[500.67694092 731.73388672 0.79830837]	[482.79684448 870.19354248 0.89238751]	[577.76300049 600.85491943 0.71569121]	[580.31237793 734.27880859 0.78242409]	[5.85506042e+02 8.70280273e+02 8.67105246e-01]	[523.85925293 380.09570312 0.95452321]	[546.95556641 377.60241699 0.92169368]	[503.32449341 359.78366089 0.87732679]	[564.9083252 357.20397949 0.85550058]	[5.95715149e+02 9.03540955e+02 7.45022297e-01]	[6.08589294e+02 8.93348206e+02 7.72364140e-01]	[5.82787537e+02 8.75459534e+02 7.37929583e-01]	[4.82879761e+02 9.03563843e+02 7.61478961e-01]	[4.64894135e+02 8.95871826e+02 7.45029509e-01]	[4.82913666e+02 8.75315613e+02 7.31390536e-01]
[541.75067139 390.42224121 0.88243848]	[539.206604 418.66744995 0.90342259]	[477.69604492 418.67254639 0.87493622]	[459.59942627 508.47039795 0.86458105]	[452.05883789 603.26611328 0.84463811]	[598.30987549 418.55780029 0.84641808]	[618.84350586 503.35769653 0.87441146]	[629.13433838 593.14709473 0.82946175]	[541.73876953 600.88061523 0.75442499]	[500.77505493 600.88531494 0.73633796]	[500.74740601 731.67297363 0.81267422]	[482.81399536 870.16369629 0.88351619]	[580.34844971 603.34381104 0.73734951]	[580.28344727 731.72607422 0.78715348]	[5.85511169e+02 8.70254700e+02 8.62295032e-01]	[523.93017578 377.71438599 0.94070315]	[547.03112793 377.5614624 0.90643787]	[503.38809204 359.79418945 0.862041 ]	[564.99554443 357.13989258 0.85717273]	[5.95745361e+02 9.01053528e+02 7.43735075e-01]	[6.08608582e+02 8.93321106e+02 7.71380663e-01]	[5.82789612e+02 8.75437012e+02 7.39716113e-01]	[4.82897095e+02 9.03559387e+02 7.58684635e-01]	[4.64905853e+02 8.95862061e+02 7.44221747e-01]	[4.82921143e+02 8.72899902e+02 7.30682731e-01]
[541.80529785 387.92929077 0.89105773]	[539.31536865 418.66778564 0.91976571]	[480.15332031 418.69863892 0.88509476]	[459.66870117 511.03744507 0.86093819]	[457.08172607 600.85113525 0.85467076]	[600.83850098 418.58135986 0.86214429]	[623.77990723 503.42211914 0.88180059]	[631.62200928 595.71166992 0.82156736]	[541.79266357 600.80725098 0.74913681]	[500.84393311 600.81536865 0.73110807]	[500.8369751 729.15612793 0.83691263]	[482.84957886 870.16900635 0.88604409]	[582.76208496 600.85662842 0.72976875]	[580.33856201 731.69207764 0.79239202]	[5.85501343e+02 8.70214355e+02 8.61539006e-01]	[523.99853516 377.67971802 0.93168288]	[549.5291748 377.53271484 0.89433098]	[503.46743774 362.23165894 0.82039058]	[567.44110107 357.09429932 0.83528179]	[5.95748047e+02 9.01056702e+02 7.43787944e-01]	[6.08612305e+02 8.93312378e+02 7.70403743e-01]	[5.82771240e+02 8.75378601e+02 7.47191370e-01]	[4.82925995e+02 9.03610168e+02 7.68872619e-01]	[4.64933929e+02 8.95897827e+02 7.52314985e-01]	[4.82936646e+02 8.72893860e+02 7.36508071e-01]
[541.86663818 387.86236572 0.89667827]	[541.80560303 418.68240356 0.93857896]	[480.29162598 418.70843506 0.89924926]	[459.78347778 511.08184814 0.87153929]	[457.19854736 603.28515625 0.88464481]	[603.31518555 418.61373901 0.87683296]	[623.8807373 503.46078491 0.89644116]	[631.6953125 595.69488525 0.81438386]	[541.89221191 600.81665039 0.75192869]	[503.28137207 600.82836914 0.72740585]	[500.87564087 729.22540283 0.84391814]	[482.86077881 870.10211182 0.87966633]	[582.82147217 600.85583496 0.73372018]	[582.78839111 731.75628662 0.80354375]	[5.85495422e+02 8.70211304e+02 8.65440190e-01]	[526.45037842 377.64730835 0.91128522]	[549.59118652 377.51373291 0.88201022]	[505.93115234 362.20724487 0.78598511]	[567.47106934 357.11212158 0.84140849]	[5.98222534e+02 9.03546143e+02 7.47938633e-01]	[6.08622009e+02 8.93323547e+02 7.69477308e-01]	[5.82756836e+02 8.75374939e+02 7.50135124e-01]	[4.82938202e+02 9.06107056e+02 7.76475668e-01]	[4.64950500e+02 8.95915100e+02 7.54365861e-01]	[4.82932709e+02 8.72817932e+02 7.46573031e-01]
[541.89935303 387.89456177 0.89694905]	[544.28771973 418.66732788 0.93764639]	[482.71600342 418.73034668 0.89830071]	[462.19992065 513.57635498 0.86849505]	[459.67538452 603.30865479 0.89752412]	[603.45300293 418.60351562 0.88452363]	[623.98706055 503.45788574 0.90265781]	[634.24212646 595.75836182 0.81586128]	[544.3404541 600.81689453 0.74441075]	[503.38165283 600.831604 0.7118212 ]	[500.88491821 731.68280029 0.84168732]	[482.86325073 867.70959473 0.88110125]	[582.93408203 600.8526001 0.74028635]	[582.83673096 734.25463867 0.8088631 ]	[5.85506531e+02 8.70221313e+02 8.61955404e-01]	[526.50128174 377.65795898 0.90361083]	[552.11486816 377.52407837 0.8823899 ]	[506.00292969 359.80807495 0.77194995]	[567.57086182 357.02267456 0.82038349]	[5.98237671e+02 9.03534241e+02 7.44978487e-01]	[6.08631592e+02 8.93321411e+02 7.67192841e-01]	[5.82763123e+02 8.75397949e+02 7.46345460e-01]	[4.85356262e+02 9.03610657e+02 7.76430190e-01]	[4.67400238e+02 8.95894165e+02 7.58175790e-01]	[4.82923553e+02 8.72820435e+02 7.48921633e-01]
[541.91156006 387.90356445 0.89437652]	[544.3928833 418.66995239 0.93472695]	[482.78601074 418.73776245 0.89878941]	[462.25558472 511.09326172 0.86471206]	[459.79562378 603.33770752 0.90656728]	[605.89013672 418.62207031 0.88463116]	[624.05627441 503.46121216 0.89473587]	[636.78961182 595.69067383 0.81709623]	[544.41558838 600.80084229 0.74561793]	[503.4498291 600.81939697 0.7075029 ]	[503.28216553 729.18652344 0.85027176]	[482.85910034 870.11083984 0.87602174]	[585.35162354 600.85314941 0.74725246]	[582.86981201 731.72528076 0.82723159]	[5.85498779e+02 8.70227905e+02 8.66910458e-01]	[526.51531982 377.65148926 0.89933753]	[552.14556885 377.51644897 0.88224047]	[508.4564209 359.78579712 0.74642062]	[570.03955078 354.58908081 0.80952096]	[5.98235291e+02 9.03541687e+02 7.57736623e-01]	[6.08625427e+02 8.93326599e+02 7.77298272e-01]	[5.82755005e+02 8.75406006e+02 7.53615677e-01]	[4.82936401e+02 9.03600098e+02 7.75128543e-01]	[4.64941925e+02 8.95877319e+02 7.57216156e-01]	[4.82927307e+02 8.72835083e+02 7.42636561e-01]
[541.91784668 387.90878296 0.89385766]	[544.44281006 418.68011475 0.92885166]	[482.82977295 418.72451782 0.89549613]	[462.33163452 511.09790039 0.86878455]	[462.20794678 603.38580322 0.92412829]	[605.95532227 418.64181519 0.88680863]	[626.43066406 503.44470215 0.90407538]	[639.30041504 595.71673584 0.82612276]	[544.48553467 600.85406494 0.75124419]	[505.86868286 600.87353516 0.71346235]	[503.34185791 731.65618896 0.84651434]	[482.85241699 870.11773682 0.87922204]	[585.44189453 603.33795166 0.75993371]	[582.93475342 736.79284668 0.81955999]	[585.49230957 870.21185303 0.87026268]	[526.53527832 377.63250732 0.89500415]	[554.64459229 377.52606201 0.88535583]	[508.52539062 359.78744507 0.71583122]	[570.11828613 357.01928711 0.80460727]	[5.98226196e+02 9.03577454e+02 7.56701887e-01]	[6.08616760e+02 8.93352661e+02 7.75030017e-01]	[5.80357788e+02 8.75375732e+02 7.58223593e-01]	[4.85357056e+02 9.03577759e+02 7.64801860e-01]	[4.67402618e+02 8.95877991e+02 7.50475883e-01]	[4.82890472e+02 8.72841370e+02 7.41117358e-01]
[541.92242432 387.94763184 0.8934955 ]	[544.46563721 418.690979 0.92619479]	[482.86755371 418.74139404 0.89198804]	[462.39892578 513.58532715 0.86352563]	[462.29336548 603.37701416 0.92981845]	[605.99725342 418.63577271 0.88371921]	[626.4654541 505.87542725 0.89738148]	[639.33557129 595.70739746 0.82968134]	[544.4932251 600.85455322 0.7458638 ]	[505.87197876 600.88287354 0.71235645]	[503.39831543 731.64434814 0.84246969]	[482.8453064 870.10791016 0.87638193]	[585.46008301 603.33538818 0.75398052]	[582.94775391 734.30517578 0.81861079]	[5.85484253e+02 8.70205505e+02 8.68306875e-01]	[526.53900146 377.65661621 0.89660454]	[554.65124512 377.54498291 0.88745695]	[508.55221558 359.8012085 0.70724809]	[572.60107422 357.01123047 0.80396825]	[5.98228333e+02 9.03547546e+02 7.56723762e-01]	[6.08615723e+02 8.93332947e+02 7.77358532e-01]	[5.80335083e+02 8.75377747e+02 7.46687233e-01]	[4.85378754e+02 9.03563599e+02 7.67731965e-01]	[4.67420807e+02 8.95869934e+02 7.54368305e-01]	[4.82861633e+02 8.72832581e+02 7.37997532e-01]
[541.9074707 387.95028687 0.89484125]	[544.48156738 418.68133545 0.92395639]	[482.89111328 418.72576904 0.88879657]	[464.82910156 513.60015869 0.85023218]	[462.34957886 603.2989502 0.91427493]	[606.01654053 418.62936401 0.8815617 ]	[626.48095703 503.45916748 0.90393424]	[639.33276367 595.6942749 0.83025491]	[544.52832031 598.29589844 0.72910064]	[505.91107178 600.76806641 0.69675201]	[503.42388916 729.20159912 0.84779179]	[482.84033203 867.7074585 0.87421811]	[585.49438477 600.82287598 0.73910689]	[582.95397949 734.23693848 0.82423282]	[5.85498230e+02 8.70184753e+02 8.67289424e-01]	[526.51947021 377.64926147 0.89845818]	[554.64703369 377.54373169 0.88828778]	[511.01773071 359.81582642 0.67403448]	[572.64520264 357.01644897 0.80438221]	[5.95754089e+02 9.03535583e+02 7.58573651e-01]	[6.08602356e+02 8.93335266e+02 7.82298565e-01]	[5.80353088e+02 8.75340271e+02 7.51853704e-01]	[4.85373077e+02 9.03571045e+02 7.62132764e-01]	[4.67411041e+02 8.95870483e+02 7.47355342e-01]	[4.82851990e+02 8.72826599e+02 7.37507403e-01]
[541.89691162 390.43014526 0.89631569]	[544.48596191 418.69525146 0.9239651 ]	[482.90634155 418.74588013 0.88516116]	[464.88238525 513.59838867 0.83903849]	[462.39169312 603.30761719 0.91104078]	[606.01696777 418.63800049 0.8823421 ]	[626.50024414 503.45986938 0.90138996]	[639.27929688 595.71820068 0.82797951]	[544.53826904 600.79644775 0.73392349]	[505.91906738 600.82922363 0.70374227]	[503.43371582 729.24078369 0.84476459]	[482.84390259 870.12982178 0.88448083]	[585.52502441 600.85461426 0.74203283]	[582.96154785 734.23358154 0.82689494]	[5.85495483e+02 8.70177795e+02 8.67582083e-01]	[526.50915527 377.67211914 0.90061295]	[554.62445068 377.5559082 0.88768697]	[511.03433228 362.21142578 0.65822375]	[572.65887451 357.02767944 0.8116526 ]	[5.95730164e+02 9.03543396e+02 7.58101821e-01]	[6.08585571e+02 8.93345459e+02 7.81455278e-01]	[5.80359802e+02 8.75330627e+02 7.53810465e-01]	[4.85360626e+02 9.03561584e+02 7.64884710e-01]	[4.67408386e+02 8.95864258e+02 7.51011074e-01]	[4.82860352e+02 8.72851501e+02 7.46658862e-01]
[541.88079834 387.94046021 0.8956238 ]	[544.49176025 418.69210815 0.92482746]	[482.92352295 418.73699951 0.8842448 ]	[464.9196167 513.59576416 0.8374638 ]	[462.44320679 603.26971436 0.89935005]	[606.02069092 418.62789917 0.88190567]	[626.50115967 503.49203491 0.89756608]	[636.77252197 595.71118164 0.82623154]	[544.53497314 600.86035156 0.73978376]	[505.93127441 603.30834961 0.71059752]	[503.42156982 731.68530273 0.84017158]	[482.84622192 870.1385498 0.88210326]	[585.51208496 603.33404541 0.74929965]	[582.9598999 736.84381104 0.82839632]	[585.47668457 870.2376709 0.87761307]	[526.48449707 377.6456604 0.90379751]	[552.14556885 377.53115845 0.88703787]	[511.03964233 362.23275757 0.63643348]	[572.64208984 357.01596069 0.81309128]	[5.98227356e+02 9.03550781e+02 7.59782374e-01]	[6.08597290e+02 8.93341003e+02 7.83132851e-01]	[5.80332458e+02 8.75415771e+02 7.47263551e-01]	[4.85357849e+02 9.03539246e+02 7.63246775e-01]	[4.67410675e+02 8.95850037e+02 7.52448618e-01]	[4.82859955e+02 8.72861511e+02 7.40964174e-01]
[541.85668945 387.900177 0.89694512]	[544.49688721 418.69622803 0.92615664]	[482.93624878 418.73171997 0.88201743]	[464.92486572 511.0942688 0.83268827]	[464.82736206 600.85192871 0.88988566]	[606.01391602 418.63137817 0.88232923]	[626.47564697 505.88391113 0.90008068]	[634.21789551 595.68280029 0.82282037]	[544.52593994 600.86248779 0.74539983]	[505.91949463 603.31494141 0.71657103]	[503.39840698 731.65820312 0.84433347]	[482.84472656 870.1182251 0.87890625]	[585.5032959 603.32739258 0.75279278]	[582.965271 736.85693359 0.82727075]	[585.46936035 870.24200439 0.87536359]	[526.45776367 377.62652588 0.90702248]	[552.08630371 377.51312256 0.88694364]	[511.03491211 362.25643921 0.62269813]	[570.10650635 357.06512451 0.82340288]	[5.95746216e+02 9.03558472e+02 7.55846679e-01]	[6.08588379e+02 8.93350159e+02 7.81177938e-01]	[5.80324158e+02 8.75429749e+02 7.41552234e-01]	[4.85369110e+02 9.01031311e+02 7.63886154e-01]	[4.67417969e+02 8.93444885e+02 7.57534385e-01]	[4.82859009e+02 8.72851196e+02 7.38344431e-01]
[541.82373047 387.87069702 0.89599144]	[544.50115967 418.69119263 0.92576194]	[482.92684937 418.7383728 0.88346148]	[464.91629028 513.56585693 0.8336398 ]	[462.45321655 600.87158203 0.89317691]	[606.01184082 418.61532593 0.88033915]	[626.46026611 505.89431763 0.90138018]	[631.66876221 598.22747803 0.83381051]	[544.52166748 600.82940674 0.74510509]	[505.92019653 600.8616333 0.71271211]	[503.41036987 729.24719238 0.84003234]	[482.85348511 870.14373779 0.88366801]	[585.48883057 600.87695312 0.75062788]	[582.96258545 736.83410645 0.82289612]	[585.48461914 870.21618652 0.8712908 ]	[526.40869141 377.60864258 0.90912688]	[549.59301758 377.48901367 0.88664168]	[508.51287842 362.21282959 0.6272108 ]	[570.08935547 357.06271362 0.83219373]	[5.98221252e+02 9.01065186e+02 7.52195120e-01]	[6.08599670e+02 8.93327942e+02 7.78823495e-01]	[5.80337341e+02 8.75389648e+02 7.43047416e-01]	[4.85367462e+02 9.01060425e+02 7.64202833e-01]	[4.67414856e+02 8.95843079e+02 7.55662143e-01]	[4.82869385e+02 8.72878357e+02 7.39649951e-01]
[541.79632568 385.40405273 0.89455247]	[544.50531006 418.6897583 0.92606509]	[482.92984009 418.73199463 0.8828122 ]	[464.90124512 513.56463623 0.83902836]	[462.4387207 600.86334229 0.89511669]	[606.01660156 418.61911011 0.87946165]	[626.44866943 503.48977661 0.89927876]	[629.14868164 598.26611328 0.84963965]	[544.51599121 600.80810547 0.74625736]	[505.92034912 600.83831787 0.71172351]	[503.3895874 731.65106201 0.845801 ]	[482.84671021 870.12762451 0.88173229]	[585.47198486 600.85424805 0.75301111]	[582.97045898 736.78271484 0.82461941]	[585.48937988 870.22369385 0.87273049]	[524.00256348 377.58926392 0.91639173]	[549.55541992 375.10720825 0.89049089]	[508.4571228 362.2164917 0.58874118]	[570.08972168 357.0579834 0.83371425]	[5.98214722e+02 9.03549133e+02 7.55790949e-01]	[6.08599609e+02 8.93347290e+02 7.79083371e-01]	[5.80341797e+02 8.75389954e+02 7.48547494e-01]	[4.85387146e+02 9.01047363e+02 7.60625184e-01]	[4.67432068e+02 8.93457581e+02 7.53425181e-01]	[4.82852875e+02 8.72856323e+02 7.37962246e-01]
[541.7611084 385.39648438 0.88889682]	[544.49230957 418.6803894 0.92631906]	[482.90014648 418.72143555 0.88544226]	[464.89511108 513.57373047 0.83692002]	[462.40170288 600.85717773 0.90144807]	[605.99176025 418.61712646 0.87995785]	[626.394104 503.44915771 0.90199387]	[629.11456299 598.23699951 0.8497957 ]	[544.47271729 600.81494141 0.75191373]	[505.87741089 600.84472656 0.71440989]	[503.412323 729.2388916 0.84849823]	[482.85787964 870.13702393 0.8840937 ]	[585.40942383 600.84753418 0.75215006]	[582.96643066 736.80529785 0.82056624]	[585.48175049 870.22570801 0.87373662]	[523.96417236 377.58139038 0.92360771]	[549.51556396 375.10424805 0.8964262 ]	[505.99621582 359.82675171 0.56976801]	[570.08276367 357.06356812 0.82988638]	[5.95748840e+02 9.03543274e+02 7.53704846e-01]	[6.08588562e+02 8.93343201e+02 7.78752685e-01]	[5.80333923e+02 8.75399597e+02 7.44943917e-01]	[4.85394958e+02 9.01063904e+02 7.63653159e-01]	[4.67437195e+02 8.95845276e+02 7.54939735e-01]	[4.82860657e+02 8.72868408e+02 7.40263164e-01]
[539.3190918 385.35623169 0.87493867]	[544.48199463 418.67858887 0.9269141 ]	[482.88601685 418.71817017 0.8869319 ]	[464.84127808 511.08963013 0.8504101 ]	[462.35791016 600.83099365 0.90321982]	[605.97650146 418.61846924 0.87930119]	[626.38146973 503.45648193 0.89844584]	[629.07244873 598.28369141 0.8595407 ]	[544.43634033 598.31054688 0.74161887]	[503.47772217 600.78051758 0.70595688]	[503.39431763 729.21862793 0.8493427 ]	[482.85018921 870.10778809 0.8824206 ]	[585.34448242 600.79473877 0.74034333]	[582.93829346 736.78033447 0.81662422]	[585.46099854 870.21405029 0.8712799 ]	[523.90612793 377.53973389 0.92181712]	[547.02587891 375.06719971 0.9061957 ]	[505.95169067 359.77359009 0.54857069]	[570.03411865 357.01898193 0.82425392]	[5.98217773e+02 9.03551392e+02 7.54989088e-01]	[6.08589905e+02 8.93335205e+02 7.79864073e-01]	[5.80308838e+02 8.75389282e+02 7.35299051e-01]	[4.85387817e+02 9.01055054e+02 7.68178225e-01]	[4.67429657e+02 8.95837036e+02 7.58154571e-01]	[4.82861267e+02 8.72839539e+02 7.42908299e-01]
[539.22900391 385.37005615 0.86027533]	[544.43664551 418.67303467 0.93045855]	[482.84832764 418.69064331 0.8905561 ]	[462.41995239 513.58569336 0.86029053]	[462.30065918 600.89648438 0.91107762]	[605.91229248 418.63381958 0.87706006]	[624.02825928 503.44354248 0.89354616]	[629.04949951 595.73034668 0.84926701]	[544.39819336 600.79180908 0.74528611]	[503.42971802 600.82891846 0.71678746]	[503.32662964 729.23651123 0.8511337 ]	[482.85748291 867.71081543 0.88042104]	[582.98803711 600.81347656 0.74180436]	[582.94061279 734.29571533 0.81715214]	[585.46569824 870.23034668 0.87326777]	[523.84906006 377.53063965 0.92071974]	[546.95880127 375.07440186 0.91731155]	[505.93914795 359.72140503 0.5084039 ]	[567.58044434 357.00592041 0.82904255]	[5.98227600e+02 9.03574524e+02 7.56126642e-01]	[6.08612305e+02 8.93355835e+02 7.75896192e-01]	[5.80306396e+02 8.75407349e+02 7.38926053e-01]	[4.85401642e+02 9.03540222e+02 7.65992880e-01]	[4.67448669e+02 8.95857361e+02 7.56083429e-01]	[4.82875244e+02 8.72829712e+02 7.37893581e-01]
[536.74725342 385.36273193 0.85088021]	[544.39416504 418.66500854 0.9312712 ]	[482.80627441 418.67739868 0.89123285]	[462.35998535 511.05975342 0.870435 ]	[462.22009277 600.81811523 0.90029496]	[605.87390137 418.6305542 0.87777442]	[623.97387695 503.40270996 0.90312183]	[629.03271484 593.18890381 0.84249437]	[544.39569092 598.30328369 0.73852098]	[503.44839478 600.79040527 0.70608181]	[503.30474854 729.22235107 0.85497838]	[482.85690308 867.69433594 0.87976265]	[582.96008301 600.7668457 0.73539948]	[582.93780518 734.25195312 0.81845111]	[585.46984863 870.25079346 0.87475455]	[523.79003906 377.52206421 0.92072964]	[544.53118896 375.06781006 0.92770791]	[505.90036011 359.73464966 0.51630652]	[567.51269531 356.99865723 0.84160417]	[5.95729431e+02 9.03559937e+02 7.54094481e-01]	[6.08589722e+02 8.93357483e+02 7.78986096e-01]	[5.80326172e+02 8.75434082e+02 7.38584936e-01]	[4.85385223e+02 9.03547546e+02 7.68170238e-01]	[4.67429382e+02 8.95856506e+02 7.55738199e-01]	[4.82886810e+02 8.72821350e+02 7.39377677e-01]
[536.64361572 385.33276367 0.84871316]	[544.29052734 418.67153931 0.93575412]	[482.73995972 418.68115234 0.89443552]	[462.28417969 508.53207397 0.87643772]	[459.78875732 600.75140381 0.88134658]	[603.42156982 418.63800049 0.87881339]	[623.93731689 503.46072388 0.89609259]	[629.01611328 595.68511963 0.84768242]	[544.33996582 598.26922607 0.73167086]	[503.39569092 598.27947998 0.70440471]	[503.24667358 729.23760986 0.85435545]	[482.87884521 867.67480469 0.87518513]	[582.91522217 598.29443359 0.72671324]	[582.878479 734.23248291 0.81617469]	[585.47570801 870.21295166 0.87125778]	[521.402771 377.50576782 0.92277771]	[544.44030762 375.06838989 0.94387352]	[5.05868988e+02 3.59760101e+02 4.98240948e-01]	[565.04107666 357.10040283 0.87702096]	[5.95743408e+02 9.03574097e+02 7.52493620e-01]	[6.08596252e+02 8.93348816e+02 7.77956486e-01]	[5.80343506e+02 8.75364868e+02 7.44021356e-01]	[4.85380066e+02 9.03561646e+02 7.73138523e-01]	[4.67438904e+02 8.95865540e+02 7.58076787e-01]	[4.82931549e+02 8.72787476e+02 7.40477383e-01]
[534.11981201 385.31988525 0.84694189]	[541.82000732 418.68475342 0.9388833 ]	[480.30770874 418.69818115 0.89707553]	[462.20233154 511.06594849 0.87116611]	[459.62039185 600.78961182 0.8730014 ]	[603.30230713 418.62820435 0.86762631]	[623.85858154 503.47320557 0.90154201]	[626.61010742 595.69506836 0.85617077]	[541.93951416 600.81781006 0.74718314]	[503.31820679 600.84106445 0.7253778 ]	[500.88500977 729.24609375 0.84676915]	[482.87161255 867.68902588 0.87554646]	[582.86035156 600.83734131 0.73446286]	[582.82305908 734.23999023 0.80834192]	[5.85496704e+02 8.70200012e+02 8.64751339e-01]	[521.35797119 377.49111938 0.91545606]	[544.38934326 375.07147217 0.94593626]	[503.44192505 359.71142578 0.60792357]	[564.96820068 357.08837891 0.89655411]	[5.95734680e+02 9.03569641e+02 7.46389091e-01]	[6.08607178e+02 8.93353088e+02 7.69732118e-01]	[5.82761414e+02 8.75340332e+02 7.43303180e-01]	[4.85409210e+02 9.03557556e+02 7.69228101e-01]	[4.67454926e+02 8.95870789e+02 7.55853415e-01]	[4.82916412e+02 8.72809937e+02 7.40504563e-01]
[529.07232666 382.86520386 0.8502472 ]	[541.71258545 418.66958618 0.9307729 ]	[480.22546387 418.68902588 0.89174765]	[459.80767822 511.02816772 0.87828124]	[457.15655518 598.30737305 0.85287684]	[600.83258057 418.58349609 0.85334456]	[621.42181396 503.4225769 0.89354831]	[626.55596924 593.19506836 0.8619408 ]	[541.81085205 600.77636719 0.73958516]	[500.8572998 600.79266357 0.72585827]	[500.84362793 731.67297363 0.8369295 ]	[482.86593628 867.69866943 0.87646127]	[582.77581787 600.8125 0.72349739]	[582.81384277 734.26660156 0.79324371]	[5.85475403e+02 8.70237549e+02 8.69633079e-01]	[521.27191162 375.10494995 0.90133929]	[544.30316162 375.06784058 0.93763363]	[503.40158081 359.7048645 0.54454577]	[564.86547852 357.11032104 0.91610545]	[5.98219421e+02 9.03582642e+02 7.35624731e-01]	[6.08604675e+02 8.93352844e+02 7.59768367e-01]	[5.80337097e+02 8.75396484e+02 7.30477691e-01]	[4.85404510e+02 9.03598083e+02 7.75134265e-01]	[4.67456604e+02 8.95902832e+02 7.56947517e-01]	[4.82910492e+02 8.72805603e+02 7.39045858e-01]
[526.49780273 382.83306885 0.87467778]	[539.23181152 418.66802979 0.91004014]	[477.74411011 418.65887451 0.87598509]	[459.67681885 508.50238037 0.86595094]	[454.55950928 600.75048828 0.82712632]	[598.29394531 418.58883667 0.84245837]	[621.25683594 503.39044189 0.87417626]	[626.48590088 593.10333252 0.87434292]	[539.2935791 600.76470947 0.72648507]	[500.72943115 600.76525879 0.71855581]	[500.76986694 731.68676758 0.82582891]	[482.86224365 867.70281982 0.87425625]	[580.23675537 600.82458496 0.71262705]	[580.36346436 734.2532959 0.78609467]	[5.85495667e+02 8.70225891e+02 8.69428396e-01]	[518.78265381 375.07098389 0.87692606]	[541.8671875 375.07183838 0.92416835]	[503.27935791 359.65286255 0.59398413]	[562.44219971 357.11642456 0.91417742]	[5.98255188e+02 9.03576843e+02 7.38675117e-01]	[6.08629578e+02 8.93347351e+02 7.58407891e-01]	[5.82753113e+02 8.75387695e+02 7.48850822e-01]	[4.85413025e+02 9.03589905e+02 7.76763260e-01]	[4.67466980e+02 8.95904297e+02 7.57375002e-01]	[4.82918549e+02 8.72813477e+02 7.33880460e-01]
[523.96380615 382.82046509 0.90163863]	[536.63171387 418.6769104 0.87516153]	[477.59225464 418.67858887 0.85688639]	[459.5958252 505.99807739 0.87104583]	[446.9296875 598.26983643 0.82755929]	[595.684021 418.55267334 0.82583815]	[616.25 503.41870117 0.85931414]	[626.42034912 590.62976074 0.88234025]	[536.73492432 598.24902344 0.70430833]	[498.23556519 598.24145508 0.6982767 ]	[500.67446899 731.70758057 0.80356908]	[482.83728027 867.7109375 0.8864516 ]	[575.20843506 600.77130127 0.69405943]	[580.25341797 734.25231934 0.77636701]	[5.85506653e+02 8.70198303e+02 8.65986943e-01]	[516.1965332 375.04888916 0.85350776]	[541.73321533 375.07546997 0.90869653]	[500.84512329 359.68008423 0.56833029]	[562.36950684 357.14523315 0.90328705]	[5.95747498e+02 9.03570496e+02 7.40499198e-01]	[6.08603699e+02 8.93351135e+02 7.63501585e-01]	[5.82789001e+02 8.75337158e+02 7.58104563e-01]	[4.85425781e+02 9.03574341e+02 7.80485809e-01]	[4.67483856e+02 8.95905945e+02 7.61664033e-01]	[4.82907562e+02 8.72835388e+02 7.42469847e-01]
[523.82025146 385.29998779 0.91363096]	[529.0668335 418.65982056 0.87495148]	[472.60656738 418.66647339 0.83931315]	[457.08535767 505.99862671 0.84150589]	[444.2991333 598.28393555 0.86183995]	[590.56732178 418.56768799 0.83909822]	[611.07592773 503.43280029 0.86674541]	[623.95959473 590.64898682 0.88574564]	[534.12896729 598.25238037 0.69529903]	[498.11785889 598.26837158 0.68190813]	[500.65884399 731.72412109 0.80484259]	[482.83023071 870.11688232 0.88533676]	[570.11010742 600.75915527 0.68951589]	[577.71179199 734.23425293 0.7698341 ]	[5.85506409e+02 8.70204041e+02 8.66336226e-01]	[511.05966187 375.11328125 0.86043847]	[539.18389893 375.11245728 0.89189744]	[5.00665436e+02 3.59756622e+02 4.05255198e-01]	[562.23095703 357.15536499 0.88682497]	[5.95746887e+02 9.03584412e+02 7.37574995e-01]	[6.08602051e+02 8.93362000e+02 7.60693431e-01]	[5.82787598e+02 8.75354980e+02 7.56439269e-01]	[4.85417938e+02 9.03558350e+02 7.79334366e-01]	[4.67479431e+02 8.95895630e+02 7.58563697e-01]	[4.82907776e+02 8.72844604e+02 7.41139293e-01]
[521.36303711 385.29162598 0.9137032 ]	[526.47113037 418.67892456 0.90424681]	[467.42855835 418.6968689 0.85173821]	[449.49737549 508.52438354 0.82282078]	[441.78167725 600.74023438 0.89630604]	[587.99493408 418.58581543 0.86433482]	[606.06842041 505.88043213 0.89102024]	[623.8190918 593.14593506 0.86984003]	[529.03570557 600.82788086 0.7147423 ]	[490.56411743 600.86657715 0.69202924]	[498.20962524 734.3125 0.7945503 ]	[482.8225708 870.11016846 0.89437973]	[567.56390381 600.87561035 0.71984428]	[570.08129883 736.8001709 0.77146918]	[5.85515991e+02 8.70210632e+02 8.60375881e-01]	[505.97186279 375.12255859 0.88461006]	[531.62329102 375.03900146 0.87446553]	[4.95594238e+02 3.59799286e+02 4.71557796e-01]	[557.17694092 356.99328613 0.82999337]	[5.95742188e+02 9.01067566e+02 7.35529959e-01]	[6.08595947e+02 8.93327942e+02 7.63310373e-01]	[5.82808350e+02 8.75373535e+02 7.54269898e-01]	[4.85376556e+02 9.03568726e+02 7.73859560e-01]	[4.67429932e+02 8.95892395e+02 7.59021819e-01]	[4.82923157e+02 8.72829041e+02 7.61369050e-01]
[521.36206055 385.29309082 0.91346699]	[526.47363281 418.67532349 0.90369117]	[467.43289185 418.69458008 0.85194385]	[449.50213623 508.52523804 0.82303059]	[441.78427124 598.31915283 0.8951872 ]	[587.99688721 418.58117676 0.86384797]	[606.06982422 505.88049316 0.89084458]	[623.81994629 593.14129639 0.86971003]	[529.04095459 600.82568359 0.71392524]	[490.56387329 600.8637085 0.69175482]	[498.20925903 734.31359863 0.79465902]	[482.82299805 870.10083008 0.89295518]	[567.57067871 600.87542725 0.71872354]	[570.0859375 736.79614258 0.77011567]	[5.85515686e+02 8.70204285e+02 8.58901203e-01]	[505.97116089 375.12304688 0.88442969]	[531.62261963 375.03970337 0.87464958]	[4.95591095e+02 3.59801117e+02 4.73299950e-01]	[557.1751709 356.99456787 0.83064759]	[5.95734131e+02 9.03533997e+02 7.33332872e-01]	[6.08589844e+02 8.93329102e+02 7.62154698e-01]	[5.82808655e+02 8.75362549e+02 7.52580702e-01]	[4.85390137e+02 9.03561523e+02 7.74348557e-01]	[4.67435120e+02 8.95886719e+02 7.60804415e-01]	[4.82922302e+02 8.72822144e+02 7.60973811e-01]
[521.26153564 382.82272339 0.91800195]	[523.99200439 418.68417358 0.92139566]	[462.40731812 418.74432373 0.87715209]	[444.30804443 508.52761841 0.85560244]	[439.24523926 598.26165771 0.8758617 ]	[585.45336914 418.60342407 0.87814081]	[605.93481445 503.46652222 0.90969753]	[618.8104248 595.68762207 0.83193547]	[526.45922852 598.24578857 0.72057617]	[487.96002197 598.2699585 0.68229252]	[495.66134644 734.25616455 0.78614569]	[482.80407715 870.128479 0.89893717]	[565.02410889 598.29937744 0.73839545]	[567.52783203 731.75653076 0.80410576]	[5.85505615e+02 8.70189880e+02 8.61563206e-01]	[503.48699951 375.08761597 0.89227664]	[529.019104 374.99255371 0.88181996]	[487.94729614 359.73397827 0.58145833]	[549.57830811 354.58132935 0.82310426]	[5.95726379e+02 9.01062256e+02 7.40103364e-01]	[6.08582581e+02 8.93313477e+02 7.74480641e-01]	[5.82802917e+02 8.75342224e+02 7.50765562e-01]	[4.85366852e+02 9.03561279e+02 7.80340672e-01]	[4.67416382e+02 8.95902832e+02 7.64797330e-01]	[4.82937256e+02 8.72856262e+02 7.53384173e-01]
[518.71105957 382.85165405 0.87576598]	[523.79675293 418.64852905 0.93791753]	[462.25482178 418.70904541 0.89133435]	[441.72225952 508.46279907 0.88399613]	[436.65905762 598.2477417 0.84982502]	[582.89569092 418.59594727 0.8785637 ]	[603.43890381 503.48526001 0.90518785]	[611.14923096 598.22607422 0.82762116]	[523.92279053 598.27880859 0.74157751]	[482.96185303 600.76708984 0.6992324 ]	[493.08874512 731.72521973 0.78647131]	[482.78845215 870.14971924 0.89923829]	[564.85919189 598.28186035 0.74348974]	[567.50268555 731.70159912 0.82174009]	[5.85514465e+02 8.70188538e+02 8.56368482e-01]	[503.32717896 375.10632324 0.90864646]	[526.40704346 375.01010132 0.90828532]	[485.35766602 359.69107056 0.58532095]	[546.97570801 357.03945923 0.84499568]	[5.95690552e+02 9.03547302e+02 7.36492038e-01]	[6.08577393e+02 8.93335449e+02 7.68234491e-01]	[5.82804504e+02 8.75330383e+02 7.44288802e-01]	[4.85374115e+02 9.01035400e+02 7.80924201e-01]	[4.67416443e+02 8.95866943e+02 7.67103553e-01]	[4.82931519e+02 8.72885742e+02 7.52256274e-01]
[508.51702881 382.87249756 0.85272962]	[516.19891357 418.70730591 0.89369631]	[457.16802979 418.68557739 0.87159109]	[439.0619812 508.44247437 0.86681771]	[423.86083984 600.74176025 0.8488034 ]	[575.17242432 418.63955688 0.84065032]	[593.18286133 503.43832397 0.85311508]	[605.91296387 593.15979004 0.87663281]	[521.24481201 600.78552246 0.74740124]	[480.29571533 600.81164551 0.73492742]	[485.41940308 734.30157471 0.78159177]	[482.75158691 870.10797119 0.88485932]	[562.21685791 600.79888916 0.72637653]	[565.03668213 734.24481201 0.80753881]	[5.85520630e+02 8.67695374e+02 8.40941012e-01]	[500.72070312 375.09793091 0.89268768]	[523.7635498 375.09732056 0.93000019]	[482.79476929 359.63705444 0.70084685]	[541.94207764 357.11764526 0.90519679]	[5.93148865e+02 9.01055481e+02 7.36869693e-01]	[6.08534485e+02 8.93313538e+02 7.74172604e-01]	[5.82851440e+02 8.72823242e+02 7.34378457e-01]	[4.85380493e+02 9.01062012e+02 7.63394237e-01]	[4.64954285e+02 8.95884216e+02 7.43454754e-01]	[4.82908661e+02 8.72833740e+02 7.57244110e-01]
[508.5166626 382.87402344 0.8520261 ]	[516.19830322 418.71237183 0.89449811]	[457.16619873 418.69235229 0.87204349]	[439.0736084 508.44439697 0.86779428]	[423.87210083 600.75250244 0.84583789]	[575.17938232 418.6423645 0.84153891]	[593.17297363 503.47076416 0.84611392]	[605.91882324 593.19476318 0.87736762]	[521.25378418 600.78356934 0.74963391]	[480.2989502 600.81115723 0.73240292]	[485.39099121 736.79949951 0.77902651]	[482.74789429 867.69958496 0.88558871]	[562.22601318 600.79681396 0.728948 ]	[565.02197266 734.25177002 0.81253415]	[5.85484558e+02 8.67705933e+02 8.44627023e-01]	[500.71603394 375.097229 0.8920114 ]	[523.7635498 375.09539795 0.92959017]	[482.7767334 359.62036133 0.7103827 ]	[541.94458008 357.11141968 0.90756536]	[5.93116028e+02 9.01037415e+02 7.38709748e-01]	[6.08497986e+02 8.93292480e+02 7.79767752e-01]	[5.82807922e+02 8.72841309e+02 7.28933513e-01]	[4.85393219e+02 9.01038574e+02 7.70089388e-01]	[4.67402100e+02 8.95863342e+02 7.52082705e-01]	[4.82907745e+02 8.72831299e+02 7.58937061e-01]
[503.40707397 385.32339478 0.89359069]	[508.54168701 418.70010376 0.87623572]	[452.04174805 418.69046021 0.84049761]	[434.02539062 508.47918701 0.829817 ]	[421.30349731 600.77270508 0.8922233 ]	[570.05871582 418.60818481 0.84530294]	[585.59234619 505.93289185 0.86869311]	[603.3626709 593.16503906 0.87228984]	[518.66760254 600.80725098 0.72639489]	[480.13711548 600.86090088 0.72194296]	[482.89886475 736.82275391 0.79519272]	[482.74649048 870.12164307 0.88798565]	[554.68914795 600.82409668 0.70370799]	[564.89263916 731.75976562 0.82967091]	[5.85481995e+02 8.67679810e+02 8.44009638e-01]	[495.61138916 375.11474609 0.85472596]	[521.16741943 377.4994812 0.91218585]	[480.24151611 359.73455811 0.59600276]	[541.78753662 357.17932129 0.88988483]	[5.93140930e+02 9.03540283e+02 7.33666897e-01]	[6.08513062e+02 8.93305542e+02 7.73010135e-01]	[5.82818726e+02 8.72817993e+02 7.28090823e-01]	[4.85353027e+02 9.01068665e+02 7.60431588e-01]	[4.64932129e+02 8.95889832e+02 7.44957507e-01]	[4.82932251e+02 8.72845337e+02 7.55260348e-01]
[503.26071167 385.38500977 0.90049863]	[505.91625977 418.72497559 0.90550494]	[444.43347168 418.74859619 0.85993266]	[426.35244751 511.04946899 0.83325899]	[418.74398804 600.8081665 0.88953638]	[565.05725098 418.64282227 0.87693155]	[585.42474365 503.47793579 0.90382689]	[600.7822876 595.71136475 0.83943367]	[511.02938843 600.80224609 0.7133764 ]	[475.10223389 600.86932373 0.69768345]	[482.84658813 731.76141357 0.81172818]	[482.71374512 870.1182251 0.87325925]	[547.00579834 600.80767822 0.72639799]	[562.449646 731.65057373 0.84636283]	[5.85497253e+02 8.67628662e+02 8.29321027e-01]	[488.01248169 377.54501343 0.87270135]	[516.18023682 377.50665283 0.89011347]	[475.17657471 362.19647217 0.5693031 ]	[539.21691895 357.14453125 0.86280733]	[5.93151245e+02 9.01068176e+02 7.22614706e-01]	[6.08529541e+02 8.93302795e+02 7.58304536e-01]	[5.82839111e+02 8.72799927e+02 7.22202897e-01]	[4.85357849e+02 9.01060547e+02 7.67250001e-01]	[4.64943451e+02 8.95892090e+02 7.45698988e-01]	[4.82891510e+02 8.72844666e+02 7.43481696e-01]
[498.26974487 385.3939209 0.87098926]	[500.85092163 418.71536255 0.94068611]	[439.31741333 418.73587036 0.89565611]	[418.75482178 508.52236938 0.88140219]	[413.49102783 600.79199219 0.83458114]	[562.28381348 418.70196533 0.89148182]	[582.80200195 505.92807007 0.89271313]	[588.012146 593.19439697 0.84026724]	[503.44445801 600.8012085 0.75033027]	[464.8732605 600.84967041 0.70860487]	[480.32443237 736.7947998 0.8062461 ]	[480.37615967 870.13977051 0.8747111 ]	[544.37615967 600.80072021 0.7566281 ]	[562.28161621 731.73980713 0.83101195]	[5.85472473e+02 8.70148926e+02 8.63235474e-01]	[482.85794067 377.57885742 0.92696607]	[505.96252441 375.12680054 0.90648168]	[464.86828613 359.80627441 0.67532682]	[526.44366455 357.17318726 0.85900617]	[5.93168213e+02 9.03594910e+02 7.34688044e-01]	[6.08531311e+02 8.93340942e+02 7.73145080e-01]	[5.82835022e+02 8.72918335e+02 7.26103604e-01]	[4.82937500e+02 9.03545288e+02 7.72435129e-01]	[4.64918793e+02 8.95904602e+02 7.50215769e-01]	[4.82909546e+02 8.72850708e+02 7.47520268e-01]
[495.697052 387.91531372 0.84769249]	[500.64825439 418.74459839 0.92582583]	[439.16070557 418.72317505 0.89345026]	[418.59936523 508.52816772 0.86779451]	[403.3927002 600.84564209 0.85813922]	[559.74884033 418.71844482 0.86815286]	[577.78240967 505.88842773 0.84802091]	[585.5425415 595.66784668 0.85595703]	[503.35968018 600.82995605 0.76380467]	[462.3946228 600.875 0.72259414]	[480.26473999 736.80249023 0.79565454]	[480.3800354 870.16912842 0.87880021]	[544.31445312 600.81964111 0.75727701]	[562.22821045 731.68261719 0.83076775]	[5.85466858e+02 8.67684387e+02 8.39383900e-01]	[482.74124146 377.63525391 0.94154823]	[503.45266724 377.53390503 0.93631005]	[462.43249512 359.80844116 0.72947651]	[523.94421387 357.18759155 0.89830226]	[5.90611938e+02 9.03579285e+02 7.21572340e-01]	[6.06089722e+02 8.93328186e+02 7.56331265e-01]	[5.82854004e+02 8.72828491e+02 7.05243826e-01]	[4.82936707e+02 9.01070374e+02 7.67209113e-01]	[4.64914032e+02 8.95907654e+02 7.50810921e-01]	[4.82911804e+02 8.72884460e+02 7.49406397e-01]
[493.09457397 387.88330078 0.84244889]	[495.63516235 418.76895142 0.89233184]	[436.59829712 418.76327515 0.86522776]	[416.10845947 508.4503479 0.8551929 ]	[400.81658936 600.800354 0.89214557]	[554.6439209 418.67718506 0.84434927]	[572.61120605 503.4437561 0.84988135]	[585.36651611 593.11126709 0.87554538]	[503.25598145 600.81658936 0.76882994]	[462.30075073 603.30670166 0.74287319]	[480.19638062 734.28759766 0.78603572]	[480.35623169 870.22741699 0.88539267]	[541.9005127 600.77435303 0.74921036]	[562.22650146 731.71490479 0.82940507]	[5.85456421e+02 8.70120544e+02 8.59487534e-01]	[480.30044556 377.62393188 0.93422508]	[503.32366943 377.53063965 0.95220625]	[462.33325195 362.20285034 0.74328482]	[523.79412842 357.18603516 0.90731931]	[5.90562073e+02 9.03620361e+02 7.44927764e-01]	[6.06019287e+02 8.93368042e+02 7.86403298e-01]	[5.82868835e+02 8.72811707e+02 7.25572944e-01]	[4.82899841e+02 9.03557190e+02 7.64584661e-01]	[4.64877563e+02 8.95927979e+02 7.40304947e-01]	[4.82894562e+02 8.75337830e+02 7.53855586e-01]
[487.95669556 387.88244629 0.84301627]	[490.54327393 418.71969604 0.8759799 ]	[434.05725098 418.69451904 0.8466804 ]	[413.49252319 508.50823975 0.82832462]	[400.6897583 600.83612061 0.90289694]	[549.55004883 418.6100769 0.84587413]	[567.45263672 503.49411011 0.87822628]	[582.85644531 590.581604 0.88394171]	[500.86456299 600.83630371 0.77700543]	[462.25958252 603.32202148 0.75437188]	[480.17642212 736.85675049 0.79669958]	[480.35482788 870.26922607 0.89187467]	[541.81365967 600.79876709 0.74396086]	[559.81488037 734.22174072 0.81468505]	[5.85424072e+02 8.67590393e+02 8.31039310e-01]	[480.16644287 377.62445068 0.91452026]	[500.85128784 377.58786011 0.95087123]	[462.22570801 359.80551147 0.72591364]	[521.34576416 357.21942139 0.90643942]	[5.85560242e+02 8.98457458e+02 7.44951904e-01]	[6.03496704e+02 8.90847290e+02 7.65179515e-01]	[5.82872864e+02 8.72710510e+02 7.24514604e-01]	[4.82888763e+02 9.01063049e+02 7.69791186e-01]	[4.64868561e+02 8.95914795e+02 7.49552548e-01]	[4.82890167e+02 8.75381348e+02 7.54800558e-01]
[482.95053101 387.95214844 0.87107426]	[485.48779297 418.70245361 0.88333625]	[428.93399048 418.73318481 0.84390187]	[405.85238647 511.04336548 0.83437347]	[398.1803894 600.80328369 0.88851041]	[546.98468018 418.5737915 0.86193752]	[564.96893311 503.39093018 0.9113313 ]	[582.78009033 588.05725098 0.89002585]	[500.79364014 600.81390381 0.77154851]	[462.2237854 603.31658936 0.74994528]	[480.13766479 736.81500244 0.7937094 ]	[480.35958862 870.25756836 0.8961513 ]	[541.72894287 600.76416016 0.72730881]	[559.80255127 731.73516846 0.81484723]	[5.82983826e+02 8.59954285e+02 8.29814255e-01]	[475.13684082 377.65725708 0.88747203]	[500.67221069 377.60974121 0.93451995]	[459.63366699 362.31713867 0.71337461]	[521.22375488 359.59243774 0.89003992]	[5.85429626e+02 8.95900818e+02 7.72476673e-01]	[6.03353271e+02 8.90713196e+02 7.67399669e-01]	[5.82767761e+02 8.70186951e+02 6.93762422e-01]	[4.82918304e+02 9.03546570e+02 7.81088233e-01]	[4.64903046e+02 8.95928223e+02 7.56960452e-01]	[4.82882233e+02 8.75358887e+02 7.59177029e-01]
[482.83615112 390.45709229 0.89448768]	[485.35668945 418.70053101 0.89963955]	[423.88253784 418.77313232 0.86364126]	[403.25112915 511.01748657 0.86138862]	[398.02929688 600.7925415 0.87811613]	[544.46710205 418.55206299 0.87563509]	[564.87487793 503.40478516 0.92284471]	[580.35980225 588.0345459 0.88690418]	[500.65032959 600.79925537 0.75451547]	[459.81430054 603.32757568 0.74866867]	[477.70483398 739.35137939 0.78046536]	[480.32867432 870.25842285 0.8909719 ]	[536.71368408 598.27868652 0.70202601]	[559.75085449 731.67956543 0.81083995]	[5.82873230e+02 8.54873169e+02 8.43855798e-01]	[472.53356934 377.6741333 0.88179302]	[498.17712402 377.61560059 0.91800845]	[457.15365601 362.31768799 0.67287499]	[518.7230835 359.60595703 0.87183547]	[5.85479797e+02 8.93260925e+02 7.74048090e-01]	[6.03369385e+02 8.85624390e+02 7.35622704e-01]	[5.80225952e+02 8.67663452e+02 6.81889355e-01]	[4.82922577e+02 9.03547180e+02 7.82442331e-01]	[4.64897644e+02 8.95934692e+02 7.53813088e-01]	[4.82847656e+02 8.75366699e+02 7.52656102e-01]
[482.75274658 390.43121338 0.89532161]	[482.90100098 418.6756897 0.91635752]	[421.36035156 421.14215088 0.8798908 ]	[400.75827026 508.52203369 0.87905777]	[395.59158325 600.8324585 0.87349856]	[544.34191895 416.16275024 0.87568474]	[562.48052979 503.38946533 0.92182827]	[580.26721191 588.08026123 0.86199743]	[498.22055054 598.29046631 0.73641032]	[459.75924683 600.86871338 0.74070024]	[475.15939331 739.36743164 0.763623 ]	[480.33428955 870.30108643 0.89808989]	[534.15222168 595.73736572 0.69119287]	[554.69335938 729.19433594 0.79783243]	[5.82755432e+02 8.54894897e+02 8.31631720e-01]	[467.48739624 377.67785645 0.88240206]	[495.63531494 377.59442139 0.89935994]	[452.06872559 362.28533936 0.70425022]	[513.60186768 357.20794678 0.82542861]	[5.82958069e+02 8.90795166e+02 7.55641103e-01]	[6.00814148e+02 8.83083313e+02 7.15972245e-01]	[5.77726929e+02 8.67681458e+02 6.84983134e-01]	[4.82896912e+02 9.01052917e+02 7.91008830e-01]	[4.64882660e+02 8.95919250e+02 7.64958382e-01]	[4.82869446e+02 8.75418335e+02 7.53808975e-01]
[480.36480713 390.5015564 0.89496958]	[482.82119751 418.66189575 0.93007445]	[421.25802612 418.7923584 0.89768356]	[400.61694336 511.0335083 0.88506252]	[393.06051636 600.80834961 0.85406446]	[541.89532471 418.55090332 0.8863095 ]	[562.39215088 503.32000732 0.92939258]	[577.79144287 590.54315186 0.84474927]	[495.66033936 598.26806641 0.71847749]	[459.65475464 603.30334473 0.73390234]	[475.07015991 739.39776611 0.75230956]	[480.33349609 870.21765137 0.90030897]	[529.03625488 593.19055176 0.69841117]	[554.64666748 729.159729 0.79926836]	[5.77753235e+02 8.49788269e+02 8.28888655e-01]	[467.38726807 380.09118652 0.88981318]	[493.06439209 377.61724854 0.88715661]	[449.51638794 364.77975464 0.70249075]	[508.49697876 357.17904663 0.8308273 ]	[5.80342529e+02 8.85656921e+02 7.67341256e-01]	[5.95678650e+02 8.75395447e+02 7.49737620e-01]	[5.70121338e+02 8.54937805e+02 6.97032154e-01]	[4.82883362e+02 9.01005493e+02 8.10035884e-01]	[4.64878540e+02 8.95866272e+02 7.82715917e-01]	[4.82883514e+02 8.75337830e+02 7.60459721e-01]
[480.22265625 390.46722412 0.88991201]	[480.35665894 418.64862061 0.93953419]	[421.16610718 418.7913208 0.9012177 ]	[398.20007324 511.02740479 0.88315749]	[390.49725342 600.82635498 0.8431837 ]	[541.74658203 416.16073608 0.87723637]	[562.31726074 503.31188965 0.93219221]	[577.75805664 588.09393311 0.84578973]	[495.61730957 595.71002197 0.71049857]	[459.64682007 600.82336426 0.72528112]	[472.57299805 739.37207031 0.74480009]	[480.32922363 870.21514893 0.89891768]	[528.96966553 590.6149292 0.70761865]	[549.52545166 729.08227539 0.81245047]	[5.70086487e+02 8.47151855e+02 7.98990846e-01]	[462.45187378 377.73788452 0.91551274]	[487.96694946 377.60577393 0.90155017]	[444.44598389 362.29248047 0.71262658]	[505.93572998 357.18438721 0.84975815]	[5.75179077e+02 8.77981445e+02 7.28304148e-01]	[5.88085876e+02 8.72810852e+02 7.55582750e-01]	[5.67464050e+02 8.52257568e+02 7.09100068e-01]	[4.82858490e+02 9.01002808e+02 7.98045039e-01]	[4.64855042e+02 8.95859680e+02 7.79276311e-01]	[4.82887238e+02 8.75328979e+02 7.57143795e-01]
[480.15841675 392.97814941 0.88376528]	[480.22296143 418.6383667 0.93908608]	[418.69692993 418.77978516 0.8975513 ]	[398.11477661 508.53366089 0.87826771]	[387.92346191 600.86096191 0.85073847]	[539.28338623 416.11505127 0.85693383]	[562.27410889 503.30941772 0.92769217]	[577.73114014 587.9866333 0.85683644]	[493.04647827 593.16186523 0.70998478]	[457.177948 600.76593018 0.71465182]	[470.03317261 736.80657959 0.74771506]	[480.31378174 870.22705078 0.89729857]	[526.48156738 590.54718018 0.72309071]	[546.9352417 726.64019775 0.84099531]	[5.67445984e+02 8.36934937e+02 8.15756917e-01]	[462.3631897 380.10580444 0.93502057]	[485.48138428 377.6270752 0.91107869]	[444.31561279 362.3041687 0.76570314]	[505.87472534 357.14804077 0.85886085]	[5.67513245e+02 8.72852173e+02 7.90734172e-01]	[5.85433716e+02 8.70141785e+02 7.97813416e-01]	[5.64981812e+02 8.47183228e+02 7.26928473e-01]	[4.82793427e+02 9.00999390e+02 7.82215953e-01]	[4.62404114e+02 8.95849243e+02 7.73668706e-01]	[4.82891968e+02 8.75367188e+02 7.51437247e-01]
[477.68530273 393.00552368 0.87200326]	[480.14138794 418.63299561 0.92203528]	[418.62564087 418.78543091 0.89453185]	[398.06271362 511.00396729 0.87017262]	[385.37164307 603.30206299 0.87046742]	[539.19799805 416.09109497 0.83773851]	[562.23553467 503.31759644 0.92346275]	[577.76568604 585.565979 0.86939329]	[493.04324341 593.18011475 0.70612872]	[457.17071533 600.78723145 0.71361542]	[470.00045776 736.8369751 0.74308676]	[480.28652954 870.22503662 0.88943946]	[526.48254395 590.56140137 0.71919304]	[544.4621582 726.64752197 0.8328312 ]	[564.84515381 831.82470703 0.85207433]	[462.24368286 380.11087036 0.94315797]	[485.35940552 377.64630127 0.9308539 ]	[441.8288269 362.21121216 0.80048406]	[503.45571899 357.13967896 0.87656677]	[5.64910400e+02 8.70241943e+02 8.23829472e-01]	[5.82898010e+02 8.62558960e+02 7.63560057e-01]	[5.62362915e+02 8.39488098e+02 6.33639276e-01]	[4.82788940e+02 9.00987549e+02 7.96260178e-01]	[4.62408142e+02 8.95855957e+02 7.83478439e-01]	[4.82862976e+02 8.75390686e+02 7.36764610e-01]
[475.17321777 393.01193237 0.85779011]	[477.65182495 418.67373657 0.90392131]	[416.14627075 421.15945435 0.88060868]	[395.6446228 511.02416992 0.85509765]	[382.87142944 603.36029053 0.89253747]	[536.66577148 416.13302612 0.82952672]	[559.82653809 503.25320435 0.91314769]	[580.21270752 585.52105713 0.87916976]	[490.51043701 593.14764404 0.71302855]	[457.10690308 600.77618408 0.70837516]	[469.96209717 736.78839111 0.74729913]	[480.27706909 870.22241211 0.89094776]	[526.43365479 588.08660889 0.72773868]	[544.41992188 726.60198975 0.83426273]	[562.33105469 829.26409912 0.85707867]	[459.82894897 380.10662842 0.93908101]	[482.90692139 377.66348267 0.95210087]	[441.75283813 362.20462036 0.79312891]	[503.35705566 357.16659546 0.88425303]	[5.62402893e+02 8.67617737e+02 7.99430251e-01]	[5.80328796e+02 8.54889771e+02 7.60932982e-01]	[5.59733337e+02 8.34338440e+02 5.99074244e-01]	[4.82811127e+02 8.98522766e+02 7.97998965e-01]	[4.62421997e+02 8.95858582e+02 7.81328976e-01]	[4.82855713e+02 8.75383240e+02 7.37783253e-01]
[475.07000732 393.0763855 0.85118544]	[475.12158203 418.68661499 0.88725734]	[416.08410645 421.18185425 0.87468994]	[395.59381104 511.05517578 0.84616941]	[382.81011963 603.39172363 0.90654981]	[531.6206665 416.08999634 0.81864029]	[559.81866455 500.84463501 0.91207898]	[580.25439453 585.4699707 0.89002752]	[490.51934814 595.67327881 0.71162081]	[457.08300781 600.82958984 0.71187961]	[469.9772644 734.29345703 0.75083041]	[480.26263428 870.13037109 0.8739872 ]	[526.45397949 590.57116699 0.72436988]	[544.3739624 726.54412842 0.83644027]	[5.59827026e+02 8.26528198e+02 7.94313550e-01]	[459.74966431 380.15426636 0.93748182]	[482.8140564 377.72424316 0.96138579]	[441.68728638 362.31988525 0.76782209]	[503.24105835 357.22097778 0.87087524]	[5.59733398e+02 8.59992859e+02 7.54335105e-01]	[5.72627991e+02 8.52339294e+02 7.48708665e-01]	[5.57197937e+02 8.29211609e+02 5.87913930e-01]	[4.82833038e+02 8.98500427e+02 7.97834575e-01]	[4.64833466e+02 8.95844971e+02 7.81872928e-01]	[4.82841614e+02 8.72904419e+02 7.33653545e-01]
[467.49099731 393.04946899 0.84811419]	[472.5697937 418.68798828 0.87507546]	[416.01593018 421.2041626 0.86461496]	[395.53530884 511.02453613 0.83922142]	[382.77105713 603.44152832 0.9183771 ]	[531.53015137 416.05560303 0.81903237]	[559.78991699 500.81481934 0.90285915]	[580.30499268 585.43817139 0.89765471]	[488.02566528 593.15228271 0.71482736]	[457.06835938 600.80743408 0.70924246]	[469.98901367 734.26446533 0.7494421 ]	[4.80278351e+02 8.70102417e+02 8.69214177e-01]	[526.41168213 588.07904053 0.73186439]	[544.32061768 726.51434326 0.83122337]	[554.6831665 811.27587891 0.81137592]	[459.63241577 380.15396118 0.91665 ]	[480.35269165 377.72845459 0.95168638]	[439.23678589 362.31893921 0.74794209]	[500.83200073 359.58108521 0.88358074]	[5.52065796e+02 8.52403076e+02 7.86755145e-01]	[5.67519897e+02 8.49668640e+02 7.78208494e-01]	[5.49519470e+02 8.13810425e+02 6.26035094e-01]	[4.82870270e+02 8.98506592e+02 7.90901899e-01]	[4.64868286e+02 8.95843811e+02 7.78519630e-01]	[4.82844727e+02 8.72870850e+02 7.35028625e-01]
[464.94024658 395.50140381 0.86881 ]	[470.02349854 418.70666504 0.87375695]	[413.53485107 421.22613525 0.85730976]	[393.06259155 513.60742188 0.82777417]	[382.73120117 603.46862793 0.92064607]	[529.00836182 416.05740356 0.82538301]	[559.7567749 500.7880249 0.89277673]	[580.35498047 585.42431641 0.90281403]	[487.97695923 595.7041626 0.72768664]	[454.59030151 600.8616333 0.71991396]	[467.48703003 734.25799561 0.75876856]	[480.30569458 870.11773682 0.87963009]	[524.01715088 590.59613037 0.73627317]	[544.29785156 726.46795654 0.82330728]	[547.0770874 808.74017334 0.82982242]	[457.17276001 380.18579102 0.89954841]	[480.25314331 377.7611084 0.94864404]	[439.15386963 362.35189819 0.73413289]	[500.75997925 359.64828491 0.88148272]	[5.46944885e+02 8.52220032e+02 8.36017191e-01]	[5.64931641e+02 8.47101746e+02 7.84996748e-01]	[5.44497192e+02 8.11221802e+02 6.99471772e-01]	[4.82910767e+02 9.00985291e+02 7.89315224e-01]	[4.64917328e+02 8.95864868e+02 7.79387116e-01]	[4.82865204e+02 8.72884094e+02 7.49892592e-01]
[464.85842896 395.5552063 0.89238995]	[467.472229 418.7336731 0.87926763]	[410.98443604 421.27697754 0.84809572]	[392.99395752 516.12884521 0.82575226]	[380.34341431 603.49841309 0.92503703]	[526.52441406 416.04812622 0.83008671]	[559.7175293 500.80310059 0.8890444 ]	[582.75091553 585.42681885 0.90779352]	[487.94445801 598.29949951 0.7360462 ]	[454.54406738 603.37689209 0.72527999]	[469.98986816 736.78833008 0.74816114]	[4.80299194e+02 8.70105896e+02 8.69699359e-01]	[523.99279785 595.68261719 0.73616362]	[541.94287109 726.52197266 0.82175767]	[544.48248291 806.11676025 0.82710731]	[457.09396362 380.23422241 0.88485026]	[480.18994141 380.09536743 0.94319212]	[439.08166504 364.87472534 0.70239639]	[500.71572876 359.63134766 0.87020051]	[5.44348877e+02 8.49631592e+02 8.03072274e-01]	[5.62384888e+02 8.39469360e+02 7.37566471e-01]	[5.41927307e+02 8.08579346e+02 6.42113447e-01]	[4.82919739e+02 8.98509888e+02 7.74195611e-01]	[4.64913239e+02 8.95853638e+02 7.63018906e-01]	[4.82852234e+02 8.72872803e+02 7.44326651e-01]
[462.43917847 395.62182617 0.9178279 ]	[467.43450928 418.75595093 0.88240546]	[408.45730591 421.31341553 0.84338337]	[392.99179077 516.16876221 0.82882571]	[380.32440186 603.50952148 0.92790377]	[526.49908447 416.03503418 0.83359289]	[559.69708252 500.83712769 0.89144123]	[582.7557373 585.43829346 0.9099561 ]	[487.92724609 598.31860352 0.73744053]	[452.06887817 603.39056396 0.72603047]	[469.99154663 739.35015869 0.7424376 ]	[480.30834961 870.11901855 0.87426364]	[523.9876709 595.69616699 0.73714185]	[541.9239502 726.62036133 0.78011048]	[541.9385376 793.2600708 0.82648879]	[454.6116333 380.28573608 0.87792909]	[480.14605713 380.13690186 0.94526029]	[436.69104004 369.9156189 0.6514101 ]	[500.64520264 359.6708374 0.85636491]	[5.41724792e+02 8.44588196e+02 7.50912905e-01]	[5.57244934e+02 8.34321533e+02 6.93392456e-01]	[5.39202332e+02 7.90760986e+02 5.94977498e-01]	[4.82916443e+02 9.00992798e+02 7.73812771e-01]	[4.64920929e+02 8.95872009e+02 7.61549056e-01]	[4.82860168e+02 8.72900818e+02 7.46522546e-01]
[462.38476562 398.03253174 0.93865222]	[467.40246582 418.79772949 0.88729882]	[408.40380859 421.35864258 0.84184611]	[390.5039978 516.1607666 0.82727051]	[380.30245972 605.87792969 0.93214393]	[526.46990967 416.05725098 0.84055585]	[559.68902588 500.8812561 0.89353848]	[582.76159668 585.46191406 0.90910298]	[487.96051025 600.77313232 0.73135906]	[454.54550171 603.41229248 0.72395229]	[472.55917358 739.3692627 0.74262017]	[480.318573 870.19268799 0.88754296]	[524.00140381 595.70623779 0.73254704]	[541.87365723 729.17248535 0.7953403 ]	[541.69677734 790.77600098 0.82253218]	[452.08093262 380.34524536 0.86680061]	[477.74264526 380.18740845 0.94178283]	[436.60559082 369.94732666 0.66374147]	[498.20501709 359.71789551 0.8530075 ]	[5.31559875e+02 8.41995483e+02 7.25579560e-01]	[5.46926147e+02 8.31871826e+02 7.37574458e-01]	[5.31535645e+02 7.90708069e+02 6.27907991e-01]	[4.82919281e+02 9.01018188e+02 7.66306818e-01]	[4.64928741e+02 8.95893127e+02 7.55868614e-01]	[4.82848389e+02 8.75371277e+02 7.43767619e-01]
[462.38061523 398.06231689 0.94368649]	[464.96829224 421.15457153 0.88990957]	[405.9190979 421.39700317 0.83999294]	[390.47869873 518.64642334 0.83300579]	[380.26733398 605.90118408 0.93861789]	[526.46234131 416.0859375 0.8448866 ]	[557.24224854 500.87973022 0.88506675]	[582.77325439 585.48925781 0.90841287]	[487.95037842 600.83795166 0.73677415]	[452.05169678 603.47247314 0.72480732]	[4.72587524e+02 7.39336914e+02 7.38186657e-01]	[480.3197937 870.16693115 0.87132382]	[524.01483154 598.24456787 0.73427606]	[541.81945801 729.10803223 0.76259333]	[539.17449951 790.62792969 0.79741645]	[452.07263184 382.73822021 0.8631565 ]	[477.7354126 380.22869873 0.94060469]	[436.59399414 369.94949341 0.69366801]	[498.17529297 359.78173828 0.84672546]	[5.26398926e+02 8.36934875e+02 7.48268008e-01]	[5.41922424e+02 8.31790527e+02 7.52863169e-01]	[5.26460876e+02 7.88187073e+02 6.47406340e-01]	[4.85360229e+02 9.01041443e+02 7.51342714e-01]	[4.67392426e+02 8.95908386e+02 7.34526098e-01]	[4.82847198e+02 8.75318604e+02 7.39051104e-01]
[462.39724731 398.09533691 0.94170362]	[464.93609619 421.19989014 0.89870644]	[405.85906982 423.83230591 0.83929229]	[390.43560791 518.72692871 0.84371471]	[380.25961304 605.95751953 0.93755704]	[526.44128418 416.11584473 0.85091674]	[557.20428467 500.89346313 0.88455218]	[582.75769043 585.53735352 0.90806693]	[487.95074463 603.32592773 0.74060905]	[452.04489136 605.94622803 0.72099078]	[475.09457397 741.90887451 0.75332594]	[4.80319336e+02 8.70174683e+02 8.64388168e-01]	[524.02087402 598.30621338 0.73561168]	[541.79962158 729.1473999 0.76252437]	[5.31631897e+02 7.88111389e+02 7.80498087e-01]	[452.05352783 382.78881836 0.85775155]	[477.73373413 380.25430298 0.9386375 ]	[436.54296875 372.449646 0.68280041]	[498.15939331 359.82653809 0.83589768]	[5.23827698e+02 8.34341919e+02 8.11273038e-01]	[5.41740051e+02 8.31639160e+02 7.64027894e-01]	[5.23895630e+02 7.85555542e+02 6.44476533e-01]	[4.85367859e+02 9.01066772e+02 7.50117838e-01]	[4.67396210e+02 8.95934387e+02 7.30501711e-01]	[4.82846832e+02 8.75332275e+02 7.35274613e-01]
[462.37081909 398.13195801 0.95339859]	[464.93283081 421.27450562 0.90111613]	[405.86474609 423.91912842 0.82482207]	[390.43740845 521.18737793 0.85580629]	[380.23504639 605.99438477 0.93684709]	[526.44018555 418.58410645 0.86331129]	[557.20574951 503.30871582 0.88044542]	[580.31488037 585.57470703 0.89239132]	[487.92837524 603.37512207 0.74323076]	[452.02609253 605.96685791 0.7193535 ]	[472.56433105 744.47900391 0.76606786]	[4.80305298e+02 8.70221436e+02 8.69875729e-01]	[524.00262451 600.83990479 0.7436403 ]	[541.75506592 729.17089844 0.77406716]	[5.29065613e+02 7.85472473e+02 7.58590102e-01]	[452.01919556 382.81079102 0.85628682]	[477.7204895 380.29702759 0.93063933]	[436.53952026 372.5062561 0.68742877]	[498.14633179 362.28308105 0.82376122]	[521.3482666 831.79724121 0.84908569]	[5.39228882e+02 8.29104126e+02 7.50919461e-01]	[5.23860046e+02 7.75350525e+02 6.61491215e-01]	[4.82952759e+02 9.03570984e+02 7.50544250e-01]	[4.67393890e+02 8.95965088e+02 7.26306260e-01]	[4.82845825e+02 8.75371277e+02 7.37914562e-01]
[462.37686157 398.18545532 0.95783228]	[464.93035889 421.31051636 0.89996749]	[405.85546875 426.37686157 0.82216221]	[390.47061157 521.25726318 0.86524028]	[380.22824097 606.03948975 0.93130875]	[526.43103027 418.65026855 0.87221265]	[557.18164062 503.33114624 0.88050991]	[580.27252197 587.98724365 0.8794347 ]	[487.91461182 603.38543701 0.74624729]	[452.01675415 605.97198486 0.72220069]	[472.5206604 744.55181885 0.78017777]	[4.80305389e+02 8.70181396e+02 8.66494119e-01]	[523.98449707 600.85430908 0.74530029]	[541.77593994 731.65637207 0.80207735]	[5.26523804e+02 7.83002014e+02 7.56540954e-01]	[452.00674438 382.86825562 0.84692824]	[477.71551514 380.34997559 0.91925585]	[434.12176514 375.01315308 0.69036603]	[498.11859131 362.33392334 0.80453074]	[5.21314880e+02 8.31690369e+02 8.13229859e-01]	[5.36720642e+02 8.26604309e+02 7.00133801e-01]	[5.21389282e+02 7.75311462e+02 6.78274632e-01]	[4.82936981e+02 9.03581360e+02 7.60456204e-01]	[4.67389893e+02 8.95970947e+02 7.31644392e-01]	[4.82855255e+02 8.75322571e+02 7.31936812e-01]
[462.38882446 398.25527954 0.95503742]	[464.92660522 421.37322998 0.8974551 ]	[405.86465454 428.94351196 0.81386602]	[392.97589111 521.27606201 0.8734073 ]	[380.22912598 606.0770874 0.92672944]	[526.43170166 418.69741821 0.87479764]	[557.20037842 503.44180298 0.86230087]	[577.72845459 590.53826904 0.83487582]	[485.49435425 603.39398193 0.75018191]	[452.02914429 605.97381592 0.72275513]	[472.51220703 747.00762939 0.77440411]	[4.80296356e+02 8.70222534e+02 8.58089626e-01]	[523.95880127 600.87280273 0.74976277]	[541.81481934 731.76641846 0.78593034]	[5.23936462e+02 7.77915649e+02 7.68190563e-01]	[452.01852417 385.34643555 0.83887863]	[477.7401123 382.78985596 0.90518874]	[434.12664795 375.08169556 0.68154454]	[498.12307739 364.86782837 0.79385805]	[5.21252869e+02 8.31668335e+02 7.45921612e-01]	[5.29069763e+02 8.26569885e+02 6.65342927e-01]	[5.21200928e+02 7.72697021e+02 6.58037424e-01]	[4.82903992e+02 9.03608337e+02 7.53789842e-01]	[4.64913300e+02 8.95986938e+02 7.27967381e-01]	[4.82844055e+02 8.75369873e+02 7.10431755e-01]
[462.38174438 400.65216064 0.95781624]	[464.93829346 423.81063843 0.88510066]	[405.88076782 431.47549438 0.81081671]	[392.98638916 521.35327148 0.88282096]	[380.24456787 608.49981689 0.91343635]	[526.43365479 421.14450073 0.88492036]	[554.71087646 503.49212646 0.84552294]	[575.22412109 593.17718506 0.81353903]	[487.91897583 603.47851562 0.75065392]	[452.03765869 606.05102539 0.71558392]	[472.52310181 747.027771 0.78009993]	[4.80284515e+02 8.70318604e+02 8.53616714e-01]	[523.96777344 603.37414551 0.75507838]	[539.24523926 736.80670166 0.74141771]	[5.23838806e+02 7.82961426e+02 7.18874574e-01]	[451.99108887 387.88772583 0.82751173]	[477.74002075 385.29071045 0.8928411 ]	[434.12173462 377.52453613 0.67101902]	[498.13589478 364.87747192 0.79802299]	[5.18770752e+02 8.31697083e+02 6.80061817e-01]	[5.26493469e+02 8.26620544e+02 6.36710703e-01]	[5.21188660e+02 7.72769470e+02 5.73679805e-01]	[4.82869354e+02 9.03608154e+02 7.37761617e-01]	[4.64888000e+02 8.95990051e+02 7.18392253e-01]	[4.82821442e+02 8.77915222e+02 7.02075243e-01]
[462.37506104 400.72433472 0.95394611]	[464.9432373 423.89529419 0.8673715 ]	[405.89837646 434.05343628 0.81328058]	[392.99047852 521.42425537 0.87976921]	[380.2902832 608.59533691 0.89843351]	[526.43225098 421.1937561 0.88860357]	[557.18951416 505.99261475 0.82703149]	[575.13653564 598.23028564 0.81938612]	[487.91925049 605.99884033 0.74874449]	[452.05117798 608.58325195 0.69984269]	[472.53561401 749.57196045 0.78008473]	[4.80287262e+02 8.72735718e+02 8.63503635e-01]	[523.96508789 603.47418213 0.75740284]	[539.1965332 741.93121338 0.75539613]	[523.82214355 775.35693359 0.78910589]	[449.52243042 390.47149658 0.82402521]	[477.73791504 387.88970947 0.88217878]	[434.1277771 377.63433838 0.65991855]	[495.69979858 369.90393066 0.79058683]	[5.16166260e+02 8.29105103e+02 7.24513412e-01]	[5.23977783e+02 8.21509033e+02 6.93594933e-01]	[5.18762024e+02 7.70233276e+02 6.50368631e-01]	[4.82877960e+02 9.03615295e+02 7.38308489e-01]	[4.64893402e+02 8.98424255e+02 7.22187757e-01]	[4.82810394e+02 8.77953430e+02 7.17910290e-01]
[462.38827515 400.8109436 0.94688708]	[464.921875 426.40933228 0.85397375]	[405.87472534 434.10687256 0.82425845]	[393.0039978 523.85211182 0.87601405]	[380.3331604 611.11303711 0.88048011]	[526.45593262 421.26171875 0.88183171]	[557.18969727 508.45806885 0.81972134]	[572.66186523 598.29168701 0.83241308]	[485.49511719 606.01391602 0.75223285]	[452.01846313 608.60852051 0.69887429]	[472.51379395 747.14904785 0.77557504]	[4.80282013e+02 8.72710876e+02 8.56185138e-01]	[523.96673584 605.89562988 0.75992227]	[5.36667175e+02 7.36861816e+02 7.07916141e-01]	[523.76556396 777.83959961 0.78279364]	[452.00228882 393.0486145 0.83408117]	[480.1161499 390.44488525 0.88047665]	[436.58428955 380.105896 0.64510214]	[498.14529419 369.96054077 0.79559404]	[5.13640625e+02 8.29122681e+02 7.10444152e-01]	[5.23890320e+02 8.21522400e+02 7.02026904e-01]	[5.18680054e+02 7.70270935e+02 6.13090217e-01]	[4.82914490e+02 9.03631348e+02 7.40768611e-01]	[4.64916840e+02 8.98441711e+02 7.21448898e-01]	[4.82788971e+02 8.77909180e+02 7.14905739e-01]
[462.38800049 403.25140381 0.93214422]	[464.92935181 431.47784424 0.83659285]	[405.90472412 436.62359619 0.83059675]	[393.04037476 523.93054199 0.87157601]	[382.72521973 613.71795654 0.86472917]	[526.47503662 421.37289429 0.86517894]	[554.69171143 511.04284668 0.80566061]	[572.63293457 600.80285645 0.84669155]	[485.44592285 606.06976318 0.75391674]	[449.49786377 611.0914917 0.69489425]	[470.04620361 747.17126465 0.77064389]	[4.80304047e+02 8.72761353e+02 8.59729528e-01]	[523.9206543 605.96014404 0.76068801]	[5.36638123e+02 7.41893311e+02 7.17006981e-01]	[5.21292053e+02 7.80409424e+02 7.75659621e-01]	[452.01010132 395.56335449 0.84765512]	[477.74411011 392.99691772 0.88362229]	[436.62124634 380.22055054 0.64066368]	[498.15231323 372.54745483 0.79252303]	[5.11049896e+02 8.29077820e+02 7.05165923e-01]	[5.21399353e+02 8.21476440e+02 7.10072339e-01]	[5.11072998e+02 7.72776367e+02 5.83704412e-01]	[4.82913940e+02 9.06153931e+02 7.43054748e-01]	[4.64927734e+02 8.98505676e+02 7.17307031e-01]	[4.82800903e+02 8.77951355e+02 7.10364342e-01]
[462.38043213 403.37634277 0.90631163]	[464.92556763 434.04415894 0.83807153]	[408.38476562 436.67483521 0.83205378]	[395.54193115 526.40997314 0.87091124]	[382.80218506 616.26647949 0.85232085]	[526.46832275 423.8263855 0.85481566]	[554.67346191 513.64031982 0.81043041]	[572.65863037 603.29742432 0.85440361]	[485.40689087 608.57781982 0.74872822]	[449.43487549 613.66497803 0.68796581]	[472.58178711 747.02172852 0.77693945]	[4.80342865e+02 8.72706055e+02 8.65556717e-01]	[523.9151001 606.04150391 0.75259483]	[5.34095032e+02 7.36863098e+02 6.91556752e-01]	[5.18698730e+02 7.85559448e+02 7.10973442e-01]	[452.0519104 398.04138184 0.86601901]	[477.71710205 395.55316162 0.89587319]	[436.66390991 380.26300049 0.65607709]	[498.15625 374.98538208 0.78621799]	[5.11091583e+02 8.29235657e+02 6.68350041e-01]	[5.21315430e+02 8.26533142e+02 7.12185502e-01]	[5.05948700e+02 7.80427917e+02 5.30019820e-01]	[4.85391632e+02 9.03611145e+02 7.48696089e-01]	[4.67428925e+02 8.98437256e+02 7.32115984e-01]	[4.82808197e+02 8.75440796e+02 7.16928840e-01]
[462.44610596 405.90216064 0.88054234]	[464.95581055 436.61154175 0.84991825]	[408.44354248 439.14733887 0.83777022]	[395.56100464 526.4720459 0.86339509]	[382.82974243 621.30511475 0.86540824]	[526.48034668 426.34262085 0.83477241]	[554.67364502 516.21508789 0.82115549]	[572.6340332 603.44329834 0.86300719]	[485.3861084 611.10675049 0.74042165]	[449.43847656 616.23864746 0.68368578]	[472.54876709 747.15527344 0.77946025]	[4.80319336e+02 8.72799255e+02 8.71855080e-01]	[523.87902832 608.54083252 0.74856818]	[5.36653320e+02 7.44430542e+02 7.31376350e-01]	[5.16165100e+02 7.85609863e+02 7.20038056e-01]	[454.60705566 398.13430786 0.88656092]	[480.12780762 398.01815796 0.91206193]	[439.09094238 382.7406311 0.653521 ]	[498.2199707 375.06939697 0.80563873]	[5.08487701e+02 8.29212463e+02 6.93115175e-01]	[5.21205017e+02 8.26537903e+02 7.23740399e-01]	[5.05883453e+02 7.80415466e+02 5.46326995e-01]	[4.85389862e+02 9.03613220e+02 7.46251583e-01]	[4.67420654e+02 8.98462280e+02 7.27805734e-01]	[4.82790771e+02 8.77979187e+02 7.20996261e-01]
[464.82546997 411.01263428 0.87069958]	[467.39761353 436.69671631 0.8594088 ]	[410.9425354 439.25125122 0.84266913]	[395.55996704 528.98791504 0.84591985]	[382.87600708 623.81994629 0.87883157]	[526.50457764 426.44958496 0.82266432]	[557.15637207 518.76342773 0.85226327]	[572.63946533 605.92974854 0.86484134]	[485.36685181 613.64880371 0.74112642]	[446.94906616 618.7878418 0.69311625]	[472.59521484 749.57110596 0.77229589]	[4.80319061e+02 8.72819092e+02 8.64776015e-01]	[523.86932373 608.60241699 0.74514008]	[539.18280029 747.04022217 0.77937484]	[5.08505585e+02 7.88057617e+02 6.90300822e-01]	[454.63867188 398.26678467 0.88880801]	[480.16363525 398.15499878 0.93456566]	[439.10418701 382.83270264 0.64887452]	[500.64569092 377.54663086 0.828403 ]	[5.06001556e+02 8.29176880e+02 7.01795578e-01]	[5.18734131e+02 8.24073181e+02 7.25701451e-01]	[5.03443024e+02 7.75348450e+02 5.07614672e-01]	[4.85448578e+02 9.03574585e+02 7.31490314e-01]	[4.67462250e+02 8.98449402e+02 7.13658512e-01]	[4.82770111e+02 8.80468201e+02 7.06098378e-01]
[462.45913696 416.09552002 0.90634412]	[467.45864868 439.15142822 0.86686778]	[410.98138428 441.68356323 0.84574282]	[395.56848145 531.56323242 0.83953786]	[385.30621338 623.90539551 0.88732052]	[528.96350098 431.55038452 0.81423819]	[557.17486572 521.23199463 0.87828302]	[572.65661621 606.050354 0.8526246 ]	[485.3550415 616.25140381 0.74085355]	[446.91278076 621.33673096 0.7043041 ]	[475.1008606 749.63568115 0.76354241]	[4.80334473e+02 8.72899170e+02 8.37441385e-01]	[523.86645508 613.66253662 0.73830003]	[536.71026611 747.12634277 0.78073466]	[5.05962524e+02 7.90612061e+02 6.34763360e-01]	[454.62527466 400.75109863 0.87912518]	[480.18579102 400.61517334 0.94596475]	[439.08068848 382.86785889 0.59815514]	[500.70809937 377.6121521 0.85610342]	[5.03453369e+02 8.31741577e+02 6.60291791e-01]	[5.13632202e+02 8.29116943e+02 6.98095322e-01]	[5.03397461e+02 7.80475586e+02 4.34608757e-01]	[4.85427765e+02 9.06130066e+02 7.21608937e-01]	[4.67434174e+02 8.98519592e+02 6.95537865e-01]	[4.82781769e+02 8.83053284e+02 6.70832276e-01]
[464.837677 418.54284668 0.91614258]	[467.4982605 439.24609375 0.86763167]	[411.0249939 441.75384521 0.85191649]	[395.56356812 534.16497803 0.84042454]	[385.32147217 624.00775146 0.89511031]	[528.97003174 436.60696411 0.82553613]	[557.22131348 521.38513184 0.89305866]	[572.64489746 608.49841309 0.84234256]	[482.97476196 621.35601807 0.75994551]	[446.91921997 623.90350342 0.72145128]	[4.75089355e+02 7.52192871e+02 7.45054543e-01]	[4.80342255e+02 8.72857666e+02 8.49693596e-01]	[523.84777832 618.82452393 0.74627995]	[536.64160156 749.6730957 0.78760028]	[5.06002380e+02 7.90648987e+02 6.73364162e-01]	[457.07775879 400.84371948 0.87441289]	[480.19110107 400.70611572 0.95115358]	[439.11459351 387.94061279 0.62141252]	[500.70065308 377.72070312 0.85733807]	[5.03400940e+02 8.31796814e+02 6.79511905e-01]	[5.13587891e+02 8.29168396e+02 7.16111302e-01]	[5.03392212e+02 7.83030762e+02 4.92267668e-01]	[4.85425049e+02 9.06169678e+02 7.33807445e-01]	[4.67435333e+02 9.01004395e+02 7.05319762e-01]	[4.82785339e+02 8.80502014e+02 6.80816889e-01]
[464.91870117 418.60687256 0.9141655 ]	[469.96722412 439.28549194 0.86743915]	[413.48876953 441.79284668 0.85093421]	[395.58847046 539.1809082 0.85902572]	[385.29800415 624.04766846 0.8977114 ]	[529.00292969 436.6418457 0.82677674]	[557.22241211 523.79498291 0.88468224]	[572.65991211 608.57830811 0.83184493]	[482.93011475 621.34417725 0.76689565]	[444.40655518 623.90130615 0.73018396]	[4.75092529e+02 7.49739380e+02 7.46830940e-01]	[4.80332886e+02 8.75333862e+02 8.26936543e-01]	[523.83721924 618.80218506 0.74486148]	[534.16442871 749.66711426 0.77947122]	[5.05947754e+02 7.90710876e+02 7.00273871e-01]	[457.13156128 403.28414917 0.87093014]	[480.23693848 400.76495361 0.95672244]	[439.15557861 390.49572754 0.66601294]	[500.70254517 380.15917969 0.85483921]	[5.03344879e+02 8.31816650e+02 6.49959743e-01]	[5.11015137e+02 8.29201538e+02 7.01228559e-01]	[5.03352356e+02 7.85560913e+02 5.03233969e-01]	[4.85417694e+02 9.06180603e+02 7.22010970e-01]	[4.67423340e+02 9.01024597e+02 6.88288987e-01]	[4.82798248e+02 8.83091064e+02 6.59398913e-01]
[464.91882324 418.64474487 0.91983891]	[470.01306152 441.6652832 0.86792064]	[413.50436401 441.82028198 0.85325176]	[395.58358765 539.18389893 0.86076236]	[382.85983276 626.39385986 0.90449578]	[529.03497314 439.07772827 0.83150929]	[557.26495361 523.8548584 0.88371456]	[572.65081787 613.64776611 0.81242222]	[482.934021 621.40618896 0.77391183]	[444.40637207 623.95532227 0.73859036]	[4.75093353e+02 7.49756897e+02 7.46831238e-01]	[4.80317261e+02 8.72822937e+02 8.41571212e-01]	[523.84490967 621.31811523 0.75411081]	[534.13708496 749.6630249 0.76843452]	[5.03275269e+02 7.93287842e+02 6.07830405e-01]	[457.14459229 403.3225708 0.86992925]	[480.24526978 400.83053589 0.9507587 ]	[439.18591309 392.9848938 0.72323561]	[500.6958313 380.32354736 0.84672499]	[5.03379608e+02 8.31851257e+02 5.63867986e-01]	[5.08480713e+02 8.29183655e+02 6.43112898e-01]	[5.00770905e+02 7.88059387e+02 3.63518387e-01]	[4.85393219e+02 9.06174500e+02 7.31650889e-01]	[4.67393799e+02 9.01004639e+02 6.98300123e-01]	[4.82761566e+02 8.80479248e+02 6.58282578e-01]
[464.93795776 418.67025757 0.91951966]	[470.03671265 441.67480469 0.86916077]	[413.52185059 441.83853149 0.85194463]	[395.57559204 539.19396973 0.86035895]	[382.82641602 626.40386963 0.91337514]	[529.05493164 439.0854187 0.83109224]	[559.7019043 523.89959717 0.88228261]	[572.61798096 613.65289307 0.81360966]	[482.953125 623.82910156 0.77058601]	[444.43688965 623.97161865 0.7341783 ]	[4.75101685e+02 7.49735413e+02 7.46630788e-01]	[4.80307129e+02 8.72793396e+02 8.38126302e-01]	[523.84979248 621.32672119 0.75517166]	[534.16101074 749.63458252 0.7672708 ]	[5.00788635e+02 7.90791870e+02 6.16423726e-01]	[457.15527344 403.3449707 0.86803311]	[480.27078247 400.85354614 0.94906622]	[439.22445679 393.03921509 0.72414935]	[500.73812866 380.34603882 0.84676874]	[5.03403534e+02 8.31803894e+02 6.07620299e-01]	[5.08477905e+02 8.29127380e+02 6.62560344e-01]	[4.98197968e+02 7.88039246e+02 3.34327698e-01]	[4.85412842e+02 9.06179321e+02 7.25375414e-01]	[4.67410248e+02 9.01010864e+02 6.91291451e-01]	[4.82737030e+02 8.77969543e+02 6.55399621e-01]
[464.97396851 418.69692993 0.91409886]	[470.05117798 441.70007324 0.87036002]	[413.5227356 441.86621094 0.84665197]	[395.57192993 539.18475342 0.85695851]	[382.79269409 626.43078613 0.91509962]	[529.05895996 439.13079834 0.83752191]	[559.70166016 523.91748047 0.87847477]	[572.59991455 611.17028809 0.81271321]	[482.91702271 623.83862305 0.77556819]	[444.38980103 623.9932251 0.73925662]	[4.75137573e+02 7.52175903e+02 7.48590529e-01]	[4.80316101e+02 8.72786438e+02 8.36621881e-01]	[523.82385254 621.32562256 0.7505452 ]	[536.64422607 749.62902832 0.77971786]	[5.00720886e+02 7.90809692e+02 5.96625566e-01]	[457.19012451 403.37182617 0.8682996 ]	[480.29800415 400.88082886 0.94607323]	[439.2723999 395.53805542 0.70678651]	[500.76522827 382.77368164 0.84468454]	[5.03445374e+02 8.31782104e+02 5.83084106e-01]	[5.08497955e+02 8.29101746e+02 6.46094441e-01]	[4.98148621e+02 7.88051331e+02 3.01751822e-01]	[4.85396637e+02 9.06159668e+02 7.29412675e-01]	[4.67393646e+02 9.00984619e+02 6.99088931e-01]	[4.82753754e+02 8.77976440e+02 6.48615003e-01]
[467.46987915 418.71063232 0.90519881]	[472.53692627 441.71359253 0.87314898]	[413.54998779 441.8777771 0.84718192]	[395.55853271 539.21325684 0.85904062]	[382.77230835 626.47045898 0.91281897]	[531.53356934 439.15130615 0.83921582]	[559.70343018 523.92388916 0.87632704]	[572.61468506 613.63427734 0.813721 ]	[482.96032715 623.88439941 0.77219898]	[446.87701416 626.43151855 0.73145914]	[4.75130096e+02 7.52264587e+02 7.31154680e-01]	[4.80315369e+02 8.72839355e+02 8.30127716e-01]	[523.85217285 621.38000488 0.75863349]	[536.66687012 749.6940918 0.78429687]	[5.00697266e+02 7.90664124e+02 5.97001910e-01]	[459.61343384 403.3928833 0.86915529]	[480.3458252 403.24551392 0.94314635]	[439.30801392 395.55691528 0.72048926]	[500.80404663 382.80264282 0.84458953]	[5.03450928e+02 8.31721375e+02 6.10342383e-01]	[5.08513428e+02 8.29043762e+02 6.41351283e-01]	[4.98177551e+02 7.82987183e+02 2.86294222e-01]	[4.85431854e+02 9.06175232e+02 7.23590553e-01]	[4.67431091e+02 9.01028259e+02 6.93520069e-01]	[4.82747131e+02 8.80515442e+02 6.42244458e-01]
[469.99423218 418.72576904 0.89978886]	[472.56900024 441.73199463 0.87813318]	[413.57223511 441.89224243 0.84769338]	[395.55300903 539.21002197 0.85795593]	[382.74737549 626.50811768 0.91257811]	[531.56921387 439.17492676 0.84311229]	[559.73474121 523.95458984 0.87415528]	[572.61755371 613.67706299 0.81332982]	[482.97225952 623.86022949 0.76613665]	[446.89099121 626.41741943 0.72916859]	[4.77614594e+02 7.54787598e+02 7.36101866e-01]	[4.80316284e+02 8.75331726e+02 8.19848418e-01]	[523.86096191 621.34680176 0.75215125]	[539.1807251 749.73223877 0.8081181 ]	[4.98175842e+02 7.90675293e+02 5.98922372e-01]	[459.65985107 403.40859985 0.87393743]	[482.71383667 403.25372314 0.94062722]	[441.66369629 395.61685181 0.72722828]	[500.82098389 382.82922363 0.84403241]	[5.03470947e+02 8.31697144e+02 6.42992258e-01]	[5.08529938e+02 8.26645874e+02 6.54433846e-01]	[4.93062469e+02 7.85500061e+02 2.53622770e-01]	[4.85454895e+02 9.08625061e+02 7.16058850e-01]	[4.67447784e+02 9.01061523e+02 6.85978413e-01]	[4.80353882e+02 8.83093750e+02 6.43717945e-01]
[470.01309204 418.74914551 0.89924848]	[472.59771729 441.75 0.8784042 ]	[413.58847046 441.91409302 0.84648913]	[395.54302979 539.25714111 0.86623251]	[380.35699463 626.52661133 0.91460776]	[531.60198975 439.19989014 0.84444618]	[559.74603271 523.99029541 0.86815417]	[572.64892578 616.21661377 0.81172425]	[485.34387207 623.83624268 0.76271296]	[446.89779663 624.00146484 0.72988772]	[4.77646912e+02 7.52180176e+02 7.45488703e-01]	[4.80308807e+02 8.75364990e+02 8.06224763e-01]	[523.87335205 621.3137207 0.74805868]	[539.15942383 749.70202637 0.7978636 ]	[4.98197144e+02 7.90655090e+02 5.90959370e-01]	[459.66400146 405.84564209 0.87253124]	[482.72836304 403.27792358 0.93919265]	[441.66262817 395.60702515 0.71864069]	[500.83618164 385.31408691 0.84128076]	[5.05881439e+02 8.31666809e+02 6.44513428e-01]	[5.11019409e+02 8.26604675e+02 6.48190737e-01]	[4.95629456e+02 7.83033020e+02 2.57834941e-01]	[4.85453400e+02 9.06182373e+02 7.03089416e-01]	[4.67453430e+02 9.01047058e+02 6.73124373e-01]	[4.80345825e+02 8.85611877e+02 6.33245587e-01]
[472.51760864 418.77154541 0.89741707]	[472.60186768 441.77883911 0.87785345]	[416.01602173 444.31582642 0.84611547]	[395.53713989 539.3203125 0.87612081]	[380.31781006 626.4932251 0.9290145 ]	[531.60107422 439.22583008 0.84826767]	[559.73529053 524.01135254 0.8631984 ]	[572.67059326 616.23449707 0.81262511]	[485.35623169 623.84899902 0.76428187]	[446.92178345 624.00897217 0.72716123]	[477.66760254 749.74743652 0.75034338]	[4.80304749e+02 8.75322388e+02 8.07656407e-01]	[523.87524414 621.32409668 0.75034356]	[539.171875 749.69219971 0.79474819]	[4.98157471e+02 7.90686951e+02 5.68025708e-01]	[459.68960571 405.881073 0.8749755 ]	[482.75283813 403.31686401 0.93206125]	[441.66439819 395.57174683 0.74079984]	[500.83853149 385.37307739 0.83575433]	[5.03461456e+02 8.31670471e+02 6.18821561e-01]	[5.08533600e+02 8.26620422e+02 6.30572557e-01]	[4.93092224e+02 7.85584473e+02 2.40606427e-01]	[4.85421051e+02 9.06187256e+02 7.09072411e-01]	[4.67418182e+02 9.01032043e+02 6.78484201e-01]	[4.80336914e+02 8.83095154e+02 6.24814570e-01]
[472.58786011 418.80020142 0.90140092]	[472.59738159 441.83477783 0.87843716]	[416.01953125 444.38574219 0.84188145]	[395.53817749 541.7444458 0.88623011]	[380.2713623 626.5211792 0.92998451]	[531.6126709 439.27880859 0.85363984]	[559.7277832 526.39318848 0.85878354]	[575.15216064 618.74017334 0.81560099]	[485.36965942 623.84619141 0.76565903]	[446.93960571 624.01293945 0.72731787]	[4.77677979e+02 7.52191528e+02 7.46238410e-01]	[4.80300171e+02 8.75415405e+02 8.00117910e-01]	[523.887146 621.3203125 0.75114608]	[539.16662598 749.71038818 0.79119217]	[4.98261963e+02 7.90644531e+02 5.79007089e-01]	[459.72894287 405.90753174 0.87906903]	[482.8104248 403.35760498 0.92020327]	[441.69775391 395.62924194 0.74818742]	[500.86462402 387.89608765 0.829763 ]	[5.05879883e+02 8.29261475e+02 6.02048397e-01]	[5.11023529e+02 8.26592346e+02 6.19821906e-01]	[4.98220703e+02 7.80489197e+02 2.69301981e-01]	[4.85432281e+02 9.08643066e+02 7.07886875e-01]	[4.67419525e+02 9.03556152e+02 6.71582103e-01]	[4.80348633e+02 8.88128418e+02 6.38512015e-01]
[475.07214355 421.15460205 0.90468764]	[472.60073853 441.86074829 0.87824565]	[416.03234863 444.41345215 0.83889151]	[395.52783203 541.76837158 0.8883642 ]	[380.25222778 626.56097412 0.92846376]	[531.60845947 439.30630493 0.85530823]	[559.73724365 526.42175293 0.8558526 ]	[575.1605835 618.77191162 0.82063341]	[485.36218262 623.89202881 0.77460706]	[446.9624939 626.43200684 0.73338628]	[4.77658661e+02 7.49755188e+02 7.44819283e-01]	[4.80304108e+02 8.75358765e+02 8.14199924e-01]	[523.87158203 621.38153076 0.76085824]	[539.1739502 749.75811768 0.78392851]	[4.98238312e+02 7.88183594e+02 5.63763261e-01]	[459.75247192 408.38702393 0.87903315]	[482.84472656 403.39938354 0.90769911]	[441.72781372 398.07858276 0.73916674]	[500.88735962 390.43249512 0.82203233]	[5.03451477e+02 8.29246033e+02 6.15313888e-01]	[5.08525482e+02 8.26581116e+02 6.22339070e-01]	[4.98194366e+02 7.77906067e+02 2.50214815e-01]	[4.85430176e+02 9.06178833e+02 7.13817418e-01]	[4.67420471e+02 9.01043030e+02 6.80625141e-01]	[4.80350433e+02 8.85620667e+02 6.45425439e-01]
[475.11300659 421.18466187 0.91275364]	[475.0793457 441.90054321 0.87783003]	[416.05834961 446.87457275 0.83793932]	[395.55352783 541.79577637 0.89391106]	[380.26663208 626.58111572 0.92211086]	[534.09344482 441.69403076 0.85537767]	[559.7557373 528.96496582 0.83805901]	[575.18408203 621.27770996 0.83297253]	[485.39141846 623.95397949 0.76918888]	[446.96807861 626.50390625 0.72491413]	[477.73580933 752.18597412 0.75491375]	[4.80298981e+02 8.75333008e+02 8.14968526e-01]	[523.89727783 623.87133789 0.76247245]	[536.69195557 752.18182373 0.76938933]	[5.00696899e+02 7.90755310e+02 5.92887878e-01]	[459.77084351 408.43267822 0.88062406]	[482.87811279 405.8414917 0.90413338]	[441.73486328 398.13552856 0.73760438]	[503.25097656 390.43106079 0.82461137]	[5.03460327e+02 8.31742126e+02 5.96844435e-01]	[5.08534515e+02 8.29083191e+02 6.36210084e-01]	[4.98148041e+02 7.85591919e+02 2.82384038e-01]	[4.85454895e+02 9.06193604e+02 7.11178720e-01]	[4.67447784e+02 9.01061523e+02 6.77450657e-01]	[4.80317871e+02 8.85574219e+02 6.41323149e-01]
[475.14749146 421.19607544 0.91910744]	[475.07852173 441.92523193 0.87370539]	[416.06375122 446.90591431 0.83747083]	[395.5743103 541.82049561 0.90187407]	[380.29586792 626.6149292 0.91149032]	[531.62719727 441.70922852 0.85642827]	[559.76251221 528.98706055 0.83603543]	[575.19995117 621.33239746 0.8431536 ]	[485.38290405 623.98901367 0.77250427]	[446.95333862 626.53875732 0.72513223]	[4.77733185e+02 7.54748413e+02 7.47740626e-01]	[4.80293091e+02 8.72836365e+02 8.29479337e-01]	[523.89208984 623.90698242 0.7661401 ]	[5.34139221e+02 7.52219727e+02 7.48577774e-01]	[5.00757660e+02 7.90699341e+02 6.33415699e-01]	[459.79330444 408.45654297 0.88321418]	[482.89678955 405.85696411 0.9017576 ]	[441.74899292 398.16467285 0.75415832]	[503.25250244 390.44155884 0.82512784]	[5.03400238e+02 8.31812683e+02 6.24761224e-01]	[5.08475128e+02 8.29140747e+02 6.65752053e-01]	[4.98227173e+02 7.85535767e+02 3.18847060e-01]	[4.85442352e+02 9.06192505e+02 7.19891787e-01]	[4.67437500e+02 9.01047424e+02 6.85612082e-01]	[4.80314819e+02 8.80482117e+02 6.45690918e-01]
[475.15737915 421.19046021 0.92057484]	[475.08474731 444.30780029 0.87098712]	[416.07034302 446.91567993 0.83803433]	[395.61459351 541.81359863 0.90140551]	[380.33407593 626.63018799 0.89932424]	[534.09710693 441.74331665 0.8562097 ]	[559.76324463 529.01403809 0.83431053]	[575.19470215 621.3963623 0.85151035]	[485.35070801 623.97900391 0.77714801]	[446.91986084 626.5269165 0.72806352]	[4.77742920e+02 7.54834961e+02 7.38587320e-01]	[4.80275116e+02 8.72902649e+02 8.13980818e-01]	[523.86566162 623.89678955 0.76923221]	[5.31616333e+02 7.52280029e+02 7.41867065e-01]	[5.00729858e+02 7.90738831e+02 6.17091894e-01]	[459.79898071 408.44702148 0.88333416]	[482.90362549 405.84661865 0.90149134]	[441.740448 398.14175415 0.7763021 ]	[503.2640686 390.42272949 0.82751828]	[5.03394623e+02 8.31873352e+02 6.03576005e-01]	[5.08463135e+02 8.29189941e+02 6.53414607e-01]	[4.98232605e+02 7.85568604e+02 3.06442589e-01]	[4.87932220e+02 9.08627808e+02 7.17579842e-01]	[4.67488495e+02 9.03544434e+02 6.77892685e-01]	[4.80277802e+02 8.83073730e+02 6.37940049e-01]
[475.17614746 421.19006348 0.92137098]	[475.09106445 444.33078003 0.86958593]	[416.0831604 446.94546509 0.83722627]	[395.61416626 541.81988525 0.89955246]	[382.7310791 629.0300293 0.88795185]	[534.09436035 441.75817871 0.85642475]	[559.7645874 529.03253174 0.83114308]	[575.19549561 623.81665039 0.85820132]	[485.34783936 623.99853516 0.77664757]	[446.90945435 626.54901123 0.72720385]	[4.77728363e+02 7.57330994e+02 7.43005633e-01]	[4.80270996e+02 8.77921082e+02 7.88308263e-01]	[523.86431885 623.91607666 0.76841962]	[5.34115967e+02 7.54815002e+02 7.31776953e-01]	[5.00688965e+02 7.90738037e+02 6.18887484e-01]	[459.8052063 408.43475342 0.88169378]	[482.92272949 405.84854126 0.89976704]	[441.72113037 398.07571411 0.79869807]	[503.28979492 387.92248535 0.83019972]	[5.03384064e+02 8.34266724e+02 6.24084890e-01]	[5.08463654e+02 8.29216675e+02 6.56863630e-01]	[4.98223450e+02 7.85598022e+02 3.01419377e-01]	[4.87990784e+02 9.08629456e+02 6.98467314e-01]	[4.70020569e+02 9.03591492e+02 6.56982541e-01]	[4.80271545e+02 8.88176758e+02 6.38268769e-01]
[477.5930481 421.17132568 0.92243201]	[475.10733032 444.34619141 0.87050819]	[416.07775879 446.9576416 0.83527523]	[395.6427002 541.82019043 0.90001309]	[382.77987671 629.08880615 0.8763873 ]	[534.10766602 441.7800293 0.85530013]	[559.76971436 529.05865479 0.83017385]	[575.18817139 623.84283447 0.86152178]	[485.35046387 626.42999268 0.77360153]	[446.89727783 626.58557129 0.7216714 ]	[4.77720032e+02 7.59896484e+02 7.37404883e-01]	[4.80274689e+02 8.75427612e+02 7.95505285e-01]	[523.86737061 623.94244385 0.76900804]	[5.31597107e+02 7.59873657e+02 7.27511466e-01]	[5.00710724e+02 7.90787109e+02 6.50202096e-01]	[459.81030273 408.39770508 0.88415736]	[482.92218018 405.82946777 0.90059757]	[441.72515869 395.64855957 0.80322027]	[503.29406738 387.88342285 0.83682799]	[5.03352661e+02 8.34338989e+02 6.27896488e-01]	[5.05967346e+02 8.29283081e+02 6.73846126e-01]	[4.98190002e+02 7.88068176e+02 3.38382602e-01]	[4.87992554e+02 9.08621399e+02 6.95599794e-01]	[4.70022675e+02 9.03567993e+02 6.54546618e-01]	[4.80276733e+02 8.88117310e+02 6.37917161e-01]
[477.60818481 421.15463257 0.92643231]	[475.10745239 444.36611938 0.86828536]	[416.07885742 446.96920776 0.8339318 ]	[395.64852905 541.82177734 0.90532207]	[382.83428955 629.05871582 0.87074095]	[534.10748291 441.79534912 0.8562088 ]	[559.74981689 529.03375244 0.83289772]	[575.17443848 623.83721924 0.86125267]	[482.97351074 626.42504883 0.77353495]	[446.88839722 626.58117676 0.72176456]	[4.77642120e+02 7.62423767e+02 7.18734384e-01]	[4.80285492e+02 8.72878662e+02 8.14215064e-01]	[523.8505249 623.94012451 0.76909065]	[5.31544556e+02 7.57377869e+02 7.24522650e-01]	[5.00690155e+02 7.90797119e+02 6.19538665e-01]	[459.82525635 405.91192627 0.88974112]	[482.93432617 405.81619263 0.89635354]	[441.72625732 395.59262085 0.81226099]	[503.29522705 387.91595459 0.83330321]	[5.03346130e+02 8.34344421e+02 5.75394213e-01]	[5.05953125e+02 8.29274780e+02 6.38001502e-01]	[4.98211731e+02 7.88072937e+02 3.23233783e-01]	[4.87974579e+02 9.08620239e+02 7.18105972e-01]	[4.70002106e+02 9.01065308e+02 6.75954342e-01]	[4.80274414e+02 8.83031128e+02 6.35485470e-01]
[477.62557983 418.79244995 0.93110311]	[475.13449097 444.32330322 0.87508613]	[416.10549927 446.92227173 0.84023273]	[398.02224731 541.80163574 0.90990168]	[382.85827637 629.05804443 0.86605811]	[534.12023926 441.75808716 0.85821819]	[559.76617432 529.01434326 0.8361097 ]	[572.66125488 621.40887451 0.85418892]	[485.34741211 626.44067383 0.77366358]	[446.8793335 626.58917236 0.72223842]	[4.77663116e+02 7.59938171e+02 7.21041322e-01]	[4.80286072e+02 8.75363220e+02 8.05310011e-01]	[523.86907959 623.96014404 0.76903617]	[5.29052124e+02 7.57379883e+02 7.26357222e-01]	[4.98259308e+02 7.90731506e+02 6.17146492e-01]	[459.84939575 405.86349487 0.89742631]	[482.94696045 403.36486816 0.89814097]	[441.74581909 395.51730347 0.8015756 ]	[503.29943848 387.86657715 0.83661544]	[5.03345428e+02 8.34285889e+02 6.04884207e-01]	[5.05953522e+02 8.29228027e+02 6.46814644e-01]	[4.98209686e+02 7.85591309e+02 3.04996073e-01]	[4.87978760e+02 9.06191284e+02 7.01067209e-01]	[4.70008698e+02 9.03544067e+02 6.57783747e-01]	[4.80289978e+02 8.85591919e+02 6.40781522e-01]
[477.60916138 418.74377441 0.92809796]	[475.16873169 444.31072998 0.88111836]	[416.1227417 446.88812256 0.84475768]	[398.02584839 541.79534912 0.91075051]	[385.30755615 629.03881836 0.86145079]	[534.16094971 441.74243164 0.85983634]	[559.75952148 528.96514893 0.84019136]	[572.66424561 621.34967041 0.84562606]	[482.94876099 624.01013184 0.77677047]	[444.41708374 626.54736328 0.73099005]	[4.77706573e+02 7.59919250e+02 7.14159727e-01]	[4.80286499e+02 8.72884766e+02 8.11089277e-01]	[523.84698486 623.93951416 0.76889002]	[5.28987915e+02 7.57309998e+02 7.24005818e-01]	[4.98207306e+02 7.90790588e+02 5.68547308e-01]	[459.84573364 403.39715576 0.89983743]	[482.91809082 403.30526733 0.91295761]	[441.78192139 393.07556152 0.77472705]	[503.29907227 385.38128662 0.84540719]	[5.03335022e+02 8.34286865e+02 5.30830085e-01]	[5.05918884e+02 8.29209290e+02 5.91271579e-01]	[4.98208679e+02 7.88110229e+02 2.61847913e-01]	[4.87994965e+02 9.08620239e+02 7.11320162e-01]	[4.70023865e+02 9.03541321e+02 6.66852593e-01]	[4.80265594e+02 8.83053101e+02 6.28593802e-01]
[477.60787964 418.70724487 0.92723143]	[475.16314697 441.92599487 0.88302058]	[416.1229248 444.44110107 0.84714925]	[398.03308105 541.76055908 0.90443569]	[385.31784058 629.01617432 0.86238658]	[534.17364502 441.72692871 0.86007798]	[559.76721191 526.53045654 0.84420002]	[572.65063477 621.32519531 0.84267175]	[482.93469238 623.98602295 0.78077155]	[444.40130615 626.52612305 0.73529571]	[4.77734711e+02 7.59889343e+02 7.25483298e-01]	[4.80283386e+02 8.72874939e+02 8.11346173e-01]	[523.83996582 623.9140625 0.76718616]	[5.29032532e+02 7.54808716e+02 7.34296143e-01]	[4.98175354e+02 7.90760803e+02 5.78122854e-01]	[459.84667969 403.34371948 0.90436965]	[482.92724609 403.25488281 0.9189564 ]	[441.77041626 393.00003052 0.77243555]	[503.3218689 385.32971191 0.850034 ]	[5.03332520e+02 8.31867126e+02 5.30025899e-01]	[5.05900970e+02 8.29178284e+02 5.90815783e-01]	[4.98165863e+02 7.88092468e+02 2.56946027e-01]	[4.87982880e+02 9.08622742e+02 7.12223649e-01]	[4.70005035e+02 9.01067810e+02 6.67530060e-01]	[4.80266113e+02 8.83042847e+02 6.24051988e-01]
[477.599823 418.68417358 0.92372215]	[475.16311646 441.87435913 0.8897832 ]	[416.12384033 444.38409424 0.85399508]	[398.03488159 541.75939941 0.90614986]	[385.32327271 626.61450195 0.87023455]	[534.17993164 441.68087769 0.85632515]	[559.78027344 526.53369141 0.84656435]	[572.65710449 621.32647705 0.84420514]	[482.91357422 623.9331665 0.78374416]	[444.38659668 626.48187256 0.74039447]	[4.77718475e+02 7.54809998e+02 7.31863678e-01]	[4.80283112e+02 8.72856873e+02 8.16759408e-01]	[523.82220459 623.84875488 0.76023984]	[5.29060364e+02 7.54769836e+02 7.35330582e-01]	[4.98203918e+02 7.90775818e+02 5.79851985e-01]	[459.85482788 403.31362915 0.90872884]	[482.92672729 400.87637329 0.92350346]	[441.76699829 390.49642944 0.7673592 ]	[503.33334351 385.30319214 0.84894842]	[5.03354126e+02 8.31828613e+02 5.42540729e-01]	[5.05940002e+02 8.29148499e+02 6.00814581e-01]	[4.98217804e+02 7.88114075e+02 2.70418406e-01]	[4.87982849e+02 9.06168335e+02 7.14168072e-01]	[4.70021912e+02 9.01041565e+02 6.72212481e-01]	[4.80260223e+02 8.83017029e+02 6.30714834e-01]
[477.61514282 418.63366699 0.92177027]	[477.62759399 441.8493042 0.90105963]	[416.15087891 444.31893921 0.86582655]	[398.03170776 539.28869629 0.88850164]	[385.30773926 626.56262207 0.88182008]	[536.69488525 441.68325806 0.86095983]	[559.78717041 526.50457764 0.84998953]	[572.65100098 618.8427124 0.83130449]	[482.94488525 623.92529297 0.78117907]	[444.42495728 626.46661377 0.74048823]	[4.77657562e+02 7.57326782e+02 7.16936588e-01]	[4.80279999e+02 8.72811401e+02 8.22198808e-01]	[523.84881592 623.8392334 0.76373255]	[5.31561523e+02 7.54737305e+02 7.40005970e-01]	[4.98177887e+02 7.90661560e+02 5.58291733e-01]	[462.18682861 403.25704956 0.91616076]	[482.94287109 400.80651855 0.93654227]	[441.777771 390.46411133 0.75197744]	[503.36300659 382.81799316 0.85806543]	[5.03341187e+02 8.31736389e+02 5.41541934e-01]	[5.05924347e+02 8.29064209e+02 5.80091357e-01]	[4.98192505e+02 7.85506042e+02 2.48071939e-01]	[4.87974304e+02 9.06162903e+02 7.08625734e-01]	[4.70004120e+02 9.01031311e+02 6.67091191e-01]	[4.80271545e+02 8.80481384e+02 6.27631843e-01]
[477.63293457 418.56750488 0.91724986]	[477.61923218 441.75415039 0.90381634]	[416.17007446 441.86599731 0.87460476]	[398.02050781 539.2545166 0.88249457]	[385.30270386 626.54571533 0.88367999]	[536.67883301 439.22897339 0.85674989]	[559.78051758 526.44152832 0.85486466]	[572.63891602 618.7855835 0.82408822]	[482.92129517 623.87353516 0.77121782]	[444.40689087 624.00518799 0.72961664]	[4.77667572e+02 7.59892578e+02 6.99806154e-01]	[4.80282410e+02 8.72870422e+02 8.11043501e-01]	[523.81323242 621.37341309 0.74832088]	[5.34084351e+02 7.52281189e+02 7.37871766e-01]	[4.98202271e+02 7.90627502e+02 5.56215584e-01]	[462.19189453 400.84637451 0.92697299]	[482.94894409 400.73501587 0.94775248]	[441.76229858 387.89303589 0.75894356]	[503.35119629 382.72241211 0.8735553 ]	[5.03327850e+02 8.31735291e+02 5.34088194e-01]	[5.05930847e+02 8.29070862e+02 5.73514581e-01]	[4.98212952e+02 7.82975159e+02 2.58791864e-01]	[4.87956268e+02 9.06161621e+02 7.00771093e-01]	[4.69989044e+02 9.01029358e+02 6.63499832e-01]	[4.80285095e+02 8.83026672e+02 6.17754161e-01]
[477.64044189 416.13720703 0.90680504]	[477.62463379 441.70135498 0.90328354]	[416.16345215 441.82141113 0.87691593]	[395.65112305 539.19732666 0.87172854]	[382.86749268 626.472229 0.89701265]	[536.68518066 439.18670654 0.85342252]	[559.78173828 526.45483398 0.850631 ]	[572.64794922 616.23486328 0.81130236]	[482.92160034 623.83520508 0.77221936]	[444.42935181 623.96875 0.73051 ]	[4.77599976e+02 7.57340088e+02 7.09857225e-01]	[4.80279968e+02 8.72828430e+02 8.20236802e-01]	[523.79827881 621.33563232 0.751091 ]	[534.10455322 752.20166016 0.75582582]	[4.98175812e+02 7.90676392e+02 5.83105981e-01]	[462.19171143 400.78335571 0.93899262]	[482.94973755 400.66268921 0.95147353]	[441.75466919 385.32525635 0.76174617]	[503.35562134 380.26577759 0.8793636 ]	[5.03373901e+02 8.31749023e+02 5.79566777e-01]	[5.05962097e+02 8.29065613e+02 6.14704847e-01]	[4.93095398e+02 7.85536804e+02 2.68650830e-01]	[4.87951324e+02 9.06147034e+02 7.01159298e-01]	[4.69995056e+02 9.01020142e+02 6.64937735e-01]	[4.80282074e+02 8.80479614e+02 6.32179379e-01]
[477.63085938 416.05465698 0.88505083]	[477.59802246 439.3092041 0.89722788]	[416.14044189 441.74423218 0.87943554]	[395.64602661 536.73974609 0.8676796 ]	[382.85409546 626.41436768 0.90563917]	[536.67425537 439.12658691 0.84495568]	[559.81359863 523.96282959 0.88710594]	[572.64904785 613.67474365 0.81153011]	[482.89041138 621.39550781 0.76841265]	[444.37841797 623.96154785 0.73445868]	[4.75166992e+02 7.54790039e+02 7.20731854e-01]	[4.80286285e+02 8.72759094e+02 8.25842142e-01]	[523.78320312 618.84259033 0.74045753]	[536.68145752 749.66436768 0.79630274]	[4.93131958e+02 7.88201294e+02 5.65389156e-01]	[462.19302368 400.70248413 0.94102639]	[482.94497681 398.27203369 0.95044065]	[441.76382446 382.76574707 0.7937113 ]	[503.36630249 380.140625 0.88789171]	[5.03386993e+02 8.31677673e+02 6.33119583e-01]	[5.05969421e+02 8.26605408e+02 6.26989365e-01]	[4.77711426e+02 7.85569092e+02 2.46805578e-01]	[4.85484283e+02 9.06124817e+02 7.03990698e-01]	[4.69973816e+02 9.00992798e+02 6.70385182e-01]	[4.80302216e+02 8.77922363e+02 6.43206060e-01]
[477.66143799 411.03317261 0.86624736]	[475.16925049 439.21447754 0.89354521]	[416.10925293 439.29772949 0.87677437]	[395.64797974 534.16870117 0.85497469]	[382.86535645 624.01898193 0.90040797]	[536.64624023 436.68673706 0.8338297 ]	[559.80206299 523.91009521 0.8923074 ]	[572.66589355 611.16644287 0.8119297 ]	[482.8977356 621.29486084 0.75224978]	[444.39227295 623.87976074 0.71992791]	[4.77607300e+02 7.52251709e+02 7.33565450e-01]	[4.80283661e+02 8.72745300e+02 8.20971549e-01]	[523.77972412 616.23577881 0.72591829]	[536.67773438 749.60437012 0.78770596]	[4.98190643e+02 7.90644775e+02 5.83100319e-01]	[462.20217896 400.61160278 0.94498289]	[482.95635986 398.12808228 0.93611038]	[441.77926636 382.72491455 0.81056422]	[503.35388184 377.69320679 0.88469851]	[5.03387482e+02 8.31709473e+02 6.16246283e-01]	[5.05973206e+02 8.26646606e+02 6.36093616e-01]	[4.95602783e+02 7.82990051e+02 2.70545632e-01]	[4.85469513e+02 9.06123596e+02 7.12854445e-01]	[4.67489960e+02 8.98518921e+02 6.74315095e-01]	[4.80298218e+02 8.77924255e+02 6.30198419e-01]
[477.6774292 408.45758057 0.86224777]	[477.58978271 439.13394165 0.89011997]	[416.13250732 439.22973633 0.87725294]	[398.01702881 531.55749512 0.85445011]	[385.32092285 623.88525391 0.88241374]	[534.17553711 436.55575562 0.81494647]	[559.828125 523.79693604 0.90668786]	[575.15063477 608.56616211 0.83507103]	[485.34442139 616.26727295 0.74108344]	[446.92626953 621.36175537 0.70623004]	[4.77590454e+02 7.52208008e+02 7.30685830e-01]	[4.80287415e+02 8.72875000e+02 8.11909080e-01]	[523.8347168 613.66699219 0.73890847]	[536.66387939 747.16448975 0.77992296]	[5.00771973e+02 7.90646423e+02 6.36868000e-01]	[462.21795654 398.19348145 0.94715232]	[482.9725647 398.06106567 0.92670268]	[441.77416992 380.30743408 0.83959883]	[503.33557129 377.67178345 0.8629092 ]	[5.03432800e+02 8.31734985e+02 6.30476773e-01]	[5.08508789e+02 8.29060974e+02 6.59858882e-01]	[4.98201508e+02 7.82997986e+02 3.27081889e-01]	[4.85462097e+02 9.06135193e+02 7.03942776e-01]	[4.67486938e+02 9.00989197e+02 6.63233280e-01]	[4.80320923e+02 8.83025696e+02 6.21559143e-01]
[477.6206665 405.83334351 0.86724132]	[477.6060791 439.07696533 0.88348365]	[416.11669922 439.16189575 0.86813092]	[398.00494385 529.02716064 0.85978663]	[385.34014893 623.80767822 0.87224871]	[536.67053223 434.06015015 0.80781925]	[559.82714844 521.38244629 0.90640354]	[575.1630249 606.10223389 0.85153818]	[485.3734436 616.22357178 0.74182147]	[446.9508667 621.31091309 0.70240098]	[4.77622833e+02 7.52211304e+02 7.37385809e-01]	[4.80288971e+02 8.75333191e+02 8.15297544e-01]	[523.86193848 613.6350708 0.74086469]	[539.17810059 747.17047119 0.80674261]	[5.00858582e+02 7.88089294e+02 6.35559916e-01]	[459.84091187 398.05563354 0.92401338]	[482.93487549 395.57470703 0.92156941]	[441.7538147 380.21392822 0.83175206]	[503.37701416 377.54217529 0.85867095]	[5.03468231e+02 8.29184753e+02 6.64017558e-01]	[5.11068146e+02 8.26520325e+02 6.54606044e-01]	[5.00820374e+02 7.72834229e+02 3.59626740e-01]	[4.85453979e+02 9.06111877e+02 7.18960404e-01]	[4.67484161e+02 8.98521301e+02 6.78909540e-01]	[4.80321381e+02 8.83088440e+02 6.42645776e-01]
[477.64532471 403.28042603 0.89954096]	[477.61376953 436.60913086 0.86889577]	[416.11129761 436.66690063 0.85940778]	[395.63690186 526.49237061 0.87356311]	[385.35067749 618.83752441 0.83921766]	[536.66619873 428.97601318 0.80414397]	[559.80981445 521.27093506 0.89397001]	[575.1550293 605.9642334 0.86440265]	[482.97390747 611.11419678 0.7452181 ]	[446.90597534 616.22332764 0.69040859]	[477.63360596 747.08337402 0.76122451]	[4.80323151e+02 8.80487915e+02 8.06988418e-01]	[523.831604 608.57019043 0.74996066]	[539.23303223 747.05163574 0.81460935]	[5.05960236e+02 7.85517395e+02 6.82953537e-01]	[459.84362793 395.54745483 0.90776277]	[482.96755981 393.02655029 0.90208536]	[441.765625 380.16842651 0.80893803]	[503.37823486 377.512146 0.85769784]	[5.03433716e+02 8.29084167e+02 7.62345195e-01]	[5.16161438e+02 8.23995422e+02 7.12998509e-01]	[5.03383911e+02 7.72729553e+02 5.21478415e-01]	[4.82941925e+02 9.06131165e+02 6.97555184e-01]	[4.67394501e+02 9.00997437e+02 6.66696608e-01]	[4.82797577e+02 8.90693604e+02 6.90327644e-01]
[477.66732788 400.80429077 0.925439 ]	[477.62322998 434.03323364 0.84934378]	[416.12887573 436.55548096 0.84693891]	[398.01397705 523.98797607 0.89376283]	[387.89675903 616.25665283 0.81457388]	[534.16772461 426.38137817 0.81674767]	[559.82281494 521.17242432 0.87646163]	[575.19763184 605.87731934 0.86665934]	[485.42709351 608.57336426 0.74101007]	[449.43432617 613.67016602 0.68084788]	[477.63998413 747.12689209 0.78284132]	[4.80284393e+02 8.75319031e+02 8.45415175e-01]	[523.91345215 606.03509521 0.74818057]	[539.3145752 744.50628662 0.81668615]	[516.16870117 770.29260254 0.78178126]	[462.19143677 393.00167847 0.89063537]	[485.34085083 390.44946289 0.89138913]	[441.78659058 377.73452759 0.77807498]	[503.37573242 375.01315308 0.84656525]	[5.08447266e+02 8.24003601e+02 7.68172920e-01]	[5.21228516e+02 8.13802917e+02 7.90821433e-01]	[5.05893829e+02 7.67564819e+02 6.38374209e-01]	[4.85364716e+02 9.03601746e+02 7.22112715e-01]	[4.64955688e+02 8.98460083e+02 6.95861042e-01]	[4.82737091e+02 8.85578308e+02 7.09439158e-01]
[477.75021362 400.68371582 0.95192355]	[477.65979004 428.93804932 0.85946774]	[416.15820312 431.5272522 0.83749229]	[398.03067017 523.8260498 0.91350639]	[390.42272949 611.1619873 0.81197739]	[536.64984131 423.86294556 0.83358562]	[559.83850098 513.59979248 0.84797138]	[575.19512939 603.41430664 0.86830914]	[485.46984863 606.07330322 0.74121964]	[449.50518799 611.11047363 0.68150508]	[477.63363647 749.56744385 0.78053504]	[4.80297455e+02 8.72801758e+02 8.61958921e-01]	[523.9463501 605.95629883 0.75096625]	[539.32409668 741.89434814 0.77992356]	[5.16141052e+02 7.77888855e+02 6.89792573e-01]	[462.26931763 387.95123291 0.88611132]	[485.4074707 385.38775635 0.87830794]	[441.81555176 377.58004761 0.82035023]	[503.36767578 369.98297119 0.82984114]	[5.11047516e+02 8.26538147e+02 7.01686144e-01]	[5.21254944e+02 8.16340393e+02 7.39401817e-01]	[5.05913818e+02 7.70209106e+02 5.37516117e-01]	[4.85423889e+02 9.03592957e+02 7.46335387e-01]	[4.67461700e+02 8.98453186e+02 7.15012908e-01]	[4.80348816e+02 8.80463745e+02 7.14436054e-01]
[477.73742676 398.25912476 0.95373547]	[477.6651001 423.87179565 0.88897228]	[416.16403198 428.90948486 0.8359195 ]	[398.06134033 521.34716797 0.91774547]	[390.49472046 608.61242676 0.82736957]	[536.68548584 421.3263855 0.86415195]	[562.2008667 511.03482056 0.85430157]	[575.21917725 603.3057251 0.86307901]	[485.4977417 605.95245361 0.74453348]	[452.02667236 608.53155518 0.6944561 ]	[477.59030151 747.15136719 0.77397978]	[4.80319855e+02 8.72807861e+02 8.65226686e-01]	[523.96398926 603.43981934 0.75245833]	[541.72375488 734.30004883 0.78114831]	[5.21205505e+02 7.75346313e+02 7.35149622e-01]	[462.28771973 385.33468628 0.89678848]	[485.41412354 382.82809448 0.88824618]	[441.84979248 375.08636475 0.80974174]	[503.3706665 369.92901611 0.8334682 ]	[5.13647827e+02 8.26553711e+02 6.76836073e-01]	[5.23800232e+02 8.16331909e+02 7.19911754e-01]	[5.08495514e+02 7.70230591e+02 5.48424840e-01]	[4.85451050e+02 9.03611755e+02 7.59219706e-01]	[4.69973755e+02 8.98487061e+02 7.21476674e-01]	[4.82766083e+02 8.80490112e+02 7.16677129e-01]
[480.12695312 398.18032837 0.95477116]	[477.67959595 423.77032471 0.90584183]	[418.55545044 426.34454346 0.85207021]	[398.06835938 521.30163574 0.91682971]	[393.01745605 608.53765869 0.84560788]	[536.69213867 421.21563721 0.87259012]	[562.23730469 508.48538208 0.86721402]	[575.22198486 600.847229 0.85014457]	[487.91204834 605.93078613 0.74512696]	[452.02053833 608.50891113 0.69954759]	[477.5859375 747.13775635 0.78099585]	[4.80335571e+02 8.72762573e+02 8.63992155e-01]	[523.97198486 603.41558838 0.75203139]	[541.7744751 731.7723999 0.79644257]	[523.74926758 772.73248291 0.80074537]	[462.31924438 382.83053589 0.90918463]	[485.47085571 380.35879517 0.89607149]	[441.84973145 372.51623535 0.80038762]	[503.39517212 364.83441162 0.83819222]	[5.18675659e+02 8.24036072e+02 6.87525332e-01]	[5.23969971e+02 8.13815735e+02 7.08626330e-01]	[5.16173279e+02 7.67659058e+02 5.91565192e-01]	[4.85357361e+02 9.03582336e+02 7.42392361e-01]	[4.67423431e+02 8.98418457e+02 7.17181206e-01]	[4.82813843e+02 8.80451660e+02 7.11615741e-01]
[480.18981934 398.0982666 0.95449495]	[477.70373535 421.28860474 0.92031246]	[418.58514404 423.8276062 0.86606836]	[398.08154297 521.22558594 0.9122442 ]	[393.04867554 606.06756592 0.87103951]	[536.72143555 418.73803711 0.86747599]	[562.24261475 505.95175171 0.8823787 ]	[577.6831665 598.29681396 0.828668 ]	[487.93225098 603.43261719 0.74197084]	[452.06469727 606.00018311 0.70832688]	[477.59365845 744.53759766 0.77647799]	[4.80340576e+02 8.72716736e+02 8.66134226e-01]	[523.96923828 603.3449707 0.7472477 ]	[541.8270874 731.74133301 0.80755496]	[523.86242676 770.27459717 0.79244202]	[462.38586426 382.76257324 0.91770875]	[487.94049072 380.2638855 0.90641969]	[441.86569214 369.97686768 0.8004722 ]	[503.45022583 359.81008911 0.84231979]	[5.21188782e+02 8.26536987e+02 6.97318792e-01]	[5.26491333e+02 8.16320190e+02 6.76371634e-01]	[5.18718384e+02 7.67570129e+02 5.99868000e-01]	[4.82935608e+02 9.03592285e+02 7.48767138e-01]	[4.64956329e+02 8.95984619e+02 7.26842999e-01]	[4.82833557e+02 8.77972290e+02 7.10705340e-01]
[480.2565918 398.05645752 0.95705712]	[477.72262573 421.20303345 0.92351133]	[418.59121704 421.33624268 0.88206249]	[398.06936646 518.76190186 0.89337188]	[393.05661011 605.99078369 0.88059229]	[539.17578125 418.68032837 0.87082452]	[562.2354126 505.91952515 0.8901509 ]	[577.70019531 595.74407959 0.82025933]	[487.9598999 603.36065674 0.72883379]	[452.05560303 605.96734619 0.70336473]	[475.13061523 744.51818848 0.76740754]	[480.36706543 870.21960449 0.87635553]	[523.99804688 600.81970215 0.73043066]	[541.91607666 729.21600342 0.83283478]	[526.43499756 770.25830078 0.79462367]	[462.43484497 382.72244263 0.91800624]	[487.99456787 380.19500732 0.90772599]	[441.86706543 367.38314819 0.80668402]	[503.48791504 359.65435791 0.85456431]	[5.21290833e+02 8.26530151e+02 7.46226966e-01]	[5.31620544e+02 8.16337219e+02 6.82535410e-01]	[5.21281311e+02 7.67600098e+02 6.61616325e-01]	[4.82926849e+02 9.03573425e+02 7.63129890e-01]	[4.67401489e+02 8.95957336e+02 7.44189620e-01]	[4.82887390e+02 8.75373535e+02 7.32979596e-01]
[480.30142212 398.02072144 0.95281279]	[480.12121582 421.15261841 0.922508 ]	[418.61141968 421.28024292 0.88858193]	[398.08914185 518.65386963 0.88021499]	[395.49734497 605.89508057 0.8856284 ]	[539.234375 418.64361572 0.87434089]	[562.23217773 503.49157715 0.89221621]	[577.71875 595.6628418 0.81891978]	[487.98126221 603.34759521 0.72927177]	[452.07254028 605.93878174 0.70768833]	[475.15350342 744.48565674 0.76963198]	[480.36584473 870.26171875 0.8859601 ]	[524.02459717 600.81970215 0.73184782]	[544.30102539 729.21160889 0.82090569]	[5.31567322e+02 7.72753357e+02 7.68802166e-01]	[464.837677 380.32473755 0.92121029]	[490.51031494 380.14849854 0.90241027]	[441.8817749 364.83074951 0.81105977]	[505.87814331 359.59735107 0.83949602]	[5.21376770e+02 8.29068420e+02 8.07014704e-01]	[5.39200073e+02 8.18944214e+02 7.06572175e-01]	[5.23867310e+02 7.70147095e+02 6.87384367e-01]	[4.82954681e+02 9.03564392e+02 7.69111156e-01]	[4.67425995e+02 8.95967102e+02 7.49464512e-01]	[4.82882233e+02 8.75425659e+02 7.38466918e-01]
[480.30032349 398.02020264 0.95257515]	[480.12252808 421.15390015 0.9227981 ]	[418.61047363 421.27893066 0.8883608 ]	[398.08856201 518.65405273 0.87996298]	[395.50357056 605.90509033 0.88640529]	[539.23681641 418.64697266 0.87507933]	[562.22857666 503.48980713 0.89232391]	[577.71850586 595.66290283 0.81887639]	[487.98153687 603.34625244 0.72842556]	[452.07376099 605.9352417 0.70689827]	[475.15618896 744.46588135 0.76771581]	[480.36062622 870.19848633 0.88263142]	[524.02429199 600.82025146 0.73152041]	[544.30230713 729.20678711 0.82386017]	[5.31562073e+02 7.72757874e+02 7.69077897e-01]	[464.83670044 380.3243103 0.92134702]	[490.50817871 380.14837646 0.90257108]	[441.87887573 364.82821655 0.81166852]	[505.8770752 359.59710693 0.83951586]	[5.21387329e+02 8.26653870e+02 8.02696228e-01]	[5.39208862e+02 8.18915894e+02 7.08871961e-01]	[5.23864319e+02 7.70153931e+02 6.85407519e-01]	[4.85351166e+02 9.03550598e+02 7.61380076e-01]	[4.67420471e+02 8.95943848e+02 7.44875908e-01]	[4.82874634e+02 8.75346924e+02 7.40444303e-01]
[480.34945679 395.6229248 0.94798803]	[480.11602783 418.80007935 0.92053789]	[418.61044312 421.26907349 0.88784188]	[398.08120728 516.16418457 0.87517399]	[393.06509399 603.4552002 0.88311154]	[539.24487305 418.62011719 0.87322026]	[562.22686768 503.45718384 0.89902657]	[577.703125 593.16296387 0.8173272 ]	[488.02487183 600.80877686 0.71943688]	[454.59396362 603.43023682 0.70977825]	[475.1217041 741.9586792 0.7583015]	[480.37097168 870.18212891 0.87871897]	[526.39569092 598.24438477 0.72032052]	[544.29431152 729.19281006 0.78428721]	[5.34162720e+02 7.80435547e+02 7.09606290e-01]	[464.89294434 380.29553223 0.91714239]	[490.56106567 380.09817505 0.89570093]	[441.93481445 364.81762695 0.80699849]	[505.87533569 357.20700073 0.832816 ]	[5.23841675e+02 8.31652466e+02 7.54217148e-01]	[5.39297607e+02 8.26621765e+02 6.91578865e-01]	[5.23936401e+02 7.75297363e+02 6.10072732e-01]	[4.85417511e+02 9.01069580e+02 7.73664892e-01]	[4.67464600e+02 8.95943237e+02 7.52852857e-01]	[4.82869904e+02 8.75334106e+02 7.36016333e-01]
[482.71920776 395.60992432 0.94615561]	[480.11776733 418.7711792 0.91971469]	[418.62734985 421.23083496 0.89155632]	[398.08276367 513.61816406 0.86785716]	[393.056427 603.36566162 0.87377977]	[539.23034668 418.59567261 0.86506873]	[562.22875977 503.43252563 0.90628612]	[577.68939209 593.11242676 0.81932247]	[488.00015259 603.30822754 0.72790134]	[454.54244995 605.91125488 0.7124939 ]	[472.57437134 739.3616333 0.74811208]	[480.38034058 870.15148926 0.88322008]	[526.39953613 600.76391602 0.73083383]	[544.35546875 729.21862793 0.79037517]	[5.39284485e+02 7.88089722e+02 7.87544429e-01]	[464.93359375 380.28741455 0.91115844]	[493.06814575 380.08416748 0.89447331]	[441.9050293 362.29974365 0.82451141]	[503.50537109 357.19842529 0.80099189]	[5.28967407e+02 8.34379150e+02 7.31091976e-01]	[5.44396851e+02 8.31683777e+02 7.47528017e-01]	[5.28984741e+02 7.85568542e+02 6.17047787e-01]	[4.85374542e+02 9.01021790e+02 7.78011143e-01]	[4.67423859e+02 8.95897217e+02 7.63899088e-01]	[4.82897186e+02 8.75318115e+02 7.38216698e-01]
[482.847229 395.60150146 0.9479171 ]	[480.20672607 418.68780518 0.92737758]	[418.69033813 421.15658569 0.89702195]	[398.09463501 508.54956055 0.86914736]	[393.07543945 600.83441162 0.85316288]	[539.3135376 418.54440308 0.86912954]	[562.24139404 503.40203857 0.91081482]	[575.21221924 590.55487061 0.83281797]	[490.55105591 600.78588867 0.71732724]	[457.0866394 603.41381836 0.71886462]	[472.54620361 739.41503906 0.75764775]	[480.35205078 870.14813232 0.88785088]	[526.47418213 595.72436523 0.7168445 ]	[544.52032471 731.69799805 0.76110101]	[5.47035034e+02 8.08664307e+02 7.76587903e-01]	[469.97845459 380.28671265 0.8871665 ]	[498.12390137 377.74215698 0.90820688]	[444.40087891 362.31814575 0.80294901]	[505.93258667 357.17816162 0.68307841]	[5.44470459e+02 8.52190918e+02 7.80958295e-01]	[5.64840210e+02 8.47060852e+02 7.34772980e-01]	[5.44451233e+02 8.08648560e+02 5.99947393e-01]	[4.85393463e+02 9.00984802e+02 7.85033822e-01]	[4.67432831e+02 8.95880981e+02 7.76242077e-01]	[4.82879547e+02 8.72898621e+02 7.39825726e-01]
[482.91738892 395.59567261 0.93994874]	[480.22528076 418.65884399 0.92858839]	[418.70889282 418.77932739 0.89816159]	[398.10583496 511.01217651 0.86766535]	[395.49816895 600.81396484 0.85239583]	[541.69537354 416.15664673 0.86813188]	[562.24291992 503.39044189 0.91631371]	[575.20977783 588.06951904 0.8395198 ]	[490.50115967 598.2411499 0.71485883]	[454.64379883 603.33099365 0.71258366]	[472.56121826 736.8527832 0.76210862]	[480.3447876 870.12817383 0.88455218]	[526.41394043 593.13848877 0.7247144 ]	[546.97515869 729.07995605 0.79500425]	[5.59685425e+02 8.16344421e+02 7.63836741e-01]	[472.54995728 380.28036499 0.88381469]	[498.20324707 377.74383545 0.92280841]	[446.91452026 362.29373169 0.79003471]	[505.98666382 359.57092285 0.69370395]	[5.57188782e+02 8.54876831e+02 7.64627635e-01]	[5.70063538e+02 8.49789734e+02 7.59012818e-01]	[5.49592834e+02 8.21461731e+02 5.60413241e-01]	[4.85376282e+02 8.98483826e+02 8.02535236e-01]	[4.67427734e+02 8.95847656e+02 7.86431134e-01]	[4.82871704e+02 8.72889160e+02 7.36510515e-01]
[485.35333252 395.58416748 0.92072856]	[480.24121094 418.63766479 0.9284631 ]	[418.6987915 418.76794434 0.89708388]	[398.1418457 508.54541016 0.8740111 ]	[395.51785278 600.82183838 0.85762954]	[541.72113037 416.1126709 0.87203836]	[562.2678833 503.33929443 0.91979843]	[577.70953369 588.02453613 0.84921587]	[493.10549927 598.22290039 0.70272171]	[457.17062378 603.32836914 0.71568608]	[472.51928711 739.34863281 0.75185972]	[480.35574341 870.17840576 0.89478445]	[526.54229736 590.60284424 0.70623684]	[549.50915527 729.11608887 0.80754548]	[562.4151001 829.25427246 0.83940971]	[475.09991455 380.25961304 0.89107931]	[498.2706604 377.728302 0.93363982]	[446.96096802 362.28369141 0.79705721]	[508.46707153 357.2171936 0.67325264]	[5.62454041e+02 8.67621216e+02 7.73955107e-01]	[5.82792236e+02 8.54896179e+02 7.46198893e-01]	[5.59811462e+02 8.34332947e+02 5.76981902e-01]	[4.82887909e+02 9.00993713e+02 7.95014381e-01]	[4.64887238e+02 8.95856628e+02 7.84227073e-01]	[4.82918427e+02 8.75324707e+02 7.34852433e-01]
[487.92340088 395.54489136 0.88712132]	[480.29052734 418.61306763 0.925964 ]	[418.74612427 418.7348938 0.89786237]	[398.16848755 511.01287842 0.87584913]	[395.58251953 600.78326416 0.86240381]	[541.76019287 416.09814453 0.8764208 ]	[562.29003906 503.29226685 0.91435385]	[577.77575684 585.59289551 0.86363161]	[495.62960815 598.23522949 0.71150172]	[459.59204102 603.31408691 0.7216959 ]	[472.58889771 736.83282471 0.75529724]	[480.35110474 870.13745117 0.89424419]	[529.04870605 590.62567139 0.70106757]	[549.52111816 729.06951904 0.81579489]	[565.0345459 831.8605957 0.84042645]	[477.63391113 380.23300171 0.91240883]	[500.72653198 377.70614624 0.94804198]	[449.52755737 364.79055786 0.78376877]	[508.47610474 359.68148804 0.57784313]	[5.67484802e+02 8.72816040e+02 8.05579126e-01]	[5.85448669e+02 8.67674866e+02 7.78749585e-01]	[5.64864746e+02 8.41985718e+02 6.68050826e-01]	[4.82908020e+02 9.00980835e+02 7.98526227e-01]	[4.64900085e+02 8.95847473e+02 7.86025047e-01]	[4.82910339e+02 8.72884949e+02 7.49076605e-01]
[488.02484131 395.54992676 0.87099522]	[480.34402466 418.59414673 0.92529023]	[421.14312744 418.71859741 0.89848113]	[398.20446777 511.00946045 0.88085961]	[395.60809326 600.79437256 0.86822391]	[541.81121826 416.06735229 0.87432528]	[562.32666016 500.86273193 0.92712653]	[580.2411499 585.54974365 0.87783855]	[495.69113159 598.29742432 0.71952194]	[459.63394165 603.35406494 0.73326945]	[475.1244812 739.42449951 0.75654519]	[480.37405396 870.12445068 0.88986808]	[531.57354736 593.18664551 0.69590843]	[557.18023682 729.17626953 0.8045429 ]	[5.75153381e+02 8.47098511e+02 7.90309906e-01]	[477.68930054 380.22036743 0.92229801]	[500.80581665 377.70275879 0.9559229 ]	[451.99893188 362.32363892 0.80189043]	[5.08533722e+02 3.59640961e+02 5.01943350e-01]	[5.77704346e+02 8.77929199e+02 7.56071329e-01]	[5.90599854e+02 8.72776794e+02 7.70708382e-01]	[5.67547119e+02 8.52229675e+02 6.91040099e-01]	[4.82881561e+02 9.00981567e+02 8.01098585e-01]	[4.64877625e+02 8.93456116e+02 7.88035870e-01]	[4.82940826e+02 8.72867554e+02 7.52535522e-01]
[493.08288574 395.55932617 0.86660111]	[482.77359009 418.60778809 0.92528945]	[421.19387817 418.73822021 0.89977306]	[398.2381897 511.03585815 0.87983251]	[395.63174438 600.78936768 0.87100613]	[541.91381836 416.07751465 0.87968451]	[562.39929199 500.8500061 0.93157971]	[580.33502197 585.56072998 0.89653319]	[498.18115234 598.30895996 0.7286464 ]	[459.68557739 603.34515381 0.73666871]	[475.15734863 739.34637451 0.7695666 ]	[480.37203979 870.1842041 0.90192282]	[534.16430664 595.68225098 0.69175291]	[559.70050049 729.19848633 0.82317823]	[582.77496338 852.31768799 0.86246693]	[480.14352417 380.23355103 0.93362159]	[500.89855957 377.71362305 0.95894146]	[452.09075928 362.30929565 0.80305749]	[513.61016846 359.58325195 0.54755181]	[5.85392334e+02 8.88120239e+02 7.52335906e-01]	[6.03307983e+02 8.75364868e+02 7.53377557e-01]	[5.77690796e+02 8.65065491e+02 6.61276937e-01]	[4.82899811e+02 9.00997498e+02 8.03466201e-01]	[4.64886902e+02 8.95861267e+02 7.88789213e-01]	[4.82922546e+02 8.72927917e+02 7.58290827e-01]
[495.62579346 395.58779907 0.87285203]	[482.83877563 418.61361694 0.92014819]	[421.26754761 418.72918701 0.89271629]	[400.61749268 508.52719116 0.88196862]	[398.02728271 600.7734375 0.86897731]	[544.3012085 416.07788086 0.87277222]	[564.81182861 503.28286743 0.92934954]	[582.75830078 585.59020996 0.90461707]	[500.67572021 600.77423096 0.74780029]	[459.79580688 603.33612061 0.73934418]	[477.61569214 736.8348999 0.77726108]	[480.38742065 870.18249512 0.9031291 ]	[539.19897461 595.73065186 0.70066172]	[559.82373047 731.6484375 0.83275074]	[585.37609863 854.8081665 0.86223805]	[480.20828247 380.26425171 0.9380002 ]	[503.29449463 377.74780273 0.96006334]	[457.08285522 362.32489014 0.81410009]	[516.14910889 357.228302 0.5170275 ]	[5.85474609e+02 8.93258179e+02 8.22669744e-01]	[6.03453796e+02 8.88101685e+02 7.75632322e-01]	[5.82875854e+02 8.67575562e+02 7.12235570e-01]	[4.82886841e+02 9.03570190e+02 7.93893695e-01]	[4.64868073e+02 8.95925537e+02 7.71770358e-01]	[4.82939911e+02 8.72912415e+02 7.68145800e-01]
[498.17922974 395.57705688 0.89302373]	[482.90307617 418.59918213 0.91263098]	[421.31860352 418.70321655 0.88302451]	[400.73031616 511.01498413 0.87099302]	[398.08773804 598.30578613 0.87104344]	[544.41345215 416.06503296 0.87195843]	[564.86395264 500.8890686 0.92849028]	[582.8795166 585.55633545 0.92371535]	[500.70031738 600.77374268 0.75155646]	[459.80307007 603.32049561 0.74184072]	[477.67578125 734.31420898 0.77864224]	[480.38769531 870.1741333 0.89483172]	[539.25579834 595.74334717 0.70510548]	[562.28900146 731.64752197 0.84277028]	[5.87981323e+02 8.59936096e+02 8.02307785e-01]	[480.31335449 380.27664185 0.94355923]	[503.39083862 377.74780273 0.95449728]	[457.19067383 362.32891846 0.81994045]	[5.18650452e+02 3.59579987e+02 4.34465528e-01]	[5.93142395e+02 8.93430481e+02 7.65906751e-01]	[6.08552246e+02 8.90650574e+02 7.74634540e-01]	[5.85459167e+02 8.70145569e+02 7.44365275e-01]	[4.82896118e+02 9.03552979e+02 7.76749492e-01]	[4.64866058e+02 8.95910889e+02 7.65022695e-01]	[4.82940674e+02 8.72906677e+02 7.59491265e-01]
[498.2494812 395.55718994 0.90642703]	[485.353302 418.63433838 0.9046703 ]	[423.79382324 418.69750977 0.86830801]	[400.82608032 511.06622314 0.86670238]	[398.20529175 598.30700684 0.8823936 ]	[544.4934082 416.12515259 0.86853749]	[564.9130249 500.86898804 0.92909181]	[582.96862793 585.57659912 0.92193162]	[500.80822754 600.81103516 0.76943922]	[462.21463013 603.37335205 0.75809652]	[477.73751831 736.77838135 0.78522217]	[480.38531494 870.21258545 0.89515364]	[541.76391602 598.24353027 0.72355425]	[562.34094238 731.64263916 0.84560764]	[5.88061646e+02 8.57430176e+02 7.94354141e-01]	[482.7293396 380.24087524 0.95375502]	[503.46734619 377.74871826 0.94447911]	[459.60958862 362.21643066 0.85470003]	[5.18705261e+02 3.59603729e+02 3.70927483e-01]	[5.95667419e+02 8.95951050e+02 7.62042820e-01]	[6.11064392e+02 8.90773743e+02 7.83734441e-01]	[5.85546875e+02 8.70113770e+02 7.19522953e-01]	[4.82873291e+02 9.03564026e+02 7.78230071e-01]	[4.64849335e+02 8.95925232e+02 7.66652763e-01]	[4.82941345e+02 8.75332336e+02 7.52366781e-01]
[500.712677 395.54953003 0.9208132 ]	[485.45455933 418.65856934 0.89603949]	[426.34298706 418.7048645 0.85262418]	[403.31478882 511.08724976 0.85297608]	[400.67016602 600.86724854 0.912494 ]	[546.96893311 416.14038086 0.85832983]	[565.0168457 503.29595947 0.91291666]	[585.4387207 588.02056885 0.90979737]	[500.88977051 600.88470459 0.78743851]	[462.27053833 603.42810059 0.76869178]	[480.14208984 736.86743164 0.79548156]	[480.3807373 870.22149658 0.89402294]	[541.85369873 600.77990723 0.74946094]	[562.33624268 731.65582275 0.84929472]	[5.93165894e+02 8.67588257e+02 7.89773762e-01]	[482.8309021 380.24890137 0.95575529]	[505.93762207 377.74737549 0.92565656]	[459.75082397 362.24279785 0.86853081]	[5.21308777e+02 3.59604980e+02 5.20723104e-01]	[5.98262085e+02 8.98519287e+02 7.70375550e-01]	[6.11149414e+02 8.93272949e+02 7.86806464e-01]	[5.90542297e+02 8.72744934e+02 7.11175859e-01]	[4.82883087e+02 9.01070618e+02 7.68274367e-01]	[4.64848083e+02 8.95902771e+02 7.61861026e-01]	[4.82930969e+02 8.75338623e+02 7.50827491e-01]
[500.85125732 395.55795288 0.93937552]	[487.99206543 418.67770386 0.88282144]	[428.98410034 418.69555664 0.83539569]	[405.91897583 511.03308105 0.82544035]	[400.76119995 600.82843018 0.9057318 ]	[549.49755859 416.16403198 0.84634507]	[567.58886719 503.29272461 0.89369518]	[585.56848145 585.58758545 0.89331847]	[503.26306152 600.83331299 0.78030509]	[462.30776978 603.39306641 0.7625587 ]	[480.17279053 736.78118896 0.79957497]	[480.38647461 870.22808838 0.89347887]	[541.9140625 598.25439453 0.74778354]	[562.37042236 729.13647461 0.86188889]	[5.95717834e+02 8.67601440e+02 7.89592266e-01]	[485.35177612 380.26306152 0.93653888]	[508.50085449 380.08227539 0.90245467]	[462.21621704 362.2671814 0.87608761]	[523.79852295 359.68844604 0.57336873]	[5.98294495e+02 9.03536621e+02 7.35234916e-01]	[6.13660645e+02 8.93334045e+02 7.56179154e-01]	[5.90634888e+02 8.72749451e+02 6.97505772e-01]	[4.82869354e+02 9.03553223e+02 7.76126504e-01]	[4.64846313e+02 8.95916992e+02 7.67674923e-01]	[4.82934326e+02 8.75356323e+02 7.47537374e-01]
[503.2789917 395.60241699 0.95037585]	[493.12338257 418.66708374 0.87599695]	[436.57330322 418.69720459 0.86026937]	[413.48922729 506.00549316 0.83611768]	[400.84698486 600.80914307 0.8940444 ]	[552.14044189 416.14529419 0.82961643]	[575.19140625 503.3237915 0.8833583 ]	[588.02191162 588.02038574 0.86870885]	[503.36938477 600.84747314 0.77109486]	[462.40496826 603.3961792 0.74156821]	[480.20822144 739.34448242 0.79265481]	[480.37817383 870.21704102 0.8884514 ]	[544.34118652 598.26367188 0.75138253]	[562.46551514 729.23876953 0.84857351]	[5.98205994e+02 8.67697815e+02 8.00264180e-01]	[485.48129272 380.28701782 0.91252702]	[513.5824585 377.75836182 0.88689876]	[462.30450439 362.24142456 0.87276226]	[523.91461182 357.18716431 0.65035713]	[5.98286621e+02 9.03577698e+02 7.28204727e-01]	[6.13649658e+02 8.93381714e+02 7.50232160e-01]	[5.93137207e+02 8.72825500e+02 6.83311462e-01]	[4.82887634e+02 9.03551147e+02 7.73470581e-01]	[4.64860016e+02 8.95914490e+02 7.65278041e-01]	[4.82911163e+02 8.75335571e+02 7.44710624e-01]
[503.378479 395.55102539 0.93894231]	[498.14944458 418.64682007 0.8938641 ]	[439.07904053 418.69894409 0.87842673]	[416.14889526 505.96166992 0.87204391]	[403.39019775 600.75598145 0.84522063]	[557.22943115 416.11206055 0.83448565]	[580.24353027 503.27593994 0.90182769]	[590.57855225 587.98443604 0.85047752]	[503.48495483 600.83526611 0.75761759]	[464.9178772 603.35308838 0.72470784]	[480.28189087 734.28271484 0.81284833]	[482.71005249 870.21386719 0.89029306]	[544.42230225 598.29675293 0.75769925]	[564.86676025 731.69384766 0.83233881]	[5.98209412e+02 8.67703308e+02 7.96068728e-01]	[490.503479 380.24087524 0.89388168]	[516.22174072 377.69799805 0.90111923]	[462.44259644 362.23760986 0.84357631]	[5.24003418e+02 3.57179016e+02 5.16247451e-01]	[5.98259949e+02 9.03597900e+02 7.17286527e-01]	[6.13649963e+02 8.93406311e+02 7.32800841e-01]	[5.93117188e+02 8.72837219e+02 6.70741916e-01]	[4.82895874e+02 9.03571838e+02 7.74216056e-01]	[4.64877441e+02 8.95926758e+02 7.65254438e-01]	[4.82932556e+02 8.75333069e+02 7.38869667e-01]
[505.93014526 395.51824951 0.8982687 ]	[500.71450806 418.60964966 0.92281884]	[439.22244263 418.67871094 0.89353538]	[418.58728027 508.44631958 0.87576199]	[408.45794678 598.3157959 0.8250829 ]	[559.80938721 416.09814453 0.85347021]	[582.73883057 503.33633423 0.90696251]	[595.6940918 588.07977295 0.83385766]	[505.92614746 598.29986572 0.732252 ]	[467.42861938 600.87054443 0.70415181]	[480.33932495 734.27655029 0.8077842 ]	[482.73617554 870.17138672 0.88668585]	[544.4743042 598.22631836 0.73925054]	[564.93359375 731.68878174 0.82705069]	[5.95729004e+02 8.67685059e+02 7.89103329e-01]	[495.67172241 380.1975708 0.90268832]	[521.18103027 377.6809082 0.9284777 ]	[467.43450928 362.25683594 0.81350464]	[5.26440063e+02 3.59614777e+02 4.88344461e-01]	[5.98316956e+02 9.03564148e+02 7.07689643e-01]	[6.13689026e+02 8.93369507e+02 7.25256443e-01]	[5.90569763e+02 8.72844543e+02 6.71509743e-01]	[4.82906586e+02 9.03541199e+02 7.72894144e-01]	[4.64905792e+02 8.95898438e+02 7.62751043e-01]	[4.85356201e+02 8.72908203e+02 7.39730775e-01]
[508.55303955 395.48959351 0.8593145 ]	[503.26885986 418.60720825 0.92666304]	[441.71826172 418.69445801 0.89753461]	[418.74179077 508.47903442 0.89098245]	[416.02084351 598.28796387 0.83593547]	[562.37609863 416.12664795 0.88396877]	[582.89581299 503.27783203 0.92446232]	[600.8092041 588.03057861 0.86998278]	[508.54644775 598.24481201 0.71039069]	[475.06808472 600.82141113 0.69131243]	[482.76394653 734.22961426 0.82398248]	[482.74484253 870.25866699 0.89961475]	[546.97705078 595.73956299 0.72102726]	[565.00823975 731.77868652 0.81303149]	[5.95724548e+02 8.70146545e+02 8.02862763e-01]	[498.23547363 380.17453003 0.92948502]	[521.33746338 377.67169189 0.95399261]	[472.55844116 362.29275513 0.80584455]	[531.57836914 359.59945679 0.57052046]	[6.00837646e+02 9.03616699e+02 7.38427997e-01]	[6.16238525e+02 8.93396912e+02 7.39746273e-01]	[5.88094727e+02 8.72911072e+02 6.87789083e-01]	[4.82885162e+02 9.03576294e+02 7.66527414e-01]	[4.64883362e+02 8.95926575e+02 7.56146073e-01]	[4.85361389e+02 8.75400452e+02 7.35397816e-01]
[516.20812988 393.01144409 0.85735846]	[503.44509888 418.62335205 0.91510057]	[441.88858032 418.70996094 0.87510622]	[421.25888062 508.47402954 0.88110477]	[418.55090332 598.30871582 0.86272806]	[564.94946289 416.10632324 0.87179077]	[585.37524414 503.31399536 0.92369848]	[603.31335449 588.07104492 0.88944113]	[516.16619873 598.29876709 0.70768577]	[477.7088623 600.84240723 0.7067861 ]	[482.87893677 734.2131958 0.8148151 ]	[482.74020386 870.23144531 0.90249652]	[552.11877441 598.26373291 0.68809658]	[565.03277588 734.24041748 0.80709404]	[5.95711487e+02 8.70157471e+02 8.01508188e-01]	[500.79763794 380.15585327 0.95806956]	[523.85168457 377.64385986 0.95737565]	[477.6802063 362.30978394 0.82821417]	[539.19256592 357.14990234 0.54157853]	[6.03305908e+02 9.03615356e+02 7.40721166e-01]	[6.18763611e+02 8.93386597e+02 7.48107135e-01]	[5.88041382e+02 8.75325256e+02 6.94946885e-01]	[4.82917480e+02 9.03569702e+02 7.67979920e-01]	[4.64907654e+02 8.95919434e+02 7.53774166e-01]	[4.82935608e+02 8.75377563e+02 7.35406399e-01]
[521.20001221 393.03475952 0.896433 ]	[505.9772644 418.63476562 0.89301628]	[446.87014771 418.66305542 0.85088974]	[423.88345337 511.01290894 0.84640175]	[418.74139404 598.23254395 0.88013113]	[567.48596191 416.13592529 0.85681653]	[585.53759766 503.32849121 0.90349752]	[603.53161621 588.11096191 0.89074165]	[518.78997803 600.79473877 0.73029166]	[480.21813965 600.85870361 0.72624362]	[482.96920776 734.27130127 0.80672765]	[482.73605347 870.15643311 0.89739293]	[559.74688721 600.78887939 0.70772624]	[567.46533203 731.73516846 0.81603414]	[5.95725708e+02 8.70203491e+02 8.07721257e-01]	[503.32192993 380.18212891 0.96092004]	[526.41033936 377.6678772 0.92736876]	[480.25619507 362.20751953 0.87464786]	[5.41797546e+02 3.57193451e+02 5.39463997e-01]	[6.03290344e+02 9.03611267e+02 7.39036500e-01]	[6.18763428e+02 8.93398193e+02 7.50773311e-01]	[5.88055237e+02 8.75375732e+02 6.95525169e-01]	[4.82919006e+02 9.03550354e+02 7.74012685e-01]	[4.64897400e+02 8.95890930e+02 7.64023244e-01]	[4.82932129e+02 8.72923584e+02 7.43097186e-01]
[521.3394165 393.03344727 0.91472173]	[513.59423828 418.63793945 0.87091708]	[454.61514282 418.65374756 0.847332 ]	[434.06271362 508.49835205 0.83077633]	[421.27609253 598.27368164 0.87746161]	[570.11248779 416.13809204 0.83865225]	[593.10235596 503.32330322 0.87707692]	[606.1027832 590.58465576 0.8560943 ]	[521.32312012 600.86004639 0.78036523]	[482.7203064 603.32263184 0.75498605]	[485.41952515 734.27557373 0.78473067]	[482.74987793 870.10192871 0.89250129]	[562.28210449 600.84460449 0.74554968]	[567.55969238 731.71911621 0.80812246]	[5.95713440e+02 8.70129517e+02 8.04901242e-01]	[503.48883057 380.18734741 0.94111258]	[528.98950195 377.67254639 0.90024137]	[482.79321289 362.23672485 0.87846053]	[544.35864258 359.62289429 0.73806196]	[6.03291077e+02 9.03624512e+02 7.74917603e-01]	[6.18778687e+02 8.93397217e+02 7.81917155e-01]	[5.88074402e+02 8.72901001e+02 7.11407721e-01]	[4.82937469e+02 9.01047119e+02 7.83964634e-01]	[4.64902802e+02 8.95853088e+02 7.76741028e-01]	[4.82931549e+02 8.72869446e+02 7.48825967e-01]
[523.79052734 393.02993774 0.91715384]	[518.6842041 418.6545105 0.89699328]	[459.59292603 418.68753052 0.87656713]	[439.0758667 506.02029419 0.86574179]	[423.81124878 600.76257324 0.86350322]	[577.74829102 416.13299561 0.83880651]	[598.31756592 503.28808594 0.88373977]	[611.112854 593.12634277 0.81585431]	[523.80792236 600.86621094 0.77993041]	[482.84664917 603.31359863 0.74629992]	[490.48330688 734.30560303 0.76386333]	[482.77636719 870.18255615 0.90875936]	[562.43695068 600.85552979 0.76216215]	[570.01806641 731.75994873 0.79733485]	[5.98212219e+02 8.70215210e+02 8.17091525e-01]	[508.43817139 380.18453979 0.90600961]	[534.09783936 377.65090942 0.88273692]	[482.95800781 362.28335571 0.84003741]	[544.53607178 357.11834717 0.80145699]	[6.03316101e+02 9.03605103e+02 7.70921052e-01]	[6.18787415e+02 8.93389099e+02 7.83629715e-01]	[5.90546814e+02 8.75389404e+02 7.05155432e-01]	[4.85352325e+02 9.01060303e+02 7.85444617e-01]	[4.64943054e+02 8.95876465e+02 7.71739006e-01]	[4.82942352e+02 8.75317505e+02 7.53247857e-01]
[523.94219971 392.99041748 0.90289843]	[521.29797363 418.61450195 0.92740881]	[459.79495239 418.67388916 0.89335227]	[439.18878174 508.50735474 0.87795889]	[428.98022461 598.26635742 0.81912482]	[582.77624512 416.14239502 0.87070996]	[603.35595703 503.35650635 0.90957385]	[618.79223633 590.64343262 0.8257646 ]	[524.00360107 600.8213501 0.7546401 ]	[485.42547607 600.84417725 0.71108502]	[493.12939453 736.78479004 0.76807368]	[482.79034424 870.15612793 0.90119731]	[564.93890381 600.83782959 0.76498801]	[572.65985107 734.26989746 0.77386755]	[5.95745850e+02 8.70129395e+02 8.05615187e-01]	[513.5914917 380.11257935 0.89078248]	[539.21392822 377.62747192 0.90889668]	[487.95578003 362.22677612 0.80144829]	[547.05157471 359.60134888 0.69384843]	[6.03327148e+02 9.03613647e+02 7.69825578e-01]	[6.18810242e+02 8.93383667e+02 7.82587469e-01]	[5.88068665e+02 8.72919312e+02 7.15630591e-01]	[4.85351257e+02 9.01041809e+02 7.94816196e-01]	[4.64953735e+02 8.95858215e+02 7.84308136e-01]	[4.85344757e+02 8.72914856e+02 7.44192243e-01]
[526.48535156 390.4414978 0.86291951]	[523.91247559 418.65139771 0.9198671 ]	[462.33145142 418.7381897 0.89224499]	[441.74285889 508.54006958 0.87189019]	[436.65029907 600.76794434 0.86047411]	[585.371521 416.16653442 0.87633854]	[605.91271973 503.28622437 0.91793388]	[623.81451416 588.10015869 0.88220268]	[526.54095459 600.86755371 0.72986799]	[490.5057373 603.33135986 0.70256144]	[495.68545532 736.81817627 0.76563448]	[482.81542969 870.12353516 0.89103442]	[565.07885742 603.30316162 0.74509472]	[577.76611328 734.25177002 0.77071661]	[5.95744080e+02 8.70182800e+02 8.09252143e-01]	[516.20861816 377.73135376 0.90541184]	[541.75048828 377.57522583 0.93681687]	[493.11279297 362.25482178 0.78635633]	[552.14343262 359.63031006 0.73182076]	[6.03381592e+02 9.06117371e+02 7.78115690e-01]	[6.21288086e+02 8.93421448e+02 7.83811510e-01]	[5.88034790e+02 8.75383118e+02 7.19151616e-01]	[4.85396973e+02 9.01028076e+02 7.89021075e-01]	[4.67436584e+02 8.95844177e+02 7.76412904e-01]	[4.85364105e+02 8.72884460e+02 7.39055216e-01]
[534.09161377 390.43157959 0.84278572]	[526.38946533 418.64633179 0.90521574]	[464.89373779 418.74017334 0.86983716]	[444.31884766 511.06072998 0.85641921]	[439.19711304 600.86096191 0.89283037]	[585.55224609 416.10409546 0.85833883]	[606.09088135 503.3057251 0.89442956]	[624.03863525 590.61761475 0.88392937]	[534.10272217 600.83959961 0.70456076]	[495.65512085 603.30718994 0.69084132]	[498.24716187 734.22674561 0.79338044]	[482.82284546 870.11468506 0.88397068]	[570.09265137 600.84545898 0.69715899]	[580.30950928 731.73846436 0.79956388]	[5.95726379e+02 8.70174011e+02 8.07942927e-01]	[521.24328613 377.737854 0.94574499]	[541.94708252 377.58151245 0.96263707]	[498.18011475 362.24615479 0.81797683]	[559.71014404 357.16043091 0.70145416]	[6.03435425e+02 9.06114807e+02 7.80632257e-01]	[6.21322693e+02 8.93404663e+02 7.91365266e-01]	[5.87995361e+02 8.75375244e+02 7.29345202e-01]	[4.85391235e+02 9.01022461e+02 7.87041426e-01]	[4.67433960e+02 8.93462585e+02 7.75932252e-01]	[4.82930603e+02 8.72861938e+02 7.35530198e-01]
[539.19671631 387.90258789 0.85593581]	[528.99041748 418.64315796 0.88591623]	[469.98046875 418.67810059 0.84079278]	[452.03674316 511.02011108 0.82020819]	[441.83486938 600.81958008 0.89795554]	[588.10565186 416.11727905 0.83970189]	[611.12091064 503.3989563 0.86334395]	[626.59716797 593.18041992 0.85921156]	[534.18560791 600.8805542 0.71492958]	[498.13348389 603.33483887 0.70801699]	[500.65527344 731.77752686 0.79716158]	[482.82629395 870.11444092 0.88579506]	[572.62658691 603.31005859 0.6994803 ]	[580.32568359 731.7298584 0.79628354]	[5.95701660e+02 8.70194946e+02 8.06374848e-01]	[521.39672852 377.70251465 0.95285726]	[544.43505859 377.52154541 0.93928438]	[500.76568604 359.79077148 0.87398213]	[562.34643555 357.11132812 0.78771681]	[6.03374939e+02 9.06092712e+02 7.69105911e-01]	[6.21285034e+02 8.93408203e+02 7.75764644e-01]	[5.87975708e+02 8.75399170e+02 7.16982663e-01]	[4.85408386e+02 9.03567261e+02 7.83503711e-01]	[4.67460510e+02 8.95894775e+02 7.67289281e-01]	[4.82921570e+02 8.72853516e+02 7.38687158e-01]
[539.19750977 387.90335083 0.85606396]	[528.98901367 418.64550781 0.88607824]	[469.97579956 418.68301392 0.84120989]	[452.03222656 511.0256958 0.82055277]	[441.83755493 600.82543945 0.89921558]	[588.10559082 416.11691284 0.83974612]	[611.11724854 503.39718628 0.86336195]	[626.58966064 593.17272949 0.86048645]	[534.18103027 603.30548096 0.71531278]	[498.13137817 603.34472656 0.70836014]	[500.65969849 734.22918701 0.79530966]	[482.82952881 870.11291504 0.8848623 ]	[572.62426758 603.31866455 0.7005899 ]	[580.31884766 731.72357178 0.7972368 ]	[5.95700317e+02 8.70179688e+02 8.04369152e-01]	[521.39697266 377.70303345 0.95299083]	[544.4354248 377.52175903 0.93936235]	[500.76330566 359.78918457 0.87405723]	[562.34570312 357.10873413 0.78683048]	[6.03360901e+02 9.06088379e+02 7.66091228e-01]	[6.18836975e+02 8.93400024e+02 7.71811128e-01]	[5.87979004e+02 8.75367798e+02 7.16369152e-01]	[4.85423126e+02 9.03572937e+02 7.82115698e-01]	[4.67474457e+02 8.95903625e+02 7.65125871e-01]	[4.82921967e+02 8.72852722e+02 7.38125384e-01]
[539.27270508 385.40039062 0.87065524]	[534.15252686 418.65612793 0.87702978]	[475.13452148 418.68182373 0.85141277]	[457.16775513 508.50338745 0.84247923]	[444.38912964 600.89318848 0.87091416]	[593.15112305 416.14376831 0.82951248]	[618.79229736 503.33239746 0.8777737 ]	[629.09112549 590.59484863 0.83967781]	[539.22375488 600.8638916 0.74003476]	[500.66943359 600.88378906 0.73504853]	[500.7432251 731.71447754 0.81690836]	[482.83682251 870.18286133 0.89196253]	[577.75543213 603.32531738 0.72126615]	[582.79058838 734.22711182 0.804012 ]	[5.95706421e+02 8.70157837e+02 8.03342819e-01]	[523.80078125 377.64511108 0.95081377]	[544.52270508 375.12600708 0.91817844]	[503.27108765 359.75085449 0.87859285]	[564.83312988 357.1652832 0.85342336]	[6.03387451e+02 9.06113770e+02 7.78690338e-01]	[6.21300903e+02 8.93412964e+02 7.84775734e-01]	[5.87973694e+02 8.75332458e+02 7.24500418e-01]	[4.85434875e+02 9.03616516e+02 7.85249591e-01]	[4.67489471e+02 8.95946350e+02 7.60217369e-01]	[4.82914886e+02 8.72929810e+02 7.31805861e-01]
[541.72021484 385.39300537 0.8812471 ]	[539.19537354 418.66052246 0.90184373]	[477.69992065 418.69186401 0.87565464]	[459.63363647 511.03045654 0.86396772]	[452.06393433 600.83990479 0.84175897]	[598.27209473 416.12728882 0.83498752]	[621.38470459 503.31210327 0.89295709]	[631.67480469 593.11688232 0.811131 ]	[541.76580811 600.84960938 0.75615287]	[500.80682373 600.88043213 0.74238491]	[500.8276062 731.6506958 0.8346144]	[482.83300781 870.13745117 0.88449425]	[582.74578857 600.86883545 0.73216748]	[582.83355713 731.7177124 0.81994873]	[5.95714600e+02 8.70167358e+02 8.05657685e-01]	[523.88690186 377.62625122 0.93939424]	[546.9831543 375.1149292 0.8996253]	[503.35882568 359.77011108 0.86719918]	[564.94891357 357.15130615 0.86031139]	[6.03411926e+02 9.06091614e+02 7.82643795e-01]	[6.21310974e+02 8.93393250e+02 7.94922888e-01]	[5.87973755e+02 8.75365234e+02 7.27749348e-01]	[4.85426880e+02 9.03618347e+02 7.79668987e-01]	[4.67467957e+02 8.95937500e+02 7.59497762e-01]	[4.82892487e+02 8.72880371e+02 7.31144845e-01]
[541.8885498 385.29177856 0.90500277]	[541.88372803 418.62548828 0.93657053]	[480.34417725 418.66000366 0.90000403]	[459.85186768 511.08502197 0.86631173]	[459.64666748 600.88049316 0.89422244]	[603.35601807 418.54800415 0.87531489]	[624.03881836 503.44564819 0.90670723]	[641.7868042 595.73046875 0.82842571]	[544.38061523 600.84539795 0.75935453]	[503.39013672 603.31848145 0.73502928]	[503.28952026 731.6986084 0.84658927]	[482.83312988 870.12908936 0.88546038]	[585.34558105 600.86645508 0.75325775]	[582.99224854 736.81872559 0.81196135]	[5.93180420e+02 8.70124023e+02 7.99165845e-01]	[526.47546387 377.52893066 0.89551216]	[552.10418701 375.05325317 0.87287652]	[505.96902466 359.70046997 0.81466806]	[567.50421143 357.0642395 0.84212494]	[6.03382935e+02 9.06112976e+02 7.80217171e-01]	[6.18842529e+02 8.93393372e+02 7.83121467e-01]	[5.85505493e+02 8.72922729e+02 7.35607862e-01]	[4.85399323e+02 9.03614197e+02 7.79983878e-01]	[4.67437653e+02 8.95917542e+02 7.61047602e-01]	[4.82871521e+02 8.72872070e+02 7.33277559e-01]
[544.2958374 382.8236084 0.91849744]	[544.39752197 418.62084961 0.93110001]	[482.81549072 418.66522217 0.89575827]	[462.26998901 511.03753662 0.86751187]	[459.78289795 603.27130127 0.90488815]	[605.86535645 418.57073975 0.88132954]	[626.43243408 503.41876221 0.90864056]	[641.89355469 593.19775391 0.84649301]	[544.50915527 600.83184814 0.75033969]	[505.87493896 600.86291504 0.71844518]	[503.39508057 731.71923828 0.83857501]	[482.83227539 870.10357666 0.87687492]	[585.49005127 603.30151367 0.75263411]	[585.34265137 736.85461426 0.82227629]	[5.93165588e+02 8.70129578e+02 7.99538255e-01]	[528.98876953 375.11505127 0.87695956]	[557.16595459 375.00466919 0.87303185]	[508.51107788 359.71505737 0.77341473]	[570.09375 357.0637207 0.82028449]	[6.03394836e+02 9.03627258e+02 7.73310244e-01]	[6.18842224e+02 8.93374268e+02 7.82293856e-01]	[5.85482910e+02 8.72927673e+02 7.38517344e-01]	[4.85399384e+02 9.03602051e+02 7.71788955e-01]	[4.67427856e+02 8.95898926e+02 7.55921304e-01]	[4.82846527e+02 8.72839844e+02 7.32504845e-01]
[544.33978271 382.8157959 0.91889906]	[544.50158691 418.66036987 0.91975683]	[482.92349243 418.69845581 0.88541198]	[462.42614746 511.05844116 0.8620559 ]	[462.24887085 603.29888916 0.92382991]	[606.00311279 418.59439087 0.88352048]	[626.5045166 503.43945312 0.90730429]	[641.94604492 593.14398193 0.85999382]	[546.93536377 603.31781006 0.75067937]	[505.94186401 603.35601807 0.72863269]	[503.40643311 731.75067139 0.83666795]	[482.82550049 870.11444092 0.88192987]	[585.55181885 603.36920166 0.75846142]	[585.3994751 736.86328125 0.82235318]	[5.93135986e+02 8.70144592e+02 8.00784945e-01]	[529.03973389 375.09289551 0.86979955]	[557.23626709 374.97720337 0.87423486]	[511.04272461 359.67669678 0.75674897]	[575.14141846 357.03515625 0.81973374]	[6.03405762e+02 9.06093262e+02 7.80187488e-01]	[6.18845642e+02 8.93375366e+02 7.87898004e-01]	[5.85448853e+02 8.72927307e+02 7.41302907e-01]	[4.85386292e+02 9.03589294e+02 7.69810379e-01]	[4.67408844e+02 8.95885986e+02 7.58140564e-01]	[4.82829834e+02 8.72850159e+02 7.37819970e-01]
[544.42437744 382.76220703 0.92307949]	[546.93597412 418.67178345 0.90817356]	[485.39331055 418.69671631 0.87350589]	[464.94342041 511.08612061 0.84087145]	[462.29354858 600.88751221 0.92290211]	[608.48999023 418.59622192 0.87281823]	[626.59661865 505.87210083 0.88247454]	[644.32928467 593.15985107 0.86748523]	[547.03057861 600.81567383 0.7294485 ]	[508.45446777 600.85302734 0.70736271]	[503.46374512 731.71130371 0.83084208]	[482.82427979 870.16052246 0.88325518]	[588.02203369 600.87811279 0.7330395 ]	[585.45135498 739.34857178 0.82587689]	[5.93133240e+02 8.70161682e+02 8.01661134e-01]	[531.5836792 375.03503418 0.85653901]	[559.76641846 372.50079346 0.87657481]	[513.64373779 359.65866089 0.74885637]	[577.74865723 357.09030151 0.84304553]	[6.03399780e+02 9.06083984e+02 7.80315220e-01]	[6.18845276e+02 8.93374939e+02 7.88807213e-01]	[5.85436218e+02 8.75341675e+02 7.36946464e-01]	[4.85374207e+02 9.03585510e+02 7.73432612e-01]	[4.67400177e+02 8.95883484e+02 7.60939777e-01]	[4.82832794e+02 8.72899414e+02 7.24019110e-01]
[546.92559814 380.27981567 0.91313404]	[549.53887939 418.67105103 0.89599764]	[490.51602173 418.65789795 0.84109211]	[472.56924438 508.5045166 0.8235811 ]	[462.38473511 600.83105469 0.90217263]	[611.08569336 418.6305542 0.85475624]	[629.07226562 503.47772217 0.86784977]	[644.36560059 593.16821289 0.87399751]	[552.05541992 600.84790039 0.71816778]	[513.56890869 600.85125732 0.69483656]	[505.86700439 731.73846436 0.81809103]	[482.837677 870.15930176 0.88181448]	[590.55474854 603.33428955 0.7203269 ]	[585.49133301 739.36022949 0.82113498]	[5.93158447e+02 8.70117920e+02 8.00203323e-01]	[536.73449707 372.46786499 0.84680635]	[562.28063965 369.94702148 0.88544393]	[518.77868652 359.56884766 0.78069067]	[582.79956055 354.57299805 0.8766188 ]	[6.03383728e+02 9.06098328e+02 7.86490917e-01]	[6.18835999e+02 8.93395142e+02 7.90789187e-01]	[5.85467957e+02 8.72907776e+02 7.52030611e-01]	[4.85371155e+02 9.06093018e+02 7.74937093e-01]	[4.67408844e+02 8.95919800e+02 7.52486408e-01]	[4.82845306e+02 8.72908203e+02 7.27434933e-01]
[546.92492676 380.27954102 0.9129082 ]	[549.54144287 418.67147827 0.89587653]	[490.51849365 418.65640259 0.84066504]	[472.57299805 508.50515747 0.82367921]	[462.38586426 600.8314209 0.90232676]	[611.08764648 418.63235474 0.85478127]	[629.07647705 503.47888184 0.86750358]	[644.36334229 593.16271973 0.87325209]	[552.05950928 600.87078857 0.71894461]	[513.57513428 600.87414551 0.69614798]	[503.49932861 731.77404785 0.81501049]	[482.84393311 870.1451416 0.88051009]	[590.55499268 603.35388184 0.72211611]	[585.49145508 739.39361572 0.82237548]	[5.93157593e+02 8.70118469e+02 7.98604429e-01]	[536.7333374 372.46777344 0.8465516 ]	[562.27990723 369.94549561 0.88540787]	[518.7769165 359.57022095 0.77918935]	[582.80029297 354.56814575 0.87599814]	[6.03372681e+02 9.06106262e+02 7.82795966e-01]	[6.18824585e+02 8.93398621e+02 7.85926580e-01]	[5.85464417e+02 8.72900696e+02 7.46441185e-01]	[4.85384613e+02 9.03623962e+02 7.74745703e-01]	[4.67411865e+02 8.95910339e+02 7.52840638e-01]	[4.82851898e+02 8.72891846e+02 7.31133640e-01]
[547.00939941 380.24816895 0.90611315]	[552.09533691 418.65649414 0.88668793]	[495.58810425 418.65957642 0.84433728]	[475.14819336 508.44396973 0.83348793]	[462.41763306 600.82623291 0.89467418]	[611.13977051 418.59136963 0.84269959]	[631.61938477 503.43960571 0.8588078 ]	[644.37060547 595.66949463 0.8691622 ]	[552.12536621 600.83483887 0.71193242]	[516.15570068 600.82232666 0.69711816]	[505.89645386 731.7565918 0.81607473]	[482.84075928 870.16949463 0.87834752]	[590.56451416 603.32537842 0.71515548]	[585.52001953 734.31164551 0.82430393]	[5.93175964e+02 8.70167847e+02 8.02519500e-01]	[539.24676514 372.43762207 0.86009026]	[562.34484863 369.93728638 0.88692099]	[521.20898438 357.21722412 0.8073622 ]	[582.84185791 356.97698975 0.88972938]	[6.03391663e+02 9.06099609e+02 7.81440794e-01]	[6.21282593e+02 8.93405579e+02 7.88652480e-01]	[5.85469360e+02 8.75352234e+02 7.42966592e-01]	[4.85378937e+02 9.03612915e+02 7.71709383e-01]	[4.67416656e+02 8.95910034e+02 7.52402723e-01]	[4.82845581e+02 8.72924072e+02 7.20926046e-01]
[547.06152344 380.20806885 0.90243429]	[554.66772461 418.646698 0.88703018]	[495.6690979 418.64501953 0.85391128]	[477.64318848 505.96478271 0.85426366]	[464.84051514 600.84393311 0.88243651]	[613.68640137 418.59521484 0.83890188]	[634.20959473 503.45321655 0.84337765]	[644.43731689 595.70562744 0.87587851]	[554.67932129 600.88043213 0.71813077]	[518.70117188 600.84161377 0.71443564]	[505.93466187 734.21844482 0.81061 ]	[482.84887695 870.12939453 0.87449849]	[590.61932373 603.38781738 0.7174083 ]	[585.56262207 739.34997559 0.81070566]	[5.93157959e+02 8.70148987e+02 8.02210033e-01]	[539.29022217 369.94418335 0.86624563]	[562.38775635 369.89105225 0.88897163]	[521.23803711 357.22714233 0.81713247]	[582.87878418 356.99545288 0.90212274]	[6.03375732e+02 9.06082825e+02 7.84488261e-01]	[6.18823853e+02 8.93398499e+02 7.90317714e-01]	[5.85453979e+02 8.75337280e+02 7.50381589e-01]	[4.85376465e+02 9.03618347e+02 7.71184325e-01]	[4.67403442e+02 8.95899353e+02 7.53392875e-01]	[4.82848358e+02 8.72871948e+02 7.26973355e-01]
[549.49822998 380.1645813 0.9052667 ]	[557.1875 418.63827515 0.89466548]	[498.15753174 418.63287354 0.8640815 ]	[477.69720459 505.96395874 0.86397415]	[464.89599609 600.77124023 0.860291 ]	[616.20562744 418.59545898 0.83624673]	[636.79272461 503.4730835 0.84599584]	[644.56671143 595.71099854 0.87618434]	[557.17169189 600.86676025 0.71852601]	[518.7166748 600.82409668 0.71586788]	[505.97674561 731.76568604 0.80883622]	[482.83813477 867.68127441 0.86963058]	[593.1496582 603.37091064 0.71202773]	[585.58172607 734.28527832 0.81422281]	[5.93152771e+02 8.70110779e+02 7.97633290e-01]	[539.30859375 369.89440918 0.86587322]	[562.39196777 367.35684204 0.89435667]	[521.30743408 359.59014893 0.7781865 ]	[582.87103271 356.97570801 0.8953343 ]	[6.03341492e+02 9.06083252e+02 7.87019074e-01]	[6.18787537e+02 8.93399658e+02 7.86551595e-01]	[5.85466980e+02 8.72887695e+02 7.52515018e-01]	[4.85369568e+02 9.03617249e+02 7.68972933e-01]	[4.64952576e+02 8.95889893e+02 7.53491640e-01]	[4.82824402e+02 8.72817444e+02 7.27834344e-01]
[547.06427002 380.13442993 0.91071266]	[557.23950195 418.64544678 0.90246248]	[498.18743896 418.64019775 0.8689211 ]	[480.11981201 506.00112915 0.87416393]	[464.94320679 600.77642822 0.85474032]	[618.7388916 418.59909058 0.83899701]	[639.31469727 503.42553711 0.86485887]	[646.96179199 593.11242676 0.87961322]	[557.19836426 600.86395264 0.71764803]	[518.72961426 600.81066895 0.71226609]	[506.02099609 731.72991943 0.80826998]	[4.82846741e+02 8.67622620e+02 8.63023162e-01]	[595.66601562 603.37738037 0.71102977]	[585.59326172 736.79425049 0.80276203]	[5.93161926e+02 8.70115479e+02 7.96710491e-01]	[539.28863525 367.39511108 0.86408675]	[562.38146973 364.85144043 0.89596057]	[521.30487061 357.23010254 0.7811836 ]	[582.88317871 354.59542847 0.89937162]	[6.03331604e+02 9.03624939e+02 7.82031298e-01]	[6.18792542e+02 8.93402100e+02 7.84165800e-01]	[5.85465210e+02 8.72902283e+02 7.46978402e-01]	[4.85376129e+02 9.03596252e+02 7.63485491e-01]	[4.64953186e+02 8.95863708e+02 7.53867567e-01]	[4.82831879e+02 8.72759277e+02 7.30112016e-01]
[547.05200195 380.11462402 0.91348422]	[557.25006104 418.63909912 0.9055897 ]	[498.19976807 418.64779663 0.87044895]	[480.14251709 508.48776245 0.87192726]	[467.41036987 600.76696777 0.84291184]	[616.26593018 418.56582642 0.83308518]	[641.79003906 503.43011475 0.86896157]	[647.00811768 593.13818359 0.87237555]	[557.2109375 600.87457275 0.71528524]	[518.72436523 600.81652832 0.71104246]	[505.99310303 731.72937012 0.81252998]	[4.82846466e+02 8.67610046e+02 8.64851356e-01]	[595.69244385 603.38806152 0.71193945]	[587.99200439 736.82653809 0.7949087 ]	[5.93157288e+02 8.70109131e+02 7.96730816e-01]	[539.28369141 367.36114502 0.86370105]	[562.37420654 364.81655884 0.89858937]	[521.32757568 357.22360229 0.77656031]	[582.88262939 354.58776855 0.90209603]	[6.03349426e+02 9.03618408e+02 7.75944710e-01]	[6.18813354e+02 8.93388245e+02 7.82726109e-01]	[5.85453552e+02 8.72886108e+02 7.48339474e-01]	[4.85402466e+02 9.03604248e+02 7.61207700e-01]	[4.67405701e+02 8.95869995e+02 7.51009881e-01]	[4.82827728e+02 8.72734741e+02 7.38191903e-01]
[547.02294922 380.10919189 0.92028302]	[557.26318359 418.63330078 0.90790778]	[498.21224976 418.65875244 0.87333179]	[480.16799927 508.4788208 0.87629807]	[467.46569824 600.74572754 0.82863718]	[616.25299072 416.17062378 0.82808381]	[641.87927246 503.43481445 0.87957281]	[647.0579834 593.16168213 0.86326337]	[557.19110107 600.83642578 0.71088636]	[518.7286377 600.7913208 0.70870048]	[508.43661499 731.70245361 0.81094295]	[4.82829437e+02 8.67625549e+02 8.67347598e-01]	[593.20257568 603.34350586 0.70550144]	[588.02215576 736.82922363 0.78920954]	[5.93167053e+02 8.70109070e+02 7.97415197e-01]	[539.26251221 367.33956909 0.86184394]	[562.35797119 364.81341553 0.89733726]	[521.31219482 357.2071228 0.77069747]	[582.8706665 354.58721924 0.89921159]	[6.03341858e+02 9.03607300e+02 7.73321927e-01]	[6.18796570e+02 8.93380188e+02 7.80365586e-01]	[5.85451599e+02 8.72873047e+02 7.52437055e-01]	[4.85393219e+02 9.06096619e+02 7.59933293e-01]	[4.67405365e+02 8.95899048e+02 7.44800091e-01]	[4.82803314e+02 8.72746643e+02 7.39209294e-01]
[547.01043701 380.11715698 0.9228012 ]	[557.25439453 418.63995361 0.90668148]	[498.20974731 418.66030884 0.87197042]	[480.17272949 508.50045776 0.87291884]	[467.49768066 600.75628662 0.82395285]	[616.23126221 418.55462646 0.83008277]	[641.91882324 503.42697144 0.88813567]	[647.11700439 593.17718506 0.85119784]	[557.19744873 600.8651123 0.7125544 ]	[518.72937012 600.82623291 0.70945692]	[505.98788452 731.76861572 0.80765462]	[4.82840637e+02 8.67623352e+02 8.66722107e-01]	[595.67962646 603.35424805 0.70562512]	[588.04199219 739.34472656 0.7824086 ]	[5.93167236e+02 8.70111389e+02 7.98393428e-01]	[539.24804688 367.3666687 0.86166018]	[562.33636475 364.81564331 0.89745569]	[521.34191895 359.60745239 0.71571702]	[582.86364746 354.59017944 0.8952378 ]	[6.03340698e+02 9.03625854e+02 7.86112547e-01]	[6.18791809e+02 8.93400269e+02 7.87017345e-01]	[5.85457581e+02 8.72863159e+02 7.52737701e-01]	[4.85394775e+02 9.03610107e+02 7.69534290e-01]	[4.67408020e+02 8.95876892e+02 7.56601095e-01]	[4.82821747e+02 8.72741638e+02 7.35466957e-01]
[546.97686768 380.15615845 0.92500174]	[557.22766113 418.64260864 0.9025563 ]	[498.20281982 418.66357422 0.87191093]	[480.16479492 508.49682617 0.87013537]	[467.50448608 600.76379395 0.82385939]	[616.1907959 418.54983521 0.82745904]	[641.92169189 503.44140625 0.88700169]	[647.17138672 593.1776123 0.84462619]	[557.17254639 600.84997559 0.70821816]	[518.68969727 600.82208252 0.70394731]	[505.98925781 731.7689209 0.80921382]	[482.85446167 867.70812988 0.87541139]	[595.67810059 603.33306885 0.70268154]	[588.04510498 736.86480713 0.78099889]	[5.93178345e+02 8.70108459e+02 7.95867085e-01]	[539.22039795 367.41415405 0.8578071 ]	[562.30841064 364.87878418 0.88904661]	[521.31610107 359.6022644 0.72465891]	[582.84295654 354.57702637 0.89015257]	[6.03341980e+02 9.06082703e+02 7.85315275e-01]	[6.18796570e+02 8.93402649e+02 7.86541462e-01]	[5.85459412e+02 8.72861023e+02 7.47095466e-01]	[4.85419800e+02 9.03614990e+02 7.71561861e-01]	[4.67449463e+02 8.95904785e+02 7.56994903e-01]	[4.82826385e+02 8.72829346e+02 7.34101415e-01]
[544.53302002 380.18478394 0.93235922]	[557.16711426 418.6602478 0.89389777]	[498.15664673 418.6857605 0.86789602]	[480.11886597 508.50186157 0.85740483]	[467.46673584 600.76153564 0.83106369]	[613.65734863 418.54525757 0.82935047]	[641.90332031 503.46051025 0.88398492]	[647.16217041 593.18475342 0.84672242]	[557.18103027 600.82489014 0.71169794]	[518.69915771 600.80249023 0.70694238]	[505.97940063 731.78039551 0.80887926]	[482.84780884 870.11572266 0.87308645]	[595.6697998 603.3069458 0.70346987]	[587.98876953 734.25170898 0.8002221 ]	[5.95660645e+02 8.70123047e+02 7.96862125e-01]	[536.71881104 369.90093994 0.840882 ]	[562.25598145 367.38140869 0.88036609]	[521.25048828 359.60922241 0.74205697]	[582.81640625 354.57284546 0.88350582]	[6.03356201e+02 9.06099487e+02 7.87034392e-01]	[6.18824036e+02 8.93410828e+02 7.89603055e-01]	[5.85482910e+02 8.72882690e+02 7.42082357e-01]	[4.85413879e+02 9.06101685e+02 7.69096792e-01]	[4.67452515e+02 8.95930542e+02 7.50065625e-01]	[4.82818329e+02 8.72847168e+02 7.29061127e-01]
[544.39489746 380.24041748 0.95111179]	[554.61633301 418.68618774 0.88913512]	[495.66766357 418.71777344 0.85605896]	[477.6958313 508.46853638 0.8531273 ]	[464.97463989 600.78814697 0.84598005]	[611.17211914 418.56686401 0.83340079]	[641.79205322 505.93060303 0.85014182]	[647.12457275 595.69940186 0.85671002]	[554.66455078 600.81518555 0.71018249]	[516.21844482 600.8026123 0.6969564 ]	[505.95849609 734.22369385 0.80962598]	[482.86981201 870.12139893 0.87094998]	[593.15130615 600.88110352 0.70461261]	[585.55804443 731.77471924 0.82065475]	[5.95675903e+02 8.70123962e+02 7.98324585e-01]	[534.08959961 369.95504761 0.83374786]	[559.76599121 369.89608765 0.86681086]	[518.78613281 359.62802124 0.67503321]	[580.3515625 357.00961304 0.88311076]	[6.03333740e+02 9.06083557e+02 7.84465313e-01]	[6.18802979e+02 8.93411011e+02 7.90845573e-01]	[5.85515076e+02 8.72898926e+02 7.38157034e-01]	[4.85428406e+02 9.03626587e+02 7.66260326e-01]	[4.67470917e+02 8.95920288e+02 7.51173854e-01]	[4.82838135e+02 8.72853638e+02 7.27906823e-01]
[544.27929688 380.26483154 0.95698386]	[549.58325195 418.6973877 0.8919667 ]	[493.10479736 418.71664429 0.8436805 ]	[477.60974121 506.01089478 0.84449232]	[464.85531616 600.81195068 0.87697208]	[611.06420898 418.61373901 0.850187 ]	[636.74108887 505.94549561 0.83170712]	[647.04248047 595.72625732 0.86604977]	[552.09503174 600.82714844 0.71383792]	[516.11334229 600.83465576 0.69439334]	[505.87438965 734.25616455 0.81287521]	[482.86813354 870.13037109 0.87515521]	[590.55340576 603.300354 0.71406996]	[585.55987549 739.38708496 0.81524253]	[5.95692993e+02 8.70174927e+02 8.06917489e-01]	[529.00872803 372.44631958 0.84838206]	[557.18377686 369.93353271 0.85179329]	[518.65966797 359.66036987 0.56109816]	[577.79864502 356.98757935 0.85530144]	[6.03358459e+02 9.06098511e+02 7.99494088e-01]	[6.18829651e+02 8.93415466e+02 8.03303599e-01]	[5.85539062e+02 8.75354736e+02 7.33598709e-01]	[4.85432831e+02 9.03611145e+02 7.59469509e-01]	[4.67463104e+02 8.95908142e+02 7.49975860e-01]	[4.82844299e+02 8.72856995e+02 7.30732858e-01]
[541.89233398 380.30136108 0.94581997]	[547.01898193 418.70178223 0.91096526]	[487.94396973 418.75247192 0.85581946]	[472.58709717 508.49197388 0.82530588]	[462.3727417 600.79284668 0.89781237]	[608.54162598 418.59213257 0.86312521]	[631.65148926 505.9694519 0.8295663 ]	[646.92852783 593.18231201 0.87111408]	[549.55737305 600.86431885 0.71717715]	[511.03848267 603.30914307 0.69868517]	[503.48080444 734.230896 0.82173896]	[482.86090088 870.15637207 0.88209164]	[588.1060791 603.33630371 0.7171784 ]	[585.51263428 739.35546875 0.81856537]	[5.95703796e+02 8.70156982e+02 8.06451797e-01]	[526.48699951 372.5178833 0.86361074]	[552.12371826 369.94451904 0.8536045 ]	[513.57281494 359.6817627 0.68220711]	[572.64953613 354.50845337 0.82417601]	[6.03370972e+02 9.06124817e+02 8.03108633e-01]	[6.18829468e+02 8.93428406e+02 8.01319897e-01]	[5.85545898e+02 8.75334229e+02 7.33824372e-01]	[4.85431732e+02 9.06116211e+02 7.64623940e-01]	[4.67463074e+02 8.95947632e+02 7.44624138e-01]	[4.82847412e+02 8.72881165e+02 7.35363245e-01]
[541.77398682 380.30981445 0.93547535]	[546.94165039 418.71401978 0.91939104]	[485.38320923 418.77886963 0.87146086]	[467.41256714 511.06942749 0.82780576]	[462.26873779 600.78271484 0.90979421]	[606.07702637 418.59295654 0.8727116 ]	[626.65203857 505.93572998 0.86917961]	[644.37939453 593.13085938 0.87204295]	[546.9822998 600.85321045 0.73583412]	[508.45352173 600.87463379 0.70742285]	[503.41690063 731.75549316 0.83518738]	[482.85394287 870.14898682 0.8865934 ]	[585.57940674 603.34118652 0.74069643]	[585.4977417 741.94024658 0.83153689]	[5.95705994e+02 8.70152222e+02 8.04131866e-01]	[523.99316406 372.51452637 0.87500554]	[549.51617432 369.95819092 0.86426944]	[508.46243286 359.64498901 0.70435083]	[570.07049561 354.53805542 0.83535659]	[6.03367432e+02 9.06118835e+02 7.97910571e-01]	[6.18828613e+02 8.93420105e+02 7.98811138e-01]	[5.85552307e+02 8.75315613e+02 7.24478662e-01]	[4.85422516e+02 9.06103577e+02 7.72834003e-01]	[4.67464355e+02 8.95945801e+02 7.52385437e-01]	[4.82848938e+02 8.72872559e+02 7.39241302e-01]
[539.23773193 380.30422974 0.91299927]	[544.42785645 418.67965698 0.93679118]	[482.80044556 418.76483154 0.89519894]	[462.39694214 511.00637817 0.85868347]	[459.72207642 600.76239014 0.88309878]	[603.51489258 418.58108521 0.87298048]	[626.46386719 505.93057251 0.89530665]	[641.81842041 595.73522949 0.83704561]	[544.50195312 600.7925415 0.74302745]	[505.93222046 600.82794189 0.70657265]	[503.32965088 731.78430176 0.83852398]	[482.85809326 870.11743164 0.88639903]	[585.44702148 600.83282471 0.74341065]	[585.41589355 739.41741943 0.82924604]	[5.95691345e+02 8.70170532e+02 8.04126322e-01]	[523.82000732 372.48413086 0.88320869]	[546.93670654 369.96905518 0.88516843]	[503.47772217 359.58837891 0.74197602]	[567.48461914 354.55889893 0.85249448]	[6.03394714e+02 9.06130737e+02 8.02873135e-01]	[6.21289673e+02 8.93420776e+02 8.03572953e-01]	[5.85540466e+02 8.75354736e+02 7.22606540e-01]	[4.85421326e+02 9.06098755e+02 7.83714056e-01]	[4.67471832e+02 8.95945007e+02 7.62015700e-01]	[4.82881744e+02 8.72846008e+02 7.44704008e-01]
[534.10070801 382.77947998 0.86069882]	[541.84918213 418.65686035 0.94502813]	[480.32687378 418.72827148 0.90140516]	[462.19915771 508.55221558 0.87903064]	[457.16195679 600.76483154 0.86299038]	[603.29058838 418.58688354 0.8610214 ]	[624.02331543 505.98608398 0.89276642]	[631.68341064 598.26177979 0.83220756]	[544.34100342 600.85290527 0.75604165]	[503.38021851 600.88006592 0.72993338]	[503.25183105 731.78411865 0.84527528]	[482.83731079 870.15112305 0.88953382]	[582.95074463 600.87957764 0.74920344]	[582.98388672 739.36303711 0.82202995]	[5.95661865e+02 8.70120239e+02 7.95495391e-01]	[521.31658936 374.97753906 0.89834893]	[544.39868164 372.51235962 0.91269374]	[503.39202881 359.68191528 0.58280504]	[564.99414062 356.98294067 0.88259542]	[6.03362610e+02 9.06110840e+02 7.95125604e-01]	[6.18828552e+02 8.93402649e+02 7.93098748e-01]	[5.85539490e+02 8.72918152e+02 7.28424072e-01]	[4.85429718e+02 9.03619507e+02 7.69426346e-01]	[4.67463715e+02 8.95941040e+02 7.51548469e-01]	[4.82867737e+02 8.72892700e+02 7.36417830e-01]
[529.04064941 382.77386475 0.86331701]	[539.24328613 418.6940918 0.91868472]	[480.14746094 418.72073364 0.88853425]	[459.69799805 508.53219604 0.86845601]	[449.49404907 600.75976562 0.82598656]	[598.26849365 418.59176636 0.84167469]	[621.42047119 505.9291687 0.86665833]	[629.04486084 600.7598877 0.86514699]	[541.7635498 600.86096191 0.75238907]	[500.81872559 600.86065674 0.73786759]	[500.78036499 731.72857666 0.82471555]	[482.81628418 870.14117432 0.88811761]	[580.35644531 603.33874512 0.72797954]	[582.9140625 739.3692627 0.81393147]	[5.93190491e+02 8.70137390e+02 7.97895312e-01]	[521.22875977 374.99429321 0.88431835]	[544.28674316 374.98260498 0.90997076]	[503.27511597 359.57806396 0.68855417]	[564.8102417 357.05484009 0.92019165]	[6.03378540e+02 9.06147339e+02 7.88532674e-01]	[6.21296204e+02 8.93431152e+02 7.83833086e-01]	[5.85516479e+02 8.75316101e+02 7.34262168e-01]	[4.85436951e+02 9.03567505e+02 7.65882492e-01]	[4.67470581e+02 8.95908569e+02 7.51053452e-01]	[4.82867126e+02 8.72887329e+02 7.36408234e-01]
[523.97729492 382.7878418 0.9004795 ]	[534.10455322 418.70281982 0.87948477]	[475.15866089 418.69989014 0.8550781 ]	[457.15124512 508.48306274 0.84280479]	[441.88641357 600.78729248 0.88167417]	[593.1151123 418.58886719 0.83646631]	[616.18505859 505.96179199 0.8204726 ]	[626.42419434 598.26306152 0.88455737]	[539.19702148 600.77349854 0.71810806]	[500.64572144 600.79522705 0.71152556]	[500.65664673 731.75714111 0.80142397]	[482.80810547 870.15142822 0.8905772 ]	[577.69586182 600.81939697 0.69478554]	[582.83068848 736.80133057 0.80672532]	[5.93176758e+02 8.70169434e+02 8.00550938e-01]	[516.18481445 375.01754761 0.84950447]	[541.72137451 375.00973511 0.89134407]	[500.75030518 359.67282104 0.68357193]	[562.34393311 357.02713013 0.89316732]	[6.03374573e+02 9.06136780e+02 7.86825359e-01]	[6.21293396e+02 8.93425964e+02 7.82411814e-01]	[5.85507446e+02 8.75370117e+02 7.35697985e-01]	[4.85394165e+02 9.03568909e+02 7.66135752e-01]	[4.67420868e+02 8.95904724e+02 7.52594769e-01]	[4.82886536e+02 8.72897644e+02 7.32725561e-01]
[521.42224121 385.29345703 0.90624064]	[526.49511719 418.73574829 0.90226579]	[467.4256897 418.76794434 0.85787034]	[446.97073364 513.56213379 0.82109606]	[441.67773438 598.31835938 0.88577861]	[588.03570557 418.64212036 0.86988622]	[606.12341309 508.4524231 0.85829884]	[623.84039307 595.74987793 0.87271827]	[531.59161377 600.81988525 0.70416582]	[495.64666748 600.86413574 0.69428873]	[498.16088867 736.78594971 0.77078128]	[482.77960205 870.14599609 0.89440632]	[570.01568604 600.84289551 0.70592904]	[580.35626221 736.81768799 0.79510123]	[5.95662720e+02 8.70179382e+02 8.02557588e-01]	[508.45559692 375.11135864 0.87309563]	[534.17523193 375.02954102 0.87079823]	[495.6199646 362.19628906 0.61030638]	[557.22973633 357.02166748 0.85080981]	[6.03347961e+02 9.06104187e+02 7.79641807e-01]	[6.18835144e+02 8.93411072e+02 7.82196105e-01]	[5.85565247e+02 8.75374817e+02 7.23970413e-01]	[4.85402618e+02 9.03557556e+02 7.70386398e-01]	[4.67422394e+02 8.95896973e+02 7.53780305e-01]	[4.82876404e+02 8.72898560e+02 7.37348437e-01]
[521.25079346 382.85046387 0.90354967]	[523.97271729 418.73269653 0.92834473]	[462.3762207 418.76330566 0.88480043]	[441.82684326 511.01043701 0.86713946]	[436.66717529 598.28088379 0.85592186]	[585.42480469 418.69064331 0.88641989]	[605.90789795 505.95724487 0.89790428]	[618.75512695 600.74890137 0.8423323 ]	[526.50372314 600.80859375 0.72711313]	[488.01028442 600.8526001 0.69287813]	[495.64099121 736.828125 0.77603894]	[482.78314209 870.15856934 0.90190113]	[565.05273438 600.83557129 0.74573189]	[577.77575684 739.3782959 0.78714299]	[5.95675537e+02 8.70236511e+02 8.11549544e-01]	[503.48223877 375.09765625 0.89223188]	[529.01312256 375.00765991 0.88262326]	[487.96426392 359.73898315 0.62490064]	[549.56005859 356.98684692 0.8321752 ]	[6.03365173e+02 9.06090088e+02 7.76846290e-01]	[6.18839722e+02 8.93401611e+02 7.84899414e-01]	[5.87966736e+02 8.75447632e+02 7.21036255e-01]	[4.85374939e+02 9.03576111e+02 7.79646218e-01]	[4.67398834e+02 8.95910400e+02 7.59570718e-01]	[4.82907166e+02 8.72904846e+02 7.46034682e-01]
[516.21984863 385.33224487 0.85627913]	[521.34814453 418.71673584 0.94108522]	[459.81692505 418.74655151 0.90069216]	[439.25048828 511.07614136 0.87615669]	[431.50485229 598.28710938 0.82108974]	[582.79089355 418.67346191 0.88051915]	[603.34918213 505.96810913 0.88412857]	[608.60528564 598.25262451 0.84557492]	[523.92687988 600.87512207 0.76422429]	[482.94674683 603.33123779 0.72290444]	[493.03665161 734.28167725 0.7767899 ]	[482.73733521 870.19665527 0.90356016]	[564.89361572 600.86712646 0.76513654]	[570.06665039 731.78668213 0.79231107]	[5.93199768e+02 8.70173096e+02 8.04648757e-01]	[503.26504517 377.52572632 0.91863966]	[523.9699707 375.06716919 0.92732078]	[482.97512817 359.76239014 0.61656696]	[544.51733398 357.14306641 0.88481957]	[6.03322571e+02 9.03612244e+02 7.73447454e-01]	[6.18793518e+02 8.93388977e+02 7.85023987e-01]	[5.87969482e+02 8.75353088e+02 7.24661350e-01]	[4.85371887e+02 9.03601685e+02 7.80151784e-01]	[4.64952972e+02 8.95948242e+02 7.53622890e-01]	[4.82873932e+02 8.75340210e+02 7.39297867e-01]
[513.5736084 385.34390259 0.84398931]	[518.67578125 418.7512207 0.90737414]	[457.21405029 418.76657104 0.88463473]	[439.06863403 508.48983765 0.85662532]	[421.38616943 600.7489624 0.86351717]	[577.7409668 418.64422607 0.84860009]	[598.23120117 505.9229126 0.84025949]	[605.99786377 598.27716064 0.87862259]	[521.40332031 600.88317871 0.77413797]	[482.76745605 603.34014893 0.74869764]	[485.38687134 739.36120605 0.78843421]	[482.72958374 870.19055176 0.89709961]	[562.3638916 600.87750244 0.75504291]	[567.52886963 734.26196289 0.80181241]	[5.93181274e+02 8.70217712e+02 8.09394360e-01]	[500.80667114 377.54208374 0.92283332]	[523.82977295 375.10827637 0.94235098]	[482.84472656 359.77716064 0.72677135]	[544.31860352 357.13989258 0.91187418]	[6.03310974e+02 9.06091309e+02 7.64898181e-01]	[6.18775391e+02 8.93421021e+02 7.76925266e-01]	[5.87968384e+02 8.75381226e+02 7.15892434e-01]	[4.82920502e+02 9.03583435e+02 7.77584374e-01]	[4.64900085e+02 8.95922791e+02 7.53196299e-01]	[4.82920868e+02 8.75357422e+02 7.32064664e-01]
[505.91744995 385.37805176 0.86191773]	[513.56658936 418.77545166 0.87670892]	[454.58511353 418.74807739 0.85295379]	[431.52154541 511.01470947 0.82328326]	[421.17007446 598.29998779 0.87600267]	[572.5803833 418.68902588 0.85118562]	[588.06958008 508.45864868 0.8353098 ]	[603.41522217 598.27813721 0.87860298]	[521.24304199 600.88146973 0.75533617]	[480.3112793 603.35479736 0.73951465]	[482.9369812 736.86071777 0.79526365]	[482.70935059 870.24371338 0.89548612]	[559.82208252 600.87957764 0.71989435]	[567.49981689 736.85119629 0.78593397]	[5.93139160e+02 8.70156433e+02 8.01759660e-01]	[498.19937134 377.55389404 0.89033425]	[521.27838135 377.54278564 0.93773943]	[480.32473755 359.80252075 0.67345774]	[541.83325195 357.22314453 0.90129554]	[6.03316345e+02 9.06086853e+02 7.58255899e-01]	[6.18767090e+02 8.93406311e+02 7.68745303e-01]	[5.85533875e+02 8.72923279e+02 7.20900476e-01]	[4.82921906e+02 9.03616455e+02 7.65035152e-01]	[4.64901672e+02 8.95964966e+02 7.35978186e-01]	[4.82892700e+02 8.75423035e+02 7.25346148e-01]
[503.36019897 387.93615723 0.89424723]	[505.9536438 418.77529907 0.8953861 ]	[446.90606689 421.15057373 0.85668796]	[423.80697632 511.06030273 0.85494751]	[416.17269897 600.78826904 0.87380576]	[567.45733643 418.65945435 0.87832856]	[585.47845459 505.96173096 0.88350666]	[600.82995605 598.25915527 0.84748006]	[516.19970703 600.87121582 0.72284824]	[480.13973999 603.38256836 0.72699332]	[482.82839966 741.90356445 0.80406088]	[480.37594604 870.28967285 0.88892174]	[552.08148193 600.84460449 0.70110941]	[565.01391602 736.8583374 0.8017177 ]	[5.93154358e+02 8.70163940e+02 7.99815953e-01]	[493.07577515 377.61978149 0.88187557]	[518.71386719 377.59375 0.91548264]	[477.7116394 362.27059937 0.69245154]	[539.27087402 359.5847168 0.87714249]	[6.00799133e+02 9.03550842e+02 7.32695103e-01]	[6.13723206e+02 8.93377441e+02 7.46935129e-01]	[5.87987427e+02 8.72909912e+02 7.08121598e-01]	[4.82907318e+02 9.03593933e+02 7.62779415e-01]	[4.64902588e+02 8.95969238e+02 7.34759629e-01]	[4.82902649e+02 8.77895874e+02 7.16502488e-01]
[500.71124268 387.94573975 0.88356793]	[503.26461792 418.71273804 0.94183791]	[441.69842529 418.75292969 0.89800459]	[418.64126587 508.47439575 0.88055623]	[403.3678894 600.78210449 0.86069542]	[562.37231445 418.6652832 0.89536011]	[582.81829834 505.97268677 0.88096601]	[588.0501709 598.23065186 0.845707 ]	[505.86740112 603.31494141 0.75528002]	[467.39282227 603.36468506 0.7129935 ]	[480.33648682 739.33959961 0.8085798 ]	[480.37567139 872.70623779 0.87794441]	[544.40722656 600.87322998 0.76805866]	[564.81982422 731.74230957 0.82983732]	[5.90643616e+02 8.67671875e+02 7.90272832e-01]	[482.94537354 377.6635437 0.91896105]	[508.46725464 377.57409668 0.90422857]	[464.95883179 362.21710205 0.70544958]	[526.48919678 357.1946106 0.84615254]	[6.00789490e+02 9.03573181e+02 7.25708783e-01]	[6.13688538e+02 8.93364136e+02 7.38089681e-01]	[5.85570374e+02 8.72810303e+02 7.18245625e-01]	[4.82873444e+02 9.03615662e+02 7.56866753e-01]	[4.64893768e+02 8.98414917e+02 7.29082763e-01]	[4.82934418e+02 8.77963440e+02 7.06319690e-01]
[498.19107056 390.47689819 0.86053431]	[500.681427 418.72491455 0.93015981]	[439.18243408 418.75286865 0.89622295]	[418.54589844 505.98510742 0.87653399]	[400.78625488 600.76525879 0.89341199]	[559.78411865 418.65206909 0.8693803 ]	[580.27874756 503.4708252 0.87172019]	[585.58685303 595.7243042 0.85284829]	[503.4291687 600.88751221 0.77045465]	[464.87896729 603.3828125 0.72729403]	[480.28829956 739.37646484 0.80925101]	[480.37649536 870.28967285 0.87378275]	[544.36352539 600.83508301 0.76861215]	[562.36077881 729.17303467 0.86927599]	[5.88088684e+02 8.59987000e+02 7.67152071e-01]	[482.7852478 377.70007324 0.93595117]	[505.89108276 377.60272217 0.92711759]	[462.44473267 362.21447754 0.76048237]	[524.00421143 357.19515991 0.87664735]	[5.95752380e+02 8.98410645e+02 7.18658984e-01]	[6.11106079e+02 8.90802734e+02 7.36231446e-01]	[5.85495239e+02 8.70182434e+02 7.10747659e-01]	[4.82885193e+02 9.03590515e+02 7.66194463e-01]	[4.64890411e+02 8.95966431e+02 7.39620924e-01]	[4.82946350e+02 8.77910522e+02 7.10081995e-01]
[498.19104004 390.4765625 0.86056751]	[500.6812439 418.72698975 0.93019581]	[439.18157959 418.75305176 0.89624953]	[418.5440979 505.98330688 0.87530887]	[400.78512573 600.76049805 0.89150989]	[559.7857666 418.65420532 0.86974066]	[580.27624512 503.46923828 0.87188506]	[585.58374023 595.72479248 0.8536725 ]	[503.42752075 600.86859131 0.76906079]	[464.87548828 603.36688232 0.72561634]	[480.28213501 739.40563965 0.80811167]	[480.37423706 870.29980469 0.87289917]	[544.36151123 600.81292725 0.76555306]	[562.35791016 729.16918945 0.86946988]	[5.88086853e+02 8.59982117e+02 7.67980814e-01]	[482.7857666 377.70001221 0.93591177]	[505.89080811 377.60275269 0.92726016]	[462.44458008 362.21365356 0.75984287]	[524.00341797 357.19577026 0.8768729 ]	[5.95752502e+02 8.98411499e+02 7.18462110e-01]	[6.11107849e+02 8.90802979e+02 7.35392570e-01]	[5.85493408e+02 8.70176880e+02 7.10057080e-01]	[4.82874420e+02 9.03589539e+02 7.66306281e-01]	[4.64875061e+02 8.95966064e+02 7.41874397e-01]	[4.82949951e+02 8.77923584e+02 7.10253239e-01]
[495.66247559 390.49581909 0.84837949]	[495.68823242 418.7515564 0.89386624]	[436.64694214 418.74377441 0.87630212]	[413.5769043 505.99697876 0.84352565]	[400.61526489 600.74200439 0.88720185]	[557.17364502 418.66009521 0.84871769]	[575.22064209 505.95150757 0.83304977]	[585.39080811 595.68359375 0.87350959]	[503.32519531 600.8692627 0.77726144]	[462.37844849 603.38037109 0.74674106]	[480.24746704 736.79998779 0.81095314]	[480.3666687 872.69927979 0.87674153]	[541.95458984 600.78747559 0.75871438]	[562.3248291 731.67822266 0.84315372]	[5.87986511e+02 8.59935547e+02 7.93825507e-01]	[480.35775757 377.74124146 0.92959738]	[503.41268921 377.63183594 0.94917142]	[462.33203125 359.82357788 0.7811743 ]	[523.87475586 357.18719482 0.89776719]	[5.95752686e+02 8.95969238e+02 7.50145435e-01]	[6.11072144e+02 8.90764709e+02 7.61959672e-01]	[5.85445068e+02 8.70128418e+02 7.27863431e-01]	[4.82930054e+02 9.03584961e+02 7.67148137e-01]	[4.64930176e+02 8.95986206e+02 7.34684587e-01]	[4.82923706e+02 8.77944763e+02 7.20060468e-01]
[490.55227661 390.47619629 0.83448827]	[493.04425049 418.75985718 0.87852609]	[434.07247925 418.73605347 0.85434854]	[408.38623047 508.49768066 0.83745372]	[398.09976196 598.27398682 0.87704027]	[549.59515381 418.659729 0.84891224]	[570.02056885 505.95980835 0.84053612]	[582.894104 593.12225342 0.87926203]	[503.26098633 600.80511475 0.77607101]	[462.33517456 603.3114624 0.74797559]	[480.20629883 739.37963867 0.80844522]	[480.37539673 870.28503418 0.89027488]	[541.88531494 598.29089355 0.74725634]	[562.21728516 731.69146729 0.8305676 ]	[5.85544067e+02 8.59988770e+02 8.15045774e-01]	[480.21743774 377.73287964 0.9256624 ]	[503.26000977 377.63717651 0.95589346]	[462.22601318 362.23745728 0.72503859]	[521.40002441 357.19885254 0.89643288]	[5.98235352e+02 8.95863464e+02 7.62753844e-01]	[6.08604126e+02 8.90654419e+02 7.69471586e-01]	[5.82984070e+02 8.70191895e+02 7.52693534e-01]	[4.82949127e+02 9.03590149e+02 7.90095031e-01]	[4.64950989e+02 8.95989685e+02 7.53962159e-01]	[4.82930878e+02 8.75428101e+02 7.39125788e-01]
[485.43475342 392.96554565 0.85529679]	[487.95620728 418.7472229 0.8805846 ]	[428.96844482 418.76519775 0.8465718 ]	[403.31060791 508.52606201 0.86358577]	[395.6270752 598.29266357 0.86547846]	[547.04156494 418.63092041 0.85852385]	[565.0647583 505.95965576 0.8722868 ]	[582.79614258 590.60998535 0.87329739]	[500.87426758 600.84277344 0.77854598]	[462.30749512 603.33862305 0.75167358]	[480.16656494 741.98083496 0.80859375]	[480.37240601 870.30316162 0.88870621]	[541.79467773 600.77856445 0.74258983]	[562.21740723 734.22015381 0.81998169]	[5.85411133e+02 8.54926208e+02 8.39094877e-01]	[477.67419434 377.74111938 0.89826322]	[500.7739563 377.68051147 0.94698358]	[459.7170105 362.28189087 0.72082382]	[521.26904297 359.59539795 0.88134444]	[5.93142822e+02 8.93298889e+02 7.73295760e-01]	[6.06081421e+02 8.85666626e+02 7.71054268e-01]	[5.82813232e+02 8.67691223e+02 7.19891667e-01]	[4.82924316e+02 9.03576233e+02 7.85401821e-01]	[4.64923004e+02 8.95969238e+02 7.52826452e-01]	[4.82929169e+02 8.75457703e+02 7.32501686e-01]
[482.91217041 393.0552063 0.89898127]	[485.3996582 418.74365234 0.89636737]	[426.33929443 418.79824829 0.8605696 ]	[400.796875 511.00491333 0.87801969]	[393.01525879 600.76538086 0.84697521]	[544.543396 418.61990356 0.87470323]	[564.9630127 503.48721313 0.90470517]	[582.72869873 593.10760498 0.85926002]	[500.76516724 600.79766846 0.76596975]	[462.23641968 600.87835693 0.7462517 ]	[480.11984253 741.92492676 0.79331326]	[480.36367798 870.27557373 0.89306694]	[539.28167725 598.30432129 0.71825671]	[559.77056885 731.74542236 0.81502926]	[582.8538208 852.35809326 0.86987025]	[475.09140015 380.11325073 0.88163745]	[500.64523315 377.72589111 0.93241626]	[457.21755981 362.31799316 0.71544951]	[518.77545166 359.64178467 0.86570436]	[5.88035828e+02 8.90708984e+02 7.96761990e-01]	[6.03513611e+02 8.77984619e+02 7.93744326e-01]	[5.77757935e+02 8.65059875e+02 6.91224456e-01]	[4.82930206e+02 9.03556641e+02 7.99114764e-01]	[4.64928375e+02 8.95948486e+02 7.65266716e-01]	[4.82902618e+02 8.75410400e+02 7.41651356e-01]
[482.79644775 395.50521851 0.92158276]	[482.95025635 418.73599243 0.91078544]	[423.79998779 421.15988159 0.87496269]	[400.66629028 508.54162598 0.8838563 ]	[387.91955566 600.78851318 0.84558642]	[544.44561768 418.59469604 0.88112092]	[564.8895874 503.48638916 0.91077393]	[580.24163818 593.1887207 0.83304232]	[500.64776611 600.81781006 0.76242834]	[459.81097412 603.34942627 0.75630844]	[477.69839478 741.97692871 0.78762376]	[480.35842896 870.23602295 0.90038264]	[536.69268799 598.28894043 0.70533371]	[559.79199219 731.74078369 0.81478179]	[5.80277832e+02 8.52179688e+02 8.40191543e-01]	[470.01477051 380.14038086 0.88040918]	[498.15594482 377.73727417 0.91765201]	[454.60644531 362.29772949 0.69468755]	[516.20843506 359.61566162 0.84215063]	[5.85454956e+02 8.90624573e+02 8.10901225e-01]	[6.03318970e+02 8.75456665e+02 7.89171875e-01]	[5.72579407e+02 8.57381775e+02 6.94822133e-01]	[4.82908600e+02 9.03584290e+02 8.03482175e-01]	[4.64898071e+02 8.95955261e+02 7.67989039e-01]	[4.82910522e+02 8.75354919e+02 7.50177741e-01]
[482.75708008 395.51443481 0.92189956]	[482.88720703 418.70108032 0.92211169]	[421.31988525 418.78918457 0.89088595]	[398.21203613 508.47940063 0.88775587]	[385.32281494 600.7946167 0.85299861]	[544.37225342 418.59094238 0.88283324]	[564.84558105 505.97238159 0.90194154]	[577.70001221 595.69866943 0.82178944]	[498.18307495 600.7890625 0.74034745]	[459.7253418 603.34692383 0.74483144]	[477.60040283 741.96905518 0.77657706]	[480.34472656 870.25012207 0.89732254]	[534.09106445 598.23278809 0.69807029]	[552.14971924 729.24041748 0.78968167]	[5.72583679e+02 8.47092163e+02 7.88202405e-01]	[467.48474121 380.18103027 0.88578743]	[495.66088867 377.7250061 0.90426368]	[452.04879761 364.78363037 0.69640005]	[513.57403564 359.59051514 0.81186253]	[5.80359131e+02 8.77889893e+02 7.80765116e-01]	[5.93189026e+02 8.70321289e+02 7.71104932e-01]	[5.65058777e+02 8.52212585e+02 7.23488152e-01]	[4.82856354e+02 9.03584595e+02 7.86747456e-01]	[4.64842804e+02 8.95950378e+02 7.55030036e-01]	[4.82920593e+02 8.75390381e+02 7.45733917e-01]
[482.7565918 395.51281738 0.92115635]	[482.88571167 418.70199585 0.92236304]	[421.31741333 418.79302979 0.89039081]	[398.2124939 508.47717285 0.88675839]	[385.32543945 600.79425049 0.85191548]	[544.37097168 418.59136963 0.88333148]	[564.84533691 505.97406006 0.90193838]	[577.70111084 595.70587158 0.82221341]	[498.17877197 600.78009033 0.73840857]	[459.71923828 603.33874512 0.74293065]	[477.58911133 741.93572998 0.77046627]	[480.3447876 870.23260498 0.8999486 ]	[531.62023926 595.74871826 0.69782776]	[552.15246582 729.23168945 0.79105145]	[5.72585510e+02 8.47077087e+02 7.86697090e-01]	[467.48568726 380.18023682 0.88572145]	[495.6602478 377.72479248 0.90393102]	[452.0484314 364.78338623 0.69649726]	[513.5736084 359.58999634 0.81204009]	[5.80345459e+02 8.77890625e+02 7.79090881e-01]	[5.93177673e+02 8.70321777e+02 7.70721018e-01]	[5.67447510e+02 8.52199158e+02 7.22421944e-01]	[4.82860657e+02 9.03582031e+02 7.92821944e-01]	[4.64846405e+02 8.95945557e+02 7.60556161e-01]	[4.82917389e+02 8.75365173e+02 7.51436293e-01]
[480.33520508 393.06704712 0.91198075]	[482.81661987 418.67153931 0.93061638]	[421.21038818 418.76428223 0.90210646]	[398.13565063 508.50695801 0.88272953]	[382.80618286 600.87310791 0.87982512]	[541.92785645 418.58261108 0.88880873]	[562.45910645 505.89910889 0.90610254]	[575.18475342 595.68011475 0.81796658]	[495.64941406 600.80541992 0.72880977]	[459.61447144 603.35992432 0.73445463]	[475.15869141 741.95080566 0.77691519]	[480.32894897 870.23144531 0.89913476]	[529.06066895 598.25769043 0.70682752]	[549.54547119 729.20159912 0.81148475]	[5.64994690e+02 8.39407104e+02 8.19925189e-01]	[464.94165039 380.18991089 0.89931959]	[490.56439209 377.70458984 0.88920927]	[446.94638062 362.34429932 0.72682589]	[508.46017456 357.20495605 0.83398736]	[5.77711243e+02 8.72825745e+02 7.58113503e-01]	[5.88066467e+02 8.67647095e+02 7.42538869e-01]	[5.62394165e+02 8.49619141e+02 6.88677609e-01]	[4.82846466e+02 9.03597534e+02 7.94881761e-01]	[4.64830505e+02 8.95960449e+02 7.67965615e-01]	[4.82903839e+02 8.75361511e+02 7.47021496e-01]
[480.23239136 393.05950928 0.90474159]	[480.36929321 418.69064331 0.93857932]	[418.77822876 418.79873657 0.90292966]	[398.08883667 508.48342896 0.88090873]	[382.74478149 600.86236572 0.88337529]	[541.79559326 418.60003662 0.88948286]	[562.39068604 503.47625732 0.91037285]	[572.64996338 593.18444824 0.81765145]	[495.58480835 600.84454346 0.72759843]	[457.20605469 603.39990234 0.73564661]	[475.07727051 744.43737793 0.76282388]	[480.31945801 870.29931641 0.89806867]	[528.99603271 598.27740479 0.71674556]	[547.04272461 731.6583252 0.79571801]	[562.46990967 831.87347412 0.85356414]	[462.44067383 380.17807007 0.92497009]	[487.97280884 377.68371582 0.90221465]	[444.34133911 362.31790161 0.7701177 ]	[505.91329956 357.16516113 0.84947228]	[5.67453979e+02 8.70250122e+02 8.00674796e-01]	[5.82965332e+02 8.62510620e+02 7.67436862e-01]	[5.59828003e+02 8.42028931e+02 6.08474076e-01]	[4.82814880e+02 9.03602112e+02 7.81366050e-01]	[4.62414520e+02 8.95966553e+02 7.56431997e-01]	[4.82902618e+02 8.75430359e+02 7.46079504e-01]
[475.15939331 395.5710144 0.87803191]	[480.11721802 418.72769165 0.92182142]	[418.60147095 421.21856689 0.89252818]	[395.61322021 511.08477783 0.84871393]	[380.22961426 603.43536377 0.93140137]	[539.20666504 418.54547119 0.84811461]	[562.30548096 503.48580933 0.9050014 ]	[570.11853027 595.68981934 0.82149905]	[490.50643921 600.77703857 0.72952384]	[454.63452148 603.38342285 0.72794408]	[475.09222412 744.44494629 0.77386522]	[480.33688354 872.6932373 0.88771921]	[526.43481445 595.73907471 0.73145145]	[544.35345459 729.06402588 0.83086938]	[544.48535156 811.13647461 0.86966234]	[459.81671143 380.21136475 0.9330039 ]	[482.89498901 380.10488892 0.95901501]	[441.77441406 364.7762146 0.71772504]	[503.35232544 359.62976074 0.8946377 ]	[5.46926147e+02 8.52388611e+02 8.04866254e-01]	[5.64869690e+02 8.49621887e+02 7.98033476e-01]	[5.41896851e+02 8.11187195e+02 6.82220876e-01]	[4.85349487e+02 9.03590393e+02 7.56942689e-01]	[4.64944458e+02 8.98412903e+02 7.33483732e-01]	[4.82893524e+02 8.77930359e+02 7.29559898e-01]
[472.57995605 398.01312256 0.87897575]	[477.69161987 418.74060059 0.91022122]	[418.56866455 421.23257446 0.88915509]	[395.57296753 513.60418701 0.84575915]	[380.21994019 603.49200439 0.93595326]	[536.72912598 418.55718994 0.84279859]	[562.27496338 503.48648071 0.89897686]	[570.11853027 595.67425537 0.82027799]	[490.53131104 600.87011719 0.73428518]	[454.6446228 603.47137451 0.73307371]	[475.07592773 744.51263428 0.779181 ]	[480.34832764 870.32739258 0.88350809]	[526.46179199 598.29364014 0.73201907]	[541.95513916 729.17327881 0.80772489]	[541.94219971 808.5512085 0.84810352]	[459.73065186 380.28591919 0.92091084]	[482.81625366 380.17590332 0.96063793]	[441.70678711 367.40603638 0.69673187]	[503.29782104 359.65701294 0.8926543 ]	[5.41931335e+02 8.52242981e+02 8.16365182e-01]	[5.62263245e+02 8.47068481e+02 7.41349220e-01]	[5.39198486e+02 8.06121277e+02 5.99165857e-01]	[4.82930603e+02 9.03614502e+02 7.46106982e-01]	[4.64930603e+02 8.98411865e+02 7.24770069e-01]	[4.82904877e+02 8.77922974e+02 7.25406289e-01]
[472.58059692 398.01199341 0.87856424]	[477.69308472 418.74359131 0.91082203]	[418.56985474 421.234375 0.88913369]	[395.57791138 513.61456299 0.84776372]	[380.22000122 603.4822998 0.93724477]	[536.72808838 418.56134033 0.84370106]	[562.29327393 505.88848877 0.89883512]	[570.11303711 595.67657471 0.8210761 ]	[490.52218628 600.84179688 0.73506093]	[454.62872314 603.44543457 0.73510629]	[475.06030273 744.4230957 0.7654745 ]	[480.35415649 872.69897461 0.88762414]	[526.45806885 598.26928711 0.73235023]	[541.95648193 729.11279297 0.81241804]	[541.94500732 808.56561279 0.84951192]	[459.73101807 380.284729 0.92098856]	[482.81607056 380.17541504 0.96056449]	[441.7074585 367.40588379 0.69704926]	[503.29589844 359.65811157 0.89309144]	[5.41927307e+02 8.52227478e+02 8.22269261e-01]	[5.62256958e+02 8.47065796e+02 7.49476850e-01]	[5.39210205e+02 8.08553833e+02 6.04090929e-01]	[4.82928131e+02 9.03605591e+02 7.48172283e-01]	[4.64934845e+02 8.98410645e+02 7.28777349e-01]	[4.82910645e+02 8.77936523e+02 7.30122864e-01]
[470.04220581 398.06451416 0.88727719]	[477.61376953 418.75805664 0.89397776]	[416.15652466 421.25256348 0.88380784]	[395.5272522 516.12609863 0.84107733]	[380.22125244 605.88470459 0.93681651]	[534.16583252 418.55288696 0.82954055]	[562.27581787 505.88500977 0.89634722]	[570.10357666 595.72314453 0.82556218]	[488.02346802 603.32629395 0.74279249]	[454.59191895 605.8961792 0.73323333]	[475.07208252 744.47918701 0.76942378]	[480.35775757 870.32293701 0.89012039]	[526.41955566 600.80651855 0.74374127]	[541.85821533 731.75299072 0.77494389]	[5.39248718e+02 7.98378845e+02 7.76628911e-01]	[459.69207764 382.72360229 0.89953488]	[482.73706055 380.23516846 0.96095896]	[439.30047607 367.38232422 0.74338365]	[500.831604 359.71246338 0.87037879]	[5.34156799e+02 8.49757324e+02 7.48342276e-01]	[5.49499451e+02 8.44565125e+02 6.69566154e-01]	[5.26426025e+02 7.95831909e+02 6.05928779e-01]	[4.82940643e+02 9.03587585e+02 7.56290019e-01]	[4.64946838e+02 8.95982117e+02 7.37566829e-01]	[4.82922363e+02 8.77924316e+02 7.38888264e-01]
[467.49298096 398.11529541 0.89536929]	[475.16894531 421.14782715 0.88679153]	[416.10723877 421.30560303 0.87381732]	[395.49893188 516.19213867 0.84349209]	[380.2149353 605.91253662 0.93824762]	[534.13891602 418.60986328 0.83775669]	[562.27166748 505.93951416 0.89006966]	[570.06903076 598.27185059 0.83909172]	[488.00183105 603.33148193 0.73719788]	[454.57562256 605.89300537 0.72186959]	[475.09692383 744.55157471 0.77409405]	[480.35482788 870.31005859 0.88825279]	[526.39709473 600.8213501 0.74108332]	[541.84747314 736.83630371 0.75905544]	[5.34115540e+02 7.95796753e+02 7.66745865e-01]	[459.62631226 382.78027344 0.8811053 ]	[480.35900879 380.27841187 0.95720077]	[439.26364136 372.46051025 0.7451238 ]	[500.80490112 359.79360962 0.869959 ]	[5.26477966e+02 8.47152100e+02 7.61955261e-01]	[5.44341919e+02 8.36902466e+02 7.34964669e-01]	[5.23851685e+02 7.93248962e+02 6.72702909e-01]	[4.85368256e+02 9.03618591e+02 7.51260340e-01]	[4.67398987e+02 8.98432007e+02 7.26380467e-01]	[4.82891815e+02 8.77897766e+02 7.38546431e-01]
[464.962677 398.18341064 0.91463184]	[475.0916748 421.18182373 0.88148713]	[416.05511475 421.37481689 0.85929555]	[393.0765686 518.73187256 0.85859442]	[380.21594238 605.95507812 0.94058073]	[531.59399414 418.59213257 0.83411884]	[562.23895264 505.92214966 0.8866365 ]	[570.04345703 600.74554443 0.8481679 ]	[487.94692993 603.40679932 0.7490325 ]	[452.07803345 605.96691895 0.72187012]	[475.08007812 746.98986816 0.78783453]	[480.35467529 870.3223877 0.89164209]	[523.99017334 603.30639648 0.75194341]	[541.77008057 734.22845459 0.7568996 ]	[529.02392578 790.64031982 0.7914564 ]	[457.20123291 382.85629272 0.86460942]	[480.29455566 382.72717285 0.94183922]	[439.26641846 374.97879028 0.73646963]	[500.73883057 364.78186035 0.83713841]	[5.23838074e+02 8.47056091e+02 8.25151682e-01]	[5.41718140e+02 8.34358032e+02 7.69611597e-01]	[5.23793396e+02 7.88041382e+02 6.56727195e-01]	[4.82922363e+02 9.06102417e+02 7.52018511e-01]	[4.64951630e+02 8.98451111e+02 7.25237250e-01]	[4.82890747e+02 8.77890564e+02 7.51231074e-01]
[464.89593506 398.23071289 0.93350148]	[472.59716797 421.26675415 0.88211387]	[416.02142334 423.85766602 0.84446585]	[393.06634521 521.21356201 0.87758791]	[380.22375488 605.99468994 0.9372924 ]	[531.55981445 418.68280029 0.84812778]	[559.83557129 505.96737671 0.86416179]	[567.59960938 600.78125 0.85775667]	[487.93499756 603.49432373 0.75582117]	[452.04434204 606.0581665 0.71873903]	[472.60043335 747.01647949 0.78549945]	[480.34780884 870.29711914 0.88089257]	[523.98754883 603.38830566 0.76344287]	[541.75537109 731.67449951 0.78288549]	[526.51751709 790.71777344 0.80737883]	[457.13717651 385.3170166 0.85404128]	[480.24673462 382.78442383 0.93037635]	[439.24749756 375.08804321 0.72832936]	[500.65576172 367.33898926 0.82860518]	[5.21343323e+02 8.42010376e+02 8.13825130e-01]	[5.36731689e+02 8.34280823e+02 7.75664449e-01]	[5.21383728e+02 7.88170349e+02 6.59368336e-01]	[4.82918579e+02 9.06101440e+02 7.43565261e-01]	[4.64942261e+02 8.98434570e+02 7.17005670e-01]	[4.82885590e+02 8.75444885e+02 7.39518046e-01]
[464.88510132 400.650177 0.93431407]	[472.52182007 421.34954834 0.87363738]	[413.54519653 426.37454224 0.82855332]	[393.05773926 521.31652832 0.88858151]	[380.23391724 606.08221436 0.9247129 ]	[529.06164551 418.73712158 0.856996 ]	[559.78314209 506.0098877 0.84944975]	[567.57299805 600.79156494 0.86605203]	[487.91674805 605.9307251 0.75311768]	[452.01312256 608.50238037 0.71178144]	[470.04663086 747.11468506 0.7962389 ]	[480.34417725 870.29534912 0.88112992]	[523.97442627 603.42364502 0.76150322]	[541.72741699 739.40966797 0.76142251]	[524.00384521 788.19750977 0.82118434]	[457.09194946 387.87960815 0.83569998]	[480.24887085 385.30783081 0.9102388 ]	[439.20996094 377.5234375 0.67404819]	[500.66769409 367.3578186 0.83520961]	[5.18794128e+02 8.39462769e+02 8.13135326e-01]	[5.31559814e+02 8.31864807e+02 7.63551533e-01]	[5.21258179e+02 7.85511353e+02 6.61074281e-01]	[4.82884583e+02 9.06105957e+02 7.46642768e-01]	[4.64915222e+02 8.98431152e+02 7.24553049e-01]	[4.82895874e+02 8.75441895e+02 7.39023387e-01]
[464.86044312 400.77020264 0.92557079]	[469.95828247 423.82952881 0.86400717]	[410.99142456 428.97952271 0.80759621]	[393.03887939 521.40710449 0.88823497]	[380.22671509 608.58166504 0.90926105]	[529.0355835 421.20791626 0.86192179]	[559.7121582 508.51345825 0.8302815 ]	[567.53234863 600.8560791 0.88529533]	[485.48391724 606.00537109 0.75098997]	[449.52059937 608.58215332 0.70078152]	[472.54534912 749.56219482 0.79254794]	[480.32287598 870.29663086 0.87272859]	[523.96508789 603.48492432 0.75958252]	[541.73956299 744.49310303 0.78480327]	[523.86401367 790.62554932 0.7970528 ]	[454.63146973 390.51312256 0.83098418]	[480.21673584 387.94561768 0.89927721]	[439.16879272 377.64517212 0.60713792]	[498.26663208 369.91256714 0.81586111]	[5.18748108e+02 8.39430603e+02 7.63407886e-01]	[5.26502441e+02 8.31847046e+02 7.50379145e-01]	[5.18697571e+02 7.85570740e+02 6.14971161e-01]	[4.82898438e+02 9.06104187e+02 7.44164824e-01]	[4.64912994e+02 8.98427002e+02 7.18320668e-01]	[4.82862610e+02 8.75418091e+02 7.35713422e-01]
[464.82192993 400.84747314 0.92184693]	[467.48440552 423.90008545 0.8447634 ]	[410.9609375 431.49246216 0.80659193]	[393.02191162 521.41168213 0.88310516]	[380.19369507 608.63848877 0.90038288]	[529.00982666 421.28475952 0.85756493]	[557.26776123 508.53048706 0.82008356]	[567.47924805 603.28070068 0.89542353]	[485.42907715 608.54022217 0.74634552]	[449.44122314 611.14306641 0.68855035]	[470.04980469 749.58294678 0.79245692]	[480.32342529 870.27532959 0.8781178 ]	[523.92401123 605.99841309 0.75561953]	[541.722229 744.53710938 0.79214799]	[5.23848816e+02 7.88059387e+02 7.78527856e-01]	[454.58468628 393.06091309 0.83705384]	[480.19067383 390.4972229 0.8945179 ]	[439.11968994 377.72784424 0.61147857]	[498.26983643 369.91802979 0.81298351]	[5.18751282e+02 8.36917969e+02 7.53176332e-01]	[5.26465210e+02 8.31767944e+02 7.38001525e-01]	[5.18762878e+02 7.77923645e+02 6.14091337e-01]	[4.82904114e+02 9.06111023e+02 7.48369038e-01]	[4.64915131e+02 8.98430420e+02 7.25147247e-01]	[4.82854065e+02 8.75389282e+02 7.40254462e-01]
[464.84991455 403.31365967 0.90615064]	[467.44775391 428.91009521 0.82511246]	[408.46704102 434.09387207 0.81513357]	[393.01049805 523.8659668 0.87313557]	[380.14816284 611.13165283 0.88876474]	[529.00439453 421.37466431 0.84790641]	[557.20996094 513.6418457 0.81466043]	[567.47821045 603.33666992 0.90048349]	[485.42269897 608.51782227 0.74920017]	[446.97216797 611.10748291 0.69164205]	[469.95504761 747.12329102 0.78413177]	[4.80307495e+02 8.70323425e+02 8.67947578e-01]	[523.92010498 605.98040771 0.75696445]	[539.26800537 744.43383789 0.75039792]	[5.23839233e+02 7.85596619e+02 7.77474403e-01]	[454.62063599 395.6496582 0.86711526]	[480.18136597 393.06072998 0.8967092 ]	[439.12454224 380.25930786 0.60565007]	[498.26351929 369.94723511 0.79739714]	[5.18696655e+02 8.34401428e+02 7.38598049e-01]	[5.26411560e+02 8.31710693e+02 7.32515395e-01]	[5.18730469e+02 7.77844177e+02 6.15092933e-01]	[4.82896820e+02 9.06099976e+02 7.44815767e-01]	[4.64897949e+02 8.98440308e+02 7.26184011e-01]	[4.82854492e+02 8.77895874e+02 7.21098304e-01]
[464.8243103 405.85931396 0.88142872]	[467.40402222 431.49871826 0.82223272]	[408.39764404 436.6126709 0.82537341]	[392.96044922 523.91992188 0.86321771]	[380.13580322 613.6574707 0.88604105]	[528.97741699 423.78829956 0.84228897]	[557.18237305 516.15362549 0.81967753]	[567.46618652 603.39331055 0.91141135]	[485.39761353 608.56829834 0.74741524]	[446.94100952 613.6449585 0.69048357]	[467.4944458 747.11553955 0.79354775]	[4.80292542e+02 8.72810913e+02 8.64986300e-01]	[523.91784668 606.01599121 0.75531924]	[5.36732605e+02 7.41953308e+02 7.24145412e-01]	[523.85003662 783.02593994 0.78565729]	[454.64089966 398.11123657 0.88755405]	[480.15292358 395.63525391 0.91070276]	[439.11151123 380.26815796 0.68113667]	[498.18334961 375.0380249 0.79255438]	[5.16154724e+02 8.31842468e+02 7.44059205e-01]	[5.23935608e+02 8.29212769e+02 7.50147879e-01]	[5.21195496e+02 7.72806335e+02 6.52754843e-01]	[4.82896759e+02 9.03607788e+02 7.47896671e-01]	[4.64908478e+02 8.98442566e+02 7.27859795e-01]	[4.82858276e+02 8.80526672e+02 7.15020478e-01]
[462.39483643 413.50949097 0.88919622]	[464.91381836 436.58825684 0.85451353]	[408.38867188 439.14160156 0.83913958]	[387.88653564 528.98547363 0.82648879]	[377.73370361 618.76196289 0.88857949]	[526.45758057 423.8994751 0.84322864]	[554.64337158 518.75897217 0.84144384]	[567.46221924 603.51690674 0.90624255]	[482.96209717 611.09405518 0.75300163]	[446.88952637 616.2288208 0.70007086]	[467.4357605 747.12518311 0.80282193]	[4.80296814e+02 8.72895325e+02 8.47657740e-01]	[523.84533691 608.51477051 0.75189602]	[5.36666199e+02 7.44515991e+02 7.36171842e-01]	[523.80078125 785.50653076 0.79300714]	[452.08331299 400.62789917 0.87557489]	[477.73526001 398.165802 0.92425263]	[436.60296631 382.82836914 0.65511686]	[498.17764282 377.50802612 0.81049842]	[5.11063080e+02 8.31842346e+02 7.46281445e-01]	[5.23795349e+02 8.29254028e+02 7.82673240e-01]	[5.18735046e+02 7.75298767e+02 6.32069826e-01]	[4.82876129e+02 9.06097656e+02 7.30064929e-01]	[4.64893616e+02 8.98475220e+02 7.16509819e-01]	[4.82855255e+02 8.85569763e+02 7.03044474e-01]
[462.37008667 416.12884521 0.92854095]	[464.90530396 436.65307617 0.86618245]	[405.89685059 439.19100952 0.85113859]	[387.86889648 529.01953125 0.82441783]	[377.69021606 621.29083252 0.89684159]	[526.49224854 426.39971924 0.82711351]	[552.14715576 518.7925415 0.85740399]	[567.49725342 605.89678955 0.90000141]	[482.94500732 611.11169434 0.75113332]	[444.44247437 616.24645996 0.70086604]	[467.41278076 747.18334961 0.80961943]	[4.80300751e+02 8.72874573e+02 8.54264081e-01]	[523.8338623 608.53070068 0.74555904]	[5.31622803e+02 7.41952576e+02 7.00808048e-01]	[523.79473877 785.55096436 0.81638622]	[452.07220459 400.78237915 0.87435812]	[477.74569702 400.63989258 0.93543625]	[436.57931519 385.30499268 0.68470234]	[498.16363525 377.60040283 0.81012148]	[5.11046814e+02 8.31817139e+02 7.53877878e-01]	[5.23814392e+02 8.29235901e+02 7.82043934e-01]	[5.18752747e+02 7.77843323e+02 6.27900362e-01]	[4.82909698e+02 9.06104675e+02 7.28309631e-01]	[4.64930267e+02 8.98482727e+02 7.09873021e-01]	[4.82849030e+02 8.83051331e+02 7.10874617e-01]
[462.36486816 418.56594849 0.94222486]	[464.92510986 439.08776855 0.87019908]	[405.88070679 439.28305054 0.8551541 ]	[387.86865234 531.54510498 0.82084721]	[377.66171265 621.36547852 0.90311241]	[526.49084473 428.96975708 0.81898612]	[552.1473999 521.23944092 0.87389368]	[567.49676514 606.01239014 0.89331305]	[482.93795776 613.65863037 0.75266713]	[446.86349487 618.78936768 0.70790696]	[467.45361328 747.17651367 0.79362708]	[4.80282135e+02 8.72855469e+02 8.53407145e-01]	[523.82305908 611.07305908 0.74212211]	[5.34141541e+02 7.44493347e+02 7.16965199e-01]	[523.75775146 783.03918457 0.79453135]	[452.04684448 400.86453247 0.8671847 ]	[477.73928833 400.70639038 0.94049835]	[436.57870483 387.91308594 0.64391357]	[498.17807007 377.69821167 0.8309288 ]	[5.11062073e+02 8.31756226e+02 7.23655045e-01]	[5.23789978e+02 8.29152405e+02 7.51305461e-01]	[5.16194275e+02 7.75317993e+02 6.04504108e-01]	[4.82907135e+02 9.06112671e+02 7.33854651e-01]	[4.64920258e+02 8.98491394e+02 7.14486003e-01]	[4.82817078e+02 8.83018372e+02 7.04776466e-01]
[462.36456299 418.56625366 0.94240534]	[464.91967773 439.08111572 0.8700487 ]	[405.87902832 439.27761841 0.85601568]	[387.89245605 529.06646729 0.82098287]	[377.65853882 621.36083984 0.90165395]	[526.48638916 428.95349121 0.8208521 ]	[552.13604736 521.23217773 0.8742584 ]	[567.49938965 606.02508545 0.89078802]	[482.93795776 613.6763916 0.75152731]	[446.86959839 618.80328369 0.70787787]	[467.46783447 749.58520508 0.79354471]	[4.80283020e+02 8.72860046e+02 8.51784170e-01]	[523.82012939 611.09210205 0.74012107]	[5.34162292e+02 7.44524109e+02 7.28040636e-01]	[521.44122314 785.49084473 0.7965672 ]	[452.04714966 400.8659668 0.86676413]	[477.73815918 400.70684814 0.94014692]	[436.58181763 387.91656494 0.64528489]	[498.17977905 377.69641113 0.83146971]	[5.11065247e+02 8.31758057e+02 7.24081337e-01]	[5.23793518e+02 8.29153259e+02 7.52534866e-01]	[5.16191101e+02 7.75321899e+02 6.06216371e-01]	[4.82913269e+02 9.06132996e+02 7.34594762e-01]	[4.64916718e+02 8.98505066e+02 7.12539077e-01]	[4.82815796e+02 8.83029236e+02 7.03165650e-01]
[462.37789917 418.64309692 0.94859815]	[464.92819214 439.1652832 0.87998545]	[405.89590454 441.68307495 0.85527837]	[385.38223267 534.12176514 0.82497847]	[377.65170288 623.84417725 0.91201174]	[526.48651123 434.0380249 0.81947607]	[554.62347412 521.3494873 0.88386703]	[567.5189209 606.07598877 0.88014102]	[482.9147644 618.76348877 0.76101542]	[444.43310547 621.35461426 0.72224998]	[467.47186279 749.59735107 0.79323798]	[4.80276825e+02 8.72862244e+02 8.54137599e-01]	[523.79498291 613.70324707 0.73648739]	[5.34088562e+02 7.44499634e+02 7.05858946e-01]	[5.21439758e+02 7.85568542e+02 7.84798503e-01]	[452.04669189 403.30554199 0.85822988]	[477.746521 400.78851318 0.93963426]	[436.59518433 390.48944092 0.65110224]	[498.17312622 380.22174072 0.8391394 ]	[5.11078400e+02 8.31741638e+02 6.94773257e-01]	[5.23799072e+02 8.29145996e+02 7.25457728e-01]	[5.16160095e+02 7.77879089e+02 5.72034419e-01]	[4.82910522e+02 9.06122864e+02 7.32478142e-01]	[4.64915497e+02 8.98502014e+02 7.11502016e-01]	[4.82799042e+02 8.83031738e+02 7.03371823e-01]
[462.39511108 418.68911743 0.95274973]	[464.94042969 439.21942139 0.88372517]	[405.89450073 441.73086548 0.85646719]	[385.36642456 534.16687012 0.82940888]	[377.64151001 623.89575195 0.919806 ]	[526.49237061 436.56237793 0.8277266 ]	[554.62872314 521.39581299 0.88134396]	[567.54589844 608.52770996 0.86281055]	[482.8890686 618.78973389 0.76440102]	[444.40429688 621.38861084 0.72674155]	[467.49588013 747.17559814 0.79153705]	[4.80281891e+02 8.72871460e+02 8.52778137e-01]	[523.77276611 616.19885254 0.73315752]	[5.31592773e+02 7.46993530e+02 7.17603564e-01]	[5.21380432e+02 7.85603821e+02 7.80028701e-01]	[452.06271362 403.36322021 0.85335356]	[477.75073242 400.84414673 0.93328577]	[436.61843872 393.0329895 0.65010494]	[498.14871216 380.32214355 0.82641101]	[5.08525208e+02 8.31746704e+02 7.06494510e-01]	[5.21335205e+02 8.29165405e+02 7.44201899e-01]	[5.13603516e+02 7.80396484e+02 5.60922980e-01]	[4.82937195e+02 9.06124512e+02 7.29148984e-01]	[4.64940460e+02 8.98515442e+02 7.06600904e-01]	[4.82797241e+02 8.83037048e+02 7.03459084e-01]
[462.39642334 418.71038818 0.95505035]	[464.94454956 439.30700684 0.89021397]	[405.88665771 441.82855225 0.85483491]	[385.34985352 536.73846436 0.84053749]	[377.66738892 624.0022583 0.93478942]	[526.48913574 436.63470459 0.83480901]	[554.64208984 523.80731201 0.87698919]	[567.57806396 608.56237793 0.8544023 ]	[482.89004517 621.29553223 0.76800328]	[444.39602661 623.8548584 0.73240471]	[470.01416016 749.59558105 0.78354877]	[4.80292755e+02 8.72886780e+02 8.38883698e-01]	[523.78985596 616.25518799 0.73576206]	[5.31611328e+02 7.46972351e+02 7.11592257e-01]	[5.21238342e+02 7.88034058e+02 7.46014535e-01]	[452.07806396 403.38305664 0.85093415]	[477.74771118 400.88168335 0.92671287]	[436.62823486 393.07110596 0.66716152]	[498.11880493 382.80465698 0.81120723]	[5.05997559e+02 8.31714600e+02 6.88160479e-01]	[5.21231323e+02 8.29146851e+02 7.23120034e-01]	[5.08484222e+02 7.82967651e+02 5.29435873e-01]	[4.85386597e+02 9.06112671e+02 7.22913265e-01]	[4.67422516e+02 9.00978394e+02 6.97951138e-01]	[4.82794617e+02 8.83065857e+02 6.80749714e-01]
[462.41491699 418.75457764 0.95354956]	[464.95495605 441.69821167 0.89418352]	[405.89093018 441.89550781 0.8492589 ]	[385.37808228 539.2387085 0.85131347]	[377.6647644 626.39300537 0.93977153]	[526.47729492 436.67935181 0.84210896]	[554.64459229 523.84967041 0.8762573 ]	[567.59417725 608.61383057 0.84514892]	[482.89083862 621.34490967 0.77600789]	[444.38952637 623.89733887 0.73996186]	[472.54620361 749.70977783 0.77674353]	[4.80288269e+02 8.75337524e+02 8.30817699e-01]	[523.79467773 618.7880249 0.74464357]	[531.6005249 747.15185547 0.75413954]	[5.21254150e+02 7.88123840e+02 7.58857667e-01]	[454.54421997 405.84109497 0.84429532]	[480.13043213 403.30145264 0.91962868]	[436.65844727 395.57815552 0.67935848]	[498.12634277 385.30343628 0.80181575]	[5.05944489e+02 8.31715881e+02 6.90069318e-01]	[5.18766846e+02 8.29173279e+02 7.21846998e-01]	[5.08531891e+02 7.83034424e+02 5.32963574e-01]	[4.85398560e+02 9.06112671e+02 7.18654811e-01]	[4.67430145e+02 9.00990601e+02 6.92984223e-01]	[4.82774200e+02 8.85590271e+02 6.77881718e-01]
[462.40924072 418.78747559 0.95166218]	[464.94250488 441.75811768 0.89992243]	[405.87179565 444.3637085 0.83783901]	[385.3946228 539.27209473 0.85250992]	[377.66500854 626.41833496 0.94039053]	[526.48797607 439.087677 0.84470606]	[554.6315918 523.84796143 0.87358439]	[570.02319336 611.07763672 0.83434868]	[482.88568115 621.37506104 0.77845061]	[444.38766479 623.92578125 0.73928088]	[472.59228516 749.60266113 0.77317911]	[4.80290161e+02 8.75332581e+02 8.32431853e-01]	[523.78283691 618.82629395 0.74571002]	[5.31558289e+02 7.49554871e+02 7.48510778e-01]	[5.18798401e+02 7.88144165e+02 7.41191864e-01]	[454.53903198 405.88647461 0.8366155 ]	[480.12493896 403.34933472 0.90790552]	[436.65597534 395.62164307 0.65970218]	[498.13372803 385.33377075 0.80353713]	[5.05954254e+02 8.31653625e+02 6.81658328e-01]	[5.18761963e+02 8.29093201e+02 7.19309688e-01]	[5.06006653e+02 7.85517334e+02 5.46228886e-01]	[4.85387146e+02 9.06123535e+02 7.19374418e-01]	[4.67406342e+02 9.00992004e+02 6.95510447e-01]	[4.82764862e+02 8.85577759e+02 6.77874506e-01]
[462.39834595 421.15933228 0.95096326]	[464.9395752 441.80163574 0.90012723]	[405.87237549 444.41223145 0.83181089]	[387.87026978 541.68951416 0.85579836]	[377.66372681 626.44134521 0.9409008 ]	[526.49072266 439.14544678 0.85470092]	[554.63433838 523.84973145 0.87306881]	[570.05084229 611.12005615 0.82888049]	[482.90194702 621.35827637 0.77838254]	[444.3916626 623.90698242 0.74169302]	[475.12991333 749.66583252 0.7862525 ]	[4.80284210e+02 8.72905457e+02 8.39235961e-01]	[523.80462646 618.81768799 0.74878055]	[531.55780029 749.56561279 0.75130463]	[5.18723938e+02 7.88150757e+02 7.16080904e-01]	[452.05163574 408.39044189 0.82771552]	[480.11630249 403.39370728 0.89566594]	[436.62744141 398.03222656 0.64952028]	[498.14620972 385.340271 0.81067061]	[5.05977509e+02 8.31661682e+02 6.64393067e-01]	[5.18771851e+02 8.29082275e+02 7.09195733e-01]	[5.05940216e+02 7.85502380e+02 5.37755966e-01]	[4.85444031e+02 9.03611145e+02 7.25232601e-01]	[4.67458649e+02 8.98512817e+02 7.01842964e-01]	[4.80351807e+02 8.83090942e+02 6.84816241e-01]
[462.4006958 421.20635986 0.94734591]	[464.94952393 441.83441162 0.89515656]	[405.90118408 444.42636108 0.82728153]	[387.89724731 541.70123291 0.85753727]	[377.66003418 626.47528076 0.94198346]	[526.48724365 439.20437622 0.86497313]	[554.66821289 523.92144775 0.86015886]	[570.07220459 613.64208984 0.8209458 ]	[482.88171387 623.83166504 0.78962839]	[444.3704834 623.97320557 0.75230443]	[475.13711548 749.69909668 0.77435625]	[4.80283539e+02 8.75391296e+02 8.33974183e-01]	[523.78570557 621.32012939 0.75533593]	[5.31543823e+02 7.47149719e+02 7.37167180e-01]	[5.16193970e+02 7.88138611e+02 7.04982936e-01]	[452.04879761 408.46057129 0.82279336]	[480.12081909 405.87371826 0.88869143]	[436.65405273 398.07989502 0.63279045]	[498.16409302 385.35494995 0.81223208]	[5.05873535e+02 8.29221313e+02 7.12399602e-01]	[5.18697571e+02 8.26665588e+02 7.37243533e-01]	[5.05904968e+02 7.83017822e+02 5.29968321e-01]	[4.85425903e+02 9.03623718e+02 7.17560768e-01]	[4.67446320e+02 9.00985962e+02 6.97267175e-01]	[4.80349365e+02 8.85660645e+02 6.92847729e-01]
[462.42672729 421.2437439 0.94206238]	[464.95352173 441.86987305 0.88881379]	[405.91744995 446.88851929 0.81848788]	[387.87832642 541.73181152 0.8622908 ]	[377.66635132 626.49835205 0.94250989]	[526.47741699 439.24621582 0.87348634]	[554.65942383 524.00744629 0.83901733]	[570.12164307 613.65570068 0.81333238]	[482.87271118 623.86950684 0.80062288]	[444.36706543 624.01647949 0.7597875 ]	[475.12011719 749.73065186 0.77489853]	[4.80291626e+02 8.72903809e+02 8.35974514e-01]	[523.77642822 621.36102295 0.76413745]	[531.60864258 749.60223389 0.75738925]	[5.16173279e+02 7.88175415e+02 6.80818677e-01]	[452.08831787 410.98757935 0.82314712]	[480.14041138 408.39794922 0.88764006]	[439.06277466 398.11187744 0.61976087]	[498.16253662 385.38110352 0.80631518]	[5.03417175e+02 8.31658936e+02 6.90267622e-01]	[5.13647705e+02 8.29102173e+02 7.13298500e-01]	[5.05945648e+02 7.83025940e+02 5.05365014e-01]	[4.85449951e+02 9.06126282e+02 7.28544772e-01]	[4.67468689e+02 9.01012024e+02 7.00389385e-01]	[4.80344177e+02 8.83069580e+02 6.71243668e-01]
[464.8236084 421.29446411 0.93206441]	[464.96530151 444.32302856 0.87457657]	[405.92193604 449.48474121 0.80610663]	[387.87179565 541.81207275 0.87433451]	[377.66790771 626.57531738 0.93483347]	[526.50793457 441.67868042 0.87599516]	[557.17565918 526.52838135 0.81593359]	[572.61029053 616.23687744 0.81498325]	[482.88916016 623.92297363 0.80035555]	[444.3800354 626.44329834 0.75812656]	[475.09671021 752.25354004 0.75650275]	[4.80288849e+02 8.72902832e+02 8.38805676e-01]	[523.79510498 623.83123779 0.7669996 ]	[5.31589294e+02 7.49733032e+02 7.48055756e-01]	[5.11025116e+02 7.93297180e+02 5.48006773e-01]	[454.58865356 413.49407959 0.83087248]	[480.18624878 410.9437561 0.89450908]	[439.12423706 398.1569519 0.621894 ]	[498.20135498 390.42507935 0.79598862]	[5.03334076e+02 8.31742493e+02 5.24235487e-01]	[5.08551971e+02 8.29199158e+02 6.02488577e-01]	[5.03457977e+02 7.88130554e+02 4.06475335e-01]	[4.85471954e+02 9.06148499e+02 7.31083453e-01]	[4.67478119e+02 9.01040222e+02 6.98534191e-01]	[4.80327026e+02 8.83068481e+02 6.60378397e-01]
[464.84817505 421.31811523 0.92913336]	[464.97314453 444.38311768 0.86444128]	[405.91384888 451.99688721 0.80594289]	[387.91241455 541.82550049 0.87562203]	[377.65658569 626.62915039 0.92493451]	[526.52789307 441.74475098 0.87305659]	[557.19128418 529.00561523 0.81640637]	[572.66021729 618.78057861 0.82112646]	[482.91082764 623.96313477 0.79420942]	[444.41299438 626.50006104 0.74862164]	[4.77602203e+02 7.54813477e+02 7.45964348e-01]	[4.80274872e+02 8.75334412e+02 8.31218660e-01]	[523.80523682 623.86407471 0.76812321]	[5.34109436e+02 7.52226624e+02 7.46275544e-01]	[5.11061890e+02 7.90710632e+02 6.29004180e-01]	[454.60470581 413.53027344 0.83771145]	[480.20419312 410.95767212 0.89817345]	[439.11831665 398.19418335 0.63535106]	[498.22860718 387.94274902 0.79806 ]	[5.03355164e+02 8.31685425e+02 6.31998956e-01]	[5.11067230e+02 8.29136230e+02 6.73824966e-01]	[5.03492767e+02 7.85554260e+02 4.70138580e-01]	[4.85456787e+02 9.06173157e+02 7.26904511e-01]	[4.67459015e+02 9.01064819e+02 6.92409575e-01]	[4.80315582e+02 8.83098083e+02 6.68608785e-01]
[464.87313843 421.31256104 0.92759287]	[464.97003174 444.38931274 0.86399436]	[405.91213989 452.04095459 0.80630016]	[387.93490601 541.88024902 0.87745094]	[377.65716553 629.02319336 0.92121059]	[526.51660156 441.73519897 0.87530625]	[557.16638184 528.99334717 0.81126046]	[572.67077637 618.80780029 0.82383794]	[482.95172119 623.98120117 0.78896475]	[446.88894653 626.51965332 0.7411871 ]	[4.77643372e+02 7.54823425e+02 7.50830173e-01]	[4.80275360e+02 8.75369873e+02 8.21060896e-01]	[523.83355713 623.88793945 0.77206409]	[5.34129700e+02 7.52206604e+02 7.48983502e-01]	[5.13570007e+02 7.90620178e+02 6.56989276e-01]	[454.62469482 413.52767944 0.8386535 ]	[480.22207642 410.93966675 0.89886737]	[439.11608887 398.21237183 0.64329875]	[498.26159668 387.92675781 0.80397433]	[5.03341278e+02 8.31681091e+02 6.41333699e-01]	[5.11057861e+02 8.29139648e+02 6.81495667e-01]	[5.05879242e+02 7.85494141e+02 4.91159260e-01]	[4.85432251e+02 9.06185242e+02 7.29340136e-01]	[4.67441620e+02 9.03541077e+02 6.93122804e-01]	[4.80328308e+02 8.85611267e+02 6.64927244e-01]
[464.90240479 421.31838989 0.92110914]	[467.4079895 444.38546753 0.86319071]	[408.39562988 452.01712036 0.80531102]	[387.95117188 541.88336182 0.87646061]	[377.6539917 629.02978516 0.92168164]	[526.53759766 441.73873901 0.87021232]	[557.17321777 529.01397705 0.80961186]	[572.66326904 618.84191895 0.82800239]	[482.96972656 626.42071533 0.78561121]	[446.90924072 626.559021 0.73498714]	[4.77636383e+02 7.57385254e+02 7.43450880e-01]	[4.80275787e+02 8.75341614e+02 8.27697098e-01]	[523.8414917 623.92822266 0.77585578]	[5.34123962e+02 7.52213928e+02 7.44861305e-01]	[5.11028992e+02 7.88218079e+02 6.76151752e-01]	[457.06863403 413.52816772 0.84133643]	[480.24841309 410.93771362 0.89933568]	[439.13522339 398.2076416 0.66420531]	[500.65563965 387.94573975 0.81358993]	[5.03324249e+02 8.31684814e+02 6.67428374e-01]	[5.08541626e+02 8.29146179e+02 6.99017882e-01]	[5.03457458e+02 7.83015137e+02 5.10409772e-01]	[4.85450348e+02 9.06156433e+02 7.25717962e-01]	[4.67458649e+02 9.01050476e+02 6.92836285e-01]	[4.80325775e+02 8.85570679e+02 6.68631136e-01]
[464.90136719 421.32171631 0.92068928]	[467.40942383 444.39202881 0.86193973]	[408.39672852 452.01339722 0.80495787]	[390.41809082 541.87322998 0.87490284]	[377.65292358 629.02233887 0.92035073]	[526.53997803 441.75119019 0.86959505]	[557.17346191 529.02703857 0.80843294]	[572.66033936 618.83618164 0.8280648 ]	[482.97640991 626.43023682 0.7865479 ]	[446.92358398 626.56085205 0.73448235]	[4.77646271e+02 7.57370911e+02 7.44224966e-01]	[4.80279419e+02 8.75361694e+02 8.24835360e-01]	[523.84368896 623.94549561 0.77867782]	[5.34120911e+02 7.52219177e+02 7.45080888e-01]	[5.11054443e+02 7.88211670e+02 6.82394743e-01]	[457.06942749 413.53219604 0.8418448 ]	[480.24768066 410.94241333 0.89949232]	[439.14263916 398.21343994 0.66259241]	[500.66488647 387.94671631 0.81987548]	[5.03317902e+02 8.31677490e+02 6.69715583e-01]	[5.08544037e+02 8.29141907e+02 7.00291753e-01]	[5.03471985e+02 7.83014526e+02 5.17136097e-01]	[4.85432953e+02 9.06156921e+02 7.24680662e-01]	[4.67438049e+02 9.01046570e+02 6.93679690e-01]	[4.80338928e+02 8.85595825e+02 6.69844866e-01]
[464.93179321 421.3152771 0.91171539]	[467.42822266 444.39141846 0.86105168]	[408.41665649 452.0166626 0.80393678]	[390.43716431 541.89556885 0.87599438]	[377.65646362 629.03643799 0.92046881]	[526.54437256 441.75619507 0.86975938]	[557.21533203 529.00085449 0.81307197]	[572.66009521 618.82458496 0.82579195]	[482.97567749 626.43505859 0.78524989]	[446.90914917 626.57617188 0.73296076]	[4.77639557e+02 7.57357849e+02 7.43238211e-01]	[4.80282562e+02 8.72857422e+02 8.33495259e-01]	[523.85046387 623.94726562 0.77727342]	[5.34115234e+02 7.52248291e+02 7.38066316e-01]	[5.08511810e+02 7.90620728e+02 6.77649617e-01]	[457.10153198 413.52520752 0.84678262]	[480.26580811 410.94732666 0.8976661 ]	[439.16238403 398.17785645 0.68232977]	[500.68109131 387.94854736 0.82563674]	[5.03313263e+02 8.31728638e+02 6.48432195e-01]	[5.08539917e+02 8.29167358e+02 6.87578678e-01]	[5.03436768e+02 7.83028931e+02 5.02304316e-01]	[4.85462006e+02 9.06134277e+02 7.31009722e-01]	[4.67470062e+02 9.01010437e+02 6.99171126e-01]	[4.80312317e+02 8.80520752e+02 6.65253282e-01]
[464.92840576 421.31231689 0.91307288]	[467.42504883 444.38613892 0.8628245 ]	[408.41424561 452.01437378 0.80428565]	[390.43478394 541.89385986 0.87651443]	[377.65527344 629.03460693 0.91995746]	[526.53625488 441.74887085 0.87112659]	[557.22094727 528.99249268 0.81484401]	[572.65112305 618.81207275 0.82555264]	[482.97375488 626.42437744 0.78639489]	[446.91125488 626.55981445 0.73518783]	[4.77626007e+02 7.57355103e+02 7.39561915e-01]	[4.80277252e+02 8.72876526e+02 8.29767287e-01]	[523.84472656 623.94177246 0.77790046]	[5.31592834e+02 7.52243958e+02 7.33725667e-01]	[5.08525513e+02 7.90648315e+02 6.75161958e-01]	[457.1010437 413.51757812 0.84621924]	[480.26654053 410.94406128 0.89770365]	[439.17047119 398.17276001 0.68306136]	[500.68301392 387.95510864 0.82488042]	[5.03308868e+02 8.31743042e+02 6.45253897e-01]	[5.08539124e+02 8.29182556e+02 6.86862826e-01]	[5.03433594e+02 7.85488892e+02 5.04439533e-01]	[4.85467529e+02 9.06149292e+02 7.29983330e-01]	[4.67469727e+02 9.01027100e+02 6.96282387e-01]	[4.80306305e+02 8.83021484e+02 6.62987232e-01]
[464.95263672 421.31335449 0.90570843]	[467.44766235 444.3885498 0.86073512]	[408.44113159 451.98901367 0.80362678]	[390.487854 541.90057373 0.87749493]	[377.67370605 629.03820801 0.91853195]	[528.98260498 441.76742554 0.86802697]	[557.21801758 526.53649902 0.81985044]	[572.65936279 618.78668213 0.82170749]	[482.9654541 624.00018311 0.78540027]	[446.90219116 626.53271484 0.7381146 ]	[4.77597229e+02 7.57316345e+02 7.31545091e-01]	[4.80286377e+02 8.72889893e+02 8.29543889e-01]	[523.84088135 623.91821289 0.77520955]	[5.31589478e+02 7.52202454e+02 7.27258623e-01]	[5.08535492e+02 7.90722229e+02 6.71639204e-01]	[457.12814331 413.51867676 0.84937251]	[480.28686523 410.9526062 0.89789265]	[439.19058228 398.13479614 0.68624592]	[500.69250488 390.43301392 0.82672524]	[5.03295410e+02 8.31801331e+02 6.01945221e-01]	[5.08521790e+02 8.29242432e+02 6.69262886e-01]	[5.03454803e+02 7.85603516e+02 5.04801929e-01]	[4.85453125e+02 9.06149841e+02 7.31786013e-01]	[4.67448212e+02 9.01018066e+02 6.99470341e-01]	[4.80326721e+02 8.83052673e+02 6.61130965e-01]
[464.96591187 421.30697632 0.90447545]	[467.48342896 444.3588562 0.86065012]	[410.96582031 449.50061035 0.80557376]	[392.96640015 541.89587402 0.87951016]	[377.69085693 629.02807617 0.92035162]	[529.00921631 441.73406982 0.8671453 ]	[557.26397705 529.00170898 0.82047164]	[575.15649414 618.79528809 0.82154882]	[482.96063232 623.92926025 0.78683412]	[446.91091919 626.46789551 0.74019897]	[477.63711548 752.26959229 0.75761491]	[4.80281219e+02 8.72825439e+02 8.27502489e-01]	[523.8302002 623.84698486 0.77024454]	[5.31586792e+02 7.49711548e+02 7.34589934e-01]	[5.06000458e+02 7.93285339e+02 6.18219852e-01]	[457.14450073 413.51080322 0.8493771 ]	[480.29934692 410.95455933 0.89800858]	[439.2053833 398.11865234 0.68747044]	[500.69744873 390.47399902 0.82542396]	[5.03322266e+02 8.31837341e+02 5.08211970e-01]	[5.08527924e+02 8.29268311e+02 5.98882020e-01]	[5.03393463e+02 7.88104248e+02 4.43572313e-01]	[4.85481293e+02 9.06145996e+02 7.34652638e-01]	[4.67486969e+02 9.01003418e+02 6.97494984e-01]	[4.80287598e+02 8.80505493e+02 6.46185219e-01]
[truncated: 67 more rows]
