# Supplementary material for: Evaluation of functional tests performance using a camera-based and machine learning approach
Source: PLoS One. 2023 Nov 3;18(11):e0288279. doi: 10.1371/journal.pone.0288279 (PMC10624324; doi:10.1371/journal.pone.0288279)
Supplement: S1 Data — This dataset includes all the extracted keypoints of movements and the associated features and statistics, which were used for the analyses presented in the main manuscript. (ZIP) [file pone.0288279.s001.zip › PLOS_data_28032023/original_movement_data/CSV/000036_SDT_P_crop.csv]

[475.06863403 290.41537476 0.85083711]	[472.53341675 336.64831543 0.89595532]	[418.54608154 336.64779663 0.89566994]	[398.21755981 428.95526123 0.87464172]	[400.61975098 508.51455688 0.89201152]	[526.39801025 336.58944702 0.89085305]	[544.53967285 421.24002075 0.90603369]	[554.69952393 503.46044922 0.862598 ]	[477.62203979 513.61181641 0.71867448]	[439.25387573 516.15722656 0.7296893 ]	[452.00158691 641.91711426 0.77398682]	[457.13006592 770.08666992 0.85621333]	[508.45980835 513.59283447 0.70560259]	[511.08309937 641.90612793 0.75907707]	[521.40863037 770.09326172 0.87660855]	[459.83282471 277.54067993 0.9609732 ]	[482.78277588 277.48171997 0.94974583]	[441.72937012 275.03579712 0.93025219]	[500.7885437 272.45611572 0.8899743 ]	[5.26425049e+02 8.00944641e+02 7.90756583e-01]	[544.30419922 790.80285645 0.82739633]	[5.16177429e+02 7.72832336e+02 6.70015931e-01]	[459.82525635 795.81420898 0.81032896]	[441.81832886 793.21832275 0.82875925]	[4.59704315e+02 7.77859497e+02 7.17111647e-01]
[475.06832886 290.41400146 0.8505193 ]	[472.53320312 336.64910889 0.89595884]	[418.54562378 336.64859009 0.89558184]	[398.21661377 428.95431519 0.87474102]	[400.61941528 508.51293945 0.89224076]	[526.39807129 336.59017944 0.89074159]	[544.53912354 421.24017334 0.90590096]	[554.70220947 503.46142578 0.86257637]	[477.62606812 513.61749268 0.71848714]	[439.25802612 516.15917969 0.72872436]	[452.00799561 641.91918945 0.77422035]	[457.12756348 770.08917236 0.85524243]	[508.46334839 513.60064697 0.70481789]	[511.0892334 641.92883301 0.76007682]	[521.41235352 770.09411621 0.87691373]	[459.83221436 277.53952026 0.96066904]	[482.78286743 277.48101807 0.94931531]	[441.72894287 275.034729 0.9300887 ]	[500.78878784 272.45605469 0.88990521]	[5.26425171e+02 8.00943481e+02 7.91119874e-01]	[544.30541992 790.80267334 0.82736492]	[5.16190735e+02 7.72829834e+02 6.70226872e-01]	[459.82247925 795.81915283 0.81018972]	[441.81610107 793.22076416 0.8280803 ]	[4.59700348e+02 7.77859680e+02 7.16931999e-01]
[472.57232666 290.43997192 0.85123098]	[470.03915405 336.6605835 0.89448464]	[416.15447998 336.65924072 0.89214075]	[398.19946289 431.46383667 0.87339503]	[400.61056519 508.50775146 0.88846451]	[524.00994873 336.60617065 0.8926304 ]	[544.50286865 421.32385254 0.90414876]	[554.64801025 503.48031616 0.86241668]	[477.59719849 513.6317749 0.7168864 ]	[439.24069214 516.17236328 0.73011774]	[449.49465942 644.3416748 0.77469659]	[457.13223267 770.09875488 0.85930854]	[506.01434326 513.62805176 0.711914 ]	[511.00289917 641.89526367 0.7655499 ]	[521.38842773 767.65649414 0.8754822 ]	[459.81082153 277.55010986 0.9608894 ]	[482.76177979 277.49835205 0.95054621]	[441.70288086 275.02041626 0.9257282 ]	[500.77609253 272.47125244 0.88786799]	[523.97271729 800.93902588 0.80997199]	[541.89697266 790.79406738 0.84077692]	[5.16198364e+02 7.72736206e+02 6.75007641e-01]	[459.79248047 795.81109619 0.81418073]	[441.79397583 790.84155273 0.83266151]	[4.59722656e+02 7.77888062e+02 7.17595696e-01]
[472.56689453 290.42819214 0.84966171]	[470.00128174 336.67929077 0.89575934]	[416.131073 336.66641235 0.88989472]	[398.15512085 428.95855713 0.87236595]	[398.24459839 508.50881958 0.88715118]	[523.99603271 336.62780762 0.89888257]	[544.48114014 421.31561279 0.90826535]	[552.11132812 503.45355225 0.86610109]	[475.16241455 516.12896729 0.71844161]	[439.22686768 518.67034912 0.73478585]	[449.4510498 644.3840332 0.78252459]	[457.11923218 770.09484863 0.8589285 ]	[505.98080444 513.63793945 0.72044623]	[508.52813721 641.91809082 0.77254546]	[521.3984375 767.65209961 0.87750363]	[459.80273438 277.54168701 0.96272308]	[482.75592041 277.49124146 0.9534117 ]	[441.67337036 275.03204346 0.93101037]	[500.75598145 272.48376465 0.88476455]	[523.95812988 800.94854736 0.81752872]	[541.88970947 790.80181885 0.84242046]	[5.18672852e+02 7.72706970e+02 6.76177204e-01]	[459.78942871 795.82196045 0.81754816]	[441.79174805 793.21636963 0.8369109 ]	[4.59710327e+02 7.77869690e+02 7.24011183e-01]
[472.53686523 290.42501831 0.84761363]	[469.95425415 336.68777466 0.89581758]	[416.10943604 336.6887207 0.88774467]	[398.128479 428.99258423 0.86605382]	[398.19921875 511.02856445 0.87521625]	[523.95495605 336.61618042 0.90386361]	[544.43731689 421.30130005 0.91698986]	[549.57611084 503.49453735 0.86113942]	[475.12149048 513.6494751 0.71946585]	[439.19961548 516.21447754 0.73592699]	[449.44122314 644.39459229 0.78530276]	[457.11843872 770.11175537 0.85837525]	[505.94824219 513.62799072 0.72790539]	[508.51779175 641.90527344 0.78184664]	[521.39935303 767.65844727 0.88166809]	[459.77932739 277.53329468 0.96243107]	[482.73666382 277.4859314 0.95405906]	[439.31402588 275.04568481 0.93749183]	[500.73730469 272.47949219 0.88527018]	[523.99542236 800.94909668 0.80744237]	[541.90710449 790.80316162 0.84145886]	[5.18647583e+02 7.72729553e+02 6.78168356e-01]	[459.79562378 795.82189941 0.81862468]	[441.79550171 793.22137451 0.83570051]	[4.59700684e+02 7.77888733e+02 7.20040739e-01]
[469.97381592 290.43283081 0.84840947]	[467.44400024 336.6958313 0.8998872 ]	[416.0743103 336.69250488 0.880916 ]	[398.10354614 428.95480347 0.86497897]	[398.15145874 508.53427124 0.87368357]	[523.91577148 336.63735962 0.9068839 ]	[544.38989258 421.35409546 0.91672784]	[549.52429199 505.87878418 0.86172962]	[472.59402466 513.63018799 0.71624768]	[439.15252686 516.2109375 0.73330098]	[446.92489624 644.42059326 0.79411018]	[457.12139893 770.13867188 0.85910255]	[505.87466431 513.60961914 0.73810571]	[508.43667603 641.90325928 0.78885269]	[521.40838623 767.66162109 0.88328969]	[459.73297119 277.53823853 0.95891994]	[480.35635376 277.50152588 0.95056808]	[439.2885437 275.04525757 0.93170357]	[500.70892334 272.47961426 0.88810688]	[524.00463867 800.95324707 0.80826133]	[541.9130249 790.80487061 0.84095645]	[5.18677368e+02 7.72738586e+02 6.83345675e-01]	[459.77371216 795.83746338 0.8208859 ]	[441.78433228 793.23370361 0.83550858]	[4.59714478e+02 7.80403320e+02 7.23735929e-01]
[467.42294312 290.3828125 0.84880543]	[467.38763428 336.70367432 0.90206343]	[413.59747314 339.05108643 0.86898613]	[398.10397339 428.94781494 0.86864859]	[398.13424683 508.5329895 0.87524509]	[523.8770752 336.64315796 0.90818626]	[544.36120605 421.37057495 0.9139933 ]	[547.03027344 503.48468018 0.87272489]	[472.60375977 516.12371826 0.71671611]	[439.1625061 518.67590332 0.73441243]	[446.88647461 644.51812744 0.80363727]	[457.12686157 770.15454102 0.86244291]	[505.86752319 513.6295166 0.73879349]	[508.46112061 644.34381104 0.79254138]	[521.40594482 767.69262695 0.884835 ]	[459.6918335 277.50326538 0.95546937]	[480.2935791 277.48117065 0.95105124]	[439.26098633 275.03091431 0.92923754]	[500.65795898 272.49645996 0.89099556]	[526.41143799 800.96038818 0.80453223]	[541.92492676 790.81219482 0.83742183]	[5.18662598e+02 7.72773743e+02 6.78763926e-01]	[459.7749939 795.84741211 0.82259881]	[441.7880249 793.24377441 0.83885878]	[4.59720886e+02 7.80413330e+02 7.29081571e-01]
[464.96469116 287.82391357 0.8457942 ]	[464.93954468 336.6960144 0.9065603 ]	[413.56295776 339.05264282 0.86666197]	[398.07073975 426.45150757 0.87033844]	[398.11489868 511.01141357 0.8693471 ]	[523.85064697 336.63247681 0.90878654]	[544.30328369 421.30700684 0.92034876]	[546.95831299 503.43093872 0.89166903]	[472.55819702 516.12939453 0.71395248]	[439.13308716 518.68688965 0.73135209]	[446.87496948 644.47497559 0.80703557]	[457.11364746 770.12927246 0.85732907]	[503.47439575 513.63476562 0.74227285]	[505.99829102 641.94152832 0.79675215]	[521.40167236 767.70330811 0.88090658]	[459.65328979 275.11911011 0.95399386]	[480.25424194 275.08670044 0.95432758]	[439.21688843 275.00405884 0.92293966]	[498.23971558 272.45498657 0.8825109 ]	[5.26474487e+02 8.00936340e+02 7.88823128e-01]	[544.30316162 790.79699707 0.83590466]	[5.16190552e+02 7.72831726e+02 6.73254907e-01]	[459.76834106 795.82189941 0.82557738]	[441.77694702 793.22595215 0.84312928]	[4.59714264e+02 7.80393433e+02 7.24347174e-01]
[464.90240479 285.24926758 0.85782158]	[464.90112305 336.66949463 0.91297841]	[413.5723877 336.69699097 0.8695122 ]	[398.06155396 426.41638184 0.87193108]	[398.0921936 511.00378418 0.86425281]	[523.79260254 336.62045288 0.91139388]	[541.94049072 421.31561279 0.91449636]	[544.51507568 503.48251343 0.89176857]	[470.03778076 513.63812256 0.71646249]	[439.09463501 518.6751709 0.72989851]	[446.88031006 644.43511963 0.81163788]	[457.11358643 770.0916748 0.8597368 ]	[503.44393921 513.61010742 0.75043869]	[505.99649048 641.88983154 0.79502428]	[521.39990234 767.66064453 0.87422287]	[459.60745239 275.03585815 0.942963 ]	[480.18789673 275.02038574 0.95239341]	[439.1652832 274.97540283 0.91632646]	[498.13809204 272.42553711 0.85813344]	[526.41741943 800.95458984 0.80262917]	[541.92871094 790.81384277 0.83708674]	[5.16192993e+02 7.72768921e+02 6.66737258e-01]	[459.76846313 795.79266357 0.82660377]	[441.7661438 790.8348999 0.84120655]	[4.59726135e+02 7.77880432e+02 7.29110241e-01]
[462.38619995 280.24090576 0.89554995]	[464.8348999 336.69927979 0.91852939]	[413.50769043 339.04663086 0.86029369]	[395.637146 426.35473633 0.8652454 ]	[398.02078247 508.51708984 0.85347676]	[521.38360596 336.64926147 0.9110775 ]	[541.84613037 423.80349731 0.89616704]	[544.32354736 505.87182617 0.91320288]	[467.49176025 516.13250732 0.72809285]	[436.66876221 518.69726562 0.72771639]	[446.88613892 644.45513916 0.81625938]	[457.11557007 770.10369873 0.86146832]	[503.35888672 513.63690186 0.7667473 ]	[505.98776245 644.34967041 0.80849099]	[521.39428711 767.66101074 0.87327647]	[457.07803345 274.90826416 0.908535 ]	[477.67471313 274.88363647 0.91069365]	[439.10015869 274.93743896 0.88157904]	[495.69714355 269.92147827 0.84337914]	[526.43029785 800.93841553 0.80359477]	[541.93005371 790.8046875 0.84536189]	[5.16183228e+02 7.72779663e+02 6.60550535e-01]	[459.77960205 795.79284668 0.8273524 ]	[441.77929688 790.83929443 0.84273499]	[4.59719238e+02 7.77887634e+02 7.32397199e-01]
[462.30502319 280.10491943 0.92978466]	[464.82513428 336.69424438 0.92052078]	[413.49331665 336.68884277 0.85716093]	[395.60882568 423.91091919 0.86822927]	[395.63137817 508.50262451 0.85067195]	[521.37817383 336.66479492 0.90903831]	[541.82305908 421.3812561 0.90614772]	[541.94250488 503.49761963 0.91538334]	[469.95324707 513.58734131 0.72306812]	[436.66680908 516.19927979 0.72191226]	[444.4453125 644.44799805 0.81744862]	[457.11700439 770.08746338 0.86197352]	[503.35949707 511.07745361 0.75918782]	[505.96029663 644.35791016 0.8089624 ]	[521.39666748 767.6762085 0.87380588]	[454.57830811 272.43197632 0.88543046]	[477.60586548 272.42660522 0.88888568]	[436.6836853 274.8694458 0.86335331]	[495.63442993 272.37762451 0.85373271]	[5.26438660e+02 8.00948181e+02 8.00496638e-01]	[541.93963623 790.80725098 0.84225976]	[5.16202148e+02 7.72787842e+02 6.57346666e-01]	[459.79882812 793.35058594 0.83505249]	[441.79278564 790.82940674 0.8500545 ]	[4.59723419e+02 7.77873901e+02 7.26212144e-01]
[462.2984314 280.10644531 0.93092525]	[464.82540894 336.69317627 0.9206239 ]	[413.49002075 336.68521118 0.85662651]	[395.60116577 423.91262817 0.86696166]	[395.62979126 508.50354004 0.85066009]	[521.37872314 336.66329956 0.90927672]	[541.82305908 421.38531494 0.90528601]	[541.94348145 503.49755859 0.91440159]	[467.50119019 513.60681152 0.72524101]	[436.6663208 518.66009521 0.72408473]	[444.44372559 644.45404053 0.8187176 ]	[457.11828613 770.08673096 0.86267984]	[503.35910034 513.57745361 0.76138514]	[505.96710205 644.37078857 0.81039667]	[521.39562988 767.67071533 0.87396801]	[454.56982422 272.43270874 0.88447922]	[477.60122681 272.42895508 0.88891178]	[436.67840576 272.49514771 0.85800982]	[495.63705444 272.37762451 0.85467201]	[526.43109131 800.95043945 0.80257165]	[541.9364624 790.80914307 0.84330809]	[5.16201965e+02 7.72781433e+02 6.58519268e-01]	[459.79489136 793.35229492 0.83357942]	[441.79162598 790.83001709 0.84994531]	[4.59726532e+02 7.77872681e+02 7.26981282e-01]
[462.21490479 277.63342285 0.95062017]	[462.44622803 336.68707275 0.92361814]	[411.00714111 336.67959595 0.8544848 ]	[395.5668335 426.36975098 0.85711831]	[395.61044312 508.53451538 0.84796315]	[521.36376953 336.66134644 0.9095872 ]	[541.82525635 423.88372803 0.89282954]	[541.90838623 505.96810913 0.90196437]	[467.48815918 513.6449585 0.72703701]	[436.64712524 518.70141602 0.72631705]	[444.4335022 644.48980713 0.81877053]	[457.11483765 770.10870361 0.86134809]	[503.35812378 513.60894775 0.75997299]	[505.92501831 644.37792969 0.82029665]	[521.38909912 767.69244385 0.88020968]	[452.01535034 269.9055481 0.85759151]	[475.10372925 269.91134644 0.86409771]	[436.63821411 272.47772217 0.85343975]	[493.09664917 272.41732788 0.86053383]	[526.44836426 800.96221924 0.80774522]	[541.9432373 790.81384277 0.84659231]	[5.16191833e+02 7.72808777e+02 6.61921620e-01]	[459.77600098 795.78735352 0.83090109]	[441.77832031 790.83978271 0.84659278]	[4.59726501e+02 7.77899292e+02 7.26305723e-01]
[459.83825684 277.5184021 0.94767004]	[462.44418335 336.69500732 0.92490143]	[410.98651123 336.6619873 0.85265374]	[395.55291748 426.34585571 0.85602075]	[395.57672119 508.52056885 0.84329599]	[521.37164307 336.69796753 0.90658158]	[541.79510498 423.88858032 0.88663763]	[541.85290527 505.90795898 0.91543585]	[467.45526123 516.15283203 0.73235643]	[436.62139893 518.73034668 0.72208393]	[444.43960571 644.47058105 0.81775516]	[457.11700439 770.10516357 0.86081076]	[503.32827759 513.63922119 0.76501024]	[505.92611694 644.38641357 0.82139724]	[521.38562012 767.68536377 0.87969947]	[449.45181274 267.29095459 0.84607315]	[475.08233643 267.29415894 0.84643596]	[436.57150269 272.43807983 0.84225404]	[490.56970215 272.35287476 0.84559238]	[526.45922852 800.96722412 0.80419439]	[544.3081665 790.81396484 0.84175992]	[5.16173645e+02 7.72804321e+02 6.63521230e-01]	[459.78320312 795.81188965 0.82569945]	[441.78439331 793.22369385 0.83888036]	[4.59728577e+02 7.77882446e+02 7.30361700e-01]
[459.79660034 275.12582397 0.94312 ]	[462.43014526 336.69186401 0.9266113 ]	[410.94082642 336.66571045 0.84854281]	[395.52212524 426.3427124 0.85225618]	[395.54647827 508.52233887 0.83722335]	[521.35418701 336.68933105 0.9051528 ]	[541.7723999 423.87423706 0.88193154]	[541.83355713 505.88171387 0.91940373]	[467.40667725 516.17468262 0.73775584]	[436.58331299 518.74859619 0.7188043 ]	[444.42663574 644.47149658 0.81654489]	[457.12036133 770.12536621 0.86038184]	[503.29571533 513.65258789 0.76470858]	[505.92306519 644.3984375 0.82062781]	[521.37677002 767.68859863 0.88012779]	[446.94406128 264.75088501 0.85033983]	[472.56942749 264.72335815 0.83896559]	[436.56381226 272.37957764 0.83511156]	[490.53134155 269.84591675 0.83561653]	[526.4598999 800.95874023 0.80358464]	[544.30218506 790.80786133 0.8438521 ]	[5.16158691e+02 7.72813599e+02 6.62172198e-01]	[459.77938843 795.82006836 0.82270205]	[441.78295898 793.2277832 0.83515245]	[4.59733459e+02 7.77913086e+02 7.28797495e-01]
[459.75515747 275.06207275 0.9402172 ]	[462.40722656 336.66003418 0.9309696 ]	[410.94293213 336.65533447 0.84889114]	[393.07144165 426.34945679 0.84434134]	[395.51452637 508.48718262 0.83568364]	[521.28985596 336.6307373 0.90763497]	[541.7489624 423.79577637 0.88784599]	[541.84490967 505.89978027 0.91682529]	[464.95245361 513.63616943 0.73971236]	[434.11871338 518.67150879 0.70631641]	[444.43429565 644.44769287 0.81144005]	[457.1022644 770.09472656 0.85476422]	[503.27416992 513.5916748 0.76195216]	[505.92816162 644.39520264 0.8169902 ]	[521.3815918 767.6786499 0.87726647]	[446.88870239 262.22314453 0.857122 ]	[470.037323 262.16238403 0.83747882]	[436.550354 269.89193726 0.82510608]	[487.98812866 264.79336548 0.83036494]	[526.45489502 800.94451904 0.80471969]	[544.29797363 790.79962158 0.8433398 ]	[5.16169739e+02 7.72807373e+02 6.62290096e-01]	[459.75912476 795.8114624 0.81470281]	[441.75509644 793.21844482 0.83165663]	[4.59726990e+02 7.77864563e+02 7.25761354e-01]
[459.73181152 275.01861572 0.93821722]	[462.40557861 336.65304565 0.93344861]	[408.46575928 336.6484375 0.84882319]	[393.06628418 426.34890747 0.84208852]	[395.49365234 508.46624756 0.83616114]	[521.29351807 336.63565063 0.9093945 ]	[541.76177979 423.79342651 0.88751942]	[541.8760376 505.89996338 0.91537732]	[464.94595337 513.62579346 0.73856175]	[434.06369019 516.21313477 0.69782197]	[444.42211914 644.46276855 0.8176769 ]	[457.10873413 770.11175537 0.85868359]	[503.28604126 513.58953857 0.76225716]	[505.95700073 644.41082764 0.81432641]	[521.37597656 767.67199707 0.87389153]	[444.45004272 262.16122437 0.86465591]	[470.00274658 259.69989014 0.84591246]	[434.12374878 269.84057617 0.81437916]	[487.94894409 264.7958374 0.83536595]	[526.42657471 800.91833496 0.80350006]	[541.92962646 790.78314209 0.84121794]	[5.16149231e+02 7.72790161e+02 6.60624087e-01]	[459.77319336 795.80535889 0.82101941]	[441.77062988 793.21862793 0.8379572 ]	[4.59728882e+02 7.77889648e+02 7.23875046e-01]
[459.72387695 274.98471069 0.9381476 ]	[462.40493774 336.64303589 0.93441856]	[408.46325684 336.64624023 0.84964287]	[393.06542969 423.92062378 0.84307384]	[393.06893921 508.49822998 0.82908952]	[521.29443359 336.62033081 0.90840721]	[541.78387451 423.79898071 0.89358664]	[541.91809082 505.91796875 0.9127202 ]	[464.96780396 513.57623291 0.73436081]	[434.06729126 516.15795898 0.69522077]	[444.43334961 644.40722656 0.81570178]	[457.10403442 770.08404541 0.85431063]	[503.31414795 511.07208252 0.76074773]	[505.94067383 644.37872314 0.80975783]	[521.36413574 767.66040039 0.87117589]	[444.44033813 259.70828247 0.87372971]	[469.99761963 259.66015625 0.85223633]	[434.10775757 269.81869507 0.80778658]	[487.92642212 264.76898193 0.83911312]	[526.41882324 800.92572021 0.80696249]	[541.921875 790.78265381 0.84544027]	[5.16132751e+02 7.72778809e+02 6.57475471e-01]	[459.77676392 795.80841064 0.81953496]	[441.77267456 793.21594238 0.83432972]	[4.59727539e+02 7.77838806e+02 7.24177122e-01]
[459.73001099 274.95904541 0.93620861]	[462.39788818 336.63613892 0.93641734]	[408.44720459 336.64230347 0.85038376]	[393.04495239 426.36053467 0.83660036]	[393.03027344 508.54763794 0.82300639]	[521.28796387 336.61309814 0.90802145]	[541.79699707 423.80093384 0.89298183]	[541.94073486 505.89715576 0.91270459]	[464.94390869 513.59606934 0.73822963]	[434.03384399 516.17651367 0.69280946]	[444.43630981 644.39715576 0.81362981]	[457.10824585 767.69781494 0.85654998]	[503.29977417 511.08859253 0.76005214]	[505.9440918 644.36560059 0.80874997]	[521.36499023 767.66522217 0.87350297]	[446.86584473 259.66516113 0.87800872]	[470.0234375 259.63140869 0.85597408]	[434.09710693 267.3067627 0.80746824]	[487.95297241 264.74966431 0.83797473]	[526.42559814 800.93151855 0.80706036]	[541.92468262 790.7835083 0.84739429]	[5.16129395e+02 7.72790649e+02 6.63062096e-01]	[459.77972412 793.36053467 0.82301515]	[441.77001953 790.82940674 0.84057164]	[4.59732330e+02 7.75362732e+02 7.26385713e-01]
[459.75280762 274.93621826 0.93597639]	[462.40628052 336.64929199 0.93429959]	[408.45205688 336.64260864 0.85068059]	[393.04397583 426.37112427 0.83612794]	[392.99530029 508.51116943 0.82159948]	[521.2958374 336.63049316 0.91062176]	[541.82214355 423.85684204 0.89056927]	[544.28338623 505.89266968 0.91109347]	[464.94235229 513.60577393 0.73717475]	[434.02285767 516.18548584 0.69195104]	[444.43502808 644.4005127 0.81584489]	[457.11502075 770.10540771 0.8598386 ]	[503.29882812 513.58007812 0.75839591]	[505.93911743 644.35540771 0.806198 ]	[521.36346436 767.66241455 0.86620259]	[446.88674927 259.63189697 0.88288236]	[472.51837158 259.60354614 0.85918951]	[434.07992554 267.29541016 0.8083328 ]	[487.96743774 264.74087524 0.83570021]	[526.42602539 798.43511963 0.79905164]	[541.93212891 790.76123047 0.84002692]	[5.16118774e+02 7.72810974e+02 6.52992845e-01]	[459.76528931 793.36499023 0.82347947]	[441.76309204 790.83380127 0.84243965]	[4.59740631e+02 7.77888367e+02 7.31536627e-01]
[459.76196289 274.92129517 0.93271774]	[462.3991394 336.64111328 0.93704301]	[408.44586182 336.64666748 0.84973013]	[393.04544067 426.39852905 0.832614 ]	[393.0302124 508.51290894 0.82701153]	[521.27502441 336.61526489 0.90781254]	[541.82666016 423.85986328 0.89098799]	[544.31640625 505.87796021 0.91399407]	[464.95452881 513.61401367 0.73636961]	[434.03930664 516.19500732 0.69495571]	[444.44055176 644.40380859 0.81528807]	[457.12704468 770.09472656 0.86224598]	[503.31542969 513.59051514 0.75959355]	[505.92501831 641.93414307 0.80308867]	[521.35552979 767.64221191 0.86425424]	[446.90283203 259.61737061 0.88436764]	[472.52294922 259.59521484 0.85945874]	[434.08303833 267.27102661 0.80396545]	[487.97366333 264.71981812 0.83694446]	[5.26418945e+02 8.00917908e+02 8.00707757e-01]	[541.93078613 790.77093506 0.84175414]	[5.16109436e+02 7.72790283e+02 6.52443230e-01]	[459.78674316 795.79724121 0.82555598]	[441.78182983 790.84307861 0.84079546]	[4.59741760e+02 7.77870911e+02 7.31785655e-01]
[459.77236938 274.90789795 0.93098336]	[462.3883667 336.64343262 0.93949032]	[408.42538452 336.6602478 0.85052252]	[393.04885864 426.38830566 0.834333 ]	[393.0458374 508.48504639 0.83054215]	[521.26342773 336.60928345 0.90533853]	[541.81860352 423.82626343 0.89654028]	[544.33947754 503.49685669 0.91049689]	[464.96032715 513.58776855 0.73492229]	[434.05740356 516.16711426 0.69431901]	[444.43630981 644.41021729 0.8188343 ]	[457.13284302 770.09686279 0.86325157]	[503.31192017 511.08685303 0.75982904]	[505.92544556 641.93859863 0.80562162]	[521.38800049 767.67034912 0.86889112]	[446.91610718 259.60424805 0.88565344]	[472.53250122 259.58261108 0.86112869]	[434.08120728 264.80194092 0.80419356]	[487.96679688 262.25720215 0.83843011]	[526.42675781 800.93377686 0.80162722]	[541.94012451 790.79174805 0.83569998]	[5.16163452e+02 7.72813232e+02 6.56207740e-01]	[459.78564453 795.80871582 0.82287198]	[441.77746582 790.84954834 0.8405273 ]	[4.59744263e+02 7.77867004e+02 7.31152177e-01]
[459.84793091 274.90713501 0.92825323]	[462.37316895 336.63040161 0.94206899]	[408.40887451 336.65496826 0.84964645]	[393.06604004 426.38519287 0.83511192]	[393.05981445 508.48995972 0.83346146]	[521.24645996 336.58493042 0.90331161]	[541.82043457 423.83859253 0.89566761]	[544.31335449 505.8767395 0.90995181]	[464.94943237 513.63995361 0.73972666]	[434.0531311 516.20928955 0.6996119 ]	[444.43121338 644.44720459 0.82167375]	[457.11334229 770.07342529 0.85742885]	[503.30001831 513.62164307 0.76237285]	[505.92401123 644.3694458 0.81058419]	[521.3894043 767.65686035 0.86026925]	[449.4465332 259.60809326 0.87973142]	[475.08047485 259.5788269 0.8673687 ]	[434.08938599 264.80361938 0.81177753]	[490.48867798 262.18481445 0.8382023 ]	[5.26438049e+02 8.00932617e+02 7.91467786e-01]	[544.30664062 790.7835083 0.82963926]	[5.16156494e+02 7.72814697e+02 6.43646717e-01]	[459.81274414 795.8067627 0.82255703]	[441.79864502 793.22210693 0.83717668]	[4.59719086e+02 7.77834045e+02 7.27281332e-01]
[462.21322632 274.89630127 0.92482293]	[462.38772583 336.63330078 0.93889308]	[408.4369812 336.65386963 0.84820819]	[393.07168579 426.37762451 0.83726209]	[393.0489502 508.49563599 0.83371705]	[521.25042725 336.59005737 0.90347558]	[541.82012939 423.8354187 0.89358097]	[544.28302002 505.87619019 0.9081791 ]	[464.95996094 513.6463623 0.73977619]	[434.08026123 516.21270752 0.7055524 ]	[444.42648315 644.43096924 0.82156664]	[457.1131897 767.68841553 0.85762691]	[503.30197144 513.63470459 0.763264 ]	[505.92596436 644.35095215 0.80985087]	[521.38977051 767.63641357 0.85877442]	[449.48413086 259.60076904 0.88028514]	[475.12573242 257.20956421 0.87525731]	[434.10397339 267.30813599 0.81814742]	[490.51809692 262.23153687 0.83021361]	[5.26421387e+02 8.00936462e+02 7.90848911e-01]	[541.9397583 790.78375244 0.82522267]	[5.16163452e+02 7.72778015e+02 6.49583936e-01]	[459.79821777 795.81506348 0.82142866]	[441.7828064 793.22167969 0.8382023 ]	[4.59727966e+02 7.75346130e+02 7.26981461e-01]
[462.26776123 274.90136719 0.92319477]	[462.38671875 336.63540649 0.93967652]	[408.43682861 336.66766357 0.84906316]	[393.06750488 426.36657715 0.83786047]	[393.04867554 508.46270752 0.8351444 ]	[521.26306152 336.58389282 0.9072693 ]	[541.8036499 423.87112427 0.88882422]	[541.9286499 505.90084839 0.90892172]	[464.95913696 513.63220215 0.74082661]	[434.08389282 516.20721436 0.70547414]	[444.42233276 644.43109131 0.82029873]	[457.08734131 767.67724609 0.85010803]	[503.29672241 513.61376953 0.7632935 ]	[505.93579102 641.91937256 0.80373728]	[521.38891602 767.64385986 0.8632322 ]	[452.01251221 259.61795044 0.87939268]	[477.59292603 259.57336426 0.88220316]	[436.54800415 267.35342407 0.8273471 ]	[490.54495239 262.24520874 0.82818264]	[5.26420776e+02 8.00923645e+02 7.91880369e-01]	[541.94128418 790.77844238 0.82962 ]	[5.16159912e+02 7.72789062e+02 6.52008414e-01]	[459.80383301 795.80755615 0.82006675]	[441.78683472 793.22296143 0.83529603]	[4.59698639e+02 7.75333923e+02 7.19361782e-01]
[462.2684021 274.90097046 0.92315519]	[462.38793945 336.63192749 0.93942118]	[408.43786621 336.66918945 0.84886622]	[393.06109619 426.37341309 0.8374095 ]	[393.04995728 508.46347046 0.83493638]	[521.26239014 336.57580566 0.9067136 ]	[541.80249023 423.86691284 0.88900328]	[541.92987061 505.89263916 0.9099986 ]	[464.96038818 513.64154053 0.74130201]	[434.09951782 518.6595459 0.70788503]	[444.42810059 644.42364502 0.81983083]	[457.09002686 767.67456055 0.85096204]	[503.29568481 513.62255859 0.76375079]	[505.92990112 641.92529297 0.8054589 ]	[521.38684082 767.64355469 0.86298668]	[452.01550293 259.61740112 0.87976557]	[477.59533691 259.57376099 0.88280827]	[436.54992676 267.34976196 0.827721 ]	[490.55444336 262.24481201 0.82830656]	[5.26420959e+02 8.00921326e+02 7.91631699e-01]	[541.94140625 790.77856445 0.83031803]	[5.16158020e+02 7.72790649e+02 6.51819170e-01]	[459.80853271 795.80584717 0.82028717]	[441.78887939 793.222229 0.83594501]	[4.59699005e+02 7.75331665e+02 7.19522178e-01]
[462.28598022 274.91641235 0.9236362 ]	[462.38616943 336.64349365 0.94000745]	[408.44927979 336.67514038 0.84805965]	[393.06021118 426.37042236 0.83644813]	[393.068573 508.47445679 0.83620632]	[521.25744629 336.58612061 0.90677398]	[541.79577637 423.87335205 0.88741708]	[541.902771 505.92276001 0.9049843 ]	[464.97161865 513.60900879 0.73881304]	[434.11859131 516.18438721 0.70690364]	[444.42706299 644.42547607 0.81880486]	[457.08981323 767.68585205 0.85118473]	[503.29208374 513.59136963 0.76214099]	[505.93557739 644.34912109 0.80898118]	[521.39324951 767.66729736 0.86272514]	[452.03128052 259.62921143 0.87907094]	[477.61923218 259.58346558 0.88807094]	[436.54666138 267.36151123 0.82778955]	[490.57006836 264.72143555 0.82401246]	[5.26408752e+02 8.00921143e+02 7.93820024e-01]	[541.93994141 790.78399658 0.8294493 ]	[5.16174377e+02 7.72807129e+02 6.46022201e-01]	[459.78811646 793.36608887 0.82009929]	[441.7663269 790.8369751 0.83866429]	[4.59705902e+02 7.75347473e+02 7.17326343e-01]
[462.30618286 274.91796875 0.92267871]	[462.3862915 336.66015625 0.94006479]	[408.42907715 336.69412231 0.84960377]	[393.05410767 426.3637085 0.83595628]	[395.49551392 508.48748779 0.83483666]	[521.2723999 336.61273193 0.90974069]	[541.78808594 423.90457153 0.88106704]	[541.87475586 505.93002319 0.90055192]	[464.97335815 513.58081055 0.73983395]	[434.12304688 516.16241455 0.70714086]	[444.43243408 644.42828369 0.81784493]	[457.09921265 770.07354736 0.85087329]	[503.28366089 511.08312988 0.76265913]	[505.9178772 644.33288574 0.8075335 ]	[521.39160156 767.66381836 0.86617863]	[452.05908203 259.63330078 0.88057035]	[477.64053345 259.58135986 0.89285964]	[436.56546021 269.83187866 0.83731592]	[493.04849243 264.74514771 0.82407093]	[5.26429382e+02 8.00911926e+02 7.94418931e-01]	[544.30517578 790.77270508 0.83619756]	[5.16171448e+02 7.72801514e+02 6.50284886e-01]	[459.79342651 795.79888916 0.81715202]	[441.78210449 793.21710205 0.8348676 ]	[4.59712402e+02 7.75371582e+02 7.17053235e-01]
[462.33117676 274.90768433 0.9161967 ]	[462.39282227 336.6428833 0.93885642]	[408.449646 336.68789673 0.8494212 ]	[393.05041504 426.35919189 0.83627951]	[395.51623535 508.46673584 0.84097099]	[521.27270508 336.58590698 0.90831423]	[541.78356934 423.88027954 0.8844589 ]	[541.86169434 505.90869141 0.90298367]	[467.38919067 513.58276367 0.7369433 ]	[436.55224609 516.1762085 0.70578128]	[444.41873169 644.45123291 0.81955087]	[457.10003662 770.10186768 0.85196853]	[503.27996826 511.07723999 0.75971955]	[505.92156982 644.36779785 0.80717981]	[521.39227295 767.6887207 0.86938 ]	[452.0859375 259.61798096 0.88114548]	[477.66668701 257.21121216 0.90039462]	[436.5713501 267.36233521 0.84018975]	[493.08480835 264.77856445 0.82581049]	[5.26414185e+02 8.00931091e+02 7.91729331e-01]	[541.93621826 790.79089355 0.82739651]	[5.16191589e+02 7.72825378e+02 6.53577566e-01]	[459.78967285 795.83496094 0.81597394]	[441.77932739 793.23706055 0.83068168]	[4.59700500e+02 7.77860229e+02 7.20573127e-01]
[462.34631348 274.89590454 0.91067553]	[462.40673828 336.64276123 0.93619043]	[408.47143555 336.6819458 0.84852326]	[393.07046509 426.36135864 0.83746892]	[395.54534912 508.47396851 0.84307855]	[521.28533936 336.59176636 0.90889889]	[541.79296875 423.87738037 0.88434803]	[541.83740234 505.8717041 0.90839964]	[467.43988037 513.61621094 0.7356264 ]	[436.60174561 518.65765381 0.71789658]	[444.4413147 644.44451904 0.81593788]	[457.08413696 767.67602539 0.84924281]	[503.3192749 513.5869751 0.76201952]	[505.93612671 644.42321777 0.81314713]	[521.39624023 767.66949463 0.86714721]	[454.56100464 259.59786987 0.88441956]	[477.69210815 257.19390869 0.90919393]	[436.58203125 267.33892822 0.84141582]	[493.13409424 264.78237915 0.82820219]	[5.26406982e+02 8.00920471e+02 7.91375279e-01]	[541.93865967 790.78356934 0.82986295]	[5.16187134e+02 7.72804382e+02 6.55891120e-01]	[459.80050659 795.80578613 0.8224138 ]	[441.78509521 793.21679688 0.83829403]	[4.59687195e+02 7.75326721e+02 7.23883629e-01]
[462.36676025 274.89126587 0.90823019]	[462.40966797 336.63983154 0.93667668]	[410.95046997 336.67102051 0.84821212]	[395.49761963 426.34576416 0.84319425]	[395.57714844 508.47116089 0.84789097]	[521.28857422 336.5970459 0.91021377]	[541.79296875 423.86795044 0.88399982]	[541.78997803 505.91134644 0.89606249]	[467.48364258 516.13354492 0.73163617]	[436.6416626 518.70965576 0.72992361]	[444.44274902 644.48657227 0.81408811]	[457.09500122 770.0737915 0.85027218]	[503.3460083 513.63110352 0.76516527]	[505.94345093 644.4776001 0.81568813]	[521.37768555 767.68560791 0.86581409]	[454.58843994 259.59442139 0.88727331]	[477.71185303 257.1869812 0.9130401 ]	[436.60464478 267.34960938 0.84798288]	[495.62615967 264.7796936 0.83685744]	[5.23998779e+02 8.00917969e+02 7.91312635e-01]	[541.91741943 790.78326416 0.83089411]	[5.16167908e+02 7.72832520e+02 6.51052892e-01]	[459.79171753 795.79498291 0.82103157]	[441.7796936 790.8416748 0.83827329]	[4.59706665e+02 7.77834534e+02 7.20214725e-01]
[462.38412476 274.90066528 0.90725237]	[462.41885376 336.64541626 0.93495297]	[410.98587036 336.66876221 0.85016739]	[395.49505615 423.91687012 0.8457287 ]	[395.57958984 508.48278809 0.84906352]	[521.29345703 336.6105957 0.90957117]	[541.77545166 423.85684204 0.88517165]	[541.77801514 505.90551758 0.90038204]	[467.49047852 516.20343018 0.73460388]	[436.67004395 518.77319336 0.73546046]	[446.8677063 644.49291992 0.8139888 ]	[457.10525513 770.08129883 0.8551355 ]	[503.34671021 516.16204834 0.76862901]	[505.97918701 644.51031494 0.81566763]	[521.41046143 767.68951416 0.87401545]	[454.61459351 259.60388184 0.88727927]	[477.73135376 257.20040894 0.9123925 ]	[436.63919067 267.36233521 0.852961 ]	[495.63705444 264.80557251 0.83681548]	[5.26425049e+02 8.00964783e+02 7.95702457e-01]	[541.92633057 790.81817627 0.8231672 ]	[5.18675049e+02 7.72781128e+02 6.73789024e-01]	[459.77947998 795.78851318 0.82334292]	[441.77444458 790.83026123 0.84505278]	[4.59703278e+02 7.77833618e+02 7.21275330e-01]
[462.41714478 274.88641357 0.8992331 ]	[462.41934204 336.65255737 0.93487501]	[410.96948242 336.67919922 0.84996676]	[395.52798462 426.37487793 0.8453902 ]	[395.61715698 508.49710083 0.85095674]	[521.30975342 336.61740112 0.91014236]	[541.79699707 423.88330078 0.88517642]	[541.7868042 505.91159058 0.8996622 ]	[469.95605469 518.69213867 0.73553276]	[439.07028198 521.21893311 0.7382552 ]	[446.88739014 644.48132324 0.81085181]	[457.09228516 767.69873047 0.8485043 ]	[503.34762573 516.2076416 0.77007627]	[505.98068237 644.49615479 0.81275821]	[521.39324951 767.6696167 0.87348533]	[457.07064819 259.58981323 0.89189577]	[480.11721802 257.18441772 0.91843975]	[436.66705322 269.8215332 0.85954452]	[495.6555481 264.77017212 0.83694619]	[5.26396729e+02 8.00964050e+02 7.99157321e-01]	[541.9130249 790.81219482 0.82748574]	[5.18647217e+02 7.72749756e+02 6.72688007e-01]	[459.77496338 795.8046875 0.81571859]	[441.76382446 790.83728027 0.83425504]	[4.59704010e+02 7.75347961e+02 7.19030023e-01]
[464.83157349 274.88858032 0.89306509]	[462.43838501 336.64752197 0.93000317]	[411.01602173 336.67797852 0.85279119]	[395.57650757 426.41333008 0.85239184]	[398.01931763 508.49224854 0.85785174]	[521.32775879 336.61419678 0.91136694]	[541.81542969 423.84216309 0.89083636]	[541.83624268 505.94287109 0.89843935]	[469.96148682 516.21411133 0.73065919]	[439.07122803 518.76519775 0.7356379 ]	[446.89694214 644.4765625 0.81135488]	[457.09204102 770.0737915 0.84548581]	[503.34848022 516.18536377 0.7680465 ]	[505.97827148 644.48773193 0.81614172]	[521.3994751 767.66827393 0.87315941]	[457.12091064 259.59313965 0.89733374]	[480.15368652 257.18521118 0.92454076]	[439.06982422 269.82376099 0.86730534]	[498.13394165 264.74798584 0.84727186]	[5.24001770e+02 8.00958130e+02 7.98745632e-01]	[541.91375732 790.8059082 0.83076507]	[5.18662781e+02 7.72754456e+02 6.73417509e-01]	[459.78070068 795.81066895 0.81713235]	[441.77224731 790.84539795 0.83216286]	[4.59701996e+02 7.75370483e+02 7.11650550e-01]
[464.84683228 274.88510132 0.89167106]	[462.44989014 336.64950562 0.92645717]	[411.02032471 336.67095947 0.85366744]	[395.59310913 426.42132568 0.85363644]	[398.02087402 508.49801636 0.85764754]	[521.34747314 336.63040161 0.91125143]	[541.83843994 423.86297607 0.89014524]	[541.89202881 505.92504883 0.90375286]	[467.48452759 516.215271 0.73228317]	[436.67483521 518.76074219 0.73219955]	[446.89770508 644.45544434 0.81140172]	[457.09353638 767.6819458 0.84714079]	[503.34475708 516.19348145 0.76544499]	[506.01226807 644.43841553 0.80311751]	[521.39752197 767.65045166 0.87342227]	[457.13491821 259.58825684 0.89938056]	[480.16644287 257.18521118 0.92705238]	[439.07745361 269.82778931 0.87093645]	[498.15423584 264.75469971 0.85234249]	[5.26405151e+02 8.00948669e+02 7.98852444e-01]	[541.92199707 790.8001709 0.83054918]	[5.16209106e+02 7.72744629e+02 6.75719321e-01]	[459.77902222 795.79534912 0.81556726]	[441.76660156 790.83337402 0.83427888]	[4.59700714e+02 7.75338501e+02 7.13024557e-01]
[464.86624146 274.89144897 0.89227539]	[462.44650269 336.64028931 0.92753875]	[411.00369263 336.67358398 0.8549937 ]	[395.61843872 426.39474487 0.85935479]	[398.03027344 508.49768066 0.85755575]	[521.35235596 336.60760498 0.91173887]	[541.84960938 423.8276062 0.89831191]	[541.9375 505.90505981 0.90628165]	[469.99533081 516.20178223 0.72847998]	[439.07470703 518.75872803 0.73707718]	[446.91400146 644.47058105 0.8076998 ]	[457.0975647 770.0791626 0.84723485]	[503.38848877 516.1817627 0.76125002]	[508.46090698 644.49951172 0.80452561]	[521.39862061 767.63928223 0.87091923]	[457.14611816 259.58889771 0.9002732 ]	[480.18228149 257.18978882 0.9286285 ]	[439.08291626 267.34902954 0.86817497]	[498.18014526 264.73150635 0.85412532]	[5.26399719e+02 8.00945679e+02 7.95262456e-01]	[541.92565918 790.79669189 0.83092231]	[5.18650940e+02 7.72725159e+02 6.74966335e-01]	[459.74673462 795.80200195 0.80821192]	[441.7387085 790.82989502 0.83202559]	[4.59711029e+02 7.77835632e+02 7.13839650e-01]
[464.86935425 274.93521118 0.90232992]	[464.83013916 336.64099121 0.92481232]	[413.49182129 336.67346191 0.8579458 ]	[395.6338501 426.39682007 0.8613776 ]	[398.04611206 508.4960022 0.86360013]	[521.37286377 336.60949707 0.91136944]	[541.86193848 423.86315918 0.89376295]	[544.27954102 505.89138794 0.90909576]	[470.00930786 516.15948486 0.72394669]	[439.08337402 518.7199707 0.73367578]	[446.88092041 644.46740723 0.80927086]	[457.07995605 767.69122314 0.8441233 ]	[503.38671875 516.14044189 0.75928855]	[508.47097778 644.4776001 0.79990053]	[521.38983154 767.64056396 0.86936206]	[457.15805054 259.62872314 0.89572084]	[480.19281006 259.60498047 0.92648518]	[439.08062744 267.31521606 0.86708349]	[498.17004395 267.2828064 0.8488313 ]	[5.24003479e+02 8.00958374e+02 7.92798162e-01]	[541.91259766 790.8012085 0.82390732]	[5.16197632e+02 7.72733765e+02 6.73924625e-01]	[459.74771118 795.81091309 0.81508726]	[441.73968506 790.83959961 0.83401215]	[4.59700775e+02 7.75359131e+02 7.13859558e-01]
[464.86999512 274.93551636 0.90188026]	[464.83172607 336.63900757 0.92455578]	[413.49331665 336.67419434 0.85804832]	[395.6390686 426.39727783 0.86164314]	[398.05062866 508.51568604 0.86163932]	[521.37457275 336.60736084 0.91146255]	[541.85772705 423.85461426 0.89492083]	[544.28106689 505.88717651 0.90938449]	[470.04675293 516.14135742 0.72101653]	[439.10684204 518.7109375 0.73451388]	[446.89312744 644.44146729 0.80474889]	[457.08679199 767.70129395 0.84374118]	[503.40359497 513.65100098 0.75561422]	[508.48764038 644.45910645 0.79604447]	[521.38592529 767.64129639 0.86811805]	[457.15881348 259.62918091 0.89558077]	[480.19470215 259.60690308 0.92679691]	[439.08319092 267.32025146 0.86775029]	[498.17297363 267.28945923 0.85080022]	[5.24005127e+02 8.00957947e+02 7.91619420e-01]	[541.91339111 790.800354 0.82335889]	[5.16191040e+02 7.72738037e+02 6.72471941e-01]	[459.74417114 795.82226562 0.81099844]	[441.73886108 790.84466553 0.82968068]	[4.59703461e+02 7.77831482e+02 7.12792218e-01]
[464.89901733 274.93408203 0.89948571]	[464.82824707 336.64068604 0.92529505]	[413.49462891 336.6786499 0.85852075]	[398.01934814 426.39550781 0.86487013]	[398.08465576 508.52841187 0.86897957]	[521.37609863 336.60134888 0.91392779]	[541.86553955 423.8241272 0.89662194]	[544.35247803 505.91183472 0.90156323]	[470.01779175 516.16149902 0.72378671]	[439.0887146 518.72857666 0.73468566]	[446.88058472 644.449646 0.80947852]	[457.08691406 767.69494629 0.84659642]	[503.396698 516.12677002 0.75605488]	[508.50888062 644.4072876 0.78615117]	[521.39971924 767.64019775 0.86908758]	[457.17599487 259.63204956 0.89682585]	[480.21914673 259.60092163 0.93184453]	[439.09133911 267.32397461 0.86803526]	[498.19775391 267.29324341 0.85479861]	[5.23993347e+02 8.00945679e+02 7.96349704e-01]	[541.90795898 790.79907227 0.82332641]	[5.16211914e+02 7.72738220e+02 6.74265623e-01]	[459.75219727 795.81408691 0.81400567]	[441.74429321 790.84130859 0.83370644]	[4.59708313e+02 7.75363464e+02 7.17982650e-01]
[464.92810059 274.93280029 0.89588642]	[464.83724976 336.63223267 0.9235431 ]	[413.50704956 336.67831421 0.86021936]	[398.0324707 426.41271973 0.86108571]	[398.08996582 508.51696777 0.87234414]	[521.378479 336.58886719 0.91528237]	[541.89422607 423.81237793 0.89319271]	[544.37731934 505.9367981 0.89811099]	[470.02938843 513.62994385 0.72033101]	[439.09860229 518.66387939 0.73090088]	[446.88632202 644.39758301 0.80619884]	[457.08789062 767.67724609 0.84819579]	[503.40429688 513.61077881 0.75421971]	[508.47454834 644.35498047 0.7820375 ]	[521.39819336 767.63171387 0.86826009]	[457.19818115 259.6355896 0.89877045]	[480.23825073 259.5953064 0.93458873]	[439.11178589 267.32434082 0.87180591]	[498.21401978 264.80462646 0.85590059]	[523.97363281 800.94744873 0.80239302]	[541.89788818 790.80004883 0.82942516]	[5.18654175e+02 7.72720215e+02 6.70583129e-01]	[459.75189209 795.80224609 0.80926639]	[441.74093628 790.83166504 0.833179 ]	[4.59701996e+02 7.75344910e+02 7.18894422e-01]
[464.96856689 274.9329834 0.89180183]	[464.84963989 336.63076782 0.92153466]	[413.51931763 336.67767334 0.86159837]	[398.05282593 428.93862915 0.85765547]	[398.09719849 508.52288818 0.87140244]	[521.39556885 336.59640503 0.9125905 ]	[541.93603516 421.3651123 0.9027974 ]	[544.44134521 505.88223267 0.8976168 ]	[472.54641724 513.63574219 0.71937656]	[439.12561035 518.66217041 0.73408198]	[446.89935303 644.4241333 0.80531073]	[457.12762451 770.08526611 0.85656971]	[503.45715332 513.62426758 0.74909139]	[506.01351929 644.34637451 0.78616834]	[521.38592529 767.63439941 0.87029946]	[459.60046387 259.6383667 0.90237808]	[480.26831055 259.59085083 0.9373095 ]	[439.15109253 267.35107422 0.8779431 ]	[498.23220825 264.78384399 0.85746729]	[5.23975769e+02 8.00960449e+02 7.99884677e-01]	[541.8885498 790.8092041 0.82448947]	[5.16197327e+02 7.72732483e+02 6.72249913e-01]	[459.76382446 795.82800293 0.80947649]	[441.76205444 793.21691895 0.83166504]	[4.59735809e+02 7.77850647e+02 7.23001182e-01]
[467.42520142 274.93481445 0.88925457]	[464.85961914 336.62619019 0.92011863]	[413.53442383 336.66918945 0.86232579]	[398.06204224 428.95391846 0.85872793]	[398.10522461 508.53677368 0.87333918]	[521.40936279 336.59661865 0.91111326]	[541.95153809 421.31280518 0.91445935]	[544.49230957 503.49478149 0.89125586]	[470.04876709 513.60418701 0.71498263]	[439.09683228 516.19024658 0.72493362]	[446.89743042 644.42456055 0.80471456]	[457.12994385 770.08392334 0.85975492]	[503.43453979 513.59143066 0.74892801]	[506.01574707 641.93865967 0.78470683]	[521.39434814 767.63134766 0.87170297]	[459.63134766 259.64901733 0.90581512]	[480.29107666 259.58764648 0.93743443]	[439.1835022 267.3598938 0.88013136]	[498.24829102 264.7571106 0.85485035]	[523.97991943 800.95263672 0.80420083]	[541.89520264 790.80114746 0.82835633]	[5.16204834e+02 7.72722107e+02 6.72636628e-01]	[459.77764893 795.82641602 0.81560528]	[441.77713013 793.21984863 0.8346408 ]	[4.59735382e+02 7.77844055e+02 7.27834821e-01]
[467.47686768 274.92373657 0.88333142]	[464.87173462 336.62243652 0.91913581]	[413.53573608 336.67443848 0.86233556]	[398.07815552 428.97702026 0.86171091]	[398.1010437 508.53198242 0.8721174 ]	[523.7779541 336.58917236 0.91075265]	[544.28619385 421.30175781 0.91758281]	[544.53619385 503.47463989 0.88938385]	[472.56518555 513.60595703 0.71550763]	[439.12564087 516.19390869 0.72958457]	[446.89822388 644.42987061 0.80665159]	[457.14819336 767.69274902 0.86532986]	[503.48208618 513.59454346 0.73920316]	[505.99380493 641.94061279 0.79134357]	[521.40289307 767.62109375 0.87137985]	[459.67712402 259.6272583 0.91562074]	[480.33081055 259.57739258 0.93986744]	[439.22229004 267.34210205 0.88561553]	[500.6366272 264.78436279 0.85576355]	[523.97772217 800.95153809 0.80463958]	[541.89831543 790.79815674 0.8282662 ]	[5.18663208e+02 7.70311829e+02 6.77129865e-01]	[459.78363037 795.82440186 0.81806034]	[441.77703857 790.8458252 0.83856994]	[4.59762360e+02 7.75349854e+02 7.35093057e-01]
[469.96643066 274.9125061 0.88004112]	[464.88970947 336.61276245 0.91651297]	[413.56506348 336.66723633 0.86434877]	[398.07409668 428.98696899 0.8636772 ]	[398.10046387 508.53213501 0.87156445]	[523.79260254 336.57608032 0.90925324]	[544.31610107 421.35119629 0.90740037]	[544.55535889 503.48358154 0.88443244]	[475.05908203 513.5993042 0.71806067]	[439.15652466 516.17962646 0.73483175]	[446.90301514 644.42706299 0.80791026]	[457.15512085 767.68585205 0.86808652]	[503.50564575 513.58752441 0.73676747]	[505.99404907 641.94146729 0.78948152]	[521.40838623 767.61657715 0.86835015]	[459.71337891 259.60861206 0.92564023]	[480.36328125 257.21334839 0.94017273]	[439.2571106 267.32980347 0.88881308]	[500.65869141 264.77096558 0.85736567]	[523.98364258 800.95672607 0.80144447]	[541.91168213 790.79705811 0.82795393]	[5.18657227e+02 7.70303406e+02 6.76393509e-01]	[459.78302002 795.80419922 0.82198608]	[441.77386475 790.83447266 0.84610522]	[4.59768066e+02 7.75350769e+02 7.32777297e-01]
[469.99230957 274.91412354 0.881091 ]	[464.90447998 336.5793457 0.91370499]	[413.57437134 336.64178467 0.86347204]	[398.09573364 431.47042847 0.861947 ]	[398.11141968 508.50350952 0.87688512]	[523.80316162 336.54171753 0.90600252]	[544.35021973 421.32528687 0.90625966]	[546.92803955 503.46609497 0.88488352]	[472.59918213 513.61779785 0.71606314]	[439.1529541 516.19805908 0.73282444]	[446.89498901 644.44702148 0.80663872]	[457.13363647 767.70611572 0.86057001]	[503.50042725 513.60577393 0.73669833]	[508.48629761 644.33587646 0.781564 ]	[521.40124512 767.63330078 0.87222528]	[459.7428894 259.60458374 0.92844123]	[0. 0. 0.]	[439.27154541 267.27316284 0.89176816]	[500.66998291 264.77789307 0.85380495]	[5.26396118e+02 8.00940613e+02 7.94967175e-01]	[541.91314697 790.79046631 0.82781839]	[5.16205933e+02 7.72708679e+02 6.76320255e-01]	[459.76431274 795.82714844 0.81985754]	[441.76351929 790.84576416 0.83977413]	[4.59745972e+02 7.75363281e+02 7.28643954e-01]
[472.54229736 274.91571045 0.88555372]	[467.38879395 336.57061768 0.90110683]	[416.09490967 336.61123657 0.87928128]	[398.1151123 431.46746826 0.86622334]	[398.11950684 508.48638916 0.87758589]	[523.83685303 336.54598999 0.90285718]	[544.37438965 421.30007935 0.90940976]	[546.92889404 503.44259644 0.89074004]	[475.10238647 513.57019043 0.71734542]	[439.18457031 516.13977051 0.73304856]	[446.9286499 644.40014648 0.80233771]	[457.11276245 770.07519531 0.85430717]	[505.89987183 511.07995605 0.73108846]	[508.50640869 641.90991211 0.77904654]	[521.40948486 767.67126465 0.87309575]	[459.80905151 259.61608887 0.93329096]	[482.76809692 259.57946777 0.93887913]	[441.671875 267.29727173 0.8877179 ]	[500.71902466 267.28643799 0.85620362]	[5.24006897e+02 8.00955627e+02 7.95858085e-01]	[541.91265869 790.80700684 0.82769614]	[5.18665833e+02 7.72736511e+02 6.71443582e-01]	[459.76443481 795.84295654 0.81764001]	[441.76599121 793.22509766 0.83510017]	[4.59716827e+02 7.75353760e+02 7.28344679e-01]
[472.58493042 274.92330933 0.89019793]	[467.40527344 336.54632568 0.90002304]	[416.11761475 336.60501099 0.88019061]	[398.12130737 428.99697876 0.86587584]	[398.13781738 508.53039551 0.87596595]	[523.84924316 336.50558472 0.89737546]	[544.38500977 421.29934692 0.90772027]	[546.92340088 503.43994141 0.89149606]	[475.13369751 511.08673096 0.71915466]	[439.20733643 516.12554932 0.73323977]	[446.94772339 644.38012695 0.79815167]	[457.09213257 767.69702148 0.84910512]	[505.93045044 511.07162476 0.72629553]	[508.52624512 641.91033936 0.77552152]	[521.41564941 767.65490723 0.87373888]	[459.84329224 259.62689209 0.93422896]	[482.79391479 259.59298706 0.9338364 ]	[441.69943237 267.28692627 0.88648707]	[500.74108887 267.27484131 0.85593349]	[5.23996948e+02 8.00960144e+02 7.98927665e-01]	[541.91607666 790.80700684 0.82882303]	[5.18673950e+02 7.72707031e+02 6.74901783e-01]	[459.77856445 795.84411621 0.81402713]	[441.77392578 793.23095703 0.83053905]	[4.59692169e+02 7.75328003e+02 7.24398613e-01]
[475.07385254 274.93814087 0.89766914]	[467.4571228 336.55541992 0.89582407]	[416.14477539 336.58932495 0.88296306]	[398.13272095 428.9982605 0.86746258]	[398.15158081 508.55233765 0.87580347]	[523.90002441 336.53372192 0.89644957]	[544.41595459 421.32858276 0.90249985]	[546.91784668 503.43582153 0.89464444]	[475.15838623 511.07177734 0.72167307]	[439.21511841 513.63372803 0.73169672]	[446.9510498 644.3671875 0.79563963]	[457.1050415 767.67840576 0.85096657]	[505.95285034 511.06735229 0.72373074]	[508.52536011 641.89892578 0.77216882]	[521.41247559 767.63366699 0.86717945]	[462.20074463 259.6366272 0.93426055]	[482.82818604 259.61645508 0.92512298]	[441.72064209 264.79125977 0.88722038]	[500.7791748 267.27890015 0.85716677]	[5.23985168e+02 8.00932739e+02 7.94338465e-01]	[541.90710449 790.78625488 0.82753462]	[5.18685059e+02 7.70310425e+02 6.74485862e-01]	[459.77392578 795.85534668 0.81528121]	[441.77658081 793.23260498 0.83349943]	[4.59705261e+02 7.75289551e+02 7.26671815e-01]
[475.1138916 274.94668579 0.90320319]	[467.4927063 336.57260132 0.89099741]	[416.16183472 336.59503174 0.88470352]	[398.15545654 431.4699707 0.87208211]	[398.18606567 508.53341675 0.8820588 ]	[523.92651367 336.54119873 0.89696985]	[544.44519043 421.35174561 0.89737582]	[546.92047119 503.44223022 0.89455307]	[475.17120361 511.05752563 0.72161549]	[439.22683716 513.60809326 0.73120487]	[449.45755005 644.35205078 0.79338092]	[457.0993042 767.68334961 0.8496964 ]	[505.9619751 511.056427 0.72215545]	[511.01776123 641.91088867 0.76863432]	[521.42675781 767.64447021 0.87277246]	[462.22705078 259.62838745 0.9321593 ]	[482.8727417 259.64239502 0.91410649]	[441.73803711 264.77734375 0.8863582 ]	[500.78536987 269.85339355 0.86561012]	[5.26397949e+02 8.00959900e+02 7.99281955e-01]	[541.934021 790.81231689 0.83224827]	[5.18680420e+02 7.72697144e+02 6.76339030e-01]	[459.78994751 795.84301758 0.81630319]	[441.78820801 793.22937012 0.83113873]	[4.59692688e+02 7.75307739e+02 7.20692873e-01]
[475.16036987 274.93713379 0.90455586]	[470.03173828 336.56484985 0.88538522]	[418.57998657 336.57226562 0.88832378]	[398.16891479 428.98934937 0.87405211]	[398.21362305 508.51138306 0.88675278]	[523.96179199 336.54171753 0.8925451 ]	[544.47259521 421.37289429 0.89239043]	[546.91937256 503.44082642 0.89640552]	[477.59182739 511.03231812 0.71761489]	[439.23471069 511.08850098 0.7245971 ]	[449.51022339 644.33557129 0.78472412]	[457.08950806 767.68695068 0.84604216]	[505.97555542 511.03039551 0.71723777]	[511.09130859 641.88928223 0.76027489]	[523.75482178 767.63458252 0.87339485]	[462.2612915 259.62249756 0.92985225]	[482.90466309 259.63406372 0.90903419]	[441.78375244 264.78860474 0.87996823]	[500.80587769 269.86254883 0.86999357]	[5.26410522e+02 8.00961853e+02 8.00209224e-01]	[544.30078125 790.81915283 0.83034712]	[5.18694092e+02 7.70302856e+02 6.81084752e-01]	[459.78155518 795.84106445 0.8118906 ]	[441.77719116 793.22900391 0.82889444]	[4.59679260e+02 7.75311523e+02 7.16198444e-01]
[475.15734863 274.93624878 0.90396261]	[470.03430176 336.56451416 0.8854239 ]	[418.58035278 336.57244873 0.88851094]	[398.17181396 428.98373413 0.87408793]	[398.21499634 508.50823975 0.88764125]	[523.96453857 336.54144287 0.89225721]	[544.47192383 421.3717041 0.89310449]	[546.9185791 503.4387207 0.89691591]	[477.59240723 511.02783203 0.71769589]	[439.23568726 511.08453369 0.72488403]	[449.50686646 644.33282471 0.7839309 ]	[457.09072876 767.68725586 0.84613061]	[505.97497559 511.02618408 0.71720058]	[511.08557129 641.8793335 0.75985396]	[523.75561523 767.63476562 0.87283969]	[462.2598877 259.6210022 0.9300729]	[482.90313721 259.63592529 0.90930915]	[441.78451538 264.79019165 0.8798669 ]	[500.80279541 269.87805176 0.87239903]	[5.26413025e+02 8.00960815e+02 8.00935507e-01]	[544.30145264 790.81915283 0.83100247]	[5.18694702e+02 7.70305725e+02 6.80244982e-01]	[459.78067017 795.83984375 0.81139553]	[441.77670288 793.22717285 0.82868868]	[4.59679535e+02 7.75313049e+02 7.17009366e-01]
[475.15637207 274.93582153 0.90368009]	[470.03704834 336.56192017 0.88527632]	[418.57928467 336.56741333 0.88834709]	[398.17294312 428.98526001 0.87428981]	[398.21520996 508.50845337 0.88782316]	[523.96551514 336.54006958 0.89258832]	[544.46923828 421.37390137 0.89308161]	[546.92108154 503.43933105 0.89675218]	[477.59359741 511.02590942 0.71768403]	[439.23764038 511.08215332 0.72500968]	[449.50665283 644.33032227 0.78310716]	[457.08987427 767.68365479 0.84583127]	[505.97537231 511.02444458 0.71694648]	[511.08834839 641.89080811 0.76025641]	[523.75463867 767.63800049 0.87299371]	[462.25939941 259.62033081 0.93055862]	[482.90332031 259.63684082 0.90961486]	[441.78564453 264.79492188 0.8795796 ]	[500.80331421 269.88830566 0.87513214]	[526.41107178 800.96514893 0.80134422]	[544.30187988 790.82202148 0.83181185]	[5.18696533e+02 7.70308350e+02 6.79480433e-01]	[459.78015137 795.83740234 0.81184256]	[441.77624512 793.22509766 0.82968056]	[4.59677856e+02 7.75307007e+02 7.17112422e-01]
[477.60891724 274.92965698 0.90680492]	[472.55355835 336.56369019 0.88750362]	[418.60217285 336.57183838 0.89083558]	[398.21585083 429.00158691 0.87352163]	[400.61691284 508.55001831 0.88446838]	[523.99829102 336.54382324 0.8901909 ]	[544.47943115 421.33007812 0.89801669]	[546.93585205 503.46975708 0.88946474]	[477.63366699 511.03948975 0.72257727]	[439.28027344 513.56811523 0.72433329]	[452.02511597 641.93261719 0.78611487]	[457.11373901 767.6473999 0.85067844]	[506.0038147 511.0402832 0.71327227]	[513.56958008 641.91589355 0.76132315]	[521.38482666 767.59918213 0.86787778]	[462.29455566 259.62719727 0.92789894]	[482.92544556 259.62750244 0.90585136]	[441.82641602 267.26980591 0.87245381]	[500.84823608 269.82583618 0.8718605 ]	[523.97735596 800.93597412 0.80136222]	[541.89068604 790.78771973 0.83394229]	[5.16169678e+02 7.70281860e+02 6.75481260e-01]	[459.80065918 795.8404541 0.81750661]	[441.79385376 793.22241211 0.83270735]	[4.59701935e+02 7.75264465e+02 7.25603461e-01]
[477.6401062 274.95199585 0.91708755]	[475.08691406 336.57839966 0.89318943]	[418.64450073 336.5569458 0.89761484]	[398.23797607 426.42260742 0.88123494]	[400.69091797 511.06121826 0.88372904]	[526.4173584 336.56771851 0.8863318 ]	[544.50189209 421.34921265 0.89178216]	[546.95843506 503.46685791 0.88573283]	[477.66143799 511.07144165 0.72623593]	[439.29550171 513.59399414 0.72257799]	[454.55776978 641.91748047 0.79111892]	[457.10931396 767.67852783 0.84564745]	[508.44497681 511.059021 0.70933098]	[513.6472168 644.33502197 0.76397228]	[521.39147949 767.63043213 0.86823726]	[462.32666016 259.65164185 0.92049503]	[482.95175171 259.65170288 0.89523375]	[441.85906982 264.7828064 0.87115204]	[500.87905884 269.82470703 0.87213403]	[5.23987061e+02 8.00931274e+02 8.00394058e-01]	[541.89453125 790.79693604 0.83429414]	[5.16176453e+02 7.70308105e+02 6.60294592e-01]	[459.8079834 795.86016846 0.80966461]	[441.79623413 793.23760986 0.82388985]	[4.59675293e+02 7.75297607e+02 7.14063466e-01]
[477.6993103 274.98269653 0.92597079]	[477.6036377 336.61135864 0.90984261]	[418.69894409 336.58547974 0.90283608]	[400.6661377 426.44732666 0.88369948]	[400.8079834 508.52493286 0.87642497]	[526.52282715 336.59280396 0.87584013]	[544.55633545 421.29202271 0.88932073]	[547.01263428 503.41268921 0.88378948]	[477.71865845 513.6350708 0.7352767 ]	[441.68389893 516.13739014 0.72806275]	[457.10055542 644.37042236 0.81057048]	[457.10159302 767.70251465 0.84582585]	[508.50476074 513.62408447 0.70401829]	[516.2220459 644.48962402 0.78835177]	[521.41186523 767.66400146 0.87075555]	[462.36654663 259.69818115 0.90788299]	[485.36657715 259.68417358 0.8801232 ]	[441.93655396 267.33236694 0.86536145]	[503.27819824 269.85705566 0.89498603]	[523.99279785 800.93988037 0.80338156]	[541.90039062 790.80804443 0.83777189]	[5.16215210e+02 7.72714050e+02 6.58294261e-01]	[459.81625366 795.85443115 0.80994326]	[441.8114624 793.23327637 0.82695913]	[4.59641144e+02 7.75329529e+02 7.06443191e-01]
[477.7243042 274.99304199 0.92845166]	[477.66177368 336.60998535 0.91993362]	[418.7527771 336.59082031 0.9036572 ]	[400.69589233 426.3694458 0.89207983]	[400.83053589 508.53076172 0.87639016]	[528.99816895 336.59555054 0.86988568]	[546.95098877 421.33493042 0.88073856]	[547.07000732 503.44424438 0.87148535]	[477.74719238 513.60528564 0.73842925]	[441.69485474 513.6182251 0.72719818]	[457.150177 641.91638184 0.80991858]	[457.10879517 767.67901611 0.84585941]	[511.00515747 513.59338379 0.69980061]	[518.66149902 644.45281982 0.79191464]	[521.41998291 767.64556885 0.86648762]	[462.40011597 259.71759033 0.90061867]	[485.40414429 259.69619751 0.87034571]	[444.35131836 267.3598938 0.86047387]	[503.3276062 269.85119629 0.89530092]	[5.23989563e+02 8.00934326e+02 7.98285723e-01]	[541.90472412 790.80126953 0.8322404 ]	[5.18669495e+02 7.70301697e+02 6.58638418e-01]	[459.80938721 795.84613037 0.81297255]	[441.79953003 793.2199707 0.83160293]	[4.59647522e+02 7.75309875e+02 7.07617342e-01]
[480.12713623 275.03488159 0.93458372]	[477.70669556 336.61868286 0.9269284 ]	[421.14361572 336.59570312 0.90278137]	[400.75912476 426.40988159 0.89065135]	[400.85406494 508.51998901 0.8777861 ]	[529.00805664 336.59527588 0.87354171]	[547.03930664 421.2817688 0.87903708]	[552.06445312 503.46157837 0.8599841 ]	[480.15139771 513.61425781 0.74637955]	[441.73226929 513.6270752 0.72876376]	[457.19763184 644.33404541 0.81905365]	[457.10806274 767.68225098 0.84567994]	[513.57537842 513.59393311 0.69387287]	[518.72705078 644.46350098 0.80332547]	[521.42736816 767.68591309 0.87540448]	[462.43865967 262.171875 0.88925594]	[485.4621582 262.16513062 0.85205036]	[444.37277222 267.36148071 0.86319816]	[503.34777832 269.88809204 0.89730775]	[5.26405029e+02 8.00952942e+02 8.00407827e-01]	[541.93060303 790.81512451 0.83336103]	[5.18653442e+02 7.72720398e+02 6.68729484e-01]	[459.8223877 795.84429932 0.81541824]	[441.8117981 793.22106934 0.83188516]	[4.59642639e+02 7.75309204e+02 7.10104287e-01]
[480.17874146 275.05126953 0.93870997]	[477.74246216 336.61575317 0.93223476]	[421.17324829 336.61331177 0.90492761]	[400.80285645 426.42379761 0.8834796 ]	[403.25064087 508.50033569 0.87046975]	[529.05310059 336.57946777 0.87022674]	[549.5447998 421.37084961 0.85764724]	[552.14337158 503.43643188 0.86239958]	[480.20578003 513.6194458 0.7518056 ]	[441.78057861 513.62261963 0.72876674]	[459.57971191 641.92181396 0.81911254]	[457.10958862 767.70196533 0.84519827]	[513.6496582 513.59698486 0.69432133]	[518.6953125 644.4241333 0.78995317]	[521.43164062 767.68841553 0.87553906]	[464.84466553 262.21206665 0.87987059]	[487.9342041 262.17929077 0.84226602]	[444.40911865 269.8873291 0.86860794]	[503.39273071 269.86322021 0.89160979]	[526.40405273 800.95812988 0.80192494]	[541.93756104 790.81719971 0.83473611]	[5.18662598e+02 7.72726135e+02 6.68145418e-01]	[459.82455444 795.85906982 0.80912131]	[441.81115723 793.23266602 0.82773727]	[4.59641998e+02 7.75335266e+02 7.07035303e-01]
[480.27377319 275.06912231 0.93960285]	[480.14889526 336.59796143 0.94330186]	[421.23095703 336.60070801 0.9019686 ]	[403.27822876 426.45120239 0.84987319]	[403.35696411 508.51156616 0.85005563]	[531.59338379 336.56396484 0.86470294]	[552.10388184 421.2489624 0.86586916]	[557.27398682 503.45855713 0.86669993]	[480.23223877 513.57641602 0.74599159]	[441.7835083 511.08508301 0.72032547]	[459.62069702 644.33148193 0.82717782]	[457.10977173 770.07879639 0.84209126]	[516.18908691 511.07110596 0.69386429]	[518.75775146 644.39294434 0.79784113]	[521.43103027 767.66949463 0.87033027]	[464.94418335 262.22915649 0.86271763]	[490.50598145 262.19787598 0.83384931]	[446.92922974 269.8994751 0.85898554]	[503.47406006 267.35388184 0.87120032]	[523.9901123 800.96264648 0.80501926]	[541.92523193 790.81866455 0.82992601]	[5.18669189e+02 7.72693665e+02 6.62444890e-01]	[459.79992676 795.87652588 0.80864888]	[441.79284668 793.23651123 0.82804036]	[4.59645813e+02 7.75356323e+02 7.03011990e-01]
[480.33132935 275.08139038 0.94265836]	[480.18139648 336.581604 0.94957435]	[421.26446533 336.58221436 0.89849508]	[403.3036499 426.43978882 0.84744298]	[405.81588745 508.48580933 0.84149164]	[534.13018799 336.56021118 0.86535025]	[554.62054443 421.29690552 0.85956144]	[559.74816895 503.43081665 0.88425475]	[480.2878418 513.61889648 0.75027406]	[441.82461548 513.60394287 0.71732557]	[459.60760498 644.34411621 0.82594049]	[457.12051392 767.69866943 0.8467257 ]	[518.69360352 513.58502197 0.70202625]	[518.73291016 644.46331787 0.78831357]	[523.77276611 767.66741943 0.86846757]	[467.43283081 262.24050903 0.85143995]	[493.04812622 262.22650146 0.83230096]	[449.44113159 269.89181519 0.85193592]	[503.50308228 269.8348999 0.86469436]	[523.98852539 800.93426514 0.80680674]	[541.92657471 790.80786133 0.83436424]	[5.18713806e+02 7.70310974e+02 6.66593313e-01]	[459.78598022 795.8571167 0.81391078]	[441.78289795 793.21972656 0.8386693 ]	[4.59659790e+02 7.75344604e+02 7.10582972e-01]
[482.71591187 275.08450317 0.94142056]	[480.19714355 336.57952881 0.95216107]	[421.28552246 336.60598755 0.89472818]	[403.33358765 428.92877197 0.83833796]	[405.85064697 508.49047852 0.83455408]	[534.16589355 336.53863525 0.86306465]	[554.68914795 421.25366211 0.86558264]	[559.79449463 503.41976929 0.89520365]	[480.33755493 513.59179688 0.74860519]	[441.85812378 513.58868408 0.71243638]	[459.62365723 641.93457031 0.82295698]	[457.11907959 767.68890381 0.84598482]	[518.76251221 511.072052 0.70539129]	[518.77264404 644.44293213 0.78988826]	[523.76751709 767.68341064 0.86739254]	[469.95495605 262.23568726 0.84549689]	[493.1355896 262.23196411 0.83496785]	[449.48846436 269.88842773 0.84888226]	[505.88116455 269.88500977 0.85550791]	[5.24003113e+02 8.00956726e+02 7.99553216e-01]	[544.29888916 790.8170166 0.82981354]	[5.18696045e+02 7.72717163e+02 6.67288601e-01]	[459.79116821 795.8380127 0.80836493]	[441.7779541 790.84136963 0.83569044]	[4.59652740e+02 7.75337402e+02 7.08157301e-01]
[482.7727356 275.09854126 0.94579768]	[480.22753906 336.56842041 0.95614386]	[421.35025024 336.60467529 0.8868646 ]	[403.3772583 426.35949707 0.84151959]	[405.86062622 508.47738647 0.83288544]	[536.65167236 336.52822876 0.86395824]	[557.18225098 421.33084106 0.85901743]	[559.8359375 503.43896484 0.90491807]	[480.36514282 511.06970215 0.74635917]	[441.87054443 511.07592773 0.70990121]	[459.63754272 641.9074707 0.8207252 ]	[457.13421631 767.6817627 0.8498075 ]	[518.79632568 511.0256958 0.70971179]	[521.17883301 644.4331665 0.80297995]	[523.77124023 767.6953125 0.86772847]	[470.03567505 262.25970459 0.84747809]	[495.63452148 262.2454834 0.84366256]	[451.99707031 269.89389038 0.84680432]	[505.91534424 269.8288269 0.83732527]	[523.98376465 800.96807861 0.8044939 ]	[541.93768311 790.82977295 0.82884461]	[5.18696777e+02 7.72725586e+02 6.64996922e-01]	[459.80673218 795.82543945 0.81028634]	[441.79064941 790.83221436 0.83472049]	[4.59667542e+02 7.75313904e+02 7.13064075e-01]
[482.80651855 275.10421753 0.94575381]	[480.2505188 336.56445312 0.95882607]	[421.37557983 336.6008606 0.88245857]	[405.83050537 423.89730835 0.84135813]	[405.89370728 508.45819092 0.83373743]	[536.6852417 336.52746582 0.86709642]	[557.26654053 421.35064697 0.86186719]	[562.21051025 503.43875122 0.90692848]	[480.381073 511.06253052 0.74728405]	[441.89077759 511.07302856 0.70987272]	[459.66748047 641.89892578 0.82773054]	[457.14627075 767.66455078 0.85134321]	[521.1605835 511.01123047 0.71022624]	[521.17980957 644.42785645 0.80796337]	[523.76452637 770.07366943 0.86355817]	[472.52911377 262.26016235 0.84874231]	[495.67636108 262.24050903 0.84966332]	[452.02740479 269.90722656 0.84546304]	[505.96182251 267.34823608 0.82232225]	[523.96612549 800.97802734 0.80626893]	[541.93115234 793.21484375 0.82660276]	[5.18683350e+02 7.72752686e+02 6.59806252e-01]	[462.21453857 795.8237915 0.80223632]	[441.81124878 790.83099365 0.82758051]	[4.59664551e+02 7.75293274e+02 7.12794483e-01]
[482.80734253 275.10232544 0.94553304]	[480.25195312 336.56790161 0.95884162]	[421.37927246 336.60855103 0.8820864 ]	[405.83361816 423.89361572 0.84186679]	[405.89587402 508.45947266 0.83378738]	[536.68920898 336.52590942 0.86722702]	[557.26428223 421.34906006 0.86228335]	[562.20465088 503.43746948 0.90645492]	[482.71133423 511.06829834 0.74833357]	[441.89309692 511.08786011 0.71043545]	[459.66061401 641.91143799 0.82614076]	[457.14395142 767.66937256 0.85384178]	[521.16546631 511.01135254 0.7119785 ]	[521.18188477 644.44226074 0.81038237]	[523.77191162 770.08654785 0.85933936]	[472.53137207 262.25927734 0.84913379]	[495.67388916 262.23782349 0.84931511]	[452.02709961 269.90783691 0.8449074 ]	[505.96337891 267.34136963 0.81915075]	[523.96417236 800.97674561 0.80303258]	[541.92834473 793.21844482 0.82425135]	[5.18696838e+02 7.72770630e+02 6.49991751e-01]	[462.20858765 795.82562256 0.80613589]	[441.81195068 790.83380127 0.83219033]	[4.59660950e+02 7.75301941e+02 7.14377403e-01]
[482.8269043 275.10662842 0.94399142]	[480.26782227 336.56982422 0.95980257]	[423.77389526 336.59954834 0.87945247]	[405.86618042 426.35189819 0.83339161]	[405.92907715 506.01913452 0.83033967]	[536.6998291 336.53329468 0.86866605]	[559.72229004 421.38369751 0.86237198]	[562.22027588 503.42086792 0.90854537]	[482.73098755 511.08734131 0.74762225]	[441.91210938 511.09042358 0.7102679 ]	[459.68145752 641.84100342 0.82211763]	[457.14303589 767.67114258 0.85461771]	[521.18188477 511.04605103 0.71330756]	[521.184021 644.41131592 0.80810803]	[523.76617432 770.1005249 0.86058444]	[472.56539917 262.25540161 0.85093826]	[498.11621094 262.25006104 0.85234427]	[452.05740356 269.88110352 0.84239495]	[505.98492432 267.33782959 0.80683982]	[5.23976685e+02 8.00977295e+02 7.99856186e-01]	[541.91821289 793.21405029 0.82531649]	[5.18701172e+02 7.72788635e+02 6.45308554e-01]	[459.80596924 795.80255127 0.80572993]	[441.80206299 790.81170654 0.83615988]	[4.59654816e+02 7.75330017e+02 7.09212959e-01]
[482.85693359 275.1086731 0.94075143]	[480.28427124 336.56994629 0.95933914]	[423.80093384 336.60772705 0.87708986]	[405.90032959 423.91757202 0.83074921]	[408.40557861 508.44659424 0.82632262]	[536.72503662 336.5328064 0.86983287]	[559.73779297 421.38604736 0.86297309]	[562.22943115 503.42596436 0.91111004]	[482.7585144 513.57806396 0.74546117]	[444.31060791 513.578125 0.70498538]	[459.6862793 641.84869385 0.8210299 ]	[457.14041138 767.69165039 0.85239601]	[521.21478271 511.06570435 0.71819717]	[521.2197876 644.41864014 0.81527764]	[523.76226807 767.69549561 0.86526358]	[475.06192017 264.70907593 0.85015172]	[498.1468811 262.25045776 0.85880476]	[454.54202271 269.87738037 0.84091985]	[506.02062988 267.34951782 0.7969445 ]	[523.96813965 800.97338867 0.80401188]	[541.92132568 790.83197021 0.82854128]	[5.18685364e+02 7.72734070e+02 6.56002223e-01]	[459.81533813 795.80780029 0.80215865]	[441.80938721 790.82110596 0.83060646]	[4.59651550e+02 7.75362854e+02 7.05805004e-01]
[482.88882446 275.11959839 0.93611747]	[480.31497192 336.57217407 0.95988894]	[423.82427979 336.61825562 0.87473166]	[405.91079712 426.35461426 0.82737243]	[408.43408203 506.02246094 0.82491374]	[539.18615723 336.53985596 0.87436855]	[559.75286865 423.7718811 0.86215448]	[562.237854 503.43261719 0.91029739]	[482.77844238 513.57611084 0.74574018]	[444.33108521 513.57678223 0.70458657]	[459.69833374 641.88317871 0.82647377]	[457.1322937 767.70135498 0.84889495]	[521.24279785 511.06887817 0.72170621]	[521.21520996 644.44921875 0.81386602]	[523.76348877 767.70019531 0.86277676]	[475.09335327 264.73690796 0.853881 ]	[498.1869812 262.25634766 0.86881185]	[454.57278442 269.91760254 0.84776229]	[508.49838257 267.3526001 0.78925365]	[523.97167969 800.99658203 0.80388367]	[541.92877197 793.22460938 0.82980204]	[5.18673767e+02 7.72736511e+02 6.49319172e-01]	[459.82452393 795.81915283 0.79768282]	[441.81622314 790.83404541 0.82271469]	[4.59640015e+02 7.77837402e+02 7.00933695e-01]
[482.91235352 275.12341309 0.93201721]	[480.34420776 336.57189941 0.95803511]	[423.87817383 336.60894775 0.86749578]	[408.42001343 426.34646606 0.82450426]	[410.9486084 508.46609497 0.8213681 ]	[539.1930542 336.55197144 0.87547088]	[559.78118896 423.77502441 0.86550629]	[562.26062012 503.41494751 0.9173708 ]	[482.79406738 511.01586914 0.74570781]	[444.34063721 511.02279663 0.7041567 ]	[459.69439697 641.87194824 0.82080972]	[457.13146973 770.1126709 0.84485495]	[521.25775146 508.51016235 0.72911733]	[521.22412109 644.40576172 0.81782997]	[523.76147461 767.70031738 0.86738187]	[475.12771606 264.75094604 0.85593355]	[498.20288086 262.25137329 0.8732599 ]	[454.60656738 269.92300415 0.84927082]	[508.53424072 267.30484009 0.78121293]	[523.97515869 801.00292969 0.80570579]	[541.92242432 793.22796631 0.82996088]	[5.18677551e+02 7.72724060e+02 6.55801177e-01]	[4.59805725e+02 7.95872986e+02 7.92467177e-01]	[441.8085022 793.23577881 0.81228322]	[4.59645447e+02 7.77904785e+02 6.99325800e-01]
[482.92669678 277.46765137 0.92984194]	[482.71679688 336.58782959 0.95623368]	[423.90475464 336.62298584 0.86525339]	[408.47644043 426.34875488 0.82001203]	[413.48907471 508.51654053 0.81745654]	[539.25366211 336.56549072 0.8846873 ]	[559.81103516 421.37701416 0.87706566]	[562.26208496 503.40884399 0.91680884]	[482.81967163 513.58209229 0.74171066]	[444.37625122 513.6036377 0.69732237]	[459.69970703 641.93023682 0.82424152]	[457.13864136 770.10168457 0.84680492]	[521.28082275 511.05822754 0.72589242]	[521.21405029 644.49194336 0.81855571]	[523.77752686 770.07940674 0.86468077]	[475.1541748 264.77114868 0.85659951]	[498.22012329 264.72134399 0.87403971]	[454.62893677 272.36157227 0.85431218]	[511.02636719 267.3354187 0.78710413]	[523.96539307 800.9979248 0.80870914]	[541.9206543 793.23425293 0.82973605]	[5.18694702e+02 7.72741089e+02 6.53796315e-01]	[4.59813477e+02 7.95867920e+02 7.94877291e-01]	[441.81433105 793.23120117 0.81436157]	[4.59649292e+02 7.77894165e+02 7.00688004e-01]
[485.3409729 277.49307251 0.92208165]	[482.81427002 336.59020996 0.95313573]	[426.44540405 336.61526489 0.85420191]	[413.52142334 423.87710571 0.83430493]	[413.59048462 508.47457886 0.82738012]	[541.6986084 336.57171631 0.89591795]	[559.83892822 421.39163208 0.87565774]	[562.28790283 503.41226196 0.91831052]	[482.84362793 511.07315063 0.7434864 ]	[444.40634155 513.57421875 0.6956476 ]	[459.70620728 644.34283447 0.82909966]	[457.14126587 770.11907959 0.84832561]	[521.29876709 511.03219604 0.73040521]	[521.21203613 644.46130371 0.8160072 ]	[523.79101562 770.07440186 0.86639625]	[477.64227295 264.80578613 0.86894077]	[500.63671875 264.76168823 0.88219941]	[457.12121582 272.37393188 0.86795849]	[513.58764648 269.83358765 0.79814821]	[523.96337891 801.00097656 0.80772805]	[541.92785645 793.23931885 0.82704973]	[5.18724487e+02 7.72738037e+02 6.57065868e-01]	[459.80874634 795.87408447 0.79631722]	[441.81005859 793.23376465 0.81553429]	[4.59652252e+02 7.77908203e+02 7.04564571e-01]
[485.36300659 277.49429321 0.91920018]	[482.83358765 336.61096191 0.95150065]	[426.43389893 336.62127686 0.85514849]	[413.52185059 423.88482666 0.83420062]	[413.59286499 506.02133179 0.83068204]	[541.73101807 336.60110474 0.90171796]	[562.23016357 423.79949951 0.87770629]	[562.30432129 503.42028809 0.91998196]	[482.86746216 513.58343506 0.74677032]	[444.41860962 513.60943604 0.69517022]	[459.70913696 644.34881592 0.8311305 ]	[457.14520264 770.12158203 0.84721196]	[521.33496094 511.06625366 0.73703045]	[521.22625732 644.51135254 0.81965971]	[523.79150391 767.7043457 0.85935462]	[477.66503906 267.26959229 0.87297952]	[500.65036011 264.76620483 0.88405466]	[457.15359497 272.41015625 0.87777364]	[513.63092041 269.84924316 0.80206573]	[523.93280029 800.96600342 0.81225336]	[541.91845703 793.22955322 0.83476377]	[5.18739868e+02 7.72746033e+02 6.49815679e-01]	[4.59799408e+02 7.95878418e+02 7.92052865e-01]	[441.79977417 793.23480225 0.81342626]	[4.59664825e+02 7.77907593e+02 7.03896582e-01]
[485.36740112 277.51196289 0.92038429]	[482.88641357 336.6104126 0.94422168]	[428.98977661 336.62930298 0.85138226]	[413.53851318 423.89035034 0.83574873]	[416.0274353 506.00189209 0.83917475]	[541.74835205 336.58453369 0.90277207]	[562.26074219 421.38595581 0.88686204]	[562.32836914 503.42349243 0.92274064]	[482.8899231 513.58148193 0.7491762 ]	[446.87210083 513.60913086 0.69381464]	[459.72064209 644.34411621 0.83225083]	[457.15039062 770.11480713 0.84708351]	[521.35778809 511.08251953 0.74001753]	[521.22406006 644.51049805 0.81956029]	[523.7979126 770.07702637 0.86309463]	[477.68600464 267.2895813 0.87858057]	[500.6602478 264.80654907 0.88475287]	[457.1769104 272.39239502 0.87114322]	[516.12084961 269.83242798 0.8030684 ]	[523.94073486 800.98730469 0.81088924]	[541.92254639 793.23706055 0.8329615 ]	[5.18757874e+02 7.72741760e+02 6.57838881e-01]	[4.62209412e+02 7.95881104e+02 7.90804505e-01]	[441.82128906 793.24310303 0.81012475]	[4.59656067e+02 7.77895691e+02 7.01774895e-01]
[485.37908936 277.55755615 0.92415673]	[482.89370728 336.61505127 0.94302481]	[428.98040771 336.64147949 0.85202068]	[413.51022339 423.90917969 0.82968867]	[416.06521606 506.00076294 0.84726769]	[541.7645874 336.58309937 0.90621889]	[562.28924561 421.3586731 0.89390486]	[562.36993408 503.42721558 0.9249016 ]	[482.9055481 513.57452393 0.74912202]	[446.89559937 513.59759521 0.69410062]	[459.72088623 644.3614502 0.83526891]	[457.13778687 770.11785889 0.84584183]	[521.37316895 511.08932495 0.74139321]	[521.20599365 644.46453857 0.81444556]	[523.80200195 767.70471191 0.86430681]	[477.71963501 267.35482788 0.88615119]	[500.67636108 269.81573486 0.88834184]	[457.21133423 272.42398071 0.88334489]	[516.12957764 272.3616333 0.82679868]	[523.92572021 800.97442627 0.81384468]	[541.92449951 793.2321167 0.8348729 ]	[5.18773132e+02 7.72733521e+02 6.58783197e-01]	[4.59833038e+02 7.95885071e+02 7.92812049e-01]	[441.81988525 793.2487793 0.81297928]	[4.59640350e+02 7.77895203e+02 7.00174332e-01]
[485.41775513 277.60714722 0.91732824]	[482.91134644 336.63021851 0.93933356]	[431.50244141 336.64111328 0.85402858]	[413.54049683 423.8939209 0.83430463]	[416.07449341 505.99087524 0.84832871]	[541.78344727 336.59817505 0.91026771]	[562.31256104 423.79415894 0.89007765]	[562.41912842 503.43267822 0.92540532]	[482.9006958 513.60766602 0.75346631]	[446.89285278 513.64215088 0.69551671]	[459.73352051 644.35540771 0.83565807]	[457.13864136 770.11340332 0.8441835 ]	[521.36889648 513.59899902 0.74395573]	[521.22412109 644.46386719 0.81710148]	[523.81011963 767.69665527 0.86391819]	[480.11010742 269.84695435 0.89294052]	[500.70895386 269.87796021 0.89884633]	[459.59173584 272.43359375 0.88558185]	[516.1829834 272.36383057 0.83170301]	[523.9352417 800.97521973 0.81299132]	[541.9319458 793.22790527 0.83134592]	[5.18773376e+02 7.72720825e+02 6.58832967e-01]	[4.62212036e+02 7.95890503e+02 7.91841328e-01]	[441.82247925 793.25280762 0.81247658]	[4.59635834e+02 7.77889954e+02 6.98306799e-01]
[485.43136597 277.66763306 0.91043174]	[482.93222046 336.63864136 0.93504214]	[431.5413208 336.64978027 0.85686326]	[413.55184937 423.88220215 0.83712232]	[416.08099365 505.96560669 0.85301071]	[541.79992676 336.59857178 0.91265559]	[562.33258057 423.79638672 0.89288253]	[562.44848633 503.44021606 0.92340362]	[482.92190552 513.62677002 0.75113034]	[446.94384766 516.13085938 0.69099438]	[459.73397827 644.38287354 0.84005606]	[457.13619995 770.11962891 0.84507233]	[521.3782959 513.62017822 0.74712604]	[521.23193359 644.48937988 0.81814718]	[523.81243896 767.69024658 0.86258113]	[480.11587524 269.91091919 0.89877278]	[500.71795654 272.35025024 0.90628493]	[459.60171509 272.45559692 0.89128864]	[518.63793945 272.34753418 0.84094882]	[523.92285156 800.965271 0.81794083]	[541.92675781 793.22131348 0.83505744]	[5.18788147e+02 7.72716064e+02 6.59238398e-01]	[4.62210938e+02 7.98358582e+02 7.94076979e-01]	[441.82199097 793.26257324 0.81478983]	[4.59630798e+02 7.77888550e+02 6.97872043e-01]
[485.44412231 277.71557617 0.8994087 ]	[482.94815063 336.63928223 0.93203187]	[431.55682373 336.65188599 0.8577323 ]	[413.57723999 423.84689331 0.84857643]	[416.10369873 505.95843506 0.85929245]	[541.82342529 336.59942627 0.91680253]	[562.35534668 423.82128906 0.89104277]	[562.48083496 503.42050171 0.92436785]	[482.93792725 513.61901855 0.75219804]	[446.94915771 513.65460205 0.69146228]	[459.73190308 644.3782959 0.83927429]	[457.15097046 770.12988281 0.85017329]	[521.40155029 513.61303711 0.75119555]	[521.24328613 644.46179199 0.81637561]	[523.81060791 767.68554688 0.86239213]	[480.12939453 272.37615967 0.90752101]	[500.72042847 272.39172363 0.91481835]	[459.61541748 272.45681763 0.8914299 ]	[518.65795898 269.91992188 0.84245956]	[523.9284668 800.96453857 0.81579018]	[541.92089844 793.21612549 0.83616614]	[5.18783020e+02 7.72708313e+02 6.56378984e-01]	[4.59823822e+02 7.98360535e+02 7.95758247e-01]	[441.82162476 793.25872803 0.81724012]	[4.59647400e+02 7.77902893e+02 7.00191140e-01]
[485.44454956 277.71447754 0.89945 ]	[482.9468689 336.63143921 0.93240893]	[431.55331421 336.64886475 0.8570329 ]	[413.57846069 423.84896851 0.84865826]	[416.10791016 505.96063232 0.86011189]	[541.82165527 336.58764648 0.91544366]	[562.35443115 423.81097412 0.8913129 ]	[564.80584717 503.42022705 0.92440313]	[482.94833374 513.58514404 0.75042635]	[446.96899414 513.628479 0.6903255 ]	[459.72576904 644.3795166 0.83638996]	[457.14819336 770.12365723 0.85022241]	[521.40710449 513.57183838 0.75042993]	[521.25146484 644.43121338 0.81668931]	[523.80096436 767.68237305 0.86319137]	[480.12957764 272.37426758 0.90676105]	[500.72155762 272.39044189 0.91471815]	[459.61557007 272.4552002 0.8919552 ]	[518.6605835 269.9152832 0.84227765]	[523.93450928 800.965271 0.81461585]	[541.91931152 793.21429443 0.83585995]	[5.18761658e+02 7.72704956e+02 6.56236231e-01]	[4.59822998e+02 7.98358582e+02 7.97203183e-01]	[441.82138062 793.25750732 0.81954944]	[4.59643127e+02 7.77887329e+02 7.01392114e-01]
[485.46038818 280.12496948 0.88866967]	[482.9463501 336.62710571 0.93189752]	[431.53573608 336.64596558 0.85734969]	[413.5954895 423.85064697 0.84932077]	[416.11395264 505.9670105 0.85948169]	[541.82891846 336.58444214 0.91449809]	[562.36260986 423.82128906 0.8919875 ]	[564.81256104 503.44631958 0.92382997]	[482.94387817 513.57904053 0.748124 ]	[446.95349121 513.60552979 0.68876886]	[459.74072266 644.38067627 0.83855152]	[457.14733887 770.14227295 0.84891707]	[521.4105835 513.57470703 0.75005156]	[521.25067139 644.44311523 0.81833744]	[523.79705811 767.70141602 0.86174381]	[480.13806152 272.43936157 0.91649926]	[500.72885132 272.45111084 0.92571902]	[459.62484741 272.48602295 0.89558548]	[518.65899658 272.36114502 0.84680188]	[523.94384766 800.96789551 0.81379604]	[541.92254639 793.22113037 0.83714622]	[5.18754395e+02 7.72732605e+02 6.49822474e-01]	[4.59824615e+02 7.98358704e+02 7.92678952e-01]	[441.82293701 793.2590332 0.81452036]	[4.59639374e+02 7.80390564e+02 6.96957290e-01]
[485.48696899 280.19464111 0.87440741]	[482.95935059 336.63153076 0.92894721]	[431.53665161 336.6484375 0.85809028]	[416.01824951 423.86837769 0.84753191]	[416.13098145 505.97125244 0.85998261]	[541.84393311 336.5932312 0.91618979]	[562.40039062 423.84344482 0.89193624]	[564.84503174 503.45904541 0.91915691]	[482.94985962 513.57519531 0.74614632]	[446.95547485 513.59490967 0.68723017]	[459.73458862 644.3505249 0.83599234]	[457.14587402 770.11883545 0.84871823]	[521.41925049 513.57434082 0.75044262]	[521.24481201 644.41870117 0.82236683]	[523.81427002 767.68487549 0.86579728]	[480.1491394 274.87643433 0.9307797 ]	[500.73562622 272.50158691 0.93150121]	[459.63806152 274.87692261 0.90069771]	[518.67150879 269.89300537 0.8390615 ]	[523.95690918 800.9866333 0.81629032]	[541.9342041 793.23297119 0.83870667]	[5.18773254e+02 7.72709045e+02 6.59991562e-01]	[4.59833099e+02 7.95880554e+02 7.95219541e-01]	[441.82577515 793.24420166 0.81704479]	[4.59636383e+02 7.77900085e+02 7.00180709e-01]
[485.48620605 280.22155762 0.87072802]	[485.34527588 336.62762451 0.92527109]	[434.03668213 336.63977051 0.86190325]	[416.03710938 423.83883667 0.85735685]	[416.13647461 505.95843506 0.86365074]	[541.85876465 336.60095215 0.91609758]	[562.41040039 423.82263184 0.89515752]	[564.84442139 503.45297241 0.91968578]	[482.95968628 511.0632019 0.74351186]	[449.43139648 511.08465576 0.68305975]	[459.75369263 641.93011475 0.83202457]	[457.16027832 767.70721436 0.85213739]	[521.41595459 511.06747437 0.74850148]	[521.24121094 644.41418457 0.81806028]	[523.83605957 767.66412354 0.86621344]	[480.15686035 274.90991211 0.93753731]	[500.73397827 274.88665771 0.93834227]	[459.65817261 274.88397217 0.90264785]	[518.69360352 269.86538696 0.83966899]	[523.95037842 800.97363281 0.81486309]	[541.93920898 793.22619629 0.83591348]	[5.21195251e+02 7.70297363e+02 6.69266224e-01]	[459.81735229 795.86828613 0.80184513]	[441.81585693 793.2175293 0.82938862]	[4.59650940e+02 7.75360168e+02 7.07568526e-01]
[487.92102051 282.68548584 0.86258018]	[485.34283447 336.61752319 0.92548931]	[434.02792358 336.63989258 0.86140913]	[416.05288696 423.8477478 0.85941899]	[416.1555481 505.96179199 0.86525768]	[541.86621094 336.57678223 0.91563421]	[562.40625 423.83706665 0.89192641]	[564.86334229 503.45123291 0.91720259]	[485.34173584 513.57971191 0.74318975]	[449.46176147 513.62457275 0.6848824 ]	[459.74533081 641.9263916 0.82780635]	[457.16094971 767.69116211 0.85307103]	[523.76641846 511.08859253 0.75151777]	[521.26428223 644.40411377 0.81677788]	[523.83776855 767.65405273 0.86802793]	[480.16793823 274.98175049 0.95277226]	[500.74688721 274.93222046 0.94708121]	[459.66992188 274.92443848 0.90758771]	[518.68572998 269.86050415 0.83237183]	[523.93835449 800.96289062 0.81751531]	[541.93200684 793.22137451 0.83938414]	[5.21199402e+02 7.70282654e+02 6.76290989e-01]	[459.80453491 795.85772705 0.80314666]	[441.80081177 790.83850098 0.8318634 ]	[4.59661316e+02 7.75330444e+02 7.12141275e-01]
[485.49581909 282.76400757 0.852575 ]	[485.37246704 336.62722778 0.92224777]	[434.06448364 336.63653564 0.86440367]	[416.06195068 423.83139038 0.86287302]	[416.15475464 505.95367432 0.86638886]	[541.91009521 336.59436035 0.9136554 ]	[562.42364502 423.79672241 0.896442 ]	[564.87121582 503.46777344 0.91430628]	[485.35775757 511.04782104 0.74193901]	[449.49417114 511.07553101 0.68305326]	[459.73901367 644.35888672 0.83089256]	[457.15161133 767.68017578 0.85487986]	[523.76391602 511.04806519 0.75233489]	[521.26196289 644.41033936 0.81915456]	[523.8303833 767.64959717 0.86608422]	[480.17062378 275.03451538 0.95243382]	[500.75283813 274.99475098 0.95156538]	[459.70092773 274.92892456 0.90848613]	[518.69854736 269.91397095 0.84282935]	[523.94525146 800.97137451 0.81580752]	[541.93206787 793.22460938 0.83838558]	[5.21190979e+02 7.70270386e+02 6.70693159e-01]	[459.81570435 795.85211182 0.80928558]	[441.81173706 790.83947754 0.83515608]	[4.59649872e+02 7.75314514e+02 7.15977430e-01]
[487.91940308 285.2694397 0.84675729]	[485.38342285 336.63366699 0.92072922]	[434.06893921 336.6418457 0.86512506]	[416.06304932 423.79846191 0.86767447]	[416.15936279 505.95645142 0.86489886]	[541.92834473 336.59796143 0.91227758]	[562.42950439 423.79241943 0.89738667]	[564.87164307 503.4881897 0.911852 ]	[485.35733032 511.07940674 0.74156761]	[449.48794556 513.59771729 0.68310767]	[459.74020386 644.35882568 0.82987463]	[457.150177 767.66516113 0.85479623]	[523.77020264 511.07037354 0.75216192]	[521.26116943 644.44573975 0.8177169 ]	[523.82861328 767.6348877 0.8625809 ]	[480.1803894 275.0680542 0.95507097]	[500.77215576 275.03573608 0.95253497]	[459.70968628 274.93487549 0.91076326]	[518.73754883 269.89956665 0.84437025]	[523.93756104 800.96118164 0.81586307]	[541.92590332 793.21380615 0.838094 ]	[5.21187561e+02 7.70258240e+02 6.72612488e-01]	[459.81002808 795.83007812 0.81472433]	[441.81030273 790.82641602 0.84188318]	[4.59646790e+02 7.75306091e+02 7.17739224e-01]
[487.94943237 287.8500061 0.84371102]	[485.39477539 336.64013672 0.92018485]	[434.07946777 336.64855957 0.86601669]	[416.06005859 423.82528687 0.86520708]	[416.14865112 505.95550537 0.86534607]	[541.93499756 336.59735107 0.91218972]	[562.42480469 423.79840088 0.89656556]	[564.8684082 503.49328613 0.91277903]	[485.37039185 511.07705688 0.73865163]	[449.51397705 513.59020996 0.68136156]	[459.73791504 644.39135742 0.83698273]	[457.16259766 767.62908936 0.8604399 ]	[523.77233887 511.07699585 0.75213075]	[521.27148438 644.43981934 0.81488681]	[523.83111572 767.62023926 0.86302018]	[480.20272827 275.13619995 0.95526844]	[500.81329346 275.11114502 0.95658028]	[459.72723389 274.95614624 0.91400236]	[518.78869629 272.41305542 0.86456501]	[523.93273926 800.95562744 0.8162154 ]	[541.92333984 793.21411133 0.83777958]	[5.21183044e+02 7.70244812e+02 6.72224641e-01]	[459.82028198 795.82470703 0.81729215]	[441.81851196 790.81787109 0.84683204]	[4.59663269e+02 7.72824097e+02 7.29852974e-01]
[487.91931152 290.39245605 0.85298866]	[485.39273071 336.63671875 0.92086607]	[434.07571411 336.64788818 0.86500204]	[416.0703125 423.80380249 0.8708216 ]	[416.14752197 505.95135498 0.86619806]	[541.92590332 336.58520508 0.91107011]	[562.41741943 423.79675293 0.896487 ]	[564.86315918 505.86489868 0.91054726]	[485.3755188 511.04370117 0.7386722 ]	[449.525177 511.08251953 0.68026346]	[459.73205566 644.4119873 0.83706063]	[457.14700317 767.67462158 0.85636818]	[523.77130127 511.04129028 0.75287908]	[521.27996826 644.43359375 0.8133021 ]	[523.83361816 767.62835693 0.86681598]	[480.19662476 277.51077271 0.94805288]	[500.79598999 277.49819946 0.95645571]	[459.74209595 274.94830322 0.91091609]	[518.79522705 272.44247437 0.86863863]	[523.94085693 800.97003174 0.819475 ]	[541.93255615 793.21954346 0.84038186]	[5.21188843e+02 7.70257202e+02 6.75066411e-01]	[459.81954956 795.86730957 0.80888766]	[441.81903076 793.21746826 0.834984 ]	[4.59640167e+02 7.75286987e+02 7.22635508e-01]
[487.91973877 292.91159058 0.86613524]	[485.39703369 336.66159058 0.92401159]	[434.07858276 336.65939331 0.86479056]	[416.07794189 423.82904053 0.86947793]	[416.14675903 505.95822144 0.8644824 ]	[541.93701172 336.6171875 0.91181219]	[562.41864014 423.81210327 0.89664447]	[564.85626221 503.49645996 0.91217893]	[485.36553955 511.01898193 0.74070263]	[449.50131226 511.0569458 0.68283713]	[459.72479248 644.39508057 0.83438724]	[457.1555481 767.6696167 0.85689676]	[523.76708984 511.01739502 0.75371802]	[521.27020264 644.40570068 0.81026727]	[523.82171631 767.62750244 0.86628544]	[480.18060303 277.59399414 0.93570691]	[500.79425049 277.56893921 0.95139599]	[459.73681641 274.99816895 0.9128834 ]	[518.7833252 272.45883179 0.86207926]	[523.93902588 800.96240234 0.8164131 ]	[541.92645264 790.83514404 0.83867383]	[5.18775879e+02 7.70260193e+02 6.76564872e-01]	[459.81088257 795.85375977 0.80892438]	[441.80783081 790.83721924 0.83746958]	[4.59660126e+02 7.75278259e+02 7.22263277e-01]
[485.48202515 292.97998047 0.8770653 ]	[485.39840698 336.65994263 0.92380154]	[434.07446289 336.65579224 0.86396873]	[416.07849121 423.82556152 0.8656255 ]	[416.1473999 505.95474243 0.86523575]	[541.94171143 336.61816406 0.9118067 ]	[562.40716553 423.84991455 0.89284468]	[564.83392334 505.87139893 0.90953571]	[485.36761475 511.07449341 0.742809 ]	[449.51681519 513.58514404 0.68299776]	[459.72640991 644.40881348 0.83808589]	[457.15994263 767.61566162 0.85594952]	[523.76879883 511.08129883 0.75540769]	[521.26312256 644.41662598 0.81038296]	[523.80780029 767.63098145 0.87152004]	[480.14553833 277.65557861 0.91836703]	[500.77215576 277.61645508 0.94976985]	[459.70892334 275.00964355 0.90450227]	[518.7520752 272.47381592 0.86523521]	[523.95965576 800.96228027 0.81208038]	[541.92858887 790.83251953 0.83536386]	[5.18751282e+02 7.70265503e+02 6.88164890e-01]	[459.8079834 795.82324219 0.81685919]	[441.80502319 790.81170654 0.85018486]	[4.59667053e+02 7.72803284e+02 7.22048163e-01]
[485.46127319 293.02471924 0.8843503 ]	[485.37982178 336.69311523 0.92546415]	[434.02401733 336.68884277 0.85583246]	[416.06375122 423.84729004 0.86222351]	[416.13421631 505.95843506 0.8646636 ]	[541.94641113 336.65408325 0.91131473]	[562.38568115 423.79083252 0.89688718]	[562.47894287 503.47531128 0.91732877]	[485.34710693 511.00888062 0.74660349]	[449.4934082 511.04782104 0.68943876]	[459.73736572 644.40240479 0.83914471]	[457.15429688 767.62823486 0.86146951]	[521.4307251 511.0151062 0.75610894]	[521.27301025 644.45404053 0.81728828]	[523.82861328 767.63421631 0.87320989]	[480.12759399 277.69989014 0.90533543]	[500.75466919 277.65985107 0.94181806]	[459.70523071 275.00546265 0.89649796]	[518.74291992 272.47396851 0.8580792 ]	[523.94262695 800.95666504 0.82443535]	[541.92730713 790.83526611 0.84471363]	[5.18779663e+02 7.70262268e+02 6.87172890e-01]	[459.80395508 795.79290771 0.81776363]	[441.79980469 790.79638672 0.8535772 ]	[4.59660553e+02 7.72819885e+02 7.31734991e-01]
[485.46353149 293.0246582 0.88410527]	[485.37704468 336.69616699 0.92575967]	[434.01855469 336.68835449 0.85559571]	[416.0645752 423.8500061 0.86360902]	[416.13955688 505.96060181 0.86482847]	[541.94329834 336.66079712 0.91142392]	[562.38861084 423.79016113 0.89723861]	[564.80609131 503.47335815 0.91659659]	[485.34796143 508.53219604 0.74646455]	[449.49786377 511.03494263 0.68860871]	[459.73162842 644.39868164 0.83680582]	[457.15985107 767.62683105 0.86216617]	[521.42602539 511.01010132 0.75525242]	[521.27349854 644.45172119 0.81427515]	[523.83068848 767.64056396 0.87313664]	[480.12744141 277.70111084 0.90471232]	[500.75601196 277.66049194 0.94233179]	[459.70428467 275.01113892 0.89797688]	[518.74206543 272.47665405 0.85847485]	[523.94030762 800.95172119 0.82314682]	[541.92327881 790.83410645 0.84369224]	[5.18787048e+02 7.70270996e+02 6.88210547e-01]	[459.79980469 795.78845215 0.81666684]	[441.79458618 790.79260254 0.85563672]	[4.59669342e+02 7.72817017e+02 7.30248511e-01]
[485.40216064 295.43179321 0.89636445]	[485.34887695 336.68051147 0.93071526]	[431.54678345 336.69476318 0.8551982 ]	[416.04067993 423.83679199 0.85847181]	[416.12954712 505.95187378 0.86448205]	[541.88598633 336.62438965 0.9135015 ]	[562.36657715 421.39196777 0.90283698]	[562.46582031 503.47393799 0.91684467]	[482.95956421 511.04876709 0.74863654]	[449.44030762 511.07492065 0.68847191]	[459.72769165 644.42126465 0.8369174 ]	[457.15042114 767.63946533 0.86157656]	[521.41088867 511.05206299 0.75319314]	[521.25408936 644.46380615 0.81386733]	[523.84436035 767.64794922 0.86938882]	[477.70037842 280.10296631 0.89026541]	[500.70718384 277.70184326 0.93094611]	[459.65493774 275.08364868 0.89658046]	[518.68383789 274.91064453 0.86743182]	[523.93701172 800.94244385 0.82254964]	[541.92584229 790.83294678 0.84587336]	[5.21204834e+02 7.70281006e+02 6.82301819e-01]	[459.79837036 795.80859375 0.81373805]	[441.79290771 790.80535889 0.84956706]	[4.59655090e+02 7.72828491e+02 7.31964707e-01]
[485.36453247 295.474823 0.90835363]	[482.94247437 336.67901611 0.93568641]	[431.47842407 339.05218506 0.85250503]	[413.58639526 423.83154297 0.85226637]	[416.09091187 505.93551636 0.86255884]	[541.83514404 336.60610962 0.91166592]	[562.34216309 423.79147339 0.90056849]	[562.44384766 505.86871338 0.91194272]	[482.91271973 511.07531738 0.75050944]	[446.88995361 511.08804321 0.6933049 ]	[459.72299194 644.42388916 0.83506119]	[457.14251709 767.63891602 0.85865533]	[521.38787842 511.07382202 0.74619728]	[521.25457764 644.49212646 0.81992072]	[523.85626221 767.67492676 0.86930633]	[477.63757324 280.15048218 0.88147908]	[500.66903687 277.73123169 0.92171025]	[457.19827271 277.4644165 0.87848377]	[516.21728516 274.93707275 0.86129391]	[523.94952393 800.9453125 0.8209303 ]	[541.94140625 793.21411133 0.84404171]	[5.21213989e+02 7.72698364e+02 6.84639335e-01]	[459.79797363 795.80126953 0.80833411]	[441.78604126 790.8036499 0.84763098]	[4.59645050e+02 7.72830505e+02 7.27294624e-01]
[482.95227051 295.52633667 0.92202342]	[482.90914917 339.05371094 0.94469029]	[428.93395996 339.05343628 0.85515773]	[413.56933594 423.84536743 0.844607 ]	[416.02285767 505.95352173 0.84961683]	[541.82305908 336.68661499 0.91144389]	[562.30523682 423.7694397 0.89358211]	[562.39550781 505.88833618 0.91548514]	[482.8944397 513.61071777 0.7579754 ]	[446.87207031 513.63671875 0.69671077]	[459.68963623 644.34179688 0.82198894]	[457.12033081 767.5637207 0.84343123]	[521.36639404 513.59912109 0.75011855]	[521.17797852 644.52502441 0.81560034]	[523.81945801 767.6539917 0.8734926 ]	[475.15914917 280.24023438 0.86446589]	[498.23556519 280.14553833 0.90515119]	[457.1211853 277.53036499 0.8693428 ]	[513.605896 274.9458313 0.82767534]	[523.94537354 800.97418213 0.81028122]	[541.92047119 793.2199707 0.83252245]	[5.18787598e+02 7.70277222e+02 6.84238493e-01]	[459.78936768 795.80096436 0.8052212 ]	[441.77627563 790.79669189 0.83703005]	[4.59639526e+02 7.72759033e+02 7.24305272e-01]
[482.94778442 295.5274353 0.92359209]	[482.909729 339.05490112 0.94479328]	[428.93728638 339.05737305 0.85529065]	[413.5647583 423.84310913 0.84374672]	[416.02627563 505.9597168 0.84793085]	[541.82305908 336.6867981 0.9113493 ]	[562.30560303 423.7699585 0.89355516]	[562.39593506 505.88699341 0.91561741]	[482.89398193 513.62731934 0.75864291]	[446.86541748 513.6529541 0.69774747]	[459.6895752 644.34277344 0.82289916]	[457.12249756 767.55999756 0.84441805]	[521.36773682 513.61694336 0.75036794]	[521.17633057 644.52618408 0.81502384]	[523.81268311 767.64343262 0.8714956 ]	[475.15438843 280.24227905 0.86413819]	[498.23123169 280.14596558 0.90449136]	[457.1151123 277.52911377 0.86687267]	[513.59960938 274.94854736 0.82738328]	[523.93579102 800.97320557 0.80974418]	[541.91436768 793.21710205 0.8323459 ]	[5.18779846e+02 7.70268494e+02 6.82053149e-01]	[459.78527832 795.79498291 0.80527973]	[441.77374268 790.79345703 0.83991545]	[4.59641144e+02 7.72757324e+02 7.24836528e-01]
[482.88656616 295.58496094 0.93845773]	[482.8522644 339.03979492 0.94739586]	[426.38244629 339.04421997 0.86087698]	[413.5295105 423.90704346 0.83419281]	[413.5222168 506.0112915 0.83205026]	[541.78039551 336.67684937 0.90607148]	[562.25561523 421.39602661 0.88885176]	[562.32543945 505.8848877 0.91360825]	[482.84042358 513.57073975 0.7514872 ]	[444.39105225 513.57855225 0.70306492]	[459.68441772 641.89630127 0.8244307 ]	[457.13482666 767.59033203 0.85074329]	[521.31420898 511.0758667 0.73649555]	[521.20819092 644.47839355 0.81699824]	[523.79840088 767.62792969 0.86828715]	[475.09500122 282.70031738 0.85575217]	[498.17849731 280.21331787 0.88856149]	[457.07498169 277.55447388 0.8469491 ]	[511.02441406 274.92773438 0.82188839]	[523.94519043 800.96130371 0.80562097]	[541.91741943 790.82055664 0.82793051]	[5.18747192e+02 7.70257935e+02 6.83278501e-01]	[459.79449463 795.81610107 0.80822885]	[441.77801514 790.80584717 0.83945435]	[4.59647522e+02 7.72780518e+02 7.27309644e-01]
[480.34197998 295.61819458 0.95148361]	[480.22140503 339.06976318 0.95151806]	[421.27020264 339.06576538 0.8983922 ]	[403.36141968 426.35263062 0.84189808]	[403.27929688 506.0213623 0.87195188]	[536.70452881 339.04858398 0.86903286]	[557.21490479 421.37155151 0.8540324 ]	[559.79107666 503.48181152 0.89205223]	[480.32781982 511.04156494 0.75403959]	[441.85818481 511.07781982 0.7203092 ]	[459.587677 644.37524414 0.82163692]	[457.12789917 767.63116455 0.86140364]	[518.73040771 508.51577759 0.71026462]	[518.76226807 644.45550537 0.80012822]	[523.80322266 767.64056396 0.8708837 ]	[467.42044067 282.76077271 0.84298134]	[490.54064941 280.24917603 0.8424831 ]	[446.98141479 277.50878906 0.84879315]	[505.89682007 274.96600342 0.88639295]	[523.9418335 800.94628906 0.80857122]	[541.918396 790.81396484 0.82984561]	[5.18757751e+02 7.70263611e+02 6.77855611e-01]	[459.79476929 795.85577393 0.81451291]	[441.77664185 790.84179688 0.84479678]	[4.59661469e+02 7.72810852e+02 7.39377797e-01]
[480.34146118 295.6156311 0.95161265]	[480.22525024 339.06787109 0.95115465]	[421.27920532 339.06246948 0.89710307]	[403.36590576 426.35153198 0.84148246]	[403.2779541 506.01293945 0.87350446]	[536.699646 339.04907227 0.86867422]	[557.20239258 421.37002563 0.85264003]	[559.79455566 503.47946167 0.89225739]	[480.34042358 508.52874756 0.75534612]	[441.87136841 511.0375061 0.71978331]	[459.60186768 644.34509277 0.8225159 ]	[457.12817383 767.61456299 0.86064541]	[518.73834229 508.48153687 0.71444458]	[518.76843262 644.43597412 0.79771608]	[523.80200195 767.64434814 0.87051153]	[467.42092896 282.75372314 0.84460592]	[490.54266357 280.24667358 0.84302998]	[449.43515015 277.50811768 0.84895867]	[505.8956604 274.95950317 0.88487369]	[523.94360352 800.94647217 0.80730319]	[541.91784668 790.8170166 0.83014685]	[5.18757812e+02 7.70268494e+02 6.76502705e-01]	[459.79037476 795.84399414 0.81417924]	[441.77233887 790.83026123 0.84719062]	[4.59662781e+02 7.72785095e+02 7.39963293e-01]
[480.24588013 295.61087036 0.95388091]	[480.15155029 339.07342529 0.9461236 ]	[421.19284058 336.69302368 0.90536165]	[400.85635376 426.37026978 0.87305588]	[400.81936646 505.97570801 0.89991069]	[536.65753174 339.07492065 0.86676711]	[554.61816406 423.79983521 0.8369599 ]	[559.71374512 505.90408325 0.87122881]	[480.23413086 511.02520752 0.75553375]	[441.79360962 511.06607056 0.73043776]	[457.21478271 644.34375 0.81452185]	[457.12854004 767.60430908 0.8567009 ]	[516.17590332 508.50363159 0.7078898 ]	[518.69873047 644.39904785 0.77644682]	[523.80841064 767.62854004 0.86333966]	[464.87896729 282.7387085 0.86669332]	[487.95751953 280.24554443 0.85099232]	[446.9041748 277.46899414 0.85385174]	[503.45492554 274.94586182 0.908409 ]	[523.94494629 800.93963623 0.80511808]	[541.91333008 790.8137207 0.82890368]	[5.18777222e+02 7.70251892e+02 6.67625964e-01]	[459.77627563 795.82543945 0.81743795]	[441.75836182 790.8147583 0.85022324]	[4.59670349e+02 7.72770630e+02 7.33310699e-01]
[480.17684937 295.61413574 0.9503634 ]	[477.70602417 339.09176636 0.93200374]	[418.78598022 336.68417358 0.91133153]	[400.73379517 423.87054443 0.90332943]	[400.78417969 505.98901367 0.89812964]	[531.59783936 339.11941528 0.85967875]	[549.51916504 423.86288452 0.84080648]	[554.68426514 505.8739624 0.85659289]	[480.13699341 511.05102539 0.74459726]	[441.72277832 511.0793457 0.7293492 ]	[457.0965271 641.93347168 0.79939955]	[457.13113403 767.55297852 0.85456789]	[511.09585571 511.02230835 0.70225149]	[518.69165039 644.3560791 0.77695608]	[523.8092041 767.65380859 0.86666155]	[462.42764282 282.73706055 0.88199025]	[485.45849609 280.2487793 0.86067635]	[444.34524536 277.49258423 0.87908834]	[503.37796021 275.01208496 0.9166804 ]	[5.23969238e+02 8.00957947e+02 7.98090994e-01]	[541.92895508 790.8225708 0.82461333]	[5.18783630e+02 7.70287292e+02 6.73676968e-01]	[459.77780151 795.79034424 0.81655163]	[441.76239014 790.7956543 0.85507452]	[4.59676392e+02 7.72723511e+02 7.28637934e-01]
[477.63143921 295.62020874 0.92526758]	[475.10241699 336.68704224 0.90191352]	[418.63748169 336.61877441 0.90729958]	[398.20498657 426.37677002 0.88821191]	[398.18890381 505.96859741 0.9049443 ]	[526.46246338 336.70205688 0.88715243]	[544.50036621 421.36386108 0.89317191]	[546.98553467 505.8767395 0.87812662]	[475.17211914 511.02706909 0.71660459]	[439.2277832 511.06634521 0.72596544]	[452.04940796 644.33312988 0.7843262 ]	[457.1126709 767.6394043 0.85712433]	[505.97750854 511.02896118 0.72229159]	[516.13928223 644.44024658 0.77797091]	[523.83508301 767.66400146 0.87158215]	[462.24441528 282.72320557 0.90378779]	[482.90383911 280.24810791 0.89526975]	[441.81228638 277.4961853 0.89913189]	[500.85031128 275.05218506 0.90280342]	[523.94793701 800.97125244 0.80550545]	[541.93212891 793.2210083 0.82322246]	[5.21218384e+02 7.70282593e+02 6.78306580e-01]	[459.77584839 795.81451416 0.81500405]	[441.769104 790.8338623 0.84382147]	[4.59694885e+02 7.72832153e+02 7.27563798e-01]
[475.12808228 295.57305908 0.90713322]	[470.00241089 339.04971313 0.89761412]	[416.14306641 336.67123413 0.88952327]	[398.10690308 426.41604614 0.87278545]	[398.09594727 505.97518921 0.88871145]	[523.97607422 339.06118774 0.89908308]	[544.37445068 421.37121582 0.90455115]	[544.54760742 503.44659424 0.89967752]	[475.0916748 513.61206055 0.71794069]	[439.17364502 516.15637207 0.73262405]	[449.46020508 644.41461182 0.79574919]	[457.1199646 767.66412354 0.86357892]	[505.90942383 513.605896 0.73676455]	[513.58435059 644.42724609 0.77034014]	[523.83728027 767.64361572 0.87348956]	[459.84240723 282.69619751 0.90449041]	[482.80215454 280.19238281 0.91631043]	[441.70812988 277.47348022 0.90041655]	[500.79516602 274.9677124 0.89750177]	[523.94683838 800.96905518 0.8164255 ]	[541.92810059 793.21466064 0.82970756]	[5.21232361e+02 7.70272217e+02 6.90748394e-01]	[459.76531982 795.80456543 0.8285529 ]	[441.75866699 790.82836914 0.85884058]	[4.59711456e+02 7.75295898e+02 7.37457395e-01]
[472.53842163 295.57556152 0.8900153 ]	[467.38882446 339.05429077 0.90851438]	[416.03961182 336.69366455 0.87117255]	[398.0229187 426.38244629 0.86321366]	[395.62652588 505.98373413 0.86337465]	[523.87811279 339.05026245 0.91120106]	[541.94885254 421.37902832 0.90959662]	[544.47277832 503.48474121 0.90096414]	[470.01611328 513.58178711 0.71687877]	[439.06256104 516.14825439 0.71640533]	[446.92129517 644.43457031 0.81195366]	[457.11132812 767.65130615 0.86422217]	[503.4286499 513.5958252 0.75557727]	[511.05142212 644.43218994 0.78368098]	[523.83099365 767.63995361 0.87200642]	[459.74343872 282.71856689 0.89637321]	[480.37911987 280.19766235 0.91836798]	[439.2928772 275.13217163 0.89923 ]	[500.715271 274.9074707 0.88971096]	[523.94586182 800.96429443 0.81358027]	[541.92529297 790.83630371 0.82983387]	[5.21227234e+02 7.70263245e+02 6.90808475e-01]	[459.77667236 795.86706543 0.82583964]	[441.78012085 793.24377441 0.8457768 ]	[4.59713501e+02 7.75270203e+02 7.50115216e-01]
[467.46630859 295.57543945 0.89389992]	[464.86804199 339.06161499 0.92518139]	[413.50787354 336.69076538 0.85935295]	[395.53018188 423.85882568 0.86335599]	[395.52490234 506.00015259 0.84650868]	[523.77575684 339.05386353 0.91602117]	[541.83703613 421.36221313 0.91468728]	[544.43634033 503.49481201 0.90375441]	[467.39309692 511.08279419 0.73107475]	[434.10470581 516.12579346 0.69287974]	[446.87698364 644.42810059 0.81258643]	[457.10708618 767.63598633 0.864187 ]	[503.32946777 511.06784058 0.7635709 ]	[508.51211548 644.4342041 0.79250073]	[523.83465576 767.64624023 0.86985457]	[459.64971924 282.71102905 0.8902868 ]	[480.28869629 280.19235229 0.92195827]	[439.17221069 277.49554443 0.89415818]	[498.22537231 274.88912964 0.8616904 ]	[523.94726562 800.96398926 0.81228012]	[541.92492676 793.21630859 0.8296786 ]	[5.21231812e+02 7.70286804e+02 6.87813520e-01]	[459.78488159 795.84991455 0.82295871]	[441.78179932 793.23162842 0.8454212 ]	[4.59716583e+02 7.72826721e+02 7.52544880e-01]
[467.46731567 295.57583618 0.89381462]	[464.86813354 339.06536865 0.92492509]	[413.50698853 336.6914978 0.8597067 ]	[395.5335083 423.86288452 0.8635357 ]	[395.51821899 506.00439453 0.84487599]	[523.77929688 339.06002808 0.91668224]	[541.83612061 421.36373901 0.91476738]	[544.43365479 505.86636353 0.9038651 ]	[467.39996338 511.06686401 0.73100466]	[434.10195923 513.64068604 0.69252712]	[446.8828125 644.41845703 0.81131446]	[457.11016846 767.6418457 0.86443055]	[503.32965088 511.05374146 0.76391053]	[508.49414062 644.41290283 0.79183412]	[523.83105469 767.62359619 0.86915755]	[459.64959717 282.71102905 0.89021724]	[480.29006958 280.19229126 0.92218041]	[439.17172241 277.49588013 0.89404368]	[498.22720337 274.88861084 0.86188883]	[523.94012451 800.96368408 0.81380683]	[541.92053223 790.83435059 0.83146721]	[5.21228210e+02 7.70260559e+02 6.92434132e-01]	[459.77972412 795.85321045 0.82119048]	[441.77728271 793.23352051 0.84579384]	[4.59722656e+02 7.72835632e+02 7.51729369e-01]
[464.90872192 295.58929443 0.91299641]	[462.40890503 339.1076355 0.93740475]	[408.46981812 339.07061768 0.85241139]	[392.98104858 423.86843872 0.83952665]	[390.48757935 508.44592285 0.82508671]	[521.34454346 339.09979248 0.91555315]	[541.76342773 421.38153076 0.90968704]	[544.40136719 503.44650269 0.91948664]	[464.94937134 511.0809021 0.73871613]	[434.06628418 516.13427734 0.69488597]	[444.4234314 644.41241455 0.81971407]	[457.09436035 767.66345215 0.86316198]	[503.30047607 511.06210327 0.76925552]	[508.46697998 644.41033936 0.79350042]	[523.82141113 767.63800049 0.86856985]	[457.14385986 282.72497559 0.86992598]	[480.17987061 280.20227051 0.91229314]	[436.64389038 277.56936646 0.86876547]	[498.11355591 274.94522095 0.8474232 ]	[523.94042969 800.9576416 0.81439263]	[541.91607666 790.83026123 0.83108896]	[5.21229858e+02 7.70276489e+02 6.90499663e-01]	[459.74887085 795.87231445 0.81816405]	[441.75369263 793.24584961 0.84527177]	[4.59720428e+02 7.75277405e+02 7.56413639e-01]
[464.85339355 295.63220215 0.91880238]	[462.31655884 339.11968994 0.95048624]	[405.8276062 339.12057495 0.86337572]	[390.42962646 426.40252686 0.82461023]	[385.35733032 508.54196167 0.82614374]	[521.25646973 339.07992554 0.91259778]	[541.68341064 421.34991455 0.8974213 ]	[544.35308838 503.44122314 0.92784613]	[464.88479614 511.06539917 0.74314553]	[431.48410034 513.6418457 0.6865778 ]	[444.35171509 644.41931152 0.82086742]	[457.06613159 767.66790771 0.85724497]	[503.27340698 511.04293823 0.76426709]	[508.47869873 644.4588623 0.79870617]	[523.82788086 767.6505127 0.87010443]	[457.08862305 285.23352051 0.85666716]	[480.11767578 282.6703186 0.88947707]	[436.55514526 277.60809326 0.85371113]	[493.09408569 274.96328735 0.82781106]	[523.95056152 800.93762207 0.81330472]	[541.9251709 790.81549072 0.82838136]	[5.21235718e+02 7.70305603e+02 6.88343585e-01]	[459.74118042 795.89233398 0.81300849]	[441.74414062 793.26745605 0.83800179]	[4.59707214e+02 7.75289062e+02 7.53897429e-01]
[462.28707886 298.019104 0.94750494]	[459.80212402 339.16479492 0.94720232]	[400.82284546 339.20074463 0.88596737]	[382.80236816 428.93243408 0.84568715]	[380.33810425 511.04083252 0.86728287]	[518.74206543 339.10372925 0.89150113]	[539.22363281 421.36193848 0.88600391]	[541.95684814 503.43725586 0.93494117]	[462.43139648 513.58026123 0.74843001]	[426.42706299 516.14227295 0.68977165]	[441.90362549 644.46337891 0.83617675]	[454.63327026 767.66955566 0.85333073]	[500.89706421 511.07171631 0.75288033]	[508.50964355 644.44238281 0.7914964 ]	[521.43249512 767.55218506 0.86400586]	[449.51568604 285.28796387 0.83839393]	[475.12414551 282.75790405 0.85068989]	[428.97357178 277.54156494 0.82961792]	[485.47732544 274.93960571 0.84730786]	[523.934021 800.95446777 0.82160842]	[541.87573242 790.79840088 0.83326423]	[5.18742920e+02 7.70194702e+02 6.85203135e-01]	[459.73522949 798.36199951 0.81260699]	[441.73654175 793.28466797 0.83470887]	[4.59705383e+02 7.75282837e+02 7.55746305e-01]
[462.19204712 298.034729 0.95041889]	[459.71316528 339.18743896 0.94793373]	[400.7401123 339.18640137 0.90016609]	[382.72399902 426.45355225 0.86062354]	[380.27078247 513.56359863 0.87808669]	[516.22460938 339.13751221 0.87294793]	[539.1706543 423.79232788 0.86045218]	[541.90466309 503.43365479 0.93485445]	[462.35968018 511.07531738 0.75232196]	[423.91946411 513.6427002 0.69469714]	[441.89535522 644.45611572 0.83769763]	[454.64395142 767.68469238 0.8545661 ]	[500.83670044 511.03363037 0.74498844]	[506.00222778 644.36767578 0.80200481]	[521.42376709 767.51165771 0.8647483 ]	[446.94564819 285.32806396 0.83764851]	[472.53713989 285.23519897 0.8346895 ]	[426.43545532 277.5397644 0.84002781]	[485.38388062 274.97229004 0.86940444]	[523.96405029 800.95697021 0.81851268]	[541.8918457 790.78204346 0.8299455 ]	[5.18739258e+02 7.70165894e+02 6.91429973e-01]	[459.73703003 798.3729248 0.81475043]	[441.74041748 793.29302979 0.83526665]	[4.59710175e+02 7.75310974e+02 7.53442705e-01]
[459.82260132 298.05484009 0.95346063]	[459.65087891 339.18566895 0.9439376 ]	[400.65570068 339.19760132 0.90687597]	[380.26574707 429.00192261 0.87922245]	[380.19268799 513.61730957 0.8856926 ]	[516.15826416 339.12280273 0.8717314 ]	[534.15112305 421.36746216 0.8530826 ]	[541.85394287 503.43399048 0.9321053 ]	[462.40930176 513.58233643 0.75206357]	[426.41363525 516.18640137 0.69925803]	[441.88424683 644.49432373 0.84161544]	[454.62435913 767.68511963 0.85285914]	[500.87924194 511.04699707 0.755615 ]	[506.01919556 644.42260742 0.804901 ]	[521.28887939 767.50250244 0.86615384]	[446.8913269 287.82479858 0.84599286]	[469.99761963 285.26873779 0.83471125]	[426.36990356 277.57192993 0.85143638]	[482.9680481 274.99557495 0.87908536]	[523.98419189 800.93981934 0.8245523 ]	[541.847229 790.75195312 0.83925629]	[5.13569031e+02 7.70203430e+02 6.91137254e-01]	[459.74597168 798.37103271 0.80718505]	[441.75 793.29516602 0.82288176]	[4.59692780e+02 7.75304871e+02 7.49828279e-01]
[459.82513428 298.05279541 0.9536829 ]	[459.64587402 339.18777466 0.94300896]	[400.64459229 339.19818115 0.90704685]	[380.26553345 431.46588135 0.87813991]	[380.1920166 513.61517334 0.88490438]	[516.15991211 339.12695312 0.87184823]	[534.1529541 421.36972046 0.85235965]	[541.85253906 503.43237305 0.93148357]	[462.40322876 513.56945801 0.75202459]	[426.40670776 516.17028809 0.69882673]	[441.88079834 644.48852539 0.84226978]	[454.64251709 767.70611572 0.85285974]	[500.87322998 511.03704834 0.75477558]	[505.99255371 644.40570068 0.81004655]	[521.28808594 767.50531006 0.86736387]	[446.89352417 287.8236084 0.84607846]	[469.9984436 285.26651001 0.83443743]	[426.37149048 277.57623291 0.85123205]	[482.96563721 274.99310303 0.87784702]	[523.97772217 800.93554688 0.8282944 ]	[541.83770752 790.75164795 0.84123659]	[5.13577271e+02 7.70207397e+02 6.89832330e-01]	[459.72702026 798.38433838 0.80409384]	[441.73794556 793.30224609 0.82104838]	[4.59710632e+02 7.75337097e+02 7.46949971e-01]
[459.7734375 298.06225586 0.95634723]	[459.6121521 339.18649292 0.9369607 ]	[400.63497925 339.1656189 0.91178054]	[380.20492554 428.95437622 0.88114226]	[380.1149292 513.57122803 0.88341713]	[513.61639404 339.14001465 0.86595988]	[531.57751465 421.39819336 0.84658748]	[541.82415771 503.412323 0.93124944]	[462.33123779 511.01358032 0.75372678]	[423.89187622 513.59088135 0.69990838]	[441.87036133 644.46453857 0.83815408]	[457.06033325 767.70635986 0.85222334]	[500.81469727 508.4866333 0.74776363]	[505.95510864 644.42498779 0.81261718]	[521.26190186 767.56079102 0.85941249]	[444.39529419 287.82937622 0.8582958 ]	[467.46813965 285.28720093 0.84126091]	[423.88378906 277.58203125 0.87186134]	[482.92819214 275.00567627 0.89444196]	[523.99310303 798.43804932 0.83217067]	[541.85223389 790.74023438 0.8608349 ]	[5.11014984e+02 7.72689819e+02 6.61260068e-01]	[459.76821899 798.36669922 0.80584729]	[441.76934814 793.30578613 0.81851381]	[4.59712799e+02 7.75337708e+02 7.38518357e-01]
[459.74588013 298.06820679 0.95711184]	[457.20175171 339.20358276 0.92751276]	[398.24264526 339.17459106 0.91253638]	[380.13851929 428.92782593 0.88010931]	[377.68234253 511.04864502 0.88309556]	[511.06790161 339.16744995 0.86607254]	[529.05187988 423.77197266 0.8528713 ]	[541.80407715 503.40133667 0.9341929 ]	[462.33566284 508.51248169 0.7582494 ]	[423.87487793 511.09707642 0.70271885]	[441.85665894 644.4699707 0.83956039]	[457.08575439 770.08740234 0.86080521]	[500.83422852 508.45446777 0.75407201]	[505.99447632 644.41992188 0.80434465]	[521.20861816 767.64971924 0.85775775]	[444.3352356 287.8371582 0.86790675]	[467.41299438 285.29324341 0.84656537]	[423.80075073 277.59362793 0.88495386]	[482.89086914 275.00317383 0.89565539]	[526.50378418 800.94848633 0.80704319]	[541.9152832 790.76660156 0.85390776]	[5.05976257e+02 7.75262146e+02 6.78569198e-01]	[459.75534058 795.83905029 0.82036418]	[441.76528931 793.25976562 0.8313998 ]	[4.59748138e+02 7.77865295e+02 7.44286180e-01]
[459.69122314 298.09674072 0.95321351]	[457.10626221 339.20654297 0.91371399]	[398.18377686 339.16851807 0.91166788]	[377.74276733 431.49258423 0.88020867]	[377.56295776 511.01565552 0.87046605]	[508.47540283 339.16500854 0.87522018]	[526.49407959 423.84536743 0.85073012]	[541.78442383 503.36605835 0.93065 ]	[462.31488037 508.53314209 0.75682962]	[423.88134766 513.60479736 0.70522302]	[441.88235474 644.52050781 0.84106481]	[457.0859375 770.10412598 0.85361511]	[500.80014038 508.4659729 0.7496267 ]	[505.99282837 644.50610352 0.80774426]	[521.17285156 770.1182251 0.8454994 ]	[441.89019775 287.88250732 0.88374525]	[464.92169189 285.32162476 0.85834998]	[421.37051392 277.67614746 0.89497668]	[482.78894043 277.47158813 0.88843405]	[528.97479248 806.02154541 0.8144896 ]	[541.9197998 793.2958374 0.83299714]	[5.05934967e+02 7.77852600e+02 6.86997354e-01]	[459.76922607 798.36444092 0.82158643]	[441.77331543 793.30462646 0.8168363 ]	[4.59745819e+02 7.77886047e+02 7.47940481e-01]
[459.69116211 298.09866333 0.95346969]	[454.62991333 339.19326782 0.9046911 ]	[398.14556885 339.20297241 0.90579915]	[377.7177124 428.99926758 0.88023549]	[377.49768066 511.09381104 0.85494834]	[505.98223877 339.12149048 0.88769567]	[526.45495605 421.3928833 0.87007588]	[541.76965332 503.35925293 0.93045723]	[462.31900024 508.46182251 0.76303977]	[423.87716675 511.07092285 0.70844817]	[441.90740967 644.54974365 0.83497667]	[457.06176758 770.12646484 0.84673303]	[500.79904175 505.93621826 0.76151878]	[505.99853516 644.53271484 0.80900431]	[518.78112793 770.16516113 0.84953964]	[441.88897705 287.89242554 0.88436568]	[464.90618896 285.32751465 0.86150938]	[421.35430908 277.67260742 0.89921129]	[482.76483154 275.10879517 0.87326604]	[5.31562012e+02 8.06108215e+02 8.03625941e-01]	[544.29162598 795.79681396 0.81358916]	[5.03477783e+02 7.80438599e+02 7.26968110e-01]	[459.77578735 798.37860107 0.82613832]	[441.77990723 793.31072998 0.8102172 ]	[4.59700104e+02 7.77905334e+02 7.50387132e-01]
[459.67050171 298.11483765 0.9483301 ]	[454.60015869 339.21847534 0.89983338]	[398.12875366 339.23468018 0.90036207]	[377.67245483 428.9786377 0.88371712]	[375.10726929 513.62634277 0.85213536]	[505.96173096 339.14425659 0.88879353]	[526.40911865 421.38327026 0.87622613]	[541.76330566 503.35623169 0.93206674]	[462.30795288 508.48431396 0.76280165]	[423.89129639 513.5793457 0.70550609]	[441.89978027 646.94671631 0.83061981]	[454.62860107 770.11090088 0.83933723]	[500.777771 505.94702148 0.75641561]	[505.92739868 644.47192383 0.81327653]	[518.75982666 770.22454834 0.85040981]	[441.86483765 290.35546875 0.89102697]	[464.88314819 287.79507446 0.8647638 ]	[421.33514404 277.69207764 0.89958185]	[482.74423218 275.12802124 0.85890698]	[5.29037720e+02 8.06137207e+02 7.97700286e-01]	[541.93981934 795.82421875 0.80900848]	[5.05910400e+02 7.83034241e+02 7.62963772e-01]	[459.71676636 798.38745117 0.81541014]	[441.72720337 793.30639648 0.80307001]	[4.59704163e+02 7.77891296e+02 7.44837165e-01]
[459.6706543 298.11437988 0.94839066]	[454.58886719 339.2171936 0.89839381]	[398.12634277 339.23257446 0.90031821]	[377.6701355 428.97219849 0.88466352]	[375.10534668 513.62316895 0.85252452]	[505.9515686 339.14474487 0.88972682]	[526.41003418 421.38040161 0.87545037]	[541.76470947 503.36062622 0.93068463]	[462.28427124 508.49591064 0.76236993]	[423.85412598 513.58691406 0.71056372]	[441.9029541 644.54858398 0.83011264]	[454.62896729 770.10296631 0.83770347]	[500.76489258 505.95730591 0.75223982]	[505.92532349 644.45916748 0.81302428]	[518.76043701 770.21679688 0.85091621]	[441.86462402 290.3555603 0.8912648 ]	[464.88284302 287.79373169 0.86497396]	[421.33468628 277.69345093 0.90008879]	[482.74234009 275.12484741 0.85970676]	[5.29034424e+02 8.06138306e+02 7.98131049e-01]	[541.940979 795.82769775 0.80886561]	[5.05912445e+02 7.83029114e+02 7.61577368e-01]	[459.71780396 798.3793335 0.81515437]	[441.72390747 793.29962158 0.80146521]	[4.59708130e+02 7.77885864e+02 7.42985725e-01]
[459.64178467 298.1444397 0.93862295]	[454.556427 339.24487305 0.89153987]	[398.11029053 339.25747681 0.8978278 ]	[377.63513184 428.94418335 0.88514531]	[375.05648804 513.58703613 0.84023488]	[505.92410278 339.18331909 0.88951528]	[524.00964355 421.3973999 0.8802644 ]	[541.75012207 503.37127686 0.92751735]	[462.23687744 511.04019165 0.75669825]	[423.7913208 516.15289307 0.71545893]	[441.89202881 647.00268555 0.82292992]	[454.62704468 770.10455322 0.83762181]	[500.72891235 508.44146729 0.73937434]	[505.93591309 646.98266602 0.82421046]	[518.75378418 775.3012085 0.82191151]	[441.83200073 290.38314819 0.89759272]	[464.86087036 287.8241272 0.86887491]	[421.30322266 277.69580078 0.89960736]	[482.73150635 277.46511841 0.8527559 ]	[5.31596313e+02 8.08584167e+02 7.79493630e-01]	[5.44310486e+02 7.98431396e+02 7.94106781e-01]	[505.89804077 788.12640381 0.83222795]	[459.71078491 798.38317871 0.80459744]	[441.71936035 793.29962158 0.80062044]	[4.59698181e+02 7.77879211e+02 7.36840844e-01]
[459.62207031 298.20172119 0.92575693]	[454.5380249 341.67773438 0.87857223]	[398.07705688 341.67565918 0.88666022]	[377.58691406 428.98117065 0.87437612]	[372.53826904 516.13470459 0.82724077]	[505.92401123 339.26004028 0.88054138]	[523.98175049 421.37747192 0.88824892]	[541.74163818 503.40637207 0.92093319]	[462.19540405 513.60064697 0.75711828]	[421.37594604 518.68579102 0.7280786 ]	[441.90612793 647.03967285 0.81811488]	[454.64050293 770.19549561 0.83741856]	[500.69122314 508.49905396 0.7307474 ]	[505.87680054 647.02392578 0.82623833]	[518.70483398 780.44592285 0.81303471]	[441.81237793 290.44723511 0.9029001 ]	[464.84002686 287.89080811 0.87169826]	[421.30340576 277.73049927 0.89124036]	[482.7315979 277.48413086 0.86409485]	[5.34150513e+02 8.08635254e+02 7.75707960e-01]	[5.44302185e+02 8.00963135e+02 7.88869679e-01]	[503.46063232 790.59509277 0.85239768]	[459.66729736 798.41949463 0.81311345]	[441.70800781 793.32269287 0.80484557]	[4.59711609e+02 7.80466492e+02 7.47340560e-01]
[457.20996094 300.69592285 0.90076047]	[452.03286743 341.80587769 0.85927927]	[395.62747192 341.81054688 0.85627151]	[377.52575684 434.04370117 0.87484854]	[369.89886475 518.73345947 0.84250152]	[505.9085083 341.74838257 0.86469865]	[523.92462158 423.78347778 0.89685863]	[541.67987061 503.47583008 0.89968818]	[459.83398438 516.19451904 0.77171469]	[421.35412598 521.20074463 0.74400985]	[441.89590454 647.10955811 0.81774265]	[454.6362915 770.2477417 0.83561873]	[500.65274048 513.58813477 0.72618121]	[503.42755127 646.99334717 0.83814353]	[521.22570801 785.6137085 0.85655648]	[441.77276611 293.00985718 0.92968428]	[462.43792725 292.90194702 0.89657259]	[421.24456787 280.22305298 0.87561041]	[480.37991333 277.62307739 0.84561723]	[5.41808777e+02 8.11113403e+02 7.43951321e-01]	[5.46940979e+02 8.03525208e+02 7.45135784e-01]	[5.08449493e+02 7.93266113e+02 7.70130694e-01]	[4.59722229e+02 8.00961853e+02 8.00411820e-01]	[4.41744659e+02 7.95794800e+02 7.85439909e-01]	[4.59681244e+02 7.82974854e+02 7.34390438e-01]
[457.21517944 300.76086426 0.89041805]	[452.00045776 344.33132935 0.84620273]	[395.60754395 344.31622314 0.8445695 ]	[377.4928894 436.55288696 0.87916094]	[364.86950684 518.77947998 0.85069084]	[503.50170898 344.29171753 0.84859955]	[523.90576172 423.91775513 0.88360381]	[539.32171631 505.91879272 0.89274144]	[459.76651001 518.74884033 0.79163694]	[421.28234863 521.32226562 0.77098715]	[441.89083862 649.58551025 0.81700397]	[457.06015015 772.7041626 0.83061224]	[498.20300293 516.16369629 0.72393644]	[503.32675171 647.0793457 0.84181893]	[521.25415039 788.07299805 0.86706257]	[441.76495361 295.45495605 0.94695503]	[462.42074585 292.9569397 0.9069159 ]	[421.22225952 282.74804688 0.86512607]	[480.35510254 277.68029785 0.84312934]	[5.44339661e+02 8.11249878e+02 7.33832717e-01]	[5.49510071e+02 8.06079407e+02 7.42118418e-01]	[5.08480072e+02 7.95817139e+02 7.31845081e-01]	[4.59683655e+02 8.00948364e+02 7.93061137e-01]	[4.41712982e+02 7.93369507e+02 7.88057268e-01]	[4.59707581e+02 7.85496033e+02 7.49463320e-01]
[457.21643066 305.79226685 0.8736645 ]	[451.99984741 346.8977356 0.84019792]	[395.60836792 346.83737183 0.83942163]	[375.1105957 436.67211914 0.88957173]	[364.77880859 521.26940918 0.88325834]	[503.4921875 346.87753296 0.83993447]	[523.90106201 428.92703247 0.87509346]	[539.27001953 508.47790527 0.86381745]	[459.74990845 521.2767334 0.81470257]	[421.27651978 523.80462646 0.77686852]	[441.8788147 649.60852051 0.82224661]	[454.64547729 770.26171875 0.83414233]	[498.14303589 518.75128174 0.73584169]	[503.34835815 649.58197021 0.83225089]	[521.29138184 788.11547852 0.87677073]	[441.75094604 295.61172485 0.95551366]	[462.41662598 295.45352173 0.92511278]	[421.18606567 285.30566406 0.85280299]	[480.31472778 277.7097168 0.83175117]	[5.44368652e+02 8.11325439e+02 7.37527847e-01]	[5.49565125e+02 8.08534729e+02 7.56441474e-01]	[5.11007202e+02 7.95879883e+02 7.29207695e-01]	[4.59709015e+02 8.00924561e+02 7.84197628e-01]	[4.41723389e+02 7.93361450e+02 7.79988468e-01]	[4.59685822e+02 7.82973572e+02 7.29217231e-01]
[457.18762207 310.95498657 0.89126736]	[452.00436401 351.94296265 0.84552491]	[395.59884644 349.37960815 0.8371402 ]	[375.08746338 436.68563843 0.88873959]	[362.30032349 521.35638428 0.9030295 ]	[505.86593628 351.93182373 0.83869332]	[523.88299561 428.98043823 0.87547767]	[539.24163818 513.58001709 0.84500396]	[459.71408081 521.29345703 0.81349134]	[421.2456665 523.82421875 0.77627784]	[441.84854126 649.6730957 0.81403494]	[457.06408691 770.27435303 0.82621932]	[495.6776123 518.78204346 0.7334336 ]	[503.28335571 649.61560059 0.82145578]	[521.33361816 788.22930908 0.87553406]	[441.73556519 298.08319092 0.95421219]	[462.42211914 295.63244629 0.935094 ]	[421.17684937 290.38995361 0.85083771]	[480.2862854 280.18603516 0.75124103]	[5.49554810e+02 8.13754028e+02 6.96852624e-01]	[5.59714661e+02 8.08572388e+02 7.52064228e-01]	[5.11040558e+02 8.03509888e+02 7.02911198e-01]	[4.59713257e+02 8.00957825e+02 7.77456522e-01]	[4.41719116e+02 7.95792114e+02 7.72654235e-01]	[4.59700439e+02 7.82964905e+02 7.14668512e-01]
[457.16152954 313.47680664 0.90768713]	[449.4647522 354.50515747 0.86365449]	[395.56176758 351.99688721 0.83975124]	[375.05551147 439.20217896 0.90255952]	[362.24121094 523.82800293 0.90818202]	[503.4552002 354.46557617 0.85553515]	[523.87316895 434.07293701 0.87223703]	[539.23907471 518.7401123 0.87242579]	[459.67883301 521.39593506 0.8017031 ]	[421.2026062 523.93267822 0.7636736 ]	[441.83547974 652.15777588 0.81100202]	[454.64215088 772.72705078 0.81952828]	[495.63006592 521.29437256 0.73464268]	[503.24978638 652.12121582 0.81406534]	[521.32055664 790.69744873 0.88071185]	[441.72793579 298.17715454 0.95065373]	[462.38626099 298.05160522 0.9392066 ]	[421.18753052 292.97033691 0.8720026 ]	[480.22634888 285.2963562 0.71910346]	[5.49573730e+02 8.13843201e+02 6.98253214e-01]	[5.57268616e+02 8.08643982e+02 7.62687683e-01]	[5.11044525e+02 8.06060791e+02 7.31839061e-01]	[4.59656891e+02 8.00981323e+02 7.68986225e-01]	[4.41674744e+02 7.95799805e+02 7.73464322e-01]	[4.59694153e+02 7.83032043e+02 7.24516034e-01]
[457.07388306 315.95355225 0.90230954]	[449.43887329 356.97354126 0.88273311]	[395.53366089 354.60009766 0.85638905]	[375.01467896 439.26812744 0.90096211]	[359.8059082 523.84240723 0.92138004]	[503.45233154 354.55529785 0.87511408]	[523.87097168 436.67156982 0.89433664]	[539.21429443 521.23925781 0.88398296]	[459.66033936 523.85241699 0.80119509]	[421.1867981 526.39886475 0.76263857]	[441.840271 654.70892334 0.80304557]	[454.63323975 772.75335693 0.81185591]	[495.62820435 521.36706543 0.74233127]	[503.26446533 657.25091553 0.80352366]	[521.30828857 790.76898193 0.87125009]	[441.66394043 298.26593018 0.93168813]	[462.30508423 298.16122437 0.94436514]	[421.16461182 295.48110962 0.89313793]	[480.19042969 290.44897461 0.79567355]	[5.49585327e+02 8.16379333e+02 6.68995976e-01]	[5.59712402e+02 8.08727966e+02 7.45199084e-01]	[5.11033508e+02 8.06130371e+02 7.11920261e-01]	[4.59665894e+02 8.01004333e+02 7.63833344e-01]	[4.39317291e+02 7.95813965e+02 7.68575191e-01]	[4.59695435e+02 7.83038025e+02 7.12831914e-01]
[457.08447266 316.0562439 0.91528809]	[446.9593811 357.05929565 0.89676607]	[395.53903198 357.07998657 0.86932701]	[375.00265503 441.77151489 0.89991045]	[359.74356079 523.96466064 0.90904492]	[503.42843628 356.97561646 0.88543975]	[523.87158203 439.19281006 0.91192544]	[539.22009277 521.37524414 0.89029455]	[459.63989258 523.91357422 0.79171556]	[421.16705322 526.4654541 0.76029974]	[441.80340576 657.30187988 0.80914533]	[457.06500244 775.26184082 0.80849487]	[495.60073853 523.82116699 0.73821282]	[503.28192139 659.83099365 0.80920619]	[521.37011719 793.22320557 0.86045736]	[439.32598877 300.76318359 0.91037804]	[462.30093384 298.26190186 0.92838454]	[421.13885498 295.61578369 0.90334189]	[480.17398071 295.41326904 0.82593316]	[5.49495605e+02 8.21486328e+02 6.71345472e-01]	[5.59720642e+02 8.11176636e+02 7.47974277e-01]	[5.13570312e+02 8.08586426e+02 7.17369795e-01]	[4.59661774e+02 8.03500977e+02 7.65608191e-01]	[4.41677856e+02 7.95867249e+02 7.65828490e-01]	[4.59719208e+02 7.85564453e+02 7.17175066e-01]
[454.61123657 318.61721802 0.90199411]	[446.91397095 359.56494141 0.89714098]	[393.06317139 359.58892822 0.86399466]	[374.96456909 444.4105835 0.85945773]	[359.71694946 526.49554443 0.89471638]	[503.38116455 357.17144775 0.89994365]	[523.90545654 441.80505371 0.91200459]	[539.23901367 523.90252686 0.89690036]	[459.58337402 526.46020508 0.76765847]	[418.79071045 529.03094482 0.74959725]	[441.79415894 659.83721924 0.81586862]	[457.11248779 777.88049316 0.80209035]	[493.0713501 523.95507812 0.72918159]	[503.2802124 662.3293457 0.81987965]	[521.42126465 793.27203369 0.85843784]	[439.27313232 308.37182617 0.90032864]	[462.28982544 305.80511475 0.89492887]	[418.73861694 298.06600952 0.88711637]	[480.1887207 295.40777588 0.81804579]	[5.44481812e+02 8.26564087e+02 7.29750872e-01]	[5.57242920e+02 8.11346863e+02 7.52470732e-01]	[5.13606873e+02 8.08611084e+02 7.15332210e-01]	[4.59627716e+02 8.03536438e+02 7.42372513e-01]	[4.39306000e+02 7.95894836e+02 7.50375152e-01]	[4.59783966e+02 7.88113647e+02 7.23731220e-01]
[454.54849243 321.17642212 0.86620861]	[444.43862915 359.79406738 0.89607036]	[393.00335693 359.79443359 0.84925526]	[372.49407959 449.48226929 0.83548826]	[359.69415283 534.15887451 0.8809948 ]	[503.36166382 359.75192261 0.89948612]	[523.86608887 444.37750244 0.90054351]	[539.18164062 526.41052246 0.87288374]	[459.59182739 536.65222168 0.76896077]	[421.15679932 539.19281006 0.76385689]	[441.77456665 662.41479492 0.83237064]	[457.1109314 777.86804199 0.80860442]	[493.05612183 534.11254883 0.71289861]	[503.28729248 664.85467529 0.83445925]	[523.78363037 795.86126709 0.84592122]	[439.24343872 313.45098877 0.92703021]	[462.24139404 310.93911743 0.90221471]	[418.70236206 298.24716187 0.8701247 ]	[480.12783813 295.63534546 0.83856225]	[5.46995667e+02 8.29041016e+02 7.41587162e-01]	[5.59763000e+02 8.13846619e+02 7.54403591e-01]	[5.16148193e+02 8.08708496e+02 7.42405891e-01]	[4.57215668e+02 8.03490662e+02 7.51037180e-01]	[4.39318878e+02 7.95873718e+02 7.69861996e-01]	[4.59781219e+02 7.88091736e+02 7.27258086e-01]
[452.05010986 323.76644897 0.85203838]	[444.39099121 364.84017944 0.87252897]	[390.50341797 364.82769775 0.81789094]	[369.99002075 454.60742188 0.83704388]	[359.66851807 539.18121338 0.89822805]	[503.33251953 362.33630371 0.87995982]	[523.84313965 446.8916626 0.89253938]	[536.71075439 526.52325439 0.85162055]	[459.58355713 539.2052002 0.7774508 ]	[421.15219116 539.2901001 0.77629304]	[441.74594116 664.96478271 0.83724409]	[457.08679199 777.84869385 0.80329812]	[490.5680542 536.72827148 0.71722865]	[503.29367065 665.02374268 0.84486604]	[523.86651611 803.49926758 0.82315433]	[439.21060181 316.02032471 0.94883466]	[459.84841919 313.52633667 0.93338817]	[418.60421753 303.30499268 0.8472293 ]	[477.67767334 298.19119263 0.82371324]	[5.49584717e+02 8.29123291e+02 6.84533477e-01]	[5.62268311e+02 8.16405273e+02 7.18435884e-01]	[5.18678162e+02 8.11292847e+02 7.05973148e-01]	[4.59648346e+02 8.03506775e+02 7.57679641e-01]	[4.41680511e+02 7.95896790e+02 7.68661380e-01]	[4.59756439e+02 7.88062195e+02 7.16933370e-01]
[452.05032349 323.76782227 0.85200727]	[444.39224243 364.83926392 0.87240958]	[390.50619507 364.82852173 0.81763434]	[369.98550415 454.61437988 0.83757496]	[359.66711426 539.17645264 0.89712328]	[503.33218384 362.33746338 0.87999934]	[523.84051514 446.89074707 0.89280117]	[536.70996094 526.52850342 0.84936059]	[459.5798645 539.20300293 0.77515543]	[421.14825439 539.29205322 0.77625561]	[441.74804688 664.99682617 0.83976138]	[457.08358765 777.84399414 0.80382442]	[490.56454468 536.72320557 0.71567369]	[503.3034668 665.01629639 0.84305108]	[523.86810303 803.47937012 0.82119387]	[439.2104187 316.021698 0.94910127]	[459.84869385 313.52786255 0.9340446 ]	[418.60681152 303.30645752 0.84669197]	[477.67315674 298.19702148 0.8207345 ]	[5.49572998e+02 8.29123901e+02 6.85863078e-01]	[5.62265076e+02 8.16405884e+02 7.19749391e-01]	[5.18677124e+02 8.11276733e+02 7.08395958e-01]	[4.59657379e+02 8.03510132e+02 7.60243177e-01]	[4.41686707e+02 7.95901978e+02 7.68739700e-01]	[4.59747986e+02 7.88058472e+02 7.17943788e-01]
[449.51522827 331.49169922 0.85181057]	[444.34884644 372.46905518 0.87089264]	[390.42263794 369.93661499 0.81131899]	[369.94961548 459.59225464 0.85758877]	[359.63101196 541.74371338 0.91929197]	[503.30245972 369.91763306 0.85443878]	[523.83355713 454.54354858 0.87509048]	[536.71246338 534.1595459 0.83174413]	[457.19250488 539.26934814 0.77717745]	[421.13809204 541.75842285 0.77875841]	[441.69903564 667.49725342 0.84778094]	[457.07064819 777.85333252 0.8010487 ]	[490.5007019 539.25231934 0.72267473]	[503.3170166 667.51245117 0.85274667]	[523.9029541 806.12615967 0.84810895]	[439.17147827 318.5920105 0.9519707 ]	[459.83343506 316.16781616 0.96051043]	[418.63153076 310.92102051 0.85087448]	[477.6618042 300.76116943 0.78714311]	[5.49541870e+02 8.31674866e+02 7.06174433e-01]	[5.62272034e+02 8.24077148e+02 7.48389602e-01]	[5.18725891e+02 8.13811890e+02 7.20014393e-01]	[4.59648590e+02 8.03503235e+02 7.58216023e-01]	[4.41686432e+02 7.95903687e+02 7.69748807e-01]	[4.59752197e+02 7.88034668e+02 7.08334923e-01]
[446.9616394 336.47729492 0.88419616]	[444.33514404 375.04449463 0.89497924]	[387.91809082 375.02792358 0.82618767]	[369.94326782 459.7961731 0.87792176]	[359.60635376 541.93499756 0.94046807]	[503.26373291 372.46234131 0.85773641]	[523.78521729 454.61816406 0.87723309]	[536.65380859 539.26654053 0.85590464]	[457.15792847 539.27636719 0.77100205]	[418.78427124 541.77789307 0.78069091]	[441.67141724 667.57562256 0.84505475]	[457.07913208 780.47113037 0.80190027]	[487.99124146 539.23760986 0.72367549]	[503.3347168 667.61169434 0.85119545]	[523.90985107 808.63775635 0.86123145]	[439.11929321 321.17227173 0.90301979]	[459.75863647 318.70550537 0.94361132]	[418.62609863 315.95648193 0.86893231]	[477.5916748 310.90991211 0.78707695]	[5.46971436e+02 8.34361145e+02 7.08357692e-01]	[5.59797424e+02 8.29166443e+02 7.85839558e-01]	[5.18762085e+02 8.16314758e+02 7.07235515e-01]	[4.59619843e+02 8.03549377e+02 7.28936255e-01]	[4.41669830e+02 7.98384705e+02 7.44080544e-01]	[4.59760437e+02 7.88164734e+02 7.12683797e-01]
[444.34814453 339.18209839 0.91074365]	[441.90579224 377.72561646 0.92411053]	[387.87792969 380.14883423 0.85761738]	[367.33547974 467.42364502 0.83757776]	[359.60800171 547.01318359 0.90527695]	[500.82208252 377.59176636 0.90089512]	[523.77502441 459.71411133 0.91403204]	[534.16552734 541.92272949 0.86633539]	[457.14865112 544.48284912 0.77319491]	[418.75140381 546.96258545 0.76593065]	[439.32513428 672.6618042 0.82491547]	[454.62164307 780.47070312 0.80074036]	[488.01409912 544.4508667 0.7306667 ]	[503.35189819 680.37780762 0.83159709]	[523.90014648 811.33575439 0.84705359]	[436.57720947 331.4367981 0.8624593 ]	[459.59762573 328.86425781 0.87536347]	[416.04940796 318.65878296 0.84839141]	[472.51086426 315.99514771 0.80756772]	[5.47050903e+02 8.39417664e+02 6.69484258e-01]	[5.59801575e+02 8.31655884e+02 7.63781965e-01]	[5.18775696e+02 8.26651611e+02 6.96619272e-01]	[4.59648804e+02 8.03527466e+02 7.46171474e-01]	[4.41684570e+02 7.98381348e+02 7.54478872e-01]	[4.59693024e+02 7.88114624e+02 7.06730604e-01]
[444.3890686 341.79156494 0.87566072]	[441.85913086 380.31793213 0.92403191]	[385.3298645 382.82162476 0.83844119]	[364.8711853 470.04660034 0.82697421]	[359.63235474 552.12988281 0.8865146 ]	[500.8104248 380.11172485 0.90391189]	[521.40631104 462.24273682 0.93098044]	[534.18475342 544.41967773 0.8649143 ]	[457.12347412 549.52709961 0.74841416]	[418.74847412 552.06958008 0.74807256]	[439.31741333 672.73327637 0.81221664]	[457.06671143 780.46972656 0.80062032]	[487.98413086 547.0279541 0.72207057]	[503.3112793 682.9677124 0.83623022]	[523.90649414 813.83758545 0.83161771]	[436.58966064 336.44842529 0.88942885]	[459.62228394 333.95437622 0.90633434]	[413.5642395 321.23815918 0.81867427]	[472.52191162 318.56030273 0.78079599]	[5.46957214e+02 8.42033447e+02 6.47941172e-01]	[5.59736450e+02 8.31770691e+02 7.18670547e-01]	[5.21199707e+02 8.29175964e+02 7.07737744e-01]	[4.59647278e+02 8.03507751e+02 7.34219611e-01]	[4.41702026e+02 7.95910583e+02 7.54402339e-01]	[4.59719116e+02 7.88108154e+02 7.02930391e-01]
[444.35754395 346.84231567 0.86232233]	[441.81900024 382.86798096 0.90773332]	[385.33218384 387.89398193 0.82181805]	[364.82772827 472.59075928 0.83444095]	[359.65045166 559.69348145 0.89735484]	[500.7616272 380.26287842 0.90442389]	[521.39483643 462.37329102 0.92884523]	[534.1661377 544.54370117 0.85413599]	[457.07852173 552.08001709 0.74000639]	[418.70523071 552.12408447 0.74458665]	[439.31973267 672.69042969 0.82155919]	[457.06222534 782.95794678 0.7914592 ]	[487.92840576 549.58227539 0.72144234]	[503.25665283 682.97894287 0.83617741]	[5.23914124e+02 8.18942444e+02 8.05239558e-01]	[436.58685303 336.61968994 0.90988207]	[459.58926392 336.49633789 0.91871417]	[413.590271 326.29397583 0.81511116]	[467.49621582 318.74969482 0.77346343]	[5.46933960e+02 8.47142700e+02 6.66585088e-01]	[5.59719543e+02 8.34359070e+02 6.92361534e-01]	[5.21187683e+02 8.31745422e+02 6.93194211e-01]	[4.59682892e+02 8.03517334e+02 7.16731012e-01]	[4.41738922e+02 7.98401001e+02 7.30803967e-01]	[4.59684998e+02 7.88133057e+02 6.81395292e-01]
[444.31491089 354.5 0.9030323 ]	[441.78372192 390.45095825 0.89370972]	[385.29263306 393.02316284 0.8325702 ]	[364.8097229 477.6993103 0.86433905]	[359.64785767 562.25396729 0.91744643]	[500.75796509 382.81756592 0.88447118]	[521.40826416 464.90209961 0.91302121]	[534.15002441 549.55700684 0.82897145]	[454.64752197 554.69006348 0.74330842]	[418.69210815 557.21740723 0.75713646]	[441.66278076 672.70056152 0.8070665 ]	[454.63174438 780.3916626 0.78517431]	[485.48193359 554.67431641 0.72751057]	[500.86398315 685.390625 0.83288872]	[5.23897888e+02 8.24068481e+02 8.00427318e-01]	[436.55999756 339.21542358 0.89545572]	[457.19549561 339.06817627 0.92814046]	[416.0512085 331.47909546 0.81773406]	[467.46218872 321.24151611 0.77691579]	[5.44414368e+02 8.49624939e+02 6.59460604e-01]	[5.57187744e+02 8.39411682e+02 6.66048884e-01]	[5.18760315e+02 8.34306519e+02 6.62092924e-01]	[4.59709900e+02 8.03518921e+02 7.27790654e-01]	[4.41756897e+02 7.98398010e+02 7.37088144e-01]	[4.59661652e+02 7.88024780e+02 6.79772258e-01]
[444.30587769 357.06066895 0.93194544]	[441.7928772 395.50299072 0.90926778]	[382.86102295 395.59188843 0.84890258]	[364.80371094 480.21807861 0.87853277]	[359.61480713 562.45202637 0.94520855]	[500.75265503 387.85696411 0.85879791]	[521.39562988 467.45385742 0.89491451]	[534.16925049 554.64630127 0.82360518]	[454.63876343 557.26208496 0.7472707 ]	[418.69616699 559.76660156 0.76682371]	[439.31860352 677.79827881 0.80880946]	[457.07958984 780.39593506 0.78895396]	[485.46392822 557.24060059 0.73399037]	[500.83917236 685.4777832 0.83876729]	[5.23857971e+02 8.29114197e+02 8.28568876e-01]	[434.08575439 341.77478027 0.86598539]	[457.20175171 339.26641846 0.92129803]	[413.52783203 336.46185303 0.81254762]	[467.46261597 326.38088989 0.76028663]	[5.46933533e+02 8.52215332e+02 6.65909767e-01]	[5.57256042e+02 8.47065063e+02 6.97761536e-01]	[5.18710205e+02 8.39458862e+02 6.48571610e-01]	[4.59687012e+02 8.03458008e+02 7.10770547e-01]	[4.41771790e+02 7.95905518e+02 7.37305641e-01]	[4.59703857e+02 7.88036194e+02 6.80549324e-01]
[441.918396 357.19921875 0.94132841]	[441.80368042 395.62417603 0.92260218]	[382.85324097 398.09133911 0.8621577 ]	[364.8500061 482.73236084 0.87603718]	[359.62075806 564.93286133 0.94376993]	[500.72817993 392.97341919 0.85211408]	[521.40557861 470.03149414 0.88199693]	[534.18041992 557.25598145 0.83361876]	[454.63980103 559.76782227 0.75085872]	[418.70275879 562.25482178 0.77710658]	[439.32318115 680.35766602 0.80829304]	[454.60665894 777.90533447 0.78299922]	[485.46185303 559.73828125 0.73502415]	[500.78509521 687.98999023 0.82880884]	[523.7689209 829.23956299 0.83724678]	[434.07015991 344.33798218 0.84987724]	[457.19430542 341.80245972 0.89324039]	[411.01254272 336.6340332 0.83510137]	[467.48641968 333.99093628 0.77477169]	[5.44329590e+02 8.54802612e+02 6.66188598e-01]	[5.52123962e+02 8.49632385e+02 7.23773122e-01]	[5.16217041e+02 8.42003845e+02 6.26425147e-01]	[4.59647186e+02 8.00947144e+02 7.14892626e-01]	[4.41745209e+02 7.95864868e+02 7.51183391e-01]	[4.59660553e+02 7.85598572e+02 6.81689203e-01]
[441.88894653 359.6647644 0.93620038]	[441.82180786 398.10302734 0.93526906]	[382.84576416 398.26202393 0.86949354]	[364.79165649 485.3795166 0.85608906]	[359.64974976 565.04827881 0.9219498 ]	[500.71618652 395.54037476 0.86903316]	[521.40753174 475.10626221 0.88308358]	[536.66204834 562.23376465 0.8643834 ]	[454.65066528 559.83178711 0.75854111]	[418.69818115 562.32055664 0.78384531]	[439.32406616 680.40380859 0.81823915]	[454.6232605 780.42102051 0.78261268]	[485.4833374 559.80267334 0.73670757]	[500.75991821 688.02008057 0.82417548]	[521.42242432 831.6854248 0.84691411]	[431.55117798 351.94299316 0.84072173]	[457.11846924 346.8807373 0.86993825]	[408.45025635 339.10525513 0.82963234]	[464.93722534 334.03051758 0.81129497]	[5.44367676e+02 8.54908142e+02 6.17927074e-01]	[5.52121765e+02 8.49704651e+02 6.86014414e-01]	[5.16195984e+02 8.44569458e+02 6.17287457e-01]	[4.59699524e+02 8.00984436e+02 6.96422815e-01]	[4.41793457e+02 7.98369324e+02 7.15220392e-01]	[4.59643463e+02 7.88047791e+02 6.83818460e-01]
[441.85235596 362.23135376 0.91659188]	[441.80404663 398.24612427 0.93794864]	[382.8374939 400.76019287 0.87200272]	[364.78823853 487.99398804 0.83984244]	[359.6781311 570.03277588 0.89587677]	[500.68154907 398.03903198 0.88058758]	[521.41375732 480.1942749 0.90374112]	[536.69799805 562.44000244 0.87649095]	[457.07293701 562.39819336 0.775208 ]	[418.71282959 564.86804199 0.77999872]	[439.32827759 682.97937012 0.83284366]	[454.59698486 777.88494873 0.78053331]	[485.49386597 562.3739624 0.7424264 ]	[500.75582886 690.64807129 0.80342317]	[5.21402588e+02 8.34318970e+02 8.29135478e-01]	[431.52020264 354.58569336 0.86780703]	[457.07910156 352.02236938 0.87565178]	[408.45043945 339.26971436 0.80814242]	[464.92547607 336.61352539 0.81516612]	[5.39303528e+02 8.65094971e+02 6.48802280e-01]	[5.47051575e+02 8.52369141e+02 7.19376922e-01]	[5.16211609e+02 8.49672058e+02 6.71759367e-01]	[4.59722015e+02 8.00986633e+02 7.20197976e-01]	[4.41824127e+02 7.98382080e+02 7.26286769e-01]	[4.59632660e+02 7.85559204e+02 6.86385810e-01]
[441.92260742 364.83447266 0.87916905]	[441.77337646 400.80490112 0.93534046]	[382.78765869 403.37280273 0.85425347]	[364.77023315 490.55014038 0.83624876]	[359.68264771 572.63702393 0.88543397]	[500.68746948 398.22463989 0.90210897]	[521.3984375 482.73150635 0.92389351]	[536.671875 564.92053223 0.876513 ]	[454.57797241 564.8895874 0.76313955]	[418.64880371 564.95880127 0.77100509]	[439.29980469 685.41888428 0.8313067 ]	[4.54565826e+02 7.77845459e+02 7.72073269e-01]	[485.43878174 564.87927246 0.74451178]	[500.76751709 695.74414062 0.78873563]	[5.21356384e+02 8.34393982e+02 8.20193291e-01]	[434.05993652 357.09936523 0.89164162]	[457.14532471 354.59719849 0.90136486]	[410.9440918 344.33383179 0.80512261]	[464.96725464 339.19448853 0.78355175]	[5.34171265e+02 8.67613647e+02 6.76944137e-01]	[5.44485413e+02 8.54866699e+02 7.29143798e-01]	[5.16200623e+02 8.49702209e+02 6.60341144e-01]	[4.59779388e+02 8.00965881e+02 7.29703724e-01]	[4.41851257e+02 7.98385132e+02 7.22223878e-01]	[4.59613678e+02 7.85505554e+02 6.66225195e-01]
[444.29663086 372.48446655 0.88524246]	[441.76644897 403.34387207 0.91438198]	[382.81185913 408.40576172 0.8364141 ]	[364.7663269 493.12411499 0.83744603]	[359.7171936 580.21636963 0.89115554]	[500.72640991 400.73306274 0.9083128 ]	[521.39044189 482.88964844 0.92643338]	[536.68292236 565.03295898 0.8659206 ]	[452.07815552 565.02587891 0.74200761]	[418.59121704 567.47369385 0.74841338]	[439.25506592 685.41485596 0.82184279]	[454.57788086 775.32080078 0.78001517]	[485.42697144 565.03125 0.73867738]	[500.80706787 703.425354 0.79815072]	[5.21328308e+02 8.44563660e+02 8.11307907e-01]	[434.07183838 359.62765503 0.88980758]	[457.16470337 357.11862183 0.92034888]	[410.98699951 349.45239258 0.80140465]	[464.97042847 339.21490479 0.76128608]	[5.36723694e+02 8.67652832e+02 6.64757848e-01]	[5.44496094e+02 8.57369141e+02 7.06183314e-01]	[5.16133972e+02 8.54818115e+02 6.62223577e-01]	[4.59718750e+02 8.00906677e+02 7.34220028e-01]	[4.41810303e+02 7.95866882e+02 7.47644305e-01]	[4.59637634e+02 7.83020508e+02 6.74706161e-01]
[441.92758179 375.08511353 0.92050683]	[441.74142456 408.43087769 0.89498383]	[382.83404541 413.50799561 0.83442312]	[362.33380127 498.19219971 0.86279798]	[359.71206665 580.33453369 0.90525681]	[500.71057129 403.28366089 0.88786376]	[521.41088867 485.38070679 0.9132024 ]	[536.66662598 567.5067749 0.85296637]	[452.06433105 567.55645752 0.73717862]	[418.5836792 570.01983643 0.73862374]	[439.22869873 685.45874023 0.82298243]	[454.56738281 772.81933594 0.7883839 ]	[485.40927124 570.02514648 0.73878717]	[500.77230835 703.48083496 0.79567724]	[5.21317261e+02 8.47141846e+02 8.18985641e-01]	[434.07162476 359.81915283 0.87296849]	[457.16107178 359.62625122 0.92351639]	[411.02005005 354.48641968 0.80133843]	[464.95230103 341.73864746 0.76347983]	[5.41805359e+02 8.70105286e+02 6.54473960e-01]	[5.46968811e+02 8.57461609e+02 6.78481460e-01]	[5.13632385e+02 8.57425110e+02 6.42558217e-01]	[4.59734283e+02 7.98446350e+02 7.53423095e-01]	[4.41806152e+02 7.95860535e+02 7.68147886e-01]	[4.59634369e+02 7.80443787e+02 6.82203293e-01]
[441.90490723 377.62124634 0.94731045]	[441.72744751 413.56231689 0.90048039]	[382.78915405 416.09204102 0.8564117 ]	[364.76553345 500.73965454 0.87440038]	[359.68997192 582.9430542 0.93418843]	[500.69271851 405.90167236 0.85453737]	[521.39263916 485.48092651 0.90082431]	[536.64752197 570.0501709 0.83424217]	[452.05645752 572.63531494 0.72724956]	[418.58413696 575.15289307 0.73023194]	[439.17907715 687.98815918 0.81722856]	[454.60900879 772.80072021 0.7921412 ]	[485.40252686 572.65112305 0.73679447]	[500.699646 705.94976807 0.79261231]	[5.21253540e+02 8.49613892e+02 8.24947774e-01]	[434.0223999 364.76776123 0.85125595]	[457.15679932 359.82382202 0.90745211]	[410.98117065 357.09396362 0.81463921]	[464.93927002 346.89993286 0.74204689]	[5.41848572e+02 8.70100220e+02 6.56162500e-01]	[5.44458923e+02 8.59955688e+02 6.77548647e-01]	[5.13582825e+02 8.59949585e+02 6.38072848e-01]	[4.59713654e+02 8.00929993e+02 7.59949982e-01]	[4.41792603e+02 7.95848267e+02 7.77235627e-01]	[4.59704376e+02 7.80411743e+02 6.82820320e-01]
[441.90606689 377.72991943 0.9511348 ]	[441.74569702 416.10784912 0.92179656]	[382.77966309 418.60986328 0.87274039]	[364.7906189 500.86135864 0.88051605]	[359.68356323 585.33880615 0.93507892]	[500.70062256 410.97039795 0.84341872]	[521.37976074 490.48104858 0.88652712]	[536.63592529 575.17694092 0.82626915]	[452.05334473 575.17907715 0.72783428]	[418.57650757 577.69970703 0.73599029]	[439.18466187 688.01507568 0.82105953]	[454.5819397 772.70947266 0.78968298]	[485.41506958 575.2008667 0.73612148]	[498.25997925 706.03826904 0.796345 ]	[5.21170959e+02 8.49788330e+02 8.38932037e-01]	[434.01589966 367.34967041 0.84383017]	[457.16012573 362.31552124 0.89050102]	[408.43563843 357.21566772 0.82147741]	[464.93713379 352.02716064 0.74237764]	[5.36693848e+02 8.72789551e+02 6.99909389e-01]	[5.44317078e+02 8.70110413e+02 7.72692204e-01]	[5.08509155e+02 8.62532532e+02 6.58100247e-01]	[4.59739655e+02 8.00931335e+02 7.75287688e-01]	[4.41823151e+02 7.95850830e+02 7.84140706e-01]	[4.59664490e+02 7.75315796e+02 6.87237501e-01]
[441.81936646 380.19015503 0.95621413]	[441.73822021 416.17480469 0.92640436]	[382.77645874 418.68438721 0.87991965]	[364.7935791 503.34335327 0.87123245]	[359.70278931 585.46539307 0.93466461]	[500.65689087 413.5151062 0.84010172]	[521.3885498 493.10665894 0.87754774]	[536.64300537 577.75750732 0.83229935]	[452.06445312 577.70800781 0.72994334]	[418.58306885 577.77081299 0.74583781]	[439.17565918 688.04486084 0.81568497]	[452.06735229 770.23706055 0.78800797]	[485.41177368 577.71520996 0.73645639]	[500.6505127 708.56158447 0.78501558]	[5.18744263e+02 8.52297363e+02 8.24710488e-01]	[428.96139526 372.48355103 0.84502411]	[454.63964844 367.37600708 0.86330736]	[405.90106201 359.65301514 0.81856883]	[464.88644409 354.4855957 0.78255802]	[5.34128845e+02 8.75328674e+02 6.92496061e-01]	[5.41898010e+02 8.70298523e+02 8.02207828e-01]	[5.05999756e+02 8.67620911e+02 6.81385458e-01]	[4.59709900e+02 7.98415039e+02 7.85877287e-01]	[441.77883911 795.79443359 0.8065483 ]	[4.59623505e+02 7.72762756e+02 6.84672773e-01]
[441.79956055 380.31524658 0.94087166]	[441.76245117 418.61154175 0.93263316]	[382.78387451 418.78448486 0.88090599]	[364.79907227 505.94995117 0.84954119]	[359.73660278 585.57653809 0.91411769]	[500.66223145 416.02761841 0.84899342]	[521.37664795 495.64819336 0.88097072]	[536.67767334 582.7444458 0.86199653]	[454.55187988 580.24761963 0.7407431 ]	[418.61575317 580.3137207 0.76240242]	[439.17687988 688.06011963 0.81298572]	[454.53887939 772.73883057 0.77483141]	[485.43682861 577.78265381 0.73685908]	[498.25369263 708.55426025 0.76091915]	[5.18728027e+02 8.52346741e+02 8.16514254e-01]	[428.93933105 375.05899048 0.86666644]	[454.60473633 372.4460144 0.86407715]	[405.89190674 359.78546143 0.80552781]	[464.83834839 356.97653198 0.80159962]	[5.31614563e+02 8.72937866e+02 6.57406688e-01]	[5.41857788e+02 8.70295166e+02 7.62963772e-01]	[5.05972198e+02 8.67695923e+02 6.90768123e-01]	[4.59694885e+02 7.98427734e+02 7.81661570e-01]	[441.77267456 795.80523682 0.7981317 ]	[4.59653778e+02 7.77827148e+02 6.66280746e-01]
[441.79925537 380.31835938 0.94026124]	[441.75894165 418.60916138 0.93267417]	[382.78485107 418.78262329 0.88120902]	[364.8006897 505.95214844 0.8494947 ]	[359.73800659 585.57281494 0.91430211]	[500.65655518 416.02377319 0.84729624]	[521.37353516 495.63574219 0.88003159]	[536.6663208 580.3671875 0.85949534]	[454.53457642 580.24206543 0.73746634]	[418.60446167 580.30718994 0.76039296]	[439.19622803 688.04937744 0.81458229]	[454.54006958 772.72595215 0.77322197]	[485.42544556 577.77819824 0.73689675]	[498.25057983 708.55725098 0.75429523]	[5.18731140e+02 8.52350098e+02 8.16821218e-01]	[428.93960571 375.06072998 0.86712974]	[454.60501099 372.44766235 0.86418313]	[405.89205933 359.78302002 0.806059 ]	[464.84017944 356.9831543 0.80516112]	[5.31580811e+02 8.72934021e+02 6.58548176e-01]	[5.41844910e+02 8.70295715e+02 7.62597382e-01]	[5.05979004e+02 8.67694336e+02 6.86807454e-01]	[4.59698425e+02 7.98414490e+02 7.80974746e-01]	[441.77761841 795.79370117 0.79649734]	[4.59653778e+02 7.75344482e+02 6.66046858e-01]
[441.79656982 382.78775024 0.92287743]	[441.74526978 418.70681763 0.93904305]	[382.73492432 421.25411987 0.88666064]	[364.80300903 508.47183228 0.83485305]	[359.77755737 588.0871582 0.88874692]	[500.6545105 416.12579346 0.86464703]	[521.37310791 498.11676025 0.88768506]	[536.70874023 582.82733154 0.88025391]	[454.55038452 580.28930664 0.74543226]	[418.63027954 580.34844971 0.76510304]	[439.20092773 688.07562256 0.8065055 ]	[4.52076691e+02 7.72696960e+02 7.68394589e-01]	[485.43652344 580.2699585 0.74085021]	[498.23883057 708.63269043 0.7638005 ]	[5.18644836e+02 8.54814758e+02 8.02028775e-01]	[428.94268799 377.51580811 0.87798244]	[454.60336304 374.97097778 0.87045419]	[405.86871338 359.82772827 0.80807835]	[464.83978271 357.08734131 0.80221128]	[5.26513550e+02 8.77929382e+02 6.88630581e-01]	[5.41775696e+02 8.72800110e+02 7.94267356e-01]	[5.05952423e+02 8.70112061e+02 6.92394495e-01]	[4.59713593e+02 7.98422791e+02 7.70528913e-01]	[4.41795258e+02 7.95818420e+02 7.88667798e-01]	[4.59616211e+02 7.75293823e+02 6.48715734e-01]
[441.79400635 382.85733032 0.91527796]	[441.75146484 421.16976929 0.94113994]	[382.74151611 423.80865479 0.86790228]	[364.83889771 511.0513916 0.8254016 ]	[359.79721069 590.64715576 0.86854708]	[500.65161133 418.56512451 0.8759768 ]	[521.38824463 500.6600647 0.89904213]	[539.16467285 582.84790039 0.88522542]	[454.54632568 582.77764893 0.75254244]	[418.63491821 582.83892822 0.77417302]	[439.1539917 688.17547607 0.78017831]	[4.52079559e+02 7.72697998e+02 7.70745695e-01]	[485.42874146 580.35418701 0.74836767]	[498.17941284 708.61279297 0.77207136]	[5.16176575e+02 8.54826111e+02 7.95219064e-01]	[428.95849609 377.57629395 0.88764769]	[454.59103394 375.04333496 0.87793225]	[405.87332153 364.79449463 0.7980631 ]	[464.834198 359.6335144 0.79283994]	[5.23891479e+02 8.77941467e+02 7.23297000e-01]	[5.39220337e+02 8.72835999e+02 7.84254253e-01]	[5.05960602e+02 8.70110291e+02 6.87776089e-01]	[4.59716766e+02 7.98440125e+02 7.82261312e-01]	[4.41801086e+02 7.95822021e+02 7.95030832e-01]	[4.59639893e+02 7.75269165e+02 6.54893517e-01]
[441.81704712 390.48406982 0.89748549]	[441.71051025 421.30014038 0.94050145]	[382.72790527 426.39978027 0.85159218]	[364.86010742 513.60015869 0.824166 ]	[362.23422241 598.2255249 0.8570829 ]	[498.26559448 418.66119385 0.8880533 ]	[521.42938232 503.23919678 0.93796945]	[539.27624512 582.99346924 0.91444522]	[454.56427002 582.85931396 0.76229155]	[418.64776611 582.90350342 0.77834451]	[439.0831604 688.17138672 0.76711005]	[4.52074127e+02 7.70301575e+02 7.58473575e-01]	[485.43981934 582.87121582 0.7494545 ]	[498.24188232 711.1897583 0.75225896]	[5.16163330e+02 8.59945862e+02 7.65201449e-01]	[428.97244263 380.10671997 0.88574648]	[454.60897827 377.57476807 0.89182919]	[405.85238647 367.39151001 0.8007338 ]	[462.4520874 359.61752319 0.76526892]	[5.23941040e+02 8.85559998e+02 6.61890686e-01]	[5.39257446e+02 8.75365662e+02 7.12964714e-01]	[5.05908539e+02 8.72715271e+02 7.12637126e-01]	[4.59699524e+02 7.98427368e+02 7.93886244e-01]	[441.79379272 795.80053711 0.80515575]	[4.59668732e+02 7.72801086e+02 6.45359039e-01]
[441.78738403 395.49359131 0.92518783]	[441.72613525 421.39035034 0.92896956]	[382.75552368 426.44659424 0.84648973]	[367.33898926 516.12664795 0.82478917]	[362.25463867 598.28942871 0.86257732]	[500.67410278 418.76498413 0.89662683]	[523.7598877 503.27801514 0.93609214]	[539.30535889 585.375 0.91159838]	[454.61761475 582.90606689 0.77567846]	[418.68283081 582.93664551 0.78596354]	[439.12191772 688.16595459 0.77502865]	[4.54567749e+02 7.75271057e+02 7.55190790e-01]	[485.47695923 582.92492676 0.74913114]	[498.21118164 711.23077393 0.73856789]	[5.13605896e+02 8.57368042e+02 7.63791025e-01]	[428.94158936 380.19094849 0.88429999]	[454.61456299 377.67337036 0.90028119]	[405.87988281 369.93893433 0.79483473]	[464.82568359 359.6913147 0.7365517 ]	[5.21351074e+02 8.85568481e+02 7.37617671e-01]	[5.36654358e+02 8.75378967e+02 7.45677829e-01]	[5.03440674e+02 8.70201294e+02 7.05741584e-01]	[4.59681732e+02 8.00921875e+02 7.91615665e-01]	[441.78347778 795.82946777 0.80099785]	[4.59691498e+02 7.77890198e+02 6.35885239e-01]
[441.78820801 395.49484253 0.92547703]	[441.72418213 421.3861084 0.92979342]	[382.75097656 426.44180298 0.84725893]	[367.35498047 516.12384033 0.82375431]	[362.25750732 598.2979126 0.86262971]	[500.67126465 418.76248169 0.89606678]	[523.76074219 503.27297974 0.93575913]	[539.30114746 585.37689209 0.91016454]	[454.60610962 582.91259766 0.77507794]	[418.67892456 582.94482422 0.78505754]	[439.11639404 688.17028809 0.77351671]	[4.54549042e+02 7.72780273e+02 7.61630714e-01]	[485.46377563 582.92895508 0.75137138]	[498.18078613 711.23382568 0.73710847]	[5.13610901e+02 8.57395752e+02 7.64402926e-01]	[428.94152832 380.1918335 0.88434243]	[454.61611938 377.67391968 0.90050018]	[405.87771606 369.93789673 0.79462719]	[464.82562256 359.69076538 0.73758548]	[5.21366882e+02 8.85573486e+02 7.30211973e-01]	[5.36664062e+02 8.75379333e+02 7.41152704e-01]	[5.03444031e+02 8.70234619e+02 7.09890485e-01]	[4.59686127e+02 8.00919128e+02 7.90242195e-01]	[441.78305054 795.81860352 0.80353522]	[4.59684174e+02 7.75343933e+02 6.44056678e-01]
[441.80267334 395.58328247 0.94349909]	[441.72909546 423.85464478 0.91761804]	[382.77285767 428.98696899 0.83998817]	[367.37698364 516.17285156 0.82727647]	[362.25622559 600.78613281 0.87444222]	[500.68988037 421.20095825 0.90241241]	[523.77947998 503.39620972 0.93785578]	[541.69567871 585.4039917 0.91884983]	[457.06378174 582.93774414 0.77906686]	[418.70294189 582.95880127 0.78718269]	[439.14028931 688.17974854 0.78001279]	[4.54559509e+02 7.72808594e+02 7.58488536e-01]	[487.95077515 582.96185303 0.74297142]	[4.95673737e+02 7.16257263e+02 7.09718883e-01]	[5.16117188e+02 8.62540283e+02 7.72063851e-01]	[428.95843506 380.30209351 0.87544996]	[454.62744141 377.75308228 0.902753 ]	[405.92810059 372.47729492 0.78739583]	[464.82727051 359.69247437 0.76648754]	[5.23841797e+02 8.85651550e+02 6.87555850e-01]	[5.36663818e+02 8.77898376e+02 6.96433187e-01]	[5.05913940e+02 8.72760193e+02 7.19076872e-01]	[4.59680176e+02 8.00927734e+02 7.94879496e-01]	[441.77209473 795.8135376 0.80725431]	[4.59699554e+02 7.77846802e+02 6.48669660e-01]
[441.83071899 398.04455566 0.94882691]	[441.76132202 426.33926392 0.90579081]	[382.80804443 431.4828186 0.83457929]	[367.38467407 516.18157959 0.82820141]	[362.25219727 600.79296875 0.87738395]	[500.74990845 421.2791748 0.90548283]	[523.77856445 503.42306519 0.93581569]	[541.70025635 585.44976807 0.91943347]	[454.65054321 585.36193848 0.78127998]	[418.70172119 585.36676025 0.78842139]	[439.15679932 688.15917969 0.78811193]	[4.54566620e+02 7.72796814e+02 7.52009094e-01]	[487.92779541 585.40338135 0.74467188]	[4.98144562e+02 7.18837219e+02 7.17432797e-01]	[5.16131836e+02 8.62549133e+02 7.67046154e-01]	[428.98040771 382.77838135 0.85523623]	[457.08248901 380.18527222 0.9121049 ]	[408.46008301 375.04269409 0.78489506]	[464.85961914 359.80484009 0.78217578]	[5.23846924e+02 8.85620117e+02 6.52003527e-01]	[5.36669983e+02 8.77881897e+02 6.77257776e-01]	[5.05936096e+02 8.72784241e+02 7.08753884e-01]	[4.59677368e+02 8.00933716e+02 7.89075315e-01]	[441.7784729 795.81311035 0.79967958]	[4.59709900e+02 7.75356262e+02 6.29055619e-01]
[441.85971069 398.13879395 0.95923799]	[441.77035522 428.93807983 0.88981789]	[382.81488037 434.07577515 0.83901501]	[367.39630127 518.7074585 0.8340199 ]	[359.82943726 600.88085938 0.89662248]	[500.78659058 421.38189697 0.89539707]	[523.83215332 505.95739746 0.9085018 ]	[541.68847656 585.55047607 0.90990907]	[457.09893799 585.52716064 0.76960564]	[418.71929932 585.51586914 0.77559584]	[439.18103027 690.71392822 0.76543331]	[4.54603790e+02 7.75330811e+02 7.59405255e-01]	[487.98388672 585.56256104 0.73020232]	[4.95667145e+02 7.18862915e+02 7.03658700e-01]	[5.16177551e+02 8.67596619e+02 7.83668280e-01]	[431.49835205 382.87210083 0.84971261]	[457.11721802 380.3243103 0.90314251]	[410.97937012 377.56982422 0.79290158]	[464.94241333 364.81838989 0.75085986]	[5.26453735e+02 8.88154663e+02 6.07601166e-01]	[5.39275940e+02 8.77974182e+02 6.55227304e-01]	[5.05934326e+02 8.75334167e+02 6.90976858e-01]	[4.59663300e+02 8.00972168e+02 7.85680711e-01]	[441.76116943 795.83990479 0.80146033]	[4.59742462e+02 7.80399109e+02 6.38804376e-01]
[441.88659668 398.18841553 0.9612726 ]	[441.77496338 431.46920776 0.88734514]	[382.80056763 436.55438232 0.84589869]	[367.42459106 518.7902832 0.84209263]	[359.83172607 603.30914307 0.89961016]	[500.80029297 423.80075073 0.89047694]	[523.82513428 506.01351929 0.90031046]	[539.32318115 588.02056885 0.89547431]	[457.07940674 588.00500488 0.75468647]	[418.70419312 587.9788208 0.76523238]	[439.21868896 693.22381592 0.76423848]	[4.54605408e+02 7.75364929e+02 7.54700065e-01]	[487.96881104 588.05413818 0.72252351]	[4.95692352e+02 7.21452820e+02 7.10497200e-01]	[5.16149475e+02 8.67639404e+02 7.84133554e-01]	[431.53887939 385.35897827 0.8483054 ]	[457.13537598 382.74514771 0.89474201]	[410.980896 377.66845703 0.80304945]	[464.93795776 367.39273071 0.73439693]	[5.26480835e+02 8.88225464e+02 6.31288409e-01]	[5.39285950e+02 8.80504822e+02 6.72042966e-01]	[5.05906616e+02 8.75364075e+02 6.89173222e-01]	[4.59660248e+02 8.00967224e+02 7.70427048e-01]	[4.41766968e+02 7.95838623e+02 7.91220784e-01]	[4.59734314e+02 7.80450684e+02 6.31233931e-01]
[441.89776611 398.26000977 0.95719397]	[441.8067627 434.07046509 0.89103049]	[382.82937622 436.6762085 0.85497439]	[369.9329834 518.79486084 0.84528244]	[359.79769897 603.34014893 0.90813303]	[500.83197021 423.88693237 0.88041031]	[523.82226562 508.45898438 0.89638668]	[539.3024292 588.07293701 0.88352185]	[457.13009644 588.03649902 0.75561106]	[418.73950195 588.01849365 0.75884056]	[439.25006104 693.22296143 0.764112 ]	[4.54580750e+02 7.75358582e+02 7.53520787e-01]	[490.49041748 588.06866455 0.7142753 ]	[4.98160339e+02 7.23913086e+02 7.09274709e-01]	[5.16177185e+02 8.70148804e+02 8.06544244e-01]	[431.5355835 387.87966919 0.84326541]	[457.16137695 382.82614136 0.89620847]	[408.474823 377.7064209 0.80040997]	[467.41976929 372.45443726 0.76613384]	[5.29049683e+02 8.90758362e+02 6.22041821e-01]	[5.41765015e+02 8.85618774e+02 6.73734248e-01]	[5.05896210e+02 8.77910828e+02 7.07938194e-01]	[4.59661652e+02 8.00954102e+02 7.70583808e-01]	[4.41756927e+02 7.95829651e+02 7.89068699e-01]	[4.59703888e+02 7.80433899e+02 6.32145166e-01]
[441.88919067 400.64587402 0.95476818]	[441.80575562 434.1083374 0.89285856]	[382.84164429 439.0847168 0.85943621]	[369.95755005 521.21472168 0.86088514]	[359.77661133 603.38830566 0.91735595]	[500.822052 423.91360474 0.87590545]	[523.83007812 508.53128052 0.88703001]	[539.29980469 593.10430908 0.86048943]	[457.11230469 588.06243896 0.75322461]	[418.72470093 588.03192139 0.75830531]	[439.26882935 695.7635498 0.75027996]	[4.54552704e+02 7.75270142e+02 7.49586523e-01]	[488.01400757 588.0980835 0.71489525]	[4.98152618e+02 7.23929871e+02 7.17657149e-01]	[5.16155151e+02 8.70151306e+02 7.95108795e-01]	[431.53085327 390.42773438 0.84004283]	[457.14385986 385.33581543 0.88258302]	[410.97372437 380.10147095 0.79951298]	[467.4012146 372.52728271 0.77609134]	[5.26524414e+02 8.93266846e+02 6.75914705e-01]	[5.41739746e+02 8.88194275e+02 7.25190222e-01]	[5.05882263e+02 8.77887268e+02 6.95954084e-01]	[4.59697632e+02 8.00953247e+02 7.83969820e-01]	[441.77749634 795.84069824 0.79940271]	[4.59675293e+02 7.77843872e+02 6.36401236e-01]
[441.91363525 400.71728516 0.94187695]	[441.85198975 436.61938477 0.90039247]	[385.2925415 439.14450073 0.86144209]	[369.94439697 521.28210449 0.87236106]	[359.73641968 603.45050049 0.93039989]	[500.85314941 426.45535278 0.86059505]	[523.83813477 511.08349609 0.88053668]	[539.31048584 595.68493652 0.85313392]	[457.13479614 588.06591797 0.75554824]	[418.7539978 588.03112793 0.75723404]	[439.27145386 695.73364258 0.74487281]	[4.52089081e+02 7.72808838e+02 7.51994908e-01]	[488.02285767 590.55859375 0.71208215]	[4.95664825e+02 7.23926086e+02 7.02600360e-01]	[5.13648193e+02 8.70204163e+02 7.89598227e-01]	[431.55148315 392.99850464 0.84497011]	[457.16619873 387.91070557 0.8799696 ]	[411.01049805 380.15725708 0.79265177]	[467.43518066 374.98327637 0.77978879]	[5.29001465e+02 8.93402527e+02 6.59378171e-01]	[5.41747437e+02 8.90690735e+02 7.25044847e-01]	[5.03476837e+02 8.77955505e+02 6.86991751e-01]	[4.59725891e+02 8.00947998e+02 7.88409173e-01]	[441.79928589 795.8458252 0.80312556]	[4.59656738e+02 7.75342529e+02 6.36564672e-01]
[441.92047119 400.78359985 0.9277125 ]	[441.8739624 436.64941406 0.89981246]	[385.30761719 439.17855835 0.86280257]	[369.93911743 521.30957031 0.87585878]	[359.70700073 603.47509766 0.93659389]	[503.23892212 428.95327759 0.86013544]	[523.85101318 513.63964844 0.88185883]	[539.32250977 600.77667236 0.87490523]	[457.17807007 588.0526123 0.76433128]	[418.77963257 588.03344727 0.75753725]	[439.28295898 693.18139648 0.75926256]	[4.54558533e+02 7.72790466e+02 7.55466163e-01]	[490.54391479 588.0925293 0.70957434]	[4.95682922e+02 7.26473633e+02 7.04963923e-01]	[5.11098877e+02 8.70187012e+02 7.76175857e-01]	[431.56265259 393.07318115 0.85083574]	[457.18334961 390.4460144 0.88135993]	[411.04071045 380.18231201 0.7995469 ]	[467.4914856 375.05221558 0.78767872]	[5.26400818e+02 8.93430603e+02 6.82394683e-01]	[5.39206055e+02 8.90732849e+02 7.23881960e-01]	[5.03464386e+02 8.77908630e+02 6.64735436e-01]	[4.59741760e+02 8.00932190e+02 7.96319544e-01]	[441.82458496 795.84106445 0.81068456]	[4.59674591e+02 7.75334106e+02 6.33065760e-01]
[444.3230896 400.81463623 0.91688949]	[441.89324951 436.68936157 0.90290123]	[385.3225708 439.19985962 0.86106455]	[369.91790771 521.31860352 0.87489986]	[359.69256592 603.47723389 0.93612111]	[503.25561523 431.52160645 0.85754782]	[523.86065674 516.11303711 0.8808341 ]	[541.69055176 600.82757568 0.88373411]	[457.16189575 590.56494141 0.75667781]	[418.7611084 588.09527588 0.75160474]	[439.30316162 693.19415283 0.74693412]	[4.54559601e+02 7.72766785e+02 7.55834877e-01]	[490.52386475 590.6026001 0.70812613]	[4.95631287e+02 7.23995361e+02 6.94971323e-01]	[5.11025513e+02 8.70176086e+02 7.73543537e-01]	[434.0552063 395.50708008 0.85729969]	[459.59075928 390.47622681 0.88765991]	[413.5552063 380.24700928 0.79300553]	[470.02075195 375.07891846 0.78339553]	[5.23959412e+02 8.93279724e+02 6.77657425e-01]	[5.36685974e+02 8.88221985e+02 6.87676728e-01]	[5.03424072e+02 8.77906006e+02 6.62631094e-01]	[4.59742798e+02 8.00947632e+02 8.00833881e-01]	[441.8319397 795.84991455 0.81196707]	[4.59675751e+02 7.75305908e+02 6.36593699e-01]
[444.40039062 400.87240601 0.89362383]	[444.29577637 439.07067871 0.89842564]	[385.35977173 439.21047974 0.85780847]	[369.95904541 521.34130859 0.88011074]	[359.67245483 603.49273682 0.93940067]	[503.31564331 434.03787231 0.85808176]	[523.86895752 516.12915039 0.88024253]	[541.70678711 603.27001953 0.89617878]	[457.15182495 590.5458374 0.75891358]	[418.74966431 588.06976318 0.75890279]	[439.3168335 693.25262451 0.7554664 ]	[4.54560059e+02 7.72744690e+02 7.53881276e-01]	[490.51654053 590.61102295 0.70780432]	[4.95613342e+02 7.24012512e+02 6.94649339e-01]	[5.11051422e+02 8.70209656e+02 7.75671840e-01]	[434.12515259 395.54830933 0.86559433]	[459.65911865 393.00198364 0.89965999]	[416.04025269 380.24569702 0.80643564]	[472.59848022 377.5947876 0.79194832]	[5.23953430e+02 8.93366089e+02 6.86025620e-01]	[5.39180603e+02 8.90672180e+02 7.08616436e-01]	[5.03413300e+02 8.77970337e+02 6.64180398e-01]	[4.59725769e+02 8.00947632e+02 7.92966366e-01]	[441.80603027 795.83825684 0.80991602]	[4.59693359e+02 7.75267334e+02 6.41898453e-01]
[446.88427734 403.30471802 0.87857813]	[444.31848145 439.08206177 0.8949542 ]	[385.38562012 439.22766113 0.85370892]	[369.96820068 521.3637085 0.88215429]	[359.64953613 603.48565674 0.94221121]	[503.34970093 434.04705811 0.85721517]	[523.89935303 516.19384766 0.87791544]	[541.71697998 603.31921387 0.90569592]	[457.18026733 590.62658691 0.757285 ]	[418.77590942 590.58563232 0.75272602]	[441.69619751 693.19104004 0.7725879 ]	[4.54556000e+02 7.72787292e+02 7.58580983e-01]	[490.56472778 593.15063477 0.70412946]	[4.95687775e+02 7.23929504e+02 6.83395386e-01]	[5.11045074e+02 8.67676331e+02 7.49373078e-01]	[436.61102295 395.61309814 0.88240433]	[459.71954346 393.06106567 0.91060388]	[416.10845947 380.25610352 0.80952471]	[475.11465454 377.67202759 0.78848743]	[5.23924683e+02 8.93353210e+02 6.85019374e-01]	[5.39179321e+02 8.90638916e+02 7.04450190e-01]	[5.03403534e+02 8.75361938e+02 6.53847158e-01]	[4.59728516e+02 8.00942749e+02 7.96310127e-01]	[441.81488037 795.84405518 0.81215322]	[4.59672668e+02 7.75322144e+02 6.46465182e-01]
[446.95788574 403.34521484 0.86576951]	[444.3399353 439.08782959 0.89446259]	[387.89642334 439.24816895 0.85312712]	[369.96987915 521.37030029 0.88390279]	[359.62811279 603.48339844 0.94058055]	[503.35772705 434.02728271 0.85669941]	[523.921875 518.6918335 0.88649881]	[541.71374512 603.36730957 0.91550106]	[457.16229248 593.10565186 0.75307715]	[418.75900269 590.59692383 0.75206929]	[441.71478271 693.20690918 0.76164877]	[4.52072998e+02 7.72691406e+02 7.60666490e-01]	[490.53256226 593.16876221 0.70234156]	[4.98128143e+02 7.23953857e+02 6.94760680e-01]	[5.13617249e+02 8.70209900e+02 7.67694116e-01]	[436.6817627 398.00967407 0.89424241]	[459.77432251 395.50692749 0.91515172]	[416.14474487 380.26998901 0.81221402]	[475.16299438 377.6517334 0.76916021]	[5.23945740e+02 8.93335632e+02 6.84970379e-01]	[5.39217834e+02 8.90639465e+02 7.14098454e-01]	[5.05877533e+02 8.80448914e+02 6.35503590e-01]	[4.59716003e+02 8.00921875e+02 7.99193382e-01]	[441.7805481 795.8034668 0.82422847]	[4.59645752e+02 7.72780640e+02 6.58438683e-01]
[449.48712158 403.35220337 0.86290479]	[444.38589478 439.11447144 0.89118004]	[390.43240356 439.23568726 0.84948695]	[369.97650146 521.39593506 0.8823846 ]	[359.5977478 603.503479 0.94047683]	[503.40222168 436.54772949 0.85712117]	[523.9307251 518.73956299 0.89062893]	[541.70910645 603.42010498 0.91594929]	[457.16546631 593.14642334 0.75387925]	[418.76565552 590.62896729 0.7495026 ]	[441.71737671 693.25341797 0.75553566]	[4.54543549e+02 7.72771057e+02 7.55606234e-01]	[490.52124023 595.68585205 0.70363158]	[4.98159851e+02 7.26477539e+02 6.77163243e-01]	[5.16132751e+02 8.70322021e+02 7.54374385e-01]	[439.1187439 398.02032471 0.9089669 ]	[459.83102417 395.51516724 0.91729367]	[418.56713867 380.25094604 0.8263188 ]	[477.65603638 377.66000366 0.78772849]	[5.26454773e+02 8.93411316e+02 6.23354256e-01]	[5.39296631e+02 8.90699463e+02 6.86848402e-01]	[5.05914124e+02 8.85586792e+02 6.19274855e-01]	[4.59687134e+02 8.00954651e+02 7.92539656e-01]	[441.76593018 795.82281494 0.81779015]	[4.59676758e+02 7.75308105e+02 6.51158035e-01]
[452.08236694 403.36383057 0.86135137]	[444.43078613 439.13293457 0.88780856]	[390.47686768 439.21942139 0.84765303]	[372.44522095 521.35845947 0.8877331 ]	[359.57894897 603.43243408 0.93265581]	[503.44830322 436.60879517 0.86327684]	[523.9508667 521.16357422 0.89733702]	[541.71606445 603.43554688 0.91818559]	[457.18185425 593.17156982 0.76009941]	[418.78344727 593.12658691 0.75096703]	[441.67337036 698.36608887 0.76159263]	[4.54575714e+02 7.72829895e+02 7.57851958e-01]	[490.53204346 595.69647217 0.70657957]	[4.98229279e+02 7.26525391e+02 6.86398447e-01]	[5.16158142e+02 8.72717407e+02 7.76676536e-01]	[439.20770264 398.0340271 0.93260527]	[462.24304199 395.51553345 0.91875935]	[418.67602539 380.26831055 0.85183406]	[480.11590576 377.64984131 0.82197011]	[5.28970215e+02 8.93381165e+02 6.35623693e-01]	[5.41739685e+02 8.90668945e+02 7.06533730e-01]	[5.05927094e+02 8.85634827e+02 6.53162003e-01]	[4.59678192e+02 8.00987854e+02 7.87614703e-01]	[441.76065063 795.83862305 0.81463808]	[4.59709534e+02 7.77832397e+02 6.49947405e-01]
[454.58255005 403.3744812 0.86137164]	[446.89889526 439.15777588 0.88669062]	[392.99768066 439.23074341 0.85260159]	[372.45852661 521.33496094 0.89017314]	[357.20501709 603.32952881 0.91858685]	[503.46957397 436.621521 0.86572868]	[523.96856689 521.17071533 0.89606988]	[541.71118164 603.46337891 0.91778648]	[457.20507812 595.68078613 0.76218742]	[418.7913208 593.15289307 0.7493909 ]	[441.7124939 695.76965332 0.76197428]	[4.54608459e+02 7.75269653e+02 7.61195958e-01]	[490.57098389 595.74694824 0.70459753]	[4.98169952e+02 7.26556702e+02 6.82391405e-01]	[5.16129761e+02 8.70321777e+02 7.70511389e-01]	[439.25332642 398.03955078 0.9379704 ]	[462.27392578 395.53997803 0.92262483]	[418.75549316 380.26968384 0.86819208]	[480.19488525 377.65533447 0.84143656]	[5.26481018e+02 8.93351685e+02 6.57033145e-01]	[5.39307373e+02 8.90652832e+02 7.15075016e-01]	[5.05916016e+02 8.85592285e+02 6.48107886e-01]	[4.59683960e+02 8.00987488e+02 7.89616108e-01]	[441.76867676 795.84143066 0.81521982]	[4.59717407e+02 7.77866943e+02 6.45483732e-01]
[457.07879639 403.31903076 0.88134801]	[446.94226074 439.16452026 0.88706172]	[393.04577637 439.20855713 0.8579722 ]	[369.97845459 521.29449463 0.88811851]	[357.12463379 600.86694336 0.90164989]	[503.48800659 436.63977051 0.86732256]	[523.98834229 521.21551514 0.89929986]	[541.71643066 603.50543213 0.91899991]	[457.2097168 595.67614746 0.76140934]	[418.78530884 593.14215088 0.74986506]	[441.70373535 693.25671387 0.76351774]	[4.54567810e+02 7.72792969e+02 7.59973109e-01]	[493.05499268 595.75280762 0.70347303]	[4.98168335e+02 7.26590881e+02 6.81416869e-01]	[5.16113770e+02 8.72699036e+02 7.77241588e-01]	[439.30633545 395.63430786 0.93335533]	[462.32040405 393.06573486 0.91190326]	[421.14627075 380.31521606 0.85952598]	[480.21942139 377.67694092 0.83532917]	[5.26497498e+02 8.93341980e+02 6.61586344e-01]	[5.41718933e+02 8.90637878e+02 7.19435930e-01]	[5.05891479e+02 8.85610229e+02 6.64882898e-01]	[4.59686646e+02 8.00995361e+02 7.91295648e-01]	[441.76324463 795.84436035 0.81555903]	[4.59688324e+02 7.75329224e+02 6.46088898e-01]
[457.1111145 403.30029297 0.89064521]	[449.43380737 439.16699219 0.88377476]	[395.49642944 439.20404053 0.86038172]	[369.96377563 521.26293945 0.88399744]	[357.0458374 600.8135376 0.88987452]	[505.88540649 436.64932251 0.86344624]	[524.00360107 521.22271729 0.90186512]	[541.72186279 605.88519287 0.92175233]	[457.19488525 593.17944336 0.76132363]	[418.7727356 590.63708496 0.74885499]	[441.74487305 693.1986084 0.77710682]	[4.54567383e+02 7.72798401e+02 7.62776494e-01]	[490.57620239 595.74206543 0.70393842]	[4.98193970e+02 7.26538086e+02 6.71709895e-01]	[5.13633179e+02 8.70281067e+02 7.60101318e-01]	[439.33044434 395.61087036 0.92646354]	[462.35943604 393.04598999 0.90562862]	[421.17669678 380.30648804 0.87113887]	[480.25930786 377.69241333 0.82492429]	[5.26458191e+02 8.93286682e+02 6.64848983e-01]	[5.39291931e+02 8.88208679e+02 7.09447742e-01]	[5.05883728e+02 8.85574585e+02 6.43887460e-01]	[4.59700439e+02 8.00995789e+02 7.90500104e-01]	[441.77420044 795.86004639 0.81455308]	[4.59673126e+02 7.75336914e+02 6.51760638e-01]
[457.14700317 403.29467773 0.8990854 ]	[449.4654541 439.17385864 0.88346815]	[395.52029419 439.20965576 0.86478597]	[369.93228149 521.26409912 0.88515198]	[357.02481079 600.77954102 0.88697261]	[505.89233398 436.66650391 0.86570585]	[524.00689697 521.26690674 0.90665996]	[541.71551514 605.91687012 0.92205602]	[457.20944214 593.18719482 0.76035881]	[418.80096436 593.12432861 0.74598765]	[441.74993896 693.23120117 0.76721698]	[4.54577881e+02 7.72781067e+02 7.61822522e-01]	[493.04721069 595.7399292 0.7031002 ]	[4.98135620e+02 7.26589355e+02 6.82539284e-01]	[5.13621094e+02 8.70287476e+02 7.55647659e-01]	[441.6857605 395.60342407 0.92441475]	[462.39511108 393.05297852 0.90111351]	[421.19497681 380.27709961 0.88322228]	[480.32632446 377.68951416 0.8459605 ]	[5.26417847e+02 8.93225586e+02 6.48743868e-01]	[5.39232666e+02 8.88153625e+02 6.84275627e-01]	[5.05896973e+02 8.85586670e+02 6.34099364e-01]	[4.59701508e+02 8.01003052e+02 7.87274301e-01]	[441.7741394 795.85107422 0.81237656]	[4.59689728e+02 7.75307922e+02 6.49361372e-01]
[457.20736694 403.24441528 0.91546607]	[449.52163696 439.16436768 0.88254648]	[395.56021118 439.18084717 0.87292379]	[367.40579224 521.22839355 0.88037205]	[356.98257446 600.75927734 0.88061386]	[505.92138672 436.68252563 0.864272 ]	[523.99804688 521.27709961 0.90963149]	[541.70068359 605.92193604 0.9194234 ]	[457.20721436 593.18774414 0.76117015]	[421.14230347 593.12963867 0.74756515]	[441.75271606 693.2097168 0.77700031]	[4.54574036e+02 7.72763184e+02 7.65417039e-01]	[490.57043457 595.7421875 0.70416462]	[4.98126282e+02 7.26613647e+02 6.81498110e-01]	[5.13639221e+02 8.72760315e+02 7.69546628e-01]	[441.73641968 395.56488037 0.92280388]	[462.42593384 393.00946045 0.89218473]	[421.24191284 380.26507568 0.88234311]	[480.37130737 377.64337158 0.85961175]	[5.29017395e+02 8.93277649e+02 6.24230802e-01]	[5.39317688e+02 8.88215759e+02 6.85475886e-01]	[5.05888519e+02 8.88160461e+02 6.72703028e-01]	[4.59706299e+02 8.00996033e+02 7.92335391e-01]	[441.78607178 795.85186768 0.81571484]	[4.59671600e+02 7.75287659e+02 6.53020084e-01]
[459.59326172 400.8465271 0.92733133]	[449.52496338 439.16970825 0.88450313]	[395.55984497 439.18521118 0.87218088]	[367.36578369 521.22210693 0.88086724]	[354.57385254 598.28076172 0.86531186]	[505.93371582 436.69268799 0.86357689]	[523.99597168 521.33728027 0.91118795]	[541.68487549 605.90258789 0.91921073]	[457.21200562 593.14196777 0.7623558 ]	[418.79418945 590.58587646 0.75234699]	[441.75341797 690.72277832 0.78590328]	[4.54592682e+02 7.72778870e+02 7.71481276e-01]	[493.0458374 595.72833252 0.70463753]	[4.98150269e+02 7.26591309e+02 6.98603392e-01]	[5.13650757e+02 8.72702332e+02 7.77686834e-01]	[441.7677002 395.52267456 0.91656649]	[462.44720459 392.97683716 0.88602412]	[421.27490234 380.23861694 0.88587332]	[482.71603394 377.63690186 0.86303145]	[5.26494873e+02 8.93244934e+02 6.68796837e-01]	[5.39288330e+02 8.88188904e+02 7.12278426e-01]	[5.05899506e+02 8.85647888e+02 6.75552547e-01]	[4.59697662e+02 8.00995789e+02 7.90487647e-01]	[441.78164673 795.84552002 0.8155809 ]	[4.59687073e+02 7.75318909e+02 6.60774469e-01]
[459.60113525 400.81799316 0.93526441]	[452.01101685 439.14077759 0.88275027]	[395.58169556 439.13656616 0.87264216]	[367.36141968 518.78955078 0.86797845]	[354.5479126 598.23590088 0.85817671]	[505.97515869 436.67755127 0.854886 ]	[524.00695801 521.35253906 0.91077358]	[539.3012085 605.90423584 0.91496623]	[457.21258545 593.12188721 0.76326239]	[418.79846191 590.57427979 0.75262946]	[441.75564575 690.70892334 0.78149509]	[4.54568878e+02 7.72729248e+02 7.71740556e-01]	[493.04092407 595.70129395 0.70615923]	[4.98156708e+02 7.26531189e+02 6.78429127e-01]	[5.13647888e+02 8.72726562e+02 7.69809425e-01]	[441.78170776 395.49081421 0.90907156]	[464.818573 390.49676514 0.88046449]	[421.29882812 380.21237183 0.88527471]	[482.7338562 377.62460327 0.86839074]	[5.29024841e+02 8.93238037e+02 6.34019613e-01]	[5.41731812e+02 8.88155151e+02 6.94638491e-01]	[5.05888306e+02 8.88143616e+02 6.72277331e-01]	[4.59703705e+02 8.00965332e+02 7.96672285e-01]	[441.77520752 795.82183838 0.82438326]	[4.59660645e+02 7.72818176e+02 6.63361728e-01]
[459.62094116 400.79534912 0.94212604]	[452.04171753 439.12509155 0.88184673]	[395.5798645 439.11288452 0.86796856]	[364.86160278 518.75164795 0.86801624]	[354.51083374 598.2612915 0.85314751]	[506.00189209 436.6734314 0.85087186]	[524.01226807 521.32196045 0.91328311]	[539.29840088 605.89520264 0.91398454]	[459.58322144 593.12506104 0.76542163]	[421.1427002 590.59820557 0.7496317 ]	[441.71231079 695.77044678 0.75767994]	[4.54601105e+02 7.72796936e+02 7.65755832e-01]	[493.0670166 595.68847656 0.70653456]	[4.98149170e+02 7.26478516e+02 6.85407996e-01]	[5.13614624e+02 8.70294556e+02 7.59915411e-01]	[441.80172729 393.05126953 0.90260559]	[464.8482666 390.46884155 0.87663382]	[421.30581665 380.15255737 0.8834669 ]	[482.77069092 377.62567139 0.88404131]	[5.26466309e+02 8.90830383e+02 6.47895098e-01]	[5.39257324e+02 8.88119690e+02 6.84239388e-01]	[5.05879944e+02 8.85613831e+02 6.47237480e-01]	[4.59672180e+02 8.01001343e+02 7.92597532e-01]	[441.75534058 795.83532715 0.81962597]	[4.59717468e+02 7.75333862e+02 6.53424501e-01]
[459.63989258 400.72866821 0.95949483]	[452.0579834 439.11218262 0.88002872]	[395.59140015 439.09228516 0.8658039 ]	[364.83319092 518.72229004 0.86714178]	[354.52578735 595.66644287 0.84610903]	[506.01455688 436.65808105 0.84767747]	[524.01068115 521.24316406 0.90552914]	[539.2890625 603.51141357 0.9121058 ]	[457.21453857 590.59637451 0.76595926]	[418.79272461 588.09570312 0.75390649]	[441.68530273 695.76342773 0.76280773]	[4.54590607e+02 7.75287964e+02 7.56712377e-01]	[490.57662964 593.15020752 0.70655668]	[4.98137695e+02 7.21418213e+02 6.71276510e-01]	[5.13605469e+02 8.70206055e+02 7.31335461e-01]	[441.81835938 392.97497559 0.89732242]	[464.87295532 387.92803955 0.87141114]	[421.33190918 380.11727905 0.87202537]	[482.77163696 377.60092163 0.88148409]	[5.23940552e+02 8.90844482e+02 6.49370849e-01]	[5.39184082e+02 8.88129761e+02 6.67648971e-01]	[5.05880432e+02 8.83024231e+02 6.01627529e-01]	[4.59648193e+02 8.03459167e+02 7.84551859e-01]	[441.74023438 795.84576416 0.81308079]	[4.59717804e+02 7.77878540e+02 6.42538130e-01]
[459.67532349 400.66094971 0.96804833]	[454.54519653 439.05722046 0.87316108]	[395.62930298 436.61746216 0.85967088]	[364.80606079 516.20227051 0.85592949]	[354.51721191 590.62426758 0.85175419]	[508.4571228 436.61819458 0.84075147]	[524.02850342 521.18139648 0.89394963]	[539.29064941 603.43139648 0.91373509]	[459.59576416 588.09375 0.77667403]	[421.16577148 588.04260254 0.75968444]	[441.71035767 698.32165527 0.75672042]	[4.54571655e+02 7.75272400e+02 7.51058519e-01]	[493.07278442 590.62207031 0.71189499]	[4.95669922e+02 7.16303223e+02 6.77526474e-01]	[5.13567688e+02 8.67609436e+02 6.84221864e-01]	[441.8631897 390.44216919 0.89085495]	[464.91647339 385.39300537 0.86565173]	[421.35946655 377.7550354 0.87192166]	[482.77770996 377.62103271 0.87872213]	[5.21375916e+02 8.90785156e+02 6.56469047e-01]	[5.34118591e+02 8.85648071e+02 6.50492072e-01]	[5.05887512e+02 8.75395325e+02 5.67686319e-01]	[4.59633514e+02 8.00989807e+02 7.81975746e-01]	[441.72375488 795.82147217 0.81262082]	[4.59719360e+02 7.77865540e+02 6.42135978e-01]
[459.67922974 398.26028442 0.97059995]	[454.58163452 436.5838623 0.86410701]	[398.03201294 434.03430176 0.84777623]	[364.86016846 513.59875488 0.83697909]	[354.54797363 588.06219482 0.88143265]	[508.47140503 434.09649658 0.82752514]	[524.01580811 518.70635986 0.88041711]	[539.3081665 603.31518555 0.89991814]	[459.58456421 588.01501465 0.78848326]	[421.17041016 585.55444336 0.77672952]	[441.71661377 693.2043457 0.76730615]	[4.54589478e+02 7.72812988e+02 7.55908608e-01]	[490.57647705 590.55541992 0.71434069]	[4.98151489e+02 7.23920837e+02 6.86585546e-01]	[5.13643188e+02 8.70160950e+02 7.45801926e-01]	[441.88174438 385.3994751 0.89204359]	[464.9710083 382.86721802 0.86213982]	[421.40377808 377.71084595 0.86279285]	[482.79962158 377.61392212 0.8716678 ]	[5.23831726e+02 8.90746338e+02 6.58924699e-01]	[5.34146057e+02 8.85640686e+02 6.50887191e-01]	[5.05958221e+02 8.77948486e+02 6.14519417e-01]	[4.59666077e+02 8.00966248e+02 7.82457590e-01]	[441.75274658 795.80645752 0.81313217]	[4.59708679e+02 7.77839783e+02 6.41413629e-01]
[459.69238281 398.13467407 0.95782441]	[454.61746216 434.07281494 0.86075246]	[398.02285767 429.00463867 0.83707458]	[364.86413574 508.52285767 0.84413302]	[354.52798462 585.52819824 0.90167135]	[508.5284729 431.52957153 0.81786221]	[524.02728271 516.21990967 0.87150782]	[539.31280518 603.27233887 0.89581084]	[459.61303711 585.53948975 0.80248392]	[421.19143677 585.49029541 0.78741103]	[441.72418213 693.24700928 0.76559722]	[4.54599731e+02 7.75268738e+02 7.54131019e-01]	[493.08569336 588.0425415 0.72132397]	[4.98212708e+02 7.21398254e+02 6.95050359e-01]	[5.16130127e+02 8.70119690e+02 7.56762505e-01]	[441.92373657 382.81381226 0.89994627]	[467.40744019 382.72329712 0.8742519 ]	[423.82736206 377.55038452 0.84117013]	[482.85061646 375.07702637 0.85711646]	[5.23832886e+02 8.90750305e+02 6.69686496e-01]	[5.34151367e+02 8.85647095e+02 6.59863234e-01]	[5.05969849e+02 8.75432861e+02 6.33827507e-01]	[4.59671448e+02 8.00982178e+02 7.85654545e-01]	[441.76184082 795.82891846 0.81218213]	[4.59694122e+02 7.77857605e+02 6.31794274e-01]
[459.71255493 395.62814331 0.93999153]	[457.07165527 428.95153809 0.86113954]	[398.06921387 426.35107422 0.86140311]	[364.87942505 505.89993286 0.86826402]	[354.48379517 585.36376953 0.89328778]	[511.02426147 428.92510986 0.81878275]	[524.0291748 516.14666748 0.86560309]	[539.31536865 600.78839111 0.87600011]	[459.64846802 585.47644043 0.81551653]	[421.21643066 585.42901611 0.7937938 ]	[441.72702026 693.1829834 0.76727945]	[4.54595154e+02 7.75306824e+02 7.54935324e-01]	[495.59402466 587.9786377 0.72787064]	[500.6867981 724.00866699 0.72466648]	[5.16188416e+02 8.70129150e+02 7.90660739e-01]	[444.31472778 380.31106567 0.90631223]	[467.41333008 380.22241211 0.89686847]	[423.87384033 372.54608154 0.81705296]	[482.89163208 367.34973145 0.84537089]	[5.23907593e+02 8.90751038e+02 6.78211927e-01]	[5.36734924e+02 8.85650696e+02 6.81768417e-01]	[5.05964600e+02 8.75430481e+02 6.69118524e-01]	[4.59679443e+02 8.00973450e+02 7.90796995e-01]	[441.77471924 795.83520508 0.80599177]	[4.59686981e+02 7.80411926e+02 6.34108663e-01]
[459.79171753 393.03561401 0.91524947]	[457.08587646 423.90655518 0.87986457]	[398.08853149 423.78622437 0.88376647]	[367.35110474 503.2666626 0.89024603]	[354.45513916 582.84362793 0.88097739]	[511.04449463 426.38323975 0.82765716]	[524.03234863 513.62164307 0.86042535]	[539.28967285 598.22442627 0.8529712 ]	[459.62701416 585.38568115 0.82582533]	[421.19281006 582.96282959 0.80386877]	[441.72311401 690.68621826 0.78420055]	[4.54607941e+02 7.77829224e+02 7.56681740e-01]	[493.08462524 585.48931885 0.74120605]	[500.70019531 721.42645264 0.72779089]	[5.18733643e+02 8.70137146e+02 8.07392359e-01]	[444.43118286 380.14379883 0.89090621]	[467.50524902 377.71957397 0.88447618]	[426.35574341 367.37432861 0.81778574]	[482.94204712 359.81121826 0.85551596]	[5.26470764e+02 8.90629211e+02 5.92942953e-01]	[5.39260864e+02 8.83039734e+02 6.30454719e-01]	[5.08481110e+02 8.77882751e+02 6.58647358e-01]	[4.59634247e+02 8.00921631e+02 7.80888379e-01]	[441.75064087 795.79345703 0.80690628]	[4.59710876e+02 7.83002808e+02 6.50640845e-01]
[459.83642578 385.31307983 0.90507764]	[457.14266968 421.35375977 0.91298658]	[398.13925171 421.15609741 0.9068445 ]	[367.33047485 500.7220459 0.88346899]	[354.46777344 577.74389648 0.84167302]	[513.61578369 423.8815918 0.83178639]	[524.00274658 508.47888184 0.8695029 ]	[539.29309082 590.55895996 0.8647989 ]	[459.61151123 582.90539551 0.81992543]	[421.18951416 582.88201904 0.7979883 ]	[441.7315979 690.67126465 0.80776542]	[4.57067932e+02 7.80428467e+02 7.75571883e-01]	[490.55581665 585.37402344 0.73886311]	[500.79104614 716.26324463 0.74357259]	[5.18759094e+02 8.62524475e+02 7.83924222e-01]	[446.90457153 377.56365967 0.8807112 ]	[470.01089478 377.49462891 0.87076676]	[426.4296875 362.30661011 0.81646752]	[485.35189819 359.6819458 0.86769515]	[5.23956055e+02 8.88134399e+02 7.08435893e-01]	[5.39253662e+02 8.77963379e+02 7.36295521e-01]	[5.08538391e+02 8.72733276e+02 6.79568708e-01]	[4.57155243e+02 8.00928833e+02 7.54141152e-01]	[4.41715790e+02 7.93373230e+02 7.82773435e-01]	[4.59748871e+02 7.88022827e+02 7.05295146e-01]
[462.20120239 380.30941772 0.94624954]	[457.15005493 421.14785767 0.91779459]	[398.15103149 418.56747437 0.89108753]	[364.87362671 495.65261841 0.8441273 ]	[354.49420166 567.56445312 0.86169034]	[516.11657715 421.33938599 0.85442144]	[524.02191162 505.9788208 0.87829983]	[539.28985596 588.02746582 0.88968259]	[457.21469116 582.7767334 0.79488558]	[418.79721069 580.34832764 0.77801895]	[441.79449463 688.16424561 0.81780612]	[4.54645721e+02 7.77842041e+02 7.63756335e-01]	[490.51031494 582.86456299 0.73460072]	[500.85348511 713.70178223 0.77255774]	[5.21223450e+02 8.54879333e+02 8.19485545e-01]	[446.94055176 374.99359131 0.86059117]	[472.56765747 372.49771118 0.85499883]	[428.92062378 359.66836548 0.82749802]	[485.43722534 357.13537598 0.85879433]	[5.28991211e+02 8.83054626e+02 6.85317934e-01]	[5.41827026e+02 8.72919128e+02 7.79570520e-01]	[5.11085327e+02 8.70209351e+02 6.74625635e-01]	[4.59630737e+02 7.98412842e+02 7.50593781e-01]	[4.41775177e+02 7.93370544e+02 7.71930993e-01]	[4.59713348e+02 7.85523315e+02 6.80318952e-01]
[462.35461426 380.10116577 0.94925123]	[459.58428955 418.60726929 0.92038274]	[398.2137146 413.52603149 0.86088651]	[367.38705444 487.93814087 0.83841914]	[354.50088501 564.96166992 0.90060341]	[516.19378662 421.17175293 0.8688702 ]	[524.00097656 503.39508057 0.91185749]	[539.26397705 585.55755615 0.89623475]	[457.16912842 577.72747803 0.76439679]	[418.77688599 577.70489502 0.75773448]	[441.75839233 688.07141113 0.82148522]	[4.54640350e+02 7.75299194e+02 7.74873078e-01]	[487.9961853 577.79418945 0.7171514 ]	[500.83587646 708.66687012 0.80032724]	[521.28692627 852.22027588 0.86095911]	[452.0682373 367.33761597 0.83959496]	[477.66729736 364.82827759 0.86858857]	[434.06997681 357.19052124 0.84649915]	[490.51818848 357.01000977 0.82193965]	[5.26466614e+02 8.80512268e+02 7.38628268e-01]	[5.41842102e+02 8.72863342e+02 8.22227478e-01]	[5.13641052e+02 8.62553162e+02 6.50918603e-01]	[4.59662201e+02 8.00939514e+02 7.48570740e-01]	[4.41764648e+02 7.95838318e+02 7.63120353e-01]	[4.59746307e+02 7.82959900e+02 6.88259184e-01]
[464.86276245 377.59927368 0.92005521]	[459.64004517 413.59872437 0.90445656]	[398.22546387 405.85421753 0.86323065]	[369.89028931 482.84594727 0.87889433]	[354.4552002 562.32647705 0.88871002]	[518.70648193 418.55230713 0.86419165]	[524.00152588 500.88366699 0.92057639]	[539.24035645 585.4095459 0.90642077]	[457.18151855 572.61328125 0.75889707]	[418.78356934 572.59387207 0.75338858]	[441.81640625 685.53149414 0.82607806]	[454.58688354 770.25 0.79183555]	[490.4822998 575.1451416 0.70814896]	[503.26177979 705.98693848 0.82479089]	[5.21369812e+02 8.47107361e+02 8.24709892e-01]	[457.12121582 362.24224854 0.87993562]	[480.16656494 359.81893921 0.92928308]	[436.66043091 354.59951782 0.85314649]	[493.11911011 354.51998901 0.80378556]	[5.26522766e+02 8.72801208e+02 7.49479711e-01]	[5.41888367e+02 8.70167236e+02 8.05191457e-01]	[5.16162048e+02 8.52332397e+02 6.80470288e-01]	[4.59636688e+02 7.98431213e+02 7.55771697e-01]	[4.41735809e+02 7.93366882e+02 7.85589278e-01]	[4.59728516e+02 7.72799438e+02 7.00734854e-01]
[464.97616577 372.52426147 0.85925698]	[459.69586182 405.92538452 0.91109437]	[400.70397949 400.82312012 0.89996362]	[369.92193604 480.14447021 0.86811799]	[354.45892334 554.62036133 0.8298468 ]	[518.70507812 413.55178833 0.83646029]	[523.98254395 498.19866943 0.88994139]	[539.21466064 582.85968018 0.89316058]	[457.112854 567.45843506 0.7675913 ]	[418.72006226 565.03552246 0.773202 ]	[441.80020142 685.38830566 0.82492363]	[454.63851929 772.69104004 0.80102235]	[487.95925903 567.51379395 0.72812551]	[503.25421143 700.86114502 0.79412746]	[523.78875732 834.26751709 0.84234238]	[459.64089966 359.58044434 0.93464148]	[480.25064087 359.578125 0.94856364]	[439.12136841 349.3956604 0.85649091]	[498.15634155 346.85638428 0.79560202]	[5.26486572e+02 8.70095032e+02 7.71849990e-01]	[5.44324768e+02 8.60010681e+02 7.77372658e-01]	[5.21191101e+02 8.47098999e+02 6.94756925e-01]	[4.59625458e+02 8.00914429e+02 7.56821156e-01]	[4.41728455e+02 7.93367126e+02 7.89811194e-01]	[4.59790649e+02 7.75324097e+02 7.04630017e-01]
[469.98300171 364.80529785 0.84452921]	[459.74398804 400.87789917 0.93558007]	[400.76373291 398.14349365 0.89416981]	[369.93496704 475.06152344 0.83244872]	[351.99240112 546.91937256 0.86385363]	[518.78387451 410.95571899 0.83293492]	[523.99127197 495.62258911 0.87221801]	[536.72711182 580.24951172 0.85288477]	[457.1098938 564.86529541 0.78439236]	[418.72958374 564.83551025 0.78462207]	[441.84893799 680.39196777 0.81356132]	[457.07055664 772.69537354 0.80756116]	[487.93148804 564.93255615 0.7447238 ]	[503.37258911 690.69512939 0.81735831]	[523.8505249 829.17840576 0.85359919]	[459.72021484 356.99139404 0.93758237]	[480.36721802 356.98660278 0.93009865]	[439.23657227 341.71353149 0.88712358]	[500.65863037 339.25881958 0.83927411]	[5.29067871e+02 8.62566956e+02 7.37633824e-01]	[5.44485352e+02 8.54792419e+02 7.84762919e-01]	[5.21177307e+02 8.34310486e+02 6.87947035e-01]	[4.59618011e+02 8.00936279e+02 7.57434428e-01]	[441.72229004 793.37225342 0.79608357]	[4.59778748e+02 7.77826538e+02 6.90354347e-01]
[472.60006714 359.72149658 0.89209133]	[459.81375122 398.20227051 0.95345151]	[400.79705811 390.50872803 0.85011423]	[369.88787842 464.86743164 0.8562184 ]	[349.45910645 541.92657471 0.87809789]	[521.27661133 403.28015137 0.88410378]	[524.01507568 485.48580933 0.877747 ]	[534.15631104 572.60308838 0.8256802 ]	[454.60888672 559.81652832 0.75794446]	[418.69049072 559.75744629 0.76239228]	[441.91384888 675.25927734 0.79628277]	[457.06860352 775.32330322 0.79676223]	[485.41378784 562.31030273 0.75731909]	[503.49261475 688.07275391 0.81961787]	[5.23969971e+02 8.18941650e+02 8.04393828e-01]	[459.81347656 349.40628052 0.89541739]	[482.83087158 349.43972778 0.88622516]	[441.7102356 336.68154907 0.89807922]	[500.80828857 336.69247437 0.85845852]	[5.31595825e+02 8.49716553e+02 7.51794815e-01]	[5.44469666e+02 8.44597595e+02 7.43700922e-01]	[5.21304871e+02 8.29159302e+02 7.31441498e-01]	[4.57193787e+02 8.00995300e+02 7.55962193e-01]	[4.41684204e+02 7.95825867e+02 7.87578523e-01]	[4.59726257e+02 7.85501099e+02 6.88828230e-01]
[477.60614014 357.07681274 0.92358303]	[462.24243164 395.4876709 0.92073202]	[403.30789185 382.77130127 0.85494214]	[367.41851807 459.7401123 0.88579392]	[349.39096069 536.72186279 0.82474262]	[521.3324585 398.23736572 0.91448438]	[526.39294434 482.84234619 0.91555756]	[531.58898926 565.05426025 0.85621315]	[457.06997681 552.12548828 0.73854345]	[418.69192505 552.07891846 0.74758726]	[441.87969971 670.12005615 0.81635565]	[454.62826538 772.765625 0.81042463]	[485.47650146 554.67193604 0.72764552]	[505.91033936 682.93780518 0.80131829]	[523.95800781 811.19592285 0.84621733]	[462.27578735 341.70175171 0.93011338]	[482.92437744 341.70529175 0.90723985]	[441.84060669 334.07705688 0.87131327]	[500.84136963 336.47894287 0.83746159]	[5.34111694e+02 8.44573120e+02 7.54038811e-01]	[5.46923523e+02 8.34364624e+02 7.78860986e-01]	[5.21240295e+02 8.16376404e+02 7.03746140e-01]	[4.59641235e+02 8.00993652e+02 7.87382543e-01]	[441.69787598 795.82409668 0.79642761]	[4.59707764e+02 7.80468628e+02 6.98600888e-01]
[477.60708618 357.07629395 0.92368138]	[462.2442627 395.48776245 0.9208197 ]	[403.3114624 382.76882935 0.85544097]	[367.41656494 459.74014282 0.88604701]	[349.38980103 536.73510742 0.82586336]	[521.33648682 398.24041748 0.91465664]	[526.39929199 482.83877563 0.91613632]	[531.59356689 565.05096436 0.85550761]	[457.07803345 552.11877441 0.74007767]	[418.6953125 552.07495117 0.74734491]	[441.88040161 670.11486816 0.81728911]	[454.62097168 772.80249023 0.80554497]	[485.48800659 554.66357422 0.72560948]	[505.91119385 682.92370605 0.8006438 ]	[523.9586792 811.19573975 0.84638757]	[462.27566528 341.7010498 0.93039811]	[482.92501831 341.70321655 0.90752685]	[441.84570312 336.45196533 0.87144518]	[500.84085083 336.47979736 0.83826029]	[5.34095154e+02 8.44586731e+02 7.52285182e-01]	[5.46923157e+02 8.34373230e+02 7.76411593e-01]	[5.21241211e+02 8.16380371e+02 7.04449415e-01]	[4.59639984e+02 8.00995300e+02 7.83897281e-01]	[4.41700439e+02 7.95832947e+02 7.93932140e-01]	[4.59706665e+02 7.82994080e+02 6.99580967e-01]
[477.72183228 354.46289062 0.90558255]	[462.3145752 385.34823608 0.90991616]	[403.37295532 380.12399292 0.86498171]	[369.93276978 457.11474609 0.84286666]	[346.84240723 526.43109131 0.84481138]	[521.3939209 395.62640381 0.89438117]	[526.3961792 480.20330811 0.91016138]	[531.56610107 562.43823242 0.86939055]	[457.09158325 546.94030762 0.76055205]	[418.68826294 544.50262451 0.76945007]	[441.89404297 667.65093994 0.82941359]	[454.63421631 772.75299072 0.8183524 ]	[485.49832153 546.99645996 0.73133975]	[505.96090698 677.79370117 0.78712618]	[524.0088501 808.68951416 0.85192454]	[462.37554932 339.11880493 0.94981116]	[485.41497803 339.10977173 0.92008042]	[441.8609314 328.90026855 0.84037358]	[503.30731201 333.94897461 0.82600588]	[5.39284668e+02 8.36846008e+02 7.41277397e-01]	[5.49539124e+02 8.31666260e+02 7.56057441e-01]	[5.21255554e+02 8.13812378e+02 7.40954578e-01]	[459.63464355 800.99969482 0.80618989]	[441.6867981 795.80541992 0.81398356]	[4.59710724e+02 7.82944153e+02 7.11108446e-01]
[480.15261841 341.80752563 0.89624268]	[462.36190796 380.22979736 0.94083345]	[403.38952637 374.99435425 0.83881813]	[369.95678711 446.94573975 0.82951325]	[346.84213257 523.81085205 0.87305856]	[523.78320312 390.43560791 0.86805207]	[526.42938232 475.17010498 0.87285304]	[534.11791992 559.7052002 0.8408134 ]	[457.13241577 541.77947998 0.78393161]	[418.70803833 541.75891113 0.78504175]	[441.88143921 664.89355469 0.82914203]	[454.63604736 770.26391602 0.83770293]	[487.97888184 541.84777832 0.7464962 ]	[505.9911499 667.52148438 0.81976449]	[5.26436707e+02 7.98444641e+02 7.90403128e-01]	[462.4074707 334.07342529 0.91480839]	[485.46252441 334.07678223 0.88800764]	[441.9307251 321.14938354 0.86818278]	[503.40234375 321.14639282 0.8430717 ]	[5.39237488e+02 8.29191467e+02 7.42681265e-01]	[5.49520569e+02 8.24036987e+02 7.07974672e-01]	[5.21353333e+02 8.08695496e+02 7.65108168e-01]	[459.69247437 800.99768066 0.8090148 ]	[441.70944214 795.81414795 0.80928791]	[4.59700073e+02 7.77915405e+02 7.31850863e-01]
[480.2791748 336.59356689 0.96325064]	[464.82775879 372.53213501 0.88930094]	[408.39382935 359.80722046 0.8392545 ]	[372.47042847 439.10406494 0.87388945]	[346.85284424 511.09890747 0.81419611]	[523.86560059 377.70654297 0.93102288]	[526.53552246 462.4246521 0.87425131]	[536.69451904 544.50799561 0.86377472]	[457.19140625 531.60644531 0.75063694]	[418.77038574 531.54852295 0.74927789]	[441.8961792 659.82556152 0.82207572]	[457.09335327 770.22070312 0.85217416]	[490.49780273 534.1607666 0.70952821]	[506.01034546 662.43713379 0.79960477]	[526.43200684 790.74835205 0.8455618 ]	[464.95730591 321.24118042 0.87394482]	[490.52816772 321.22732544 0.85611308]	[446.91830444 313.51699829 0.83284742]	[505.87826538 313.53289795 0.84387529]	[5.41772827e+02 8.24024170e+02 7.64153600e-01]	[5.52118896e+02 8.13785156e+02 7.64546990e-01]	[5.21297974e+02 8.03473145e+02 7.57688880e-01]	[459.71917725 801.00262451 0.81077391]	[441.72058105 795.81304932 0.80722159]	[4.59723206e+02 7.77874329e+02 7.41892815e-01]
[480.32070923 334.05432129 0.9506377 ]	[464.89337158 364.82821655 0.88151783]	[408.41308594 357.20709229 0.8523851 ]	[374.98419189 431.51022339 0.84587562]	[349.39450073 505.90911865 0.84301144]	[523.93713379 377.49871826 0.90400016]	[526.50622559 459.68756104 0.89956564]	[536.74047852 541.79693604 0.8755964 ]	[457.21588135 526.48846436 0.76421547]	[421.14575195 526.46783447 0.76389909]	[441.89465332 654.71148682 0.81130326]	[457.10195923 770.14984131 0.8595221 ]	[490.52276611 528.97497559 0.72107059]	[506.01681519 659.79748535 0.79123777]	[524.00567627 788.19006348 0.84978402]	[467.40423584 318.70004272 0.89458627]	[490.56176758 318.67242432 0.88341761]	[446.93695068 310.89550781 0.82021487]	[505.88180542 310.95391846 0.81460381]	[5.36668457e+02 8.18905884e+02 7.57424355e-01]	[5.46994141e+02 8.11296265e+02 7.90727317e-01]	[5.21263672e+02 7.93324036e+02 7.50494301e-01]	[459.74414062 800.98138428 0.80651134]	[441.72918701 793.37506104 0.80139679]	[4.59740784e+02 7.75310120e+02 7.51385033e-01]
[482.76907349 328.84033203 0.90693057]	[464.89788818 359.80065918 0.91223443]	[408.41842651 357.01190186 0.8471753 ]	[374.974823 426.4067688 0.84566259]	[349.4286499 503.39590454 0.87013453]	[523.94207764 369.97375488 0.86909783]	[526.49151611 457.14471436 0.87354577]	[539.18280029 539.20355225 0.85309547]	[459.63272095 523.9140625 0.8041535 ]	[421.19039917 523.92315674 0.78661948]	[441.89480591 649.6852417 0.82816553]	[457.10919189 770.08837891 0.85949183]	[493.04351807 523.94018555 0.74630183]	[508.4510498 652.15020752 0.79556674]	[523.9095459 785.55944824 0.84168983]	[470.03970337 316.09588623 0.89182973]	[495.58950806 316.07388306 0.89434731]	[449.44046021 303.20681763 0.82192987]	[505.9519043 300.64309692 0.75132078]	[5.28974365e+02 8.13795532e+02 7.95839906e-01]	[544.40289307 811.12310791 0.83580667]	[5.21177063e+02 7.90644958e+02 7.48873770e-01]	[459.72314453 800.91351318 0.81068009]	[441.70620728 793.30877686 0.82040876]	[4.59786682e+02 7.75268982e+02 7.52237082e-01]
[482.74478149 321.21209717 0.93558067]	[464.89620972 359.57452393 0.92836994]	[408.46594238 351.91882324 0.8112179 ]	[375.00842285 421.38824463 0.88222706]	[351.956604 503.27380371 0.88438761]	[523.94934082 362.32647705 0.88991952]	[526.53582764 454.5491333 0.84314519]	[539.20306396 534.12329102 0.8406322 ]	[459.66027832 521.37481689 0.82031149]	[421.21490479 521.36791992 0.79839456]	[441.89486694 649.55010986 0.8320266 ]	[457.07528687 770.0847168 0.85075831]	[493.06134033 523.80426025 0.75316089]	[506.02609253 649.56213379 0.79355597]	[523.81616211 777.85284424 0.81901252]	[469.9821167 313.4994812 0.87320763]	[495.59649658 313.48831177 0.87176359]	[449.45123291 298.13452148 0.83857882]	[505.9543457 298.09152222 0.81227893]	[523.96728516 811.19958496 0.81834519]	[5.41895020e+02 8.08568665e+02 8.07701290e-01]	[5.18733459e+02 7.88049011e+02 7.03142822e-01]	[459.74179077 798.42724609 0.81237388]	[441.70956421 793.30078125 0.82584113]	[4.59732880e+02 7.75263916e+02 7.43686080e-01]
[482.78192139 318.646698 0.97100163]	[464.91122437 356.99420166 0.90850925]	[410.98443604 344.27276611 0.8143487 ]	[375.08724976 421.14120483 0.91249466]	[352.01525879 500.72988892 0.87921715]	[523.96630859 359.69491577 0.91743195]	[528.97070312 446.94918823 0.84092623]	[539.24133301 526.52307129 0.87051243]	[459.65029907 521.19927979 0.79592621]	[421.21429443 521.206604 0.78423661]	[441.90362549 644.48999023 0.85303187]	[457.08517456 767.69854736 0.8492474 ]	[493.04367065 521.23168945 0.72943223]	[505.96002197 644.5211792 0.82978427]	[521.35943604 772.82098389 0.8334955 ]	[469.98452759 308.37149048 0.84709692]	[495.68655396 308.35958862 0.85631078]	[446.98001099 295.63916016 0.83104753]	[505.97525024 295.5305481 0.79127085]	[5.23908325e+02 8.08723816e+02 8.02028835e-01]	[5.41827454e+02 8.06003845e+02 7.65807152e-01]	[5.13630676e+02 7.88018066e+02 6.68503523e-01]	[459.76119995 798.41949463 0.80046517]	[441.72250366 793.29632568 0.81298226]	[4.59742767e+02 7.75263367e+02 7.36788034e-01]
[482.83410645 318.52792358 0.97199732]	[467.40072632 352.01101685 0.86399639]	[413.5211792 341.67266846 0.83597654]	[377.53930664 418.58798218 0.91942298]	[354.54281616 498.14453125 0.86158741]	[523.97729492 357.16729736 0.91718608]	[529.03942871 441.89257812 0.86416793]	[539.20977783 523.98535156 0.88598454]	[459.72116089 518.69433594 0.78612506]	[421.26220703 518.73657227 0.77004039]	[441.89559937 644.48901367 0.85390347]	[457.08551025 767.64349365 0.85117126]	[495.60952759 518.71679688 0.72085524]	[505.92126465 644.53985596 0.81930745]	[521.24969482 770.27929688 0.85760695]	[472.52798462 303.25881958 0.84782058]	[498.18084717 303.24523926 0.86644274]	[449.49746704 295.49581909 0.82877612]	[506.01477051 295.43988037 0.69774878]	[5.21343140e+02 8.06040894e+02 7.72650599e-01]	[5.36729980e+02 7.98354919e+02 7.21397996e-01]	[5.13647156e+02 7.85495300e+02 6.77928567e-01]	[459.74926758 795.88238525 0.80649042]	[441.73339844 793.23370361 0.82173294]	[4.59734528e+02 7.72794189e+02 7.44941890e-01]
[482.83627319 318.52816772 0.97206175]	[467.40155029 352.01177979 0.86364359]	[413.52215576 341.67333984 0.83609343]	[377.54244995 418.58798218 0.91955769]	[354.53991699 498.14541626 0.86164558]	[523.97735596 357.17141724 0.916942 ]	[529.04003906 441.89001465 0.86419082]	[539.206604 523.98791504 0.88424981]	[459.71884155 518.69708252 0.78746986]	[421.26159668 518.73913574 0.77132696]	[441.89932251 644.48577881 0.8514986 ]	[457.09075928 767.63421631 0.85286671]	[495.60272217 518.71984863 0.72130847]	[505.91781616 644.53430176 0.81961071]	[521.25549316 770.26531982 0.86205989]	[472.5302124 303.25894165 0.84818536]	[498.18429565 303.24386597 0.8667897 ]	[449.49755859 295.49179077 0.828215 ]	[506.01547241 295.43505859 0.68847418]	[5.21333740e+02 8.06026550e+02 7.73431957e-01]	[5.36721130e+02 7.95889160e+02 7.24566877e-01]	[5.16127625e+02 7.83031738e+02 6.77459657e-01]	[459.75558472 795.87591553 0.80910319]	[441.73858643 793.22979736 0.82430005]	[4.59738159e+02 7.72783997e+02 7.46824563e-01]
[482.82785034 316.11053467 0.97280389]	[467.49685669 346.86437988 0.84638685]	[413.58389282 339.16644287 0.8613553 ]	[377.59307861 416.05258179 0.90065825]	[357.01174927 493.09161377 0.8584339 ]	[526.39880371 357.02185059 0.89509654]	[529.0758667 439.27548218 0.89339328]	[539.24078369 523.8550415 0.88704133]	[462.2170105 513.63476562 0.77547121]	[421.35446167 516.17578125 0.74391657]	[441.89190674 644.43701172 0.84744459]	[457.07220459 767.64874268 0.84445071]	[500.68304443 513.65197754 0.739797 ]	[505.96783447 644.36352539 0.80763817]	[518.75616455 767.63793945 0.83506238]	[472.52401733 300.74069214 0.86090291]	[498.15985107 300.7144165 0.87492257]	[452.00549316 293.01931763 0.81909931]	[508.44430542 292.99749756 0.7490384 ]	[5.21182434e+02 7.98392761e+02 7.95948029e-01]	[5.31626465e+02 7.90827942e+02 7.76986539e-01]	[5.11002380e+02 7.77845398e+02 6.54761434e-01]	[459.7567749 798.34924316 0.80532885]	[441.7635498 793.25592041 0.82129991]	[4.59726715e+02 7.72822754e+02 7.38456607e-01]
[482.77731323 316.04776001 0.97038656]	[469.99191284 344.25601196 0.85561717]	[416.04949951 336.69354248 0.86811912]	[377.62072754 413.58700562 0.89826196]	[357.11572266 490.53857422 0.86613297]	[526.42041016 354.54650879 0.87963736]	[531.53845215 439.10922241 0.87522471]	[539.31378174 521.29003906 0.89003712]	[462.26409912 511.05020142 0.77365398]	[423.7694397 513.61669922 0.73197401]	[441.91894531 644.40600586 0.83861041]	[457.0791626 767.63604736 0.84399784]	[500.72775269 511.04092407 0.74858588]	[505.99728394 641.92248535 0.79048562]	[518.66320801 767.58843994 0.82159734]	[470.01821899 300.67373657 0.86326647]	[495.69830322 300.63708496 0.87688071]	[452.04678345 290.453125 0.81150585]	[505.99142456 292.91516113 0.79108346]	[5.16129700e+02 7.93358398e+02 7.87260652e-01]	[5.26514160e+02 7.90737427e+02 7.85107970e-01]	[5.08524170e+02 7.75307251e+02 6.73401594e-01]	[4.59776062e+02 7.98357056e+02 7.96605289e-01]	[441.78161621 793.26367188 0.81813824]	[4.59747040e+02 7.72809631e+02 7.38756418e-01]
[482.80117798 315.92623901 0.9631505 ]	[469.98959351 339.30136108 0.87800854]	[416.03973389 336.54476929 0.86607909]	[377.69714355 413.52990723 0.89768153]	[359.59439087 493.07373047 0.87299216]	[526.43017578 349.44689941 0.84916526]	[536.73956299 436.5484314 0.82515705]	[541.8572998 518.71435547 0.88784552]	[462.41482544 508.49630737 0.76227373]	[426.35174561 511.01821899 0.70790899]	[441.92340088 644.38250732 0.83230162]	[457.10427856 767.50286865 0.82977509]	[500.87438965 508.49423218 0.7589646 ]	[506.00366211 641.82611084 0.7776165 ]	[518.64727783 765.02124023 0.81838739]	[470.01611328 298.20864868 0.87622529]	[495.70178223 298.1217041 0.90629947]	[449.46664429 287.8550415 0.79892284]	[505.97537231 285.26483154 0.71068811]	[513.59356689 793.24847412 0.8332743 ]	[526.47418213 790.63537598 0.83836091]	[5.11005463e+02 7.70233887e+02 7.17181921e-01]	[459.7517395 795.80664062 0.82117915]	[441.75973511 790.82659912 0.84933639]	[4.59808258e+02 7.70285522e+02 7.35087514e-01]
[482.81015015 313.48355103 0.95060813]	[469.96783447 339.27319336 0.88227201]	[413.59588623 336.55108643 0.86146712]	[377.73501587 413.60079956 0.8993907 ]	[359.68649292 495.62960815 0.88084793]	[526.44000244 346.89526367 0.8460288 ]	[539.31896973 434.05548096 0.84617311]	[541.95916748 516.20275879 0.88252342]	[464.82345581 508.50338745 0.75873035]	[426.44021606 508.52484131 0.70056581]	[444.31848145 644.40710449 0.83083963]	[457.12814331 767.55102539 0.85043824]	[500.88934326 508.52798462 0.76174414]	[508.43600464 641.83764648 0.76972437]	[518.68823242 759.94665527 0.80820799]	[470.04855347 298.12548828 0.88090527]	[495.69726562 298.0489502 0.90963304]	[449.46090698 285.3109436 0.8066293 ]	[505.97070312 282.71002197 0.7125302 ]	[518.70495605 790.8293457 0.85248959]	[529.07189941 788.17126465 0.80719495]	[5.08509277e+02 7.70080078e+02 7.24795759e-01]	[459.74993896 795.81951904 0.82389838]	[441.77478027 790.83465576 0.84905481]	[4.59791504e+02 7.72742920e+02 7.58736193e-01]
[482.78442383 313.45175171 0.94271159]	[470.00009155 339.21514893 0.88817775]	[416.03652954 336.50567627 0.86254555]	[380.13052368 416.02923584 0.89839125]	[359.79797363 493.0803833 0.85769951]	[526.48187256 344.3164978 0.84920639]	[541.74786377 431.51266479 0.86145025]	[544.36413574 516.17102051 0.8888132 ]	[464.9442749 508.49380493 0.74212468]	[431.53967285 508.49588013 0.69365561]	[444.36404419 644.40948486 0.82293105]	[457.15136719 767.5546875 0.84883332]	[503.27148438 511.01486206 0.76525104]	[508.47375488 641.8885498 0.76918828]	[518.79187012 765.03210449 0.82911044]	[470.01242065 298.11383057 0.88616776]	[495.65402222 298.02301025 0.90533787]	[449.43914795 285.27981567 0.80532509]	[505.97763062 280.21286011 0.73971182]	[518.7744751 793.30786133 0.83765489]	[531.6083374 790.63476562 0.81311113]	[5.13570190e+02 7.70209900e+02 6.97770298e-01]	[459.76449585 795.80621338 0.81431127]	[441.76519775 790.81762695 0.84241015]	[4.59814209e+02 7.72736511e+02 7.43005872e-01]
[482.80435181 313.41500854 0.9331454 ]	[472.51818848 339.1987915 0.8869592 ]	[416.05960083 336.51193237 0.86651671]	[380.20877075 416.03775024 0.89309245]	[362.29907227 493.06134033 0.84280145]	[526.5045166 344.27191162 0.84889513]	[541.80340576 426.4458313 0.86954731]	[544.48730469 513.61407471 0.8654148 ]	[467.42666626 508.47134399 0.73776627]	[434.06555176 508.48843384 0.69814575]	[444.37399292 644.42236328 0.81675959]	[457.14242554 767.59112549 0.84934449]	[503.34088135 508.51043701 0.7677182 ]	[505.99697876 641.83123779 0.77660787]	[521.19793701 765.0657959 0.83876306]	[470.04006958 298.08856201 0.88318408]	[495.66046143 297.9967041 0.9049769 ]	[449.45498657 285.23730469 0.80773616]	[505.96047974 280.13903809 0.7311269 ]	[521.25268555 795.87866211 0.8165859 ]	[5.36672485e+02 7.90726135e+02 7.88404524e-01]	[5.13565979e+02 7.70226196e+02 6.98996425e-01]	[459.74328613 795.81866455 0.80441898]	[441.73547363 790.82495117 0.83577645]	[4.59805786e+02 7.72790649e+02 7.37755954e-01]
[482.81411743 310.89627075 0.91151488]	[475.08157349 339.12915039 0.89541042]	[418.54754639 336.47189331 0.8798939 ]	[380.29501343 416.05856323 0.89005601]	[367.3586731 493.07138062 0.81967932]	[528.99981689 341.7585144 0.84802836]	[541.88189697 428.95498657 0.87306392]	[544.53875732 508.54714966 0.85828704]	[467.50033569 508.49224854 0.73165846]	[436.58886719 508.51733398 0.70962584]	[444.40237427 644.3649292 0.81163412]	[457.16784668 767.56219482 0.85246539]	[503.38049316 511.00628662 0.76375002]	[508.44482422 639.34094238 0.77463281]	[521.29394531 767.55529785 0.85807627]	[470.046875 298.00784302 0.8812961 ]	[495.65652466 295.60440063 0.90266752]	[449.45037842 282.73376465 0.80831283]	[505.95080566 280.10394287 0.74361056]	[521.35742188 795.88098145 0.79641396]	[539.23059082 790.73748779 0.79275304]	[5.16193665e+02 7.70290405e+02 6.91058576e-01]	[459.74188232 795.83227539 0.80268782]	[441.72485352 790.81341553 0.83760667]	[4.59803284e+02 7.72735962e+02 7.40736306e-01]
[482.79806519 308.33676147 0.90256959]	[475.16531372 339.08035278 0.90554935]	[418.60699463 336.45361328 0.88791567]	[382.7253418 416.12548828 0.88400781]	[372.53903198 495.65063477 0.84062737]	[531.56982422 341.69393921 0.84652352]	[544.32659912 426.35946655 0.89113683]	[546.94122314 505.99603271 0.8715719 ]	[472.51797485 511.0612793 0.72224021]	[436.69430542 513.57489014 0.72112626]	[446.86639404 644.3739624 0.80684048]	[457.16317749 767.60748291 0.86206317]	[503.48181152 513.58203125 0.744286 ]	[511.04458618 641.93798828 0.76173067]	[521.35205078 767.61328125 0.87061846]	[470.02835083 295.60128784 0.88518345]	[495.62313843 295.5440979 0.89733845]	[449.44625854 282.69439697 0.8041299 ]	[505.92089844 280.09646606 0.73975801]	[5.21332092e+02 7.98373901e+02 7.84428835e-01]	[5.39258850e+02 7.90799011e+02 7.86513865e-01]	[5.18721069e+02 7.70305420e+02 6.98003709e-01]	[4.59732086e+02 7.95859802e+02 7.94088244e-01]	[441.71603394 790.82843018 0.83517224]	[4.59784973e+02 7.72780762e+02 7.49808788e-01]
[482.83163452 305.81884766 0.898808 ]	[477.62246704 339.07855225 0.91232508]	[418.63900757 336.47833252 0.89616728]	[385.34814453 416.11505127 0.86003309]	[375.08740234 495.65805054 0.8616702 ]	[534.13677979 339.2996521 0.84689444]	[544.39276123 423.8453064 0.90663242]	[547.01965332 505.95230103 0.87195581]	[475.0645752 513.61096191 0.72030079]	[439.12649536 513.64050293 0.73306704]	[446.93447876 644.38079834 0.79606789]	[457.1505127 767.64105225 0.86006635]	[505.92333984 516.12017822 0.73236012]	[513.56488037 644.41668701 0.76530719]	[521.35296631 767.62792969 0.87545764]	[472.52459717 295.56359863 0.88620865]	[495.66384888 295.49249268 0.89634824]	[449.47338867 282.67855835 0.80567884]	[505.95385742 277.68566895 0.76297802]	[5.21286621e+02 7.95880920e+02 7.77791798e-01]	[5.39216736e+02 7.90785950e+02 7.79433072e-01]	[5.18747314e+02 7.72719055e+02 6.98613167e-01]	[4.59711060e+02 7.95862671e+02 7.90829897e-01]	[441.70782471 790.828125 0.83419627]	[4.59777924e+02 7.72822937e+02 7.44181991e-01]
[482.8343811 305.8142395 0.89711976]	[477.69412231 339.09594727 0.92307878]	[418.69296265 336.52883911 0.90371925]	[393.04830933 416.15097046 0.85915554]	[377.63647461 495.64248657 0.87439561]	[536.69610596 339.26837158 0.85966063]	[544.46295166 423.8085022 0.90375781]	[552.08325195 505.9100647 0.85861439]	[477.62307739 513.58746338 0.72658843]	[439.24765015 513.6071167 0.73528516]	[451.98587036 644.4019165 0.78611094]	[457.15444946 767.62573242 0.8591916 ]	[508.48522949 513.61096191 0.70655751]	[513.64263916 644.52880859 0.77726746]	[521.3381958 767.5904541 0.87373435]	[472.52456665 295.54528809 0.88310897]	[495.68304443 295.48080444 0.8958447 ]	[449.48336792 282.68307495 0.80462164]	[506.01239014 277.6769104 0.7887584 ]	[5.21304321e+02 7.98413757e+02 7.88301229e-01]	[5.39226685e+02 7.90819092e+02 7.84372211e-01]	[5.18712463e+02 7.70261230e+02 6.91091299e-01]	[4.59742218e+02 7.95852173e+02 7.93708920e-01]	[441.74160767 790.82519531 0.83159959]	[4.59752869e+02 7.72796875e+02 7.35244274e-01]
[482.87478638 305.83322144 0.89113468]	[480.1211853 339.10928345 0.93165874]	[418.72988892 336.57495117 0.90529341]	[395.63064575 418.61834717 0.90381271]	[380.18066406 500.68331909 0.91784525]	[539.21398926 339.26693726 0.86405796]	[544.54742432 423.85903931 0.8803494 ]	[559.706604 505.9755249 0.86810786]	[477.72879028 511.07107544 0.73552108]	[439.30178833 511.07034302 0.73461175]	[454.59423828 641.90740967 0.78556031]	[457.1477356 767.63256836 0.85078526]	[511.08810425 513.58459473 0.69344759]	[516.10961914 644.47918701 0.76897299]	[521.34155273 767.66088867 0.87190914]	[472.57955933 295.55551147 0.88549912]	[498.14764404 295.48364258 0.90506113]	[452.00588989 282.70880127 0.79246277]	[508.49200439 277.66519165 0.7712698 ]	[5.21309509e+02 7.98383179e+02 7.84207284e-01]	[539.23449707 790.81384277 0.7908656 ]	[5.18719238e+02 7.72733826e+02 6.77263558e-01]	[4.59775024e+02 7.95859009e+02 7.87255287e-01]	[441.76403809 790.83618164 0.81913197]	[4.59712524e+02 7.72801880e+02 7.19549358e-01]
[482.89898682 305.82492065 0.88630408]	[480.21542358 339.06982422 0.9422763 ]	[421.177948 336.57089233 0.90548587]	[398.08996582 418.59619141 0.92210901]	[382.73547363 500.7310791 0.9054445 ]	[539.29223633 339.17642212 0.88673073]	[547.03369141 423.83621216 0.85200208]	[562.20281982 503.49151611 0.89989913]	[480.24752808 511.05303955 0.7521826 ]	[441.72409058 511.04867554 0.73855615]	[457.17910767 641.83093262 0.80168462]	[457.13369751 767.64111328 0.8489204 ]	[518.715271 511.08291626 0.70691419]	[518.68798828 644.44750977 0.78836107]	[521.34741211 767.68835449 0.86816704]	[475.07299805 295.56729126 0.88769114]	[498.17077637 295.48675537 0.91134024]	[454.56228638 282.70986938 0.79373902]	[511.00317383 277.62741089 0.79201162]	[5.21338501e+02 7.98390137e+02 7.75543928e-01]	[5.39254639e+02 7.90816223e+02 7.86377072e-01]	[5.18703735e+02 7.72759827e+02 6.66692376e-01]	[4.59794647e+02 7.95858704e+02 7.91844904e-01]	[441.77514648 790.83825684 0.82287979]	[4.59676392e+02 7.72799866e+02 7.15346277e-01]
[482.91668701 305.84368896 0.8817324 ]	[480.29342651 339.08532715 0.93868327]	[421.28665161 336.60897827 0.89938462]	[398.20629883 418.59939575 0.92920327]	[387.86087036 500.740448 0.87416077]	[541.73657227 339.18359375 0.89443195]	[552.06518555 421.39431763 0.84262526]	[562.26220703 503.47695923 0.91548932]	[480.32846069 508.52801514 0.75311649]	[441.81762695 511.01113892 0.72998613]	[459.58868408 641.81201172 0.80758786]	[457.11572266 767.63598633 0.8383196 ]	[518.7767334 511.01004028 0.70883363]	[518.70806885 644.45605469 0.79222351]	[521.34692383 767.65551758 0.88071567]	[475.09207153 295.57632446 0.88969415]	[498.20053101 295.49475098 0.91796613]	[454.61529541 282.7137146 0.79145145]	[511.07675171 277.67016602 0.80537754]	[5.21343933e+02 7.98425293e+02 7.96391010e-01]	[539.2454834 790.83728027 0.79567331]	[5.18689453e+02 7.72698914e+02 6.87277794e-01]	[4.59800568e+02 7.95843811e+02 7.85097182e-01]	[441.78018188 790.82946777 0.82081032]	[4.59630981e+02 7.72819580e+02 7.01807737e-01]
[482.95706177 305.8347168 0.87219191]	[480.37295532 339.08755493 0.9339059 ]	[421.35131836 336.6723938 0.88801253]	[400.64331055 418.68154907 0.9293257 ]	[393.04611206 500.77011108 0.88072097]	[541.79742432 339.14294434 0.9044171 ]	[557.27026367 423.79049683 0.85348171]	[562.42584229 505.91009521 0.91816825]	[482.78256226 511.01193237 0.74675757]	[444.2991333 511.02630615 0.71366793]	[459.64794922 641.80950928 0.81385761]	[457.12579346 767.63433838 0.83515829]	[521.27697754 511.01693726 0.73043984]	[518.75567627 644.44989014 0.80549914]	[521.37414551 767.66009521 0.87871575]	[475.12808228 295.5793457 0.89567655]	[498.24328613 295.48431396 0.92133558]	[454.6427002 282.70986938 0.78818697]	[513.58074951 277.65393066 0.80280304]	[5.21347473e+02 7.98396851e+02 7.97638118e-01]	[539.25567627 790.82104492 0.80288732]	[5.18756470e+02 7.72709961e+02 6.91136062e-01]	[4.59776825e+02 7.95827820e+02 7.83015370e-01]	[441.76229858 790.80804443 0.82105589]	[4.59641998e+02 7.72816895e+02 7.01181471e-01]
[482.97241211 305.80554199 0.87108386]	[482.8036499 339.1156311 0.93384027]	[423.80560303 339.04348755 0.87625325]	[400.76858521 418.6932373 0.92342257]	[395.5730896 500.81567383 0.90598404]	[541.87475586 339.14401245 0.90728253]	[559.70831299 421.27203369 0.88442111]	[564.87988281 503.45614624 0.91976768]	[482.85449219 511.05245972 0.74276268]	[444.35476685 511.07809448 0.70568568]	[459.63433838 644.35986328 0.81430238]	[457.1763916 767.63720703 0.85751975]	[521.34326172 511.04937744 0.74063897]	[518.7668457 644.48962402 0.79663503]	[521.35375977 767.63745117 0.86835957]	[475.16928101 295.55993652 0.8991878 ]	[498.26889038 295.48449707 0.92719358]	[457.11499023 282.7338562 0.79170835]	[513.6227417 277.68774414 0.79833275]	[521.40130615 798.36578369 0.80233413]	[539.31732178 790.77703857 0.80823475]	[5.18664062e+02 7.70295410e+02 6.66868865e-01]	[4.59772919e+02 7.95844543e+02 7.81213284e-01]	[441.76644897 790.81030273 0.82341278]	[4.59713287e+02 7.72816528e+02 7.19268143e-01]
[485.38369751 305.79888916 0.86545628]	[482.88528442 339.10409546 0.93013877]	[426.34594727 336.67224121 0.86744416]	[400.85906982 418.73348999 0.91590655]	[398.06680298 500.81884766 0.92420697]	[541.92669678 339.13067627 0.90837318]	[562.24255371 421.34732056 0.89843982]	[565.00463867 503.44577026 0.90662861]	[482.89584351 511.05776978 0.74105334]	[444.4234314 511.04885864 0.69769377]	[459.67565918 644.36572266 0.82956028]	[457.17324829 767.67474365 0.85891008]	[521.36248779 513.57745361 0.74419808]	[518.76922607 644.5055542 0.80133152]	[521.35211182 767.6784668 0.87292796]	[477.63946533 295.5637207 0.91098148]	[500.66915894 295.48977661 0.93639934]	[457.18832397 282.72113037 0.80256814]	[516.13165283 277.70819092 0.80201888]	[523.78265381 798.36474609 0.80697632]	[541.71380615 790.78540039 0.81281716]	[5.16207642e+02 7.72745972e+02 6.67587638e-01]	[4.59805359e+02 7.95825439e+02 7.92538166e-01]	[441.79992676 790.81304932 0.82824987]	[4.59689880e+02 7.75293274e+02 7.16754854e-01]
[485.39691162 305.79470825 0.86329031]	[482.93789673 339.09799194 0.92417985]	[426.41958618 336.65228271 0.86152142]	[403.37734985 418.71929932 0.89262003]	[398.19378662 500.86328125 0.93725193]	[544.31237793 339.13253784 0.91219175]	[562.33251953 421.25631714 0.91643792]	[565.06500244 503.3710022 0.89847273]	[482.94580078 511.07254028 0.7365368 ]	[446.90692139 511.06674194 0.68798196]	[459.71224976 644.375 0.83622366]	[457.18658447 767.63433838 0.86076504]	[521.41003418 513.60131836 0.74805474]	[521.19604492 644.46453857 0.81877172]	[521.33660889 767.65106201 0.866772 ]	[477.66867065 295.56536865 0.91426528]	[500.67822266 295.49380493 0.93678713]	[459.59408569 282.69729614 0.81189167]	[516.19958496 277.68417358 0.83419371]	[523.79119873 798.39404297 0.81288636]	[541.71270752 790.79888916 0.81487757]	[5.16177185e+02 7.72713501e+02 6.62188530e-01]	[4.59818329e+02 7.95810303e+02 7.88409233e-01]	[441.8036499 790.79644775 0.82583714]	[4.59700531e+02 7.72805847e+02 7.17754781e-01]
[485.41369629 305.78610229 0.86060101]	[485.36099243 339.05508423 0.91284704]	[428.93673706 336.63977051 0.85493863]	[408.38302612 418.77825928 0.88320887]	[398.27682495 503.31134033 0.95188761]	[544.3616333 339.06283569 0.90956748]	[562.39257812 421.19067383 0.91655743]	[567.50952148 503.36517334 0.88503283]	[485.35650635 508.52340698 0.73609668]	[446.95898438 508.53530884 0.68900746]	[459.70440674 644.36358643 0.83170259]	[457.20629883 767.61853027 0.86252296]	[523.7756958 511.0446167 0.74601877]	[521.21264648 644.44030762 0.81902897]	[521.32525635 767.64831543 0.87087977]	[477.68667603 295.55996704 0.91499311]	[500.69165039 295.48580933 0.93712521]	[459.61633301 282.69473267 0.81390685]	[518.65093994 277.67279053 0.85217601]	[523.78479004 798.38165283 0.81402904]	[539.31292725 790.78759766 0.81734776]	[5.16159973e+02 7.72706360e+02 6.66250527e-01]	[4.59784790e+02 7.95805237e+02 7.91216493e-01]	[441.77185059 790.77929688 0.83640003]	[4.59732086e+02 7.72795715e+02 7.21742153e-01]
[485.41574097 305.78262329 0.86100376]	[485.38031006 336.70370483 0.90864956]	[428.97201538 336.64111328 0.8541379 ]	[411.00720215 421.15014648 0.87804252]	[400.6267395 503.29833984 0.95274502]	[544.37316895 336.6887207 0.90933883]	[562.45147705 418.79391479 0.91974437]	[567.54016113 503.39526367 0.8798393 ]	[485.37255859 511.01882935 0.73352432]	[449.4513855 511.0144043 0.68800426]	[459.72808838 641.91973877 0.82594806]	[457.20159912 767.66571045 0.86001158]	[523.78881836 511.08764648 0.74785763]	[521.20153809 644.42840576 0.81499785]	[521.30499268 767.70330811 0.87082368]	[477.68460083 295.5612793 0.91393209]	[500.69024658 295.48126221 0.93714207]	[459.59811401 282.70065308 0.81901956]	[518.65667725 277.65234375 0.85178649]	[523.81933594 795.8972168 0.81162989]	[539.31842041 790.76324463 0.82288319]	[5.16130676e+02 7.72793030e+02 6.56858742e-01]	[4.59809937e+02 7.95803345e+02 7.87704945e-01]	[441.79782104 790.78662109 0.82330215]	[4.59709900e+02 7.75278809e+02 7.09264934e-01]
[485.40692139 305.77325439 0.86241937]	[485.40826416 339.04266357 0.90464771]	[431.4671936 336.66516113 0.85333484]	[413.50396729 421.17483521 0.88281512]	[400.65710449 503.29904175 0.95662647]	[544.38214111 336.684021 0.90548438]	[564.82702637 418.80108643 0.91779083]	[570.02807617 503.36660767 0.87204581]	[485.39038086 511.02578735 0.73008519]	[449.47702026 511.03173828 0.68475705]	[459.71661377 641.90423584 0.82075775]	[457.20050049 767.66516113 0.85965461]	[523.80755615 511.08847046 0.74406385]	[521.19226074 644.44219971 0.8159076 ]	[521.29663086 767.70062256 0.87443411]	[477.6756897 295.56060791 0.91303718]	[500.68121338 295.47576904 0.93490326]	[459.59204102 282.7003479 0.81505436]	[518.65704346 277.64193726 0.85475338]	[523.82739258 795.89355469 0.81612933]	[539.3170166 790.75512695 0.82742679]	[5.16122742e+02 7.72790649e+02 6.62647009e-01]	[4.59810852e+02 7.95805969e+02 7.86171854e-01]	[441.80020142 790.79064941 0.82021385]	[4.59709015e+02 7.75282715e+02 7.07209408e-01]
[485.37149048 305.7774353 0.86610305]	[485.41345215 336.70574951 0.90311581]	[431.4744873 336.6585083 0.85393882]	[413.52383423 421.1930542 0.88584834]	[400.69213867 503.29693604 0.95428264]	[544.39208984 336.67929077 0.90633118]	[564.83892822 418.76373291 0.91906166]	[570.09100342 503.31948853 0.87165713]	[485.38653564 508.52493286 0.73281711]	[449.46414185 508.5362854 0.68696839]	[459.70999146 641.90313721 0.82559681]	[457.20089722 767.64630127 0.85941654]	[523.80059814 511.05307007 0.74652636]	[521.21728516 644.41650391 0.81552333]	[521.30010986 767.70629883 0.87109149]	[477.65264893 295.55990601 0.90637159]	[500.6605835 295.48532104 0.93109602]	[459.58703613 280.24923706 0.81163579]	[518.66162109 277.63763428 0.85955393]	[523.85290527 795.89300537 0.80569327]	[541.72216797 790.7557373 0.82455111]	[5.16122437e+02 7.72802185e+02 6.56953752e-01]	[4.59809113e+02 7.95790283e+02 7.89767861e-01]	[441.80142212 790.78033447 0.82477778]	[4.59709106e+02 7.72831970e+02 7.07017779e-01]
[482.97879028 305.77001953 0.86988652]	[485.40774536 336.69677734 0.90477228]	[431.47122192 336.65582275 0.85397291]	[413.51965332 421.19137573 0.88356066]	[400.71444702 503.30236816 0.95032907]	[544.39550781 336.668396 0.90710491]	[564.83514404 418.76904297 0.91375983]	[570.12023926 503.30612183 0.86767972]	[485.37683105 508.51416016 0.73366672]	[449.44555664 508.51849365 0.68870038]	[459.71286011 641.8782959 0.82365227]	[457.19308472 767.62799072 0.85828477]	[523.79748535 511.04168701 0.74644572]	[521.25024414 644.46282959 0.82119811]	[521.30755615 767.70477295 0.87583864]	[477.62814331 295.55419922 0.90081853]	[498.27319336 295.48120117 0.92490995]	[459.58657837 280.2366333 0.80284911]	[518.65228271 277.63555908 0.85876322]	[523.86053467 798.36602783 0.80892897]	[541.74230957 790.76525879 0.82617939]	[5.16119690e+02 7.72793396e+02 6.57709658e-01]	[4.59783417e+02 7.95800537e+02 7.91962862e-01]	[441.77676392 790.77984619 0.83349252]	[4.59709137e+02 7.72811523e+02 7.11240470e-01]
[482.94094849 305.76773071 0.8783949 ]	[485.39556885 339.04818726 0.90633017]	[428.98916626 336.69024658 0.85081446]	[411.01013184 421.23608398 0.87694114]	[400.71118164 503.30084229 0.94897556]	[544.36871338 336.68258667 0.90659153]	[564.82592773 418.77005005 0.91217571]	[570.12347412 503.28323364 0.8688435 ]	[485.3649292 511.03134155 0.73288804]	[449.44192505 511.03311157 0.68596965]	[459.70040894 644.35742188 0.82274854]	[457.18255615 767.61724854 0.86270833]	[523.78912354 513.57196045 0.74717516]	[521.22198486 644.49810791 0.81935984]	[521.3135376 767.67364502 0.87774158]	[475.15853882 295.53805542 0.89312041]	[498.23568726 295.46887207 0.92034316]	[457.17565918 280.23284912 0.78431958]	[516.18945312 277.63653564 0.84599811]	[523.86871338 798.39385986 0.816118 ]	[541.74816895 790.77484131 0.82804316]	[5.13649048e+02 7.72754028e+02 6.65145516e-01]	[459.80847168 793.3480835 0.81045502]	[441.80245972 790.76849365 0.84580576]	[4.59695984e+02 7.72791443e+02 7.23031700e-01]
[482.90270996 305.77587891 0.88449615]	[485.34683228 336.67526245 0.90998954]	[428.93490601 336.66439819 0.8530103 ]	[410.95227051 421.17230225 0.87491405]	[400.67623901 503.29699707 0.95012051]	[544.31365967 336.63998413 0.90574068]	[562.47924805 418.76989746 0.91342735]	[570.07843018 503.26663208 0.87371552]	[485.36660767 508.53207397 0.73194474]	[449.46191406 511.01281738 0.68423784]	[459.70602417 641.9319458 0.82364392]	[457.15765381 767.63366699 0.85799211]	[523.77502441 511.05987549 0.74676216]	[521.16693115 644.42059326 0.80837393]	[521.29174805 767.69390869 0.86836022]	[475.09228516 295.52426147 0.88644636]	[498.19595337 295.45611572 0.91483957]	[457.12106323 280.2414856 0.76765025]	[513.65515137 277.61950684 0.83003569]	[523.87854004 798.39019775 0.79900569]	[541.73126221 790.7701416 0.81909561]	[5.13611572e+02 7.72797729e+02 6.49283171e-01]	[462.21160889 793.34362793 0.81079817]	[441.83145142 790.77825928 0.8405987 ]	[4.59643921e+02 7.72817688e+02 7.13592708e-01]
[482.8782959 305.78726196 0.88828778]	[482.940979 336.6725769 0.9158386]	[426.40588379 336.69271851 0.85837328]	[408.38381958 421.22756958 0.86793667]	[400.64129639 503.33416748 0.95210123]	[541.9317627 336.62103271 0.90380001]	[562.45422363 418.74856567 0.90992951]	[570.02459717 503.27920532 0.87702733]	[482.96316528 508.51998901 0.73604345]	[446.9642334 511.01434326 0.68395585]	[459.66378784 641.91210938 0.81702358]	[457.13116455 767.6305542 0.85070002]	[521.40905762 511.02740479 0.74457407]	[518.70983887 644.40087891 0.79469526]	[521.25354004 767.69470215 0.8618207 ]	[475.06378174 295.525177 0.88433963]	[498.16436768 295.45205688 0.90785706]	[457.10574341 280.23440552 0.7719807 ]	[511.09475708 277.58938599 0.82688385]	[5.23892212e+02 8.00923279e+02 7.82084227e-01]	[541.74761963 790.79260254 0.80336022]	[5.11046417e+02 7.72809937e+02 6.47723019e-01]	[462.21749878 793.35333252 0.80129927]	[441.83410645 790.79278564 0.82838929]	[4.59617188e+02 7.75257690e+02 7.07146287e-01]
[482.83615112 305.78192139 0.89181548]	[482.90533447 336.68673706 0.92439866]	[423.92053223 339.04962158 0.86379838]	[403.39953613 421.26144409 0.87608445]	[398.25817871 503.31866455 0.95126742]	[541.91046143 336.6293335 0.9057827 ]	[562.3795166 418.76577759 0.91671348]	[567.55377197 500.87432861 0.88295054]	[482.92279053 508.50674438 0.74147904]	[446.90637207 508.53683472 0.68950635]	[459.63702393 641.89306641 0.81922823]	[457.11230469 767.66955566 0.84806228]	[521.37817383 508.5201416 0.74537921]	[518.71850586 644.36932373 0.79090738]	[521.15844727 767.68811035 0.84684026]	[472.56054688 295.50894165 0.88308156]	[498.1237793 295.44839478 0.89985132]	[454.65475464 280.18692017 0.77230924]	[511.03039551 277.57876587 0.83093375]	[5.23873840e+02 8.00948425e+02 7.86794841e-01]	[539.31762695 790.79370117 0.79280096]	[5.08443573e+02 7.72819031e+02 6.67688429e-01]	[4.59791290e+02 7.93337769e+02 7.92995572e-01]	[441.79193115 790.77819824 0.82251465]	[4.59623840e+02 7.75319763e+02 7.06981003e-01]
[482.77218628 305.76269531 0.89348054]	[482.87423706 336.70376587 0.93027389]	[423.89157104 339.07342529 0.86635661]	[403.2723999 421.23754883 0.90318704]	[398.19464111 503.25857544 0.93977714]	[541.86248779 336.64959717 0.90680343]	[562.31439209 421.18695068 0.91941363]	[567.4609375 503.2477417 0.89625508]	[482.87640381 508.45516968 0.75009888]	[444.44177246 508.46450806 0.70210499]	[459.64630127 641.80596924 0.81406879]	[457.10824585 767.66558838 0.84552765]	[521.32427979 508.47433472 0.74791402]	[518.71069336 641.9362793 0.7744137 ]	[518.78924561 767.67254639 0.84358084]	[470.02554321 295.4894104 0.87982053]	[495.64562988 295.44317627 0.89424086]	[454.61529541 280.19094849 0.75552404]	[511.01663208 277.58026123 0.8383525 ]	[5.23875244e+02 8.00950073e+02 7.83369958e-01]	[539.31506348 790.78894043 0.79123807]	[5.05988556e+02 7.72809570e+02 6.68737054e-01]	[4.59808197e+02 7.93345703e+02 7.89392412e-01]	[441.81005859 790.7923584 0.81502283]	[4.59614288e+02 7.75317749e+02 7.03753650e-01]
[482.72848511 303.29385376 0.89340919]	[482.84310913 336.69967651 0.93304938]	[423.85507202 339.05404663 0.86867809]	[400.85021973 421.19650269 0.90934372]	[398.11499023 500.89459229 0.93259716]	[541.83752441 336.67504883 0.90476 ]	[562.27026367 421.2414856 0.91579717]	[565.03552246 503.32757568 0.90846115]	[482.84609985 505.96063232 0.75636631]	[444.38534546 505.98648071 0.71267962]	[459.61956787 639.36169434 0.80905992]	[457.11355591 767.63464355 0.84430993]	[521.30657959 505.9786377 0.74789089]	[518.72827148 644.32904053 0.77800679]	[521.20367432 767.69171143 0.84931278]	[469.96722412 295.49246216 0.87917715]	[493.13317871 295.4420166 0.88723767]	[454.56143188 280.23391724 0.74220473]	[508.53411865 277.60870361 0.84153193]	[5.23857666e+02 8.00961670e+02 7.86212385e-01]	[541.72277832 790.81311035 0.79353279]	[5.08489227e+02 7.72815369e+02 6.52753472e-01]	[4.59793274e+02 7.93346680e+02 7.82153010e-01]	[441.78314209 790.79022217 0.81802392]	[4.59633423e+02 7.75267639e+02 7.03184307e-01]
[480.37503052 305.77041626 0.89020836]	[482.78787231 336.69219971 0.93575484]	[423.7935791 339.04238892 0.87286276]	[400.79980469 421.15206909 0.91508865]	[398.0489502 500.89001465 0.92122453]	[541.8026123 336.67410278 0.9028008 ]	[559.8145752 421.20550537 0.90699488]	[564.90063477 503.33743286 0.92656249]	[482.81454468 508.45358276 0.74952471]	[444.34115601 508.48190308 0.71208686]	[459.62380981 639.36425781 0.81255323]	[457.10205078 767.6194458 0.84054464]	[521.28985596 508.45159912 0.74061877]	[518.74163818 644.35473633 0.78227299]	[521.24731445 767.70306396 0.85748816]	[467.47576904 295.51858521 0.88240683]	[493.07995605 295.45352173 0.88357884]	[452.06335449 280.22158813 0.73986131]	[508.48403931 277.59259033 0.85329294]	[5.23879272e+02 8.00968628e+02 7.84307241e-01]	[541.74029541 790.83184814 0.79638344]	[5.11027771e+02 7.72809082e+02 6.42868459e-01]	[4.59823364e+02 7.93351990e+02 7.90104866e-01]	[441.80004883 790.79559326 0.81915545]	[4.57211609e+02 7.72812622e+02 7.00870275e-01]
[480.36022949 305.79400635 0.89067405]	[482.76907349 336.67901611 0.93612194]	[423.79321289 336.67196655 0.87411517]	[400.74603271 418.77352905 0.92242301]	[395.64007568 500.87142944 0.9113062 ]	[541.76489258 336.67501831 0.89918715]	[559.74749756 421.22644043 0.89846778]	[562.47613525 503.40274048 0.92946577]	[482.80484009 508.4864502 0.74706233]	[444.31546021 508.50115967 0.71240622]	[459.62496948 641.80340576 0.81225646]	[457.08685303 767.66461182 0.83529395]	[521.2902832 508.49301147 0.73381913]	[518.72662354 644.36865234 0.78453469]	[521.25671387 770.10693359 0.85801131]	[467.45578003 295.53735352 0.88370502]	[493.04516602 295.46905518 0.88195181]	[452.01699829 280.18435669 0.74732774]	[506.01980591 277.59286499 0.85971439]	[5.23876099e+02 8.00939575e+02 7.81305432e-01]	[541.73321533 790.81707764 0.80171478]	[5.11058411e+02 7.75307861e+02 6.31395459e-01]	[4.59828003e+02 7.95810486e+02 7.78033197e-01]	[441.79830933 790.8237915 0.80428064]	[4.57187225e+02 7.75276489e+02 6.95076168e-01]
[480.34963989 305.80154419 0.89262658]	[482.75271606 336.66906738 0.93716574]	[423.77737427 336.67251587 0.87638777]	[400.73007202 418.78491211 0.92210317]	[395.63104248 503.24328613 0.91160458]	[541.76556396 336.65884399 0.89859551]	[559.72692871 421.22888184 0.89117116]	[562.39892578 503.38598633 0.92775911]	[482.7729187 508.53143311 0.74512094]	[444.31195068 511.01223755 0.71015894]	[459.5803833 641.80603027 0.80271757]	[457.07644653 767.62365723 0.83325422]	[521.24230957 511.0090332 0.72431058]	[518.72570801 644.37591553 0.78296351]	[521.23858643 767.66467285 0.85685027]	[467.44271851 295.55682373 0.8870998 ]	[490.55487061 295.47952271 0.88450134]	[452.01245117 280.21707153 0.74377435]	[505.99838257 277.60498047 0.86492813]	[5.23870911e+02 8.00934387e+02 7.89002001e-01]	[541.7286377 790.80059814 0.8061409 ]	[5.11033112e+02 7.72774780e+02 6.48140490e-01]	[4.59826385e+02 7.95809753e+02 7.83495784e-01]	[441.7956543 790.82305908 0.80930841]	[4.57191772e+02 7.72806641e+02 6.99115157e-01]
[480.34243774 305.82388306 0.89292264]	[482.73797607 336.6880188 0.93628728]	[421.38638306 336.69934082 0.87829161]	[400.70053101 421.14562988 0.9236269 ]	[395.63076782 503.27279663 0.91220587]	[541.75006104 336.6675415 0.89617234]	[557.27160645 421.20950317 0.88567281]	[562.31414795 503.40951538 0.91985846]	[482.76626587 508.50268555 0.74869078]	[444.29678345 508.51593018 0.71307683]	[457.21090698 641.85894775 0.80512726]	[457.08605957 767.65911865 0.83673227]	[521.2354126 508.52124023 0.72515917]	[518.72363281 644.40643311 0.78977931]	[521.25909424 767.68725586 0.86041784]	[467.43380737 295.58181763 0.8864572 ]	[490.5357666 295.49557495 0.88668984]	[452.0296936 282.67834473 0.73784715]	[505.99142456 277.61660767 0.86740053]	[5.23871582e+02 8.00927490e+02 7.91696608e-01]	[541.74523926 790.79998779 0.80886161]	[5.11072357e+02 7.72798340e+02 6.45893097e-01]	[4.62215363e+02 7.95825562e+02 7.83787131e-01]	[441.80172729 790.83850098 0.80820161]	[4.57203278e+02 7.75266357e+02 6.98789775e-01]
[480.34231567 308.33004761 0.89401102]	[482.72067261 336.69561768 0.93758357]	[421.36816406 339.04806519 0.8810029 ]	[400.69812012 421.19104004 0.9267084 ]	[395.63186646 503.26748657 0.91248226]	[541.746521 336.66796875 0.89527929]	[557.24554443 421.21310425 0.88485712]	[562.28424072 503.41964722 0.91527075]	[482.75311279 508.48010254 0.74917978]	[441.91552734 508.49246216 0.7141726 ]	[457.22473145 641.82592773 0.801054 ]	[457.08752441 767.66052246 0.8370105 ]	[521.21704102 508.49990845 0.72274268]	[518.71795654 644.39538574 0.78384817]	[521.25714111 767.68505859 0.85642618]	[467.42550659 295.61605835 0.88647819]	[490.53216553 295.52120972 0.88798058]	[452.01513672 282.71170044 0.74249279]	[505.98410034 277.61868286 0.86899596]	[5.23866577e+02 8.00926941e+02 7.87395120e-01]	[541.73919678 790.79980469 0.80517 ]	[5.11072083e+02 7.72800293e+02 6.41230106e-01]	[4.59825806e+02 7.95817688e+02 7.81523228e-01]	[441.7928772 790.83422852 0.81119865]	[4.57209442e+02 7.75266052e+02 6.97665691e-01]
[480.33700562 308.39248657 0.89821219]	[480.37979126 336.6987915 0.93781507]	[421.35974121 339.05072021 0.88313758]	[400.71011353 421.20761108 0.92618155]	[395.63305664 503.28924561 0.91303569]	[541.73565674 336.66506958 0.894719 ]	[557.26434326 421.22976685 0.88371176]	[562.27539062 503.43682861 0.91391784]	[482.74560547 508.4932251 0.74876058]	[441.91442871 508.50244141 0.71395147]	[459.58547974 641.80932617 0.80434453]	[457.10125732 767.67932129 0.83952868]	[521.20550537 508.51275635 0.72210205]	[518.71655273 644.37518311 0.78661573]	[521.26147461 770.08117676 0.85987556]	[467.41149902 298.00076294 0.88742775]	[490.52069092 295.5569458 0.88936859]	[451.99853516 282.74395752 0.74155784]	[505.96575928 277.62734985 0.87001872]	[5.23865723e+02 7.98444824e+02 7.87102103e-01]	[541.73553467 790.79431152 0.80645764]	[5.11083130e+02 7.75273315e+02 6.40973628e-01]	[4.59807007e+02 7.95818909e+02 7.76533782e-01]	[441.77389526 790.82769775 0.80673981]	[4.59620941e+02 7.75299255e+02 6.95018649e-01]
[480.31518555 310.86611938 0.89992547]	[480.36016846 339.05194092 0.93993771]	[421.33926392 339.05584717 0.88698959]	[400.72360229 421.23306274 0.92101091]	[398.02005005 503.28039551 0.91824561]	[541.72381592 336.69317627 0.89371383]	[559.70147705 421.25842285 0.88410866]	[562.30187988 503.45184326 0.91504276]	[482.73110962 508.52148438 0.74793255]	[441.90075684 508.52536011 0.71588004]	[459.61547852 641.82434082 0.81230748]	[457.0958252 767.68066406 0.84014887]	[521.19335938 511.0133667 0.71601003]	[518.71411133 644.38983154 0.79014504]	[521.27020264 770.09179688 0.86137825]	[464.96878052 298.02484131 0.89080304]	[490.4854126 295.57003784 0.89172184]	[449.4876709 282.72027588 0.74885553]	[505.94647217 277.6210022 0.87675786]	[5.23873779e+02 7.98433899e+02 7.82435596e-01]	[541.74578857 790.78936768 0.80532342]	[5.13563477e+02 7.75286438e+02 6.39192164e-01]	[4.59810669e+02 7.95815674e+02 7.82799959e-01]	[441.78164673 790.82611084 0.81153661]	[4.57216492e+02 7.75307190e+02 6.95106566e-01]
[480.29501343 310.89074707 0.90343189]	[480.34307861 339.04171753 0.94153631]	[421.32339478 336.69580078 0.88853669]	[400.73028564 421.21353149 0.91970062]	[398.09259033 503.28329468 0.93073237]	[541.71026611 336.69573975 0.89078218]	[559.73260498 421.27182007 0.88773656]	[562.355896 503.44250488 0.92138314]	[480.37200928 508.52487183 0.74494469]	[441.868927 508.52929688 0.71811986]	[459.61050415 641.83056641 0.81114095]	[457.11178589 770.07312012 0.84415442]	[521.16796875 511.01733398 0.70884424]	[518.6907959 644.39428711 0.7836377 ]	[521.25982666 770.09100342 0.85347188]	[464.94168091 298.04742432 0.89725345]	[488.01153564 295.58673096 0.89593989]	[449.46203613 282.73928833 0.74938691]	[505.92721558 277.62435913 0.87808746]	[5.23864136e+02 7.98449951e+02 7.84198642e-01]	[541.74841309 790.80084229 0.8038044 ]	[5.11073273e+02 7.75312378e+02 6.33592665e-01]	[4.59783020e+02 7.95821594e+02 7.84628749e-01]	[441.77005005 790.8291626 0.81706965]	[4.59636566e+02 7.77828186e+02 6.94423437e-01]
[480.28076172 310.88076782 0.90289748]	[480.31002808 336.70413208 0.94291645]	[421.29266357 336.68295288 0.89363843]	[400.71713257 421.21838379 0.9188202 ]	[398.1312561 503.32843018 0.93554556]	[539.30432129 336.69818115 0.88588965]	[559.72070312 421.30758667 0.87835407]	[562.37695312 503.43511963 0.92354298]	[480.35601807 511.01983643 0.74362171]	[441.85406494 511.02947998 0.71667492]	[459.62600708 639.35150146 0.81023204]	[457.11413574 770.07672119 0.84530932]	[518.79498291 511.03100586 0.70691675]	[518.67578125 644.36724854 0.77736068]	[521.26513672 770.10162354 0.84944218]	[464.92324829 298.05178833 0.90123314]	[487.97442627 295.5838623 0.89938271]	[446.98641968 282.7381897 0.76490754]	[505.87258911 277.61291504 0.88967204]	[5.23879272e+02 8.00917908e+02 7.82026291e-01]	[541.76300049 790.8057251 0.80110645]	[5.11085846e+02 7.75336365e+02 6.26279473e-01]	[4.59786224e+02 7.95809570e+02 7.91437328e-01]	[441.7729187 790.82000732 0.82150775]	[4.59634857e+02 7.77836853e+02 6.95614755e-01]
[480.2696228 310.88742065 0.90472633]	[480.2741394 336.70175171 0.94474959]	[421.25866699 336.68203735 0.90001971]	[400.71014404 421.29980469 0.91137183]	[398.17501831 503.3140564 0.93794972]	[539.27740479 336.68731689 0.88398933]	[559.7166748 421.34188843 0.87059939]	[562.41687012 503.44055176 0.92323267]	[480.32913208 511.04168701 0.74069762]	[441.83068848 511.04281616 0.71320015]	[459.59655762 639.36322021 0.80107325]	[457.11761475 767.67175293 0.84370649]	[518.76574707 511.04916382 0.70219606]	[516.2144165 644.34881592 0.77005863]	[521.25994873 767.67614746 0.84859073]	[464.89489746 298.06011963 0.90807903]	[487.9581604 295.58624268 0.90201998]	[446.92739868 282.76425171 0.7735827 ]	[503.49713135 277.61550903 0.89047015]	[5.23889526e+02 8.00925537e+02 7.78207064e-01]	[541.76049805 790.80291748 0.79640669]	[5.11064819e+02 7.75266235e+02 6.32314801e-01]	[459.79022217 795.78881836 0.80341536]	[441.77819824 790.81036377 0.83374619]	[4.59645752e+02 7.75335632e+02 6.98761702e-01]
[480.243927 310.8677063 0.89899063]	[480.2182312 336.68930054 0.94578362]	[421.20236206 336.64971924 0.9070943 ]	[400.65292358 421.38491821 0.90075213]	[398.1602478 503.3659668 0.93437678]	[539.21618652 336.68249512 0.87409806]	[557.27319336 421.34561157 0.86476606]	[562.4354248 503.42172241 0.92699951]	[480.24841309 511.06796265 0.74173969]	[441.76101685 511.07192993 0.72154832]	[459.60412598 639.36724854 0.80282789]	[457.11410522 767.68151855 0.8410002 ]	[518.68322754 511.07543945 0.69654429]	[516.13708496 644.3338623 0.75978339]	[521.2868042 770.08825684 0.85035294]	[464.8536377 298.04214478 0.91303611]	[487.93371582 295.57424927 0.90434039]	[444.44406128 282.71661377 0.79018265]	[503.4798584 277.61798096 0.88847595]	[5.23888489e+02 8.00919312e+02 7.81544745e-01]	[541.77062988 790.80157471 0.80210537]	[5.13594971e+02 7.75314148e+02 6.21652365e-01]	[459.78091431 795.80151367 0.79842472]	[441.76998901 790.81195068 0.82743913]	[4.59641602e+02 7.75346802e+02 6.96488917e-01]
[480.20507812 310.86495972 0.89353228]	[480.17642212 336.68688965 0.94625998]	[421.15319824 336.64404297 0.90847808]	[400.62167358 421.38311768 0.90324742]	[398.14700317 503.35623169 0.93521291]	[536.72900391 336.68093872 0.86693943]	[557.20593262 421.3319397 0.86387569]	[562.39916992 503.40719604 0.93111718]	[480.21765137 516.13293457 0.74320883]	[441.74957275 516.1394043 0.72178847]	[457.18035889 641.8916626 0.7981106 ]	[457.11999512 770.07879639 0.8451438 ]	[516.2130127 516.13787842 0.69497532]	[513.65875244 644.36975098 0.76102692]	[521.27929688 770.12536621 0.85335594]	[462.44537354 298.03997803 0.92080802]	[485.48178101 295.5675354 0.91124356]	[444.40472412 282.74264526 0.79107279]	[503.43682861 277.61514282 0.90151948]	[5.23881226e+02 8.00949219e+02 7.82111168e-01]	[541.77148438 790.83087158 0.79732627]	[5.13567688e+02 7.75353210e+02 6.19554400e-01]	[4.59752045e+02 7.95832275e+02 7.86307693e-01]	[441.74316406 790.82696533 0.8200199 ]	[4.59670258e+02 7.77835327e+02 7.01558471e-01]
[480.15209961 308.36831665 0.88213652]	[480.10998535 336.6885376 0.93603325]	[418.75622559 336.66033936 0.91122621]	[398.24172974 421.34899902 0.90983146]	[398.10751343 503.35168457 0.92683089]	[536.66217041 336.68304443 0.86293638]	[554.63140869 421.27752686 0.86573148]	[562.35705566 503.37780762 0.92967278]	[480.13989258 513.59222412 0.73549449]	[441.67922974 513.60339355 0.72212636]	[457.13919067 641.87371826 0.7929638 ]	[457.11508179 770.10266113 0.8452456 ]	[513.65362549 513.60839844 0.69181174]	[513.61096191 641.91296387 0.74815375]	[521.27801514 770.1272583 0.85459858]	[462.38128662 298.00100708 0.93193585]	[485.40756226 295.53292847 0.91986942]	[444.32537842 282.72070312 0.80121094]	[503.3883667 277.5836792 0.90727109]	[5.23887390e+02 8.00927734e+02 7.79441357e-01]	[541.76739502 790.8102417 0.79748774]	[5.13567688e+02 7.77835938e+02 6.25951707e-01]	[4.59755463e+02 7.95844177e+02 7.94287801e-01]	[441.75054932 790.83996582 0.8244375 ]	[4.59666931e+02 7.77882141e+02 7.02282190e-01]
[480.11831665 305.85174561 0.8725332 ]	[477.68600464 339.04733276 0.92372757]	[418.69036865 336.64855957 0.9103213 ]	[398.19592285 421.37759399 0.90822744]	[398.05996704 503.39178467 0.91132236]	[534.13452148 339.065979 0.85992724]	[552.08154297 421.29858398 0.8642174 ]	[562.28277588 503.35964966 0.92286026]	[477.72265625 511.06646729 0.72709191]	[439.28543091 511.08279419 0.72493249]	[454.57736206 641.90710449 0.77812433]	[457.11856079 770.08282471 0.84977943]	[513.57580566 511.08016968 0.68947488]	[511.03570557 641.90350342 0.75555849]	[521.28271484 770.12988281 0.85620922]	[462.31555176 295.62225342 0.94476199]	[485.36663818 295.47994995 0.92217231]	[441.90670776 282.70672607 0.80487943]	[503.33175659 277.60354614 0.89978987]	[5.23879272e+02 7.98447266e+02 7.89140999e-01]	[541.75390625 790.79669189 0.80762887]	[5.13613953e+02 7.77845276e+02 6.25707626e-01]	[459.74536133 795.83050537 0.79634511]	[441.74359131 790.83001709 0.82783425]	[4.59683228e+02 7.77857300e+02 7.09902048e-01]
[477.68179321 305.77502441 0.86447471]	[477.61611938 336.69332886 0.910999 ]	[418.64541626 336.63143921 0.90344799]	[398.11514282 423.78982544 0.90305907]	[395.62081909 503.4382019 0.89101398]	[531.59429932 336.69656372 0.85704565]	[547.06060791 421.27694702 0.87690717]	[562.23773193 503.35552979 0.91416287]	[477.62176514 508.53311157 0.7208811 ]	[439.21560669 511.0383606 0.730075 ]	[452.0501709 641.8807373 0.77504385]	[457.10940552 770.08135986 0.84337282]	[508.54241943 511.03341675 0.69823849]	[508.52133179 641.88201904 0.76350772]	[521.27398682 770.16467285 0.85375184]	[462.25576782 295.5607605 0.9434734 ]	[482.93490601 295.41952515 0.92818403]	[441.84542847 280.21105957 0.80083549]	[503.26583862 277.55444336 0.8928628 ]	[5.23834656e+02 8.00941895e+02 7.79533029e-01]	[541.7164917 793.21234131 0.79769027]	[5.13630249e+02 7.77898560e+02 6.17226183e-01]	[4.59743561e+02 7.95828125e+02 7.89048016e-01]	[441.74041748 790.82867432 0.82189584]	[4.59679779e+02 7.77873596e+02 7.05106020e-01]
[477.59823608 303.27770996 0.85842645]	[475.09130859 336.69326782 0.89576066]	[418.55511475 336.64846802 0.89159346]	[398.04174805 423.77096558 0.89152819]	[395.54251099 503.42892456 0.88010329]	[528.99163818 336.668396 0.86901069]	[546.94940186 421.27987671 0.88902932]	[559.80230713 503.36193848 0.90297168]	[477.6151123 508.49493408 0.72497994]	[439.21871948 511.01553345 0.73258162]	[449.50268555 641.90356445 0.77856743]	[457.1003418 770.0838623 0.84913868]	[508.52676392 508.51565552 0.70224309]	[508.46029663 641.88287354 0.77471066]	[521.26226807 770.1270752 0.85848033]	[462.19775391 295.52789307 0.94548965]	[482.85864258 295.39260864 0.93415064]	[441.80053711 280.22909546 0.80259192]	[500.86105347 277.54647827 0.88191956]	[5.23863770e+02 8.00930847e+02 7.90587187e-01]	[541.72723389 790.81634521 0.80567497]	[5.13608398e+02 7.75367310e+02 6.30011380e-01]	[459.74981689 795.81390381 0.79754031]	[441.75134277 790.82922363 0.82914698]	[4.59673981e+02 7.77876038e+02 7.14284360e-01]
[475.07507324 303.2829895 0.84796816]	[470.04483032 336.70837402 0.88544154]	[416.11154175 336.65856934 0.88132298]	[395.60848999 421.37115479 0.89343321]	[390.50143433 503.48568726 0.84601516]	[526.44293213 336.69113159 0.8821888 ]	[544.49212646 421.34622192 0.89727849]	[557.24688721 503.37683105 0.88325524]	[475.08966064 511.05661011 0.70795655]	[439.13729858 513.57336426 0.71399671]	[446.97369385 641.92321777 0.78277308]	[457.09951782 770.07574463 0.85014218]	[505.97003174 513.57446289 0.71492702]	[508.4458313 644.34655762 0.77675033]	[521.26702881 770.16363525 0.85644972]	[459.79373169 295.53952026 0.94622588]	[482.76657104 295.40673828 0.93916094]	[441.71728516 280.18865967 0.81945491]	[500.75485229 277.50350952 0.87254727]	[5.23887878e+02 8.00921631e+02 7.82330513e-01]	[541.74963379 790.81219482 0.80809695]	[5.13594360e+02 7.77911316e+02 6.36506498e-01]	[459.75671387 795.80279541 0.80471569]	[441.75616455 790.83099365 0.82936305]	[4.59684204e+02 7.77846008e+02 7.13033676e-01]
[470.02734375 303.24475098 0.84968001]	[467.45053101 336.70532227 0.88798487]	[413.58734131 336.66674805 0.86206186]	[395.5045166 423.77230835 0.86840194]	[385.34234619 505.88684082 0.85638815]	[523.97869873 336.65853882 0.89509666]	[544.40771484 421.20498657 0.91714817]	[549.56958008 503.33514404 0.87812865]	[470.02471924 511.07537842 0.70990986]	[436.64086914 513.59899902 0.70377004]	[446.9347229 641.91638184 0.79085279]	[457.0703125 767.6619873 0.84724641]	[503.48495483 513.60058594 0.73819369]	[505.98095703 644.37280273 0.79206693]	[521.27203369 770.15991211 0.86196148]	[459.72470093 295.52041626 0.94410801]	[480.35192871 295.4069519 0.93925333]	[439.33804321 280.2539978 0.80016714]	[500.68237305 277.54040527 0.88623905]	[5.23896729e+02 8.00945984e+02 7.80953169e-01]	[541.7454834 790.82891846 0.80400389]	[5.13607849e+02 7.77898804e+02 6.41748548e-01]	[459.74810791 795.80249023 0.80386263]	[441.74777222 790.8291626 0.83091021]	[4.59667480e+02 7.75318848e+02 7.25412786e-01]
[467.43554688 303.25024414 0.85632604]	[464.93499756 339.04650879 0.89976865]	[411.03085327 336.68121338 0.85314763]	[390.48709106 423.77832031 0.85426307]	[382.74926758 505.86938477 0.89047116]	[523.89672852 336.67474365 0.90206099]	[544.28704834 421.2026062 0.91159254]	[546.9987793 503.32254028 0.8891747 ]	[467.48971558 511.06997681 0.71347737]	[436.56887817 513.62176514 0.69335431]	[446.87484741 644.39135742 0.80398542]	[457.08990479 767.69525146 0.85255218]	[503.41711426 513.5758667 0.7435953 ]	[505.96411133 644.43560791 0.80192208]	[521.26599121 770.18408203 0.86269897]	[459.62924194 295.51489258 0.92813456]	[480.2543335 295.4206543 0.93689889]	[439.16311646 280.22875977 0.82927322]	[498.24658203 277.58932495 0.88000649]	[5.23920288e+02 8.00944336e+02 7.80071378e-01]	[541.75311279 790.82714844 0.80353659]	[5.13595520e+02 7.80408081e+02 6.40541971e-01]	[459.73730469 795.81335449 0.80481094]	[441.74206543 790.83605957 0.8321892 ]	[4.59696533e+02 7.77825378e+02 7.27828741e-01]
[467.43707275 303.24996948 0.85649866]	[464.93435669 339.04766846 0.90033036]	[411.03088379 336.68084717 0.85341668]	[390.48272705 423.77734375 0.8540982 ]	[382.7484436 505.86978149 0.89067739]	[523.89562988 336.67697144 0.90221602]	[544.2868042 421.20376587 0.91128969]	[546.99768066 503.32962036 0.88814574]	[467.46469116 511.06842041 0.7157135 ]	[436.54925537 513.61529541 0.69022149]	[446.87905884 644.38745117 0.80542994]	[457.08358765 767.69122314 0.85106438]	[503.39959717 513.57800293 0.74559677]	[505.96444702 644.44665527 0.80345345]	[521.26599121 770.190979 0.86192071]	[459.63018799 295.51470947 0.92829883]	[480.25500488 295.42050171 0.93702847]	[439.16375732 280.23025513 0.82937467]	[498.24401855 277.58944702 0.87985718]	[5.23927246e+02 8.00948914e+02 7.78362572e-01]	[541.75683594 790.82995605 0.80302393]	[5.13594543e+02 7.80418335e+02 6.39975250e-01]	[459.73815918 795.81195068 0.80470091]	[441.73983765 790.83465576 0.83171952]	[4.59689331e+02 7.75364685e+02 7.26753652e-01]
[464.84335327 303.26351929 0.87184095]	[464.8218689 339.09997559 0.91587722]	[408.40286255 339.07635498 0.85358602]	[387.90951538 423.80905151 0.85064012]	[380.27386475 505.87295532 0.91555935]	[523.80383301 339.05828857 0.90745604]	[541.83325195 421.22369385 0.92340481]	[544.53051758 503.36898804 0.90383905]	[467.41296387 513.58123779 0.72539854]	[434.09436035 516.14959717 0.69422263]	[444.4289856 644.37561035 0.80964524]	[457.06582642 767.64068604 0.85050154]	[503.36340332 513.59106445 0.75532401]	[505.94360352 644.43890381 0.80883366]	[521.24511719 770.12158203 0.86312664]	[457.11071777 295.51498413 0.90153956]	[480.11676025 295.42510986 0.91861582]	[439.06930542 282.72509766 0.79495102]	[498.12545776 277.61514282 0.85887134]	[5.23922180e+02 8.00916687e+02 7.75943875e-01]	[541.74621582 790.80145264 0.80743778]	[5.11090210e+02 7.77854675e+02 6.52815759e-01]	[459.76312256 793.35467529 0.80844283]	[441.75686646 790.82019043 0.83591038]	[4.59672302e+02 7.75291199e+02 7.27737665e-01]
[462.3838501 303.26925659 0.88876098]	[462.35601807 339.04193115 0.92985064]	[405.81695557 339.07150269 0.86206728]	[382.82028198 423.82983398 0.86370409]	[380.20257568 505.88842773 0.92194051]	[521.31890869 336.64321899 0.9076407 ]	[541.72723389 421.16247559 0.90544194]	[544.40264893 503.34130859 0.92811656]	[464.94985962 511.06100464 0.73238373]	[434.05810547 516.12591553 0.68965548]	[444.37817383 644.36376953 0.81358147]	[454.64929199 767.63641357 0.84889996]	[503.30181885 511.04476929 0.75798243]	[505.93148804 644.44329834 0.81219482]	[521.25665283 770.11468506 0.86980861]	[454.56918335 295.51568604 0.88751566]	[477.63882446 295.40576172 0.90072662]	[436.62994385 285.29125977 0.76784474]	[490.52645874 277.62026978 0.82151926]	[5.23909851e+02 8.00930176e+02 7.86419153e-01]	[541.74060059 790.80950928 0.80967325]	[5.13606323e+02 7.75353516e+02 6.56484723e-01]	[459.74346924 795.79370117 0.80736297]	[441.73681641 790.83087158 0.83533967]	[4.59671478e+02 7.75280090e+02 7.30797470e-01]
[462.2119751 303.23345947 0.90815645]	[459.78353882 339.04721069 0.93921858]	[400.76046753 339.07785034 0.89603931]	[380.15008545 423.79574585 0.90787095]	[377.61416626 503.47888184 0.92055303]	[518.76184082 336.68081665 0.88370699]	[534.16503906 421.19668579 0.8756175 ]	[541.7857666 503.33224487 0.92171335]	[462.42807007 508.51904297 0.74995643]	[426.43695068 511.09613037 0.69022071]	[441.92221069 644.41741943 0.82561606]	[457.07885742 770.06994629 0.85472232]	[500.87628174 508.48678589 0.75110435]	[505.93933105 644.36517334 0.81160629]	[521.22711182 770.0871582 0.86457419]	[449.43417358 295.51428223 0.88909936]	[472.52606201 295.41146851 0.87797642]	[431.50234985 282.72015381 0.76697367]	[485.42971802 277.60162354 0.86003911]	[5.23913757e+02 8.00917786e+02 7.82675803e-01]	[541.73577881 790.7868042 0.80187672]	[5.11058472e+02 7.75341125e+02 6.61897957e-01]	[459.72808838 795.81280518 0.804506 ]	[441.73815918 790.84796143 0.82683069]	[4.59712463e+02 7.75362671e+02 7.36196041e-01]
[459.8079834 303.25057983 0.9050163 ]	[459.68505859 336.68362427 0.94270533]	[400.68203735 336.6960144 0.90974694]	[377.74514771 421.39978027 0.9048686 ]	[377.52294922 503.48126221 0.90143818]	[518.66870117 336.6555481 0.87733996]	[531.59191895 421.21176147 0.87789273]	[541.7611084 503.27044678 0.91749394]	[462.37924194 508.52688599 0.75488752]	[426.38354492 513.5847168 0.69392717]	[441.8795166 644.45343018 0.83716291]	[457.06759644 767.67730713 0.85418272]	[500.84164429 508.47653198 0.75337285]	[505.92852783 644.39593506 0.81854165]	[521.19189453 767.62487793 0.864398 ]	[444.44238281 295.53381348 0.8965115 ]	[467.48925781 295.41000366 0.88217068]	[426.42565918 280.25531006 0.7874648 ]	[482.96218872 277.5619812 0.87996149]	[523.89007568 798.44573975 0.80020785]	[541.72186279 790.7623291 0.80574375]	[5.08524597e+02 7.72773071e+02 6.96642935e-01]	[459.73291016 795.83636475 0.80823112]	[441.74377441 793.23828125 0.82937431]	[4.59729462e+02 7.75306396e+02 7.45174170e-01]
[459.76806641 303.24560547 0.90538949]	[457.22439575 339.06051636 0.93582922]	[398.22247314 339.05914307 0.91189194]	[377.6512146 423.77822876 0.91623366]	[375.06082153 503.47988892 0.87721628]	[516.11828613 339.07589722 0.86277962]	[526.54748535 421.22302246 0.89180356]	[541.73016357 503.26495361 0.91824216]	[462.27233887 505.9815979 0.76640409]	[423.80496216 511.01843262 0.71168286]	[441.87728882 641.92279053 0.82908195]	[454.6242981 770.06939697 0.85319382]	[500.769104 505.90353394 0.75722116]	[505.89431763 641.90032959 0.80488622]	[521.18096924 767.49835205 0.85386133]	[444.3671875 295.51602173 0.90915102]	[467.42980957 295.39898682 0.88797593]	[423.90185547 282.72302246 0.81124818]	[482.90551758 277.57794189 0.89093667]	[523.840271 798.41314697 0.83335686]	[539.28265381 790.72637939 0.81618845]	[5.08530457e+02 7.70251648e+02 7.12653279e-01]	[459.75082397 795.82434082 0.79630989]	[441.73699951 793.24291992 0.81379098]	[4.59692383e+02 7.77823242e+02 7.36183703e-01]
[459.76062012 303.24819946 0.90470278]	[457.2237854 339.05978394 0.93594217]	[398.21853638 339.06008911 0.91155416]	[377.6494751 423.77929688 0.91639555]	[375.05963135 503.47927856 0.87680459]	[516.12030029 339.07266235 0.8625282 ]	[526.54455566 421.22174072 0.89192194]	[541.72833252 503.26455688 0.91741955]	[462.27349854 505.97320557 0.76714557]	[423.79708862 508.54104614 0.7113139 ]	[441.87741089 644.33215332 0.82947069]	[454.61929321 770.07354736 0.8529706 ]	[500.76989746 505.89425659 0.75738233]	[505.8961792 641.91168213 0.80533904]	[521.18518066 767.48858643 0.85359007]	[444.35961914 295.51538086 0.90947175]	[467.42489624 295.40255737 0.88915539]	[423.90139771 282.71826172 0.81068629]	[482.90478516 277.58276367 0.89152998]	[523.82562256 798.39538574 0.83572298]	[539.27099609 790.71618652 0.81804287]	[5.11008789e+02 7.70234802e+02 7.11355925e-01]	[4.59754364e+02 7.95815796e+02 7.93457568e-01]	[441.73843384 793.23797607 0.81175894]	[4.59683594e+02 7.77827698e+02 7.34871745e-01]
[459.71502686 303.23788452 0.90251398]	[457.14193726 339.06164551 0.92371559]	[398.14782715 339.06124878 0.90963739]	[377.58032227 423.83853149 0.899167 ]	[374.98754883 505.87832642 0.85530871]	[511.09594727 339.05697632 0.86261308]	[526.4810791 421.21109009 0.89472586]	[541.70471191 500.87631226 0.91403651]	[462.26553345 505.92721558 0.77833736]	[423.80853271 508.49206543 0.71987659]	[441.82403564 644.41467285 0.84483731]	[454.62844849 770.08422852 0.85250998]	[500.76068115 503.43481445 0.76271832]	[505.88949585 641.88110352 0.80692101]	[521.18798828 767.48150635 0.85504615]	[441.92803955 295.52011108 0.92071044]	[464.93899536 295.39794922 0.89392555]	[423.77554321 282.70166016 0.82816935]	[482.82327271 277.65289307 0.86875552]	[523.89819336 795.8482666 0.84708059]	[541.70727539 790.64837646 0.83678025]	[5.08526184e+02 7.70233093e+02 7.09270656e-01]	[4.59719086e+02 7.95818359e+02 7.94445395e-01]	[441.72097778 793.23425293 0.81383479]	[4.59718628e+02 7.77838135e+02 7.34762490e-01]
[459.66329956 303.21972656 0.89942968]	[454.64819336 339.0607605 0.90803665]	[398.11303711 336.70257568 0.9064796 ]	[377.50024414 423.87322998 0.88603234]	[369.98794556 505.90298462 0.83718556]	[508.5027771 339.04492188 0.8728615 ]	[526.42022705 421.17510986 0.90359318]	[541.70147705 500.89266968 0.91697752]	[462.21426392 505.90112305 0.78342819]	[421.38983154 508.48220825 0.72644919]	[441.81359863 644.38909912 0.8409493 ]	[454.62496948 770.0881958 0.84958255]	[500.70684814 503.38626099 0.75888813]	[505.8821106 641.91595459 0.79918391]	[521.17437744 767.50640869 0.84736252]	[441.85525513 295.51553345 0.93795341]	[464.85736084 293.01040649 0.90440154]	[421.37466431 282.71829224 0.82624412]	[482.71466064 277.64508057 0.85543907]	[523.9475708 795.84094238 0.83860826]	[541.77026367 790.62585449 0.85079116]	[5.08463257e+02 7.70293091e+02 6.93223417e-01]	[4.59742096e+02 7.95836792e+02 7.92598963e-01]	[441.740448 793.25958252 0.80937004]	[4.59704407e+02 7.77851257e+02 7.27749109e-01]
[457.17895508 300.76657104 0.88708162]	[449.48733521 336.68170166 0.89210212]	[395.56756592 339.06399536 0.87977725]	[375.03918457 423.7805481 0.88243335]	[364.86453247 505.9168396 0.84399009]	[503.49179077 336.57369995 0.89179504]	[523.90118408 418.70925903 0.91427433]	[541.70941162 500.79956055 0.91449124]	[459.74603271 503.41925049 0.79009807]	[421.23040771 508.4614563 0.74484724]	[441.78323364 644.38909912 0.83913523]	[454.61459351 770.11437988 0.84378886]	[498.18344116 503.29879761 0.74668068]	[503.47979736 641.85992432 0.79774141]	[521.18182373 767.65875244 0.85441053]	[441.72244263 295.49926758 0.95432585]	[462.35101318 292.95214844 0.92083657]	[421.24966431 280.24160767 0.84528583]	[480.23452759 277.52233887 0.81239504]	[523.99163818 798.42706299 0.82277387]	[541.82537842 790.74078369 0.84007454]	[5.08447021e+02 7.75263733e+02 6.74020410e-01]	[4.59707703e+02 7.98372559e+02 7.73217678e-01]	[441.70452881 793.31958008 0.79366827]	[4.59720581e+02 7.77859375e+02 7.27376699e-01]
[457.07913208 300.76077271 0.8674944 ]	[446.95056152 339.03839111 0.89271986]	[393.07223511 339.07839966 0.86421114]	[375.00378418 423.79055786 0.87588036]	[364.81216431 505.90435791 0.85208267]	[503.43780518 336.62213135 0.89439583]	[523.90405273 418.75439453 0.91551638]	[541.69750977 500.7210083 0.90692461]	[459.69674683 505.8972168 0.77524149]	[421.18933105 508.52886963 0.74192733]	[441.77389526 644.42730713 0.83916962]	[454.62911987 770.14807129 0.84193099]	[498.13723755 503.34899902 0.73898441]	[503.47763062 641.9119873 0.7989558 ]	[521.19012451 767.68841553 0.84644175]	[439.32650757 295.45623779 0.93915498]	[462.29092407 292.94424438 0.92773563]	[421.14916992 277.72897339 0.86453652]	[480.19000244 275.1267395 0.81138784]	[523.98602295 803.48413086 0.82562912]	[541.83685303 793.2232666 0.82261586]	[5.08470856e+02 7.75290955e+02 6.51953280e-01]	[4.59655670e+02 7.95888428e+02 7.72661626e-01]	[439.30615234 793.28326416 0.80353963]	[4.59753632e+02 7.80385803e+02 7.30862856e-01]
[454.59454346 300.76730347 0.85973442]	[444.43887329 336.66619873 0.89852345]	[393.01739502 339.06698608 0.86009967]	[372.50195312 423.84274292 0.85596567]	[364.77590942 505.93762207 0.85507661]	[503.35855103 336.54174805 0.89338523]	[523.8694458 418.76641846 0.91815948]	[541.69128418 500.69824219 0.90220952]	[459.64767456 505.91726685 0.76486218]	[421.16894531 511.01568604 0.73961812]	[441.76931763 644.42962646 0.83952999]	[454.61300659 770.1708374 0.83347291]	[495.64013672 503.36523438 0.72871697]	[503.47509766 644.34197998 0.81065595]	[521.20721436 770.15979004 0.84068418]	[439.27185059 295.47140503 0.94478381]	[462.23651123 292.95907593 0.92826128]	[418.76733398 280.14019775 0.85917836]	[480.16491699 275.10919189 0.84761435]	[526.41479492 803.51098633 0.8094542 ]	[541.86175537 793.24255371 0.82388002]	[5.08473999e+02 7.77903320e+02 6.21240377e-01]	[4.59662689e+02 7.95892456e+02 7.85805702e-01]	[439.31359863 793.28918457 0.80808282]	[4.59744019e+02 7.80437622e+02 7.29830205e-01]
[452.03939819 300.77337646 0.85309839]	[444.35656738 336.67208862 0.90794873]	[390.48812866 339.09191895 0.85371464]	[372.45214844 423.89208984 0.84486681]	[362.34591675 505.95425415 0.85776806]	[503.27243042 336.53823853 0.894063 ]	[523.83990479 418.73187256 0.9210068 ]	[541.68969727 500.66625977 0.89919066]	[459.62539673 505.89154053 0.77068001]	[421.14987183 508.53179932 0.74490684]	[441.76779175 644.37634277 0.83474416]	[454.59365845 770.17858887 0.83265084]	[495.5977478 503.34039307 0.73180246]	[503.38400269 641.81555176 0.81538188]	[521.19512939 770.14813232 0.84634733]	[439.20776367 295.4704895 0.93978953]	[459.83703613 292.96466064 0.92907631]	[418.68933105 280.16949463 0.83971417]	[477.69854736 277.46929932 0.83702117]	[523.97857666 803.48175049 0.80911434]	[541.79711914 793.24432373 0.81751674]	[5.08504639e+02 7.77892395e+02 6.45084977e-01]	[4.59652649e+02 7.98364380e+02 7.82148778e-01]	[439.30752563 793.30462646 0.8052156 ]	[4.59727753e+02 7.80428223e+02 7.31833160e-01]
[449.50091553 303.19915771 0.85025054]	[444.29919434 336.69055176 0.91308606]	[390.43054199 339.13012695 0.85333955]	[369.97927856 423.90621948 0.84251571]	[364.76574707 505.97195435 0.85288864]	[500.86471558 336.52481079 0.89674044]	[523.82580566 418.71282959 0.91549754]	[541.68341064 500.66171265 0.89957809]	[459.63949585 503.44354248 0.77525216]	[421.16693115 508.50906372 0.74654496]	[441.76953125 641.91351318 0.82519078]	[454.587677 770.17340088 0.83729988]	[495.59579468 503.30010986 0.729698 ]	[503.27838135 639.33636475 0.81352365]	[518.73504639 770.12487793 0.83124298]	[439.1519165 295.47366333 0.92879415]	[459.78985596 292.97521973 0.92820203]	[418.57955933 280.16802979 0.83735359]	[477.64511108 277.47994995 0.83277774]	[523.91467285 800.96508789 0.80573416]	[541.72363281 790.81164551 0.82261205]	[5.05984009e+02 7.77882751e+02 6.43679023e-01]	[4.59665741e+02 7.95854370e+02 7.82993913e-01]	[441.68933105 793.27032471 0.80382663]	[4.59703400e+02 7.80422913e+02 7.32480884e-01]
[446.87399292 300.75543213 0.86411136]	[441.88366699 339.04278564 0.92416692]	[385.39031982 339.16366577 0.85664028]	[369.95623779 426.35626221 0.83632207]	[364.76553345 505.99786377 0.85079324]	[500.82247925 336.54238892 0.90013075]	[523.79046631 418.66732788 0.91577828]	[539.32183838 500.66268921 0.90048599]	[459.62008667 505.91384888 0.76934844]	[421.16732788 511.04263306 0.7448234 ]	[441.76873779 644.33966064 0.82942235]	[454.57192993 770.19128418 0.83527958]	[493.11340332 503.34393311 0.7303468 ]	[500.86953735 639.34289551 0.80821937]	[518.73352051 770.13989258 0.83380008]	[436.65988159 295.43551636 0.89944422]	[459.67025757 292.96548462 0.92200989]	[416.13442993 280.19717407 0.81626588]	[475.09555054 277.61206055 0.81888872]	[5.26413818e+02 8.00984375e+02 7.66062677e-01]	[541.81115723 790.78808594 0.80520362]	[5.08444763e+02 7.80419983e+02 6.72189236e-01]	[4.59625183e+02 7.95895386e+02 7.73629606e-01]	[439.29122925 793.29089355 0.79757112]	[4.59696747e+02 7.80466797e+02 7.38475919e-01]
[444.37637329 300.76083374 0.87241578]	[441.86117554 336.69921875 0.92860353]	[385.36907959 339.16726685 0.86039096]	[369.94577026 426.34954834 0.83539397]	[364.77438354 508.49752808 0.83845407]	[500.76391602 336.5218811 0.89898401]	[523.75866699 418.60964966 0.90823549]	[539.32293701 500.67904663 0.90050274]	[459.59725952 505.93212891 0.76171488]	[421.14852905 511.06802368 0.74279726]	[441.77362061 641.92248535 0.83274066]	[454.55032349 770.18243408 0.83304662]	[493.08099365 503.35641479 0.72514319]	[500.76889038 639.31439209 0.80755639]	[516.2142334 770.17681885 0.82104325]	[436.58563232 295.43746948 0.88671863]	[459.61135864 292.96496582 0.91397107]	[416.08334351 280.21984863 0.79895157]	[472.54882812 277.57284546 0.80676162]	[5.23996521e+02 7.98444946e+02 7.92475283e-01]	[541.74804688 790.75738525 0.83223724]	[5.05899963e+02 7.82981567e+02 7.03737497e-01]	[4.59620331e+02 7.95890686e+02 7.75745094e-01]	[439.29782104 793.28442383 0.79532772]	[4.59676147e+02 7.80451843e+02 7.34360397e-01]
[444.30895996 300.76495361 0.8823238 ]	[441.84918213 339.04501343 0.93166637]	[385.32836914 339.20062256 0.86237562]	[369.95541382 426.37197876 0.83226436]	[364.78561401 508.51309204 0.83379173]	[500.7517395 336.50872803 0.89725733]	[521.42016602 418.60003662 0.90982383]	[541.68560791 500.68847656 0.90508318]	[459.61386108 505.92340088 0.76762861]	[421.15817261 511.06826782 0.74261791]	[441.77145386 644.33453369 0.83277398]	[452.07846069 770.19830322 0.82736969]	[493.09985352 503.3399353 0.7297464 ]	[500.74331665 639.34039307 0.80837047]	[516.14294434 770.28546143 0.81184798]	[434.1151123 295.44570923 0.88127661]	[457.18701172 292.96853638 0.90551555]	[416.04086304 280.24557495 0.78981352]	[470.00003052 277.53549194 0.80385679]	[5.26401978e+02 7.98412842e+02 7.71222353e-01]	[541.74383545 790.74694824 0.82148331]	[5.03447083e+02 7.88004333e+02 7.55022645e-01]	[4.57215210e+02 7.98388306e+02 7.77803779e-01]	[4.39294647e+02 7.93320374e+02 7.84187853e-01]	[4.59658295e+02 7.82958008e+02 7.31925428e-01]
[441.90823364 300.76272583 0.8872267 ]	[441.82940674 339.04986572 0.93489259]	[385.29992676 339.20880127 0.86434364]	[369.97424316 426.4206543 0.82763523]	[364.81573486 511.00802612 0.82598877]	[500.72149658 336.51092529 0.89535373]	[521.40515137 418.58990479 0.90983856]	[541.68737793 500.6875 0.90577269]	[457.21463013 505.95227051 0.75666565]	[418.78616333 513.56921387 0.73944604]	[441.76089478 641.92980957 0.83891773]	[452.06472778 770.1663208 0.83041167]	[493.06195068 503.37283325 0.72588623]	[500.68701172 641.82958984 0.81335664]	[513.59655762 770.29589844 0.80248868]	[434.06982422 295.45724487 0.87913173]	[457.14208984 292.96972656 0.89923453]	[413.58880615 282.69287109 0.78804463]	[467.46307373 277.52822876 0.80487502]	[5.23957886e+02 7.98371094e+02 7.63208091e-01]	[539.30639648 790.72973633 0.81445754]	[5.03364807e+02 7.88042542e+02 7.57039785e-01]	[4.59616516e+02 7.98400208e+02 7.82057643e-01]	[4.39301025e+02 7.93321228e+02 7.90394962e-01]	[4.59636475e+02 7.80440674e+02 7.29069829e-01]
[441.89242554 303.20065308 0.8874135 ]	[441.81784058 339.06442261 0.93550175]	[382.85858154 339.23120117 0.86471421]	[369.96469116 426.44235229 0.82262319]	[364.79647827 511.0418396 0.828008 ]	[500.70687866 336.51928711 0.89486194]	[521.39434814 418.56103516 0.90753913]	[541.68267822 500.66088867 0.90258145]	[457.16314697 505.94293213 0.75049287]	[418.75473022 511.0869751 0.74122852]	[441.74188232 641.92797852 0.83882546]	[452.07113647 770.13067627 0.83360744]	[490.52612305 503.36505127 0.72571081]	[500.65475464 641.80511475 0.80409956]	[511.07077026 772.70343018 0.80106032]	[434.04162598 295.47763062 0.88011277]	[457.12716675 292.98352051 0.89791274]	[413.5475769 282.71514893 0.78272879]	[467.46188354 277.53707886 0.80507386]	[5.23917542e+02 7.98425293e+02 7.83996046e-01]	[539.262146 790.75549316 0.81972581]	[5.03334381e+02 7.88023071e+02 7.44801641e-01]	[4.59643463e+02 7.98414001e+02 7.91183770e-01]	[441.68823242 793.33380127 0.79412997]	[4.59630707e+02 7.77914551e+02 7.20142961e-01]
[441.86959839 303.21453857 0.89056313]	[441.80654907 339.10574341 0.93840903]	[382.85644531 339.27331543 0.86235964]	[369.93048096 428.92755127 0.81921238]	[364.77163696 511.03579712 0.82974452]	[500.69235229 336.55401611 0.89637661]	[521.40368652 418.63186646 0.91726243]	[539.29772949 500.72512817 0.9064275 ]	[457.12811279 505.92678833 0.74785846]	[418.73193359 511.06454468 0.74160933]	[441.73654175 644.34606934 0.83771545]	[454.53662109 770.14343262 0.83473122]	[488.02676392 503.34939575 0.72714227]	[500.67886353 641.91717529 0.82536447]	[511.04666138 772.76367188 0.79661793]	[434.02151489 295.48971558 0.8814491 ]	[457.10290527 292.99856567 0.89503944]	[413.55325317 282.73403931 0.78204298]	[467.41769409 277.53216553 0.80643529]	[5.23799072e+02 8.00913208e+02 7.87762403e-01]	[539.1831665 790.80230713 0.79877466]	[5.03335907e+02 7.88080383e+02 7.46832669e-01]	[4.59648865e+02 7.98390686e+02 7.84344256e-01]	[441.68762207 793.31921387 0.79743183]	[4.59643646e+02 7.77919312e+02 7.17813373e-01]
[441.8550415 303.22406006 0.89194447]	[441.79504395 339.09432983 0.93699104]	[382.84106445 339.28378296 0.86378604]	[369.90310669 428.94363403 0.82029295]	[362.340271 511.03646851 0.8347559 ]	[500.67718506 336.51690674 0.89094043]	[521.3994751 418.6489563 0.91826689]	[539.28808594 500.75027466 0.90653473]	[457.11291504 505.92636108 0.74503887]	[418.71798706 511.06994629 0.74079555]	[441.71728516 644.37884521 0.839212 ]	[454.56225586 770.14776611 0.83447146]	[488.00811768 503.34432983 0.72774953]	[500.64483643 641.91070557 0.81485361]	[511.03378296 775.32000732 0.78431451]	[431.55462646 295.49276733 0.88155514]	[457.09085083 293.01083374 0.89353985]	[413.5128479 282.70874023 0.78171211]	[467.39987183 277.55581665 0.80766147]	[5.21377747e+02 8.03489197e+02 7.69771397e-01]	[5.36708069e+02 7.93258484e+02 7.58350372e-01]	[5.03322357e+02 7.88142456e+02 7.60053754e-01]	[4.59654938e+02 7.98422241e+02 7.79597521e-01]	[4.41700134e+02 7.93338623e+02 7.88258672e-01]	[4.59676971e+02 7.80389221e+02 7.15722144e-01]
[441.81469727 303.22503662 0.89769155]	[441.76187134 339.17709351 0.93885142]	[382.8069458 341.72650146 0.8586508 ]	[367.40936279 428.94580078 0.82100177]	[362.28790283 511.07614136 0.84739888]	[500.64312744 336.60275269 0.89340663]	[521.38739014 418.68313599 0.92483467]	[539.26940918 500.82470703 0.90968287]	[457.07800293 505.94320679 0.742347 ]	[418.70349121 513.56768799 0.74520814]	[441.70223999 644.41485596 0.84501404]	[454.56332397 770.16217041 0.83614075]	[487.97613525 503.35253906 0.73401666]	[498.24594116 641.9052124 0.80935526]	[511.02252197 772.82867432 0.78803813]	[431.52230835 295.4899292 0.88243949]	[454.6317749 293.02297974 0.8873964 ]	[413.51068115 282.73175049 0.78335088]	[464.93307495 277.59432983 0.8238703 ]	[5.21358704e+02 8.00972290e+02 7.91472912e-01]	[5.36667725e+02 7.93211304e+02 7.79122770e-01]	[5.03333069e+02 7.88088196e+02 7.36723363e-01]	[4.59672546e+02 7.98390015e+02 7.89237261e-01]	[441.71774292 793.32904053 0.79707968]	[4.59673279e+02 7.80403992e+02 7.15490937e-01]
[441.81903076 303.24703979 0.89556849]	[441.7421875 339.22918701 0.93626511]	[382.78323364 341.78274536 0.85471678]	[367.35678101 431.48248291 0.82275832]	[362.23046875 513.58892822 0.85890472]	[498.2678833 336.64718628 0.8935703 ]	[521.38293457 418.78704834 0.93123925]	[539.23388672 500.88299561 0.90146255]	[454.62799072 508.46237183 0.72957432]	[418.65588379 513.64562988 0.74187762]	[441.66885376 644.50012207 0.84532231]	[452.07971191 770.19451904 0.82531023]	[487.94790649 503.43066406 0.73136413]	[498.24649048 644.37915039 0.81150639]	[511.04974365 777.84423828 0.78099972]	[431.52032471 295.49807739 0.88419509]	[454.64590454 295.39523315 0.89115107]	[411.01025391 282.77108765 0.78783882]	[464.93811035 277.62387085 0.80532432]	[5.23839539e+02 8.03558289e+02 7.79750466e-01]	[5.39214111e+02 7.93292175e+02 7.64265358e-01]	[5.03291626e+02 7.88192322e+02 7.61285782e-01]	[4.59647217e+02 7.98426819e+02 7.82035947e-01]	[4.41687378e+02 7.93360352e+02 7.79954255e-01]	[4.59669189e+02 7.80471924e+02 7.16363549e-01]
[441.80822754 305.77099609 0.89306968]	[441.70635986 341.66845703 0.9293772 ]	[382.75250244 344.2878418 0.84701872]	[364.87347412 431.5440979 0.82522351]	[359.81469727 516.14819336 0.87392449]	[498.25466919 339.06442261 0.8921361 ]	[521.38256836 421.22921753 0.93370938]	[539.23114014 503.27056885 0.90302044]	[454.64822388 511.07504272 0.72694463]	[418.67797852 518.66290283 0.7516132 ]	[439.29705811 646.9755249 0.8420909 ]	[452.08596802 770.24176025 0.81490225]	[487.95788574 508.45303345 0.71838033]	[498.25973511 646.92407227 0.83529639]	[511.08535767 782.95440674 0.78880179]	[431.49487305 295.54705811 0.88595819]	[454.63589478 295.43731689 0.89545715]	[410.97076416 285.28521729 0.78666747]	[464.93832397 277.63937378 0.79699761]	[5.23927063e+02 8.06085205e+02 7.78858304e-01]	[5.39273193e+02 7.95848267e+02 7.52799034e-01]	[5.03324615e+02 7.90700317e+02 7.72929549e-01]	[4.59628937e+02 8.00923523e+02 7.68617213e-01]	[4.39310608e+02 7.95800842e+02 7.71882951e-01]	[4.59684357e+02 7.82976501e+02 7.15419173e-01]
[441.81469727 310.86651611 0.89776105]	[441.67156982 341.80789185 0.91328216]	[380.34112549 346.87484741 0.84576052]	[364.83511353 434.05297852 0.8360281 ]	[359.79595947 518.72125244 0.90107995]	[498.24697876 339.2074585 0.89085889]	[521.3692627 421.28109741 0.92950886]	[539.19421387 503.3576355 0.89248693]	[457.08032227 516.13201904 0.73057359]	[418.67749023 518.74761963 0.75858396]	[439.27713013 646.99188232 0.83994985]	[452.06985474 770.24163818 0.81149614]	[487.98077393 511.03683472 0.71071678]	[500.66195679 647.08654785 0.81979555]	[513.57958984 785.57275391 0.80679858]	[431.46707153 298.00646973 0.88234389]	[454.63619995 295.52355957 0.90235114]	[408.46279907 287.85931396 0.78804046]	[464.92868042 277.64163208 0.79655045]	[5.23963806e+02 8.08601929e+02 7.88677335e-01]	[5.39285645e+02 8.01003357e+02 7.49106884e-01]	[5.03342560e+02 7.93212097e+02 7.55108476e-01]	[4.59640686e+02 8.00925232e+02 7.68366218e-01]	[4.41678101e+02 7.95803162e+02 7.74561286e-01]	[4.59669800e+02 7.82955505e+02 7.04507709e-01]
[441.72296143 313.43566895 0.9362185 ]	[441.66546631 344.34716797 0.89712262]	[382.75384521 349.43319702 0.84221983]	[364.78170776 434.10583496 0.84279352]	[359.75027466 518.77850342 0.91516519]	[498.22497559 341.72848511 0.86891067]	[521.36224365 421.39440918 0.91967785]	[539.17755127 503.42544556 0.88235432]	[457.09060669 518.70373535 0.7459203 ]	[418.69393921 521.28308105 0.77467 ]	[439.2364502 647.06835938 0.8368597 ]	[452.06451416 772.70001221 0.80290276]	[487.97186279 513.64068604 0.71218067]	[500.69299316 647.13427734 0.81988937]	[513.61877441 788.02056885 0.81147206]	[426.43814087 298.14532471 0.88278514]	[454.55285645 295.64459229 0.89243829]	[408.42205811 292.90405273 0.79197758]	[464.8583374 280.15710449 0.76269346]	[523.9776001 808.76000977 0.81217694]	[5.41715210e+02 8.06053894e+02 7.96855807e-01]	[5.03354095e+02 7.93302490e+02 7.57109344e-01]	[4.57205139e+02 8.00946289e+02 7.60279834e-01]	[4.39300446e+02 7.95827209e+02 7.71024406e-01]	[4.59656616e+02 7.85474976e+02 7.08948374e-01]
[441.70742798 313.54949951 0.94726634]	[439.31271362 351.94393921 0.89717746]	[382.72976685 354.47595215 0.8561334 ]	[364.76626587 439.12878418 0.87452054]	[359.74975586 521.26959229 0.92584383]	[498.17526245 344.32220459 0.83809996]	[521.3682251 423.87097168 0.91210014]	[539.17340088 505.88998413 0.8708542 ]	[454.63531494 521.31573486 0.74830562]	[418.66290283 523.89685059 0.75653964]	[439.16598511 652.19714355 0.8039543 ]	[452.07772827 772.72515869 0.8024314 ]	[487.92709351 518.76806641 0.72373033]	[500.74578857 652.15905762 0.80704606]	[513.63293457 790.5960083 0.81363899]	[426.4390564 300.63510132 0.86826706]	[452.05203247 298.11328125 0.89154494]	[408.46609497 295.41732788 0.8071329 ]	[462.45980835 282.74523926 0.79405546]	[5.26412354e+02 8.13736328e+02 7.89868951e-01]	[541.78198242 808.68701172 0.84158605]	[5.03357178e+02 7.98441589e+02 7.40368962e-01]	[4.57196838e+02 8.00975830e+02 7.57008314e-01]	[4.39293976e+02 7.95849548e+02 7.68028617e-01]	[4.59676819e+02 7.85500427e+02 7.17958093e-01]
[441.71270752 316.05871582 0.95592523]	[439.32696533 354.51486206 0.92018014]	[380.33792114 357.02868652 0.87460637]	[362.28155518 439.30627441 0.88981187]	[359.6897583 523.76751709 0.93471003]	[498.20068359 349.38314819 0.83212036]	[521.34991455 426.39633179 0.90245283]	[539.18865967 508.48153687 0.85016602]	[457.10250854 523.80535889 0.7677936 ]	[418.70788574 526.40393066 0.75470144]	[439.17654419 654.6920166 0.80476719]	[452.05117798 772.7746582 0.79568571]	[487.95452881 521.28918457 0.73986351]	[500.68304443 654.73370361 0.79700643]	[513.66040039 790.63818359 0.80722004]	[426.43508911 300.77627563 0.85173464]	[452.05999756 300.63265991 0.87096155]	[405.93252563 295.57247925 0.82820678]	[462.44857788 290.36148071 0.8164137 ]	[5.26454224e+02 8.13880981e+02 7.77806699e-01]	[541.81207275 811.10626221 0.85315633]	[5.03395111e+02 8.00998596e+02 7.18116641e-01]	[4.57195587e+02 8.00974304e+02 7.41667747e-01]	[4.39283051e+02 7.95857605e+02 7.56096661e-01]	[4.59649689e+02 7.85552368e+02 7.07717061e-01]
[441.67593384 318.5335083 0.95975792]	[439.32046509 356.96179199 0.93355888]	[380.31820679 357.16381836 0.885638 ]	[362.2460022 444.39129639 0.86490452]	[359.67041016 524.0088501 0.91579306]	[498.15774536 351.91461182 0.82726109]	[521.35351562 428.97171021 0.8880657 ]	[539.19342041 513.63726807 0.8391307 ]	[454.62893677 523.88421631 0.75594705]	[418.65890503 526.4598999 0.75243527]	[439.14117432 657.32177734 0.80552518]	[452.0625 772.80328369 0.79730296]	[487.91558838 521.39685059 0.74176091]	[500.69223022 659.8795166 0.80875814]	[516.12902832 790.74719238 0.8038969 ]	[426.36471558 308.32131958 0.84510535]	[449.51751709 303.23382568 0.84594458]	[403.39331055 297.99841309 0.84397852]	[462.39587402 292.89370728 0.8470819 ]	[5.26475708e+02 8.16373413e+02 7.75781453e-01]	[541.80212402 811.17382812 0.85880095]	[5.03445679e+02 8.06021729e+02 7.17443347e-01]	[4.57170502e+02 8.00948730e+02 7.42961586e-01]	[4.39271149e+02 7.95836609e+02 7.61494279e-01]	[4.59662018e+02 7.85561462e+02 7.14662313e-01]
[439.27932739 318.74490356 0.94453907]	[441.68658447 357.14556885 0.94378388]	[380.32543945 359.69299316 0.88763034]	[362.24307251 446.95703125 0.85394627]	[359.65252686 528.97680664 0.89163518]	[498.18121338 354.56036377 0.8589499 ]	[521.36804199 434.04949951 0.88364381]	[539.25744629 518.71270752 0.87265104]	[454.61584473 526.41247559 0.74417204]	[418.65478516 529.01245117 0.74560964]	[439.10916138 662.41955566 0.8148675 ]	[452.07669067 772.82843018 0.79269671]	[485.47589111 523.89868164 0.74402922]	[500.67700195 662.44500732 0.82055342]	[5.13623413e+02 7.93250732e+02 7.82180548e-01]	[423.84606934 313.45956421 0.88590389]	[446.9354248 310.88497925 0.85775769]	[403.28817749 298.1723938 0.85505021]	[462.3432312 295.53469849 0.87962735]	[5.23994446e+02 8.21453735e+02 7.76012659e-01]	[541.79882812 811.28546143 0.84320307]	[5.03424561e+02 8.08546570e+02 7.18471766e-01]	[4.57156219e+02 8.00937988e+02 7.24337399e-01]	[4.39273895e+02 7.95835205e+02 7.46961296e-01]	[4.59677948e+02 7.85586243e+02 7.09698915e-01]
[439.27276611 323.73617554 0.9071064 ]	[439.296875 359.73425293 0.94573218]	[380.30865479 364.81164551 0.85947484]	[362.23797607 452.07705688 0.85660189]	[359.65316772 534.1204834 0.88344288]	[498.13919067 357.10403442 0.88133621]	[521.37823486 439.08218384 0.90116107]	[539.26177979 521.23217773 0.88997072]	[454.61825562 531.57196045 0.72867721]	[418.66244507 536.6918335 0.75227022]	[439.12747192 664.95172119 0.82710147]	[454.5710144 775.28106689 0.79425418]	[485.48681641 528.98059082 0.72884184]	[500.65643311 664.98376465 0.83487344]	[5.13585083e+02 7.95874268e+02 7.64964819e-01]	[423.85238647 316.01116943 0.90379107]	[446.94400024 313.51629639 0.87844956]	[403.36013794 303.28842163 0.81538516]	[462.36834717 298.05447388 0.8908667 ]	[5.26403259e+02 8.26567444e+02 7.88747311e-01]	[5.41753967e+02 8.13887512e+02 7.99842358e-01]	[5.03356232e+02 8.08665466e+02 7.15154171e-01]	[4.57168030e+02 8.00938965e+02 7.26051211e-01]	[4.39293396e+02 7.95823364e+02 7.51382589e-01]	[4.59712524e+02 7.85589722e+02 7.08726168e-01]
[439.28799438 331.46560669 0.91768134]	[439.27264404 362.31091309 0.92733961]	[380.25640869 369.92025757 0.86069733]	[362.21554565 457.12857056 0.87740088]	[359.67669678 539.22332764 0.9062829 ]	[498.16247559 359.67959595 0.89061165]	[521.39361572 441.69213867 0.93097615]	[539.32073975 523.77069092 0.90811396]	[457.06082153 536.71661377 0.73873645]	[418.68444824 539.29626465 0.77242547]	[439.1786499 664.98535156 0.83203226]	[454.58966064 772.77416992 0.80959857]	[487.92645264 534.13763428 0.71780401]	[498.25769043 667.49230957 0.82332295]	[5.13643738e+02 8.03531738e+02 7.78664410e-01]	[423.86703491 318.6206665 0.90388715]	[446.95166016 316.1227417 0.89764774]	[403.37261963 308.42196655 0.80697638]	[462.38668823 298.18081665 0.86813593]	[5.26409607e+02 8.29051880e+02 7.70882964e-01]	[5.39304688e+02 8.21432617e+02 7.54383564e-01]	[5.03416473e+02 8.11231873e+02 7.02510118e-01]	[4.57192902e+02 7.98416443e+02 7.43172646e-01]	[4.41684937e+02 7.93366333e+02 7.72318661e-01]	[4.59702698e+02 7.85481995e+02 7.07233489e-01]
[439.26660156 336.4536438 0.94828486]	[439.28198242 369.90606689 0.90083474]	[380.30703735 374.97756958 0.86343014]	[362.24868774 459.6973877 0.89195585]	[359.68634033 541.8260498 0.93462604]	[498.14306641 362.24536133 0.86389178]	[521.41259766 444.32540894 0.92119306]	[541.68664551 523.97833252 0.90599972]	[457.07049561 539.29931641 0.76232505]	[418.71133423 541.81542969 0.78965253]	[439.21191406 667.47619629 0.83275354]	[454.60919189 772.80413818 0.80388242]	[485.48706055 539.2300415 0.73690152]	[498.27258301 670.08044434 0.80570126]	[5.11093750e+02 8.08615601e+02 8.05598140e-01]	[423.8578186 321.19354248 0.8902598 ]	[446.94308472 318.66415405 0.89433628]	[403.39453125 313.55014038 0.8160336 ]	[462.36080933 303.28497314 0.83765906]	[5.23985291e+02 8.31636658e+02 7.71996081e-01]	[5.39263855e+02 8.26636475e+02 7.78864086e-01]	[5.03358154e+02 8.13829468e+02 7.09567904e-01]	[4.59622131e+02 8.00918091e+02 7.30885744e-01]	[4.41712891e+02 7.95805664e+02 7.58585691e-01]	[4.59698364e+02 7.85505859e+02 6.98495328e-01]
[439.26629639 336.66162109 0.96330225]	[439.2600708 375.05749512 0.92802334]	[380.28866577 377.56890869 0.88743055]	[362.20281982 462.22128296 0.89977193]	[359.65530396 544.33569336 0.93954378]	[495.68878174 367.4203186 0.81943309]	[521.41790771 446.95510864 0.89530915]	[539.31994629 526.51989746 0.87627423]	[457.07623291 541.84344482 0.75770009]	[418.71884155 544.37652588 0.77327847]	[439.19952393 667.56396484 0.82914925]	[454.61593628 775.29614258 0.78941673]	[485.49804688 541.76617432 0.73071831]	[500.65200806 672.7220459 0.77461195]	[5.11077026e+02 8.08735779e+02 8.01321507e-01]	[423.8374939 326.30880737 0.86698484]	[446.93490601 321.25930786 0.85822272]	[403.29165649 316.16625977 0.86740041]	[462.28091431 313.45761108 0.85486406]	[5.23986694e+02 8.34306335e+02 7.88944125e-01]	[539.2822876 829.24975586 0.83624208]	[5.03360352e+02 8.16354797e+02 6.80814683e-01]	[4.57218018e+02 7.98428894e+02 7.22347319e-01]	[4.41713776e+02 7.93375061e+02 7.48544395e-01]	[4.59709564e+02 7.85562012e+02 6.84559464e-01]
[439.21582031 339.24224854 0.94808835]	[439.28085327 377.58209229 0.94450414]	[380.26385498 380.11569214 0.89487898]	[362.19995117 464.93240356 0.86245733]	[359.65725708 544.54638672 0.91460985]	[498.13018799 374.9831543 0.83405709]	[521.3729248 454.54772949 0.88914359]	[541.68218994 536.74432373 0.86055404]	[457.0652771 541.87359619 0.76886511]	[418.71606445 544.40631104 0.77793688]	[439.20111084 667.61883545 0.82040036]	[454.60095215 775.29986572 0.78918648]	[485.47027588 541.80310059 0.74403834]	[500.67346191 677.81262207 0.77751249]	[5.13569031e+02 8.11204224e+02 7.94762909e-01]	[423.76980591 333.95822144 0.88849354]	[444.42605591 328.92941284 0.86095548]	[403.25271606 318.74365234 0.84545094]	[462.30401611 316.04653931 0.88709468]	[5.23919800e+02 8.36864807e+02 7.76513994e-01]	[5.39264954e+02 8.31704163e+02 8.29099715e-01]	[5.03402588e+02 8.18945557e+02 6.58926427e-01]	[4.57212402e+02 7.98435242e+02 7.23150313e-01]	[4.41697754e+02 7.95794250e+02 7.48328865e-01]	[4.59705322e+02 7.85542786e+02 6.78461075e-01]
[439.22683716 344.29714966 0.90433204]	[439.27212524 380.20159912 0.95135546]	[380.26742554 382.82354736 0.87516546]	[359.82424927 472.53439331 0.85955077]	[359.6857605 552.07061768 0.88214064]	[498.15039062 377.63119507 0.88267201]	[521.38201904 459.72167969 0.92295229]	[539.30792236 541.80187988 0.89985585]	[454.60986328 544.47790527 0.75373971]	[418.6569519 547.00994873 0.75564557]	[439.21813965 670.07696533 0.81475586]	[454.5647583 775.26159668 0.78547531]	[485.47140503 544.42407227 0.74152708]	[500.66238403 682.89892578 0.7906217 ]	[5.16221741e+02 8.18917236e+02 7.70257354e-01]	[423.78570557 336.58029175 0.91936839]	[446.87203979 336.4364624 0.88760638]	[403.29129028 323.80184937 0.81683207]	[462.32806396 318.62921143 0.89404219]	[5.28994324e+02 8.44576538e+02 7.27170050e-01]	[5.41826782e+02 8.34288879e+02 8.01709712e-01]	[5.05978546e+02 8.29231506e+02 6.53569579e-01]	[4.59637573e+02 7.98392761e+02 7.33846009e-01]	[4.41711029e+02 7.93376099e+02 7.58891821e-01]	[4.59668701e+02 7.83030884e+02 6.67510808e-01]
[439.21374512 354.48187256 0.92643982]	[439.27627563 385.29412842 0.91926128]	[380.25234985 387.94793701 0.86042464]	[359.78662109 475.17254639 0.87587899]	[359.66644287 557.26873779 0.89520574]	[498.19717407 380.29089355 0.88621104]	[521.37194824 462.36169434 0.93470007]	[539.25372314 544.43322754 0.89996302]	[454.62301636 554.62145996 0.73143494]	[418.66204834 557.18530273 0.74294436]	[439.22140503 672.66259766 0.80334324]	[454.56265259 772.81524658 0.78975475]	[485.47158813 552.10595703 0.72474432]	[500.72787476 685.54400635 0.82069123]	[5.18727051e+02 8.29048706e+02 8.28799546e-01]	[423.78973389 339.21325684 0.91135705]	[446.86941528 339.04867554 0.90504473]	[403.36444092 331.45031738 0.79894674]	[462.33175659 321.18164062 0.87216687]	[5.39210327e+02 8.49592529e+02 7.07088172e-01]	[5.44333313e+02 8.39423279e+02 7.41932571e-01]	[5.08454529e+02 8.34379089e+02 6.70205951e-01]	[4.59652222e+02 7.98386108e+02 7.20372140e-01]	[4.41722839e+02 7.95800110e+02 7.52053022e-01]	[4.59675079e+02 7.82979004e+02 6.70286179e-01]
[439.26486206 357.06332397 0.96107554]	[439.23068237 392.97549438 0.90332568]	[380.2492981 395.51794434 0.87058663]	[359.75650024 477.74716187 0.90062714]	[359.63494873 562.34838867 0.92972803]	[495.68652344 385.31869507 0.83670068]	[521.3503418 464.93026733 0.90536344]	[539.18457031 546.94036865 0.87199497]	[454.64199829 559.74530029 0.74587142]	[418.69311523 562.25006104 0.76173878]	[439.22351074 675.27954102 0.79885125]	[454.60449219 777.84802246 0.78505921]	[485.46832275 557.25378418 0.73170865]	[500.73098755 688.03057861 0.81940138]	[5.18742249e+02 8.29185364e+02 8.27537298e-01]	[423.84829712 341.80789185 0.88095891]	[446.93692017 339.28231812 0.87648678]	[403.35598755 336.55014038 0.84512007]	[462.30426025 331.39611816 0.84568697]	[5.41740662e+02 8.52173523e+02 7.04930902e-01]	[5.44446289e+02 8.47042297e+02 7.40839362e-01]	[5.05998260e+02 8.41960938e+02 6.42787337e-01]	[4.57188782e+02 8.00933411e+02 7.03612328e-01]	[4.41687134e+02 7.95848694e+02 7.40321338e-01]	[4.59718536e+02 7.85551819e+02 6.83938205e-01]
[439.24456787 359.60235596 0.96739507]	[439.215271 395.57791138 0.926319 ]	[380.24404907 398.07693481 0.88900137]	[359.74169922 480.32836914 0.91846216]	[359.5894165 564.82757568 0.93490446]	[495.61334229 387.94863892 0.81578887]	[521.3180542 467.46902466 0.89909089]	[536.69775391 554.66882324 0.82909435]	[454.63635254 559.76556396 0.74807107]	[418.69400024 562.27606201 0.7696684 ]	[439.18222046 677.81793213 0.80598366]	[457.07156372 780.3895874 0.7903806 ]	[485.47061157 559.71490479 0.73071837]	[500.74755859 688.13580322 0.82342809]	[5.21195923e+02 8.31664307e+02 8.20003748e-01]	[423.7880249 349.43685913 0.87439424]	[446.90304565 344.31414795 0.85339659]	[400.88388062 339.06066895 0.8674134 ]	[462.29598999 333.98928833 0.86874187]	[5.34128906e+02 8.52304993e+02 6.69051886e-01]	[5.44346558e+02 8.49581177e+02 7.36076713e-01]	[5.11056976e+02 8.44564087e+02 6.00351274e-01]	[4.57202881e+02 8.00929382e+02 6.92378044e-01]	[4.41726318e+02 7.95858765e+02 7.26939976e-01]	[4.59761749e+02 7.88027832e+02 6.93142414e-01]
[439.24304199 362.21661377 0.93653762]	[439.22894287 398.09060669 0.94241929]	[380.20013428 398.269104 0.90595245]	[359.72067261 482.86083984 0.91850317]	[357.21795654 564.91149902 0.94103253]	[495.68399048 395.50769043 0.82984114]	[521.32580566 475.16394043 0.88772207]	[536.68603516 559.83514404 0.86103147]	[454.59811401 562.32208252 0.7624284 ]	[418.67208862 562.41424561 0.77793211]	[439.17990112 682.89160156 0.80558306]	[454.64266968 780.38720703 0.78321111]	[485.44219971 562.28662109 0.74866676]	[500.69412231 690.63696289 0.79402578]	[5.21254395e+02 8.34286438e+02 8.25606823e-01]	[423.78097534 354.56884766 0.90451586]	[446.88265991 351.98754883 0.86769575]	[400.87896729 339.287323 0.83312774]	[462.32028198 336.58999634 0.86555701]	[5.31566650e+02 8.59925110e+02 6.82299852e-01]	[5.44358398e+02 8.52258179e+02 7.78753102e-01]	[5.13630920e+02 8.49609741e+02 6.44824505e-01]	[4.57198273e+02 8.00967224e+02 6.87810421e-01]	[4.41716553e+02 7.95885071e+02 7.14553654e-01]	[4.59757965e+02 7.85605347e+02 6.83873653e-01]
[439.24099731 367.39984131 0.90174061]	[439.18942261 400.62536621 0.94929975]	[380.1781311 400.82235718 0.90391308]	[359.66769409 487.94274902 0.88612491]	[357.1567688 565.04199219 0.91719055]	[495.65014648 398.12466431 0.8670038 ]	[521.31170654 480.18167114 0.91560519]	[534.18237305 562.36175537 0.87050873]	[454.62643433 562.44433594 0.76450765]	[418.68731689 564.92041016 0.76817816]	[439.17492676 685.39764404 0.81555617]	[454.61444092 780.42474365 0.78211617]	[485.47116089 562.42059326 0.7446779 ]	[500.73083496 693.2076416 0.78618467]	[5.21274170e+02 8.36864441e+02 8.16966236e-01]	[423.8052063 357.20852661 0.92252564]	[446.88925171 357.04428101 0.90108943]	[400.8939209 344.32330322 0.82253957]	[462.32418823 339.10913086 0.87560099]	[5.31554260e+02 8.62547302e+02 6.96182489e-01]	[5.44338562e+02 8.52396606e+02 7.76423335e-01]	[5.13646667e+02 8.49760620e+02 6.69016778e-01]	[4.57110382e+02 8.00949036e+02 6.79488957e-01]	[4.39275818e+02 7.95859070e+02 7.18156636e-01]	[4.59761993e+02 7.88035339e+02 6.85017586e-01]
[439.19943237 375.01773071 0.92956293]	[439.14743042 403.26226807 0.93411422]	[380.11734009 405.86691284 0.87604171]	[359.63555908 490.54989624 0.87806898]	[357.11691284 570.05584717 0.89160019]	[495.65692139 400.70947266 0.88010293]	[521.30194092 482.77319336 0.93574685]	[534.11877441 564.86407471 0.87091464]	[452.07675171 567.45227051 0.73938006]	[418.60568237 567.50646973 0.74540663]	[439.14138794 685.46447754 0.81876397]	[454.54400635 775.35125732 0.78077531]	[485.40548706 565.02972412 0.74560946]	[500.72988892 700.90985107 0.78417492]	[5.21329224e+02 8.44539856e+02 8.08793962e-01]	[421.3973999 359.74505615 0.91897327]	[444.44088745 359.57684326 0.91084325]	[403.28872681 351.92834473 0.81973344]	[462.27542114 341.67669678 0.86586219]	[5.29003845e+02 8.67690430e+02 6.79342985e-01]	[5.41928284e+02 8.59948608e+02 7.15554476e-01]	[5.16174011e+02 8.52326355e+02 6.44900084e-01]	[4.57157501e+02 8.00947144e+02 7.14747131e-01]	[4.39279083e+02 7.95849609e+02 7.44824409e-01]	[4.59717651e+02 7.83006470e+02 6.83507562e-01]
[439.24664307 377.60281372 0.9641093 ]	[439.1187439 405.87982178 0.90556145]	[380.09555054 411.00540161 0.86630672]	[359.59515381 495.63320923 0.88368487]	[357.08447266 575.16351318 0.87095445]	[493.09469604 400.86322021 0.85318738]	[521.34143066 485.4133606 0.91646618]	[534.12365723 564.9987793 0.86312866]	[452.0774231 567.49285889 0.73987818]	[418.59432983 567.52923584 0.7445122 ]	[439.12783813 685.472229 0.81354129]	[452.03216553 775.29180908 0.78384358]	[485.41366577 567.50073242 0.7455256 ]	[500.75878906 703.41137695 0.7892946 ]	[5.21313904e+02 8.47116821e+02 8.27169061e-01]	[423.79269409 362.34249878 0.88439316]	[446.91567993 359.81872559 0.87417132]	[403.25259399 354.60275269 0.83957493]	[462.24624634 346.89501953 0.82801318]	[5.34111816e+02 8.70124084e+02 6.76694512e-01]	[5.44347534e+02 8.60007080e+02 7.15500593e-01]	[5.16160950e+02 8.54864868e+02 6.53477490e-01]	[4.59665192e+02 8.00933411e+02 7.34096766e-01]	[4.41703461e+02 7.95879272e+02 7.46170342e-01]	[4.59644745e+02 7.80465576e+02 6.74254835e-01]
[439.24761963 377.60604858 0.96437144]	[439.11624146 405.88522339 0.90435773]	[380.09484863 411.01052856 0.86643106]	[359.59613037 495.64971924 0.8859219 ]	[357.08816528 575.16217041 0.87251115]	[493.0869751 400.86685181 0.85212594]	[521.34283447 485.40328979 0.91875476]	[534.12219238 564.99505615 0.86419183]	[452.07128906 567.49713135 0.73920101]	[418.59255981 567.53430176 0.74332488]	[439.12762451 685.48156738 0.81426024]	[452.03515625 775.29931641 0.7830469 ]	[485.4074707 567.5022583 0.74574453]	[500.75375366 703.41088867 0.78982085]	[5.21309204e+02 8.47110291e+02 8.25899959e-01]	[423.79275513 362.34707642 0.88353395]	[446.91546631 359.82095337 0.87354058]	[403.26019287 356.97937012 0.84036475]	[462.24523926 346.890625 0.82795644]	[5.34110291e+02 8.70123596e+02 6.77508712e-01]	[5.44341248e+02 8.60005310e+02 7.17224061e-01]	[5.16157654e+02 8.54851929e+02 6.51761353e-01]	[4.59660370e+02 8.00931824e+02 7.32795119e-01]	[4.41702515e+02 7.95875427e+02 7.46087372e-01]	[4.59650543e+02 7.82942200e+02 6.72635138e-01]
[439.17990112 380.14038086 0.97230607]	[439.07620239 411.00463867 0.88274062]	[377.73312378 416.06195068 0.88628018]	[357.22454834 498.27139282 0.91515452]	[357.02130127 580.27545166 0.8836028 ]	[490.52859497 403.34692383 0.83753496]	[521.32873535 485.49130249 0.90683526]	[534.17175293 567.54486084 0.84377337]	[452.05911255 570.07128906 0.73500842]	[418.61044312 572.58001709 0.73665059]	[439.06994629 685.49578857 0.80616951]	[452.04992676 772.79534912 0.79189694]	[485.37451172 570.0848999 0.74695259]	[500.72973633 703.50280762 0.79525357]	[5.21235413e+02 8.47181030e+02 8.16136777e-01]	[421.35128784 369.96859741 0.88697886]	[444.39227295 364.85513306 0.86647755]	[400.83389282 359.57202148 0.86138302]	[462.21615601 354.51000977 0.85248148]	[5.29038147e+02 8.70126892e+02 6.85682595e-01]	[5.41812500e+02 8.62569336e+02 7.23352551e-01]	[5.13625732e+02 8.54863647e+02 6.33695126e-01]	[4.59624695e+02 7.98437317e+02 7.56827831e-01]	[4.41679749e+02 7.95816162e+02 7.80568600e-01]	[4.59675659e+02 7.80388489e+02 6.84618652e-01]
[439.14831543 380.34301758 0.93902308]	[436.69665527 416.09133911 0.89789939]	[377.71209717 418.62884521 0.89970911]	[357.20278931 500.82049561 0.92772239]	[356.98318481 582.82757568 0.89786375]	[490.50961304 405.92288208 0.81654859]	[521.33789062 487.98495483 0.89973724]	[536.73217773 570.10784912 0.83259332]	[454.57580566 572.5927124 0.72915548]	[418.64855957 572.63323975 0.73540401]	[436.64862061 685.54589844 0.78917634]	[452.05282593 772.72900391 0.78827232]	[485.43005371 572.59552002 0.73070854]	[500.70532227 706.02276611 0.80136544]	[5.18779175e+02 8.49708618e+02 8.28012824e-01]	[421.29690552 375.07583618 0.92446673]	[444.33602905 372.4753418 0.88186651]	[400.78445435 359.76855469 0.86391908]	[462.20947266 357.05621338 0.85687733]	[5.29008911e+02 8.70279846e+02 7.17323303e-01]	[5.41787109e+02 8.67616516e+02 7.67425776e-01]	[5.11012115e+02 8.57457336e+02 6.46514714e-01]	[4.57149902e+02 8.00913391e+02 7.46552348e-01]	[4.39248810e+02 7.93374939e+02 7.79734612e-01]	[4.59714264e+02 7.75339661e+02 6.92356765e-01]
[439.13449097 395.52923584 0.91472828]	[436.62438965 418.7142334 0.91762769]	[377.66506958 421.36706543 0.89912617]	[357.19100952 508.54296875 0.87354279]	[357.04959106 585.54821777 0.90702212]	[487.97253418 413.60284424 0.82974792]	[521.31365967 493.09835815 0.88794672]	[541.79290771 577.74243164 0.8765713 ]	[457.09866333 577.78442383 0.7475903 ]	[418.7381897 580.27636719 0.75863153]	[436.66043091 688.07666016 0.79532516]	[454.53903198 772.79614258 0.78820658]	[487.92633057 577.74328613 0.7163651 ]	[500.72399902 708.55432129 0.79401428]	[5.18679688e+02 8.52230164e+02 8.17703903e-01]	[421.27783203 380.29241943 0.94433182]	[444.31381226 377.73132324 0.93363053]	[400.71524048 369.91955566 0.82515198]	[459.77090454 359.6385498 0.81586885]	[5.23919861e+02 8.72926636e+02 7.58033454e-01]	[5.39266052e+02 8.70319580e+02 8.08961868e-01]	[5.08445831e+02 8.62550659e+02 6.66226327e-01]	[4.57210480e+02 7.98431763e+02 7.55089700e-01]	[4.41685760e+02 7.95800354e+02 7.90134847e-01]	[4.59712036e+02 7.77888000e+02 6.83071375e-01]
[436.69284058 398.02578735 0.92764413]	[436.58380127 421.17355347 0.91460598]	[377.63882446 423.9067688 0.87646598]	[357.20129395 513.60626221 0.87376589]	[357.12207031 590.59356689 0.88602906]	[485.4967041 416.10519409 0.84676254]	[521.33856201 498.11755371 0.89177132]	[541.90441895 580.25921631 0.89686787]	[457.11471558 580.31018066 0.75735819]	[418.75982666 582.80682373 0.77073705]	[436.63226318 688.14727783 0.77685422]	[454.59310913 775.28106689 0.78773022]	[487.93127441 580.25085449 0.71638685]	[500.66519165 708.61376953 0.78283221]	[5.16146790e+02 8.52333252e+02 7.96997130e-01]	[421.21676636 382.76208496 0.93064946]	[441.91049194 380.18301392 0.93918973]	[400.68884277 372.54980469 0.82868361]	[459.73815918 362.2038269 0.8038038 ]	[5.23783997e+02 8.75460266e+02 7.39864171e-01]	[5.36669373e+02 8.72809998e+02 7.85519779e-01]	[5.05960602e+02 8.67575562e+02 6.78815067e-01]	[4.57168365e+02 7.98443115e+02 7.45679617e-01]	[4.39302185e+02 7.93366943e+02 7.88726747e-01]	[4.59758209e+02 7.80468872e+02 6.92348897e-01]
[436.66522217 398.19351196 0.94782233]	[436.5791626 421.31008911 0.90986955]	[377.62295532 428.94943237 0.86208647]	[359.56185913 516.13653564 0.87987101]	[357.16714478 593.12103271 0.88422328]	[487.93099976 418.64077759 0.86508185]	[521.34820557 498.22177124 0.90679574]	[544.28692627 582.74603271 0.91406739]	[457.15612793 582.81896973 0.78121638]	[418.79888916 582.91479492 0.78311664]	[439.07211304 688.171875 0.76913363]	[454.59280396 775.30059814 0.78046793]	[487.96765137 582.77514648 0.72379339]	[498.21450806 708.67974854 0.75010979]	[5.13617188e+02 8.54900024e+02 7.58400798e-01]	[421.17657471 385.36001587 0.9099384 ]	[441.86706543 380.35296631 0.92011017]	[400.69021606 377.56924438 0.85244387]	[459.67932129 367.38238525 0.76324862]	[5.23800354e+02 8.83036804e+02 6.98009670e-01]	[5.34162781e+02 8.75349182e+02 7.26541460e-01]	[5.03473236e+02 8.70166931e+02 6.96657658e-01]	[4.57179718e+02 7.98441406e+02 7.55090773e-01]	[441.69143677 793.34869385 0.79497492]	[4.59756744e+02 7.82948853e+02 6.76487207e-01]
[436.62371826 400.66775513 0.94627571]	[436.58285522 423.80801392 0.89077383]	[377.6289978 434.0272522 0.87239361]	[359.58428955 518.64379883 0.8905682 ]	[359.58862305 598.25073242 0.88969362]	[487.94885254 418.79156494 0.87926418]	[521.37487793 500.81646729 0.93195224]	[544.30731201 582.94061279 0.93018556]	[457.20825195 582.88952637 0.79994267]	[421.17001343 585.37115479 0.78480458]	[439.1723938 690.59967041 0.77246886]	[454.55569458 772.81719971 0.77759296]	[490.4984436 582.83557129 0.72563887]	[498.24447632 711.18322754 0.7339642 ]	[5.11035950e+02 8.57390869e+02 7.54341483e-01]	[418.80673218 390.46112061 0.89290422]	[441.84783936 385.32617188 0.90267032]	[400.6524353 377.73410034 0.85124981]	[459.70733643 374.98059082 0.78324634]	[5.23803528e+02 8.85614746e+02 6.88479602e-01]	[5.34156677e+02 8.75413025e+02 7.02960789e-01]	[5.03336975e+02 8.70239563e+02 7.34004200e-01]	[4.59642670e+02 8.00911438e+02 7.93170094e-01]	[441.72543335 793.36975098 0.81709731]	[4.59707489e+02 7.77900696e+02 6.64632082e-01]
[436.59082031 400.80310059 0.92456502]	[436.57266235 426.38317871 0.85993123]	[377.63113403 436.58029175 0.88691849]	[359.60772705 518.69128418 0.89632142]	[359.65039062 600.75299072 0.90087318]	[487.9263916 421.26342773 0.87742478]	[521.40704346 503.35400391 0.93101895]	[541.94018555 585.39160156 0.93190616]	[457.19125366 585.36248779 0.79009718]	[421.15283203 585.4609375 0.77655983]	[439.13269043 690.67755127 0.75782776]	[4.54589630e+02 7.77838684e+02 7.73948908e-01]	[488.01022339 582.92584229 0.72694063]	[4.98182739e+02 7.13728882e+02 7.10168660e-01]	[5.08545959e+02 8.57433960e+02 7.56638169e-01]	[418.79138184 395.5111084 0.91334897]	[441.81808472 390.44827271 0.90368736]	[400.64865112 380.17419434 0.83735877]	[459.68862915 375.04373169 0.80304354]	[5.21276245e+02 8.85623535e+02 6.98098600e-01]	[5.31580505e+02 8.75455505e+02 7.00256646e-01]	[5.03343628e+02 8.70256897e+02 7.30542958e-01]	[4.57159363e+02 8.00938416e+02 7.71382689e-01]	[439.29324341 793.36395264 0.80559325]	[4.59762360e+02 7.83018860e+02 6.78049028e-01]
[436.63046265 403.29650879 0.9030652 ]	[436.59622192 434.03521729 0.85250348]	[377.63027954 439.0753479 0.89636737]	[359.62490845 518.7833252 0.90821826]	[359.65182495 600.82629395 0.91311622]	[487.95986938 423.79858398 0.85197484]	[521.42358398 505.86947632 0.92160082]	[541.92010498 585.50933838 0.92718184]	[457.16421509 585.47033691 0.78115332]	[418.79290771 585.55102539 0.76884896]	[439.10281372 693.21496582 0.74521399]	[4.52067322e+02 7.75272766e+02 7.69475877e-01]	[487.99462891 585.44805908 0.72673213]	[4.95681213e+02 7.13778076e+02 7.12415814e-01]	[5.08489655e+02 8.59954346e+02 7.60977745e-01]	[421.13442993 398.01696777 0.93372875]	[441.84329224 393.03573608 0.91072434]	[400.68295288 380.33468628 0.82328862]	[459.73776245 375.11721802 0.80247128]	[5.21329224e+02 8.88212524e+02 7.51307011e-01]	[5.34150024e+02 8.80467957e+02 7.18814611e-01]	[5.03285187e+02 8.70313110e+02 7.62834549e-01]	[4.57170898e+02 8.00931091e+02 7.84558058e-01]	[439.27996826 793.36120605 0.81420016]	[4.59727081e+02 7.80410095e+02 6.69185042e-01]
[439.07156372 405.85321045 0.88687265]	[436.62515259 436.56237793 0.87467736]	[377.64199829 439.15884399 0.90686727]	[359.64785767 521.23101807 0.91951895]	[359.64886475 603.269104 0.91984993]	[487.96435547 423.86557007 0.84351718]	[521.42565918 505.95394897 0.91051465]	[541.88336182 585.54547119 0.92384911]	[457.15646362 585.51348877 0.77928609]	[418.7895813 587.98956299 0.76774496]	[439.07666016 695.7366333 0.74174362]	[4.54546326e+02 7.75298157e+02 7.70817518e-01]	[487.99771118 585.4967041 0.7278375 ]	[495.68621826 713.77386475 0.71618211]	[5.08504913e+02 8.62520325e+02 7.58680224e-01]	[421.18988037 398.17541504 0.96057212]	[441.86761475 395.58319092 0.92142153]	[400.66482544 382.74423218 0.85284984]	[459.75341797 377.5602417 0.81456792]	[5.21368164e+02 8.88183960e+02 6.89948559e-01]	[5.34123596e+02 8.77984192e+02 6.74388289e-01]	[5.03294464e+02 8.72749634e+02 7.54664838e-01]	[4.57168091e+02 8.00969299e+02 7.83089161e-01]	[439.28689575 795.79498291 0.81302249]	[4.59765320e+02 7.80421387e+02 6.74773932e-01]
[439.09057617 410.94766235 0.87733358]	[436.61871338 436.64019775 0.88581443]	[377.63275146 439.26300049 0.9104352 ]	[359.64431763 521.32000732 0.9260937 ]	[359.65301514 603.41003418 0.94234246]	[487.98049927 426.36209106 0.83085221]	[521.42297363 508.44851685 0.90712684]	[541.85253906 587.987854 0.9155069 ]	[457.16333008 587.99975586 0.76624167]	[418.79251099 588.04162598 0.75908601]	[436.69415283 693.21789551 0.73758531]	[4.52052277e+02 7.72816528e+02 7.65176892e-01]	[488.02426147 587.99951172 0.71833199]	[4.93123688e+02 7.13741455e+02 7.03582168e-01]	[5.08528839e+02 8.65060608e+02 7.53641963e-01]	[421.18988037 400.63583374 0.96269542]	[441.887146 398.06201172 0.93023741]	[400.63110352 382.83398438 0.8460806 ]	[459.76556396 377.60095215 0.82064092]	[5.21357361e+02 8.90645752e+02 6.81945801e-01]	[5.34100037e+02 8.83013794e+02 6.52501047e-01]	[5.03327118e+02 8.72837341e+02 7.33442605e-01]	[4.57162872e+02 8.00933228e+02 7.77194202e-01]	[439.28530884 793.36114502 0.81547439]	[4.59742035e+02 7.77903748e+02 6.64719641e-01]
[439.08880615 416.02410889 0.89759928]	[436.61764526 436.67697144 0.88962901]	[377.64633179 439.2951355 0.91535282]	[359.65365601 521.34228516 0.91883481]	[359.63369751 603.45178223 0.94272745]	[488.00588989 428.92248535 0.81880468]	[521.39868164 508.50271606 0.90548927]	[541.78674316 588.03338623 0.90942359]	[457.13778687 588.07128906 0.7542637 ]	[418.78060913 590.54156494 0.74907804]	[439.07943726 693.23120117 0.74720955]	[4.52081940e+02 7.75263550e+02 7.68851519e-01]	[488.00708008 588.07312012 0.71378821]	[4.95634064e+02 7.21375061e+02 6.87935948e-01]	[5.08439453e+02 8.65060608e+02 7.72169948e-01]	[421.21160889 400.76647949 0.95231801]	[441.90350342 398.23001099 0.94604713]	[400.62863159 385.35644531 0.8254441 ]	[459.7796936 377.69482422 0.82597822]	[5.18793701e+02 8.90694946e+02 7.50980139e-01]	[5.29015625e+02 8.83096741e+02 7.08517134e-01]	[5.03284637e+02 8.72773743e+02 7.64109612e-01]	[4.57188995e+02 8.00960327e+02 7.80938029e-01]	[439.2956543 795.79241943 0.81289417]	[4.59752441e+02 7.77898132e+02 6.68994546e-01]
[436.70004272 416.10418701 0.9104135 ]	[436.62701416 439.09216309 0.89786029]	[377.63525391 441.68597412 0.91580015]	[359.6423645 521.39849854 0.91738629]	[359.60324097 605.88372803 0.94435287]	[490.48638916 431.5305481 0.81305766]	[521.37139893 511.01947021 0.90237862]	[541.73736572 588.11773682 0.88718283]	[457.16912842 590.56982422 0.75346363]	[418.79553223 590.59442139 0.74438369]	[439.07281494 693.23419189 0.73549467]	[4.52052124e+02 7.72815369e+02 7.56965101e-01]	[490.50244141 590.57147217 0.70983148]	[4.93118439e+02 7.21441223e+02 6.96702957e-01]	[5.05996887e+02 8.67612122e+02 7.78847337e-01]	[421.21200562 400.84707642 0.94320095]	[441.88897705 400.63275146 0.95168668]	[400.66729736 387.93435669 0.81256813]	[459.80422974 380.14852905 0.85940653]	[5.18767578e+02 8.90771118e+02 7.45882690e-01]	[5.26528137e+02 8.85661926e+02 7.20797360e-01]	[5.03257965e+02 8.72852112e+02 7.44677603e-01]	[4.57191010e+02 8.00977051e+02 7.79024661e-01]	[439.29864502 795.80578613 0.80345058]	[4.59748016e+02 7.77872437e+02 6.53433323e-01]
[439.08001709 416.1446228 0.92024601]	[436.63659668 439.15374756 0.90793711]	[377.65875244 441.75802612 0.91771209]	[359.62753296 521.39398193 0.92170632]	[357.2281189 605.89147949 0.94291353]	[490.49041748 434.07550049 0.81660742]	[521.36773682 513.57946777 0.88796711]	[541.72473145 593.15014648 0.8678112 ]	[457.16094971 590.58679199 0.75327253]	[418.79763794 590.61303711 0.74514878]	[439.06402588 693.22265625 0.74222302]	[4.52074127e+02 7.75294800e+02 7.52462208e-01]	[488.02770996 590.59033203 0.71089894]	[4.93053314e+02 7.18881042e+02 6.69353485e-01]	[5.05963043e+02 8.65140503e+02 7.41662800e-01]	[421.23278809 403.25512695 0.93241638]	[441.90182495 400.67175293 0.94740123]	[400.69033813 390.50701904 0.80572879]	[459.80078125 380.19140625 0.85934454]	[5.16146973e+02 8.90835388e+02 7.11636484e-01]	[5.26397705e+02 8.88178467e+02 7.40011513e-01]	[5.03262207e+02 8.72790344e+02 6.79659963e-01]	[4.57146454e+02 8.00988342e+02 7.69459188e-01]	[4.39279846e+02 7.95808899e+02 7.95703232e-01]	[4.59784668e+02 7.80424438e+02 6.51077926e-01]
[436.697052 418.5791626 0.932459 ]	[436.63064575 439.19946289 0.90905148]	[377.64727783 441.80767822 0.91650325]	[359.63098145 521.42120361 0.90968227]	[357.17468262 603.51611328 0.93257821]	[490.49462891 436.55532837 0.82140946]	[521.38067627 516.1987915 0.89105368]	[541.69610596 598.31829834 0.86862457]	[457.14221191 595.6786499 0.74328434]	[418.79370117 595.72802734 0.73936558]	[436.63684082 695.7633667 0.71961987]	[4.54612885e+02 7.77868103e+02 7.55099475e-01]	[487.95877075 595.66918945 0.7117151 ]	[4.88004608e+02 7.21454285e+02 6.84048951e-01]	[5.05930511e+02 8.67690613e+02 7.84255087e-01]	[421.21841431 403.30166626 0.92920423]	[441.91659546 400.74822998 0.93974483]	[400.67990112 392.98049927 0.82890862]	[459.78457642 380.28237915 0.84656531]	[5.16153198e+02 8.93411682e+02 7.37769425e-01]	[5.26428223e+02 8.90737915e+02 7.75008559e-01]	[5.00852539e+02 8.72832886e+02 7.22400725e-01]	[4.54600739e+02 8.01001343e+02 7.26014793e-01]	[4.39232117e+02 7.93355042e+02 7.75507510e-01]	[4.62236969e+02 7.83033508e+02 6.62342191e-01]
[436.66867065 418.63809204 0.93572688]	[436.59802246 439.21691895 0.90680921]	[377.64712524 441.83963013 0.9172799 ]	[359.61523438 523.77166748 0.91677845]	[357.13955688 603.50762939 0.92502958]	[487.98373413 434.1222229 0.82529837]	[521.37121582 518.72125244 0.90347564]	[539.32073975 600.87945557 0.89373243]	[457.16970825 595.66937256 0.74758571]	[421.14694214 595.71246338 0.74049294]	[436.68197632 700.84381104 0.71094698]	[4.52082825e+02 7.72757263e+02 7.57694602e-01]	[488.00238037 593.19177246 0.70704526]	[4.90518158e+02 7.26509583e+02 6.95588827e-01]	[5.05915283e+02 8.70126648e+02 8.11123610e-01]	[421.18887329 403.35107422 0.91721588]	[441.89257812 400.79959106 0.93645495]	[400.67678833 393.05603027 0.82569885]	[459.73205566 382.75003052 0.8166585 ]	[5.16130249e+02 8.93391846e+02 7.80584693e-01]	[5.26394287e+02 8.90724060e+02 8.15897226e-01]	[5.00852081e+02 8.72881165e+02 7.46563435e-01]	[4.57175049e+02 8.00961304e+02 7.72764683e-01]	[441.68380737 793.35864258 0.80957276]	[4.59791290e+02 7.75323364e+02 6.52110875e-01]
[436.65274048 418.69256592 0.93911421]	[436.59423828 439.27645874 0.91009688]	[377.63528442 444.30072021 0.90268779]	[359.61334229 523.78417969 0.91466659]	[357.0980835 605.86859131 0.92232358]	[487.97662354 436.59106445 0.83299446]	[521.38037109 518.73419189 0.90294594]	[539.31451416 603.30523682 0.89992344]	[457.15774536 595.73962402 0.74786866]	[421.16055298 598.29229736 0.74766326]	[436.57254028 703.42279053 0.73078513]	[4.54590118e+02 7.72807678e+02 7.61227667e-01]	[487.94958496 595.7088623 0.71142691]	[4.88030426e+02 7.26562683e+02 6.93753242e-01]	[5.05909271e+02 8.72698425e+02 8.33220005e-01]	[421.17025757 405.81478882 0.90924764]	[441.8795166 400.84289551 0.93003201]	[400.66693115 395.55218506 0.83212686]	[459.71588135 382.82229614 0.80745244]	[5.16171631e+02 8.95962097e+02 7.67644823e-01]	[5.26429443e+02 8.93254089e+02 8.14563930e-01]	[5.00866333e+02 8.77942261e+02 7.28614509e-01]	[4.57112732e+02 8.00963684e+02 7.56395996e-01]	[439.2958374 793.32989502 0.81001949]	[4.62226105e+02 7.77853149e+02 6.58068419e-01]
[436.64837646 418.71795654 0.94121146]	[436.56817627 439.30212402 0.90531027]	[377.61672974 444.32693481 0.8991276 ]	[359.63360596 523.85296631 0.90803063]	[357.08908081 605.88378906 0.92501408]	[487.95895386 436.62576294 0.83693933]	[521.38751221 521.17993164 0.91196275]	[539.3067627 603.3526001 0.90385771]	[457.1178894 595.70562744 0.74222451]	[418.7986145 598.23535156 0.74471235]	[434.05987549 695.80889893 0.71464068]	[4.54570709e+02 7.72759216e+02 7.63508737e-01]	[485.49157715 595.68621826 0.71497136]	[4.87993469e+02 7.26572510e+02 6.81423783e-01]	[5.05880341e+02 8.72755249e+02 8.24255884e-01]	[421.15512085 405.86257935 0.90570629]	[441.86557007 400.86209106 0.92962748]	[400.64764404 395.60116577 0.83569884]	[459.68530273 382.84335327 0.79112023]	[5.11047089e+02 8.98483521e+02 7.54036725e-01]	[5.23945190e+02 8.93354309e+02 8.27939868e-01]	[5.00883240e+02 8.77955627e+02 6.92991197e-01]	[4.57103058e+02 8.00962952e+02 7.61226714e-01]	[439.28134155 793.31689453 0.81609738]	[4.62216125e+02 7.75359802e+02 6.58226192e-01]
[436.65353394 418.73760986 0.94389564]	[436.5730896 441.66680908 0.90510899]	[377.6133728 444.36871338 0.89436942]	[359.63150024 523.93847656 0.90141314]	[357.09973145 605.92987061 0.93098474]	[487.95779419 436.6522522 0.83878171]	[521.37579346 521.23052979 0.91821289]	[541.68804932 603.35644531 0.91070402]	[457.1388855 598.24725342 0.75119233]	[418.78692627 600.75738525 0.75563562]	[434.03710938 700.84863281 0.71614236]	[4.54598633e+02 7.72705566e+02 7.62116551e-01]	[487.95291138 595.75152588 0.71371138]	[4.87991333e+02 7.29105469e+02 6.72783434e-01]	[5.03494080e+02 8.72842102e+02 8.14768553e-01]	[421.16287231 405.90625 0.90585864]	[441.85705566 403.24691772 0.92394203]	[400.64944458 395.64501953 0.84362793]	[459.65109253 385.29721069 0.76996422]	[5.08506805e+02 9.03563782e+02 7.38700449e-01]	[5.23900146e+02 8.95851074e+02 8.05516899e-01]	[5.00872711e+02 8.80528564e+02 6.83627188e-01]	[4.57130890e+02 8.00954895e+02 7.59219170e-01]	[439.30062866 793.31329346 0.81291211]	[4.62233704e+02 7.75269714e+02 6.45024419e-01]
[436.65768433 418.76010132 0.94284892]	[434.12097168 441.72311401 0.89969772]	[377.59399414 444.41131592 0.88568693]	[359.63348389 523.95800781 0.89547884]	[357.10540771 605.94055176 0.93286008]	[487.93057251 439.08776855 0.8474288 ]	[521.38299561 521.24060059 0.92076808]	[541.70501709 603.38360596 0.91381133]	[457.17889404 598.24865723 0.75698853]	[421.15472412 598.31713867 0.75363654]	[434.05853271 703.39642334 0.72659898]	[454.59576416 770.20684814 0.77509886]	[487.98181152 598.22857666 0.71063364]	[4.87957550e+02 7.29168091e+02 6.53711319e-01]	[5.03447540e+02 8.72842712e+02 8.16658378e-01]	[421.15692139 408.40609741 0.90096843]	[441.84130859 403.27230835 0.92346925]	[400.64282227 398.07168579 0.84678006]	[459.64303589 385.29122925 0.77374941]	[5.05941528e+02 9.03553772e+02 7.52841949e-01]	[5.23794800e+02 8.93453186e+02 8.14760923e-01]	[5.00873810e+02 8.80499695e+02 6.67510271e-01]	[4.57152771e+02 8.00951416e+02 7.68785834e-01]	[439.30279541 793.31896973 0.82867503]	[4.62234802e+02 7.70259155e+02 6.62438035e-01]
[436.64050293 418.77529907 0.93762469]	[434.09228516 441.73071289 0.89607376]	[377.57293701 444.43991089 0.87908143]	[359.64328003 523.97705078 0.89150625]	[357.11779785 605.91680908 0.93156105]	[485.48937988 436.69696045 0.84849334]	[521.37445068 521.20300293 0.91841513]	[541.70843506 603.37310791 0.91344702]	[457.14608765 598.27752686 0.7556113 ]	[421.14837646 600.8001709 0.76190704]	[431.54498291 703.47290039 0.74050659]	[4.54595001e+02 7.70245728e+02 7.70062268e-01]	[487.93054199 598.24737549 0.71744883]	[4.85483185e+02 7.29093811e+02 6.96397603e-01]	[5.03412262e+02 8.72894165e+02 8.19344997e-01]	[421.13800049 408.44711304 0.89607149]	[441.81692505 403.28103638 0.92397749]	[400.62329102 398.13623047 0.84153032]	[459.62591553 382.86883545 0.77735686]	[5.05910187e+02 9.03617310e+02 7.46763766e-01]	[5.21418152e+02 8.95901794e+02 8.07114959e-01]	[5.00852173e+02 8.83086548e+02 6.67938411e-01]	[4.57101318e+02 8.00969482e+02 7.59085059e-01]	[439.28912354 793.3067627 0.82331479]	[4.62247864e+02 7.72719971e+02 6.60923243e-01]
[436.54748535 418.76574707 0.9162038 ]	[434.06417847 441.7225647 0.89281094]	[377.56567383 444.43078613 0.87887585]	[359.62863159 524.01898193 0.89228338]	[357.15487671 605.95184326 0.93312192]	[485.46905518 436.67828369 0.8479079 ]	[521.3782959 521.21563721 0.91290516]	[541.72320557 603.35198975 0.91613412]	[457.14419556 598.24572754 0.75088131]	[418.80062866 600.75750732 0.75322461]	[434.01141357 703.46606445 0.72943473]	[4.54579407e+02 7.70152710e+02 7.69422829e-01]	[487.93780518 598.22125244 0.71312314]	[4.85488190e+02 7.29095215e+02 6.67204559e-01]	[5.03385437e+02 8.72887329e+02 8.12869072e-01]	[418.75576782 408.43911743 0.8921653 ]	[441.74591064 403.28713989 0.93097961]	[398.25067139 398.10366821 0.82106286]	[457.19515991 382.84963989 0.77895224]	[5.03452179e+02 9.03581909e+02 7.54865587e-01]	[5.21361084e+02 8.95873718e+02 8.04207861e-01]	[5.00841827e+02 8.83082703e+02 6.51537180e-01]	[4.57087708e+02 8.00952026e+02 7.57634640e-01]	[439.2762146 793.29858398 0.82956392]	[4.62238892e+02 7.70197876e+02 6.68801367e-01]
[434.08935547 418.77285767 0.9099021 ]	[434.03890991 441.73504639 0.88931984]	[377.55245972 444.44110107 0.87425053]	[359.67102051 523.98657227 0.89559436]	[357.20632935 605.91949463 0.93675405]	[485.43835449 436.69042969 0.85351193]	[521.3815918 521.23126221 0.91859359]	[541.75189209 603.33752441 0.9156239 ]	[457.13653564 598.24407959 0.74890858]	[418.7989502 598.29998779 0.75116259]	[431.51647949 703.47253418 0.7437439 ]	[454.55502319 770.11096191 0.77297658]	[487.91992188 598.2355957 0.71585703]	[4.85469788e+02 7.29106873e+02 6.62451088e-01]	[5.03348938e+02 8.75386292e+02 7.99292386e-01]	[418.71408081 408.44613647 0.88864577]	[441.71646118 403.28033447 0.93487626]	[398.20394897 398.10220337 0.81537426]	[457.13046265 385.29019165 0.77125818]	[5.03404510e+02 9.06149231e+02 7.56188095e-01]	[5.21295349e+02 8.95984741e+02 7.68145502e-01]	[5.00813568e+02 8.88136597e+02 6.55184746e-01]	[4.54637268e+02 8.00932617e+02 7.60246396e-01]	[439.26293945 793.28948975 0.83670777]	[4.62212982e+02 7.70153687e+02 6.78434670e-01]
[431.5574646 418.75161743 0.89913476]	[431.55477905 441.75234985 0.88621473]	[377.51245117 446.89666748 0.8674559 ]	[359.69317627 523.97290039 0.89980298]	[359.60665894 605.94482422 0.94030619]	[485.43066406 436.69735718 0.85530651]	[521.37872314 521.20758057 0.91179562]	[541.75836182 603.30914307 0.91596031]	[457.13418579 598.27868652 0.75187123]	[418.80026245 600.78930664 0.75867456]	[431.49786377 705.94848633 0.74653488]	[454.57867432 770.1317749 0.77459121]	[487.92028809 598.26165771 0.71769106]	[4.85494904e+02 7.29116028e+02 6.61593795e-01]	[5.03331055e+02 8.75432800e+02 8.01624179e-01]	[418.64929199 408.40664673 0.87954038]	[441.66781616 403.2442627 0.93905163]	[398.13137817 398.06307983 0.79986179]	[457.09710693 382.86572266 0.78608787]	[5.03386963e+02 9.06152893e+02 7.61854529e-01]	[5.21302368e+02 8.98422058e+02 7.78365433e-01]	[5.00801636e+02 8.88229187e+02 6.71814322e-01]	[4.54634949e+02 8.00942932e+02 7.63633192e-01]	[439.26516724 793.29296875 0.83758938]	[4.62227325e+02 7.70173401e+02 6.81798875e-01]
[431.49151611 418.73355103 0.8967095 ]	[431.51296997 441.76626587 0.8854692 ]	[377.48605347 446.92788696 0.86013532]	[359.71542358 524.00634766 0.89503098]	[359.67282104 605.956604 0.93675733]	[485.41952515 436.68963623 0.85672677]	[521.40112305 521.20300293 0.91058999]	[541.83972168 603.34393311 0.92621243]	[457.19296265 598.28674316 0.7568922 ]	[421.17617798 600.8067627 0.75802863]	[431.48513794 705.96160889 0.74366307]	[4.54601318e+02 7.70185486e+02 7.67633557e-01]	[487.99795532 598.25720215 0.70559663]	[4.85500519e+02 7.29101807e+02 6.45448387e-01]	[5.03276917e+02 8.75349121e+02 8.15690100e-01]	[418.60501099 405.93295288 0.87260365]	[439.30960083 400.86013794 0.94602281]	[398.06176758 398.10299683 0.77534997]	[457.08187866 382.84405518 0.77733225]	[5.03348846e+02 9.03580627e+02 7.69637823e-01]	[5.21259094e+02 8.95886597e+02 7.98489034e-01]	[5.00731506e+02 8.88130798e+02 6.64787054e-01]	[4.57079773e+02 8.00958130e+02 7.53811657e-01]	[439.28115845 793.30554199 0.82289469]	[4.62247345e+02 7.70230286e+02 6.60502851e-01]
[428.95037842 418.71969604 0.89815319]	[431.49291992 441.74307251 0.88428277]	[375.11395264 446.89880371 0.86296201]	[359.7487793 523.99273682 0.89670855]	[359.69354248 605.91387939 0.9385547 ]	[485.40396118 436.66314697 0.85573572]	[521.41210938 518.74084473 0.9038555 ]	[541.89141846 600.86157227 0.91306138]	[457.1902771 598.27618408 0.75376296]	[421.17346191 600.80511475 0.75772381]	[431.51852417 705.92633057 0.74079561]	[454.60153198 770.15496826 0.77497649]	[487.99987793 598.24365234 0.7029109 ]	[4.85479156e+02 7.26603760e+02 6.57785535e-01]	[5.00897095e+02 8.72883728e+02 8.24667931e-01]	[418.55917358 405.89785767 0.86784482]	[439.27069092 400.84066772 0.95077229]	[398.05603027 398.10897827 0.74967158]	[457.07168579 382.82421875 0.77871966]	[5.03275421e+02 9.03563477e+02 7.66286552e-01]	[5.18786499e+02 8.95854065e+02 7.96815217e-01]	[5.00689423e+02 8.85568054e+02 6.43309474e-01]	[4.54636536e+02 8.00953186e+02 7.58963704e-01]	[439.2835083 793.29699707 0.83168256]	[4.62241272e+02 7.70207275e+02 6.71692133e-01]
[426.44839478 418.70278931 0.90075225]	[431.47311401 441.72879028 0.88378245]	[375.10357666 446.90328979 0.86223733]	[359.79309082 524.01263428 0.8884477 ]	[359.75802612 605.8949585 0.94372118]	[485.38217163 436.61633301 0.85488158]	[521.38891602 516.20367432 0.89559668]	[544.28692627 598.27276611 0.89121455]	[457.20278931 595.73773193 0.7550233 ]	[421.18737793 598.26251221 0.75175142]	[431.51477051 703.50732422 0.74953514]	[4.54595551e+02 7.70199036e+02 7.65624344e-01]	[488.01824951 595.72479248 0.70242608]	[4.85480591e+02 7.26538940e+02 6.73854113e-01]	[5.00861389e+02 8.72720825e+02 8.17323148e-01]	[416.16265869 405.87521362 0.86548662]	[439.2428894 400.82345581 0.95306897]	[398.04800415 398.09060669 0.76705563]	[454.62124634 382.83041382 0.78596473]	[5.00819183e+02 9.01000610e+02 7.63938785e-01]	[5.18688904e+02 8.93411072e+02 7.93686152e-01]	[5.00707428e+02 8.77929749e+02 6.27763033e-01]	[4.54621887e+02 8.00966431e+02 7.53983200e-01]	[439.27435303 793.29888916 0.82143962]	[4.62239380e+02 7.70263245e+02 6.54633582e-01]
[426.43640137 418.68710327 0.90138412]	[431.47695923 441.71716309 0.88362193]	[375.09082031 446.88095093 0.86170357]	[359.79995728 523.96038818 0.89682317]	[359.82196045 605.93609619 0.93571121]	[485.38793945 436.59924316 0.8526839 ]	[521.40722656 516.21191406 0.89557487]	[544.38806152 598.27429199 0.89041805]	[459.60900879 598.22515869 0.76372945]	[421.22918701 598.28521729 0.75219786]	[434.09646606 705.92633057 0.7510283 ]	[454.63827515 770.18188477 0.77547181]	[490.5397644 595.73187256 0.69859409]	[4.87918396e+02 7.26610046e+02 6.72015488e-01]	[5.00853455e+02 8.72791443e+02 8.18086684e-01]	[416.16287231 405.86239624 0.86775935]	[439.22781372 400.81289673 0.95212907]	[398.02325439 398.05810547 0.79144877]	[454.58865356 382.82489014 0.78828728]	[5.00818207e+02 9.03532593e+02 7.49896526e-01]	[5.18683777e+02 8.95838989e+02 7.79444218e-01]	[5.00672119e+02 8.80497742e+02 6.32765532e-01]	[4.57089203e+02 8.00980530e+02 7.58701026e-01]	[439.2975769 793.31011963 0.82328683]	[4.62259369e+02 7.70242554e+02 6.69054389e-01]
[426.41717529 418.65927124 0.89981341]	[428.99502563 439.32702637 0.87745273]	[375.09008789 444.4050293 0.86899632]	[359.81747437 523.97259521 0.89750415]	[362.24978638 605.91271973 0.92718405]	[485.35610962 434.08526611 0.84443545]	[521.41094971 516.13262939 0.89039397]	[544.40045166 598.25585938 0.8870452 ]	[459.68969727 598.22570801 0.77409649]	[421.29940796 598.27325439 0.74469316]	[436.5435791 703.49395752 0.73601049]	[454.63473511 770.17834473 0.77176607]	[493.11843872 595.71942139 0.69687289]	[4.87948273e+02 7.29069885e+02 6.62588358e-01]	[5.00854340e+02 8.72815430e+02 8.29447627e-01]	[416.16223145 405.83123779 0.86753452]	[439.20645142 400.78659058 0.95267588]	[398.01617432 395.63830566 0.79272139]	[452.08441162 382.75836182 0.79524082]	[5.00873230e+02 9.01062500e+02 7.55169272e-01]	[5.18721802e+02 8.93443481e+02 7.90559769e-01]	[5.00657410e+02 8.80522949e+02 6.41514897e-01]	[4.57095428e+02 8.00996948e+02 7.55671203e-01]	[439.2979126 793.3213501 0.81526786]	[4.62253082e+02 7.70237610e+02 6.60575807e-01]
[426.41564941 418.63568115 0.899975 ]	[428.96948242 439.26986694 0.87623179]	[375.0567627 444.32818604 0.87134135]	[362.2562561 523.90930176 0.88605905]	[362.30032349 605.92388916 0.9159506 ]	[482.96743774 434.03720093 0.84009063]	[521.40570068 513.64642334 0.88599706]	[544.37384033 595.75854492 0.87893194]	[459.64138794 593.1730957 0.75920463]	[421.26483154 595.67633057 0.73766178]	[436.54507446 698.31433105 0.72335082]	[454.62265015 770.2310791 0.77260995]	[493.05630493 593.14099121 0.69536406]	[4.87975555e+02 7.26543396e+02 6.39261067e-01]	[5.00893036e+02 8.72881042e+02 8.27166855e-01]	[416.15304565 403.38925171 0.86817324]	[439.21054077 400.75805664 0.95590132]	[398.01950073 395.60827637 0.78982991]	[454.55780029 382.75537109 0.79576445]	[5.03353302e+02 9.01042603e+02 7.39441872e-01]	[5.21197632e+02 8.93411621e+02 7.86714375e-01]	[5.00666290e+02 8.85569214e+02 6.47432506e-01]	[4.57121490e+02 8.00978943e+02 7.64188528e-01]	[439.30383301 793.32879639 0.8154338 ]	[4.62244934e+02 7.72731750e+02 6.57558501e-01]
[426.37460327 418.59051514 0.90098965]	[428.98919678 439.26043701 0.87490702]	[375.04364014 444.30932617 0.86860943]	[362.2744751 523.88201904 0.88497853]	[362.31622314 603.49505615 0.91478539]	[485.36968994 434.04077148 0.83720732]	[521.40704346 513.62792969 0.88786942]	[544.36218262 595.71289062 0.87941486]	[459.6651001 593.1449585 0.76144695]	[421.28417969 593.16461182 0.7366668 ]	[436.55670166 695.79260254 0.71449506]	[4.54630249e+02 7.70269714e+02 7.70057917e-01]	[493.08932495 593.11816406 0.69507617]	[4.90566498e+02 7.26493469e+02 6.18251860e-01]	[5.03279144e+02 8.72798096e+02 8.17941308e-01]	[416.134552 403.34176636 0.87096524]	[439.17733765 400.72219849 0.95547366]	[398.0168457 395.55181885 0.78111482]	[454.54083252 380.32107544 0.80428332]	[5.03430328e+02 9.01008667e+02 7.18491673e-01]	[5.21296082e+02 8.93368835e+02 7.82616317e-01]	[5.00690796e+02 8.80496704e+02 6.38175309e-01]	[4.57108368e+02 8.00975891e+02 7.54477918e-01]	[439.28710938 793.32550049 0.80962688]	[4.62255585e+02 7.72797791e+02 6.55992210e-01]
[426.44497681 416.16223145 0.88045174]	[428.984375 439.16662598 0.86884904]	[375.07342529 441.83694458 0.88723522]	[362.2727356 521.42120361 0.88351905]	[362.32315063 603.42242432 0.90745056]	[485.34741211 428.99279785 0.83580232]	[521.3873291 511.09283447 0.88843226]	[544.29882812 593.15380859 0.877949 ]	[459.6887207 590.54907227 0.77659672]	[421.30041504 590.60528564 0.7453987 ]	[436.5921936 690.60559082 0.7563501 ]	[4.54541565e+02 7.70218201e+02 7.65808523e-01]	[493.12530518 588.06634521 0.70519477]	[4.93096436e+02 7.21398376e+02 6.22285545e-01]	[5.03350800e+02 8.72741394e+02 7.35455632e-01]	[416.16772461 403.24505615 0.88098633]	[439.23486328 400.63189697 0.95784533]	[398.02160645 393.04696655 0.78813344]	[454.6192627 380.21405029 0.79959476]	[5.08484528e+02 8.95912476e+02 5.60656846e-01]	[5.23792236e+02 8.93238831e+02 6.41247869e-01]	[5.00690063e+02 8.80540527e+02 5.57517827e-01]	[4.57184235e+02 8.00944275e+02 7.67692804e-01]	[439.30465698 793.33447266 0.80419141]	[4.59787201e+02 7.72735657e+02 6.57365143e-01]
[428.97671509 413.50305176 0.84202182]	[431.46841431 436.67211914 0.85416102]	[375.10482788 441.69854736 0.89754951]	[362.29376221 521.30230713 0.8814894 ]	[362.32507324 603.29187012 0.89325714]	[485.35827637 426.35864258 0.8517909 ]	[521.37158203 508.54946899 0.89472568]	[541.91723633 593.1081543 0.88015211]	[459.66522217 588.00189209 0.78858864]	[421.28607178 588.0625 0.75733721]	[436.64639282 690.60113525 0.765971 ]	[4.54635101e+02 7.75287537e+02 7.67777741e-01]	[493.06411743 587.97937012 0.71216214]	[4.93113586e+02 7.16267029e+02 6.29891634e-01]	[5.03409943e+02 8.70200012e+02 7.46392667e-01]	[418.58273315 400.69851685 0.91903764]	[439.26507568 398.16275024 0.96203411]	[398.04150391 387.93331909 0.77901483]	[454.64614868 377.68008423 0.77501059]	[5.11045624e+02 8.93285522e+02 5.86687863e-01]	[5.23856873e+02 8.90663269e+02 6.60802901e-01]	[5.00740051e+02 8.75384277e+02 6.09935641e-01]	[4.57085663e+02 8.00992432e+02 7.58226156e-01]	[439.24984741 793.34222412 0.80432385]	[4.62230530e+02 7.80474304e+02 6.70328259e-01]
[431.51043701 405.9312439 0.84505028]	[431.52737427 436.61898804 0.84809524]	[377.50708008 439.2492981 0.89649785]	[362.29956055 521.20910645 0.86820281]	[362.29998779 600.76611328 0.87448549]	[485.39141846 423.90905762 0.85218042]	[521.38879395 508.45620728 0.90463662]	[541.85882568 588.10192871 0.89476293]	[459.64608765 585.51721191 0.79622167]	[421.25286865 585.55615234 0.77065957]	[436.67330933 688.16223145 0.77854604]	[454.64929199 772.78863525 0.77324724]	[493.04379272 585.51983643 0.71873397]	[4.95645447e+02 7.16279480e+02 6.79083169e-01]	[5.05881653e+02 8.67661499e+02 7.08278120e-01]	[418.6366272 398.24884033 0.94186425]	[439.30566406 398.02301025 0.9481492 ]	[398.02114868 382.81460571 0.8010155 ]	[457.08602905 377.56677246 0.7622959 ]	[5.16134216e+02 8.90682495e+02 4.89146262e-01]	[5.23831299e+02 8.85649841e+02 5.63027143e-01]	[5.00876892e+02 8.75352539e+02 6.01949215e-01]	[4.57150177e+02 8.00967773e+02 7.74008811e-01]	[439.29217529 793.34234619 0.81498766]	[4.62222809e+02 7.77905334e+02 6.59970284e-01]
[431.53109741 403.35546875 0.86550677]	[431.55810547 434.11499023 0.83329183]	[377.52322388 439.16952515 0.89596534]	[362.28018188 518.71307373 0.85087609]	[362.25384521 593.18182373 0.85850072]	[485.41519165 423.80932617 0.86656904]	[521.38580322 506.00079346 0.91037643]	[541.82843018 588.07232666 0.90086257]	[459.67892456 585.50531006 0.80243391]	[421.27584839 587.97790527 0.76774961]	[439.13186646 690.67175293 0.76672542]	[4.57079163e+02 7.77842346e+02 7.72728264e-01]	[493.09295654 585.47259521 0.72304446]	[4.98126251e+02 7.18819214e+02 6.91290736e-01]	[5.05956299e+02 8.62539795e+02 7.34137952e-01]	[418.63803101 398.08953857 0.9298923 ]	[441.66714478 393.07589722 0.91743398]	[398.13458252 380.35165405 0.77275729]	[457.17385864 375.04470825 0.78595996]	[5.13566650e+02 8.90669006e+02 6.51049495e-01]	[5.23942383e+02 8.85608459e+02 7.06613004e-01]	[5.03326019e+02 8.70287903e+02 6.56847358e-01]	[4.54579712e+02 8.00973755e+02 7.38236010e-01]	[439.2144165 793.31970215 0.79740167]	[4.62217041e+02 7.85487732e+02 6.79750562e-01]
[434.05252075 400.81048584 0.89185953]	[434.02600098 428.9185791 0.83298123]	[377.51919556 436.65255737 0.88790309]	[362.27908325 516.15411377 0.83421087]	[362.24536133 588.0925293 0.87610072]	[485.44473267 421.30310059 0.88183564]	[521.38482666 505.88723755 0.92166483]	[541.78009033 585.5569458 0.91865087]	[459.63424683 582.97344971 0.81812394]	[421.2461853 585.42755127 0.79179603]	[439.10723877 690.64801025 0.78060895]	[457.07077026 777.85559082 0.77843183]	[490.5189209 582.94030762 0.73406845]	[498.24523926 711.19378662 0.7579968 ]	[5.11022217e+02 8.57423828e+02 7.53564239e-01]	[418.68804932 395.51312256 0.91156679]	[441.70831299 387.94805908 0.9032073 ]	[398.20739746 380.13363647 0.82866955]	[457.18685913 372.49133301 0.79004174]	[5.18698914e+02 8.83070862e+02 6.65171146e-01]	[5.26468872e+02 8.77885315e+02 7.08063781e-01]	[5.03413513e+02 8.70206665e+02 6.91392779e-01]	[4.54622223e+02 8.00939819e+02 7.47166872e-01]	[439.24417114 793.33068848 0.79773504]	[4.59841614e+02 7.85525940e+02 6.90678060e-01]
[436.60317993 398.25170898 0.93277848]	[434.09469604 423.80685425 0.88113576]	[377.55279541 431.55062866 0.86331141]	[362.21417236 511.04309082 0.83299285]	[359.83132935 585.52526855 0.91627854]	[485.49884033 421.1645813 0.88074952]	[521.37005615 503.38290405 0.93429977]	[541.7611084 585.41644287 0.92699927]	[459.61578369 582.83514404 0.81045228]	[421.23571777 582.92041016 0.79657811]	[439.1630249 688.15838623 0.79635221]	[4.54643402e+02 7.77823792e+02 7.76019871e-01]	[490.48538208 582.79663086 0.72604835]	[500.6505127 708.67022705 0.79267204]	[5.16134094e+02 8.54811340e+02 7.74610341e-01]	[418.78417969 387.89691162 0.89889872]	[441.78591919 382.76376343 0.92727494]	[400.6187439 377.66131592 0.8560946 ]	[459.60205078 369.88745117 0.7709344 ]	[5.21203857e+02 8.77975464e+02 6.83360219e-01]	[5.29055603e+02 8.72926453e+02 7.21470833e-01]	[5.05960693e+02 8.67629272e+02 6.44745231e-01]	[4.57106171e+02 7.98438171e+02 7.48398185e-01]	[4.39277374e+02 7.93334290e+02 7.92418361e-01]	[4.59811432e+02 7.85496460e+02 6.90666974e-01]
[436.60324097 398.2520752 0.93286836]	[434.09671021 423.80627441 0.88111365]	[377.55371094 431.55072021 0.86353886]	[362.1975708 511.01013184 0.84132558]	[359.82852173 585.52441406 0.91755271]	[487.91732788 421.16595459 0.88079125]	[521.37084961 503.38552856 0.93410259]	[541.75939941 585.41186523 0.92723089]	[459.61425781 582.84277344 0.81212795]	[421.23657227 582.92797852 0.79704005]	[439.16699219 688.16705322 0.79439706]	[4.54642944e+02 7.77829651e+02 7.75040090e-01]	[488.02929688 582.80340576 0.72782952]	[500.64672852 708.68084717 0.79079801]	[5.16133972e+02 8.54815613e+02 7.74291337e-01]	[418.78482056 387.896698 0.89878011]	[441.78591919 382.76525879 0.92746079]	[400.61834717 377.65896606 0.85631263]	[459.60333252 369.88998413 0.77212662]	[5.21200928e+02 8.77984924e+02 6.82715595e-01]	[5.29051575e+02 8.72933960e+02 7.21582472e-01]	[5.05962555e+02 8.67635559e+02 6.44508004e-01]	[4.57104706e+02 7.98441101e+02 7.47036278e-01]	[4.39274658e+02 7.93335876e+02 7.90587962e-01]	[4.59812500e+02 7.85499329e+02 6.89240575e-01]
[436.64193726 398.04748535 0.9224776 ]	[434.08520508 421.24093628 0.90082461]	[377.57601929 426.39419556 0.86928952]	[362.24273682 503.47665405 0.86898118]	[359.80664062 582.99072266 0.93493122]	[485.48260498 418.55908203 0.85616344]	[521.36212158 500.73492432 0.92158139]	[541.70343018 582.81555176 0.91232187]	[457.20578003 580.33111572 0.77995455]	[421.18835449 582.81719971 0.78976893]	[439.12948608 688.03057861 0.81557316]	[457.10159302 777.88116455 0.79141504]	[487.99343872 580.29217529 0.71843743]	[500.72625732 708.67004395 0.80771464]	[5.16202332e+02 8.52250244e+02 8.04610312e-01]	[421.15859985 382.76901245 0.92576748]	[441.84533691 380.19015503 0.9468534 ]	[400.63223267 374.98880005 0.82214701]	[459.62811279 359.79626465 0.77830476]	[5.21373718e+02 8.75349182e+02 7.40356922e-01]	[5.34161316e+02 8.72739014e+02 7.73005307e-01]	[5.08456879e+02 8.60014221e+02 6.42224193e-01]	[4.54582855e+02 8.00956665e+02 7.17682481e-01]	[4.39222565e+02 7.93361938e+02 7.77497172e-01]	[4.62215240e+02 7.85593872e+02 7.25821137e-01]
[439.09115601 393.05645752 0.89721155]	[436.54977417 418.68508911 0.90196681]	[377.57058716 421.31491089 0.90349579]	[359.79983521 500.78131104 0.90194511]	[359.79541016 582.75952148 0.91453803]	[485.49227905 413.56259155 0.82853311]	[521.35760498 495.67849731 0.89154506]	[541.73669434 580.30175781 0.88843751]	[457.17321777 577.75274658 0.75678974]	[421.13867188 580.27825928 0.76569223]	[439.11816406 685.57049561 0.82535315]	[457.08441162 777.88262939 0.79760593]	[487.9901123 577.69494629 0.70713985]	[500.74993896 706.09875488 0.82171637]	[5.18650818e+02 8.47146851e+02 7.89958894e-01]	[421.21325684 380.21557617 0.95768368]	[441.9163208 377.66696167 0.93735349]	[400.61804199 367.34243774 0.82277691]	[459.7114563 357.19296265 0.71403515]	[5.21392761e+02 8.70207703e+02 7.54356265e-01]	[5.36664917e+02 8.67597290e+02 7.32430696e-01]	[5.08473022e+02 8.52376343e+02 6.48895085e-01]	[4.54606537e+02 8.00949219e+02 7.12508619e-01]	[4.39242340e+02 7.93374390e+02 7.70745993e-01]	[4.59839691e+02 7.85576294e+02 7.31190741e-01]
[439.10958862 380.23791504 0.961721 ]	[436.58532715 411.00390625 0.85250056]	[377.61508179 416.14297485 0.89289773]	[359.7467041 495.68655396 0.86831468]	[359.73498535 572.63311768 0.88291258]	[487.94500732 403.28363037 0.85340953]	[521.37097168 485.42590332 0.91934365]	[541.7454834 565.05114746 0.90807378]	[457.13284302 567.46508789 0.76779538]	[418.78417969 567.53112793 0.77032655]	[436.5982666 685.44128418 0.81486261]	[454.65057373 777.86474609 0.79543436]	[487.94543457 565.01733398 0.72511941]	[500.69692993 698.31530762 0.78609586]	[5.21187256e+02 8.31756836e+02 7.84724772e-01]	[421.24850464 372.50717163 0.90648657]	[444.31723022 367.41500854 0.88080239]	[400.67666626 357.23236084 0.86557257]	[459.82278442 354.55834961 0.77691931]	[5.23791992e+02 8.60019897e+02 7.23712623e-01]	[5.39257141e+02 8.54789062e+02 7.49891043e-01]	[5.16147949e+02 8.42042236e+02 5.54991782e-01]	[4.52069397e+02 8.00954468e+02 7.15480149e-01]	[4.39179535e+02 7.93377686e+02 7.67195761e-01]	[4.62241547e+02 7.85570740e+02 7.30217040e-01]
[439.1652832 377.59161377 0.95757651]	[436.59246826 403.2822876 0.90009713]	[377.62997437 410.98831177 0.86358136]	[359.75241089 493.07272339 0.86468285]	[359.69329834 567.48773193 0.91475391]	[487.95483398 400.63064575 0.88359433]	[521.3694458 482.7467041 0.93816853]	[541.77709961 562.47186279 0.92099845]	[457.12646484 564.86499023 0.78619593]	[418.78234863 564.96020508 0.78923261]	[436.55227661 682.89953613 0.80302501]	[454.63757324 775.33215332 0.80206716]	[485.49249268 562.42987061 0.73807645]	[500.73132324 688.19366455 0.8260718 ]	[5.21214661e+02 8.29171692e+02 7.91326165e-01]	[421.32727051 362.32260132 0.9096387 ]	[444.38314819 359.76480103 0.90733647]	[400.75259399 356.99188232 0.86390781]	[459.8012085 344.35534668 0.75187719]	[5.23846985e+02 8.54889832e+02 7.61637032e-01]	[5.41721436e+02 8.52188904e+02 7.85115063e-01]	[5.16146973e+02 8.34371094e+02 5.64396024e-01]	[4.54570831e+02 8.00925415e+02 7.11966336e-01]	[4.39205933e+02 7.93370300e+02 7.76028812e-01]	[4.62228119e+02 7.85538940e+02 7.30136633e-01]
[439.16485596 377.59100342 0.95713818]	[436.59115601 403.2845459 0.89945054]	[377.6307373 410.98757935 0.86330789]	[359.75195312 493.07550049 0.86565036]	[359.69171143 567.48815918 0.91451901]	[487.95346069 400.63562012 0.88373095]	[521.37011719 482.74816895 0.93816578]	[541.77984619 564.81921387 0.92484605]	[457.12826538 562.44500732 0.78820992]	[418.79122925 564.93017578 0.79264623]	[436.54699707 680.40264893 0.79618347]	[454.63494873 775.31231689 0.80386221]	[485.49346924 562.39794922 0.73736703]	[500.73205566 688.17150879 0.82763082]	[5.21210510e+02 8.29147034e+02 7.85845816e-01]	[421.32788086 362.32287598 0.90953964]	[444.38241577 359.76571655 0.90714526]	[400.7522583 356.99209595 0.86390793]	[459.80325317 346.81311035 0.7500006 ]	[5.23836121e+02 8.54875244e+02 7.64240801e-01]	[5.39319702e+02 8.52171631e+02 7.84067333e-01]	[5.16143066e+02 8.34337463e+02 5.64232826e-01]	[4.54578064e+02 8.00919373e+02 7.16869414e-01]	[4.39216553e+02 7.93366028e+02 7.81478584e-01]	[4.62224487e+02 7.85525269e+02 7.31833220e-01]
[439.20687866 372.54553223 0.91975367]	[436.61859131 400.65890503 0.92615485]	[377.63931274 403.35559082 0.88398659]	[359.7434082 485.38085938 0.89163607]	[359.69561768 564.88635254 0.94304532]	[488.00463867 398.03912354 0.84950554]	[521.38897705 477.67382812 0.9048996 ]	[541.83465576 559.80822754 0.90192711]	[457.13809204 562.28460693 0.77963889]	[421.13781738 562.39404297 0.79705548]	[436.56451416 677.77252197 0.7903083 ]	[454.63528442 775.26348877 0.80901426]	[487.93261719 559.82220459 0.72853786]	[500.74255371 688.00421143 0.85437679]	[5.21300659e+02 8.26575867e+02 8.01779866e-01]	[421.36941528 359.70169067 0.94209206]	[444.42221069 357.18902588 0.91835821]	[400.73449707 346.83416748 0.85051483]	[462.19424438 339.13449097 0.80533135]	[5.23947083e+02 8.49779480e+02 7.32679605e-01]	[5.41790344e+02 8.47079102e+02 7.37098634e-01]	[5.16214844e+02 8.31794128e+02 6.16145372e-01]	[4.54615570e+02 7.98432861e+02 7.14107692e-01]	[4.39229340e+02 7.93357178e+02 7.82891512e-01]	[4.62210480e+02 7.83037231e+02 7.23733425e-01]
[439.26397705 362.33123779 0.9279235 ]	[436.64535522 398.05523682 0.91087139]	[377.68209839 400.62002563 0.91373825]	[359.70974731 480.26361084 0.91097558]	[359.73184204 562.36077881 0.9401902 ]	[488.02023315 390.49279785 0.81470799]	[521.36291504 469.97607422 0.89427167]	[541.81744385 549.56195068 0.88011873]	[457.1270752 557.2243042 0.75862861]	[418.78527832 559.78820801 0.78096628]	[436.55001831 672.72467041 0.78851151]	[457.06356812 775.34265137 0.80030257]	[487.93667603 554.66912842 0.71657991]	[500.76599121 682.96746826 0.84553599]	[5.21268188e+02 8.18901855e+02 7.91456103e-01]	[421.40252686 357.08239746 0.93333393]	[444.43228149 354.50634766 0.88331497]	[400.77713013 341.7492981 0.85725534]	[462.1958313 336.68881226 0.77832007]	[5.23897949e+02 8.47123169e+02 7.60014892e-01]	[5.39318359e+02 8.39445007e+02 7.60455847e-01]	[5.16207581e+02 8.29144531e+02 6.21350646e-01]	[4.52079712e+02 8.00912292e+02 6.73953414e-01]	[4.39153839e+02 7.93369751e+02 7.43763745e-01]	[4.62236542e+02 7.85582092e+02 7.04340637e-01]
[439.3053894 357.05105591 0.96274018]	[439.07843018 385.3140564 0.89616758]	[377.6993103 392.98300171 0.86590356]	[359.75750732 472.57287598 0.8680619 ]	[359.76446533 552.09375 0.87763083]	[490.54772949 380.26132202 0.86665338]	[521.39971924 462.3442688 0.93054032]	[541.92376709 541.92144775 0.92736864]	[457.15750122 544.48400879 0.77557898]	[418.78295898 547.01934814 0.77511185]	[434.04650879 667.58496094 0.81532103]	[454.64041138 777.84918213 0.79979128]	[490.48745728 544.4005127 0.72386146]	[500.8699646 670.16107178 0.84999716]	[521.29705811 808.60449219 0.83221167]	[423.89797974 341.78155518 0.8761825 ]	[446.96322632 339.26565552 0.87775928]	[403.32470703 336.493927 0.83222461]	[462.27304077 328.85977173 0.76744986]	[5.23834717e+02 8.34324036e+02 8.03883612e-01]	[5.41716431e+02 8.31652405e+02 8.22024703e-01]	[5.16186462e+02 8.11343628e+02 6.46170497e-01]	[4.52023346e+02 8.00993286e+02 6.73660874e-01]	[4.36695129e+02 7.95815491e+02 7.24923015e-01]	[4.62237244e+02 7.88104980e+02 7.28404522e-01]
[441.67977905 352.02078247 0.92642945]	[439.07232666 380.20169067 0.93117815]	[377.7098999 385.31021118 0.87406218]	[359.74209595 464.91885376 0.88326967]	[359.7578125 544.50024414 0.91665578]	[493.07479858 377.58917236 0.85487175]	[521.42700195 459.60592651 0.90738189]	[544.30371094 539.29534912 0.9061572 ]	[459.58947754 541.80541992 0.80351609]	[421.18112183 544.32635498 0.79830968]	[436.5430603 665.02142334 0.82762158]	[454.60345459 777.85449219 0.79875082]	[490.53381348 541.73571777 0.72106612]	[503.24407959 667.56542969 0.86412841]	[521.38012695 803.49871826 0.80949783]	[426.34136963 339.17803955 0.90678173]	[449.4588623 336.65325928 0.89687586]	[403.29772949 331.41064453 0.82223821]	[462.31762695 318.67617798 0.73738629]	[5.23965942e+02 8.29248962e+02 7.69959152e-01]	[5.41845276e+02 8.26546631e+02 7.62845397e-01]	[5.18676208e+02 8.11155579e+02 6.73676789e-01]	[4.54549805e+02 8.00991394e+02 6.89743400e-01]	[4.39111237e+02 7.95824890e+02 7.41501510e-01]	[4.59812744e+02 7.88109375e+02 7.28431940e-01]
[441.70083618 341.7644043 0.93488389]	[439.125 377.52398682 0.92315996]	[380.10824585 380.09747314 0.911403 ]	[359.79476929 459.75476074 0.90525067]	[359.78118896 541.94335938 0.93327522]	[493.10964966 369.92788696 0.81281936]	[521.42480469 449.51754761 0.89040166]	[541.9418335 531.54602051 0.8726142 ]	[459.60736084 539.27850342 0.79567039]	[421.18560791 541.82855225 0.80150557]	[436.64355469 664.89892578 0.8428477 ]	[454.65078735 777.88543701 0.8012597 ]	[493.043396 536.73040771 0.70847756]	[503.26620483 664.89691162 0.86024845]	[521.359375 793.30279541 0.81509894]	[423.92922974 336.51751709 0.9035219 ]	[449.4887085 333.95449829 0.86723632]	[403.32519531 321.24209595 0.82263494]	[462.31945801 316.06982422 0.80697727]	[5.23976807e+02 8.26616150e+02 7.60751545e-01]	[5.41862000e+02 8.18876038e+02 7.52524257e-01]	[5.16220398e+02 8.06104919e+02 6.45750821e-01]	[4.52058319e+02 8.00951477e+02 6.86685145e-01]	[4.39104797e+02 7.95791687e+02 7.40975380e-01]	[4.62208313e+02 7.88182007e+02 7.47950375e-01]
[441.75952148 339.09707642 0.97251838]	[439.13366699 372.52005005 0.88755739]	[380.09466553 375.11605835 0.88915545]	[359.82312012 457.20388794 0.87778217]	[362.21780396 541.73486328 0.90475917]	[493.0965271 364.79928589 0.82496709]	[523.80419922 444.43002319 0.91057158]	[544.30664062 526.47613525 0.90192854]	[459.66122437 536.66815186 0.78249127]	[421.23062134 539.2232666 0.77120131]	[439.13119507 662.3536377 0.83493155]	[454.63217163 777.84692383 0.79861879]	[495.60025024 531.61175537 0.70176131]	[503.29907227 659.88568115 0.83892655]	[521.42242432 790.76055908 0.83566576]	[426.43121338 331.39120483 0.84835231]	[452.08041382 323.77755737 0.84702694]	[403.3555603 318.5859375 0.84343857]	[462.36465454 313.44372559 0.6951918 ]	[5.23977661e+02 8.24064392e+02 7.34222233e-01]	[5.41912720e+02 8.13856750e+02 7.57862747e-01]	[5.18726562e+02 8.03484802e+02 6.33180857e-01]	[4.54560272e+02 8.00972778e+02 6.99254513e-01]	[4.39129700e+02 7.95806213e+02 7.45605469e-01]	[4.59843811e+02 7.88156860e+02 7.54215717e-01]
[441.83111572 336.54586792 0.96081996]	[439.20721436 364.79760742 0.90288925]	[380.19104004 369.98220825 0.86179471]	[362.21206665 452.07107544 0.84707403]	[362.23419189 534.15484619 0.85855269]	[495.66378784 359.74606323 0.86916053]	[523.8104248 441.82943726 0.9401722 ]	[544.394104 523.77832031 0.92325747]	[459.6534729 529.00482178 0.77826738]	[421.21829224 531.61450195 0.7611919 ]	[439.19503784 654.73040771 0.82901812]	[454.64230347 775.3170166 0.80774945]	[495.64041138 526.4276123 0.72429454]	[503.33062744 654.69281006 0.82692087]	[521.42321777 790.6829834 0.85489124]	[431.46173096 321.27139282 0.8562839 ]	[454.63330078 318.7177124 0.89532208]	[405.89962769 315.94180298 0.81363654]	[462.44732666 300.74621582 0.71575826]	[5.24002502e+02 8.18908752e+02 7.63480186e-01]	[541.93048096 811.29956055 0.81723893]	[5.18706299e+02 8.00955383e+02 6.50480032e-01]	[4.54625488e+02 8.00937012e+02 7.15446472e-01]	[4.39168701e+02 7.93374207e+02 7.64054775e-01]	[4.59838287e+02 7.88119507e+02 7.56083667e-01]
[441.82675171 333.97705078 0.93391633]	[439.23898315 359.74212646 0.9356426 ]	[380.21206665 364.84991455 0.86279535]	[362.28601074 446.90719604 0.8454892 ]	[362.28161621 526.44293213 0.87722862]	[498.17617798 357.10449219 0.87600327]	[523.84063721 439.17828369 0.92019588]	[544.3739624 521.22460938 0.91773623]	[459.71884155 523.87902832 0.81803542]	[421.26565552 526.43170166 0.77293795]	[439.23461914 652.14910889 0.83698416]	[454.6350708 772.81689453 0.81667757]	[495.68823242 521.38690186 0.74082673]	[503.33203125 649.59942627 0.84668344]	[523.76391602 788.09570312 0.8684693 ]	[431.45977783 318.69543457 0.88491285]	[454.6418457 316.15942383 0.90466857]	[405.91046143 310.93206787 0.79127032]	[462.44818115 298.17416382 0.66662818]	[5.23935181e+02 8.11364929e+02 7.94801593e-01]	[541.86663818 808.74682617 0.83444703]	[5.21192200e+02 7.93239075e+02 7.02959001e-01]	[4.54645416e+02 8.00913757e+02 7.29221106e-01]	[4.39183685e+02 7.93350037e+02 7.85896540e-01]	[4.59818146e+02 7.88066833e+02 7.58515000e-01]
[441.92675781 323.79031372 0.88582188]	[441.68942261 357.11355591 0.9276799 ]	[380.28808594 359.65826416 0.89562309]	[364.84356689 441.72311401 0.86842352]	[362.31115723 523.85235596 0.90103716]	[498.2649231 354.54638672 0.86237204]	[523.82513428 434.09158325 0.89296401]	[544.37036133 518.64544678 0.8928628 ]	[459.78244019 521.34136963 0.83288145]	[421.33187866 523.85565186 0.78009307]	[439.31942749 649.54803467 0.84961027]	[457.06716919 775.28729248 0.8117848 ]	[498.16253662 521.25213623 0.74176508]	[503.48092651 647.08178711 0.84050161]	[523.80145264 785.57830811 0.8416751 ]	[434.03414917 316.07040405 0.90142006]	[457.14599609 313.53833008 0.89859092]	[408.46362305 303.21716309 0.78197235]	[464.91262817 298.10171509 0.69365031]	[5.23895081e+02 8.11190674e+02 8.09650838e-01]	[541.81365967 808.61199951 0.81057632]	[5.21240234e+02 7.90749390e+02 7.05950320e-01]	[4.54612061e+02 8.00945435e+02 7.21161187e-01]	[4.39159454e+02 7.93358459e+02 7.80736685e-01]	[4.59832489e+02 7.88116089e+02 7.72240043e-01]
[444.33358765 321.16903687 0.9087593 ]	[441.74066162 356.97842407 0.91441965]	[380.32644653 357.13897705 0.8845681 ]	[367.39685059 439.18811035 0.86626983]	[362.33834839 521.31140137 0.89844513]	[500.68899536 351.95678711 0.84968555]	[523.86364746 428.9487915 0.88521135]	[544.33880615 511.0592041 0.88162804]	[459.77999878 521.26574707 0.81755519]	[421.32122803 521.38250732 0.77438718]	[441.71054077 647.0647583 0.85263121]	[457.07818604 772.77807617 0.82836008]	[498.17581177 518.78985596 0.7318626 ]	[503.46582031 647.02355957 0.83915532]	[523.82952881 785.50512695 0.83023077]	[434.02780151 313.54855347 0.8785184 ]	[457.20080566 310.91159058 0.88709545]	[408.45910645 298.24853516 0.79397005]	[467.46121216 295.51983643 0.75851542]	[5.23995422e+02 8.11147888e+02 8.03143620e-01]	[5.41920471e+02 8.08533875e+02 8.01031351e-01]	[5.21191162e+02 7.90695618e+02 7.14831352e-01]	[4.57137115e+02 7.98439819e+02 7.53449738e-01]	[439.24179077 793.34039307 0.8057887 ]	[4.59817047e+02 7.88035828e+02 7.74714589e-01]
[446.89111328 318.62203979 0.9188031 ]	[441.79702759 354.47750854 0.89196235]	[382.79516602 356.98013306 0.86063319]	[369.91921997 436.68157959 0.8419221 ]	[364.77536011 518.74139404 0.87035054]	[500.78872681 346.81219482 0.85645688]	[523.93243408 428.91842651 0.87649244]	[544.31866455 505.99990845 0.90189922]	[459.84887695 518.76226807 0.80248117]	[423.77682495 521.29443359 0.75800031]	[441.74072266 646.99737549 0.84439451]	[457.10760498 770.18225098 0.85988492]	[498.27246094 518.66729736 0.73200268]	[505.92666626 644.54504395 0.82794327]	[523.84710693 782.9586792 0.81544983]	[436.60241699 310.86679077 0.86722744]	[459.7026062 305.762146 0.89628589]	[413.54806519 298.09164429 0.81273603]	[470.01321411 295.41793823 0.65344167]	[5.26402527e+02 8.11134216e+02 7.92351663e-01]	[5.44312500e+02 8.06136963e+02 7.91679919e-01]	[5.18784058e+02 7.90609863e+02 6.98528528e-01]	[4.59633820e+02 7.98430359e+02 7.71792293e-01]	[439.29400635 793.30712891 0.81397182]	[4.59804443e+02 7.80481384e+02 7.41865814e-01]
[449.52627563 316.13418579 0.90517467]	[441.84686279 349.39389038 0.87486053]	[385.3102417 354.45541382 0.829934 ]	[369.92819214 434.02862549 0.817029 ]	[364.77816772 516.12097168 0.84014094]	[500.88061523 341.76171875 0.88633639]	[523.96453857 423.91290283 0.87330538]	[544.31762695 505.88983154 0.9195807 ]	[462.28234863 518.66802979 0.78235763]	[423.90008545 521.21148682 0.73461157]	[441.81170654 644.55297852 0.83965307]	[457.1328125 770.13574219 0.86686909]	[500.75466919 513.63580322 0.73784691]	[508.44052124 644.48144531 0.80842072]	[523.87731934 777.84875488 0.80767888]	[439.10552979 303.30340576 0.88760722]	[459.82751465 300.65081787 0.92973495]	[416.08999634 297.99865723 0.81735682]	[472.56695557 292.88552856 0.52195299]	[5.23899353e+02 8.08712097e+02 7.66430140e-01]	[5.41879822e+02 8.06063660e+02 7.36020863e-01]	[5.21256653e+02 7.88060486e+02 7.00688124e-01]	[4.59636658e+02 7.98397888e+02 7.86327720e-01]	[439.30603027 793.27307129 0.82858801]	[4.59813721e+02 7.77914368e+02 7.49680758e-01]
[454.58828735 316.03567505 0.90976727]	[444.30487061 344.31219482 0.87539291]	[387.85952759 349.3649292 0.80916899]	[372.45635986 431.48098755 0.82202172]	[364.82669067 511.07073975 0.82740468]	[503.30532837 341.69338989 0.89724976]	[524.00317383 423.84161377 0.88083071]	[544.33227539 503.47546387 0.92741919]	[462.33065796 511.07980347 0.76168436]	[426.39962769 516.20056152 0.7091167 ]	[441.87329102 644.4553833 0.83701569]	[457.15979004 770.1026001 0.86814892]	[500.77252197 508.47595215 0.74420303]	[506.00515747 644.38006592 0.81163132]	[523.89215088 772.69677734 0.8333028 ]	[439.22564697 300.71994019 0.91463125]	[462.26373291 298.18386841 0.94669312]	[418.60702515 293.02349854 0.85571194]	[475.12765503 285.29156494 0.55605096]	[5.23967957e+02 8.06079895e+02 7.90229082e-01]	[5.44307983e+02 7.98386047e+02 7.59267747e-01]	[5.21269470e+02 7.82979675e+02 6.86420619e-01]	[4.59627014e+02 7.98427612e+02 7.84583569e-01]	[439.28024292 793.27307129 0.82984447]	[4.59834900e+02 7.77861694e+02 7.53543079e-01]
[457.15356445 315.94763184 0.92639005]	[444.34225464 341.7713623 0.89010698]	[387.93475342 344.30264282 0.81232876]	[372.47140503 426.42398071 0.83464372]	[364.82543945 508.45629883 0.83874482]	[503.35467529 339.23068237 0.90751851]	[524.00201416 423.77444458 0.89029229]	[544.32885742 503.39535522 0.94046116]	[462.32693481 511.0411377 0.7583403 ]	[426.40441895 516.17077637 0.70479929]	[441.91589355 644.39367676 0.83133715]	[457.16928101 767.690979 0.87267649]	[500.7598877 505.9854126 0.74039084]	[508.47647095 644.37249756 0.80506945]	[523.94763184 772.75140381 0.81429642]	[441.67169189 298.25915527 0.93228865]	[462.37661743 298.081604 0.95061189]	[418.69790649 290.39160156 0.8400023 ]	[477.6472168 280.15792847 0.50598037]	[5.24000183e+02 8.08623596e+02 7.85046101e-01]	[5.44354065e+02 8.03484070e+02 7.58367658e-01]	[5.21333435e+02 7.82968079e+02 6.82916045e-01]	[459.66851807 798.43255615 0.80447423]	[439.3104248 793.27233887 0.8372137 ]	[4.59826538e+02 7.75315552e+02 7.68965423e-01]
[459.59741211 313.55163574 0.93439293]	[446.89083862 341.67242432 0.88955075]	[392.9987793 341.77770996 0.83216 ]	[372.5479126 423.92388916 0.84741336]	[364.83117676 505.92831421 0.8546567 ]	[503.42919922 339.16619873 0.90752542]	[526.41052246 423.7840271 0.88292885]	[544.36431885 503.37579346 0.94277704]	[462.43899536 508.48422241 0.75570089]	[431.48019409 513.62225342 0.69496745]	[444.32803345 644.40063477 0.82933897]	[457.19720459 770.11932373 0.87414491]	[500.83462524 505.93209839 0.75476265]	[508.50222778 641.92218018 0.79242879]	[523.92382812 770.26519775 0.82829851]	[441.75411987 298.24176025 0.94283026]	[464.82736206 298.06732178 0.94097823]	[418.79446411 290.35046387 0.83469993]	[480.15722656 280.16940308 0.49451479]	[5.23971680e+02 8.06043884e+02 7.95827329e-01]	[5.44317017e+02 7.95889221e+02 7.73543537e-01]	[5.21304382e+02 7.80423340e+02 6.77406311e-01]	[4.59638733e+02 7.98438843e+02 7.93469608e-01]	[439.28164673 793.26867676 0.83987361]	[4.62197296e+02 7.77866882e+02 7.54436016e-01]
[459.66583252 313.47543335 0.93300307]	[449.47259521 339.2583313 0.88840938]	[395.53607178 341.68664551 0.85404271]	[375.00125122 421.39147949 0.87588739]	[364.85150146 503.48632812 0.85992414]	[505.8706665 339.13302612 0.90067726]	[526.53265381 423.771698 0.86459029]	[544.35546875 503.35293579 0.94245791]	[462.44158936 505.99649048 0.75958174]	[428.97729492 511.087677 0.69521052]	[444.34698486 644.33660889 0.81498647]	[457.21612549 767.67041016 0.87973571]	[500.86386108 505.90234375 0.76173031]	[511.08557129 641.83666992 0.76288676]	[523.88861084 770.15325928 0.85053188]	[441.83401489 298.20541382 0.94290727]	[464.87243652 298.02148438 0.9356097 ]	[421.21298218 287.87051392 0.8420378 ]	[480.27276611 277.71484375 0.66875607]	[5.23943848e+02 8.03532288e+02 7.99263120e-01]	[5.41924683e+02 7.93353333e+02 7.89357185e-01]	[5.21274719e+02 7.75340332e+02 6.98988616e-01]	[459.63531494 798.4085083 0.80045193]	[439.28015137 793.2276001 0.85529691]	[4.62218567e+02 7.75277588e+02 7.60622144e-01]
[459.75045776 313.43234253 0.93548453]	[452.02719116 339.21987915 0.88955224]	[395.63357544 339.2749939 0.87399095]	[375.01672363 423.77105713 0.87947351]	[364.83953857 503.43664551 0.8702817 ]	[505.9390564 339.12045288 0.89600337]	[528.97821045 421.34436035 0.86938012]	[544.37921143 503.34768677 0.93955821]	[462.44546509 505.95367432 0.76636636]	[428.99456787 511.0255127 0.69633174]	[444.40039062 644.35400391 0.8156293 ]	[457.20477295 767.69659424 0.87764013]	[500.85369873 503.45178223 0.76671565]	[511.06121826 639.36309814 0.76131773]	[523.90509033 770.13446045 0.85134196]	[444.30557251 298.16638184 0.9273991 ]	[464.96704102 297.99829102 0.9161495 ]	[421.33139038 287.84655762 0.8348453 ]	[482.74740601 280.10006714 0.66209424]	[523.91564941 803.50897217 0.82379538]	[541.92041016 793.33831787 0.8069219 ]	[5.21307861e+02 7.72838745e+02 6.93114758e-01]	[459.63006592 798.43389893 0.80261588]	[439.28140259 793.24987793 0.85150796]	[4.62211334e+02 7.75307495e+02 7.59801865e-01]
[459.81967163 313.43261719 0.93705022]	[454.61508179 339.13330078 0.90016323]	[398.11849976 339.14730835 0.90673077]	[375.04162598 423.77420044 0.88291866]	[364.85440063 503.40603638 0.87376112]	[508.46060181 339.08666992 0.87869662]	[531.5680542 421.3460083 0.86317647]	[544.42156982 503.37530518 0.93401486]	[464.8581543 505.93212891 0.76918817]	[429.00027466 508.52401733 0.6998843 ]	[444.4034729 641.9319458 0.81062865]	[457.20941162 767.67803955 0.87927413]	[503.24673462 503.4367981 0.77817762]	[511.08633423 639.3314209 0.75494021]	[523.92498779 770.09265137 0.84536552]	[444.40060425 298.1529541 0.91714513]	[467.49673462 297.98950195 0.9021824 ]	[423.76904297 287.83413696 0.81831777]	[482.85891724 280.12988281 0.64452225]	[523.94677734 803.48681641 0.81964612]	[541.94586182 793.31066895 0.80829746]	[5.21323730e+02 7.72785767e+02 6.94782853e-01]	[459.62661743 798.44317627 0.7996667 ]	[439.27624512 793.25213623 0.84948379]	[4.62222107e+02 7.75280640e+02 7.64206707e-01]
[462.2484436 313.41293335 0.93431532]	[457.12524414 339.09399414 0.91451865]	[398.17355347 339.10540771 0.91102672]	[377.50854492 421.32852173 0.9101463 ]	[367.35766602 503.32995605 0.87282842]	[511.03045654 339.05358887 0.86585623]	[534.09448242 421.27670288 0.88239646]	[544.42596436 503.32254028 0.94190085]	[464.93585205 505.98287964 0.75550115]	[434.03387451 511.07147217 0.69836712]	[444.4230957 644.32873535 0.80796289]	[457.22143555 767.62695312 0.88052547]	[503.30496216 505.90533447 0.78121251]	[516.13568115 641.83013916 0.765324 ]	[523.89489746 767.69952393 0.84967923]	[446.9559021 298.13110352 0.8967694 ]	[472.57983398 295.62164307 0.89261466]	[423.82666016 285.26571655 0.81679529]	[482.92578125 277.63833618 0.59101224]	[523.9465332 803.49682617 0.82536131]	[541.94519043 793.30621338 0.80880821]	[5.21265503e+02 7.72777466e+02 6.96580470e-01]	[459.63369751 798.41680908 0.80399191]	[439.27960205 793.22857666 0.85151756]	[4.62242065e+02 7.72787842e+02 7.71008730e-01]
[462.31884766 310.92984009 0.91628224]	[459.59283447 336.70294189 0.92561007]	[398.22937012 339.07141113 0.91257799]	[377.5725708 421.23306274 0.92052591]	[369.91262817 503.32543945 0.87097895]	[513.63342285 336.66812134 0.86430812]	[536.69274902 421.26190186 0.89156747]	[544.49871826 503.3364563 0.92673004]	[467.41372681 505.99584961 0.74466133]	[434.09591675 513.57012939 0.6995216 ]	[444.42401123 644.35974121 0.81091452]	[457.21615601 767.60754395 0.87901211]	[503.36187744 505.9107666 0.77792066]	[516.11639404 641.85076904 0.75783908]	[523.87762451 767.69818115 0.84627712]	[449.51602173 298.07293701 0.88978332]	[475.13214111 295.56808472 0.90050745]	[423.93545532 282.76287842 0.80130589]	[485.34729004 277.56332397 0.62014365]	[523.92895508 803.5057373 0.83055782]	[541.92810059 793.32208252 0.8075487 ]	[5.21240601e+02 7.72769592e+02 6.88924491e-01]	[459.65383911 798.38604736 0.80221146]	[439.29016113 790.84014893 0.84880292]	[462.23309326 772.7666626 0.77557492]
[462.41494751 310.89517212 0.89617389]	[459.67962646 336.64996338 0.93997324]	[400.67858887 336.64373779 0.91267276]	[377.65634155 418.72964478 0.92899156]	[372.44616699 503.26293945 0.87093812]	[516.1842041 336.64141846 0.87023216]	[539.20574951 421.22058105 0.90917581]	[544.54486084 503.29458618 0.91536969]	[467.42327881 505.99050903 0.74266303]	[434.09228516 511.08056641 0.69878936]	[444.44570923 644.37640381 0.80872118]	[457.20565796 767.63891602 0.87466013]	[503.37313843 505.91101074 0.77649009]	[513.61828613 641.84088135 0.76210606]	[523.86529541 767.69030762 0.85152507]	[454.53659058 298.03359985 0.89142489]	[477.65722656 295.5328064 0.91732967]	[428.94241333 282.76470947 0.77852768]	[485.41696167 277.58932495 0.60699338]	[523.91442871 801.00018311 0.83470738]	[541.91809082 793.28131104 0.818811 ]	[5.21237610e+02 7.72746277e+02 6.84736550e-01]	[459.65188599 798.41271973 0.79911131]	[439.29150391 793.23376465 0.8400203 ]	[4.62223083e+02 7.72804016e+02 7.64556408e-01]
[464.86016846 308.39361572 0.87623101]	[459.79229736 336.63427734 0.93656206]	[400.74957275 336.63058472 0.90381551]	[377.71789551 418.65911865 0.92923629]	[374.98828125 500.88659668 0.88707507]	[518.73461914 336.62200928 0.88527548]	[539.24298096 421.14834595 0.91339153]	[546.94458008 500.88461304 0.910927 ]	[467.48788452 505.92996216 0.74159414]	[436.57278442 511.02874756 0.70431846]	[446.86456299 644.33123779 0.80275756]	[457.20507812 767.63555908 0.87421894]	[503.40991211 503.42297363 0.77876651]	[513.65411377 639.36254883 0.76531553]	[523.85192871 767.65533447 0.85029435]	[454.63671875 297.99801636 0.90577143]	[477.7416687 295.51837158 0.92750084]	[434.02249146 282.77020264 0.7873103 ]	[488.00210571 277.62774658 0.696661 ]	[523.89727783 800.9744873 0.83445776]	[541.89904785 793.265625 0.81769019]	[5.21216858e+02 7.72710510e+02 6.78132772e-01]	[4.59657043e+02 7.98417969e+02 7.97911346e-01]	[439.30419922 793.23681641 0.83846599]	[4.62217865e+02 7.72801575e+02 7.58390844e-01]
[464.97470093 308.3460083 0.85563129]	[462.23226929 336.64224243 0.93168074]	[400.84674072 336.65078735 0.88693905]	[380.11798096 418.66622925 0.92507577]	[375.08483887 500.8901062 0.90066493]	[521.1831665 336.61590576 0.89527714]	[541.69445801 421.19223022 0.91986299]	[546.99511719 503.24435425 0.90317076]	[470.04025269 505.99224854 0.72835213]	[436.68527222 511.07781982 0.71664572]	[446.90463257 644.359375 0.80335993]	[457.22158813 767.63665771 0.87844926]	[503.47232056 505.90371704 0.76107091]	[513.65466309 641.88970947 0.76790404]	[523.81732178 767.63330078 0.85557657]	[457.16714478 295.66113281 0.92840803]	[480.18997192 295.50576782 0.94473702]	[436.59616089 285.23208618 0.80036575]	[493.04394531 277.64312744 0.71268272]	[523.85388184 800.97894287 0.83963215]	[541.87561035 793.26812744 0.81516868]	[5.21181702e+02 7.72699463e+02 6.80757999e-01]	[4.59664001e+02 7.98395996e+02 7.97236443e-01]	[439.3114624 793.22387695 0.84038818]	[4.62234802e+02 7.72812439e+02 7.60253310e-01]
[472.52099609 308.34997559 0.84732664]	[462.31225586 336.63031006 0.93058634]	[403.33807373 336.64730835 0.87254435]	[380.23977661 418.65371704 0.92169541]	[377.52203369 500.8515625 0.91388249]	[521.2689209 336.58810425 0.9043659 ]	[541.79412842 421.18722534 0.930273 ]	[547.065979 503.25973511 0.89305454]	[472.52807617 508.46347046 0.72210348]	[439.08590698 513.57263184 0.71663517]	[446.94973755 644.34246826 0.79443616]	[457.21151733 767.62591553 0.87575221]	[503.48672485 505.93527222 0.75187862]	[513.64306641 641.85803223 0.76465213]	[523.8190918 767.60754395 0.84569633]	[459.67874146 297.98342896 0.9552319 ]	[480.33889771 295.50946045 0.96726966]	[436.68902588 282.7545166 0.81178939]	[495.60568237 277.59338379 0.6414389 ]	[523.83093262 800.95874023 0.82023919]	[541.85437012 793.25872803 0.80009437]	[5.21191711e+02 7.70289917e+02 6.73715651e-01]	[4.59663879e+02 7.98372559e+02 7.93042004e-01]	[439.30599976 790.83770752 0.84100235]	[4.62217133e+02 7.72809998e+02 7.54754364e-01]
[475.13601685 308.32733154 0.851919 ]	[462.40884399 336.64581299 0.92352962]	[405.89450073 336.64077759 0.85753083]	[382.74954224 418.78213501 0.91443384]	[377.66775513 500.89541626 0.93375027]	[521.39447021 336.5942688 0.90603757]	[541.87744141 418.79055786 0.9307164 ]	[549.53527832 503.296875 0.88699466]	[475.07141113 508.53622437 0.71609074]	[439.13452148 513.63879395 0.7231921 ]	[449.46517944 644.36907959 0.79537052]	[457.20092773 767.59313965 0.86997336]	[505.94262695 508.45462036 0.72846079]	[516.16223145 644.33319092 0.76977754]	[523.82861328 767.68865967 0.8583895 ]	[459.78775024 297.98596191 0.96541053]	[482.76419067 295.48852539 0.96034431]	[439.12893677 280.20568848 0.85486126]	[498.16778564 277.49038696 0.67321336]	[523.88037109 800.98699951 0.82369125]	[541.88745117 793.27923584 0.806063 ]	[5.21179932e+02 7.72745056e+02 6.82095706e-01]	[4.59627258e+02 7.98363342e+02 7.95652211e-01]	[439.27957153 790.82196045 0.84694237]	[4.62208435e+02 7.72768311e+02 7.55994022e-01]
[477.62591553 305.84381104 0.85770708]	[464.88534546 336.62203979 0.91053879]	[410.96478271 336.58987427 0.84869915]	[387.85559082 418.7428894 0.8841691 ]	[380.13119507 503.27685547 0.94749397]	[523.86517334 336.60507202 0.90354276]	[541.95135498 421.16952515 0.92969352]	[554.62109375 503.29495239 0.87612557]	[477.6000061 511.03314209 0.72831434]	[439.22598267 513.61834717 0.73828 ]	[451.99191284 644.39306641 0.79352027]	[457.20632935 767.57006836 0.87145776]	[508.46960449 508.49301147 0.71403223]	[518.65045166 644.40283203 0.78885061]	[523.83288574 770.10876465 0.85763967]	[459.85110474 295.65499878 0.95783389]	[482.82403564 295.4694519 0.95325267]	[439.27236938 280.20050049 0.85439199]	[498.25585938 277.54544067 0.66981894]	[523.89709473 800.99700928 0.81868178]	[541.90185547 793.30010986 0.81112242]	[5.18782288e+02 7.72805969e+02 6.71571970e-01]	[4.59634460e+02 7.98350403e+02 7.93957293e-01]	[439.29104614 790.80981445 0.84814215]	[4.62201721e+02 7.72722229e+02 7.56114781e-01]
[477.70550537 308.3276062 0.87168801]	[467.47476196 336.63668823 0.89114201]	[416.01834106 336.59115601 0.86447787]	[393.02606201 418.77548218 0.89080334]	[380.27020264 503.26251221 0.93005085]	[523.9730835 336.62078857 0.89855182]	[544.39025879 421.18847656 0.92663586]	[559.6963501 503.36715698 0.89276886]	[477.69543457 511.02398682 0.7372731 ]	[439.28890991 513.56939697 0.73303461]	[452.07025146 644.42907715 0.79723299]	[457.21511841 767.5947876 0.87425399]	[511.04852295 508.51031494 0.70256042]	[518.71105957 644.40991211 0.8086102 ]	[523.84240723 767.69915771 0.86279309]	[462.26589966 295.65899658 0.95807725]	[482.91842651 295.50231934 0.94495076]	[441.72131348 280.23626709 0.85381484]	[500.76925659 277.65219116 0.75922781]	[523.87298584 800.97814941 0.81963027]	[541.89611816 793.29034424 0.80634141]	[5.21177246e+02 7.72744385e+02 6.85718298e-01]	[4.57183228e+02 7.98375244e+02 7.90549695e-01]	[439.25857544 790.81152344 0.85252714]	[4.62229431e+02 7.72751038e+02 7.59515703e-01]
[480.25143433 305.84408569 0.89888734]	[477.65112305 336.64596558 0.91155499]	[418.66543579 336.581604 0.90357101]	[398.09954834 418.79940796 0.92377448]	[387.94104004 503.31958008 0.86057013]	[531.61987305 336.67776489 0.86238748]	[547.07037354 421.20578003 0.89013278]	[562.28424072 503.3788147 0.92645806]	[480.27618408 511.03326416 0.7576468 ]	[441.79330444 513.57067871 0.73560017]	[457.17797852 644.42321777 0.82339591]	[459.59451294 767.56488037 0.88041377]	[518.72784424 508.52481079 0.71324247]	[521.21136475 644.50665283 0.82807326]	[523.92871094 770.17529297 0.86136252]	[464.83551025 295.64648438 0.92515075]	[487.92977905 295.50863647 0.90896213]	[441.92733765 282.67648315 0.82907271]	[503.39337158 277.72827148 0.85250413]	[523.92272949 800.98718262 0.80168039]	[541.91845703 793.33428955 0.80437118]	[5.21313782e+02 7.75314453e+02 7.05376029e-01]	[4.57175232e+02 7.98377136e+02 7.94974625e-01]	[439.25512695 790.79864502 0.85760695]	[4.62231628e+02 7.72699219e+02 7.67761588e-01]
[480.34152222 305.85195923 0.90118027]	[480.12939453 336.62210083 0.93125296]	[418.78607178 336.58502197 0.91009206]	[398.23245239 418.6940918 0.93002081]	[395.49429321 500.87896729 0.87927294]	[536.66455078 336.63961792 0.86442018]	[554.66070557 421.23175049 0.88144803]	[562.4196167 503.39620972 0.93178976]	[480.32192993 508.52053833 0.75523478]	[441.82345581 511.02838135 0.72828197]	[459.64749146 641.89886475 0.82402194]	[459.58151245 767.63409424 0.86582083]	[518.78375244 508.51333618 0.71832711]	[521.27722168 644.50164795 0.83055884]	[523.91680908 770.18103027 0.85708731]	[464.95388794 295.64804077 0.90503287]	[488.01754761 295.51098633 0.89346004]	[444.38171387 280.24761963 0.81697923]	[503.43295288 277.6020813 0.85592908]	[523.90960693 803.46142578 0.81113553]	[541.90698242 793.34680176 0.81395221]	[5.21302246e+02 7.75325378e+02 6.96446121e-01]	[4.57218292e+02 7.98403015e+02 7.89518714e-01]	[439.29025269 790.82159424 0.84017873]	[4.59819031e+02 7.72790222e+02 7.40058243e-01]
[480.34326172 305.85150146 0.90100628]	[480.1293335 336.61987305 0.93090439]	[418.7902832 336.58093262 0.90940213]	[398.23114014 418.69393921 0.93021566]	[395.49295044 500.88201904 0.87943804]	[536.65948486 336.63864136 0.86360306]	[554.66571045 421.22994995 0.88176441]	[562.41705322 503.39108276 0.93125206]	[480.32791138 508.51956177 0.75582838]	[441.82803345 511.02734375 0.72818029]	[459.65585327 641.88555908 0.82401115]	[459.58258057 767.63751221 0.86501074]	[518.79052734 508.50946045 0.71919727]	[521.29150391 644.48968506 0.82971096]	[523.91577148 770.17810059 0.857526 ]	[464.95700073 295.64953613 0.90432453]	[488.01794434 295.51333618 0.89412403]	[444.38046265 280.24713135 0.81696171]	[503.43179321 277.60992432 0.85497379]	[523.90692139 803.46240234 0.81212831]	[541.90637207 793.34765625 0.813636 ]	[5.21298035e+02 7.75321350e+02 6.96433604e-01]	[4.59615967e+02 7.98406250e+02 7.89217889e-01]	[439.29077148 790.82385254 0.83932537]	[4.59820099e+02 7.72793335e+02 7.38628745e-01]
[482.73031616 305.79556274 0.8997097 ]	[480.28787231 336.63769531 0.94297969]	[421.28390503 336.62286377 0.899351 ]	[400.72244263 418.77120972 0.92322206]	[398.06686401 503.287323 0.92635971]	[539.27478027 336.63656616 0.88426918]	[559.72155762 421.20120239 0.90072817]	[564.92681885 503.3420105 0.92561376]	[482.79992676 508.53192139 0.74763197]	[444.32199097 511.0486145 0.70840126]	[459.69952393 644.37841797 0.82575977]	[459.59515381 767.66925049 0.8625145 ]	[521.29284668 508.49713135 0.74034154]	[521.2454834 644.43304443 0.81780684]	[523.98748779 770.18884277 0.84668475]	[467.47018433 295.57946777 0.89155769]	[493.05883789 295.46627808 0.88297379]	[446.96893311 280.22680664 0.78264779]	[505.90563965 277.55105591 0.84480995]	[523.87109375 803.46099854 0.81090289]	[541.8828125 793.35705566 0.81047481]	[5.23792908e+02 7.75346558e+02 6.95782840e-01]	[4.57212524e+02 7.98438171e+02 7.87814677e-01]	[439.29608154 793.2199707 0.83044046]	[4.59828583e+02 7.75268555e+02 7.29525030e-01]
[482.83718872 305.76620483 0.89584225]	[482.78656006 336.64221191 0.93498939]	[423.82302856 336.69125366 0.87757641]	[403.27731323 421.1842041 0.90232641]	[400.62277222 503.34738159 0.94722098]	[541.74707031 336.59371948 0.89409852]	[562.27770996 421.21566772 0.9174242 ]	[565.05639648 503.37008667 0.90261972]	[482.92874146 511.05447388 0.7416209 ]	[446.91122437 513.57299805 0.68805438]	[459.75717163 644.39477539 0.83407855]	[459.58856201 770.10784912 0.83805877]	[521.39324951 511.05386353 0.74755347]	[521.3861084 644.46826172 0.83583093]	[526.41455078 770.18719482 0.83404696]	[472.53106689 295.51867676 0.88648593]	[498.11853027 295.44046021 0.90068448]	[452.04656982 280.22412109 0.77126086]	[508.46594238 277.6050415 0.79632467]	[523.8706665 801.00006104 0.80762094]	[541.88293457 795.78759766 0.80408549]	[5.23856140e+02 7.75329773e+02 6.93103790e-01]	[4.57184082e+02 8.00915894e+02 7.61176705e-01]	[439.2789917 793.23486328 0.79577726]	[4.59814087e+02 7.77830750e+02 6.84571207e-01]
[482.92321777 305.79522705 0.88116956]	[482.91540527 336.65359497 0.9217608 ]	[426.40765381 336.68032837 0.85982585]	[408.47607422 421.19473267 0.8739922 ]	[400.72106934 503.26525879 0.94301033]	[541.85852051 336.57794189 0.90082616]	[562.38311768 418.75512695 0.9161005 ]	[567.50952148 503.36373901 0.88943982]	[482.97155762 508.52911377 0.73815435]	[446.9425354 511.02996826 0.69106942]	[459.79147339 644.36309814 0.8285917 ]	[459.63946533 767.69592285 0.85656315]	[523.7612915 511.02249146 0.74553686]	[523.78106689 644.4432373 0.84625381]	[526.47283936 770.09155273 0.83410311]	[475.09463501 295.54537964 0.88571507]	[498.21072388 295.45083618 0.91677588]	[457.09341431 282.68344116 0.77612597]	[511.09552002 277.60733032 0.8094784 ]	[523.79174805 800.96862793 0.80833507]	[541.82189941 793.36187744 0.79420072]	[5.23926880e+02 7.72806885e+02 7.04294622e-01]	[4.57189850e+02 7.98414062e+02 7.62599349e-01]	[439.27075195 790.8190918 0.81242758]	[4.62229187e+02 7.75334595e+02 6.96204960e-01]
[485.35845947 303.30047607 0.87156302]	[485.36691284 336.64663696 0.90837443]	[428.97085571 336.6335144 0.8522163 ]	[413.58065796 421.25216675 0.88679284]	[400.84603882 503.28982544 0.92928183]	[544.31933594 336.57995605 0.89884818]	[564.82623291 418.78140259 0.92310846]	[570.09051514 503.37426758 0.86763918]	[485.44235229 508.48193359 0.73596227]	[451.99594116 508.50424194 0.68957269]	[462.20513916 641.85992432 0.8227911 ]	[459.65863037 767.66687012 0.86485088]	[523.8447876 508.51803589 0.75459766]	[523.84210205 644.3972168 0.84979522]	[526.50549316 770.14007568 0.83289045]	[477.61126709 295.53329468 0.89823925]	[500.64672852 295.44763184 0.92499983]	[457.17379761 280.2484436 0.79147911]	[516.19671631 277.64816284 0.8287093 ]	[521.39892578 800.99047852 0.80583453]	[5.41790710e+02 7.95837952e+02 7.93819249e-01]	[5.23956482e+02 7.75312012e+02 6.98642075e-01]	[4.57193756e+02 7.98406494e+02 7.65085280e-01]	[439.2673645 790.80615234 0.82029063]	[4.62250824e+02 7.75287720e+02 6.99098527e-01]
[485.3550415 303.30383301 0.87156463]	[485.36651611 336.64682007 0.9081412 ]	[428.96566772 336.63589478 0.85243976]	[413.58154297 421.25119019 0.88726765]	[400.84603882 503.29638672 0.92890394]	[544.31970215 336.57910156 0.89844799]	[564.82281494 418.77819824 0.92361116]	[570.08306885 503.37106323 0.86901951]	[485.4463501 508.47680664 0.73595411]	[451.99996948 508.50280762 0.68947798]	[462.21310425 641.82672119 0.8200841 ]	[459.67105103 767.63568115 0.87030941]	[523.84875488 508.50778198 0.75539815]	[523.84729004 644.38970947 0.85249984]	[526.50708008 770.14263916 0.83406407]	[477.60510254 295.53500366 0.89708066]	[500.64535522 295.44842529 0.92497861]	[457.17745972 282.66616821 0.78869843]	[516.19433594 277.64703369 0.82699287]	[521.3973999 801.00061035 0.80596566]	[5.41793274e+02 7.95844849e+02 7.92973280e-01]	[5.23959412e+02 7.75314819e+02 7.01630175e-01]	[4.57197937e+02 7.98415955e+02 7.71186352e-01]	[439.26837158 790.81329346 0.82609981]	[4.62258667e+02 7.72824768e+02 7.06076622e-01]
[485.46694946 303.29229736 0.85627145]	[485.42776489 336.62689209 0.90266621]	[431.49411011 336.62155151 0.85152137]	[416.09414673 421.24969482 0.90383458]	[403.39932251 503.32397461 0.89087492]	[544.41400146 336.55957031 0.89385104]	[564.90045166 421.16400146 0.92311764]	[577.73059082 503.39840698 0.86691195]	[487.94390869 508.48934937 0.72601712]	[454.56668091 508.4989624 0.68990666]	[462.26992798 641.84307861 0.82449746]	[459.67889404 767.56738281 0.876553 ]	[523.91485596 511.02496338 0.75152558]	[523.93823242 644.46551514 0.8500604 ]	[528.98010254 770.11462402 0.83058876]	[477.71966553 295.52749634 0.9130466 ]	[500.7303772 295.44470215 0.93661445]	[459.59002686 280.23138428 0.81326264]	[518.69287109 277.61828613 0.85442269]	[521.32006836 800.99536133 0.80113566]	[5.41756287e+02 7.95882935e+02 7.86965251e-01]	[5.26447754e+02 7.75276917e+02 7.08552480e-01]	[4.57207825e+02 7.98400452e+02 7.71283329e-01]	[439.26986694 790.80029297 0.82950008]	[4.62271545e+02 7.72746277e+02 7.16536462e-01]
[485.46984863 303.28866577 0.85621166]	[485.42849731 336.6270752 0.90277469]	[431.49432373 336.6222229 0.8511675 ]	[416.09231567 421.24850464 0.90361905]	[403.39880371 503.32702637 0.89074701]	[544.41436768 336.55831909 0.89379328]	[564.90313721 421.16342163 0.92198205]	[577.74066162 503.38708496 0.86864489]	[487.95739746 508.48995972 0.72572881]	[454.57272339 508.50256348 0.69097036]	[462.26852417 641.84393311 0.82659757]	[459.69711304 767.56390381 0.88811731]	[523.93341064 511.02575684 0.75037766]	[523.93048096 644.45214844 0.85166442]	[528.98181152 770.10656738 0.83170992]	[477.72131348 295.52410889 0.91287851]	[500.7322998 295.44134521 0.9369303 ]	[459.59048462 280.23529053 0.81262159]	[518.68988037 277.62268066 0.85101211]	[521.3157959 800.9888916 0.80295873]	[5.41753296e+02 7.95875305e+02 7.89250135e-01]	[5.26448547e+02 7.75266602e+02 7.12478817e-01]	[4.59624023e+02 7.98399963e+02 7.82139003e-01]	[439.28833008 790.80450439 0.84353411]	[4.62292633e+02 7.72732422e+02 7.29981780e-01]
[487.94381714 303.28097534 0.85290873]	[485.48626709 336.63943481 0.89494103]	[434.02932739 336.63473511 0.85741687]	[416.15008545 421.27438354 0.91149592]	[408.42056274 503.31027222 0.87518132]	[544.46075439 336.5703125 0.89186597]	[564.96020508 421.1574707 0.91519445]	[580.27770996 503.40332031 0.88922209]	[488.00878906 508.52090454 0.71917039]	[454.62490845 508.5241394 0.69420153]	[462.27011108 641.88360596 0.82981056]	[459.6895752 767.60540771 0.88218641]	[523.98590088 511.07397461 0.74330002]	[523.95379639 644.55834961 0.85812104]	[528.97912598 770.09277344 0.83469015]	[480.13845825 295.51947021 0.91989726]	[500.77883911 295.43518066 0.94016248]	[459.6242981 280.21289062 0.82689404]	[518.73822021 277.58340454 0.85907638]	[521.28845215 800.97509766 0.80495834]	[5.41742004e+02 7.95870178e+02 7.91828811e-01]	[5.26451965e+02 7.72836243e+02 7.12339282e-01]	[4.59635742e+02 7.98386353e+02 7.68736839e-01]	[439.28842163 790.80413818 0.83002931]	[4.62285950e+02 7.72796082e+02 7.12360740e-01]
[488.01748657 305.75613403 0.84293312]	[487.92807007 336.65301514 0.89145899]	[434.05352783 336.66009521 0.85882002]	[418.53762817 421.31707764 0.9129824 ]	[410.97302246 503.32843018 0.87140191]	[544.50921631 336.56787109 0.88859528]	[565.02496338 421.15359497 0.90535992]	[580.35443115 503.35070801 0.90312493]	[490.48956299 508.49032593 0.72042221]	[457.08572388 508.48675537 0.70659441]	[462.27636719 641.85552979 0.83038151]	[459.68380737 767.59075928 0.88424855]	[524.01098633 511.04846191 0.74012935]	[523.96386719 646.94171143 0.85968256]	[529.01092529 770.08050537 0.83389533]	[480.18490601 295.55184937 0.9280895 ]	[500.83282471 295.46737671 0.94675475]	[459.65383911 280.16998291 0.84948301]	[521.17559814 277.54168701 0.87726951]	[521.26330566 800.9786377 0.80442935]	[5.41720520e+02 7.95894287e+02 7.86506534e-01]	[5.26485291e+02 7.72811523e+02 7.20242262e-01]	[4.59662048e+02 7.98395691e+02 7.73863494e-01]	[439.30618286 790.81610107 0.82806599]	[4.62284424e+02 7.72761719e+02 7.22353280e-01]
[485.46383667 305.82839966 0.85217303]	[485.39538574 336.68432617 0.90634835]	[428.97064209 336.67184448 0.85314596]	[413.55352783 421.30136108 0.8824203 ]	[403.33529663 503.34552002 0.90458214]	[544.38116455 336.60778809 0.90237111]	[564.90600586 421.17562866 0.92068231]	[580.24151611 503.34725952 0.88060135]	[485.4331665 505.94482422 0.74306035]	[449.46069336 505.95959473 0.7008152 ]	[459.79821777 641.88696289 0.82491875]	[459.64916992 767.62225342 0.86983287]	[523.88366699 505.98623657 0.75456691]	[523.88867188 644.52819824 0.85863793]	[528.99255371 770.1484375 0.83484215]	[477.70840454 295.59631348 0.9155798 ]	[500.72613525 295.50302124 0.94380045]	[459.58905029 282.69204712 0.82375801]	[518.68310547 277.6413269 0.86034018]	[521.29327393 803.47827148 0.80361104]	[5.41740540e+02 7.98371948e+02 7.80439675e-01]	[5.26473267e+02 7.75342651e+02 7.09110677e-01]	[4.59634918e+02 7.98424072e+02 7.69188583e-01]	[439.2885437 790.8302002 0.8201611]	[4.62254486e+02 7.72782410e+02 7.21689343e-01]
[485.45297241 308.3392334 0.8537876 ]	[482.92126465 339.04977417 0.92064703]	[426.3755188 339.05761719 0.86083901]	[408.47439575 421.33566284 0.86344439]	[400.85913086 503.34616089 0.92843616]	[541.92047119 336.63705444 0.90445113]	[564.82757568 421.25924683 0.91871917]	[577.71209717 503.32421875 0.86793315]	[485.37371826 508.44921875 0.74759734]	[446.92440796 508.46359253 0.70411462]	[459.73709106 644.4140625 0.84936339]	[459.63693237 767.65600586 0.87014192]	[523.84393311 508.48672485 0.75532496]	[523.80633545 644.52703857 0.8575272 ]	[526.55395508 770.10400391 0.83584762]	[477.68264771 295.63253784 0.91542852]	[500.7102356 295.52410889 0.94208556]	[457.20922852 282.71270752 0.81828147]	[516.20788574 277.64538574 0.83700395]	[521.32873535 803.4798584 0.80447555]	[5.41758545e+02 7.95893860e+02 7.82125652e-01]	[5.26432617e+02 7.72824524e+02 7.13851929e-01]	[4.57213562e+02 7.98408752e+02 7.71092653e-01]	[439.29324341 790.82025146 0.83229148]	[4.62228638e+02 7.72823669e+02 7.26637959e-01]
[485.35223389 308.3956604 0.87248188]	[482.83206177 336.67706299 0.93003714]	[423.86856079 339.05310059 0.8707124 ]	[403.31887817 421.26062012 0.89230943]	[400.75326538 503.34265137 0.94427609]	[541.78521729 336.59698486 0.90239161]	[562.37591553 418.76257324 0.9077971 ]	[570.09973145 503.26528931 0.86937726]	[482.85848999 508.51599121 0.75069851]	[444.34835815 508.53677368 0.7097649 ]	[459.67071533 644.48077393 0.83895934]	[459.61044312 767.64343262 0.86863905]	[521.36865234 508.53115845 0.7465111 ]	[521.40472412 646.93218994 0.84995127]	[526.52075195 770.15844727 0.83185303]	[475.15386963 295.64657593 0.89486885]	[498.2727356 295.53894043 0.92925465]	[457.11096191 282.70062256 0.80138439]	[513.59509277 277.63772583 0.80765074]	[521.3359375 801.00494385 0.80124664]	[5.41734314e+02 7.95890991e+02 7.76773691e-01]	[5.26400513e+02 7.75307800e+02 6.96155131e-01]	[4.57201050e+02 7.98401917e+02 7.81862557e-01]	[439.29205322 790.81921387 0.84033215]	[4.62209686e+02 7.72802185e+02 7.34796107e-01]
[485.35095215 308.39505005 0.87288147]	[482.83163452 336.67501831 0.92937553]	[423.86657715 339.05233765 0.87064523]	[403.32220459 421.26535034 0.89136249]	[400.75219727 503.34698486 0.94359952]	[541.78088379 336.5932312 0.90186477]	[562.37548828 418.76165771 0.90778506]	[570.09954834 503.26669312 0.86964899]	[482.87109375 508.50778198 0.75188529]	[444.36053467 508.53308105 0.70916867]	[459.66485596 644.47650146 0.83885181]	[459.60565186 767.63824463 0.86746722]	[521.38354492 508.52276611 0.74905562]	[521.40509033 646.9284668 0.85040259]	[526.51782227 770.15869141 0.83334345]	[475.15332031 295.64611816 0.89524257]	[498.27124023 295.53945923 0.92938578]	[457.11331177 282.69921875 0.8015269 ]	[513.59686279 277.63842773 0.80734605]	[5.21332703e+02 8.01004028e+02 7.99890935e-01]	[5.41729675e+02 7.95892578e+02 7.76906610e-01]	[5.26397827e+02 7.75309692e+02 6.99855566e-01]	[4.57207611e+02 7.98395447e+02 7.82061100e-01]	[439.29312134 790.81585693 0.83918381]	[4.62205353e+02 7.72798218e+02 7.33916461e-01]
[482.90844727 310.86523438 0.89225674]	[480.37878418 336.68621826 0.93455112]	[421.38262939 336.70059204 0.88172597]	[400.7522583 421.16775513 0.92373729]	[398.21734619 503.31674194 0.93892688]	[541.70526123 336.63726807 0.89395016]	[562.28460693 421.19000244 0.91714156]	[567.54205322 503.26397705 0.88855994]	[482.79129028 511.03982544 0.74387723]	[441.91970825 511.05471802 0.71037078]	[459.66781616 644.40673828 0.83726323]	[459.59872437 767.6862793 0.86576617]	[521.29730225 511.02090454 0.73528421]	[521.29541016 644.5135498 0.84366369]	[526.44854736 770.16583252 0.83629632]	[475.06710815 295.64920044 0.88479424]	[498.1963501 295.55181885 0.92093223]	[454.62866211 282.72473145 0.79085332]	[511.03894043 277.66195679 0.79805374]	[521.40655518 800.97442627 0.80099928]	[5.41787354e+02 7.95825745e+02 7.90720820e-01]	[5.23922119e+02 7.75322266e+02 6.99950874e-01]	[4.57217865e+02 7.98405396e+02 7.82121897e-01]	[439.30023193 790.82940674 0.83495122]	[4.59829865e+02 7.75285950e+02 7.23695159e-01]
[482.85168457 308.40438843 0.89905077]	[480.2756958 336.67971802 0.94380617]	[421.28030396 336.65966797 0.90052295]	[400.63998413 421.17218018 0.92509902]	[398.07073975 503.31265259 0.92273545]	[539.28302002 336.65011597 0.88774157]	[559.78137207 421.18655396 0.90704626]	[565.05090332 503.26586914 0.90272307]	[480.37078857 508.52792358 0.748999 ]	[441.84024048 511.05093384 0.72171235]	[459.6451416 644.34466553 0.82944369]	[459.5838623 767.60400391 0.86370069]	[521.21417236 508.49606323 0.72872072]	[521.26928711 644.44714355 0.82322806]	[524.02130127 770.09558105 0.83894444]	[472.5333252 295.64035034 0.88424432]	[498.13320923 295.54418945 0.91118616]	[454.54336548 282.72369385 0.77948236]	[508.49478149 277.64785767 0.7879945 ]	[523.85339355 800.99725342 0.80910093]	[541.87493896 793.35882568 0.80057418]	[5.23818359e+02 7.72755737e+02 7.08596528e-01]	[459.63348389 798.40032959 0.80203873]	[441.67370605 790.82965088 0.84717029]	[4.59823639e+02 7.72757629e+02 7.37269998e-01]
[482.81808472 308.40359497 0.90109313]	[480.20263672 336.6680603 0.94322336]	[421.21124268 336.63885498 0.91210151]	[398.24407959 421.19363403 0.9317075 ]	[395.59698486 503.2755127 0.90215558]	[539.23400879 336.64788818 0.88140857]	[557.19049072 421.21508789 0.8843528 ]	[564.92376709 503.39291382 0.91847885]	[480.31002808 508.47427368 0.75862205]	[441.7828064 508.53533936 0.73065817]	[459.59295654 644.37774658 0.82231545]	[459.57928467 767.63464355 0.86744308]	[521.16247559 505.99206543 0.72764438]	[521.19219971 644.43676758 0.81180108]	[523.91992188 770.12799072 0.84993351]	[470.02377319 295.64648438 0.88814509]	[495.66870117 295.54455566 0.90263522]	[449.51351929 280.23538208 0.78741759]	[506.00201416 277.63336182 0.78884119]	[523.87652588 800.99963379 0.80419785]	[541.89691162 793.32342529 0.79680705]	[5.21298828e+02 7.72811584e+02 6.76246107e-01]	[459.63433838 798.38208008 0.80304563]	[441.67178345 790.82287598 0.85767043]	[4.59821747e+02 7.72802795e+02 7.36658573e-01]
[482.79852295 308.40948486 0.9015913 ]	[480.15466309 336.68026733 0.93897671]	[421.16281128 336.62521362 0.91243392]	[398.15847778 421.14047241 0.92416638]	[393.02798462 503.28366089 0.86761409]	[539.17816162 336.69396973 0.8728168 ]	[552.05279541 421.15496826 0.88468307]	[562.43017578 503.35354614 0.93438679]	[480.24353027 508.47073364 0.75077534]	[441.71530151 508.53756714 0.72876006]	[457.20043945 644.35015869 0.80766118]	[459.60827637 767.63470459 0.86820072]	[518.72668457 505.99880981 0.71334761]	[518.77227783 644.40118408 0.79042834]	[523.82141113 767.70281982 0.84828961]	[469.99871826 297.99023438 0.88607681]	[495.62313843 295.55224609 0.89490443]	[449.46017456 280.23614502 0.79109854]	[505.97946167 277.60443115 0.79666066]	[523.86193848 800.91363525 0.80175507]	[541.87530518 793.23730469 0.80847967]	[5.18771912e+02 7.72780823e+02 6.50738835e-01]	[4.59691284e+02 7.98399780e+02 7.96105981e-01]	[441.70437622 790.84521484 0.84594339]	[4.62220154e+02 7.72803040e+02 7.22053230e-01]
[482.79571533 308.39294434 0.90050828]	[480.1187439 339.04666138 0.93400913]	[418.78503418 336.6312561 0.91040683]	[398.11502075 421.20626831 0.92203903]	[387.94772339 503.33657837 0.8621192 ]	[536.7121582 339.08947754 0.86786312]	[549.53820801 421.23959351 0.88120574]	[562.30187988 503.42028809 0.92670584]	[480.19552612 505.97717285 0.75557745]	[441.68087769 508.50518799 0.73594218]	[457.21102905 644.33734131 0.80875582]	[459.59942627 767.63848877 0.86763573]	[518.65667725 505.94967651 0.71205491]	[518.73278809 644.38647461 0.7780413 ]	[523.80871582 767.61090088 0.84535587]	[469.98364258 295.65237427 0.88812882]	[495.60345459 295.53720093 0.89162195]	[446.96798706 280.21575928 0.79975569]	[505.9152832 277.5758667 0.78792614]	[5.23839722e+02 7.98435364e+02 7.97376037e-01]	[541.8480835 790.82446289 0.80379832]	[5.21177612e+02 7.70252197e+02 6.61638558e-01]	[4.59691071e+02 7.98379028e+02 7.96777070e-01]	[441.70782471 790.83331299 0.84968239]	[4.62203461e+02 7.72804321e+02 7.22844779e-01]
[482.77160645 310.8661499 0.90484083]	[477.73776245 336.70211792 0.9287765 ]	[418.75622559 336.62112427 0.91114902]	[398.06283569 421.21588135 0.9165433 ]	[385.38238525 503.30987549 0.87362045]	[536.68939209 339.08377075 0.86513364]	[547.03137207 421.17883301 0.89068782]	[562.27154541 503.39004517 0.92038131]	[480.14239502 505.97967529 0.74540281]	[439.31472778 508.50476074 0.73606211]	[457.13641357 641.91412354 0.79799306]	[459.6022644 767.59350586 0.8646512 ]	[516.16217041 505.95465088 0.70498413]	[518.67199707 644.33331299 0.76434577]	[523.79962158 767.53039551 0.83915985]	[467.50341797 297.99847412 0.88992655]	[493.11471558 295.55270386 0.88935018]	[446.92797852 280.22265625 0.80445868]	[505.88766479 277.57528687 0.79290634]	[5.23835266e+02 7.98362671e+02 7.94745564e-01]	[541.83428955 790.75738525 0.80849546]	[5.21192444e+02 7.70181030e+02 6.72023833e-01]	[4.59683960e+02 7.98357483e+02 7.94001222e-01]	[441.70263672 790.81689453 0.85046864]	[4.62207184e+02 7.72747375e+02 7.25748718e-01]
[482.73748779 310.89807129 0.91157186]	[477.71813965 339.05300903 0.92651904]	[418.73779297 336.60473633 0.910779 ]	[398.03060913 421.18212891 0.91707492]	[382.86172485 503.28161621 0.89527869]	[536.66247559 339.12625122 0.86203647]	[547.01794434 421.26843262 0.88447529]	[562.24407959 503.41217041 0.91298348]	[480.11358643 511.00820923 0.73434156]	[439.31173706 511.05218506 0.73068094]	[457.08013916 641.92858887 0.78923136]	[459.59158325 767.61468506 0.8650099 ]	[513.63464355 508.53939819 0.69186443]	[516.20861816 644.36303711 0.75909752]	[523.75964355 765.03265381 0.82228178]	[467.46661377 298.03121948 0.89485729]	[493.05706787 295.58123779 0.8868655 ]	[446.91159058 280.24661255 0.80475372]	[503.50875854 277.5894165 0.81272548]	[523.83026123 795.88201904 0.79692018]	[541.82409668 790.71759033 0.81072003]	[5.18766052e+02 7.70114685e+02 6.65008605e-01]	[4.59674042e+02 7.98374512e+02 7.92251885e-01]	[441.69287109 790.82989502 0.84993649]	[4.62207062e+02 7.72766541e+02 7.31842220e-01]
[482.72875977 310.91604614 0.91477203]	[477.70797729 339.08639526 0.92649591]	[418.72677612 336.62030029 0.90896153]	[398.01913452 421.20718384 0.91599125]	[382.83432007 503.3081665 0.89959311]	[536.65594482 339.17929077 0.8604784 ]	[547.01098633 421.31613159 0.87591606]	[562.23260498 503.4208374 0.91008151]	[477.72583008 508.49539185 0.73128617]	[439.28582764 511.01712036 0.73237503]	[454.60250854 641.89355469 0.78053963]	[457.2225647 767.58435059 0.86191154]	[513.59387207 508.5015564 0.69250607]	[516.15856934 644.3326416 0.75484461]	[523.7689209 765.02911377 0.82278609]	[467.45117188 298.0473938 0.89630306]	[493.04266357 295.59146118 0.88613355]	[446.88131714 280.25518799 0.80679005]	[503.50158691 277.5796814 0.81798583]	[523.84143066 795.89508057 0.79713041]	[541.83892822 790.7243042 0.81147528]	[5.18771301e+02 7.70109436e+02 6.74076319e-01]	[4.59648590e+02 7.98367554e+02 7.88138986e-01]	[441.6734314 790.82122803 0.8468895 ]	[4.62204163e+02 7.72731812e+02 7.40220547e-01]
[482.70861816 310.925354 0.91534519]	[477.69735718 339.07949829 0.92394769]	[418.73364258 336.61505127 0.90846473]	[398.02062988 421.21444702 0.91592544]	[382.83251953 503.29598999 0.89873767]	[534.17852783 339.17184448 0.85787082]	[547.01983643 421.32351685 0.87389773]	[562.23345947 503.41516113 0.90923578]	[477.71920776 508.51385498 0.73231751]	[439.27838135 511.03656006 0.73201603]	[454.60202026 641.87805176 0.77858365]	[457.2088623 767.58514404 0.85966647]	[513.58892822 508.5262146 0.69274086]	[516.18066406 644.3493042 0.76194614]	[523.77655029 765.08081055 0.82539654]	[467.42626953 298.05026245 0.89902705]	[490.55126953 295.60028076 0.88747394]	[446.88088989 282.68423462 0.80749094]	[503.49194336 277.60461426 0.82906312]	[5.23859863e+02 7.95896057e+02 7.91859210e-01]	[541.85449219 790.73040771 0.80537009]	[5.18779602e+02 7.70179871e+02 6.74969852e-01]	[4.59625397e+02 7.95893433e+02 7.85112739e-01]	[439.29870605 790.80401611 0.84857583]	[4.59832825e+02 7.72740662e+02 7.41661549e-01]
[480.36837769 310.95028687 0.91901696]	[477.6897583 339.0675354 0.92235756]	[418.72973633 336.61401367 0.90950918]	[398.05966187 421.23764038 0.91841698]	[385.34164429 503.32409668 0.87982631]	[534.1829834 339.13800049 0.86049521]	[547.06317139 421.31546021 0.8673954 ]	[562.29083252 503.43499756 0.91932613]	[477.71063232 511.04351807 0.73322356]	[439.28082275 511.07220459 0.73136902]	[454.56774902 641.79840088 0.76915467]	[457.18701172 767.61499023 0.85156751]	[511.08239746 511.08312988 0.69657212]	[516.15338135 641.90283203 0.75458437]	[523.77734375 767.50256348 0.8382082 ]	[467.41098022 298.06158447 0.89868855]	[490.53701782 295.61425781 0.88713562]	[446.87799072 282.68011475 0.80652446]	[503.49047852 277.59988403 0.8415693 ]	[5.23871704e+02 7.98362793e+02 7.90590465e-01]	[541.85473633 790.73370361 0.80422962]	[5.18762695e+02 7.70192871e+02 6.88556492e-01]	[4.59752045e+02 7.98396484e+02 7.78871834e-01]	[441.74389648 793.23919678 0.81171739]	[4.59784424e+02 7.72755432e+02 7.24299014e-01]
[480.37982178 310.93432617 0.91689897]	[477.70214844 339.08215332 0.92561078]	[418.73651123 336.63793945 0.91175473]	[398.09078979 421.25854492 0.91726023]	[387.91711426 503.33187866 0.86259919]	[534.18084717 339.1512146 0.86085534]	[549.52807617 423.78137207 0.8477304 ]	[562.35302734 503.43222046 0.92786759]	[477.7406311 511.02264404 0.73319542]	[439.28292847 511.05117798 0.72869927]	[452.07217407 639.36877441 0.76443136]	[457.16726685 767.63824463 0.85018116]	[513.64520264 511.04281616 0.69486213]	[516.14044189 641.9085083 0.75329077]	[523.76873779 767.54772949 0.84665143]	[467.41870117 298.05673218 0.89985085]	[490.54855347 295.6036377 0.88729531]	[446.87319946 282.69528198 0.80637366]	[503.48852539 277.60726929 0.8284508 ]	[5.23863647e+02 7.98396362e+02 7.93249965e-01]	[541.84509277 790.76885986 0.80653876]	[5.18766602e+02 7.70239807e+02 6.81057155e-01]	[4.59755524e+02 7.98400513e+02 7.80331135e-01]	[441.74917603 793.24658203 0.81053245]	[4.59765564e+02 7.72788513e+02 7.24872768e-01]
[482.70977783 310.93215942 0.91651088]	[477.70477295 339.07397461 0.92565918]	[418.73880005 336.63067627 0.91189969]	[398.09262085 421.25546265 0.91758037]	[387.92092896 503.32522583 0.86334997]	[534.18365479 339.14120483 0.86161029]	[549.53491211 423.78082275 0.8466742 ]	[562.36639404 503.43389893 0.92806411]	[477.74975586 508.53079224 0.73490608]	[439.28488159 511.03063965 0.73099273]	[452.0802002 641.80554199 0.76756811]	[457.16421509 767.64208984 0.85112715]	[516.12017822 511.01721191 0.69673938]	[516.14147949 641.92486572 0.75532746]	[523.76275635 767.55053711 0.84852552]	[467.42227173 298.0559082 0.89955443]	[490.55291748 295.60098267 0.88725042]	[446.87356567 282.69671631 0.8059454 ]	[503.48861694 277.60784912 0.82817483]	[5.23870483e+02 7.98399414e+02 7.93881476e-01]	[541.84637451 790.76550293 0.80626911]	[5.18752258e+02 7.70234497e+02 6.81850195e-01]	[4.59754761e+02 7.98393494e+02 7.85615802e-01]	[441.746521 793.24285889 0.81389493]	[4.59764099e+02 7.72791138e+02 7.26487696e-01]
[482.71505737 310.92468262 0.91571856]	[477.7225647 339.07461548 0.92903346]	[418.75311279 336.63821411 0.9120357 ]	[398.12069702 421.2880249 0.91911447]	[390.42895508 503.37188721 0.86167353]	[536.64221191 339.13745117 0.86282194]	[552.07995605 421.36553955 0.84898597]	[562.44384766 503.42175293 0.92561239]	[480.11968994 511.0345459 0.73834765]	[439.30099487 511.06063843 0.73321003]	[454.57022095 641.81719971 0.77274579]	[457.17440796 767.65582275 0.85349864]	[516.15130615 511.0541687 0.69822443]	[516.13439941 644.34735107 0.76494777]	[521.4083252 767.54022217 0.84691638]	[467.43499756 298.05322266 0.89795178]	[490.55099487 295.59979248 0.8872273 ]	[446.88461304 282.69458008 0.80710936]	[503.48300171 277.61157227 0.83201015]	[5.23844177e+02 7.98423889e+02 7.92666852e-01]	[541.81982422 790.77453613 0.80384755]	[5.18718445e+02 7.70225098e+02 6.79891169e-01]	[4.59762390e+02 7.98395996e+02 7.83714712e-01]	[441.75524902 793.24713135 0.81369954]	[4.59766602e+02 7.72803284e+02 7.24328637e-01]
[482.71008301 310.92715454 0.91430289]	[477.72714233 339.07226562 0.92937624]	[418.76370239 336.62597656 0.91293257]	[398.1685791 421.2170105 0.92403436]	[393.00793457 503.3352356 0.86801314]	[536.64727783 339.14221191 0.86504298]	[552.14086914 421.39282227 0.84798509]	[564.84155273 503.36056519 0.93176484]	[480.11651611 508.50369263 0.7375496 ]	[439.30450439 511.02801514 0.73119259]	[454.60202026 641.80279541 0.76470679]	[457.17648315 767.67425537 0.85395086]	[516.12792969 508.47750854 0.70045292]	[516.11987305 644.33709717 0.75185823]	[521.43255615 767.57330322 0.85040027]	[467.43997192 298.04876709 0.89570194]	[490.55044556 295.60638428 0.88645142]	[446.90304565 282.67874146 0.80838227]	[503.48510742 277.60568237 0.83711976]	[5.23851990e+02 7.98418884e+02 7.96816826e-01]	[541.83227539 790.78045654 0.80878466]	[5.18737610e+02 7.70254395e+02 6.73719168e-01]	[4.59752136e+02 7.98417114e+02 7.79652953e-01]	[441.74472046 793.26055908 0.81305313]	[4.59773743e+02 7.75261902e+02 7.23519921e-01]
[482.72845459 310.87240601 0.90532529]	[477.74716187 339.06149292 0.93196481]	[418.7890625 336.62286377 0.91358483]	[398.20635986 421.15222168 0.92966217]	[395.52047729 503.28317261 0.88562167]	[536.64593506 339.11715698 0.86411905]	[554.67596436 421.38388062 0.85375434]	[564.95361328 503.41906738 0.9193126 ]	[480.12744141 508.49377441 0.73556972]	[439.31784058 511.01544189 0.72956175]	[454.64294434 641.8034668 0.77112734]	[457.16635132 767.66479492 0.85164171]	[516.13415527 508.46432495 0.69922763]	[516.13519287 641.93701172 0.75302517]	[523.76501465 767.63000488 0.85235739]	[467.45523071 298.02371216 0.89407861]	[490.56369019 295.56851196 0.88608408]	[446.91577148 282.68490601 0.80676413]	[503.49664307 277.61398315 0.83889139]	[5.23893677e+02 7.98441467e+02 7.92413175e-01]	[541.8536377 790.7925415 0.80817944]	[5.18737549e+02 7.70307556e+02 6.68514907e-01]	[4.59774719e+02 7.98430542e+02 7.80404091e-01]	[441.76629639 793.27593994 0.80932361]	[4.59741669e+02 7.72817749e+02 7.23922729e-01]
[482.75073242 310.87060547 0.90447783]	[480.12783813 336.70275879 0.93458688]	[421.15460205 336.61303711 0.91263604]	[398.23104858 421.1651001 0.92806149]	[395.58898926 503.29226685 0.90478051]	[536.66729736 339.07946777 0.86754775]	[557.1628418 421.36227417 0.85946935]	[564.99316406 503.3828125 0.91586679]	[480.16442871 508.47598267 0.73895621]	[441.66287231 511.01538086 0.72614986]	[457.08853149 641.82299805 0.78715652]	[457.16513062 767.65118408 0.85308182]	[516.21154785 505.99017334 0.70541453]	[518.67944336 644.37713623 0.78039747]	[523.80377197 767.64971924 0.85264826]	[467.48947144 298.0105896 0.88971668]	[493.07476807 295.56756592 0.88596237]	[446.95098877 280.25054932 0.80203468]	[505.88464355 277.59832764 0.82632476]	[5.23923462e+02 8.00910278e+02 7.92692661e-01]	[541.89038086 790.8069458 0.81352878]	[5.18778442e+02 7.72694458e+02 6.65706754e-01]	[4.59760101e+02 7.98410217e+02 7.84853041e-01]	[441.7538147 793.25640869 0.81608689]	[4.59741913e+02 7.72804993e+02 7.29219735e-01]
[482.78411865 308.40231323 0.9013899 ]	[480.14193726 336.68942261 0.93658167]	[421.1678772 336.62298584 0.91191012]	[398.253479 421.14349365 0.92999458]	[395.60827637 503.28756714 0.90788776]	[536.70111084 339.04547119 0.86858851]	[557.22070312 421.29995728 0.87742043]	[565.02233887 503.32559204 0.9138577 ]	[480.19497681 508.46463013 0.74727499]	[441.68978882 511.01882935 0.73081785]	[457.14071655 641.89245605 0.79797643]	[457.17120361 767.64416504 0.85620469]	[518.65429688 505.9614563 0.71553665]	[518.74816895 644.37005615 0.79262877]	[523.84179688 767.67669678 0.85560548]	[469.96182251 297.99914551 0.88703722]	[495.59170532 295.5496521 0.890086 ]	[446.9604187 282.68292236 0.79660761]	[505.92990112 277.60244751 0.80010086]	[5.23962463e+02 8.00947876e+02 7.91368663e-01]	[541.9208374 790.82415771 0.80802721]	[5.21215210e+02 7.72716431e+02 6.83169544e-01]	[4.59730713e+02 7.98386658e+02 7.90765584e-01]	[441.73748779 793.23010254 0.82675141]	[4.59749420e+02 7.72803772e+02 7.33518004e-01]
[482.77841187 308.39074707 0.9001444 ]	[480.18661499 336.69772339 0.94171643]	[421.20944214 336.62957764 0.91250145]	[398.27960205 418.79141235 0.93120867]	[395.6322937 503.29403687 0.91097832]	[539.20275879 339.04251099 0.8770076 ]	[557.23999023 421.2361145 0.88886642]	[565.03637695 503.29208374 0.91007185]	[480.22171021 511.03207397 0.74613249]	[441.71539307 511.09280396 0.73013788]	[457.20629883 641.87573242 0.80401307]	[457.19558716 767.6572876 0.85724556]	[518.69073486 508.50976562 0.7117334 ]	[518.77801514 644.36297607 0.7923274 ]	[523.85693359 767.69366455 0.85476935]	[469.97097778 297.98757935 0.88655007]	[495.5958252 295.54956055 0.89188594]	[449.45950317 282.69613647 0.78846979]	[505.96264648 277.63064575 0.81618905]	[5.23977783e+02 8.00960999e+02 7.89573610e-01]	[541.94073486 793.21850586 0.80633348]	[5.21217163e+02 7.72739014e+02 6.80167437e-01]	[4.59731140e+02 7.98378784e+02 7.86096573e-01]	[441.74319458 793.21966553 0.82374364]	[4.59756744e+02 7.72820984e+02 7.26450861e-01]
[482.82312012 308.38961792 0.90155345]	[480.22695923 339.05535889 0.94240224]	[421.26412964 336.68151855 0.90454865]	[400.66955566 421.17330933 0.92589122]	[395.62832642 503.26126099 0.90603024]	[539.23797607 339.04959106 0.87768906]	[559.72369385 421.16931152 0.90252584]	[565.06365967 503.28491211 0.89982909]	[480.2862854 508.49893188 0.75302273]	[441.76916504 511.01965332 0.73036104]	[459.57611084 641.93554688 0.8120687 ]	[457.18765259 767.65386963 0.85026073]	[518.75604248 508.46240234 0.7202698 ]	[518.78637695 644.40179443 0.81013936]	[523.88690186 767.70648193 0.86053276]	[470.02767944 295.65124512 0.88730586]	[495.66598511 295.53582764 0.90177572]	[449.49215698 282.671875 0.78661907]	[506.01113892 277.6105957 0.78909838]	[523.95056152 800.965271 0.80264038]	[544.29919434 793.24365234 0.81476623]	[5.21262390e+02 7.72732300e+02 6.81566298e-01]	[4.59738220e+02 7.98413452e+02 7.83607066e-01]	[441.74645996 793.24682617 0.81837445]	[4.59745239e+02 7.72796692e+02 7.15312183e-01]
[482.83175659 308.35726929 0.89767379]	[480.29168701 339.04202271 0.94197243]	[421.31561279 336.68829346 0.89759815]	[400.71798706 421.15264893 0.92516261]	[398.02645874 503.25796509 0.91681188]	[539.29559326 336.69274902 0.88652778]	[559.77966309 421.19393921 0.90055817]	[565.06555176 503.34057617 0.90104127]	[480.34436035 508.51138306 0.75413281]	[441.82263184 511.02127075 0.72900999]	[459.58685303 644.33807373 0.82051802]	[457.18850708 767.66741943 0.85391486]	[521.17962646 508.48519897 0.72829807]	[521.16876221 644.40936279 0.81946671]	[523.88787842 770.08929443 0.86652285]	[470.05078125 295.61627197 0.88665587]	[495.69491577 295.51898193 0.90570009]	[452.00387573 280.24923706 0.7825895 ]	[508.46948242 277.62097168 0.80555695]	[5.23969116e+02 8.00972900e+02 8.00433278e-01]	[544.30786133 793.24835205 0.81340098]	[5.21262695e+02 7.72758728e+02 6.86220050e-01]	[4.59733093e+02 7.98431091e+02 7.84916222e-01]	[441.74575806 793.25708008 0.82028615]	[4.59742645e+02 7.72809937e+02 7.20682085e-01]
[truncated: 178 more rows]
