# Supplementary material for: Evaluation of functional tests performance using a camera-based and machine learning approach
Source: PLoS One. 2023 Nov 3;18(11):e0288279. doi: 10.1371/journal.pone.0288279 (PMC10624324; doi:10.1371/journal.pone.0288279)
Supplement: S1 Data — This dataset includes all the extracted keypoints of movements and the associated features and statistics, which were used for the analyses presented in the main manuscript. (ZIP) [file pone.0288279.s001.zip › PLOS_data_28032023/original_movement_data/CSV/000037_PNJN_P_crop.csv]

[559.73223877 285.25604248 0.85521048]	[557.19012451 372.52178955 0.84232831]	[490.56994629 362.21878052 0.81475037]	[462.26461792 472.60699463 0.88867956]	[462.18539429 565.04498291 0.91621721]	[616.21850586 377.69369507 0.84775501]	[629.04736328 490.56747437 0.84274369]	[644.41387939 585.52868652 0.90661478]	[544.37481689 564.90930176 0.75423348]	[503.26834106 562.42980957 0.73239464]	[500.67449951 716.29193115 0.80177164]	[482.74707031 870.22467041 0.91313374]	[585.43847656 564.94873047 0.75580013]	[585.38604736 718.84747314 0.84516609]	[5.88093384e+02 8.70283264e+02 8.34453344e-01]	[544.36108398 275.02374268 0.96966457]	[567.58441162 274.98846436 0.90023732]	[526.50494385 280.23876953 0.80394453]	[588.0133667 280.2109375 0.89835411]	[5.95734802e+02 9.03628845e+02 7.95448184e-01]	[6.08644409e+02 8.95855469e+02 8.00806284e-01]	[5.85430237e+02 8.77938538e+02 7.47666597e-01]	[4.82889923e+02 9.01048279e+02 7.90597022e-01]	[4.64934204e+02 8.95906799e+02 7.76745379e-01]	[4.82852814e+02 8.75460205e+02 7.59289384e-01]
[559.73248291 285.2555542 0.85520029]	[557.18878174 372.51977539 0.84194815]	[490.56829834 362.21707153 0.81505865]	[462.26544189 472.60980225 0.88851035]	[462.1859436 565.04412842 0.91615331]	[616.21533203 377.69204712 0.8476274 ]	[629.04779053 490.56500244 0.84256184]	[644.41418457 585.52514648 0.90707988]	[544.37475586 564.90209961 0.75554073]	[503.26663208 562.4230957 0.73305291]	[500.67651367 716.29272461 0.80297244]	[482.74673462 870.22515869 0.91324127]	[585.440979 564.94299316 0.75672287]	[585.38977051 718.85290527 0.84588569]	[5.88093079e+02 8.70280212e+02 8.34482431e-01]	[544.3616333 275.02288818 0.96952456]	[567.58465576 274.98779297 0.90007681]	[526.50427246 280.23977661 0.80354869]	[588.01385498 280.21191406 0.89748299]	[5.95732483e+02 9.03624817e+02 7.96328545e-01]	[6.08640869e+02 8.95853577e+02 8.01834166e-01]	[5.85429626e+02 8.77931702e+02 7.48032749e-01]	[4.82891937e+02 9.01049316e+02 7.91270792e-01]	[4.64936371e+02 8.95907043e+02 7.77025580e-01]	[4.82850800e+02 8.75458618e+02 7.59665787e-01]
[559.73535156 285.24359131 0.85577404]	[557.20397949 372.50738525 0.84317571]	[493.06082153 359.8241272 0.81800568]	[462.25894165 472.58621216 0.88860756]	[459.83712769 565.05755615 0.91368586]	[616.22216797 377.69107056 0.84937799]	[629.06121826 490.54229736 0.83906573]	[644.42388916 585.52880859 0.90837598]	[544.35333252 564.90673828 0.76010668]	[503.24026489 562.43371582 0.73384869]	[500.66271973 716.34588623 0.80020255]	[482.74813843 870.22106934 0.91293502]	[585.42724609 564.94885254 0.76436621]	[585.37634277 718.83056641 0.84643549]	[5.88093079e+02 8.70261780e+02 8.32895398e-01]	[544.36621094 275.01934814 0.97008508]	[567.59057617 274.98370361 0.89911091]	[526.51708984 280.23049927 0.80390769]	[588.01898193 280.20846558 0.89924282]	[5.95728088e+02 9.03616699e+02 7.99131036e-01]	[6.08635254e+02 8.95846680e+02 8.03449154e-01]	[5.85431458e+02 8.77899780e+02 7.50566840e-01]	[4.82894745e+02 9.01041443e+02 7.92202353e-01]	[4.64938232e+02 8.95899902e+02 7.79276073e-01]	[4.82853180e+02 8.75453796e+02 7.60225236e-01]
[559.7354126 285.24023438 0.85609072]	[557.203125 372.51342773 0.84487504]	[493.06481934 359.82339478 0.81955546]	[462.25247192 472.58880615 0.88851386]	[459.81610107 565.06085205 0.91428351]	[616.2208252 377.69961548 0.84927326]	[629.07092285 490.57559204 0.83603358]	[644.44549561 585.54699707 0.90878057]	[544.34613037 564.89331055 0.76427275]	[500.89428711 562.42346191 0.73678398]	[500.66043091 718.82501221 0.80180496]	[482.75494385 870.21960449 0.91252208]	[585.4230957 564.93682861 0.76828641]	[585.37811279 718.83691406 0.84708744]	[5.88093445e+02 8.70262329e+02 8.32993329e-01]	[544.36694336 275.02310181 0.97099793]	[567.59088135 274.98657227 0.89985436]	[526.53387451 280.23892212 0.79719162]	[588.01977539 280.21228027 0.89854044]	[5.95728699e+02 9.03617920e+02 7.99947977e-01]	[6.08633423e+02 8.95847168e+02 8.04175198e-01]	[5.85434021e+02 8.77898254e+02 7.50552893e-01]	[4.82899017e+02 9.01033997e+02 7.92728126e-01]	[4.64944458e+02 8.95895081e+02 7.79024184e-01]	[4.82860291e+02 8.75454712e+02 7.60146558e-01]
[559.73327637 285.24435425 0.85563153]	[557.20239258 372.49615479 0.84341264]	[493.05639648 359.80761719 0.82191092]	[462.25558472 472.57885742 0.88985902]	[459.80987549 565.04907227 0.91873169]	[616.22619629 377.69400024 0.84944707]	[629.08319092 493.0625 0.83460552]	[644.44348145 585.54669189 0.90938181]	[544.32684326 564.86608887 0.76485896]	[500.87350464 562.39733887 0.73697829]	[500.66604614 716.32971191 0.80041933]	[482.75558472 870.21331787 0.91093147]	[585.41375732 564.91564941 0.7688781 ]	[585.38482666 718.84460449 0.84680259]	[5.88092224e+02 8.70259827e+02 8.32709730e-01]	[544.36364746 275.0256958 0.97116959]	[567.5881958 274.9887085 0.9006927]	[526.5246582 280.23382568 0.80144721]	[588.01550293 280.20941162 0.89991385]	[5.95732849e+02 9.03625000e+02 7.97826231e-01]	[6.08634583e+02 8.95851807e+02 8.01020503e-01]	[5.85430603e+02 8.77899597e+02 7.51582563e-01]	[4.82898895e+02 9.01028870e+02 7.92565703e-01]	[4.64942749e+02 8.95891968e+02 7.79690802e-01]	[4.82861206e+02 8.75447083e+02 7.60542274e-01]
[559.73150635 285.24237061 0.85554022]	[557.2019043 372.49475098 0.84375095]	[490.56777954 359.81436157 0.81994838]	[462.24099731 472.55795288 0.88924807]	[459.78549194 565.0567627 0.91753525]	[616.22210693 377.68469238 0.84996724]	[629.07104492 493.06225586 0.83405238]	[644.44250488 585.56091309 0.90773278]	[544.30584717 564.85552979 0.76708573]	[500.85317993 562.39440918 0.73840874]	[500.6595459 716.31799316 0.79913324]	[482.75564575 870.21728516 0.91118979]	[585.40032959 564.90515137 0.7723121 ]	[585.37445068 718.82788086 0.84648722]	[5.88095154e+02 8.70259644e+02 8.32665443e-01]	[544.36193848 275.03018188 0.97249603]	[567.58532715 274.99029541 0.9014014 ]	[526.52532959 280.23690796 0.80178571]	[588.00915527 280.20581055 0.90176046]	[5.95731506e+02 9.03628540e+02 7.96863079e-01]	[6.08635559e+02 8.95855713e+02 8.00810277e-01]	[5.85433105e+02 8.77901978e+02 7.53240228e-01]	[4.82896790e+02 9.01027893e+02 7.92618930e-01]	[4.64941010e+02 8.95890198e+02 7.79738784e-01]	[4.82863770e+02 8.75449158e+02 7.60731280e-01]
[559.70336914 285.23260498 0.85293055]	[557.19537354 372.49743652 0.84281403]	[490.56289673 359.82241821 0.81918663]	[462.21350098 472.55197144 0.88568801]	[459.76715088 565.05480957 0.91788852]	[616.21130371 377.68457031 0.84860516]	[629.04980469 493.05718994 0.83394039]	[644.43261719 585.55633545 0.90609384]	[544.29144287 562.42089844 0.76821154]	[500.82748413 562.36859131 0.7364043 ]	[500.65774536 716.33294678 0.79867417]	[482.75402832 870.20721436 0.91009408]	[585.38952637 564.88464355 0.776043 ]	[585.36956787 718.84448242 0.84516811]	[5.88094727e+02 8.70247803e+02 8.31746817e-01]	[544.34423828 275.02261353 0.97300541]	[567.55822754 274.98086548 0.90375257]	[526.49761963 280.25326538 0.80032915]	[587.99365234 280.19711304 0.90409482]	[5.95722229e+02 9.03614197e+02 7.98704624e-01]	[6.08632080e+02 8.95844238e+02 8.04309845e-01]	[5.85436035e+02 8.77888672e+02 7.53863037e-01]	[4.82895172e+02 9.01025818e+02 7.91011035e-01]	[4.64934570e+02 8.95890320e+02 7.80316055e-01]	[4.82866882e+02 8.75443542e+02 7.60338843e-01]
[557.26513672 285.23248291 0.85029054]	[554.68847656 372.54144287 0.84226775]	[490.50738525 362.21408081 0.82044995]	[462.1829834 472.52648926 0.88625038]	[459.73373413 565.03198242 0.92148155]	[613.70648193 377.72244263 0.84903514]	[629.03363037 493.0602417 0.83604151]	[644.42041016 585.56188965 0.90372372]	[541.93408203 564.87384033 0.76769161]	[500.80685425 562.4118042 0.73699474]	[498.27374268 718.82537842 0.78675187]	[482.75592041 870.21173096 0.91184664]	[585.37249756 564.91369629 0.77650863]	[585.37023926 718.84088135 0.84592175]	[5.88090271e+02 8.70244812e+02 8.33152533e-01]	[544.31738281 275.0098877 0.97142482]	[567.54022217 274.97589111 0.90564787]	[526.43731689 280.24087524 0.81075364]	[587.9822998 280.19644165 0.9028039 ]	[5.95713745e+02 9.03607849e+02 7.99810112e-01]	[6.08626038e+02 8.95840515e+02 8.07617545e-01]	[5.85435669e+02 8.75464355e+02 7.56112814e-01]	[4.82885223e+02 9.01031921e+02 7.89269745e-01]	[4.64926941e+02 8.95896118e+02 7.78073967e-01]	[4.82877197e+02 8.75453979e+02 7.58581042e-01]
[557.22070312 285.2348938 0.84924453]	[554.63134766 372.52468872 0.84150296]	[487.97436523 362.20950317 0.82727146]	[459.84432983 470.0456543 0.88688505]	[459.70373535 565.02124023 0.91711813]	[613.68041992 377.71002197 0.85031366]	[626.64471436 493.06277466 0.84375817]	[644.41156006 585.53436279 0.90619057]	[541.91467285 562.42852783 0.76524216]	[500.7673645 562.37780762 0.72878718]	[498.26086426 718.82727051 0.7819581 ]	[482.75268555 870.20574951 0.91141891]	[585.35961914 564.87817383 0.77449208]	[585.35498047 718.85321045 0.84649873]	[5.88085083e+02 8.70238037e+02 8.34218025e-01]	[544.28308105 275.01324463 0.97058392]	[567.49713135 274.97772217 0.91676289]	[526.42004395 280.22802734 0.80003703]	[585.60644531 280.19726562 0.90661615]	[5.95710571e+02 9.03617310e+02 8.01045895e-01]	[6.08624939e+02 8.95845459e+02 8.06221426e-01]	[5.85433289e+02 8.75454651e+02 7.57994771e-01]	[4.82880707e+02 9.01025024e+02 7.91713238e-01]	[4.64921143e+02 8.95889587e+02 7.80883551e-01]	[4.82874939e+02 8.75451843e+02 7.59017169e-01]
[557.16027832 282.77426147 0.84567261]	[549.59777832 372.52893066 0.84506148]	[485.47821045 362.24688721 0.8319484 ]	[459.84335327 472.51858521 0.88263386]	[459.67648315 565.03149414 0.91275036]	[611.13885498 377.70141602 0.85506994]	[626.61712646 490.54779053 0.84916079]	[644.39227295 585.55755615 0.90734559]	[541.88061523 562.42474365 0.76925731]	[500.73498535 562.38244629 0.72968352]	[500.62948608 716.25933838 0.78720331]	[482.75375366 870.20385742 0.91076922]	[582.99139404 564.86883545 0.77984297]	[585.35180664 718.81286621 0.84784627]	[5.88083923e+02 8.70235718e+02 8.33795726e-01]	[541.92999268 274.99597168 0.9684099 ]	[565.06860352 274.96060181 0.92762929]	[523.98150635 280.21795654 0.82821006]	[585.56622314 280.16671753 0.92149335]	[5.95709473e+02 9.03617188e+02 8.00160229e-01]	[6.08625000e+02 8.95844421e+02 8.05511117e-01]	[5.85434631e+02 8.75450134e+02 7.56440341e-01]	[4.82889740e+02 9.01026428e+02 7.91559041e-01]	[4.64927032e+02 8.95891418e+02 7.81136334e-01]	[4.82871613e+02 8.75447205e+02 7.59920061e-01]
[554.64245605 282.77282715 0.84480923]	[549.52026367 372.53671265 0.85418135]	[485.42169189 362.24475098 0.84184611]	[459.74456787 470.04785156 0.87984926]	[459.62637329 565.02301025 0.90849531]	[611.07781982 377.72589111 0.85789299]	[626.57171631 493.05877686 0.8565203 ]	[644.359375 585.5737915 0.90331489]	[541.87738037 562.43249512 0.77052093]	[500.71795654 562.3895874 0.73041284]	[498.25839233 713.78259277 0.77975374]	[482.75024414 870.21295166 0.912871 ]	[582.99414062 564.88348389 0.7794764 ]	[585.35552979 718.83093262 0.84624165]	[5.88083496e+02 8.70235596e+02 8.34892571e-01]	[541.8840332 274.98614502 0.96881771]	[565.0189209 274.96502686 0.9390623 ]	[523.90350342 280.20761108 0.84176481]	[585.51971436 280.16079712 0.93373805]	[5.95713867e+02 9.06087463e+02 7.99889207e-01]	[6.08632019e+02 8.95855713e+02 8.01079214e-01]	[5.85427002e+02 8.75451782e+02 7.59202302e-01]	[4.82882812e+02 9.01041748e+02 7.89330542e-01]	[4.64923767e+02 8.95904175e+02 7.77173936e-01]	[4.82867279e+02 8.75456848e+02 7.60375500e-01]
[549.56677246 282.76544189 0.8471598 ]	[546.95056152 372.48712158 0.87384903]	[482.89685059 362.23086548 0.85817206]	[459.63198853 475.08566284 0.86960632]	[457.17233276 567.49261475 0.87219399]	[608.51501465 377.66390991 0.87150681]	[626.50335693 488.00646973 0.86590105]	[641.89587402 585.45690918 0.89546579]	[541.8079834 562.41662598 0.76328659]	[500.65698242 562.38604736 0.72462213]	[498.18789673 713.70458984 0.78667808]	[482.74093628 870.23291016 0.91515702]	[582.93170166 564.87158203 0.77818435]	[582.91894531 713.75134277 0.85222346]	[5.88101379e+02 8.70242188e+02 8.31055820e-01]	[541.76464844 274.94992065 0.94518316]	[564.9017334 274.97140503 0.96278989]	[521.41314697 280.16290283 0.8751235 ]	[585.38580322 280.16931152 0.9359352 ]	[5.95718750e+02 9.06092834e+02 7.96596169e-01]	[6.08636597e+02 8.95861694e+02 7.97133625e-01]	[5.85451599e+02 8.75454102e+02 7.55121410e-01]	[4.82877014e+02 9.01052795e+02 7.88625062e-01]	[4.64925171e+02 8.95915100e+02 7.74637818e-01]	[4.82861542e+02 8.77893555e+02 7.58319795e-01]
[547.01763916 282.74456787 0.86265624]	[544.47930908 372.48657227 0.8903572 ]	[482.81472778 362.21307373 0.86841917]	[457.19503784 472.58758545 0.85477734]	[457.07467651 567.48443604 0.85512441]	[606.02703857 377.64273071 0.88214284]	[626.39440918 487.95806885 0.874125 ]	[641.79779053 585.44146729 0.8698349 ]	[541.71038818 562.37481689 0.75239456]	[498.21029663 562.3348999 0.71295029]	[498.19396973 713.69500732 0.79441905]	[482.74157715 870.24377441 0.91670454]	[582.85046387 564.84765625 0.77048695]	[582.87408447 713.69024658 0.85663939]	[5.88104004e+02 8.70247498e+02 8.29772115e-01]	[539.29620361 274.93664551 0.92743236]	[562.47741699 274.96728516 0.96573353]	[521.33898926 280.13632202 0.87466389]	[582.96234131 280.15655518 0.93926877]	[5.95716309e+02 9.06098572e+02 7.96792090e-01]	[6.08637451e+02 8.95867676e+02 7.95620978e-01]	[5.85451416e+02 8.75461731e+02 7.51508474e-01]	[4.82888641e+02 9.01056458e+02 7.86207795e-01]	[4.64933533e+02 8.95921021e+02 7.73518324e-01]	[4.82860382e+02 8.77900146e+02 7.59381175e-01]
[546.9342041 282.70684814 0.87291008]	[544.36755371 372.49520874 0.9050262 ]	[482.74615479 362.20916748 0.87292081]	[454.62747192 472.58773804 0.83316863]	[452.07327271 567.51147461 0.83198506]	[605.9284668 377.66345215 0.88169646]	[623.99951172 485.39135742 0.89098978]	[636.72039795 585.34844971 0.85828495]	[539.30523682 562.3760376 0.7509681 ]	[498.20120239 562.33270264 0.72131789]	[495.59625244 716.32287598 0.75053889]	[482.7487793 870.23443604 0.91746902]	[582.80499268 564.84960938 0.76435417]	[582.87115479 716.26873779 0.84974545]	[5.88098572e+02 8.70242798e+02 8.29717219e-01]	[539.22009277 274.90478516 0.90976369]	[562.40264893 274.9564209 0.95647192]	[521.27203369 280.11276245 0.85828674]	[582.87280273 280.13168335 0.94596136]	[5.95722046e+02 9.06103027e+02 7.98850477e-01]	[6.08637939e+02 8.95867371e+02 7.96975017e-01]	[5.85447876e+02 8.75451843e+02 7.53445566e-01]	[4.82878021e+02 9.01033752e+02 7.87785590e-01]	[4.64926453e+02 8.95904968e+02 7.76407540e-01]	[4.82884216e+02 8.77896973e+02 7.59499311e-01]
[544.50146484 282.68811035 0.87913454]	[544.30963135 372.51651001 0.91003084]	[480.35803223 362.22109985 0.87065935]	[454.57833862 475.07717896 0.83092803]	[449.45141602 567.54284668 0.83346164]	[603.50933838 377.66470337 0.88185942]	[623.94909668 487.91690063 0.88464546]	[631.68994141 585.35827637 0.86458814]	[539.21148682 562.38806152 0.73761469]	[498.12588501 562.33990479 0.70991963]	[493.09124756 718.81481934 0.7483108 ]	[482.75384521 870.22424316 0.91583061]	[580.36572266 564.85913086 0.75646859]	[582.81036377 711.26263428 0.85011637]	[5.88095764e+02 8.70233154e+02 8.29798639e-01]	[536.70611572 274.88265991 0.89251047]	[562.31164551 274.9258728 0.93796837]	[521.15722656 280.13085938 0.86050773]	[582.7956543 280.09875488 0.93705255]	[5.95712036e+02 9.06112122e+02 8.01361442e-01]	[6.08633911e+02 8.95872864e+02 7.99396276e-01]	[5.85455261e+02 8.75432190e+02 7.57821262e-01]	[4.82879517e+02 9.01037354e+02 7.88192630e-01]	[4.64925720e+02 8.95904541e+02 7.77941346e-01]	[4.82891541e+02 8.75467102e+02 7.60448575e-01]
[544.425354 282.68844604 0.89183301]	[541.89172363 372.54003906 0.91278887]	[480.26742554 362.22799683 0.86677885]	[451.99743652 475.07577515 0.82476074]	[446.87539673 567.58288574 0.84207958]	[603.4163208 377.68264771 0.88347977]	[623.85992432 488.00881958 0.85774863]	[629.16894531 585.36639404 0.8691203 ]	[536.7109375 564.89764404 0.72150433]	[495.61550903 564.85083008 0.6928373 ]	[493.10772705 716.31707764 0.75743383]	[482.75686646 870.237854 0.91878706]	[580.30297852 564.9553833 0.74453241]	[582.80883789 713.75115967 0.83468813]	[5.88094055e+02 8.70221313e+02 8.29071522e-01]	[534.16430664 274.88876343 0.8884275 ]	[562.24084473 274.92324829 0.92672521]	[518.71044922 280.14257812 0.84784037]	[580.35003662 280.13473511 0.91839164]	[5.95702332e+02 9.06110718e+02 8.02353144e-01]	[6.08622009e+02 8.95872375e+02 8.01627338e-01]	[5.85461670e+02 8.75407043e+02 7.59461403e-01]	[4.82897339e+02 9.01033997e+02 7.89485812e-01]	[4.64941528e+02 8.95900330e+02 7.80641973e-01]	[4.82888062e+02 8.77889221e+02 7.61964321e-01]
[544.3449707 282.69625854 0.89777642]	[541.76159668 372.53878784 0.90356648]	[477.73751831 362.23669434 0.84467375]	[446.94445801 475.12121582 0.83729011]	[444.33258057 567.5581665 0.86944497]	[603.33172607 377.6706543 0.87314034]	[621.37390137 488.00784302 0.84279209]	[629.07067871 585.36047363 0.89443141]	[534.16351318 564.88348389 0.71315426]	[493.09005737 562.4307251 0.68729311]	[490.55465698 716.33624268 0.76033235]	[482.75997925 870.24511719 0.91860032]	[577.75811768 564.94042969 0.72335923]	[582.77966309 713.7243042 0.83034933]	[5.88090454e+02 8.70230591e+02 8.29483986e-01]	[531.53179932 274.9022522 0.88994753]	[559.7666626 274.9090271 0.90267003]	[516.15252686 280.15600586 0.82976961]	[580.2119751 280.15917969 0.88914281]	[5.95721985e+02 9.06133545e+02 7.98223317e-01]	[6.08644409e+02 8.95887329e+02 7.91574717e-01]	[5.85448364e+02 8.75439392e+02 7.57804930e-01]	[4.82914093e+02 9.01026123e+02 7.89721608e-01]	[4.64956024e+02 8.95908447e+02 7.80251682e-01]	[4.82888031e+02 8.77903809e+02 7.59965777e-01]
[544.3447876 282.69830322 0.89709449]	[541.76391602 372.53823853 0.90369296]	[477.74050903 362.23516846 0.84490043]	[446.94311523 475.1227417 0.83765912]	[444.33209229 567.55749512 0.86984456]	[603.33325195 377.67092896 0.87378401]	[621.37255859 488.00881958 0.8428185 ]	[629.06994629 585.3616333 0.89371443]	[534.17382812 564.85101318 0.71369654]	[493.10391235 562.40246582 0.6880089 ]	[490.56182861 716.31420898 0.76083797]	[482.7612915 870.2286377 0.91665232]	[577.76202393 564.90344238 0.72522652]	[582.77575684 713.71789551 0.83042151]	[5.88085510e+02 8.70227539e+02 8.30616474e-01]	[531.53137207 274.90078735 0.88927853]	[559.76672363 274.90826416 0.90274727]	[516.15209961 280.15643311 0.82747281]	[580.21466064 280.15911865 0.88904685]	[5.95722778e+02 9.06136047e+02 7.98365831e-01]	[6.08643188e+02 8.95888428e+02 7.91015387e-01]	[5.85444031e+02 8.75433350e+02 7.60273457e-01]	[4.82912292e+02 9.01015442e+02 7.91574836e-01]	[4.64953247e+02 8.95895386e+02 7.83099651e-01]	[4.82886932e+02 8.75468567e+02 7.59318709e-01]
[541.84741211 282.68423462 0.89798492]	[539.31237793 372.51016235 0.8806138 ]	[477.64193726 362.20794678 0.83736563]	[444.37155151 475.11618042 0.85839915]	[441.85333252 567.55615234 0.88317621]	[600.80963135 377.66442871 0.8530575 ]	[618.82366943 487.96090698 0.82962877]	[626.58056641 585.34185791 0.91456026]	[531.54815674 564.84686279 0.71282345]	[487.96603394 562.37811279 0.6876201 ]	[490.47744751 713.7835083 0.76143801]	[482.75878906 870.22821045 0.91755718]	[575.16937256 564.88238525 0.71305871]	[580.33752441 713.69555664 0.81919199]	[5.88083313e+02 8.70240417e+02 8.29325080e-01]	[526.45721436 274.90426636 0.91613019]	[554.64813232 274.90216064 0.87313813]	[513.56011963 280.16314697 0.82108676]	[572.57830811 280.16906738 0.87404782]	[5.95725525e+02 9.06140991e+02 7.94975698e-01]	[6.08638367e+02 8.95891785e+02 7.88751364e-01]	[5.85450012e+02 8.75455750e+02 7.52673388e-01]	[4.82916504e+02 9.01007751e+02 7.92446494e-01]	[4.64957733e+02 8.95893799e+02 7.80257881e-01]	[4.82895233e+02 8.75468384e+02 7.60146916e-01]
[539.31097412 282.73721313 0.87239432]	[539.17572021 372.5111084 0.8528533 ]	[475.07977295 362.2331543 0.81739652]	[441.8550415 472.58786011 0.88177365]	[441.73266602 567.52264404 0.90233171]	[598.23608398 377.65548706 0.84626353]	[613.67718506 490.49517822 0.80302858]	[626.45196533 582.95623779 0.92502904]	[528.99456787 564.97918701 0.71872783]	[485.46389771 564.94995117 0.7065562 ]	[485.4798584 718.85186768 0.77125657]	[482.75689697 870.20300293 0.91656953]	[570.09051514 564.98474121 0.71089011]	[580.25323486 713.74804688 0.80673516]	[5.88079895e+02 8.70215149e+02 8.26366663e-01]	[523.92449951 274.99072266 0.95597744]	[549.54302979 274.95562744 0.88852561]	[508.51785278 280.19985962 0.80104333]	[567.55560303 280.17752075 0.89537919]	[5.95729370e+02 9.06132324e+02 8.02212477e-01]	[6.08641174e+02 8.95873962e+02 7.97689915e-01]	[5.85465210e+02 8.75419128e+02 7.52900243e-01]	[4.82910492e+02 9.00980530e+02 8.00692618e-01]	[4.64950378e+02 8.95872681e+02 7.88245797e-01]	[4.82907196e+02 8.75444336e+02 7.63501465e-01]
[536.73937988 282.75338745 0.85216266]	[536.65289307 372.51275635 0.84023201]	[469.99624634 362.26776123 0.81132203]	[441.75628662 472.57141113 0.88002574]	[439.2633667 567.51818848 0.90580308]	[595.68481445 377.64590454 0.84438002]	[611.06481934 487.97610474 0.82145768]	[624.0178833 582.82092285 0.91356868]	[526.4833374 564.9152832 0.72809368]	[482.96450806 564.88708496 0.71298677]	[485.3979187 716.29547119 0.79224974]	[482.75637817 870.18139648 0.91436464]	[567.56298828 564.91357422 0.72482103]	[577.77514648 713.71081543 0.80187726]	[5.88090210e+02 8.70258118e+02 8.29602957e-01]	[523.79986572 274.99252319 0.96094966]	[546.99731445 274.96286011 0.90498638]	[505.96463013 280.22729492 0.7946431 ]	[567.45135498 280.18283081 0.90470797]	[5.95740356e+02 9.06150940e+02 7.94555068e-01]	[6.08642029e+02 8.95898438e+02 7.91340351e-01]	[5.85470520e+02 8.77908875e+02 7.49357581e-01]	[4.82913452e+02 8.98502563e+02 8.07874262e-01]	[4.64949402e+02 8.95857117e+02 7.92906761e-01]	[4.82913086e+02 8.75430176e+02 7.63477147e-01]
[529.01641846 282.77337646 0.84427541]	[526.4520874 372.50350952 0.87111229]	[462.38095093 362.28018188 0.85172665]	[439.20526123 475.1177063 0.88219708]	[439.07705688 567.54394531 0.87914717]	[588.04614258 377.65756226 0.86465716]	[606.07781982 487.97711182 0.86212957]	[623.84545898 582.91021729 0.91102564]	[523.9074707 564.87280273 0.76380908]	[482.7505188 562.43603516 0.74714339]	[482.88323975 718.85614014 0.79737204]	[482.75534058 870.15710449 0.90821677]	[565.01837158 564.90002441 0.75478572]	[575.15875244 716.25341797 0.78231311]	[5.88087891e+02 8.70246338e+02 8.30813229e-01]	[521.24359131 274.9546814 0.93924427]	[544.35308838 274.97903442 0.96421266]	[503.23632812 280.17474365 0.87135774]	[564.83465576 280.1946106 0.9313131 ]	[5.98220947e+02 9.06145264e+02 8.02033782e-01]	[6.08648743e+02 8.95887451e+02 7.96027780e-01]	[5.85479858e+02 8.77896118e+02 7.55140007e-01]	[4.82917542e+02 8.98486633e+02 8.08254242e-01]	[4.64955414e+02 8.95846436e+02 7.91593492e-01]	[4.82928772e+02 8.75387146e+02 7.61172593e-01]
[526.46661377 282.76318359 0.85669172]	[523.96484375 372.49673462 0.88814461]	[462.28500366 362.27938843 0.8598361 ]	[436.69717407 475.08114624 0.85804099]	[436.56710815 570.04827881 0.83528072]	[585.51318359 377.61340332 0.87750345]	[605.96282959 485.41699219 0.89032084]	[621.40130615 582.82983398 0.8946442 ]	[523.81036377 564.86633301 0.76831943]	[480.33456421 564.85595703 0.75017989]	[482.8074646 716.3203125 0.80291271]	[482.75357056 870.14575195 0.90220261]	[564.91351318 564.89135742 0.76600194]	[572.60388184 713.77514648 0.78307587]	[5.88087036e+02 8.70281311e+02 8.31405342e-01]	[518.75085449 274.94787598 0.92065227]	[541.90917969 274.98129272 0.96421045]	[500.78369141 280.15716553 0.87866694]	[562.37567139 280.14547729 0.94063675]	[5.98222473e+02 9.06137817e+02 7.98586786e-01]	[6.08646912e+02 8.95880249e+02 7.96014607e-01]	[5.85479980e+02 8.77951111e+02 7.48089492e-01]	[4.82938171e+02 8.98483215e+02 8.04674149e-01]	[4.67398041e+02 8.95854126e+02 7.89096415e-01]	[4.82930206e+02 8.75371826e+02 7.58552909e-01]
[523.9708252 282.73937988 0.87312979]	[523.85717773 372.51290894 0.9048053 ]	[462.21148682 362.26992798 0.8623237 ]	[436.57046509 472.59985352 0.83752209]	[428.94247437 570.05401611 0.82179403]	[585.41833496 377.63876343 0.88371468]	[605.87609863 487.91436768 0.87998724]	[621.26501465 582.89819336 0.87555122]	[521.36682129 564.88800049 0.76741707]	[480.25390625 564.88439941 0.75108922]	[482.74627686 721.36566162 0.80752772]	[482.73965454 870.15765381 0.90172291]	[562.46826172 564.90625 0.77396613]	[567.590271 713.72351074 0.80559218]	[5.88084229e+02 8.70307312e+02 8.32880378e-01]	[516.17645264 274.91638184 0.89732254]	[541.78222656 274.96191406 0.94516987]	[500.63845825 280.17196655 0.86100656]	[562.24530029 280.14959717 0.92957538]	[5.98219666e+02 9.06151733e+02 7.96553612e-01]	[6.08644958e+02 8.95891418e+02 7.93832362e-01]	[5.85475525e+02 8.77990295e+02 7.46360481e-01]	[4.82937531e+02 8.98478882e+02 8.07125211e-01]	[4.67397278e+02 8.95854492e+02 7.90324390e-01]	[4.82918304e+02 8.75381531e+02 7.60452986e-01]
[523.87091064 282.730896 0.88731217]	[521.37390137 372.52853394 0.90962744]	[459.75323486 362.27038574 0.86079377]	[431.56460571 475.07196045 0.82639635]	[423.87802124 570.07824707 0.84369522]	[582.88061523 377.62802124 0.87172925]	[603.46331787 485.42584229 0.89598578]	[616.21075439 582.78240967 0.85083485]	[521.22674561 564.90856934 0.75719053]	[480.14233398 564.91296387 0.73389864]	[480.35653687 718.88116455 0.80949491]	[482.72000122 870.11651611 0.89080501]	[562.34906006 564.91998291 0.76807165]	[567.53088379 713.78790283 0.79979026]	[5.88058472e+02 8.70291077e+02 8.33149195e-01]	[513.57434082 274.91372681 0.88989782]	[539.31719971 274.9414978 0.91853058]	[498.14260864 280.16601562 0.84276503]	[559.76135254 280.16424561 0.90687728]	[5.95741089e+02 9.06138184e+02 7.92167127e-01]	[6.08629761e+02 8.95877686e+02 7.95382500e-01]	[5.85442627e+02 8.77971985e+02 7.43240416e-01]	[4.82948486e+02 8.98453674e+02 8.12649012e-01]	[4.67391388e+02 8.93459961e+02 7.95908213e-01]	[4.82896545e+02 8.75335022e+02 7.56064117e-01]
[521.34588623 282.69644165 0.89984792]	[521.22253418 372.47677612 0.89601195]	[457.2041626 362.2315979 0.84605873]	[426.42520142 475.1736145 0.84315675]	[421.37969971 570.03149414 0.86811662]	[582.78674316 377.60372925 0.86941636]	[603.28991699 482.956604 0.89071798]	[611.16400146 582.82684326 0.85326344]	[518.73284912 564.85430908 0.74871588]	[477.65252686 564.86712646 0.72732091]	[480.30892944 718.82220459 0.79589003]	[482.71826172 867.70635986 0.88444197]	[562.25592041 564.88824463 0.7668069 ]	[567.48986816 711.24401855 0.81920695]	[5.88047241e+02 8.70267822e+02 8.31415772e-01]	[505.96139526 274.90963745 0.91169339]	[534.14447021 274.91122437 0.87451243]	[493.10400391 280.15835571 0.82729191]	[552.08422852 280.15594482 0.88007396]	[5.95727417e+02 9.06142090e+02 7.94139802e-01]	[6.08623047e+02 8.95878296e+02 7.96543002e-01]	[5.85443909e+02 8.77938660e+02 7.47756004e-01]	[4.82931396e+02 8.98455505e+02 8.12651932e-01]	[4.64948212e+02 8.93448364e+02 7.98280299e-01]	[4.82904816e+02 8.75317139e+02 7.52500653e-01]
[518.78173828 282.70437622 0.8743223 ]	[518.72973633 372.43634033 0.8614096 ]	[454.64230347 362.22979736 0.82653964]	[423.80587769 475.09320068 0.86642152]	[421.20196533 567.56408691 0.89063197]	[580.21746826 377.56011963 0.83941388]	[600.76184082 482.88043213 0.87361795]	[608.59375 580.34484863 0.86407471]	[516.17163086 562.43585205 0.72542846]	[475.10195923 564.84515381 0.70605028]	[480.28375244 716.28942871 0.80437618]	[482.7102356 867.67468262 0.88221318]	[559.74176025 564.85748291 0.73748362]	[564.97930908 711.11920166 0.85672462]	[5.88066711e+02 8.70281616e+02 8.26906085e-01]	[503.39703369 274.93963623 0.95185906]	[529.02984619 274.92871094 0.88454711]	[487.9810791 280.11376953 0.81629884]	[547.04956055 280.13604736 0.90120864]	[5.95715820e+02 9.06154724e+02 7.92615116e-01]	[6.08613586e+02 8.95892578e+02 7.94030011e-01]	[5.85490845e+02 8.77950867e+02 7.36075401e-01]	[4.82945862e+02 8.98439880e+02 8.16570461e-01]	[4.64962311e+02 8.93437866e+02 8.00790548e-01]	[4.82890137e+02 8.72894775e+02 7.60881424e-01]
[516.21148682 282.68026733 0.86086255]	[516.14562988 369.96502686 0.83198613]	[452.00561523 362.25570679 0.8109436 ]	[421.26309204 475.06365967 0.87786019]	[418.68493652 567.52398682 0.90296745]	[572.66949463 377.51034546 0.82750309]	[595.72717285 482.93960571 0.84934574]	[606.1192627 580.32653809 0.87674105]	[511.06790161 564.85864258 0.70931846]	[470.00396729 564.90246582 0.69113499]	[480.21832275 716.30218506 0.80933905]	[482.70950317 867.69342041 0.88249952]	[554.63873291 562.43707275 0.70861518]	[564.90039062 708.71594238 0.87125778]	[5.88073547e+02 8.70274780e+02 8.24320912e-01]	[503.26461792 274.93087769 0.95976025]	[526.48803711 274.90109253 0.89745295]	[485.38162231 280.1451416 0.84114677]	[546.9206543 280.14929199 0.91616052]	[5.95747498e+02 9.06185608e+02 7.94369817e-01]	[6.08632568e+02 8.95904724e+02 7.88568616e-01]	[5.85504333e+02 8.77944519e+02 7.35841632e-01]	[4.82943695e+02 8.98443604e+02 8.19218338e-01]	[4.64964935e+02 8.93439758e+02 8.01268518e-01]	[4.82897064e+02 8.72907349e+02 7.61644483e-01]
[511.08685303 282.67248535 0.85162169]	[511.02215576 372.44308472 0.83254182]	[444.43240356 362.28839111 0.82929456]	[421.15734863 475.09243774 0.88225555]	[418.64382935 567.52648926 0.89546037]	[570.10009766 377.53042603 0.83473873]	[590.58349609 482.96905518 0.85066247]	[606.00683594 582.76928711 0.90071857]	[508.46984863 562.43347168 0.71750826]	[464.95617676 564.89123535 0.70081502]	[480.15649414 716.31854248 0.79578674]	[482.69992065 870.10437012 0.8864643 ]	[549.54644775 562.39221191 0.71209562]	[564.8493042 708.72784424 0.87043065]	[5.88082703e+02 8.70283264e+02 8.22818518e-01]	[500.82467651 274.90908813 0.95248973]	[523.94720459 274.90826416 0.92991352]	[482.85635376 280.1305542 0.86764413]	[544.44140625 280.16256714 0.94008493]	[5.95718079e+02 9.08621399e+02 7.97983646e-01]	[6.08622131e+02 8.95922607e+02 7.88799226e-01]	[5.85528076e+02 8.77950134e+02 7.32865334e-01]	[4.82913818e+02 8.98459778e+02 8.26050341e-01]	[4.64934875e+02 8.93451538e+02 8.04764092e-01]	[4.82901062e+02 8.72929810e+02 7.66788483e-01]
[511.08685303 282.67160034 0.85162747]	[511.02542114 372.44226074 0.83232272]	[444.43215942 362.28640747 0.82983303]	[421.15582275 475.08578491 0.88241327]	[418.64257812 567.52618408 0.89435947]	[570.10388184 377.53170776 0.83458996]	[590.58410645 482.97021484 0.85025674]	[606.00537109 582.76824951 0.90058517]	[508.46069336 562.42315674 0.72057343]	[464.95053101 564.87744141 0.70389134]	[480.15298462 716.32391357 0.79440248]	[480.38916016 870.11322021 0.88889748]	[549.53662109 562.38323975 0.71597308]	[564.86297607 708.72424316 0.8694095 ]	[5.88083313e+02 8.70271606e+02 8.22105765e-01]	[500.82559204 274.90859985 0.95246297]	[523.94708252 274.90786743 0.92966187]	[482.85656738 280.13064575 0.86786336]	[544.44140625 280.16265869 0.93969542]	[5.95714172e+02 9.08620911e+02 7.99026012e-01]	[6.08621338e+02 8.95921631e+02 7.89991736e-01]	[5.85531433e+02 8.77934631e+02 7.34142363e-01]	[4.82920074e+02 8.98456604e+02 8.25066447e-01]	[4.64939209e+02 8.93451111e+02 8.03037286e-01]	[4.82897949e+02 8.75315063e+02 7.67004728e-01]
[506.02944946 282.69134521 0.86103606]	[505.96380615 369.95339966 0.85345185]	[441.89480591 362.24917603 0.85326928]	[418.72067261 477.64126587 0.90115738]	[418.55856323 567.58013916 0.86670107]	[567.55133057 377.5428772 0.85285801]	[588.06085205 485.34628296 0.86701339]	[605.86273193 580.28173828 0.88727683]	[505.9694519 562.37463379 0.73407865]	[464.87179565 562.41217041 0.71364141]	[480.12213135 716.2600708 0.79330742]	[480.38363647 870.10949707 0.88902712]	[547.02484131 562.35882568 0.73091328]	[564.83825684 711.20837402 0.86329108]	[5.88076111e+02 8.70252747e+02 8.24311256e-01]	[500.67852783 274.90002441 0.92436576]	[523.80462646 274.94613647 0.9633075 ]	[480.36639404 280.12261963 0.89227355]	[544.28253174 280.19009399 0.93890965]	[5.95718323e+02 9.08629089e+02 8.01897466e-01]	[6.08624084e+02 8.95924072e+02 7.88650751e-01]	[5.85521729e+02 8.77903503e+02 7.39835620e-01]	[4.82914429e+02 8.98453125e+02 8.31098676e-01]	[4.64935120e+02 8.93449524e+02 8.07182908e-01]	[4.82904114e+02 8.72927063e+02 7.69585192e-01]
[505.88101196 280.22735596 0.88284886]	[503.48538208 372.46240234 0.87566173]	[441.78939819 362.24334717 0.86443579]	[418.60058594 475.16720581 0.88211906]	[416.05093384 570.04821777 0.8325125 ]	[565.02349854 377.59619141 0.87521476]	[585.53869629 482.91897583 0.89525509]	[603.43304443 580.23828125 0.8782171 ]	[503.47140503 562.33056641 0.73859406]	[462.34716797 562.36621094 0.72332168]	[477.70962524 718.89202881 0.78297126]	[480.37213135 867.70892334 0.88555002]	[546.92199707 562.32470703 0.73237121]	[564.8480835 711.22741699 0.85379165]	[5.88077942e+02 8.70201050e+02 8.17039371e-01]	[498.17391968 274.8571167 0.89630032]	[521.35473633 274.90646362 0.94564378]	[480.25836182 277.71929932 0.87574768]	[541.83551025 280.10656738 0.94959193]	[5.95701538e+02 9.08626892e+02 8.01048219e-01]	[6.08625732e+02 8.95914795e+02 7.84991980e-01]	[5.85525391e+02 8.75421387e+02 7.35658765e-01]	[4.82889587e+02 8.98465210e+02 8.33086491e-01]	[4.64902222e+02 8.93449158e+02 8.12101781e-01]	[4.82902100e+02 8.72902466e+02 7.69132674e-01]
[503.42001343 280.234375 0.89104438]	[503.384552 372.48910522 0.89537847]	[441.70040894 362.27011108 0.86630064]	[416.13400269 475.12442017 0.86062813]	[408.40512085 570.11029053 0.81347406]	[564.92321777 377.58297729 0.87951332]	[585.44287109 482.78631592 0.91502362]	[603.29614258 580.24145508 0.86885583]	[503.43914795 562.37780762 0.75782025]	[462.30453491 562.40075684 0.74284607]	[477.63223267 723.90557861 0.78219312]	[480.37594604 870.13598633 0.89314377]	[544.54107666 562.3848877 0.7478056 ]	[564.8649292 716.34063721 0.84420741]	[5.88065430e+02 8.70264893e+02 8.27082515e-01]	[495.64273071 274.853302 0.88447696]	[521.24584961 274.90930176 0.9338783 ]	[480.12738037 280.11022949 0.87334156]	[541.71154785 280.11785889 0.93228483]	[5.95697205e+02 9.08632446e+02 8.01911533e-01]	[6.08617493e+02 8.95923950e+02 7.87840486e-01]	[5.85505432e+02 8.77917175e+02 7.33441353e-01]	[4.82879822e+02 8.98469116e+02 8.33340466e-01]	[4.64904968e+02 8.93455261e+02 8.11003804e-01]	[4.82907837e+02 8.75321228e+02 7.64414847e-01]
[500.85812378 280.2177124 0.9136771 ]	[500.79336548 372.47122192 0.90245384]	[439.1394043 362.26867676 0.85585344]	[411.00256348 475.14788818 0.83720708]	[403.27474976 570.03674316 0.85465801]	[562.3303833 377.55664062 0.87216276]	[582.95343018 482.84707642 0.92680126]	[598.25872803 577.79034424 0.83019841]	[503.2571106 562.43530273 0.76040828]	[462.1991272 564.90185547 0.74813747]	[475.11404419 721.39941406 0.75455642]	[480.36837769 870.11401367 0.88939738]	[544.33953857 562.39483643 0.76229358]	[562.40185547 711.14825439 0.86445564]	[5.88062866e+02 8.70236389e+02 8.22673678e-01]	[487.91238403 272.49972534 0.89057118]	[516.13470459 274.87304688 0.87180972]	[475.07983398 277.73455811 0.83707476]	[534.10095215 280.12313843 0.87691951]	[5.93192383e+02 9.08617004e+02 7.91265130e-01]	[6.08600342e+02 8.95917480e+02 7.80162156e-01]	[5.85514160e+02 8.77899597e+02 7.29874372e-01]	[4.82878967e+02 8.98444031e+02 8.40344429e-01]	[4.64909943e+02 8.93443359e+02 8.15815091e-01]	[4.82902893e+02 8.72914673e+02 7.68572092e-01]
[500.68899536 280.22677612 0.89035225]	[500.6859436 372.45864868 0.89303052]	[436.68270874 362.25469971 0.84864867]	[405.88375854 477.63891602 0.856318 ]	[400.84542847 570.01379395 0.86683249]	[562.22216797 377.55340576 0.85870552]	[582.87194824 482.824646 0.92408538]	[593.17156982 577.79785156 0.82827616]	[500.84158325 564.86425781 0.77150995]	[459.78625488 564.9319458 0.75584847]	[472.57824707 716.30224609 0.74845058]	[480.37857056 870.10546875 0.8902204 ]	[541.92486572 562.39996338 0.76664984]	[562.36901855 711.22186279 0.8623696 ]	[5.88069885e+02 8.70226868e+02 8.22290123e-01]	[482.95593262 272.49847412 0.92211652]	[511.04763794 274.87530518 0.86795998]	[469.98553467 277.73416138 0.82043022]	[528.99932861 280.14767456 0.88046503]	[5.93174988e+02 9.08614380e+02 7.91823268e-01]	[6.08596069e+02 8.95918945e+02 7.79722273e-01]	[5.85533386e+02 8.75464294e+02 7.29123712e-01]	[4.82886871e+02 8.98458130e+02 8.39845836e-01]	[4.64919830e+02 8.93458435e+02 8.15913558e-01]	[4.82915100e+02 8.72911316e+02 7.72763550e-01]
[498.17987061 280.23449707 0.87505829]	[498.23410034 369.98352051 0.86871791]	[436.55990601 362.25033569 0.83029771]	[403.32626343 477.60510254 0.87304389]	[400.7734375 567.54052734 0.88968664]	[559.72009277 377.5177002 0.83796954]	[582.76641846 482.7555542 0.91393906]	[593.11608887 577.75878906 0.82358736]	[500.78469849 562.43261719 0.77169627]	[459.74163818 564.91577148 0.75222695]	[470.00231934 716.32086182 0.7452808 ]	[480.36727905 870.11413574 0.89149529]	[541.86553955 562.3614502 0.76705867]	[562.32977295 711.18841553 0.85448349]	[5.88061096e+02 8.70183044e+02 8.20284426e-01]	[482.8248291 274.89654541 0.94859815]	[508.46075439 274.88085938 0.88404274]	[467.4548645 280.12109375 0.78511083]	[526.50299072 280.16098022 0.89159369]	[5.93177551e+02 9.06186829e+02 7.99068511e-01]	[6.08597656e+02 8.95906677e+02 7.85745025e-01]	[5.85528687e+02 8.75410583e+02 7.38695562e-01]	[4.82878540e+02 8.98455322e+02 8.40159118e-01]	[4.64919189e+02 8.93458435e+02 8.15012753e-01]	[4.82907349e+02 8.72923035e+02 7.75678754e-01]
[495.64337158 282.67602539 0.8603617 ]	[498.11257935 369.95004272 0.84656447]	[431.5128479 362.28118896 0.80857402]	[400.87637329 475.1628418 0.88324904]	[400.67663574 567.54876709 0.89659333]	[557.17315674 375.08599854 0.82096428]	[580.25463867 480.3432312 0.89073223]	[588.09515381 577.7401123 0.84047961]	[500.72836304 562.40594482 0.76114941]	[459.67144775 564.90307617 0.74391192]	[467.47998047 718.84924316 0.74610186]	[480.35662842 870.137146 0.89425582]	[541.82525635 562.32940674 0.75992185]	[562.27471924 708.72210693 0.85546756]	[5.88074829e+02 8.70187012e+02 8.21675539e-01]	[482.71682739 274.93289185 0.95997477]	[505.91757202 274.89404297 0.90439057]	[464.85974121 280.17852783 0.81277144]	[524.03442383 280.16992188 0.90922821]	[5.93159912e+02 9.08614258e+02 8.02279711e-01]	[6.08584412e+02 8.95920776e+02 7.87580669e-01]	[5.85557556e+02 8.75406128e+02 7.41895318e-01]	[4.82881195e+02 8.98464661e+02 8.37244749e-01]	[4.64919891e+02 8.95842224e+02 8.11472833e-01]	[4.82902222e+02 8.75318359e+02 7.74554968e-01]
[493.05545044 282.68560791 0.8494159 ]	[495.59545898 369.93136597 0.83105505]	[426.41995239 362.28036499 0.8143065 ]	[400.76867676 475.09780884 0.88444614]	[398.19970703 567.51873779 0.90367806]	[554.62640381 375.09197998 0.82176065]	[577.690979 482.73016357 0.87357676]	[587.99481201 577.74407959 0.85288107]	[498.24911499 562.40185547 0.74193937]	[457.18515015 564.90197754 0.72383338]	[464.93609619 721.44726562 0.77302408]	[480.34762573 870.15228271 0.8968274 ]	[541.73553467 562.32983398 0.74087477]	[562.21948242 708.72894287 0.85763609]	[5.88084900e+02 8.70149719e+02 8.17124665e-01]	[480.322052 274.92810059 0.95680904]	[503.44866943 274.90652466 0.9215368 ]	[462.41360474 280.14358521 0.8161304 ]	[523.94989014 280.16738892 0.92926282]	[5.93164124e+02 9.06186279e+02 8.05336595e-01]	[6.08589966e+02 8.95908325e+02 7.91818082e-01]	[5.85581055e+02 8.75370300e+02 7.46656775e-01]	[4.82868286e+02 8.98467468e+02 8.39870214e-01]	[4.64917755e+02 8.95851318e+02 8.11546564e-01]	[4.82899475e+02 8.75336426e+02 7.74397910e-01]
[488.02514648 282.72140503 0.84996706]	[490.52804565 369.92428589 0.83022696]	[423.89562988 362.3157959 0.82621908]	[400.715271 475.0930481 0.88394725]	[398.13830566 567.49041748 0.90151054]	[552.05218506 375.05300903 0.81775582]	[572.65979004 482.79211426 0.86935121]	[585.54302979 577.78356934 0.87912452]	[498.17547607 562.39172363 0.73139906]	[457.12332153 564.87786865 0.71474081]	[464.87890625 721.44207764 0.78464836]	[480.34719849 870.1427002 0.8949101 ]	[539.28503418 562.32989502 0.72638333]	[559.83740234 711.14422607 0.84333533]	[5.88083374e+02 8.70135620e+02 8.14563513e-01]	[480.24023438 274.92697144 0.94802088]	[503.353302 274.93566895 0.9513737 ]	[462.28152466 280.16290283 0.84579438]	[523.87884521 280.18804932 0.93370438]	[5.93158997e+02 9.06177979e+02 8.06793690e-01]	[6.08589478e+02 8.95901184e+02 7.92839110e-01]	[5.85583313e+02 8.75358215e+02 7.44441450e-01]	[4.82861053e+02 8.98449768e+02 8.43224347e-01]	[4.64912079e+02 8.93461182e+02 8.14504027e-01]	[4.82901672e+02 8.75323059e+02 7.74755359e-01]
[487.91937256 282.74990845 0.85219711]	[487.96835327 369.97897339 0.83884358]	[423.80685425 362.31494141 0.83849651]	[400.65402222 475.12432861 0.88753724]	[398.08151245 567.48468018 0.89411086]	[549.57000732 377.49249268 0.82716024]	[570.08795166 482.815979 0.86947733]	[585.47058105 577.78253174 0.88235998]	[495.61117554 562.42456055 0.71582186]	[454.57498169 564.93890381 0.69725794]	[464.87347412 723.91955566 0.79420036]	[480.33474731 870.15179443 0.89910656]	[536.67523193 562.34753418 0.70603967]	[559.78955078 711.17590332 0.83892083]	[5.88075256e+02 8.70117798e+02 8.14688683e-01]	[480.14855957 274.93774414 0.92824817]	[503.2784729 274.96697998 0.96446168]	[459.84259033 280.15087891 0.86312628]	[523.78015137 280.2003479 0.92916685]	[5.93161499e+02 9.06166687e+02 8.07664990e-01]	[6.08585693e+02 8.95886292e+02 7.97139108e-01]	[5.85582886e+02 8.75328979e+02 7.50299037e-01]	[4.82838715e+02 8.98437378e+02 8.46460998e-01]	[4.64896210e+02 8.93453979e+02 8.20320368e-01]	[4.82895721e+02 8.75337524e+02 7.81759262e-01]
[485.43753052 282.74789429 0.85878819]	[485.4440918 369.94934082 0.85453743]	[421.37133789 362.30026245 0.84707564]	[400.60986328 475.16973877 0.8912217 ]	[398.03128052 567.49816895 0.88319767]	[547.02093506 375.10824585 0.84272957]	[570.02801514 482.82131958 0.87445748]	[585.37866211 577.74731445 0.87898546]	[495.60510254 562.36901855 0.71561766]	[454.55380249 564.89300537 0.69836652]	[462.44909668 723.96270752 0.79472363]	[480.33917236 870.15026855 0.89919686]	[536.68835449 562.27844238 0.70203459]	[559.76983643 711.21398926 0.83408636]	[5.88076843e+02 8.70138184e+02 8.17188442e-01]	[477.71170044 274.94277954 0.91816294]	[500.89373779 274.96829224 0.96554303]	[459.78167725 280.16390991 0.85511374]	[521.39019775 280.18670654 0.9318887 ]	[5.93155640e+02 9.06155151e+02 8.06922913e-01]	[6.08583313e+02 8.95879517e+02 7.99018979e-01]	[5.87967529e+02 8.75353577e+02 7.46007502e-01]	[4.82846008e+02 8.98443054e+02 8.45702231e-01]	[4.64896973e+02 8.93456421e+02 8.20836723e-01]	[4.82909027e+02 8.75332520e+02 7.80752718e-01]
[485.3928833 285.23944092 0.85845655]	[485.38223267 372.45422363 0.86617744]	[421.32821655 362.30566406 0.85029835]	[398.18301392 475.16305542 0.88900328]	[395.6234436 567.45251465 0.87957317]	[546.94763184 377.54168701 0.86377966]	[567.50726318 482.82769775 0.88736904]	[585.33795166 577.77081299 0.88151246]	[493.06286621 562.39874268 0.7154758 ]	[452.01211548 564.91534424 0.69579226]	[462.41601562 723.93389893 0.80099046]	[480.33508301 870.16607666 0.90302145]	[534.11083984 562.30804443 0.69799221]	[559.78509521 713.69555664 0.82865894]	[5.88069031e+02 8.70141602e+02 8.18461716e-01]	[477.67529297 274.9581604 0.91466868]	[500.84390259 274.996521 0.96394134]	[459.73486328 280.14263916 0.85946673]	[521.3223877 280.16741943 0.94046789]	[5.93161194e+02 9.06159241e+02 8.07949960e-01]	[6.08584778e+02 8.95883789e+02 8.01125944e-01]	[5.85578369e+02 8.75352173e+02 7.43414700e-01]	[4.82842133e+02 8.98438416e+02 8.49572361e-01]	[4.64894836e+02 8.93452637e+02 8.25608790e-01]	[4.82909546e+02 8.75348389e+02 7.84224510e-01]
[482.95812988 285.27075195 0.86514419]	[482.96392822 372.44238281 0.87460363]	[421.30895996 362.29830933 0.85154492]	[398.140625 477.6060791 0.89078939]	[395.59399414 567.50518799 0.86756307]	[544.49163818 377.50576782 0.86769629]	[567.44445801 482.79855347 0.89274251]	[582.95483398 577.75866699 0.88522118]	[490.53186035 562.40313721 0.71668881]	[449.46820068 564.91552734 0.70033151]	[462.42532349 718.88684082 0.79095632]	[480.32879639 870.17974854 0.90223622]	[531.57025146 562.32342529 0.7011348 ]	[559.76409912 713.70526123 0.82207876]	[5.88037048e+02 8.67694153e+02 8.19362283e-01]	[477.61605835 274.96780396 0.91190678]	[500.78051758 275.02368164 0.96150321]	[459.69418335 280.16467285 0.82151318]	[521.26727295 280.20236206 0.93526435]	[5.93164673e+02 9.06153137e+02 8.09233844e-01]	[6.08579285e+02 8.95873291e+02 8.02689910e-01]	[5.85552734e+02 8.72916504e+02 7.51985073e-01]	[4.82849335e+02 8.98437683e+02 8.45126033e-01]	[4.64903748e+02 8.93459106e+02 8.19780231e-01]	[4.82893036e+02 8.75372620e+02 7.81425834e-01]
[482.95828247 285.27163696 0.86491543]	[482.96273804 372.4437561 0.87493724]	[421.30853271 362.29891968 0.85144919]	[398.14041138 477.60525513 0.8906678 ]	[395.59396362 567.5045166 0.86781895]	[544.49084473 377.50695801 0.86791998]	[567.44372559 482.8041687 0.89210975]	[582.95397949 577.76000977 0.88555419]	[490.5199585 562.41333008 0.71654665]	[449.45056152 564.92584229 0.70006698]	[462.39871216 721.45117188 0.80408996]	[480.32754517 870.19061279 0.90378523]	[531.55999756 562.33105469 0.70220345]	[559.75976562 713.70544434 0.82227808]	[5.88036377e+02 8.67678955e+02 8.18875253e-01]	[477.6164856 274.96737671 0.91165179]	[500.77941895 275.02374268 0.96127695]	[459.69442749 280.16329956 0.82038885]	[521.26715088 280.20098877 0.93478584]	[5.93155273e+02 9.06146790e+02 8.10137033e-01]	[6.08574219e+02 8.95869995e+02 8.03111017e-01]	[5.85553467e+02 8.72901428e+02 7.54914820e-01]	[4.82839783e+02 8.98443970e+02 8.43777776e-01]	[4.64899902e+02 8.95837280e+02 8.18769813e-01]	[4.82895264e+02 8.75383545e+02 7.82040596e-01]
[482.90493774 285.28671265 0.87110925]	[482.92727661 372.46206665 0.88452011]	[421.25897217 362.28170776 0.8597222 ]	[398.11068726 477.60067749 0.88809299]	[395.53573608 567.49414062 0.85849106]	[544.4498291 377.54388428 0.87477624]	[565.03259277 482.7980957 0.89650118]	[582.90814209 577.75500488 0.88087535]	[488.02264404 562.33642578 0.71396625]	[446.90084839 562.42211914 0.69816297]	[462.36569214 723.96148682 0.81491071]	[480.33398438 870.17724609 0.90213418]	[531.53759766 562.27362061 0.69918489]	[559.71258545 711.25567627 0.81376839]	[5.88041138e+02 8.67692139e+02 8.18928719e-01]	[475.13446045 274.96786499 0.90813577]	[500.73440552 275.02871704 0.95058596]	[459.6265564 280.15805054 0.84377646]	[521.21539307 280.19186401 0.9318279 ]	[5.93164612e+02 9.06155334e+02 8.09856415e-01]	[6.08585388e+02 8.95873779e+02 7.99573123e-01]	[5.85558472e+02 8.72917175e+02 7.54219532e-01]	[4.82865967e+02 8.98440186e+02 8.41419399e-01]	[4.64922028e+02 8.95837524e+02 8.15522969e-01]	[4.82903473e+02 8.75365295e+02 7.79685974e-01]
[482.87228394 287.79541016 0.87539566]	[482.91146851 372.47137451 0.88677752]	[421.25192261 362.27450562 0.8612811 ]	[398.08197021 475.1647644 0.88504857]	[395.50900269 567.57312012 0.84367746]	[544.40948486 377.55026245 0.8775655 ]	[564.98529053 482.75268555 0.90285975]	[582.85015869 580.24353027 0.88501632]	[487.94869995 562.37011719 0.72117424]	[444.41427612 562.43823242 0.70546687]	[462.35409546 723.91992188 0.8165226 ]	[480.32693481 870.17053223 0.90130132]	[529.01617432 562.30957031 0.7086851 ]	[557.27288818 711.22802734 0.80931216]	[5.88033569e+02 8.67632874e+02 8.15527558e-01]	[475.06124878 274.99417114 0.9053719 ]	[500.7024231 275.04302979 0.94691485]	[457.21405029 280.20346069 0.84398675]	[521.18237305 280.19662476 0.92303139]	[5.93147461e+02 9.06127197e+02 8.09972048e-01]	[6.08571350e+02 8.95850708e+02 7.99785018e-01]	[5.85554565e+02 8.72859619e+02 7.58513749e-01]	[4.82860229e+02 8.98430725e+02 8.42392981e-01]	[4.64914307e+02 8.93457153e+02 8.15326571e-01]	[4.82899017e+02 8.75352783e+02 7.83435941e-01]
[482.80618286 287.79458618 0.88819486]	[482.83538818 372.47213745 0.89849901]	[421.18322754 362.29345703 0.85882843]	[398.02755737 475.12948608 0.87483907]	[392.96612549 567.59118652 0.8263883 ]	[544.3614502 377.55108643 0.87678784]	[564.96221924 482.75350952 0.90353048]	[582.77166748 577.78826904 0.87450874]	[485.43127441 562.38928223 0.73533386]	[444.30813599 564.89105225 0.72797036]	[462.34002686 723.94641113 0.82426262]	[480.32763672 870.15893555 0.89931583]	[526.53662109 562.30786133 0.71728194]	[557.21765137 711.19873047 0.81219792]	[5.88034973e+02 8.67638245e+02 8.15779567e-01]	[470.04772949 275.01681519 0.90804887]	[498.2590332 275.03848267 0.93364096]	[457.14953613 280.2182312 0.80897629]	[518.73876953 280.19049072 0.91237062]	[5.93146790e+02 9.06134766e+02 8.09306800e-01]	[6.08580078e+02 8.95852478e+02 7.97878265e-01]	[5.85556946e+02 8.72865356e+02 7.62182117e-01]	[4.82875244e+02 8.98431030e+02 8.41676354e-01]	[4.64923798e+02 8.93455017e+02 8.15605164e-01]	[4.82895325e+02 8.75339111e+02 7.82969415e-01]
[482.8057251 287.7953186 0.88807511]	[482.83483887 372.47079468 0.89842349]	[421.18371582 362.29293823 0.85896307]	[398.02655029 475.12802124 0.87413514]	[392.96765137 567.59350586 0.82581466]	[544.35943604 377.54986572 0.87648654]	[564.95892334 482.75158691 0.90394843]	[582.7746582 577.79656982 0.87614357]	[485.43283081 562.40014648 0.73653519]	[444.30932617 564.90319824 0.72872806]	[462.34051514 723.94995117 0.82402033]	[480.3241272 870.14849854 0.89775932]	[526.54388428 562.31817627 0.71764171]	[557.22375488 711.21081543 0.81066179]	[5.88031250e+02 8.67617249e+02 8.13939214e-01]	[470.04766846 275.01620483 0.90764457]	[498.25845337 275.03796387 0.93341488]	[457.14956665 280.21829224 0.8082369 ]	[518.73736572 280.19073486 0.91160434]	[5.93144287e+02 9.06136536e+02 8.08987260e-01]	[6.08574341e+02 8.95851013e+02 7.96245635e-01]	[5.85557800e+02 8.72846069e+02 7.64343202e-01]	[4.82868134e+02 8.98424561e+02 8.42656612e-01]	[4.64919983e+02 8.93450378e+02 8.17454159e-01]	[4.82892639e+02 8.75329285e+02 7.83614755e-01]
[482.76257324 287.82098389 0.89114314]	[482.80084229 372.46859741 0.9003225 ]	[421.15795898 362.29953003 0.85759312]	[395.64489746 475.1282959 0.86970699]	[390.43048096 567.58441162 0.82493913]	[544.32043457 377.54205322 0.87598252]	[564.94842529 482.82327271 0.9087289 ]	[582.76641846 577.78979492 0.87365085]	[485.41744995 562.40155029 0.74032974]	[441.90847778 564.89276123 0.73224235]	[462.3157959 723.99645996 0.82845604]	[480.32293701 870.14257812 0.89709353]	[526.52819824 562.32244873 0.72466254]	[557.24176025 711.22332764 0.81592381]	[5.88032715e+02 8.67627075e+02 8.12996507e-01]	[469.97836304 275.02032471 0.90751994]	[498.19747925 275.03924561 0.92344987]	[457.11831665 280.19433594 0.79927582]	[518.69647217 280.18395996 0.90255588]	[5.93139832e+02 9.06140625e+02 8.07024896e-01]	[6.08579346e+02 8.95857910e+02 7.95126140e-01]	[5.85554688e+02 8.72866821e+02 7.57049680e-01]	[4.82876068e+02 8.98417847e+02 8.43410552e-01]	[4.64924927e+02 8.93446655e+02 8.19347084e-01]	[4.82892670e+02 8.75318176e+02 7.82997668e-01]
[480.36096191 287.81246948 0.89383715]	[482.72943115 372.47259521 0.89953083]	[418.7588501 362.32669067 0.85302883]	[395.61251831 475.09664917 0.86028242]	[385.37319946 567.56109619 0.83930868]	[541.89428711 377.51483154 0.87041396]	[564.87731934 482.85476685 0.9171043 ]	[582.76904297 577.79614258 0.8741529 ]	[485.3588562 562.37298584 0.74773061]	[441.84225464 564.8793335 0.74235111]	[462.3107605 723.98675537 0.8215 ]	[480.32247925 870.15802002 0.89894533]	[526.50933838 562.28710938 0.72557366]	[557.16345215 711.1887207 0.81119275]	[5.88041199e+02 8.67643127e+02 8.12471092e-01]	[467.40054321 275.01055908 0.91617537]	[495.67004395 275.01742554 0.90040302]	[454.59146118 280.2003479 0.77868712]	[516.13262939 280.19232178 0.87708855]	[5.93141113e+02 9.06146729e+02 8.06790531e-01]	[6.08578186e+02 8.95863037e+02 7.96347499e-01]	[5.85569946e+02 8.72873169e+02 7.51350284e-01]	[4.82870209e+02 8.98430664e+02 8.39095831e-01]	[4.64917847e+02 8.93456360e+02 8.16032410e-01]	[4.82893707e+02 8.75330261e+02 7.81180620e-01]
[480.30667114 287.80307007 0.88920057]	[480.36404419 372.49078369 0.90246689]	[418.72732544 362.33724976 0.85110599]	[395.57336426 475.11468506 0.85779035]	[385.35620117 567.5894165 0.83804113]	[541.85229492 377.53878784 0.8722806 ]	[564.85668945 482.8480835 0.91932243]	[582.76599121 580.21740723 0.87434161]	[482.96078491 562.36450195 0.75407469]	[441.82406616 564.88922119 0.74673367]	[462.29025269 723.92755127 0.81185389]	[480.32284546 870.14324951 0.89682883]	[526.46539307 562.27233887 0.73137003]	[554.69262695 711.17254639 0.81034303]	[5.88032471e+02 8.67642456e+02 8.14716578e-01]	[464.9385376 275.02349854 0.92030752]	[493.12960815 275.02636719 0.88644707]	[454.6048584 280.19039917 0.78199583]	[513.56481934 280.18283081 0.87522638]	[5.93132812e+02 9.06139038e+02 8.05627465e-01]	[6.08572998e+02 8.95857483e+02 7.96465218e-01]	[5.85561218e+02 8.72866943e+02 7.53144979e-01]	[4.82871765e+02 8.98439026e+02 8.35166335e-01]	[4.64919250e+02 8.93459656e+02 8.12384903e-01]	[4.82892914e+02 8.75314087e+02 7.82259881e-01]
[480.2348938 285.30697632 0.88346207]	[480.32745361 372.48840332 0.90419286]	[418.68060303 362.32723999 0.85296077]	[395.54327393 475.11953735 0.85446227]	[385.32128906 567.59637451 0.84392071]	[541.83056641 377.54345703 0.87367105]	[564.84210205 482.89126587 0.91453695]	[582.75683594 580.2444458 0.87873846]	[482.93325806 562.35583496 0.76172471]	[441.80404663 564.87268066 0.75372428]	[462.27694702 723.93463135 0.81732047]	[480.32043457 870.15039062 0.89560902]	[526.41717529 562.26947021 0.7387504 ]	[554.68951416 711.19360352 0.80556411]	[5.88028564e+02 8.67631958e+02 8.14724803e-01]	[464.85626221 275.02456665 0.93013054]	[493.03814697 275.01055908 0.88252026]	[454.57653809 280.21697998 0.78115225]	[511.03094482 280.19668579 0.87333423]	[5.93133179e+02 9.06137268e+02 8.06272209e-01]	[6.08569336e+02 8.95852722e+02 7.97212481e-01]	[5.85556519e+02 8.72853455e+02 7.55497575e-01]	[4.82869690e+02 8.98436523e+02 8.33742440e-01]	[4.64918182e+02 8.93457825e+02 8.07436705e-01]	[4.82892487e+02 8.75322632e+02 7.81365514e-01]
[480.17724609 285.27539062 0.87825382]	[480.30548096 372.50152588 0.90543824]	[418.646698 362.33987427 0.84764498]	[395.57562256 475.14007568 0.86190236]	[385.29293823 567.58905029 0.84795469]	[541.82318115 377.55813599 0.87618732]	[564.81060791 482.86569214 0.92163372]	[582.76153564 580.24041748 0.87972927]	[482.92803955 562.34552002 0.7652784 ]	[441.79983521 564.84643555 0.75581461]	[462.27786255 721.43572998 0.81012052]	[480.32006836 870.16265869 0.89710569]	[526.418396 562.26324463 0.74275315]	[554.652771 711.14715576 0.80768967]	[5.88025818e+02 8.67603210e+02 8.10889959e-01]	[462.44088745 275.02593994 0.94043982]	[490.4960022 274.99111938 0.88599873]	[454.54052734 280.22665405 0.77630931]	[508.51641846 280.17602539 0.88024157]	[5.93122864e+02 9.06133545e+02 8.04422796e-01]	[6.08566467e+02 8.95849365e+02 7.94820726e-01]	[5.85562622e+02 8.72829163e+02 7.52327859e-01]	[4.82894165e+02 8.98452637e+02 8.29914570e-01]	[4.64942902e+02 8.95853394e+02 8.03716481e-01]	[4.8288501e+02 8.7533667e+02 7.8053242e-01]
[480.1355896 285.26062012 0.8737793 ]	[480.28521729 372.48730469 0.90294468]	[418.64001465 362.32675171 0.85022742]	[395.56506348 475.16635132 0.86523801]	[382.85641479 567.57873535 0.85118097]	[541.7989502 377.56204224 0.87634581]	[562.4708252 482.83862305 0.92331475]	[582.75628662 577.79351807 0.87310767]	[482.89224243 562.36395264 0.76576906]	[441.76602173 564.86260986 0.75202358]	[462.262146 721.43280029 0.81031823]	[480.31613159 870.14239502 0.89462346]	[526.39215088 562.27966309 0.7447269 ]	[554.65759277 711.13330078 0.80766791]	[5.88021057e+02 8.65134888e+02 8.06532025e-01]	[462.39782715 275.02334595 0.95241177]	[488.00582886 274.97674561 0.89010811]	[452.02392578 280.22134399 0.77019852]	[508.48291016 280.15380859 0.88555676]	[5.93112244e+02 9.06133484e+02 8.02698553e-01]	[6.08564270e+02 8.95849182e+02 7.91546583e-01]	[5.85567078e+02 8.72805237e+02 7.51012385e-01]	[4.82894073e+02 8.98443665e+02 8.32902789e-01]	[4.64938019e+02 8.95841003e+02 8.07685316e-01]	[4.82884186e+02 8.75315613e+02 7.81566799e-01]
[480.11276245 285.24816895 0.86918432]	[480.26046753 372.48550415 0.90365523]	[418.63754272 362.31500244 0.85389096]	[395.51821899 477.62799072 0.86617267]	[382.84585571 567.54620361 0.85216337]	[541.76629639 377.56121826 0.8675065 ]	[562.46466064 482.86035156 0.91987646]	[582.75305176 580.23858643 0.87633359]	[482.84414673 562.35333252 0.76124042]	[441.72283936 564.85375977 0.74604738]	[462.24694824 723.97180176 0.81706488]	[480.3145752 870.14630127 0.89555776]	[523.98486328 562.25994873 0.74180293]	[554.65008545 711.15545654 0.80578268]	[5.88021667e+02 8.65137085e+02 8.06861877e-01]	[462.37234497 275.0166626 0.95569211]	[487.98303223 274.96600342 0.89242733]	[449.51004028 280.1859436 0.77255088]	[508.44119263 280.14318848 0.8898102 ]	[5.93114258e+02 9.06131531e+02 8.01495194e-01]	[6.08566101e+02 8.95846375e+02 7.90712297e-01]	[5.85565674e+02 8.72808594e+02 7.52386272e-01]	[4.82892120e+02 8.98443359e+02 8.33198249e-01]	[4.64937134e+02 8.95840271e+02 8.07311296e-01]	[4.82886108e+02 8.75316528e+02 7.82030523e-01]
[480.11300659 285.24847412 0.86915529]	[480.26004028 372.4815979 0.90346837]	[418.63821411 362.31451416 0.85411638]	[395.51678467 477.63015747 0.86633801]	[382.84509277 567.54907227 0.85178649]	[541.76379395 377.55734253 0.86654401]	[562.46398926 482.85705566 0.92070556]	[582.75415039 580.23522949 0.87566048]	[482.84173584 562.35070801 0.76229441]	[441.71899414 564.85253906 0.74684417]	[462.24749756 723.95739746 0.8198176 ]	[480.31637573 870.13513184 0.89399081]	[523.98083496 559.8392334 0.74322021]	[554.64343262 711.15045166 0.80583739]	[5.88021423e+02 8.65133423e+02 8.06277812e-01]	[462.37268066 275.01702881 0.95550209]	[487.98306274 274.96627808 0.89242619]	[449.51025391 280.18768311 0.77277523]	[508.44064331 280.14373779 0.88982087]	[5.93110413e+02 9.06140442e+02 8.00193131e-01]	[6.08563965e+02 8.95851257e+02 7.87318170e-01]	[5.85570129e+02 8.72805237e+02 7.51159430e-01]	[4.82891144e+02 8.98442078e+02 8.33832979e-01]	[4.64930145e+02 8.93462830e+02 8.08316231e-01]	[4.82885620e+02 8.72933228e+02 7.82269597e-01]
[477.71826172 285.2359314 0.86526352]	[480.22747803 372.48602295 0.90127003]	[418.61761475 362.32202148 0.84988165]	[393.07531738 475.17010498 0.84945703]	[382.82653809 567.54827881 0.85357964]	[541.74023438 377.54580688 0.86149913]	[562.45947266 482.85720825 0.92057943]	[582.74810791 577.77038574 0.86813468]	[482.8321228 562.27905273 0.7612009 ]	[441.72512817 562.38922119 0.74929512]	[462.22808838 723.96844482 0.81792533]	[480.3069458 870.13812256 0.89440483]	[523.95501709 559.77282715 0.74531674]	[552.13336182 708.70080566 0.81251884]	[5.88020874e+02 8.65107788e+02 8.04812491e-01]	[462.34286499 275.00643921 0.95936418]	[487.95892334 274.95526123 0.892865 ]	[449.46682739 280.16766357 0.75985116]	[506.02246094 280.13845825 0.88880998]	[5.93109009e+02 9.06138489e+02 8.00778329e-01]	[6.08570007e+02 8.95847473e+02 7.87365377e-01]	[5.85570129e+02 8.72791687e+02 7.50907242e-01]	[4.82896423e+02 8.98443054e+02 8.33321691e-01]	[4.64937195e+02 8.95843018e+02 8.06734025e-01]	[4.82881958e+02 8.72930908e+02 7.84956694e-01]
[477.62677002 282.78353882 0.85906166]	[480.15396118 372.48010254 0.89046794]	[418.55697632 362.31509399 0.84058315]	[392.96661377 477.59783936 0.84081113]	[382.76052856 570.03582764 0.85969579]	[539.28393555 377.55258179 0.85507882]	[562.40112305 482.79852295 0.92427385]	[582.74157715 577.70214844 0.85994059]	[482.78741455 562.39318848 0.77015597]	[441.71975708 564.92297363 0.7521618 ]	[462.2102356 723.92590332 0.81096053]	[480.30822754 870.14318848 0.89576721]	[523.88110352 562.28479004 0.75282764]	[552.11779785 708.73431396 0.8129732 ]	[5.88023926e+02 8.65092712e+02 8.03178489e-01]	[462.27392578 275.00082397 0.96811843]	[485.48052979 274.94952393 0.89908147]	[446.97576904 280.18783569 0.71197933]	[505.96612549 280.14834595 0.89613646]	[5.93104553e+02 9.06135315e+02 8.01396132e-01]	[6.08564697e+02 8.95846619e+02 7.89165676e-01]	[5.85576172e+02 8.72776245e+02 7.47957051e-01]	[4.82892151e+02 8.98449768e+02 8.30070794e-01]	[4.64934174e+02 8.95850891e+02 8.02073240e-01]	[4.82887360e+02 8.75314331e+02 7.84213901e-01]
[477.58807373 282.76766968 0.85410446]	[480.11346436 372.48162842 0.88210779]	[416.13977051 362.3394165 0.83184791]	[392.97332764 477.63598633 0.84749371]	[382.74667358 570.05523682 0.85755485]	[539.23498535 377.52593994 0.84358609]	[562.35931396 482.7947998 0.92521399]	[582.74316406 577.71844482 0.86350918]	[482.75396729 562.35797119 0.76925081]	[441.70361328 564.90606689 0.75459665]	[462.19119263 723.94952393 0.81061625]	[480.30603027 870.128479 0.89333963]	[523.83856201 559.81304932 0.74967706]	[552.08087158 708.73120117 0.81300092]	[5.88026184e+02 8.65103821e+02 8.03240478e-01]	[462.23370361 274.98510742 0.96663314]	[485.44940186 274.9309082 0.90109408]	[446.90878296 280.16342163 0.72083271]	[505.93902588 280.13165283 0.90169138]	[5.93109375e+02 9.06134888e+02 8.00727963e-01]	[6.08570251e+02 8.95847290e+02 7.89005995e-01]	[5.85575928e+02 8.72784546e+02 7.47409165e-01]	[4.82882935e+02 8.98465088e+02 8.27039003e-01]	[4.64925018e+02 8.95862793e+02 7.98759580e-01]	[4.82893036e+02 8.72927734e+02 7.85902977e-01]
[475.14071655 282.74624634 0.85391265]	[477.72354126 372.47769165 0.87523985]	[416.08691406 362.3526001 0.82330996]	[390.443573 477.67163086 0.84737229]	[382.72924805 567.5657959 0.86578149]	[539.18243408 377.49679565 0.83085656]	[562.34686279 482.7935791 0.92398626]	[582.7442627 577.6942749 0.86013454]	[480.37600708 562.36816406 0.76693261]	[441.67294312 564.90692139 0.7499128 ]	[459.84310913 723.94372559 0.81168628]	[480.30352783 867.70947266 0.88774228]	[523.79718018 559.82110596 0.74959302]	[552.10290527 711.14526367 0.80895704]	[5.88022278e+02 8.65091125e+02 8.02964330e-01]	[462.20263672 274.97644043 0.96581298]	[485.41415405 274.92300415 0.90366638]	[444.44406128 280.1652832 0.73606503]	[505.90393066 280.13827515 0.90572518]	[5.93104919e+02 9.06140991e+02 8.00008297e-01]	[6.08570251e+02 8.95850830e+02 7.85851359e-01]	[5.85570801e+02 8.72771484e+02 7.43552208e-01]	[4.82899597e+02 8.98452820e+02 8.30964327e-01]	[4.64937561e+02 8.95848633e+02 8.04672301e-01]	[4.82891571e+02 8.72886597e+02 7.86823392e-01]
[475.10800171 282.74221802 0.85281199]	[477.70010376 372.5138855 0.87204915]	[416.05227661 364.79138184 0.81486654]	[387.90383911 477.6946106 0.85103381]	[380.30612183 567.56396484 0.87562478]	[536.73730469 377.53207397 0.8378185 ]	[562.33496094 482.76123047 0.92481464]	[582.73913574 575.22186279 0.85761279]	[480.34063721 562.32885742 0.77253437]	[439.29562378 564.85540771 0.75588739]	[459.84796143 721.37054443 0.8038798 ]	[480.29974365 870.09588623 0.88922131]	[523.76794434 559.78588867 0.75390387]	[549.60144043 708.71069336 0.81890577]	[5.88022034e+02 8.65106140e+02 8.03994417e-01]	[462.18035889 274.97079468 0.96620601]	[485.39251709 274.91522217 0.90921628]	[444.37130737 280.17550659 0.76096612]	[505.88214111 280.14559937 0.90660852]	[5.90642395e+02 9.06140320e+02 8.01344752e-01]	[6.08566345e+02 8.95849731e+02 7.88593948e-01]	[5.85573425e+02 8.72781433e+02 7.44023502e-01]	[4.82891418e+02 8.98458984e+02 8.32247972e-01]	[4.64937775e+02 8.95851929e+02 8.03082824e-01]	[4.82880341e+02 8.72897644e+02 7.87309170e-01]
[475.08605957 282.72415161 0.85402501]	[477.61868286 372.48620605 0.85456097]	[413.56002808 364.80041504 0.80596572]	[385.39648438 477.69827271 0.85573518]	[380.25985718 567.56274414 0.88398391]	[536.63702393 377.49447632 0.82163882]	[562.3036499 480.36941528 0.92253268]	[582.74365234 575.1862793 0.85928446]	[480.32498169 562.39093018 0.78158653]	[439.2930603 564.93634033 0.75819814]	[459.85223389 716.32440186 0.80786818]	[480.28948975 870.12536621 0.8957361 ]	[521.39044189 559.83520508 0.75907564]	[549.5668335 708.68414307 0.81342375]	[5.88035034e+02 8.67583740e+02 8.05958629e-01]	[459.84078979 274.96075439 0.96457624]	[485.36035156 274.90240479 0.91049826]	[444.33496094 280.18508911 0.76563662]	[503.4989624 280.13668823 0.91487533]	[5.90643494e+02 9.06155396e+02 8.04402590e-01]	[6.08568237e+02 8.95865784e+02 7.90047467e-01]	[5.85583313e+02 8.72803040e+02 7.41753697e-01]	[4.82862427e+02 8.98466309e+02 8.34073782e-01]	[4.64918732e+02 8.95858459e+02 8.06689620e-01]	[4.82862793e+02 8.75317383e+02 7.91015148e-01]
[472.57180786 282.72158813 0.84933686]	[477.59713745 372.45913696 0.84860402]	[413.52874756 364.79467773 0.80354792]	[385.29360962 477.71121216 0.87181085]	[380.19763184 567.47735596 0.89717335]	[534.13092041 375.09002686 0.81867152]	[562.28314209 482.72436523 0.91807193]	[582.73443604 575.20800781 0.85644281]	[480.33197021 562.36767578 0.77993548]	[439.31195068 564.91534424 0.75838649]	[462.1880188 716.3338623 0.80854422]	[480.28878784 870.10644531 0.89246351]	[521.38146973 559.80340576 0.75462598]	[549.54016113 708.65588379 0.81881428]	[5.88017883e+02 8.65133667e+02 8.04478168e-01]	[459.80957031 274.95727539 0.96330601]	[482.94659424 274.90740967 0.92024159]	[444.32119751 280.1656189 0.75747448]	[503.46160889 280.13101196 0.92870241]	[5.90641113e+02 9.06156799e+02 8.02593887e-01]	[6.08569397e+02 8.95865845e+02 7.86140919e-01]	[5.85569397e+02 8.72795288e+02 7.38224387e-01]	[4.82859741e+02 8.98460510e+02 8.37397099e-01]	[4.64916718e+02 8.95848389e+02 8.10075343e-01]	[4.82864502e+02 8.72927063e+02 7.90721834e-01]
[472.57232666 282.72070312 0.84941179]	[477.59881592 372.45404053 0.84829891]	[413.54150391 364.78527832 0.80583769]	[385.29165649 477.70825195 0.87117004]	[380.19723511 567.4786377 0.89652652]	[534.1272583 375.0921936 0.81893736]	[562.28344727 482.72457886 0.91846174]	[582.73791504 575.21563721 0.85737646]	[480.33779907 562.37030029 0.77838492]	[439.31671143 564.92547607 0.75761604]	[462.19299316 716.33465576 0.80805904]	[480.2869873 870.11309814 0.89279193]	[521.38726807 559.79602051 0.75188178]	[549.55670166 708.66387939 0.81644487]	[5.88024170e+02 8.65131836e+02 8.04328263e-01]	[459.80960083 274.95724487 0.96319437]	[482.94650269 274.90698242 0.9202016 ]	[444.31970215 280.16464233 0.75794274]	[503.46072388 280.13037109 0.92838883]	[5.93108398e+02 9.06156067e+02 8.00990164e-01]	[6.08578552e+02 8.95868164e+02 7.83529401e-01]	[5.85572754e+02 8.72801208e+02 7.42179632e-01]	[4.82859711e+02 8.98456970e+02 8.37644994e-01]	[4.64916199e+02 8.95848267e+02 8.09949279e-01]	[4.82861633e+02 8.72933472e+02 7.90194869e-01]
[472.52618408 282.71936035 0.84703833]	[475.16558838 372.45501709 0.84484243]	[413.49868774 364.80126953 0.79940712]	[382.86697388 477.67495728 0.86808395]	[380.14987183 567.53234863 0.89728034]	[534.0914917 375.06869507 0.81528628]	[562.2633667 480.36764526 0.91615361]	[582.73498535 575.18005371 0.85371268]	[480.3112793 562.34698486 0.77631962]	[439.29110718 564.88848877 0.75682443]	[459.85461426 718.83886719 0.80756056]	[480.28152466 867.71051025 0.8891961 ]	[521.36517334 559.79089355 0.74880338]	[549.52612305 708.65393066 0.82573175]	[5.88042542e+02 8.65121277e+02 8.00276160e-01]	[459.78649902 274.95706177 0.96147084]	[482.91122437 274.91363525 0.92940921]	[441.91308594 280.17163086 0.77746767]	[503.43637085 280.13531494 0.93143463]	[5.93154541e+02 9.06174133e+02 8.06783199e-01]	[6.08602905e+02 8.95878174e+02 7.85605967e-01]	[5.87981506e+02 8.72801941e+02 7.44259655e-01]	[4.82852142e+02 8.98456482e+02 8.38164210e-01]	[4.64907837e+02 8.95843018e+02 8.10915530e-01]	[4.82860168e+02 8.72921814e+02 7.92140305e-01]
[470.00378418 282.73068237 0.84741449]	[472.56030273 372.45257568 0.8272742 ]	[408.43118286 364.85540771 0.79154795]	[380.34841919 477.63839722 0.89258653]	[377.68994141 567.48065186 0.91326839]	[531.53289795 375.0385437 0.81743467]	[562.21051025 482.72097778 0.91032362]	[580.33972168 575.21734619 0.84908044]	[480.28161621 562.31744385 0.78297472]	[439.26242065 564.84558105 0.76491278]	[462.19128418 713.77789307 0.81333059]	[480.27984619 867.67687988 0.88510764]	[521.33483887 559.77087402 0.75426275]	[549.49542236 708.62768555 0.83520859]	[5.88032837e+02 8.62569641e+02 7.92381525e-01]	[459.73864746 274.94476318 0.95556146]	[482.86694336 274.9213562 0.94287932]	[441.80795288 280.21252441 0.80904007]	[503.38818359 280.16809082 0.92978996]	[5.93192383e+02 9.03614197e+02 8.18828344e-01]	[6.08637756e+02 8.93432129e+02 8.19018602e-01]	[5.87968201e+02 8.72754578e+02 7.42959559e-01]	[4.82847198e+02 8.98443359e+02 8.44631076e-01]	[4.64897125e+02 8.93452087e+02 8.18678677e-01]	[4.82864288e+02 8.72889893e+02 7.97891557e-01]
[467.49746704 282.72442627 0.84980834]	[470.03219604 369.95535278 0.82640004]	[405.90133667 364.85256958 0.79639721]	[380.28320312 477.61273193 0.89211041]	[377.6456604 567.45874023 0.91674316]	[529.05047607 374.9909668 0.8144908 ]	[559.82971191 482.71481323 0.90881491]	[580.32806396 577.69287109 0.84911203]	[480.26879883 562.32818604 0.77987403]	[439.25109863 564.86260986 0.75987631]	[459.84994507 716.25366211 0.81465065]	[480.28341675 867.66577148 0.88615561]	[521.31652832 559.78356934 0.75038475]	[547.07098389 708.61444092 0.83967185]	[5.88046021e+02 8.62531128e+02 7.93136477e-01]	[459.69744873 274.93826294 0.94670355]	[482.82150269 274.92544556 0.95441985]	[441.7668457 280.1914978 0.81061536]	[503.35003662 280.17156982 0.93154967]	[5.95683655e+02 9.03590698e+02 8.12264740e-01]	[6.11068298e+02 8.93414551e+02 8.08216333e-01]	[5.87973450e+02 8.72725586e+02 7.53692210e-01]	[4.82862335e+02 8.98451477e+02 8.43452275e-01]	[4.64911316e+02 8.93460571e+02 8.15222442e-01]	[4.82868683e+02 8.72877625e+02 7.98793018e-01]
[467.4473877 282.7354126 0.85201508]	[470.00912476 369.97894287 0.8299762 ]	[405.8729248 367.32974243 0.79525119]	[380.27035522 475.15853882 0.88790172]	[377.62579346 567.49377441 0.91337848]	[529.03436279 375.00137329 0.81672102]	[559.82592773 482.72613525 0.9078657 ]	[580.30059814 577.71911621 0.84623694]	[480.28033447 562.34490967 0.78180778]	[439.27056885 564.87194824 0.76311171]	[462.19192505 716.27142334 0.81251037]	[480.28140259 867.69726562 0.89013499]	[521.32653809 559.80731201 0.75391006]	[547.06439209 708.61029053 0.8442111 ]	[5.88004639e+02 8.57436523e+02 8.02780569e-01]	[459.66467285 274.94515991 0.94156247]	[482.78665161 274.94320679 0.9621278 ]	[441.72521973 280.18875122 0.82787335]	[503.30264282 280.16546631 0.9365803 ]	[5.93154480e+02 9.00994019e+02 8.24394941e-01]	[6.08612183e+02 8.93320984e+02 8.41171145e-01]	[5.85555420e+02 8.70232849e+02 7.44792104e-01]	[4.82865540e+02 8.98470642e+02 8.40834081e-01]	[4.64919342e+02 8.95858887e+02 8.11565697e-01]	[4.82863678e+02 8.72906006e+02 8.02765369e-01]
[464.97515869 282.72772217 0.85685289]	[470.00537109 372.44400024 0.83043087]	[405.86761475 367.33291626 0.79655236]	[380.23043823 475.14047241 0.88583446]	[377.59896851 567.49859619 0.90366846]	[529.03613281 375.02178955 0.81837392]	[559.80889893 482.72073364 0.9058587 ]	[580.27374268 577.72418213 0.8433398 ]	[480.25149536 562.33166504 0.7777738 ]	[439.23858643 564.85705566 0.75783771]	[459.85110474 713.78411865 0.812608 ]	[480.28179932 867.67071533 0.88614243]	[521.30163574 559.78900146 0.74845171]	[547.05682373 708.59295654 0.84535205]	[5.87973755e+02 8.54828125e+02 8.29999089e-01]	[459.62008667 274.93753052 0.92852771]	[482.74636841 274.95022583 0.96495187]	[441.67828369 280.17752075 0.8285315 ]	[503.27178955 280.17715454 0.93144494]	[5.93134460e+02 8.95988098e+02 8.30464721e-01]	[6.08589905e+02 8.90847534e+02 8.49932790e-01]	[5.85558533e+02 8.67660400e+02 7.28816688e-01]	[4.82863861e+02 8.98461609e+02 8.41093421e-01]	[4.64915558e+02 8.95851135e+02 8.11344981e-01]	[4.82867737e+02 8.72884399e+02 8.02632749e-01]
[464.94537354 282.72415161 0.86078471]	[469.98190308 372.46929932 0.83273315]	[405.84494019 367.35287476 0.79842615]	[380.22052002 475.14593506 0.88637614]	[377.56259155 567.4800415 0.90466589]	[529.02764893 375.04016113 0.82168251]	[559.79827881 480.36508179 0.90542841]	[580.27288818 577.71105957 0.84167814]	[480.25268555 562.35577393 0.78104985]	[439.23519897 564.88641357 0.75906187]	[459.84893799 716.25738525 0.81074166]	[480.28424072 867.65655518 0.88384348]	[521.30200195 559.80908203 0.75069332]	[549.50177002 708.63311768 0.8345927 ]	[5.87983521e+02 8.54841614e+02 8.35411429e-01]	[459.58950806 274.93731689 0.9227289 ]	[482.72415161 274.95449829 0.96739614]	[439.3303833 280.19094849 0.83440208]	[503.23901367 280.18411255 0.92865622]	[5.93188599e+02 8.95885864e+02 8.42317164e-01]	[6.08561096e+02 8.90759521e+02 8.58566761e-01]	[5.85553894e+02 8.67680115e+02 7.65244007e-01]	[4.82868469e+02 8.98454224e+02 8.43483806e-01]	[4.64922302e+02 8.95842224e+02 8.13121557e-01]	[4.82870667e+02 8.72862061e+02 8.01806450e-01]
[464.92877197 282.72833252 0.86207342]	[469.97064209 372.47442627 0.83312261]	[405.83966064 367.34570312 0.79900867]	[380.22271729 475.1524353 0.88581169]	[377.55422974 567.50695801 0.90141702]	[529.01922607 375.04983521 0.82392371]	[559.78509521 480.34158325 0.90481937]	[580.26403809 575.22460938 0.84008181]	[480.25994873 562.3682251 0.78224456]	[439.25131226 564.902771 0.75966513]	[459.84841919 713.77819824 0.81707805]	[480.29052734 867.64074707 0.88096762]	[521.30493164 559.82092285 0.75077873]	[547.06317139 708.5980835 0.84386146]	[585.565979 852.3026123 0.8609091]	[457.21386719 274.9369812 0.92210305]	[482.70852661 274.95269775 0.96709436]	[439.32095337 280.17993164 0.83843613]	[500.89431763 280.17419434 0.93046612]	[5.93188293e+02 8.93281616e+02 8.69585633e-01]	[6.08545959e+02 8.88145264e+02 8.46831501e-01]	[5.85444519e+02 8.62576538e+02 7.68421113e-01]	[4.82875488e+02 8.98451538e+02 8.41780782e-01]	[4.64934296e+02 8.95840881e+02 8.10665965e-01]	[4.82871338e+02 8.72841736e+02 8.00713480e-01]
[464.91842651 282.72344971 0.86364406]	[469.95236206 372.47113037 0.83350337]	[405.83267212 367.34378052 0.80080462]	[380.22146606 475.14007568 0.88732958]	[377.54815674 567.4911499 0.90706921]	[529.00048828 375.04882812 0.82563388]	[559.77374268 480.34631348 0.90228403]	[580.25860596 575.21118164 0.84022397]	[480.24325562 562.37866211 0.7815004 ]	[439.23516846 564.91937256 0.75935775]	[459.84860229 713.76605225 0.81919837]	[480.28591919 867.61724854 0.87705165]	[521.28460693 559.81951904 0.7479372 ]	[547.03039551 708.56237793 0.8541469 ]	[585.54119873 849.73712158 0.87380922]	[457.19799805 274.93109131 0.91945815]	[480.38018799 274.9446106 0.96512043]	[439.30441284 280.17425537 0.84135497]	[500.88616943 280.16021729 0.93135267]	[5.90598206e+02 8.90761292e+02 8.90639007e-01]	[6.06108826e+02 8.83080750e+02 8.36501241e-01]	[5.85418274e+02 8.54890076e+02 7.84608960e-01]	[4.82896210e+02 8.98453003e+02 8.41515899e-01]	[4.64950836e+02 8.95840759e+02 8.09348941e-01]	[4.82859833e+02 8.72816650e+02 8.04330468e-01]
[464.90536499 282.72869873 0.8641789 ]	[467.48358154 372.46618652 0.83461845]	[405.81713867 367.34182739 0.80254495]	[380.21142578 475.168396 0.88948286]	[377.51919556 567.4899292 0.89922243]	[528.9911499 375.04995728 0.82561862]	[559.76702881 480.35842896 0.90137708]	[580.25213623 575.1628418 0.83751172]	[480.24368286 562.39404297 0.78214848]	[439.23086548 564.93994141 0.75936025]	[459.84988403 713.76904297 0.82145077]	[480.27386475 867.62884521 0.87789685]	[521.284729 559.82910156 0.74984705]	[546.99017334 708.56433105 0.866602 ]	[585.40155029 847.1026001 0.87142384]	[457.1847229 274.9324646 0.91810024]	[480.36737061 274.94787598 0.96334106]	[439.29556274 280.16506958 0.83724397]	[500.87478638 280.15820312 0.93290132]	[5.88051697e+02 8.85614746e+02 8.50075483e-01]	[6.05993591e+02 8.72928162e+02 8.42062593e-01]	[5.82933044e+02 8.52263794e+02 7.67707229e-01]	[4.82907898e+02 8.98433350e+02 8.43717933e-01]	[4.64962311e+02 8.93461975e+02 8.10949028e-01]	[4.82847565e+02 8.72828857e+02 8.05811286e-01]
[464.88961792 282.73440552 0.86469281]	[467.45541382 372.48117065 0.83820438]	[403.37704468 367.359375 0.80606204]	[380.20474243 477.61245728 0.89199412]	[377.51040649 567.49938965 0.8937245 ]	[528.9642334 375.05786133 0.82826638]	[559.75408936 480.36938477 0.89954472]	[580.24291992 575.14996338 0.83514071]	[480.2321167 562.43084717 0.77822196]	[439.21881104 564.99084473 0.75377214]	[459.84432983 716.32373047 0.81608903]	[480.26635742 867.59985352 0.87318373]	[521.27642822 562.27716064 0.74874145]	[546.97015381 708.56811523 0.87073725]	[582.95703125 834.3862915 0.87314051]	[457.17010498 274.93438721 0.91712904]	[480.35263062 274.95059204 0.96170276]	[439.28387451 280.15585327 0.83396095]	[500.85925293 280.14138794 0.93683136]	[5.85531616e+02 8.80464844e+02 8.48453522e-01]	[6.03447144e+02 8.72751587e+02 8.57971430e-01]	[5.82842834e+02 8.47175110e+02 7.29556262e-01]	[4.82898376e+02 8.98433472e+02 8.40923548e-01]	[4.64950714e+02 8.93457458e+02 8.10993493e-01]	[4.82842682e+02 8.72804504e+02 8.05421948e-01]
[464.8890686 282.72921753 0.86459732]	[467.45565796 372.48074341 0.8377521 ]	[403.37579346 367.36071777 0.80610335]	[380.21011353 477.60766602 0.89103329]	[377.51452637 567.5057373 0.89424205]	[528.96502686 375.05529785 0.82771802]	[559.7489624 480.3515625 0.89999557]	[580.24102783 575.14080811 0.83437371]	[480.23757935 562.41131592 0.77996951]	[439.22329712 564.96868896 0.75554448]	[459.84463501 716.30322266 0.81633079]	[480.26696777 867.62609863 0.87804037]	[521.28356934 562.26165771 0.74981105]	[546.95080566 708.53381348 0.87331659]	[582.9543457 834.37384033 0.8744812 ]	[457.17062378 274.93005371 0.91630518]	[480.35098267 274.94702148 0.96091038]	[439.2824707 280.15002441 0.83288652]	[500.85873413 280.1385498 0.93610954]	[5.85536865e+02 8.80478699e+02 8.48332107e-01]	[6.03450684e+02 8.72755493e+02 8.57712865e-01]	[5.82845093e+02 8.47160767e+02 7.28747070e-01]	[4.82896942e+02 8.98436218e+02 8.38694274e-01]	[4.64954590e+02 8.95838013e+02 8.06945205e-01]	[4.82845154e+02 8.72832336e+02 8.06203723e-01]
[464.88186646 282.71520996 0.86728585]	[467.46160889 372.48068237 0.83755648]	[403.3772583 367.35198975 0.80661142]	[380.21447754 477.59643555 0.88903916]	[377.51776123 567.49615479 0.89797264]	[528.97357178 375.06295776 0.8278712 ]	[559.73486328 480.3604126 0.89691246]	[580.2166748 572.65661621 0.83048832]	[480.22006226 562.40509033 0.78155112]	[439.21520996 564.95623779 0.75764561]	[459.83078003 716.25616455 0.82181174]	[480.27304077 867.58905029 0.87125993]	[521.25683594 559.83703613 0.74743664]	[544.53637695 706.11126709 0.87966341]	[582.88226318 831.71307373 0.89435524]	[457.16290283 274.92208862 0.91419089]	[480.34335327 274.93621826 0.9589293 ]	[439.27706909 280.13867188 0.82276684]	[500.85525513 280.12747192 0.93751037]	[585.4175415 872.80548096 0.87864333]	[6.03327759e+02 8.67681274e+02 8.42273355e-01]	[5.82797363e+02 8.39475525e+02 6.95152700e-01]	[4.82916595e+02 8.98419556e+02 8.37858379e-01]	[4.64962799e+02 8.93455627e+02 8.08421850e-01]	[4.82852203e+02 8.72795044e+02 8.00936222e-01]
[464.86193848 282.6819458 0.87295628]	[467.4609375 372.48452759 0.83868533]	[403.3737793 367.34793091 0.80761248]	[380.21984863 475.15847778 0.88738573]	[377.52243042 567.48358154 0.89973027]	[528.9699707 375.06152344 0.82848728]	[559.72259521 482.71643066 0.89339292]	[577.75512695 572.64099121 0.82673693]	[480.21917725 562.39794922 0.7817024 ]	[439.21786499 564.94372559 0.75916237]	[459.83380127 716.30474854 0.81812149]	[4.80263123e+02 8.67582397e+02 8.65287781e-01]	[521.25634766 559.83740234 0.74564123]	[544.46887207 708.56420898 0.87033737]	[580.31121826 811.32434082 0.85330081]	[457.14776611 274.90472412 0.91051185]	[480.32937622 274.91711426 0.95517802]	[439.27593994 280.13531494 0.81784981]	[500.85195923 280.13122559 0.93684208]	[5.80328247e+02 8.54943665e+02 7.89636433e-01]	[5.95734924e+02 8.52177063e+02 7.72353709e-01]	[5.80247742e+02 8.21457214e+02 6.64313853e-01]	[4.82896271e+02 8.95978882e+02 8.25092435e-01]	[4.64949707e+02 8.93454712e+02 7.98985362e-01]	[4.82862488e+02 8.72805847e+02 7.84798443e-01]
[464.85455322 280.24395752 0.87821007]	[467.46466064 372.48010254 0.83808452]	[403.37680054 367.3430481 0.80788672]	[380.22366333 475.15100098 0.88765287]	[377.52453613 567.47637939 0.90172845]	[528.97344971 375.05874634 0.8277908 ]	[559.7177124 482.72485352 0.89355481]	[577.7477417 572.66937256 0.82483375]	[480.20782471 562.38562012 0.78597331]	[439.20889282 564.93078613 0.76590908]	[459.83773804 716.29840088 0.82021517]	[4.80264343e+02 8.67568604e+02 8.63540649e-01]	[521.25469971 559.82830811 0.74696004]	[544.41796875 708.50964355 0.87687808]	[577.72088623 806.03723145 0.8136189 ]	[457.1418457 274.89620972 0.9086535 ]	[480.31994629 274.90161133 0.95222676]	[439.28579712 280.15316772 0.81511194]	[500.84970093 280.13604736 0.9362821 ]	[5.77704468e+02 8.49790588e+02 8.26765776e-01]	[5.90578918e+02 8.44524109e+02 7.49702215e-01]	[5.75211731e+02 8.08666565e+02 7.07124412e-01]	[4.82897949e+02 8.98416321e+02 8.22013080e-01]	[4.64953674e+02 8.95838562e+02 7.96381235e-01]	[4.82866028e+02 8.72790588e+02 7.83643126e-01]
[464.86584473 280.23599243 0.87884146]	[467.46716309 372.47329712 0.83708304]	[403.38430786 367.33407593 0.80682421]	[380.23825073 475.165802 0.88843191]	[377.5291748 567.4730835 0.90358603]	[528.96905518 375.05731201 0.82762212]	[559.72375488 482.72137451 0.89269757]	[577.73822021 575.1484375 0.82332236]	[480.22055054 562.41052246 0.78783077]	[439.21588135 564.956604 0.76351023]	[459.83215332 716.29907227 0.81977898]	[4.80259094e+02 8.65100586e+02 8.57464254e-01]	[521.26812744 562.27319336 0.75221014]	[544.38800049 706.09521484 0.86300159]	[575.16156006 793.25390625 0.82773393]	[457.15234375 274.88845825 0.90802282]	[480.33010864 274.89865112 0.95087725]	[439.28884888 280.13970947 0.82100546]	[500.84957886 280.13397217 0.93755925]	[5.72633911e+02 8.42047729e+02 7.88863480e-01]	[5.88042480e+02 8.31805481e+02 8.07654798e-01]	[5.72677917e+02 7.98376404e+02 7.08941996e-01]	[4.82894623e+02 8.98410095e+02 8.19162607e-01]	[4.64948273e+02 8.93454407e+02 7.96193779e-01]	[4.82871033e+02 8.72755920e+02 7.76873946e-01]
[464.86734009 280.24002075 0.87796414]	[467.47659302 372.46636963 0.83507723]	[403.38967896 367.32867432 0.80580407]	[380.24230957 475.15689087 0.88756758]	[377.54067993 567.46728516 0.90572643]	[528.98071289 375.05355835 0.82631969]	[559.71655273 480.37109375 0.89179158]	[577.7210083 575.16442871 0.82142258]	[480.20425415 562.39685059 0.788715 ]	[439.19863892 564.940979 0.76540953]	[459.82937622 716.30285645 0.81800753]	[4.80270813e+02 8.65073669e+02 8.54222178e-01]	[521.2567749 562.25695801 0.75011671]	[544.35626221 706.03747559 0.85504621]	[567.60571289 788.21295166 0.84346187]	[457.15817261 274.88531494 0.90823048]	[480.33496094 274.90084839 0.95136243]	[439.28967285 280.12579346 0.82420081]	[500.85720825 280.13485718 0.93723869]	[570.04876709 831.69476318 0.85399044]	[585.53424072 826.56420898 0.83531547]	[5.67534119e+02 7.90791565e+02 7.41677642e-01]	[4.82896149e+02 8.98423218e+02 8.13715577e-01]	[4.64953857e+02 8.93457336e+02 7.93919086e-01]	[4.82885345e+02 8.72728638e+02 7.65548170e-01]
[464.88085938 280.24404907 0.87612253]	[467.47598267 372.47485352 0.83594769]	[403.38998413 367.33432007 0.80509651]	[380.24691772 475.13778687 0.88702798]	[377.54058838 565.07012939 0.91001964]	[528.98529053 375.0581665 0.82626998]	[559.71697998 480.37036133 0.89237738]	[577.71630859 575.1663208 0.8199541 ]	[480.20593262 562.40759277 0.78911972]	[439.20306396 564.95599365 0.76411515]	[459.83728027 716.3145752 0.81556433]	[4.80261871e+02 8.65077393e+02 8.52491617e-01]	[521.25445557 562.25946045 0.7498455 ]	[544.31713867 706.07189941 0.84005582]	[565.0324707 777.83288574 0.82756466]	[457.17178345 274.88626099 0.90994024]	[480.34790039 274.90438843 0.95313436]	[439.2989502 280.12338257 0.83013475]	[500.86270142 280.13424683 0.93772709]	[5.67468445e+02 8.21499573e+02 8.00094426e-01]	[585.41564941 811.27880859 0.81454057]	[5.65024475e+02 7.82964478e+02 7.01703429e-01]	[4.82906464e+02 8.98418762e+02 8.05467427e-01]	[4.67402222e+02 8.95842590e+02 7.85963476e-01]	[4.82864563e+02 8.72736938e+02 7.62498856e-01]
[464.88446045 280.25115967 0.87419033]	[467.48080444 372.45239258 0.83347976]	[403.39581299 364.86923218 0.80618799]	[380.2427063 475.1579895 0.88843775]	[377.53973389 567.44445801 0.91048265]	[528.98529053 375.03997803 0.82419086]	[559.70904541 480.36035156 0.89299119]	[577.69671631 575.16864014 0.81681007]	[480.21340942 562.41577148 0.78775275]	[439.21438599 564.97558594 0.76064253]	[459.83563232 718.82861328 0.81297886]	[4.80269043e+02 8.65090027e+02 8.50870371e-01]	[521.25537109 562.25775146 0.74988073]	[544.39141846 706.06689453 0.80510461]	[564.89196777 770.14257812 0.89338493]	[457.17504883 274.88598633 0.91017467]	[480.35241699 274.90710449 0.95406955]	[439.29650879 280.11126709 0.83557755]	[500.86651611 280.1270752 0.93707782]	[564.96270752 813.7444458 0.84193403]	[582.89837646 808.56591797 0.82408148]	[5.62465942e+02 7.70198425e+02 7.08665431e-01]	[4.82913666e+02 8.98414124e+02 8.05961967e-01]	[4.67400024e+02 8.93459717e+02 7.87003756e-01]	[4.82860229e+02 8.72744141e+02 7.57110715e-01]
[464.89099121 280.25195312 0.87389874]	[467.49438477 372.44821167 0.83216077]	[405.8298645 364.86026001 0.80483603]	[380.24639893 475.15774536 0.89003611]	[377.5418396 565.06494141 0.91169512]	[528.99682617 375.04434204 0.82406849]	[559.70855713 480.36474609 0.89346719]	[577.69342041 575.17260742 0.81617755]	[480.21389771 562.41027832 0.78696895]	[439.22531128 564.96533203 0.76174796]	[459.83959961 716.34143066 0.81463486]	[4.80278992e+02 8.65112183e+02 8.53847682e-01]	[521.24334717 562.25909424 0.74639624]	[544.43280029 708.52490234 0.79028368]	[562.33776855 765.05822754 0.87179959]	[457.18215942 274.88766479 0.91064167]	[480.35983276 274.90887451 0.95557976]	[439.30932617 280.11807251 0.83673072]	[500.87106323 280.12872314 0.93646723]	[564.82904053 808.59753418 0.87187076]	[5.80360046e+02 7.95855103e+02 7.72900343e-01]	[5.62228210e+02 7.65055725e+02 6.85338616e-01]	[4.82927032e+02 8.98415405e+02 8.03285182e-01]	[4.67427399e+02 8.95837585e+02 7.82529294e-01]	[4.82870056e+02 8.72754089e+02 7.58705914e-01]
[464.89129639 282.66796875 0.87285304]	[469.95956421 372.45404053 0.83072144]	[405.83197021 364.86297607 0.8038094 ]	[380.24880981 475.15783691 0.89013243]	[377.53341675 565.06060791 0.91050237]	[529.02490234 375.0512085 0.82189727]	[559.72174072 480.37020874 0.89400911]	[577.69842529 575.18157959 0.81621873]	[480.20562744 562.40661621 0.78489256]	[439.21850586 564.95910645 0.75962013]	[459.84542847 716.3145752 0.81540859]	[4.80279144e+02 8.65090881e+02 8.50335896e-01]	[521.23205566 559.83538818 0.74433249]	[544.50354004 711.13061523 0.80049062]	[562.30444336 757.35614014 0.84115201]	[457.1887207 274.89013672 0.91169214]	[480.36355591 274.9140625 0.95682549]	[439.31265259 280.1126709 0.83892673]	[500.8800354 280.12460327 0.93642735]	[562.30633545 800.98718262 0.81351161]	[5.77751038e+02 7.90732910e+02 7.80562997e-01]	[5.59793335e+02 7.54832397e+02 6.85954750e-01]	[4.82926758e+02 8.98415222e+02 8.01688373e-01]	[4.67424408e+02 8.93459167e+02 7.81507313e-01]	[4.82867645e+02 8.72746399e+02 7.54337907e-01]
[464.90447998 282.67489624 0.87159836]	[469.97589111 372.46295166 0.83137643]	[405.85067749 364.86676025 0.80115271]	[380.2507019 475.15112305 0.89046025]	[377.52105713 565.06732178 0.90772951]	[529.02960205 375.05944824 0.82255483]	[559.7210083 482.72528076 0.89307863]	[577.70318604 575.19744873 0.81721056]	[480.20343018 562.42657471 0.78349847]	[439.21731567 564.9743042 0.75645745]	[459.85055542 716.25787354 0.81668174]	[4.80290192e+02 8.65098022e+02 8.50666404e-01]	[521.23358154 562.27886963 0.74829113]	[544.52996826 711.20147705 0.78899062]	[559.80993652 749.7689209 0.84244674]	[457.19897461 274.89651489 0.91437751]	[480.37689209 274.92089844 0.9592011 ]	[439.31854248 280.11550903 0.84065431]	[500.89047241 280.12844849 0.9366309 ]	[5.59748108e+02 7.95853516e+02 7.85629809e-01]	[5.70106628e+02 7.88236572e+02 7.79368579e-01]	[5.57255005e+02 7.49644836e+02 7.02284873e-01]	[4.82919281e+02 8.95988708e+02 8.02893996e-01]	[4.67420807e+02 8.93455505e+02 7.80951083e-01]	[4.82875366e+02 8.72754150e+02 7.53766418e-01]
[464.91726685 282.68707275 0.86915588]	[469.98828125 372.45471191 0.83038539]	[405.86395264 364.87261963 0.7992956 ]	[380.2512207 475.13989258 0.88947046]	[377.50662231 567.47015381 0.90152848]	[529.02740479 375.04443359 0.82145584]	[559.73614502 482.72558594 0.89684737]	[577.69775391 575.19549561 0.81563342]	[480.19854736 562.42547607 0.78130949]	[439.2154541 564.9710083 0.75460863]	[459.8494873 713.76159668 0.81873935]	[4.80295105e+02 8.65080139e+02 8.47624183e-01]	[521.22631836 562.27825928 0.74482113]	[544.53601074 713.73553467 0.76657099]	[557.2555542 749.58422852 0.82851708]	[457.2059021 274.90435791 0.91673082]	[482.70343018 274.92645264 0.96062303]	[439.3190918 280.12234497 0.84151965]	[500.90289307 280.13522339 0.93519056]	[5.57164551e+02 7.93235901e+02 7.69364178e-01]	[5.67517090e+02 7.88067017e+02 7.78709769e-01]	[5.54667542e+02 7.47070740e+02 6.88795865e-01]	[4.82907074e+02 8.95985962e+02 8.04927707e-01]	[4.67406738e+02 8.93448181e+02 7.81954706e-01]	[4.82884430e+02 8.72736389e+02 7.50407815e-01]
[464.93466187 282.71276855 0.86454976]	[470.02416992 372.45089722 0.82987404]	[405.89294434 364.87539673 0.79601103]	[380.25759888 475.12728882 0.8890177 ]	[377.49212646 567.48132324 0.89855552]	[529.04187012 375.03277588 0.81836349]	[559.7477417 482.7298584 0.89719754]	[577.6965332 575.1953125 0.81512946]	[480.19662476 562.43041992 0.78412652]	[439.20761108 564.97973633 0.75819045]	[459.85693359 713.77355957 0.8154341 ]	[4.80294098e+02 8.65122375e+02 8.49112391e-01]	[521.23071289 562.27490234 0.74850035]	[544.45617676 713.73260498 0.78725195]	[554.64465332 747.01757812 0.77567863]	[457.22433472 274.92453003 0.92062318]	[482.71838379 274.94296265 0.96557736]	[439.33007812 280.14505005 0.82956773]	[503.25378418 280.15109253 0.93380058]	[5.52100464e+02 7.88130737e+02 7.88045645e-01]	[5.65009521e+02 7.80405090e+02 7.47862756e-01]	[5.52112183e+02 7.44419250e+02 5.92743397e-01]	[4.82913300e+02 8.98415649e+02 8.00645590e-01]	[4.67419495e+02 8.95836365e+02 7.76127458e-01]	[4.82872253e+02 8.72771851e+02 7.49947369e-01]
[464.96661377 282.7288208 0.85764557]	[472.52874756 372.43728638 0.82870853]	[405.92297363 364.86450195 0.79467082]	[380.26095581 475.14419556 0.89074749]	[377.49490356 567.48498535 0.899827 ]	[529.04980469 374.9979248 0.81414449]	[559.77331543 482.75100708 0.90465277]	[577.68963623 575.20593262 0.81399387]	[480.21813965 564.84637451 0.78457743]	[439.21176147 564.98797607 0.75907308]	[462.18475342 713.72125244 0.82231909]	[4.80304199e+02 8.67609863e+02 8.60691071e-01]	[521.25787354 562.29046631 0.75542146]	[544.36260986 711.13549805 0.81423336]	[5.49514832e+02 7.39363342e+02 7.00673401e-01]	[459.61346436 274.94265747 0.92924225]	[482.73474121 274.94882202 0.96731579]	[441.66925049 280.1786499 0.82367319]	[503.27246094 280.15881348 0.93394989]	[5.46930298e+02 7.85548645e+02 7.54672587e-01]	[5.62371521e+02 7.75275696e+02 7.30829060e-01]	[5.49495239e+02 7.31734436e+02 5.86859763e-01]	[4.82927399e+02 8.98430481e+02 8.00721288e-01]	[4.67442871e+02 8.95856995e+02 7.75361419e-01]	[4.82869629e+02 8.72816162e+02 7.58356452e-01]
[467.40527344 282.73321533 0.8537479 ]	[472.54669189 369.98397827 0.83027875]	[408.38021851 364.85244751 0.79487622]	[380.2696228 475.13793945 0.89001876]	[377.48965454 567.46228027 0.90352064]	[531.53344727 375.00982666 0.81228024]	[559.77453613 482.74475098 0.90288562]	[575.21673584 575.17590332 0.812756 ]	[480.21505737 562.43237305 0.78441465]	[439.21466064 564.96563721 0.76024741]	[462.19482422 713.74688721 0.82309085]	[4.80307617e+02 8.67600403e+02 8.59660566e-01]	[521.25195312 562.2913208 0.75381154]	[541.91925049 708.6373291 0.83914375]	[544.4944458 734.25683594 0.77424651]	[459.64178467 274.95092773 0.93383908]	[482.75561523 274.9480896 0.96414101]	[441.70733643 280.20227051 0.81533551]	[503.29501343 280.16915894 0.93332899]	[5.44398376e+02 7.82945862e+02 7.79212713e-01]	[5.59786865e+02 7.72704895e+02 7.61805475e-01]	[5.44384583e+02 7.29186096e+02 6.19334102e-01]	[4.82935822e+02 8.98425476e+02 8.02813828e-01]	[4.67453552e+02 8.95850159e+02 7.76672959e-01]	[4.82867615e+02 8.72801575e+02 7.64356256e-01]
[467.43597412 282.75497437 0.84872204]	[472.55392456 369.98544312 0.83036584]	[405.9256897 364.87207031 0.79373693]	[380.27093506 475.14135742 0.89008498]	[375.11181641 567.46136475 0.89993674]	[531.56121826 375.00793457 0.8111918 ]	[559.7946167 482.76324463 0.90645337]	[575.19787598 575.23248291 0.81454104]	[480.22821045 562.43621826 0.78404796]	[439.21807861 564.97454834 0.75851476]	[462.18487549 711.22821045 0.82674676]	[4.80310120e+02 8.67618164e+02 8.60725164e-01]	[521.26629639 562.29180908 0.75497723]	[544.3079834 708.62194824 0.83195806]	[544.37011719 731.71417236 0.7791146 ]	[459.66616821 274.95974731 0.93932587]	[482.77859497 274.95428467 0.96215469]	[441.73254395 280.21615601 0.81299782]	[503.31072998 280.17599487 0.93187815]	[5.41878479e+02 7.72788086e+02 7.60953486e-01]	[5.54656250e+02 7.70063599e+02 7.44828284e-01]	[5.41760437e+02 7.26564575e+02 5.87365568e-01]	[4.82943848e+02 8.98431763e+02 7.97835290e-01]	[4.67460541e+02 8.95862732e+02 7.72511303e-01]	[4.82867554e+02 8.72829468e+02 7.59292185e-01]
[467.47781372 282.77786255 0.84224445]	[472.57376099 369.98303223 0.83051634]	[408.39767456 364.86349487 0.79249501]	[380.25857544 475.15509033 0.89118034]	[375.10839844 567.46282959 0.89652681]	[531.57775879 375.01828003 0.8124994 ]	[559.79498291 482.76303101 0.90571856]	[575.2020874 577.69018555 0.81588179]	[480.21923828 562.38879395 0.78687978]	[439.21685791 564.9276123 0.76440281]	[462.18655396 711.18463135 0.82888836]	[4.80309052e+02 8.67638977e+02 8.61486495e-01]	[521.25811768 559.83758545 0.75272906]	[541.88037109 706.13464355 0.81930602]	[541.85443115 729.11737061 0.82927352]	[459.69729614 274.96679688 0.94677138]	[482.80654907 274.95718384 0.95681524]	[441.7578125 280.21807861 0.81542057]	[503.3303833 280.19589233 0.92587483]	[536.73284912 770.16943359 0.7804634 ]	[544.49243164 767.52813721 0.78602827]	[5.36684082e+02 7.26459412e+02 6.33847594e-01]	[4.82919006e+02 8.98450256e+02 7.97070444e-01]	[4.67442780e+02 8.95873535e+02 7.69615412e-01]	[4.82866364e+02 8.72852112e+02 7.50896573e-01]
[467.49597168 285.2779541 0.83756882]	[472.56054688 372.46994019 0.83060664]	[408.38873291 367.34222412 0.7896027 ]	[380.26660156 475.17391968 0.89486438]	[375.08828735 567.4598999 0.89265096]	[531.5982666 375.05374146 0.81529993]	[559.80749512 482.76739502 0.91108334]	[575.17114258 577.70172119 0.81622124]	[480.21298218 562.43017578 0.78581882]	[439.20611572 564.97875977 0.76246321]	[459.84701538 713.71844482 0.80955762]	[480.31060791 870.0982666 0.87094986]	[521.2644043 562.28717041 0.75812739]	[541.93994141 708.65209961 0.80056202]	[5.41791077e+02 7.29114014e+02 7.28719950e-01]	[459.71133423 274.97381592 0.95120758]	[482.83007812 274.97106934 0.95740801]	[441.76159668 280.1885376 0.82505238]	[503.35391235 280.19989014 0.92130762]	[5.29019104e+02 7.67668091e+02 7.32492566e-01]	[5.41831238e+02 7.65078369e+02 7.02833652e-01]	[5.31614990e+02 7.24014648e+02 5.53689778e-01]	[4.82887665e+02 8.98470886e+02 8.04595768e-01]	[4.67427490e+02 8.95898926e+02 7.71570802e-01]	[4.82872681e+02 8.72921387e+02 7.50167429e-01]
[469.95651245 285.29214478 0.83461392]	[472.57595825 372.48162842 0.83231324]	[408.40582275 367.33349609 0.78923106]	[380.27420044 475.14855957 0.89107764]	[375.09100342 567.4621582 0.89353937]	[531.59283447 375.07147217 0.81774008]	[559.81286621 482.78121948 0.90878099]	[575.16577148 577.70629883 0.81624103]	[480.20092773 562.41772461 0.78398407]	[439.2013855 564.96124268 0.76123732]	[462.19195557 711.22247314 0.81415296]	[4.80308502e+02 8.67691833e+02 8.67122948e-01]	[521.25146484 562.28082275 0.75466412]	[541.82562256 708.62524414 0.81076241]	[5.39214661e+02 7.29193176e+02 6.34062886e-01]	[459.72445679 274.99551392 0.9558894 ]	[482.83938599 274.98669434 0.95652521]	[441.78500366 280.19836426 0.82084632]	[503.36538696 280.21075439 0.9214589 ]	[5.23896729e+02 7.67595581e+02 7.48973131e-01]	[5.36734253e+02 7.65049255e+02 6.63386643e-01]	[5.28983276e+02 7.26499512e+02 5.32249689e-01]	[4.82878113e+02 8.98467224e+02 8.02392364e-01]	[4.67431091e+02 8.95895752e+02 7.68028438e-01]	[4.82867737e+02 8.72907959e+02 7.47643054e-01]
[469.99658203 285.30688477 0.8359735 ]	[475.08285522 372.49230957 0.83771831]	[408.45947266 364.87368774 0.78897429]	[380.27819824 475.13476562 0.88861287]	[375.09432983 567.45715332 0.89395142]	[534.09606934 375.08911133 0.81978738]	[559.8248291 482.78872681 0.90876806]	[575.14221191 577.71636963 0.81882465]	[480.1918335 562.42034912 0.78249437]	[439.19125366 564.96252441 0.76083946]	[459.85516357 711.21252441 0.80403042]	[480.30334473 867.69268799 0.86834174]	[521.24468994 562.2878418 0.75363851]	[541.77111816 708.69775391 0.81165081]	[5.29034973e+02 7.29164246e+02 6.47305548e-01]	[459.7421875 275.01831055 0.96176082]	[482.8611145 274.99740601 0.9564392 ]	[441.81610107 280.23062134 0.80749398]	[503.384552 280.21542358 0.91898036]	[5.21377075e+02 7.67511475e+02 7.43333578e-01]	[5.31591858e+02 7.64952087e+02 6.45870805e-01]	[5.23925354e+02 7.23982056e+02 5.79577327e-01]	[4.82864990e+02 8.98455688e+02 8.04007113e-01]	[4.67406616e+02 8.95886536e+02 7.72147954e-01]	[4.82867889e+02 8.72908203e+02 7.48501241e-01]
[470.02676392 285.31796265 0.83737588]	[475.10961914 372.49761963 0.84055126]	[410.93981934 364.86102295 0.79075783]	[380.28118896 475.13272095 0.89961368]	[375.11169434 567.45452881 0.89901918]	[534.1260376 375.09024048 0.82078445]	[562.20648193 482.787323 0.91946429]	[575.19055176 577.75476074 0.8210631 ]	[480.20532227 564.84326172 0.78157473]	[439.19726562 564.97253418 0.75282383]	[459.84768677 713.69464111 0.7907148 ]	[4.80298798e+02 8.67680603e+02 8.67367387e-01]	[521.26116943 562.30847168 0.76317918]	[541.84783936 713.76934814 0.80161726]	[5.23898254e+02 7.23973755e+02 5.97212791e-01]	[459.75619507 275.0380249 0.96559846]	[482.87753296 275.00946045 0.95655274]	[441.83480835 280.24057007 0.8065117 ]	[503.39776611 280.22134399 0.91920388]	[5.21294434e+02 7.65015137e+02 7.13435888e-01]	[5.26482910e+02 7.57355103e+02 6.12474740e-01]	[5.21258484e+02 7.11220032e+02 4.42185611e-01]	[4.82863983e+02 8.98455872e+02 8.03127587e-01]	[4.67408295e+02 8.95890564e+02 7.70069540e-01]	[4.82878784e+02 8.72905457e+02 7.52802253e-01]
[472.52185059 285.32104492 0.83860898]	[475.13845825 372.51727295 0.84683776]	[410.96307373 364.86297607 0.79607195]	[380.28674316 475.14318848 0.89793909]	[377.48730469 567.46740723 0.89499974]	[534.15313721 377.49282837 0.83465958]	[562.23919678 482.80706787 0.92459363]	[577.70153809 580.22003174 0.82464403]	[480.19424438 564.89013672 0.77825999]	[439.19192505 565.01239014 0.74241883]	[459.83651733 713.75366211 0.78281176]	[4.80296875e+02 8.67672485e+02 8.65143836e-01]	[521.25018311 562.3729248 0.75260991]	[541.90338135 721.41607666 0.81126171]	[5.21224182e+02 7.18879639e+02 4.39884245e-01]	[459.77072144 275.06115723 0.968961 ]	[482.89224243 275.01791382 0.95615166]	[441.85391235 282.67437744 0.80188328]	[503.40783691 280.21459961 0.92050099]	[5.21224915e+02 7.57352234e+02 6.44471943e-01]	[5.23943237e+02 7.49746094e+02 5.95488131e-01]	[5.13624146e+02 7.08663147e+02 2.86567837e-01]	[4.82876404e+02 8.98465088e+02 8.00124943e-01]	[4.67412903e+02 8.95895874e+02 7.69062102e-01]	[4.82880646e+02 8.72912109e+02 7.52204776e-01]
[472.54425049 285.32675171 0.84006101]	[475.1661377 372.51480103 0.8487798 ]	[410.98574829 364.85345459 0.79758215]	[380.29608154 475.1703186 0.90131247]	[377.4861145 567.47302246 0.8924579 ]	[534.18200684 375.11804199 0.83177853]	[562.26190186 482.78448486 0.92829925]	[577.7800293 580.2512207 0.83605623]	[480.21377563 564.90045166 0.77611589]	[439.21398926 565.01086426 0.74009395]	[462.18847656 713.72369385 0.78158569]	[4.80301056e+02 8.67663330e+02 8.64374936e-01]	[521.26104736 562.39526367 0.75458372]	[541.85186768 721.40435791 0.81332749]	[5.21258423e+02 7.21450134e+02 5.28790832e-01]	[459.78390503 275.06915283 0.97053552]	[482.9052124 275.02206421 0.95408094]	[441.87136841 282.68374634 0.79094666]	[503.41738892 280.21481323 0.9201535 ]	[5.16196594e+02 7.62434875e+02 6.74135029e-01]	[5.23777405e+02 7.52285339e+02 6.24703228e-01]	[5.13646973e+02 7.11147278e+02 3.58889133e-01]	[4.82880646e+02 8.98460632e+02 8.00139368e-01]	[4.67422546e+02 8.95890686e+02 7.68541694e-01]	[4.82878540e+02 8.72897705e+02 7.53511965e-01]
[472.56665039 287.79953003 0.84125227]	[477.59378052 372.52764893 0.85418797]	[411.02682495 364.85910034 0.79885012]	[380.30578613 477.59613037 0.90254641]	[377.4871521 567.47125244 0.89036804]	[536.6552124 377.49395752 0.83610296]	[562.27557373 482.79528809 0.92796695]	[580.27685547 580.28704834 0.85691011]	[480.22512817 564.88739014 0.77713376]	[439.22076416 565.00701904 0.73971099]	[462.18649292 713.72644043 0.77876687]	[4.80300629e+02 8.67650574e+02 8.60709548e-01]	[521.27331543 562.37701416 0.75512135]	[541.80072021 721.37304688 0.79965585]	[5.21227417e+02 7.21460388e+02 5.15662134e-01]	[459.79885864 275.07943726 0.97294867]	[482.91854858 275.02798462 0.95375633]	[441.89486694 282.71481323 0.78459734]	[503.42263794 280.2237854 0.91800463]	[5.16175659e+02 7.62420471e+02 6.74175501e-01]	[5.21390930e+02 7.52286438e+02 6.30442560e-01]	[5.13649902e+02 7.11185913e+02 3.46779794e-01]	[4.82876984e+02 8.98457703e+02 7.95678735e-01]	[4.67427124e+02 8.95888184e+02 7.63868928e-01]	[4.82884369e+02 8.72889648e+02 7.49380529e-01]
[472.59017944 287.80303955 0.84147102]	[477.59777832 372.52615356 0.8559444 ]	[413.49902344 364.84899902 0.80146557]	[380.3145752 477.61273193 0.90194553]	[375.1133728 567.48016357 0.88710797]	[536.63989258 377.50357056 0.83640891]	[562.30041504 482.82693481 0.93614471]	[582.75860596 580.25531006 0.87038469]	[480.24249268 564.90087891 0.7879833 ]	[439.23501587 565.03112793 0.74408424]	[459.83587646 713.75164795 0.78540689]	[4.80297943e+02 8.67634094e+02 8.56582999e-01]	[521.29815674 562.38659668 0.75912875]	[541.81872559 721.43475342 0.80085325]	[5.18756470e+02 7.18851257e+02 3.79580200e-01]	[459.81240845 275.08389282 0.97387612]	[482.93225098 275.03198242 0.95134056]	[441.91592407 282.7197876 0.77873343]	[503.43310547 280.23190308 0.91376519]	[5.18682617e+02 7.57355896e+02 6.11480832e-01]	[5.23785828e+02 7.49723450e+02 5.76165736e-01]	[5.11092468e+02 7.08617981e+02 2.56695181e-01]	[4.82886932e+02 8.98453308e+02 7.95510352e-01]	[4.67426880e+02 8.95880432e+02 7.64463842e-01]	[4.82882446e+02 8.72874512e+02 7.48600304e-01]
[472.59048462 287.80276489 0.84146947]	[477.60180664 372.52774048 0.85690051]	[413.50445557 364.84570312 0.8025853 ]	[380.31842041 477.60668945 0.9004041 ]	[375.11288452 567.48052979 0.88655305]	[536.64959717 377.5116272 0.83811307]	[562.29931641 482.82388306 0.93529969]	[582.75683594 580.25335693 0.86992186]	[480.24191284 564.90649414 0.7876882 ]	[439.2366333 567.45257568 0.74368274]	[459.83798218 713.75750732 0.78538173]	[4.80298218e+02 8.67636353e+02 8.57275665e-01]	[521.29949951 562.39208984 0.75921154]	[541.82025146 721.42730713 0.79989052]	[5.18757629e+02 7.18853394e+02 3.80491853e-01]	[459.81274414 275.0838623 0.97360098]	[482.93151855 275.03146362 0.95155549]	[441.91647339 282.72128296 0.7783457 ]	[503.43212891 280.2322998 0.91374934]	[5.18660461e+02 7.57373047e+02 6.09021366e-01]	[5.23774902e+02 7.49736633e+02 5.73700428e-01]	[5.11089355e+02 7.08614319e+02 2.58141130e-01]	[4.82885010e+02 8.98458313e+02 7.95093000e-01]	[4.67421600e+02 8.95884338e+02 7.65012860e-01]	[4.82883148e+02 8.72877869e+02 7.48611152e-01]
[475.0670166 287.80438232 0.84330487]	[477.61999512 372.51824951 0.85709918]	[413.52685547 364.83013916 0.80733883]	[380.33337402 477.61224365 0.90350413]	[375.11474609 567.49151611 0.88834548]	[536.68054199 377.50509644 0.83712429]	[562.33276367 482.85400391 0.92775869]	[582.79901123 577.73596191 0.86783361]	[480.27151489 564.8692627 0.78947151]	[439.24523926 564.98327637 0.75191098]	[459.84365845 713.71789551 0.79008287]	[4.80299744e+02 8.67653076e+02 8.62614930e-01]	[521.33972168 562.36065674 0.77318227]	[541.73858643 718.82763672 0.7881754 ]	[5.21222534e+02 7.21450500e+02 5.67122817e-01]	[459.83456421 275.09356689 0.97761178]	[482.95455933 275.03686523 0.94601667]	[444.3059082 282.71432495 0.76963991]	[503.4526062 280.23468018 0.91013896]	[5.18659912e+02 7.64988037e+02 6.94640756e-01]	[5.23824585e+02 7.54825378e+02 6.34378254e-01]	[5.11052216e+02 7.08662537e+02 3.94405425e-01]	[4.82886932e+02 8.98467285e+02 7.93085635e-01]	[4.67428497e+02 8.95896179e+02 7.62569666e-01]	[4.82878265e+02 8.72884644e+02 7.51364052e-01]
[475.09902954 287.82000732 0.84574652]	[477.64953613 372.4755249 0.86156571]	[413.56530762 364.81143188 0.8081609 ]	[380.349823 477.60900879 0.89972687]	[375.11480713 567.47930908 0.89092654]	[536.70855713 375.103302 0.83067405]	[562.40313721 482.81362915 0.93012041]	[582.94451904 575.22821045 0.88154531]	[480.29489136 564.86077881 0.79091591]	[439.26556396 564.9621582 0.7536304 ]	[462.19839478 711.2053833 0.7965852 ]	[4.80308594e+02 8.67644531e+02 8.62899005e-01]	[521.3605957 562.36383057 0.77802891]	[541.71429443 716.25628662 0.7888608 ]	[5.21270630e+02 7.21456665e+02 6.43805742e-01]	[462.18170166 275.10043335 0.98095125]	[485.35073853 275.04681396 0.9356401 ]	[444.3605957 282.71963501 0.76194417]	[503.48690796 280.23535156 0.90293151]	[5.13626343e+02 7.65069580e+02 7.09693074e-01]	[5.21368042e+02 7.59889587e+02 6.50371611e-01]	[5.13603455e+02 7.11143372e+02 4.55168039e-01]	[4.82908203e+02 8.98462585e+02 7.92018533e-01]	[4.67443726e+02 8.95892578e+02 7.62634158e-01]	[4.82880219e+02 8.72868774e+02 7.53068149e-01]
[475.10565186 287.80996704 0.84600961]	[477.66040039 372.46499634 0.86288023]	[413.59967041 364.78952026 0.81031966]	[382.72824097 475.15280151 0.88183898]	[375.10919189 567.47265625 0.89071912]	[536.69360352 375.10159302 0.82590187]	[562.46673584 482.77194214 0.92714286]	[585.33868408 572.6463623 0.87938505]	[480.28704834 564.86035156 0.79375863]	[439.26101685 564.97436523 0.76013464]	[462.20272827 711.19671631 0.79433125]	[4.80311646e+02 8.67655273e+02 8.63762140e-01]	[521.3571167 562.36553955 0.77652615]	[541.69525146 713.74066162 0.79866958]	[5.21282837e+02 7.24012451e+02 6.94839239e-01]	[462.18893433 275.09588623 0.98203331]	[485.36328125 275.03741455 0.93111438]	[444.37927246 282.74569702 0.75589621]	[503.49938965 280.23126221 0.90132225]	[5.13635742e+02 7.67620789e+02 7.25937247e-01]	[5.21377747e+02 7.64966003e+02 6.83599591e-01]	[5.13613464e+02 7.13709290e+02 5.01386344e-01]	[4.82914764e+02 8.98449036e+02 7.92300820e-01]	[4.67453979e+02 8.95886169e+02 7.60836482e-01]	[4.82881256e+02 8.72872559e+02 7.56031871e-01]
[475.1159668 287.7946167 0.84566927]	[477.67324829 372.46456909 0.86419481]	[416.02532959 362.35150146 0.81317872]	[382.73284912 475.14782715 0.88043177]	[375.10287476 567.46606445 0.89103502]	[536.72283936 375.1166687 0.82839733]	[564.81567383 480.35952759 0.92233896]	[585.41253662 575.1541748 0.87505317]	[480.2925415 564.84698486 0.79669636]	[439.27835083 564.95965576 0.76487327]	[462.20370483 711.1774292 0.7982437 ]	[4.80311523e+02 8.67643677e+02 8.64466429e-01]	[521.34777832 562.34887695 0.77582455]	[541.703125 713.72235107 0.80489022]	[5.21320129e+02 7.26480530e+02 7.15414166e-01]	[462.1925354 275.08911133 0.9806456 ]	[485.3782959 275.03292847 0.92672831]	[444.37985229 282.72821045 0.75971681]	[503.50738525 280.22485352 0.90001369]	[5.16125610e+02 7.70113770e+02 7.21694887e-01]	[5.21397217e+02 7.67472229e+02 7.03561485e-01]	[5.16133545e+02 7.16258179e+02 5.18338978e-01]	[4.82906494e+02 8.98435059e+02 7.97308922e-01]	[4.67436584e+02 8.95868774e+02 7.67903388e-01]	[4.82880646e+02 8.72859802e+02 7.63652861e-01]
[475.1355896 285.32440186 0.8467778 ]	[477.69039917 372.43716431 0.86499125]	[416.04385376 362.32299805 0.82226592]	[382.73120117 475.13061523 0.87845999]	[375.10882568 567.45849609 0.8927533 ]	[536.73876953 375.0982666 0.8265661 ]	[564.86096191 480.35580444 0.91948646]	[585.49316406 577.69232178 0.86872166]	[480.29864502 564.85974121 0.79647452]	[439.30075073 564.95581055 0.76408982]	[462.19610596 711.17077637 0.80284226]	[4.80312653e+02 8.67654907e+02 8.66865933e-01]	[521.33978271 562.37866211 0.7754339 ]	[541.69641113 713.70373535 0.80631208]	[521.33734131 726.54827881 0.73702908]	[462.2026062 275.08679199 0.98153675]	[485.39413452 275.03039551 0.92231309]	[444.39727783 282.70455933 0.7723915 ]	[505.86981201 280.22286987 0.89809412]	[5.16120605e+02 7.70187439e+02 7.19970226e-01]	[5.21401733e+02 7.67557617e+02 7.23734736e-01]	[5.16136780e+02 7.18820984e+02 5.45269310e-01]	[4.82908020e+02 8.98441711e+02 7.96867549e-01]	[4.67437195e+02 8.95875427e+02 7.67779529e-01]	[4.82879395e+02 8.72868225e+02 7.64354467e-01]
[475.15414429 285.32443237 0.84797448]	[477.70080566 369.98492432 0.8674441 ]	[416.0519104 362.32147217 0.82487237]	[382.72384644 475.12841797 0.87947345]	[375.11315918 567.4543457 0.89353448]	[539.17486572 375.09170532 0.82712722]	[564.89367676 480.34777832 0.92720819]	[585.57470703 577.69171143 0.86583132]	[480.31344604 562.43695068 0.80037832]	[439.30465698 564.918396 0.77088219]	[462.20748901 711.16796875 0.80302876]	[4.80315369e+02 8.67604004e+02 8.59666705e-01]	[521.37567139 562.36376953 0.78184736]	[541.71575928 711.2487793 0.80046886]	[521.39801025 726.53137207 0.73563695]	[462.21337891 275.08621216 0.9820646 ]	[485.412323 275.02825928 0.91949034]	[444.41845703 282.67218018 0.77362877]	[505.89059448 280.21496582 0.89710969]	[5.16198975e+02 7.70114685e+02 7.15272307e-01]	[5.23814026e+02 7.67478210e+02 6.96700513e-01]	[5.16210449e+02 7.18830566e+02 5.49810171e-01]	[4.82899567e+02 8.98438416e+02 7.97875285e-01]	[4.67418976e+02 8.95863708e+02 7.69833982e-01]	[4.82889587e+02 8.72827148e+02 7.62310922e-01]
[475.17434692 285.32775879 0.84895623]	[477.70803833 369.93579102 0.86900979]	[416.06463623 362.28094482 0.83438194]	[382.72787476 475.13369751 0.88023627]	[375.11590576 565.04449463 0.90092087]	[539.16796875 375.06536865 0.82420522]	[564.88134766 480.2850647 0.92960894]	[585.59869385 572.67144775 0.85551083]	[480.32519531 562.42962646 0.79717004]	[439.31500244 564.92529297 0.76953506]	[462.22158813 711.22723389 0.79426539]	[480.3225708 867.6461792 0.87011361]	[521.38653564 562.34118652 0.77845061]	[539.27801514 711.17938232 0.79240447]	[523.75354004 726.55084229 0.73098099]	[462.23403931 275.08181763 0.98011416]	[485.4329834 275.02850342 0.91758782]	[446.86968994 280.25137329 0.75991297]	[505.9140625 280.20901489 0.89550257]	[5.16209167e+02 7.70158264e+02 7.08614230e-01]	[5.23839966e+02 7.67532410e+02 7.01382220e-01]	[5.18694824e+02 7.18854370e+02 5.57488322e-01]	[4.82874908e+02 8.98460022e+02 8.00764978e-01]	[4.67402466e+02 8.95877441e+02 7.70752549e-01]	[4.82897247e+02 8.72859924e+02 7.72321045e-01]
[477.59518433 285.30630493 0.85158348]	[477.7232666 369.91668701 0.87250131]	[416.08132935 362.26724243 0.83818299]	[382.73883057 475.11703491 0.87599945]	[375.11224365 564.9942627 0.90678263]	[539.17590332 375.04559326 0.82496136]	[564.8895874 480.2598877 0.92193139]	[588.00250244 572.62371826 0.84453851]	[480.33349609 562.43389893 0.79434943]	[439.31503296 564.94140625 0.76661134]	[462.22293091 711.24542236 0.78960848]	[480.34466553 867.67315674 0.87346745]	[521.40185547 562.33990479 0.77460921]	[539.27758789 711.17163086 0.79337084]	[521.39172363 729.04174805 0.74797773]	[462.25302124 275.06506348 0.97580498]	[485.44369507 275.01992798 0.91567755]	[446.91574097 280.22250366 0.74593788]	[505.92977905 280.20672607 0.89358538]	[5.16197388e+02 7.72751526e+02 6.98753238e-01]	[5.23837036e+02 7.70065918e+02 7.35627651e-01]	[5.16190063e+02 7.21435913e+02 5.70343375e-01]	[4.82863464e+02 8.98480774e+02 7.97306180e-01]	[4.67395386e+02 8.95893127e+02 7.67837346e-01]	[4.82918915e+02 8.72884460e+02 7.69896269e-01]
[477.6164856 285.31332397 0.85423058]	[477.73812866 369.89935303 0.87418407]	[416.09371948 362.24459839 0.84223622]	[382.73199463 475.0866394 0.87324059]	[375.1072998 564.97399902 0.90856814]	[539.18847656 375.05426025 0.8279388 ]	[564.91564941 480.318573 0.92583406]	[588.02062988 572.61108398 0.84254175]	[480.34570312 562.39221191 0.79556918]	[441.66925049 564.90826416 0.7673707 ]	[462.21865845 711.24993896 0.78631765]	[480.36862183 867.63781738 0.86935419]	[521.40570068 562.2956543 0.7718389 ]	[539.16448975 708.66955566 0.77871317]	[521.35723877 729.09057617 0.75798982]	[462.2701416 275.06079102 0.97278202]	[485.46279907 275.01953125 0.91281724]	[446.95126343 280.20022583 0.73049062]	[505.96002197 280.19656372 0.89070922]	[5.16131714e+02 7.75280945e+02 7.10411012e-01]	[5.23837280e+02 7.70159241e+02 7.62388349e-01]	[5.16161255e+02 7.23979248e+02 5.69515228e-01]	[4.82862244e+02 8.98491211e+02 7.92157531e-01]	[4.67393311e+02 8.95888550e+02 7.65730143e-01]	[4.82944427e+02 8.72845215e+02 7.64494181e-01]
[477.63964844 285.29910278 0.8581602 ]	[480.0965271 369.89489746 0.87659836]	[416.09655762 362.23080444 0.84413856]	[380.35552979 475.06158447 0.87097371]	[375.09658813 564.9465332 0.91016871]	[539.22406006 375.0512085 0.83268368]	[564.90093994 480.26977539 0.9209981 ]	[588.03082275 572.60528564 0.84089261]	[480.33770752 562.36694336 0.79461634]	[439.32028198 564.87835693 0.7665723 ]	[462.23019409 713.69055176 0.78647888]	[480.38378906 867.66845703 0.8720997 ]	[521.40539551 562.27050781 0.76811171]	[539.22796631 708.71984863 0.79507929]	[521.35858154 729.14398193 0.78560865]	[462.28521729 275.04971313 0.97117329]	[485.48413086 275.00689697 0.90903866]	[449.43145752 280.20339966 0.71606821]	[505.97357178 280.19534302 0.88805324]	[5.16151550e+02 7.77850525e+02 7.27847099e-01]	[523.86157227 770.23278809 0.78324598]	[5.16126770e+02 7.24009094e+02 5.96268356e-01]	[4.82856812e+02 8.98504333e+02 7.87577689e-01]	[4.67395752e+02 8.95899536e+02 7.61759341e-01]	[4.82956421e+02 8.72873840e+02 7.60389149e-01]
[477.67245483 285.28320312 0.86025298]	[480.0994873 367.41470337 0.87776798]	[416.11004639 362.19848633 0.84898627]	[382.73348999 472.5831604 0.86999387]	[375.08303833 564.92016602 0.91081083]	[539.2232666 375.05181885 0.83173668]	[564.91326904 480.32028198 0.92189181]	[588.02923584 572.6529541 0.84328109]	[480.32196045 562.38458252 0.79600883]	[439.31921387 564.9006958 0.76517081]	[462.23596191 713.76171875 0.78230643]	[4.82697083e+02 8.67624023e+02 8.67415786e-01]	[521.37908936 562.27966309 0.77018565]	[539.25622559 711.11950684 0.79633403]	[521.39068604 731.76794434 0.76994872]	[462.31149292 275.04248047 0.96629381]	[487.91329956 274.99954224 0.90290135]	[449.42700195 280.19287109 0.75030577]	[505.99575806 280.19476318 0.88478911]	[5.18648193e+02 7.82973755e+02 7.34467983e-01]	[5.23911743e+02 7.72754578e+02 7.53649116e-01]	[5.16159424e+02 7.26638611e+02 6.16286337e-01]	[4.82873291e+02 8.98503784e+02 7.92049050e-01]	[4.67401886e+02 8.95889893e+02 7.66531348e-01]	[4.85358398e+02 8.72818115e+02 7.63448060e-01]
[477.69259644 285.2585144 0.86400443]	[480.1060791 367.41348267 0.8794446 ]	[416.12057495 359.81512451 0.85170585]	[382.72576904 472.55154419 0.86969227]	[375.03079224 564.88201904 0.90491229]	[539.24121094 375.06103516 0.83476257]	[564.89831543 480.28936768 0.91767204]	[588.01031494 572.63195801 0.84631038]	[480.31347656 562.37939453 0.79583955]	[439.31881714 564.89434814 0.7638942 ]	[462.26589966 716.25653076 0.78361905]	[482.70272827 867.6706543 0.87276411]	[521.3571167 562.27471924 0.76702476]	[541.7230835 711.20751953 0.80850518]	[521.39868164 734.29382324 0.78712326]	[462.3274231 275.03237915 0.96145481]	[487.92974854 274.98095703 0.89902937]	[449.46627808 280.19906616 0.7489112 ]	[506.0166626 280.17199707 0.88408786]	[5.18688049e+02 7.83020630e+02 7.60499239e-01]	[5.23942505e+02 7.72800537e+02 7.63471246e-01]	[5.16154053e+02 7.29077637e+02 6.39945567e-01]	[4.82879761e+02 8.98510620e+02 7.89795518e-01]	[4.67420776e+02 8.95901672e+02 7.64041901e-01]	[4.85348480e+02 8.72861511e+02 7.63374865e-01]
[477.69927979 285.25796509 0.86494869]	[480.11029053 367.40411377 0.88088298]	[416.12426758 359.80627441 0.85433424]	[382.72283936 472.55493164 0.87124687]	[374.96896362 564.90338135 0.89520007]	[539.24261475 375.0574646 0.83421957]	[564.90826416 480.33880615 0.91976488]	[585.60412598 575.17022705 0.86105359]	[480.30447388 562.40045166 0.7965064 ]	[439.31277466 564.90936279 0.76417518]	[462.27993774 716.29559326 0.7858243 ]	[482.70019531 867.65643311 0.87303072]	[521.3427124 562.3034668 0.77045977]	[541.77618408 713.73193359 0.81153935]	[523.76092529 736.83795166 0.78103745]	[462.3276062 275.02740479 0.96347785]	[487.93878174 274.97665405 0.89723551]	[449.46282959 280.19393921 0.75117981]	[506.02700806 280.16317749 0.88308603]	[5.16194580e+02 7.85547241e+02 7.49782741e-01]	[5.23874268e+02 7.77830139e+02 7.41698980e-01]	[5.18711243e+02 7.29155334e+02 6.64127946e-01]	[4.82882538e+02 8.98504517e+02 7.91783392e-01]	[4.67421967e+02 8.95894775e+02 7.66706824e-01]	[4.82954437e+02 8.72853210e+02 7.68804312e-01]
[477.72180176 285.24642944 0.86700737]	[480.11676025 367.38931274 0.88416684]	[416.13867188 359.79736328 0.85775888]	[380.35174561 472.54879761 0.8708818 ]	[372.52175903 564.91168213 0.89216304]	[539.24963379 375.0446167 0.83345228]	[564.89593506 480.32617188 0.9178679 ]	[585.56329346 575.16333008 0.86534518]	[480.28967285 562.41070557 0.79681301]	[439.30700684 564.91247559 0.76558709]	[462.30517578 716.33569336 0.78546071]	[482.70178223 867.65240479 0.87209076]	[521.32751465 562.32110596 0.77242458]	[541.79846191 713.7598877 0.81300527]	[521.43951416 741.98406982 0.81352597]	[462.34738159 275.01873779 0.95882285]	[487.95779419 274.97003174 0.89540589]	[449.49871826 280.17938232 0.75141728]	[508.44033813 280.16726685 0.88098502]	[5.16197937e+02 7.88055237e+02 7.50944018e-01]	[5.23868103e+02 7.82941345e+02 7.45188355e-01]	[5.18673584e+02 7.31748535e+02 6.79314077e-01]	[4.82876587e+02 8.98504700e+02 7.94635057e-01]	[4.67415405e+02 8.95893066e+02 7.67851293e-01]	[4.85346527e+02 8.72849548e+02 7.71293461e-01]
[477.74203491 282.76867676 0.87053269]	[480.12564087 367.40280151 0.88488448]	[416.1413269 359.79623413 0.85728925]	[380.35925293 472.54162598 0.8685503 ]	[372.47976685 564.87384033 0.88844299]	[539.262146 375.06643677 0.83590376]	[564.87689209 480.36630249 0.91777325]	[585.52746582 575.19067383 0.86683035]	[480.28961182 562.43389893 0.79143715]	[439.30413818 564.93640137 0.76220232]	[462.29934692 718.89093018 0.78166622]	[482.70440674 867.66741943 0.87502545]	[521.33575439 562.34185791 0.77279228]	[541.8536377 718.84161377 0.8269999 ]	[521.38995361 741.94335938 0.81723785]	[462.36108398 274.99411011 0.95426548]	[487.97579956 274.94876099 0.89084578]	[449.50561523 280.16690063 0.76049054]	[508.44937134 280.15286255 0.8836472 ]	[5.16212280e+02 7.88196411e+02 7.28112936e-01]	[5.23858582e+02 7.85493958e+02 7.20260382e-01]	[5.13656189e+02 7.31671265e+02 6.78833663e-01]	[4.82882446e+02 8.98505737e+02 7.94498980e-01]	[4.67414520e+02 8.95893616e+02 7.69377410e-01]	[4.85347015e+02 8.72858337e+02 7.72125244e-01]
[480.11715698 282.72521973 0.87624764]	[480.12432861 367.41390991 0.88273197]	[416.13867188 359.79394531 0.85695344]	[380.35461426 472.53436279 0.8700974 ]	[372.47714233 564.83007812 0.88965976]	[539.26184082 375.09301758 0.83826011]	[564.84936523 482.7225647 0.91752011]	[585.50354004 575.22937012 0.87172252]	[480.28811646 562.42590332 0.79297364]	[439.3036499 564.92431641 0.76422864]	[462.28427124 721.39459229 0.78524989]	[480.39071655 867.66290283 0.87322485]	[521.33551025 562.33673096 0.77391791]	[541.83044434 718.87329102 0.81686527]	[521.42547607 744.46588135 0.81582355]	[462.37850952 274.94598389 0.94621122]	[488.00964355 274.92218018 0.8816238 ]	[449.49554443 280.13223267 0.77670687]	[508.46380615 280.14794922 0.88154185]	[5.18668457e+02 7.90661377e+02 7.18762398e-01]	[5.23897217e+02 7.88004883e+02 7.19325006e-01]	[5.16181580e+02 7.31763977e+02 6.64360106e-01]	[4.82868805e+02 8.98516235e+02 7.93802917e-01]	[4.67402313e+02 8.95900330e+02 7.68976152e-01]	[4.82950928e+02 8.72865173e+02 7.66564012e-01]
[480.11352539 282.67181396 0.87971616]	[480.12469482 367.41641235 0.88227654]	[416.13787842 359.79031372 0.85772127]	[380.35452271 472.53887939 0.87055004]	[372.44561768 562.44927979 0.8858003 ]	[539.26281738 375.10095215 0.839441 ]	[564.82623291 482.73287964 0.91433793]	[585.40802002 575.14819336 0.8794558 ]	[480.29351807 562.43084717 0.79090172]	[439.30206299 564.93280029 0.76221871]	[462.26708984 721.40197754 0.78942257]	[480.38439941 867.69348145 0.87479365]	[521.34399414 562.34313965 0.77493513]	[541.8260498 721.41986084 0.81903875]	[523.75494385 744.54760742 0.79350579]	[462.38113403 274.89035034 0.93804151]	[488.02526855 274.89477539 0.87539375]	[449.48342896 277.73312378 0.78540909]	[508.46170044 280.15454102 0.87889832]	[5.18769104e+02 7.93225281e+02 6.69618964e-01]	[5.23914307e+02 7.88170410e+02 6.94564700e-01]	[5.18668457e+02 7.34276794e+02 6.40008986e-01]	[4.82868134e+02 9.00989319e+02 7.92271674e-01]	[4.67399902e+02 8.95922424e+02 7.68372297e-01]	[4.82949127e+02 8.72893799e+02 7.62775123e-01]
[477.74905396 280.24215698 0.88027203]	[480.11560059 367.41229248 0.87987882]	[416.13314819 359.78500366 0.85864538]	[380.34811401 472.53842163 0.87208909]	[369.92306519 562.41577148 0.88154131]	[539.24511719 375.10021973 0.83669376]	[562.46478271 482.76446533 0.9158175 ]	[585.34844971 572.63323975 0.88623172]	[480.28271484 562.43292236 0.78929782]	[439.29556274 564.93273926 0.76195371]	[462.24865723 721.41210938 0.78717136]	[480.38464355 867.68103027 0.87270606]	[521.32177734 562.34875488 0.77138335]	[541.84881592 723.89569092 0.81670928]	[523.79443359 747.04296875 0.78044224]	[462.37286377 274.86813354 0.93625557]	[490.47961426 274.88406372 0.8735466 ]	[449.46136475 277.71279907 0.79403961]	[508.45410156 280.15939331 0.87960732]	[5.21192322e+02 7.95834778e+02 6.60090983e-01]	[5.23950134e+02 7.90671265e+02 6.96153939e-01]	[5.18708679e+02 7.39331177e+02 6.15603387e-01]	[4.82870789e+02 9.00985413e+02 7.91887045e-01]	[4.67399597e+02 8.95926453e+02 7.68960238e-01]	[4.82952911e+02 8.72891724e+02 7.56101489e-01]
[477.7338562 280.22860718 0.88071191]	[480.11331177 369.89828491 0.87817216]	[416.11831665 359.79837036 0.85527915]	[380.35110474 472.54879761 0.87185937]	[369.90991211 562.44067383 0.88433212]	[539.23980713 375.1222229 0.8371321 ]	[562.45623779 482.82449341 0.91879791]	[585.33337402 572.64117432 0.88321078]	[480.27151489 562.43182373 0.78936529]	[439.28375244 564.92767334 0.76494813]	[462.25186157 721.40844727 0.78284264]	[480.37850952 867.69561768 0.87109935]	[521.3079834 562.35040283 0.76962674]	[541.76751709 721.42242432 0.80087006]	[523.93023682 749.66943359 0.78162146]	[462.36022949 274.86383057 0.93788803]	[488.01837158 274.87173462 0.87366432]	[449.44818115 277.73046875 0.79273957]	[508.44049072 280.15045166 0.88331228]	[5.18758911e+02 8.03476562e+02 6.58409536e-01]	[5.24002747e+02 7.93269226e+02 6.80577874e-01]	[5.21248291e+02 7.44541809e+02 6.59729481e-01]	[4.82869446e+02 9.00992188e+02 7.91669190e-01]	[4.67402649e+02 8.95932373e+02 7.68522918e-01]	[4.82934143e+02 8.72902710e+02 7.53745139e-01]
[477.73431396 280.2265625 0.88210642]	[480.10818481 369.92425537 0.87673509]	[416.12133789 359.81387329 0.85347128]	[380.34341431 472.5475769 0.87442374]	[369.90579224 562.45581055 0.88491654]	[539.23352051 377.51190186 0.8397578 ]	[562.44012451 482.80804443 0.91918445]	[582.96337891 570.09881592 0.88953131]	[480.27249146 562.40429688 0.79157186]	[439.28475952 564.90093994 0.76702172]	[462.27328491 721.42706299 0.79186785]	[480.37115479 867.69976807 0.87679756]	[521.30511475 562.32312012 0.76805055]	[541.72149658 721.42547607 0.79239935]	[523.97027588 752.24206543 0.78869742]	[462.35769653 274.86404419 0.93825281]	[488.01751709 274.86834717 0.872926 ]	[449.43185425 280.09848022 0.79425442]	[508.4382019 280.14035034 0.88472575]	[5.18779297e+02 8.06003906e+02 7.26630688e-01]	[5.26433533e+02 7.95809021e+02 7.16432989e-01]	[5.21284729e+02 7.47142151e+02 7.17406988e-01]	[4.82876434e+02 9.00993042e+02 7.95597732e-01]	[4.67409912e+02 8.95932739e+02 7.74338901e-01]	[4.82919220e+02 8.72899780e+02 7.67954111e-01]
[477.71466064 280.23318481 0.87906641]	[477.74795532 369.94909668 0.87336874]	[416.10864258 362.21405029 0.84872365]	[380.34744263 472.54464722 0.87260818]	[369.90661621 562.4710083 0.88360488]	[539.2208252 377.52127075 0.84027618]	[562.41467285 482.80990601 0.92169142]	[582.93182373 572.57940674 0.88742125]	[480.23568726 562.37963867 0.7882396 ]	[439.243927 564.87420654 0.76692665]	[462.24783325 723.91595459 0.79226637]	[480.36550903 870.1126709 0.88137233]	[521.28204346 562.30407715 0.76419836]	[539.31402588 723.90679932 0.76776224]	[523.97375488 754.80371094 0.77710038]	[462.3425293 274.86907959 0.93988371]	[488.00149536 274.87081909 0.87543857]	[446.96646118 280.10690308 0.79156584]	[506.02633667 280.13446045 0.88682956]	[5.18752014e+02 8.06085571e+02 7.37997115e-01]	[5.26424927e+02 7.98381348e+02 7.06111193e-01]	[5.21293457e+02 7.49672668e+02 7.25870371e-01]	[4.82869507e+02 9.01002747e+02 7.92810678e-01]	[4.67403412e+02 8.95949036e+02 7.70701766e-01]	[4.82915771e+02 8.72925903e+02 7.66319513e-01]
[477.69488525 280.2539978 0.87434965]	[477.73178101 369.98025513 0.87184072]	[416.1022644 362.24768066 0.84459108]	[380.35479736 472.59347534 0.8722502 ]	[369.91137695 564.84741211 0.88643456]	[539.18725586 377.51782227 0.83632916]	[562.41943359 482.8248291 0.92138731]	[582.93164062 575.18640137 0.88328457]	[480.21688843 564.85247803 0.78289217]	[439.19586182 564.96551514 0.76047558]	[462.25537109 723.93609619 0.80671579]	[480.35925293 870.10699463 0.88168317]	[521.29534912 562.35388184 0.77237695]	[541.70593262 724.03179932 0.79942584]	[523.91693115 759.87298584 0.79377413]	[462.31726074 274.90979004 0.94946152]	[487.97634888 274.89294434 0.88229555]	[446.96261597 280.16470337 0.77830625]	[506.01000977 280.1656189 0.88571709]	[5.18761780e+02 8.08564514e+02 7.39669859e-01]	[5.23999268e+02 8.00969238e+02 7.08963156e-01]	[5.21247437e+02 7.52176514e+02 7.33701348e-01]	[4.82889374e+02 8.98514282e+02 8.01932454e-01]	[4.67410339e+02 8.95911194e+02 7.86306322e-01]	[4.82896393e+02 8.72913574e+02 7.69944131e-01]
[477.67724609 282.73733521 0.86678046]	[477.74554443 372.44793701 0.87488306]	[416.11270142 362.25509644 0.84458941]	[382.7220459 472.60168457 0.87115723]	[369.91601562 564.83978271 0.88527405]	[539.20782471 377.54443359 0.84402007]	[562.41412354 482.87365723 0.91870576]	[582.92614746 577.75598145 0.89220113]	[480.19232178 562.40802002 0.78351653]	[439.16360474 564.91192627 0.76093358]	[462.25869751 721.4498291 0.79926223]	[480.35159302 867.69824219 0.88015854]	[521.27886963 562.31707764 0.77021086]	[541.72949219 724.01690674 0.80896521]	[523.88104248 762.43115234 0.80953467]	[462.30130005 274.96426392 0.96196395]	[487.94714355 274.92868042 0.88971847]	[446.95394897 280.21310425 0.75392878]	[506.00128174 280.18252563 0.88241887]	[5.21181641e+02 8.08609192e+02 7.55614817e-01]	[5.26433411e+02 8.03469055e+02 7.09198177e-01]	[5.21217773e+02 7.52250122e+02 7.23620296e-01]	[4.82884949e+02 8.98505371e+02 8.02861810e-01]	[4.67401398e+02 8.95898376e+02 7.88145363e-01]	[4.82890167e+02 8.72890381e+02 7.75375128e-01]
[477.66864014 285.25128174 0.86200261]	[480.09408569 372.47076416 0.87936759]	[416.14126587 362.27392578 0.84589469]	[382.73922729 475.06115723 0.87030339]	[369.93466187 564.85913086 0.88721728]	[539.21118164 377.55899048 0.84632719]	[562.39984131 482.92883301 0.91723788]	[582.92156982 577.79766846 0.89742994]	[480.17172241 562.42919922 0.77632642]	[439.13272095 564.94348145 0.7550388 ]	[462.24935913 723.99395752 0.80699003]	[480.35690308 867.65270996 0.87554723]	[521.27130127 562.32037354 0.76992065]	[541.75854492 724.03936768 0.82411736]	[523.89562988 764.98840332 0.82830966]	[462.29904175 275.02856445 0.97032309]	[487.91793823 274.9675293 0.89844304]	[446.9671936 280.24963379 0.73733222]	[505.98245239 280.19342041 0.88237447]	[5.18784973e+02 8.08665466e+02 7.62563944e-01]	[5.26440735e+02 8.03560486e+02 7.17214167e-01]	[5.21231262e+02 7.54810608e+02 7.15149939e-01]	[4.82876770e+02 8.98502075e+02 8.02451551e-01]	[4.64965485e+02 8.95882996e+02 7.89308488e-01]	[4.82901001e+02 8.72844238e+02 7.72278070e-01]
[477.63830566 285.30667114 0.85751128]	[477.74139404 372.51205444 0.88291883]	[416.12756348 362.30987549 0.83633614]	[382.74996948 475.07702637 0.87038648]	[369.9024353 564.86700439 0.88701797]	[539.2041626 377.58639526 0.84826535]	[562.38879395 482.93310547 0.91520983]	[582.93322754 577.78863525 0.89898527]	[480.14282227 564.84381104 0.77179432]	[439.09832764 564.9598999 0.75060546]	[462.25131226 723.97595215 0.81061566]	[480.35931396 867.62585449 0.87357032]	[521.23907471 562.34759521 0.76640451]	[541.71606445 724.01184082 0.80839843]	[523.91729736 765.02740479 0.80889183]	[462.28237915 275.06118774 0.97227913]	[485.4750061 275.00131226 0.90925503]	[446.96411133 282.69113159 0.71234012]	[505.96646118 280.21398926 0.87980253]	[5.18775024e+02 8.11119324e+02 7.29481518e-01]	[5.26411743e+02 8.06100159e+02 7.03294694e-01]	[5.21263367e+02 7.57323486e+02 6.95535183e-01]	[4.82874969e+02 8.98490112e+02 8.04391146e-01]	[4.64959564e+02 8.95869446e+02 7.91582048e-01]	[4.82907776e+02 8.72810242e+02 7.71205485e-01]
[477.61535645 287.80325317 0.85412717]	[477.74731445 374.96286011 0.88622057]	[416.1288147 362.33880615 0.83086163]	[382.73254395 475.08959961 0.87295139]	[369.90808105 564.89294434 0.89005709]	[539.19903564 377.61611938 0.85225439]	[562.3973999 485.36026001 0.90916467]	[582.94226074 580.23675537 0.90108782]	[480.14276123 564.90911865 0.76980859]	[439.10940552 565.02514648 0.74558651]	[462.22128296 726.47845459 0.81454957]	[480.36584473 867.62182617 0.87433666]	[521.23046875 562.40930176 0.76823187]	[541.7678833 723.97833252 0.80851376]	[523.90686035 767.48065186 0.81375438]	[462.27194214 275.09832764 0.97428232]	[485.45532227 275.0395813 0.91665512]	[446.93603516 282.76367188 0.72447753]	[505.93536377 282.68154907 0.87541693]	[5.18748718e+02 8.11208435e+02 6.90490484e-01]	[5.23972473e+02 8.08587402e+02 6.92948103e-01]	[5.21220520e+02 7.59863525e+02 6.69934869e-01]	[4.82895782e+02 8.98492859e+02 8.01392257e-01]	[4.67395416e+02 8.95873047e+02 7.90043592e-01]	[4.82912445e+02 8.72790039e+02 7.65268266e-01]
[477.59457397 290.37765503 0.86362469]	[477.71710205 375.00891113 0.88699096]	[416.11483765 364.81710815 0.82236689]	[382.73242188 475.14968872 0.87820959]	[367.38980103 564.93005371 0.88844204]	[536.72363281 377.64413452 0.84768033]	[562.37475586 485.38735962 0.90549159]	[582.95135498 580.2543335 0.90228403]	[480.12634277 564.94934082 0.76840591]	[439.09088135 567.47247314 0.74443364]	[462.20523071 726.51867676 0.81672543]	[4.80356934e+02 8.67594543e+02 8.65494013e-01]	[521.22473145 564.84124756 0.77050489]	[541.75848389 726.42926025 0.8204993 ]	[523.92425537 767.58905029 0.82267898]	[462.26422119 277.47866821 0.97162348]	[485.42559814 275.12045288 0.92135352]	[446.93484497 282.76055908 0.70802957]	[505.947052 282.68618774 0.87135017]	[5.18727112e+02 8.11335876e+02 6.94701850e-01]	[5.23978760e+02 8.08720764e+02 7.06499934e-01]	[5.21226440e+02 7.62449524e+02 6.71214700e-01]	[4.82894592e+02 8.98488281e+02 7.95958579e-01]	[4.64959229e+02 8.95860168e+02 7.86112070e-01]	[4.82911530e+02 8.72773254e+02 7.61931062e-01]
[475.12844849 292.92706299 0.87366194]	[477.68817139 375.07064819 0.88975579]	[416.1076355 367.34066772 0.81553465]	[382.72647095 477.66275024 0.89171147]	[367.3873291 565.01538086 0.87548709]	[536.67932129 377.69641113 0.84897268]	[562.35418701 485.44039917 0.89761388]	[582.95135498 580.34362793 0.91164577]	[477.72988892 564.99816895 0.76017994]	[439.07180786 567.51062012 0.73974985]	[462.22131348 726.5378418 0.82504058]	[480.36715698 867.6171875 0.86855364]	[521.17364502 564.8973999 0.76686883]	[541.79138184 726.55108643 0.84650922]	[523.87969971 767.58184814 0.8381328 ]	[462.21313477 277.57705688 0.96780938]	[485.37878418 277.55444336 0.93276387]	[444.44042969 287.80612183 0.72351015]	[505.90011597 285.27316284 0.86759859]	[5.18707825e+02 8.13769104e+02 7.06140637e-01]	[5.23955811e+02 8.11119812e+02 7.27845430e-01]	[5.18786682e+02 7.62437195e+02 6.87214613e-01]	[4.82907837e+02 8.98491272e+02 7.92578876e-01]	[4.67398315e+02 8.95869690e+02 7.83990443e-01]	[4.82917572e+02 8.72794006e+02 7.63795078e-01]
[475.09216309 295.45223999 0.8891629 ]	[477.64068604 377.54830933 0.89967215]	[416.06558228 369.95526123 0.80789793]	[380.33001709 477.73635864 0.90625352]	[367.33792114 567.4866333 0.85867459]	[536.64916992 380.14608765 0.84042549]	[562.35247803 487.91641235 0.8922205 ]	[582.97186279 582.79748535 0.92002302]	[477.74179077 567.47015381 0.75271755]	[439.09420776 567.55865479 0.73507613]	[459.84881592 726.55627441 0.82765913]	[4.80360107e+02 8.67600098e+02 8.65719914e-01]	[521.18438721 564.96356201 0.76211101]	[541.76043701 726.64581299 0.83751553]	[523.82568359 767.60174561 0.8191765 ]	[459.8604126 277.72671509 0.94321865]	[482.97677612 277.68161011 0.91265243]	[444.38275146 290.40530396 0.76644099]	[503.48788452 287.82785034 0.87562323]	[5.18679382e+02 8.13837402e+02 6.81665599e-01]	[5.23901245e+02 8.11169556e+02 7.21633971e-01]	[5.18710876e+02 7.62416748e+02 6.48362994e-01]	[4.82930206e+02 8.98519714e+02 7.84712672e-01]	[4.67419220e+02 8.95897949e+02 7.75110126e-01]	[4.82911713e+02 8.72770447e+02 7.64543474e-01]
[472.57519531 298.00320435 0.90365165]	[475.17440796 377.65228271 0.90034407]	[413.58148193 374.9871521 0.81226271]	[380.2835083 480.21542358 0.92516702]	[364.80749512 570.01373291 0.84433222]	[534.1574707 380.2512207 0.83348298]	[562.34893799 488.0105896 0.88058335]	[582.98962402 582.9119873 0.92236012]	[477.72653198 567.49981689 0.7473076 ]	[439.10192871 570.02886963 0.73064905]	[459.81436157 726.63275146 0.83545738]	[480.34127808 867.6706543 0.87678319]	[518.78723145 564.98846436 0.75154972]	[541.78094482 729.09613037 0.85341573]	[523.85906982 770.08764648 0.82475257]	[459.80709839 282.77590942 0.90662384]	[482.89447021 282.69842529 0.89064407]	[444.33901978 292.93615723 0.74682951]	[503.42556763 290.42410278 0.89107907]	[5.16195129e+02 8.13880127e+02 6.74703002e-01]	[5.23888245e+02 8.11235291e+02 7.25895703e-01]	[5.18729431e+02 7.64991760e+02 6.59668267e-01]	[4.82905670e+02 9.01016541e+02 7.88348675e-01]	[4.67406219e+02 8.95936584e+02 7.77078211e-01]	[4.82886230e+02 8.72833557e+02 7.74538696e-01]
[472.52029419 300.63909912 0.87433779]	[475.11816406 377.75152588 0.89671028]	[413.55981445 377.53222656 0.83203101]	[380.23043823 480.34005737 0.93464816]	[362.32113647 572.63378906 0.84178102]	[531.61462402 380.27423096 0.83438438]	[562.32562256 490.48690796 0.8739534 ]	[582.98138428 582.98846436 0.92213279]	[477.69042969 567.53411865 0.74559051]	[439.0803833 570.0713501 0.72895241]	[459.79525757 729.04266357 0.82520598]	[480.33703613 867.65301514 0.87563813]	[518.74938965 565.01202393 0.74773341]	[541.77648926 729.16448975 0.84675509]	[523.87835693 767.69732666 0.84574306]	[459.78417969 292.86920166 0.91556221]	[482.86456299 290.41308594 0.89413095]	[441.91647339 293.0043335 0.79434192]	[503.40948486 292.96084595 0.91153675]	[5.18668823e+02 8.18915344e+02 7.17080355e-01]	[5.23952087e+02 8.11332275e+02 7.42842436e-01]	[5.18742371e+02 7.62505859e+02 6.72887027e-01]	[4.82905640e+02 9.01006897e+02 7.87101626e-01]	[4.67409088e+02 8.95928345e+02 7.75959611e-01]	[4.82894775e+02 8.72819885e+02 7.69647360e-01]
[470.02764893 305.78259277 0.84059036]	[475.09558105 380.16879272 0.89708179]	[411.02734375 377.61239624 0.82826322]	[380.19976807 482.76208496 0.93801838]	[362.28329468 575.22296143 0.84917885]	[534.13873291 382.76519775 0.81957793]	[562.32086182 490.52908325 0.8744337 ]	[582.97027588 585.37774658 0.92461741]	[477.69802856 570.02484131 0.73757792]	[439.06750488 570.090271 0.7225076 ]	[459.80535889 729.06939697 0.8239978 ]	[480.32922363 867.69268799 0.88025689]	[518.77984619 567.5057373 0.7419129 ]	[541.79992676 731.67114258 0.83312172]	[523.87524414 770.19152832 0.83557111]	[459.76098633 295.47814941 0.95923197]	[482.80368042 295.42730713 0.94217789]	[441.84432983 295.54452515 0.81138575]	[503.35800171 295.41403198 0.93052256]	[5.18650330e+02 8.21453369e+02 7.03876376e-01]	[5.23912537e+02 8.13798279e+02 7.38373339e-01]	[5.18741638e+02 7.65085999e+02 6.70711100e-01]	[4.82898499e+02 9.01044617e+02 7.83941746e-01]	[4.67403625e+02 8.95961365e+02 7.69841611e-01]	[4.82879944e+02 8.72854614e+02 7.75457263e-01]
[469.98660278 313.42340088 0.85007846]	[475.0769043 380.23190308 0.89184749]	[410.98388672 377.67687988 0.82820976]	[380.21002197 482.84918213 0.93499774]	[362.27032471 577.70568848 0.85325277]	[534.12353516 382.82403564 0.81413025]	[562.29522705 490.54855347 0.86787224]	[582.9552002 585.3807373 0.92583996]	[477.71063232 570.05566406 0.74084789]	[439.09390259 572.59942627 0.72553444]	[459.79867554 729.07226562 0.82286692]	[480.33837891 867.67553711 0.87683815]	[518.77246094 567.54187012 0.73690641]	[541.81817627 731.73352051 0.82809347]	[523.84899902 772.73535156 0.81280243]	[459.71160889 298.0189209 0.95326275]	[482.76464844 295.64199829 0.94025779]	[441.78845215 298.14355469 0.82444489]	[503.31866455 295.53598022 0.94503146]	[5.16140869e+02 8.24067078e+02 6.81959569e-01]	[5.23851868e+02 8.16387878e+02 7.11766124e-01]	[5.18716187e+02 7.67651184e+02 6.80064023e-01]	[4.82894684e+02 9.01049500e+02 7.76015222e-01]	[4.67404663e+02 8.95961243e+02 7.65453815e-01]	[4.82892151e+02 8.72844238e+02 7.69761205e-01]
[467.45605469 316.00323486 0.88944209]	[475.06277466 380.25674438 0.88673192]	[408.45791626 377.69091797 0.82906389]	[380.22644043 482.85818481 0.93272406]	[362.26748657 577.74926758 0.85820335]	[534.16870117 385.2986145 0.80706829]	[562.29156494 490.56863403 0.86829019]	[582.92694092 585.36730957 0.92749608]	[477.70050049 570.10455322 0.73679066]	[439.08236694 572.65301514 0.72631973]	[459.78210449 729.12103271 0.82374245]	[480.3454895 867.68133545 0.87620753]	[518.76849365 570.03094482 0.73238057]	[541.7869873 731.75372314 0.81730425]	[523.78509521 772.69720459 0.8168779 ]	[459.65484619 298.22711182 0.91145712]	[482.72311401 298.19543457 0.92323917]	[441.77984619 298.09768677 0.79221028]	[503.28463745 295.63168335 0.95188689]	[5.13579834e+02 8.24071777e+02 6.82221949e-01]	[5.21390076e+02 8.16394653e+02 7.20222414e-01]	[5.16191833e+02 7.67627258e+02 6.54072225e-01]	[4.82910950e+02 9.01067078e+02 7.75091290e-01]	[4.67426697e+02 8.95977234e+02 7.61246920e-01]	[4.82891815e+02 8.72850159e+02 7.69648135e-01]
[467.39556885 316.15579224 0.90629268]	[472.58337402 380.29718018 0.88117981]	[408.45858765 380.10302734 0.83245552]	[380.22915649 482.88116455 0.92793208]	[362.27468872 577.76293945 0.8582564 ]	[534.10845947 385.3109436 0.80728334]	[562.28564453 493.07925415 0.86813664]	[582.92279053 585.37255859 0.9282487 ]	[477.72653198 572.63226318 0.73583317]	[439.10183716 575.19689941 0.72612268]	[459.76821899 729.08996582 0.82561135]	[480.33825684 867.66571045 0.87217653]	[518.78521729 570.07189941 0.73023641]	[541.74139404 731.69006348 0.81953162]	[523.74621582 772.72180176 0.82317775]	[459.60626221 300.77114868 0.87909126]	[480.35140991 300.72659302 0.89523154]	[441.74874878 298.23876953 0.71117043]	[503.2543335 298.02133179 0.93844819]	[5.11045502e+02 8.26524597e+02 6.95201755e-01]	[5.21332336e+02 8.18879578e+02 7.28518546e-01]	[5.16136353e+02 7.67671692e+02 6.50982022e-01]	[4.82903198e+02 9.01059631e+02 7.76754439e-01]	[4.67417267e+02 8.95973755e+02 7.64923394e-01]	[4.82882935e+02 8.72835999e+02 7.68261790e-01]
[464.96923828 318.62854004 0.89621717]	[472.53109741 380.31869507 0.87579155]	[408.38372803 380.14419556 0.83762944]	[380.22113037 482.94732666 0.92177945]	[362.28771973 580.2668457 0.86771089]	[531.61889648 385.31613159 0.80422586]	[562.28204346 493.0920105 0.86621034]	[582.89587402 585.39398193 0.92699188]	[477.73355103 572.65869141 0.7354061 ]	[439.11306763 577.69604492 0.72783118]	[459.77526855 729.08618164 0.82887614]	[480.33129883 867.66021729 0.87240064]	[518.7901001 570.08709717 0.7303977 ]	[541.6942749 731.69262695 0.81288284]	[521.42736816 772.753479 0.82788098]	[459.61190796 305.80523682 0.8741563 ]	[480.33752441 305.84063721 0.86424875]	[441.7203064 298.24395752 0.73109978]	[503.22912598 298.09832764 0.93812853]	[5.11045074e+02 8.24058289e+02 6.85056150e-01]	[5.21351135e+02 8.16394470e+02 7.28172004e-01]	[5.13634521e+02 7.70106384e+02 6.56665266e-01]	[4.82895569e+02 9.01059326e+02 7.78688073e-01]	[4.67408325e+02 8.95973999e+02 7.65694559e-01]	[4.82876495e+02 8.72833435e+02 7.66589522e-01]
[464.94940186 321.1661377 0.88137817]	[470.05355835 380.349823 0.86613798]	[405.8927002 380.16201782 0.84543175]	[380.22872925 485.36907959 0.91744512]	[362.28970337 580.31304932 0.87322301]	[531.60388184 385.35870361 0.80184889]	[562.28118896 495.59976196 0.86759025]	[582.87371826 585.44067383 0.92444414]	[480.1008606 575.16052246 0.74057978]	[439.13214111 577.72125244 0.73178762]	[459.74090576 729.12591553 0.82395381]	[480.31384277 867.67431641 0.87292838]	[521.17700195 570.10491943 0.73250318]	[539.2833252 731.6963501 0.80932105]	[521.40869141 772.7689209 0.82776731]	[459.60025024 310.91320801 0.88622123]	[480.32290649 310.95379639 0.89334214]	[441.71578979 300.67608643 0.7114014 ]	[500.88589478 298.18484497 0.93195176]	[5.08501251e+02 8.24015686e+02 6.94076777e-01]	[5.21304993e+02 8.16376404e+02 7.45229423e-01]	[5.13642395e+02 7.70141663e+02 6.61192060e-01]	[4.82882172e+02 9.01048706e+02 7.84197032e-01]	[4.67393677e+02 8.95965332e+02 7.72527516e-01]	[4.82872284e+02 8.72846069e+02 7.64313936e-01]
[464.92254639 321.22515869 0.87685931]	[470.02679443 382.77645874 0.85891229]	[405.85147095 380.21389771 0.8511042 ]	[380.23147583 485.45440674 0.90993673]	[362.28640747 582.7467041 0.88117665]	[531.6003418 387.87103271 0.79834676]	[562.27404785 495.60787964 0.86931467]	[582.85003662 585.42877197 0.92286253]	[477.74649048 575.17150879 0.73903275]	[439.11459351 577.73028564 0.72881532]	[459.73413086 729.16021729 0.81810617]	[480.30444336 870.1373291 0.88158536]	[521.17675781 572.58673096 0.73178047]	[539.29968262 731.73510742 0.80811137]	[521.39611816 772.76184082 0.81942528]	[457.21191406 313.40161133 0.88656843]	[480.28082275 313.41162109 0.90055847]	[441.65322876 300.7093811 0.73735148]	[500.84597778 298.23242188 0.92179453]	[5.08456573e+02 8.21490479e+02 6.65928960e-01]	[5.21267273e+02 8.16331360e+02 7.19940066e-01]	[5.13614136e+02 7.70135864e+02 6.58689857e-01]	[4.82879913e+02 9.01041443e+02 7.86480308e-01]	[4.67388336e+02 8.95975769e+02 7.74336457e-01]	[4.82854279e+02 8.75312561e+02 7.67062545e-01]
[464.86230469 321.26467896 0.87835813]	[470.02774048 382.80664062 0.8527838 ]	[405.84490967 380.25933838 0.84852499]	[380.24530029 485.46655273 0.90209728]	[362.27426147 582.79052734 0.89303017]	[531.59283447 387.88842773 0.79631215]	[562.2310791 495.60812378 0.85871118]	[582.8427124 585.40899658 0.92225295]	[480.11605835 575.22155762 0.74615854]	[439.1272583 577.77368164 0.73862791]	[459.70907593 729.16918945 0.81744903]	[480.27914429 870.11657715 0.87688518]	[521.20611572 572.64904785 0.73221248]	[539.29559326 731.77923584 0.79795712]	[521.40710449 772.73712158 0.81918395]	[457.16348267 313.49789429 0.89791125]	[480.20013428 313.46032715 0.90238798]	[439.31124878 303.30154419 0.6891042 ]	[500.79180908 300.63845825 0.91327477]	[5.05910309e+02 8.21512390e+02 7.04465926e-01]	[5.18771301e+02 8.16368652e+02 7.19533384e-01]	[5.13645142e+02 7.70114868e+02 6.60431445e-01]	[4.82893616e+02 9.01030762e+02 7.79270530e-01]	[4.67391510e+02 8.95968140e+02 7.71546662e-01]	[4.82825378e+02 8.72891479e+02 7.65329778e-01]
[462.44656372 323.77416992 0.86885107]	[469.98587036 382.8633728 0.84580898]	[405.83599854 380.32485962 0.84289992]	[380.25738525 487.93295288 0.88814396]	[362.2515564 582.83337402 0.90164042]	[531.54608154 387.92279053 0.79947931]	[562.21478271 495.65222168 0.85441893]	[582.82189941 585.41882324 0.91855299]	[480.15618896 577.75616455 0.753932 ]	[439.16445923 580.27459717 0.74919146]	[459.70675659 729.20074463 0.8102864 ]	[480.27429199 870.18243408 0.88551891]	[521.23144531 575.21325684 0.73336148]	[539.30914307 734.24884033 0.79294693]	[521.39666748 772.72277832 0.81716192]	[457.07901001 315.94891357 0.89737695]	[480.13885498 313.51754761 0.89865047]	[439.25384521 308.38562012 0.59247983]	[500.79449463 298.22982788 0.91370696]	[5.05909637e+02 8.21464417e+02 6.99047923e-01]	[5.18762085e+02 8.16333069e+02 7.15991914e-01]	[5.13620789e+02 7.70096497e+02 6.52685404e-01]	[4.82909637e+02 9.01044495e+02 7.77143776e-01]	[4.67416443e+02 8.98413757e+02 7.63925314e-01]	[4.82808990e+02 8.75348328e+02 7.67528832e-01]
[462.38699341 326.3130188 0.86934084]	[469.99740601 385.33779907 0.83820307]	[405.85958862 382.73547363 0.83455038]	[380.25219727 487.94320679 0.88890141]	[362.23413086 582.86688232 0.90826142]	[531.5423584 390.48422241 0.79795748]	[562.22570801 495.67196655 0.85945153]	[582.81542969 585.44055176 0.91601986]	[480.13763428 577.74963379 0.75108111]	[439.15350342 580.27056885 0.74642944]	[459.68838501 729.20904541 0.80805618]	[480.2769165 870.16625977 0.88402939]	[521.21087646 575.20062256 0.73195726]	[541.69317627 734.25830078 0.79167962]	[521.4208374 772.73260498 0.8136934 ]	[454.58926392 316.0178833 0.89958853]	[477.72073364 315.93508911 0.89568317]	[439.18319702 310.88851929 0.55189657]	[500.76748657 298.25256348 0.90634036]	[5.05921936e+02 8.21509155e+02 6.94196284e-01]	[5.18772278e+02 8.16371460e+02 7.08028197e-01]	[5.16123291e+02 7.70095398e+02 6.48927152e-01]	[4.82889557e+02 9.01050232e+02 7.78790414e-01]	[4.67395142e+02 8.98411255e+02 7.66444504e-01]	[4.82824585e+02 8.75333008e+02 7.68044531e-01]
[462.38510132 326.31539917 0.8692863 ]	[469.98959351 385.3319397 0.83912116]	[405.85934448 382.730896 0.83510566]	[380.25357056 487.94732666 0.88900238]	[362.23239136 582.85980225 0.90707695]	[531.52960205 390.47567749 0.7984516 ]	[562.23114014 495.68911743 0.86055756]	[582.81500244 585.45446777 0.91439289]	[480.13433838 577.76507568 0.75113666]	[439.1461792 580.28436279 0.74704957]	[459.68353271 729.20294189 0.80958837]	[480.27874756 870.15447998 0.88350874]	[521.20874023 575.21081543 0.73203468]	[541.69134521 734.25561523 0.79127228]	[521.4197998 772.72662354 0.8145743 ]	[454.58837891 316.01858521 0.89935267]	[477.71878052 315.93875122 0.89534265]	[439.18432617 310.88458252 0.55590695]	[500.75946045 298.24981689 0.9067263 ]	[5.05926849e+02 8.21512085e+02 6.94277942e-01]	[5.18775574e+02 8.16373596e+02 7.08914220e-01]	[5.16122070e+02 7.70088257e+02 6.46334529e-01]	[4.82892242e+02 9.01053223e+02 7.79616892e-01]	[4.67395966e+02 8.98413208e+02 7.66786516e-01]	[4.82829498e+02 8.75318970e+02 7.67995536e-01]
[462.35409546 328.84735107 0.87248886]	[469.96017456 385.38119507 0.83276075]	[405.8621521 382.79931641 0.82597685]	[380.243927 490.50509644 0.8854543 ]	[362.20574951 582.89648438 0.91599137]	[529.0579834 390.48284912 0.799986 ]	[562.2401123 498.14349365 0.8660599 ]	[582.8203125 585.45855713 0.91367984]	[480.15426636 580.26849365 0.760472 ]	[439.1546936 580.33447266 0.75114012]	[459.69522095 731.64300537 0.80263972]	[480.27526855 867.68945312 0.87638855]	[521.22833252 577.75128174 0.73937851]	[541.71142578 734.28320312 0.79100084]	[523.80059814 770.30725098 0.82753187]	[452.07717896 316.05599976 0.89836657]	[477.7052002 315.9720459 0.90306145]	[439.13815308 310.93557739 0.52958363]	[500.76412964 300.64627075 0.89781696]	[5.08456482e+02 8.24031677e+02 6.79601312e-01]	[5.21260071e+02 8.16384827e+02 7.08082676e-01]	[5.16206604e+02 7.67666260e+02 6.71019971e-01]	[4.82861359e+02 9.01063416e+02 7.81390965e-01]	[4.64936951e+02 8.95981750e+02 7.76847780e-01]	[4.82845673e+02 8.72841309e+02 7.67018080e-01]
[462.28317261 331.41638184 0.90030688]	[467.46334839 387.89959717 0.834409 ]	[405.81634521 385.29315186 0.81669509]	[380.21896362 493.09970093 0.88089609]	[359.83224487 582.96307373 0.91910708]	[528.98535156 390.51119995 0.80970293]	[562.2376709 498.18405151 0.87053931]	[582.87860107 585.58587646 0.91307825]	[480.17010498 580.31512451 0.76468652]	[439.14874268 582.79205322 0.75713414]	[459.69549561 731.70147705 0.80529815]	[480.25680542 867.70275879 0.88081157]	[521.27020264 580.24737549 0.74411547]	[541.79882812 734.2699585 0.79514939]	[523.84387207 780.4105835 0.81071419]	[449.50405884 316.15997314 0.8951422 ]	[477.64929199 316.06155396 0.90372932]	[439.11401367 315.93383789 0.48703361]	[500.71975708 300.71826172 0.87757361]	[5.11044983e+02 8.29135925e+02 7.25246251e-01]	[5.21323608e+02 8.26515747e+02 7.33631909e-01]	[5.18751343e+02 7.72783020e+02 7.06386864e-01]	[4.82851715e+02 9.01046448e+02 7.81457305e-01]	[4.64920380e+02 8.95972046e+02 7.80162096e-01]	[4.82827820e+02 8.72849609e+02 7.68650413e-01]
[462.26132202 333.9303894 0.91716719]	[467.4614563 387.94100952 0.83347917]	[405.82546997 385.36038208 0.8078199 ]	[380.21496582 493.0645752 0.88014418]	[359.82867432 585.37890625 0.91667724]	[528.98669434 392.9732666 0.811221 ]	[562.22589111 498.15539551 0.86598754]	[582.91595459 587.96807861 0.90768707]	[480.19857788 580.32312012 0.77103651]	[439.17773438 582.80688477 0.75985241]	[459.69979858 731.75079346 0.79422206]	[480.25482178 867.69866943 0.87940907]	[521.2923584 580.24493408 0.74674207]	[541.87237549 739.36242676 0.80196738]	[523.88757324 780.40197754 0.81378651]	[449.49758911 318.53762817 0.89494532]	[477.63464355 316.13790894 0.90699846]	[439.07687378 313.53933716 0.58446097]	[500.64859009 303.22061157 0.85888684]	[5.13571289e+02 8.29174500e+02 7.63919353e-01]	[5.21401550e+02 8.26544678e+02 7.62002826e-01]	[5.18780884e+02 7.72751404e+02 7.36845016e-01]	[4.82842682e+02 9.01039124e+02 7.83793211e-01]	[4.64909851e+02 8.95965698e+02 7.84119070e-01]	[4.82834076e+02 8.72854370e+02 7.71665394e-01]
[462.2571106 333.98306274 0.92818415]	[467.45678711 390.43450928 0.8365221 ]	[403.39257812 387.89425659 0.80110985]	[380.20727539 493.12506104 0.87744045]	[359.82522583 585.47583008 0.91321886]	[528.97674561 392.97525024 0.81199944]	[562.25958252 498.18203735 0.87793922]	[582.94348145 588.01403809 0.9068684 ]	[480.2131958 582.77886963 0.77586865]	[439.18045044 582.85205078 0.76929438]	[459.71081543 734.28814697 0.78772181]	[480.25198364 870.10772705 0.88065463]	[521.31402588 580.28912354 0.75490892]	[541.91290283 741.95880127 0.82098562]	[523.87915039 777.91766357 0.82231081]	[449.49038696 318.59695435 0.89482713]	[477.61590576 316.18054199 0.90095776]	[439.0848999 316.00778198 0.66057426]	[498.23455811 305.7611084 0.84584731]	[5.16117798e+02 8.29168579e+02 7.83177078e-01]	[5.23850037e+02 8.26515747e+02 7.69819081e-01]	[5.18740112e+02 7.72701355e+02 7.59072959e-01]	[4.82858215e+02 9.01047180e+02 7.84035206e-01]	[4.64923248e+02 8.95977539e+02 7.81475186e-01]	[4.82823334e+02 8.72885559e+02 7.70127058e-01]
[462.21411133 334.04559326 0.93630421]	[467.49014282 390.48434448 0.83305198]	[405.85159302 387.94049072 0.79592526]	[380.20141602 495.60501099 0.87751567]	[359.81616211 585.49328613 0.91482931]	[528.99719238 393.02230835 0.81262147]	[562.28601074 498.23291016 0.88496059]	[582.98498535 587.99768066 0.90589839]	[480.22488403 582.79425049 0.7793107 ]	[439.19509888 582.86608887 0.77244627]	[459.6986084 734.25964355 0.78959304]	[480.25366211 867.68743896 0.87944144]	[521.32043457 580.31610107 0.75933111]	[541.92687988 744.46929932 0.83363521]	[523.8772583 780.38946533 0.82400262]	[449.45092773 318.65548706 0.89363337]	[475.17102051 318.57235718 0.89489317]	[439.08782959 316.06707764 0.6449995 ]	[498.21020508 308.33349609 0.84164596]	[5.16121521e+02 8.29170532e+02 8.02626550e-01]	[5.23857117e+02 8.26520935e+02 7.91287661e-01]	[5.18767273e+02 7.72701477e+02 7.63547003e-01]	[4.82843262e+02 9.01053650e+02 7.83727527e-01]	[4.64903900e+02 8.95967163e+02 7.86452472e-01]	[4.82826660e+02 8.72839233e+02 7.72291064e-01]
[462.19970703 336.45513916 0.93630391]	[467.49002075 393.02661133 0.83892512]	[405.82214355 390.49572754 0.79881239]	[380.20458984 498.15005493 0.89340663]	[359.81048584 585.51763916 0.9136526 ]	[529.00823975 395.50057983 0.81569761]	[562.34344482 500.67669678 0.89863485]	[585.3616333 588.06640625 0.90079647]	[480.22653198 582.84765625 0.79100478]	[439.22171021 582.93310547 0.78009087]	[459.74957275 734.30206299 0.79287434]	[480.26226807 870.09973145 0.88493443]	[521.30718994 580.36352539 0.76427346]	[544.31274414 744.53521729 0.84162605]	[523.89129639 777.90130615 0.82367659]	[449.43878174 318.70098877 0.88787884]	[475.15826416 318.62835693 0.88831478]	[439.06668091 316.10757446 0.67657912]	[498.21142578 308.39834595 0.84445113]	[5.13635864e+02 8.29190735e+02 8.03281784e-01]	[5.23827026e+02 8.26557861e+02 7.99807012e-01]	[5.18774109e+02 7.70276367e+02 7.58445263e-01]	[4.82835999e+02 9.01064575e+02 7.83598244e-01]	[4.64899719e+02 8.95970703e+02 7.85611749e-01]	[4.82830078e+02 8.72861450e+02 7.71288931e-01]
[462.22018433 336.50759888 0.9364382 ]	[467.4994812 395.50054932 0.84664834]	[405.82919312 393.01226807 0.80344701]	[380.22555542 498.16674805 0.89546967]	[359.8107605 585.54425049 0.9107039 ]	[529.0032959 395.52612305 0.81737298]	[562.38653564 500.70611572 0.90146458]	[585.41107178 588.11962891 0.89497876]	[480.24594116 582.86743164 0.79639339]	[439.24942017 582.95092773 0.78163183]	[459.79766846 739.33990479 0.79882228]	[480.28649902 870.11297607 0.88716537]	[521.31433105 582.79150391 0.76746166]	[544.34106445 744.54034424 0.83983791]	[523.92559814 777.90740967 0.81508034]	[449.4644165 318.74053955 0.88243103]	[477.60513306 318.67355347 0.88867712]	[439.09536743 316.13699341 0.69204724]	[498.25036621 310.92971802 0.85545003]	[5.13633118e+02 8.29180908e+02 7.99675107e-01]	[5.23823975e+02 8.26555481e+02 7.92742550e-01]	[5.21211243e+02 7.70273438e+02 7.51843035e-01]	[4.82874207e+02 9.03553101e+02 7.76863217e-01]	[4.64936157e+02 8.98416931e+02 7.72938907e-01]	[4.82845276e+02 8.72882141e+02 7.64823318e-01]
[462.23947144 336.54388428 0.93534303]	[469.97967529 395.55957031 0.85577363]	[405.83804321 393.04260254 0.8042177 ]	[380.24954224 498.15328979 0.89115274]	[359.82556152 585.58673096 0.89917749]	[529.043396 395.6199646 0.82099736]	[562.44567871 500.77813721 0.90765452]	[585.46636963 590.61016846 0.87874401]	[480.27481079 582.8949585 0.8000164 ]	[439.26974487 582.97015381 0.77822679]	[459.82229614 736.78338623 0.79999214]	[480.29931641 870.10699463 0.88331217]	[521.34729004 582.82427979 0.77426958]	[544.32269287 746.98815918 0.84756374]	[523.91967773 777.8671875 0.81563544]	[449.48226929 318.76773071 0.87524813]	[477.64376831 318.70062256 0.8898958 ]	[439.11950684 316.18609619 0.67981863]	[500.64868164 310.97937012 0.86480153]	[5.16117493e+02 8.29159729e+02 8.02358925e-01]	[5.23821106e+02 8.26522156e+02 7.90993631e-01]	[5.21203918e+02 7.70224426e+02 7.48653352e-01]	[4.82882660e+02 9.01073364e+02 7.71677315e-01]	[4.64930176e+02 8.95985352e+02 7.70642161e-01]	[4.82861115e+02 8.72876099e+02 7.63218224e-01]
[462.23873901 336.54486084 0.93566823]	[469.98361206 395.5592041 0.85544264]	[405.84014893 393.04083252 0.803716 ]	[380.25030518 498.15151978 0.89059204]	[359.82653809 585.58544922 0.89965105]	[529.04632568 395.62197876 0.82094151]	[562.44677734 500.77401733 0.90719903]	[585.46673584 590.60998535 0.8770352 ]	[480.26654053 582.91375732 0.80057907]	[439.26712036 585.37866211 0.77828503]	[459.82583618 736.78662109 0.80040419]	[480.29882812 870.105896 0.88307762]	[521.33892822 582.84295654 0.77566779]	[544.33105469 746.99304199 0.84880471]	[523.91931152 777.8684082 0.81489557]	[449.48046875 318.76739502 0.87571079]	[477.64370728 318.70028687 0.89004445]	[439.12078857 316.18164062 0.67173779]	[500.64813232 310.9786377 0.86484504]	[5.16119690e+02 8.29157227e+02 8.02150130e-01]	[5.23822327e+02 8.26520203e+02 7.90218592e-01]	[5.21203552e+02 7.70224243e+02 7.46049285e-01]	[4.82882812e+02 9.03537842e+02 7.71864235e-01]	[4.64931244e+02 8.95985413e+02 7.70400047e-01]	[4.82860168e+02 8.72874695e+02 7.62473643e-01]
[462.2713623 336.56887817 0.9345091 ]	[470.02407837 395.59283447 0.86015689]	[405.91583252 395.51312256 0.79913217]	[380.26348877 498.17871094 0.89657652]	[362.2038269 588.01947021 0.88973153]	[529.05450439 395.62472534 0.82089305]	[562.44866943 500.74398804 0.90826273]	[585.50097656 593.12695312 0.86619711]	[480.30044556 582.94580078 0.80409425]	[439.29449463 585.40808105 0.7802484 ]	[462.18804932 736.78106689 0.79719293]	[480.30853271 870.09967041 0.88457978]	[521.38079834 582.89031982 0.77792519]	[544.30963135 747.0333252 0.84405977]	[523.9588623 777.89874268 0.79636282]	[451.99563599 321.14743042 0.87081665]	[477.67739868 318.73455811 0.8899228 ]	[439.16802979 318.52481079 0.68282765]	[500.69396973 313.40866089 0.87391114]	[5.16120178e+02 8.29225525e+02 7.79122710e-01]	[5.23805725e+02 8.26587708e+02 7.70009458e-01]	[5.21245117e+02 7.70224487e+02 7.40636647e-01]	[4.82900085e+02 9.01072632e+02 7.66355753e-01]	[4.64950226e+02 8.95982910e+02 7.62055039e-01]	[4.82873840e+02 8.72855896e+02 7.58438826e-01]
[462.36251831 336.62112427 0.93199873]	[475.07424927 398.02722168 0.87487328]	[410.96084595 395.54226685 0.79948747]	[380.31854248 498.23382568 0.89683813]	[362.23565674 588.059021 0.88311452]	[531.62329102 398.09387207 0.82908756]	[562.48046875 503.25158691 0.92019761]	[585.54931641 598.21600342 0.86846924]	[480.31735229 585.40563965 0.78958565]	[439.29672241 585.47515869 0.76922786]	[462.26290894 739.36968994 0.80179453]	[480.31420898 870.12701416 0.88500226]	[521.41400146 582.94537354 0.77420235]	[544.33953857 747.0960083 0.85756367]	[523.92370605 785.55224609 0.81460392]	[454.56542969 321.21707153 0.87318766]	[480.11993408 321.17623901 0.88556087]	[439.25216675 318.53256226 0.69209814]	[500.76702881 313.50588989 0.90499705]	[5.13622070e+02 8.31705811e+02 7.54202187e-01]	[5.21349915e+02 8.29115234e+02 7.76950061e-01]	[5.21224731e+02 7.75307800e+02 6.94043338e-01]	[4.82915253e+02 9.03563049e+02 7.64995873e-01]	[4.64954407e+02 8.98438232e+02 7.61966586e-01]	[4.82868042e+02 8.72883545e+02 7.47264802e-01]
[462.42980957 336.63690186 0.93050623]	[475.12557983 398.05160522 0.88694078]	[411.0335083 395.55566406 0.80335033]	[380.33789062 498.26467896 0.89942724]	[362.25637817 588.08837891 0.8736279 ]	[534.1385498 398.13241577 0.83952892]	[564.81109619 503.26986694 0.91724855]	[585.54833984 598.31744385 0.87859148]	[480.31640625 585.4185791 0.79062486]	[439.31600952 585.49066162 0.76527065]	[462.30126953 736.85839844 0.80440801]	[480.34725952 870.15545654 0.89171672]	[521.39678955 582.95953369 0.77277374]	[544.32537842 747.10955811 0.8555609 ]	[523.92871094 788.0244751 0.83134711]	[454.64175415 321.25064087 0.87287742]	[480.18515015 321.18630981 0.89247036]	[439.30197144 318.58242798 0.67510414]	[500.82351685 315.91558838 0.91175985]	[5.16110291e+02 8.31790100e+02 7.47541606e-01]	[5.21363220e+02 8.29212952e+02 7.89955616e-01]	[5.21215942e+02 7.77888916e+02 6.79153442e-01]	[4.82907196e+02 9.03584351e+02 7.63860822e-01]	[4.64956055e+02 8.98450806e+02 7.59625196e-01]	[4.82899170e+02 8.72897095e+02 7.56896436e-01]
[462.42944336 336.63711548 0.93052638]	[475.1267395 398.05407715 0.88724077]	[411.0328064 395.55609131 0.80331117]	[380.33953857 498.26254272 0.89896852]	[362.25735474 588.08520508 0.87418914]	[534.1394043 398.13995361 0.84030366]	[564.81018066 503.2678833 0.91779453]	[585.55059814 598.31268311 0.87711716]	[480.31939697 585.43121338 0.78899801]	[439.31741333 585.49615479 0.76375294]	[462.30712891 736.85998535 0.80478054]	[480.34942627 870.15820312 0.89173436]	[521.40332031 585.36572266 0.77319103]	[544.32489014 747.11230469 0.85588849]	[523.92425537 788.02746582 0.8330459 ]	[454.64126587 321.24981689 0.87311053]	[480.18426514 321.18484497 0.89279997]	[439.30133057 318.58099365 0.67256743]	[500.82287598 313.54916382 0.91141367]	[5.16118591e+02 8.31791809e+02 7.48432279e-01]	[5.21365356e+02 8.29216858e+02 7.91811585e-01]	[5.21213440e+02 7.77895691e+02 6.78922415e-01]	[4.82910370e+02 9.03587463e+02 7.64741302e-01]	[4.64958801e+02 8.98454163e+02 7.60818958e-01]	[4.82901794e+02 8.72900024e+02 7.55647242e-01]
[464.85998535 336.64169312 0.92186427]	[475.15603638 398.07131958 0.8952626 ]	[413.52346802 395.58288574 0.81209338]	[380.35684204 500.64834595 0.89680636]	[362.27822876 588.06384277 0.87523711]	[534.15252686 398.15008545 0.84425366]	[562.48175049 503.26864624 0.91893351]	[585.54638672 600.79406738 0.88991809]	[480.31292725 585.48217773 0.78723133]	[439.31976318 585.55169678 0.76054406]	[462.34356689 739.36157227 0.80298042]	[480.37338257 870.14312744 0.88926876]	[521.38275146 585.40551758 0.76968569]	[544.32818604 747.16259766 0.85066497]	[523.86853027 785.59484863 0.83727109]	[457.11553955 321.24685669 0.87882996]	[480.2487793 321.20547485 0.89897287]	[439.33999634 316.17776489 0.68308324]	[500.85583496 315.95272827 0.92134964]	[5.16107300e+02 8.31818054e+02 7.58737504e-01]	[5.21355347e+02 8.29227722e+02 8.07434678e-01]	[5.18752625e+02 7.77853210e+02 6.88150048e-01]	[4.82911530e+02 9.03608032e+02 7.60919213e-01]	[4.67399445e+02 8.98468872e+02 7.57295728e-01]	[4.82931702e+02 8.72883118e+02 7.57193267e-01]
[467.41665649 336.66534424 0.90087569]	[477.64385986 398.0463562 0.90045941]	[416.04394531 395.54904175 0.81886357]	[382.75265503 498.26571655 0.89172721]	[362.2984314 588.06463623 0.87315983]	[536.6751709 398.14004517 0.846371 ]	[562.44934082 503.36727905 0.91825938]	[585.44512939 600.75518799 0.8909477 ]	[480.32803345 585.53411865 0.76744467]	[441.66897583 588.01434326 0.74477655]	[464.82653809 739.40441895 0.78326815]	[482.72463989 870.15985107 0.88914645]	[521.38690186 585.45635986 0.75427097]	[544.34588623 747.16461182 0.84017754]	[523.75518799 788.02307129 0.83956182]	[459.60974121 321.28134155 0.88299501]	[480.34957886 321.22976685 0.89865673]	[441.77890015 316.15542603 0.67178571]	[503.25125122 315.95501709 0.92394829]	[5.16109070e+02 8.34287781e+02 7.38568187e-01]	[5.21316406e+02 8.31642883e+02 8.11575592e-01]	[5.16168091e+02 7.80403564e+02 6.63944960e-01]	[4.82948578e+02 9.03619507e+02 7.56389737e-01]	[4.67447083e+02 8.98473267e+02 7.53506899e-01]	[4.82944336e+02 8.72876953e+02 7.53532350e-01]
[467.48974609 336.61853027 0.89306104]	[477.65109253 398.02780151 0.89721763]	[416.04193115 395.52230835 0.81507576]	[382.74472046 498.27050781 0.89206278]	[362.31192017 588.04577637 0.87356019]	[536.70306396 398.12747192 0.84808302]	[562.45672607 503.3805542 0.91508889]	[585.35455322 598.21173096 0.87888783]	[480.3739624 585.51574707 0.76728117]	[441.69235229 587.99951172 0.74719983]	[464.89450073 739.36065674 0.77745813]	[482.73635864 870.17248535 0.89176059]	[523.78735352 585.434021 0.75572437]	[544.30548096 747.15222168 0.83610058]	[521.4284668 788.04858398 0.84855247]	[459.66690063 321.24713135 0.89520544]	[482.71057129 321.18161011 0.90330929]	[441.85916138 318.55029297 0.70456153]	[503.28829956 315.96133423 0.92623866]	[5.13637146e+02 8.34307373e+02 7.47984469e-01]	[5.21316406e+02 8.31677979e+02 8.24015141e-01]	[5.16161621e+02 7.80432739e+02 6.73982441e-01]	[4.85354462e+02 9.03607300e+02 7.54883945e-01]	[4.67466461e+02 8.98465210e+02 7.52465189e-01]	[4.82952026e+02 8.72880127e+02 7.52808452e-01]
[470.00064087 336.60195923 0.89068151]	[477.67474365 395.63580322 0.89495897]	[416.08322144 393.03747559 0.81508332]	[382.73547363 498.20883179 0.88920492]	[362.29187012 588.05389404 0.87680942]	[536.72406006 398.112854 0.84765583]	[562.46917725 503.38308716 0.91503853]	[583.00488281 595.75616455 0.87853074]	[482.7411499 585.47296143 0.77192599]	[441.71789551 585.53466797 0.74939239]	[464.92718506 736.85058594 0.77062142]	[482.75146484 870.19384766 0.89196861]	[523.82818604 585.39318848 0.7633568 ]	[544.28381348 747.0355835 0.82294595]	[521.35894775 788.09863281 0.86137176]	[459.71743774 321.20703125 0.90501004]	[482.77218628 321.17050171 0.90498221]	[441.8972168 318.55731201 0.73730469]	[503.34475708 315.97253418 0.92017746]	[5.13638672e+02 8.34358032e+02 7.60098457e-01]	[521.31225586 831.72387695 0.84485853]	[5.13600464e+02 7.82987122e+02 6.78301036e-01]	[4.85376587e+02 9.03628540e+02 7.51701355e-01]	[4.67483063e+02 8.98494080e+02 7.49508560e-01]	[4.85373230e+02 8.72890015e+02 7.57528663e-01]
[472.51669312 336.59680176 0.88937771]	[477.69271851 395.6111145 0.89630151]	[416.07830811 392.99386597 0.80997276]	[382.75296021 498.15698242 0.88155812]	[362.24688721 588.04125977 0.88396847]	[536.74475098 398.10519409 0.84894109]	[562.44677734 503.35702515 0.91932595]	[582.96478271 595.72766113 0.87833643]	[482.76919556 585.4744873 0.77342677]	[441.73690796 585.53497314 0.74925208]	[467.43154907 736.78259277 0.76233047]	[482.75189209 870.21716309 0.89431977]	[523.8560791 585.39550781 0.76180714]	[541.94580078 747.01916504 0.81699133]	[521.33691406 788.08258057 0.85436338]	[459.75836182 321.18365479 0.90945655]	[482.8215332 321.18563843 0.90271151]	[441.92599487 316.17147827 0.73829818]	[503.38470459 315.97012329 0.91603673]	[5.13640320e+02 8.34335632e+02 7.66678989e-01]	[521.29608154 831.6973877 0.85842252]	[5.13589783e+02 7.82951843e+02 6.71455145e-01]	[4.85374268e+02 9.03628296e+02 7.55747199e-01]	[4.67480133e+02 8.98491760e+02 7.52264082e-01]	[4.85368134e+02 8.72920959e+02 7.58250356e-01]
[472.56295776 336.55639648 0.88835895]	[477.70388794 395.58676147 0.89518559]	[416.08605957 390.50387573 0.80676615]	[382.75357056 495.68911743 0.87370479]	[359.82785034 587.99182129 0.89675146]	[539.18170166 398.09832764 0.85056126]	[562.43536377 503.33779907 0.92137259]	[582.94000244 595.67388916 0.88137901]	[482.78314209 585.47369385 0.77150118]	[441.7545166 585.54589844 0.74552333]	[467.47360229 734.31341553 0.75840616]	[482.75363159 870.2109375 0.89053744]	[523.85845947 585.38726807 0.76061141]	[544.29315186 744.51495361 0.80208099]	[521.31439209 788.09643555 0.84533244]	[459.79116821 318.77798462 0.91958195]	[482.86950684 318.77645874 0.90287757]	[444.32333374 316.1756897 0.72436333]	[503.44158936 315.98187256 0.90735376]	[5.16112549e+02 8.34298035e+02 7.56176591e-01]	[521.31103516 831.66046143 0.84915823]	[5.11080200e+02 7.83034912e+02 6.71132088e-01]	[4.85356262e+02 9.06104614e+02 7.54864097e-01]	[4.67459747e+02 8.98500366e+02 7.51257122e-01]	[4.85360840e+02 8.72919006e+02 7.51997828e-01]
[475.07501221 336.52590942 0.8879745 ]	[477.73886108 395.56561279 0.89798713]	[416.1161499 390.47683716 0.81063217]	[382.72879028 495.65490723 0.87375373]	[359.78713989 587.96502686 0.90572202]	[539.2041626 398.08480835 0.85337299]	[562.45733643 503.35623169 0.92037076]	[582.9262085 593.19519043 0.88260865]	[482.81015015 585.47247314 0.77138942]	[441.77276611 585.53936768 0.74486667]	[467.46517944 734.30548096 0.75876498]	[482.74960327 870.19281006 0.89255798]	[523.88458252 585.38165283 0.7593708 ]	[544.30541992 747.03759766 0.82658368]	[521.39007568 785.53253174 0.83020562]	[459.82949829 318.74914551 0.92744708]	[482.92602539 318.73318481 0.90433252]	[444.3586731 316.13208008 0.71399522]	[503.50463867 315.93338013 0.88535136]	[5.13649414e+02 8.31766479e+02 7.56798327e-01]	[521.30047607 829.168396 0.83079469]	[5.16175598e+02 7.75340881e+02 6.78877056e-01]	[4.82950806e+02 9.06103882e+02 7.59002566e-01]	[4.67448700e+02 8.98486145e+02 7.57702589e-01]	[4.85362976e+02 8.72903625e+02 7.60641754e-01]
[475.07592773 336.52856445 0.88826793]	[477.7437439 395.56616211 0.89841199]	[416.10879517 390.47427368 0.80943626]	[382.72756958 495.65670776 0.8737886 ]	[359.78897095 587.96600342 0.90546697]	[539.21942139 398.08911133 0.85571539]	[562.45947266 503.36975098 0.92001319]	[582.92932129 595.6685791 0.88305891]	[482.80545044 585.47076416 0.77219641]	[441.76751709 585.53930664 0.74637181]	[467.45108032 734.31286621 0.75898796]	[482.75448608 870.18908691 0.89103013]	[523.88238525 585.38085938 0.75943434]	[544.31652832 747.03094482 0.82559967]	[521.39587402 785.52655029 0.82711172]	[459.83111572 318.75183105 0.92679518]	[482.92697144 318.73547363 0.9034968 ]	[444.36126709 316.13110352 0.71322274]	[503.5071106 315.93069458 0.88380891]	[5.16108521e+02 8.31773010e+02 7.60296702e-01]	[521.30462646 829.17041016 0.83301234]	[5.16184875e+02 7.75338074e+02 6.75195336e-01]	[4.85354523e+02 9.06104126e+02 7.53265381e-01]	[4.67452789e+02 8.98495972e+02 7.52518833e-01]	[4.85369781e+02 8.72900146e+02 7.57445335e-01]
[475.10375977 336.47439575 0.88249826]	[477.7366333 395.55084229 0.89395142]	[416.09588623 390.43582153 0.80608672]	[380.3503418 495.61535645 0.87380385]	[359.69949341 585.50201416 0.92642528]	[539.22393799 398.07455444 0.85108918]	[562.47894287 503.39639282 0.91512597]	[582.92156982 595.67071533 0.88330328]	[482.78701782 585.44952393 0.77848768]	[441.75442505 585.52056885 0.75445902]	[467.44857788 734.28289795 0.76375943]	[482.75064087 870.21746826 0.89257079]	[523.86700439 582.96112061 0.76121598]	[544.31414795 747.03222656 0.82397866]	[521.41802979 782.99298096 0.81315422]	[459.84838867 318.70175171 0.93876326]	[482.95144653 318.67016602 0.91730231]	[444.39224243 316.07467651 0.65790123]	[505.91281128 313.52825928 0.87148374]	[5.13631165e+02 8.31663635e+02 7.47159123e-01]	[5.21288330e+02 8.29064941e+02 8.06942403e-01]	[5.18673035e+02 7.72797363e+02 6.82595193e-01]	[4.85354767e+02 9.06113281e+02 7.51227021e-01]	[4.67452850e+02 8.98506775e+02 7.49355078e-01]	[4.82948303e+02 8.75312927e+02 7.54765987e-01]
[475.17895508 334.04907227 0.88284361]	[480.10281372 395.53378296 0.89343721]	[416.13314819 387.93991089 0.81116462]	[380.2723999 495.61074829 0.88492054]	[359.5697937 585.45166016 0.93428254]	[539.22320557 398.06045532 0.84636635]	[564.82965088 503.40673828 0.9123283 ]	[582.95019531 595.70489502 0.88257086]	[482.78192139 585.44256592 0.77652735]	[441.74499512 585.50488281 0.75115854]	[464.91705322 736.79364014 0.77154928]	[482.74035645 870.19744873 0.89044082]	[523.86419678 582.95355225 0.76279128]	[544.38061523 747.00592041 0.82358968]	[523.78070068 775.32281494 0.81516451]	[462.23129272 318.66601562 0.94521374]	[485.3553772 318.6022644 0.91711342]	[444.45565796 316.08334351 0.69651437]	[505.93447876 313.47229004 0.8609072 ]	[5.13582031e+02 8.29187195e+02 7.41182983e-01]	[5.21303162e+02 8.26540161e+02 7.78711081e-01]	[5.18682434e+02 7.70160889e+02 7.16189623e-01]	[4.85389160e+02 9.03622803e+02 7.55081356e-01]	[4.67478363e+02 8.98478943e+02 7.52976298e-01]	[4.82949738e+02 8.72917725e+02 7.57150769e-01]
[477.60037231 334.02938843 0.88458019]	[477.74560547 395.5513916 0.89293933]	[416.09103394 390.44244385 0.80553466]	[380.25570679 495.64608765 0.88893926]	[357.17718506 585.41766357 0.93443865]	[539.21368408 398.06503296 0.84505373]	[564.83642578 503.39785767 0.90984964]	[582.97167969 598.22814941 0.8829577 ]	[482.77816772 585.49914551 0.7676248 ]	[441.72402954 587.9866333 0.74261761]	[464.8855896 739.37097168 0.77184105]	[482.73492432 870.20770264 0.89222032]	[523.88214111 585.38726807 0.75874668]	[544.46136475 747.07122803 0.83544958]	[523.82043457 775.30529785 0.81474996]	[462.22659302 318.64425659 0.94793594]	[485.35983276 318.56817627 0.92125428]	[444.43811035 316.02658081 0.66202921]	[505.94839478 313.42630005 0.85276139]	[5.16125671e+02 8.29122437e+02 7.06281364e-01]	[5.21360413e+02 8.24021118e+02 7.38822937e-01]	[5.18711365e+02 7.70111572e+02 7.09142506e-01]	[4.85384033e+02 9.03626038e+02 7.59972751e-01]	[4.67478882e+02 8.98483582e+02 7.55770862e-01]	[4.82946320e+02 8.72931824e+02 7.56948590e-01]
[475.1706543 334.03207397 0.88073683]	[477.73098755 395.59216309 0.89518583]	[416.07513428 390.49752808 0.80341172]	[380.19696045 498.15264893 0.90140313]	[357.14154053 585.45227051 0.93225062]	[539.21313477 398.09591675 0.84796464]	[564.84454346 503.42733765 0.90351945]	[582.99237061 598.30273438 0.88679808]	[482.77770996 585.50158691 0.76695973]	[441.71426392 587.987854 0.74282455]	[464.85800171 739.39556885 0.78362018]	[482.7093811 870.24621582 0.8947199 ]	[523.89282227 585.3916626 0.75746524]	[544.44732666 747.13751221 0.84691155]	[523.83276367 775.2666626 0.81890142]	[462.21130371 318.63858032 0.94893634]	[485.35543823 318.56555176 0.92191243]	[444.42953491 316.04852295 0.65068686]	[505.9515686 313.45059204 0.8547737 ]	[5.13628174e+02 8.26662415e+02 7.23521769e-01]	[5.21362305e+02 8.21489807e+02 7.46120155e-01]	[5.18733826e+02 7.70088257e+02 7.22577691e-01]	[4.85388947e+02 9.06094604e+02 7.52057195e-01]	[4.67485016e+02 8.98515076e+02 7.40925789e-01]	[4.82903625e+02 8.75357666e+02 7.66263366e-01]
[475.14837646 334.01998901 0.87876332]	[477.73245239 395.61575317 0.89805758]	[416.09591675 392.98306274 0.80992252]	[380.18649292 498.17105103 0.90486121]	[357.08956909 585.52441406 0.91875362]	[539.19793701 398.11383057 0.84920013]	[564.84686279 503.44796753 0.90605193]	[585.34002686 600.75860596 0.89088434]	[482.74676514 585.54272461 0.76197124]	[441.6980896 588.01611328 0.74077994]	[462.40872192 739.42590332 0.78905261]	[482.70800781 870.24871826 0.89612979]	[523.85614014 585.43218994 0.75690156]	[544.46911621 747.12731934 0.83768821]	[523.91845703 772.70794678 0.81127918]	[462.19390869 318.61352539 0.9505232 ]	[485.34432983 318.55249023 0.92465568]	[444.40136719 316.03268433 0.63245505]	[505.94934082 313.46054077 0.85820389]	[5.16164856e+02 8.26627258e+02 7.04226673e-01]	[5.23784241e+02 8.18954407e+02 7.11531699e-01]	[5.21225464e+02 7.67578369e+02 7.27652669e-01]	[4.85391357e+02 9.06113770e+02 7.46827245e-01]	[4.67478455e+02 9.00987732e+02 7.35645056e-01]	[4.82914246e+02 8.75357178e+02 7.67279983e-01]
[475.11749268 334.01815796 0.87660551]	[477.72698975 398.02716064 0.90243542]	[416.07467651 393.06295776 0.81659663]	[380.18505859 498.23580933 0.91430032]	[357.08395386 587.9744873 0.90967131]	[539.2020874 398.15161133 0.8525905 ]	[564.85119629 503.46224976 0.90635604]	[585.36950684 600.82965088 0.89686739]	[482.73104858 585.49859619 0.77158403]	[441.68252563 585.56121826 0.7487095 ]	[462.40054321 739.42504883 0.79646087]	[482.71969604 870.22711182 0.89740956]	[523.85253906 585.39904785 0.76680517]	[544.47167969 747.13824463 0.832443 ]	[523.9744873 772.74200439 0.79889679]	[459.85125732 318.61117554 0.95075923]	[482.95977783 318.56079102 0.92774171]	[444.3510437 316.05841064 0.71053898]	[505.89498901 313.53744507 0.8760668 ]	[5.16193237e+02 8.29059875e+02 7.32926428e-01]	[5.23818604e+02 8.21468445e+02 7.24940658e-01]	[5.21277588e+02 7.67609009e+02 7.35172510e-01]	[4.85395416e+02 9.03626404e+02 7.49590814e-01]	[4.69967682e+02 8.98502014e+02 7.39410043e-01]	[4.82923340e+02 8.75334534e+02 7.71933258e-01]
[475.09085083 334.03079224 0.87575662]	[477.72821045 398.06002808 0.90781265]	[416.0770874 395.54336548 0.82520819]	[380.16558838 500.73898315 0.92966282]	[357.10482788 588.0604248 0.90269375]	[539.20428467 398.17205811 0.8542223 ]	[564.85565186 505.87634277 0.90414667]	[585.38317871 600.85357666 0.89961147]	[482.74240112 585.53936768 0.76706213]	[441.68817139 588.02001953 0.74377435]	[462.41113281 741.92156982 0.79684871]	[482.72033691 870.19958496 0.89481974]	[523.8616333 585.42993164 0.76520216]	[544.51092529 749.5847168 0.8355571 ]	[523.99676514 772.8036499 0.79397166]	[459.83673096 318.61547852 0.95033783]	[482.93630981 318.57785034 0.92953026]	[444.3276062 316.09655762 0.71919692]	[503.5100708 315.9487915 0.88751948]	[5.18687805e+02 8.29114136e+02 7.75575995e-01]	[5.23898804e+02 8.21529480e+02 7.32439756e-01]	[5.21273132e+02 7.67617432e+02 7.35259771e-01]	[4.85412292e+02 9.03599731e+02 7.53198862e-01]	[4.69982117e+02 8.98472839e+02 7.44755745e-01]	[4.82922821e+02 8.72931152e+02 7.73025870e-01]
[475.06918335 334.02160645 0.87276447]	[477.71673584 398.06887817 0.90717447]	[416.06695557 395.54867554 0.82544601]	[380.20809937 500.76248169 0.9305442 ]	[357.15509033 588.04766846 0.90962279]	[539.18933105 398.18289185 0.85204005]	[564.85528564 503.49456787 0.90796417]	[585.41339111 603.28900146 0.90644014]	[482.75265503 587.97509766 0.76675528]	[441.68795776 588.03027344 0.74370384]	[462.40814209 741.96075439 0.79756343]	[482.72790527 870.21881104 0.90009165]	[523.87322998 585.43792725 0.76664954]	[544.50030518 749.58227539 0.8315075 ]	[526.40045166 772.79174805 0.78736806]	[459.82391357 318.60275269 0.95166367]	[482.9178772 318.56820679 0.93352962]	[444.31866455 316.10787964 0.72056663]	[503.50656128 315.96179199 0.89492822]	[5.18713074e+02 8.29146301e+02 7.84080684e-01]	[5.23941284e+02 8.24034912e+02 7.33329773e-01]	[5.21324341e+02 7.67619141e+02 7.50228763e-01]	[4.85414398e+02 9.03605164e+02 7.57536054e-01]	[4.69983978e+02 8.98475159e+02 7.49211371e-01]	[4.82927521e+02 8.75316956e+02 7.70666480e-01]
[472.6098938 334.01434326 0.87154067]	[477.7114563 398.09768677 0.91002929]	[416.05557251 395.59402466 0.82889462]	[380.24285889 500.75640869 0.93078333]	[357.23202515 588.05987549 0.90606433]	[539.18609619 398.20205688 0.85368335]	[564.85266113 503.49020386 0.90785068]	[585.41998291 603.3034668 0.91106451]	[482.77661133 587.9967041 0.7650398 ]	[441.72097778 588.07080078 0.7395525 ]	[464.85339355 744.48724365 0.8009426 ]	[482.73153687 870.18969727 0.89956677]	[523.88323975 585.43945312 0.76483637]	[544.4744873 749.64337158 0.82501954]	[5.26405518e+02 7.75337708e+02 7.73525357e-01]	[459.81118774 318.59683228 0.95221907]	[482.90402222 318.55822754 0.93805003]	[444.29815674 316.13677979 0.74194711]	[503.49581909 315.99230957 0.90503913]	[5.18742004e+02 8.29160034e+02 7.80179143e-01]	[5.23959534e+02 8.24069092e+02 7.35528946e-01]	[5.21333313e+02 7.70084778e+02 7.25724638e-01]	[4.85421722e+02 9.03615112e+02 7.66966224e-01]	[4.69989807e+02 8.98472412e+02 7.58623481e-01]	[4.82929443e+02 8.72900146e+02 7.71176934e-01]
[475.06771851 333.94564819 0.86308295]	[477.70275879 398.109375 0.9109953 ]	[416.05108643 395.60604858 0.82921392]	[380.25994873 500.73602295 0.92413998]	[359.64837646 590.54669189 0.89620996]	[536.73937988 398.19226074 0.85020995]	[564.8536377 505.91616821 0.90277064]	[585.41363525 603.33666992 0.91702724]	[482.77880859 588.04876709 0.76093322]	[441.73144531 590.5838623 0.73249209]	[464.92120361 744.53552246 0.7987901 ]	[482.743927 870.20196533 0.90496719]	[523.87561035 585.48272705 0.76057136]	[544.47814941 749.66607666 0.82650363]	[5.24021545e+02 7.77898804e+02 7.77329683e-01]	[459.80758667 318.54708862 0.95349032]	[482.90533447 316.16653442 0.94235587]	[444.29580688 316.13980103 0.72995138]	[503.49234009 315.97891235 0.90629172]	[5.18783813e+02 8.29214905e+02 7.87441492e-01]	[5.23972717e+02 8.26541687e+02 7.44419992e-01]	[5.21301086e+02 7.70172424e+02 7.20868528e-01]	[4.85426514e+02 9.03614868e+02 7.65689492e-01]	[4.69985168e+02 8.98470764e+02 7.60241330e-01]	[4.82941772e+02 8.72919800e+02 7.74469972e-01]
[472.56240845 331.40435791 0.84194404]	[477.67272949 398.11276245 0.90845942]	[416.03149414 395.61761475 0.82645553]	[380.26132202 500.73483276 0.91804725]	[359.73236084 590.56152344 0.88807094]	[536.70556641 398.18313599 0.84899557]	[564.84179688 505.92489624 0.8974871 ]	[585.41003418 603.3638916 0.92291987]	[482.78729248 588.06018066 0.75824803]	[441.74356079 590.60321045 0.73036343]	[464.95568848 744.53875732 0.79353738]	[482.74554443 870.19818115 0.90431166]	[523.87976074 585.49078369 0.75426584]	[544.46313477 749.6607666 0.82853425]	[523.98492432 780.44952393 0.7826556 ]	[459.79437256 316.13479614 0.95554233]	[482.87094116 316.09332275 0.946244 ]	[441.94247437 316.09506226 0.71317542]	[503.46890259 315.94232178 0.90711308]	[5.21173706e+02 8.31651733e+02 7.95735419e-01]	[5.23988220e+02 8.26614929e+02 7.52263129e-01]	[5.21269775e+02 7.70246704e+02 7.13538349e-01]	[4.85415802e+02 9.03609985e+02 7.64959812e-01]	[4.69968811e+02 8.98461731e+02 7.60868609e-01]	[4.82946259e+02 8.72923401e+02 7.69773185e-01]
[472.57907104 328.85040283 0.84215593]	[477.68319702 398.08483887 0.90707588]	[416.05944824 395.57427979 0.82607639]	[380.29525757 500.72680664 0.91458923]	[359.79382324 590.56921387 0.88056785]	[536.71337891 398.1640625 0.84930867]	[564.82415771 505.9173584 0.89704168]	[585.37060547 603.33349609 0.9180814 ]	[482.80877686 588.05761719 0.75569969]	[441.75631714 590.60400391 0.72789192]	[464.95593262 744.50445557 0.7933746 ]	[482.74295044 870.21478271 0.90314543]	[523.8951416 585.49053955 0.75364959]	[544.45178223 749.62481689 0.83323848]	[523.96508789 780.46502686 0.79255003]	[459.79931641 316.07720947 0.95754153]	[482.87420654 316.00631714 0.93859804]	[441.94015503 316.06060791 0.7091763 ]	[503.47528076 313.51327515 0.89789057]	[5.18734924e+02 8.31699341e+02 8.21860015e-01]	[5.23952087e+02 8.29041809e+02 7.80968964e-01]	[5.21257874e+02 7.70281250e+02 7.27517962e-01]	[4.85416718e+02 9.06093933e+02 7.61061907e-01]	[4.69969788e+02 8.98486023e+02 7.55048156e-01]	[4.82938507e+02 8.72929260e+02 7.69906878e-01]
[472.55874634 323.81549072 0.8445372 ]	[477.66741943 398.06546021 0.90147328]	[416.04190063 395.55905151 0.82242227]	[380.30673218 500.71166992 0.91370904]	[359.81188965 590.54040527 0.87936974]	[536.699646 398.14144897 0.84577423]	[564.81219482 505.87051392 0.90157926]	[585.35235596 600.85345459 0.8978129 ]	[482.78964233 588.05096436 0.75735241]	[441.73144531 590.59234619 0.72919673]	[464.92163086 744.52124023 0.80327272]	[482.73492432 870.21893311 0.9024632 ]	[523.88800049 585.47998047 0.75712425]	[544.43054199 749.6182251 0.83694196]	[524.00262451 780.42736816 0.78336728]	[459.81002808 315.9937439 0.95475298]	[482.84472656 315.92703247 0.9316107 ]	[444.29855347 316.01107788 0.77259457]	[503.43835449 313.45013428 0.90583491]	[5.18694153e+02 8.31653687e+02 8.05236399e-01]	[5.23917908e+02 8.26633911e+02 7.76181936e-01]	[5.21299683e+02 7.70239014e+02 7.30253279e-01]	[4.85407227e+02 9.03629639e+02 7.63290882e-01]	[4.69962585e+02 8.98479370e+02 7.57988513e-01]	[4.82925842e+02 8.72930237e+02 7.68995941e-01]
[470.02584839 321.2802124 0.85487813]	[477.65881348 398.05276489 0.89730155]	[413.59503174 395.52978516 0.8140474 ]	[380.30377197 500.72485352 0.91702199]	[359.81680298 590.58630371 0.87498564]	[536.68652344 398.13217163 0.84366739]	[562.48199463 503.47540283 0.90460283]	[585.34667969 600.82061768 0.89217919]	[482.76068115 588.02124023 0.76372087]	[441.69754028 590.5612793 0.73536783]	[464.89736938 744.46704102 0.80080795]	[482.7361145 870.21783447 0.901752 ]	[523.87731934 585.45623779 0.76200032]	[544.41424561 749.58416748 0.82284153]	[5.24043762e+02 7.77907288e+02 7.60352254e-01]	[459.77139282 313.50881958 0.93067378]	[482.83203125 313.46234131 0.92274898]	[444.29663086 313.52816772 0.72389352]	[503.44345093 313.44009399 0.90234798]	[5.18672302e+02 8.29259155e+02 7.33658016e-01]	[5.23850769e+02 8.26589050e+02 7.21984804e-01]	[5.21337891e+02 7.70195984e+02 7.14781523e-01]	[4.85424042e+02 9.03613464e+02 7.63267040e-01]	[4.69981384e+02 8.98469055e+02 7.58901298e-01]	[4.82916504e+02 8.72923279e+02 7.71486521e-01]
[470.03814697 321.19116211 0.86944199]	[477.64144897 398.0418396 0.89190185]	[413.56991577 395.51605225 0.81085443]	[380.29821777 500.75878906 0.92120665]	[359.80844116 590.56646729 0.87837803]	[536.67578125 398.11904907 0.8408215 ]	[564.81744385 503.47994995 0.90436357]	[582.98272705 600.79364014 0.88648528]	[482.73703003 587.98071289 0.76586592]	[441.67297363 588.07952881 0.73757201]	[464.84115601 744.49829102 0.80316091]	[482.7359314 870.22619629 0.9047792 ]	[523.85675049 585.42736816 0.76354665]	[544.47473145 749.62097168 0.82648623]	[5.24012817e+02 7.75335571e+02 7.68235028e-01]	[459.77850342 313.42694092 0.92037332]	[482.84448242 310.96029663 0.90599656]	[441.9385376 313.52255249 0.75488394]	[503.4465332 313.38967896 0.89421105]	[5.18674377e+02 8.29235168e+02 7.13524222e-01]	[5.23817871e+02 8.26534607e+02 7.05576479e-01]	[5.21317810e+02 7.67688599e+02 7.13410378e-01]	[4.85416412e+02 9.03616211e+02 7.65262544e-01]	[4.69973663e+02 8.98473633e+02 7.59477377e-01]	[4.82929352e+02 8.75312866e+02 7.69404054e-01]
[469.99838257 318.75061035 0.88417584]	[477.62231445 398.04302979 0.88973546]	[413.54180908 395.50540161 0.80574834]	[380.27316284 500.75033569 0.92451817]	[359.79763794 588.11499023 0.8856495 ]	[536.65692139 398.12887573 0.84135282]	[562.47076416 503.42947388 0.90868002]	[582.95043945 598.26654053 0.88400006]	[482.7361145 587.9876709 0.76421809]	[441.66491699 588.08258057 0.73990071]	[462.42834473 744.48834229 0.80185544]	[482.72683716 870.21954346 0.90172207]	[523.85949707 585.43908691 0.76032591]	[544.49359131 749.59960938 0.82536066]	[523.99658203 775.26940918 0.78447658]	[459.75262451 310.88708496 0.90410268]	[482.84985352 308.41500854 0.89494133]	[441.93948364 313.42138672 0.68167806]	[503.46075439 313.39639282 0.89011812]	[5.16191956e+02 8.29198547e+02 7.31985629e-01]	[5.23789124e+02 8.24088501e+02 7.19737411e-01]	[5.21296204e+02 7.67653442e+02 7.26900816e-01]	[4.85417877e+02 9.03622437e+02 7.65258670e-01]	[4.69984528e+02 8.98484314e+02 7.58374035e-01]	[4.82925720e+02 8.72933289e+02 7.69721568e-01]
[469.97271729 318.64349365 0.90100557]	[477.61132812 398.05264282 0.89064896]	[413.51144409 395.53497314 0.80508709]	[380.22189331 500.75714111 0.92492294]	[359.77520752 590.55987549 0.88406771]	[536.65307617 398.12432861 0.84118283]	[562.46899414 503.41094971 0.9108175 ]	[582.91687012 595.75238037 0.87831736]	[482.73236084 587.99755859 0.76230067]	[441.66467285 588.0847168 0.7387836 ]	[462.42907715 741.95812988 0.79658848]	[482.72695923 870.23455811 0.89896905]	[523.85198975 585.4510498 0.75628066]	[544.49328613 749.56164551 0.83584249]	[523.97363281 775.28015137 0.79750347]	[459.7164917 308.3137207 0.8993485]	[482.81890869 305.79589844 0.90225178]	[441.89782715 310.96841431 0.64982057]	[503.43624878 310.90292358 0.88951921]	[5.16207031e+02 8.29187500e+02 7.61904776e-01]	[5.23825806e+02 8.24079590e+02 7.42368817e-01]	[5.21263916e+02 7.67684509e+02 7.41148829e-01]	[4.85420868e+02 9.03625122e+02 7.61846423e-01]	[4.69990753e+02 8.98492371e+02 7.54305899e-01]	[4.82919556e+02 8.75333618e+02 7.68803120e-01]
[469.97750854 318.57485962 0.90287346]	[477.61825562 398.03445435 0.88963574]	[413.534729 395.50027466 0.80355906]	[380.19155884 500.75631714 0.93068314]	[359.71118164 590.56665039 0.89094484]	[536.64196777 398.12362671 0.83956563]	[562.44671631 503.3692627 0.91419244]	[582.8939209 598.2243042 0.8751601]	[482.72750854 585.54876709 0.76621443]	[441.6730957 588.05615234 0.74239904]	[462.41976929 741.96173096 0.79695278]	[482.73910522 870.24450684 0.90059233]	[523.8414917 585.43164062 0.76408744]	[544.52398682 749.58361816 0.83487558]	[523.97613525 772.78063965 0.79474014]	[459.71340942 305.7661438 0.89765334]	[482.82345581 303.25396729 0.90600616]	[441.89715576 310.9510498 0.68364042]	[503.42044067 308.41467285 0.88826257]	[5.16213928e+02 8.29122498e+02 7.38094091e-01]	[5.23814026e+02 8.23990662e+02 7.19066679e-01]	[5.21263977e+02 7.67603394e+02 7.28026748e-01]	[4.85409302e+02 9.03620117e+02 7.60352254e-01]	[4.69982330e+02 8.98486267e+02 7.53547609e-01]	[4.82940186e+02 8.75349182e+02 7.65478790e-01]
[467.46841431 318.53115845 0.90912873]	[477.58990479 398.02548218 0.88274777]	[411.02978516 393.0703125 0.79596627]	[380.17758179 500.77990723 0.93501061]	[359.6661377 590.55206299 0.89651483]	[534.18121338 398.12640381 0.83974671]	[562.43780518 503.43356323 0.91233963]	[582.87310791 595.75189209 0.87435079]	[480.37896729 585.5390625 0.76647604]	[439.33148193 588.03436279 0.74160188]	[462.41589355 741.97381592 0.79917318]	[482.71322632 870.17041016 0.89547396]	[523.8215332 585.43054199 0.7616086 ]	[544.48913574 749.54260254 0.83080608]	[523.99499512 772.78442383 0.78525639]	[459.67279053 303.29492188 0.89140528]	[482.77175903 303.19641113 0.91784775]	[441.88632202 310.97512817 0.63582438]	[503.37994385 308.40249634 0.89551955]	[5.16184387e+02 8.29148438e+02 7.51336396e-01]	[5.23804321e+02 8.24028625e+02 7.31700718e-01]	[5.21298157e+02 7.67605225e+02 7.16178954e-01]	[4.85382172e+02 9.03611206e+02 7.68675923e-01]	[4.67488312e+02 8.98467773e+02 7.62165606e-01]	[4.82932190e+02 8.72895264e+02 7.67542779e-01]
[467.41452026 316.17208862 0.91782391]	[475.13522339 398.02160645 0.87725103]	[410.95733643 395.50015259 0.79363281]	[380.13555908 500.78863525 0.93358564]	[359.61196899 590.56646729 0.89508319]	[534.13653564 398.10943604 0.83771253]	[562.43267822 503.45281982 0.91129941]	[582.87597656 598.22473145 0.87911993]	[480.35580444 585.5223999 0.77048236]	[439.3092041 588.02178955 0.74619603]	[462.40109253 741.94317627 0.80560488]	[482.71490479 870.18341064 0.89855504]	[523.80267334 585.41815186 0.76237375]	[544.48876953 749.54974365 0.83056462]	[5.26401367e+02 7.75264038e+02 7.73308337e-01]	[459.64154053 303.23416138 0.8920216 ]	[482.74905396 300.74612427 0.92787725]	[441.8729248 310.94396973 0.59831309]	[503.35461426 308.39761353 0.89793497]	[5.16210632e+02 8.29166931e+02 7.61324763e-01]	[5.23857910e+02 8.24069885e+02 7.34425902e-01]	[5.21346191e+02 7.67650146e+02 7.26922035e-01]	[4.85364960e+02 9.03600952e+02 7.69917130e-01]	[4.67482544e+02 8.98460510e+02 7.62708962e-01]	[4.82944153e+02 8.72911499e+02 7.69652307e-01]
[467.39810181 316.14587402 0.9207375 ]	[475.12908936 398.01330566 0.87523454]	[410.9631958 393.04928589 0.79305762]	[380.11074829 500.7727356 0.93446732]	[357.2250061 588.08337402 0.90259421]	[534.1184082 398.1171875 0.83794248]	[562.4387207 503.47915649 0.90957302]	[582.87512207 598.24102783 0.87955654]	[480.36691284 587.97973633 0.76590747]	[439.30899048 588.06164551 0.73982334]	[462.38308716 744.44018555 0.81287795]	[482.71658325 870.1907959 0.89872229]	[523.81512451 585.44232178 0.76189613]	[544.4664917 749.54296875 0.84046417]	[526.41223145 775.31762695 0.78332669]	[459.62216187 300.78079224 0.8907063 ]	[482.74887085 300.70040894 0.93014324]	[441.84866333 310.92492676 0.60766166]	[503.33279419 308.3416748 0.89696968]	[5.18656921e+02 8.29192139e+02 8.02866042e-01]	[5.23886169e+02 8.26519348e+02 7.66244113e-01]	[5.21340393e+02 7.70094177e+02 7.50237584e-01]	[4.85376678e+02 9.03607910e+02 7.67917752e-01]	[4.67493713e+02 8.98470764e+02 7.59713292e-01]	[4.82942474e+02 8.72923828e+02 7.68248260e-01]
[464.96218872 316.12295532 0.92373508]	[475.10324097 395.64682007 0.87187237]	[408.47497559 393.0619812 0.79418951]	[380.08898926 500.77062988 0.93407977]	[357.19296265 588.04626465 0.90893543]	[534.09088135 398.09396362 0.83483243]	[562.39831543 503.46099854 0.91123062]	[582.87927246 598.23986816 0.87971783]	[480.35263062 585.53619385 0.77126735]	[439.29705811 588.05053711 0.74472976]	[462.35177612 744.44702148 0.81939471]	[482.71789551 870.17144775 0.8965714 ]	[523.81091309 585.41156006 0.76555437]	[544.45721436 747.1640625 0.84148812]	[526.44433594 775.34942627 0.77666557]	[459.59942627 300.75613403 0.89062583]	[482.72875977 300.65716553 0.93588501]	[441.80529785 310.93301392 0.64497185]	[503.32077026 305.84533691 0.89590079]	[5.18652893e+02 8.29195190e+02 7.98420131e-01]	[5.23900879e+02 8.26535583e+02 7.70895362e-01]	[5.21369873e+02 7.70127563e+02 7.47776747e-01]	[4.85365326e+02 9.03599365e+02 7.69725442e-01]	[4.67487610e+02 8.98462891e+02 7.62311935e-01]	[4.85348633e+02 8.72900208e+02 7.67494678e-01]
[464.93139648 316.09753418 0.92939317]	[472.58843994 395.62289429 0.86314225]	[408.43814087 393.03726196 0.79535359]	[377.75268555 500.77178955 0.93596756]	[357.14831543 587.98590088 0.91472965]	[531.58520508 398.06933594 0.83370978]	[562.37023926 503.41714478 0.91612941]	[582.87994385 595.75213623 0.87536371]	[480.3324585 585.48126221 0.77900171]	[439.28842163 587.9822998 0.75237083]	[462.29733276 741.93554688 0.81918937]	[482.71920776 870.13653564 0.89175731]	[523.7902832 585.375 0.76815671]	[544.43963623 747.16705322 0.84077895]	[526.43432617 775.34655762 0.77882773]	[457.20205688 300.71237183 0.89390546]	[482.71295166 300.62359619 0.93899637]	[441.74978638 310.89978027 0.68198085]	[503.30511475 305.83676147 0.89682424]	[5.18668274e+02 8.29174744e+02 8.04674745e-01]	[5.23924805e+02 8.26513550e+02 7.72695959e-01]	[5.21362183e+02 7.70127258e+02 7.43232906e-01]	[4.85350281e+02 9.03580627e+02 7.73089647e-01]	[4.67474701e+02 8.98444275e+02 7.67907977e-01]	[4.85367340e+02 8.72868713e+02 7.66369760e-01]
[464.92385864 316.07617188 0.92820537]	[472.53256226 395.60400391 0.85695171]	[408.38812256 393.02310181 0.79565012]	[377.74380493 500.74258423 0.93429101]	[357.13024902 587.9887085 0.91314542]	[531.53442383 398.03146362 0.82593912]	[562.37109375 503.44577026 0.91287833]	[582.9029541 595.72467041 0.87603849]	[480.32589722 585.46185303 0.78267199]	[439.27664185 585.5602417 0.75378358]	[462.29864502 741.95629883 0.81708395]	[482.71127319 870.17175293 0.89504969]	[523.78485107 582.95062256 0.77113879]	[544.37927246 747.15924072 0.84555066]	[526.41137695 775.34112549 0.77975041]	[457.20263672 300.67251587 0.90194929]	[482.71255493 298.24319458 0.94185334]	[441.72232056 308.38012695 0.74220657]	[503.29452515 305.79870605 0.89613461]	[5.18674255e+02 8.29133423e+02 7.97848701e-01]	[5.23926208e+02 8.24057495e+02 7.59220183e-01]	[5.21349243e+02 7.70125366e+02 7.39027023e-01]	[4.82949097e+02 9.03588501e+02 7.66105413e-01]	[4.67460358e+02 8.98452209e+02 7.60813713e-01]	[4.85359741e+02 8.72914185e+02 7.55655169e-01]
[464.9241333 316.02481079 0.921359 ]	[472.52536011 395.58898926 0.85408169]	[405.90612793 392.99856567 0.79487777]	[377.72439575 500.74645996 0.93352783]	[357.12145996 587.9675293 0.9133516 ]	[531.5345459 398.02706909 0.82484806]	[562.34857178 503.41189575 0.91375619]	[582.91821289 593.18896484 0.87750447]	[480.32989502 585.46520996 0.78208035]	[439.28009033 585.55767822 0.75167632]	[462.27236938 741.94799805 0.80982065]	[480.37457275 870.15820312 0.89245331]	[523.78417969 582.96728516 0.77063489]	[544.39129639 747.10699463 0.84759176]	[526.43737793 775.33551025 0.78445321]	[457.21173096 298.24502563 0.9160521 ]	[482.70996094 298.20077515 0.95238537]	[441.69781494 308.35861206 0.79967612]	[503.26196289 305.7791748 0.90214443]	[5.16169556e+02 8.29163635e+02 8.12153935e-01]	[5.23875183e+02 8.26518738e+02 7.75792897e-01]	[5.21368347e+02 7.70139587e+02 7.50192761e-01]	[4.85376221e+02 9.03570923e+02 7.61189640e-01]	[4.67470459e+02 8.98450928e+02 7.54285395e-01]	[4.82925049e+02 8.72900818e+02 7.61380374e-01]
[464.9006958 315.9984436 0.92323983]	[470.01116943 395.57449341 0.85170603]	[405.85510254 392.98962402 0.79964447]	[377.72439575 500.73220825 0.9320339 ]	[357.10955811 585.58740234 0.91477185]	[529.03387451 395.62072754 0.82636297]	[562.33728027 503.4258728 0.91200608]	[582.93652344 593.17706299 0.87763292]	[480.31289673 585.42999268 0.7897557 ]	[439.28747559 585.5255127 0.75923622]	[462.27209473 741.91424561 0.80455208]	[480.36758423 870.15484619 0.892483 ]	[521.39874268 582.93585205 0.77572942]	[544.425354 747.1081543 0.84998953]	[524.02020264 775.27496338 0.79886484]	[457.17825317 298.19558716 0.92419541]	[480.37258911 298.17752075 0.95696497]	[439.3112793 305.8369751 0.80940336]	[503.23919678 305.7779541 0.90285671]	[5.16196655e+02 8.29126038e+02 8.10939908e-01]	[5.23884827e+02 8.24040405e+02 7.71874607e-01]	[5.21303101e+02 7.67684998e+02 7.55959928e-01]	[4.85359589e+02 9.03549744e+02 7.63187528e-01]	[4.67447662e+02 8.98424072e+02 7.60725915e-01]	[4.82918579e+02 8.72907410e+02 7.59822905e-01]
[464.87744141 315.96984863 0.91995251]	[469.95123291 395.55871582 0.85088718]	[403.38900757 392.9850769 0.80376261]	[377.71655273 500.74563599 0.93389142]	[357.10919189 585.574646 0.91592318]	[528.99163818 395.60025024 0.82920516]	[562.32275391 503.38183594 0.91580331]	[582.95050049 593.1362915 0.88070786]	[480.2975769 585.41772461 0.78923476]	[439.26242065 585.51220703 0.76188093]	[462.2293396 741.93127441 0.80235547]	[480.35678101 870.12689209 0.88819379]	[521.39141846 582.92510986 0.77539766]	[544.38824463 747.10388184 0.85237014]	[523.98291016 772.81512451 0.80309343]	[457.16021729 298.16433716 0.92880464]	[480.3409729 298.14892578 0.96257979]	[439.29064941 305.81744385 0.81759888]	[500.87768555 303.30514526 0.90482324]	[5.16174438e+02 8.29127808e+02 8.07343960e-01]	[5.23861389e+02 8.24032837e+02 7.71713734e-01]	[5.21269836e+02 7.67646118e+02 7.50008643e-01]	[4.85375092e+02 9.03548584e+02 7.59517670e-01]	[4.67455475e+02 8.98429077e+02 7.57443726e-01]	[4.82908386e+02 8.72870972e+02 7.57603884e-01]
[464.88015747 315.92205811 0.90805936]	[467.44689941 395.51620483 0.84894985]	[403.37350464 390.49188232 0.80443186]	[377.71777344 500.71099854 0.93076956]	[357.12539673 585.5425415 0.9203313 ]	[526.53417969 395.57769775 0.83063376]	[562.32208252 503.36135864 0.91443413]	[582.96148682 590.59436035 0.88917816]	[480.2673645 582.93988037 0.78996098]	[439.23345947 585.41540527 0.76567298]	[462.20706177 739.41479492 0.8021701 ]	[480.34921265 870.10552979 0.88348287]	[521.35766602 582.86242676 0.77262026]	[544.3248291 747.04534912 0.83985507]	[523.97418213 775.26177979 0.78909004]	[457.16992188 298.11129761 0.93597424]	[480.33670044 298.10614014 0.96481335]	[439.293396 305.75723267 0.83306646]	[500.86355591 303.25430298 0.91467494]	[5.16144958e+02 8.29096924e+02 7.70431280e-01]	[5.23822876e+02 8.23992981e+02 7.45461285e-01]	[5.21280151e+02 7.67667603e+02 7.33697355e-01]	[4.85366180e+02 9.03552124e+02 7.58341670e-01]	[4.67454651e+02 8.98430298e+02 7.55307019e-01]	[4.82898987e+02 8.72849487e+02 7.54111886e-01]
[464.84100342 313.49996948 0.90142858]	[467.46011353 393.06066895 0.84232926]	[403.37869263 390.46578979 0.80147535]	[377.7208252 500.67385864 0.92725956]	[357.13577271 585.54595947 0.92313141]	[528.96331787 395.54562378 0.8230834 ]	[562.32183838 503.30862427 0.91441953]	[582.96539307 588.11566162 0.89927959]	[480.23196411 582.91369629 0.78602052]	[439.184021 585.39251709 0.76131004]	[462.19793701 739.35943604 0.7988916 ]	[480.34750366 870.12121582 0.88529289]	[521.33642578 582.83435059 0.77332401]	[541.918396 746.9987793 0.83594149]	[523.93634033 775.29370117 0.79804635]	[457.12283325 298.04360962 0.9305917 ]	[480.29937744 298.04589844 0.96263772]	[439.25228882 303.265625 0.8482976 ]	[500.83352661 300.76116943 0.9249745 ]	[5.16167297e+02 8.29069641e+02 7.54679382e-01]	[5.23844482e+02 8.21499207e+02 7.39558637e-01]	[5.21240540e+02 7.70105957e+02 7.40655363e-01]	[4.85370941e+02 9.03548340e+02 7.59332299e-01]	[4.67458923e+02 8.98431396e+02 7.55579770e-01]	[4.82897095e+02 8.72867065e+02 7.58729935e-01]
[462.45205688 313.45361328 0.89737743]	[467.49243164 393.00109863 0.83358079]	[405.82485962 387.92825317 0.79743397]	[377.73501587 498.21737671 0.91246819]	[357.16140747 585.50323486 0.92976981]	[528.99139404 395.52038574 0.81765062]	[562.31414795 500.85510254 0.91174644]	[582.98748779 588.11096191 0.89803004]	[480.23101807 582.89001465 0.78810549]	[439.19400024 585.37188721 0.76476705]	[462.19494629 736.86340332 0.80381167]	[480.33145142 870.10443115 0.88207972]	[521.32873535 582.81677246 0.77073842]	[541.91662598 747.00091553 0.84410822]	[523.93139648 777.82598877 0.79985601]	[457.09741211 297.99380493 0.92800671]	[480.27624512 298.00485229 0.96202314]	[439.2175293 300.78146362 0.8458125 ]	[500.81661987 300.7310791 0.92989218]	[5.16141479e+02 8.29065308e+02 7.53277183e-01]	[5.23816711e+02 8.21501526e+02 7.43877947e-01]	[5.21239868e+02 7.70174377e+02 7.59234548e-01]	[4.85361053e+02 9.03539917e+02 7.57332563e-01]	[4.67442596e+02 8.98424377e+02 7.54446208e-01]	[4.82882294e+02 8.72852417e+02 7.57649601e-01]
[464.83206177 310.8963623 0.86897659]	[467.47470093 390.49697876 0.83243012]	[403.37564087 387.88232422 0.80361533]	[377.73883057 498.19396973 0.90733933]	[357.20419312 585.49377441 0.93165231]	[528.97045898 393.05178833 0.81466132]	[562.29986572 500.75518799 0.9025324 ]	[583.00201416 588.08325195 0.89806759]	[480.20285034 582.82714844 0.77516001]	[439.15820312 582.90759277 0.76120907]	[459.85089111 734.31524658 0.79886866]	[480.32354736 867.68273926 0.87718022]	[521.31469727 580.34075928 0.76038605]	[541.91607666 746.9666748 0.84390694]	[523.88269043 775.31207275 0.81473875]	[457.1105957 295.5987854 0.92545533]	[480.27871704 295.59533691 0.96477199]	[439.22894287 300.75234985 0.81632227]	[500.79501343 300.67059326 0.93567133]	[5.16120667e+02 8.29067688e+02 7.44648218e-01]	[5.23782654e+02 8.21490295e+02 7.40653157e-01]	[5.21196411e+02 7.70132935e+02 7.57926404e-01]	[4.85365601e+02 9.01062378e+02 7.59652853e-01]	[4.67439606e+02 8.95989502e+02 7.54876792e-01]	[4.82881531e+02 8.72803162e+02 7.58262098e-01]
[464.82928467 305.8550415 0.85782844]	[467.43811035 387.93496704 0.83643115]	[403.33752441 385.35073853 0.81822366]	[377.75079346 495.69168091 0.893906 ]	[359.5723877 585.50109863 0.9285931 ]	[528.96368408 390.51107788 0.81230432]	[562.2734375 500.69192505 0.88823229]	[585.34307861 588.05651855 0.89756203]	[480.19815063 580.36199951 0.77243519]	[439.16940308 582.8460083 0.76058459]	[459.82949829 734.2833252 0.80537999]	[480.32501221 870.11474609 0.88353765]	[521.30157471 580.28289795 0.75360197]	[541.87017822 744.56011963 0.83063138]	[523.8503418 775.34130859 0.81548464]	[457.09924316 295.53527832 0.91800821]	[480.25448608 295.53619385 0.9638378 ]	[439.20053101 300.72268677 0.80867225]	[500.75927734 298.24438477 0.94156325]	[5.13616821e+02 8.26639771e+02 7.25703299e-01]	[5.21376221e+02 8.21458618e+02 7.35841513e-01]	[5.18748901e+02 7.70179321e+02 7.50791550e-01]	[4.85365662e+02 9.01060120e+02 7.62542725e-01]	[4.67453674e+02 8.98417908e+02 7.54823446e-01]	[4.82878387e+02 8.72854248e+02 7.66200840e-01]
[464.81689453 303.2791748 0.86582953]	[467.45214844 387.85922241 0.83348662]	[403.33462524 382.87393188 0.82707757]	[380.09277344 495.67892456 0.89394259]	[359.61203003 585.47070312 0.93461037]	[528.97625732 390.4526062 0.81102037]	[562.26489258 498.25421143 0.88054895]	[585.33935547 587.99890137 0.90801531]	[480.18109131 580.36236572 0.77753091]	[439.14242554 582.86553955 0.76906013]	[459.82147217 734.26049805 0.80785751]	[480.32415771 870.11688232 0.88350689]	[521.29956055 580.26239014 0.75833213]	[541.79284668 741.96508789 0.80139154]	[523.82470703 775.32696533 0.82026219]	[457.07498169 295.45089722 0.90345967]	[480.24987793 295.45489502 0.95189011]	[439.13494873 298.25662231 0.83740473]	[500.77236938 298.1517334 0.95171809]	[5.13562256e+02 8.26620911e+02 7.15357840e-01]	[5.21350647e+02 8.21446045e+02 7.32648075e-01]	[5.18723206e+02 7.70194275e+02 7.38108397e-01]	[4.82946106e+02 9.01072754e+02 7.63253331e-01]	[4.67430328e+02 8.98423462e+02 7.57041693e-01]	[4.82878998e+02 8.72865540e+02 7.63968706e-01]
[462.44073486 300.77407837 0.8814773 ]	[467.45248413 385.3039856 0.84640414]	[403.32281494 382.78543091 0.84208596]	[380.09588623 495.67489624 0.89259708]	[359.64306641 585.45092773 0.9303745 ]	[528.98297119 387.86904907 0.80948484]	[562.28387451 498.1796875 0.87629801]	[585.34484863 585.58325195 0.9116745 ]	[480.20318604 580.26763916 0.76331639]	[439.17636108 580.33789062 0.74944669]	[459.81994629 731.6472168 0.82239634]	[480.31210327 867.7088623 0.87707186]	[521.31842041 577.72998047 0.74752831]	[541.78259277 741.88653564 0.79194283]	[523.79034424 772.77807617 0.82429862]	[454.63067627 295.39053345 0.89192986]	[480.22463989 293.01583862 0.93271542]	[439.12231445 298.18148804 0.85787725]	[500.75576782 298.07263184 0.95707208]	[5.11024658e+02 8.26551331e+02 6.92577720e-01]	[5.21299683e+02 8.18896729e+02 7.17629552e-01]	[5.18675476e+02 7.70100159e+02 7.07857668e-01]	[4.82929626e+02 9.01065063e+02 7.66569912e-01]	[4.67414825e+02 8.98412964e+02 7.61887908e-01]	[4.82863861e+02 8.72857788e+02 7.63565719e-01]
[462.39035034 300.66873169 0.91613603]	[467.44543457 382.82504272 0.86111146]	[403.30679321 380.35018921 0.85013509]	[380.0880127 495.61398315 0.88793713]	[359.6791687 585.40557861 0.93580401]	[529.0135498 385.33352661 0.8150267 ]	[562.29260254 495.64938354 0.87087262]	[585.3548584 585.50793457 0.92438501]	[480.19885254 577.71032715 0.74706143]	[439.16522217 580.23596191 0.73430449]	[459.82000732 729.2366333 0.81811935]	[480.32580566 870.11071777 0.87935674]	[521.32928467 575.14447021 0.74209207]	[541.74664307 739.3840332 0.78552514]	[523.79681396 772.76367188 0.81649286]	[454.59753418 292.94116211 0.87890899]	[480.18777466 292.88140869 0.91569084]	[439.12564087 298.11071777 0.84729654]	[500.75881958 295.65652466 0.9596324 ]	[5.08539185e+02 8.24052429e+02 6.66855991e-01]	[5.21298950e+02 8.16385925e+02 7.04815149e-01]	[5.18688171e+02 7.70094299e+02 7.02071846e-01]	[4.82914368e+02 9.01058228e+02 7.70124137e-01]	[4.67406403e+02 8.95991699e+02 7.64270604e-01]	[4.82874786e+02 8.72883667e+02 7.62394011e-01]
[462.40942383 298.21426392 0.92981124]	[467.39776611 380.32736206 0.88617247]	[403.30895996 380.21871948 0.86493713]	[380.09484863 490.57287598 0.88702816]	[359.70645142 585.34112549 0.9324863 ]	[528.96826172 382.79541016 0.83219033]	[562.26489258 493.07623291 0.86313039]	[585.39788818 585.42840576 0.92768037]	[480.18426514 575.184021 0.74088711]	[439.17398071 577.73901367 0.72522831]	[459.83010864 731.66186523 0.79656631]	[480.32843018 870.13018799 0.88384289]	[521.30401611 570.10974121 0.74387401]	[541.74188232 736.80462646 0.78886908]	[523.80493164 770.30157471 0.80921763]	[454.61834717 290.44091797 0.86685079]	[480.19665527 290.34817505 0.90731406]	[439.11309814 298.04370117 0.87621927]	[500.73962402 295.62203979 0.95172274]	[5.08491333e+02 8.21483704e+02 6.37809634e-01]	[5.21270935e+02 8.13862732e+02 6.86762094e-01]	[5.18690063e+02 7.67647461e+02 6.74479723e-01]	[4.82897797e+02 9.01068665e+02 7.72432089e-01]	[4.67394196e+02 8.98409546e+02 7.61728942e-01]	[4.82878693e+02 8.72909485e+02 7.62102127e-01]
[462.387146 298.12109375 0.94262195]	[467.4352417 380.23699951 0.89409786]	[403.31604004 380.11706543 0.86068225]	[380.11322021 487.96401978 0.89579403]	[359.71182251 582.93511963 0.93309504]	[526.5513916 380.32632446 0.84264928]	[562.26141357 490.56488037 0.86052799]	[585.43688965 585.35638428 0.9290244 ]	[480.20214844 572.6539917 0.74197799]	[439.1895752 575.22229004 0.72116268]	[459.8500061 729.19158936 0.80153227]	[480.34091187 870.15234375 0.88631713]	[521.30712891 570.07067871 0.74788171]	[541.77697754 734.28582764 0.80049521]	[523.80029297 770.21179199 0.83040464]	[454.60842896 287.86895752 0.85289246]	[480.16690063 285.27578735 0.90495539]	[439.13500977 295.62124634 0.88185024]	[500.72860718 295.50640869 0.9450469 ]	[5.08469482e+02 8.21438538e+02 6.46866918e-01]	[5.21249268e+02 8.13825684e+02 6.93796694e-01]	[5.16210571e+02 7.67556396e+02 6.70162439e-01]	[4.82903259e+02 9.01058350e+02 7.73670793e-01]	[4.67408722e+02 8.95990051e+02 7.61298358e-01]	[4.82880157e+02 8.75320251e+02 7.64194608e-01]
[462.39627075 298.02334595 0.94369847]	[467.43948364 380.17263794 0.89590675]	[403.29025269 377.71032715 0.86278743]	[380.11560059 487.93002319 0.89993566]	[359.7227478 582.87243652 0.93041265]	[528.99822998 380.28250122 0.84550577]	[562.29351807 490.49682617 0.87031031]	[585.45861816 582.97259521 0.92474455]	[480.19512939 572.63568115 0.74378973]	[439.20181274 575.21734619 0.72335702]	[462.21508789 729.11584473 0.80751342]	[480.34326172 870.16497803 0.88989335]	[521.28692627 570.03106689 0.74725837]	[541.80688477 731.77587891 0.80974519]	[523.79187012 770.24768066 0.81641883]	[454.63018799 285.26449585 0.85255516]	[480.18933105 282.70983887 0.91664833]	[439.15609741 295.52978516 0.87634933]	[500.73672485 295.44287109 0.93977267]	[5.06002411e+02 8.18930908e+02 6.36306822e-01]	[5.21228088e+02 8.13822998e+02 6.80544436e-01]	[5.16213562e+02 7.67596924e+02 6.57475948e-01]	[4.82904968e+02 9.01060120e+02 7.69082069e-01]	[4.6741510e+02 8.9841510e+02 7.5785774e-01]	[4.82875885e+02 8.75331360e+02 7.69551754e-01]
[462.42147827 295.59896851 0.94061065]	[464.9708252 380.11138916 0.89763892]	[403.26925659 377.69952393 0.86307234]	[380.09020996 485.42984009 0.91053653]	[359.71569824 582.79736328 0.92007422]	[526.53881836 380.20022583 0.85832042]	[562.30181885 487.94967651 0.8825115 ]	[585.45556641 582.85565186 0.92451501]	[480.2177124 572.59515381 0.74978137]	[439.21194458 575.1862793 0.72571182]	[462.19775391 729.07476807 0.80597788]	[480.34460449 870.14849854 0.88666302]	[521.30773926 567.53674316 0.75382435]	[541.80010986 731.68206787 0.81063426]	[523.7802124 770.17523193 0.8112449 ]	[454.62979126 282.69927979 0.86467803]	[480.20544434 280.18930054 0.93626577]	[439.14584351 295.4552002 0.8777703 ]	[500.74075317 293.00692749 0.9303019 ]	[5.08455322e+02 8.18910461e+02 6.32738292e-01]	[5.21229126e+02 8.13783569e+02 6.81754231e-01]	[5.16205139e+02 7.67502014e+02 6.27903640e-01]	[4.82906342e+02 9.01019165e+02 7.69495726e-01]	[4.67422302e+02 8.95964844e+02 7.58607209e-01]	[4.82874908e+02 8.75314575e+02 7.67816126e-01]
[462.42147827 295.59838867 0.94035459]	[464.96646118 380.10931396 0.89839041]	[403.26535034 377.70214844 0.86315095]	[380.09152222 485.43066406 0.90943485]	[359.72085571 582.79742432 0.91977751]	[526.53430176 380.19381714 0.86035299]	[562.30352783 487.95068359 0.88206947]	[585.45117188 582.84710693 0.92301291]	[480.21350098 572.59246826 0.74902225]	[439.21228027 575.18713379 0.72509795]	[462.19903564 729.07678223 0.80540818]	[480.34143066 870.13946533 0.88605475]	[521.29901123 567.53552246 0.75312603]	[541.80041504 731.6817627 0.81002229]	[523.78302002 770.17712402 0.81162328]	[454.631073 282.69821167 0.86464947]	[480.20526123 280.18994141 0.93625766]	[439.14761353 295.453125 0.87672961]	[500.74124146 293.00558472 0.92990637]	[5.08453705e+02 8.18908630e+02 6.33443356e-01]	[5.21229858e+02 8.13781555e+02 6.83667421e-01]	[5.16214539e+02 7.67507690e+02 6.29014254e-01]	[4.82897736e+02 9.01020325e+02 7.69008517e-01]	[4.67410400e+02 8.95962891e+02 7.58533955e-01]	[4.82874481e+02 8.72922668e+02 7.68208027e-01]
[462.42172241 295.59817505 0.94035316]	[464.96176147 380.10699463 0.89896041]	[403.26574707 377.70111084 0.86329556]	[380.09140015 485.43099976 0.90947133]	[359.71859741 582.79681396 0.91992331]	[526.52722168 380.18981934 0.86187744]	[562.30291748 487.94567871 0.88247514]	[585.45288086 582.84649658 0.92256558]	[480.20977783 572.58190918 0.74786872]	[439.21124268 575.17694092 0.72400284]	[462.19610596 729.06622314 0.80473447]	[480.33947754 870.13311768 0.88471961]	[521.29504395 567.52593994 0.75330257]	[541.8013916 731.67590332 0.81036049]	[523.78131104 770.17712402 0.81134605]	[454.6315918 282.69818115 0.86464018]	[480.20553589 280.18954468 0.93620294]	[439.14770508 295.4536438 0.87663543]	[500.74130249 293.00570679 0.92974436]	[5.08444427e+02 8.18911316e+02 6.31725311e-01]	[5.21224609e+02 8.13781921e+02 6.80628121e-01]	[5.16211060e+02 7.67509827e+02 6.29876077e-01]	[4.82896576e+02 9.01018738e+02 7.68807769e-01]	[4.67408630e+02 8.95960693e+02 7.58110702e-01]	[4.82871735e+02 8.72917603e+02 7.67489433e-01]
[462.41134644 295.5234375 0.94088328]	[467.39160156 377.69342041 0.897048 ]	[403.28347778 377.62918091 0.86139846]	[377.75241089 482.96020508 0.92025566]	[359.71109009 580.35546875 0.90895164]	[526.52270508 380.10668945 0.8663882 ]	[562.32183838 485.43862915 0.89933151]	[585.44042969 580.3704834 0.91113472]	[480.18713379 567.55535889 0.75348127]	[439.21386719 570.10510254 0.72796327]	[462.22076416 726.59436035 0.8082875 ]	[480.3427124 870.1050415 0.88061273]	[521.27526855 565.0067749 0.76310831]	[541.83599854 731.64294434 0.82061011]	[523.77435303 770.12652588 0.81321943]	[454.59924316 280.18652344 0.87826347]	[480.21487427 277.72680664 0.94940424]	[439.15847778 295.39285278 0.87025768]	[500.76721191 292.89102173 0.9217608 ]	[5.08478851e+02 8.16412720e+02 6.31125093e-01]	[5.21259460e+02 8.11353760e+02 6.86525464e-01]	[5.16207214e+02 7.65053406e+02 6.15892410e-01]	[4.82888763e+02 9.01014160e+02 7.75592685e-01]	[4.67391418e+02 8.95940979e+02 7.68261433e-01]	[4.82873505e+02 8.72881042e+02 7.67064810e-01]
[464.89169312 292.90246582 0.88140863]	[469.9666748 377.49874878 0.86619276]	[403.38220215 375.06091309 0.82366139]	[380.10910034 480.26861572 0.94741935]	[359.7277832 570.0847168 0.8844406]	[529.04296875 375.12200928 0.82942992]	[562.37054443 482.86276245 0.92248952]	[585.3793335 575.16821289 0.88451469]	[480.27377319 564.91113281 0.79298127]	[439.27056885 565.01422119 0.76090032]	[462.25354004 726.54284668 0.80873978]	[4.80346466e+02 8.67620972e+02 8.66683960e-01]	[521.34362793 562.39501953 0.79246008]	[541.84100342 729.0581665 0.8307429 ]	[523.8850708 767.66308594 0.79980731]	[457.17214966 277.5057373 0.93842983]	[480.33862305 277.51223755 0.97395366]	[439.24731445 287.80715942 0.86397475]	[500.82174683 285.25689697 0.90793824]	[5.11074005e+02 8.16370728e+02 6.63564205e-01]	[5.21365845e+02 8.11322510e+02 7.12027550e-01]	[5.21201782e+02 7.62454163e+02 6.22434497e-01]	[4.82953278e+02 9.00989685e+02 7.75551796e-01]	[4.67439301e+02 8.95920593e+02 7.63201237e-01]	[4.82877838e+02 8.72796997e+02 7.46317208e-01]
[464.96316528 287.83642578 0.84660494]	[472.5819397 375.03152466 0.85155481]	[408.38604736 372.4647522 0.79202962]	[380.12786865 480.17254639 0.92120868]	[359.73300171 567.53924561 0.89788365]	[531.56738281 375.09777832 0.8217417 ]	[562.37878418 482.78689575 0.92080784]	[585.34832764 572.62463379 0.88804829]	[480.28140259 564.95495605 0.78893167]	[439.27511597 567.48999023 0.75971848]	[462.28103638 726.48205566 0.80924535]	[4.80331757e+02 8.65114624e+02 8.55684280e-01]	[521.35449219 562.42974854 0.7880078 ]	[541.8482666 726.57055664 0.83529782]	[523.91119385 767.67724609 0.82167566]	[459.61328125 275.09567261 0.94848979]	[482.71328735 275.06982422 0.97879291]	[441.68154907 285.29510498 0.83571357]	[500.87753296 282.70254517 0.90894514]	[5.13581055e+02 8.16334717e+02 6.99941635e-01]	[5.23788269e+02 8.11294250e+02 7.45835781e-01]	[5.21218262e+02 7.64954224e+02 6.55002534e-01]	[4.82941803e+02 9.00976746e+02 7.77453244e-01]	[4.67407013e+02 8.95903137e+02 7.68622041e-01]	[4.82867340e+02 8.72727844e+02 7.48060703e-01]
[467.40682983 285.31283569 0.84090096]	[472.54837036 372.55178833 0.83836854]	[405.91564941 369.92874146 0.79096657]	[380.12509155 477.73608398 0.9111582 ]	[359.73110962 567.46514893 0.90551847]	[531.56573486 375.06283569 0.81772673]	[562.37207031 482.73834229 0.92137831]	[585.3314209 572.58618164 0.89153177]	[480.28994751 564.87811279 0.79628694]	[439.27975464 565.00909424 0.76491296]	[462.28347778 724.02362061 0.81010002]	[4.80341461e+02 8.65134399e+02 8.58379483e-01]	[521.3515625 562.3604126 0.78496557]	[541.86938477 726.51074219 0.83414108]	[523.91967773 767.65856934 0.83003759]	[459.63943481 275.03161621 0.94655132]	[482.74691772 275.03009033 0.97793472]	[441.66760254 282.71072388 0.86568838]	[503.23632812 282.66983032 0.91387451]	[5.16132202e+02 8.13806396e+02 7.04928219e-01]	[5.23837524e+02 8.11199585e+02 7.51326501e-01]	[5.21218506e+02 7.64972839e+02 6.75380707e-01]	[4.82928223e+02 8.98510498e+02 7.82144368e-01]	[4.67403961e+02 8.95896484e+02 7.72679031e-01]	[4.82872009e+02 8.72755188e+02 7.49812484e-01]
[467.47387695 285.23330688 0.84131593]	[472.60971069 372.4871521 0.83455139]	[408.42514038 367.39245605 0.78851861]	[380.13555908 477.68927002 0.90547138]	[359.70864868 565.02990723 0.91390431]	[531.58990479 375.02505493 0.81388217]	[562.37548828 480.36367798 0.91545051]	[583.00244141 570.12322998 0.88855237]	[480.27984619 564.85070801 0.7959038 ]	[439.26846313 564.97705078 0.76588172]	[462.2935791 723.95526123 0.81090438]	[4.80351929e+02 8.67572388e+02 8.57333243e-01]	[521.34698486 562.33496094 0.78115535]	[541.87164307 724.03631592 0.82704383]	[523.94921875 767.62591553 0.83050656]	[459.67764282 274.9828186 0.94828331]	[482.79104614 274.96569824 0.96767598]	[441.70666504 282.69366455 0.85234678]	[503.29544067 280.20373535 0.92589533]	[5.16127502e+02 8.11356079e+02 7.15429187e-01]	[5.23860657e+02 8.11150879e+02 7.53188074e-01]	[5.21245239e+02 7.64946289e+02 6.81869745e-01]	[4.82931091e+02 8.98495117e+02 7.80558169e-01]	[4.67419769e+02 8.95889465e+02 7.67064750e-01]	[4.82883057e+02 8.72779724e+02 7.50537813e-01]
[469.99700928 282.74206543 0.84451354]	[475.12796021 369.96057129 0.83858788]	[408.47317505 364.84613037 0.79021442]	[380.15905762 475.15618896 0.89190185]	[359.69366455 564.95452881 0.92462468]	[534.12298584 374.99960327 0.80870378]	[562.38433838 480.36624146 0.91378379]	[582.99261475 572.58203125 0.89055115]	[480.29931641 564.86248779 0.79087818]	[439.28295898 565.00146484 0.76011831]	[462.29544067 723.97058105 0.80359995]	[4.80347015e+02 8.65134216e+02 8.54548812e-01]	[521.37683105 562.32757568 0.77258712]	[541.83331299 724.03594971 0.82491392]	[523.96862793 767.61889648 0.84398031]	[459.72198486 274.95761108 0.95480967]	[482.84375 274.92770386 0.95303428]	[441.74645996 280.21508789 0.85054171]	[503.3822937 280.14648438 0.93256253]	[5.16194702e+02 8.11359863e+02 7.44060218e-01]	[5.23925049e+02 8.11145874e+02 7.65094459e-01]	[5.21260498e+02 7.64962036e+02 7.04373598e-01]	[4.82931946e+02 8.98481323e+02 7.80987918e-01]	[4.67417267e+02 8.95877197e+02 7.69259155e-01]	[4.82881805e+02 8.72779236e+02 7.50312924e-01]
[470.04330444 282.70626831 0.84544128]	[475.15866089 369.95877075 0.84030503]	[410.97821045 364.8013916 0.79691386]	[380.17565918 472.60073853 0.88365966]	[359.68487549 564.91589355 0.92943496]	[534.17071533 375.00570679 0.80935276]	[562.39685059 480.34692383 0.91733438]	[582.95056152 570.1072998 0.895262 ]	[480.29653931 562.42285156 0.78758955]	[439.29248047 564.95788574 0.76352006]	[462.29598999 723.91662598 0.79945695]	[4.80351959e+02 8.65136047e+02 8.55420947e-01]	[521.3638916 562.29510498 0.7645874 ]	[541.87286377 724.03930664 0.83412391]	[524.04302979 767.55224609 0.82926917]	[459.76516724 274.9380188 0.958583 ]	[482.89163208 274.90783691 0.93510199]	[441.81167603 280.17092896 0.85428256]	[503.42141724 280.14447021 0.93343985]	[5.18647400e+02 8.11297607e+02 7.70929277e-01]	[5.23960266e+02 8.08738708e+02 7.68413663e-01]	[5.21328369e+02 7.62432800e+02 7.12831318e-01]	[4.82919220e+02 8.98480469e+02 7.84675419e-01]	[4.67423523e+02 8.95872314e+02 7.71181822e-01]	[4.82888184e+02 8.72778687e+02 7.54255652e-01]
[472.5513916 280.24893188 0.85239255]	[477.63394165 369.93444824 0.85221773]	[413.50408936 362.29095459 0.81528753]	[380.20791626 472.54598999 0.88032162]	[359.68118286 564.8536377 0.93207645]	[536.70916748 375.04232788 0.8187874 ]	[562.40802002 482.74273682 0.91899157]	[582.91027832 570.07843018 0.89309311]	[480.30718994 562.38543701 0.78680921]	[439.29507446 564.90917969 0.76519215]	[462.29867554 721.45715332 0.80830795]	[4.80345856e+02 8.65107788e+02 8.52299690e-01]	[521.37683105 562.25872803 0.76380378]	[541.79425049 724.00518799 0.82184929]	[526.4309082 767.67431641 0.84696281]	[459.79705811 274.90402222 0.9572736 ]	[482.93682861 272.49795532 0.91309673]	[441.86804199 280.12823486 0.85605735]	[503.45077515 280.09927368 0.93545443]	[5.16203430e+02 8.13745972e+02 7.68689454e-01]	[5.23968811e+02 8.11186096e+02 7.85477459e-01]	[5.21391235e+02 7.65044556e+02 7.36540794e-01]	[4.82905121e+02 8.98481934e+02 7.89308667e-01]	[4.67417145e+02 8.95872925e+02 7.73893118e-01]	[4.82886719e+02 8.72766235e+02 7.56443083e-01]
[472.60317993 280.2300415 0.85594928]	[477.67614746 369.89205933 0.85853589]	[413.56298828 362.24890137 0.82916409]	[380.2243042 472.53015137 0.8815856 ]	[359.68597412 564.81182861 0.93115193]	[539.17602539 375.02316284 0.81927299]	[562.40478516 480.36889648 0.91882861]	[582.8883667 570.09710693 0.890387 ]	[480.29910278 562.40270996 0.79000926]	[439.28115845 564.93115234 0.76575434]	[462.30587769 721.38867188 0.80545503]	[4.80343903e+02 8.65090271e+02 8.51483107e-01]	[521.37127686 562.27722168 0.76806438]	[541.77429199 723.93597412 0.80065554]	[526.44421387 767.64916992 0.83658409]	[459.82958984 274.88803101 0.95597583]	[485.34173584 272.48242188 0.90308797]	[441.92550659 280.10324097 0.8391726 ]	[503.49368286 280.10864258 0.9246043 ]	[5.18684082e+02 8.11343262e+02 7.65662193e-01]	[5.26403015e+02 8.11145264e+02 7.70317316e-01]	[5.21390625e+02 7.65011230e+02 7.24493146e-01]	[4.82912018e+02 8.98472290e+02 7.92936385e-01]	[4.67423645e+02 8.95866089e+02 7.75896072e-01]	[4.82891510e+02 8.72744934e+02 7.59371102e-01]
[475.09680176 280.21710205 0.86278141]	[477.70281982 367.42608643 0.86550677]	[416.02429199 362.20596313 0.83940017]	[380.22994995 470.05099487 0.88387704]	[359.6897583 564.81787109 0.93017775]	[539.20501709 375.05062866 0.82776785]	[562.40930176 480.35018921 0.92172593]	[582.86907959 570.11254883 0.88663429]	[480.2817688 562.40856934 0.79578245]	[439.26577759 564.93005371 0.77115124]	[462.30514526 718.88226318 0.80624044]	[4.80334747e+02 8.65065918e+02 8.50824356e-01]	[521.35498047 562.29309082 0.77448964]	[541.76739502 723.96160889 0.80540496]	[526.4942627 767.59265137 0.81626046]	[459.85736084 274.8704834 0.95144486]	[485.40020752 272.47183228 0.89395082]	[444.3241272 280.10787964 0.82998103]	[505.87936401 280.10171509 0.91896445]	[5.18762634e+02 8.11317322e+02 7.64645040e-01]	[5.26465393e+02 8.08762329e+02 7.52635121e-01]	[5.21405945e+02 7.62485229e+02 7.09356666e-01]	[4.82912628e+02 8.98443787e+02 8.00238848e-01]	[4.67418793e+02 8.95842468e+02 7.81590700e-01]	[4.82894287e+02 8.72720215e+02 7.64682233e-01]
[475.15966797 280.21514893 0.8657828 ]	[477.7449646 367.42016602 0.87201452]	[416.06652832 359.79547119 0.85241449]	[380.25982666 472.51638794 0.88365895]	[359.72473145 562.46496582 0.92485321]	[539.2487793 375.07064819 0.83553725]	[562.41674805 482.74319458 0.92030901]	[582.8651123 572.60107422 0.88135612]	[480.2772522 562.37854004 0.79268932]	[439.26467896 564.89666748 0.77090001]	[462.30764771 716.33374023 0.80433011]	[4.80331360e+02 8.65042664e+02 8.47406149e-01]	[521.34619141 562.26776123 0.76899558]	[541.76196289 723.96032715 0.80801475]	[526.52508545 767.65313721 0.82085383]	[462.22583008 272.49536133 0.94773257]	[485.45718384 272.47540283 0.88534105]	[444.37042236 277.69967651 0.85021925]	[505.912323 280.10836792 0.90920544]	[5.18766174e+02 8.13781128e+02 7.81917334e-01]	[5.26501404e+02 8.11202026e+02 7.69608021e-01]	[5.23805420e+02 7.64986145e+02 7.20125139e-01]	[4.82911041e+02 8.98442078e+02 7.96739578e-01]	[4.67412018e+02 8.95837036e+02 7.75930583e-01]	[4.82881714e+02 8.72711060e+02 7.64866948e-01]
[477.62051392 280.22503662 0.87183303]	[480.10598755 367.41119385 0.87725979]	[416.07485962 359.78756714 0.85318369]	[380.27746582 470.05328369 0.88051152]	[359.7557373 562.43310547 0.92317975]	[539.28112793 375.07369995 0.83988363]	[562.4230957 482.74313354 0.91622674]	[582.85461426 572.59350586 0.87919945]	[480.27972412 562.37963867 0.79081196]	[439.25970459 564.89019775 0.77001131]	[462.30194092 716.32434082 0.8029747 ]	[4.80323456e+02 8.62566895e+02 8.46567392e-01]	[521.35369873 562.27728271 0.76998019]	[541.74420166 723.95794678 0.80029011]	[526.50744629 767.62719727 0.81799412]	[462.26727295 272.50234985 0.94910669]	[487.91287231 272.48599243 0.88160741]	[444.45175171 277.71237183 0.82289672]	[505.95266724 280.11941528 0.9005332 ]	[5.18742615e+02 8.13824524e+02 7.71747887e-01]	[5.26477905e+02 8.11234253e+02 7.65470743e-01]	[5.23790527e+02 7.64949524e+02 7.12595940e-01]	[4.82908478e+02 8.98439148e+02 7.95985758e-01]	[4.67393890e+02 8.93457825e+02 7.77557015e-01]	[4.82884796e+02 8.70327209e+02 7.66349018e-01]
[477.67410278 280.24810791 0.8723895 ]	[480.1260376 367.40557861 0.88197929]	[416.09924316 359.77664185 0.85547358]	[380.30667114 470.03311157 0.87711775]	[359.79556274 562.42510986 0.92195386]	[539.31311035 375.08294678 0.84375048]	[562.43432617 482.72351074 0.91996008]	[582.85235596 572.60827637 0.8808046 ]	[480.27999878 562.35626221 0.78982508]	[439.26269531 564.86083984 0.77186447]	[462.28979492 716.28442383 0.80396599]	[4.80320343e+02 8.62537109e+02 8.46703291e-01]	[521.35266113 562.26312256 0.76676774]	[541.72973633 723.96630859 0.79884565]	[526.51916504 767.69146729 0.81932437]	[462.31088257 274.86703491 0.94461507]	[487.96337891 274.86407471 0.88034272]	[446.90869141 277.69168091 0.81643558]	[505.99267578 280.10668945 0.89704365]	[5.18746704e+02 8.16311401e+02 7.59585440e-01]	[5.26492310e+02 8.11299744e+02 7.64149845e-01]	[5.23805847e+02 7.65026184e+02 7.18859851e-01]	[4.82905579e+02 8.98430969e+02 7.97736943e-01]	[4.64963318e+02 8.93447754e+02 7.79787481e-01]	[4.82890533e+02 8.70302979e+02 7.66587019e-01]
[477.72705078 282.69924927 0.87175643]	[480.14456177 367.38482666 0.88753378]	[416.12515259 359.76431274 0.85981685]	[380.3366394 470.02282715 0.8715024 ]	[359.82852173 562.38903809 0.91328758]	[541.71496582 375.07492065 0.84613806]	[562.43371582 480.37097168 0.92039061]	[582.85662842 572.63726807 0.88141692]	[480.29797363 562.34741211 0.7883234 ]	[439.26806641 564.84332275 0.77241021]	[462.28552246 716.2668457 0.80368811]	[4.80324524e+02 8.62510071e+02 8.45412493e-01]	[521.38201904 562.25604248 0.76669562]	[541.68170166 723.92913818 0.77774334]	[526.53588867 770.11260986 0.8092826 ]	[462.34521484 274.89758301 0.94611728]	[487.9960022 274.88708496 0.87716424]	[446.93130493 277.6864624 0.83052665]	[508.4385376 277.73287964 0.89424795]	[5.18760925e+02 8.16354553e+02 7.58418500e-01]	[5.26519043e+02 8.11346069e+02 7.58747041e-01]	[5.23826965e+02 7.67501953e+02 7.15427399e-01]	[4.82915863e+02 8.98435181e+02 7.93911636e-01]	[4.67394989e+02 8.93453979e+02 7.75611579e-01]	[4.82897400e+02 8.70286255e+02 7.63807535e-01]
[480.1416626 282.73895264 0.87529063]	[480.17437744 367.40133667 0.89345288]	[416.16387939 359.77346802 0.86372852]	[382.73782349 470.02801514 0.86586922]	[362.22418213 562.36987305 0.91257185]	[541.75024414 375.10470581 0.85239899]	[562.44500732 482.73599243 0.91925561]	[582.86517334 572.64447021 0.87918741]	[480.31973267 562.34002686 0.78683484]	[439.29437256 562.43322754 0.77059686]	[462.27536011 716.30682373 0.80416781]	[4.80327148e+02 8.62559509e+02 8.48567128e-01]	[521.39477539 562.26147461 0.76938462]	[541.71636963 723.99328613 0.79415369]	[526.54803467 770.15557861 0.80287415]	[462.38977051 274.91775513 0.94214749]	[490.50198364 274.91723633 0.87804496]	[446.95346069 277.69689941 0.82827932]	[508.47802734 280.12005615 0.88416505]	[5.18744690e+02 8.16385254e+02 7.53479779e-01]	[5.26523376e+02 8.13755005e+02 7.52181947e-01]	[5.23838257e+02 7.67527283e+02 7.12509692e-01]	[4.82907715e+02 8.98428284e+02 7.95672238e-01]	[4.64963684e+02 8.93447815e+02 7.81874299e-01]	[4.82895386e+02 8.70322266e+02 7.71688879e-01]
[480.19332886 282.72964478 0.88506764]	[480.21127319 367.40808105 0.90044534]	[418.56161499 359.79199219 0.86368495]	[382.7590332 470.0213623 0.86645484]	[362.30203247 562.33886719 0.9053036 ]	[541.78973389 375.08789062 0.85587502]	[562.45465088 482.72628784 0.91399175]	[582.88262939 572.64233398 0.87914032]	[480.331604 562.35083008 0.78531706]	[439.32662964 562.44250488 0.76699638]	[462.26712036 716.32244873 0.80608183]	[4.80331421e+02 8.62503479e+02 8.46431553e-01]	[521.38891602 562.27105713 0.76746285]	[541.70355225 723.9553833 0.79014671]	[526.55133057 770.19775391 0.8050462 ]	[462.44799805 274.91067505 0.92915809]	[490.54440308 274.92092896 0.87868065]	[449.48635864 277.72735596 0.81709558]	[508.50488281 280.13473511 0.87795365]	[5.18737549e+02 8.18889954e+02 7.57233143e-01]	[5.26520386e+02 8.13804871e+02 7.53966928e-01]	[5.23862854e+02 7.67586853e+02 7.16618776e-01]	[4.82909271e+02 8.98414124e+02 7.93633878e-01]	[4.64955780e+02 8.93434326e+02 7.81675577e-01]	[4.82900452e+02 8.70280029e+02 7.62578964e-01]
[480.23471069 282.73065186 0.88982064]	[480.24032593 369.89855957 0.90167052]	[418.58743286 359.8097229 0.86635655]	[382.81341553 472.52404785 0.85760981]	[364.76782227 562.34558105 0.89768004]	[541.80950928 375.10443115 0.85976982]	[562.4664917 482.75115967 0.91641772]	[582.91040039 572.61993408 0.88035917]	[480.34729004 562.36254883 0.78308785]	[441.67922974 564.84265137 0.7680977 ]	[462.25161743 718.84197998 0.80582321]	[4.80339508e+02 8.62505554e+02 8.47389638e-01]	[521.4083252 562.29107666 0.7671181 ]	[541.69158936 724.0289917 0.79997885]	[526.53118896 770.22045898 0.80929661]	[464.84963989 274.92172241 0.92280889]	[493.03817749 274.92828369 0.87793469]	[452.0100708 280.11056519 0.82372707]	[508.53613281 280.15234375 0.87599713]	[5.18719299e+02 8.18933655e+02 7.57543683e-01]	[5.26514160e+02 8.13839539e+02 7.54281700e-01]	[5.23853210e+02 7.67602234e+02 7.22689092e-01]	[0. 0. 0.]	[0. 0. 0.]	[4.82911713e+02 8.70276550e+02 7.63131678e-01]
[480.28610229 282.73995972 0.89463651]	[480.25500488 369.91543579 0.90111721]	[418.60452271 362.20043945 0.86583591]	[382.86019897 472.55126953 0.8488391 ]	[364.83511353 562.34344482 0.89059806]	[541.79803467 375.10809326 0.8596437 ]	[564.81616211 482.77426147 0.91793162]	[582.94598389 572.57958984 0.8843953 ]	[480.37234497 562.37316895 0.78106725]	[441.70483398 564.8493042 0.76665485]	[462.24368286 718.85632324 0.8056215 ]	[4.80335571e+02 8.60007568e+02 8.46366286e-01]	[523.76660156 562.30224609 0.76690626]	[541.69598389 726.47485352 0.80497754]	[526.52337646 770.2644043 0.80810535]	[464.89526367 274.93777466 0.91871554]	[493.09115601 274.93331909 0.87917358]	[452.06942749 280.16625977 0.82242823]	[511.01565552 280.16741943 0.87312835]	[5.18716492e+02 8.18921082e+02 7.56193638e-01]	[5.26507202e+02 8.13835571e+02 7.57829368e-01]	[5.23849060e+02 7.67642456e+02 7.25352883e-01]	[4.82902863e+02 8.98424377e+02 7.89098859e-01]	[4.64947601e+02 8.93431519e+02 7.79052198e-01]	[4.82907745e+02 8.70248108e+02 7.59467006e-01]
[480.3765564 282.75875854 0.8948369 ]	[480.27319336 369.91867065 0.90021873]	[418.61795044 362.21179199 0.86521351]	[385.30099487 472.57467651 0.84479797]	[367.3609314 562.29711914 0.88262314]	[541.81591797 375.09335327 0.85936189]	[564.85534668 482.78533936 0.91541183]	[582.97741699 570.09375 0.88832772]	[482.71313477 562.37908936 0.78022546]	[441.69613647 564.86828613 0.77216464]	[462.2359314 718.87384033 0.80757129]	[4.80318085e+02 8.59988342e+02 8.46560538e-01]	[523.79663086 562.29602051 0.7710588 ]	[539.29705811 724.02142334 0.78919041]	[526.54907227 770.2923584 0.79816514]	[467.41784668 274.93438721 0.90535969]	[495.66009521 274.94699097 0.89136571]	[454.56359863 280.15274048 0.83269334]	[513.57800293 280.17355347 0.868698 ]	[5.18680420e+02 8.18954407e+02 7.49358296e-01]	[5.26481567e+02 8.13875305e+02 7.50927210e-01]	[5.23883972e+02 7.70085510e+02 7.21681237e-01]	[4.82896820e+02 8.98410095e+02 7.89615750e-01]	[4.64940033e+02 8.93426208e+02 7.81016409e-01]	[4.82887909e+02 8.70229797e+02 7.61113703e-01]
[482.74768066 282.75491333 0.89351231]	[480.30743408 369.92993164 0.90118635]	[418.64675903 362.21884155 0.86828297]	[385.36141968 472.52459717 0.83676535]	[369.97399902 562.3527832 0.88473439]	[541.8480835 375.09362793 0.86175263]	[564.86853027 482.74728394 0.9203189 ]	[582.99902344 570.09545898 0.88593423]	[482.74124146 562.39208984 0.77794844]	[441.70288086 564.88140869 0.76886266]	[462.22906494 721.41290283 0.80766809]	[4.80314758e+02 8.59969788e+02 8.47446024e-01]	[523.83044434 562.3137207 0.76997012]	[541.68890381 724.00860596 0.79474628]	[526.55419922 772.73620605 0.78863674]	[467.48944092 274.92987061 0.89724648]	[498.14950562 274.95809937 0.90411085]	[454.58538818 280.13238525 0.8348726 ]	[516.14825439 280.17681885 0.87621558]	[5.18717285e+02 8.21510803e+02 7.63186574e-01]	[5.26524902e+02 8.16374512e+02 7.45053291e-01]	[5.23903137e+02 7.70138489e+02 7.21861064e-01]	[4.82905365e+02 8.95986206e+02 7.88650453e-01]	[4.64945496e+02 8.93422913e+02 7.79330492e-01]	[4.82886383e+02 8.70219971e+02 7.59352148e-01]
[482.81039429 282.76797485 0.8874051 ]	[480.33816528 369.92596436 0.8997429 ]	[418.67108154 362.21017456 0.87092465]	[385.400177 472.52294922 0.83222723]	[374.98074341 564.83239746 0.89883971]	[541.88586426 375.08956909 0.86290711]	[564.87243652 480.33657837 0.9175154 ]	[585.37591553 570.11529541 0.88149559]	[482.76974487 562.39990234 0.77686065]	[441.71179199 564.89196777 0.76795214]	[462.2333374 721.39544678 0.80503881]	[4.80314484e+02 8.59925293e+02 8.48661423e-01]	[523.86328125 562.32232666 0.76682258]	[541.69665527 723.93499756 0.77734917]	[529.07830811 770.27081299 0.79101819]	[470.04089355 274.93713379 0.89674854]	[498.2406311 274.97671509 0.92097801]	[454.63751221 280.12567139 0.84826428]	[518.66088867 280.17462158 0.89379072]	[5.21216980e+02 8.21499695e+02 7.96516776e-01]	[5.31551880e+02 8.16337158e+02 7.62513638e-01]	[5.23978088e+02 7.70086853e+02 7.26172388e-01]	[4.82923889e+02 8.95963501e+02 7.93646276e-01]	[4.64962006e+02 8.93408447e+02 7.80002534e-01]	[4.82887390e+02 8.70184082e+02 7.57994652e-01]
[482.83587646 282.756073 0.88420737]	[480.35803223 369.92456055 0.89924741]	[418.69894409 362.20498657 0.87329865]	[387.91403198 472.52044678 0.82841313]	[375.04473877 564.86291504 0.90974605]	[541.8984375 375.087677 0.86220622]	[564.88122559 480.36029053 0.91963774]	[585.45782471 572.67047119 0.87192506]	[482.79425049 562.3883667 0.77744293]	[441.74771118 564.87744141 0.76564735]	[462.2427063 718.86407471 0.80439168]	[4.80305115e+02 8.59956299e+02 8.51167023e-01]	[523.88122559 562.30822754 0.76696962]	[541.7401123 721.42590332 0.76726609]	[5.34099243e+02 7.75309204e+02 7.70104647e-01]	[472.55908203 274.93283081 0.89654255]	[500.63262939 274.9777832 0.92450309]	[457.09851074 280.13452148 0.85647726]	[518.71087646 280.15924072 0.90533209]	[5.21324646e+02 8.26561096e+02 8.00576985e-01]	[5.36655334e+02 8.18946960e+02 7.46828854e-01]	[5.26429626e+02 7.72757629e+02 7.05467105e-01]	[4.82921143e+02 8.95955444e+02 7.94976175e-01]	[4.64962952e+02 8.93406677e+02 7.84671128e-01]	[4.82879211e+02 8.70197632e+02 7.65339017e-01]
[482.85543823 282.74649048 0.88271546]	[480.35998535 369.9180603 0.89649069]	[418.70806885 362.21490479 0.87131494]	[387.94403076 472.58615112 0.82521635]	[375.10671997 564.88891602 0.92059225]	[541.90429688 375.07366943 0.86042142]	[564.91101074 482.76095581 0.91346848]	[585.50018311 575.20410156 0.87712586]	[482.82107544 562.40533447 0.77650648]	[441.75482178 564.90863037 0.75900835]	[462.28265381 721.40716553 0.80934668]	[4.80313324e+02 8.62501465e+02 8.50695968e-01]	[523.9230957 562.31884766 0.76625043]	[541.82287598 718.88769531 0.77755982]	[536.71258545 780.4508667 0.791035 ]	[472.59918213 274.92544556 0.8957299 ]	[500.66119385 274.98461914 0.93348897]	[457.11373901 280.14651489 0.85686356]	[518.74523926 280.17605591 0.90676063]	[523.91369629 829.17041016 0.8430227 ]	[5.41819885e+02 8.24055969e+02 7.65511811e-01]	[5.26461182e+02 7.77837341e+02 6.87207878e-01]	[4.82941925e+02 8.95945679e+02 7.95992494e-01]	[4.67414825e+02 8.93403442e+02 7.87417889e-01]	[4.82875214e+02 8.70286316e+02 7.75972307e-01]
[482.88763428 282.76043701 0.87491471]	[482.71224976 369.92102051 0.89545596]	[418.7149353 362.22283936 0.87159199]	[390.44708252 472.6060791 0.82763886]	[377.50567627 564.89697266 0.92237854]	[541.93988037 375.07070923 0.86131233]	[564.96868896 482.7857666 0.90557957]	[585.55969238 575.21795654 0.86939961]	[482.84643555 562.35400391 0.77245957]	[441.76916504 562.44470215 0.7600354 ]	[462.29470825 721.37768555 0.8104701 ]	[4.80332489e+02 8.65040283e+02 8.56425464e-01]	[523.95196533 562.28692627 0.76198453]	[541.85540771 721.3828125 0.78646576]	[539.24578857 785.60839844 0.84699595]	[475.09985352 274.92712402 0.89859879]	[500.69836426 275.00720215 0.94568187]	[457.15563965 280.13641357 0.86346877]	[518.77050781 280.21057129 0.90390819]	[5.29004028e+02 8.31776062e+02 8.23748291e-01]	[5.44478760e+02 8.29126770e+02 7.83993006e-01]	[5.28984009e+02 7.85584778e+02 6.94802701e-01]	[4.85357178e+02 8.95965149e+02 7.96415567e-01]	[4.67452789e+02 8.93418762e+02 7.89244652e-01]	[4.82880310e+02 8.72702209e+02 7.91822195e-01]
[482.92971802 282.7645874 0.86768305]	[482.7322998 369.91921997 0.89689016]	[418.72964478 362.22470093 0.87251651]	[392.97232056 475.08422852 0.82768762]	[377.55007935 564.92236328 0.92644 ]	[544.29071045 375.06530762 0.86463869]	[564.98596191 482.76959229 0.90426135]	[585.5770874 575.18432617 0.86384302]	[482.88485718 562.36743164 0.77473646]	[441.82025146 564.84735107 0.75914133]	[462.31976318 718.88012695 0.80998725]	[4.80336151e+02 8.62566528e+02 8.56849372e-01]	[523.97979736 562.30560303 0.76399934]	[541.87994385 713.78430176 0.79267067]	[541.86999512 790.63812256 0.8920089 ]	[475.15594482 274.91885376 0.90156984]	[500.74603271 275.01541138 0.95618123]	[457.18585205 280.1232605 0.87559611]	[518.79663086 280.24194336 0.9054333 ]	[5.41739014e+02 8.39426697e+02 7.81715691e-01]	[5.57194031e+02 8.31767883e+02 7.55892158e-01]	[5.36650452e+02 7.90708252e+02 6.70521379e-01]	[4.82941742e+02 8.95956787e+02 7.99920619e-01]	[4.67404114e+02 8.93400879e+02 7.99013853e-01]	[4.82897125e+02 8.70320435e+02 7.90137887e-01]
[482.96536255 282.77114868 0.86041588]	[482.75256348 369.9564209 0.89784151]	[418.74420166 362.23931885 0.86934018]	[395.49502563 472.56710815 0.83333701]	[377.5831604 564.93182373 0.93102121]	[544.30645752 375.09973145 0.86867815]	[565.02593994 482.79556274 0.89722306]	[585.5993042 575.18676758 0.85756248]	[482.89898682 562.37469482 0.77281862]	[441.8364563 564.86083984 0.75610298]	[462.33963013 716.31304932 0.81185222]	[4.80337433e+02 8.65071472e+02 8.60753775e-01]	[523.98236084 562.31304932 0.76269275]	[544.30291748 711.13000488 0.8096872 ]	[544.47528076 790.7053833 0.89604884]	[477.60586548 274.92156982 0.90655029]	[500.78143311 275.02627563 0.96252388]	[457.19723511 280.11303711 0.88339192]	[521.17340088 280.24172974 0.91293538]	[5.44418335e+02 8.44519531e+02 8.32720220e-01]	[5.62441101e+02 8.31848999e+02 7.93612123e-01]	[5.41857666e+02 7.90772034e+02 7.14563966e-01]	[4.82948456e+02 8.95979004e+02 8.00710678e-01]	[4.67405945e+02 8.93418030e+02 7.99050629e-01]	[4.82888397e+02 8.72699768e+02 7.94792116e-01]
[485.38110352 282.7807312 0.85296065]	[482.78302002 369.9262085 0.89834857]	[418.77618408 362.22698975 0.87195373]	[395.56240845 470.0168457 0.84575146]	[377.60037231 564.90374756 0.92959893]	[544.32232666 375.07684326 0.87000877]	[565.00866699 482.78970337 0.90631342]	[587.98291016 575.21038818 0.85607076]	[482.959198 562.36846924 0.76219231]	[441.88989258 562.43536377 0.74957025]	[462.33828735 718.8147583 0.80972296]	[4.80339966e+02 8.67571655e+02 8.67485285e-01]	[526.41235352 562.30944824 0.75749046]	[544.3135376 708.69061279 0.84381449]	[552.11218262 808.56738281 0.82545978]	[477.65319824 274.92453003 0.90871459]	[500.82675171 275.02722168 0.96950281]	[459.58813477 277.72879028 0.88860017]	[521.21661377 280.22357178 0.92171931]	[5.57203491e+02 8.49799927e+02 8.16554904e-01]	[5.70064453e+02 8.44538635e+02 7.61582732e-01]	[5.47020447e+02 8.11160767e+02 7.09237456e-01]	[4.85353485e+02 8.98411560e+02 8.08758914e-01]	[4.67425690e+02 8.93438721e+02 8.01894009e-01]	[4.82908661e+02 8.72740173e+02 7.90432572e-01]
[485.43893433 282.77789307 0.8489449 ]	[482.79586792 369.93057251 0.89563972]	[418.78240967 362.26473999 0.86651915]	[395.55706787 472.54745483 0.84991735]	[377.64852905 564.96307373 0.93049413]	[544.31512451 375.03753662 0.86510789]	[565.05596924 482.73654175 0.90283644]	[587.99212646 575.1651001 0.85375816]	[485.35736084 562.36828613 0.75627106]	[444.29733276 562.43444824 0.74316764]	[462.37286377 718.81469727 0.80697531]	[480.35098267 867.63891602 0.88160431]	[526.47076416 562.29730225 0.74790102]	[544.39599609 711.22601318 0.83747405]	[559.78436279 813.79040527 0.83843946]	[477.69885254 274.9251709 0.91471624]	[500.89025879 275.02420044 0.97473931]	[459.62966919 280.09979248 0.89339477]	[521.26226807 280.25018311 0.91740894]	[5.62342407e+02 8.57377991e+02 8.01837206e-01]	[5.77770081e+02 8.52164185e+02 7.90996015e-01]	[5.57218567e+02 8.24042786e+02 6.42059803e-01]	[4.85357513e+02 8.95984253e+02 8.14779460e-01]	[4.67450073e+02 8.93443726e+02 8.03883731e-01]	[4.82909973e+02 8.72804199e+02 7.94206023e-01]
[485.50088501 285.23495483 0.84164536]	[482.81820679 369.92251587 0.89334327]	[421.15808105 362.26583862 0.86503428]	[395.61886597 472.61196899 0.86297423]	[377.72769165 564.85974121 0.93444419]	[544.31903076 375.00692749 0.86043388]	[567.47790527 482.7696228 0.89846843]	[588.02508545 575.1472168 0.8466897 ]	[485.43179321 562.35418701 0.74792415]	[444.3661499 562.42034912 0.73776054]	[462.37591553 721.41619873 0.81028938]	[480.35739136 867.69335938 0.89479768]	[526.53356934 562.28662109 0.73746318]	[544.52319336 713.75256348 0.80375504]	[562.43737793 824.07159424 0.8511498 ]	[480.12313843 274.93774414 0.92711461]	[503.25158691 275.02526855 0.97487843]	[459.66094971 280.11218262 0.90409595]	[521.29119873 280.24841309 0.91826326]	[5.65015198e+02 8.65130676e+02 7.67440736e-01]	[5.82963440e+02 8.54788086e+02 7.66208053e-01]	[5.62262146e+02 8.29269470e+02 6.96011186e-01]	[4.82923004e+02 8.98430969e+02 8.20278466e-01]	[4.67417419e+02 8.95835754e+02 7.99929202e-01]	[4.82940155e+02 8.72862000e+02 7.94959366e-01]
[487.95275879 282.78326416 0.84038246]	[482.87353516 369.9425354 0.88869858]	[421.19558716 362.29748535 0.86079711]	[395.64434814 472.61123657 0.86410171]	[380.19015503 565.00689697 0.91767657]	[544.38366699 375.0067749 0.85699129]	[567.53747559 480.35858154 0.89003515]	[588.03063965 572.58929443 0.84261584]	[487.91711426 562.40661621 0.74136394]	[444.41921997 564.85693359 0.73555809]	[462.40362549 721.40576172 0.80644894]	[480.36978149 867.640625 0.89103413]	[529.0456543 562.33508301 0.73381346]	[547.00311279 713.72167969 0.80677468]	[567.48071289 831.78009033 0.86424106]	[480.17715454 274.93035889 0.93500441]	[503.28048706 275.02282715 0.97145641]	[459.73153687 280.09536743 0.91190881]	[521.31561279 280.25030518 0.91600007]	[5.72666321e+02 8.72882751e+02 8.64703655e-01]	[5.88001709e+02 8.70155090e+02 8.58890057e-01]	[5.64981506e+02 8.41974548e+02 7.78332949e-01]	[4.82928528e+02 8.98468689e+02 8.22629750e-01]	[4.67399292e+02 8.95841675e+02 8.04713964e-01]	[4.82942871e+02 8.72824158e+02 8.02341580e-01]
[490.48376465 282.76834106 0.83989751]	[482.93878174 369.95669556 0.87965214]	[421.23651123 362.2946167 0.8595258 ]	[398.06283569 475.13824463 0.88478267]	[380.23724365 565.04162598 0.91137427]	[544.48242188 375.04351807 0.8575747 ]	[570.027771 482.77111816 0.88525784]	[588.12164307 575.13702393 0.83010918]	[490.52633667 562.41796875 0.73469502]	[449.47756958 564.90716553 0.7213155 ]	[464.84347534 721.43597412 0.79152989]	[480.37774658 867.6887207 0.89528728]	[534.12426758 562.32342529 0.72972673]	[552.08117676 716.25726318 0.79047942]	[5.75205322e+02 8.39476990e+02 7.97118604e-01]	[480.24215698 274.89315796 0.93720651]	[503.3505249 275.0043335 0.96423697]	[459.77584839 277.6685791 0.93540406]	[521.37945557 280.24169922 0.90132648]	[5.80302490e+02 8.85572571e+02 8.38519156e-01]	[5.93128418e+02 8.72924988e+02 8.13526750e-01]	[5.70100708e+02 8.49665833e+02 7.38155365e-01]	[4.82930481e+02 8.98479492e+02 8.22176814e-01]	[4.67403076e+02 8.95847290e+02 8.05127501e-01]	[4.82958588e+02 8.72874939e+02 8.02453101e-01]
[493.0411377 282.75671387 0.84077322]	[485.34616089 369.92556763 0.87019765]	[421.28329468 362.29122925 0.85730404]	[398.09402466 475.14489746 0.8894698 ]	[380.34194946 567.48321533 0.88961136]	[544.51959229 375.01498413 0.84756303]	[570.12023926 480.36013794 0.88003647]	[590.6182251 572.61175537 0.81881541]	[495.60830688 564.84008789 0.73837233]	[454.55349731 564.94458008 0.7284885 ]	[464.93029785 723.98016357 0.79733944]	[480.38723755 870.15100098 0.90652096]	[539.19024658 562.34643555 0.74464434]	[554.64715576 713.79052734 0.7957297 ]	[582.78588867 852.20452881 0.87840199]	[480.30670166 274.88690186 0.94496077]	[503.40744019 274.98522949 0.95312822]	[459.82058716 277.64413452 0.9411068 ]	[521.42132568 280.19464111 0.90435517]	[5.82963257e+02 8.90691223e+02 8.69490981e-01]	[6.00847534e+02 8.83023743e+02 7.91265607e-01]	[5.80243835e+02 8.59981995e+02 6.74950361e-01]	[4.82919525e+02 8.98487488e+02 8.18443716e-01]	[4.64963867e+02 8.95871765e+02 7.97158062e-01]	[4.85344849e+02 8.75338562e+02 8.01909685e-01]
[493.13250732 282.71405029 0.84775925]	[485.42236328 367.39837646 0.85732472]	[421.34710693 362.27468872 0.85110635]	[398.12402344 477.61785889 0.89949483]	[382.7762146 567.4921875 0.87808222]	[546.98010254 374.98535156 0.83651769]	[572.66717529 480.32510376 0.88227522]	[593.11346436 567.57592773 0.82304651]	[498.11547852 564.8427124 0.7425161 ]	[454.62481689 564.92547607 0.72861439]	[464.95483398 723.98779297 0.79547799]	[482.71377563 870.16333008 0.90295482]	[539.30310059 562.36126709 0.75081843]	[557.26348877 716.26452637 0.80729467]	[582.94384766 852.29260254 0.90019792]	[480.37631226 274.86099243 0.94194752]	[503.48995972 274.9664917 0.93144077]	[462.24975586 277.64355469 0.94248575]	[523.84057617 280.24685669 0.90323329]	[585.47088623 893.31152344 0.89783573]	[6.03414368e+02 8.88182678e+02 8.60234439e-01]	[5.82756042e+02 8.62490173e+02 6.93188190e-01]	[4.82937897e+02 8.98500916e+02 8.13336611e-01]	[4.67407318e+02 8.95882324e+02 7.91199088e-01]	[4.85366486e+02 8.75354492e+02 7.95413375e-01]
[498.11206055 282.71694946 0.85642213]	[487.92340088 367.37268066 0.84339619]	[423.79672241 362.31628418 0.83757204]	[398.25405884 475.17175293 0.899279 ]	[382.85955811 565.04821777 0.87295049]	[547.050354 372.46557617 0.82108867]	[577.70379639 480.29620361 0.8882184 ]	[593.18804932 570.03814697 0.82069618]	[498.25271606 562.40368652 0.76738739]	[457.16809082 564.8861084 0.75171036]	[467.41152954 718.87677002 0.76647925]	[482.71868896 870.1340332 0.89307636]	[541.76977539 562.31182861 0.7714597 ]	[559.75115967 713.70324707 0.82485348]	[585.38818359 852.35925293 0.88565862]	[482.76904297 274.86968994 0.94408679]	[505.96643066 274.94390869 0.90797615]	[462.29705811 277.68157959 0.93483609]	[523.96514893 280.20935059 0.90554023]	[5.85495789e+02 8.93419861e+02 8.87796044e-01]	[6.03467590e+02 8.90688110e+02 8.59854639e-01]	[5.82910278e+02 8.65066772e+02 7.09800959e-01]	[4.82933807e+02 8.98484131e+02 8.12887847e-01]	[4.64960327e+02 8.95851868e+02 7.97686994e-01]	[4.85374878e+02 8.75316833e+02 7.88217545e-01]
[498.25668335 282.69692993 0.87435502]	[490.47994995 367.42495728 0.82917988]	[423.87307739 364.79748535 0.81835109]	[400.665802 477.6076355 0.89127606]	[387.93096924 565.04656982 0.85253382]	[549.53942871 372.47412109 0.81400102]	[580.27355957 480.27218628 0.89392245]	[598.23687744 572.60375977 0.81712031]	[500.71444702 562.38110352 0.78300905]	[459.63916016 564.85437012 0.76438272]	[469.96258545 718.8258667 0.74743873]	[482.72247314 870.16497803 0.89851546]	[541.8449707 562.31237793 0.7816506 ]	[559.83837891 711.20483398 0.83899081]	[5.85500000e+02 8.62508545e+02 8.29037786e-01]	[482.87808228 274.87701416 0.94307649]	[508.5071106 274.93029785 0.88898396]	[462.3868103 277.69665527 0.92161185]	[524.03527832 280.21411133 0.88365948]	[5.87974976e+02 8.98465027e+02 8.29623699e-01]	[6.05949768e+02 8.93286255e+02 8.57034862e-01]	[5.85368896e+02 8.70285461e+02 7.44526625e-01]	[4.82940308e+02 8.98488464e+02 8.12078595e-01]	[4.67406616e+02 8.95864380e+02 7.92037070e-01]	[4.85369812e+02 8.75346863e+02 7.87200153e-01]
[500.7208252 280.25234985 0.89039773]	[495.60385132 369.89706421 0.82987291]	[428.92935181 364.7986145 0.79471064]	[400.77322388 475.12005615 0.88693357]	[395.52148438 567.49029541 0.86342251]	[554.61456299 372.50592041 0.80522794]	[582.79406738 480.3145752 0.91651624]	[600.82684326 570.09655762 0.84939301]	[500.83837891 564.86291504 0.78806126]	[459.76672363 564.95343018 0.76777697]	[472.55279541 721.36486816 0.74836487]	[482.73083496 870.14898682 0.89674532]	[544.30004883 562.36883545 0.78115535]	[562.30218506 711.24676514 0.85553771]	[5.85596497e+02 8.70163391e+02 8.32248926e-01]	[482.97332764 274.87332153 0.9272511 ]	[511.05856323 274.92776489 0.87823594]	[464.89599609 277.70077515 0.89599133]	[526.4576416 280.21542358 0.88137543]	[5.87997375e+02 9.03546997e+02 8.18242013e-01]	[6.06004456e+02 8.93435303e+02 8.37733626e-01]	[5.85439026e+02 8.75340576e+02 7.32260108e-01]	[4.82932343e+02 8.98488708e+02 8.10961366e-01]	[4.67390411e+02 8.95857666e+02 7.93508768e-01]	[4.85381561e+02 8.75328003e+02 7.80906558e-01]
[500.85501099 280.25338745 0.90305668]	[498.21313477 369.95751953 0.86261648]	[434.0617981 362.3381958 0.80655718]	[403.27505493 475.1449585 0.87541568]	[395.65029907 567.44085693 0.89022464]	[559.71075439 375.04098511 0.82591707]	[582.88897705 480.3571167 0.91644967]	[603.30834961 570.04974365 0.87349987]	[503.29556274 564.90570068 0.77174121]	[462.21365356 564.96246338 0.75601774]	[472.60876465 723.94299316 0.76583529]	[482.73971558 870.1539917 0.89399815]	[544.40722656 562.41278076 0.76089281]	[562.40258789 718.81506348 0.85657132]	[5.85566772e+02 8.70180176e+02 8.42209339e-01]	[485.47836304 274.87081909 0.90136993]	[516.12731934 274.93112183 0.87729383]	[467.40039062 277.73101807 0.88822454]	[528.96911621 280.20687866 0.86947137]	[5.87979736e+02 9.03594543e+02 8.23599517e-01]	[6.06010315e+02 8.95835632e+02 8.32803845e-01]	[5.85415039e+02 8.75365479e+02 7.28519559e-01]	[4.82926727e+02 8.98492859e+02 8.07710409e-01]	[4.64956116e+02 8.95853333e+02 7.94158399e-01]	[4.85380707e+02 8.75338379e+02 7.68699825e-01]
[503.36416626 280.25177002 0.89617908]	[500.74060059 369.96585083 0.89394933]	[436.67752075 362.29995728 0.84201717]	[405.8699646 475.1762085 0.84977472]	[398.13815308 565.04962158 0.91789579]	[562.29034424 375.06033325 0.86271131]	[582.99084473 482.71740723 0.9266544 ]	[603.40081787 570.07452393 0.88200402]	[503.40853882 564.88256836 0.77097309]	[462.29779053 564.93292236 0.75539833]	[477.61773682 721.45733643 0.77678281]	[482.7414856 870.13208008 0.89246517]	[544.50842285 562.38800049 0.75880462]	[562.45025635 716.29589844 0.85618901]	[5.85589600e+02 8.70250977e+02 8.39385033e-01]	[493.07229614 274.87234497 0.88068354]	[518.77600098 274.93652344 0.91429782]	[472.51586914 277.73251343 0.87890083]	[534.10852051 280.1914978 0.85205925]	[5.88010437e+02 9.06115540e+02 8.32438886e-01]	[6.06027039e+02 8.95910400e+02 8.36903036e-01]	[5.85408691e+02 8.77910278e+02 7.24943995e-01]	[4.82951538e+02 8.98500183e+02 8.10096204e-01]	[4.67396515e+02 8.95865295e+02 7.99870074e-01]	[4.85378693e+02 8.75324890e+02 7.70663857e-01]
[503.36242676 282.6663208 0.8964929 ]	[500.73782349 369.96237183 0.89384305]	[436.68188477 362.29916382 0.84220266]	[405.86416626 477.59130859 0.85050905]	[398.13735962 565.0456543 0.9185769 ]	[562.28369141 375.05792236 0.86116713]	[582.99090576 480.36953735 0.92657292]	[603.40246582 570.07757568 0.88155019]	[503.41003418 564.8951416 0.77056199]	[462.29806519 564.94207764 0.75442261]	[477.61816406 721.45953369 0.77757287]	[482.74481201 870.137146 0.89352131]	[544.50842285 562.40197754 0.75944519]	[562.45062256 716.29608154 0.85604054]	[5.85588989e+02 8.70259705e+02 8.39850843e-01]	[493.06674194 274.8762207 0.88194358]	[518.77508545 274.93676758 0.91414124]	[470.05395508 277.73202515 0.87827665]	[534.11291504 280.18740845 0.85335201]	[5.87999878e+02 9.06113708e+02 8.31959486e-01]	[6.06019592e+02 8.95914734e+02 8.37675631e-01]	[5.85409241e+02 8.77927185e+02 7.24914968e-01]	[4.82948120e+02 8.98500916e+02 8.09619009e-01]	[4.67393585e+02 8.95866638e+02 7.99573898e-01]	[4.85380219e+02 8.75331421e+02 7.71731615e-01]
[503.47802734 280.24816895 0.87595046]	[500.8963623 372.46130371 0.8988167 ]	[439.20147705 362.34335327 0.8502233 ]	[413.55374146 477.63775635 0.85352778]	[398.25369263 565.05303955 0.91587287]	[562.43475342 375.06063843 0.8693257 ]	[585.44421387 480.30187988 0.91674805]	[605.8793335 570.10491943 0.87255585]	[505.87960815 562.40765381 0.75146526]	[462.40005493 564.84814453 0.74130082]	[477.65411377 723.92297363 0.80588186]	[482.75973511 870.11016846 0.89125186]	[546.96795654 562.35571289 0.74132526]	[564.82012939 718.89599609 0.86143535]	[5.85563110e+02 8.70320740e+02 8.50725293e-01]	[495.66564941 274.86154175 0.88801682]	[521.25848389 274.93151855 0.93927246]	[477.59835815 280.10333252 0.88833594]	[539.24383545 280.13818359 0.8954742 ]	[5.90592163e+02 9.08614136e+02 8.30664515e-01]	[6.06119385e+02 8.95941406e+02 8.29802632e-01]	[5.85348206e+02 8.80494690e+02 7.46823370e-01]	[4.82955200e+02 9.00980164e+02 8.04368973e-01]	[4.67394867e+02 8.95882996e+02 7.96052456e-01]	[4.85389221e+02 8.72933105e+02 7.76717663e-01]
[511.10229492 282.71557617 0.84457636]	[505.95129395 369.95913696 0.85804611]	[441.85922241 362.30917358 0.84849429]	[418.61566162 477.63397217 0.89512372]	[403.31878662 567.53955078 0.86679399]	[567.55474854 375.09622192 0.84589833]	[590.63824463 482.80422974 0.87785429]	[608.56152344 577.6862793 0.84426469]	[508.5123291 562.43737793 0.72767544]	[464.96206665 564.87463379 0.71828252]	[480.18435669 721.37438965 0.81525892]	[482.77468872 870.10223389 0.89031333]	[552.11083984 562.39691162 0.72645223]	[564.83813477 716.25604248 0.8575089 ]	[5.85571594e+02 8.72703064e+02 8.50256503e-01]	[500.77694702 274.89981079 0.94256473]	[523.92694092 274.947052 0.95025444]	[480.30834961 280.12057495 0.92227346]	[544.29315186 280.21865845 0.90380991]	[5.93102783e+02 9.08667603e+02 8.15359354e-01]	[6.08513000e+02 8.95977966e+02 8.03983271e-01]	[5.85354980e+02 8.80496643e+02 7.49302208e-01]	[4.85352875e+02 9.00991089e+02 7.95668721e-01]	[4.67408569e+02 8.95894775e+02 7.86672950e-01]	[4.85384460e+02 8.72925415e+02 7.71041691e-01]
[518.69458008 282.69848633 0.86710745]	[511.08544922 369.92419434 0.82719946]	[446.88708496 362.34347534 0.81326121]	[421.14837646 475.1661377 0.89006591]	[408.4581604 567.46325684 0.84069729]	[572.60388184 375.00045776 0.81565154]	[598.25836182 482.7571106 0.88083571]	[613.65063477 577.76220703 0.82825065]	[513.60229492 564.87353516 0.72850579]	[472.51263428 564.88287354 0.71716064]	[480.26431274 721.4041748 0.82909632]	[482.77636719 870.13220215 0.89701718]	[557.20709229 564.87426758 0.74161923]	[564.91241455 711.24951172 0.85611653]	[5.85593079e+02 8.72707031e+02 8.44864786e-01]	[503.28775024 274.90966797 0.95211267]	[526.51696777 274.91574097 0.89634836]	[482.82608032 280.10797119 0.92833382]	[544.49572754 280.14581299 0.9152146 ]	[5.93119812e+02 9.08666992e+02 8.15260649e-01]	[6.08522644e+02 8.95986816e+02 8.05592477e-01]	[5.85369080e+02 8.80509277e+02 7.49604940e-01]	[4.82956024e+02 9.01010986e+02 7.91382015e-01]	[4.67402344e+02 8.95907288e+02 7.81588614e-01]	[4.85382172e+02 8.75337341e+02 7.65551746e-01]
[521.25799561 282.67294312 0.89224046]	[518.7454834 369.9414978 0.86808985]	[454.5838623 362.2411499 0.8201316]	[421.36013794 472.60531616 0.87144673]	[416.0994873 565.02764893 0.88573349]	[580.2800293 375.11743164 0.84180075]	[603.28668213 482.73626709 0.91218179]	[618.83111572 577.76733398 0.83326614]	[518.74041748 564.85339355 0.7571941 ]	[477.62924194 564.84515381 0.73200226]	[480.34326172 716.34075928 0.80786455]	[482.78427124 870.12579346 0.89319134]	[562.26690674 564.887146 0.7741459 ]	[565.06378174 713.73498535 0.82858211]	[5.87992310e+02 8.72773438e+02 8.37273300e-01]	[503.47329712 274.90948486 0.93701196]	[531.58465576 274.90835571 0.87359864]	[485.44467163 280.14205933 0.88365954]	[547.01696777 280.15447998 0.89677519]	[5.95661499e+02 9.08701904e+02 8.17523658e-01]	[6.08560791e+02 8.98464905e+02 8.06030273e-01]	[5.85387817e+02 8.85592285e+02 7.66227663e-01]	[4.82960083e+02 9.01013306e+02 7.83788860e-01]	[4.67402374e+02 8.95906494e+02 7.75425076e-01]	[4.85375946e+02 8.75344971e+02 7.61043012e-01]
[523.85021973 282.67419434 0.89845592]	[521.25921631 372.43856812 0.89606851]	[457.21606445 362.23483276 0.85106552]	[426.38867188 475.08480835 0.84171373]	[418.6741333 565.02124023 0.91981351]	[582.83447266 377.51898193 0.86622471]	[603.49633789 482.79046631 0.92612594]	[623.8414917 577.70922852 0.8659153 ]	[521.2833252 564.86956787 0.77432621]	[480.1991272 564.88214111 0.75289166]	[480.3782959 721.43292236 0.81128824]	[482.78610229 870.11328125 0.89066589]	[562.3994751 564.87347412 0.77215362]	[570.07104492 718.87823486 0.79087698]	[5.88005371e+02 8.72743286e+02 8.32136571e-01]	[511.01861572 274.88375854 0.88543355]	[539.23999023 274.89221191 0.89675641]	[490.56039429 280.10089111 0.8718797 ]	[554.61633301 280.10836792 0.86739045]	[5.93174744e+02 9.08678711e+02 8.13471973e-01]	[6.08555298e+02 8.98446655e+02 8.05792689e-01]	[5.85396545e+02 8.83084656e+02 7.53441513e-01]	[4.85361176e+02 9.00993713e+02 7.83012390e-01]	[4.67409515e+02 8.95892090e+02 7.77740717e-01]	[4.85367157e+02 8.75338318e+02 7.58584201e-01]
[524.01287842 282.67773438 0.87111765]	[523.79174805 369.98132324 0.89963597]	[459.80715942 362.21994019 0.87016982]	[436.55010986 472.60684204 0.83979732]	[421.20870972 565.01391602 0.92082465]	[585.37518311 377.52633667 0.87179953]	[605.94897461 482.75683594 0.91341978]	[624.02514648 577.74206543 0.88378704]	[523.76251221 562.43414307 0.77236813]	[480.33267212 564.84570312 0.76294333]	[482.81750488 716.26922607 0.80873281]	[482.79312134 867.70501709 0.88938224]	[564.8682251 564.84790039 0.7700066 ]	[572.66937256 721.37548828 0.77836043]	[5.88023499e+02 8.72759033e+02 8.35464060e-01]	[516.17370605 274.88345337 0.89196932]	[541.78485107 274.90808105 0.93491316]	[498.15661621 280.12179565 0.88589346]	[559.82568359 277.68865967 0.92127192]	[5.93159790e+02 9.08684875e+02 8.14376831e-01]	[6.08549011e+02 8.98458252e+02 8.05611730e-01]	[5.85409546e+02 8.83083496e+02 7.57743597e-01]	[4.85382263e+02 9.00993958e+02 7.83546329e-01]	[4.67423340e+02 8.95887024e+02 7.79905081e-01]	[4.85350159e+02 8.75328857e+02 7.59874880e-01]
[528.9666748 280.2510376 0.85606331]	[524.00567627 369.98013306 0.87744927]	[462.28344727 362.23410034 0.86882812]	[439.10513306 472.59991455 0.86836857]	[423.79873657 567.57910156 0.86115754]	[587.97106934 377.54632568 0.87015998]	[606.10150146 482.86575317 0.89423567]	[626.61395264 580.31848145 0.89148724]	[523.86602783 562.41656494 0.78181523]	[482.74920654 562.4006958 0.76215273]	[482.89785767 716.33599854 0.8028726 ]	[482.79489136 870.10888672 0.89347911]	[564.9798584 564.86022949 0.76708299]	[575.15130615 718.81036377 0.78203142]	[5.88017273e+02 8.72735229e+02 8.37608695e-01]	[518.75823975 274.87799072 0.90860784]	[544.29260254 274.90631104 0.95188254]	[500.68551636 280.13616943 0.89352429]	[562.37438965 280.12036133 0.92980212]	[5.93189941e+02 9.08669006e+02 8.13474774e-01]	[6.08571350e+02 8.98435547e+02 8.09445918e-01]	[5.85390442e+02 8.83050049e+02 7.65909314e-01]	[4.85361603e+02 8.98521729e+02 7.94509709e-01]	[4.67430725e+02 8.95860657e+02 7.78915346e-01]	[4.85346802e+02 8.75353333e+02 7.61028409e-01]
[534.12255859 282.68634033 0.8501277 ]	[528.97467041 369.92254639 0.84547496]	[464.83273315 362.23226929 0.85092402]	[439.25994873 475.11331177 0.88863015]	[428.91525269 567.4473877 0.84620124]	[590.58837891 377.51864624 0.84098953]	[611.09924316 482.95245361 0.86158139]	[629.17388916 580.32202148 0.85885847]	[524.00909424 562.40155029 0.7579571 ]	[482.8611145 562.36456299 0.74402976]	[485.36410522 716.30187988 0.79414779]	[482.78399658 870.12860107 0.90056384]	[567.48846436 564.84686279 0.74449116]	[577.74493408 716.25488281 0.79186869]	[5.88031616e+02 8.72743774e+02 8.34914804e-01]	[521.32232666 274.90066528 0.94491953]	[544.4710083 274.89346313 0.9360193 ]	[500.90353394 280.11853027 0.91565263]	[564.89013672 280.09542847 0.93803203]	[5.95675720e+02 9.08626648e+02 8.07489991e-01]	[6.08580261e+02 8.95980835e+02 8.12022567e-01]	[5.85395386e+02 8.83054626e+02 7.58762121e-01]	[4.85359741e+02 9.00981689e+02 7.94040561e-01]	[4.67431244e+02 8.95867676e+02 7.80275047e-01]	[4.82923279e+02 8.75365173e+02 7.64846504e-01]
[539.21496582 280.23382568 0.87423038]	[536.70953369 369.91845703 0.83704209]	[469.99777222 362.20083618 0.81944132]	[441.76712036 472.57827759 0.88037264]	[436.65463257 565.05187988 0.87980819]	[595.75482178 377.49804688 0.82900381]	[618.74737549 482.89404297 0.86169738]	[634.24200439 580.28790283 0.83466762]	[529.00543213 564.86462402 0.72457492]	[485.45758057 562.41534424 0.71103692]	[485.45651245 713.7890625 0.78444064]	[482.78936768 870.10894775 0.89699787]	[570.12359619 564.89434814 0.71691376]	[580.27636719 711.25799561 0.81301439]	[5.88034607e+02 8.72738464e+02 8.31863940e-01]	[523.80950928 274.90261841 0.95435458]	[547.05090332 272.48962402 0.88369155]	[503.44937134 280.16937256 0.88906264]	[567.44189453 277.73226929 0.92086041]	[5.95666382e+02 9.08625916e+02 8.04056108e-01]	[6.08583008e+02 8.95983765e+02 8.08766484e-01]	[5.85389954e+02 8.83050842e+02 7.51754999e-01]	[4.85370819e+02 9.00998962e+02 7.94481814e-01]	[4.67435181e+02 8.95876526e+02 7.83912241e-01]	[4.82921051e+02 8.75336121e+02 7.66082644e-01]
[541.77801514 280.20449829 0.90320069]	[539.31341553 369.95526123 0.87401319]	[475.15997314 359.79998779 0.83553016]	[441.92843628 472.61016846 0.86485821]	[439.15643311 567.47088623 0.90006328]	[600.87945557 377.56488037 0.86041903]	[621.38543701 482.91122437 0.88666761]	[641.85327148 582.87261963 0.88633919]	[534.1394043 564.9041748 0.71359837]	[493.07366943 564.86077881 0.69811898]	[487.99887085 716.32800293 0.76225322]	[482.78823853 870.1574707 0.90430617]	[577.74542236 564.94140625 0.72857541]	[582.79248047 716.26367188 0.81843799]	[5.88055420e+02 8.72730469e+02 8.26254368e-01]	[523.99780273 272.50311279 0.93011469]	[552.10900879 272.49029541 0.86587316]	[506.01947021 280.12811279 0.86451226]	[567.57568359 280.09762573 0.90119857]	[5.95658997e+02 9.08642273e+02 8.03996742e-01]	[6.08585022e+02 8.98412109e+02 8.03405702e-01]	[5.85415344e+02 8.83026245e+02 7.42502332e-01]	[4.85365265e+02 9.01032898e+02 7.85488009e-01]	[4.67432709e+02 8.95907532e+02 7.75367916e-01]	[4.82908691e+02 8.75391724e+02 7.63068259e-01]
[544.30206299 280.23788452 0.90203756]	[541.76812744 372.43618774 0.89588749]	[477.72503662 359.81851196 0.8525691 ]	[446.96185303 475.09451294 0.83338034]	[439.26565552 565.00354004 0.92264462]	[603.36260986 377.54974365 0.86721969]	[623.87988281 482.82867432 0.9064424 ]	[644.36853027 580.32952881 0.88971692]	[536.67974854 564.86578369 0.72513443]	[493.13345337 564.84344482 0.70386779]	[490.49899292 721.38604736 0.7523073 ]	[482.78424072 870.16827393 0.90427065]	[580.26989746 564.90588379 0.74674565]	[582.89447021 718.83746338 0.83833683]	[5.88060120e+02 8.72744446e+02 8.27799678e-01]	[528.96704102 274.8666687 0.89256239]	[557.2590332 272.48205566 0.8735714 ]	[511.07696533 280.12896729 0.85737652]	[575.13916016 277.70483398 0.88611472]	[5.93183044e+02 9.08655457e+02 8.07899356e-01]	[6.08575623e+02 8.98424011e+02 8.06684434e-01]	[5.85423950e+02 8.83039978e+02 7.41977513e-01]	[4.82950104e+02 9.01042419e+02 7.86139250e-01]	[4.67404388e+02 8.95909485e+02 7.76703656e-01]	[4.82924225e+02 8.75413879e+02 7.59021878e-01]
[544.44610596 280.2088623 0.89970398]	[541.93267822 372.4598999 0.90454447]	[480.27197266 359.82406616 0.87209421]	[454.65213013 472.53790283 0.83256847]	[441.77865601 565.050354 0.8986097 ]	[605.87084961 377.59066772 0.87279248]	[624.05041504 482.93930054 0.89508736]	[644.50817871 582.75915527 0.91182911]	[539.26269531 562.38806152 0.74499297]	[498.11712646 562.33972168 0.71071321]	[495.64108276 716.3223877 0.76310396]	[482.78213501 870.1930542 0.9057315 ]	[582.81323242 564.87512207 0.76966071]	[582.91259766 716.27618408 0.8520878 ]	[5.88070923e+02 8.72740967e+02 8.27853978e-01]	[534.12219238 274.85476685 0.88188457]	[562.23413086 272.46606445 0.91233295]	[516.22393799 280.1366272 0.85993719]	[580.32128906 277.66622925 0.92251408]	[5.95661438e+02 9.08626343e+02 8.08176696e-01]	[6.08577576e+02 8.95993347e+02 8.10464799e-01]	[5.85435547e+02 8.83058838e+02 7.50987530e-01]	[4.82948547e+02 9.01059753e+02 7.83271432e-01]	[4.67405212e+02 8.95920227e+02 7.71620274e-01]	[4.82912994e+02 8.75428528e+02 7.56432712e-01]
[544.44586182 280.20877075 0.89962316]	[541.93231201 372.45455933 0.90421307]	[480.27032471 359.81851196 0.87322634]	[454.65280151 472.53771973 0.83252931]	[441.77792358 565.05267334 0.89793622]	[605.87145996 377.58938599 0.87275803]	[624.05126953 482.93966675 0.89504975]	[644.5055542 582.75628662 0.91094506]	[539.2611084 562.38848877 0.74447244]	[498.11499023 562.34039307 0.71026242]	[495.64428711 716.30969238 0.76418424]	[482.78234863 870.18286133 0.90451449]	[582.81225586 564.87481689 0.76929641]	[582.91448975 716.27166748 0.85205424]	[5.88074646e+02 8.72739868e+02 8.27474892e-01]	[534.12219238 274.85437012 0.88168991]	[562.23400879 272.46582031 0.91214705]	[516.2230835 280.13583374 0.85994446]	[580.3213501 277.66616821 0.92238474]	[5.95667297e+02 9.08625183e+02 8.07932854e-01]	[6.08580200e+02 8.95991760e+02 8.10744286e-01]	[5.85437378e+02 8.83054077e+02 7.49478936e-01]	[4.82948822e+02 9.01055664e+02 7.85023451e-01]	[4.67405090e+02 8.95914673e+02 7.74243951e-01]	[4.82913818e+02 8.75414856e+02 7.57205427e-01]
[544.53033447 280.21166992 0.88521636]	[544.4151001 372.44467163 0.89392674]	[482.74151611 359.81896973 0.87513113]	[457.20339966 472.51831055 0.85353947]	[444.35018921 567.54962158 0.8567149 ]	[606.0199585 377.59454346 0.87814802]	[626.465271 482.92715454 0.89874345]	[646.94592285 582.79187012 0.91093588]	[541.77929688 562.3807373 0.756697 ]	[500.65249634 562.32269287 0.72276574]	[498.17007446 716.28881836 0.76695174]	[482.78982544 870.18414307 0.90386665]	[582.92425537 564.85418701 0.77051139]	[582.99841309 721.38415527 0.85516381]	[5.88075195e+02 8.72759888e+02 8.31687510e-01]	[536.70288086 272.49969482 0.88759392]	[562.33282471 274.86462402 0.93478835]	[518.77960205 280.14007568 0.87845069]	[582.78656006 277.69903564 0.94031322]	[5.95689697e+02 9.08626892e+02 8.10437381e-01]	[6.08586975e+02 8.95991516e+02 8.13049614e-01]	[5.85427490e+02 8.83093994e+02 7.57389247e-01]	[4.82938110e+02 9.01070618e+02 7.83431768e-01]	[4.67394012e+02 8.95920593e+02 7.73768663e-01]	[4.82916779e+02 8.75421082e+02 7.58288264e-01]
[549.52166748 280.21905518 0.86630201]	[547.00067139 369.97174072 0.85790175]	[482.92279053 362.24102783 0.85452235]	[459.78848267 475.09820557 0.88123006]	[454.63397217 567.45880127 0.85467517]	[608.6050415 377.54379272 0.85303277]	[626.62390137 482.88153076 0.88434774]	[649.59692383 582.81427002 0.88529801]	[544.29302979 562.35955811 0.77317846]	[500.75076294 562.29992676 0.73407984]	[500.69213867 713.7723999 0.80242217]	[482.79702759 870.16455078 0.90028417]	[585.45672607 562.4342041 0.77238256]	[585.4052124 721.44177246 0.86454189]	[5.88075134e+02 8.72753784e+02 8.29157054e-01]	[541.71417236 274.8651123 0.92323399]	[564.8493042 274.87487793 0.9492954 ]	[521.35961914 280.10845947 0.89020514]	[585.33111572 277.72024536 0.94373494]	[5.95694824e+02 9.08625916e+02 8.03536892e-01]	[6.08591919e+02 8.95987488e+02 8.05100203e-01]	[5.85413086e+02 8.83098694e+02 7.54846513e-01]	[4.82948486e+02 9.01072571e+02 7.81688571e-01]	[4.67400513e+02 8.95915894e+02 7.71956027e-01]	[4.82907837e+02 8.75401733e+02 7.61959612e-01]
[552.12884521 280.24249268 0.85497177]	[549.52575684 369.9598999 0.84410781]	[485.39083862 362.24957275 0.84757322]	[462.2338562 475.0852356 0.88007343]	[459.58630371 567.45367432 0.88684338]	[611.12939453 377.54376221 0.83936131]	[629.15698242 482.93359375 0.85514385]	[649.64483643 582.78479004 0.88225579]	[544.37133789 562.34228516 0.77322125]	[500.81942749 562.27874756 0.73211062]	[500.74102783 713.71606445 0.8178333 ]	[482.80154419 870.18389893 0.90094781]	[585.55279541 562.41912842 0.76111102]	[585.46264648 721.4675293 0.865879 ]	[5.88054443e+02 8.72757324e+02 8.35589111e-01]	[541.82946777 274.88970947 0.94686353]	[564.96636963 272.50265503 0.9270196 ]	[523.80810547 280.10754395 0.88820189]	[585.45367432 277.71124268 0.94964433]	[5.95699829e+02 9.08630188e+02 8.02861333e-01]	[6.08595947e+02 8.95992310e+02 8.03261161e-01]	[5.85383484e+02 8.85568481e+02 7.63327301e-01]	[4.82948181e+02 9.03549377e+02 7.78069735e-01]	[4.67406036e+02 8.95929199e+02 7.67711818e-01]	[4.82900238e+02 8.75414246e+02 7.57764459e-01]
[554.70440674 280.24667358 0.85497874]	[552.13891602 369.956604 0.83145732]	[487.94387817 362.22833252 0.83151698]	[462.29544067 472.60284424 0.8800633 ]	[459.68060303 565.06671143 0.91000336]	[613.6605835 377.51855469 0.82979733]	[634.16796875 482.94921875 0.8379274 ]	[652.12286377 582.82843018 0.87408704]	[544.43310547 562.29193115 0.75513858]	[500.8921814 559.80670166 0.71849924]	[500.77481079 711.23468018 0.82473624]	[482.80618286 870.19598389 0.9017511 ]	[587.97357178 562.36883545 0.74604547]	[585.43847656 718.82232666 0.85789543]	[5.88036865e+02 8.72745422e+02 8.35868239e-01]	[541.909729 274.90377808 0.95723927]	[565.0524292 272.49432373 0.90576506]	[523.91094971 280.1288147 0.88264984]	[585.53143311 277.71453857 0.94691634]	[5.95664612e+02 9.08630920e+02 7.96985030e-01]	[6.08575806e+02 8.95993103e+02 7.99968839e-01]	[5.85376587e+02 8.83086060e+02 7.62846708e-01]	[4.82941132e+02 9.03558289e+02 7.75036454e-01]	[4.67399963e+02 8.95933105e+02 7.64547288e-01]	[4.82897491e+02 8.75430054e+02 7.57883668e-01]
[557.26861572 282.68515015 0.85948586]	[557.19238281 372.44528198 0.83640957]	[490.54473877 362.21856689 0.81824267]	[462.36071777 475.07296753 0.88366145]	[459.70755005 565.03997803 0.92321366]	[616.215271 377.5546875 0.83333087]	[636.80566406 485.38796997 0.83446586]	[652.20379639 582.83868408 0.86316633]	[544.46026611 562.32330322 0.75436252]	[503.27050781 559.82714844 0.71856427]	[500.76968384 713.6973877 0.82262045]	[482.80935669 870.1953125 0.90227914]	[587.99420166 562.40118408 0.74710995]	[585.44494629 718.81665039 0.85489309]	[5.88039795e+02 8.72735779e+02 8.35010052e-01]	[544.29455566 274.94015503 0.96136814]	[567.52416992 274.87838745 0.89285898]	[524.01977539 280.21032715 0.84770864]	[585.60510254 280.10461426 0.92638767]	[5.95660095e+02 9.08633240e+02 7.99067080e-01]	[6.08581909e+02 8.95995117e+02 8.01963210e-01]	[5.85384705e+02 8.83064453e+02 7.58948803e-01]	[4.82925323e+02 9.03564941e+02 7.76857138e-01]	[4.64962616e+02 8.95938477e+02 7.64598191e-01]	[4.82912598e+02 8.75435608e+02 7.58014083e-01]
[559.75598145 282.6892395 0.86730438]	[559.69281006 369.96594238 0.8473233 ]	[493.11978149 362.21032715 0.82036811]	[462.42993164 475.10723877 0.87898141]	[459.74981689 565.0177002 0.92415565]	[618.76000977 377.53598022 0.8331511 ]	[639.33056641 485.36407471 0.8473863 ]	[654.72106934 582.85412598 0.85787308]	[546.91625977 562.34210205 0.73818147]	[503.35971069 562.28051758 0.71556747]	[500.76296997 713.73046875 0.81939238]	[482.80319214 870.19073486 0.90319794]	[588.08917236 562.40771484 0.73100591]	[585.46313477 716.33081055 0.85072011]	[5.88035461e+02 8.72758423e+02 8.36579084e-01]	[544.36413574 274.95263672 0.96532905]	[567.58422852 274.89477539 0.88564575]	[526.46789551 280.20404053 0.83540589]	[587.99731445 280.12994385 0.91466564]	[5.95671265e+02 9.08640442e+02 7.98092842e-01]	[6.08588135e+02 8.98415100e+02 8.00504923e-01]	[5.85381897e+02 8.83102295e+02 7.59356380e-01]	[4.82919006e+02 9.03557495e+02 7.80109882e-01]	[4.64960602e+02 8.95935242e+02 7.66639292e-01]	[4.82912994e+02 8.75434204e+02 7.56522417e-01]
[559.83050537 282.71517944 0.87214863]	[559.73254395 369.98205566 0.8537885 ]	[495.64315796 359.81317139 0.82917839]	[464.83068848 475.14746094 0.87697619]	[459.81616211 565.04748535 0.91439444]	[618.82897949 377.59127808 0.8447265 ]	[641.78479004 485.39642334 0.84165192]	[654.76733398 582.78393555 0.84938794]	[546.95043945 562.35571289 0.73311615]	[503.39343262 562.28704834 0.71173894]	[500.76675415 716.28466797 0.81556547]	[482.79849243 870.20294189 0.90680254]	[588.11621094 562.421875 0.72304887]	[585.4833374 716.3336792 0.84818363]	[5.88036316e+02 8.72753845e+02 8.38224947e-01]	[544.4239502 274.95730591 0.96164715]	[570.06677246 274.90982056 0.8813833 ]	[528.97692871 280.17883301 0.82069767]	[588.05853271 280.12545776 0.90792227]	[5.95666260e+02 9.08635498e+02 8.00816059e-01]	[6.08580261e+02 8.95993164e+02 8.05892944e-01]	[5.85390869e+02 8.83087280e+02 7.63366103e-01]	[4.82933105e+02 9.03565796e+02 7.81552792e-01]	[4.67395416e+02 8.95944153e+02 7.67548561e-01]	[4.82898499e+02 8.75445679e+02 7.57284045e-01]
[562.24633789 282.73724365 0.87760627]	[559.7980957 372.46789551 0.87029231]	[498.13040161 359.80804443 0.83671713]	[464.93804932 477.62820435 0.86634016]	[462.2359314 565.02734375 0.92479587]	[621.35101318 377.64108276 0.85996103]	[641.83520508 485.43984985 0.85021901]	[654.75402832 582.78186035 0.8513723 ]	[546.91900635 562.34832764 0.73611706]	[503.40463257 562.2699585 0.70768476]	[500.78741455 716.27288818 0.82244956]	[482.79714966 870.21075439 0.90667689]	[588.081604 562.42059326 0.73050755]	[585.47576904 713.75250244 0.85446382]	[5.88025208e+02 8.72778076e+02 8.40493083e-01]	[544.48504639 274.97869873 0.95078921]	[570.10040283 274.92425537 0.87723434]	[529.06976318 280.17593384 0.82281113]	[588.11242676 280.10501099 0.90317446]	[5.93186401e+02 9.08646301e+02 7.95086324e-01]	[6.08581055e+02 8.98422668e+02 8.00862134e-01]	[5.85376953e+02 8.85589539e+02 7.65095294e-01]	[4.82934631e+02 9.03563904e+02 7.82552004e-01]	[4.67394226e+02 8.95942627e+02 7.69246876e-01]	[4.82897308e+02 8.75452332e+02 7.55937099e-01]
[562.29821777 282.71759033 0.88632512]	[559.82946777 372.45999146 0.87627214]	[498.16220093 359.8059082 0.84259868]	[464.95422363 477.6340332 0.8662113 ]	[462.27587891 565.02319336 0.92301345]	[621.37115479 377.62103271 0.86061537]	[641.86419678 485.38131714 0.86187738]	[654.74853516 582.76721191 0.84779656]	[546.95349121 562.41815186 0.74150753]	[503.42666626 562.34735107 0.72451347]	[500.7835083 716.27148438 0.82182044]	[482.79827881 870.20690918 0.90647686]	[588.11993408 564.88146973 0.72440618]	[585.47735596 716.25927734 0.84744436]	[5.88025818e+02 8.72783386e+02 8.40629995e-01]	[544.53979492 274.96206665 0.9368642 ]	[572.60760498 274.91955566 0.87408233]	[531.60809326 280.20797729 0.81067997]	[590.56414795 280.13800049 0.88851047]	[5.93162598e+02 9.08661499e+02 7.95796275e-01]	[6.08570251e+02 8.98440613e+02 7.99243093e-01]	[5.85381714e+02 8.85592834e+02 7.62487888e-01]	[4.82933167e+02 9.03559143e+02 7.82242179e-01]	[4.67394318e+02 8.95941345e+02 7.69347966e-01]	[4.82899750e+02 8.75447266e+02 7.54854143e-01]
[562.37207031 282.70388794 0.8965885 ]	[562.19677734 372.48022461 0.88112038]	[498.18914795 362.19940186 0.84330547]	[464.9671936 477.60864258 0.85747957]	[462.28607178 565.0133667 0.91819954]	[621.40551758 377.62866211 0.86334848]	[641.87518311 485.36117554 0.86337799]	[654.71893311 582.83184814 0.85434526]	[546.94659424 562.42504883 0.73750693]	[503.41271973 562.34057617 0.72269434]	[500.78536987 713.78997803 0.81846523]	[482.79934692 870.22143555 0.90645331]	[588.12072754 564.89782715 0.71916574]	[585.4822998 713.77941895 0.84830135]	[5.88020813e+02 8.72796997e+02 8.41364384e-01]	[546.96838379 274.94876099 0.92509192]	[575.14141846 274.91140747 0.8701154 ]	[534.12438965 280.22238159 0.81788504]	[590.63378906 280.12887573 0.88360858]	[5.93165710e+02 9.08686829e+02 7.96084106e-01]	[6.08573425e+02 8.98468140e+02 7.96432853e-01]	[5.85378174e+02 8.85622314e+02 7.64448166e-01]	[4.82933899e+02 9.03561584e+02 7.83207119e-01]	[4.67397766e+02 8.95944458e+02 7.68845737e-01]	[4.82895721e+02 8.75462097e+02 7.53227592e-01]
[562.44519043 282.71960449 0.89993441]	[562.22338867 372.48724365 0.89010608]	[498.22488403 359.82495117 0.84730232]	[467.40927124 475.15872192 0.85004812]	[462.27487183 565.00537109 0.9239071 ]	[623.8034668 377.63397217 0.86667949]	[641.88763428 485.43310547 0.85963577]	[654.71343994 582.85400391 0.85839057]	[546.9362793 562.4354248 0.73904139]	[503.40463257 562.34765625 0.72611845]	[500.77963257 716.27307129 0.82052475]	[482.80386353 870.21246338 0.90538943]	[588.11315918 564.91381836 0.72007954]	[585.48400879 716.28790283 0.84595925]	[5.88016541e+02 8.72803040e+02 8.42236340e-01]	[547.0390625 274.94348145 0.91531962]	[577.68615723 274.92184448 0.87461638]	[534.16473389 280.22723389 0.82852584]	[593.13378906 280.13787842 0.87979674]	[5.93151611e+02 9.08689148e+02 7.99474955e-01]	[6.08568420e+02 8.98471558e+02 7.97747791e-01]	[5.85374939e+02 8.85633423e+02 7.64084280e-01]	[4.82943573e+02 9.03552124e+02 7.81058013e-01]	[4.67407349e+02 8.95935974e+02 7.70786226e-01]	[4.82893982e+02 8.75451294e+02 7.53102779e-01]
[562.46087646 282.73352051 0.89807785]	[562.23571777 372.49832153 0.89358401]	[498.2510376 359.82266235 0.85039657]	[467.40597534 475.16940308 0.85127378]	[462.27914429 565.00439453 0.92387378]	[623.81750488 377.64328003 0.86985016]	[641.90411377 485.48220825 0.85345227]	[652.19366455 582.93066406 0.86284947]	[546.93878174 564.86737061 0.73872465]	[503.4107666 562.36071777 0.7270804 ]	[500.77929688 716.27111816 0.82150656]	[482.80548096 870.206604 0.90532547]	[588.11248779 564.92852783 0.71899068]	[585.48760986 716.28497314 0.84599614]	[5.88011841e+02 8.72793091e+02 8.42538953e-01]	[547.05078125 274.94174194 0.91231638]	[577.70629883 274.91229248 0.87511551]	[536.6385498 280.18667603 0.82897943]	[595.68658447 280.09674072 0.88716292]	[5.93149597e+02 9.08677124e+02 7.99481750e-01]	[6.08569580e+02 8.98459412e+02 7.99291790e-01]	[5.85367615e+02 8.85619690e+02 7.61156917e-01]	[4.82944824e+02 9.03545837e+02 7.83155680e-01]	[4.67408325e+02 8.95932556e+02 7.73931265e-01]	[4.82896515e+02 8.75445312e+02 7.54431486e-01]
[564.8102417 282.74771118 0.89470077]	[562.24035645 372.49874878 0.89363831]	[498.2600708 359.81884766 0.85122859]	[467.4022522 475.16665649 0.85156637]	[462.28204346 564.9810791 0.92925906]	[623.81774902 377.65011597 0.86860859]	[641.88153076 487.95272827 0.84841102]	[652.16564941 582.94647217 0.86260909]	[546.94110107 564.88342285 0.73732734]	[503.4156189 562.37420654 0.72671652]	[500.78640747 716.30224609 0.82313871]	[482.80114746 870.20733643 0.90634632]	[588.11889648 564.94714355 0.71623528]	[585.49041748 716.33441162 0.84409207]	[5.88003784e+02 8.72813049e+02 8.42838824e-01]	[549.50146484 274.93850708 0.90554345]	[577.76959229 274.92181396 0.88302314]	[536.64923096 280.16381836 0.82222688]	[598.23248291 280.11312866 0.88940126]	[5.93144958e+02 9.08698914e+02 8.02963436e-01]	[6.08560364e+02 8.98483215e+02 7.97923207e-01]	[5.85363037e+02 8.85656372e+02 7.66887903e-01]	[4.82928406e+02 9.03555603e+02 7.84286320e-01]	[4.67391174e+02 8.95939209e+02 7.72923052e-01]	[4.82894775e+02 8.75449829e+02 7.53417313e-01]
[564.84240723 282.72915649 0.89437175]	[562.25201416 372.50628662 0.89691103]	[498.26760864 359.81842041 0.85170448]	[467.40982056 475.16595459 0.85180318]	[462.2756958 564.97705078 0.93269312]	[623.83099365 377.6600647 0.87161684]	[641.86535645 487.96633911 0.84494287]	[649.66546631 582.99255371 0.88063699]	[546.94488525 564.9005127 0.73776364]	[503.427948 562.40246582 0.72785258]	[500.7928772 716.31640625 0.82677138]	[482.800354 870.2142334 0.90814751]	[588.10552979 564.95397949 0.72129226]	[585.48040771 718.81616211 0.84367383]	[5.88008667e+02 8.72813538e+02 8.44255328e-01]	[549.54302979 274.92468262 0.8995316 ]	[580.22814941 274.91000366 0.88872105]	[536.65948486 280.17773438 0.82296145]	[598.28985596 280.11526489 0.89323735]	[5.93141602e+02 9.08707458e+02 8.04036379e-01]	[6.08556030e+02 8.98491638e+02 7.97191679e-01]	[5.85372314e+02 8.85650940e+02 7.68758476e-01]	[4.82924927e+02 9.01066223e+02 7.86634624e-01]	[4.64962799e+02 8.95916504e+02 7.79176950e-01]	[4.82895782e+02 8.75455994e+02 7.55456328e-01]
[564.86590576 282.71270752 0.89399654]	[562.26086426 372.49047852 0.89830256]	[500.6519165 359.79983521 0.85570902]	[464.97174072 475.15704346 0.85375321]	[462.26721191 565.01434326 0.92823529]	[623.83251953 377.65634155 0.8719309 ]	[641.83673096 490.48376465 0.83567715]	[649.61907959 585.4543457 0.88397014]	[546.92767334 564.90002441 0.73774999]	[503.418396 562.39996338 0.72625971]	[500.78738403 716.3157959 0.82382214]	[482.80084229 870.21368408 0.90687352]	[588.08929443 564.95599365 0.72040111]	[585.49121094 718.87426758 0.84249616]	[5.88005554e+02 8.72807007e+02 8.42634201e-01]	[549.58825684 274.9079895 0.89104491]	[580.2668457 274.90762329 0.89664489]	[536.68505859 280.16253662 0.82904667]	[598.32183838 280.12661743 0.8933261 ]	[5.93164246e+02 9.08687073e+02 8.01781774e-01]	[6.08565918e+02 8.98473022e+02 7.99409926e-01]	[5.85355957e+02 8.85638367e+02 7.65048444e-01]	[4.82925323e+02 9.03551941e+02 7.83919275e-01]	[4.64963226e+02 8.95934448e+02 7.75383413e-01]	[4.82898499e+02 8.75456604e+02 7.52414107e-01]
[564.88031006 282.70437622 0.89557779]	[562.27618408 372.4994812 0.90262508]	[500.65420532 359.80258179 0.85597825]	[464.96420288 475.11358643 0.85017502]	[462.23553467 565.02319336 0.92680514]	[623.86022949 377.68005371 0.88009715]	[639.36639404 488.01940918 0.82829994]	[649.56970215 585.40203857 0.89246172]	[546.92150879 564.9140625 0.73637253]	[503.40338135 562.42211914 0.72470033]	[500.75076294 716.33422852 0.81186962]	[482.79730225 870.20831299 0.90690863]	[588.08795166 564.9697876 0.71990591]	[585.4854126 718.85693359 0.83930403]	[5.88018127e+02 8.72776672e+02 8.41501296e-01]	[552.07940674 274.90316772 0.88999093]	[580.2946167 274.91702271 0.90308166]	[536.68865967 280.13931274 0.84448874]	[598.32409668 280.15634155 0.8916868 ]	[5.93148254e+02 9.08657898e+02 8.01525354e-01]	[6.08551453e+02 8.98448303e+02 8.02394152e-01]	[5.85364441e+02 8.85571106e+02 7.61236191e-01]	[4.82909851e+02 9.03549988e+02 7.83860028e-01]	[4.64948700e+02 8.95928345e+02 7.71799862e-01]	[4.82906494e+02 8.75455017e+02 7.54099846e-01]
[564.87976074 282.69424438 0.89575177]	[562.2789917 372.51242065 0.90232837]	[500.64883423 359.80377197 0.85422599]	[464.89624023 475.10525513 0.8632136 ]	[459.80200195 564.99633789 0.93547022]	[623.86535645 377.69628906 0.87944537]	[639.25708008 490.55450439 0.81450069]	[647.17675781 582.97497559 0.89704895]	[546.93133545 564.9352417 0.73490661]	[503.38476562 564.86993408 0.72996026]	[500.74227905 716.33978271 0.81514764]	[482.8008728 870.20269775 0.90621948]	[588.1038208 564.98022461 0.71564931]	[585.48266602 718.85742188 0.83981198]	[5.88016907e+02 8.72771179e+02 8.40694427e-01]	[552.08190918 274.89373779 0.88764441]	[580.30194092 274.91156006 0.90247512]	[536.67803955 280.12948608 0.84254885]	[600.74731445 280.15649414 0.89292288]	[5.93157471e+02 9.08662903e+02 8.03166091e-01]	[6.08553467e+02 8.98451355e+02 8.02656889e-01]	[5.85364319e+02 8.83103516e+02 7.59941936e-01]	[4.82918671e+02 9.03549805e+02 7.82329082e-01]	[4.64957062e+02 8.95929932e+02 7.70507574e-01]	[4.82909546e+02 8.75450806e+02 7.55626321e-01]
[564.88110352 282.68920898 0.89676577]	[562.27349854 372.50469971 0.90213591]	[498.26296997 359.8012085 0.85370177]	[464.85339355 472.59921265 0.86487234]	[459.75772095 564.93127441 0.93912989]	[623.86029053 377.69113159 0.87830913]	[636.79199219 490.55004883 0.80840868]	[647.08215332 585.38214111 0.91100633]	[544.51617432 564.91064453 0.74499226]	[503.34146118 562.43084717 0.73314005]	[500.72525024 716.32043457 0.81188011]	[482.80200195 870.21020508 0.906955 ]	[588.0378418 564.95788574 0.73004526]	[585.4675293 718.84338379 0.84045154]	[5.88013306e+02 8.72759827e+02 8.40042174e-01]	[552.08532715 274.88433838 0.88575536]	[580.3092041 274.90432739 0.90301442]	[536.68103027 280.12948608 0.84120113]	[600.75561523 280.15289307 0.89471841]	[5.93153076e+02 9.08662109e+02 8.01946878e-01]	[6.08552490e+02 8.98449951e+02 8.01781058e-01]	[5.85360352e+02 8.83082947e+02 7.56303787e-01]	[4.82920227e+02 9.03573547e+02 7.78141797e-01]	[4.64956390e+02 8.95948547e+02 7.63524592e-01]	[4.82912567e+02 8.75462036e+02 7.52349436e-01]
[564.86834717 282.68215942 0.89883739]	[562.2477417 372.50317383 0.89734542]	[498.23681641 359.79888916 0.85074061]	[464.8298645 472.56054688 0.86649036]	[459.73361206 564.90881348 0.93766862]	[623.82769775 377.68380737 0.87289965]	[636.72705078 490.56900024 0.80564845]	[646.98925781 582.9319458 0.91815913]	[544.51531982 564.89160156 0.7412945 ]	[503.3432312 562.40124512 0.72855616]	[500.73083496 713.75994873 0.81250238]	[482.79812622 870.22930908 0.90858376]	[588.01831055 564.94989014 0.72471547]	[585.46380615 718.8482666 0.84153146]	[5.88015869e+02 8.72755493e+02 8.39053571e-01]	[552.07006836 274.87304688 0.88295108]	[580.29309082 274.90002441 0.9000392 ]	[536.67224121 280.1086731 0.84370095]	[598.31811523 280.15548706 0.88761199]	[5.93160400e+02 9.08662720e+02 8.00774932e-01]	[6.08554016e+02 8.98449219e+02 8.00962865e-01]	[5.85365723e+02 8.83072205e+02 7.55620658e-01]	[4.82927948e+02 9.03561401e+02 7.75085151e-01]	[4.67389587e+02 8.95947144e+02 7.62739062e-01]	[4.82907043e+02 8.77897095e+02 7.50802875e-01]
[564.83581543 282.67382812 0.90161741]	[562.22540283 372.49157715 0.89057279]	[498.21725464 359.79528809 0.84905648]	[462.43850708 472.60733032 0.87138546]	[459.7333374 564.98547363 0.93546754]	[623.80249023 377.67498779 0.86706412]	[634.20159912 493.05947876 0.8017633 ]	[644.5769043 585.34466553 0.91957325]	[544.51245117 564.89770508 0.74379963]	[503.3364563 562.40563965 0.73153907]	[500.73620605 713.73583984 0.81722826]	[482.79577637 870.23101807 0.91013908]	[588.02062988 564.95458984 0.72636837]	[585.47357178 721.41967773 0.84928685]	[5.88014099e+02 8.72769470e+02 8.40487659e-01]	[549.57489014 274.86950684 0.88601279]	[580.24176025 274.89227295 0.88822472]	[536.6651001 280.09555054 0.84345156]	[598.26831055 280.13946533 0.8857879 ]	[5.93159058e+02 9.08666870e+02 8.03240359e-01]	[6.08549194e+02 8.98457336e+02 8.02963316e-01]	[5.85365112e+02 8.83092834e+02 7.57138252e-01]	[4.82915802e+02 9.03549377e+02 7.76074886e-01]	[4.64956085e+02 8.95934448e+02 7.65252590e-01]	[4.82905273e+02 8.77901917e+02 7.52596796e-01]
[564.8157959 280.24520874 0.90341634]	[559.82836914 372.45144653 0.87390035]	[498.19024658 359.79040527 0.84568441]	[462.42578125 472.58581543 0.87374336]	[459.71206665 564.97485352 0.93774891]	[621.36437988 377.64065552 0.86120963]	[634.19628906 490.53439331 0.80075765]	[644.53863525 582.95422363 0.92378962]	[544.51464844 564.88775635 0.74241173]	[503.32897949 562.39337158 0.72653544]	[500.74539185 713.70373535 0.81654912]	[482.79519653 870.23126221 0.91014618]	[588.02642822 564.94213867 0.72490621]	[585.47229004 721.44403076 0.85060674]	[5.88014282e+02 8.72769470e+02 8.40322077e-01]	[549.54229736 274.86557007 0.88794273]	[577.79571533 274.88046265 0.88022125]	[536.64996338 280.10192871 0.84466088]	[595.75354004 280.13623047 0.87744963]	[5.93159363e+02 9.08660522e+02 7.99881697e-01]	[6.08547302e+02 8.98450928e+02 7.99961567e-01]	[5.85362976e+02 8.83091614e+02 7.56125271e-01]	[4.82922089e+02 9.03544495e+02 7.77055800e-01]	[4.64961731e+02 8.95932922e+02 7.66608238e-01]	[4.82903168e+02 8.77899475e+02 7.52619267e-01]
[562.46160889 280.23919678 0.90462667]	[559.81304932 372.47174072 0.87185848]	[498.15493774 359.80361938 0.83893257]	[462.41104126 472.55822754 0.87567091]	[459.68789673 564.93890381 0.93700254]	[621.35925293 377.66015625 0.86257529]	[631.69702148 490.49295044 0.80093181]	[644.47857666 582.95330811 0.9243142 ]	[544.49932861 564.89373779 0.74446094]	[503.32128906 562.4175415 0.72703189]	[500.73950195 713.73675537 0.8130334 ]	[482.79840088 870.21466064 0.90840554]	[587.99700928 564.93707275 0.73032141]	[585.4498291 718.89007568 0.85015291]	[5.88009399e+02 8.72766846e+02 8.41219842e-01]	[549.50097656 274.86755371 0.89178586]	[577.72692871 274.88839722 0.8759284 ]	[534.15386963 280.0987854 0.85350031]	[593.17889404 280.1413269 0.87873995]	[5.93166565e+02 9.08659058e+02 8.00083339e-01]	[6.08556458e+02 8.98444214e+02 8.01486909e-01]	[5.85362061e+02 8.83078979e+02 7.56843150e-01]	[4.82922241e+02 9.03543335e+02 7.79648125e-01]	[4.64961975e+02 8.95926025e+02 7.68800437e-01]	[4.82907410e+02 8.75465759e+02 7.52293646e-01]
[562.43457031 280.23284912 0.90568495]	[559.78039551 372.4800415 0.86580801]	[495.6852417 359.79989624 0.83484071]	[462.38644409 472.56503296 0.88089573]	[459.70022583 564.97076416 0.93435359]	[621.32867432 377.66644287 0.86094296]	[631.62182617 493.046875 0.81654328]	[644.45532227 585.34301758 0.9296999 ]	[544.50964355 564.95263672 0.74319792]	[503.33172607 564.88702393 0.72979492]	[500.74661255 713.74291992 0.81577498]	[482.79266357 870.22216797 0.90908027]	[587.99438477 564.9798584 0.72969764]	[585.46331787 721.36700439 0.84867197]	[5.88004333e+02 8.72778687e+02 8.41205657e-01]	[547.06237793 274.86199951 0.89442211]	[577.69354248 274.89584351 0.87346292]	[534.12585449 277.73291016 0.85347492]	[593.12426758 280.16018677 0.878492 ]	[5.93181152e+02 9.08664917e+02 7.99731016e-01]	[6.08562744e+02 8.98449463e+02 7.98890293e-01]	[5.82981201e+02 8.85576172e+02 7.58031487e-01]	[4.82923065e+02 9.01071960e+02 7.78269410e-01]	[4.64956329e+02 8.95921875e+02 7.69589424e-01]	[4.82896484e+02 8.77886353e+02 7.51560926e-01]
[562.39794922 280.20474243 0.90966243]	[559.76446533 372.48065186 0.8640148 ]	[495.66156006 359.79614258 0.83377671]	[462.37399292 472.55187988 0.88286495]	[459.70437622 564.99304199 0.92736208]	[621.3046875 377.66253662 0.85809505]	[631.5980835 493.06869507 0.81967539]	[644.4329834 585.38043213 0.93043393]	[544.47583008 564.86755371 0.75001782]	[503.31173706 562.39691162 0.7302354 ]	[500.74328613 713.73138428 0.81343627]	[482.78890991 870.2142334 0.9090941 ]	[587.96417236 564.89489746 0.73894078]	[585.45715332 718.86932373 0.8473959 ]	[5.87999695e+02 8.72766479e+02 8.39431524e-01]	[547.02276611 272.47817993 0.89852256]	[575.21173096 274.87753296 0.86979443]	[531.62438965 277.70809937 0.84957093]	[590.63568115 280.15951538 0.87803364]	[5.93180237e+02 9.08664673e+02 7.98390150e-01]	[6.08564819e+02 8.98449280e+02 7.96658635e-01]	[5.82977356e+02 8.83101990e+02 7.53027856e-01]	[4.82924072e+02 9.01067261e+02 7.81415701e-01]	[4.64957184e+02 8.95917175e+02 7.72029996e-01]	[4.82890106e+02 8.75457642e+02 7.53833473e-01]
[562.34240723 280.19723511 0.90597308]	[559.70721436 372.46206665 0.85040867]	[495.60128784 359.81744385 0.82368976]	[462.36178589 472.52600098 0.88153648]	[459.70370483 564.98968506 0.92784595]	[618.78820801 377.62167358 0.84673524]	[629.14892578 490.54852295 0.82351553]	[644.41619873 585.3848877 0.92625207]	[544.44586182 562.43389893 0.7509976 ]	[503.29034424 562.38812256 0.72861636]	[500.73916626 713.70880127 0.81393093]	[482.78979492 870.22485352 0.90918005]	[585.55859375 564.88262939 0.74332482]	[585.45147705 718.83270264 0.84573025]	[5.87995178e+02 8.72764404e+02 8.39748085e-01]	[546.95367432 272.48788452 0.91178101]	[575.15539551 274.88180542 0.86741394]	[531.56915283 280.10305786 0.84402061]	[590.56878662 280.18084717 0.88003814]	[5.93172119e+02 9.08669678e+02 7.99849510e-01]	[6.08561829e+02 8.98453430e+02 7.96487689e-01]	[5.82974854e+02 8.83097656e+02 7.52493918e-01]	[4.82921082e+02 9.03540100e+02 7.78745651e-01]	[4.64957397e+02 8.95925171e+02 7.69452393e-01]	[4.82888763e+02 8.75471863e+02 7.51709759e-01]
[562.29217529 280.19284058 0.90210915]	[557.26013184 372.46517944 0.84365046]	[493.09362793 362.20770264 0.81939834]	[462.34811401 470.03713989 0.88215959]	[459.6946106 565.00610352 0.92318207]	[618.75726318 377.61395264 0.842834 ]	[629.15142822 493.04656982 0.82088155]	[644.40423584 585.39862061 0.9247517 ]	[544.42919922 564.87731934 0.75685996]	[503.26040649 562.41705322 0.7324605 ]	[500.73983765 711.25311279 0.81581992]	[482.78317261 870.21551514 0.90889525]	[585.54418945 564.90771484 0.74976075]	[585.45025635 718.87799072 0.84577572]	[5.87989929e+02 8.72766785e+02 8.40276062e-01]	[544.53857422 272.48626709 0.92372757]	[572.65270996 274.87091064 0.86591327]	[529.06341553 280.10092163 0.84602088]	[590.54138184 280.16094971 0.88898063]	[5.93184875e+02 9.08669067e+02 7.97960401e-01]	[6.08567078e+02 8.98450928e+02 7.95584798e-01]	[5.82966248e+02 8.83103455e+02 7.52628684e-01]	[4.82925446e+02 9.03550842e+02 7.77667403e-01]	[4.64957031e+02 8.95932190e+02 7.66439319e-01]	[4.82879059e+02 8.75461731e+02 7.51368701e-01]
[562.29199219 280.19100952 0.90255511]	[557.26086426 372.46539307 0.84366107]	[493.09213257 362.20819092 0.81944793]	[462.34631348 470.03070068 0.8825624 ]	[459.68713379 565.01373291 0.92034018]	[618.75872803 377.61453247 0.84325016]	[629.15661621 493.04653931 0.82022059]	[644.40435791 585.39953613 0.92458498]	[544.42657471 562.43029785 0.75683618]	[503.25424194 562.38323975 0.72962129]	[500.74468994 713.70178223 0.81697148]	[482.7796936 870.22509766 0.91042161]	[585.54797363 564.8873291 0.75069976]	[585.45178223 718.84863281 0.84506762]	[5.87993958e+02 8.72765991e+02 8.39030445e-01]	[544.53900146 272.48754883 0.92367381]	[572.65234375 274.871521 0.86636174]	[529.06323242 280.10522461 0.84565216]	[590.54107666 280.16455078 0.88832003]	[5.93172485e+02 9.08664246e+02 7.96943665e-01]	[6.08561584e+02 8.98450073e+02 7.95631409e-01]	[5.82972046e+02 8.83099915e+02 7.50076115e-01]	[4.82924744e+02 9.03542053e+02 7.76982427e-01]	[4.64956726e+02 8.95925537e+02 7.67285228e-01]	[4.82875580e+02 8.75471558e+02 7.50551581e-01]
[562.26824951 280.19281006 0.90248883]	[557.24951172 372.44342041 0.83973759]	[493.08114624 362.20001221 0.81894517]	[462.32342529 472.51956177 0.88131344]	[459.67752075 565.00793457 0.91830403]	[616.27325439 377.59613037 0.84031957]	[629.13928223 490.57049561 0.82393026]	[644.40380859 585.38464355 0.92470819]	[544.41949463 562.43408203 0.7531625 ]	[503.23983765 562.40039062 0.72952563]	[500.73965454 711.2557373 0.81901371]	[482.7784729 870.230896 0.91142362]	[585.54980469 564.88256836 0.74535364]	[585.44921875 718.88537598 0.84601438]	[5.87996765e+02 8.72748535e+02 8.36331666e-01]	[544.51513672 272.47875977 0.92923772]	[572.63476562 274.86730957 0.86763299]	[529.02496338 277.71768188 0.85211492]	[588.11407471 280.14352417 0.89477253]	[5.93176025e+02 9.08652893e+02 7.98851013e-01]	[6.08564819e+02 8.98438110e+02 7.98758507e-01]	[5.82976685e+02 8.83073730e+02 7.48312533e-01]	[4.82917938e+02 9.03553101e+02 7.77591348e-01]	[4.64949402e+02 8.95932007e+02 7.67648757e-01]	[4.82877991e+02 8.77891602e+02 7.51724482e-01]
[559.82995605 280.18908691 0.89119458]	[557.22283936 372.44100952 0.83909905]	[490.54260254 362.21038818 0.81961924]	[462.27075195 472.56378174 0.8839792 ]	[459.65896606 565.04248047 0.90925926]	[616.27581787 377.57901001 0.84140158]	[629.1338501 490.54769897 0.82725805]	[644.42663574 585.3805542 0.92912012]	[544.39526367 562.41229248 0.76192546]	[500.86801147 562.37481689 0.73178691]	[500.72952271 711.25549316 0.8133828 ]	[482.77813721 870.24206543 0.91167033]	[585.53088379 564.87225342 0.75502062]	[585.44299316 718.82037354 0.84507906]	[5.88015259e+02 8.72754089e+02 8.34315419e-01]	[544.43865967 272.49142456 0.94761872]	[570.11865234 274.86050415 0.87302119]	[528.97601318 277.73709106 0.85082459]	[588.06622314 280.15200806 0.90170062]	[5.95665039e+02 9.08658752e+02 8.06932509e-01]	[6.08578918e+02 8.98435608e+02 8.03904653e-01]	[5.85363098e+02 8.83079834e+02 7.50476301e-01]	[4.82908051e+02 9.03544678e+02 7.76629090e-01]	[4.64943085e+02 8.95925293e+02 7.67990828e-01]	[4.82882965e+02 8.77912231e+02 7.51204789e-01]
[559.78314209 280.17578125 0.88895351]	[557.18084717 372.43850708 0.83441049]	[490.48480225 362.21905518 0.82202232]	[462.2350769 472.57034302 0.88380134]	[459.62988281 565.0380249 0.90399402]	[616.21594238 377.56594849 0.83814597]	[629.12701416 490.54260254 0.82944697]	[644.44335938 582.98883057 0.9302845 ]	[544.37915039 562.42828369 0.7707485 ]	[500.85778809 562.3963623 0.74081933]	[500.7210083 711.24072266 0.8162545 ]	[482.77774048 870.2555542 0.91111392]	[585.50177002 564.8862915 0.76593965]	[585.42974854 716.33123779 0.84512788]	[5.88021484e+02 8.72768982e+02 8.32427442e-01]	[544.39776611 272.47790527 0.94858658]	[570.07995605 272.48205566 0.87433434]	[526.49206543 280.13296509 0.85966247]	[588.02264404 280.14874268 0.90920848]	[5.95698853e+02 9.08659912e+02 8.13383222e-01]	[6.08600952e+02 8.98430298e+02 8.06073308e-01]	[5.85358765e+02 8.85578979e+02 7.52419531e-01]	[4.82904938e+02 9.03551025e+02 7.74353564e-01]	[4.64940552e+02 8.95932495e+02 7.65519261e-01]	[4.82880890e+02 8.77932251e+02 7.49361634e-01]
[559.77545166 280.18185425 0.8859455 ]	[557.16107178 369.98626709 0.83381313]	[488.01278687 362.22491455 0.82305372]	[462.22503662 472.57080078 0.88332641]	[459.62850952 565.04632568 0.90211475]	[616.19165039 377.55609131 0.8365376 ]	[629.12780762 490.48568726 0.83019662]	[644.45184326 582.99420166 0.93075907]	[544.37963867 562.42956543 0.76635128]	[500.8586731 562.40246582 0.73930097]	[500.71115112 713.73339844 0.80684346]	[482.77908325 870.24639893 0.91108239]	[585.49938965 564.88146973 0.76014954]	[585.43530273 716.34155273 0.84737664]	[5.88019714e+02 8.72790833e+02 8.34301949e-01]	[544.39471436 272.47784424 0.94802964]	[570.07208252 272.48794556 0.875664 ]	[526.46038818 280.12365723 0.8740772 ]	[588.01000977 280.1479187 0.91296107]	[5.95721375e+02 9.08647522e+02 8.13854218e-01]	[6.08611267e+02 8.98418152e+02 8.07748377e-01]	[5.85354797e+02 8.85624817e+02 7.65665829e-01]	[4.82899536e+02 9.03540405e+02 7.73748279e-01]	[4.64935059e+02 8.95921387e+02 7.66808569e-01]	[4.82885040e+02 8.77922363e+02 7.50739872e-01]
[559.7744751 280.17892456 0.88644677]	[557.15911865 372.43814087 0.83370638]	[488.00863647 362.22772217 0.82315534]	[462.22451782 472.57229614 0.88296086]	[459.6239624 565.0446167 0.90095258]	[616.1897583 377.55838013 0.83678317]	[629.12115479 488.02267456 0.83204579]	[644.45721436 582.98681641 0.93123758]	[544.38171387 562.43096924 0.76611543]	[500.85958862 562.40600586 0.73932034]	[500.70727539 713.74664307 0.80550337]	[482.77737427 870.24450684 0.9118939 ]	[585.50341797 564.88165283 0.75925583]	[585.43640137 716.34020996 0.84775305]	[5.88021118e+02 8.72789856e+02 8.33562493e-01]	[544.39428711 272.4750061 0.94807547]	[570.06970215 272.48538208 0.87590647]	[526.46081543 280.13153076 0.87064457]	[588.00848389 280.15197754 0.9114511 ]	[5.95721375e+02 9.08645203e+02 8.13520670e-01]	[6.08612732e+02 8.98416565e+02 8.07524204e-01]	[5.85355408e+02 8.85624817e+02 7.66077220e-01]	[4.82902771e+02 9.03548340e+02 7.74901986e-01]	[4.64938477e+02 8.95927795e+02 7.65456080e-01]	[4.82882721e+02 8.77917053e+02 7.51541972e-01]
[559.7557373 280.18243408 0.88379145]	[554.68988037 369.97769165 0.83326548]	[487.99060059 362.22055054 0.82629061]	[462.21640015 472.58920288 0.88280886]	[459.6116333 565.04797363 0.89816558]	[613.722229 377.54983521 0.8359139 ]	[629.11102295 487.97637939 0.83796841]	[644.46826172 582.9743042 0.9321593 ]	[544.37200928 564.85943604 0.76800722]	[500.85113525 562.41912842 0.7400642 ]	[500.71224976 713.77850342 0.80534732]	[482.77334595 870.25152588 0.91320819]	[585.4921875 564.89447021 0.7625553 ]	[585.4364624 716.34490967 0.84648901]	[5.88033081e+02 8.72802307e+02 8.30143750e-01]	[544.38269043 272.47103882 0.94806397]	[570.05352783 272.48529053 0.87687159]	[526.43652344 280.11865234 0.87542593]	[587.99884033 280.14678955 0.91276628]	[5.95702515e+02 9.08626587e+02 8.09677243e-01]	[6.08598877e+02 8.95992615e+02 8.08382869e-01]	[5.85366089e+02 8.85643188e+02 7.64088571e-01]	[4.82894714e+02 9.03544373e+02 7.76708305e-01]	[4.64933929e+02 8.95925232e+02 7.68384993e-01]	[4.82879456e+02 8.77927429e+02 7.52868056e-01]
[559.73657227 280.18603516 0.88080609]	[554.67346191 369.97802734 0.83270597]	[487.98397827 362.22491455 0.82669669]	[462.1973877 475.0645752 0.88297063]	[459.60284424 565.04449463 0.89869499]	[613.71514893 377.54666138 0.83508277]	[629.10772705 487.9743042 0.83783966]	[644.48059082 582.94604492 0.9319942 ]	[544.37719727 564.86993408 0.76881391]	[500.85577393 562.42730713 0.74162495]	[500.69589233 716.27093506 0.80192894]	[482.77429199 870.24108887 0.91303337]	[585.50115967 564.90539551 0.76324034]	[585.44506836 718.82366943 0.84797662]	[5.88030640e+02 8.72812134e+02 8.32154989e-01]	[544.3684082 272.4694519 0.94775152]	[570.03747559 272.48031616 0.87724042]	[526.42095947 280.10693359 0.87635112]	[587.99310303 280.13793945 0.91416556]	[5.95699646e+02 9.08623901e+02 8.08416128e-01]	[6.08589050e+02 8.95992615e+02 8.08418393e-01]	[5.85361755e+02 8.85659180e+02 7.69436896e-01]	[4.82889465e+02 9.03541931e+02 7.76166201e-01]	[4.64932159e+02 8.95922974e+02 7.67309904e-01]	[4.82885559e+02 8.77913452e+02 7.54209518e-01]
[559.73150635 280.17834473 0.88193035]	[554.64123535 369.96417236 0.83146566]	[487.96099854 362.22183228 0.82993674]	[462.19763184 472.60794067 0.8824023 ]	[459.6010437 565.04449463 0.89943916]	[613.70587158 377.53179932 0.83206451]	[629.09667969 487.95327759 0.84295905]	[644.50115967 582.92901611 0.92833024]	[544.38104248 564.88140869 0.7681601 ]	[500.87509155 562.43243408 0.74462873]	[500.71435547 713.77362061 0.80734754]	[482.77468872 870.25830078 0.91457582]	[585.48968506 564.91827393 0.76148891]	[585.44580078 718.82678223 0.84480977]	[5.88047180e+02 8.72834045e+02 8.24366093e-01]	[544.362854 272.46975708 0.94727802]	[570.03076172 272.47647095 0.87727845]	[526.42370605 280.10220337 0.87669021]	[587.99267578 280.13095093 0.91548371]	[5.95721680e+02 9.08617188e+02 8.06204021e-01]	[6.08609131e+02 8.95994751e+02 8.06325197e-01]	[5.85366760e+02 8.88141846e+02 7.68668652e-01]	[4.82889587e+02 9.03549622e+02 7.78314114e-01]	[4.64934296e+02 8.95932678e+02 7.68184662e-01]	[4.82881836e+02 8.77930420e+02 7.54611492e-01]
[559.73040771 280.17489624 0.88255316]	[554.63128662 369.96578979 0.83130604]	[487.95465088 362.22131348 0.83069885]	[462.19641113 475.06954956 0.88332838]	[459.59609985 565.0567627 0.89493293]	[613.703125 377.5300293 0.83091104]	[629.09997559 487.9197998 0.84281307]	[644.51190186 582.91052246 0.92440736]	[544.39007568 564.88946533 0.76610154]	[500.8873291 564.85083008 0.74459666]	[500.71063232 713.7689209 0.80848509]	[482.77737427 870.27600098 0.91545385]	[585.49517822 564.92480469 0.75750989]	[585.44561768 718.83465576 0.84425372]	[5.88051697e+02 8.72838684e+02 8.21571052e-01]	[544.36230469 272.46780396 0.94687188]	[570.02905273 272.4725647 0.87752318]	[526.42828369 280.09680176 0.87607849]	[587.99658203 280.12631226 0.91500849]	[5.95712524e+02 9.08609680e+02 8.03948402e-01]	[6.08608032e+02 8.95993469e+02 8.07429373e-01]	[5.85370361e+02 8.88150696e+02 7.64713287e-01]	[4.82891510e+02 9.03557007e+02 7.76136339e-01]	[4.64936249e+02 8.95939575e+02 7.65849650e-01]	[4.82882843e+02 8.77952759e+02 7.54012465e-01]
[559.71502686 280.17108154 0.88085979]	[554.62200928 369.98062134 0.83128381]	[487.94900513 362.2276001 0.8304044 ]	[459.85501099 472.60601807 0.88339436]	[459.59259033 565.05444336 0.89563119]	[613.69512939 377.54391479 0.83341587]	[629.09277344 485.48327637 0.84604526]	[644.50769043 582.9161377 0.92331195]	[544.38977051 564.92321777 0.76644546]	[500.88781738 564.87908936 0.74853784]	[500.72262573 713.76904297 0.81069666]	[482.77926636 870.2880249 0.9144913 ]	[585.49359131 564.95343018 0.75743192]	[585.44433594 718.84631348 0.84471071]	[5.88047974e+02 8.72817139e+02 8.24966669e-01]	[544.35168457 272.46881104 0.94757986]	[570.01916504 272.47021484 0.8766278 ]	[526.42718506 277.73300171 0.87874568]	[587.99725342 280.1270752 0.91553921]	[5.95699463e+02 9.06186707e+02 8.06164026e-01]	[6.08594971e+02 8.95984436e+02 8.13818395e-01]	[5.85374084e+02 8.88109985e+02 7.62448251e-01]	[4.82892822e+02 9.03556274e+02 7.76698112e-01]	[4.64936829e+02 8.95941406e+02 7.67710745e-01]	[4.82884888e+02 8.77969360e+02 7.52563000e-01]
[559.71264648 280.17425537 0.8797152 ]	[554.63519287 369.97982788 0.83174443]	[487.95950317 362.22592163 0.82933277]	[459.85699463 475.0814209 0.88378912]	[457.19979858 565.0279541 0.89484584]	[613.70196533 377.54364014 0.83316743]	[629.09307861 485.49111938 0.84365374]	[644.50775146 582.92358398 0.92364174]	[544.38861084 564.93103027 0.76420754]	[500.89102173 564.887146 0.74795288]	[500.71936035 716.27349854 0.80750746]	[482.77700806 870.29211426 0.9146198 ]	[585.48950195 564.9574585 0.75647628]	[585.44659424 718.86651611 0.84521186]	[5.88029968e+02 8.72795105e+02 8.31672966e-01]	[544.34802246 272.47070312 0.94829822]	[570.01672363 272.46841431 0.87673753]	[526.42449951 277.73739624 0.87729448]	[588.00158691 280.12863159 0.91444463]	[5.95699829e+02 9.08646851e+02 8.12971592e-01]	[6.08604919e+02 8.98427795e+02 8.07948053e-01]	[5.85363525e+02 8.85634583e+02 7.63138711e-01]	[4.82886993e+02 9.03557922e+02 7.77154982e-01]	[4.64928223e+02 8.95940308e+02 7.68736303e-01]	[4.82886139e+02 8.77976074e+02 7.53050923e-01]
[559.70007324 280.17181396 0.87830889]	[554.62561035 369.96737671 0.83156174]	[487.95498657 362.21279907 0.83115673]	[462.18447876 475.08383179 0.88354075]	[457.19528198 565.03387451 0.89095372]	[613.69104004 377.54116821 0.83368766]	[629.10241699 487.92202759 0.83980769]	[644.50042725 582.91778564 0.92201853]	[544.38616943 564.88696289 0.76686442]	[500.88879395 564.85089111 0.74804616]	[500.72439575 713.76348877 0.80932313]	[482.78216553 870.29980469 0.91516066]	[585.49389648 564.91870117 0.75831425]	[585.44519043 718.85888672 0.84594232]	[5.88016113e+02 8.72780090e+02 8.38189185e-01]	[544.33685303 272.47158813 0.94670963]	[567.5947876 272.46212769 0.87726063]	[526.41094971 280.10839844 0.86710531]	[587.9967041 280.13446045 0.91267121]	[5.95673340e+02 9.08670166e+02 8.13141227e-01]	[6.08588196e+02 8.98448425e+02 8.05369139e-01]	[5.85362305e+02 8.85592957e+02 7.57849574e-01]	[4.82888367e+02 9.03564880e+02 7.75131762e-01]	[4.64932495e+02 8.95946899e+02 7.66336739e-01]	[4.82898285e+02 8.77980896e+02 7.52698600e-01]
[557.27288818 280.16748047 0.87661427]	[554.62677002 369.96984863 0.83105063]	[487.95895386 362.20294189 0.83145368]	[462.1842041 475.09820557 0.88470572]	[457.19732666 565.03424072 0.89045763]	[613.67736816 377.54888916 0.83520615]	[629.11401367 487.93759155 0.83670652]	[644.50665283 582.8817749 0.91841626]	[544.38287354 564.88751221 0.76350313]	[500.88961792 564.85125732 0.74645913]	[500.72705078 713.77655029 0.81111038]	[482.78295898 870.29400635 0.91540104]	[585.48760986 564.92266846 0.75672257]	[585.44415283 718.85015869 0.84553754]	[5.88013489e+02 8.72769348e+02 8.38960886e-01]	[544.324646 272.47775269 0.94823945]	[567.57592773 272.46234131 0.88077021]	[526.4118042 280.11868286 0.86240542]	[587.9954834 280.12628174 0.91457295]	[5.95675537e+02 9.08685120e+02 8.12759101e-01]	[6.08589355e+02 8.98459961e+02 8.00365269e-01]	[5.85358459e+02 8.85573059e+02 7.54546285e-01]	[4.82893463e+02 9.03561951e+02 7.75553465e-01]	[4.64938324e+02 8.95944580e+02 7.66232908e-01]	[4.82897858e+02 8.77971069e+02 7.54302442e-01]
[557.23944092 280.2097168 0.8682285 ]	[554.61999512 369.97842407 0.83008415]	[487.949646 362.2036438 0.83201009]	[459.85256958 475.07980347 0.88457209]	[457.20040894 565.05181885 0.88719761]	[613.67694092 377.56427002 0.83582729]	[629.09997559 487.9392395 0.83957392]	[644.50512695 582.87878418 0.91819739]	[544.36651611 564.86956787 0.76380241]	[500.87271118 562.42712402 0.74556649]	[500.70822144 716.28533936 0.8050549 ]	[482.7796936 870.28375244 0.91528618]	[585.4710083 564.91497803 0.75737107]	[585.44348145 718.88616943 0.84544021]	[5.88003845e+02 8.72789673e+02 8.40491354e-01]	[544.29772949 274.86569214 0.95269907]	[567.54870605 272.48352051 0.88693434]	[524.03497314 280.12747192 0.85722715]	[587.98803711 280.12442017 0.91495019]	[5.95680420e+02 9.08704163e+02 8.08113754e-01]	[6.08581360e+02 8.98479126e+02 7.94685245e-01]	[5.82981812e+02 8.85597107e+02 7.55813062e-01]	[4.82897217e+02 9.03562988e+02 7.77372360e-01]	[4.64939819e+02 8.95944275e+02 7.66483724e-01]	[4.82894714e+02 8.77956787e+02 7.54909873e-01]
[557.2253418 282.67327881 0.85937577]	[552.12536621 369.97854614 0.83141077]	[487.93719482 362.20547485 0.83332735]	[459.8397522 475.08303833 0.88498443]	[457.19277954 565.04980469 0.88522166]	[613.64813232 377.57293701 0.83785015]	[629.09899902 487.94616699 0.83872283]	[644.50476074 582.8649292 0.9180553 ]	[544.36444092 562.42407227 0.76291466]	[500.86605835 562.39337158 0.74110126]	[500.70947266 716.25512695 0.8060295 ]	[482.78027344 870.27801514 0.91434848]	[585.46459961 564.88922119 0.75737858]	[585.43475342 718.88739014 0.84737474]	[5.88000854e+02 8.72801025e+02 8.41640353e-01]	[544.28424072 274.90447998 0.95889252]	[567.5178833 274.87573242 0.89707226]	[524.00909424 280.13418579 0.85910416]	[587.97302246 280.12347412 0.91481495]	[5.95670471e+02 9.08698730e+02 8.07282925e-01]	[6.08579346e+02 8.98475159e+02 7.97682881e-01]	[5.82979614e+02 8.85614197e+02 7.60268986e-01]	[4.82901123e+02 9.03562744e+02 7.76275039e-01]	[4.64939758e+02 8.95943054e+02 7.66016960e-01]	[4.82894714e+02 8.77951477e+02 7.53582835e-01]
[557.19744873 282.71481323 0.85379189]	[552.11584473 369.96194458 0.83034879]	[487.92407227 359.82321167 0.83438522]	[459.83023071 475.07125854 0.88253373]	[457.18930054 565.04602051 0.88678944]	[613.64782715 377.56802368 0.8354615 ]	[629.11254883 487.92547607 0.83446211]	[644.4967041 582.87310791 0.91859865]	[544.36541748 562.4354248 0.760324 ]	[500.85955811 562.39471436 0.73677492]	[500.7008667 716.3104248 0.80356568]	[482.7829895 870.28625488 0.91549134]	[585.46783447 564.90966797 0.75654966]	[585.42315674 721.37976074 0.85436738]	[5.88002014e+02 8.72819946e+02 8.41280580e-01]	[541.94781494 274.9274292 0.95934319]	[567.47167969 274.88674927 0.90363491]	[524.01306152 280.11245728 0.84623605]	[587.97473145 277.73776245 0.92134821]	[5.95664429e+02 9.08708801e+02 8.06943893e-01]	[6.08572815e+02 8.98488708e+02 7.95991063e-01]	[5.82985474e+02 8.85634216e+02 7.62049556e-01]	[4.82889984e+02 9.03571350e+02 7.73983061e-01]	[4.64934143e+02 8.95949463e+02 7.63711929e-01]	[4.82900513e+02 8.77966309e+02 7.51468301e-01]
[554.69909668 285.23175049 0.84517246]	[552.09136963 369.94680786 0.831783 ]	[485.47491455 359.81546021 0.83953524]	[459.83428955 472.60317993 0.88199061]	[457.17163086 565.01037598 0.89252424]	[613.64892578 377.56478882 0.83458048]	[629.12353516 490.49688721 0.82444364]	[644.48309326 582.88970947 0.92096657]	[544.34197998 564.859375 0.75914454]	[500.83862305 562.40625 0.73736304]	[500.66641235 718.8604126 0.79884595]	[482.78509521 870.2868042 0.91448301]	[585.45019531 564.91741943 0.76145649]	[585.41296387 721.36645508 0.85427558]	[5.88004028e+02 8.72819885e+02 8.40749025e-01]	[541.92675781 274.98403931 0.96724689]	[565.06542969 274.95410156 0.92417842]	[523.98712158 280.14151001 0.83510655]	[585.60101318 280.11761475 0.91890204]	[5.93193115e+02 9.08705322e+02 8.08978915e-01]	[6.08573364e+02 8.98482910e+02 7.98067689e-01]	[5.85356140e+02 8.85630920e+02 7.62159646e-01]	[4.82891571e+02 9.03573975e+02 7.73898125e-01]	[4.64935547e+02 8.95952515e+02 7.62902498e-01]	[4.82905273e+02 8.77966614e+02 7.50095665e-01]
[554.69927979 285.23233032 0.84507269]	[552.09240723 369.94558716 0.83179921]	[485.47625732 359.81481934 0.83946067]	[459.83291626 472.60263062 0.88166559]	[457.1675415 565.01226807 0.89035589]	[613.64855957 377.56460571 0.83466792]	[629.12280273 490.49603271 0.82486123]	[644.48242188 582.88989258 0.9210844 ]	[544.33654785 562.41876221 0.76106322]	[500.82894897 562.37884521 0.73658872]	[500.66818237 718.84912109 0.79769802]	[482.78479004 870.28692627 0.91425359]	[585.44824219 564.89221191 0.76469493]	[585.41119385 718.90234375 0.85368156]	[5.88003479e+02 8.72820251e+02 8.40776086e-01]	[541.92712402 274.98297119 0.96726269]	[565.06585693 274.95306396 0.92392814]	[523.98748779 280.14181519 0.83395356]	[585.60211182 280.11779785 0.91868454]	[5.93192688e+02 9.08705200e+02 8.08922350e-01]	[6.08573303e+02 8.98482361e+02 7.98238456e-01]	[5.85356262e+02 8.85631592e+02 7.62314916e-01]	[4.82891510e+02 9.03574524e+02 7.73772240e-01]	[4.64935455e+02 8.95953186e+02 7.62746513e-01]	[4.82905151e+02 8.77966370e+02 7.49901295e-01]
[554.69256592 285.3319397 0.84284079]	[552.07080078 369.97665405 0.83352578]	[485.45587158 359.82046509 0.83963776]	[459.82321167 475.06674194 0.88259035]	[457.12759399 565.00817871 0.88233596]	[613.62805176 377.60809326 0.84112525]	[629.1137085 487.96688843 0.82583088]	[644.46966553 582.93414307 0.92316449]	[544.32922363 562.41491699 0.76311386]	[500.82202148 562.36694336 0.73446357]	[500.67697144 716.2791748 0.79713082]	[482.79397583 870.26086426 0.91095853]	[585.44158936 564.89556885 0.76544803]	[585.39715576 718.8314209 0.85013092]	[5.87997864e+02 8.72833008e+02 8.39963198e-01]	[541.9185791 275.05392456 0.97386569]	[565.04101562 275.01086426 0.93947756]	[523.97930908 280.14678955 0.8285315 ]	[585.58343506 280.13198853 0.92219937]	[5.95664795e+02 9.08701782e+02 8.05165529e-01]	[6.08580505e+02 8.98480286e+02 7.97298491e-01]	[5.82979553e+02 8.85656738e+02 7.59967387e-01]	[4.82893921e+02 9.03575134e+02 7.78678358e-01]	[4.64935150e+02 8.95948486e+02 7.65951037e-01]	[4.82916138e+02 8.77937134e+02 7.50303686e-01]
[554.63806152 290.36123657 0.84438777]	[549.57580566 369.97912598 0.83781689]	[485.41397095 359.82644653 0.84486723]	[459.80810547 472.57086182 0.88156176]	[457.10406494 565.00305176 0.88103759]	[611.14929199 377.6166687 0.84420741]	[629.07141113 487.9437561 0.83169556]	[644.45422363 582.94287109 0.92186713]	[541.91821289 564.88922119 0.76686513]	[500.76278687 562.42242432 0.73861724]	[500.67489624 716.32110596 0.79257149]	[482.7862854 870.25390625 0.91130853]	[585.37365723 564.95898438 0.76940733]	[585.37109375 716.34454346 0.84557086]	[5.87991882e+02 8.72826965e+02 8.39812934e-01]	[541.88677979 275.12347412 0.97394711]	[565.0020752 275.08074951 0.94955409]	[523.95550537 280.17019653 0.81588382]	[585.57006836 280.14181519 0.91649747]	[5.95677490e+02 9.08706665e+02 8.04663420e-01]	[6.08582581e+02 8.98480957e+02 7.94320703e-01]	[5.82971436e+02 8.85641541e+02 7.57965803e-01]	[4.82891266e+02 9.03562622e+02 7.81138837e-01]	[4.64934021e+02 8.95939209e+02 7.68877685e-01]	[4.82903015e+02 8.77923279e+02 7.51368761e-01]
[552.06878662 292.96963501 0.86648583]	[549.51556396 372.44549561 0.84602869]	[485.37307739 362.20935059 0.84839171]	[459.79727173 472.56924438 0.87984371]	[454.65023804 564.97131348 0.87915474]	[611.11535645 377.62750244 0.84595811]	[626.6505127 487.94897461 0.84278715]	[644.4307251 582.99145508 0.92079771]	[541.86242676 562.43835449 0.76790011]	[500.73483276 562.37780762 0.74055427]	[500.68203735 713.78375244 0.7845872 ]	[482.78469849 870.23730469 0.91034305]	[582.96746826 564.92382812 0.77163863]	[585.3447876 716.31420898 0.84426129]	[5.87990173e+02 8.72822632e+02 8.37893665e-01]	[541.83428955 277.52261353 0.97118574]	[564.94030762 277.54959106 0.96002227]	[523.86206055 280.13885498 0.86317641]	[585.53826904 280.17669678 0.91972017]	[5.95661926e+02 9.08701904e+02 8.04081857e-01]	[6.08571777e+02 8.98476807e+02 7.93551803e-01]	[5.82966980e+02 8.85627686e+02 7.53820419e-01]	[4.82899384e+02 9.03555237e+02 7.80274987e-01]	[4.64939087e+02 8.95931946e+02 7.67877638e-01]	[4.82898865e+02 8.77902649e+02 7.52900720e-01]
[549.5201416 295.42819214 0.89348686]	[549.49267578 372.44729614 0.84835476]	[485.36541748 362.21038818 0.84895802]	[459.73855591 472.5447998 0.87847286]	[454.57843018 564.97583008 0.86797792]	[611.08117676 377.63528442 0.85190701]	[626.62719727 485.48217773 0.85393727]	[644.40533447 582.97485352 0.91550815]	[541.8503418 562.38098145 0.76030666]	[500.70529175 562.31323242 0.72352421]	[500.66949463 713.78045654 0.7882778 ]	[482.7852478 870.24053955 0.91067642]	[582.97668457 564.88128662 0.76743686]	[585.34265137 718.81811523 0.84475708]	[5.87981262e+02 8.72829590e+02 8.38871837e-01]	[541.76605225 277.61325073 0.95333499]	[564.86798096 277.63101196 0.95126641]	[523.85827637 280.17715454 0.79456526]	[585.47735596 280.18734741 0.92782927]	[5.95666016e+02 9.08714966e+02 8.05194616e-01]	[6.08568115e+02 8.98489868e+02 7.92131782e-01]	[5.82955811e+02 8.85635498e+02 7.56324649e-01]	[4.82896088e+02 9.03557007e+02 7.79907584e-01]	[4.64939026e+02 8.95934937e+02 7.67853975e-01]	[4.82899384e+02 8.77903931e+02 7.52574623e-01]
[547.02648926 295.54214478 0.92195201]	[547.03491211 369.97647095 0.85398471]	[482.95355225 362.2098999 0.8511973 ]	[459.65286255 470.03677368 0.868949 ]	[451.99758911 565.00964355 0.85292542]	[608.62268066 377.61099243 0.85501468]	[626.59014893 485.43392944 0.86965865]	[644.39892578 582.97119141 0.91856605]	[541.83007812 562.42578125 0.76066911]	[500.70059204 562.34838867 0.7321614 ]	[500.64151001 716.27746582 0.78813237]	[482.77996826 870.22906494 0.91178173]	[582.94348145 564.92834473 0.77003598]	[582.99761963 718.83392334 0.84709519]	[5.87988342e+02 8.72823303e+02 8.38874638e-01]	[541.69360352 277.7388916 0.91099775]	[562.46032715 277.73706055 0.93263674]	[523.85174561 280.14749146 0.70019728]	[585.38983154 280.17562866 0.9370802 ]	[5.93179626e+02 9.08703430e+02 8.11040938e-01]	[6.08558777e+02 8.98479431e+02 7.99181342e-01]	[5.82974609e+02 8.85628540e+02 7.58496046e-01]	[4.82904938e+02 9.03564880e+02 7.82321692e-01]	[4.64943207e+02 8.95940857e+02 7.68173099e-01]	[4.82895447e+02 8.77888428e+02 7.54560709e-01]
[546.96783447 295.64767456 0.93143833]	[546.97265625 369.95144653 0.86336517]	[482.92169189 359.82113647 0.85780358]	[459.581604 470.04995728 0.85474235]	[449.46060181 564.97741699 0.86037076]	[608.55194092 377.56185913 0.86407614]	[626.55853271 485.4291687 0.87048113]	[644.36889648 585.35083008 0.91334409]	[541.76855469 562.41699219 0.75644678]	[500.64300537 562.33074951 0.72202867]	[498.2401123 716.27392578 0.78008968]	[482.77871704 870.22625732 0.91172111]	[582.8895874 564.92364502 0.77008051]	[582.97998047 718.87567139 0.84842288]	[5.87984985e+02 8.72824951e+02 8.38876963e-01]	[539.27349854 280.23233032 0.88417083]	[562.40093994 280.23730469 0.90679395]	[523.76983643 280.19396973 0.72235966]	[585.33831787 280.18585205 0.93361771]	[5.93186218e+02 9.08698853e+02 8.07994485e-01]	[6.08562866e+02 8.98476257e+02 7.97789514e-01]	[5.82964966e+02 8.85631897e+02 7.57700920e-01]	[4.82896240e+02 9.03557556e+02 7.81189501e-01]	[4.64934601e+02 8.95935425e+02 7.69460082e-01]	[4.82897461e+02 8.77888000e+02 7.54205704e-01]
[544.54803467 298.12280273 0.92444843]	[546.91882324 372.45806885 0.8742466 ]	[482.88668823 362.1973877 0.85929424]	[457.17889404 470.01638794 0.85110074]	[446.90570068 564.97094727 0.86838049]	[606.10223389 377.61779785 0.87220681]	[626.5289917 485.4526062 0.87721413]	[644.32421875 582.98565674 0.90544486]	[541.69470215 562.40673828 0.73918432]	[498.21112061 562.30487061 0.71158862]	[498.21609497 713.74975586 0.77699929]	[482.78152466 870.22814941 0.9119339 ]	[582.84240723 564.9296875 0.76140743]	[582.96008301 718.81719971 0.84326577]	[5.87980042e+02 8.72816284e+02 8.38015258e-01]	[539.24847412 285.23913574 0.86572188]	[562.33850098 285.27334595 0.89304692]	[521.41204834 280.16589355 0.71743751]	[582.96459961 280.14358521 0.93093956]	[5.95660889e+02 9.08700562e+02 8.08173537e-01]	[6.08569885e+02 8.98479370e+02 7.96171844e-01]	[5.82955933e+02 8.85627747e+02 7.57013857e-01]	[4.82897644e+02 9.03558044e+02 7.78915823e-01]	[4.64937103e+02 8.95935486e+02 7.67592669e-01]	[4.82894958e+02 8.77887207e+02 7.56899416e-01]
[544.41802979 298.18878174 0.94141066]	[544.49542236 372.45721436 0.88620347]	[482.84793091 362.21310425 0.86270326]	[457.1395874 469.96588135 0.84887004]	[444.40390015 564.9463501 0.88752884]	[606.03076172 377.58303833 0.87385124]	[626.47290039 485.46173096 0.88212878]	[641.86169434 582.97271729 0.89035457]	[539.24169922 562.4175415 0.73485625]	[498.12283325 562.30755615 0.70112479]	[498.15625 713.74401855 0.77168304]	[482.78091431 870.21594238 0.9104687 ]	[582.77600098 564.92919922 0.75604296]	[582.92486572 718.81103516 0.83832335]	[5.87978088e+02 8.72809692e+02 8.36407125e-01]	[536.66040039 287.81369019 0.84228414]	[562.22650146 287.82678223 0.87509173]	[521.28662109 282.6796875 0.61758208]	[582.94659424 280.17056274 0.92489994]	[5.93190674e+02 9.08703613e+02 8.07346582e-01]	[6.08568726e+02 8.98478638e+02 7.93027520e-01]	[5.82954590e+02 8.85619019e+02 7.51409471e-01]	[4.82903290e+02 9.03553589e+02 7.80157387e-01]	[4.64937469e+02 8.95930908e+02 7.69406438e-01]	[4.82900635e+02 8.75459595e+02 7.54748583e-01]
[544.30859375 298.21447754 0.95518756]	[544.40167236 369.97146606 0.89668709]	[482.79974365 362.20056152 0.86735743]	[457.12173462 467.49029541 0.85013366]	[444.35922241 564.97619629 0.88120043]	[605.94927979 377.55099487 0.87524801]	[626.44036865 485.42849731 0.88356334]	[641.7855835 582.9909668 0.8726089]	[539.19012451 562.37658691 0.72370028]	[495.69177246 562.28137207 0.69016415]	[495.65124512 713.74731445 0.75926739]	[482.78314209 870.19799805 0.90899038]	[580.34979248 564.88464355 0.74552512]	[582.89996338 718.82263184 0.83694297]	[5.87977905e+02 8.72799744e+02 8.36060584e-01]	[531.53643799 287.84002686 0.83811045]	[559.76672363 287.8684082 0.87075168]	[5.21156799e+02 2.80194946e+02 5.02561331e-01]	[582.8760376 280.20349121 0.91227734]	[5.93193909e+02 9.08700012e+02 8.04011226e-01]	[6.08566223e+02 8.98473633e+02 7.91866183e-01]	[5.82953003e+02 8.85603638e+02 7.50568867e-01]	[4.82888458e+02 9.03546204e+02 7.82572806e-01]	[4.64926392e+02 8.95926331e+02 7.72563219e-01]	[4.82912079e+02 8.75446899e+02 7.52075374e-01]
[541.78741455 298.2260437 0.92537171]	[541.83947754 372.4697876 0.90890265]	[480.25302124 362.21932983 0.86375618]	[449.49597168 472.57955933 0.82482791]	[441.75256348 564.89318848 0.93586409]	[603.36572266 377.5803833 0.8676644 ]	[623.96490479 485.36566162 0.89646715]	[634.22467041 582.8895874 0.86509979]	[534.1305542 562.42199707 0.7180829 ]	[493.084198 562.33996582 0.6986872 ]	[493.09484863 711.23486328 0.77103448]	[482.77786255 870.21063232 0.91250765]	[577.71875 564.89038086 0.7205202 ]	[582.75262451 713.69799805 0.82082099]	[5.87967163e+02 8.72793640e+02 8.32043052e-01]	[526.41796875 290.34475708 0.85807896]	[552.11193848 290.35214233 0.82660007]	[516.13201904 282.73501587 0.54381067]	[577.76269531 280.12600708 0.86992341]	[5.93178650e+02 9.08709656e+02 8.02629054e-01]	[6.08546814e+02 8.98482178e+02 7.85986900e-01]	[5.82949585e+02 8.85597107e+02 7.48555899e-01]	[4.82903625e+02 9.01068176e+02 7.81303048e-01]	[4.64938599e+02 8.95924194e+02 7.71984518e-01]	[4.82909698e+02 8.75459839e+02 7.55635977e-01]
[539.28393555 298.22201538 0.90423584]	[541.74121094 369.97366333 0.89433599]	[480.13021851 359.77880859 0.85736769]	[446.88031006 472.54507446 0.83632404]	[441.66604614 564.99603271 0.92886716]	[603.29364014 377.58407593 0.85486835]	[623.87072754 485.48400879 0.87948811]	[631.67236328 582.92498779 0.87138271]	[531.55413818 562.42913818 0.70965928]	[490.49493408 562.35827637 0.69138253]	[490.49536133 713.79229736 0.75667328]	[482.77099609 870.20318604 0.91504848]	[572.67681885 564.87878418 0.71091104]	[580.36993408 718.81536865 0.80804682]	[5.85599976e+02 8.72787048e+02 8.34562004e-01]	[523.93450928 290.3555603 0.87675464]	[549.50579834 290.38204956 0.8376891 ]	[511.07220459 282.70169067 0.57874745]	[575.14886475 280.14102173 0.85352218]	[5.93166565e+02 9.08700928e+02 8.04854095e-01]	[6.08539612e+02 8.98475891e+02 7.88904965e-01]	[5.82933960e+02 8.85595215e+02 7.47522831e-01]	[4.82901367e+02 9.01054932e+02 7.88749099e-01]	[4.64932617e+02 8.95915222e+02 7.79081047e-01]	[4.82912994e+02 8.75449951e+02 7.57486522e-01]
[539.28466797 298.22265625 0.90448874]	[541.74176025 369.97189331 0.89447588]	[480.13027954 359.77841187 0.85739946]	[446.88122559 472.54464722 0.83611923]	[441.66653442 564.99438477 0.92922074]	[603.29406738 377.58227539 0.85476106]	[623.86254883 485.47763062 0.87974393]	[631.66949463 582.92156982 0.87173861]	[531.55114746 562.43011475 0.71032369]	[490.49234009 562.35980225 0.69178385]	[490.48980713 716.26184082 0.75614047]	[482.77127075 870.21044922 0.91599715]	[572.67169189 564.87890625 0.7114889 ]	[582.7277832 716.33117676 0.80838829]	[5.85599060e+02 8.72787048e+02 8.34403992e-01]	[523.9342041 290.35714722 0.87721652]	[549.5045166 290.38198853 0.83815366]	[511.07247925 282.70452881 0.57578969]	[575.14642334 280.13995361 0.8532685 ]	[5.93161621e+02 9.08705627e+02 8.05402517e-01]	[6.08534668e+02 8.98479858e+02 7.88745165e-01]	[5.82932861e+02 8.85593506e+02 7.47180939e-01]	[4.82900085e+02 9.01057251e+02 7.88235188e-01]	[4.64932617e+02 8.95917786e+02 7.78772771e-01]	[4.82914124e+02 8.75456055e+02 7.58583963e-01]
[536.74554443 300.6362915 0.88271505]	[539.27893066 369.98342896 0.87037849]	[477.65515137 359.81652832 0.83945888]	[444.3092041 472.51278687 0.86150301]	[439.21829224 564.9588623 0.93368459]	[600.79016113 377.56600952 0.84476155]	[621.359375 485.36651611 0.86575967]	[629.1373291 582.91589355 0.88238525]	[529.05841064 564.87811279 0.71268725]	[487.93157959 562.39782715 0.69719195]	[487.98501587 716.31713867 0.76405305]	[482.77301025 870.23388672 0.92083609]	[572.65374756 564.93078613 0.70924282]	[580.32696533 716.32598877 0.80584884]	[5.85585022e+02 8.72782776e+02 8.36917758e-01]	[523.80975342 292.87503052 0.90256757]	[546.94262695 290.42446899 0.8670249 ]	[506.00784302 290.36422729 0.60501587]	[570.12390137 280.20092773 0.84602171]	[5.93151367e+02 9.08714905e+02 8.05723071e-01]	[6.08527954e+02 8.98482422e+02 7.86900043e-01]	[5.82924316e+02 8.85580139e+02 7.46816874e-01]	[4.82904419e+02 9.01068604e+02 7.86848903e-01]	[4.64941437e+02 8.95929504e+02 7.76116848e-01]	[4.82910187e+02 8.77887390e+02 7.59881079e-01]
[531.61444092 300.67971802 0.86411709]	[536.74298096 369.94778442 0.84789544]	[475.09658813 362.21414185 0.82176805]	[441.84436035 470.04434204 0.87651384]	[439.1539917 564.97888184 0.92379659]	[595.6942749 375.12335205 0.82041603]	[618.80566406 482.94952393 0.85013741]	[629.0390625 582.93713379 0.90161234]	[526.49926758 564.887146 0.72513503]	[485.35757446 562.42919922 0.71696174]	[485.48696899 716.28704834 0.77697229]	[482.77154541 870.24578857 0.92301214]	[570.02563477 564.92071533 0.71452278]	[580.23114014 716.27954102 0.79911238]	[5.85585876e+02 8.72794678e+02 8.35578263e-01]	[521.35095215 292.87911987 0.90522611]	[544.41699219 292.88485718 0.90149248]	[505.88821411 285.29013062 0.5922904 ]	[567.47528076 282.69604492 0.85875392]	[5.93143127e+02 9.08709656e+02 8.05674374e-01]	[6.08524231e+02 8.98479858e+02 7.87794411e-01]	[5.82937195e+02 8.85612488e+02 7.47572243e-01]	[4.82907196e+02 9.01041321e+02 7.89664626e-01]	[4.64947937e+02 8.95915405e+02 7.78476417e-01]	[4.82913452e+02 8.77908081e+02 7.62503624e-01]
[526.54522705 300.67181396 0.88061005]	[531.58306885 369.95169067 0.8375712 ]	[467.48544312 362.25836182 0.81817329]	[441.71630859 472.56225586 0.88305968]	[439.07217407 564.98101807 0.90983099]	[590.60430908 375.09866333 0.82984376]	[613.65551758 485.48092651 0.81218445]	[626.52563477 582.98522949 0.92021012]	[523.99163818 562.40026855 0.75188184]	[482.87435913 562.37115479 0.73575437]	[485.40692139 716.29974365 0.78904021]	[482.77508545 870.21398926 0.91882646]	[565.07116699 564.8449707 0.74794698]	[575.22814941 713.79101562 0.77797043]	[5.85591248e+02 8.72775146e+02 8.37419629e-01]	[521.22833252 290.44631958 0.8929801 ]	[541.93585205 292.89767456 0.9068231 ]	[503.41897583 285.25314331 0.56989282]	[564.9342041 282.71643066 0.89382011]	[5.93180115e+02 9.08709351e+02 8.07717979e-01]	[6.08547241e+02 8.98477112e+02 7.92416811e-01]	[5.82938721e+02 8.85596985e+02 7.51904070e-01]	[4.82909424e+02 9.01033508e+02 7.91449726e-01]	[4.64942505e+02 8.95905396e+02 7.83715069e-01]	[4.82927216e+02 8.75458984e+02 7.62610555e-01]
[524.02056885 300.659729 0.90599984]	[528.9753418 372.44812012 0.84995627]	[464.90649414 362.28863525 0.83443731]	[439.25878906 472.59542847 0.88481671]	[434.12176514 564.97515869 0.87769705]	[588.1151123 377.52508545 0.83684278]	[608.58325195 485.49380493 0.83704293]	[626.38842773 582.77838135 0.91193056]	[523.88769531 562.34161377 0.76437974]	[482.74517822 562.30181885 0.7446205 ]	[482.95996094 713.79266357 0.79793394]	[482.77139282 870.20196533 0.91683829]	[565.00256348 562.3994751 0.75503105]	[572.67102051 713.71044922 0.7847082 ]	[5.85584167e+02 8.72737976e+02 8.35126162e-01]	[518.69897461 290.42230225 0.86719847]	[541.80212402 290.45571899 0.89984584]	[500.89801025 282.73034668 0.57130843]	[562.4675293 280.25878906 0.90189713]	[5.93178223e+02 9.08695801e+02 8.04260373e-01]	[6.08549988e+02 8.98456177e+02 7.91630447e-01]	[5.82937195e+02 8.83088013e+02 7.43503809e-01]	[4.82916351e+02 9.01012024e+02 7.91021883e-01]	[4.64947479e+02 8.95893066e+02 7.81697869e-01]	[4.82929474e+02 8.75450012e+02 7.62108803e-01]
[523.84924316 300.68722534 0.92237085]	[526.43774414 372.48504639 0.86955249]	[462.3913269 362.27975464 0.84729552]	[439.13272095 469.99908447 0.87668723]	[426.41308594 564.99597168 0.87019461]	[588.00616455 377.57452393 0.86100149]	[606.07177734 485.43096924 0.87139767]	[623.93463135 582.85650635 0.92413121]	[523.82891846 562.3651123 0.76938951]	[480.30447388 562.30377197 0.74778903]	[482.86090088 716.31835938 0.80683416]	[482.76525879 870.17749023 0.90987736]	[564.97186279 562.43884277 0.75911868]	[570.12335205 713.76452637 0.7817499 ]	[5.85569824e+02 8.72739990e+02 8.38832200e-01]	[513.56402588 292.91952515 0.85655808]	[539.246521 292.86935425 0.87403631]	[5.00714752e+02 2.87876373e+02 4.78884190e-01]	[562.38366699 280.2387085 0.90636337]	[5.93171082e+02 9.08686646e+02 8.02637100e-01]	[6.08538391e+02 8.98438416e+02 7.90794432e-01]	[5.82924194e+02 8.83085205e+02 7.47759163e-01]	[4.82909119e+02 9.01002441e+02 7.90875256e-01]	[4.64938446e+02 8.95882996e+02 7.83689499e-01]	[4.82941345e+02 8.75427185e+02 7.58954346e-01]
[521.40893555 300.65597534 0.93512648]	[523.902771 372.47067261 0.89203745]	[462.28533936 362.28643799 0.85471946]	[436.62542725 470.05102539 0.843705 ]	[423.85958862 567.47790527 0.86381513]	[585.45379639 377.55084229 0.86618197]	[605.94744873 482.93597412 0.89984441]	[623.8270874 582.82373047 0.9076795 ]	[523.77655029 562.41577148 0.76986951]	[480.32687378 562.40899658 0.76356912]	[482.81884766 713.77709961 0.80966836]	[482.76098633 870.19299316 0.91098356]	[564.86700439 564.85620117 0.76594555]	[570.02941895 713.77459717 0.79433876]	[5.85568665e+02 8.72757935e+02 8.36093009e-01]	[508.47897339 290.45684814 0.85585123]	[536.7008667 290.44778442 0.86150873]	[498.19897461 285.24938965 0.52824366]	[562.24511719 280.2489624 0.88807005]	[5.93194275e+02 9.08700500e+02 8.03436995e-01]	[6.08550293e+02 8.98449219e+02 7.89136589e-01]	[5.82923401e+02 8.85587280e+02 7.50420630e-01]	[4.82913391e+02 9.00995605e+02 7.90719628e-01]	[4.64940979e+02 8.95884094e+02 7.82786131e-01]	[4.82933502e+02 8.75428650e+02 7.58959234e-01]
[521.25537109 300.66152954 0.92062646]	[521.40490723 372.4848938 0.90422469]	[459.78112793 362.30679321 0.85207725]	[434.065979 470.02752686 0.82928622]	[421.32681274 564.98223877 0.90828472]	[582.94525146 377.53610229 0.86589658]	[605.87481689 485.34432983 0.89744616]	[618.84185791 582.89068604 0.86973244]	[521.26635742 562.35931396 0.76697475]	[480.18374634 562.35308838 0.75157237]	[482.74462891 713.77850342 0.8176946 ]	[482.7565918 870.21246338 0.91006184]	[562.38079834 562.37957764 0.77006316]	[567.47766113 711.23901367 0.82544005]	[5.85560242e+02 8.72719360e+02 8.35771143e-01]	[505.86816406 290.44683838 0.87690175]	[531.57183838 290.43838501 0.84721607]	[4.95601776e+02 2.85319000e+02 4.81561482e-01]	[557.26843262 280.17190552 0.87430459]	[5.93187927e+02 9.08706177e+02 8.04865003e-01]	[6.08552612e+02 8.98446411e+02 7.88213015e-01]	[5.82922852e+02 8.83072510e+02 7.48818874e-01]	[4.82916229e+02 9.00990662e+02 7.88497210e-01]	[4.64947296e+02 8.95888489e+02 7.77145624e-01]	[4.82930756e+02 8.75446594e+02 7.55641699e-01]
[518.75653076 300.65444946 0.89805746]	[521.26062012 372.50546265 0.89974916]	[459.65979004 362.28842163 0.84581977]	[426.44277954 472.56954956 0.82739508]	[421.140625 564.94775391 0.93390757]	[582.80175781 377.57766724 0.85583198]	[603.41741943 482.91372681 0.91312516]	[613.63818359 580.32080078 0.84276044]	[521.16943359 562.35882568 0.76300824]	[477.71835327 562.34906006 0.7406975 ]	[482.70895386 713.77374268 0.80827713]	[482.74975586 870.19970703 0.90625709]	[562.31097412 562.39471436 0.77135837]	[565.06207275 713.68859863 0.8281253 ]	[5.85571472e+02 8.72711243e+02 8.34858596e-01]	[503.37850952 292.88058472 0.8973614 ]	[526.54180908 290.45361328 0.85312903]	[488.02017212 287.84680176 0.59820378]	[552.12579346 280.1696167 0.85131419]	[5.93177490e+02 9.08719788e+02 8.06926250e-01]	[6.08547363e+02 8.98451904e+02 7.86980212e-01]	[5.82953430e+02 8.83048706e+02 7.44858265e-01]	[4.82911865e+02 9.00983887e+02 7.88173735e-01]	[4.64942932e+02 8.95886292e+02 7.75929511e-01]	[4.82933319e+02 8.75438049e+02 7.55702257e-01]
[511.0475769 300.62026978 0.87089068]	[516.22357178 369.90408325 0.84784758]	[454.59405518 362.24423218 0.82081026]	[421.32955933 470.02005005 0.87524754]	[416.15817261 564.8996582 0.90577531]	[575.15557861 375.05023193 0.81043351]	[598.26153564 482.75765991 0.8694129 ]	[606.07159424 580.25146484 0.87498611]	[513.57617188 562.40423584 0.71786016]	[470.01242065 562.38458252 0.70040119]	[480.31149292 713.73516846 0.81822574]	[482.74343872 870.19726562 0.90507984]	[557.17816162 562.42822266 0.71989369]	[564.89727783 711.19958496 0.86250693]	[5.85553467e+02 8.70326172e+02 8.40036690e-01]	[500.79888916 290.4069519 0.89976531]	[523.85101318 290.42184448 0.8961513 ]	[485.34390259 285.28106689 0.61289358]	[544.50769043 282.68658447 0.8817603 ]	[5.93178040e+02 9.08718018e+02 8.09044123e-01]	[6.08562317e+02 8.98432800e+02 7.89336145e-01]	[5.82955200e+02 8.80546509e+02 7.36308813e-01]	[4.82892700e+02 9.00978638e+02 7.96736896e-01]	[4.64931152e+02 8.95881287e+02 7.82854438e-01]	[4.82939545e+02 8.75428894e+02 7.54899263e-01]
[511.05111694 298.2593689 0.87098008]	[518.63684082 369.9236145 0.84985381]	[454.59561157 362.24688721 0.82088643]	[421.32907104 470.02020264 0.87517017]	[416.15615845 564.9019165 0.90564662]	[575.17559814 375.07131958 0.81390274]	[598.26898193 482.76861572 0.86870021]	[606.07299805 580.26300049 0.87824357]	[513.59106445 562.40338135 0.71761131]	[470.03259277 562.38238525 0.69913924]	[480.3168335 713.75427246 0.81838232]	[482.74258423 870.19763184 0.90487039]	[557.18762207 562.42907715 0.72013873]	[564.89776611 711.20855713 0.86223418]	[5.85556824e+02 8.72700928e+02 8.39992285e-01]	[500.79962158 290.40606689 0.89982665]	[523.85113525 290.41989136 0.89560485]	[485.34747314 285.27868652 0.6081382 ]	[544.51031494 282.68508911 0.88197976]	[5.93172546e+02 9.08719910e+02 8.10899377e-01]	[6.08565125e+02 8.98433716e+02 7.90776372e-01]	[5.82958252e+02 8.83020874e+02 7.36102998e-01]	[4.82894897e+02 9.00983765e+02 7.95320094e-01]	[4.64931885e+02 8.95887634e+02 7.80548453e-01]	[4.82939850e+02 8.75429993e+02 7.55553484e-01]
[505.97900391 298.17294312 0.90765887]	[511.01623535 369.90753174 0.83669329]	[446.91464233 362.27816772 0.82102954]	[421.15478516 472.56860352 0.88104659]	[416.03448486 564.90527344 0.88637823]	[570.05206299 375.03820801 0.82383394]	[590.64984131 482.79974365 0.85807621]	[605.94946289 577.72399902 0.87618339]	[508.50296021 562.42327881 0.72114199]	[467.40405273 562.42456055 0.70817572]	[480.20422363 716.32666016 0.80690843]	[482.73937988 870.18286133 0.90071023]	[549.58398438 562.43005371 0.71430141]	[564.85931396 711.25598145 0.85794497]	[5.85554199e+02 8.72713074e+02 8.44628692e-01]	[500.65093994 287.82131958 0.87875527]	[521.37609863 287.86547852 0.88822323]	[482.81066895 282.70690918 0.56369555]	[544.36737061 280.18637085 0.91434658]	[5.93156006e+02 9.08712463e+02 8.10498476e-01]	[6.08561096e+02 8.98420959e+02 7.91667640e-01]	[5.82960632e+02 8.83033325e+02 7.34063089e-01]	[4.82894073e+02 9.00989258e+02 7.98864186e-01]	[4.64925385e+02 8.95889587e+02 7.83699811e-01]	[4.82946228e+02 8.75405640e+02 7.56574988e-01]
[503.32989502 295.63201904 0.95226479]	[505.86706543 369.95336914 0.86886346]	[441.84588623 362.26028442 0.85584855]	[418.56826782 470.03466797 0.86953455]	[403.37887573 564.94104004 0.8884179 ]	[565.02868652 375.09140015 0.85570991]	[585.58117676 482.76986694 0.89921242]	[603.3581543 575.18792725 0.86003506]	[503.49807739 562.37524414 0.74634838]	[462.38793945 562.37347412 0.72986692]	[480.10604858 718.82336426 0.78064656]	[482.7053833 870.18963623 0.90163308]	[546.92938232 562.37518311 0.74082017]	[562.46685791 711.24072266 0.86065865]	[5.85577026e+02 8.72737427e+02 8.39605868e-01]	[490.56750488 280.20608521 0.86348623]	[518.78594971 280.17941284 0.89561534]	[480.14212036 280.2130127 0.6802755 ]	[541.82342529 280.17163086 0.92405379]	[5.90642334e+02 9.08734375e+02 8.15729916e-01]	[6.08532166e+02 8.98459534e+02 7.92095006e-01]	[5.85370544e+02 8.83056335e+02 7.36484170e-01]	[4.82869904e+02 8.98518433e+02 8.10265064e-01]	[4.64902954e+02 8.95878540e+02 7.93447375e-01]	[4.82920868e+02 8.75407043e+02 7.65435815e-01]
[503.33056641 295.63220215 0.95233262]	[505.86871338 369.95373535 0.86854899]	[441.84564209 362.25915527 0.85610676]	[418.56878662 470.03540039 0.86941016]	[403.37774658 564.94012451 0.88933271]	[565.03118896 375.09542847 0.85583311]	[585.58026123 482.76834106 0.89932007]	[603.35742188 575.18597412 0.85957044]	[503.49850464 562.37579346 0.74618196]	[462.3885498 562.37365723 0.72942191]	[480.10678101 718.82122803 0.78102148]	[482.70648193 870.18743896 0.90156597]	[546.93182373 562.37640381 0.74063736]	[562.46801758 711.24481201 0.85989481]	[5.85577393e+02 8.72734680e+02 8.39706898e-01]	[490.56765747 280.20584106 0.86344808]	[518.78710938 280.17953491 0.89514196]	[480.14169312 280.21173096 0.67908937]	[541.82202148 280.17321777 0.92320788]	[5.90636108e+02 9.08730469e+02 8.17752361e-01]	[6.08529236e+02 8.98457581e+02 7.94223249e-01]	[5.85371338e+02 8.83049255e+02 7.36646116e-01]	[4.82869293e+02 8.98517883e+02 8.10466766e-01]	[4.64901947e+02 8.95876892e+02 7.94268131e-01]	[4.82921539e+02 8.75403931e+02 7.65754819e-01]
[500.85632324 295.55914307 0.94951946]	[503.36206055 369.90447998 0.89149189]	[441.7333374 362.25048828 0.86491376]	[416.13241577 470.01449585 0.85391784]	[403.25848389 564.93695068 0.9000293 ]	[564.88110352 375.04473877 0.85771918]	[585.46740723 480.35958862 0.91241312]	[600.89208984 575.17285156 0.85270661]	[503.42459106 562.3605957 0.75993967]	[462.32705688 562.39575195 0.74552286]	[477.70492554 716.32733154 0.7757346 ]	[482.70703125 870.16137695 0.89903033]	[544.48901367 562.34442139 0.75737637]	[562.4498291 713.70794678 0.85478377]	[5.85601074e+02 8.72763367e+02 8.35648358e-01]	[487.92074585 277.73733521 0.88856667]	[518.64672852 277.72695923 0.88408655]	[477.66723633 280.15646362 0.67324734]	[541.71588135 280.1038208 0.92010486]	[5.90638062e+02 9.08744385e+02 8.17677021e-01]	[6.08525940e+02 8.98475159e+02 7.90528655e-01]	[5.85398865e+02 8.85575134e+02 7.41199315e-01]	[4.82876007e+02 8.98503540e+02 8.14000189e-01]	[4.64908813e+02 8.95863708e+02 7.96453714e-01]	[4.82921265e+02 8.75377380e+02 7.67866790e-01]
[500.68710327 295.41738892 0.91769177]	[500.87985229 369.89416504 0.89748353]	[439.2354126 362.22869873 0.86655807]	[413.55770874 469.9887085 0.83511293]	[400.78875732 564.86761475 0.92759132]	[562.40930176 375.03530884 0.85408759]	[585.38848877 482.72717285 0.92302877]	[600.77996826 575.19018555 0.83929586]	[503.28863525 562.32849121 0.76441389]	[462.21002197 562.38983154 0.75653529]	[477.62677002 716.31188965 0.76002067]	[480.37997437 870.1494751 0.89591998]	[544.37176514 562.28411865 0.7611984 ]	[562.40966797 711.24609375 0.86092669]	[5.85602051e+02 8.72775330e+02 8.35954368e-01]	[485.3487854 277.64318848 0.92688835]	[511.06063843 277.64624023 0.87894899]	[475.12927246 280.17669678 0.63020217]	[536.73114014 280.1618042 0.88219112]	[5.90612061e+02 9.08746216e+02 8.22852194e-01]	[6.08511230e+02 8.98476074e+02 7.91151166e-01]	[5.85414307e+02 8.85582153e+02 7.38901019e-01]	[4.82870270e+02 8.98489685e+02 8.20569038e-01]	[4.64898651e+02 8.95853333e+02 8.03111851e-01]	[4.82910614e+02 8.75360046e+02 7.70966589e-01]
[498.2208252 292.96954346 0.88998359]	[500.75646973 367.40731812 0.89809877]	[439.13632202 362.21350098 0.85884833]	[408.43960571 472.55078125 0.82959652]	[400.65908813 564.85546875 0.93722999]	[562.27752686 374.99920654 0.83999115]	[582.96929932 482.72375488 0.92460096]	[595.75170898 575.23321533 0.81849712]	[500.89736938 562.37841797 0.76697332]	[459.8493042 564.84796143 0.75575519]	[475.07678223 718.87481689 0.73318708]	[480.37649536 870.16217041 0.89979982]	[544.3026123 562.31164551 0.76488197]	[562.34802246 711.16497803 0.86833507]	[5.85590332e+02 8.72740295e+02 8.38363349e-01]	[482.88589478 277.56497192 0.95145744]	[508.47399902 277.57827759 0.89409554]	[470.0463562 280.11816406 0.68888295]	[531.53900146 280.18554688 0.85771793]	[5.90603882e+02 9.08733765e+02 8.19459081e-01]	[6.08520630e+02 8.98458679e+02 7.88726211e-01]	[5.85411011e+02 8.83065491e+02 7.34326243e-01]	[4.82863403e+02 8.98501038e+02 8.20036054e-01]	[4.64898651e+02 8.95861816e+02 8.01561475e-01]	[4.82919464e+02 8.75365967e+02 7.71680892e-01]
[498.22177124 292.97109985 0.89039409]	[500.75671387 367.40863037 0.89811182]	[439.13601685 362.21359253 0.85870308]	[408.43792725 472.55001831 0.82966149]	[400.6583252 564.85583496 0.93799794]	[562.27764893 374.99975586 0.84008682]	[582.97375488 482.72625732 0.92401236]	[595.7520752 575.22833252 0.81850195]	[500.89535522 562.37756348 0.76632261]	[459.8460083 564.84710693 0.75569087]	[475.07699585 718.85864258 0.73207819]	[480.37197876 870.15570068 0.89914036]	[544.30200195 562.31011963 0.76389658]	[562.34362793 711.15466309 0.86589718]	[5.85596680e+02 8.72746948e+02 8.37382734e-01]	[482.88748169 277.56466675 0.9512127 ]	[508.47595215 277.57873535 0.89341801]	[470.04907227 280.1138916 0.68853444]	[531.54077148 280.18582153 0.85778642]	[5.90602173e+02 9.08736389e+02 8.18737745e-01]	[6.08521790e+02 8.98464417e+02 7.86925256e-01]	[5.85417297e+02 8.83077148e+02 7.32952237e-01]	[4.82866730e+02 8.98504578e+02 8.20279062e-01]	[4.64899353e+02 8.95862976e+02 8.01446676e-01]	[4.82912415e+02 8.75357727e+02 7.72675216e-01]
[498.11221313 290.43719482 0.86973947]	[500.65466309 367.37719727 0.88673592]	[436.64990234 359.78515625 0.85298514]	[405.83059692 472.53991699 0.84242445]	[398.2260437 564.89135742 0.94230664]	[559.82312012 375.02911377 0.83381885]	[582.86022949 480.36495972 0.92582816]	[593.19067383 575.16369629 0.81330806]	[500.81265259 562.4163208 0.78423053]	[459.76016235 564.87231445 0.77074772]	[475.0708313 713.77807617 0.74848908]	[480.36880493 870.17999268 0.90227711]	[541.88989258 562.34777832 0.77631551]	[562.2722168 711.12872314 0.86758131]	[5.85578796e+02 8.72715088e+02 8.36174369e-01]	[482.78027344 277.48919678 0.97101736]	[505.94567871 277.4630127 0.91971463]	[467.49749756 280.15188599 0.65924031]	[526.54400635 280.18011475 0.87242281]	[5.90582275e+02 9.08732178e+02 8.21905613e-01]	[6.08512817e+02 8.98457214e+02 7.87580967e-01]	[5.85410339e+02 8.83033203e+02 7.28416622e-01]	[4.82875244e+02 8.98482544e+02 8.22395682e-01]	[4.64910400e+02 8.95856140e+02 8.00504804e-01]	[4.82906494e+02 8.75391785e+02 7.73827136e-01]
[493.05130005 287.83343506 0.84202313]	[495.64675903 364.8722229 0.84798473]	[431.50256348 359.82211304 0.81974691]	[400.78704834 469.99813843 0.88472956]	[398.06427002 564.87109375 0.92282403]	[554.64733887 372.50946045 0.80481482]	[580.29949951 480.24291992 0.89294887]	[590.57446289 575.14318848 0.81745577]	[500.65301514 562.38140869 0.76462746]	[457.21044922 564.85357666 0.74221832]	[464.95065308 716.3125 0.7728771 ]	[480.34747314 870.1685791 0.89755559]	[541.78619385 562.28552246 0.76750457]	[559.79345703 708.65008545 0.86764556]	[5.85571350e+02 8.70276306e+02 8.33116770e-01]	[480.29974365 275.06866455 0.96630347]	[503.42736816 275.02667236 0.95387846]	[462.41650391 280.17184448 0.76257366]	[523.97088623 280.1416626 0.92320919]	[5.90544434e+02 9.08703125e+02 8.11823070e-01]	[6.08501099e+02 8.98434326e+02 7.77301788e-01]	[5.85425110e+02 8.77997131e+02 7.09177017e-01]	[4.82847687e+02 8.98464722e+02 8.31387520e-01]	[4.64886261e+02 8.95844727e+02 8.12093973e-01]	[4.82912201e+02 8.75374390e+02 7.77019262e-01]
[488.02111816 285.32693481 0.83980739]	[493.04223633 364.84442139 0.83885431]	[426.37203979 362.19491577 0.83296871]	[400.71136475 472.54837036 0.88416451]	[395.61636353 564.90802002 0.91042644]	[552.09130859 372.51242065 0.80712301]	[577.73590088 480.32775879 0.88758445]	[588.0769043 575.1663208 0.82936734]	[498.23861694 562.33618164 0.75096953]	[457.15197754 562.42321777 0.73266435]	[464.92404175 716.29364014 0.77550131]	[480.34268188 870.17303467 0.89856732]	[541.72802734 562.26025391 0.74526286]	[559.72027588 708.6295166 0.8511709 ]	[5.85545410e+02 8.70291565e+02 8.39386344e-01]	[480.23318481 275.03216553 0.95724511]	[503.33666992 275.00454712 0.96863735]	[462.31182861 280.17709351 0.79757106]	[523.89263916 280.15280151 0.93097579]	[5.88103088e+02 9.08704163e+02 8.16760600e-01]	[6.06103149e+02 8.98422119e+02 7.80546248e-01]	[5.85392395e+02 8.80480042e+02 7.12790072e-01]	[4.82849701e+02 8.98458252e+02 8.31340313e-01]	[4.64890167e+02 8.95841125e+02 8.11157107e-01]	[4.82908722e+02 8.75375000e+02 7.81859934e-01]
[485.42224121 285.25863647 0.85517687]	[487.92459106 364.87988281 0.8471328 ]	[423.80422974 362.20626831 0.85200089]	[398.24838257 475.06524658 0.88738817]	[393.03137207 564.89093018 0.88313609]	[549.50567627 374.98544312 0.82279038]	[570.11541748 480.34664917 0.87986791]	[585.60015869 575.18170166 0.85195881]	[495.59469604 562.33551025 0.72364432]	[452.0824585 562.41888428 0.70879441]	[464.88424683 716.31292725 0.78588873]	[480.34130859 870.17474365 0.90139169]	[536.70422363 559.83148193 0.71329653]	[557.22369385 708.64971924 0.83462006]	[5.85538025e+02 8.70288879e+02 8.39762211e-01]	[477.71356201 274.9800415 0.92485851]	[500.85760498 274.98608398 0.96475053]	[459.796875 280.16210938 0.8511523 ]	[521.35705566 280.11087036 0.94369 ]	[5.88106506e+02 9.08719360e+02 8.16450596e-01]	[6.06104736e+02 8.98433655e+02 7.78106332e-01]	[5.85387085e+02 8.80483154e+02 7.09056914e-01]	[4.82850128e+02 8.98467285e+02 8.34502459e-01]	[4.64887390e+02 8.95852112e+02 8.14336717e-01]	[4.82906891e+02 8.75379272e+02 7.84343064e-01]
[482.97589111 282.78421021 0.86385983]	[485.4039917 367.36413574 0.8634277 ]	[421.33096313 359.82382202 0.86137259]	[398.16888428 472.59439087 0.88461602]	[387.93270874 564.93743896 0.87450653]	[546.97479248 375.0428772 0.84357417]	[570.04736328 482.72982788 0.88113093]	[585.56793213 575.17602539 0.85153264]	[493.06503296 562.29052734 0.71931612]	[452.01922607 562.3793335 0.7081058 ]	[464.87677002 716.26702881 0.78723967]	[480.34448242 870.17010498 0.9019568 ]	[534.14904785 559.77410889 0.7023465 ]	[557.19970703 708.64562988 0.83871251]	[5.85550598e+02 8.70292236e+02 8.38108778e-01]	[477.62493896 274.95150757 0.90807843]	[500.78564453 274.98965454 0.95852602]	[459.71643066 280.16043091 0.80795288]	[521.28961182 280.11279297 0.94380677]	[5.90538635e+02 9.08726562e+02 8.20651948e-01]	[6.06106750e+02 8.98443787e+02 7.82062888e-01]	[5.85403503e+02 8.80486389e+02 7.09591806e-01]	[4.82847809e+02 8.98474060e+02 8.32771242e-01]	[4.64885040e+02 8.95853760e+02 8.13235104e-01]	[4.82919556e+02 8.75366943e+02 7.87901163e-01]
[482.89422607 282.76693726 0.87726152]	[482.97698975 367.38259888 0.87157065]	[421.29806519 359.8182373 0.86509609]	[398.10440063 472.56808472 0.88134146]	[385.35302734 564.87908936 0.88821781]	[544.52270508 375.05496216 0.85106111]	[567.54724121 482.74789429 0.88974667]	[585.51043701 575.19403076 0.86485624]	[490.48788452 562.2958374 0.71766591]	[446.94018555 562.36364746 0.70855141]	[464.8638916 718.82312012 0.77650654]	[480.33435059 870.14971924 0.89822137]	[531.57006836 559.78967285 0.69712937]	[554.70373535 708.64752197 0.81921303]	[5.85560547e+02 8.70301819e+02 8.35980654e-01]	[475.08926392 274.93234253 0.89611715]	[500.71170044 274.96987915 0.94164723]	[459.60067749 280.1423645 0.82920641]	[521.23114014 280.10693359 0.93880492]	[5.90550110e+02 9.08719482e+02 8.19656372e-01]	[6.06110962e+02 8.98441833e+02 7.84223258e-01]	[5.85411316e+02 8.80497253e+02 7.07711220e-01]	[4.82846680e+02 8.98463623e+02 8.34164560e-01]	[4.64879517e+02 8.95844482e+02 8.14299524e-01]	[4.82917938e+02 8.75342041e+02 7.90470481e-01]
[482.83755493 282.78109741 0.88331795]	[482.90002441 367.37652588 0.88860381]	[421.23922729 359.80593872 0.87203133]	[398.01019287 472.54284668 0.86490643]	[382.85531616 564.96246338 0.89343876]	[544.41784668 375.021698 0.85723066]	[567.47808838 480.30755615 0.89767265]	[585.44647217 575.13909912 0.86920279]	[487.96450806 562.34411621 0.73046398]	[446.87020874 562.43151855 0.71846807]	[462.44540405 718.85919189 0.78120846]	[480.34042358 870.16235352 0.90185857]	[529.02575684 562.25726318 0.71061945]	[554.70239258 708.69610596 0.81388843]	[5.85563232e+02 8.70312927e+02 8.36861372e-01]	[472.54815674 274.93841553 0.89824426]	[500.65304565 274.95593262 0.92945576]	[457.18795776 280.17687988 0.78097206]	[521.18475342 277.73052979 0.93048167]	[5.90543396e+02 9.08732361e+02 8.22670937e-01]	[6.06110107e+02 8.98455017e+02 7.84389257e-01]	[5.85411987e+02 8.80508850e+02 7.08236635e-01]	[4.82847198e+02 8.98461304e+02 8.36097479e-01]	[4.64890198e+02 8.95842834e+02 8.14369977e-01]	[4.82920776e+02 8.75350159e+02 7.90971816e-01]
[482.7935791 285.23965454 0.88689327]	[482.84667969 367.38272095 0.89677292]	[421.18356323 362.21420288 0.86733717]	[395.63607788 472.56469727 0.86529458]	[382.80361938 564.9598999 0.89652246]	[544.35723877 372.55569458 0.85210937]	[565.03692627 480.28652954 0.90382898]	[585.4005127 572.62908936 0.87170398]	[487.91549683 562.36645508 0.73212695]	[444.37954712 562.44396973 0.72720075]	[462.40997314 718.87731934 0.78938651]	[480.33758545 870.14892578 0.9014762 ]	[529.02044678 562.27752686 0.71330446]	[554.67797852 708.69006348 0.81568748]	[5.85570312e+02 8.72703430e+02 8.36580992e-01]	[470.0105896 274.94058228 0.89500499]	[498.23114014 274.9465332 0.91697872]	[457.13146973 280.14044189 0.80280405]	[518.74597168 277.72451782 0.91862315]	[5.88100281e+02 9.08737671e+02 8.25461507e-01]	[6.06104004e+02 8.98463440e+02 7.85796821e-01]	[5.85422424e+02 8.80524719e+02 7.06918418e-01]	[4.82832275e+02 8.98463074e+02 8.39566886e-01]	[4.64878845e+02 8.95844116e+02 8.18483055e-01]	[4.82921448e+02 8.75341125e+02 7.92725861e-01]
[482.79382324 285.23806763 0.8870191 ]	[482.84738159 367.38586426 0.89648968]	[421.18505859 362.2147522 0.86698776]	[395.63873291 472.56414795 0.86571455]	[382.80453491 564.9619751 0.89662278]	[544.36016846 374.97348022 0.85244918]	[565.03485107 480.28338623 0.90454364]	[585.39648438 572.62701416 0.87188321]	[485.49395752 562.36962891 0.73319858]	[444.38201904 564.85247803 0.72724968]	[462.42300415 718.84515381 0.78535265]	[480.32748413 870.14849854 0.89985442]	[529.00372314 562.28253174 0.71586442]	[554.68365479 708.71179199 0.81757283]	[5.85568176e+02 8.72701172e+02 8.37101042e-01]	[470.01098633 274.94061279 0.89502525]	[498.23168945 274.94711304 0.91701043]	[457.1307373 280.13925171 0.80336726]	[518.74591064 277.72512817 0.91885585]	[5.88096924e+02 9.08739441e+02 8.26691747e-01]	[6.06103760e+02 8.98463562e+02 7.86245406e-01]	[5.85424744e+02 8.80521667e+02 7.06779182e-01]	[4.82840057e+02 8.98455322e+02 8.39666009e-01]	[4.64884857e+02 8.95841187e+02 8.16616118e-01]	[4.82909668e+02 8.75343140e+02 7.94006288e-01]
[482.71429443 282.75799561 0.89829689]	[482.75946045 367.41073608 0.89931047]	[418.75942993 362.23675537 0.86512029]	[395.57461548 470.0269165 0.85095769]	[382.75772095 565.00531006 0.89984572]	[544.29052734 375.00265503 0.8507508 ]	[564.9475708 480.21038818 0.90738541]	[585.3807373 572.61578369 0.87228507]	[485.46142578 562.36523438 0.73540092]	[444.36380005 564.88116455 0.72516948]	[462.38092041 721.40551758 0.79988658]	[480.32415771 870.14007568 0.8992157 ]	[526.54510498 562.26623535 0.71675003]	[554.61364746 708.69158936 0.81636828]	[5.85568848e+02 8.70306824e+02 8.39844108e-01]	[467.4223938 274.93606567 0.90678191]	[495.69619751 274.92657471 0.89089203]	[454.60540771 280.16235352 0.79449165]	[516.17590332 280.1043396 0.8923561 ]	[5.88104675e+02 9.08725830e+02 8.25158894e-01]	[6.08497681e+02 8.98448364e+02 7.84463644e-01]	[5.85427307e+02 8.80489990e+02 7.09388554e-01]	[4.82847839e+02 8.98452332e+02 8.41623127e-01]	[4.64890961e+02 8.95840088e+02 8.17149162e-01]	[4.82911102e+02 8.75336487e+02 7.94880748e-01]
[480.28161621 282.72076416 0.90007007]	[480.36950684 367.42407227 0.8985678 ]	[418.68902588 362.25540161 0.86266196]	[395.5456543 472.54589844 0.84812641]	[380.33889771 564.99591064 0.90880364]	[541.88647461 374.99761963 0.85186183]	[564.88903809 480.17520142 0.90942347]	[585.33441162 570.05560303 0.88274103]	[485.396698 562.33007812 0.74105811]	[444.30709839 564.86010742 0.72943282]	[462.3609314 721.37835693 0.79999298]	[480.32452393 870.14160156 0.90034616]	[526.47808838 559.81359863 0.72236848]	[552.07983398 708.68725586 0.81972021]	[5.85565247e+02 8.70310730e+02 8.39943349e-01]	[464.89804077 274.9335022 0.91987383]	[493.08023071 274.92462158 0.87840074]	[454.56472778 280.14648438 0.80883658]	[511.02896118 280.125 0.88150746]	[5.88097534e+02 9.08732971e+02 8.20706546e-01]	[6.06110046e+02 8.98448181e+02 7.80044317e-01]	[5.85428345e+02 8.80494751e+02 7.07899094e-01]	[4.82835876e+02 8.98459106e+02 8.40092123e-01]	[4.64885559e+02 8.95839417e+02 8.13653171e-01]	[4.82907928e+02 8.75338806e+02 7.91296482e-01]
[480.17633057 282.73083496 0.88622385]	[480.30090332 367.38812256 0.90370476]	[418.64315796 362.21377563 0.86583805]	[393.03036499 472.53561401 0.83744377]	[380.26394653 564.93267822 0.92796081]	[541.84429932 375.0213623 0.85563946]	[564.82788086 480.16235352 0.90553927]	[582.95349121 567.56726074 0.8982355 ]	[485.35372925 562.29003906 0.74697471]	[441.8944397 562.38964844 0.73730946]	[462.34475708 718.86761475 0.80354977]	[480.31924438 870.15008545 0.90278888]	[526.44433594 559.79272461 0.730941 ]	[549.60253906 708.67425537 0.8228206 ]	[5.85556885e+02 8.72701416e+02 8.41795921e-01]	[462.42648315 274.95346069 0.94082475]	[490.50823975 274.9223938 0.87858063]	[452.0177002 280.14593506 0.79165751]	[508.4977417 280.1178894 0.88680816]	[5.90539001e+02 9.08730164e+02 8.19969058e-01]	[6.08495972e+02 8.98449951e+02 7.82939851e-01]	[5.85416382e+02 8.80529968e+02 7.10012615e-01]	[4.82827179e+02 8.98458801e+02 8.38936388e-01]	[4.64878265e+02 8.95843567e+02 8.12578559e-01]	[4.82903259e+02 8.75353027e+02 7.93861806e-01]
[480.10888672 282.75598145 0.87256807]	[480.24752808 367.36032104 0.90361887]	[418.60305786 359.82467651 0.86410129]	[390.49526978 475.08267212 0.83438039]	[380.21292114 564.94842529 0.92405361]	[541.76617432 375.01168823 0.84880733]	[562.4564209 480.16882324 0.91155219]	[582.89752197 567.54931641 0.90438545]	[482.94555664 562.28338623 0.74574906]	[441.85369873 562.402771 0.733895 ]	[462.33859253 718.86987305 0.80464488]	[480.31015015 870.16607666 0.90623558]	[526.39257812 559.77038574 0.72592503]	[549.56341553 708.66564941 0.8258397 ]	[5.85545654e+02 8.70310425e+02 8.44435930e-01]	[462.35900879 274.98696899 0.95727962]	[487.98077393 274.93692017 0.88688016]	[449.44818115 280.12643433 0.80207676]	[506.01260376 280.10116577 0.90183967]	[5.88109680e+02 9.08742188e+02 8.24151099e-01]	[6.06108582e+02 8.98451904e+02 7.83957779e-01]	[5.85408813e+02 8.80500488e+02 7.11914659e-01]	[4.82832031e+02 8.98469727e+02 8.32422793e-01]	[4.64883240e+02 8.95859192e+02 8.05349410e-01]	[4.82892426e+02 8.75365295e+02 7.98166931e-01]
[477.71643066 282.74032593 0.87287462]	[480.18734741 367.34100342 0.89913505]	[418.54925537 359.79852295 0.85783494]	[387.94958496 475.12097168 0.83359778]	[380.12173462 564.8614502 0.93451494]	[541.71343994 374.9979248 0.83762133]	[562.41674805 480.13525391 0.90458083]	[582.82104492 567.52606201 0.90130615]	[482.89068604 562.32397461 0.75419551]	[441.81060791 562.44458008 0.74116063]	[462.32125854 716.32611084 0.80338705]	[480.29626465 870.16705322 0.90603721]	[523.95892334 559.79785156 0.73437178]	[549.56262207 708.65948486 0.82373822]	[5.85532288e+02 8.70289612e+02 8.46315145e-01]	[462.3223877 274.97271729 0.96460128]	[487.96014404 274.92599487 0.88822579]	[446.93075562 280.13363647 0.8015281 ]	[505.97207642 280.11001587 0.90423101]	[5.88107849e+02 9.08725769e+02 8.21556687e-01]	[6.06107239e+02 8.98429749e+02 7.83967197e-01]	[5.85396545e+02 8.80463501e+02 7.08346248e-01]	[4.82835663e+02 8.98479492e+02 8.29384029e-01]	[4.64881500e+02 8.95871887e+02 8.02014053e-01]	[4.82873169e+02 8.75366211e+02 8.00116241e-01]
[477.63085938 282.72546387 0.86651033]	[480.15133667 367.33166504 0.89108568]	[416.13198853 359.78051758 0.85575545]	[387.86264038 472.6010437 0.83091295]	[377.72705078 564.93841553 0.93084788]	[539.28198242 375.02163696 0.83300906]	[562.41973877 477.74624634 0.90240425]	[582.78753662 567.5637207 0.88862556]	[482.88223267 562.29272461 0.75107384]	[441.80102539 562.41174316 0.73648071]	[462.30218506 716.31018066 0.80589563]	[480.29129028 870.11804199 0.89590812]	[523.95373535 559.75524902 0.73005199]	[549.53253174 708.64764404 0.83122081]	[5.85521362e+02 8.70237854e+02 8.48180771e-01]	[462.25994873 274.97253418 0.96987486]	[485.47360229 274.92019653 0.8958295 ]	[446.86349487 280.13986206 0.79306227]	[505.93969727 280.10968018 0.90753943]	[5.88091980e+02 9.08698975e+02 8.37083340e-01]	[6.06098938e+02 8.95978943e+02 7.97731042e-01]	[5.85395447e+02 8.77932007e+02 7.15046227e-01]	[4.82836121e+02 8.98460938e+02 8.33653390e-01]	[4.64875092e+02 8.95850281e+02 8.07970941e-01]	[4.82874664e+02 8.75321777e+02 7.95625567e-01]
[475.08685303 280.25592041 0.85885918]	[477.7154541 367.33029175 0.87290752]	[416.05151367 359.79541016 0.84218049]	[382.85827637 472.58810425 0.84622175]	[377.62600708 564.93280029 0.92871004]	[539.17242432 374.98736572 0.81371182]	[562.33886719 477.74664307 0.90184641]	[580.32067871 567.58953857 0.86327368]	[482.82635498 562.31243896 0.75786257]	[441.75698853 562.41864014 0.74174351]	[462.23577881 713.75909424 0.80977315]	[480.2906189 870.10717773 0.89569306]	[523.89648438 559.77398682 0.7347706 ]	[547.0670166 708.61102295 0.84300596]	[5.85509277e+02 8.70212646e+02 8.48148108e-01]	[459.84432983 274.93557739 0.96373129]	[485.34817505 274.87719727 0.90998876]	[444.32235718 280.14715576 0.80602723]	[503.48138428 280.12145996 0.92757303]	[5.90540222e+02 9.08674011e+02 8.37586403e-01]	[6.08497253e+02 8.95961609e+02 8.04468751e-01]	[5.85367920e+02 8.77917419e+02 7.15414286e-01]	[4.82839233e+02 8.98464783e+02 8.39028060e-01]	[4.64886902e+02 8.95859375e+02 8.12730134e-01]	[4.82872131e+02 8.75313416e+02 7.99356699e-01]
[472.57623291 280.24694824 0.85499525]	[477.61138916 364.87640381 0.85527515]	[413.50827026 359.82559204 0.82305312]	[382.74008179 472.58810425 0.86494052]	[377.58984375 564.93518066 0.92425179]	[536.65698242 372.52584839 0.80583614]	[562.31646729 477.73538208 0.89706016]	[580.29736328 570.02679443 0.85746258]	[482.78665161 562.31463623 0.7607879 ]	[441.73956299 562.4442749 0.74585724]	[462.21807861 713.78930664 0.80725437]	[480.27813721 870.11303711 0.89448535]	[523.85211182 559.74053955 0.73708153]	[547.05712891 708.61273193 0.84154975]	[5.85507507e+02 8.70222961e+02 8.47916842e-01]	[459.80749512 274.92025757 0.9581722 ]	[482.94091797 274.87045288 0.91592157]	[441.89868164 280.11141968 0.84478825]	[503.43087769 280.10116577 0.94039863]	[5.90573608e+02 9.08690308e+02 8.34390044e-01]	[6.08513489e+02 8.95969238e+02 8.02699745e-01]	[5.85366699e+02 8.77933411e+02 7.14556754e-01]	[4.82839752e+02 8.98439819e+02 8.38277578e-01]	[4.64884583e+02 8.95839661e+02 8.10822666e-01]	[4.82857483e+02 8.75317871e+02 7.96323836e-01]
[472.51101685 280.24746704 0.8518033 ]	[475.10110474 364.84396362 0.84601861]	[410.9447937 362.21780396 0.81701839]	[380.31240845 475.06924438 0.87796074]	[377.56448364 564.9786377 0.92038518]	[534.11645508 372.45727539 0.79987103]	[562.29602051 480.16455078 0.90728676]	[580.26934814 570.02661133 0.85283309]	[482.74673462 562.29888916 0.76273888]	[441.70236206 562.42468262 0.75040829]	[462.20153809 713.77520752 0.81177974]	[480.27514648 870.09564209 0.89046544]	[523.82373047 559.72033691 0.73944682]	[547.02325439 708.60406494 0.84813887]	[5.85480652e+02 8.70191345e+02 8.50986719e-01]	[459.77615356 274.90704346 0.95446289]	[482.89196777 274.88766479 0.92900753]	[441.80953979 280.10696411 0.87465304]	[503.38848877 280.11083984 0.94315761]	[5.90594910e+02 9.08693848e+02 8.36098611e-01]	[6.08523315e+02 8.95951233e+02 8.07783246e-01]	[5.82983276e+02 8.77900513e+02 7.11048901e-01]	[4.82836548e+02 8.98433960e+02 8.39614689e-01]	[4.64875244e+02 8.93458313e+02 8.12975526e-01]	[4.82857574e+02 8.72927307e+02 7.94542372e-01]
[469.97518921 282.67129517 0.85315007]	[475.06945801 364.8444519 0.84234011]	[408.43502808 362.25515747 0.81587237]	[380.29421997 472.5909729 0.87728053]	[377.51785278 564.95239258 0.91199815]	[531.6206665 369.97644043 0.79899758]	[562.2635498 480.18386841 0.90715039]	[580.262146 570.01922607 0.851556 ]	[482.74356079 559.82995605 0.75946325]	[441.68530273 562.37097168 0.74897915]	[462.20437622 713.76269531 0.81358767]	[480.28005981 870.10656738 0.89429665]	[523.83691406 557.23876953 0.74181592]	[547.01171875 708.59967041 0.84785378]	[5.85473145e+02 8.70175598e+02 8.51324081e-01]	[459.72320557 274.90762329 0.94866037]	[482.83410645 274.89428711 0.94633651]	[441.74368286 280.10742188 0.87444866]	[503.33798218 280.10961914 0.94326788]	[5.90583557e+02 9.08691467e+02 8.36913049e-01]	[6.08514832e+02 8.95942810e+02 8.09820235e-01]	[5.85350891e+02 8.75444946e+02 7.11539328e-01]	[4.82844208e+02 8.98449280e+02 8.37797642e-01]	[4.64887817e+02 8.95847412e+02 8.09578359e-01]	[4.82860016e+02 8.72937256e+02 7.97681153e-01]
[467.44415283 282.67709351 0.85951352]	[472.54931641 364.87194824 0.83307171]	[405.87319946 362.3097229 0.81456596]	[380.27441406 472.57272339 0.87928426]	[377.49642944 564.97930908 0.90803212]	[531.58831787 372.44274902 0.79877925]	[562.23272705 480.17453003 0.90379524]	[580.25567627 567.58355713 0.8543399 ]	[480.38034058 562.31140137 0.76770318]	[439.32489014 562.44128418 0.7536298 ]	[462.1953125 713.77307129 0.81372458]	[480.27978516 870.12072754 0.89585483]	[523.80187988 559.73840332 0.74672157]	[547.01916504 708.62756348 0.84174913]	[5.85471130e+02 8.70155273e+02 8.51996422e-01]	[459.66976929 274.89981079 0.93575293]	[482.77420044 274.90988159 0.96073472]	[441.6937561 280.10546875 0.88267213]	[503.25558472 280.11837769 0.94048643]	[5.90585876e+02 9.08676453e+02 8.35471213e-01]	[6.08512390e+02 8.95926941e+02 8.14691544e-01]	[5.82980103e+02 8.75421082e+02 7.16108501e-01]	[4.82839600e+02 8.98452087e+02 8.34950626e-01]	[4.64883423e+02 8.95854492e+02 8.07605743e-01]	[4.82864532e+02 8.75329590e+02 7.95404315e-01]
[464.97293091 280.24411011 0.86654991]	[472.52703857 367.35021973 0.82892555]	[405.85211182 362.34152222 0.81016225]	[380.24478149 475.07977295 0.88151628]	[375.07730103 564.9987793 0.89917898]	[531.55993652 372.44439697 0.79870319]	[562.20629883 480.15560913 0.89122105]	[580.2734375 567.57025146 0.85868979]	[480.37841797 562.34991455 0.77433491]	[441.66934204 564.89093018 0.75752032]	[462.1918335 716.25274658 0.81189859]	[480.28787231 870.12957764 0.89846373]	[523.79394531 559.7557373 0.74773777]	[547.03265381 708.63299561 0.83994544]	[5.85472961e+02 8.70160278e+02 8.53152454e-01]	[459.60766602 274.88833618 0.92015743]	[482.71603394 274.89535522 0.95568955]	[439.32351685 280.10870361 0.87286156]	[500.88406372 280.09484863 0.93700314]	[5.90583923e+02 9.08679626e+02 8.34504485e-01]	[6.08514343e+02 8.95930359e+02 8.12767267e-01]	[5.82979248e+02 8.75422424e+02 7.15930223e-01]	[4.82854614e+02 8.98458679e+02 8.31093550e-01]	[4.64896149e+02 8.95863831e+02 8.02795053e-01]	[4.82870056e+02 8.75341064e+02 7.96702981e-01]
[464.97601318 280.24411011 0.86586714]	[472.52676392 367.34710693 0.8292591 ]	[405.85043335 362.33810425 0.81123704]	[380.24429321 475.08105469 0.88157195]	[375.07617188 564.9956665 0.89921814]	[531.55706787 372.4420166 0.79887462]	[562.2088623 480.15869141 0.89226586]	[580.27276611 567.57122803 0.85861272]	[482.71347046 562.36535645 0.77467847]	[441.66842651 564.90411377 0.75693589]	[462.19488525 713.79034424 0.81226015]	[480.28607178 870.1239624 0.89811808]	[523.80004883 559.76965332 0.74930763]	[547.03491211 708.63769531 0.83920264]	[5.85473450e+02 8.70165955e+02 8.54626894e-01]	[459.61038208 274.88726807 0.92013538]	[482.71798706 274.89599609 0.95601857]	[439.322052 280.10891724 0.87438244]	[500.8835144 280.09671021 0.93732983]	[5.90585022e+02 9.08675049e+02 8.33616257e-01]	[6.08514282e+02 8.95926147e+02 8.13413799e-01]	[5.82978699e+02 8.75427979e+02 7.17620552e-01]	[4.82853302e+02 8.98456238e+02 8.30134809e-01]	[4.64895264e+02 8.95862915e+02 8.03363740e-01]	[4.82869537e+02 8.75338074e+02 7.96343148e-01]
[464.93405151 282.66995239 0.86506492]	[470.02474976 367.35525513 0.82915723]	[405.81533813 362.33325195 0.81662178]	[380.21951294 475.12896729 0.88283038]	[375.06884766 565.04125977 0.89037913]	[529.07086182 372.44476318 0.80192101]	[559.82788086 480.13821411 0.88610983]	[580.27850342 567.57830811 0.85747087]	[480.36294556 562.39306641 0.77462018]	[439.32000732 564.9286499 0.75321233]	[462.20202637 716.28564453 0.81039369]	[480.29708862 870.14147949 0.90189755]	[523.78308105 559.79412842 0.74818808]	[547.01794434 708.63293457 0.84352863]	[5.85477539e+02 8.70159607e+02 8.52187872e-01]	[457.20123291 274.89736938 0.91430539]	[480.36816406 274.90289307 0.95282394]	[439.28109741 277.74197388 0.85417837]	[500.84768677 277.72851562 0.93771625]	[5.90588196e+02 9.08683655e+02 8.35596800e-01]	[6.08518433e+02 8.95934631e+02 8.12344015e-01]	[5.82980713e+02 8.75424194e+02 7.16351509e-01]	[4.82861786e+02 8.98488770e+02 8.23292673e-01]	[4.64905426e+02 8.95886475e+02 7.95692921e-01]	[4.82880096e+02 8.75350525e+02 8.00206423e-01]
[464.87796021 282.67538452 0.8706398 ]	[469.98565674 367.39794922 0.82931036]	[403.38317871 364.77474976 0.81617171]	[380.20565796 475.12585449 0.88111013]	[375.06781006 565.05908203 0.88628846]	[529.02185059 372.48114014 0.80987638]	[559.80670166 480.14556885 0.88443673]	[580.29827881 567.54516602 0.86407232]	[480.34237671 562.39672852 0.77412677]	[439.30151367 564.93572998 0.75309318]	[462.21243286 716.33813477 0.8080045 ]	[480.30133057 870.14178467 0.90082431]	[523.76751709 559.80181885 0.74651515]	[547.00756836 708.65185547 0.84078979]	[5.85477722e+02 8.70161255e+02 8.51318479e-01]	[457.1479187 274.89630127 0.90723974]	[480.324646 274.91281128 0.95027459]	[439.23284912 277.74362183 0.85844296]	[500.81112671 277.72418213 0.94246882]	[5.90579956e+02 9.08658447e+02 8.38908792e-01]	[6.08514954e+02 8.95918823e+02 8.23958337e-01]	[5.85347717e+02 8.75425476e+02 7.12271512e-01]	[4.82869781e+02 8.98477905e+02 8.25924456e-01]	[4.64909119e+02 8.95874084e+02 7.97562301e-01]	[4.82889771e+02 8.75336609e+02 8.00556004e-01]
[464.85165405 282.66802979 0.87243402]	[467.48440552 367.4133606 0.83243543]	[403.35394287 364.77954102 0.82141441]	[380.1963501 475.17611694 0.88305527]	[375.06546021 567.46173096 0.87891698]	[528.98419189 372.49765015 0.815943 ]	[559.80462646 480.168396 0.888726 ]	[580.3326416 567.50280762 0.88024861]	[480.36404419 562.40637207 0.77752483]	[439.32443237 564.95843506 0.75232822]	[462.21496582 716.28881836 0.81150037]	[480.31018066 870.13977051 0.9002381 ]	[523.78167725 559.80883789 0.75120974]	[546.96435547 708.60406494 0.85238111]	[5.85475220e+02 8.67696960e+02 8.42029214e-01]	[457.12103271 274.89544678 0.90320551]	[480.29605103 274.90606689 0.94585711]	[439.21438599 280.09664917 0.86887455]	[500.78744507 277.70367432 0.94850034]	[5.88098206e+02 9.08609558e+02 8.35190773e-01]	[6.06081726e+02 8.95875488e+02 8.24137211e-01]	[5.85360596e+02 8.75341187e+02 7.10670054e-01]	[4.82883240e+02 8.98495117e+02 8.26240778e-01]	[4.64925385e+02 8.95888733e+02 7.96894133e-01]	[4.82899170e+02 8.75328674e+02 7.97415555e-01]
[464.84313965 282.69949341 0.87073505]	[467.45471191 369.89532471 0.83575046]	[403.32748413 364.79904175 0.82293069]	[380.18981934 477.61816406 0.88724041]	[375.05938721 567.48016357 0.87471294]	[526.54174805 372.5005188 0.81791294]	[559.81433105 480.21252441 0.89559186]	[580.36767578 567.50952148 0.88547808]	[480.37591553 562.41882324 0.77589828]	[439.32369995 564.97003174 0.7514416 ]	[462.21353149 716.33905029 0.81153345]	[480.31594849 870.13781738 0.89989036]	[523.8104248 559.82055664 0.75038695]	[546.96673584 708.64562988 0.85581046]	[5.85414490e+02 8.67674255e+02 8.52233291e-01]	[457.11398315 274.91314697 0.90482116]	[480.27813721 274.92306519 0.94475913]	[439.19610596 280.1104126 0.85886919]	[500.76626587 277.68667603 0.94963205]	[5.88071472e+02 9.06111084e+02 8.40870440e-01]	[6.06031372e+02 8.93432312e+02 8.50121081e-01]	[5.82938538e+02 8.72927551e+02 7.20643401e-01]	[4.82886688e+02 8.98492493e+02 8.27453852e-01]	[4.64934296e+02 8.95888550e+02 7.96477437e-01]	[4.82906311e+02 8.75321960e+02 7.94955254e-01]
[464.83068848 282.73904419 0.86723375]	[467.43280029 369.91436768 0.83818519]	[403.31188965 364.80737305 0.82379389]	[380.18521118 477.62838745 0.88922936]	[375.04928589 567.47686768 0.87323743]	[526.5223999 372.52163696 0.82211733]	[559.7878418 480.21682739 0.89767027]	[582.74700928 567.53601074 0.88743663]	[480.37121582 562.37023926 0.77937692]	[441.66473389 564.92687988 0.75563729]	[462.20547485 716.32843018 0.81382674]	[480.3097229 867.67675781 0.88927972]	[523.79315186 559.76446533 0.75119007]	[544.550354 708.62902832 0.86574376]	[5.82931702e+02 8.57433838e+02 8.41975510e-01]	[457.10476685 274.92828369 0.90636349]	[480.27120972 274.9487915 0.94902301]	[439.18347168 280.1144104 0.84787792]	[500.75741577 277.69869995 0.94817942]	[5.87991089e+02 9.03599304e+02 8.27723980e-01]	[6.05914368e+02 8.93342957e+02 8.60857069e-01]	[5.80360229e+02 8.70214966e+02 6.72036886e-01]	[4.82893158e+02 8.98475464e+02 8.35689545e-01]	[4.64936554e+02 8.95865112e+02 8.04538846e-01]	[4.82902069e+02 8.72867798e+02 7.98004210e-01]
[464.82064819 282.78036499 0.86215973]	[464.96658325 369.91625977 0.8430137 ]	[403.25875854 364.80194092 0.83075947]	[380.17681885 477.64181519 0.89375621]	[375.06439209 567.4576416 0.88242519]	[526.48199463 372.52975464 0.82876372]	[559.75238037 480.20291138 0.89127767]	[582.76983643 567.49066162 0.90174979]	[480.3425293 562.32177734 0.77982628]	[441.66720581 564.88391113 0.75856447]	[462.21530151 718.87414551 0.80945718]	[480.28341675 867.68756104 0.8893804 ]	[521.4029541 557.26525879 0.74677646]	[544.50762939 708.6239624 0.85714614]	[582.7411499 852.28875732 0.85406506]	[457.10400391 274.95571899 0.90957731]	[480.24884033 274.97998047 0.95335853]	[439.17080688 280.13095093 0.83873886]	[500.72558594 277.70016479 0.9478606 ]	[5.85462280e+02 8.93270142e+02 8.64589870e-01]	[6.03397400e+02 8.88127441e+02 8.30286741e-01]	[5.77691895e+02 8.67572510e+02 7.03858495e-01]	[4.82899475e+02 8.98474792e+02 8.37192535e-01]	[4.64945984e+02 8.95864441e+02 8.00580740e-01]	[4.82860382e+02 8.72873596e+02 8.02861392e-01]
[464.81616211 285.25302124 0.86049592]	[464.96420288 369.92358398 0.84315646]	[403.25912476 364.81451416 0.82995015]	[380.16574097 477.66137695 0.89578891]	[375.05233765 567.4664917 0.87924051]	[526.47473145 372.5194397 0.82789952]	[559.72558594 480.20858765 0.888991 ]	[582.76818848 567.47381592 0.90484136]	[480.33920288 562.32965088 0.78172112]	[439.32247925 564.89056396 0.75727719]	[462.21438599 718.83520508 0.80939931]	[480.2772522 867.63781738 0.87925613]	[521.40814209 559.71600342 0.75045305]	[544.51733398 708.6517334 0.85680866]	[5.77787109e+02 8.47127563e+02 8.13742280e-01]	[457.09094238 274.96658325 0.90926313]	[480.24365234 274.99316406 0.95422387]	[439.14846802 280.12545776 0.85199541]	[500.71438599 277.7008667 0.94762737]	[5.82897644e+02 8.88126770e+02 8.58690619e-01]	[6.00806458e+02 8.75402283e+02 8.01238775e-01]	[5.72639404e+02 8.52346924e+02 7.22612321e-01]	[4.82907562e+02 8.98449951e+02 8.30729067e-01]	[4.64951385e+02 8.95846924e+02 8.00752044e-01]	[4.82857178e+02 8.72830566e+02 7.98246801e-01]
[462.44708252 285.25274658 0.86185491]	[464.9546814 369.93643188 0.8454259 ]	[403.25598145 364.82327271 0.82950521]	[380.15933228 477.69885254 0.89922202]	[375.03451538 567.50213623 0.86933571]	[526.45800781 372.52420044 0.83008772]	[559.69940186 480.21154785 0.8858794 ]	[582.76708984 567.50238037 0.90033615]	[480.30853271 562.32226562 0.78464067]	[439.29922485 564.88232422 0.76225919]	[462.21417236 716.25927734 0.81437129]	[480.27053833 867.59326172 0.87050027]	[521.37463379 557.25817871 0.74906373]	[544.46398926 708.6159668 0.86264008]	[5.70072449e+02 8.34367126e+02 8.08314860e-01]	[457.06951904 274.96392822 0.90596485]	[480.23141479 274.98587036 0.9514668 ]	[439.12857056 280.13186646 0.85465002]	[500.70159912 277.6907959 0.94631755]	[5.80304321e+02 8.77992188e+02 8.03987265e-01]	[5.93155273e+02 8.72777893e+02 7.86934614e-01]	[5.67504517e+02 8.47139832e+02 7.24919498e-01]	[4.82931305e+02 8.98421875e+02 8.25725615e-01]	[4.67394226e+02 8.93463379e+02 7.97776937e-01]	[4.82843903e+02 8.72784851e+02 7.95607388e-01]
[462.44476318 285.25750732 0.86099154]	[464.95721436 369.93276978 0.84554374]	[403.2520752 364.81784058 0.83111572]	[380.16870117 477.69113159 0.89893353]	[375.01596069 567.52911377 0.86068618]	[526.46557617 372.51651001 0.82901347]	[559.70178223 480.21646118 0.88635004]	[582.74786377 567.47680664 0.89952141]	[480.29953003 562.34307861 0.78701627]	[439.29263306 564.90307617 0.76659209]	[462.21951294 716.27545166 0.81728268]	[480.26168823 867.6026001 0.8722654 ]	[521.36785889 559.73114014 0.75206637]	[544.43157959 708.64007568 0.87333703]	[567.48999023 831.67926025 0.86138034]	[454.64193726 274.96566772 0.90487444]	[480.22869873 274.98757935 0.95124519]	[439.09906006 280.14047241 0.86080331]	[500.68704224 277.697052 0.94216216]	[5.72669250e+02 8.72711182e+02 8.61647189e-01]	[5.88038330e+02 8.67605896e+02 8.31510365e-01]	[5.64979614e+02 8.36904480e+02 7.66615570e-01]	[4.82920288e+02 8.98426880e+02 8.23909402e-01]	[4.64965210e+02 8.95840088e+02 7.98712134e-01]	[4.82844208e+02 8.72785156e+02 8.00058424e-01]
[462.42932129 285.25961304 0.86264724]	[464.94696045 369.92965698 0.84747052]	[400.86651611 364.82687378 0.83326054]	[380.16488647 477.71710205 0.90341473]	[375.01055908 567.56469727 0.85124993]	[526.45562744 372.49032593 0.83126241]	[559.70544434 480.22750854 0.8906436 ]	[582.737854 567.44140625 0.89767319]	[480.29571533 562.34466553 0.79193395]	[439.29589844 564.90496826 0.76608855]	[462.25106812 713.77966309 0.81781006]	[4.80267334e+02 8.65124817e+02 8.64128053e-01]	[521.35620117 559.73406982 0.75526637]	[544.41693115 708.69708252 0.84960926]	[564.80609131 818.90460205 0.84542859]	[454.61401367 274.97207642 0.90370268]	[480.21160889 274.98947144 0.94903994]	[439.06994629 280.18023682 0.86165535]	[500.67657471 277.70507812 0.93915021]	[5.67449951e+02 8.67606506e+02 7.97563791e-01]	[5.85399353e+02 8.54840210e+02 7.77822495e-01]	[5.62321350e+02 8.26619751e+02 6.79887772e-01]	[4.85347229e+02 8.98420044e+02 8.23846877e-01]	[4.67443420e+02 8.95850708e+02 7.99493849e-01]	[4.82830444e+02 8.72736328e+02 7.87817538e-01]
[462.42300415 285.25689697 0.86349475]	[464.95782471 369.92590332 0.84585625]	[403.24514771 364.81964111 0.83240724]	[380.15661621 477.72180176 0.90286362]	[374.97372437 567.56207275 0.84572232]	[526.46801758 372.49298096 0.82937157]	[559.70935059 480.23565674 0.89288425]	[580.3381958 567.44995117 0.89193583]	[480.28726196 562.3104248 0.7921707 ]	[439.28167725 564.86151123 0.77232897]	[462.23815918 713.72589111 0.82415015]	[4.80277466e+02 8.65119446e+02 8.61281335e-01]	[521.35119629 559.71826172 0.75646049]	[544.37200928 708.65093994 0.85694563]	[562.34552002 811.26538086 0.88885337]	[454.60559082 274.9647522 0.90236437]	[480.20858765 274.98248291 0.94799137]	[436.70071411 280.1706543 0.86333781]	[500.67446899 277.7020874 0.93841475]	[5.62344360e+02 8.60001709e+02 7.91276336e-01]	[5.80236267e+02 8.52275146e+02 7.66453564e-01]	[5.59839783e+02 8.16364380e+02 6.42667830e-01]	[4.82956421e+02 8.98413818e+02 8.22412312e-01]	[4.67425751e+02 8.93460571e+02 8.03579390e-01]	[4.82846802e+02 8.72741394e+02 7.82630920e-01]
[462.41717529 285.24938965 0.86398029]	[464.95700073 369.92355347 0.84532905]	[400.8704834 364.82794189 0.83231145]	[380.15768433 477.7265625 0.90404022]	[372.5267334 567.55310059 0.84322548]	[526.46777344 372.48907471 0.82894111]	[559.69714355 480.24942017 0.89281678]	[580.32757568 567.55389404 0.87231702]	[480.28631592 562.29425049 0.78974664]	[439.28497314 564.84631348 0.77315384]	[462.24423218 711.23876953 0.83054829]	[4.80280365e+02 8.65136047e+02 8.61229658e-01]	[521.34436035 557.25384521 0.75331926]	[544.33270264 708.50836182 0.87119424]	[559.82476807 808.71411133 0.86568117]	[454.59655762 274.95715332 0.90040493]	[480.20477295 274.97595215 0.9456839 ]	[436.69137573 280.16439819 0.86015362]	[500.67611694 277.69070435 0.93961531]	[5.59738098e+02 8.52283447e+02 7.90275514e-01]	[5.70127319e+02 8.47154419e+02 7.51510680e-01]	[5.57253113e+02 8.11318848e+02 6.66382492e-01]	[4.82942169e+02 8.98414551e+02 8.23368073e-01]	[4.67420471e+02 8.93459290e+02 8.00867498e-01]	[4.82853149e+02 8.72756897e+02 7.86265671e-01]
[462.41714478 285.24804688 0.8640762 ]	[464.95913696 369.92376709 0.84480846]	[400.87081909 364.82849121 0.83188838]	[380.15667725 477.71624756 0.90331316]	[372.52041626 567.55621338 0.84194344]	[526.4708252 372.49014282 0.82850552]	[559.70166016 480.24481201 0.89200073]	[580.32769775 567.55206299 0.87214309]	[480.28894043 562.29376221 0.79022777]	[439.28295898 564.84301758 0.773848 ]	[462.24703979 711.23217773 0.83143175]	[4.80282166e+02 8.65136780e+02 8.61623824e-01]	[521.35119629 557.25622559 0.7547521 ]	[544.33062744 708.49969482 0.86962199]	[559.82696533 808.71026611 0.86543643]	[454.59527588 274.9571228 0.90059268]	[480.20394897 274.97491455 0.9455055 ]	[436.69018555 280.16589355 0.86029685]	[500.67541504 277.68902588 0.93944412]	[5.59733032e+02 8.52294739e+02 7.92583466e-01]	[5.70124023e+02 8.47169617e+02 7.54741728e-01]	[5.57258179e+02 8.11315674e+02 6.65826321e-01]	[4.82944458e+02 8.98413208e+02 8.23691785e-01]	[4.67421265e+02 8.93459229e+02 8.02359819e-01]	[4.82858093e+02 8.72757141e+02 7.86011040e-01]
[462.40914917 285.23269653 0.86613256]	[464.96310425 369.92724609 0.84441781]	[403.24786377 364.82598877 0.8311497 ]	[380.15466309 477.73806763 0.90582228]	[372.51916504 567.56066895 0.8416329 ]	[526.4710083 372.49945068 0.82858527]	[559.71600342 480.27664185 0.89490235]	[580.31134033 567.59393311 0.86233169]	[480.28079224 562.28442383 0.78971148]	[439.27783203 562.44390869 0.77487123]	[462.23718262 711.23419189 0.82775366]	[4.80282349e+02 8.65108643e+02 8.57521296e-01]	[521.33551025 557.24279785 0.75340432]	[544.29486084 706.10186768 0.86409307]	[557.26379395 803.46722412 0.80367333]	[454.58166504 274.95196533 0.89932752]	[480.19723511 274.96560669 0.9433459 ]	[436.69335938 280.17687988 0.85781193]	[500.67526245 277.69003296 0.93885821]	[5.49576538e+02 8.49736389e+02 7.88157821e-01]	[5.67481018e+02 8.42048950e+02 7.49548674e-01]	[5.54645996e+02 8.08545776e+02 6.71421170e-01]	[4.82925323e+02 8.95982971e+02 8.15579414e-01]	[4.67397461e+02 8.93447388e+02 7.97500610e-01]	[4.82872833e+02 8.72743347e+02 7.86769867e-01]
[462.40896606 285.23257446 0.86562568]	[464.97311401 369.95391846 0.8431645 ]	[403.26116943 364.84732056 0.82757807]	[380.17523193 477.71841431 0.90517664]	[372.53396606 567.55914307 0.84552205]	[526.48913574 372.5272522 0.82767725]	[559.70007324 480.26098633 0.89328355]	[580.30541992 567.59283447 0.86196536]	[480.27801514 562.29919434 0.79676133]	[439.28204346 564.8583374 0.7810787 ]	[462.23822021 711.22241211 0.83032709]	[4.80282349e+02 8.65130249e+02 8.60930562e-01]	[521.32989502 557.24468994 0.75714219]	[544.30029297 706.00683594 0.84087884]	[554.64996338 793.23602295 0.830257 ]	[454.58255005 274.94979858 0.89917278]	[480.19595337 274.96322632 0.94262373]	[436.69815063 280.17022705 0.85828257]	[500.67684937 277.68023682 0.94162637]	[5.46971191e+02 8.41992798e+02 7.91163206e-01]	[5.64995789e+02 8.31811340e+02 8.01578760e-01]	[5.49586426e+02 7.95853577e+02 6.88114464e-01]	[4.82936920e+02 8.98410278e+02 8.05105746e-01]	[4.67415222e+02 8.93456970e+02 7.90316403e-01]	[4.82850616e+02 8.72763428e+02 7.89483786e-01]
[462.41174316 282.76785278 0.868222 ]	[467.40509033 369.97732544 0.84120429]	[403.28762817 364.85791016 0.82318759]	[380.18490601 477.72143555 0.90501732]	[372.53570557 567.55224609 0.84747541]	[526.51629639 374.97412109 0.82669353]	[559.70391846 480.28152466 0.89757526]	[580.29547119 570.08453369 0.85402018]	[480.27157593 562.31481934 0.79931718]	[439.26922607 564.87225342 0.78169966]	[462.24523926 711.2543335 0.82445252]	[4.80311768e+02 8.65139282e+02 8.63967359e-01]	[521.32775879 557.25769043 0.75901693]	[544.35894775 706.11572266 0.82524502]	[549.5925293 788.20654297 0.84679806]	[454.59710693 274.94641113 0.90035713]	[480.19412231 274.95214844 0.94125926]	[439.08859253 280.1618042 0.85783023]	[500.67749023 277.66928101 0.94344866]	[5.46954712e+02 8.31821472e+02 8.24605286e-01]	[5.64898682e+02 8.29111816e+02 8.21592808e-01]	[5.47000916e+02 7.90692322e+02 7.45353758e-01]	[4.82924377e+02 8.98436401e+02 8.03203464e-01]	[4.67404144e+02 8.95844238e+02 7.89977014e-01]	[4.82880890e+02 8.72777039e+02 7.90725470e-01]
[462.40441895 282.75524902 0.87411922]	[467.41000366 369.96987915 0.84098995]	[403.30276489 364.86322021 0.82054961]	[380.19985962 477.69485474 0.90258074]	[372.54827881 567.53100586 0.85209596]	[526.52130127 372.54983521 0.82339638]	[559.73455811 480.28137207 0.90129077]	[580.30114746 570.06811523 0.85546416]	[480.27502441 562.3425293 0.80069393]	[439.27862549 564.90661621 0.7793349 ]	[462.23855591 713.72180176 0.82106733]	[4.80317902e+02 8.67575195e+02 8.63267958e-01]	[521.32061768 559.73291016 0.75984764]	[544.35015869 706.12097168 0.80715191]	[549.5401001 785.55303955 0.82034022]	[454.58731079 274.95526123 0.90049344]	[480.18832397 274.94009399 0.94082654]	[439.11276245 280.19992065 0.83877355]	[500.69396973 277.6701355 0.94434875]	[5.44507568e+02 8.29116394e+02 8.07994902e-01]	[5.64840881e+02 8.21460022e+02 7.60991991e-01]	[5.46988892e+02 7.88037842e+02 7.04616606e-01]	[4.82934357e+02 8.98438110e+02 7.99416125e-01]	[4.67420044e+02 8.95855408e+02 7.84401536e-01]	[4.82878998e+02 8.72798828e+02 7.79619992e-01]
[462.4055481 282.75274658 0.87456244]	[467.4286499 369.95959473 0.83980763]	[403.32104492 364.85879517 0.81895691]	[380.21633911 477.66992188 0.89760697]	[372.5456543 567.52746582 0.85336167]	[526.53076172 372.5300293 0.82155252]	[559.77056885 480.2769165 0.90501869]	[580.30609131 570.10290527 0.85197645]	[480.28604126 562.34649658 0.79902542]	[439.28396606 564.91168213 0.77819264]	[462.21893311 716.25994873 0.80813378]	[4.80314270e+02 8.65078491e+02 8.57618988e-01]	[521.33630371 559.74316406 0.76153231]	[544.36871338 711.13549805 0.79558998]	[549.48913574 775.35955811 0.80410427]	[454.59985352 274.95449829 0.90086377]	[480.19238281 274.93997192 0.94281459]	[439.13491821 280.19549561 0.83107185]	[500.7053833 277.67819214 0.94533783]	[5.44389771e+02 8.26630554e+02 8.03839087e-01]	[5.62346008e+02 8.16396423e+02 7.56338716e-01]	[5.46932068e+02 7.77911743e+02 7.06964791e-01]	[4.82937469e+02 8.98438599e+02 7.97043681e-01]	[4.67415649e+02 8.95841187e+02 7.84538984e-01]	[4.82882294e+02 8.72734131e+02 7.73996115e-01]
[462.45568848 282.75149536 0.8652122 ]	[467.4772644 369.94934082 0.83294857]	[403.349823 364.8609314 0.81304669]	[380.22271729 477.6050415 0.88818872]	[374.97131348 567.5090332 0.85758859]	[528.98272705 372.51318359 0.81507683]	[559.80487061 480.2824707 0.90785909]	[580.32312012 570.10705566 0.85239875]	[480.29797363 562.35968018 0.79637903]	[439.30490112 564.92071533 0.77347487]	[462.24777222 713.76879883 0.80760831]	[4.80336365e+02 8.65062866e+02 8.56970906e-01]	[521.3460083 559.76098633 0.76006269]	[544.31945801 713.71453857 0.76247162]	[544.43890381 770.09539795 0.88727283]	[457.0894165 274.94390869 0.90395129]	[480.25039673 274.94793701 0.95148659]	[439.20196533 280.18844604 0.82789928]	[500.7666626 277.7227478 0.94375497]	[5.44362061e+02 8.13800171e+02 7.86095083e-01]	[5.62249695e+02 8.08700439e+02 7.64605880e-01]	[5.41855103e+02 7.67662109e+02 7.37224579e-01]	[4.82939880e+02 8.98419373e+02 8.01649392e-01]	[4.67418976e+02 8.93449402e+02 7.84038126e-01]	[4.82907837e+02 8.72726196e+02 7.70675480e-01]
[464.83865356 285.23632812 0.86031765]	[467.48925781 369.95144653 0.83177352]	[403.35903931 364.86990356 0.81076807]	[380.20861816 477.62463379 0.89068294]	[374.96704102 567.5010376 0.85760301]	[529.01300049 372.51412964 0.81312197]	[559.83703613 480.27203369 0.91000235]	[580.32373047 570.09014893 0.85413539]	[480.29156494 562.36090088 0.79848582]	[439.29553223 564.91363525 0.77740479]	[462.23626709 713.76000977 0.80442744]	[4.80338409e+02 8.65080627e+02 8.57469380e-01]	[521.33807373 559.77954102 0.75979573]	[544.28942871 716.26239014 0.75359017]	[544.33917236 767.49395752 0.88019949]	[457.11700439 274.96322632 0.91063261]	[480.27487183 274.96847534 0.95461327]	[439.21505737 280.18215942 0.85501343]	[500.77508545 280.0993042 0.94428235]	[5.44327576e+02 8.11168884e+02 8.08685541e-01]	[5.59805420e+02 8.06048950e+02 7.33833849e-01]	[5.41715942e+02 7.65029663e+02 7.24200189e-01]	[4.82948883e+02 8.98411621e+02 7.99050212e-01]	[4.67432831e+02 8.93449524e+02 7.84758568e-01]	[4.82913269e+02 8.72739075e+02 7.79157698e-01]
[464.88076782 285.23303223 0.85683095]	[469.9680481 369.9647522 0.82880443]	[403.38534546 367.34085083 0.80345392]	[380.23010254 477.62753296 0.89037013]	[374.96578979 567.49957275 0.85791856]	[529.02111816 372.52584839 0.81265157]	[562.20800781 480.28326416 0.91401249]	[580.32012939 572.61889648 0.84808159]	[480.29766846 562.34417725 0.79897046]	[439.29736328 564.88928223 0.78231508]	[462.22970581 713.68933105 0.81250048]	[4.80320862e+02 8.65136047e+02 8.60256851e-01]	[521.35668945 559.77618408 0.76305902]	[541.83605957 713.69299316 0.75994241]	[541.92913818 757.35675049 0.83392298]	[457.15744019 274.96963501 0.91665047]	[480.30438232 274.96563721 0.95705837]	[439.24856567 280.18466187 0.86209518]	[500.79669189 277.72509766 0.94663656]	[541.78863525 808.54058838 0.80875587]	[5.57196228e+02 7.95892029e+02 6.91803455e-01]	[5.39255737e+02 7.54798462e+02 7.03616619e-01]	[4.82946136e+02 8.98411560e+02 7.97668278e-01]	[4.67455627e+02 8.95839417e+02 7.78525889e-01]	[4.82888397e+02 8.72787781e+02 7.85062850e-01]
[464.90341187 285.23983765 0.8540284 ]	[470.0057373 369.96148682 0.82846648]	[405.84042358 367.32949829 0.79986322]	[380.23379517 477.61178589 0.8886255 ]	[372.55108643 567.48577881 0.85884452]	[529.02929688 372.54626465 0.81235611]	[562.22375488 480.29656982 0.91708195]	[580.32580566 572.66809082 0.84654653]	[480.26104736 562.35028076 0.79939544]	[439.26931763 564.8973999 0.78109401]	[462.23812866 711.2512207 0.81570667]	[480.31698608 867.60681152 0.86867535]	[521.3081665 559.77471924 0.75845069]	[541.88165283 718.80926514 0.788975 ]	[541.84356689 752.29827881 0.83788806]	[457.1784668 274.97821045 0.92020148]	[480.32785034 274.97058105 0.96020579]	[439.27755737 280.20401001 0.84857637]	[500.81356812 280.09689331 0.94596493]	[5.39271179e+02 8.06064941e+02 7.76133716e-01]	[5.49552673e+02 7.93338623e+02 7.10824490e-01]	[5.36659729e+02 7.52187622e+02 7.19246149e-01]	[4.82946686e+02 8.98421204e+02 8.01370561e-01]	[4.67457336e+02 8.95849487e+02 7.81739116e-01]	[4.82873138e+02 8.72819336e+02 7.90916383e-01]
[464.91934204 285.24749756 0.85297871]	[470.02661133 369.97732544 0.82819742]	[405.87487793 364.87362671 0.79798067]	[380.24768066 477.59423828 0.88726592]	[372.55279541 567.49633789 0.85735691]	[529.04040527 374.99368286 0.81584072]	[562.22106934 480.29168701 0.91787302]	[580.30291748 572.65216064 0.84548235]	[480.25350952 562.36950684 0.79658401]	[439.26135254 564.9206543 0.77801448]	[462.23571777 711.23748779 0.81195706]	[480.33184814 867.63330078 0.86789417]	[521.29919434 559.78637695 0.75780588]	[541.84783936 711.19281006 0.81113356]	[541.69317627 749.66711426 0.83115441]	[457.20346069 274.9831543 0.92455715]	[480.35488892 274.97686768 0.9635576 ]	[439.31216431 280.20648193 0.84328133]	[500.84469604 280.12512207 0.94471616]	[5.31588013e+02 7.95823303e+02 6.77505374e-01]	[5.44380188e+02 7.90648315e+02 7.54055679e-01]	[5.31593384e+02 7.47157898e+02 6.86770618e-01]	[4.82941986e+02 8.98448120e+02 7.96893239e-01]	[4.67456238e+02 8.95871338e+02 7.77059197e-01]	[4.82885712e+02 8.72838440e+02 7.77654946e-01]
[464.9354248 282.78378296 0.85387981]	[470.03857422 369.95089722 0.82768518]	[405.88815308 364.83581543 0.80096561]	[380.25344849 475.15945435 0.88443911]	[374.96566772 567.50311279 0.85696989]	[529.04425049 374.99185181 0.81527448]	[562.22528076 480.27886963 0.91435152]	[580.28131104 572.65679932 0.83842623]	[480.2550354 562.40686035 0.79500306]	[439.26272583 564.96826172 0.77111435]	[462.24261475 711.20977783 0.81439447]	[480.33834839 867.70263672 0.87581271]	[521.29882812 559.83398438 0.7568413 ]	[541.84466553 708.6282959 0.80629671]	[539.1942749 744.4286499 0.74782467]	[457.22305298 274.97470093 0.92772484]	[480.37768555 274.96374512 0.96477544]	[441.65792847 280.19995117 0.84116054]	[500.87722778 280.11508179 0.94536418]	[5.26486877e+02 7.90652588e+02 7.54173458e-01]	[5.41869812e+02 7.85577454e+02 7.17287779e-01]	[5.26520569e+02 7.36810730e+02 6.39364243e-01]	[4.82955902e+02 8.98458252e+02 7.94584692e-01]	[4.67471130e+02 8.95887634e+02 7.76415110e-01]	[4.82879242e+02 8.72885803e+02 7.79043913e-01]
[464.93777466 282.78353882 0.85336119]	[470.02182007 369.95437622 0.8287816 ]	[405.8762207 364.83782959 0.8018012 ]	[380.2628479 475.1343689 0.88374943]	[374.97329712 567.48596191 0.86135793]	[529.03973389 374.9954834 0.81582874]	[562.22802734 480.28921509 0.91518378]	[580.28070068 572.65814209 0.83810127]	[480.24969482 562.41345215 0.79361713]	[439.25961304 564.97772217 0.7697674 ]	[462.23254395 711.22875977 0.81139696]	[480.33853149 870.09979248 0.87736416]	[521.29510498 559.83624268 0.75618207]	[541.85131836 708.65777588 0.80459428]	[539.19805908 744.4486084 0.74682981]	[457.22271729 274.97549438 0.92771268]	[480.37960815 274.96350098 0.96481049]	[441.65689087 280.21038818 0.84078312]	[500.87963867 280.11474609 0.94479591]	[5.26492493e+02 7.90631958e+02 7.55869806e-01]	[5.41860962e+02 7.85563049e+02 7.21800148e-01]	[5.26529541e+02 7.36834412e+02 6.31623328e-01]	[4.82945679e+02 8.98464172e+02 7.94237196e-01]	[4.67459961e+02 8.95892639e+02 7.74755418e-01]	[4.82881470e+02 8.72899231e+02 7.77486801e-01]
[464.96420288 282.77401733 0.85246605]	[472.52310181 369.96716309 0.82659972]	[405.88693237 364.82559204 0.80066741]	[380.25692749 475.12399292 0.88454813]	[372.55218506 567.46282959 0.86409026]	[531.53210449 375.02133179 0.8143732 ]	[562.24462891 480.32492065 0.92136073]	[580.23468018 572.61993408 0.83345491]	[480.23083496 562.39831543 0.79069972]	[439.24267578 564.94750977 0.77046984]	[462.21972656 711.17437744 0.8169682 ]	[480.34518433 870.10681152 0.87710083]	[521.27832031 559.83563232 0.75266868]	[541.77087402 708.5723877 0.81181151]	[5.36685303e+02 7.36870239e+02 7.32524574e-01]	[459.6078186 274.96954346 0.93274695]	[482.71734619 274.95864868 0.96647 ]	[441.67010498 280.19064331 0.83486581]	[503.23797607 280.09970093 0.94425672]	[523.90783691 785.53411865 0.7996285 ]	[5.39264893e+02 7.75364136e+02 7.39393473e-01]	[5.26495850e+02 7.31725830e+02 6.60658956e-01]	[4.82939392e+02 8.98460510e+02 7.94789493e-01]	[4.67459656e+02 8.95887817e+02 7.73703992e-01]	[4.82888458e+02 8.72899902e+02 7.68581152e-01]
[464.96435547 282.77484131 0.85235518]	[472.5249939 369.9630127 0.8267675]	[405.88616943 364.82321167 0.80113649]	[380.25900269 475.12103271 0.88446254]	[374.96722412 567.47015381 0.86429828]	[531.53125 375.01754761 0.81410235]	[562.24694824 480.33120728 0.92171538]	[580.23150635 572.60455322 0.83352733]	[480.23431396 562.40026855 0.79095805]	[439.24749756 564.94952393 0.77159739]	[462.22195435 711.1706543 0.81814343]	[480.34188843 870.10101318 0.87645841]	[521.27874756 559.83770752 0.75321388]	[541.77862549 708.57562256 0.81424618]	[5.36691223e+02 7.36858337e+02 7.34533787e-01]	[459.60690308 274.96896362 0.93256295]	[482.71755981 274.95776367 0.96646053]	[441.66851807 280.19290161 0.83386803]	[503.23846436 280.10131836 0.94379371]	[523.90551758 785.5446167 0.80128545]	[5.39252869e+02 7.77826538e+02 7.36204505e-01]	[5.26494690e+02 7.31713013e+02 6.62712812e-01]	[4.82938171e+02 8.98453979e+02 7.96917260e-01]	[4.67458557e+02 8.95882324e+02 7.74744153e-01]	[4.82885437e+02 8.72894775e+02 7.69332230e-01]
[467.40576172 282.76992798 0.84978914]	[472.53112793 369.97271729 0.82712358]	[405.88708496 364.82653809 0.80078894]	[380.25598145 475.12493896 0.88525057]	[372.55026245 567.46142578 0.86451048]	[531.53997803 375.02331543 0.81558812]	[562.25128174 480.33731079 0.92454684]	[577.76501465 572.63354492 0.82572609]	[480.22146606 562.38226318 0.79095459]	[439.23348999 564.93365479 0.77170211]	[462.21435547 711.15374756 0.81553394]	[480.34197998 867.71118164 0.87351227]	[521.27459717 559.81469727 0.75273049]	[541.72515869 708.55187988 0.81361425]	[5.29031189e+02 7.36816895e+02 7.05747366e-01]	[459.63485718 274.96835327 0.93760663]	[482.7437439 274.95281982 0.96655571]	[441.693573 280.18200684 0.82924634]	[503.27069092 280.10354614 0.94426161]	[5.23789673e+02 7.82978210e+02 7.81725347e-01]	[5.34168152e+02 7.72798523e+02 7.36475348e-01]	[5.23950684e+02 7.29174744e+02 6.57162964e-01]	[4.82934174e+02 8.98455627e+02 7.97316849e-01]	[4.67445282e+02 8.95880798e+02 7.77257204e-01]	[4.82892792e+02 8.72890930e+02 7.64632404e-01]
[467.47665405 285.24038696 0.84255922]	[472.55187988 369.97329712 0.82954663]	[405.90286255 364.8130188 0.7995348 ]	[380.27243042 475.10980225 0.88283002]	[372.51339722 567.44360352 0.8647486 ]	[531.55944824 375.03701782 0.81588519]	[562.24359131 480.34573364 0.92357552]	[575.21478271 575.1628418 0.81642026]	[480.22003174 562.35046387 0.78910244]	[439.21633911 564.89331055 0.77297688]	[462.20581055 711.19171143 0.80869132]	[480.34863281 867.68865967 0.87070036]	[521.269104 559.80401611 0.75430906]	[539.28613281 708.50897217 0.81512123]	[526.4072876 731.73510742 0.74939388]	[459.69320679 274.97473145 0.94810104]	[482.81015015 274.95608521 0.96039569]	[441.76660156 280.1809082 0.81379819]	[503.34359741 280.15966797 0.93155378]	[5.21347595e+02 7.75301514e+02 7.69978166e-01]	[5.31585754e+02 7.70191101e+02 7.62574255e-01]	[5.23789673e+02 7.26574951e+02 6.79463983e-01]	[4.82920868e+02 8.98462219e+02 7.92029679e-01]	[4.67444519e+02 8.95879395e+02 7.69762695e-01]	[4.82903778e+02 8.72875000e+02 7.57010937e-01]
[467.4866333 285.25210571 0.84086454]	[472.58816528 369.98339844 0.83041561]	[405.92605591 364.80151367 0.79749411]	[380.27615356 475.11450195 0.88265568]	[372.49264526 565.06707764 0.8643539 ]	[531.5848999 375.06054688 0.8172611 ]	[562.24414062 480.35128784 0.92071134]	[575.18896484 575.17797852 0.81428039]	[480.20855713 562.38616943 0.78862804]	[439.19677734 564.92053223 0.76805842]	[459.85531616 711.18518066 0.80419677]	[480.34991455 867.6965332 0.86933804]	[521.26916504 562.27539062 0.75532335]	[539.2802124 708.5213623 0.81250888]	[524.01629639 731.74554443 0.75422633]	[459.70413208 274.98937988 0.95342934]	[482.81951904 274.96875 0.9601956 ]	[441.78378296 280.19158936 0.80872226]	[503.36227417 280.16555786 0.93311495]	[5.21333679e+02 7.75367065e+02 7.65859425e-01]	[5.31569641e+02 7.70239563e+02 7.60449708e-01]	[5.21366394e+02 7.26585144e+02 6.75927579e-01]	[4.82918640e+02 8.98466309e+02 7.88269520e-01]	[4.67444275e+02 8.95886963e+02 7.65682697e-01]	[4.82906372e+02 8.72881653e+02 7.55799651e-01]
[469.96020508 285.30596924 0.83510554]	[472.57791138 369.97940063 0.83189344]	[405.91836548 364.79763794 0.79889625]	[380.27548218 475.09170532 0.88164765]	[372.49014282 565.04296875 0.87069678]	[531.59008789 375.0569458 0.81798506]	[559.83856201 480.32940674 0.91227055]	[572.67150879 575.19012451 0.81168127]	[480.18014526 562.35888672 0.7814346 ]	[439.16259766 564.89642334 0.76481783]	[459.84329224 711.24066162 0.79685855]	[480.34490967 867.69781494 0.87072217]	[521.25012207 559.82659912 0.75028002]	[539.18725586 708.54345703 0.79198891]	[524.02679443 734.26947021 0.7623539 ]	[459.72058105 275.03143311 0.96217334]	[482.8243103 274.99838257 0.96170306]	[441.79867554 280.23629761 0.81873399]	[503.35983276 280.1746521 0.93050283]	[5.21349792e+02 7.80411072e+02 7.79024959e-01]	[5.31605225e+02 7.72713806e+02 7.61165679e-01]	[5.21383728e+02 7.29092834e+02 6.96092427e-01]	[4.82911469e+02 8.98473877e+02 7.89401352e-01]	[4.67440552e+02 8.95893372e+02 7.65892804e-01]	[4.82903290e+02 8.72883911e+02 7.60058820e-01]
[469.9593811 285.331604 0.83424473]	[472.58575439 369.98254395 0.8313188 ]	[405.92251587 364.79196167 0.79944521]	[380.27246094 475.09005737 0.88154507]	[372.49209595 565.04144287 0.87074429]	[531.59606934 375.07086182 0.81851602]	[559.82647705 480.31585693 0.91062582]	[572.66638184 575.16174316 0.80983484]	[480.18157959 562.36315918 0.78027159]	[439.16879272 564.89361572 0.76445448]	[459.84173584 713.71954346 0.7951436 ]	[480.34075928 867.70788574 0.87444139]	[521.24804688 562.25708008 0.75130892]	[539.20733643 708.63098145 0.80824006]	[524.02307129 739.36376953 0.77196193]	[459.71939087 275.04901123 0.9631198 ]	[482.82305908 275.01397705 0.96458292]	[441.79837036 280.24139404 0.81986803]	[503.35696411 280.18008423 0.93030673]	[521.36102295 782.9720459 0.81081533]	[5.34091614e+02 7.72789673e+02 7.64156938e-01]	[5.21358948e+02 7.29184509e+02 7.12575734e-01]	[4.82922821e+02 8.98462280e+02 7.92952597e-01]	[4.67445129e+02 8.95887268e+02 7.71987081e-01]	[4.82896240e+02 8.72877319e+02 7.63827801e-01]
[467.49990845 287.80499268 0.83560008]	[472.58670044 369.98590088 0.83056515]	[405.90756226 364.79003906 0.80139887]	[380.27062988 475.10650635 0.88340807]	[372.4906311 565.04675293 0.87010694]	[531.60931396 375.07852173 0.81917858]	[559.82208252 480.32104492 0.9122377 ]	[572.66424561 575.16949463 0.81151026]	[480.17758179 562.38171387 0.78313208]	[439.15792847 564.92010498 0.76439142]	[459.82266235 713.73376465 0.79923648]	[480.33364868 867.71179199 0.8741616 ]	[521.25158691 562.26062012 0.7543149 ]	[536.74029541 708.68811035 0.79495925]	[524.01757812 739.38555908 0.76315838]	[459.71615601 275.0574646 0.96387136]	[482.81646729 275.02490234 0.96647739]	[441.79495239 280.22360229 0.81789923]	[503.35882568 280.16809082 0.93335116]	[521.38787842 783.01275635 0.80076367]	[5.34137024e+02 7.72823792e+02 7.43175924e-01]	[5.21349365e+02 7.29201782e+02 6.88407540e-01]	[4.82917419e+02 8.98472290e+02 7.91862667e-01]	[4.67434875e+02 8.95896729e+02 7.68759370e-01]	[4.82890472e+02 8.72891968e+02 7.65569925e-01]
[467.50378418 287.82409668 0.83626461]	[472.59072876 369.9692688 0.83051777]	[405.90182495 364.78918457 0.80271971]	[380.25405884 475.10806274 0.88654339]	[372.48916626 565.04962158 0.86795336]	[531.61529541 375.06118774 0.81703985]	[559.82342529 480.3187561 0.91252029]	[572.65618896 575.17285156 0.81367832]	[480.175354 562.39416504 0.78134865]	[439.14819336 564.93267822 0.76176953]	[459.82733154 713.75177002 0.79330808]	[480.32952881 870.11224365 0.87867481]	[521.25701904 562.26641846 0.75593913]	[539.2434082 711.1776123 0.79464132]	[524.00250244 739.41741943 0.74952745]	[459.71618652 275.07211304 0.96449769]	[482.81112671 275.03494263 0.9692198 ]	[441.79229736 280.22439575 0.81978691]	[503.3508606 280.1633606 0.93336338]	[5.21405823e+02 7.85486145e+02 7.68138647e-01]	[5.34115051e+02 7.75259583e+02 7.07441926e-01]	[5.21308960e+02 7.29174988e+02 6.59725845e-01]	[4.82921997e+02 8.98477173e+02 7.92050600e-01]	[4.67433228e+02 8.95905273e+02 7.69371331e-01]	[4.82878662e+02 8.72902710e+02 7.68079102e-01]
[truncated: 395 more rows]
