# Supplementary material for: Evaluation of functional tests performance using a camera-based and machine learning approach
Source: PLoS One. 2023 Nov 3;18(11):e0288279. doi: 10.1371/journal.pone.0288279 (PMC10624324; doi:10.1371/journal.pone.0288279)
Supplement: S1 Data — This dataset includes all the extracted keypoints of movements and the associated features and statistics, which were used for the analyses presented in the main manuscript. (ZIP) [file pone.0288279.s001.zip › PLOS_data_28032023/original_movement_data/CSV/000037_SDT_P_crop.csv]

[469.96420288 213.41871643 0.90079641]	[464.96673584 295.4649353 0.90875483]	[408.45761108 290.34176636 0.80224931]	[380.35980225 390.4180603 0.86976188]	[380.2215271 480.15396118 0.92220116]	[523.99176025 298.05810547 0.89996308]	[544.38903809 398.24420166 0.92518324]	[562.24414062 485.37228394 0.89745998]	[462.41293335 475.09118652 0.73492354]	[423.80108643 475.10855103 0.70240706]	[434.09628296 621.32824707 0.79016393]	[434.10998535 770.14007568 0.82679772]	[503.37832642 475.09060669 0.74376035]	[508.52746582 621.29907227 0.79768002]	[523.77307129 767.65649414 0.87387228]	[459.75799561 198.12094116 0.92388368]	[482.78979492 198.11485291 0.92481989]	[441.92092896 213.32661438 0.84821951]	[500.89334106 213.41236877 0.95078588]	[5.21307251e+02 7.98395752e+02 7.37849712e-01]	[5.39268433e+02 7.90822815e+02 7.41798639e-01]	[5.21334167e+02 7.75303955e+02 7.58244693e-01]	[4.31528320e+02 7.95891724e+02 7.28522718e-01]	[4.16157288e+02 7.93248962e+02 7.55759180e-01]	[4.39164703e+02 7.77919373e+02 7.59160042e-01]
[469.96469116 213.41862488 0.90071785]	[464.96737671 295.462677 0.90844572]	[408.46859741 287.88439941 0.80202347]	[380.35974121 390.41744995 0.869771 ]	[380.2204895 480.15255737 0.92243671]	[523.99053955 298.05789185 0.90008539]	[544.38922119 398.24404907 0.9252671 ]	[562.24468994 485.3710022 0.89758843]	[462.40933228 475.08828735 0.73419404]	[423.79785156 475.10900879 0.70242268]	[434.09494019 621.32989502 0.79016179]	[434.11209106 770.13653564 0.82715458]	[503.37365723 475.08395386 0.74229604]	[508.52383423 621.29547119 0.79779774]	[523.76708984 767.64404297 0.87396419]	[459.75793457 198.12095642 0.92376173]	[482.78961182 198.1149292 0.9245562 ]	[441.9213562 213.32772827 0.84812403]	[500.89361572 213.41278076 0.9507615 ]	[5.21306519e+02 7.98393005e+02 7.38346994e-01]	[5.39265320e+02 7.90819519e+02 7.42484868e-01]	[5.21326660e+02 7.75291138e+02 7.59271801e-01]	[4.31533508e+02 7.95887939e+02 7.27603197e-01]	[4.16160309e+02 7.93246277e+02 7.54916370e-01]	[4.39165070e+02 7.77913513e+02 7.59367228e-01]
[467.44595337 213.40646362 0.9067229 ]	[464.88973999 295.44052124 0.91639125]	[405.88998413 290.34750366 0.80876583]	[380.29721069 387.95498657 0.88220847]	[380.16558838 480.1399231 0.92525268]	[523.92724609 298.05465698 0.90627712]	[544.32025146 400.63397217 0.93438697]	[559.83380127 485.38595581 0.89329553]	[462.3734436 475.15090942 0.74346852]	[421.37142944 477.62075806 0.71376771]	[434.04592896 621.34594727 0.79076356]	[434.09869385 770.14294434 0.82714438]	[503.35580444 475.14276123 0.7498244 ]	[508.46005249 621.32366943 0.8040812 ]	[521.43536377 767.65509033 0.87380052]	[459.70019531 198.13362122 0.91180009]	[482.72601318 198.07441711 0.93749666]	[441.85543823 213.37463379 0.87552077]	[500.82540894 213.36514282 0.9414795 ]	[5.21289551e+02 7.98417847e+02 7.35662878e-01]	[5.39243225e+02 7.93213867e+02 7.41411030e-01]	[5.21332031e+02 7.75318420e+02 7.53364325e-01]	[4.31512299e+02 7.98383728e+02 7.25933373e-01]	[4.16137299e+02 7.93274231e+02 7.51184404e-01]	[4.39162506e+02 7.77923462e+02 7.61652470e-01]
[464.85665894 213.41127014 0.93034798]	[462.43435669 295.45593262 0.92191273]	[403.33294678 290.41638184 0.83126658]	[380.23284912 387.93032837 0.88483417]	[377.59515381 480.16497803 0.90044093]	[523.82196045 298.05984497 0.91371834]	[541.94018555 400.69348145 0.92709142]	[557.24499512 485.36740112 0.85963356]	[462.25143433 475.15896606 0.756549 ]	[421.27804565 477.63168335 0.72747666]	[431.49676514 621.3237915 0.78773105]	[434.09967041 770.15716553 0.83084857]	[500.88006592 475.1385498 0.76117456]	[505.93237305 618.81494141 0.80953151]	[521.4197998 767.64904785 0.87672067]	[457.18701172 198.11167908 0.8903361 ]	[480.27392578 198.07852173 0.9367528 ]	[441.68252563 213.32861328 0.86728227]	[500.73898315 213.38221741 0.93755907]	[5.21280334e+02 7.98400208e+02 7.42294252e-01]	[5.39222839e+02 7.90810852e+02 7.46904612e-01]	[5.21330811e+02 7.75305542e+02 7.51370966e-01]	[4.31521240e+02 7.98391113e+02 7.25855231e-01]	[4.16147797e+02 7.93282227e+02 7.52091229e-01]	[4.39168304e+02 7.80400391e+02 7.65028119e-01]
[462.41589355 213.44544983 0.93935013]	[462.36206055 295.45529175 0.93104261]	[403.24856567 290.43206787 0.84038496]	[380.19302368 387.93621826 0.88109952]	[377.5496521 480.23455811 0.90782058]	[523.77667236 298.04501343 0.90672648]	[541.85266113 400.67578125 0.93236721]	[552.13665771 482.87033081 0.86347336]	[459.85125732 475.15686035 0.74906182]	[421.21429443 475.15124512 0.72759598]	[428.94290161 621.2791748 0.78236526]	[434.09161377 770.14709473 0.82821441]	[500.80917358 475.14968872 0.74949938]	[505.90771484 621.28198242 0.81404018]	[521.42553711 767.64416504 0.87913203]	[457.11026001 198.13926697 0.87454593]	[480.21148682 198.09954834 0.92902297]	[439.30773926 213.30741882 0.85708439]	[500.68939209 213.39492798 0.93061864]	[5.21298950e+02 7.98413269e+02 7.41970539e-01]	[5.39230164e+02 7.90817261e+02 7.47367442e-01]	[5.21335632e+02 7.75303040e+02 7.53402412e-01]	[4.31512756e+02 7.98435852e+02 7.25003481e-01]	[4.16124420e+02 7.93316650e+02 7.46918261e-01]	[4.39176483e+02 7.77911804e+02 7.65815675e-01]
[462.37567139 213.44552612 0.93869925]	[462.34466553 295.4581604 0.93284857]	[403.2616272 290.40600586 0.83781719]	[380.15106201 387.88845825 0.88338834]	[375.11425781 480.14822388 0.89228463]	[521.39306641 298.0458374 0.90477777]	[541.79296875 400.65847778 0.93271852]	[552.07525635 482.87612915 0.86716014]	[459.796875 475.12173462 0.75242525]	[421.17077637 475.12979126 0.73399574]	[426.43258667 618.83502197 0.7758528 ]	[434.07470703 770.15441895 0.82441294]	[500.75668335 475.11471558 0.74216306]	[503.48519897 618.83117676 0.81646895]	[521.41540527 767.61993408 0.87952292]	[457.06616211 198.14071655 0.86746502]	[480.17181396 198.10426331 0.91775602]	[439.24453735 213.31390381 0.87281418]	[500.64068604 213.40045166 0.91781533]	[5.21298584e+02 7.98423767e+02 7.44190156e-01]	[5.39233032e+02 7.90820190e+02 7.49157012e-01]	[5.21327942e+02 7.75271606e+02 7.54316449e-01]	[4.31482758e+02 8.00924683e+02 7.22160697e-01]	[4.16093567e+02 7.93331299e+02 7.39655316e-01]	[4.39175507e+02 7.77923096e+02 7.66020894e-01]
[462.33740234 213.44602966 0.94162667]	[462.29559326 295.45562744 0.93837976]	[400.83596802 290.40994263 0.84556693]	[377.75067139 387.90472412 0.88175714]	[375.04067993 480.16784668 0.8854351 ]	[521.35144043 298.04580688 0.90258467]	[541.70220947 400.67532349 0.9225589 ]	[549.57012939 482.94900513 0.85718435]	[459.77389526 477.61660767 0.76070052]	[421.152771 477.62503052 0.74057126]	[426.36477661 621.32714844 0.79187667]	[434.08505249 770.14099121 0.82678014]	[500.73843384 475.16775513 0.7481842 ]	[503.47869873 621.34002686 0.83045918]	[521.40692139 767.60003662 0.88054848]	[454.5892334 198.14306641 0.86220491]	[480.13290405 198.11070251 0.90886301]	[439.21231079 213.35784912 0.85956341]	[498.22344971 213.40200806 0.91070622]	[5.21282654e+02 7.98386353e+02 7.49783874e-01]	[5.39206787e+02 7.90793945e+02 7.53850818e-01]	[5.21339172e+02 7.72827942e+02 7.54337549e-01]	[4.31487396e+02 8.00928772e+02 7.24986553e-01]	[4.16091339e+02 7.93331543e+02 7.41582930e-01]	[4.39190277e+02 7.77902588e+02 7.70574152e-01]
[462.28579712 213.42462158 0.94108135]	[462.23898315 295.43789673 0.93963957]	[400.77542114 290.39050293 0.84998703]	[377.67321777 387.90563965 0.88227165]	[372.45336914 480.17208862 0.86447215]	[521.29510498 298.02633667 0.89967811]	[541.68499756 400.63195801 0.91830534]	[547.0668335 485.40722656 0.85507172]	[459.76293945 477.63217163 0.76668733]	[418.79397583 477.63973999 0.75198919]	[426.36096191 621.30371094 0.79280949]	[434.08248901 770.13671875 0.82371569]	[500.74081421 477.62695312 0.75409597]	[503.45889282 621.331604 0.83713293]	[521.40100098 767.5657959 0.87881124]	[452.03359985 198.12390137 0.8623876 ]	[477.7272644 198.0919342 0.90038753]	[439.11413574 213.40563965 0.85996461]	[498.16122437 213.42489624 0.9005332 ]	[5.21281250e+02 7.98365479e+02 7.54712224e-01]	[5.39211426e+02 7.90773193e+02 7.60336220e-01]	[5.21332092e+02 7.72791138e+02 7.58262277e-01]	[4.31480835e+02 8.00947937e+02 7.25010633e-01]	[4.16080688e+02 7.93340454e+02 7.37200916e-01]	[4.39192505e+02 7.77893738e+02 7.68253684e-01]
[462.2182312 213.44055176 0.94157791]	[462.20269775 295.43069458 0.93907511]	[400.74127197 290.37414551 0.85133708]	[377.61038208 387.88348389 0.87946123]	[364.83041382 480.12280273 0.86286569]	[521.25598145 298.00741577 0.89553058]	[539.25396729 400.61834717 0.90830052]	[546.99798584 485.46389771 0.85438162]	[459.76480103 477.63922119 0.77097249]	[418.78375244 477.64016724 0.75695741]	[423.90899658 621.31103516 0.79446733]	[434.08328247 770.10742188 0.82780248]	[500.75112915 477.63769531 0.7552864 ]	[503.44680786 621.30291748 0.83851451]	[521.4105835 767.55419922 0.88323325]	[449.48568726 198.12957764 0.86053884]	[477.65402222 198.1075592 0.88313395]	[436.69863892 213.3830719 0.85249829]	[495.66699219 213.39564514 0.88918591]	[5.21318481e+02 7.95894165e+02 7.62182713e-01]	[5.39254395e+02 7.90750854e+02 7.68532038e-01]	[5.21329285e+02 7.72783875e+02 7.72611439e-01]	[4.31477539e+02 7.98432251e+02 7.22759843e-01]	[4.1609198e+02 7.9330719e+02 7.4182111e-01]	[4.39199280e+02 7.77859375e+02 7.72133291e-01]
[459.80740356 213.44195557 0.94271404]	[459.8274231 295.43103027 0.94170845]	[400.67712402 290.38970947 0.85372114]	[377.55618286 387.89523315 0.87342089]	[362.29953003 480.17156982 0.88546866]	[521.21838379 295.64480591 0.89060867]	[539.17230225 400.63095093 0.89752728]	[546.98010254 485.443573 0.85882026]	[459.73999023 477.65805054 0.77755761]	[418.78344727 477.66558838 0.76211584]	[423.86306763 621.37487793 0.80776292]	[434.08758545 770.08618164 0.82973081]	[500.70672607 477.64599609 0.75200462]	[503.43746948 621.28894043 0.83916861]	[521.41308594 767.56469727 0.88413656]	[446.94290161 198.12786865 0.86315584]	[475.13665771 198.10806274 0.86358476]	[436.66152954 213.35346985 0.83747512]	[493.07458496 213.37193298 0.88037401]	[5.21335205e+02 7.95891663e+02 7.64798880e-01]	[5.39268555e+02 7.90744934e+02 7.71470308e-01]	[5.21331726e+02 7.72792114e+02 7.70929575e-01]	[4.31470673e+02 7.98433350e+02 7.25520432e-01]	[4.16080811e+02 7.93304871e+02 7.44199455e-01]	[439.20620728 775.37670898 0.77847296]
[459.75482178 213.43757629 0.94371086]	[459.74795532 295.45980835 0.94248056]	[400.61782837 290.4055481 0.85342205]	[377.5227356 387.9105835 0.87337309]	[362.23440552 480.19845581 0.89576781]	[518.78399658 298.00253296 0.88235217]	[536.67370605 400.746521 0.88209587]	[546.9354248 487.95870972 0.85697651]	[459.67687988 477.66799927 0.78305566]	[418.7600708 477.67416382 0.76984107]	[423.81445312 621.41168213 0.82005936]	[434.09967041 770.08587646 0.83331561]	[498.2585144 477.64627075 0.74226236]	[503.44137573 621.29711914 0.84267431]	[521.41705322 767.55773926 0.88262784]	[446.86392212 198.1210022 0.8706677 ]	[475.06802368 198.09568787 0.85510993]	[436.59078979 213.34172058 0.84063625]	[490.5196228 213.36535645 0.87960291]	[5.21326965e+02 7.95870361e+02 7.69351542e-01]	[5.39261658e+02 7.90733887e+02 7.73434341e-01]	[521.33984375 772.78442383 0.7733106 ]	[4.28994904e+02 7.98404541e+02 7.23579526e-01]	[4.16076813e+02 7.93285583e+02 7.43888199e-01]	[439.2258606 777.83325195 0.78194231]
[459.69335938 213.43106079 0.94145155]	[459.70013428 295.47869873 0.93924814]	[398.23114014 290.43386841 0.85799497]	[377.49954224 387.93844604 0.86538649]	[362.21765137 480.20657349 0.8975352 ]	[518.74371338 298.0189209 0.87796551]	[536.64093018 400.74224854 0.88015145]	[546.91546631 487.94058228 0.85640484]	[459.6506958 477.65524292 0.77496237]	[418.71578979 477.67404175 0.76798475]	[423.79675293 623.82373047 0.82309592]	[434.10543823 770.08911133 0.83388865]	[498.25527954 477.63430786 0.73979694]	[503.43637085 621.27233887 0.83780313]	[521.41369629 767.57147217 0.88489527]	[444.387146 198.12107849 0.88407862]	[472.53842163 198.0844574 0.85092109]	[434.1020813 213.3692627 0.84259033]	[487.96618652 213.36047363 0.88911492]	[5.21320251e+02 7.95873413e+02 7.69136310e-01]	[5.39249695e+02 7.90739136e+02 7.73756623e-01]	[5.21346863e+02 7.72793030e+02 7.72447228e-01]	[4.28990173e+02 7.98416870e+02 7.19195426e-01]	[4.16077728e+02 7.93290588e+02 7.41841018e-01]	[439.23016357 777.83990479 0.78170931]
[459.69558716 213.43330383 0.94195795]	[459.70352173 295.47216797 0.93921894]	[398.24002075 290.41778564 0.8573913 ]	[377.49777222 387.93380737 0.86463135]	[362.21539307 480.20755005 0.89763951]	[518.74169922 298.01617432 0.87752318]	[536.63531494 400.743927 0.87876165]	[546.92028809 487.92376709 0.85735118]	[459.64096069 477.65634155 0.77368611]	[418.71243286 477.67767334 0.76740098]	[423.79885864 623.83239746 0.82300293]	[434.10189819 770.07666016 0.83338106]	[498.23950195 477.6321106 0.73782921]	[503.4475708 621.29656982 0.83633506]	[521.41473389 767.58630371 0.88558644]	[444.38589478 198.1254425 0.88338614]	[472.54092407 198.08610535 0.85126466]	[434.09994507 213.37345886 0.84254014]	[487.95977783 213.3613739 0.88988197]	[5.21318176e+02 7.95881165e+02 7.62221873e-01]	[5.39245911e+02 7.90750488e+02 7.68822610e-01]	[5.21346985e+02 7.72812317e+02 7.69272804e-01]	[4.31471069e+02 7.98401855e+02 7.18251228e-01]	[4.16085236e+02 7.93283691e+02 7.42879510e-01]	[439.22299194 775.36883545 0.78241897]
[459.64614868 213.42982483 0.94077766]	[459.67358398 295.48522949 0.93760872]	[398.20074463 290.43005371 0.85817611]	[377.49795532 387.93041992 0.86477923]	[359.80441284 480.17434692 0.90216231]	[518.70892334 298.02868652 0.87333888]	[534.15863037 400.78381348 0.87270433]	[544.54547119 487.99807739 0.85661662]	[459.62643433 477.64593506 0.77114618]	[418.70126343 477.6628418 0.76777685]	[423.78143311 623.83734131 0.82554543]	[434.09866333 767.7043457 0.83307016]	[498.22988892 477.62826538 0.73797846]	[503.43115234 621.29504395 0.84049547]	[521.41821289 767.56829834 0.88339967]	[444.33624268 198.12501526 0.8892985 ]	[470.01168823 198.08987427 0.84950042]	[434.07772827 213.36076355 0.83654475]	[485.48080444 213.35559082 0.90004945]	[5.21322632e+02 7.95885925e+02 7.58610308e-01]	[5.39254761e+02 7.90749451e+02 7.65556693e-01]	[5.21346313e+02 7.72795593e+02 7.69110501e-01]	[4.28996826e+02 7.98413391e+02 7.15645134e-01]	[4.16075287e+02 7.93290161e+02 7.38150179e-01]	[439.22589111 775.36401367 0.78272122]
[459.60671997 213.41783142 0.93471646]	[459.63299561 295.47814941 0.92952955]	[398.150177 290.40966797 0.85297614]	[375.09893799 385.39883423 0.86103153]	[359.73770142 480.14157104 0.90937251]	[518.66094971 298.050354 0.8648383 ]	[534.09899902 400.7616272 0.8759551 ]	[544.53039551 487.95767212 0.86220008]	[459.64352417 477.64578247 0.77576452]	[418.72335815 477.67874146 0.77266729]	[423.79632568 621.40881348 0.81776321]	[434.09841919 767.70092773 0.83277822]	[498.22888184 475.16851807 0.73708516]	[503.44000244 621.34613037 0.84565151]	[521.42089844 767.59619141 0.88525343]	[441.93310547 198.12039185 0.89228123]	[469.96127319 198.0826416 0.85088581]	[434.05233765 213.38467407 0.83829916]	[485.43878174 213.37149048 0.90992242]	[5.21335571e+02 7.98364197e+02 7.56599188e-01]	[5.39261841e+02 7.90767395e+02 7.63858438e-01]	[5.21344727e+02 7.72828369e+02 7.67018676e-01]	[4.31486145e+02 7.98407166e+02 7.18850195e-01]	[4.16093292e+02 7.93290344e+02 7.41407216e-01]	[439.22229004 775.35467529 0.78098714]
[457.15005493 213.45321655 0.92793727]	[457.18280029 295.49703979 0.91875321]	[398.09069824 290.44073486 0.85083485]	[374.97384644 390.43814087 0.84382892]	[359.67144775 477.74743652 0.91288149]	[513.64263916 298.06362915 0.85511088]	[531.55419922 400.78543091 0.873577 ]	[544.53338623 487.91549683 0.86427176]	[459.57687378 477.66268921 0.76318681]	[418.66055298 477.70831299 0.77131122]	[423.78781128 621.41033936 0.82356274]	[434.1038208 767.6920166 0.83421004]	[498.16275024 477.62884521 0.73107094]	[503.427948 621.38793945 0.85184884]	[521.42004395 767.61694336 0.88743341]	[441.82843018 198.15611267 0.90339631]	[464.94622803 198.12480164 0.85820377]	[431.48803711 213.40052795 0.83078295]	[482.96990967 213.34898376 0.92288345]	[5.21344971e+02 7.98397461e+02 7.53344178e-01]	[5.39264343e+02 7.90787415e+02 7.59706736e-01]	[5.21340454e+02 7.75274109e+02 7.65740931e-01]	[4.31480713e+02 7.98393982e+02 7.21820593e-01]	[4.16095764e+02 7.93278137e+02 7.44593620e-01]	[439.23181152 775.34283447 0.78613287]
[457.09020996 213.45735168 0.91997868]	[457.14321899 295.49725342 0.91248083]	[398.06533813 290.42443848 0.84866357]	[372.4855957 390.43048096 0.83838135]	[359.62365723 477.70352173 0.91244733]	[513.59674072 298.07589722 0.85410726]	[531.54248047 400.76876831 0.87772238]	[544.54449463 485.4937439 0.86460763]	[457.18774414 477.63589478 0.75723481]	[418.62631226 477.68899536 0.76666343]	[423.77871704 623.80487061 0.82283807]	[434.11065674 770.07299805 0.8329227 ]	[498.12121582 475.16036987 0.72547781]	[503.40606689 621.34686279 0.85215724]	[521.42675781 767.61480713 0.88737983]	[441.77914429 198.14985657 0.91448176]	[464.89651489 198.13497925 0.86606169]	[428.96395874 213.36862183 0.81880784]	[482.94168091 213.36112976 0.9263531 ]	[5.21353149e+02 7.98394592e+02 7.53081322e-01]	[5.39281067e+02 7.90783752e+02 7.60936737e-01]	[5.21349060e+02 7.75268311e+02 7.64866769e-01]	[4.31470947e+02 7.98415405e+02 7.17203259e-01]	[4.16084320e+02 7.93293213e+02 7.41188884e-01]	[439.23513794 775.36120605 0.7828936 ]
[454.60543823 213.44607544 0.90893495]	[457.09762573 295.49816895 0.90750813]	[398.03857422 290.43511963 0.84730351]	[369.98706055 390.41864014 0.83327693]	[357.23373413 477.64419556 0.89682305]	[511.0697937 298.05911255 0.85344321]	[529.02941895 400.65881348 0.89122421]	[544.54956055 485.44680786 0.87142801]	[457.14691162 477.62023926 0.75131667]	[418.60693359 477.68469238 0.76327372]	[423.78338623 621.41516113 0.82161516]	[434.09909058 767.69384766 0.83351433]	[495.63391113 475.13729858 0.72055495]	[503.38781738 621.30291748 0.8481369 ]	[521.42736816 767.59869385 0.88595569]	[441.72436523 198.15226746 0.91720212]	[462.45120239 198.12652588 0.87907988]	[426.45721436 213.36447144 0.80701697]	[482.87088013 213.34309387 0.93322688]	[5.21361023e+02 7.98399231e+02 7.51682818e-01]	[5.39290039e+02 7.90782288e+02 7.60557413e-01]	[5.21349609e+02 7.72827332e+02 7.66633630e-01]	[4.31477142e+02 7.98411560e+02 7.19983399e-01]	[4.16085754e+02 7.93292664e+02 7.44138002e-01]	[439.21966553 775.34875488 0.78445768]
[452.08389282 213.43183899 0.90046614]	[457.07467651 295.48492432 0.90407425]	[398.01937866 290.42892456 0.84018761]	[369.9524231 390.42349243 0.83123153]	[357.17886353 477.62698364 0.88952446]	[511.01019287 298.0284729 0.85866916]	[528.98773193 398.27981567 0.89258909]	[544.53918457 485.42990112 0.87750566]	[457.10958862 477.61825562 0.74086052]	[418.59158325 477.6774292 0.75715935]	[421.390625 623.82824707 0.82980883]	[434.10321045 770.07824707 0.83211046]	[493.11685181 475.14215088 0.71297854]	[503.38879395 621.34222412 0.85300142]	[523.75317383 767.64343262 0.88459969]	[441.66992188 198.14898682 0.91722369]	[462.38452148 198.11294556 0.89455748]	[426.39785767 213.35449219 0.78958023]	[482.83178711 213.32209778 0.9363426 ]	[5.21370972e+02 8.00940125e+02 7.42840528e-01]	[5.39302551e+02 7.93221619e+02 7.48356760e-01]	[5.21355164e+02 7.75307251e+02 7.57653475e-01]	[4.28990967e+02 8.00922180e+02 7.16528296e-01]	[4.16071808e+02 7.93322632e+02 7.37198532e-01]	[439.22836304 775.37310791 0.78158301]
[452.00494385 213.43293762 0.90104783]	[454.59768677 295.45544434 0.8933475 ]	[395.61532593 290.4039917 0.83586919]	[367.41064453 387.95187378 0.82862669]	[357.15359497 477.68197632 0.90044695]	[508.49163818 298.00189209 0.8666054 ]	[528.96368408 400.64587402 0.89336759]	[544.54071045 485.39898682 0.8790049 ]	[454.65231323 477.6267395 0.73112029]	[418.54403687 477.68511963 0.74688137]	[421.37240601 623.86083984 0.8379159 ]	[434.10101318 770.07519531 0.83024371]	[493.07437134 475.15322876 0.70801985]	[503.36761475 621.36737061 0.8557353 ]	[523.75390625 767.63275146 0.88109541]	[439.29824829 200.5778656 0.91962117]	[462.33242798 198.11877441 0.91258579]	[423.91290283 213.37055969 0.80365407]	[482.78939819 213.34739685 0.94096649]	[5.21364685e+02 8.00952576e+02 7.43858397e-01]	[5.39298706e+02 7.93228333e+02 7.45829999e-01]	[5.21354553e+02 7.75297424e+02 7.54817843e-01]	[4.31476959e+02 8.00935974e+02 7.20096290e-01]	[4.16078888e+02 7.93335388e+02 7.38406777e-01]	[439.22625732 775.36395264 0.78130937]
[449.4616394 213.43696594 0.90409029]	[452.02047729 295.46566772 0.88680238]	[395.50778198 290.42156982 0.82056916]	[367.35232544 387.93463135 0.83225244]	[357.09109497 477.6640625 0.89728093]	[505.99368286 298.0161438 0.87944901]	[526.5135498 400.63012695 0.89858508]	[544.55114746 485.39205933 0.87724668]	[454.64483643 477.65756226 0.74042356]	[418.53869629 477.70974731 0.75430822]	[421.3666687 623.92041016 0.83589649]	[434.09976196 770.09881592 0.83164728]	[493.05288696 477.63131714 0.71356279]	[503.39337158 623.80181885 0.86246812]	[523.75695801 767.65582275 0.88675433]	[439.25158691 198.15791321 0.91450536]	[462.27975464 198.11408997 0.91998243]	[423.84539795 213.32279968 0.79041505]	[482.72280884 213.32884216 0.9329282 ]	[5.21355286e+02 8.00961975e+02 7.49765933e-01]	[5.39296326e+02 7.93241516e+02 7.47718811e-01]	[5.21366150e+02 7.75320496e+02 7.59058356e-01]	[4.28994110e+02 8.00978943e+02 7.16581941e-01]	[4.16075470e+02 7.95787964e+02 7.32329488e-01]	[439.22875977 777.84912109 0.77915591]
[446.91030884 213.41265869 0.91187751]	[446.97683716 295.449646 0.88696605]	[392.99417114 290.42132568 0.80882227]	[364.83493042 390.42718506 0.83594728]	[357.01654053 475.17666626 0.88321775]	[505.91320801 295.65698242 0.88885188]	[526.50976562 400.62203979 0.89824057]	[544.54724121 485.34802246 0.88410151]	[454.56454468 477.63522339 0.72945809]	[416.11090088 477.70010376 0.74489403]	[421.34664917 623.87310791 0.83689356]	[434.10910034 770.0916748 0.83179629]	[490.51516724 475.14831543 0.70504725]	[503.37258911 621.40228271 0.86904305]	[523.76037598 767.62908936 0.88673025]	[439.18167114 198.12771606 0.91067362]	[462.2052002 198.07672119 0.93267125]	[421.39523315 213.30523682 0.81499344]	[480.32846069 213.3286438 0.93063021]	[5.21360168e+02 8.00953918e+02 7.51526833e-01]	[5.39312439e+02 7.93229126e+02 7.49669671e-01]	[5.21364624e+02 7.75285339e+02 7.65826881e-01]	[4.28989899e+02 8.00985596e+02 7.18691111e-01]	[4.16068237e+02 7.95791382e+02 7.31640995e-01]	[439.24362183 777.84033203 0.78288394]
[446.91744995 213.41156006 0.9104346 ]	[446.97561646 295.44598389 0.88633204]	[392.99612427 290.41784668 0.80909061]	[364.84207153 390.42147827 0.83474582]	[357.01519775 475.17752075 0.88350332]	[505.91119385 295.65258789 0.88895571]	[526.50866699 400.62011719 0.89849442]	[544.54656982 485.35028076 0.88375646]	[454.56607056 477.63739014 0.73017114]	[416.11407471 477.7015686 0.74574149]	[421.34811401 623.86883545 0.83640927]	[434.11126709 770.08972168 0.83202082]	[490.51446533 475.15127563 0.70535094]	[503.37493896 621.40405273 0.86866945]	[523.75799561 767.63391113 0.88667399]	[439.18817139 198.12731934 0.91172194]	[462.20742798 198.07824707 0.93232417]	[421.39685059 213.30319214 0.81794596]	[480.3248291 213.32855225 0.9307282 ]	[5.21359619e+02 8.00958801e+02 7.50720561e-01]	[5.39310974e+02 7.93233215e+02 7.49127448e-01]	[5.21362305e+02 7.75292847e+02 7.63392866e-01]	[4.31471497e+02 8.00967224e+02 7.15990007e-01]	[4.16079681e+02 7.93358643e+02 7.30879188e-01]	[439.24624634 777.83850098 0.77916414]
[444.41021729 213.41712952 0.92448163]	[446.86694336 295.4619751 0.90175241]	[387.92889404 290.44683838 0.80691171]	[362.25762939 387.92092896 0.86120772]	[357.00540161 477.60281372 0.87610769]	[503.46368408 298.0133667 0.89680749]	[526.45562744 398.25784302 0.90683055]	[544.50457764 482.91699219 0.90290642]	[451.99386597 475.15530396 0.72221529]	[413.58010864 477.66577148 0.72337842]	[421.34594727 623.88543701 0.83294952]	[434.12686157 767.69970703 0.83335632]	[487.96408081 475.08660889 0.71098864]	[503.3656311 621.41088867 0.87080383]	[523.75762939 767.62994385 0.88805914]	[439.10083008 198.1295929 0.89694649]	[459.8117981 198.06797791 0.93770361]	[421.29312134 213.34150696 0.82998103]	[480.28604126 213.3298645 0.93353391]	[5.21358154e+02 8.00938843e+02 7.51626194e-01]	[5.39306885e+02 7.93219055e+02 7.51344383e-01]	[5.21355591e+02 7.75280090e+02 7.64724970e-01]	[4.31529999e+02 8.00914124e+02 7.11326778e-01]	[4.16126953e+02 7.93326843e+02 7.37150967e-01]	[4.39246338e+02 7.75360901e+02 7.74969280e-01]
[441.88894653 213.43244934 0.93939787]	[441.91156006 295.42318726 0.9167881 ]	[382.81109619 292.88812256 0.83691156]	[359.7250061 390.46069336 0.88282377]	[354.53067017 477.64642334 0.8714354 ]	[503.25830078 295.6234436 0.91319001]	[523.9140625 398.13000488 0.91444278]	[544.39306641 482.8024292 0.93255776]	[444.43066406 472.58364868 0.72324359]	[408.378479 475.16687012 0.70232016]	[421.30215454 623.80773926 0.83105111]	[434.11746216 767.67236328 0.83258665]	[482.97988892 470.01809692 0.73097557]	[503.27206421 621.32299805 0.8732127 ]	[523.75775146 767.61273193 0.88909912]	[436.5852356 198.13635254 0.87575352]	[459.67819214 198.07267761 0.9314099 ]	[418.79644775 213.30647278 0.85810602]	[480.15200806 213.32894897 0.92345202]	[5.21394775e+02 8.00927429e+02 7.57047653e-01]	[5.41716370e+02 7.90815125e+02 7.61508346e-01]	[521.36914062 772.8326416 0.77511102]	[4.31503479e+02 8.00940247e+02 7.16399252e-01]	[4.16093567e+02 7.93334473e+02 7.37482607e-01]	[439.25259399 775.32781982 0.77980232]
[441.88876343 213.43280029 0.93943262]	[441.91189575 295.42578125 0.916969 ]	[382.81243896 292.8885498 0.83677518]	[359.72473145 390.46057129 0.88289511]	[354.5324707 477.64846802 0.87177575]	[503.26019287 295.62844849 0.91306347]	[523.91589355 398.13134766 0.91434324]	[544.39569092 482.80123901 0.9320491 ]	[444.43127441 472.5809021 0.72328734]	[408.37835693 475.16098022 0.70204949]	[421.2991333 623.80834961 0.83122832]	[434.11407471 767.6706543 0.83129823]	[482.98239136 470.01742554 0.73078525]	[503.27041626 621.32501221 0.87387711]	[523.75817871 767.62188721 0.88997561]	[436.58483887 198.13690186 0.87537676]	[459.67810059 198.07241821 0.93145859]	[418.79638672 213.30645752 0.8574779 ]	[480.15219116 213.32821655 0.92338032]	[5.21405212e+02 8.00940796e+02 7.56789148e-01]	[5.41722900e+02 7.90822144e+02 7.59973884e-01]	[521.36334229 772.84143066 0.77318907]	[4.31504578e+02 8.00936829e+02 7.17216909e-01]	[4.16093536e+02 7.93331238e+02 7.38259375e-01]	[439.25305176 775.32525635 0.77875149]
[441.81048584 213.44070435 0.94352663]	[441.85626221 295.43978882 0.92552227]	[382.73135376 292.88418579 0.84259212]	[359.68991089 387.94030762 0.87827241]	[354.50283813 475.12924194 0.85328549]	[500.85400391 295.64871216 0.90506816]	[523.84814453 398.12106323 0.92362034]	[544.29638672 482.72280884 0.94029766]	[444.30917358 472.57015991 0.73531878]	[403.36004639 475.10253906 0.70811552]	[421.19207764 623.82531738 0.82612634]	[434.09442139 767.63928223 0.83085406]	[482.87689209 470.0291748 0.74416053]	[500.86953735 618.8137207 0.86669028]	[523.77832031 767.63586426 0.89732957]	[434.04727173 198.12098694 0.86368924]	[459.6076355 198.07324219 0.91670901]	[418.71325684 213.30039978 0.84050333]	[477.72851562 213.30409241 0.90853012]	[5.21411621e+02 8.00943237e+02 7.59676695e-01]	[5.41733093e+02 7.90828674e+02 7.64212251e-01]	[521.41552734 772.83874512 0.78136402]	[4.31482666e+02 8.00922668e+02 7.13673651e-01]	[4.16073578e+02 7.93320984e+02 7.35077739e-01]	[439.25469971 775.28375244 0.78161961]
[441.72485352 213.43162537 0.94490957]	[441.80792236 295.42483521 0.93121707]	[380.33706665 290.41555786 0.84366733]	[359.59313965 390.43783569 0.88822347]	[349.39547729 475.16781616 0.83014578]	[500.77856445 295.63619995 0.9033531 ]	[523.79968262 398.13241577 0.92653352]	[541.8984375 480.3482666 0.94974911]	[441.89624023 472.5814209 0.7468453 ]	[403.28015137 475.08309937 0.71822107]	[421.19049072 621.30596924 0.82906508]	[434.1010437 767.60839844 0.83331013]	[482.84103394 472.52807617 0.749313 ]	[500.75927734 616.26000977 0.85519457]	[523.77276611 767.50512695 0.87888229]	[431.46759033 198.10121155 0.86378258]	[457.17086792 198.0692749 0.89762688]	[418.61801147 213.29954529 0.82857347]	[477.64663696 213.32044983 0.89580888]	[5.21401001e+02 7.98386292e+02 7.71688044e-01]	[5.41734009e+02 7.90756348e+02 7.80097008e-01]	[521.40093994 772.70166016 0.79070562]	[4.31511627e+02 7.98435608e+02 7.19465733e-01]	[4.16103821e+02 7.93304199e+02 7.46499419e-01]	[439.25149536 772.82928467 0.78775477]
[439.2616272 213.42660522 0.94443238]	[441.70068359 295.39312744 0.92886388]	[380.24002075 290.37030029 0.853553 ]	[357.18112183 390.43179321 0.89096963]	[344.2755127 477.60403442 0.84630531]	[500.6960144 295.59637451 0.89301515]	[523.75427246 398.17150879 0.92771637]	[541.86169434 482.74911499 0.9414925 ]	[441.75906372 472.59088135 0.75998694]	[400.81079102 475.10440063 0.73063636]	[421.15823364 621.37072754 0.83311772]	[434.06072998 767.67803955 0.82762599]	[480.37466431 470.01318359 0.75301862]	[500.73327637 616.24017334 0.84930533]	[523.78710938 767.55224609 0.88782024]	[426.40670776 198.08802795 0.86925954]	[454.6022644 198.08128357 0.8673566 ]	[418.53945923 210.90280151 0.77997768]	[472.60583496 213.30578613 0.8654567 ]	[5.21401855e+02 8.00937439e+02 7.60892451e-01]	[5.41752441e+02 7.90810425e+02 7.68744528e-01]	[523.78167725 772.73895264 0.78577513]	[4.31475159e+02 8.00979980e+02 7.20945597e-01]	[4.16055481e+02 7.95789795e+02 7.28148758e-01]	[439.23242188 775.34625244 0.77863783]
[439.07183838 213.40274048 0.93049073]	[439.14129639 295.43572998 0.93176663]	[377.69024658 290.44378662 0.86299545]	[357.02426147 387.93786621 0.88097405]	[339.23910522 477.62927246 0.87805867]	[498.12017822 295.60455322 0.86481607]	[521.28204346 398.17007446 0.92112845]	[541.75653076 480.28961182 0.92469078]	[439.31256104 472.55126953 0.7635774 ]	[400.69091797 475.11431885 0.74927223]	[418.77963257 621.33703613 0.8321293 ]	[434.04083252 767.67102051 0.82520485]	[480.26086426 467.46133423 0.75483978]	[498.1557312 618.74023438 0.82135308]	[521.4151001 762.4395752 0.85885125]	[421.40823364 198.08308411 0.89971614]	[446.97637939 198.05628967 0.85593122]	[413.5506897 213.31173706 0.81540006]	[464.93475342 213.29530334 0.89327884]	[521.32342529 795.859375 0.79871815]	[539.28747559 790.68676758 0.79580534]	[521.39031982 770.128479 0.80511343]	[4.28952576e+02 8.00967041e+02 7.14009285e-01]	[4.13581970e+02 7.93355042e+02 7.16516316e-01]	[439.230896 775.35925293 0.78127795]
[436.62353516 213.41304016 0.92280746]	[436.67422485 295.42379761 0.90928912]	[377.59701538 290.42184448 0.85639483]	[356.98345947 387.87054443 0.87322146]	[339.09790039 477.65402222 0.88685679]	[493.09057617 295.58151245 0.85776865]	[521.21173096 398.15844727 0.91761374]	[541.69842529 480.26651001 0.9084245 ]	[439.24060059 470.0385437 0.76351219]	[400.65087891 475.11737061 0.7559911 ]	[418.78546143 621.32476807 0.83841181]	[434.04629517 770.07977295 0.82201689]	[480.19216919 464.94503784 0.75437504]	[495.65615845 616.22662354 0.80584317]	[521.32427979 759.87347412 0.84480691]	[421.30780029 198.08938599 0.91626662]	[444.44238281 198.06681824 0.86586875]	[411.0017395 213.33934021 0.81548893]	[464.83926392 213.29367065 0.90759963]	[521.31390381 793.35687256 0.79429549]	[5.39279175e+02 7.90600159e+02 7.87762702e-01]	[521.31091309 767.699646 0.78008449]	[4.28984100e+02 8.00935486e+02 7.01051712e-01]	[4.16046112e+02 7.93347290e+02 7.09182262e-01]	[4.39225983e+02 7.77868530e+02 7.77631581e-01]
[436.54434204 213.43205261 0.91342694]	[436.59384155 295.4487915 0.90550292]	[377.55718994 290.41537476 0.84878892]	[354.53189087 385.34451294 0.86353433]	[336.61843872 472.55767822 0.86775696]	[490.51132202 295.63427734 0.85794079]	[518.796875 398.16235352 0.9110145 ]	[539.24230957 480.32659912 0.89028656]	[439.15878296 470.02954102 0.75957841]	[398.27001953 475.10678101 0.75674379]	[418.74121094 623.90576172 0.84620261]	[434.08026123 767.66937256 0.82637894]	[477.74801636 464.92736816 0.74804002]	[490.57196045 613.65411377 0.79955429]	[521.2376709 754.77160645 0.84840405]	[421.23422241 198.10467529 0.92381281]	[444.36074829 198.0798645 0.87254632]	[408.41772461 213.30476379 0.79516876]	[462.42697144 210.91429138 0.90371233]	[521.26989746 790.81732178 0.82979333]	[539.21203613 788.10021973 0.80285048]	[5.21231812e+02 7.67493835e+02 7.37433553e-01]	[4.31479523e+02 7.98394714e+02 7.03563035e-01]	[4.16081421e+02 7.93288086e+02 7.25270152e-01]	[439.26724243 775.3729248 0.7792294 ]
[434.03134155 213.42529297 0.90526736]	[434.10488892 295.44070435 0.89225447]	[377.49734497 290.40814209 0.83779007]	[349.45126343 387.91915894 0.83288091]	[336.480896 475.09179688 0.85988128]	[487.94592285 295.62634277 0.86545658]	[518.67663574 398.1545105 0.89612812]	[536.68280029 480.27398682 0.87275445]	[439.06838989 467.48501587 0.75566626]	[398.22186279 472.55999756 0.75683397]	[418.72894287 621.38769531 0.84597969]	[434.07766724 767.65997314 0.82456964]	[477.6217041 464.88122559 0.74357218]	[487.92202759 608.55487061 0.83731157]	[518.64282227 749.65618896 0.84151542]	[421.16931152 198.12155151 0.91907895]	[441.89868164 198.09126282 0.88833761]	[405.93548584 213.32728577 0.75571221]	[462.34008789 213.30282593 0.92330217]	[518.70581055 790.59417725 0.87789667]	[534.10845947 785.49884033 0.79893279]	[5.16126343e+02 7.57373535e+02 7.10656643e-01]	[4.31481781e+02 7.98419250e+02 7.08304524e-01]	[4.16087189e+02 7.93304016e+02 7.32240081e-01]	[439.27056885 775.33312988 0.78440237]
[431.50439453 213.42835999 0.90118766]	[434.03900146 295.44720459 0.88767207]	[375.08694458 290.43338013 0.83741629]	[346.82241821 390.42828369 0.83467793]	[334.04421997 475.15640259 0.85619605]	[485.4793396 295.62390137 0.87661552]	[516.15283203 398.11761475 0.88853943]	[531.60931396 480.21090698 0.86828238]	[436.68356323 469.99111938 0.76242357]	[398.20773315 472.60281372 0.76625842]	[418.71762085 621.33538818 0.8477236 ]	[434.0635376 767.65704346 0.81996846]	[475.11776733 464.92410278 0.73441821]	[485.34420776 606.09155273 0.86927354]	[508.53289795 747.1003418 0.81492591]	[418.79525757 198.14178467 0.91796285]	[441.82055664 198.1096344 0.90366286]	[405.82888794 213.32649231 0.78401226]	[462.27655029 213.31584167 0.9301191 ]	[508.45953369 788.18939209 0.86057448]	[526.40374756 783.00427246 0.78934091]	[5.08447052e+02 7.52263733e+02 7.42400885e-01]	[4.31484589e+02 7.98406250e+02 7.06720948e-01]	[4.16101318e+02 7.93298828e+02 7.33604431e-01]	[4.39261078e+02 7.75332153e+02 7.72425473e-01]
[428.95257568 213.43612671 0.90333021]	[431.51309204 295.42807007 0.87931019]	[375.05194092 290.42947388 0.83150589]	[344.2449646 390.48529053 0.84965348]	[331.47964478 477.68887329 0.8581534 ]	[485.41448975 295.59677124 0.88383865]	[516.13262939 398.18435669 0.89167225]	[531.53619385 480.28167725 0.87368155]	[436.68048096 470.03582764 0.75826585]	[398.2253418 475.15197754 0.7693243 ]	[418.70452881 621.40435791 0.84947121]	[434.0690918 767.62310791 0.81893975]	[475.0814209 464.93566895 0.72724754]	[482.89624023 606.08563232 0.87977654]	[503.41482544 746.96557617 0.86121571]	[418.74569702 198.15341187 0.91545439]	[441.75921631 198.1305542 0.91366744]	[403.34994507 213.31582642 0.78850031]	[462.20895386 213.33639526 0.9336946 ]	[508.45059204 777.87939453 0.79905808]	[523.9284668 770.22235107 0.79455739]	[503.31292725 749.76330566 0.80097491]	[4.31550476e+02 7.98385498e+02 7.28442907e-01]	[4.16153198e+02 7.93292236e+02 7.52436042e-01]	[4.39269043e+02 7.75262451e+02 7.69386172e-01]
[426.40872192 213.4526062 0.91443729]	[428.95343018 295.42388916 0.8796525 ]	[374.97857666 290.44625854 0.82053196]	[341.80786133 390.42578125 0.85469258]	[328.85592651 475.16586304 0.83328462]	[485.37811279 295.58065796 0.88661444]	[513.58538818 398.19674683 0.887851 ]	[529.00317383 482.71868896 0.87727666]	[436.63565063 467.47036743 0.75008386]	[398.20263672 472.57528687 0.76173973]	[418.70227051 621.37091064 0.84702158]	[434.10171509 767.64593506 0.82424331]	[472.56491089 464.85461426 0.73245895]	[482.79931641 606.08636475 0.88672578]	[500.82189941 744.54467773 0.85619295]	[418.69128418 200.59391785 0.90612262]	[441.69018555 198.14674377 0.91419148]	[403.29220581 213.30847168 0.79311585]	[459.82528687 213.34494019 0.9327476 ]	[505.91970825 772.82403564 0.80648416]	[521.35992432 767.68969727 0.82174921]	[5.00659241e+02 7.52270813e+02 7.17080295e-01]	[4.34051270e+02 7.98376526e+02 7.41183221e-01]	[4.18593445e+02 7.93289062e+02 7.62178361e-01]	[4.39273682e+02 7.75317444e+02 7.65306532e-01]
[423.9022522 213.44490051 0.92776334]	[426.44638062 295.40432739 0.87689555]	[372.51647949 290.4263916 0.81613344]	[341.76358032 390.42578125 0.86160862]	[323.79193115 475.09780884 0.83757824]	[482.96395874 295.56234741 0.88979197]	[511.07077026 398.13970947 0.88515401]	[526.54748535 480.32455444 0.87886304]	[436.56793213 464.9336853 0.74431962]	[398.13757324 470.02139282 0.75448245]	[418.68878174 621.31243896 0.85092241]	[434.03286743 767.57891846 0.81073695]	[470.03125 462.36029053 0.73668694]	[482.71603394 606.04962158 0.8908717 ]	[500.65664673 746.99438477 0.83311588]	[418.6111145 200.59719849 0.89444536]	[439.290802 198.12667847 0.92209816]	[400.85089111 213.34642029 0.78956985]	[459.76416016 213.337677 0.93171132]	[503.27008057 772.74261475 0.83703321]	[518.69506836 767.66296387 0.81956232]	[4.98137054e+02 7.52309143e+02 6.78224266e-01]	[4.34028595e+02 7.95860962e+02 7.40098894e-01]	[4.18562958e+02 7.93247314e+02 7.70877242e-01]	[4.39238037e+02 7.72784119e+02 7.64059365e-01]
[423.83575439 213.4604187 0.94206393]	[426.38803101 295.41186523 0.88626438]	[372.47827148 292.87408447 0.8161785 ]	[341.70117188 390.44952393 0.87092286]	[321.3012085 475.13900757 0.84367323]	[482.92242432 295.55859375 0.89255786]	[511.03146362 398.13562012 0.8868801 ]	[526.52423096 480.27175903 0.88596618]	[434.07711792 464.91604614 0.73823613]	[398.06616211 470.02508545 0.7476905 ]	[418.66171265 621.30389404 0.84876311]	[431.55117798 767.55126953 0.80348772]	[469.95748901 462.33291626 0.74019814]	[480.31573486 606.0098877 0.89787358]	[495.60345459 741.91369629 0.78802252]	[418.54928589 200.63319397 0.88155735]	[439.22467041 198.13569641 0.92205364]	[400.79922485 213.36581421 0.75511277]	[459.73861694 213.31214905 0.92612672]	[495.63748169 770.32202148 0.82118583]	[505.99423218 767.64758301 0.84063488]	[4.93074280e+02 7.49616516e+02 6.77324891e-01]	[4.31547607e+02 7.95894226e+02 7.35264897e-01]	[4.16129669e+02 7.93271484e+02 7.69927740e-01]	[439.24807739 772.73876953 0.77826083]
[423.83673096 213.46144104 0.94208217]	[426.39031982 295.4118042 0.88568848]	[372.48040771 290.45574951 0.81509233]	[341.70288086 390.44790649 0.87072277]	[321.30081177 475.13238525 0.84304434]	[482.92724609 295.55950928 0.89181828]	[511.03353882 398.13607788 0.88656557]	[526.52056885 480.27157593 0.88784814]	[434.0708313 464.90481567 0.73988003]	[398.05987549 470.01589966 0.74825239]	[418.65777588 621.31219482 0.85070896]	[431.54968262 767.565979 0.80527759]	[467.50234985 462.32363892 0.74233764]	[480.31896973 606.01184082 0.89726847]	[495.60134888 741.90136719 0.78738737]	[418.54907227 200.63146973 0.8813923 ]	[439.22674561 198.13520813 0.92240995]	[400.79827881 213.36425781 0.75145435]	[459.74008179 213.31390381 0.92607069]	[495.61538696 772.69769287 0.8195461 ]	[505.98538208 767.66107178 0.84249103]	[4.93076752e+02 7.49601074e+02 6.78355098e-01]	[4.31532501e+02 7.95896423e+02 7.33842850e-01]	[4.16112762e+02 7.93268555e+02 7.66982257e-01]	[439.24716187 772.7557373 0.77911299]
[423.79202271 213.46807861 0.94460797]	[423.89703369 295.41470337 0.89637637]	[369.90631104 292.9130249 0.81511176]	[339.30282593 390.42233276 0.86971557]	[321.21951294 475.08074951 0.85110855]	[482.86645508 295.53573608 0.8969624 ]	[508.5526123 398.11276245 0.8835187 ]	[526.50494385 480.29974365 0.89061618]	[431.54119873 464.91452026 0.73377025]	[395.62625122 472.5262146 0.7360673 ]	[418.61529541 621.34082031 0.84702784]	[434.03817749 765.0602417 0.79408228]	[467.44085693 462.32284546 0.74938893]	[480.25506592 606.0267334 0.90209055]	[488.00610352 744.53588867 0.807504 ]	[416.14938354 200.66918945 0.87600118]	[439.18383789 198.13137817 0.92135704]	[400.75765991 213.3951416 0.78721988]	[459.69107056 213.33314514 0.92582613]	[493.07092285 775.28118896 0.81202877]	[505.90457153 770.16119385 0.86079133]	[4.85448456e+02 7.49745605e+02 6.95512593e-01]	[4.34108246e+02 7.95802246e+02 7.18700171e-01]	[4.18590454e+02 7.90832703e+02 7.48657763e-01]	[4.39280029e+02 7.70230652e+02 7.67228961e-01]
[421.35403442 213.47805786 0.94864178]	[423.80889893 295.4213562 0.90782624]	[364.87252808 292.95800781 0.82562184]	[339.2571106 390.43331909 0.88069326]	[318.74832153 472.55575562 0.86742181]	[482.75823975 295.55078125 0.90729445]	[508.46298218 398.08233643 0.88657045]	[526.51531982 480.34375 0.89000058]	[431.47473145 467.3949585 0.73260695]	[395.61346436 472.5557251 0.7383377 ]	[416.15756226 623.86853027 0.83513737]	[434.10403442 765.06652832 0.79292631]	[464.91897583 462.36538696 0.76021349]	[480.12365723 608.50695801 0.85683018]	[485.40579224 752.22625732 0.80993289]	[416.05963135 200.64431763 0.86865592]	[439.12576294 198.12329102 0.91277623]	[400.61386108 213.36480713 0.84498054]	[459.61688232 213.33209229 0.91648239]	[485.36920166 788.00390625 0.82867092]	[503.29864502 780.42883301 0.82743883]	[4.82844086e+02 7.67513428e+02 6.57034218e-01]	[4.36606293e+02 7.93259277e+02 7.32094944e-01]	[4.18655151e+02 7.90764282e+02 7.49597371e-01]	[4.41736664e+02 7.70223145e+02 7.50102401e-01]
[421.32211304 213.48414612 0.94947779]	[423.77667236 295.43240356 0.91366649]	[364.84176636 292.98339844 0.83072102]	[339.23217773 390.42593384 0.88255548]	[318.71520996 472.57800293 0.87257046]	[482.71948242 295.5456543 0.90872031]	[506.01324463 398.10079956 0.89513552]	[526.51324463 480.32720947 0.89212108]	[429.0012207 464.93768311 0.73093975]	[395.61291504 472.52883911 0.73450685]	[418.53536987 623.88378906 0.83100343]	[434.09643555 765.03851318 0.78230542]	[464.90057373 462.36206055 0.75752991]	[477.7210083 611.12414551 0.81414592]	[482.96383667 764.94482422 0.81569248]	[416.02355957 200.64448547 0.8612687 ]	[439.10031128 198.1338501 0.90633708]	[398.27203369 213.3572998 0.85174412]	[459.58581543 213.3578186 0.91545969]	[485.47485352 788.1463623 0.81221306]	[500.89413452 785.55889893 0.82301414]	[4.80297363e+02 7.70262085e+02 7.06515372e-01]	[4.39124664e+02 7.90816406e+02 7.46159136e-01]	[4.18756226e+02 7.90717041e+02 7.38262296e-01]	[4.39313232e+02 7.70215271e+02 7.32420862e-01]
[421.29110718 213.49354553 0.95349216]	[421.39282227 295.43789673 0.9161315 ]	[364.83126831 292.99227905 0.83290827]	[339.2036438 390.42831421 0.88681889]	[318.68463135 475.09078979 0.87875366]	[480.34503174 295.54766846 0.9104476 ]	[505.99200439 398.11514282 0.89900094]	[526.52044678 480.33895874 0.88945282]	[426.45031738 464.93429565 0.73876446]	[395.51794434 472.52578735 0.72111338]	[416.11782837 623.91412354 0.8151319 ]	[434.08093262 765.01428223 0.77895927]	[464.83145142 462.3684082 0.7699632 ]	[475.12854004 611.0960083 0.78891951]	[482.76956177 765.00408936 0.83669734]	[413.57159424 200.64459229 0.85650557]	[439.0743103 198.151474 0.89750069]	[398.24295044 213.35110474 0.84484094]	[457.19387817 213.36079407 0.91247916]	[485.39129639 788.24432373 0.82580578]	[500.82946777 787.99157715 0.83723563]	[4.77683167e+02 7.72745239e+02 7.07400858e-01]	[4.39130402e+02 7.90825806e+02 7.37187982e-01]	[4.18725464e+02 7.90725830e+02 7.39731610e-01]	[4.39247314e+02 7.70224304e+02 7.25190222e-01]
[421.26708984 213.49269104 0.95381415]	[421.3717041 295.44537354 0.92024583]	[364.79086304 293.00827026 0.83729434]	[339.17721558 390.43261719 0.88778883]	[318.65103149 475.09585571 0.8857708 ]	[480.30987549 295.54672241 0.9107585 ]	[505.97149658 398.08843994 0.90161985]	[526.52148438 480.32321167 0.89027143]	[426.42605591 464.91995239 0.74360567]	[393.06811523 470.03356934 0.71924543]	[416.09692383 623.84686279 0.81253237]	[434.04324341 765.01605225 0.77263671]	[462.44384766 462.35473633 0.77527404]	[472.52648926 611.09173584 0.78821224]	[480.33932495 765.03070068 0.84167433]	[413.52563477 200.6466217 0.85053712]	[436.69250488 198.14587402 0.89231461]	[398.23693848 213.37199402 0.8221094 ]	[457.17736816 213.34733582 0.90999317]	[482.89718628 790.61407471 0.85012478]	[500.79293823 788.01623535 0.85489333]	[4.75169769e+02 7.72751587e+02 7.08219528e-01]	[4.36607910e+02 7.93253784e+02 7.11088777e-01]	[4.18618591e+02 7.90755493e+02 7.31713593e-01]	[4.39197937e+02 7.70256287e+02 7.08477616e-01]
[421.25259399 213.48980713 0.95243037]	[421.34869385 295.45318604 0.92401159]	[362.32736206 293.02557373 0.84231579]	[339.12991333 390.4670105 0.89155161]	[318.60391235 475.09307861 0.8886947 ]	[480.29434204 295.55722046 0.91006899]	[505.94720459 398.09042358 0.90371537]	[526.5244751 480.30239868 0.89220619]	[426.43515015 464.91644287 0.74453461]	[395.50387573 472.52984619 0.72317225]	[416.0977478 623.87994385 0.82035816]	[434.02679443 765.04058838 0.76853478]	[464.82321167 462.34655762 0.77871889]	[469.97543335 613.65936279 0.77581954]	[480.18276978 767.52758789 0.83717144]	[413.48852539 200.64509583 0.84753484]	[436.67492676 198.14196777 0.89006221]	[398.19412231 213.39407349 0.8280499 ]	[457.15515137 213.35317993 0.90851754]	[482.87060547 790.75439453 0.82257777]	[500.72457886 788.11584473 0.83258885]	[4.70030640e+02 7.75307861e+02 6.91121280e-01]	[4.34099945e+02 7.93267456e+02 7.08934486e-01]	[4.18574036e+02 7.90728699e+02 7.36541212e-01]	[4.39155151e+02 7.70270569e+02 6.79539204e-01]
[421.23458862 213.48538208 0.95107788]	[421.32971191 295.46148682 0.92797601]	[362.28494263 293.01998901 0.84812802]	[339.09002686 390.50747681 0.89637536]	[318.5632019 475.12686157 0.88904828]	[480.28729248 295.57754517 0.90891874]	[505.92001343 398.07226562 0.90554297]	[526.51696777 480.27639771 0.8945719 ]	[426.42324829 464.93209839 0.7434423 ]	[393.07443237 472.53997803 0.72093982]	[416.09143066 623.840271 0.81261039]	[4.31547455e+02 7.64994385e+02 7.59245455e-01]	[462.43438721 462.36361694 0.78021491]	[469.9725647 616.18920898 0.77114904]	[480.17819214 767.49755859 0.82981479]	[410.9876709 200.6517334 0.84663004]	[436.64736938 198.13002014 0.88880563]	[398.14782715 213.44866943 0.83477193]	[457.13354492 213.34912109 0.9044975 ]	[482.75961304 790.70758057 0.79640716]	[498.25512695 788.1272583 0.80871856]	[4.72565308e+02 7.72836609e+02 6.82151198e-01]	[4.36571838e+02 7.90798340e+02 6.86419964e-01]	[4.18595245e+02 7.90689819e+02 7.13242471e-01]	[4.39143616e+02 7.70238159e+02 6.59328043e-01]
[421.19921875 213.47439575 0.9521687 ]	[421.29730225 295.45379639 0.92973459]	[362.23297119 293.0171814 0.85390759]	[339.06573486 393.01950073 0.90134221]	[318.5133667 475.1206665 0.89096081]	[480.2694397 295.57015991 0.9065665 ]	[505.88449097 398.02145386 0.9007349 ]	[526.50128174 480.17727661 0.8943187 ]	[426.39450073 464.93728638 0.74245965]	[393.03982544 472.51885986 0.71475536]	[416.11276245 623.81652832 0.80932117]	[434.03060913 765.06707764 0.76827139]	[462.41348267 462.38406372 0.77857751]	[469.96032715 616.23895264 0.7706182 ]	[480.1411438 767.51202393 0.82426399]	[408.46984863 200.63873291 0.84666967]	[436.61407471 198.12696838 0.8835156 ]	[398.12399292 213.45903015 0.83005494]	[457.08599854 213.37104797 0.90189862]	[4.82797424e+02 7.90714844e+02 7.56487429e-01]	[5.00696381e+02 7.88135986e+02 7.64683485e-01]	[4.70021088e+02 7.75304321e+02 6.81586444e-01]	[4.34079437e+02 7.93257812e+02 6.61296070e-01]	[4.18586029e+02 7.90737244e+02 6.93396688e-01]	[4.39161224e+02 7.72689697e+02 6.52482867e-01]
[421.15213013 213.47085571 0.95242047]	[421.28311157 295.45880127 0.93170899]	[362.20153809 293.01467896 0.85787594]	[336.70495605 393.02957153 0.90326452]	[316.08984375 475.09893799 0.89154816]	[480.26379395 295.57711792 0.905375 ]	[503.49121094 395.61434937 0.89951849]	[526.4854126 480.13168335 0.8945663 ]	[426.40472412 467.4022522 0.74125028]	[393.05249023 472.53561401 0.7178396 ]	[416.13980103 621.40289307 0.81075704]	[434.07794189 767.56512451 0.7729634 ]	[462.41671753 464.82556152 0.77396071]	[467.4553833 616.22174072 0.77619565]	[477.71142578 767.53076172 0.81199706]	[408.40060425 200.63475037 0.84905171]	[436.56265259 198.12557983 0.87331772]	[398.099823 213.48147583 0.80970848]	[454.62451172 213.37008667 0.89414263]	[4.82803345e+02 7.90661560e+02 7.60700941e-01]	[5.00686249e+02 7.88104858e+02 7.55249381e-01]	[4.67468811e+02 7.75314453e+02 6.69872344e-01]	[4.34074982e+02 7.90784058e+02 6.29763603e-01]	[4.18626678e+02 7.90666443e+02 6.51857853e-01]	[4.39205078e+02 7.72824280e+02 6.38060868e-01]
[418.75924683 213.46879578 0.95104563]	[421.27682495 295.44464111 0.93091702]	[359.822052 293.00128174 0.86054158]	[336.67871094 393.00497437 0.90416825]	[316.00567627 475.13031006 0.88382608]	[480.24935913 295.55264282 0.90313959]	[503.46707153 395.58370972 0.89984804]	[526.46502686 480.12246704 0.89380527]	[426.38372803 464.94805908 0.74344605]	[393.01831055 470.03201294 0.71677428]	[416.14849854 621.36932373 0.80616611]	[434.08010864 767.5489502 0.77423322]	[462.40530396 462.41015625 0.77559096]	[467.44772339 616.27770996 0.77486128]	[477.67184448 767.57965088 0.80757952]	[405.88577271 200.60488892 0.85537797]	[434.06216431 198.12716675 0.85890692]	[398.03851318 213.40287781 0.80518991]	[452.06677246 213.31312561 0.87493819]	[4.80253967e+02 7.90587097e+02 7.04406321e-01]	[4.95673492e+02 7.88051514e+02 6.93677187e-01]	[4.69999634e+02 7.75333679e+02 6.39937878e-01]	[4.34107422e+02 7.90737000e+02 6.19636714e-01]	[4.18647369e+02 7.90617981e+02 6.34940505e-01]	[4.39202911e+02 7.72801086e+02 6.30735815e-01]
[418.68737793 213.47602844 0.95517004]	[421.25357056 295.42730713 0.93006742]	[359.79077148 292.99203491 0.86654317]	[336.63339233 392.97415161 0.90061748]	[315.97470093 475.12905884 0.87912792]	[480.22665405 295.52590942 0.89889169]	[503.45620728 395.56121826 0.89702916]	[526.44689941 477.73562622 0.89584935]	[426.36218262 467.39764404 0.74428439]	[392.99005127 472.51956177 0.71157956]	[416.13851929 621.34100342 0.80514598]	[434.03579712 767.51477051 0.76781285]	[462.40219116 462.4100647 0.77797294]	[467.44400024 616.22570801 0.7741524 ]	[477.63946533 767.55603027 0.8029635 ]	[403.38186646 200.58161926 0.8674413 ]	[431.53387451 198.13421631 0.8487848 ]	[395.64105225 213.37742615 0.74694586]	[449.51000977 213.31971741 0.86701304]	[4.80281403e+02 7.90596130e+02 7.24964917e-01]	[4.98147461e+02 7.88034058e+02 7.09009171e-01]	[4.67444702e+02 7.75300903e+02 6.53764129e-01]	[4.36573853e+02 7.90760681e+02 6.27362967e-01]	[4.18645569e+02 7.90645569e+02 6.40636384e-01]	[4.39158600e+02 7.72756714e+02 6.40069306e-01]
[418.64141846 213.46588135 0.9507919 ]	[421.23693848 295.40985107 0.93109661]	[359.7515564 293.00744629 0.87398911]	[336.60571289 393.01477051 0.90116942]	[313.54217529 475.09268188 0.85995579]	[480.20397949 295.47503662 0.89351636]	[503.43334961 395.51675415 0.89325428]	[526.42095947 477.69091797 0.89491034]	[426.38037109 464.94528198 0.74369889]	[393.00872803 470.03674316 0.71493745]	[416.14855957 621.34344482 0.81352365]	[434.03625488 767.54211426 0.77860796]	[462.41119385 462.40512085 0.77446634]	[467.39456177 613.71850586 0.7817359 ]	[477.66067505 767.56195068 0.81430119]	[403.34082031 200.58036804 0.87563086]	[431.46243286 198.13739014 0.8427372 ]	[395.58538818 213.34133911 0.80254149]	[446.93670654 213.32954407 0.87880886]	[4.80333221e+02 7.90612183e+02 7.34379530e-01]	[4.98195892e+02 7.88029663e+02 7.15525508e-01]	[4.67455933e+02 7.75295715e+02 6.70793176e-01]	[4.34096039e+02 7.90802490e+02 6.34517610e-01]	[4.18602020e+02 7.90669128e+02 6.48679972e-01]	[4.39162598e+02 7.72772827e+02 6.56127274e-01]
[418.62887573 213.46195984 0.94930482]	[421.22640991 295.40625 0.93090594]	[359.73132324 293.01965332 0.87622213]	[336.57821655 393.02227783 0.90088582]	[313.4510498 475.14157104 0.85761046]	[480.19552612 295.46362305 0.89369881]	[503.42932129 395.49835205 0.89120138]	[526.4128418 477.71575928 0.89921343]	[426.39056396 464.93664551 0.74384367]	[393.02990723 470.0378418 0.7162261 ]	[416.15490723 621.34716797 0.8151533 ]	[434.05587769 767.55377197 0.77918375]	[462.41702271 462.39056396 0.77564311]	[464.96835327 613.67822266 0.78351516]	[477.67990112 767.59362793 0.8175776 ]	[403.32275391 200.58242798 0.87740034]	[428.98803711 198.13145447 0.84446514]	[395.55679321 213.34158325 0.81983221]	[446.91094971 213.33436584 0.88478225]	[4.82764221e+02 7.90693665e+02 7.45409906e-01]	[4.98268616e+02 7.88091675e+02 7.33021855e-01]	[4.67432220e+02 7.75340881e+02 6.82141960e-01]	[4.34116791e+02 7.93282593e+02 6.41279459e-01]	[4.18593323e+02 7.90749878e+02 6.65063620e-01]	[4.39164978e+02 7.72778076e+02 6.61562979e-01]
[418.60836792 213.47462463 0.94910729]	[421.20925903 295.4100647 0.93246454]	[359.72067261 293.01013184 0.87754804]	[336.56347656 392.99423218 0.89784652]	[310.95669556 475.12225342 0.84780544]	[480.17431641 295.47338867 0.89173532]	[503.41574097 395.49108887 0.89237475]	[524.03393555 477.73348999 0.90482414]	[426.41137695 464.93475342 0.74161148]	[395.49572754 472.52017212 0.71634465]	[416.14944458 621.3918457 0.81624728]	[434.0670166 767.5199585 0.7813791]	[462.41983032 462.38882446 0.77395034]	[467.44335938 616.21643066 0.77959239]	[477.66137695 767.57513428 0.81725436]	[403.29760742 200.5974884 0.87912875]	[428.95715332 198.14631653 0.84272915]	[395.52780151 213.35055542 0.81292075]	[446.89886475 213.33618164 0.88811636]	[4.82765961e+02 7.90623901e+02 7.64700830e-01]	[4.98245880e+02 7.88043640e+02 7.38905847e-01]	[4.67407745e+02 7.75326050e+02 6.92947567e-01]	[4.34098694e+02 7.93245483e+02 6.59626245e-01]	[4.18589569e+02 7.90724121e+02 6.81285262e-01]	[4.39165192e+02 7.72748474e+02 6.74169958e-01]
[418.60174561 213.49163818 0.95084226]	[421.20016479 295.41113281 0.93259585]	[359.71533203 293.00195312 0.87721306]	[336.53842163 390.51290894 0.88965791]	[310.91387939 475.14266968 0.84583187]	[480.16159058 295.4776001 0.89040762]	[503.40527344 393.06820679 0.89138281]	[524.01385498 480.14718628 0.91318744]	[426.3994751 467.44290161 0.73867977]	[393.07214355 472.59118652 0.71882468]	[416.16320801 621.38208008 0.81470203]	[434.08499146 765.08441162 0.78567463]	[462.40863037 464.853302 0.77062011]	[467.42681885 616.22137451 0.78235173]	[477.65258789 767.56439209 0.81493843]	[403.28485107 200.62002563 0.87888658]	[428.94174194 198.16081238 0.84124696]	[395.51727295 213.37188721 0.81075585]	[446.88793945 213.34384155 0.89235038]	[4.80293030e+02 7.90651489e+02 7.61578023e-01]	[4.98154022e+02 7.88094604e+02 7.25492537e-01]	[4.67443634e+02 7.75298645e+02 7.03851461e-01]	[4.34109741e+02 7.93265564e+02 6.60462022e-01]	[4.18586670e+02 7.90749146e+02 6.93719685e-01]	[4.39191132e+02 7.72705994e+02 6.91245317e-01]
[418.61099243 213.52258301 0.94889104]	[421.20303345 295.42459106 0.9334749 ]	[359.72747803 293.00149536 0.87463343]	[336.52194214 392.98284912 0.88864702]	[308.40298462 475.13928223 0.84210432]	[480.15884399 295.49777222 0.88976771]	[503.39627075 395.49414062 0.89340544]	[523.99328613 480.17553711 0.91532648]	[426.39105225 467.44277954 0.7386744 ]	[393.04232788 472.59738159 0.71433574]	[416.10064697 621.38391113 0.81289995]	[434.08370972 767.49316406 0.78259569]	[462.41040039 464.85238647 0.76939321]	[467.41921997 613.68933105 0.78146571]	[477.66000366 767.59790039 0.81356192]	[403.29125977 200.64901733 0.8753894 ]	[428.94219971 200.58996582 0.84039026]	[395.53775024 213.35708618 0.7961002 ]	[446.9239502 213.32089233 0.8834728 ]	[4.80325653e+02 7.90680481e+02 7.44958401e-01]	[4.98203583e+02 7.88128784e+02 7.21864700e-01]	[4.67421173e+02 7.75365784e+02 6.92812026e-01]	[4.34106293e+02 7.93263123e+02 6.55442059e-01]	[4.18589966e+02 7.90748962e+02 6.85542583e-01]	[4.39181702e+02 7.72732483e+02 6.76681995e-01]
[418.63781738 213.55519104 0.94857591]	[421.21035767 295.42984009 0.93277359]	[359.73117065 292.98358154 0.87193716]	[336.49713135 390.49261475 0.8800835 ]	[308.37728882 475.12670898 0.84053922]	[480.16842651 295.52365112 0.89231455]	[503.34054565 395.57485962 0.90608525]	[523.94824219 480.31509399 0.91951656]	[426.40185547 467.4258728 0.73833269]	[393.03903198 472.57681274 0.71095133]	[416.11679077 621.34692383 0.81414068]	[434.06738281 767.4967041 0.77993846]	[462.4206543 464.84573364 0.76654387]	[467.43664551 613.72265625 0.77958113]	[477.68365479 767.61560059 0.81493962]	[403.31634521 200.68182373 0.86995751]	[428.9788208 200.62515259 0.83713722]	[395.53945923 213.35154724 0.799155 ]	[446.96725464 213.32499695 0.87669635]	[4.82774475e+02 7.90725525e+02 7.28978217e-01]	[5.00673859e+02 7.88172302e+02 7.20150948e-01]	[4.67417816e+02 7.77882935e+02 6.98594213e-01]	[4.34056549e+02 7.93271484e+02 6.55319571e-01]	[4.16140625e+02 7.90741455e+02 6.81849897e-01]	[4.39178131e+02 7.72742004e+02 6.71836615e-01]
[418.67401123 215.89030457 0.94932324]	[421.21356201 295.43261719 0.9336555 ]	[359.73110962 292.97799683 0.8714807 ]	[336.49295044 390.46115112 0.87812006]	[308.3394165 475.07943726 0.8334502 ]	[480.18365479 295.53912354 0.89619374]	[503.2897644 395.63882446 0.91606998]	[523.88421631 480.29504395 0.92812204]	[426.41577148 467.44958496 0.73579198]	[393.0607605 472.59893799 0.71377629]	[416.08563232 621.33209229 0.80816019]	[434.09506226 767.49017334 0.78242433]	[462.42272949 464.87576294 0.76650792]	[467.44668579 613.71209717 0.78152043]	[477.72399902 767.59918213 0.82352769]	[403.35717773 203.14202881 0.86219823]	[431.49194336 200.63374329 0.83865583]	[395.56729126 213.35041809 0.80358666]	[449.46633911 213.3323822 0.87476802]	[4.82820068e+02 7.90744690e+02 7.54946947e-01]	[5.00699097e+02 7.88167908e+02 7.57694900e-01]	[4.67476685e+02 7.77831177e+02 6.92014873e-01]	[4.34103210e+02 7.90785217e+02 6.52221382e-01]	[4.18632172e+02 7.90666321e+02 6.76388919e-01]	[4.39196075e+02 7.72729980e+02 6.59119427e-01]
[418.6960144 215.90020752 0.9511447 ]	[421.21270752 295.4239502 0.93267339]	[359.7322998 292.96853638 0.86961651]	[336.48669434 390.43161011 0.87461108]	[305.8526001 472.61096191 0.82982373]	[480.18545532 295.53622437 0.89803731]	[503.25234985 395.65106201 0.9172647 ]	[523.79187012 480.25134277 0.93064177]	[426.42892456 467.46896362 0.72929257]	[395.49386597 475.09451294 0.71238357]	[416.02258301 621.38275146 0.80109984]	[434.05352783 765.05700684 0.78127509]	[462.43972778 464.89834595 0.75660521]	[467.44937134 613.7232666 0.7788353 ]	[480.15386963 767.56536865 0.83354867]	[403.3789978 203.16136169 0.8583715 ]	[431.53088379 200.64938354 0.84140188]	[395.58114624 213.37960815 0.80655003]	[449.50061035 213.3614502 0.87875384]	[4.82824219e+02 7.90707397e+02 7.49550402e-01]	[5.00711121e+02 7.88133301e+02 7.55200922e-01]	[4.70020935e+02 7.75353455e+02 6.99355841e-01]	[4.34065460e+02 7.90766602e+02 6.67950690e-01]	[4.18605011e+02 7.90650635e+02 6.85250700e-01]	[4.39191772e+02 7.70295654e+02 6.71012580e-01]
[418.71472168 215.90249634 0.95142597]	[421.22357178 295.4276123 0.93446875]	[359.73858643 292.9598999 0.86722398]	[336.49224854 390.43151855 0.87356806]	[305.83392334 475.07672119 0.83239782]	[480.19763184 295.55929565 0.90128487]	[500.89877319 398.03948975 0.92466366]	[521.40661621 480.17126465 0.92348063]	[426.41848755 467.48101807 0.72727877]	[393.04971313 475.08670044 0.70858872]	[413.48666382 623.83886719 0.79318631]	[434.08285522 767.50695801 0.77952754]	[462.44400024 464.91656494 0.75309908]	[467.47891235 616.27038574 0.77373493]	[480.14123535 767.58184814 0.83045167]	[403.39898682 203.16531372 0.85415405]	[434.01391602 200.65292358 0.8430773 ]	[395.60427856 213.40766907 0.80075109]	[451.99603271 213.37960815 0.8799485 ]	[4.82827301e+02 7.90691528e+02 7.51877606e-01]	[5.00710022e+02 7.88105347e+02 7.55672097e-01]	[4.70032318e+02 7.77829834e+02 6.81760550e-01]	[4.34087585e+02 7.93232971e+02 6.47296309e-01]	[4.18603668e+02 7.90734192e+02 6.77014887e-01]	[4.39212219e+02 7.72732300e+02 6.60186231e-01]
[418.70916748 213.55578613 0.95099038]	[421.22158813 295.41552734 0.93379468]	[359.72784424 292.94384766 0.86766076]	[336.47399902 390.42346191 0.86904722]	[305.82617188 475.08508301 0.83466691]	[480.20083618 295.55410767 0.90283775]	[500.87057495 398.03381348 0.92400229]	[521.39007568 480.19119263 0.92679036]	[426.40170288 467.45568848 0.73592919]	[393.01824951 472.58456421 0.70987087]	[410.99899292 621.40484619 0.78894472]	[434.06698608 765.03515625 0.77623117]	[462.44708252 464.89196777 0.76057857]	[467.41134644 613.69165039 0.78104985]	[480.12335205 767.54248047 0.82734799]	[403.39944458 200.67945862 0.85534501]	[434.02487183 200.63691711 0.84551901]	[395.61734009 213.39875793 0.79763424]	[452.01379395 213.40078735 0.88405263]	[4.82784546e+02 7.90682495e+02 7.64711738e-01]	[5.00675659e+02 7.88103821e+02 7.67703831e-01]	[4.70029144e+02 7.75300049e+02 6.82821453e-01]	[4.36579010e+02 7.90755798e+02 6.52139425e-01]	[4.18623474e+02 7.90658020e+02 6.72640622e-01]	[4.39200043e+02 7.70264160e+02 6.69271827e-01]
[418.69042969 213.53903198 0.95004994]	[421.22293091 295.4112854 0.93316638]	[359.71829224 292.94433594 0.86845326]	[336.45611572 387.93383789 0.86491019]	[305.8140564 475.11068726 0.83792251]	[480.21188354 295.54736328 0.9013989 ]	[500.85946655 398.01467896 0.92343122]	[521.37506104 480.16201782 0.92414814]	[426.3894043 467.43151855 0.73632401]	[393.00595093 472.55630493 0.70558804]	[410.99749756 623.81506348 0.79237086]	[434.07177734 765.03643799 0.77225769]	[462.43493652 464.8600769 0.76347679]	[467.43322754 616.20330811 0.77662647]	[480.11523438 767.54888916 0.82711017]	[403.39031982 200.65029907 0.85976219]	[434.01141357 200.62576294 0.84456676]	[395.60897827 213.3777771 0.80004621]	[452.00341797 213.41816711 0.88942456]	[4.82794128e+02 7.90703125e+02 7.73822367e-01]	[5.00671051e+02 7.88118652e+02 7.77997375e-01]	[4.70035095e+02 7.75306152e+02 6.74733162e-01]	[4.36584656e+02 7.90724792e+02 6.41675651e-01]	[4.18642853e+02 7.90619507e+02 6.58369958e-01]	[4.39206635e+02 7.70274963e+02 6.56016707e-01]
[418.68618774 213.53279114 0.94833016]	[421.21258545 295.40179443 0.93191463]	[359.70214844 292.94845581 0.86949337]	[336.44772339 387.91925049 0.86355227]	[305.78283691 475.07913208 0.83545548]	[480.21563721 295.52468872 0.89975905]	[500.84783936 395.61618042 0.92058629]	[521.39794922 480.13015747 0.91621935]	[426.37591553 467.41638184 0.73410273]	[392.97900391 472.5508728 0.69858325]	[410.99502563 621.40228271 0.78721911]	[434.05895996 765.04815674 0.7673701 ]	[462.43002319 464.83691406 0.75942755]	[464.96585083 613.67346191 0.78006709]	[480.11471558 767.54333496 0.82606441]	[403.39160156 200.63592529 0.8604151 ]	[434.01742554 200.63948059 0.84295666]	[395.57461548 213.35029602 0.81712353]	[449.51425171 213.44606018 0.89583385]	[4.82770538e+02 7.90669495e+02 7.72428572e-01]	[4.98260742e+02 7.88100220e+02 7.73560047e-01]	[4.70046844e+02 7.75323364e+02 6.69118702e-01]	[4.36582092e+02 7.90695740e+02 6.37699306e-01]	[4.18650696e+02 7.90596924e+02 6.48777127e-01]	[4.39215607e+02 7.72690002e+02 6.46523476e-01]
[418.6574707 213.53440857 0.94976628]	[421.18615723 295.39764404 0.9323144 ]	[359.67614746 292.94604492 0.87058854]	[334.07543945 390.42068481 0.85860288]	[303.30270386 475.06060791 0.8352443 ]	[480.19100952 295.5050354 0.89324009]	[500.86923218 395.62252808 0.92039311]	[521.42633057 480.13534546 0.91643536]	[426.38800049 467.44439697 0.7323668 ]	[392.99212646 472.59701538 0.70206726]	[410.98803711 621.38977051 0.78451389]	[4.34048157e+02 7.65010315e+02 7.64005303e-01]	[462.43850708 464.85458374 0.75871485]	[464.9588623 613.65319824 0.78276575]	[477.74276733 767.53424072 0.82344395]	[403.35308838 200.64245605 0.86706823]	[431.52819824 200.63407898 0.84049356]	[395.55175781 213.3585968 0.81513906]	[449.45846558 213.44717407 0.90139323]	[4.80328186e+02 7.90657715e+02 7.64368474e-01]	[4.98217773e+02 7.88103394e+02 7.67851114e-01]	[4.72536041e+02 7.75316650e+02 6.70193553e-01]	[4.36610718e+02 7.90665222e+02 6.43927157e-01]	[4.18662323e+02 7.88217896e+02 6.50071621e-01]	[4.39193848e+02 7.70279297e+02 6.49266720e-01]
[418.62469482 213.53965759 0.94969141]	[421.16549683 295.38693237 0.93021083]	[359.66049194 292.94592285 0.87039465]	[334.04858398 390.44665527 0.85783792]	[303.25183105 472.59988403 0.8401649 ]	[480.16558838 295.46899414 0.88638592]	[500.90814209 395.63357544 0.91613269]	[523.8190918 480.14291382 0.91704023]	[426.40631104 467.44735718 0.73019081]	[393.02053833 472.60116577 0.70511234]	[411.00183105 621.39477539 0.78668338]	[4.34036957e+02 7.65002197e+02 7.59363055e-01]	[462.44088745 464.86483765 0.7590487 ]	[464.9475708 611.17138672 0.78657186]	[477.74630737 767.54949951 0.82505387]	[403.31265259 200.66319275 0.87322664]	[431.46481323 200.63609314 0.83746976]	[395.5401001 213.39111328 0.80798697]	[446.9616394 213.4418335 0.90445793]	[4.80285217e+02 7.90640625e+02 7.47278333e-01]	[4.98180054e+02 7.88102905e+02 7.46298909e-01]	[4.72556519e+02 7.75343750e+02 6.69041038e-01]	[4.36633087e+02 7.90663330e+02 6.52742445e-01]	[4.18676514e+02 7.88224976e+02 6.55925870e-01]	[4.39184204e+02 7.70269348e+02 6.44750118e-01]
[418.60244751 213.54483032 0.94762981]	[421.15304565 293.02807617 0.92995501]	[359.66430664 292.95108032 0.87223834]	[334.03619385 390.42852783 0.85670966]	[303.21121216 472.54592896 0.84027249]	[480.15164185 295.45907593 0.882792 ]	[503.25158691 395.61715698 0.91312003]	[523.95019531 480.19735718 0.91329187]	[426.41271973 467.43035889 0.73202038]	[393.03878784 472.5736084 0.70733392]	[413.50427246 621.38458252 0.78888726]	[4.34029633e+02 7.65003296e+02 7.62529492e-01]	[462.43609619 464.85983276 0.76255453]	[464.95944214 613.6428833 0.78439283]	[477.73364258 767.56848145 0.82506269]	[403.28710938 200.67671204 0.87502587]	[428.94842529 200.63789368 0.83678341]	[395.52859497 213.39508057 0.80809826]	[446.93338013 213.41003418 0.90560442]	[4.80269562e+02 7.90665283e+02 7.40142107e-01]	[4.98169495e+02 7.88131165e+02 7.40953147e-01]	[4.72526917e+02 7.75369263e+02 6.68298841e-01]	[4.36625977e+02 7.90661865e+02 6.53869390e-01]	[4.18671875e+02 7.88216797e+02 6.56977773e-01]	[4.39169281e+02 7.70262207e+02 6.47784710e-01]
[418.58535767 213.54376221 0.9470644 ]	[421.14550781 293.01922607 0.9301129 ]	[359.6628418 292.95913696 0.8738305 ]	[334.02133179 387.94146729 0.85449034]	[300.76989746 472.55581665 0.84251016]	[480.14831543 295.43475342 0.87849164]	[503.28189087 393.05953979 0.8993541 ]	[526.40411377 477.63983154 0.88608479]	[426.40322876 467.41229248 0.73410064]	[393.02212524 472.55978394 0.70571935]	[413.54690552 621.39074707 0.78989202]	[434.04718018 765.01849365 0.7660296 ]	[462.43643188 464.83813477 0.76489377]	[464.96228027 613.65332031 0.78280336]	[477.73355103 767.59405518 0.82439512]	[403.25668335 203.13522339 0.87701148]	[428.90768433 200.64178467 0.8370887 ]	[395.49398804 213.42501831 0.80465358]	[446.90002441 213.42240906 0.90983641]	[4.80274475e+02 7.90711487e+02 7.36184776e-01]	[4.98171844e+02 7.88171997e+02 7.43782759e-01]	[4.70031128e+02 7.77865356e+02 6.72269106e-01]	[4.36607330e+02 7.90678040e+02 6.42776489e-01]	[4.18656311e+02 7.88216614e+02 6.46193445e-01]	[4.39184052e+02 7.70272705e+02 6.45184994e-01]
[418.56936646 213.54803467 0.94706243]	[421.14730835 293.01309204 0.92990243]	[359.644104 292.96206665 0.87596482]	[334.01693726 390.42480469 0.8546831 ]	[300.72232056 472.53509521 0.84835809]	[480.15151978 295.41586304 0.87580299]	[503.33947754 393.07733154 0.90017515]	[526.4942627 477.64193726 0.87638819]	[426.42773438 464.91412354 0.74054796]	[393.03192139 470.02279663 0.70844793]	[413.54534912 621.38201904 0.78736234]	[4.34012512e+02 7.65008850e+02 7.61564970e-01]	[464.83294678 462.37371826 0.77313417]	[464.90341187 611.10125732 0.80231881]	[477.72650146 767.58709717 0.82492834]	[400.87405396 203.14576721 0.88032514]	[426.43231201 200.64086914 0.83945841]	[393.04980469 213.43869019 0.80748904]	[446.87469482 213.41064453 0.90906799]	[4.80254608e+02 7.90746643e+02 7.34695673e-01]	[4.98164001e+02 7.88205811e+02 7.44616091e-01]	[4.70025452e+02 7.77845276e+02 6.80965722e-01]	[4.34095184e+02 7.90700378e+02 6.47712290e-01]	[4.18591034e+02 7.88225830e+02 6.51893735e-01]	[4.39172028e+02 7.70258789e+02 6.49682879e-01]
[418.5524292 213.55484009 0.94667709]	[421.14849854 293.00668335 0.92991728]	[359.64550781 292.95892334 0.87642467]	[334.0168457 387.94784546 0.85469061]	[300.68545532 469.97741699 0.85376674]	[480.15438843 295.40185547 0.87384909]	[503.38589478 393.06677246 0.89900285]	[528.99176025 477.64581299 0.8603965 ]	[426.43490601 464.88632202 0.73975354]	[393.05233765 469.98800659 0.70937425]	[413.5647583 621.39569092 0.78656065]	[434.03994751 765.0223999 0.77510059]	[464.82745361 462.33609009 0.77426362]	[464.90774536 611.15075684 0.79584831]	[477.72085571 767.57366943 0.82517117]	[400.85241699 203.16625977 0.88450789]	[426.40570068 200.64949036 0.8413673 ]	[393.03137207 213.4598999 0.80209923]	[444.45181274 213.41833496 0.91023433]	[4.80260315e+02 7.90782471e+02 7.53997743e-01]	[4.98165588e+02 7.88230164e+02 7.51309514e-01]	[4.70006622e+02 7.75356201e+02 7.05931842e-01]	[4.34069366e+02 7.90729248e+02 6.56528890e-01]	[4.16161896e+02 7.90613831e+02 6.61796451e-01]	[4.39199310e+02 7.70263245e+02 6.77536845e-01]
[418.55203247 213.54525757 0.94759381]	[421.16281128 293.00860596 0.92945826]	[359.65093994 292.96166992 0.87693852]	[334.01696777 387.94042969 0.85439795]	[300.66601562 467.45956421 0.86285442]	[480.16864014 295.40722656 0.87533879]	[503.44506836 393.07156372 0.89115685]	[531.55023193 477.63845825 0.84077919]	[426.44299316 464.87411499 0.73915982]	[393.05651855 469.97116089 0.70954227]	[413.57678223 621.41113281 0.78940982]	[434.04397583 765.02050781 0.77877438]	[464.83331299 462.32202148 0.77333272]	[464.9100647 613.65551758 0.79394078]	[477.69119263 767.58599854 0.82456934]	[400.84634399 203.15931702 0.88557845]	[426.41000366 200.63104248 0.84285313]	[393.04452515 213.48303223 0.79806066]	[444.45111084 213.4221344 0.91093194]	[4.80184814e+02 7.90765564e+02 7.53521085e-01]	[4.95674500e+02 7.88234070e+02 7.44216263e-01]	[4.69983887e+02 7.75357605e+02 7.04777598e-01]	[4.34060730e+02 7.90710022e+02 6.55210674e-01]	[4.16156281e+02 7.90597107e+02 6.60229802e-01]	[4.39204865e+02 7.70256836e+02 6.84382975e-01]
[418.55310059 213.54174805 0.94701087]	[421.17578125 293.00231934 0.9290877 ]	[359.66296387 292.95263672 0.87578315]	[334.01571655 387.90771484 0.85441357]	[300.65222168 467.45578003 0.86096185]	[480.17822266 295.40234375 0.87586141]	[503.49884033 395.48999023 0.88082767]	[534.15014648 477.65219116 0.83647954]	[426.45294189 464.9041748 0.7354387 ]	[393.06842041 470.00958252 0.70756304]	[416.02932739 621.3873291 0.79302549]	[434.05145264 765.03192139 0.77564937]	[464.84460449 462.34942627 0.77005184]	[464.90460205 613.65545654 0.79466248]	[477.67410278 767.59973145 0.82442391]	[400.84527588 203.15559387 0.88492411]	[426.40655518 200.62290955 0.84396303]	[393.05236816 213.48884583 0.79649603]	[444.45230103 213.40705872 0.90807319]	[4.80148041e+02 7.90748840e+02 7.37733006e-01]	[4.95626068e+02 7.88231750e+02 7.28348017e-01]	[4.69981384e+02 7.75362061e+02 6.94705367e-01]	[4.34102509e+02 7.90712097e+02 6.52375758e-01]	[4.18604492e+02 7.90598572e+02 6.56181633e-01]	[4.39197998e+02 7.70264832e+02 6.75660253e-01]
[418.56130981 213.53193665 0.94775867]	[421.19296265 292.98718262 0.9268862 ]	[359.68133545 292.92965698 0.87233615]	[334.01004028 387.87966919 0.85429657]	[300.63922119 467.45684814 0.8624649 ]	[480.18969727 295.39138794 0.87422609]	[505.91717529 395.5177002 0.87700021]	[536.71270752 477.71188354 0.84781384]	[426.43963623 464.8999939 0.73765624]	[393.05563354 469.99850464 0.7077049 ]	[416.04202271 621.35369873 0.794052 ]	[434.04800415 765.05450439 0.7726478 ]	[464.84017944 462.34896851 0.77136117]	[464.89215088 613.67303467 0.79782671]	[477.652771 767.6204834 0.82160115]	[400.85699463 200.6822052 0.88235354]	[426.42755127 200.61105347 0.84332776]	[395.49414062 213.47216797 0.7814846 ]	[446.87338257 213.39811707 0.90604377]	[4.77726166e+02 7.90696045e+02 7.05492556e-01]	[4.95597412e+02 7.88198120e+02 7.01247811e-01]	[4.69960205e+02 7.77861206e+02 6.90537870e-01]	[4.36586578e+02 7.90719177e+02 6.49876773e-01]	[4.18626770e+02 7.90619873e+02 6.52463496e-01]	[4.39191437e+02 7.70288940e+02 6.64272010e-01]
[418.57394409 213.53456116 0.94954395]	[421.21365356 292.98577881 0.92550385]	[359.70266724 292.92764282 0.86959988]	[334.00158691 387.8840332 0.85287154]	[300.61871338 467.39068604 0.86941808]	[480.20977783 295.39706421 0.87876415]	[505.94158936 393.06811523 0.86227071]	[536.74072266 477.63037109 0.83624458]	[426.42657471 464.89157104 0.73949385]	[393.03833008 469.98806763 0.70650953]	[416.03897095 621.34106445 0.79441965]	[434.04412842 765.07855225 0.77455914]	[464.82846069 462.33670044 0.77256447]	[464.86584473 613.65551758 0.80363506]	[477.6539917 767.64855957 0.82325673]	[400.86700439 200.67579651 0.88114941]	[426.45303345 200.60606384 0.84331757]	[395.51580811 213.48728943 0.76643717]	[446.88986206 213.39717102 0.90309048]	[4.80170074e+02 7.90707275e+02 7.04662800e-01]	[4.95621033e+02 7.88197815e+02 7.03386605e-01]	[4.69966949e+02 7.77912842e+02 6.90502107e-01]	[4.36578552e+02 7.90733093e+02 6.44426763e-01]	[4.18617126e+02 7.90627014e+02 6.45888090e-01]	[4.39192200e+02 7.72694519e+02 6.61762834e-01]
[418.58093262 213.52513123 0.94855917]	[421.21691895 292.97836304 0.92371178]	[359.71582031 292.90805054 0.86471957]	[334.00350952 387.89151001 0.85265315]	[298.24002075 467.38952637 0.87232375]	[480.20831299 295.40307617 0.87964523]	[505.96353149 393.05758667 0.85664034]	[539.17468262 477.63876343 0.84103531]	[426.43771362 464.89221191 0.73877507]	[393.06048584 469.99243164 0.70902133]	[416.03982544 621.3581543 0.79744589]	[434.01037598 765.08294678 0.78179717]	[464.82995605 462.33184814 0.77411789]	[464.86972046 613.66290283 0.80217165]	[477.62493896 767.65966797 0.82305646]	[400.88650513 200.66555786 0.87923586]	[428.91848755 200.60140991 0.84343904]	[395.53720093 213.46313477 0.78241169]	[446.92282104 213.40238953 0.90307492]	[4.80178955e+02 7.90709045e+02 7.09711194e-01]	[4.95614410e+02 7.88193726e+02 7.05066681e-01]	[4.67466461e+02 7.77913147e+02 7.00787544e-01]	[4.34069489e+02 7.90772339e+02 6.66895092e-01]	[4.16145233e+02 7.90645813e+02 6.70809686e-01]	[4.39152100e+02 7.72703247e+02 6.78577423e-01]
[418.61053467 213.51777649 0.95024711]	[421.23501587 292.97549438 0.92221141]	[359.74264526 292.8963623 0.85984349]	[333.99423218 387.90335083 0.85054672]	[298.21148682 467.40582275 0.87124401]	[480.21435547 295.41452026 0.88161528]	[505.9894104 395.48931885 0.85476005]	[536.73516846 477.64303589 0.84024191]	[426.44491577 464.91229248 0.73564202]	[393.0607605 470.01498413 0.70698005]	[416.05078125 621.37750244 0.80195832]	[431.53155518 765.03210449 0.78643471]	[464.84063721 462.35235596 0.77103686]	[464.86260986 613.69952393 0.8021754 ]	[477.62695312 767.65100098 0.82289177]	[403.28320312 200.66435242 0.87473387]	[428.96481323 200.59780884 0.84338248]	[395.58679199 213.44636536 0.7786988 ]	[446.96826172 213.40197754 0.89677101]	[4.80171478e+02 7.90735352e+02 7.12386250e-01]	[4.95619232e+02 7.88216125e+02 7.03042209e-01]	[4.67448914e+02 7.77903809e+02 7.16304660e-01]	[4.31518127e+02 7.90803711e+02 6.86432242e-01]	[4.16078278e+02 7.90651733e+02 6.93794310e-01]	[4.39126617e+02 7.70285522e+02 7.00323880e-01]
[418.61047363 213.51786804 0.9503749 ]	[421.23248291 292.97723389 0.92265177]	[359.73880005 292.89990234 0.86076564]	[333.99713135 387.89718628 0.85117745]	[298.21337891 467.40692139 0.87087625]	[480.21459961 295.41464233 0.88172853]	[505.99169922 395.49118042 0.85462266]	[536.7409668 477.65472412 0.84285057]	[426.43673706 464.90756226 0.7382561 ]	[393.05355835 470.0057373 0.70849204]	[416.05465698 621.35662842 0.80084383]	[431.53030396 765.03234863 0.78614664]	[464.83468628 462.3494873 0.7736432 ]	[464.84985352 613.67071533 0.80659443]	[477.62640381 767.65332031 0.82230049]	[403.2828064 200.66398621 0.87487793]	[428.96463013 200.59754944 0.84347206]	[395.58633423 213.44717407 0.77723503]	[446.96786499 213.40213013 0.89664567]	[4.80195404e+02 7.90735596e+02 7.15073645e-01]	[4.95644409e+02 7.88210266e+02 7.05356300e-01]	[4.67442474e+02 7.77902039e+02 7.15171576e-01]	[4.31515320e+02 7.90815613e+02 6.84799016e-01]	[4.16067627e+02 7.90659912e+02 6.93742335e-01]	[4.39121613e+02 7.70285522e+02 7.03241110e-01]
[418.61029053 213.51777649 0.95036721]	[421.23187256 292.97894287 0.92286831]	[359.7383728 292.90481567 0.86139804]	[334.00268555 387.88635254 0.85160935]	[298.21588135 467.40197754 0.870332 ]	[480.21444702 295.41482544 0.88171148]	[505.98937988 395.48880005 0.85475409]	[536.74334717 477.65631104 0.84345222]	[426.4336853 464.91772461 0.73723406]	[393.05136108 470.02017212 0.70787865]	[416.06036377 621.36602783 0.8026427 ]	[431.53082275 765.03552246 0.78689462]	[464.8303833 462.35916138 0.77294606]	[464.85809326 613.69329834 0.80475622]	[477.63104248 767.65008545 0.82370245]	[403.28265381 200.66377258 0.87492841]	[428.9644165 200.59727478 0.84352052]	[395.58621216 213.44714355 0.77760649]	[446.96826172 213.40203857 0.89655596]	[4.80189026e+02 7.90729797e+02 7.13608205e-01]	[4.95636230e+02 7.88206726e+02 7.03443110e-01]	[4.67447876e+02 7.77899841e+02 7.16374457e-01]	[4.31506470e+02 7.90811951e+02 6.85855567e-01]	[4.16063934e+02 7.90656006e+02 6.94506824e-01]	[4.39124023e+02 7.70287659e+02 7.03124583e-01]
[418.65130615 213.50427246 0.95398402]	[421.24453735 292.97946167 0.92203605]	[359.74853516 292.90420532 0.86005056]	[333.9960022 387.87789917 0.849473 ]	[298.18011475 464.95541382 0.87628299]	[480.2194519 295.41323853 0.88118613]	[505.98422241 395.50167847 0.860273 ]	[536.7232666 477.70843506 0.85053307]	[426.4331665 464.94937134 0.73646331]	[393.06338501 472.52191162 0.71092635]	[416.07626343 621.40533447 0.8046459 ]	[431.51812744 765.05059814 0.78890908]	[464.84161377 462.40664673 0.76900077]	[464.86294556 616.23712158 0.80365455]	[477.60873413 767.66729736 0.81994224]	[403.33398438 200.6434021 0.8704012 ]	[431.49111938 200.59538269 0.84536618]	[395.61306763 213.44949341 0.7816363 ]	[449.45773315 213.42086792 0.89265132]	[4.80186920e+02 7.90755493e+02 7.11909711e-01]	[4.95628387e+02 7.88230713e+02 7.05275416e-01]	[4.67427246e+02 7.77915161e+02 7.17672229e-01]	[4.31524872e+02 7.90796387e+02 6.83888555e-01]	[4.16088562e+02 7.90647888e+02 6.90818965e-01]	[4.39108795e+02 7.70301025e+02 6.92321777e-01]
[418.78890991 213.52238464 0.95348251]	[421.32955933 293.01782227 0.91744566]	[359.82546997 292.91226196 0.8501901 ]	[333.99713135 385.3687439 0.85377693]	[298.10931396 464.85394287 0.8978433 ]	[480.31011963 295.48864746 0.90024984]	[505.9335022 395.53237915 0.8777827 ]	[531.56787109 477.67019653 0.84827673]	[428.90429688 467.39685059 0.7357977 ]	[393.07424927 470.02746582 0.71537459]	[416.0574646 623.80291748 0.79901266]	[431.52157593 764.99493408 0.78434181]	[464.84707642 464.84368896 0.76850331]	[464.8838501 616.2300415 0.7996605]	[475.16693115 767.67388916 0.81836379]	[405.91241455 200.67970276 0.84550631]	[434.11886597 200.60997009 0.86163235]	[398.0791626 213.49957275 0.80738497]	[454.59777832 213.41650391 0.89870095]	[4.80251556e+02 7.90781860e+02 7.32531071e-01]	[4.98130859e+02 7.90600525e+02 7.23109782e-01]	[4.64931152e+02 7.80393921e+02 7.40002453e-01]	[4.31530884e+02 7.90752197e+02 6.75379753e-01]	[4.16109436e+02 7.90603027e+02 6.77687824e-01]	[4.39105347e+02 7.70249329e+02 6.95643127e-01]
[421.15048218 213.53799438 0.95494998]	[421.33404541 293.02609253 0.91824675]	[362.20147705 292.90991211 0.84985638]	[334.0010376 385.33279419 0.85787284]	[298.09292603 462.43539429 0.90648097]	[480.31765747 295.50634766 0.9012531 ]	[505.89529419 395.54330444 0.88415956]	[529.03625488 477.64559937 0.85605639]	[426.45626831 467.40097046 0.73579073]	[395.50146484 472.51922607 0.71600389]	[416.05355835 623.83953857 0.80211079]	[431.55908203 764.98596191 0.78245044]	[464.83700562 464.85122681 0.76859516]	[464.8788147 616.23968506 0.80173743]	[477.65261841 767.71044922 0.82504547]	[408.40188599 203.14756775 0.84150052]	[436.57150269 200.62004089 0.86926961]	[398.10647583 213.49679565 0.80485511]	[457.06671143 213.42573547 0.90283465]	[4.80317871e+02 7.90763245e+02 6.92609727e-01]	[4.98176361e+02 7.88230408e+02 6.97430909e-01]	[4.67403320e+02 7.82964355e+02 7.47738421e-01]	[4.31552521e+02 7.90791016e+02 6.87263846e-01]	[4.16109985e+02 7.90643616e+02 6.93023741e-01]	[4.39139099e+02 7.70241882e+02 6.97670460e-01]
[421.18423462 213.55593872 0.95700443]	[421.33459473 295.38763428 0.91791773]	[362.20935059 292.9107666 0.84868383]	[333.99060059 385.328125 0.85594296]	[298.07034302 464.81607056 0.90619725]	[480.32705688 295.51687622 0.90089256]	[505.90429688 395.6008606 0.89228618]	[528.97161865 480.13375854 0.87695026]	[426.44821167 467.42605591 0.73515302]	[393.06933594 472.53283691 0.71473658]	[416.06964111 623.8505249 0.80803585]	[434.02099609 765.0043335 0.78869945]	[464.85110474 464.88406372 0.76256192]	[464.88476562 618.76025391 0.80489725]	[477.68972778 770.10168457 0.83140951]	[408.45297241 203.18107605 0.8371982 ]	[436.61190796 200.634552 0.87524116]	[398.13464355 213.49960327 0.79764247]	[457.12103271 213.4282074 0.91106129]	[4.80341980e+02 7.90803162e+02 6.73459470e-01]	[4.98211945e+02 7.90606567e+02 6.89458430e-01]	[4.67428223e+02 7.83025940e+02 7.56322384e-01]	[4.34035492e+02 7.90803101e+02 6.91151440e-01]	[4.16112518e+02 7.90654175e+02 6.97456539e-01]	[4.39153107e+02 7.70255432e+02 7.04423368e-01]
[421.1946106 215.89549255 0.95938349]	[421.34420776 295.39916992 0.91755831]	[362.24377441 292.91940308 0.84712172]	[333.99945068 385.33114624 0.85790956]	[298.05166626 462.43548584 0.90879112]	[480.34213257 295.53887939 0.90348136]	[505.88296509 395.60519409 0.89312625]	[526.4887085 477.74172974 0.8906216 ]	[426.43093872 469.96160889 0.73460543]	[393.06436157 475.07867432 0.71822965]	[416.06881714 623.86669922 0.80905527]	[434.04989624 765.01171875 0.78878641]	[464.83865356 464.94815063 0.75831968]	[464.89727783 618.80847168 0.80750203]	[477.70657349 770.10577393 0.83663207]	[408.48132324 203.19763184 0.83477247]	[436.63214111 200.65597534 0.87681895]	[398.15698242 213.49487305 0.78235793]	[457.15591431 213.44934082 0.91755438]	[4.80330750e+02 7.90773865e+02 6.54848576e-01]	[4.98186127e+02 7.90593811e+02 6.75850332e-01]	[4.67448029e+02 7.83033875e+02 7.49351442e-01]	[4.36579803e+02 7.90794495e+02 6.92434549e-01]	[4.18613190e+02 7.90668213e+02 6.96222425e-01]	[4.39161621e+02 7.70261292e+02 6.97570026e-01]
[421.19393921 215.89518738 0.95923215]	[421.34375 295.39700317 0.91710889]	[362.23886108 292.91674805 0.84743828]	[333.99682617 385.33615112 0.85738993]	[298.04995728 462.44247437 0.90843165]	[480.34362793 295.53649902 0.90293425]	[505.8828125 395.60656738 0.89339155]	[526.49377441 477.73937988 0.88925457]	[426.43591309 467.48724365 0.73267078]	[393.06417847 472.59970093 0.71579051]	[416.05969238 623.87609863 0.80688775]	[434.0552063 765.01226807 0.79125786]	[464.84100342 464.94009399 0.75717157]	[464.89880371 618.8192749 0.8089028 ]	[477.70504761 770.09692383 0.8369531 ]	[408.47994995 203.19769287 0.83490855]	[436.6307373 200.65745544 0.87646645]	[398.15530396 213.49537659 0.78318095]	[457.15335083 213.45120239 0.91724777]	[4.80326660e+02 7.90778198e+02 6.70816600e-01]	[4.98185425e+02 7.90595154e+02 6.86469913e-01]	[4.67452454e+02 7.83013062e+02 7.49179780e-01]	[4.34117401e+02 7.90801453e+02 6.92881107e-01]	[4.18598389e+02 7.90667480e+02 7.00493038e-01]	[4.39170807e+02 7.70262817e+02 7.04145014e-01]
[421.2137146 215.91325378 0.96045303]	[421.35296631 295.43530273 0.92259955]	[362.25805664 292.94946289 0.85008854]	[333.9960022 385.35586548 0.85590899]	[298.03607178 464.83505249 0.90350974]	[480.37060547 295.57366943 0.90614283]	[505.87115479 398.03872681 0.90151489]	[526.43414307 480.1746521 0.90178096]	[426.38482666 470.03414917 0.7349717 ]	[393.01760864 475.13320923 0.71520126]	[413.59814453 623.91381836 0.7948873 ]	[434.01800537 765.03015137 0.78643584]	[462.43447876 467.449646 0.75635183]	[464.90789795 621.29711914 0.80586785]	[477.71826172 770.16186523 0.83541888]	[410.96881104 203.22038269 0.8347488 ]	[436.65496826 200.67970276 0.87794143]	[398.1673584 213.49372864 0.78487271]	[457.18157959 213.45817566 0.92211807]	[4.80321686e+02 7.90818726e+02 6.43259406e-01]	[4.98171021e+02 7.90623413e+02 6.76313579e-01]	[4.67495667e+02 7.85501282e+02 7.43937671e-01]	[4.36575012e+02 7.90833923e+02 6.92532778e-01]	[4.18597687e+02 7.90700073e+02 7.00424790e-01]	[4.39131287e+02 7.70273743e+02 6.92655563e-01]
[421.21768188 215.98551941 0.96366972]	[421.33718872 295.53518677 0.93477416]	[362.26855469 295.44091797 0.86064911]	[333.97253418 387.89962769 0.84601623]	[298.02511597 464.94100952 0.88983625]	[480.3649292 297.99822998 0.90502048]	[503.4859314 398.12771606 0.91016221]	[523.88989258 482.71835327 0.92205179]	[426.34695435 475.08477783 0.73892057]	[392.97463989 477.6517334 0.71626365]	[410.95993042 626.42022705 0.77412814]	[434.01452637 764.99053955 0.77773738]	[462.40213013 472.53164673 0.75073874]	[464.91357422 623.855896 0.82049954]	[477.73822021 772.78057861 0.80515951]	[410.99594116 208.24986267 0.838462 ]	[436.65405273 205.69984436 0.87618655]	[398.18572998 215.94526672 0.78957564]	[457.2093811 215.8946228 0.92572236]	[4.82790039e+02 7.98354675e+02 5.72045624e-01]	[4.98236450e+02 7.93239197e+02 6.43504977e-01]	[4.67484406e+02 7.88141663e+02 7.78950930e-01]	[4.34070801e+02 7.93314514e+02 6.86683357e-01]	[4.16115967e+02 7.90752747e+02 6.94833398e-01]	[4.39135437e+02 7.70249939e+02 6.59631371e-01]
[421.22128296 216.04302979 0.95982623]	[421.35452271 295.64373779 0.93509459]	[362.28616333 295.52664185 0.86958146]	[333.947052 392.97662354 0.84852672]	[298.04129028 467.44848633 0.87587219]	[482.73132324 298.09103394 0.90384841]	[503.43127441 398.20297241 0.91855443]	[523.79180908 482.7578125 0.93697518]	[426.37155151 475.16567993 0.73785883]	[392.97836304 477.70843506 0.72035038]	[405.84243774 626.5579834 0.77926832]	[434.07025146 764.96087646 0.77437806]	[462.45080566 475.11044312 0.74728346]	[464.91534424 623.91314697 0.82758522]	[480.13250732 775.31976318 0.7959978 ]	[410.98706055 208.32518005 0.84832317]	[436.66677856 205.78196716 0.88073289]	[398.14633179 216.0184021 0.81124532]	[457.21640015 215.96202087 0.92996603]	[4.82778748e+02 8.03472046e+02 5.84817886e-01]	[4.98213104e+02 7.95812866e+02 6.37929201e-01]	[4.70007416e+02 7.88206055e+02 7.69130528e-01]	[4.34077606e+02 7.95801086e+02 6.50663257e-01]	[4.16116486e+02 7.90791992e+02 6.80695415e-01]	[4.39197357e+02 7.70187317e+02 6.40778661e-01]
[421.21456909 216.13088989 0.94197994]	[421.35385132 298.09616089 0.93731374]	[362.26416016 295.6020813 0.87652528]	[333.97302246 393.05831909 0.85969293]	[298.02365112 472.5295105 0.86405355]	[482.7557373 298.23815918 0.89125347]	[503.45275879 400.71051025 0.90229261]	[521.38970947 485.3453064 0.91899997]	[426.34368896 480.18426514 0.75120115]	[390.47125244 480.25231934 0.73322475]	[403.30969238 629.08258057 0.79293263]	[434.08859253 762.48748779 0.76993299]	[462.44012451 477.73986816 0.75950181]	[464.92730713 623.9909668 0.83441991]	[480.15914917 775.35650635 0.79598969]	[410.99380493 210.84571838 0.86470985]	[436.63232422 210.77932739 0.88149524]	[398.15997314 216.10009766 0.78401625]	[457.20404053 216.03227234 0.93086123]	[4.80267426e+02 8.03476196e+02 5.93286693e-01]	[4.98137207e+02 7.95831909e+02 6.40397072e-01]	[4.72526703e+02 7.88225098e+02 7.56575167e-01]	[4.36592194e+02 7.93367493e+02 6.51772738e-01]	[4.16144531e+02 7.90785889e+02 6.84741080e-01]	[4.39251587e+02 7.70139038e+02 6.29220247e-01]
[421.21560669 218.64865112 0.9091931 ]	[421.36196899 298.23013306 0.92566073]	[362.29077148 298.07250977 0.8757928 ]	[333.97412109 395.60449219 0.88424915]	[298.05209351 475.07800293 0.87264323]	[482.75476074 300.75662231 0.87715119]	[503.40084839 400.86019897 0.89690936]	[521.30187988 485.49908447 0.89695245]	[426.36611938 480.23016357 0.74941963]	[390.43817139 480.28591919 0.72789431]	[400.84387207 629.05932617 0.80133116]	[434.09927368 764.97564697 0.76984382]	[464.85348511 480.2052002 0.75536811]	[464.92578125 624.01873779 0.83382845]	[480.17422485 780.41278076 0.79446954]	[410.99945068 213.32467651 0.88167769]	[436.62478638 213.30264282 0.89721942]	[398.17178345 218.57687378 0.76674277]	[457.18560791 216.1410675 0.921951 ]	[4.82765259e+02 8.06034241e+02 6.20869160e-01]	[4.98235535e+02 7.98400085e+02 6.54322743e-01]	[4.72524200e+02 7.90657288e+02 7.46464372e-01]	[4.36631744e+02 7.95851013e+02 6.19362593e-01]	[4.18601685e+02 7.93222656e+02 6.45777702e-01]	[4.39232483e+02 7.70170837e+02 6.12172782e-01]
[421.24377441 221.19384766 0.89017349]	[421.3604126 300.72433472 0.90884173]	[362.30401611 298.17825317 0.86779302]	[334.01669312 398.15530396 0.9142611 ]	[298.09991455 477.59997559 0.88685918]	[482.74368286 305.78283691 0.85270441]	[503.39675903 403.34313965 0.88735992]	[521.27667236 490.52456665 0.87932026]	[423.91693115 482.74682617 0.75544429]	[387.90411377 482.79156494 0.73031634]	[400.85772705 631.60266113 0.79462522]	[436.61254883 767.48455811 0.78103989]	[464.84725952 480.31481934 0.76219833]	[464.94580078 626.52832031 0.82702166]	[480.16867065 782.94891357 0.79621458]	[411.00881958 213.41885376 0.89606714]	[436.65026855 213.40281677 0.91862869]	[398.15933228 221.13883972 0.76783329]	[457.14816284 218.61604309 0.89684254]	[4.82748871e+02 8.06132935e+02 6.44449115e-01]	[4.98223938e+02 8.00992432e+02 6.63481474e-01]	[4.72527435e+02 7.90715820e+02 7.28341579e-01]	[4.39160400e+02 7.95892029e+02 6.03101969e-01]	[4.18684692e+02 7.93265869e+02 6.23405933e-01]	[4.39296082e+02 7.70274170e+02 5.85804284e-01]
[421.24386597 226.28233337 0.89195549]	[421.38531494 303.23126221 0.8918702 ]	[364.76727295 298.23931885 0.84802854]	[334.07440186 400.61795044 0.92485917]	[298.13702393 480.20904541 0.91394573]	[482.74798584 308.36535645 0.85062832]	[503.41091919 405.89755249 0.86827296]	[521.26806641 495.62957764 0.87696767]	[426.34814453 482.80493164 0.74922991]	[387.92416382 482.82479858 0.72683829]	[400.86895752 631.62353516 0.797791 ]	[436.66259766 767.50561523 0.7956357 ]	[464.85586548 482.76345825 0.75628936]	[464.9362793 626.5847168 0.82198191]	[480.1463623 783.04278564 0.80707192]	[413.49057007 213.525177 0.90111643]	[436.66027832 213.52728271 0.9350481 ]	[398.18356323 223.68501282 0.77532941]	[457.165802 221.17289734 0.88585246]	[4.80207458e+02 8.08570984e+02 6.75534189e-01]	[4.95649445e+02 8.06010559e+02 6.71919703e-01]	[4.72536743e+02 7.90751160e+02 7.25540996e-01]	[4.36657227e+02 7.95859009e+02 5.80665052e-01]	[4.18670105e+02 7.93217712e+02 6.03921175e-01]	[4.41681274e+02 7.72719849e+02 5.91627002e-01]
[421.20697021 231.32911682 0.91724956]	[421.39837646 305.83374023 0.87323856]	[364.80230713 300.72610474 0.83249962]	[336.48452759 400.69699097 0.93143958]	[298.19918823 480.31817627 0.91290069]	[482.74050903 310.94198608 0.8558017 ]	[503.41662598 408.46505737 0.86231589]	[521.26672363 498.16949463 0.89225757]	[426.35601807 482.91616821 0.73272771]	[387.90914917 482.92059326 0.71457696]	[403.29162598 634.19018555 0.78476977]	[436.68835449 765.0703125 0.79347897]	[464.89071655 482.87796021 0.74194664]	[464.9644165 629.1340332 0.80343795]	[480.10900879 785.54675293 0.81375384]	[410.99487305 215.98596191 0.90499336]	[436.64227295 215.97561646 0.9382143 ]	[398.15762329 226.27453613 0.74522793]	[457.18087769 226.26713562 0.88264418]	[4.77729675e+02 8.08696655e+02 7.42217898e-01]	[4.93087036e+02 8.08542969e+02 7.14179993e-01]	[4.70024475e+02 7.90833496e+02 7.22080946e-01]	[4.39173553e+02 7.95875427e+02 5.92046082e-01]	[4.21192505e+02 7.93224121e+02 6.05687201e-01]	[4.41691498e+02 7.70281006e+02 5.80293715e-01]
[421.21798706 233.83891296 0.93124092]	[421.39770508 310.86541748 0.8795085 ]	[362.33636475 303.27005005 0.81983572]	[336.52050781 400.75582886 0.93565261]	[300.62869263 482.72219849 0.90973902]	[482.7456665 313.43826294 0.8663336 ]	[503.43252563 413.50085449 0.86590266]	[521.29937744 500.65948486 0.91119957]	[426.36090088 485.40927124 0.72480768]	[387.92807007 485.38562012 0.70316738]	[403.29403687 636.78808594 0.78041142]	[436.62332153 764.98699951 0.78914905]	[464.86212158 485.3822937 0.73528957]	[467.40124512 634.19842529 0.7832675 ]	[480.1272583 785.57952881 0.81974876]	[410.99487305 216.13870239 0.88543189]	[436.65255737 216.09698486 0.92243367]	[398.17459106 231.3001709 0.78086352]	[457.18548584 228.8480072 0.89388776]	[4.77694336e+02 8.11129578e+02 7.50422895e-01]	[4.90561279e+02 8.08658081e+02 7.29555964e-01]	[4.72519592e+02 7.93252380e+02 7.27109015e-01]	[4.39138092e+02 7.95883972e+02 6.10232353e-01]	[4.18692444e+02 7.90821228e+02 6.41366243e-01]	[4.39316223e+02 7.70160339e+02 6.04153037e-01]
[421.21456909 233.94206238 0.94759142]	[423.76950073 313.40853882 0.88940954]	[362.3081665 308.33584595 0.81577206]	[336.4960022 403.25854492 0.91160685]	[300.64584351 482.81939697 0.90888518]	[482.76071167 315.93844604 0.88907313]	[503.45187378 416.03131104 0.8774395 ]	[521.32568359 500.73049927 0.92659557]	[426.37820435 485.44958496 0.73068148]	[390.45861816 485.44735718 0.70752412]	[403.29916382 639.28936768 0.78700405]	[436.59191895 764.97857666 0.81043124]	[464.82983398 485.43551636 0.7483573 ]	[464.96203613 636.74395752 0.78537297]	[480.12289429 788.04626465 0.82793432]	[410.97460938 218.62290955 0.86351615]	[436.65374756 218.54763794 0.90567511]	[398.21066284 231.43763733 0.80915153]	[457.19836426 231.37484741 0.91072303]	[4.77691223e+02 8.11316711e+02 7.60412991e-01]	[4.93054413e+02 8.11163513e+02 7.49402344e-01]	[4.69998047e+02 7.93353027e+02 7.33498394e-01]	[4.31549927e+02 7.98391052e+02 6.14294767e-01]	[4.16128265e+02 7.90806213e+02 6.74668849e-01]	[4.39280029e+02 7.70143372e+02 6.47713661e-01]
[421.21456909 233.942276 0.94783676]	[423.7694397 313.40835571 0.88946253]	[362.3059082 308.33364868 0.81613141]	[336.49588013 403.25704956 0.91212314]	[300.6456604 482.82028198 0.90836817]	[482.76196289 315.93847656 0.88902092]	[503.44650269 416.03555298 0.87881047]	[521.3225708 500.73660278 0.92757022]	[426.37579346 485.45095825 0.73118562]	[390.45684814 485.45056152 0.70767498]	[403.29489136 639.30718994 0.78887874]	[436.59143066 764.97790527 0.80934501]	[464.82830811 485.43377686 0.74932402]	[467.39056396 636.78594971 0.78466272]	[480.12145996 788.05804443 0.82889915]	[410.97421265 218.62321472 0.86347497]	[436.65454102 218.54756165 0.90580469]	[398.21044922 231.43881226 0.81027472]	[457.19882202 231.37556458 0.91124845]	[4.77695801e+02 8.11318665e+02 7.57621646e-01]	[4.93061157e+02 8.11163940e+02 7.48838067e-01]	[4.69992584e+02 7.95789307e+02 7.31946051e-01]	[4.31543701e+02 7.98392212e+02 6.14834487e-01]	[4.16119049e+02 7.90807739e+02 6.74957752e-01]	[4.39284180e+02 7.70137207e+02 6.48349643e-01]
[421.25042725 234.02719116 0.95079863]	[421.37182617 313.54675293 0.90953422]	[362.2940979 313.4335022 0.83678257]	[336.48693848 405.82574463 0.8819111 ]	[300.67605591 482.93212891 0.890746 ]	[482.7298584 316.02862549 0.89926523]	[505.87542725 418.60009766 0.89489257]	[521.39190674 500.80947876 0.93922585]	[426.37145996 487.93640137 0.72845531]	[390.47119141 487.93045044 0.70250511]	[403.29083252 639.27593994 0.79359639]	[436.59906006 764.97821045 0.81298298]	[462.44445801 487.92214966 0.74577975]	[464.94067383 636.7989502 0.7870608 ]	[480.11712646 788.18829346 0.8355062 ]	[413.4914856 221.18087769 0.84166485]	[436.67437744 218.67939758 0.88858688]	[398.21936035 233.89355469 0.82727641]	[457.17730713 233.86286926 0.91363919]	[4.77736877e+02 8.13783630e+02 7.20684290e-01]	[4.93067383e+02 8.11246887e+02 7.25107253e-01]	[4.69965637e+02 7.98428589e+02 7.21106648e-01]	[4.31513550e+02 7.98420959e+02 6.04933202e-01]	[4.16099182e+02 7.90811890e+02 6.62569284e-01]	[4.39291534e+02 7.70128784e+02 6.58390999e-01]
[421.26467896 236.57202148 0.95647454]	[421.3968811 316.14370728 0.93159074]	[364.81851196 316.01583862 0.85056883]	[336.49551392 411.03805542 0.88364351]	[300.63336182 487.95703125 0.86176884]	[482.73571777 318.59963989 0.90688813]	[506.00448608 418.79000854 0.89555299]	[523.8694458 503.46420288 0.91752148]	[426.36270142 495.61026001 0.73675323]	[392.97845459 495.6116333 0.70808166]	[403.30770874 641.84533691 0.79867363]	[436.67456055 765.0111084 0.81576484]	[462.42892456 495.62731934 0.75938672]	[464.93035889 641.89520264 0.8159467 ]	[480.16711426 790.77050781 0.8423053 ]	[413.52880859 228.88108826 0.85769498]	[436.69989014 228.79000854 0.88567418]	[398.1887207 236.52864075 0.83503497]	[459.58587646 236.48472595 0.93624359]	[4.77734558e+02 8.21498291e+02 7.29691565e-01]	[4.95609039e+02 8.16339417e+02 7.23938227e-01]	[4.75069885e+02 8.06021484e+02 7.01624095e-01]	[4.31545410e+02 8.06066040e+02 5.68119049e-01]	[4.16103577e+02 7.95826965e+02 5.96492589e-01]	[4.41693390e+02 7.70122070e+02 6.21429205e-01]
[421.29153442 239.08856201 0.9145543 ]	[421.3989563 318.60494995 0.93057913]	[364.81658936 316.11413574 0.86033118]	[336.4831543 416.01968384 0.89358342]	[298.21124268 493.04598999 0.85162729]	[482.76306152 318.7321167 0.89741307]	[508.48504639 421.30603027 0.87819529]	[523.95324707 505.95825195 0.8863712 ]	[423.91940308 498.19494629 0.75294679]	[390.47521973 498.21002197 0.72175574]	[403.37445068 644.40618896 0.80012381]	[436.65621948 765.03570557 0.81729758]	[462.41220093 498.20455933 0.77568293]	[464.90014648 644.41131592 0.83561826]	[480.22805786 793.25427246 0.84058607]	[413.58111572 231.42405701 0.8810333 ]	[439.06027222 231.41888428 0.9027704 ]	[398.18469238 236.60270691 0.87322581]	[457.21295166 236.58938599 0.93557006]	[4.80246735e+02 8.24008484e+02 7.17681408e-01]	[4.98129883e+02 8.16396179e+02 7.14639664e-01]	[4.75092316e+02 8.08545105e+02 7.31140733e-01]	[4.31534729e+02 8.06066772e+02 5.90343118e-01]	[4.16085480e+02 7.95822876e+02 6.11866236e-01]	[4.41670929e+02 7.70125427e+02 6.35461569e-01]
[421.34631348 241.71105957 0.87002188]	[421.40042114 318.71524048 0.9261927 ]	[364.80480957 318.54605103 0.86526722]	[336.46832275 416.05130005 0.89694172]	[298.13851929 490.57278442 0.86272734]	[482.77554321 321.23208618 0.88485491]	[508.52053833 421.39440918 0.86239576]	[523.99511719 508.45532227 0.8701815 ]	[423.91253662 500.69177246 0.76519746]	[390.47262573 500.71969604 0.73758304]	[408.38748169 644.44641113 0.80136997]	[436.65219116 765.03375244 0.80459654]	[462.40405273 500.70452881 0.77973485]	[464.90280151 644.52508545 0.83101952]	[480.25942993 793.34204102 0.82321799]	[416.03442383 233.93099976 0.90384525]	[439.09597778 233.93991089 0.93544793]	[398.17202759 239.07565308 0.86944902]	[457.22042847 239.06523132 0.91644901]	[4.80323822e+02 8.24080750e+02 7.32432783e-01]	[4.98254913e+02 8.18895081e+02 7.45626152e-01]	[4.75119720e+02 8.08640503e+02 7.22710371e-01]	[4.31502625e+02 8.08547913e+02 5.73824406e-01]	[4.13562317e+02 7.98358887e+02 5.82159460e-01]	[4.41661469e+02 7.70116516e+02 6.10035360e-01]
[421.37225342 246.76264954 0.86445773]	[423.79153442 321.2265625 0.90332603]	[364.84744263 318.66915894 0.85851336]	[334.02288818 418.57171631 0.9082489 ]	[298.00701904 493.08905029 0.87549162]	[482.80297852 326.2963562 0.85448903]	[508.49169922 423.87576294 0.84894568]	[526.40338135 511.10070801 0.85587138]	[423.87567139 500.74435425 0.77172661]	[390.45733643 500.77432251 0.74187148]	[413.54855347 644.41339111 0.79226506]	[436.69311523 765.05718994 0.81630695]	[462.34640503 500.76513672 0.79264009]	[464.90829468 646.96691895 0.82584053]	[480.31665039 798.41174316 0.81772977]	[416.07513428 234.02603149 0.91909349]	[439.13433838 234.03910828 0.95237899]	[398.23025513 241.62823486 0.82476836]	[459.63409424 241.6590271 0.90175962]	[4.82836853e+02 8.29058716e+02 7.48600245e-01]	[5.00738983e+02 8.24050781e+02 7.53730953e-01]	[4.77615540e+02 8.11124023e+02 7.43143737e-01]	[4.28944214e+02 8.06072144e+02 5.86309195e-01]	[4.13582855e+02 7.95798767e+02 6.11814559e-01]	[4.41698608e+02 7.70129456e+02 6.39657199e-01]
[421.35897827 251.83911133 0.89583957]	[423.81582642 323.75848389 0.88445228]	[367.36227417 318.74478149 0.84494597]	[333.95272827 418.60668945 0.89608872]	[295.5675354 490.53259277 0.8760826 ]	[482.80099487 328.93765259 0.85309875]	[508.47106934 428.90753174 0.83201164]	[524.03289795 516.15606689 0.87534142]	[423.85070801 500.87063599 0.78094804]	[390.42727661 503.27313232 0.74461031]	[413.5930481 644.43341064 0.79249477]	[439.05966187 767.48040771 0.81744242]	[462.32608032 503.28594971 0.79496449]	[464.92999268 647.07409668 0.81418717]	[480.37457275 800.93621826 0.82253045]	[416.05691528 236.47892761 0.92056388]	[439.1444397 236.48905945 0.95400876]	[398.27496338 244.24078369 0.77901101]	[459.6413269 246.78608704 0.89684647]	[4.85456024e+02 8.29236755e+02 8.00483942e-01]	[5.03277771e+02 8.26587524e+02 8.18870962e-01]	[4.77659149e+02 8.11148926e+02 7.74039090e-01]	[4.31507599e+02 8.03469055e+02 5.65595269e-01]	[4.16104523e+02 7.93253357e+02 6.18197143e-01]	[4.41704254e+02 7.70146973e+02 6.41435027e-01]
[421.38088989 254.35733032 0.9136048 ]	[423.83868408 326.32330322 0.87022769]	[369.88818359 321.16156006 0.83484161]	[331.42114258 418.60189819 0.88171363]	[292.974823 495.64147949 0.85349435]	[482.79031372 333.95797729 0.86504102]	[506.01205444 431.50900269 0.83157349]	[523.97973633 521.20587158 0.91410595]	[423.81600952 500.80883789 0.78069645]	[387.93392944 500.79724121 0.74110979]	[413.57955933 644.46911621 0.79083407]	[436.69692993 765.08441162 0.81525791]	[462.28036499 500.85522461 0.79237747]	[467.4145813 647.12200928 0.79829311]	[482.77703857 800.97857666 0.81923097]	[416.07843018 236.64172363 0.90933317]	[439.17645264 236.6081543 0.945032 ]	[400.65332031 249.34796143 0.78965735]	[459.72442627 249.32015991 0.91009414]	[4.90476715e+02 8.29286133e+02 7.99849391e-01]	[5.03366913e+02 8.26618347e+02 8.22900116e-01]	[4.77700836e+02 8.11162231e+02 7.66299307e-01]	[4.34066711e+02 8.00992554e+02 5.78683257e-01]	[4.16127594e+02 7.93269958e+02 6.28245115e-01]	[4.41702087e+02 7.70141724e+02 6.44185662e-01]
[423.7694397 254.44694519 0.93315613]	[423.84249878 328.88879395 0.86909455]	[367.41491699 321.2722168 0.82010621]	[328.86239624 418.60281372 0.87516654]	[290.34805298 495.68087769 0.83140022]	[482.7878418 333.99493408 0.87302524]	[505.98962402 434.09738159 0.84936118]	[523.83996582 521.35076904 0.93343639]	[423.77084351 503.30999756 0.78754628]	[385.40267944 503.28536987 0.74504191]	[410.98492432 646.93078613 0.80068219]	[436.69122314 765.07672119 0.82305151]	[462.24755859 503.33279419 0.79382908]	[467.45913696 649.65356445 0.78879571]	[482.86404419 806.01330566 0.82811815]	[416.11013794 239.15663147 0.88556582]	[439.17437744 239.05375671 0.93119764]	[400.74795532 251.8868103 0.72289634]	[459.72210693 249.40145874 0.90748781]	[4.90487915e+02 8.31723572e+02 7.85930514e-01]	[503.40151978 829.14154053 0.83269387]	[4.80214447e+02 8.11273987e+02 7.67291546e-01]	[4.28950500e+02 8.03532715e+02 5.86106539e-01]	[4.13570190e+02 7.93294128e+02 6.31488085e-01]	[4.41741943e+02 7.70120911e+02 6.54060185e-01]
[423.77438354 254.51087952 0.94414943]	[423.84246826 331.46072388 0.87943459]	[369.90219116 323.77294922 0.80913979]	[323.80697632 418.63821411 0.88411659]	[282.69445801 495.61569214 0.8276152 ]	[482.77993774 336.47293091 0.88716018]	[505.97070312 436.65762329 0.87611198]	[521.37634277 523.77502441 0.93570876]	[421.39572144 503.3939209 0.77272588]	[385.36489868 503.3321228 0.74074084]	[408.41046143 644.53985596 0.81081986]	[436.6394043 767.52038574 0.82211602]	[462.22540283 503.44790649 0.7699334 ]	[467.45028687 649.61462402 0.7963742 ]	[482.91641235 806.10296631 0.83328819]	[416.1473999 241.69128418 0.87846267]	[439.17022705 239.16323853 0.92155105]	[400.81335449 254.37612915 0.69544441]	[459.70956421 251.96569824 0.92265463]	[4.93041687e+02 8.31806213e+02 7.61192918e-01]	[5.03453552e+02 8.29236450e+02 8.11723709e-01]	[4.80228485e+02 8.11338501e+02 7.68308818e-01]	[4.26423126e+02 8.03547058e+02 5.98718226e-01]	[4.11020721e+02 7.93316223e+02 6.35201812e-01]	[4.41719543e+02 7.70198486e+02 6.64096951e-01]
[421.39108276 256.96539307 0.94788033]	[423.83666992 334.01794434 0.90005523]	[367.40274048 328.84707642 0.80007184]	[323.73254395 418.67245483 0.89723241]	[280.11062622 495.63684082 0.84985793]	[482.78024292 336.59545898 0.90269852]	[505.96713257 439.17425537 0.89515471]	[521.23657227 524.00811768 0.90618175]	[423.7677002 505.95101929 0.75475281]	[385.35443115 503.46325684 0.72355896]	[405.85864258 647.02893066 0.81396312]	[436.6321106 765.07373047 0.8208614 ]	[462.24969482 505.98907471 0.75708294]	[467.47317505 649.67602539 0.78577971]	[482.94433594 808.55480957 0.83227777]	[416.15283203 246.76029968 0.87424701]	[439.16763306 244.20469666 0.90048784]	[400.78787231 254.43862915 0.69857669]	[459.72518921 254.41986084 0.94600129]	[4.87984528e+02 8.31871521e+02 7.60781050e-01]	[5.03405487e+02 8.31655457e+02 8.22573543e-01]	[4.80300476e+02 8.11352417e+02 7.39749551e-01]	[4.28942505e+02 8.06005676e+02 6.05989695e-01]	[4.13511719e+02 7.93332092e+02 6.37848794e-01]	[4.41738861e+02 7.70095398e+02 6.72169864e-01]
[421.38116455 257.11654663 0.93805605]	[423.78363037 336.48690796 0.92121702]	[367.33670044 331.46685791 0.81061149]	[321.20275879 418.76367188 0.90893495]	[277.56973267 495.68942261 0.86979985]	[482.73345947 336.70187378 0.90753758]	[505.99316406 439.29483032 0.89589864]	[518.77606201 526.42315674 0.88508779]	[423.76907349 508.47225952 0.74934638]	[385.34173584 505.94250488 0.71804959]	[400.87484741 647.12249756 0.82091177]	[436.62298584 765.00708008 0.80981982]	[462.27435303 508.51959229 0.75001186]	[469.97192383 654.7164917 0.7718634 ]	[482.95425415 808.67401123 0.83806604]	[416.13809204 249.36712646 0.87924099]	[439.18197632 249.36465454 0.9130587 ]	[400.74569702 254.49969482 0.71261203]	[459.72561646 254.54995728 0.96959829]	[4.87964813e+02 8.34412598e+02 7.42453933e-01]	[5.03432648e+02 8.31802490e+02 8.04269016e-01]	[4.80341858e+02 8.13864136e+02 7.30757654e-01]	[4.26376251e+02 8.03506470e+02 5.78343034e-01]	[4.10970062e+02 7.93254822e+02 6.20192826e-01]	[4.41764221e+02 7.67604980e+02 6.70019925e-01]
[421.39810181 259.60220337 0.90678805]	[423.77685547 336.63504028 0.93531865]	[364.86560059 334.01538086 0.82891679]	[321.1524353 421.17843628 0.91301537]	[277.50759888 495.59844971 0.86415058]	[482.75921631 339.18914795 0.8988356 ]	[505.97790527 441.71185303 0.89475745]	[518.72918701 526.4185791 0.8906647 ]	[421.3999939 511.0144043 0.75351918]	[385.30996704 505.98950195 0.71798599]	[400.8175354 647.12512207 0.83136791]	[436.60131836 764.94622803 0.80163687]	[462.27511597 511.0802002 0.75127721]	[467.46658325 654.70269775 0.77709347]	[482.93829346 811.14508057 0.84141994]	[416.12619019 251.9054718 0.89229095]	[439.18411255 251.91793823 0.92736197]	[400.63909912 257.00466919 0.83459276]	[459.70330811 256.98977661 0.96414816]	[4.87940582e+02 8.36915771e+02 7.12870181e-01]	[5.03385559e+02 8.31883301e+02 7.75051415e-01]	[4.80335907e+02 8.18929688e+02 7.10357964e-01]	[4.26379913e+02 8.00932678e+02 5.27920902e-01]	[4.10967468e+02 7.90779968e+02 5.94536066e-01]	[4.41738861e+02 7.67514343e+02 6.59291863e-01]
[421.39205933 262.18222046 0.87367463]	[423.77160645 339.05212402 0.933469 ]	[364.84783936 336.47412109 0.8431735 ]	[321.15405273 421.25933838 0.91648316]	[275.10479736 495.64706421 0.87039649]	[482.74511719 339.27468872 0.88901174]	[505.9654541 441.81936646 0.88739496]	[518.64221191 526.47943115 0.86579973]	[421.38208008 513.63616943 0.75882286]	[385.31768799 511.03967285 0.71075618]	[400.77172852 649.63275146 0.83101821]	[436.60366821 764.95202637 0.80655444]	[462.23965454 516.16607666 0.75995743]	[467.38833618 659.80731201 0.77993625]	[482.81747437 811.30535889 0.83287507]	[416.09439087 254.40667725 0.90888536]	[439.15509033 254.41256714 0.94343448]	[398.26019287 257.1171875 0.84030139]	[459.66824341 257.08175659 0.95481277]	[4.85369080e+02 8.39484070e+02 7.01181889e-01]	[5.03255951e+02 8.34344116e+02 7.51351595e-01]	[4.80272491e+02 8.26546753e+02 6.92055047e-01]	[4.23837738e+02 8.06005432e+02 5.32636404e-01]	[4.08457031e+02 7.93261719e+02 5.87414682e-01]	[4.41731842e+02 7.67480164e+02 6.73836887e-01]
[421.35507202 264.76708984 0.86955976]	[421.3956604 339.12667847 0.93547249]	[364.8069458 336.5491333 0.85831881]	[321.16012573 421.33029175 0.90888095]	[275.10256958 498.14376831 0.87514234]	[482.72241211 341.72039795 0.88168025]	[505.94348145 441.86517334 0.89176643]	[513.64086914 528.98083496 0.83814305]	[421.37176514 516.13739014 0.76023728]	[382.87002563 511.06326294 0.70947027]	[400.74584961 649.63104248 0.82290268]	[436.59729004 762.49462891 0.79401177]	[462.24368286 516.20178223 0.76620626]	[464.92364502 659.83929443 0.79198962]	[480.34161377 811.33721924 0.82548147]	[416.0736084 254.48579407 0.91777134]	[439.12823486 254.51116943 0.95216948]	[398.25015259 257.19366455 0.82736856]	[459.63381958 257.19348145 0.94141203]	[4.82750031e+02 8.39493408e+02 6.64168298e-01]	[5.00671783e+02 8.34375183e+02 7.18300164e-01]	[4.77736877e+02 8.26533813e+02 6.46007895e-01]	[4.28947266e+02 8.06029846e+02 5.12652278e-01]	[4.13512390e+02 7.93283020e+02 5.58855653e-01]	[4.41739990e+02 7.65049805e+02 6.45624518e-01]
[421.29577637 269.86468506 0.89359248]	[421.38174438 339.22335815 0.93224072]	[364.80099487 336.62960815 0.86330175]	[321.1572876 423.86386108 0.89295626]	[277.47549438 500.6451416 0.89779699]	[480.37966919 341.82598877 0.8708871 ]	[505.90344238 444.30352783 0.88701808]	[511.06460571 531.56079102 0.82727218]	[421.33355713 518.71575928 0.78145605]	[382.82211304 516.16455078 0.71921813]	[400.67868042 652.16668701 0.82377768]	[436.6111145 762.51226807 0.80415392]	[462.23162842 518.76947021 0.78017998]	[464.86029053 662.38024902 0.8120724 ]	[4.80240662e+02 8.16318359e+02 7.97870696e-01]	[413.59552002 254.59056091 0.91992188]	[439.0854187 256.93704224 0.94678432]	[398.22299194 259.61730957 0.82783657]	[459.62591553 259.62631226 0.93667877]	[4.80333679e+02 8.47104919e+02 6.40166521e-01]	[4.98255859e+02 8.39469971e+02 6.64290369e-01]	[4.77611603e+02 8.29091248e+02 6.36649489e-01]	[4.31500275e+02 8.06080200e+02 5.62080860e-01]	[4.16050323e+02 7.95791992e+02 5.94802499e-01]	[4.41752045e+02 7.65033936e+02 6.56707287e-01]
[421.24636841 272.38540649 0.91577071]	[421.37011719 339.29742432 0.92208487]	[364.79470825 339.05432129 0.86294043]	[321.1541748 426.42056274 0.87534064]	[277.49493408 500.83728027 0.91460603]	[480.34817505 344.34329224 0.85772115]	[505.86904907 444.37692261 0.87956637]	[511.08395386 534.17755127 0.82905561]	[421.31143188 518.76550293 0.78967303]	[382.81161499 516.21264648 0.72292674]	[400.61151123 652.1463623 0.82956618]	[436.57702637 762.41455078 0.79810655]	[462.19219971 521.23651123 0.78255564]	[464.82415771 662.45513916 0.83087999]	[4.80261444e+02 8.21453491e+02 7.98271894e-01]	[413.52313232 256.98660278 0.91668916]	[436.67147827 257.01239014 0.93590337]	[398.18441772 259.67642212 0.79312146]	[459.57824707 259.7131958 0.91114718]	[4.82730865e+02 8.49603149e+02 6.38156414e-01]	[4.98215271e+02 8.44571167e+02 6.38254762e-01]	[4.77631531e+02 8.29266907e+02 6.61310792e-01]	[4.34101288e+02 8.00965820e+02 5.72294772e-01]	[4.16160980e+02 7.93242798e+02 6.30857408e-01]	[4.41735840e+02 7.64977356e+02 6.75611913e-01]
[421.15670776 274.86627197 0.93286765]	[421.32995605 341.73297119 0.916834 ]	[362.32653809 339.12765503 0.86679751]	[321.18878174 431.48739624 0.86008346]	[277.5201416 503.3894043 0.90651977]	[480.28375244 346.87310791 0.84790552]	[503.5065918 446.87908936 0.86749941]	[516.15917969 536.68444824 0.84186053]	[421.32672119 521.21002197 0.78834885]	[382.80957031 518.68353271 0.72612619]	[398.27853394 654.71221924 0.82899559]	[436.57766724 762.43218994 0.8032797 ]	[462.23327637 521.28649902 0.7859239 ]	[462.41317749 664.91223145 0.85115743]	[4.80206360e+02 8.21493469e+02 7.91635513e-01]	[410.95031738 257.12460327 0.90259308]	[436.56936646 257.13531494 0.91244519]	[398.12057495 262.15933228 0.7669552 ]	[457.17282104 262.22924805 0.892344 ]	[4.80266632e+02 8.49651733e+02 6.69193685e-01]	[4.98171936e+02 8.47069031e+02 6.51267529e-01]	[4.75155945e+02 8.29276978e+02 6.49699569e-01]	[4.31546356e+02 8.01000427e+02 5.85509896e-01]	[4.16116974e+02 7.93258362e+02 6.40390337e-01]	[4.41735596e+02 7.64992004e+02 6.83794260e-01]
[418.7545166 274.89904785 0.93915319]	[421.28952026 341.78317261 0.91461325]	[362.32824707 339.20837402 0.86233413]	[321.2074585 434.02819824 0.86161566]	[277.63739014 505.94955444 0.88289565]	[480.20443726 346.8694458 0.84139007]	[505.86608887 446.94754028 0.85336781]	[521.1696167 539.29638672 0.88156182]	[421.35897827 521.21618652 0.78747523]	[382.81600952 518.70703125 0.73102897]	[398.24642944 654.74621582 0.82667166]	[436.55432129 762.46221924 0.80467844]	[462.30776978 521.28967285 0.78954571]	[462.40313721 664.93286133 0.85675287]	[4.80195251e+02 8.24086182e+02 7.96459019e-01]	[405.90762329 257.15682983 0.90075964]	[434.06243896 257.16522217 0.8906461 ]	[398.06201172 262.19787598 0.70054924]	[457.08508301 262.21591187 0.87696415]	[4.80242493e+02 8.49713501e+02 6.49181247e-01]	[4.98135956e+02 8.47141052e+02 6.42261744e-01]	[4.75140900e+02 8.31720642e+02 6.35837495e-01]	[4.28928833e+02 8.03543823e+02 5.95255673e-01]	[4.13579742e+02 7.93299377e+02 6.44468427e-01]	[4.41728058e+02 7.64997009e+02 6.93347454e-01]
[418.65222168 274.91976929 0.93394691]	[421.23168945 344.26446533 0.90831572]	[362.24832153 339.29998779 0.85836929]	[321.22433472 434.12036133 0.86584347]	[277.69586182 511.01626587 0.851331 ]	[480.18197632 346.88708496 0.84068501]	[505.92184448 446.8755188 0.85109836]	[523.81384277 539.25817871 0.88898826]	[421.36346436 521.25262451 0.79663807]	[382.81835938 518.75775146 0.74235326]	[398.25323486 654.76153564 0.82668483]	[436.5461731 762.45593262 0.80887449]	[462.30072021 521.33666992 0.80277759]	[462.36315918 664.96429443 0.866826 ]	[4.80156311e+02 8.26577393e+02 8.12151790e-01]	[403.36859131 257.17236328 0.90954286]	[431.4838562 257.19204712 0.87378275]	[395.61328125 262.20370483 0.7072562 ]	[452.03259277 262.23220825 0.84252554]	[4.80181976e+02 8.49695435e+02 6.39844894e-01]	[4.95598358e+02 8.47158936e+02 6.34170592e-01]	[4.75119629e+02 8.31780579e+02 6.53444290e-01]	[4.26435455e+02 8.06012634e+02 6.10153198e-01]	[4.16041199e+02 7.93318481e+02 6.53898001e-01]	[4.41699890e+02 7.64989441e+02 6.97258592e-01]
[418.56332397 274.95080566 0.93042445]	[421.15649414 344.27520752 0.91136932]	[359.78106689 341.69747925 0.86736989]	[321.18243408 436.61975098 0.88975471]	[280.18200684 511.08990479 0.83441991]	[480.13531494 346.8866272 0.83496058]	[508.50888062 441.88781738 0.86718589]	[531.59100342 531.58325195 0.79704326]	[421.36587524 518.76898193 0.78742427]	[382.8260498 518.69378662 0.73505962]	[398.27206421 654.75640869 0.82528257]	[434.11587524 762.44592285 0.80541831]	[462.29074097 521.23956299 0.80409598]	[462.34606934 664.97497559 0.86305016]	[4.80138092e+02 8.24083740e+02 8.06497276e-01]	[403.25537109 259.57089233 0.91502178]	[426.43606567 257.20437622 0.87583411]	[395.54190063 264.7225647 0.6809262 ]	[446.96621704 262.21557617 0.83971834]	[4.77616394e+02 8.49629150e+02 6.27664804e-01]	[4.87988434e+02 8.47120728e+02 6.31283581e-01]	[4.75139435e+02 8.31711243e+02 6.64927900e-01]	[4.26432983e+02 8.06086914e+02 6.10741735e-01]	[4.13580841e+02 7.95801514e+02 6.39427066e-01]	[4.41672943e+02 7.64986755e+02 6.88214421e-01]
[416.14672852 274.97158813 0.926099 ]	[418.78640747 344.28601074 0.91104329]	[359.73504639 341.71234131 0.87182438]	[321.18502808 436.68707275 0.89913267]	[282.68161011 513.57061768 0.82337791]	[477.70120239 346.90063477 0.82752717]	[516.12316895 441.79891968 0.87284762]	[544.28942871 523.84301758 0.91007549]	[421.36727905 518.72161865 0.78418541]	[382.81658936 516.21850586 0.73182464]	[398.23092651 652.21179199 0.82819259]	[434.09011841 759.95318604 0.80130035]	[462.2925415 518.77697754 0.79609036]	[462.30639648 664.92730713 0.85881472]	[4.80128235e+02 8.24079895e+02 8.08020711e-01]	[400.82192993 259.60861206 0.92001629]	[426.36459351 257.2036438 0.87939811]	[393.03723145 267.33566284 0.69370592]	[446.87078857 264.73370361 0.83962458]	[4.75156403e+02 8.49638184e+02 6.22191310e-01]	[4.87967102e+02 8.47135803e+02 6.24048650e-01]	[4.75134308e+02 8.31720581e+02 6.56767070e-01]	[4.28977081e+02 8.03531189e+02 6.03747904e-01]	[4.16104797e+02 7.93303833e+02 6.47776723e-01]	[4.39298950e+02 7.64962952e+02 6.78710461e-01]
[416.12854004 274.99911499 0.92739391]	[418.72674561 344.25064087 0.91737789]	[359.66934204 341.74423218 0.87257951]	[318.77050781 439.12582397 0.91690981]	[282.70245361 513.57733154 0.82465291]	[477.61611938 344.31704712 0.82927907]	[521.15899658 439.17926025 0.90034163]	[559.71069336 521.28094482 0.84911883]	[421.36599731 518.69140625 0.78091973]	[382.8298645 516.19433594 0.73079425]	[398.18228149 652.16186523 0.84010708]	[434.12121582 762.40631104 0.80491483]	[462.27178955 518.74127197 0.79081589]	[462.28140259 664.89129639 0.86557037]	[4.80122314e+02 8.26531982e+02 8.06870341e-01]	[400.78448486 259.65853882 0.91881531]	[423.87738037 259.60031128 0.87530547]	[390.42483521 267.30987549 0.76210654]	[444.30648804 264.70874023 0.86639196]	[4.75154541e+02 8.49650696e+02 6.13900185e-01]	[4.87950470e+02 8.47149780e+02 6.17182374e-01]	[4.75131958e+02 8.31731873e+02 6.48927510e-01]	[4.28951752e+02 8.03544922e+02 6.07399404e-01]	[4.16089294e+02 7.93318848e+02 6.49171412e-01]	[4.39312653e+02 7.64970337e+02 6.78056955e-01]
[416.04888916 275.02420044 0.91931856]	[418.68710327 344.24337769 0.91934395]	[359.61880493 341.76370239 0.87523389]	[318.74740601 439.13052368 0.92169756]	[282.70846558 513.6350708 0.82830268]	[475.15686035 344.2727356 0.83053982]	[523.78515625 436.5994873 0.88463241]	[565.00152588 505.9737854 0.84714061]	[421.39852905 518.72784424 0.77903217]	[382.86395264 518.66308594 0.72689676]	[398.08294678 652.16143799 0.83841085]	[434.08956909 762.43701172 0.8084476 ]	[462.29837036 518.78308105 0.79222083]	[462.28799438 664.93408203 0.87492287]	[4.80118225e+02 8.26544434e+02 8.08763027e-01]	[400.70544434 259.6892395 0.9263469 ]	[423.80200195 259.6229248 0.87977278]	[385.36340332 267.34222412 0.77928418]	[441.90194702 264.78515625 0.87736607]	[4.77609528e+02 8.49668701e+02 6.30122304e-01]	[4.87951904e+02 8.47159668e+02 6.28010988e-01]	[4.75116211e+02 8.31748352e+02 6.54187143e-01]	[4.28930573e+02 8.03519104e+02 6.04436338e-01]	[4.16083893e+02 7.93317932e+02 6.54693007e-01]	[4.39295044e+02 7.64981445e+02 6.78231835e-01]
[413.52978516 275.02316284 0.90774751]	[418.67102051 341.82189941 0.92078203]	[359.57632446 341.80578613 0.86569232]	[318.71466064 439.17941284 0.92860615]	[282.68862915 513.63909912 0.82892221]	[475.14575195 341.79907227 0.83875167]	[524.01617432 431.48077393 0.83569944]	[580.34899902 498.2593689 0.84934366]	[423.77459717 518.6708374 0.77249074]	[385.30795288 516.17022705 0.72176754]	[398.05947876 654.69805908 0.8298552 ]	[434.06802368 762.4519043 0.80720764]	[462.31491089 518.72344971 0.78738487]	[462.30038452 664.94763184 0.87708509]	[4.80135284e+02 8.26589600e+02 8.21945906e-01]	[398.28778076 259.71102905 0.92490697]	[421.33135986 259.60568237 0.9114812 ]	[382.82473755 269.85656738 0.78631568]	[441.82443237 264.75323486 0.88767058]	[4.77619293e+02 8.49683167e+02 6.34998441e-01]	[4.87965088e+02 8.47185486e+02 6.34060025e-01]	[4.75138550e+02 8.31781738e+02 6.57547295e-01]	[4.28991211e+02 8.03517639e+02 6.01435363e-01]	[4.16137970e+02 7.93326843e+02 6.49959683e-01]	[4.39265564e+02 7.64955933e+02 6.65813684e-01]
[410.98251343 275.02560425 0.89931309]	[418.61663818 341.80841064 0.91853058]	[357.19433594 344.25631714 0.86041749]	[318.65289307 439.2956543 0.94168305]	[280.23770142 513.65527344 0.83396494]	[472.59240723 341.73730469 0.84106749]	[529.0592041 423.77529907 0.82416898]	[585.44659424 482.84234619 0.90311307]	[423.76974487 516.21258545 0.76920396]	[385.30395508 516.15319824 0.71936071]	[398.07498169 654.76867676 0.8274402 ]	[431.55935669 762.47973633 0.80441999]	[462.3140564 518.70300293 0.77742076]	[462.33050537 664.92987061 0.87471485]	[4.80148560e+02 8.26626160e+02 8.26156259e-01]	[398.23080444 262.16564941 0.92196792]	[421.2305603 259.61135864 0.93102807]	[382.73123169 269.90557861 0.81644708]	[441.67687988 264.7088623 0.89685321]	[4.77597687e+02 8.49668884e+02 6.00199401e-01]	[4.87937592e+02 8.49575256e+02 6.18398607e-01]	[4.77603455e+02 8.31805054e+02 6.49329066e-01]	[4.28947266e+02 8.03506470e+02 6.02551520e-01]	[4.16104950e+02 7.93330322e+02 6.49869621e-01]	[4.39226990e+02 7.64986755e+02 6.73319459e-01]
[408.38104248 275.04968262 0.90114629]	[418.57846069 344.24438477 0.90335923]	[357.16830444 344.31384277 0.85499269]	[318.60357666 439.32070923 0.94969642]	[280.23175049 513.58532715 0.83298135]	[472.52944946 341.7401123 0.83532953]	[536.7298584 421.21618652 0.85710704]	[598.23901367 477.69940186 0.81785172]	[423.80990601 518.65960693 0.76770508]	[385.34347534 516.14709473 0.71661508]	[398.02932739 654.69445801 0.820696 ]	[434.0262146 762.46893311 0.80122364]	[462.36132812 518.71759033 0.77895653]	[462.34783936 664.96154785 0.87117946]	[4.80157318e+02 8.26622803e+02 8.19291174e-01]	[398.13342285 262.19616699 0.90747446]	[421.14651489 259.62554932 0.93274266]	[380.28405762 272.36257935 0.81531298]	[439.28341675 264.71691895 0.9036113 ]	[4.77636871e+02 8.49716492e+02 6.26349688e-01]	[4.88011841e+02 8.49605713e+02 6.43603802e-01]	[4.77617188e+02 8.31811951e+02 6.42748892e-01]	[4.26392181e+02 8.03470154e+02 6.12561345e-01]	[4.13595825e+02 7.93298523e+02 6.65194809e-01]	[4.39289581e+02 7.64988281e+02 6.73862457e-01]
[403.39996338 275.06842041 0.91242528]	[416.17672729 344.26495361 0.89183986]	[357.11453247 346.83267212 0.84814095]	[318.56060791 441.68377686 0.95427477]	[280.17224121 513.57830811 0.83937198]	[470.01272583 341.72064209 0.83907902]	[539.27996826 418.70108032 0.87490106]	[600.86328125 464.93722534 0.85316849]	[423.82684326 516.20605469 0.76677424]	[385.36355591 516.15515137 0.71765029]	[398.03616333 654.71038818 0.82103676]	[434.05206299 762.41925049 0.79707432]	[462.37969971 518.69329834 0.7774232 ]	[462.37026978 664.97302246 0.87055111]	[4.80166229e+02 8.26580505e+02 8.09219658e-01]	[398.03878784 262.20681763 0.89112198]	[418.74914551 259.63034058 0.93613452]	[380.17364502 272.39971924 0.82762456]	[439.2253418 264.71835327 0.90672308]	[4.77621216e+02 8.49692749e+02 6.55732572e-01]	[4.88016968e+02 8.49585876e+02 6.69530392e-01]	[4.77638367e+02 8.31772949e+02 6.38180315e-01]	[4.26408661e+02 8.00953796e+02 6.10811293e-01]	[4.16056335e+02 7.93259766e+02 6.72586322e-01]	[4.39311279e+02 7.64966003e+02 6.68253899e-01]
[403.3142395 275.1008606 0.92981434]	[416.16854858 344.2644043 0.88841599]	[357.10678101 346.86212158 0.84830362]	[318.53674316 441.71896362 0.95556474]	[280.15936279 513.56005859 0.83755565]	[469.99804688 341.69604492 0.84171003]	[541.75994873 418.56008911 0.88488221]	[605.88238525 459.83218384 0.91329277]	[423.865448 516.2142334 0.7656157]	[387.88885498 516.17810059 0.71856892]	[395.64004517 652.21704102 0.82125825]	[434.04217529 759.95117188 0.7946431 ]	[462.40362549 518.70007324 0.77691978]	[462.39752197 664.89019775 0.85517848]	[4.80166199e+02 8.26566162e+02 8.04148793e-01]	[395.60525513 264.71481323 0.87306362]	[418.67190552 259.67602539 0.92352879]	[380.12335205 272.45031738 0.82718307]	[439.16235352 264.7767334 0.89609015]	[4.77627869e+02 8.49723389e+02 6.76014066e-01]	[4.90495636e+02 8.49607483e+02 6.73478603e-01]	[4.77610779e+02 8.31778076e+02 6.26587152e-01]	[4.26397095e+02 8.00975037e+02 6.09316349e-01]	[4.16047852e+02 7.93277161e+02 6.67913914e-01]	[4.39306396e+02 7.64957336e+02 6.69658422e-01]
[400.86959839 275.11654663 0.92877293]	[416.1390686 344.30795288 0.87814999]	[357.06948853 349.3916626 0.84602886]	[318.52816772 441.746521 0.95485777]	[280.1265564 511.03314209 0.84467518]	[469.99133301 341.69784546 0.84106177]	[541.81634521 416.09851074 0.88331902]	[608.52471924 457.16467285 0.86763382]	[423.87985229 516.19665527 0.75942528]	[387.91976929 516.16430664 0.71638703]	[398.01138306 654.74639893 0.81970859]	[434.03344727 757.37469482 0.79574156]	[462.40939331 518.68347168 0.77181965]	[462.40438843 662.45825195 0.85033774]	[4.80189941e+02 8.26528992e+02 8.04349720e-01]	[395.52102661 264.72564697 0.86127758]	[418.59896851 259.69567871 0.91508478]	[377.70147705 272.49786377 0.87064368]	[439.09057617 267.30630493 0.89019114]	[4.77656067e+02 8.49772217e+02 7.10935712e-01]	[4.90553925e+02 8.49643188e+02 6.98538542e-01]	[4.77626617e+02 8.31758179e+02 6.27108753e-01]	[4.26407776e+02 8.00930359e+02 6.41734838e-01]	[4.16047882e+02 7.93242859e+02 6.96062207e-01]	[4.41683380e+02 7.62429871e+02 6.67641997e-01]
[400.81787109 277.48800659 0.94055051]	[416.14846802 344.32220459 0.87630033]	[357.08459473 349.41644287 0.84533864]	[318.52166748 441.74621582 0.95425481]	[280.11776733 508.53939819 0.84764886]	[469.97610474 341.70321655 0.84025419]	[541.87384033 413.5489502 0.87379253]	[608.63830566 446.97467041 0.81391227]	[423.91363525 518.66137695 0.7584281 ]	[390.4407959 516.17163086 0.71565914]	[398.05090332 654.72235107 0.82813936]	[434.04650879 759.9407959 0.79353225]	[462.43545532 518.72711182 0.77540219]	[464.82141113 664.90692139 0.84380829]	[4.80194122e+02 8.26533691e+02 8.04247141e-01]	[393.06100464 264.75314331 0.85503256]	[418.56030273 262.15597534 0.90223992]	[377.68804932 272.50149536 0.84689373]	[436.69940186 267.32272339 0.88124776]	[4.75159088e+02 8.49779602e+02 6.98876023e-01]	[4.90491638e+02 8.49677856e+02 7.00163126e-01]	[4.77644470e+02 8.31760803e+02 6.16612256e-01]	[4.28937531e+02 8.03510681e+02 6.32852256e-01]	[4.16082642e+02 7.93327332e+02 6.78700864e-01]	[4.39298706e+02 7.62505310e+02 6.61169350e-01]
[400.78414917 277.54916382 0.94865787]	[416.14767456 346.80661011 0.86894453]	[357.08206177 349.46408081 0.84675217]	[318.53240967 441.7220459 0.95186186]	[280.13024902 508.45544434 0.84966117]	[467.50411987 341.70458984 0.84059256]	[541.89477539 413.50942993 0.87114084]	[608.60925293 441.86651611 0.85437596]	[426.36621094 518.75854492 0.76514333]	[392.95870972 518.71838379 0.72899061]	[398.0670166 652.21166992 0.82917351]	[434.0453186 759.92297363 0.79535848]	[464.81570435 521.21405029 0.78182828]	[464.83660889 664.9284668 0.84080696]	[4.80215576e+02 8.26549805e+02 8.13084304e-01]	[393.02667236 267.29040527 0.84764916]	[418.54006958 262.25109863 0.88968998]	[377.66094971 274.90597534 0.83848596]	[436.69332886 269.8661499 0.88054037]	[4.75157501e+02 8.49794922e+02 7.12749600e-01]	[4.90498535e+02 8.49695862e+02 7.12898612e-01]	[4.77687805e+02 8.31803711e+02 6.22362554e-01]	[4.26378723e+02 8.03509033e+02 6.17099941e-01]	[4.16039520e+02 7.93308289e+02 6.62969351e-01]	[4.39288086e+02 7.62501587e+02 6.75274730e-01]
[400.80041504 277.59216309 0.94551075]	[416.13977051 346.89050293 0.8640492 ]	[357.08392334 351.9559021 0.85172403]	[318.52957153 441.72299194 0.95245993]	[280.16000366 505.97128296 0.85535771]	[467.50302124 341.75872803 0.8301447 ]	[541.90106201 413.50369263 0.87252086]	[608.6204834 441.72079468 0.8679952 ]	[426.37167358 518.77526855 0.75574821]	[392.97988892 518.74389648 0.72780681]	[398.06558228 654.71582031 0.82782584]	[434.08010864 759.92266846 0.79832351]	[464.82141113 521.22595215 0.76535308]	[464.85256958 664.95263672 0.84530222]	[4.80210083e+02 8.29078186e+02 8.22544098e-01]	[393.04812622 267.36434937 0.85174561]	[418.55096436 264.7492981 0.89109993]	[377.6545105 274.94827271 0.84888059]	[439.05807495 269.89883423 0.88173157]	[4.75166870e+02 8.52193909e+02 6.87118232e-01]	[4.88011444e+02 8.49755127e+02 6.95816398e-01]	[4.77697601e+02 8.34317932e+02 6.14151061e-01]	[4.26368896e+02 8.03509155e+02 5.95556498e-01]	[4.16043335e+02 7.93289612e+02 6.46834970e-01]	[4.39307098e+02 7.62504333e+02 6.83222175e-01]
[400.84259033 277.66748047 0.93024206]	[416.16891479 349.38751221 0.86782324]	[357.10327148 351.98696899 0.85523939]	[318.52719116 441.72354126 0.95319098]	[280.17272949 505.88723755 0.86724627]	[469.9800415 341.79125977 0.82471764]	[541.92791748 416.01800537 0.87796545]	[608.59417725 441.79333496 0.86362845]	[426.38577271 521.25 0.7638315 ]	[393.00799561 521.22271729 0.74174893]	[398.16418457 654.73699951 0.83262408]	[434.10113525 759.92297363 0.79812539]	[464.82510376 521.28955078 0.77358693]	[464.84979248 664.99957275 0.84848702]	[4.80231903e+02 8.26583252e+02 8.19217086e-01]	[395.51724243 269.8888855 0.87149936]	[418.58840942 267.35336304 0.89612269]	[377.65905762 274.95336914 0.88282359]	[439.06820679 272.43963623 0.90536463]	[4.75118896e+02 8.52195557e+02 7.05446064e-01]	[4.87998260e+02 8.49755005e+02 7.11186349e-01]	[4.80136688e+02 8.31810852e+02 6.35641396e-01]	[4.26399048e+02 8.00962219e+02 5.99113882e-01]	[4.16056641e+02 7.93231445e+02 6.63007498e-01]	[4.41673492e+02 7.62503723e+02 6.80172741e-01]
[400.87277222 280.09460449 0.91541076]	[418.56796265 351.9229126 0.88245255]	[357.13690186 352.02786255 0.85877752]	[316.18289185 441.73696899 0.95537978]	[280.16326904 505.87112427 0.87223375]	[472.53561401 344.29858398 0.8084234 ]	[541.87353516 416.14492798 0.88821912]	[608.63983154 444.34591675 0.81865734]	[426.37298584 521.26000977 0.76388347]	[392.98529053 521.24401855 0.74323285]	[398.23449707 657.29156494 0.82414627]	[434.09963989 759.8949585 0.79079455]	[462.44494629 521.29095459 0.7758612 ]	[464.88510132 665.01367188 0.83282578]	[4.80249969e+02 8.29231079e+02 8.28588605e-01]	[395.55953979 272.3659668 0.88437581]	[418.62182617 269.91702271 0.90860164]	[377.67633057 274.99200439 0.89525044]	[439.10623169 274.9022522 0.9299162 ]	[4.80170898e+02 8.52410706e+02 6.83844209e-01]	[4.95640472e+02 8.52255798e+02 7.04311669e-01]	[4.77699677e+02 8.36935913e+02 5.99949419e-01]	[4.28960358e+02 8.00987427e+02 6.05134726e-01]	[4.16066803e+02 7.93255676e+02 6.67420566e-01]	[4.39304352e+02 7.62460266e+02 6.69700563e-01]
[403.32998657 280.17276001 0.89398605]	[418.5975647 351.97409058 0.89393568]	[357.17163086 354.47607422 0.86481524]	[316.17425537 441.75134277 0.95454246]	[280.1572876 503.49008179 0.87922913]	[472.58911133 346.81814575 0.80184734]	[541.85748291 418.668396 0.91201699]	[603.49414062 446.90960693 0.85613954]	[426.36019897 521.23779297 0.76690131]	[392.98077393 521.20996094 0.7394321 ]	[400.61645508 657.25531006 0.81959099]	[436.55712891 762.4755249 0.7992543 ]	[462.43008423 521.2824707 0.78039384]	[464.84381104 665.00085449 0.84977156]	[4.80248840e+02 8.31678467e+02 8.27092350e-01]	[395.6312561 272.45516968 0.90758634]	[418.70669556 272.37918091 0.92103291]	[380.07922363 275.08087158 0.8787328 ]	[439.19515991 274.87954712 0.94137442]	[4.80171417e+02 8.54856689e+02 6.61064804e-01]	[4.95660522e+02 8.52320862e+02 6.93903804e-01]	[4.77710175e+02 8.41997803e+02 5.98118901e-01]	[4.31495667e+02 8.03515686e+02 5.94004393e-01]	[4.16088806e+02 7.93299683e+02 6.40544176e-01]	[4.41683685e+02 7.64993591e+02 6.71812892e-01]
[405.84802246 280.22787476 0.87098622]	[418.63046265 354.44497681 0.90396237]	[357.21240234 354.49380493 0.86679077]	[316.15390015 441.76583862 0.95551652]	[280.12643433 505.89508057 0.87672246]	[475.09387207 349.38226318 0.80022693]	[541.69335938 418.76785278 0.89417034]	[603.35803223 457.21304321 0.87611538]	[426.39660645 521.23931885 0.74793863]	[393.03408813 521.21466064 0.73444974]	[400.86755371 659.85461426 0.8072505 ]	[436.57983398 762.49023438 0.81091595]	[462.42663574 521.29345703 0.76367456]	[464.86743164 665.05969238 0.83408439]	[4.80253296e+02 8.31700195e+02 8.30831230e-01]	[398.08825684 274.89862061 0.93610644]	[418.76690674 272.46322632 0.94053108]	[380.20474243 275.13897705 0.85451001]	[439.2361145 274.94067383 0.95395339]	[4.77734467e+02 8.54858398e+02 6.50970876e-01]	[4.95608856e+02 8.52343262e+02 6.78991675e-01]	[4.80136444e+02 8.42004639e+02 5.96550286e-01]	[4.34043427e+02 8.03546387e+02 6.13910794e-01]	[4.16154877e+02 7.93347290e+02 6.55470550e-01]	[4.41686157e+02 7.65011292e+02 6.82421923e-01]
[408.42745972 282.69100952 0.8566342 ]	[418.69430542 354.51263428 0.91955256]	[359.60549927 354.51522827 0.86843729]	[316.14440918 441.74810791 0.95077974]	[277.70114136 503.42709351 0.90048021]	[475.16699219 351.94659424 0.80760312]	[539.31091309 421.32870483 0.88981873]	[600.75360107 462.28417969 0.86301708]	[426.43048096 521.29040527 0.74607641]	[395.49151611 521.28149414 0.74384761]	[405.86880493 662.34814453 0.78065872]	[436.61834717 765.02960205 0.8213551 ]	[462.42965698 521.33770752 0.75997061]	[464.85543823 667.59936523 0.82498038]	[480.23751831 831.76257324 0.83392853]	[398.18093872 274.95913696 0.95869678]	[421.17962646 274.86651611 0.94634497]	[380.27606201 277.50256348 0.89843708]	[439.3215332 275.01104736 0.96724606]	[4.77709625e+02 8.54935181e+02 6.56780422e-01]	[4.93106781e+02 8.52399048e+02 6.76601350e-01]	[4.77711365e+02 8.44542786e+02 6.09196961e-01]	[4.28965759e+02 8.06091797e+02 6.04297876e-01]	[4.16102142e+02 7.95849182e+02 6.32072806e-01]	[4.41704529e+02 7.67521240e+02 6.67505443e-01]
[411.03240967 282.71170044 0.85695177]	[418.73959351 354.52987671 0.92365575]	[359.64468384 354.49279785 0.86494225]	[316.12768555 439.32391357 0.94460094]	[277.61065674 503.30032349 0.92095739]	[477.61691284 352.00860596 0.81833738]	[539.21765137 426.35250854 0.82936931]	[593.15252686 467.42599487 0.80903167]	[426.44525146 521.29589844 0.74961817]	[395.53164673 521.27850342 0.75510657]	[410.94158936 657.31060791 0.74619579]	[436.6499939 765.0378418 0.82223141]	[462.41104126 521.34875488 0.76477945]	[464.84603882 667.63690186 0.80390078]	[4.80219025e+02 8.31801331e+02 8.28365922e-01]	[398.26107788 275.00891113 0.97838199]	[421.25857544 274.88412476 0.94198424]	[382.73074341 277.60623169 0.88017887]	[441.70980835 275.06506348 0.97637045]	[4.77693329e+02 8.57399170e+02 6.58827841e-01]	[4.93090027e+02 8.54814941e+02 6.80173814e-01]	[4.77679932e+02 8.44590820e+02 6.05803251e-01]	[4.28938538e+02 8.08585266e+02 6.05785966e-01]	[4.16093567e+02 7.98389954e+02 6.11792922e-01]	[4.41732635e+02 7.67566101e+02 6.58715010e-01]
[413.56494141 282.73355103 0.8633368 ]	[418.78720093 354.56219482 0.92784435]	[359.71624756 354.49642944 0.86033678]	[316.07040405 439.24606323 0.93816686]	[277.56872559 500.77856445 0.92195034]	[477.65289307 354.51690674 0.83980155]	[534.18322754 431.48248291 0.78475749]	[587.96704102 477.70285034 0.87713808]	[426.4430542 521.34069824 0.75340623]	[395.52481079 521.31628418 0.75910437]	[411.00796509 657.29925537 0.74555856]	[436.65130615 765.02990723 0.82885814]	[462.41387939 523.80096436 0.7642343 ]	[462.43984985 670.11749268 0.80275792]	[4.80212372e+02 8.34349915e+02 8.14898968e-01]	[400.62966919 275.02392578 0.97565401]	[421.34124756 274.91040039 0.92782855]	[382.86187744 277.61843872 0.83784378]	[441.81866455 277.46630859 0.96888441]	[4.77671326e+02 8.59957031e+02 6.04953587e-01]	[4.90572479e+02 8.54913696e+02 6.17717087e-01]	[4.77633240e+02 8.49637695e+02 6.25571847e-01]	[4.28922150e+02 8.06089172e+02 6.08091116e-01]	[4.16097809e+02 7.95840820e+02 6.35178447e-01]	[4.41720306e+02 7.67556946e+02 6.73772812e-01]
[416.07052612 285.23266602 0.86852348]	[421.17980957 354.59790039 0.92943823]	[359.76535034 354.53839111 0.85908729]	[315.98257446 439.21340942 0.92747808]	[275.04879761 500.70822144 0.91166544]	[477.73480225 354.58059692 0.86335152]	[534.10577393 436.59701538 0.81317484]	[582.98022461 480.34063721 0.91615748]	[426.43655396 521.35754395 0.75742733]	[395.53326416 521.33563232 0.76318491]	[411.02294922 657.29211426 0.74300736]	[436.63650513 765.00708008 0.82634985]	[462.39770508 523.80285645 0.77119035]	[462.4302063 670.14794922 0.79808253]	[4.80193726e+02 8.34398743e+02 8.08691442e-01]	[400.71328735 275.04281616 0.97007871]	[423.82455444 274.95477295 0.92118174]	[385.39752197 277.61090088 0.81779951]	[441.92489624 277.54968262 0.94574124]	[4.77604706e+02 8.62562988e+02 6.01050615e-01]	[4.90520508e+02 8.57464478e+02 6.17930651e-01]	[4.77637024e+02 8.49639587e+02 6.35378897e-01]	[4.26442993e+02 8.06121460e+02 6.30513489e-01]	[4.16092285e+02 7.95867432e+02 6.46809578e-01]	[4.41705139e+02 7.67533936e+02 6.73585594e-01]
[416.16079712 285.28439331 0.878429 ]	[421.24249268 357.0083313 0.93630314]	[359.80545044 356.97567749 0.85704398]	[315.92684937 439.17382812 0.91131163]	[274.89526367 498.26144409 0.88196468]	[480.17971802 357.0178833 0.89192772]	[531.61181641 439.08602905 0.83398402]	[582.90759277 485.43026733 0.87130475]	[428.9105835 523.79840088 0.75358617]	[395.55856323 521.36242676 0.76684892]	[411.01193237 657.2689209 0.73935497]	[436.59362793 765.02545166 0.82586503]	[462.40762329 523.85241699 0.76505214]	[462.42172241 670.19036865 0.80112195]	[4.80185303e+02 8.36909973e+02 7.99572706e-01]	[400.79541016 275.10775757 0.96615165]	[423.87811279 274.99008179 0.91679752]	[390.50369263 280.10317993 0.75457209]	[444.34310913 277.59893799 0.93425024]	[4.77692871e+02 8.65099731e+02 6.30757987e-01]	[4.90563293e+02 8.59975220e+02 6.31073594e-01]	[4.77596710e+02 8.49744995e+02 6.47180557e-01]	[4.26391907e+02 8.08556030e+02 6.22174621e-01]	[4.16080170e+02 7.98361755e+02 6.35354519e-01]	[4.3929480e+02 7.6755542e+02 6.8458426e-01]
[418.59851074 287.84786987 0.89294201]	[421.27432251 357.02130127 0.93622327]	[362.24377441 356.97702026 0.8550967 ]	[313.52133179 439.09002686 0.88776481]	[272.35437012 498.12634277 0.84202248]	[480.18371582 357.04901123 0.89806455]	[529.07318115 439.11737061 0.85103387]	[580.23962402 493.04046631 0.82440132]	[426.42388916 521.39282227 0.75384313]	[395.51452637 521.36914062 0.75805336]	[410.9725647 657.29992676 0.73841298]	[436.59368896 764.98120117 0.81869608]	[462.38619995 523.8336792 0.76713049]	[462.40405273 672.65753174 0.79769462]	[4.80174042e+02 8.42037537e+02 7.89555311e-01]	[400.86941528 277.49606323 0.95008844]	[426.34204102 275.04498291 0.91108608]	[395.49127197 280.18960571 0.74625313]	[444.41894531 277.63446045 0.91486549]	[4.77627106e+02 8.67676025e+02 5.85538208e-01]	[4.90560791e+02 8.65094116e+02 6.07851505e-01]	[4.77603333e+02 8.52226685e+02 6.34229898e-01]	[4.26383881e+02 8.08694641e+02 6.43007398e-01]	[4.16051025e+02 8.00968323e+02 6.34733975e-01]	[4.39297180e+02 7.67507080e+02 6.74551249e-01]
[418.69317627 290.43640137 0.90613729]	[421.31811523 357.10617065 0.94194531]	[362.27093506 357.02392578 0.85702866]	[313.48190308 436.56686401 0.85553372]	[267.27005005 495.68994141 0.81697023]	[480.25268555 357.14526367 0.91124141]	[528.99389648 439.3019104 0.88144779]	[575.19854736 500.69430542 0.84607625]	[426.37371826 523.91271973 0.75552464]	[393.050354 523.88079834 0.7473582 ]	[410.99511719 662.35662842 0.75821453]	[436.59979248 764.96148682 0.81823355]	[462.3508606 523.95196533 0.76600158]	[462.34698486 672.72515869 0.80609888]	[4.80157288e+02 8.44573608e+02 8.02731395e-01]	[403.35073853 277.54003906 0.92379618]	[428.95419312 277.47573853 0.88974625]	[395.53866577 280.18078613 0.79189062]	[446.95742798 277.71890259 0.88131797]	[4.75134796e+02 8.70085632e+02 6.21886551e-01]	[4.87950409e+02 8.67613037e+02 6.34708226e-01]	[4.75125244e+02 8.52344604e+02 6.24187589e-01]	[4.26405853e+02 8.08599426e+02 6.28947437e-01]	[4.16101257e+02 7.98414551e+02 6.46164179e-01]	[4.39298004e+02 7.65090210e+02 6.75548017e-01]
[418.69335938 290.43786621 0.90632766]	[421.31549072 357.09860229 0.94174623]	[362.27423096 357.02304077 0.85656476]	[313.48574829 436.56448364 0.85529894]	[267.27105713 495.68490601 0.81701958]	[480.24151611 357.13336182 0.91024917]	[528.9921875 439.29690552 0.88144642]	[575.20050049 500.69674683 0.84671849]	[426.37112427 523.90570068 0.75643826]	[393.04470825 523.8770752 0.74770701]	[410.98797607 662.35144043 0.75714183]	[436.5960083 764.94958496 0.81637037]	[462.35003662 523.94232178 0.76850021]	[462.34869385 672.72399902 0.80595696]	[4.80160309e+02 8.44588440e+02 8.04291725e-01]	[403.35171509 277.54095459 0.92370182]	[428.95413208 277.47662354 0.88977438]	[395.53814697 280.18005371 0.79275692]	[446.95742798 277.71795654 0.88142937]	[4.75144012e+02 8.70095886e+02 6.19950235e-01]	[4.87964020e+02 8.67622620e+02 6.32166505e-01]	[4.75123535e+02 8.52354919e+02 6.23623610e-01]	[4.26403320e+02 8.08580078e+02 6.34013534e-01]	[4.16102936e+02 7.98396545e+02 6.52427018e-01]	[4.39295929e+02 7.65078064e+02 6.75325871e-01]
[418.79910278 292.92773438 0.9203192 ]	[421.3605957 357.16119385 0.9361397 ]	[362.34088135 357.0435791 0.84687781]	[310.97402954 434.11425781 0.83100253]	[262.23458862 493.05374146 0.80705029]	[480.27984619 357.20666504 0.91151035]	[526.48931885 441.79684448 0.88360971]	[567.56524658 503.30084229 0.87901354]	[426.34619141 523.94567871 0.75380802]	[392.99755859 523.92260742 0.74057621]	[411.00958252 662.44451904 0.76415765]	[436.61303711 764.99713135 0.82171601]	[462.32843018 523.97839355 0.76500493]	[462.33642578 677.81060791 0.80795097]	[4.80154938e+02 8.44562805e+02 7.96666920e-01]	[405.90774536 277.61380005 0.90221131]	[434.03652954 277.55282593 0.89298725]	[395.60192871 280.25744629 0.79934269]	[452.02249146 280.14297485 0.86716694]	[4.72517120e+02 8.70132629e+02 6.17880166e-01]	[4.85412292e+02 8.67695068e+02 6.52477860e-01]	[4.77618866e+02 8.52277710e+02 6.07475877e-01]	[4.28924683e+02 8.08720642e+02 6.30026460e-01]	[4.16145020e+02 8.03505066e+02 6.36547685e-01]	[4.39285645e+02 7.67494263e+02 6.61170244e-01]
[421.2322998 295.41171265 0.93443155]	[421.39163208 359.56552124 0.9303875 ]	[364.80010986 357.07424927 0.85068041]	[305.83831787 434.01342773 0.80856466]	[257.13452148 485.35522461 0.88008165]	[480.34393311 359.66339111 0.91249073]	[523.91680908 444.43075562 0.88147247]	[562.36834717 513.62084961 0.85663551]	[423.88775635 526.46313477 0.75059688]	[390.50387573 523.97363281 0.73010659]	[410.93829346 664.89935303 0.76833212]	[436.6031189 765.01208496 0.82072568]	[462.26861572 528.97949219 0.75658172]	[462.306427 682.93658447 0.82692885]	[4.80103882e+02 8.49640747e+02 8.22543502e-01]	[410.97991943 277.70916748 0.89145148]	[436.62307739 277.66564941 0.91470623]	[398.05783081 282.7723999 0.81225419]	[457.15847778 282.74362183 0.87404746]	[4.64867615e+02 8.70212708e+02 6.10402882e-01]	[4.82753540e+02 8.70272522e+02 6.48141325e-01]	[4.77642914e+02 8.57368164e+02 5.89329958e-01]	[4.26445404e+02 8.08583801e+02 6.46983802e-01]	[4.18603546e+02 8.00921570e+02 6.61832571e-01]	[4.39270172e+02 7.67498840e+02 6.43163502e-01]
[421.23974609 295.48260498 0.94632655]	[421.4022522 359.66464233 0.93021178]	[364.80029297 357.14938354 0.85379755]	[303.29367065 434.01980591 0.81460261]	[257.03417969 482.89526367 0.89233303]	[482.71832275 359.78149414 0.90165836]	[523.80426025 449.45895386 0.8928861 ]	[557.2019043 516.21960449 0.82379097]	[423.8805542 529.05505371 0.74278116]	[390.49041748 526.49658203 0.71846235]	[408.40936279 664.94592285 0.77811652]	[436.59106445 764.99560547 0.81773025]	[462.26568604 534.10803223 0.75713295]	[462.27587891 682.97399902 0.8295778 ]	[4.77730927e+02 8.49626343e+02 8.22536826e-01]	[410.99453735 280.10821533 0.88537645]	[436.66415405 277.72836304 0.90912449]	[398.11434937 285.25454712 0.77074778]	[459.58572388 282.78271484 0.88545781]	[4.64886810e+02 8.70303528e+02 6.59613848e-01]	[4.82770569e+02 8.70319824e+02 6.96770668e-01]	[4.77615356e+02 8.54893188e+02 6.08868539e-01]	[4.26436249e+02 8.08573181e+02 6.28115058e-01]	[4.16166107e+02 7.98419495e+02 6.40675128e-01]	[4.39268799e+02 7.65068298e+02 6.41063571e-01]
[421.24984741 295.51727295 0.9496783 ]	[421.40280151 359.71017456 0.9290154 ]	[364.81658936 357.16943359 0.85214972]	[303.24047852 434.03482056 0.82073271]	[257.08145142 482.73980713 0.89992869]	[482.72436523 362.2175293 0.89419234]	[523.78125 452.04669189 0.88930488]	[549.51367188 521.18121338 0.84877098]	[423.85366821 531.59484863 0.74359357]	[390.4564209 528.98974609 0.71043402]	[405.815979 664.93981934 0.78348577]	[436.55557251 764.96417236 0.80725271]	[462.25338745 536.6730957 0.76073861]	[462.27359009 685.49249268 0.83834267]	[4.77723724e+02 8.49728699e+02 8.43047202e-01]	[411.01055908 280.15863037 0.87603784]	[436.68218994 280.12469482 0.90659612]	[398.15115356 287.80279541 0.76520145]	[459.59075928 285.31536865 0.88575792]	[4.64831451e+02 8.72859619e+02 7.17894316e-01]	[4.82777313e+02 8.72852356e+02 7.43278801e-01]	[4.77631134e+02 8.57441284e+02 6.34756863e-01]	[4.26401855e+02 8.06114807e+02 6.17258847e-01]	[4.16149750e+02 7.95892517e+02 6.38133049e-01]	[4.39251038e+02 7.65024109e+02 6.54552698e-01]
[421.25463867 295.55487061 0.94974077]	[421.40124512 359.78213501 0.92142904]	[364.78457642 359.59552002 0.85138047]	[303.24359131 434.03955078 0.81776786]	[257.08334351 480.3548584 0.89552516]	[482.74319458 362.30084229 0.88810009]	[523.78735352 454.58587646 0.89255673]	[544.51116943 521.2979126 0.91238672]	[423.83969116 534.12103271 0.74413902]	[390.42828369 529.02404785 0.70579612]	[403.33389282 664.95953369 0.79271603]	[436.55001831 765.03552246 0.81140721]	[462.25369263 536.73608398 0.76363999]	[462.25592041 685.56915283 0.83565128]	[4.77705536e+02 8.49770508e+02 8.34012747e-01]	[411.00509644 280.21206665 0.8659122 ]	[436.69207764 280.16604614 0.90290385]	[398.1449585 290.36611938 0.78718174]	[459.57940674 287.86782837 0.88487601]	[4.62383240e+02 8.72915161e+02 6.65535510e-01]	[4.82752258e+02 8.72918762e+02 7.06825852e-01]	[4.77632782e+02 8.57431763e+02 6.21410012e-01]	[4.26419708e+02 8.08731873e+02 5.87234259e-01]	[4.18593109e+02 8.03503357e+02 5.89520276e-01]	[4.39224518e+02 7.65069275e+02 6.60875738e-01]
[421.25500488 295.55456543 0.94981754]	[421.40170288 359.78131104 0.92155445]	[364.7850647 359.59512329 0.85148031]	[303.2454834 434.03738403 0.81727755]	[257.08886719 480.34603882 0.89422536]	[482.74450684 362.29849243 0.8887127 ]	[523.7869873 454.58352661 0.89194918]	[544.50933838 521.2991333 0.91209185]	[423.8366394 534.12786865 0.74459422]	[390.41888428 529.02947998 0.70459652]	[403.32763672 664.96594238 0.79371333]	[436.55004883 765.03460693 0.8122496 ]	[462.25576782 536.74328613 0.76421553]	[462.25631714 685.55389404 0.83605492]	[4.77708984e+02 8.49761719e+02 8.35132837e-01]	[411.00665283 280.21212769 0.86581266]	[436.69226074 280.16571045 0.9031285 ]	[398.1468811 290.36767578 0.78720343]	[457.22460938 287.87030029 0.88501555]	[4.62377991e+02 8.72879272e+02 6.65038109e-01]	[4.82744934e+02 8.72895813e+02 7.03896224e-01]	[4.77641113e+02 8.57422485e+02 6.22150838e-01]	[4.26414825e+02 8.11136169e+02 5.87571144e-01]	[4.18594910e+02 8.03512512e+02 5.90771198e-01]	[4.39225006e+02 7.65063477e+02 6.60500348e-01]
[421.22729492 295.60211182 0.95229244]	[421.38568115 362.21432495 0.91447973]	[364.76702881 359.71102905 0.85248649]	[300.75024414 436.63531494 0.8544594 ]	[257.02316284 482.80697632 0.89725 ]	[482.71853638 362.32550049 0.8823244 ]	[523.7956543 454.5375061 0.88530731]	[541.94287109 521.21905518 0.90855318]	[423.82623291 536.65344238 0.75027531]	[387.94979858 531.55688477 0.70222247]	[403.26837158 664.9788208 0.79508734]	[436.56402588 764.97143555 0.80774373]	[462.24526978 539.21606445 0.77221221]	[462.24688721 687.98736572 0.83497196]	[4.77693542e+02 8.49804626e+02 8.32701385e-01]	[410.97161865 282.66976929 0.85825741]	[436.67532349 280.23034668 0.89492875]	[398.12875366 290.42868042 0.79507208]	[457.18695068 290.44412231 0.89003932]	[4.64845764e+02 8.75409851e+02 6.66002095e-01]	[4.82809814e+02 8.75375183e+02 7.15288103e-01]	[4.77611969e+02 8.59965698e+02 6.14582479e-01]	[4.28923920e+02 8.08561646e+02 6.11527920e-01]	[4.18636139e+02 7.98406738e+02 6.20700955e-01]	[4.39243134e+02 7.64989563e+02 6.50446594e-01]
[418.80233765 295.64801025 0.9550159 ]	[421.33468628 364.80166626 0.89848185]	[362.28979492 362.22998047 0.8452394 ]	[303.29507446 439.19689941 0.87926245]	[257.01132202 490.53939819 0.8560676 ]	[480.29019165 367.39587402 0.85170299]	[523.92376709 454.59103394 0.8820225 ]	[539.32159424 516.16461182 0.86200082]	[423.81335449 539.19726562 0.75592363]	[390.43811035 534.12792969 0.69808471]	[400.83709717 665.07495117 0.79795253]	[436.57885742 764.95788574 0.80629301]	[462.23220825 541.72711182 0.77629554]	[462.21987915 688.02874756 0.83281404]	[4.77710449e+02 8.52197083e+02 8.32889199e-01]	[405.92126465 282.75027466 0.84910184]	[436.55758667 282.71810913 0.86560637]	[395.65161133 292.93566895 0.78107375]	[454.6366272 292.97525024 0.87695223]	[4.62356262e+02 8.75402283e+02 6.69064581e-01]	[4.82733337e+02 8.75400269e+02 7.01684237e-01]	[4.77671631e+02 8.62499878e+02 6.07234299e-01]	[4.26405121e+02 8.08569946e+02 6.19616449e-01]	[4.18625427e+02 7.98390381e+02 6.24556482e-01]	[4.39252991e+02 7.64947021e+02 6.47095263e-01]
[418.71466064 298.00457764 0.9528954 ]	[421.28292847 364.87695312 0.89475602]	[362.24035645 362.32214355 0.83880365]	[305.84783936 441.7086792 0.86888868]	[257.08874512 498.12542725 0.85742366]	[480.23931885 367.42199707 0.84480572]	[524.01074219 454.59210205 0.86632723]	[541.69006348 513.62097168 0.86025059]	[423.81713867 539.20599365 0.75557137]	[390.44586182 534.1494751 0.69890183]	[400.82922363 667.47705078 0.79939365]	[436.59231567 764.96453857 0.81131899]	[462.23434448 541.73345947 0.77505016]	[462.21768188 688.06628418 0.83381677]	[4.77668274e+02 8.52227417e+02 8.31386626e-01]	[403.40475464 282.76132202 0.85935962]	[434.03277588 282.76834106 0.84461427]	[395.55947876 292.92294312 0.78669685]	[452.0085144 293.0105896 0.86063039]	[4.62348480e+02 8.77911804e+02 6.81952417e-01]	[4.80362762e+02 8.77896973e+02 7.09558904e-01]	[4.75169952e+02 8.62543030e+02 6.05103016e-01]	[4.28929962e+02 8.08592590e+02 6.42136872e-01]	[4.18658356e+02 7.98443176e+02 6.42455399e-01]	[4.39264191e+02 7.62500977e+02 6.45857632e-01]
[418.57925415 298.07702637 0.94932574]	[421.27978516 369.89907837 0.8911593 ]	[359.78964233 364.82241821 0.83418345]	[305.84735107 444.31063843 0.85136551]	[257.10299683 503.29846191 0.89634669]	[480.26861572 369.94604492 0.84900457]	[526.45385742 454.5770874 0.85051543]	[541.77972412 511.02706909 0.87925667]	[423.82574463 536.73309326 0.75290114]	[390.44021606 534.09838867 0.69705456]	[400.72900391 665.05187988 0.81061161]	[436.56182861 762.4798584 0.80402356]	[462.26046753 539.31072998 0.77428257]	[462.19598389 688.03857422 0.83751762]	[4.77657501e+02 8.52186035e+02 8.34831655e-01]	[403.24871826 285.28851318 0.88480371]	[426.44381714 285.31689453 0.84292066]	[393.03222656 292.96347046 0.76374942]	[446.93572998 293.0098877 0.87294906]	[4.62309509e+02 8.75422852e+02 6.86276495e-01]	[4.80325409e+02 8.75433105e+02 7.06829309e-01]	[4.75164124e+02 8.59994263e+02 6.07031763e-01]	[4.28919098e+02 8.06105164e+02 6.30153835e-01]	[4.18649078e+02 7.98362000e+02 6.38871312e-01]	[4.39248047e+02 7.62459106e+02 6.51760101e-01]
[416.14666748 298.13345337 0.93628645]	[421.21246338 372.46679688 0.90388244]	[359.69552612 367.42669678 0.83924377]	[308.4102478 446.91589355 0.81974256]	[257.14825439 511.01220703 0.84298539]	[480.21340942 372.44116211 0.84104145]	[528.97918701 452.01452637 0.81094205]	[541.93908691 505.96194458 0.90858418]	[423.82888794 536.70800781 0.75107217]	[390.45101929 531.59423828 0.70134324]	[400.7074585 667.51800537 0.82646567]	[436.55105591 762.42895508 0.7977494 ]	[462.26245117 539.28387451 0.77152467]	[462.2180481 687.99633789 0.84579545]	[4.77637299e+02 8.52171204e+02 8.26539755e-01]	[400.80670166 287.86257935 0.89725935]	[423.90817261 287.83059692 0.85615861]	[387.95474243 295.42428589 0.81094337]	[444.33831787 295.4055481 0.9053911 ]	[4.62357056e+02 8.75385986e+02 6.71301246e-01]	[4.82734955e+02 8.75406921e+02 6.91509366e-01]	[4.75080383e+02 8.59968018e+02 6.00350916e-01]	[4.28915283e+02 8.03554138e+02 6.40056252e-01]	[4.18636475e+02 7.95811157e+02 6.59002066e-01]	[4.39262451e+02 7.62425354e+02 6.32240593e-01]
[416.05712891 298.14953613 0.92604274]	[421.18643188 372.49789429 0.90710837]	[359.67758179 369.9822998 0.84427458]	[310.96798706 449.51281738 0.8150934 ]	[262.15139771 518.72491455 0.83851379]	[480.16644287 369.97686768 0.83607042]	[531.58453369 441.90777588 0.83625239]	[546.97937012 503.40975952 0.89132631]	[423.83071899 536.68078613 0.74809182]	[390.46115112 531.5536499 0.70051861]	[400.63845825 667.49157715 0.83012944]	[434.09246826 759.92681885 0.78869951]	[462.25741577 539.26507568 0.76859337]	[462.22277832 685.59747314 0.84745657]	[4.77616119e+02 8.49773865e+02 8.22447300e-01]	[400.69561768 290.38134766 0.91189587]	[423.80133057 287.85641479 0.86720991]	[385.32348633 295.47619629 0.84329021]	[441.87985229 295.41751099 0.92738867]	[4.62331390e+02 8.72901917e+02 6.63877904e-01]	[4.80331604e+02 8.72928284e+02 6.76108956e-01]	[4.75075928e+02 8.57450317e+02 6.00548148e-01]	[4.26420135e+02 8.03487305e+02 6.38694286e-01]	[4.18581512e+02 7.93326965e+02 6.61464572e-01]	[4.39269226e+02 7.59950378e+02 6.16334319e-01]
[416.05703735 298.15032959 0.92585796]	[421.18264771 372.50015259 0.9071182 ]	[359.67474365 369.98706055 0.84432399]	[310.96398926 449.5118103 0.81550658]	[262.15539551 518.72576904 0.83791685]	[480.16201782 369.98150635 0.83546311]	[531.58691406 441.90829468 0.83565819]	[546.98101807 503.3996582 0.89162868]	[423.83673096 536.72943115 0.75163853]	[390.46374512 531.61169434 0.69956863]	[400.64855957 667.5189209 0.83109748]	[434.08981323 759.92376709 0.79065871]	[462.26623535 539.30474854 0.77038747]	[462.22091675 685.59796143 0.84726906]	[4.77618805e+02 8.49771057e+02 8.22375536e-01]	[400.69445801 290.37893677 0.91204667]	[423.80163574 287.85379028 0.86755717]	[385.3203125 295.47473145 0.84379941]	[441.87939453 295.41479492 0.92728531]	[4.62333099e+02 8.72911865e+02 6.63040936e-01]	[4.80340027e+02 8.75312378e+02 6.77088141e-01]	[4.75078735e+02 8.57438110e+02 5.98925352e-01]	[4.26426880e+02 8.03471558e+02 6.39628768e-01]	[4.18587891e+02 7.93316101e+02 6.65550709e-01]	[4.39264679e+02 7.59947632e+02 6.19803309e-01]
[413.50454712 298.20828247 0.89916325]	[421.13754272 372.49472046 0.90425444]	[359.66864014 372.48672485 0.85056776]	[310.96820068 457.1579895 0.85200155]	[269.86752319 521.2333374 0.85510039]	[477.70291138 369.9229126 0.82549489]	[534.17150879 441.73699951 0.86230713]	[552.12884521 500.73132324 0.85124415]	[423.84979248 539.19573975 0.75702775]	[390.46151733 534.14611816 0.70445877]	[400.65643311 667.54821777 0.82430935]	[434.10256958 759.91552734 0.79110914]	[462.27334595 539.31585693 0.77879399]	[462.24179077 687.99554443 0.84809995]	[4.77587677e+02 8.52168579e+02 8.25501680e-01]	[398.27337646 292.90316772 0.92265028]	[421.32043457 290.38110352 0.89372754]	[382.80014038 295.56466675 0.86620313]	[441.75839233 295.45025635 0.94944191]	[4.62342438e+02 8.72855408e+02 6.93384767e-01]	[4.80351654e+02 8.72889221e+02 6.91686094e-01]	[4.72551392e+02 8.59979065e+02 6.24954700e-01]	[4.26418304e+02 8.03533386e+02 6.34234130e-01]	[4.18588257e+02 7.95798462e+02 6.51528358e-01]	[4.39272675e+02 7.59925720e+02 6.16490304e-01]
[408.42385864 300.70596313 0.87098533]	[418.71011353 374.96563721 0.908903 ]	[359.58959961 374.99334717 0.86298412]	[315.93371582 459.80264282 0.92139167]	[277.53546143 523.89831543 0.91264272]	[477.6076355 369.98492432 0.80629855]	[539.17449951 439.19799805 0.8751111 ]	[562.30358887 485.47338867 0.89155143]	[423.87942505 539.19110107 0.75177699]	[392.9715271 534.17163086 0.70533371]	[400.71057129 667.52148438 0.81099886]	[434.10974121 762.49676514 0.80008686]	[462.28347778 539.29467773 0.77120513]	[462.21383667 688.04248047 0.84707171]	[4.77602386e+02 8.52196106e+02 8.31165671e-01]	[398.17730713 293.0128479 0.93341553]	[421.1902771 292.9475708 0.92714787]	[380.29528809 295.62545776 0.88854063]	[439.28826904 295.49105835 0.95954669]	[4.62391235e+02 8.72803955e+02 6.60607219e-01]	[4.82748108e+02 8.72868652e+02 6.68294668e-01]	[4.72581451e+02 8.60004578e+02 6.11804962e-01]	[4.28969666e+02 8.03503723e+02 6.43003702e-01]	[4.18641815e+02 7.93341248e+02 6.74230039e-01]	[4.39238464e+02 7.62476562e+02 6.36541069e-01]
[405.89364624 300.75323486 0.8665331 ]	[418.67077637 374.97906494 0.9092083 ]	[359.5730896 375.02011108 0.86785066]	[315.98983765 459.82357788 0.93461418]	[277.68243408 523.87072754 0.9080916 ]	[475.14349365 369.95574951 0.80108666]	[539.16479492 439.06011963 0.84909433]	[562.47467041 482.9520874 0.91831988]	[423.8822937 539.19140625 0.74934769]	[392.98922729 536.65551758 0.70497966]	[400.73422241 667.54040527 0.80272859]	[434.0920105 762.48345947 0.79753786]	[462.28091431 539.28399658 0.76731062]	[462.20901489 688.07775879 0.84120697]	[4.75162476e+02 8.52246521e+02 8.23948383e-01]	[398.12527466 295.41085815 0.93623745]	[418.80490112 292.99401855 0.93950891]	[380.25094604 295.65930176 0.86028385]	[439.25305176 295.47518921 0.95397031]	[4.64847534e+02 8.72888916e+02 6.39890909e-01]	[4.82797974e+02 8.72922729e+02 6.63595498e-01]	[4.70039062e+02 8.65042480e+02 6.11221373e-01]	[4.28966034e+02 8.03539917e+02 6.52805388e-01]	[4.18641571e+02 7.95798889e+02 6.74072385e-01]	[4.39211029e+02 7.62455078e+02 6.42008960e-01]
[405.83474731 303.20526123 0.86225301]	[418.64102173 375.03860474 0.91780257]	[357.19134521 375.08441162 0.87296212]	[316.06668091 459.81912231 0.95014322]	[280.25006104 523.84259033 0.88450807]	[475.13531494 372.46127319 0.80230373]	[539.20880127 436.67657471 0.84781259]	[564.8727417 482.83520508 0.93508667]	[423.88912964 539.24365234 0.75551677]	[393.00009155 536.70617676 0.71365994]	[400.74081421 667.53668213 0.79923499]	[434.07925415 762.47460938 0.79759341]	[462.29022217 541.75427246 0.76815951]	[462.20343018 688.10894775 0.83331168]	[4.77597198e+02 8.52239441e+02 8.27383995e-01]	[398.06820679 295.45758057 0.9359653 ]	[418.76123047 295.39770508 0.94762444]	[380.15115356 298.07867432 0.86844403]	[439.21383667 295.54138184 0.96121883]	[4.62420685e+02 8.75326233e+02 6.61343455e-01]	[4.82790802e+02 8.75350891e+02 6.85359478e-01]	[4.72569977e+02 8.62538208e+02 6.10944748e-01]	[4.28991364e+02 8.03507935e+02 6.52843952e-01]	[4.18653778e+02 7.93336670e+02 6.81496143e-01]	[4.39206390e+02 7.62456055e+02 6.55416667e-01]
[405.8258667 303.26113892 0.85622257]	[418.61001587 375.07055664 0.91966736]	[357.17318726 377.50567627 0.87683886]	[316.03912354 462.23730469 0.94618285]	[282.76885986 523.88366699 0.87523258]	[475.08898926 372.49789429 0.80172288]	[539.18499756 436.65054321 0.82867891]	[565.01013184 480.3140564 0.91997743]	[423.87081909 539.24597168 0.75946271]	[392.98080444 536.70788574 0.71295071]	[400.70751953 667.52386475 0.80068165]	[434.06375122 762.47357178 0.79724497]	[462.26858521 541.74908447 0.7732631 ]	[462.19979858 688.140625 0.82857168]	[4.77588470e+02 8.52254883e+02 8.25219452e-01]	[398.03915405 295.50189209 0.93693095]	[418.74813843 295.43609619 0.95314771]	[380.08551025 298.1522522 0.88860846]	[439.18389893 295.56732178 0.95551586]	[4.64870544e+02 8.75403076e+02 6.66433811e-01]	[4.82832428e+02 8.75399048e+02 6.96194589e-01]	[4.70040619e+02 8.62574402e+02 6.11246824e-01]	[4.28986694e+02 8.03490906e+02 6.56380057e-01]	[4.18661011e+02 7.93332336e+02 6.82187021e-01]	[4.39192505e+02 7.62455322e+02 6.59991026e-01]
[403.37692261 303.27484131 0.85726422]	[418.59533691 375.07269287 0.91817582]	[357.16522217 377.51467896 0.87754154]	[316.02526855 462.27206421 0.94093484]	[285.32104492 523.99273682 0.85594845]	[472.60305786 372.49719238 0.80087113]	[541.68664551 436.68408203 0.84767711]	[565.06793213 480.14138794 0.89345825]	[423.87908936 536.73815918 0.75129402]	[392.98989868 534.15917969 0.70844185]	[400.6652832 667.465271 0.80792332]	[434.0617981 762.49035645 0.79808736]	[462.27301025 539.26959229 0.76779068]	[462.1869812 688.13684082 0.8310228 ]	[4.77587280e+02 8.52274109e+02 8.22357714e-01]	[395.62573242 295.5161438 0.93252409]	[418.70233154 295.44198608 0.95194393]	[377.71484375 298.18734741 0.88890713]	[439.10931396 295.59597778 0.93878329]	[4.64853851e+02 8.75457886e+02 6.65184736e-01]	[4.82821320e+02 8.75449402e+02 6.96425259e-01]	[4.70040497e+02 8.65046082e+02 6.08238995e-01]	[4.28972931e+02 8.03494812e+02 6.60996616e-01]	[4.18651306e+02 7.93335083e+02 6.83045864e-01]	[4.39196228e+02 7.62472412e+02 6.56876624e-01]
[403.34140015 303.29321289 0.8578887 ]	[418.56051636 375.05859375 0.90945125]	[357.15991211 377.51672363 0.87825394]	[316.01800537 462.28390503 0.93871063]	[287.84869385 523.97808838 0.85683364]	[472.53744507 372.46691895 0.79841256]	[541.71002197 436.59921265 0.82298672]	[567.48730469 477.60195923 0.85216707]	[423.87469482 536.66815186 0.74262589]	[392.99215698 534.09936523 0.70257092]	[400.65322876 667.45953369 0.80949414]	[434.07400513 762.4977417 0.7996279 ]	[462.26141357 539.19696045 0.75822049]	[462.20025635 688.09906006 0.83764029]	[4.77589355e+02 8.52280945e+02 8.21862280e-01]	[395.5854187 295.54174805 0.93228525]	[418.64562988 295.44699097 0.9477095 ]	[377.67663574 298.22714233 0.88813603]	[439.07833862 295.59182739 0.9342199 ]	[4.64881195e+02 8.75423523e+02 6.63285136e-01]	[4.82843262e+02 8.75426147e+02 6.91755891e-01]	[4.70024902e+02 8.65075256e+02 6.13680959e-01]	[4.28989899e+02 8.03492310e+02 6.68074727e-01]	[4.18650360e+02 7.93343079e+02 6.90595090e-01]	[4.39208252e+02 7.62483337e+02 6.51617169e-01]
[403.29330444 305.80014038 0.85896569]	[418.55102539 375.06469727 0.90917879]	[357.1479187 377.53543091 0.88009059]	[316.02929688 462.2605896 0.93832195]	[290.40151978 523.92449951 0.86022711]	[472.5350647 372.46212769 0.79448473]	[541.73309326 434.06906128 0.82045811]	[567.45703125 472.51895142 0.83146679]	[423.87606812 539.21801758 0.75767988]	[392.98675537 536.67877197 0.7118507 ]	[400.65463257 667.47186279 0.81099886]	[434.08178711 762.48510742 0.79894942]	[462.27606201 539.31158447 0.77148736]	[462.20648193 688.08660889 0.84220421]	[4.77592133e+02 8.52247253e+02 8.24963689e-01]	[395.53814697 295.5859375 0.9282161 ]	[418.59463501 295.47512817 0.94033581]	[377.63500977 298.2293396 0.88456321]	[436.6725769 295.58654785 0.92709059]	[4.64834473e+02 8.75362915e+02 6.72879636e-01]	[4.82801819e+02 8.75375122e+02 6.93773270e-01]	[4.72523560e+02 8.62551331e+02 6.09248757e-01]	[4.28976440e+02 8.03496155e+02 6.63964570e-01]	[4.18653961e+02 7.93342407e+02 6.86982989e-01]	[4.39220154e+02 7.62466431e+02 6.52357578e-01]
[400.85922241 308.32553101 0.86999834]	[416.17373657 375.03182983 0.89873564]	[357.15109253 377.52102661 0.87827373]	[316.04626465 462.23550415 0.94807208]	[292.92520142 523.80340576 0.88079256]	[470.02038574 369.92776489 0.79198039]	[541.71032715 431.48849487 0.81036049]	[565.04669189 464.97421265 0.84623629]	[423.88705444 536.7119751 0.74584889]	[393.01361084 534.12365723 0.70552725]	[400.66592407 665.06878662 0.81653011]	[434.0871582 762.48547363 0.80140769]	[462.27038574 539.2555542 0.76728904]	[462.22738647 688.05236816 0.8416459 ]	[4.75136658e+02 8.52237549e+02 8.17698300e-01]	[393.04821777 295.61450195 0.91623807]	[418.53323364 295.49447632 0.93108946]	[377.62640381 298.22158813 0.84112322]	[436.64587402 295.55691528 0.92224133]	[4.64882385e+02 8.75349060e+02 6.64954901e-01]	[4.82812653e+02 8.75353577e+02 6.96894288e-01]	[4.69998535e+02 8.62538330e+02 6.20204926e-01]	[4.28968567e+02 8.03519409e+02 6.50759816e-01]	[4.18657196e+02 7.95793457e+02 6.74576640e-01]	[4.39217468e+02 7.62464355e+02 6.51780665e-01]
[400.82354736 308.38049316 0.88522696]	[416.14367676 374.96508789 0.8804549 ]	[357.13027954 377.50015259 0.87669039]	[316.1072998 459.81768799 0.9563098 ]	[295.3984375 521.26965332 0.89497316]	[469.98254395 367.34994507 0.79604769]	[539.25286865 426.38909912 0.81066632]	[565.00994873 462.38702393 0.88944209]	[423.87866211 534.11706543 0.73968875]	[393.00939941 531.54626465 0.70681077]	[400.69543457 667.48223877 0.81956631]	[434.10498047 762.45330811 0.80070597]	[462.25668335 536.66357422 0.75352889]	[462.20788574 685.60021973 0.84901094]	[4.75172272e+02 8.49804688e+02 8.27078581e-01]	[392.98355103 295.64379883 0.90687943]	[416.13540649 295.51483154 0.92726684]	[377.57528687 298.20669556 0.81785679]	[436.63742065 295.47766113 0.91006887]	[4.62350311e+02 8.72769592e+02 6.91171765e-01]	[4.80332825e+02 8.72831360e+02 6.88752532e-01]	[4.72572845e+02 8.59959351e+02 6.16828680e-01]	[4.28927887e+02 8.03485046e+02 6.37705088e-01]	[4.18646454e+02 7.93323792e+02 6.72244012e-01]	[4.39243622e+02 7.62443665e+02 6.48478627e-01]
[400.80731201 308.35192871 0.88480437]	[416.14846802 372.46954346 0.87525046]	[357.14007568 375.05810547 0.87297106]	[316.09228516 459.72076416 0.94893157]	[295.4251709 518.73535156 0.87719715]	[467.49731445 364.80609131 0.80973226]	[539.19085693 423.85809326 0.81807631]	[565.00708008 462.26589966 0.90252012]	[423.88623047 536.65020752 0.73914069]	[393.02423096 534.10253906 0.70183098]	[400.72720337 667.47625732 0.81777203]	[434.1126709 762.46807861 0.80230957]	[462.2668457 536.71575928 0.75500584]	[462.19696045 685.60107422 0.84613794]	[4.75124237e+02 8.49745605e+02 8.22509587e-01]	[392.96469116 295.63119507 0.90509951]	[416.10894775 295.50546265 0.92242861]	[377.55639648 298.16976929 0.84694058]	[436.59197998 295.43893433 0.89649093]	[4.62386139e+02 8.72698425e+02 7.09843099e-01]	[4.80328308e+02 8.72747986e+02 7.17685521e-01]	[4.70029510e+02 8.57418823e+02 6.30883396e-01]	[4.28926605e+02 8.03522522e+02 6.40763760e-01]	[4.18636017e+02 7.93343689e+02 6.64862812e-01]	[4.39236816e+02 7.62453979e+02 6.51572526e-01]
[400.80340576 305.7996521 0.88374114]	[416.17510986 369.89324951 0.871243 ]	[357.15396118 374.98171997 0.86514902]	[316.10247803 457.17260742 0.92071265]	[295.48730469 513.61456299 0.85420096]	[467.47653198 362.29049683 0.82768291]	[536.71258545 421.34106445 0.82198048]	[564.96655273 459.71813965 0.90075958]	[423.91952515 536.67437744 0.74312818]	[395.49157715 534.09350586 0.71178925]	[400.76464844 665.07879639 0.82142365]	[436.54666138 764.94403076 0.80772018]	[462.28588867 539.21673584 0.76807404]	[462.20455933 685.57885742 0.85231781]	[4.75144836e+02 8.49636902e+02 8.09204161e-01]	[392.959198 295.58969116 0.9072063 ]	[416.0715332 295.44509888 0.9057259 ]	[377.52972412 298.13845825 0.86778295]	[436.54574585 292.98538208 0.87345839]	[4.62378571e+02 8.70244995e+02 7.05876350e-01]	[4.80316193e+02 8.70292908e+02 7.13250637e-01]	[4.70041870e+02 8.54854370e+02 6.25634193e-01]	[4.28931671e+02 8.03549377e+02 6.24566615e-01]	[4.18653046e+02 7.95795044e+02 6.49740875e-01]	[4.39239685e+02 7.64955383e+02 6.52124882e-01]
[400.79724121 303.19424438 0.8999905 ]	[416.14962769 364.82562256 0.87995249]	[357.12942505 372.48068237 0.85720539]	[316.02456665 457.15597534 0.90594625]	[295.50012207 511.00735474 0.85313106]	[467.44378662 359.78161621 0.86122781]	[534.1227417 421.16513062 0.82331783]	[564.91033936 457.09713745 0.8761363 ]	[426.34204102 529.05706787 0.73052216]	[395.49526978 528.96954346 0.7148 ]	[400.76397705 665.0546875 0.82056034]	[436.56884766 764.9407959 0.81245458]	[462.29354858 534.10028076 0.74499452]	[462.22555542 685.43548584 0.84985536]	[4.75079224e+02 8.49586365e+02 7.96903551e-01]	[392.97232056 295.48773193 0.9034549 ]	[416.05718994 292.97424316 0.88690001]	[377.54946899 298.04406738 0.88055474]	[436.53613281 292.88809204 0.85563231]	[4.64820526e+02 8.70230652e+02 6.91375971e-01]	[4.80336823e+02 8.70280457e+02 7.14975536e-01]	[4.67474487e+02 8.54809570e+02 6.44404888e-01]	[4.29001099e+02 8.06011841e+02 6.67757511e-01]	[4.18693512e+02 7.95837463e+02 6.85687661e-01]	[4.39252869e+02 7.64947021e+02 6.47136390e-01]
[400.75921631 300.63775635 0.93491364]	[418.54714966 362.31506348 0.9014923 ]	[357.17541504 369.90390015 0.85065693]	[316.03012085 454.58255005 0.87656277]	[295.45205688 505.96835327 0.86642087]	[467.44482422 359.72576904 0.87314075]	[534.14208984 418.73748779 0.83029354]	[562.47467041 452.05612183 0.85878217]	[426.37017822 529.00634766 0.73753035]	[395.50537109 526.46789551 0.72710747]	[400.78778076 664.94158936 0.8176744 ]	[436.55767822 762.48120117 0.80759192]	[462.32516479 531.58013916 0.74779093]	[462.2467041 682.85888672 0.84028971]	[4.75062744e+02 8.47055542e+02 7.83283353e-01]	[390.51159668 295.37661743 0.88753438]	[416.03927612 290.43179321 0.87108928]	[377.56558228 295.64944458 0.85769278]	[436.55160522 290.37939453 0.84522861]	[4.62353668e+02 8.67706543e+02 6.63983345e-01]	[4.80279968e+02 8.70137268e+02 6.74546301e-01]	[4.67489105e+02 8.52317566e+02 6.47091508e-01]	[4.28936005e+02 8.03539429e+02 6.58006370e-01]	[4.18668427e+02 7.95792908e+02 6.81569934e-01]	[4.39278198e+02 7.62511658e+02 6.37075245e-01]
[400.71716309 298.16351318 0.95654714]	[418.57611084 362.21316528 0.92382538]	[357.21685791 364.80661011 0.86202109]	[316.02099609 449.46243286 0.86796945]	[295.46286011 503.37887573 0.89352959]	[469.95950317 359.66964722 0.86802542]	[534.12176514 418.67053223 0.82183254]	[562.37982178 449.52468872 0.85454214]	[426.39639282 526.49511719 0.74214244]	[395.51925659 523.98718262 0.73736191]	[400.76422119 664.93676758 0.82022244]	[436.55181885 764.94049072 0.81256449]	[462.35275269 529.04815674 0.74915081]	[462.27038574 677.80108643 0.83164924]	[4.75139496e+02 8.41991333e+02 7.74586082e-01]	[390.46234131 292.86508179 0.85888499]	[416.01861572 287.81591797 0.86306697]	[377.55563354 295.50820923 0.86036825]	[434.09713745 285.2706604 0.83701611]	[4.64872284e+02 8.65122742e+02 6.17935061e-01]	[4.82804932e+02 8.65111450e+02 6.41070485e-01]	[4.70021210e+02 8.52239990e+02 6.37121022e-01]	[4.26410187e+02 8.03528992e+02 6.54308379e-01]	[4.18599609e+02 7.93353271e+02 6.83143675e-01]	[4.39273376e+02 7.64989685e+02 6.51533842e-01]
[400.71029663 295.62277222 0.95369828]	[418.55880737 359.63821411 0.94224232]	[357.20748901 359.82037354 0.88696635]	[316.02502441 444.42303467 0.88679385]	[295.4303894 503.32623291 0.89651722]	[469.9598999 357.12576294 0.86199737]	[531.54699707 418.56881714 0.81752867]	[562.31072998 449.43722534 0.85746098]	[426.38922119 523.909729 0.75679195]	[395.49642944 523.8427124 0.74722016]	[400.77740479 662.38427734 0.81341803]	[436.55407715 764.9395752 0.81286299]	[462.37490845 523.97955322 0.76087046]	[462.29644775 672.67382812 0.83651733]	[4.77645660e+02 8.36930786e+02 7.88583219e-01]	[387.95303345 285.24615479 0.84974426]	[413.60217285 280.19165039 0.87656587]	[377.53594971 292.95870972 0.82204592]	[434.07653809 280.18225098 0.87179017]	[4.72539612e+02 8.67618408e+02 6.30510569e-01]	[4.85442993e+02 8.65074341e+02 6.43969774e-01]	[4.70041199e+02 8.49763916e+02 6.42802835e-01]	[4.26406647e+02 8.03530762e+02 6.52371287e-01]	[4.16162079e+02 7.93338745e+02 6.82902336e-01]	[4.39273529e+02 7.65005432e+02 6.58395648e-01]
[400.69415283 295.47589111 0.94228888]	[418.54788208 357.11639404 0.93541837]	[357.22140503 359.66577148 0.90357637]	[316.03427124 441.91195679 0.92139494]	[295.41113281 500.83627319 0.90165305]	[467.45605469 354.58404541 0.83765078]	[529.01696777 416.05563354 0.79544061]	[559.78216553 444.44421387 0.83516812]	[426.41827393 521.36968994 0.75767332]	[395.51989746 521.29162598 0.74892783]	[400.69433594 657.27630615 0.80883366]	[434.08792114 762.46893311 0.80312723]	[462.40637207 523.84490967 0.77076846]	[462.34606934 667.58374023 0.86658096]	[4.77693359e+02 8.34308105e+02 8.14413190e-01]	[387.93185425 280.18109131 0.87547082]	[413.58303833 277.69592285 0.88797826]	[377.51000977 287.83834839 0.77287465]	[434.08773804 277.6885376 0.89684439]	[4.67483368e+02 8.65039612e+02 6.30440235e-01]	[4.85392761e+02 8.60000549e+02 6.50679767e-01]	[4.75072601e+02 8.47154663e+02 6.19774818e-01]	[4.23903931e+02 8.03477478e+02 6.33368969e-01]	[4.16116089e+02 7.93301697e+02 6.74784780e-01]	[4.39253326e+02 7.64994507e+02 6.62326217e-01]
[400.72006226 292.91714478 0.92035252]	[418.56134033 357.03988647 0.9342339 ]	[357.20059204 359.5874939 0.90166116]	[316.03863525 441.86010742 0.93133289]	[293.01303101 500.84103394 0.89903426]	[470.01000977 354.47000122 0.8170433 ]	[526.52801514 411.03775024 0.79872239]	[554.63494873 441.86767578 0.83315319]	[426.43121338 521.33868408 0.77031398]	[395.5218811 521.28979492 0.7663548 ]	[400.66973877 654.75952148 0.80346847]	[434.08505249 759.94104004 0.79800916]	[462.43460083 521.39160156 0.7789368 ]	[462.40444946 667.4597168 0.86678344]	[480.13641357 831.68743896 0.83273751]	[390.42178345 277.63235474 0.90227121]	[416.02145386 277.49914551 0.91061544]	[377.52807617 282.76672363 0.82366484]	[434.06195068 277.60266113 0.90286875]	[4.72549866e+02 8.54799683e+02 6.56037807e-01]	[4.85437927e+02 8.52336365e+02 6.90649211e-01]	[4.77644287e+02 8.41988220e+02 6.03155553e-01]	[4.26413879e+02 7.98439148e+02 6.30058944e-01]	[4.16126038e+02 7.93230896e+02 6.93042934e-01]	[4.39282104e+02 7.64946533e+02 6.64423168e-01]
[400.79650879 282.76535034 0.88484406]	[418.53933716 354.53079224 0.91061127]	[357.16784668 357.06890869 0.89485645]	[316.11126709 441.71682739 0.95182168]	[295.41220093 500.68429565 0.89450419]	[470.04412842 346.86520386 0.79967999]	[526.54034424 408.44387817 0.78391087]	[544.52850342 439.2477417 0.85920382]	[426.42828369 518.74237061 0.75659102]	[395.51831055 518.70916748 0.74933559]	[400.67816162 652.13354492 0.81184399]	[434.07821655 762.42572021 0.79949814]	[462.4498291 518.77825928 0.7722199 ]	[462.42880249 664.98480225 0.85561562]	[480.18988037 829.10687256 0.83616966]	[390.46273804 275.06091309 0.9118042 ]	[416.02996826 274.87677002 0.8879844 ]	[377.54177856 280.14547729 0.85512602]	[434.08770752 274.96261597 0.89922649]	[4.72567474e+02 8.52216064e+02 6.85282171e-01]	[4.85448761e+02 8.49801208e+02 7.16014028e-01]	[4.77725464e+02 8.34347290e+02 6.27725422e-01]	[4.26420105e+02 8.00962646e+02 6.17869973e-01]	[4.16099823e+02 7.93264160e+02 6.74728215e-01]	[4.39271851e+02 7.65000793e+02 6.60735488e-01]
[400.75686646 277.70721436 0.94286537]	[418.55825806 351.91397095 0.88212639]	[357.15509033 354.56289673 0.87792301]	[316.13031006 439.31143188 0.9476338 ]	[295.47189331 498.23287964 0.88730687]	[469.99923706 341.77172852 0.8339929 ]	[528.99237061 403.38687134 0.79106826]	[544.44073486 436.62704468 0.85072231]	[428.95446777 516.19128418 0.73978299]	[395.59643555 516.16149902 0.75038981]	[400.71578979 652.1907959 0.79960942]	[434.06118774 759.95318604 0.79179376]	[464.85656738 516.2177124 0.75099725]	[464.87310791 664.88879395 0.82420206]	[4.80225555e+02 8.26559937e+02 8.14559340e-01]	[392.96243286 272.48165894 0.88673699]	[416.08258057 269.8677063 0.87703949]	[377.60217285 277.52264404 0.84634465]	[436.60446167 274.86239624 0.89416015]	[4.75123047e+02 8.49783203e+02 6.86594367e-01]	[4.88016846e+02 8.49696411e+02 7.00644493e-01]	[4.77698669e+02 8.31803833e+02 6.31751180e-01]	[4.28929474e+02 7.98436707e+02 6.35113418e-01]	[4.16092407e+02 7.93234009e+02 6.90082669e-01]	[4.39267914e+02 7.64976196e+02 6.57143116e-01]
[400.77328491 277.48959351 0.95387691]	[418.6071167 344.2800293 0.90242106]	[357.17877197 351.98937988 0.85652202]	[316.18615723 439.11514282 0.92505538]	[295.49227905 495.69265747 0.87163275]	[470.05157471 339.22357178 0.86489159]	[528.98791504 400.80844116 0.80682528]	[541.92504883 423.79458618 0.86380804]	[428.9821167 513.6362915 0.73011196]	[395.61355591 513.59436035 0.74410367]	[400.7276001 649.59619141 0.82541585]	[436.54367065 762.49597168 0.79950607]	[464.88851929 516.13372803 0.73701102]	[464.95651245 654.73394775 0.78005677]	[4.80257172e+02 8.18900085e+02 7.92202294e-01]	[392.96942139 267.26660156 0.83745444]	[416.12576294 262.17608643 0.8833527 ]	[377.6583252 274.9914856 0.80308014]	[436.63052368 267.34307861 0.86167836]	[4.75118134e+02 8.47187134e+02 6.70428753e-01]	[4.93048279e+02 8.47089722e+02 6.70447111e-01]	[4.77693268e+02 8.29224915e+02 6.24844611e-01]	[4.26354492e+02 8.08591797e+02 6.21537268e-01]	[4.13531647e+02 7.98388733e+02 6.24044895e-01]	[4.39298523e+02 7.65039917e+02 6.41711831e-01]
[400.80203247 274.96350098 0.93352222]	[418.63421631 339.23651123 0.94833153]	[359.60162354 344.27084351 0.85893875]	[318.60241699 434.11303711 0.89359188]	[295.55444336 495.6026001 0.87144673]	[472.53179932 336.66146851 0.87210119]	[526.43994141 398.12246704 0.837219 ]	[541.89959717 418.66210938 0.85378456]	[431.52172852 508.53311157 0.72063231]	[395.64926147 508.49685669 0.74563831]	[400.7756958 649.61401367 0.81515992]	[436.5675354 765.02508545 0.80611175]	[467.39819336 511.01092529 0.71478873]	[467.48916626 652.13439941 0.77782249]	[4.80324097e+02 8.13838135e+02 8.01875830e-01]	[392.99145508 259.69049072 0.87180018]	[416.1427002 257.16888428 0.91201317]	[377.66281128 272.36251831 0.78212088]	[436.68145752 259.712677 0.89787716]	[4.75129517e+02 8.44612915e+02 6.34793162e-01]	[4.93057953e+02 8.42036682e+02 6.58779502e-01]	[4.80171448e+02 8.29058228e+02 6.68087602e-01]	[4.23847809e+02 8.13811279e+02 5.99117398e-01]	[4.08444366e+02 8.08568115e+02 6.08770430e-01]	[4.39284851e+02 7.67543030e+02 6.33650661e-01]
[400.8454895 272.34094238 0.88835275]	[418.61386108 336.62765503 0.94940567]	[359.62097168 339.17654419 0.90425223]	[318.66070557 428.96664429 0.88597482]	[295.61474609 493.05447388 0.87483835]	[470.02566528 334.06848145 0.83483446]	[529.01879883 395.64898682 0.77110064]	[541.79638672 410.9828186 0.79411674]	[431.53820801 505.88378906 0.73675424]	[398.01950073 505.88449097 0.76419073]	[400.77841187 647.14276123 0.81975049]	[436.57196045 764.97027588 0.80019689]	[467.41360474 505.88415527 0.72747111]	[472.51727295 649.63964844 0.78401512]	[482.71231079 811.13909912 0.8553794 ]	[395.49627686 257.03726196 0.9209013 ]	[418.55297852 256.94464111 0.94217151]	[377.68371582 264.72686768 0.83952594]	[436.68823242 257.18334961 0.92156726]	[4.77705536e+02 8.42015442e+02 7.39667058e-01]	[4.95662659e+02 8.36893921e+02 7.42843151e-01]	[4.80268219e+02 8.18890442e+02 7.06125796e-01]	[4.23853241e+02 8.11204773e+02 5.87555587e-01]	[4.08443237e+02 8.03532532e+02 5.87208271e-01]	[4.39301086e+02 7.67539124e+02 6.30755186e-01]
[403.31735229 262.20855713 0.8653999 ]	[418.69311523 336.5322876 0.95642555]	[359.60507202 339.08709717 0.90746081]	[318.71881104 423.85928345 0.90469944]	[298.01531982 490.53720093 0.86549717]	[475.168396 331.49124146 0.81874096]	[534.11114502 395.62496948 0.80358124]	[536.74542236 405.92459106 0.78581655]	[434.06442261 503.43759155 0.74903834]	[398.05743408 503.43319702 0.77869546]	[400.81259155 647.01702881 0.82962203]	[436.60256958 762.5133667 0.80876476]	[467.50177002 503.44262695 0.72283256]	[475.12557983 647.0546875 0.81352341]	[482.77841187 808.60980225 0.84610015]	[395.58569336 254.51333618 0.92973256]	[418.62585449 254.40948486 0.94695115]	[377.72943115 259.64770508 0.86219674]	[439.10354614 256.9982605 0.94325763]	[4.80219147e+02 8.36864502e+02 7.71863878e-01]	[4.98219910e+02 8.34284912e+02 7.87350595e-01]	[4.80282349e+02 8.13816345e+02 7.25557268e-01]	[4.23865112e+02 8.08722412e+02 5.88541031e-01]	[4.10963043e+02 8.00976685e+02 5.78452468e-01]	[4.41697449e+02 7.67558167e+02 6.51213884e-01]
[403.29598999 259.57839966 0.90993643]	[418.69604492 334.00445557 0.92728937]	[359.58706665 336.56924438 0.89278531]	[318.75762939 421.29986572 0.92342013]	[298.08337402 487.93862915 0.87823933]	[477.60211182 326.32995605 0.81242478]	[536.65240479 395.51623535 0.77942741]	[531.55187988 400.77804565 0.81024659]	[434.10983276 503.2769165 0.7529875 ]	[398.0843811 503.30426025 0.79125094]	[400.84963989 647.00933838 0.8280347 ]	[436.61260986 765.08239746 0.82230067]	[470.03082275 500.87145996 0.72582507]	[477.60150146 646.96484375 0.82925051]	[482.84448242 803.53674316 0.82016075]	[395.59927368 251.94313049 0.90464294]	[418.65045166 251.83378601 0.91588771]	[380.08850098 257.04162598 0.8658427 ]	[439.12112427 254.50196838 0.94872636]	[4.80249603e+02 8.31745789e+02 8.21684957e-01]	[4.98207123e+02 8.31644348e+02 8.19649220e-01]	[4.80300018e+02 8.11230469e+02 7.49185383e-01]	[4.28977814e+02 8.08692871e+02 6.01015508e-01]	[4.13546509e+02 8.03501404e+02 5.85052788e-01]	[4.41681305e+02 7.70120361e+02 6.41971886e-01]
[403.3347168 256.99383545 0.92989856]	[418.75094604 326.35910034 0.89773864]	[359.64685059 333.98449707 0.86529255]	[321.15838623 418.73171997 0.92139781]	[298.17004395 482.8036499 0.90846354]	[475.16455078 321.18582153 0.85075235]	[529.03845215 380.26397705 0.78580695]	[529.03759766 398.13677979 0.82696134]	[436.58355713 500.7484436 0.7594111 ]	[398.14086914 500.77838135 0.79503953]	[403.28012085 644.52966309 0.82167482]	[436.63381958 765.0177002 0.81642431]	[472.53329468 500.74459839 0.71719342]	[477.6164856 646.92041016 0.82895398]	[482.89517212 803.53619385 0.81241572]	[395.64990234 246.84251404 0.8835426 ]	[418.665802 241.73260498 0.90583682]	[380.21524048 254.51660156 0.80060399]	[439.18243408 251.84602356 0.90261358]	[4.82744751e+02 8.29254150e+02 8.17100585e-01]	[5.00691772e+02 8.29156006e+02 8.01196516e-01]	[4.80266846e+02 8.11237793e+02 7.45880127e-01]	[4.34034607e+02 8.08561829e+02 6.01768136e-01]	[4.16064667e+02 7.98416748e+02 5.83805978e-01]	[4.41733765e+02 7.70107727e+02 6.54743731e-01]
[405.86459351 254.4803772 0.90573293]	[421.13748169 321.27020264 0.9284988 ]	[359.71710205 328.89431763 0.84178388]	[321.18740845 416.13818359 0.88857418]	[298.23788452 480.31661987 0.91237265]	[477.68444824 318.65240479 0.90174896]	[534.10961914 380.14483643 0.79078937]	[531.5927124 393.07443237 0.78133631]	[436.57897949 498.21420288 0.74657255]	[398.15597534 498.25601196 0.78406149]	[405.92269897 644.49182129 0.79274917]	[436.65289307 765.07244873 0.80641353]	[472.54156494 498.20352173 0.70510679]	[477.72119141 644.54302979 0.84523237]	[4.82973358e+02 7.98362854e+02 7.92067111e-01]	[398.08203125 241.68927002 0.89303976]	[418.75881958 239.06054688 0.93579811]	[380.3109436 254.35635376 0.79369313]	[439.23312378 244.20831299 0.89121526]	[4.82749146e+02 8.29229004e+02 8.23769689e-01]	[5.00728607e+02 8.29121643e+02 8.24151278e-01]	[4.80319061e+02 8.08711670e+02 7.46490598e-01]	[4.31554108e+02 8.08647705e+02 6.45226717e-01]	[4.13578369e+02 8.03486572e+02 5.97346783e-01]	[4.41765717e+02 7.70174316e+02 6.54437006e-01]
[408.45928955 251.88356018 0.85883415]	[421.22363281 318.73410034 0.94831866]	[359.80651855 321.26727295 0.85074818]	[321.27056885 411.02264404 0.84840173]	[300.62197876 477.62435913 0.8765558 ]	[480.1902771 318.55282593 0.90861779]	[539.300354 380.32504272 0.80664557]	[529.03747559 387.89581299 0.78623539]	[436.58078003 495.63931274 0.73664641]	[398.17077637 495.67886353 0.7702775 ]	[413.5942688 644.33709717 0.79170012]	[436.69732666 767.54327393 0.8026973 ]	[472.51641846 495.60308838 0.69709903]	[477.72235107 641.90570068 0.80465949]	[485.35806274 793.28918457 0.81263113]	[398.18692017 236.57646179 0.95811242]	[421.19219971 236.49082947 0.97220796]	[380.35333252 249.3021698 0.79818594]	[441.6796875 239.18684387 0.90899998]	[4.80303345e+02 8.29060730e+02 7.77734101e-01]	[5.00729950e+02 8.26579895e+02 7.84824669e-01]	[4.82741028e+02 8.08532104e+02 7.41885662e-01]	[4.31499542e+02 8.08730103e+02 6.49725676e-01]	[4.13507416e+02 8.03555725e+02 5.98934412e-01]	[4.41808960e+02 7.70264038e+02 6.40823781e-01]
[413.59555054 244.2036438 0.85613388]	[421.28869629 316.17007446 0.94785023]	[362.27560425 318.63070679 0.87013954]	[323.73117065 405.8223877 0.8490082 ]	[298.25366211 469.98974609 0.85277128]	[480.24591064 316.00665283 0.89946997]	[541.76080322 382.76596069 0.82715976]	[526.53723145 382.86364746 0.80208713]	[436.6295166 490.52124023 0.73361129]	[398.21520996 490.56607056 0.75375873]	[418.59719849 641.86578369 0.80253333]	[436.6932373 767.51239014 0.80938321]	[472.56054688 488.00466919 0.69675285]	[480.12857056 641.86114502 0.81382644]	[485.36056519 790.77575684 0.83692932]	[400.65615845 234.06614685 0.98345852]	[421.34313965 233.94456482 0.9505477 ]	[385.35092163 241.68875122 0.76092535]	[441.81472778 236.68830872 0.94113433]	[4.82794342e+02 8.24067078e+02 7.66127706e-01]	[5.00820892e+02 8.21452637e+02 7.87450969e-01]	[4.80330597e+02 8.03559692e+02 7.40155637e-01]	[4.34085327e+02 8.06076660e+02 6.34916365e-01]	[4.16098297e+02 7.95890503e+02 5.99544406e-01]	[4.41773895e+02 7.70235229e+02 6.64487123e-01]
[416.07766724 239.13769531 0.89497131]	[421.35684204 315.94036865 0.92179352]	[364.77880859 316.06695557 0.85402715]	[321.29260254 400.72576904 0.89703023]	[298.20675659 462.39849854 0.89984518]	[480.32196045 313.42791748 0.87659287]	[541.72540283 382.81442261 0.82757807]	[526.41625977 382.85006714 0.82288462]	[436.65988159 485.44857788 0.7395575 ]	[398.23529053 487.95214844 0.75660312]	[418.69390869 634.23162842 0.79881048]	[439.06933594 765.05505371 0.82338357]	[475.0774231 485.39517212 0.71025234]	[480.1439209 639.35491943 0.80334353]	[485.41995239 790.59399414 0.83850175]	[400.72686768 233.87809753 0.96320134]	[423.81060791 231.40307617 0.90330124]	[387.89862061 236.6101532 0.78027505]	[441.90975952 236.45236206 0.95317733]	[4.82819458e+02 8.16377319e+02 7.65218675e-01]	[5.00865662e+02 8.13827332e+02 7.98679113e-01]	[4.82750763e+02 7.95879822e+02 7.25535750e-01]	[4.36661133e+02 8.03561646e+02 6.54921293e-01]	[4.18650726e+02 7.95830566e+02 6.35800898e-01]	[4.41740173e+02 7.70192017e+02 7.04780638e-01]
[418.54608154 236.56416321 0.94484419]	[423.78182983 313.46380615 0.89122188]	[364.84060669 313.48684692 0.82348883]	[321.22241211 398.01342773 0.8863982 ]	[298.11437988 459.71813965 0.91299415]	[482.74356079 310.87011719 0.85917938]	[539.23364258 380.21124268 0.81352335]	[526.5032959 382.8074646 0.81018496]	[436.69586182 482.88464355 0.75760853]	[398.24819946 482.93887329 0.77556145]	[418.73254395 631.63250732 0.80463845]	[439.0612793 765.06781006 0.81772614]	[475.11016846 482.8503418 0.72164762]	[480.13442993 634.21801758 0.79456037]	[485.4211731 788.15386963 0.83983785]	[400.84997559 228.81790161 0.89611721]	[423.92385864 226.31355286 0.85267586]	[392.99984741 234.03256226 0.79665232]	[444.38742065 233.93254089 0.92359483]	[4.82875214e+02 8.13754272e+02 7.89275169e-01]	[500.86083984 811.29425049 0.82091022]	[4.82749634e+02 7.93333984e+02 7.48970389e-01]	[4.39147705e+02 8.03542542e+02 6.65977418e-01]	[4.18713257e+02 7.95841980e+02 6.48052275e-01]	[4.41717987e+02 7.70200989e+02 7.05294251e-01]
[418.71920776 234.0181427 0.95267814]	[423.8901062 308.35449219 0.85191286]	[367.39367676 308.34164429 0.79371554]	[318.78170776 390.44772339 0.85588956]	[295.62823486 449.44555664 0.86623067]	[482.82397461 305.7897644 0.86023164]	[534.17755127 377.63317871 0.82309377]	[526.49035645 382.85894775 0.80998778]	[439.12698364 482.79022217 0.7881754 ]	[400.62307739 482.84805298 0.79002738]	[418.75592041 629.14001465 0.80410045]	[439.05947876 765.03192139 0.81274664]	[477.62045288 482.77026367 0.74387187]	[480.16851807 631.6361084 0.80718136]	[485.37963867 788.01733398 0.83774412]	[405.82305908 221.18147278 0.86011535]	[431.54241943 218.66827393 0.85090464]	[395.64782715 233.92784119 0.83036089]	[449.49081421 231.41477966 0.86443019]	[482.86029053 811.30651855 0.8330853 ]	[500.8213501 811.21337891 0.85217839]	[4.80328583e+02 7.90818604e+02 7.78305709e-01]	[4.39192261e+02 8.03473022e+02 6.60962641e-01]	[4.18762482e+02 7.95800293e+02 6.54642344e-01]	[4.41705658e+02 7.70169495e+02 7.02466369e-01]
[421.25109863 233.89683533 0.93729556]	[426.35028076 303.2052002 0.86040157]	[369.92803955 300.77362061 0.80752093]	[318.715271 380.33197021 0.91290361]	[295.48736572 441.72821045 0.89173627]	[482.93164062 300.75292969 0.8723098 ]	[531.60174561 377.57296753 0.829045 ]	[528.97009277 387.86349487 0.79099506]	[439.11419678 480.26422119 0.79312098]	[400.61941528 480.31204224 0.79407036]	[418.76226807 626.5567627 0.83017766]	[439.06484985 764.9675293 0.81289321]	[475.16104126 480.24383545 0.73501325]	[480.17318726 629.02410889 0.82908988]	[485.40341187 783.00335693 0.80731064]	[411.01602173 218.58998108 0.87582332]	[436.65820312 216.15382385 0.91099697]	[398.17382812 231.36885071 0.83964562]	[457.14749146 228.84718323 0.88602507]	[482.82037354 811.14361572 0.86284488]	[500.73617554 808.72259521 0.86364269]	[4.82782959e+02 7.90682617e+02 7.61138499e-01]	[4.39249298e+02 8.00998474e+02 6.79917872e-01]	[4.21195404e+02 7.95805115e+02 6.72121167e-01]	[4.41712341e+02 7.70126587e+02 7.25142598e-01]
[423.79650879 231.33087158 0.88726425]	[426.43548584 298.25909424 0.87921631]	[369.96328735 298.18331909 0.84434909]	[318.60714722 377.71798706 0.93311757]	[292.90963745 436.64526367 0.83951306]	[485.39318848 300.66766357 0.87492919]	[531.60565186 377.53445435 0.8368364 ]	[531.56939697 392.96856689 0.77525312]	[439.10006714 480.15847778 0.78181273]	[398.27243042 480.21224976 0.78829008]	[418.75970459 626.44189453 0.84091794]	[439.05776978 764.96234131 0.80983084]	[475.1505127 477.69909668 0.72477436]	[480.1835022 626.41900635 0.85644239]	[485.46252441 777.91070557 0.79002446]	[416.11721802 215.9931488 0.93292284]	[439.19085693 215.98683167 0.95753378]	[400.61734009 226.25544739 0.82787693]	[459.64141846 223.72833252 0.89360791]	[482.78552246 808.70501709 0.85772634]	[500.75439453 808.61437988 0.84475517]	[4.82826355e+02 7.90600281e+02 7.50763953e-01]	[4.41704132e+02 7.98398254e+02 6.86043620e-01]	[4.21234497e+02 7.93312927e+02 6.90394044e-01]	[4.41700073e+02 7.70142761e+02 7.21874297e-01]
[426.37887573 221.19592285 0.84774172]	[434.0171814 298.04190063 0.90333933]	[374.99221802 295.54837036 0.86165011]	[318.60385132 367.41256714 0.87126642]	[287.8578186 421.31542969 0.8418622 ]	[487.9442749 298.15252686 0.87481296]	[526.5213623 372.5329895 0.80801862]	[536.69458008 382.86752319 0.7911396 ]	[439.15359497 477.61001587 0.77146012]	[400.64697266 477.67098999 0.77021408]	[418.77139282 624.00238037 0.83758414]	[436.67477417 762.51257324 0.80694807]	[477.65783691 475.10107422 0.72577333]	[480.22918701 623.89306641 0.85868096]	[485.48760986 772.82647705 0.79710221]	[418.67837524 213.49717712 0.96371782]	[439.31115723 213.4598999 0.97676414]	[400.88082886 221.18817139 0.74280554]	[459.77487183 218.61643982 0.92304969]	[480.32415771 808.54803467 0.83494055]	[5.00722626e+02 8.06069763e+02 7.94660032e-01]	[4.82870605e+02 7.88072327e+02 7.30269909e-01]	[4.39214752e+02 7.98408813e+02 6.71499848e-01]	[4.18743591e+02 7.93297485e+02 6.88182712e-01]	[4.41714203e+02 7.70111450e+02 7.28579581e-01]
[431.47848511 218.65159607 0.8595193 ]	[434.09960938 295.58981323 0.90783727]	[375.04989624 293.01144409 0.84956771]	[318.56399536 359.81219482 0.90907264]	[282.74310303 418.6100769 0.85047966]	[490.48413086 298.07077026 0.8675015 ]	[526.51977539 372.46981812 0.80633307]	[539.18359375 385.38787842 0.78736234]	[439.12728882 477.61853027 0.77179277]	[400.62481689 477.70401001 0.77504832]	[418.75964355 624.01196289 0.8320303 ]	[436.65789795 762.50262451 0.80013222]	[477.62332153 472.59753418 0.71952373]	[480.26220703 623.85894775 0.8525368 ]	[485.47903442 772.79962158 0.80157572]	[418.79983521 213.37727356 0.96179569]	[441.78860474 213.34764099 0.94871843]	[405.83132935 218.5218811 0.7308507 ]	[462.31390381 218.53501892 0.93353981]	[4.80348114e+02 8.06072021e+02 8.05637956e-01]	[5.00765686e+02 8.03508850e+02 7.82999635e-01]	[4.82858612e+02 7.88048645e+02 7.22410917e-01]	[4.39157043e+02 7.95887512e+02 6.77817464e-01]	[4.18712860e+02 7.93240479e+02 7.08302081e-01]	[4.41708618e+02 7.70107300e+02 7.19753861e-01]
[436.56900024 216.15536499 0.90251595]	[436.559021 295.39996338 0.88930845]	[375.09344482 290.37359619 0.82397568]	[316.11270142 359.66549683 0.92768353]	[280.15316772 408.39370728 0.82929999]	[490.52703857 295.56796265 0.86573124]	[526.41424561 367.37179565 0.80131686]	[536.68981934 385.30786133 0.79349214]	[439.12567139 475.07632446 0.75843382]	[400.61904907 477.61703491 0.75712293]	[418.72866821 626.46392822 0.82762063]	[436.64318848 764.95074463 0.80363441]	[477.64944458 470.01034546 0.71926165]	[480.33157349 623.87237549 0.85035127]	[485.47720337 772.71386719 0.80928636]	[421.26608276 210.86199951 0.93347323]	[444.36529541 210.83859253 0.89050126]	[408.43966675 215.93580627 0.78759414]	[464.81774902 216.04821777 0.93242943]	[4.82761322e+02 8.03476318e+02 7.74353623e-01]	[5.00811096e+02 7.98389099e+02 7.82669902e-01]	[4.82823303e+02 7.88003601e+02 7.17147648e-01]	[4.39118683e+02 7.95883789e+02 6.89907551e-01]	[4.18678436e+02 7.93246033e+02 7.29811609e-01]	[4.41718292e+02 7.70134766e+02 7.35161126e-01]
[436.568573 216.15565491 0.90244395]	[436.55957031 295.39935303 0.88908446]	[375.09552002 290.37310791 0.82410789]	[316.11947632 359.66253662 0.92804056]	[280.14978027 408.39822388 0.82902509]	[490.52774048 295.56744385 0.86576384]	[526.41168213 367.36288452 0.8002491 ]	[536.68395996 385.2930603 0.79400343]	[439.12521362 472.60232544 0.75766402]	[400.61270142 475.17071533 0.75584406]	[418.73168945 626.44152832 0.83148307]	[436.64810181 764.94665527 0.80373514]	[477.6524353 470.00253296 0.71998769]	[480.32632446 623.85302734 0.84982991]	[485.47698975 772.70849609 0.80913717]	[421.26599121 210.86270142 0.93334872]	[444.36514282 210.83972168 0.8907069 ]	[408.4413147 215.93580627 0.7857132 ]	[464.81771851 216.04881287 0.93188071]	[4.82758881e+02 8.03475647e+02 7.74513483e-01]	[5.00810547e+02 7.98387634e+02 7.82383859e-01]	[4.82823395e+02 7.87998535e+02 7.15958178e-01]	[4.39123260e+02 7.95886353e+02 6.89286232e-01]	[4.18681183e+02 7.93248657e+02 7.29178190e-01]	[4.41718079e+02 7.70132690e+02 7.36112475e-01]
[439.07357788 216.06140137 0.94267958]	[436.67593384 292.89584351 0.8876704 ]	[377.56741333 282.72531128 0.84068775]	[316.05581665 357.05459595 0.92075413]	[280.10568237 400.63595581 0.88518941]	[493.08947754 295.49441528 0.85264051]	[524.01409912 367.37017822 0.8105846 ]	[534.16772461 385.30300903 0.78482842]	[439.1857605 472.54647827 0.7622323 ]	[400.66220093 475.12033081 0.75096023]	[418.76342773 623.94342041 0.83079791]	[436.64196777 762.49987793 0.80515414]	[477.7121582 467.46755981 0.73114991]	[480.3125 621.35028076 0.84297943]	[485.48059082 770.27166748 0.82066447]	[423.80310059 208.28121948 0.88174462]	[446.91650391 208.32606506 0.85594392]	[413.55496216 213.43458557 0.80273938]	[464.96920776 215.91513062 0.92211872]	[4.82746765e+02 8.01001648e+02 7.70670652e-01]	[5.00791565e+02 7.98364380e+02 7.83743799e-01]	[4.82848907e+02 7.85530457e+02 7.21194685e-01]	[4.36626923e+02 7.95840210e+02 6.99640989e-01]	[4.18615875e+02 7.90814697e+02 7.40342200e-01]	[4.41734955e+02 7.70121155e+02 7.47426808e-01]
[441.78805542 215.9250946 0.95858383]	[439.17276001 287.82693481 0.89983714]	[380.12915039 280.10571289 0.86962813]	[316.07907104 341.76669312 0.83987397]	[280.12365723 385.29751587 0.83964717]	[498.11734009 295.41000366 0.84589213]	[523.99542236 369.89526367 0.81463951]	[529.0748291 385.3659668 0.78093702]	[439.24868774 469.95953369 0.76629233]	[400.68331909 472.5385437 0.74964088]	[418.78622437 623.90338135 0.83107054]	[436.64312744 762.48443604 0.80517316]	[480.15713501 464.92791748 0.75474805]	[480.29632568 618.79614258 0.83025879]	[485.47418213 770.24365234 0.82241625]	[434.10131836 205.70314026 0.84226674]	[459.58724976 203.22039795 0.87656975]	[418.7484436 213.45507812 0.81341147]	[477.73345947 213.55197144 0.91758651]	[4.82781158e+02 8.00935547e+02 7.67576516e-01]	[5.00817291e+02 7.95850708e+02 7.79726446e-01]	[4.82809052e+02 7.85493958e+02 7.17514753e-01]	[4.36564087e+02 7.95872864e+02 7.04400361e-01]	[4.18568237e+02 7.90816956e+02 7.43566036e-01]	[4.41750763e+02 7.70127319e+02 7.59214163e-01]
[441.88284302 215.90240479 0.95160651]	[439.24151611 287.83062744 0.90908509]	[380.14022827 280.10256958 0.87081158]	[316.0874939 341.71511841 0.86872381]	[280.14672852 380.24346924 0.87684548]	[498.2154541 295.42153931 0.86272669]	[524.00646973 372.53601074 0.84126204]	[526.46984863 393.01965332 0.80386919]	[439.25463867 467.4798584 0.76873672]	[400.67443848 470.03289795 0.74845922]	[418.76745605 623.86688232 0.82979035]	[436.65032959 762.44116211 0.8061983 ]	[480.17294312 464.92053223 0.76660919]	[480.33267212 618.84112549 0.83272582]	[485.48010254 770.25250244 0.82287186]	[436.65704346 205.70306396 0.86710167]	[459.67446899 203.21881104 0.89022166]	[421.20266724 213.43551636 0.83453465]	[480.17333984 213.5463562 0.94228899]	[4.82779083e+02 7.98431702e+02 7.71648765e-01]	[5.00831909e+02 7.95818665e+02 7.84815133e-01]	[4.82831299e+02 7.85505493e+02 7.13096976e-01]	[4.36620789e+02 7.95810913e+02 7.14777291e-01]	[4.18628815e+02 7.90781860e+02 7.57478595e-01]	[4.41736206e+02 7.70082703e+02 7.53826916e-01]
[444.37228394 213.51679993 0.94715023]	[439.2723999 287.83551025 0.91008139]	[380.19888306 280.09893799 0.86901081]	[316.14761353 339.24188232 0.88133293]	[282.74703979 377.56829834 0.84175152]	[498.26153564 295.43780518 0.87389779]	[523.94885254 372.53598022 0.86032224]	[523.96911621 393.00579834 0.8205393 ]	[439.28759766 467.45150757 0.77040493]	[400.6993103 470.02127075 0.74663424]	[418.75485229 623.93322754 0.83509839]	[436.64651489 762.4710083 0.80583197]	[480.20379639 464.88156128 0.77565694]	[480.36663818 621.31048584 0.84157985]	[485.4793396 770.25195312 0.82344085]	[439.14907837 203.18383789 0.89087456]	[459.79605103 203.18360901 0.90506297]	[421.39874268 213.43016052 0.75833619]	[480.28540039 215.92695618 0.94806433]	[4.82802643e+02 7.98413635e+02 7.54721522e-01]	[5.00847809e+02 7.95798096e+02 7.69989192e-01]	[4.82819244e+02 7.85521790e+02 7.25035548e-01]	[4.36637115e+02 7.95831116e+02 7.08591163e-01]	[4.18634003e+02 7.90805115e+02 7.49063373e-01]	[4.41734161e+02 7.70109924e+02 7.48754263e-01]
[449.45803833 213.53016663 0.91623563]	[441.70272827 287.8447876 0.90982604]	[380.30062866 277.71160889 0.86457276]	[318.59207153 339.1635437 0.87046981]	[292.97955322 369.98477173 0.81820554]	[500.75686646 295.48348999 0.89934212]	[523.98510742 375.07299805 0.87564838]	[523.83831787 395.54730225 0.84191585]	[439.32955933 467.46939087 0.76447386]	[400.71231079 469.99636841 0.7439931 ]	[418.76409912 623.90722656 0.83380127]	[436.64199829 762.48675537 0.80511093]	[480.25390625 464.91897583 0.77750736]	[480.36755371 618.81158447 0.83526808]	[487.93844604 770.26843262 0.81516486]	[439.29455566 203.16879272 0.9091382 ]	[462.30728149 203.18284607 0.89818168]	[423.86526489 213.40849304 0.81494302]	[482.73519897 215.9009552 0.95976758]	[4.82893433e+02 7.95860657e+02 7.44089842e-01]	[5.03294342e+02 7.93290833e+02 7.62004912e-01]	[4.82826508e+02 7.85587097e+02 7.22089887e-01]	[4.36604706e+02 7.95879578e+02 7.09077716e-01]	[4.18606964e+02 7.90834167e+02 7.46293902e-01]	[4.41733337e+02 7.70123962e+02 7.51876354e-01]
[454.54644775 213.5045929 0.9135592 ]	[441.80392456 285.30316162 0.90181476]	[382.78631592 277.65304565 0.85850686]	[318.59954834 339.24243164 0.83762372]	[295.49414062 372.45819092 0.83584881]	[500.84863281 295.48419189 0.90258598]	[526.43609619 377.56396484 0.89342803]	[521.33319092 398.02542114 0.85291284]	[441.7038269 464.93753052 0.77208221]	[400.75772095 467.45996094 0.74375427]	[418.77362061 623.88537598 0.83424962]	[436.62966919 762.50061035 0.80523008]	[480.27938843 464.82672119 0.78881514]	[482.73175049 616.24298096 0.82771105]	[487.96514893 770.28686523 0.80894107]	[441.71899414 200.66072083 0.90888035]	[462.41574097 203.13796997 0.87759417]	[426.43280029 213.37858582 0.77627599]	[482.83087158 213.53770447 0.96318698]	[4.85392822e+02 7.95825867e+02 7.20536053e-01]	[5.03408844e+02 7.93251831e+02 7.44376659e-01]	[4.82817352e+02 7.87995850e+02 7.08313584e-01]	[4.36574432e+02 7.95868652e+02 7.18632221e-01]	[4.18593567e+02 7.90817993e+02 7.50347137e-01]	[4.41717987e+02 7.70148132e+02 7.56793261e-01]
[457.08850098 213.50468445 0.92598259]	[441.90103149 285.31958008 0.88699496]	[382.84664917 277.62838745 0.8570314 ]	[318.70108032 339.25567627 0.83148414]	[295.6373291 369.97097778 0.84370732]	[503.26641846 295.53381348 0.91075206]	[526.45623779 377.54776001 0.8935113 ]	[521.34655762 395.6114502 0.86200804]	[441.71578979 467.42590332 0.77177918]	[400.77160645 469.97622681 0.73966229]	[418.77920532 623.90899658 0.84164035]	[436.64709473 764.95495605 0.81591123]	[480.29907227 464.8500061 0.79270285]	[482.76846313 616.25964355 0.83065397]	[490.56802368 770.21020508 0.80347943]	[441.82144165 200.63690186 0.90653694]	[464.91195679 203.14108276 0.85430449]	[428.9979248 213.38577271 0.81456834]	[482.92114258 215.90335083 0.95127726]	[4.87991241e+02 7.93316589e+02 7.49990761e-01]	[5.05915222e+02 7.90786438e+02 7.71540463e-01]	[4.85358124e+02 7.85491028e+02 6.77044988e-01]	[4.34058807e+02 7.98374329e+02 7.10494816e-01]	[4.16141296e+02 7.93223022e+02 7.54583597e-01]	[441.75027466 770.16223145 0.79530126]
[457.18408203 213.51972961 0.9396832 ]	[444.3392334 285.29547119 0.87369359]	[385.32269287 277.6178894 0.85312712]	[318.74267578 341.71212769 0.80738127]	[298.08737183 372.54449463 0.8336252 ]	[503.33435059 295.51657104 0.9112277 ]	[526.52124023 377.55368042 0.88506442]	[521.42138672 395.56912231 0.86077088]	[441.76895142 464.93057251 0.77762681]	[400.77758789 467.43588257 0.74254817]	[418.77035522 623.92633057 0.83895445]	[436.64923096 764.96643066 0.8251673 ]	[482.71066284 462.40979004 0.79900503]	[482.81555176 616.20300293 0.83118176]	[495.62835693 770.10247803 0.83091182]	[441.90353394 200.6410675 0.89003599]	[467.43988037 200.67860413 0.83811527]	[434.01821899 213.34564209 0.80920506]	[485.39733887 213.51933289 0.92878181]	[4.90539825e+02 7.93290527e+02 7.77368963e-01]	[505.90383911 790.74139404 0.80793649]	[4.88001312e+02 7.80403564e+02 6.88416600e-01]	[4.31546875e+02 7.98412048e+02 6.94348037e-01]	[4.16115875e+02 7.93230225e+02 7.46838510e-01]	[441.75601196 770.18096924 0.80805236]
[459.59664917 213.49563599 0.94886959]	[444.42330933 285.30078125 0.85894299]	[387.88577271 277.60125732 0.85050142]	[323.79464722 341.68630981 0.78531408]	[300.6668396 375.05944824 0.81843102]	[503.40878296 295.53036499 0.90623677]	[529.02722168 377.61364746 0.87962031]	[523.83660889 395.58111572 0.85869843]	[441.76254272 467.4163208 0.77697939]	[400.79562378 467.46749878 0.74089408]	[418.79486084 623.90551758 0.84302962]	[436.65985107 764.95288086 0.83438849]	[480.3637085 464.85955811 0.79518086]	[482.92922974 618.73883057 0.81572002]	[498.23590088 770.29681396 0.82484496]	[444.31851196 200.61869812 0.88113791]	[469.99697876 200.63900757 0.83555865]	[436.55081177 213.33935547 0.74233842]	[487.92208862 213.51985168 0.91312051]	[4.98209167e+02 7.95806519e+02 7.11181462e-01]	[5.08531708e+02 7.90819946e+02 7.21160352e-01]	[4.93103760e+02 7.85583557e+02 6.93988085e-01]	[4.28994965e+02 7.98392334e+02 6.93588257e-01]	[4.16076660e+02 7.90815002e+02 7.49349654e-01]	[441.76144409 770.15228271 0.82202369]
[459.68161011 213.45066833 0.94443613]	[446.97821045 285.28106689 0.84032631]	[392.96594238 277.56985474 0.85497081]	[323.81155396 341.77148438 0.76830411]	[308.39318848 372.49514771 0.77504611]	[503.48953247 295.52703857 0.89878458]	[534.10369873 377.61929321 0.86852705]	[523.92675781 395.54510498 0.84436917]	[441.83236694 467.40792847 0.77360976]	[403.25137329 467.48779297 0.728643 ]	[418.79382324 623.88928223 0.8430146 ]	[436.67080688 762.49432373 0.83563817]	[482.75222778 464.8392334 0.79540843]	[485.45782471 611.16882324 0.79538631]	[500.66171265 770.16552734 0.85097057]	[444.43768311 200.57792664 0.86178327]	[472.57687378 200.62394714 0.83938593]	[436.63973999 213.35339355 0.7969811 ]	[488.01849365 213.56086731 0.90611076]	[5.00661407e+02 7.95798401e+02 7.33798087e-01]	[5.13657898e+02 7.90776550e+02 7.38588810e-01]	[4.93115204e+02 7.80479797e+02 6.80288434e-01]	[4.31501770e+02 7.95881470e+02 7.07228005e-01]	[4.16114014e+02 7.90772400e+02 7.68389106e-01]	[441.78152466 770.11932373 0.83664018]
[459.79983521 213.46966553 0.94596076]	[452.00146484 285.28320312 0.83267915]	[395.51177979 277.5625 0.87146002]	[331.49008179 341.7366333 0.78918123]	[315.93612671 374.98660278 0.82720256]	[505.9413147 295.53326416 0.88840628]	[539.16711426 377.67431641 0.87879151]	[523.98352051 395.49768066 0.82794654]	[441.85913086 464.92669678 0.77209216]	[403.26724243 467.44433594 0.73033011]	[421.13934326 623.85650635 0.84427834]	[436.67233276 764.94110107 0.83768779]	[482.79736328 462.40304565 0.79351455]	[487.93447876 608.621521 0.81518734]	[500.7354126 770.12585449 0.86527693]	[449.44915771 200.60700989 0.84621131]	[475.17098999 200.64900208 0.85009879]	[439.12051392 213.40821838 0.80821836]	[493.13180542 213.53771973 0.89553338]	[5.00730377e+02 7.95818970e+02 7.54903078e-01]	[5.18676758e+02 7.90792114e+02 7.70380020e-01]	[4.95627502e+02 7.80431946e+02 6.88332200e-01]	[4.34046021e+02 7.93310730e+02 7.27000773e-01]	[4.18574310e+02 7.90696350e+02 7.79892862e-01]	[441.76959229 770.15802002 0.82685065]
[462.26226807 213.50726318 0.9495272 ]	[454.64160156 287.79141235 0.84332806]	[395.64300537 277.58084106 0.8849197 ]	[336.50430298 341.7578125 0.81286353]	[316.13183594 372.46694946 0.84864926]	[508.46224976 295.5690918 0.87502038]	[539.23120117 377.65432739 0.88433462]	[526.48144531 393.00369263 0.80880958]	[444.3107605 467.40206909 0.75889707]	[403.39505005 467.44155884 0.71608329]	[421.14700317 623.87384033 0.83800948]	[436.65197754 762.46612549 0.83003986]	[482.87643433 464.87719727 0.78248167]	[493.050354 611.17022705 0.79065269]	[503.23989868 765.06939697 0.85120547]	[452.0567627 200.6524353 0.84013599]	[477.71923828 200.65652466 0.87557501]	[439.1829834 213.4254303 0.8244099]	[498.19345093 213.52401733 0.91505635]	[5.00676514e+02 7.93363098e+02 7.74792850e-01]	[5.18680603e+02 7.90764832e+02 7.79487431e-01]	[5.00784973e+02 7.70294800e+02 7.54423678e-01]	[4.34068634e+02 7.93286438e+02 7.35155404e-01]	[418.58187866 790.68682861 0.79625553]	[441.76834106 770.0982666 0.8211931 ]
[462.33407593 213.52468872 0.94746637]	[457.12719727 287.82064819 0.85837209]	[398.09872437 277.59088135 0.89575499]	[336.55349731 344.34954834 0.81675762]	[318.67858887 377.63119507 0.88279188]	[511.02026367 295.58724976 0.86699104]	[541.70385742 377.72915649 0.89783621]	[526.49285889 392.99667358 0.80330092]	[444.37124634 464.9480896 0.75608659]	[405.89865112 467.42584229 0.71217245]	[421.17544556 621.40820312 0.83431596]	[436.6411438 764.95733643 0.83104128]	[482.91949463 464.87600708 0.77698267]	[498.12088013 608.58758545 0.82992804]	[503.38299561 770.12493896 0.86078995]	[454.61898804 200.67437744 0.84377819]	[480.14041138 200.66452026 0.88613832]	[439.24621582 213.42086792 0.83668089]	[500.634552 213.52650452 0.92696303]	[5.03366577e+02 7.98371948e+02 7.71300673e-01]	[521.35528564 793.23236084 0.79737401]	[5.00805603e+02 7.77902588e+02 7.43361890e-01]	[4.36569550e+02 7.90837158e+02 7.52921700e-01]	[418.62918091 790.65948486 0.79173326]	[441.74481201 770.17492676 0.81794488]
[462.3946228 213.52304077 0.9470005 ]	[459.58743286 287.86471558 0.88198888]	[398.18884277 277.62423706 0.89697182]	[336.66818237 346.8765564 0.83197367]	[321.24353027 380.26208496 0.84660697]	[516.11181641 295.60699463 0.86318409]	[541.85693359 380.15951538 0.93256283]	[526.42895508 393.02807617 0.82181329]	[446.88653564 467.40457153 0.74136585]	[410.94866943 467.41110229 0.70428008]	[421.20169067 623.8449707 0.84026515]	[436.62747192 762.47692871 0.82336128]	[485.34973145 464.90539551 0.76340127]	[498.2673645 611.09655762 0.83931553]	[503.44256592 765.08306885 0.83994877]	[457.13424683 203.1318512 0.85779643]	[480.18710327 200.66853333 0.89587486]	[441.66967773 213.38980103 0.82541132]	[500.67510986 213.53565979 0.93785262]	[5.05889130e+02 7.95789246e+02 7.93497324e-01]	[523.87695312 790.73754883 0.8196286 ]	[500.80862427 770.2824707 0.77040166]	[4.36573975e+02 7.90835693e+02 7.56144226e-01]	[418.63284302 790.65332031 0.7963261 ]	[441.74957275 770.11932373 0.81709892]
[464.84240723 213.50448608 0.94547111]	[459.69177246 287.87509155 0.90970755]	[398.25341797 277.64685059 0.89636064]	[339.20178223 351.96746826 0.83296615]	[331.44573975 382.79678345 0.81925273]	[518.69708252 295.58145142 0.8802613 ]	[544.32250977 380.19656372 0.94322234]	[526.42358398 395.52639771 0.84895027]	[449.43423462 464.95135498 0.73298699]	[413.4914856 464.94857788 0.70873225]	[421.29205322 623.95111084 0.85002506]	[436.63580322 762.44506836 0.82106966]	[485.44140625 464.90179443 0.75398064]	[500.68887329 611.140625 0.84940672]	[505.980896 754.74481201 0.80146182]	[457.21868896 203.16374207 0.86987615]	[480.25421143 200.6448822 0.90584409]	[441.77999878 213.40919495 0.7865845 ]	[500.75210571 213.48538208 0.94330931]	[505.93606567 790.67132568 0.88939017]	[523.84924316 788.05664062 0.88631034]	[5.03473480e+02 7.65077820e+02 7.52345979e-01]	[4.36615692e+02 7.93246521e+02 7.56255627e-01]	[418.67163086 790.68408203 0.79628438]	[441.74053955 767.69311523 0.8231715 ]
[464.92462158 213.48167419 0.93843848]	[459.75354004 290.33953857 0.91470593]	[400.68231201 277.68075562 0.89212632]	[341.76538086 354.50250244 0.81447184]	[336.55407715 387.9364624 0.85088062]	[518.75543213 295.60031128 0.8906908 ]	[544.41833496 380.16418457 0.93413353]	[526.48181152 395.52514648 0.8438493 ]	[452.00820923 467.40621948 0.72763991]	[416.04049683 467.40881348 0.72214091]	[421.34829712 624.00238037 0.83998066]	[436.60058594 762.43554688 0.81454194]	[487.94458008 464.90499878 0.74168038]	[500.78027344 613.65197754 0.86352748]	[508.53591919 752.21166992 0.80279338]	[459.66256714 203.14100647 0.88499862]	[480.32052612 200.6350708 0.90733659]	[441.90914917 213.39900208 0.74888468]	[500.81500244 213.4744873 0.94165695]	[508.46737671 788.23706055 0.89261997]	[523.94659424 785.56695557 0.85605562]	[5.05962830e+02 7.64994263e+02 7.25983202e-01]	[4.36644043e+02 7.93240234e+02 7.70641863e-01]	[418.68502808 790.69598389 0.79937947]	[441.6925354 767.67425537 0.80704218]
[469.96240234 213.50209045 0.91441637]	[459.83428955 287.88265991 0.90947503]	[400.81765747 277.69577026 0.87731594]	[354.45120239 354.54907227 0.83081675]	[339.21499634 395.5428772 0.87467587]	[521.21411133 295.58773804 0.90187043]	[544.50811768 380.17358398 0.92532343]	[526.4498291 395.5196228 0.84813064]	[457.06140137 467.45166016 0.73810154]	[418.59994507 467.48397827 0.74895698]	[421.39025879 623.8918457 0.84452045]	[436.62838745 762.44732666 0.82400346]	[490.55725098 464.92480469 0.72912228]	[500.86306763 613.67565918 0.86672902]	[516.19848633 754.82391357 0.78876257]	[459.78915405 203.1516571 0.910258 ]	[482.78741455 200.68040466 0.89914167]	[444.34298706 213.40109253 0.83932495]	[500.88739014 213.49874878 0.95558196]	[513.62677002 790.6817627 0.87261695]	[526.53717041 788.07849121 0.83877349]	[5.11058197e+02 7.67628052e+02 7.15544343e-01]	[4.36628815e+02 7.93308350e+02 7.60687351e-01]	[418.67895508 790.73309326 0.79873741]	[441.70275879 767.67144775 0.82444799]
[472.57192993 213.56333923 0.91160929]	[462.35003662 287.88150024 0.89956552]	[403.36456299 277.69338989 0.86063063]	[357.08111572 357.13674927 0.87982559]	[341.82406616 398.07717896 0.86222732]	[521.39086914 295.61715698 0.91498709]	[547.03985596 380.13439941 0.89525211]	[531.59814453 392.9855957 0.80356753]	[459.581604 467.46405029 0.75637007]	[418.7409668 467.48275757 0.76018357]	[423.78518677 623.84832764 0.8373518 ]	[436.63796997 762.47796631 0.82816339]	[495.66940308 464.93527222 0.73370433]	[500.8890686 613.72161865 0.86443561]	[518.73364258 762.51116943 0.81516027]	[462.19320679 203.20085144 0.90355444]	[482.8885498 203.19544983 0.88232142]	[444.45196533 213.37013245 0.804075 ]	[503.33712769 213.46989441 0.95980519]	[516.17919922 793.24371338 0.83225518]	[529.06463623 790.60736084 0.82960987]	[5.13643127e+02 7.70205994e+02 7.17379034e-01]	[4.36588867e+02 7.93350830e+02 7.47799993e-01]	[4.18629852e+02 7.90749878e+02 7.89606929e-01]	[441.70376587 767.71008301 0.8231101 ]
[477.60357666 215.9355011 0.92793119]	[464.9147644 287.80975342 0.86668003]	[410.9382019 277.63409424 0.85648167]	[359.74682617 354.59365845 0.86698407]	[354.51473999 398.1038208 0.87367368]	[523.85614014 295.57998657 0.91513282]	[554.6651001 380.19094849 0.88167274]	[534.18170166 387.86120605 0.79739606]	[459.75006104 469.956604 0.77024418]	[421.15365601 469.96228027 0.76212174]	[426.40643311 623.84912109 0.81843507]	[436.67996216 765.00714111 0.84342217]	[500.66256714 467.39501953 0.75816828]	[503.29238892 616.24725342 0.8639949 ]	[521.17156982 767.69873047 0.85511094]	[462.3263855 203.22915649 0.89409727]	[485.40759277 205.72688293 0.85701835]	[449.45187378 213.34295654 0.79288846]	[503.4810791 213.52842712 0.93630898]	[518.765625 793.28076172 0.81576663]	[531.61578369 790.66723633 0.80486411]	[5.16158142e+02 7.80413086e+02 6.91826582e-01]	[4.36613007e+02 7.95825500e+02 7.55380929e-01]	[418.63830566 790.78106689 0.7933585 ]	[441.69595337 770.17333984 0.83084124]
[477.70797729 216.08746338 0.92553246]	[470.04788208 290.35342407 0.84283859]	[416.01974487 277.67453003 0.85738176]	[359.82546997 357.17843628 0.88473028]	[359.5921936 400.64584351 0.91160089]	[526.42077637 295.62240601 0.89832079]	[559.76782227 380.22436523 0.90530562]	[539.22338867 385.31365967 0.82077426]	[462.26574707 467.42044067 0.77774179]	[421.30227661 467.40405273 0.75352103]	[431.51074219 623.85400391 0.81039459]	[436.68338013 764.9987793 0.83990633]	[500.84945679 464.90447998 0.78660178]	[503.35354614 613.7076416 0.85413265]	[521.19232178 767.68170166 0.85941786]	[462.41287231 208.31790161 0.89478898]	[485.49981689 208.33370972 0.85915202]	[452.02270508 213.36972046 0.7733072 ]	[505.97134399 213.51875305 0.92131782]	[518.71435547 793.27374268 0.8142879 ]	[531.54486084 790.67871094 0.81071562]	[5.18687927e+02 7.80393921e+02 6.93117380e-01]	[4.36623322e+02 7.93364990e+02 7.51378477e-01]	[4.18654449e+02 7.90756836e+02 7.87864745e-01]	[441.67581177 770.1675415 0.82267457]
[480.25408936 218.66970825 0.90058684]	[477.63876343 290.40313721 0.86926556]	[418.60494995 277.7020874 0.88206911]	[374.96942139 357.03363037 0.85099131]	[362.20932007 400.64019775 0.8967436 ]	[529.03820801 295.65606689 0.87419283]	[562.31646729 380.28598022 0.94100726]	[539.27197266 382.79498291 0.84697109]	[462.44085693 467.42495728 0.76212698]	[423.84671021 464.91082764 0.72716963]	[436.60940552 623.85369873 0.83059114]	[439.05584717 765.02380371 0.84928817]	[503.38760376 467.40759277 0.77427924]	[505.8833313 618.77618408 0.82902962]	[521.17022705 770.14782715 0.8530674 ]	[467.41430664 210.92573547 0.87717658]	[490.54916382 213.33058167 0.87175983]	[457.11178589 213.39259338 0.80503929]	[511.04867554 213.50727844 0.89988291]	[518.74645996 793.22955322 0.8021813 ]	[531.56933594 790.65979004 0.80060118]	[5.16163086e+02 7.82991760e+02 7.11799741e-01]	[4.36677826e+02 7.93328491e+02 7.78029561e-01]	[418.71942139 790.73449707 0.8075071 ]	[439.31665039 770.1807251 0.82751995]
[482.75762939 223.7157135 0.88710767]	[480.15759277 292.86343384 0.90250707]	[418.73736572 280.10742188 0.88648027]	[377.5553894 359.57440186 0.89723337]	[367.40426636 400.68774414 0.85982478]	[536.71606445 295.64926147 0.87148196]	[564.93212891 382.76028442 0.90377253]	[544.40026855 380.23828125 0.9025991 ]	[464.91854858 470.00189209 0.74522293]	[426.42471313 467.41549683 0.7079004 ]	[439.08926392 623.84442139 0.84317887]	[439.06988525 765.01251221 0.84956563]	[503.47415161 472.51779175 0.75847292]	[508.46160889 621.27783203 0.80521792]	[521.17974854 770.15136719 0.84725153]	[472.5369873 213.43183899 0.8962996 ]	[498.11395264 213.44444275 0.90479106]	[459.6569519 213.53170776 0.73056042]	[518.74597168 213.52394104 0.92104292]	[5.18736694e+02 7.93225647e+02 7.88977027e-01]	[531.56268311 790.66113281 0.79505789]	[5.16187744e+02 7.83010620e+02 7.00015068e-01]	[4.39098755e+02 7.93281738e+02 7.80894697e-01]	[418.74468994 790.70214844 0.8068831 ]	[441.67282104 770.18151855 0.82058358]
[482.92108154 231.32955933 0.89760536]	[480.2911377 290.41601562 0.91740328]	[421.18988037 280.12911987 0.8845852 ]	[380.20913696 357.09033203 0.89754575]	[375.06298828 400.64147949 0.89242035]	[541.69085693 295.62680054 0.89924872]	[567.50634766 380.30215454 0.85317373]	[547.06140137 380.15057373 0.85476118]	[469.95150757 469.96905518 0.71894979]	[434.04937744 464.94415283 0.70986521]	[439.16567993 621.29956055 0.82675272]	[439.07287598 765.00354004 0.84823215]	[505.96582031 470.03344727 0.73958433]	[511.084198 618.82189941 0.78148764]	[521.18200684 770.13983154 0.84319746]	[477.64108276 215.91105652 0.92262214]	[500.69989014 215.95381165 0.93815529]	[459.76907349 213.5597229 0.84573913]	[521.24371338 215.93215942 0.93951941]	[5.18739136e+02 7.93231018e+02 7.68650055e-01]	[5.31587036e+02 7.90659241e+02 7.71400034e-01]	[5.16138000e+02 7.82994202e+02 6.93714380e-01]	[4.39143280e+02 7.93253113e+02 7.88937151e-01]	[421.16506958 790.68457031 0.80641717]	[439.29605103 770.17376709 0.80706567]
[485.44812012 233.83818054 0.89159024]	[482.79077148 290.3977356 0.91174221]	[423.80883789 280.11758423 0.85990351]	[382.72671509 357.14480591 0.89853859]	[377.75302124 400.7784729 0.91726083]	[541.81152344 298.00411987 0.91550016]	[570.09521484 380.27966309 0.83077914]	[552.05938721 377.73068237 0.83952785]	[475.09085083 475.16586304 0.72749585]	[436.67147827 472.57498169 0.73049337]	[439.19793701 621.33538818 0.83811855]	[436.69555664 765.0178833 0.84432471]	[511.04199219 477.69415283 0.72434759]	[513.64849854 623.956604 0.78974307]	[521.18713379 770.25994873 0.83359408]	[480.17611694 216.06214905 0.93536687]	[500.84890747 216.11485291 0.93252283]	[462.32424927 215.90454102 0.77491492]	[521.36096191 215.94004822 0.93677682]	[5.18735413e+02 7.90840515e+02 7.48719811e-01]	[5.31563782e+02 7.90669922e+02 7.51862824e-01]	[5.16138550e+02 7.85592407e+02 7.04460025e-01]	[4.39107605e+02 7.93278564e+02 7.93118834e-01]	[418.76599121 790.69677734 0.81831312]	[439.24682617 770.18487549 0.79992002]
[490.51956177 233.94030762 0.89104766]	[485.34152222 290.41986084 0.89256519]	[426.39047241 280.1187439 0.84481364]	[382.83712769 357.1288147 0.88799465]	[380.28646851 400.79971313 0.91607451]	[544.28955078 298.00915527 0.92100954]	[577.68499756 380.31079102 0.83028859]	[557.20605469 377.68609619 0.8197121 ]	[480.10787964 475.10705566 0.74125004]	[439.18783569 470.03521729 0.74214548]	[439.26330566 621.28674316 0.83638877]	[436.68933105 765.07629395 0.85104483]	[518.68585205 477.64260864 0.73094755]	[518.69158936 623.88409424 0.8234489 ]	[521.20391846 772.69830322 0.82879251]	[480.31872559 218.54486084 0.92538613]	[503.31188965 218.62854004 0.90721381]	[462.43692017 215.94172668 0.81559741]	[523.8024292 216.06314087 0.91528654]	[5.21283569e+02 7.90827209e+02 7.30302036e-01]	[5.36685425e+02 7.90626282e+02 7.34785497e-01]	[5.13597656e+02 7.88055115e+02 7.19388306e-01]	[4.39100403e+02 7.93303162e+02 7.89997816e-01]	[418.76913452 790.72314453 0.81734848]	[439.22341919 770.23370361 0.79840803]
[495.70144653 236.43133545 0.91151035]	[487.93212891 290.45309448 0.87346268]	[431.46899414 280.11776733 0.8353318 ]	[385.37948608 359.60632324 0.86976218]	[382.83752441 403.27319336 0.8734321 ]	[544.50909424 298.00506592 0.9129017 ]	[580.30041504 380.26422119 0.8403908 ]	[562.4442749 377.72396851 0.85239208]	[480.30514526 472.55712891 0.75380641]	[439.32556152 467.48800659 0.74526799]	[441.6789856 618.80200195 0.83535194]	[436.6680603 767.54211426 0.85537589]	[521.23565674 475.08718872 0.74925983]	[518.75946045 621.35491943 0.82515299]	[521.22521973 770.27734375 0.83755195]	[482.80667114 221.12051392 0.90327454]	[503.50744629 223.69055176 0.85640639]	[467.43136597 216.00126648 0.77437603]	[523.98937988 216.13490295 0.89279467]	[5.21322083e+02 7.90796387e+02 7.41218030e-01]	[5.36730469e+02 7.90595520e+02 7.48237967e-01]	[5.13606140e+02 7.88034729e+02 7.20583558e-01]	[4.36648346e+02 7.95790405e+02 7.66452849e-01]	[418.71203613 790.77374268 0.79948056]	[439.18914795 772.70599365 0.7822752 ]
[500.67486572 236.59446716 0.92669612]	[493.0880127 292.91967773 0.8686741 ]	[436.55102539 280.15484619 0.84341294]	[393.05056763 357.17541504 0.8783927 ]	[390.48519897 403.25497437 0.84949976]	[547.04516602 298.05609131 0.89446718]	[582.81121826 380.29458618 0.825104 ]	[567.52056885 380.09283447 0.85581768]	[482.7671814 475.09338379 0.76556855]	[441.7991333 470.0324707 0.74537849]	[441.7137146 621.33636475 0.85028476]	[436.66375732 767.597229 0.8589828 ]	[521.35534668 475.13562012 0.7715379 ]	[521.190979 621.36572266 0.84157097]	[521.23046875 770.28106689 0.84114653]	[485.36358643 226.24781799 0.87238991]	[508.48504639 228.82502747 0.85607958]	[472.52069092 216.09066772 0.79060394]	[526.51251221 216.12387085 0.86894423]	[5.21324890e+02 7.90780762e+02 7.47827232e-01]	[5.36712158e+02 7.90584778e+02 7.49941289e-01]	[5.13625427e+02 7.88027405e+02 7.21769094e-01]	[4.36610992e+02 7.95817444e+02 7.68857062e-01]	[418.68148804 790.79168701 0.79551923]	[439.19857788 772.79718018 0.77959287]
[500.82641602 239.1232605 0.91204232]	[498.17407227 292.92163086 0.89702982]	[439.11114502 280.13702393 0.87040734]	[395.61019897 357.2166748 0.89234757]	[395.60308838 403.32894897 0.86065286]	[552.1506958 298.10073853 0.8695296 ]	[585.38397217 380.24334717 0.84450543]	[572.6116333 377.74780273 0.83812678]	[482.87426758 472.52624512 0.7594437 ]	[441.89224243 467.46743774 0.73937297]	[441.76144409 621.38830566 0.85796493]	[436.6517334 767.62158203 0.85948932]	[523.80407715 472.58227539 0.76462758]	[521.24884033 621.37109375 0.84819013]	[521.24005127 770.2276001 0.84649718]	[487.95397949 231.2973175 0.86077321]	[513.59771729 231.38960266 0.86616403]	[475.16299438 218.54499817 0.74929589]	[534.08532715 216.14811707 0.84232497]	[5.21279053e+02 7.90758362e+02 7.62008369e-01]	[5.36655029e+02 7.88240051e+02 7.55311489e-01]	[5.13662476e+02 7.85583069e+02 7.08218515e-01]	[4.36586761e+02 7.95847961e+02 7.71306276e-01]	[418.65533447 790.80560303 0.79407007]	[4.39186676e+02 7.75266357e+02 7.73762763e-01]
[500.82662964 239.12246704 0.91212636]	[498.17547607 292.92105103 0.89708447]	[439.11184692 280.13656616 0.87056124]	[395.60821533 357.21420288 0.89248794]	[395.59719849 403.32598877 0.86085624]	[554.61553955 298.10641479 0.86980438]	[585.37799072 380.24807739 0.84570098]	[572.60491943 377.74487305 0.83747566]	[482.87261963 472.52453613 0.75972813]	[441.89044189 467.46682739 0.73959726]	[441.75738525 621.38952637 0.85778153]	[436.64224243 767.6282959 0.85688889]	[523.80187988 472.5796814 0.76479334]	[521.24816895 621.36865234 0.84759027]	[521.24694824 770.24865723 0.8461383 ]	[487.95327759 231.29708862 0.86092031]	[513.59729004 231.3883667 0.86606872]	[475.16040039 218.54399109 0.74881208]	[531.62384033 216.14956665 0.84260058]	[5.21296082e+02 7.90770081e+02 7.50044882e-01]	[5.36676208e+02 7.90586975e+02 7.47935355e-01]	[5.13652283e+02 7.87998230e+02 7.12668538e-01]	[4.36573151e+02 7.95886169e+02 7.66665876e-01]	[4.18639618e+02 7.90827698e+02 7.87752986e-01]	[4.39176331e+02 7.75269531e+02 7.69819975e-01]
[503.33502197 241.69825745 0.88580495]	[500.65466309 292.95565796 0.91137397]	[439.22598267 280.15875244 0.87980562]	[398.12261963 357.22332764 0.92077434]	[398.15576172 403.3571167 0.88447279]	[557.26226807 298.11920166 0.87630427]	[585.49243164 380.18966675 0.84903854]	[575.16833496 377.70318604 0.82748461]	[482.91256714 475.11633301 0.76516628]	[444.32403564 470.02844238 0.73314124]	[441.81677246 621.39691162 0.85472149]	[436.63577271 767.67980957 0.85594571]	[523.84918213 477.64471436 0.7783879 ]	[521.32373047 621.40258789 0.86501318]	[521.24914551 770.16351318 0.85403001]	[493.11880493 231.44570923 0.87396461]	[518.69061279 233.89863586 0.90948331]	[477.74697876 218.63674927 0.78334278]	[539.17077637 218.65885925 0.83487058]	[5.21253174e+02 7.90763062e+02 7.62876213e-01]	[5.34180359e+02 7.88240967e+02 7.57147312e-01]	[5.13661804e+02 7.85519897e+02 6.95822358e-01]	[4.34110962e+02 7.98378845e+02 7.70589232e-01]	[418.61651611 793.23468018 0.79346937]	[4.39161194e+02 7.75346558e+02 7.63348043e-01]
[508.47476196 246.83233643 0.83850211]	[500.87911987 292.95098877 0.92542309]	[441.80004883 280.16061401 0.87204283]	[400.70779419 357.11087036 0.92682731]	[400.83053589 408.43508911 0.86327112]	[562.27770996 298.12011719 0.90718609]	[585.59130859 377.70724487 0.78443325]	[582.80932617 377.70602417 0.85071588]	[485.45135498 477.63183594 0.75561696]	[446.96270752 472.55535889 0.70442045]	[441.91235352 621.31396484 0.81918907]	[436.62921143 770.08691406 0.85895216]	[526.41705322 477.73278809 0.77827275]	[521.40570068 623.84375 0.88017404]	[521.2612915 770.19927979 0.8636474 ]	[500.74371338 233.99424744 0.94041348]	[521.39959717 234.07365417 0.94918543]	[482.82095337 221.13316345 0.80131018]	[541.8114624 223.74584961 0.8542918 ]	[5.21303162e+02 7.90795288e+02 7.53937364e-01]	[5.36694214e+02 7.90609924e+02 7.57238686e-01]	[5.13638306e+02 7.85557251e+02 7.15202987e-01]	[4.34077850e+02 7.98400635e+02 7.58768857e-01]	[4.18587982e+02 7.93245483e+02 7.77004898e-01]	[4.39149506e+02 7.77873230e+02 7.59812415e-01]
[513.57861328 251.86279297 0.85493213]	[503.38012695 292.99804688 0.92599958]	[444.32037354 280.1963501 0.85161746]	[400.75299072 357.11480713 0.9281894 ]	[403.29443359 413.52383423 0.8537842 ]	[562.43225098 298.18603516 0.90769756]	[585.54699707 377.72360229 0.80346298]	[582.94812012 380.17004395 0.84536391]	[487.94772339 475.09915161 0.73063838]	[452.00857544 469.97790527 0.70166379]	[444.30853271 621.37872314 0.82448757]	[436.63357544 767.69134521 0.86235952]	[526.4821167 477.63027954 0.7517072 ]	[523.78082275 623.79943848 0.87012368]	[521.25994873 770.21038818 0.86601216]	[500.83239746 236.44670105 0.9473356 ]	[523.8706665 236.49940491 0.95554763]	[482.90899658 223.69654846 0.79069239]	[544.30859375 226.30038452 0.84408927]	[5.21311462e+02 7.90820190e+02 7.48244107e-01]	[5.36704712e+02 7.90633301e+02 7.52351224e-01]	[5.13599060e+02 7.85552795e+02 7.20880568e-01]	[4.34081177e+02 7.98379028e+02 7.59303629e-01]	[4.18587860e+02 7.93228760e+02 7.80463934e-01]	[4.39151703e+02 7.77839600e+02 7.63507366e-01]
[516.11431885 251.96522522 0.87502325]	[503.48999023 295.39242554 0.92193294]	[444.43264771 280.19226074 0.84157461]	[400.82321167 357.097229 0.923316 ]	[403.38616943 416.0189209 0.84881002]	[564.85876465 298.20388794 0.91343284]	[585.52612305 375.0194397 0.82226598]	[582.92248535 380.27102661 0.864676 ]	[490.51815796 475.13720703 0.7291711 ]	[457.06307983 470.0406189 0.71495444]	[444.32260132 623.81988525 0.82882535]	[436.63128662 770.09265137 0.86113816]	[526.52520752 477.66381836 0.7495802 ]	[523.81018066 623.79852295 0.87200874]	[521.24902344 770.23419189 0.86232972]	[503.24273682 236.51065063 0.94866115]	[523.95733643 236.5802002 0.94704634]	[485.3404541 223.7585907 0.77380055]	[544.40716553 231.31185913 0.85878736]	[5.21253113e+02 7.90843506e+02 7.44562507e-01]	[5.34175232e+02 7.90669861e+02 7.46917844e-01]	[5.13630249e+02 7.85566589e+02 7.10803330e-01]	[4.34057922e+02 7.98425293e+02 7.43564129e-01]	[4.18564667e+02 7.93265015e+02 7.61881769e-01]	[4.39165833e+02 7.77888794e+02 7.66890705e-01]
[518.75708008 254.41355896 0.92737907]	[505.93545532 295.43118286 0.9213804 ]	[446.97009277 280.21994019 0.82221687]	[403.28167725 357.12680054 0.91218895]	[405.85409546 416.13510132 0.85383612]	[564.93756104 298.19711304 0.915784 ]	[585.58898926 375.00143433 0.84123188]	[585.38623047 385.38510132 0.83837354]	[490.57122803 477.61398315 0.73389506]	[457.10302734 472.56359863 0.72805548]	[444.36947632 623.87780762 0.83545989]	[436.62677002 770.10400391 0.86292058]	[528.98461914 477.70373535 0.74857509]	[523.84613037 623.87969971 0.88416868]	[521.24908447 770.25305176 0.86410177]	[503.42803955 236.62051392 0.9315908 ]	[526.52062988 236.67910767 0.89527309]	[487.94467163 226.25634766 0.75546432]	[546.9206543 228.77786255 0.82615829]	[5.21242065e+02 7.93241211e+02 7.42538452e-01]	[5.34164062e+02 7.90708740e+02 7.49261856e-01]	[5.13649841e+02 7.85581665e+02 7.09593058e-01]	[4.34068237e+02 7.98414062e+02 7.28804946e-01]	[4.18571625e+02 7.93261536e+02 7.47583091e-01]	[4.39161072e+02 7.77893555e+02 7.62542367e-01]
[521.22259521 254.45730591 0.94300765]	[506.02288818 295.48391724 0.91339189]	[449.52044678 282.66766357 0.81547022]	[403.32714844 357.19009399 0.91183913]	[411.02914429 418.79885864 0.86370552]	[565.04937744 298.22061157 0.89638901]	[588.11810303 375.08221436 0.83786893]	[585.5300293 392.98629761 0.82792193]	[495.61297607 477.63931274 0.74563938]	[457.21780396 472.54824829 0.75116205]	[446.88214111 623.81695557 0.81442732]	[436.62994385 770.13793945 0.8615858 ]	[531.53857422 480.17907715 0.74353141]	[523.85699463 623.87884521 0.88205755]	[521.24603271 770.23052979 0.86679906]	[505.89749146 236.65788269 0.90952873]	[529.07427979 239.08834839 0.86669058]	[493.04354858 223.75395203 0.74596965]	[547.06848145 228.85643005 0.81286645]	[5.18778931e+02 7.93253357e+02 7.44886696e-01]	[5.31605286e+02 7.90736206e+02 7.55243540e-01]	[5.16146301e+02 7.85532166e+02 7.00788856e-01]	[4.34054108e+02 8.00928772e+02 7.22930729e-01]	[4.16164246e+02 7.93303284e+02 7.41393447e-01]	[4.39169647e+02 7.80403992e+02 7.59484768e-01]
[521.2588501 254.46446228 0.94917142]	[508.52505493 295.49310303 0.90530312]	[452.07058716 280.24511719 0.81892103]	[403.38909912 357.19104004 0.90183198]	[413.51904297 421.28613281 0.85651988]	[567.48797607 298.24346924 0.88445455]	[588.0489502 375.05981445 0.8497259 ]	[588.0055542 398.18325806 0.85919535]	[495.67416382 477.73770142 0.75840938]	[459.58502197 475.11773682 0.75715619]	[446.92770386 621.41479492 0.80896711]	[436.63684082 770.14190674 0.86396128]	[534.10107422 480.27084351 0.74610686]	[523.88977051 623.89373779 0.87852681]	[521.24255371 770.19403076 0.86825621]	[505.95257568 236.66871643 0.90495807]	[531.5894165 239.11170959 0.86350214]	[495.61013794 226.25360107 0.72944182]	[549.55322266 228.87214661 0.79885918]	[5.18733582e+02 7.93256226e+02 7.43472517e-01]	[5.31567017e+02 7.90744995e+02 7.58595467e-01]	[5.16164307e+02 7.85482605e+02 6.87949717e-01]	[4.34055756e+02 8.00945984e+02 7.22493529e-01]	[4.18560699e+02 7.93312073e+02 7.40288794e-01]	[4.39170227e+02 7.80403320e+02 7.55068123e-01]
[521.31518555 254.49057007 0.9502902 ]	[511.07110596 295.51339722 0.90075397]	[454.57714844 280.2520752 0.82078326]	[405.86434937 357.19247437 0.89188683]	[413.56799316 421.33474731 0.85281205]	[567.55682373 300.67858887 0.86365706]	[588.02398682 377.60406494 0.87274134]	[588.09942627 400.76422119 0.84660834]	[498.13955688 480.15063477 0.76315099]	[459.61035156 475.12228394 0.76400101]	[446.95098877 621.37091064 0.79793757]	[436.66369629 770.11376953 0.86826319]	[534.18536377 480.29782104 0.74986905]	[523.90374756 623.88720703 0.87829399]	[521.23596191 770.16082764 0.8671447 ]	[506.01242065 239.04626465 0.8920092 ]	[534.1383667 239.13088989 0.8602668 ]	[498.12286377 226.26460266 0.72543871]	[552.08917236 228.84689331 0.80006617]	[5.18693787e+02 7.93234253e+02 7.45888710e-01]	[5.29068420e+02 7.90734497e+02 7.62595534e-01]	[5.16157654e+02 7.83000671e+02 6.77341104e-01]	[4.34103546e+02 7.98436890e+02 7.03000247e-01]	[4.18607941e+02 7.93286621e+02 7.29430199e-01]	[4.39188232e+02 7.77895935e+02 7.52954125e-01]
[521.35491943 254.5072937 0.951262 ]	[513.58374023 295.50164795 0.89757299]	[457.08337402 280.21841431 0.83393878]	[408.42126465 357.19338989 0.89060557]	[413.58746338 421.33984375 0.85340673]	[567.56054688 300.72628784 0.85760045]	[588.06964111 380.21676636 0.88519704]	[593.10693359 416.08215332 0.8055315 ]	[498.17007446 477.6918335 0.7589063 ]	[459.62799072 472.58300781 0.75787932]	[449.43844604 621.30523682 0.78541374]	[436.67538452 767.62591553 0.86920398]	[536.6651001 480.25338745 0.74979556]	[523.90283203 623.84356689 0.86982256]	[521.21911621 770.11865234 0.86602241]	[508.47122192 239.05935669 0.88791472]	[536.66400146 239.15737915 0.86229056]	[498.17056274 226.30278015 0.72372526]	[554.61663818 231.33929443 0.80744773]	[5.16182495e+02 7.93258362e+02 7.47866750e-01]	[5.29005737e+02 7.90767761e+02 7.75249720e-01]	[5.16168518e+02 7.80443604e+02 6.69709504e-01]	[4.36600342e+02 7.95838745e+02 6.93715751e-01]	[4.18675690e+02 7.90808289e+02 7.32636452e-01]	[4.39178101e+02 7.72845154e+02 7.46677816e-01]
[521.3885498 254.5149231 0.95094591]	[516.13433838 295.54519653 0.90077549]	[457.10491943 280.25149536 0.83157039]	[410.94796753 357.18734741 0.88698024]	[413.59014893 421.34698486 0.85191733]	[570.08093262 303.24707031 0.83478779]	[588.06719971 380.32629395 0.87779075]	[595.68426514 421.26824951 0.85171962]	[498.16030884 477.64498901 0.75302672]	[459.62936401 472.52075195 0.75617671]	[446.97140503 621.3302002 0.78779262]	[436.66271973 767.50262451 0.86415964]	[536.64971924 480.21832275 0.74583399]	[523.89227295 623.8548584 0.86991274]	[521.22241211 770.13427734 0.86416429]	[508.51873779 239.06547546 0.88026267]	[536.71099854 239.16372681 0.8664614 ]	[498.20684814 228.78042603 0.73247987]	[554.70556641 231.31253052 0.81168222]	[5.16218506e+02 7.93260132e+02 7.42541134e-01]	[5.29033630e+02 7.90765381e+02 7.68197954e-01]	[5.16163147e+02 7.80479736e+02 6.68338180e-01]	[4.36648041e+02 7.93241577e+02 7.24029660e-01]	[4.18735291e+02 7.90679871e+02 7.56726205e-01]	[4.39131989e+02 7.70305664e+02 7.49094486e-01]
[521.40350342 254.52493286 0.95336115]	[516.19329834 295.53723145 0.90617156]	[457.15789795 280.2288208 0.84092611]	[410.99075317 357.19171143 0.88698298]	[413.59103394 423.79397583 0.83679134]	[570.12176514 303.27127075 0.82918262]	[588.09967041 382.77999878 0.86621916]	[595.74731445 426.36209106 0.8287456 ]	[498.17349243 477.64498901 0.75315058]	[459.63717651 470.04107666 0.75603056]	[446.94961548 621.3626709 0.79272628]	[436.67132568 767.48468018 0.86255229]	[536.65637207 480.22665405 0.7477771 ]	[523.87432861 623.83929443 0.86718249]	[521.21746826 770.14886475 0.86058879]	[508.54000854 239.07832336 0.87733871]	[536.73309326 239.17405701 0.86923122]	[498.2064209 226.28964233 0.73595983]	[557.15905762 231.35856628 0.82055503]	[5.16202759e+02 7.93281982e+02 7.37950504e-01]	[5.29025818e+02 7.90788208e+02 7.64305592e-01]	[5.16157410e+02 7.82960022e+02 6.67908370e-01]	[4.36658997e+02 7.90825073e+02 7.25877166e-01]	[4.18745544e+02 7.90641541e+02 7.55829990e-01]	[4.39145355e+02 7.70281494e+02 7.46465206e-01]
[521.40484619 254.53656006 0.95232856]	[516.22338867 295.52700806 0.90813577]	[457.19213867 280.20715332 0.84775531]	[410.99261475 357.18276978 0.88725007]	[413.54592896 423.85391235 0.82522249]	[572.59533691 303.29150391 0.82577968]	[588.06756592 382.84307861 0.86754477]	[598.23150635 434.03869629 0.83015311]	[498.1605835 475.14569092 0.74953181]	[459.61907959 469.97131348 0.75543582]	[449.46868896 621.32305908 0.79431599]	[436.66937256 765.06427002 0.85889542]	[536.64550781 480.17782593 0.74453133]	[523.86383057 623.83947754 0.87271285]	[521.21990967 770.16113281 0.86105233]	[508.54367065 239.08670044 0.87544781]	[536.74468994 239.18463135 0.86786807]	[498.23956299 228.77664185 0.72788078]	[557.2142334 231.4276123 0.8429594]	[5.16215881e+02 7.93292664e+02 7.33170927e-01]	[5.29033081e+02 7.90792969e+02 7.58552074e-01]	[5.16160278e+02 7.82982422e+02 6.71423972e-01]	[4.36634949e+02 7.90789734e+02 7.24524736e-01]	[4.18731384e+02 7.90610779e+02 7.49318242e-01]	[4.39147675e+02 7.70237793e+02 7.46136308e-01]
[521.40362549 254.54432678 0.9505285 ]	[516.2130127 295.53363037 0.90811634]	[457.18307495 280.2008667 0.84739554]	[411.0067749 357.1413269 0.88857973]	[410.9871521 423.88934326 0.81118333]	[572.60717773 305.77270508 0.82205504]	[588.05059814 385.30148315 0.86304116]	[595.67370605 436.61376953 0.85172856]	[498.14276123 472.54977417 0.73526192]	[457.22195435 464.9407959 0.74622679]	[446.97283936 621.29486084 0.78609598]	[436.67379761 765.0567627 0.85537797]	[534.17425537 477.66033936 0.72744083]	[523.84490967 621.40008545 0.86644542]	[521.21783447 770.11767578 0.86137873]	[508.55096436 239.08848572 0.87525922]	[539.17120361 239.2048645 0.86740214]	[498.26828003 228.78387451 0.72703362]	[557.24890137 231.44276428 0.84690392]	[5.16185486e+02 7.93293091e+02 7.40510702e-01]	[5.29006287e+02 7.90791870e+02 7.68742800e-01]	[5.16171753e+02 7.80444397e+02 6.72854125e-01]	[4.36614624e+02 7.90812073e+02 7.15902150e-01]	[4.18706635e+02 7.90629211e+02 7.46686637e-01]	[4.39163727e+02 7.70229492e+02 7.46415973e-01]
[521.40045166 254.54615784 0.94913423]	[516.16992188 295.53839111 0.90431964]	[457.14001465 280.21075439 0.84127957]	[408.47134399 357.15234375 0.89232039]	[405.90777588 423.89910889 0.82521939]	[570.09985352 303.29464722 0.82667792]	[587.99908447 385.31542969 0.87292546]	[590.64068604 439.12008667 0.88718784]	[498.13986206 470.03283691 0.73314828]	[457.21682739 464.89294434 0.74934441]	[446.93048096 621.31921387 0.7948941 ]	[436.6541748 767.48840332 0.8541671 ]	[534.15771484 477.62231445 0.72534692]	[523.83618164 623.79937744 0.86838609]	[521.21343994 770.10430908 0.86175042]	[511.00369263 239.09259033 0.87271571]	[539.16760254 241.62516785 0.8647874 ]	[500.63708496 228.83779907 0.74309778]	[557.24285889 231.43740845 0.84387928]	[5.13652222e+02 7.93299927e+02 7.34916925e-01]	[5.26525574e+02 7.90808960e+02 7.74840057e-01]	[5.16189453e+02 7.80409912e+02 6.77047074e-01]	[4.34117401e+02 7.93235962e+02 7.03800619e-01]	[4.18652557e+02 7.90660583e+02 7.44464695e-01]	[4.39154480e+02 7.70275635e+02 7.46016443e-01]
[521.38287354 254.55044556 0.95006311]	[516.13537598 295.55200195 0.90432388]	[457.11001587 280.20623779 0.83992952]	[408.41815186 357.14456177 0.89696729]	[403.29702759 423.89147949 0.86155808]	[570.06396484 305.76608276 0.82666379]	[585.60205078 387.86886597 0.87113255]	[590.57879639 439.15081787 0.90252113]	[495.62890625 469.97781372 0.72336745]	[457.13632202 464.83605957 0.74029887]	[444.41622925 621.34216309 0.80073297]	[436.6473999 767.52508545 0.85324228]	[531.57653809 475.12619019 0.72103435]	[523.82244873 623.83398438 0.8720749 ]	[521.203125 770.12756348 0.86229634]	[508.53314209 239.103302 0.87256271]	[536.7197876 241.6368103 0.85894185]	[500.63000488 228.83842468 0.74203306]	[557.19287109 231.4069519 0.82960701]	[5.13630737e+02 7.93317139e+02 7.30567575e-01]	[5.26510315e+02 7.90825256e+02 7.73618937e-01]	[5.16186890e+02 7.80428894e+02 6.79176092e-01]	[4.34092834e+02 7.93226257e+02 7.01670527e-01]	[4.18637421e+02 7.90654175e+02 7.41460025e-01]	[4.39158630e+02 7.70314392e+02 7.41304159e-01]
[521.34442139 254.545578 0.94778919]	[513.621521 295.55166626 0.90246952]	[457.07025146 280.1836853 0.83594841]	[405.89767456 357.13793945 0.90293038]	[400.84390259 423.88171387 0.87186444]	[567.5871582 303.30450439 0.83265287]	[585.54187012 387.87011719 0.88235325]	[588.10961914 439.18334961 0.90793467]	[495.62808228 470.01306152 0.7183547 ]	[457.17175293 464.87530518 0.739335 ]	[444.38275146 621.35870361 0.81228507]	[436.63961792 767.54388428 0.8556385 ]	[529.07196045 477.61300659 0.71983624]	[523.80255127 621.41467285 0.86780822]	[521.20178223 770.13757324 0.8635397 ]	[508.47045898 239.09159851 0.88203555]	[536.66827393 241.6398468 0.85223907]	[498.23529053 228.79379272 0.71144801]	[554.70477295 231.35232544 0.81759149]	[5.13616699e+02 7.93329224e+02 7.22749710e-01]	[5.26497192e+02 7.90835022e+02 7.65933692e-01]	[5.16195984e+02 7.80425842e+02 6.80132508e-01]	[4.34090607e+02 7.93229004e+02 7.03721642e-01]	[4.18638153e+02 7.90662415e+02 7.44201958e-01]	[4.39160858e+02 7.72725830e+02 7.49587119e-01]
[521.34655762 254.54608154 0.94884562]	[513.62176514 295.55297852 0.902385 ]	[457.07077026 280.18603516 0.83572519]	[405.89752197 357.13864136 0.90297508]	[400.84283447 423.88302612 0.87247169]	[567.58648682 303.3067627 0.83273673]	[585.53967285 387.86505127 0.88349521]	[588.11309814 439.18395996 0.90751386]	[495.6116333 470.02819824 0.71688205]	[457.15917969 464.88314819 0.7382912 ]	[444.37136841 621.33477783 0.8126781 ]	[436.6362915 767.55059814 0.8560589 ]	[529.0612793 477.63140869 0.72394049]	[523.80407715 623.79974365 0.8692168 ]	[521.20458984 770.1574707 0.8633644 ]	[508.47167969 239.09402466 0.88176566]	[536.66949463 241.63897705 0.85273081]	[498.23519897 228.80000305 0.71421832]	[554.70831299 231.36169434 0.81930685]	[5.13634277e+02 7.93343201e+02 7.18131781e-01]	[5.26508545e+02 7.93223206e+02 7.60443509e-01]	[5.16197693e+02 7.80454102e+02 6.80793047e-01]	[4.34093140e+02 7.93222046e+02 7.04666436e-01]	[4.18639557e+02 7.90659729e+02 7.43715823e-01]	[4.39157745e+02 7.72732483e+02 7.51061618e-01]
[521.29559326 254.52639771 0.94177735]	[511.00527954 295.58261108 0.90724862]	[454.55578613 280.19754028 0.82704896]	[403.38568115 357.16830444 0.91571271]	[400.72091675 426.42675781 0.8670153 ]	[567.47747803 305.7819519 0.84451962]	[585.44012451 387.88223267 0.8985576 ]	[588.07775879 439.24234009 0.91511548]	[490.55545044 475.08905029 0.72049457]	[454.64691162 467.41021729 0.71796507]	[444.33865356 621.39990234 0.81734765]	[436.65200806 767.51971436 0.85621631]	[526.54699707 477.73226929 0.74616826]	[523.77636719 621.39672852 0.86504519]	[521.18566895 770.08795166 0.85745585]	[506.00411987 239.07978821 0.88847852]	[534.11999512 239.20437622 0.84848082]	[498.17590332 226.30056763 0.69840401]	[554.61651611 228.85321045 0.80025935]	[5.13626465e+02 7.93327332e+02 7.14505255e-01]	[5.26500122e+02 7.90820801e+02 7.54406929e-01]	[5.16136353e+02 7.77851807e+02 6.69356227e-01]	[4.36565552e+02 7.93227051e+02 7.10883975e-01]	[4.18655701e+02 7.90661194e+02 7.52166450e-01]	[4.39174347e+02 7.72700500e+02 7.57928789e-01]
[518.77386475 254.52262878 0.92898524]	[505.87796021 295.58502197 0.93865013]	[446.96618652 280.18023682 0.82296771]	[400.83227539 357.14996338 0.9364844 ]	[398.13458252 426.36117554 0.86512762]	[564.85882568 305.76382446 0.87362045]	[582.94537354 390.44656372 0.9084003 ]	[585.59460449 439.32711792 0.91585261]	[485.46188354 472.5925293 0.73982918]	[449.43908691 467.41104126 0.70720732]	[441.90097046 621.35491943 0.82991159]	[436.64846802 767.51171875 0.85301471]	[524.00738525 477.66937256 0.76741928]	[521.33416748 621.35400391 0.86262566]	[521.16143799 770.11895752 0.84734535]	[503.46072388 239.07357788 0.90649337]	[528.97827148 239.19633484 0.86065561]	[490.55172729 226.2348938 0.71780062]	[547.03009033 231.34617615 0.83240086]	[5.13601624e+02 7.93351440e+02 6.99913859e-01]	[5.26488586e+02 7.90828552e+02 7.39827335e-01]	[5.16129883e+02 7.77884338e+02 6.61799252e-01]	[4.36606262e+02 7.93250061e+02 7.05857158e-01]	[4.18674896e+02 7.90685730e+02 7.47981369e-01]	[4.39165253e+02 7.70310059e+02 7.53007829e-01]
[516.16827393 254.54043579 0.90710628]	[503.37075806 295.51123047 0.95382917]	[444.38491821 280.16207886 0.84478849]	[400.71591187 357.15994263 0.93807971]	[395.6418457 423.90289307 0.85146785]	[562.40716553 303.19894409 0.88751727]	[582.80517578 390.50592041 0.89286631]	[585.55401611 439.28887939 0.91819847]	[485.35800171 475.08157349 0.75574535]	[444.44519043 467.4831543 0.72009975]	[441.84371948 621.36804199 0.85227472]	[436.64294434 767.54577637 0.84894091]	[523.91931152 477.67071533 0.78442556]	[521.29748535 621.3581543 0.86099237]	[521.16247559 770.09387207 0.84642762]	[503.29876709 239.06758118 0.92210162]	[524.02807617 241.63279724 0.87820548]	[485.48791504 228.78260803 0.73786503]	[544.51037598 231.41830444 0.85584605]	[5.16119202e+02 7.93352722e+02 7.00077951e-01]	[5.26534058e+02 7.90812073e+02 7.38351524e-01]	[5.16122131e+02 7.77855225e+02 6.64701939e-01]	[4.36605591e+02 7.93340088e+02 6.79907084e-01]	[4.18664276e+02 7.90745605e+02 7.22499728e-01]	[4.39166168e+02 7.72711670e+02 7.46624708e-01]
[513.57067871 254.47360229 0.89114583]	[503.24990845 295.503479 0.95652008]	[441.84381104 280.18222046 0.86094147]	[398.27227783 359.58773804 0.94047552]	[395.54318237 426.44000244 0.81833917]	[562.28619385 300.77218628 0.87660873]	[580.30889893 390.50845337 0.86517119]	[585.39703369 439.31488037 0.92872739]	[482.92202759 475.10070801 0.76003087]	[444.3444519 469.98071289 0.72986174]	[441.746521 621.28674316 0.8315835 ]	[436.60488892 767.58203125 0.83671379]	[523.84301758 477.68130493 0.78104043]	[521.21954346 621.32733154 0.84823424]	[521.152771 767.64556885 0.84642941]	[500.87045288 236.65594482 0.93568552]	[523.87976074 239.15365601 0.91685385]	[482.97015381 228.77671814 0.78102851]	[544.33026123 231.41934204 0.86975068]	[5.13632080e+02 7.93333923e+02 7.10840464e-01]	[5.26528381e+02 7.90781250e+02 7.54351139e-01]	[5.16113586e+02 7.75274902e+02 6.79697990e-01]	[4.36563385e+02 7.95843262e+02 6.76183939e-01]	[4.18624268e+02 7.90786804e+02 7.17706561e-01]	[4.39148254e+02 7.72748413e+02 7.48278141e-01]
[508.49349976 254.47163391 0.89349943]	[500.77182007 295.49938965 0.94681847]	[439.31872559 280.2121582 0.86573875]	[398.1111145 359.68478394 0.92762142]	[392.97952271 431.47302246 0.79515684]	[559.75341797 303.22967529 0.84348983]	[577.73205566 390.43502808 0.83317679]	[582.90411377 439.30612183 0.93920135]	[482.85696411 475.09130859 0.7655459 ]	[441.88995361 467.48773193 0.73978108]	[441.66549683 621.3125 0.82729542]	[436.59011841 767.5869751 0.83073568]	[523.77655029 477.67755127 0.7829479 ]	[521.15179443 621.29071045 0.82402122]	[518.78942871 767.64050293 0.84670258]	[500.74880981 236.6693573 0.92596501]	[521.43078613 239.1217041 0.92941672]	[482.82519531 226.28088379 0.80944121]	[541.85430908 231.3097229 0.85561025]	[5.13641602e+02 7.93342651e+02 7.17979431e-01]	[5.26531006e+02 7.90775513e+02 7.62936473e-01]	[5.13650146e+02 7.75264648e+02 6.86468720e-01]	[4.34112823e+02 7.95842346e+02 6.72256649e-01]	[4.18616272e+02 7.90784485e+02 7.13668168e-01]	[4.39151276e+02 7.72748474e+02 7.50492811e-01]
[505.86950684 254.52272034 0.91901493]	[498.27197266 295.52203369 0.92737979]	[439.19250488 280.17837524 0.86720699]	[395.54788208 359.65377808 0.89802146]	[385.33532715 431.53887939 0.80890584]	[557.18823242 303.29153442 0.81956136]	[572.61676025 390.41778564 0.82280338]	[582.8190918 441.69140625 0.92968768]	[482.76116943 475.10168457 0.76403266]	[441.78775024 469.97113037 0.74757373]	[439.31747437 613.67468262 0.8220343 ]	[436.56234741 767.59265137 0.82093608]	[521.35430908 477.67547607 0.77596694]	[518.76000977 618.78363037 0.80710483]	[518.76641846 767.66162109 0.84017766]	[498.1963501 239.05497742 0.88874924]	[521.29742432 239.16387939 0.92172343]	[480.33007812 226.31071472 0.82164478]	[541.74737549 231.31344604 0.86027664]	[5.13642090e+02 7.95791992e+02 7.11320698e-01]	[5.26536377e+02 7.90795471e+02 7.56776929e-01]	[5.13621155e+02 7.75302246e+02 6.82085514e-01]	[4.36596619e+02 7.95866272e+02 6.71545565e-01]	[4.18646393e+02 7.90813721e+02 7.03220785e-01]	[4.39093109e+02 7.72751526e+02 7.37637222e-01]
[503.31524658 254.49345398 0.94115889]	[495.68338013 295.48626709 0.90339935]	[436.68029785 280.16571045 0.85125089]	[392.98916626 359.63729858 0.89033675]	[382.73919678 431.51303101 0.83506614]	[549.58135986 300.7749939 0.82984507]	[567.53198242 387.90667725 0.85207671]	[580.33984375 439.26696777 0.90433896]	[480.37188721 472.5322876 0.75424904]	[441.71621704 467.43167114 0.75373465]	[439.28512573 616.27502441 0.81224167]	[434.12167358 767.67230225 0.81188738]	[521.29052734 475.11593628 0.75602829]	[518.71148682 618.76727295 0.79122865]	[518.77960205 767.6305542 0.84338689]	[493.07577515 236.67640686 0.87780076]	[518.77349854 239.12548828 0.90642309]	[480.17245483 228.77432251 0.78040099]	[539.22265625 228.87756348 0.8260383 ]	[5.13567810e+02 7.93355347e+02 7.09545195e-01]	[5.26492920e+02 7.90785889e+02 7.56277680e-01]	[5.16121887e+02 7.72824341e+02 6.80487454e-01]	[4.34031128e+02 7.98422241e+02 6.45115256e-01]	[4.16141083e+02 7.93268188e+02 6.74885571e-01]	[4.39094879e+02 7.75276733e+02 7.26344705e-01]
[500.87628174 254.4667511 0.95131528]	[490.54943848 295.54864502 0.90500522]	[434.0597229 280.25085449 0.82133818]	[387.93997192 359.64331055 0.89032215]	[380.29290771 431.540802 0.85796344]	[547.03887939 300.78387451 0.84379911]	[565.02069092 385.33377075 0.88949394]	[577.76251221 439.20986938 0.88038576]	[480.25128174 472.56896973 0.75352222]	[439.29428101 467.48812866 0.75724053]	[439.21728516 618.81787109 0.82181472]	[436.54110718 767.66546631 0.80692285]	[521.17315674 475.12484741 0.74082243]	[518.65838623 618.81341553 0.78673255]	[518.7855835 767.60894775 0.83937132]	[488.00723267 236.67460632 0.88367385]	[516.20666504 239.10450745 0.87986231]	[477.65585327 228.78070068 0.75679433]	[534.13873291 228.87660217 0.78996319]	[5.13596924e+02 7.95813049e+02 7.14038193e-01]	[5.26525269e+02 7.90791870e+02 7.58597612e-01]	[5.16132629e+02 7.72799438e+02 6.85960054e-01]	[4.31510742e+02 8.03467163e+02 6.58748746e-01]	[4.16091156e+02 7.93324646e+02 6.77002549e-01]	[4.39129791e+02 7.75290894e+02 7.39499569e-01]
[500.77816772 254.42002869 0.94621849]	[487.959198 295.51983643 0.91368628]	[431.54678345 280.24118042 0.81971657]	[387.8588562 359.65161133 0.89112514]	[380.27862549 431.47921753 0.8566767 ]	[544.54150391 300.68225098 0.87839317]	[564.9161377 382.81530762 0.91999209]	[570.11047363 439.20446777 0.88241094]	[480.16543579 472.55322266 0.7535277 ]	[439.23419189 467.4800415 0.76306963]	[439.20690918 618.77575684 0.81437725]	[434.11413574 770.09625244 0.80588543]	[518.69458008 475.1184082 0.73134542]	[516.14074707 616.27429199 0.77189314]	[518.77099609 767.62103271 0.83927298]	[485.46914673 236.63174438 0.90049875]	[513.58679199 239.04896545 0.86891007]	[475.09320068 223.71662903 0.73833477]	[529.06738281 226.2787323 0.78628218]	[5.13604492e+02 7.95839111e+02 7.12570310e-01]	[5.26521301e+02 7.90805298e+02 7.57064879e-01]	[5.13648804e+02 7.72811279e+02 6.91010237e-01]	[4.31488037e+02 8.03475952e+02 6.64215863e-01]	[4.16095886e+02 7.93345154e+02 6.80478930e-01]	[4.39115173e+02 7.75346863e+02 7.35701442e-01]
[498.21743774 254.39927673 0.91901505]	[485.36300659 295.49642944 0.93540788]	[426.42492676 280.24661255 0.81759542]	[385.36105347 359.81420898 0.87663198]	[380.1975708 434.05990601 0.86524993]	[544.37207031 300.65710449 0.90333277]	[564.8213501 385.30297852 0.91423249]	[567.54296875 439.25909424 0.90526092]	[477.65542603 470.02926636 0.73724413]	[439.10415649 467.42144775 0.74950111]	[439.13079834 618.8137207 0.81220275]	[434.09783936 770.26391602 0.80101275]	[513.65557861 475.08340454 0.7127853 ]	[513.63446045 621.27661133 0.77632093]	[518.78125 767.65924072 0.84417617]	[482.88909912 236.60171509 0.93457681]	[505.98971558 236.65965271 0.89991832]	[464.96307373 223.68066406 0.76753366]	[526.39031982 226.27209473 0.81700039]	[5.13622498e+02 7.95825256e+02 7.07926810e-01]	[5.26519836e+02 7.90805725e+02 7.53826976e-01]	[5.16124390e+02 7.75278137e+02 6.90544724e-01]	[4.28968170e+02 8.03474426e+02 6.98772669e-01]	[4.16075256e+02 7.95803162e+02 7.07563281e-01]	[4.39127441e+02 7.82979065e+02 7.53900528e-01]
[498.21749878 254.39926147 0.91904044]	[485.36233521 295.49713135 0.93583095]	[426.42645264 280.25018311 0.81707233]	[385.36520386 359.80862427 0.87740278]	[380.19769287 434.04898071 0.86389732]	[544.37243652 300.65811157 0.90347844]	[564.81811523 385.30291748 0.91445887]	[567.54095459 439.26226807 0.90574872]	[477.64828491 470.03149414 0.73654634]	[439.09805298 467.42504883 0.74881172]	[439.13275146 618.84564209 0.81146777]	[434.08166504 770.27770996 0.79778796]	[513.63946533 475.08370972 0.71292776]	[513.64678955 618.84289551 0.7790401 ]	[518.77679443 767.63909912 0.84622401]	[482.8895874 236.60263062 0.93425494]	[505.99026489 236.65881348 0.90009588]	[464.97280884 223.70002747 0.76394457]	[526.39202881 226.26724243 0.81743938]	[5.13581543e+02 7.95802490e+02 7.08606720e-01]	[5.26488586e+02 7.90795593e+02 7.58745968e-01]	[5.16136169e+02 7.72828674e+02 6.94815636e-01]	[4.28937805e+02 8.03500122e+02 6.99724317e-01]	[4.16048981e+02 7.95827820e+02 7.00919986e-01]	[4.39116669e+02 7.83007324e+02 7.53763616e-01]
[495.64743042 254.34420776 0.88173974]	[482.94445801 295.46994019 0.93790734]	[426.35443115 282.67120361 0.82325721]	[385.33627319 362.26400757 0.86973161]	[380.23849487 436.60003662 0.88578796]	[544.30773926 298.24783325 0.9049933 ]	[562.4309082 382.84469604 0.92038989]	[567.44329834 439.21801758 0.92000741]	[477.61743164 470.0329895 0.73025775]	[439.07772827 467.42965698 0.74402434]	[439.1368103 618.76556396 0.81682402]	[434.08920288 770.27233887 0.79849112]	[513.61053467 472.60421753 0.70786333]	[516.11993408 618.82891846 0.78117347]	[518.77233887 767.62634277 0.84611011]	[482.7427063 236.54747009 0.94592249]	[503.46987915 236.60067749 0.93531561]	[462.45443726 223.66775513 0.77891046]	[523.94000244 226.28793335 0.83630282]	[5.11080444e+02 7.93349976e+02 7.12280691e-01]	[5.26462830e+02 7.90776917e+02 7.63100982e-01]	[5.16133057e+02 7.72810181e+02 6.98307157e-01]	[4.28935486e+02 8.03518066e+02 7.03039527e-01]	[4.16044281e+02 7.95838806e+02 7.01434910e-01]	[4.39127991e+02 7.83003235e+02 7.53365874e-01]
[493.08065796 251.92527771 0.86485445]	[482.9100647 295.43634033 0.93644392]	[423.89855957 282.67977905 0.8292796 ]	[385.3421936 362.34136963 0.85448325]	[380.25082397 436.68634033 0.89596999]	[541.94464111 298.19717407 0.90745884]	[562.37512207 382.81863403 0.9226746 ]	[565.0111084 439.23587036 0.92785811]	[477.6055603 470.00689697 0.72590137]	[436.69262695 467.40722656 0.74059469]	[439.14126587 616.27581787 0.81629914]	[434.10595703 770.25933838 0.80187792]	[513.63580322 472.5803833 0.70661306]	[513.65002441 618.78143311 0.7758193 ]	[518.76824951 767.61755371 0.84679621]	[480.31918335 236.49508667 0.94510794]	[503.36849976 236.55168152 0.95560247]	[462.39666748 221.21679688 0.77212185]	[523.84576416 226.30825806 0.84184027]	[5.11084595e+02 7.93346069e+02 7.14037836e-01]	[5.26460876e+02 7.90771057e+02 7.65330613e-01]	[5.16126221e+02 7.72793518e+02 7.03425884e-01]	[4.28964630e+02 8.03495728e+02 7.08976686e-01]	[4.16079590e+02 7.95827271e+02 7.13336706e-01]	[4.39135498e+02 7.82986572e+02 7.54217386e-01]
[493.04833984 251.88050842 0.85468328]	[482.87643433 295.41299438 0.93345714]	[423.86691284 282.67266846 0.83418381]	[385.34619141 364.81118774 0.8446036 ]	[380.27587891 436.69863892 0.89294451]	[541.91815186 298.17779541 0.90666473]	[562.36212158 382.86294556 0.9114871 ]	[564.96118164 439.27728271 0.92664456]	[477.60232544 469.99914551 0.72369128]	[436.69778442 467.40127563 0.73956662]	[439.14419556 616.27374268 0.81594104]	[434.09631348 770.2244873 0.80499047]	[513.63031006 472.57028198 0.70504707]	[513.63464355 616.2645874 0.77361786]	[518.7925415 767.53326416 0.83813274]	[480.29937744 236.46398926 0.94580698]	[503.33590698 236.52661133 0.95764786]	[462.36264038 221.11167908 0.80340338]	[523.81835938 223.72769165 0.84152967]	[5.11039215e+02 7.93295959e+02 7.21611977e-01]	[5.26452759e+02 7.90731201e+02 7.64602602e-01]	[5.16153625e+02 7.72690369e+02 7.01975942e-01]	[4.28990448e+02 8.03477478e+02 7.03382850e-01]	[4.16092163e+02 7.95810120e+02 7.11132228e-01]	[4.39114838e+02 7.82947449e+02 7.46308088e-01]
[490.56991577 249.35028076 0.83979547]	[482.86175537 295.39950562 0.93012273]	[423.8727417 280.24914551 0.83516639]	[385.37399292 364.83346558 0.84187585]	[380.31741333 436.69363403 0.89107895]	[541.89880371 298.1706543 0.90317136]	[562.34796143 382.86035156 0.90767646]	[564.88824463 439.22836304 0.92390901]	[477.59631348 472.53289795 0.72506863]	[436.69924927 467.47158813 0.74051559]	[439.15112305 618.82727051 0.82180715]	[434.10574341 770.16607666 0.80714041]	[513.62182617 475.08853149 0.70762742]	[513.64398193 616.24627686 0.77787936]	[521.15765381 767.53552246 0.84126443]	[480.29495239 234.06547546 0.94564784]	[503.31155396 236.43547058 0.96106035]	[462.37310791 218.67720032 0.77799064]	[523.79345703 221.19807434 0.84499812]	[5.11021912e+02 7.93298035e+02 7.14949489e-01]	[5.26446655e+02 7.90745911e+02 7.53956437e-01]	[5.16159912e+02 7.72703064e+02 6.98496222e-01]	[4.31483612e+02 8.00982971e+02 6.88164711e-01]	[4.16108765e+02 7.93342529e+02 7.02637732e-01]	[4.39117523e+02 7.80399963e+02 7.40940273e-01]
[493.06109619 249.32878113 0.84020114]	[482.87454224 295.40411377 0.93151605]	[423.85107422 282.67141724 0.83739668]	[385.37475586 364.81219482 0.83970743]	[380.3006897 436.66040039 0.8837412 ]	[541.91931152 298.18130493 0.90506178]	[562.32037354 382.86077881 0.90104306]	[564.92974854 439.22674561 0.91945791]	[477.63519287 472.58892822 0.73448551]	[439.0647583 469.98800659 0.73900717]	[439.16778564 621.29223633 0.82287085]	[436.55175781 770.07757568 0.82183015]	[516.140625 475.1506958 0.71553063]	[516.15252686 621.28887939 0.79270035]	[521.15948486 767.55517578 0.83804387]	[480.31011963 234.05992126 0.94541335]	[503.31970215 236.41407776 0.95930868]	[462.384552 221.12609863 0.7911005 ]	[523.81091309 218.68128967 0.86647379]	[5.11021759e+02 7.93298523e+02 7.29246736e-01]	[5.26457397e+02 7.90757263e+02 7.67550945e-01]	[5.16162537e+02 7.72727478e+02 6.80778563e-01]	[4.31528168e+02 8.00952087e+02 7.07460582e-01]	[4.16139374e+02 7.93318970e+02 7.29859889e-01]	[4.39156708e+02 7.75352051e+02 7.57834375e-01]
[493.05526733 246.76266479 0.83524364]	[482.85964966 293.02655029 0.92840022]	[423.85742188 280.23690796 0.84105462]	[385.38516235 364.87457275 0.8355056 ]	[380.35424805 436.66610718 0.88011461]	[541.91314697 298.1836853 0.9041515 ]	[562.34210205 385.31945801 0.89710557]	[564.89587402 439.08407593 0.90405422]	[477.62213135 472.53466797 0.73272574]	[436.69662476 467.46682739 0.7394982 ]	[439.16741943 621.33520508 0.82930374]	[436.56954956 767.65460205 0.82738823]	[516.13702393 475.0899353 0.71516716]	[516.16027832 621.34857178 0.80081463]	[521.16662598 767.62573242 0.84370297]	[480.31573486 233.97616577 0.94566107]	[503.32217407 234.01707458 0.95624244]	[462.40393066 221.11296082 0.77722263]	[523.77667236 221.09632874 0.86122769]	[5.11056519e+02 7.93357300e+02 7.13343322e-01]	[5.26485413e+02 7.90810059e+02 7.51446247e-01]	[5.16161133e+02 7.72822388e+02 6.67727292e-01]	[4.34021606e+02 8.00934448e+02 7.05544233e-01]	[4.16154907e+02 7.93312622e+02 7.30908751e-01]	[4.39166748e+02 7.75271606e+02 7.60218203e-01]
[493.06674194 241.71029663 0.83791554]	[482.93136597 295.42605591 0.93269956]	[426.37072754 282.67443848 0.82313764]	[387.93869019 367.41238403 0.82296461]	[382.80810547 439.16149902 0.87817144]	[544.293396 298.23486328 0.89884508]	[562.43377686 385.37792969 0.89935917]	[562.44934082 436.64477539 0.89193171]	[477.67550659 472.58288574 0.74008185]	[439.11196899 469.98358154 0.74164349]	[439.17327881 621.29858398 0.81971014]	[436.5954895 767.53863525 0.82922369]	[516.18963623 475.13156128 0.72591579]	[518.63171387 621.32543945 0.79947376]	[521.19616699 767.69873047 0.84191191]	[480.31564331 233.8657074 0.92558885]	[503.3092041 233.88258362 0.9450469 ]	[462.3850708 218.62394714 0.79625958]	[523.76330566 216.15704346 0.89876497]	[5.11034546e+02 7.93364624e+02 7.08371758e-01]	[5.26467773e+02 7.90816650e+02 7.46984661e-01]	[5.18704407e+02 7.75370911e+02 6.57669783e-01]	[4.34051880e+02 7.98381348e+02 7.06353664e-01]	[4.18559540e+02 7.93226929e+02 7.45796382e-01]	[439.19076538 772.69689941 0.77544451]
[490.55517578 239.18347168 0.84599304]	[482.96984863 295.40921021 0.92542142]	[426.42532349 280.2477417 0.82045943]	[390.46536255 367.3963623 0.82372749]	[385.29455566 439.10787964 0.85778332]	[544.31506348 298.22528076 0.90371579]	[564.8157959 385.38748169 0.89299679]	[562.46759033 436.60235596 0.88440657]	[477.68014526 472.59249878 0.73943132]	[439.1229248 469.97735596 0.74520713]	[439.19567871 621.35882568 0.83278656]	[436.59686279 767.54779053 0.83298868]	[516.20098877 475.14376831 0.72540247]	[518.6887207 621.38568115 0.81938988]	[521.22937012 767.67895508 0.84703344]	[480.29602051 231.39985657 0.91080791]	[503.29336548 231.43424988 0.9318285 ]	[462.40106201 218.54019165 0.78712696]	[523.77056885 216.12747192 0.90647984]	[5.11029816e+02 7.93359802e+02 7.10186541e-01]	[5.26476196e+02 7.90813721e+02 7.44356036e-01]	[5.18753479e+02 7.75343018e+02 6.58734143e-01]	[4.34065063e+02 7.95895813e+02 6.98186219e-01]	[4.18574677e+02 7.90820679e+02 7.41443694e-01]	[439.17730713 772.69891357 0.77380157]
[490.56356812 239.06311035 0.86201644]	[485.37716675 295.42578125 0.92616123]	[428.92767334 282.68817139 0.81412524]	[392.99072266 369.90994263 0.82873392]	[385.37747192 439.16915894 0.86033779]	[544.3682251 298.22717285 0.90554267]	[564.84204102 385.35220337 0.89704859]	[564.83209229 436.56756592 0.87947458]	[477.71212769 475.09078979 0.74730784]	[439.14935303 470.01345825 0.75119054]	[439.19265747 621.4130249 0.8348043 ]	[436.59268188 767.53643799 0.83067858]	[516.22381592 477.61938477 0.73420012]	[518.71466064 621.35809326 0.82439721]	[521.23364258 770.07867432 0.84767127]	[480.29855347 228.8380127 0.89433855]	[503.30343628 231.31932068 0.90846241]	[462.41033936 216.11775208 0.80014485]	[523.76715088 216.05245972 0.92441708]	[5.11054535e+02 7.95798645e+02 7.05709457e-01]	[5.26498535e+02 7.90832581e+02 7.36683965e-01]	[5.18737915e+02 7.77844299e+02 6.58890307e-01]	[4.34072083e+02 7.98361328e+02 6.91136718e-01]	[4.18576691e+02 7.90825562e+02 7.32454598e-01]	[439.171875 770.30566406 0.77253532]
[490.55053711 236.48495483 0.89412862]	[485.38442993 293.01647949 0.91726857]	[428.95681763 280.24066162 0.81863874]	[395.5223999 369.93637085 0.84467667]	[385.39624023 439.19177246 0.85890555]	[544.38555908 298.16448975 0.9109031 ]	[564.90136719 385.3274231 0.89339274]	[564.8470459 434.09381104 0.87481886]	[480.12921143 472.54232788 0.74686998]	[439.17953491 467.47698975 0.75191891]	[439.21078491 618.84057617 0.82235473]	[436.59979248 767.52606201 0.82906044]	[518.73352051 475.09255981 0.73472703]	[518.7545166 618.84057617 0.8233487 ]	[521.22869873 770.08081055 0.84579664]	[480.30102539 223.65843201 0.89450115]	[503.31619263 223.75242615 0.88510776]	[462.42883301 216.07722473 0.79613304]	[523.77624512 216.02624512 0.91436666]	[5.11005066e+02 7.93351135e+02 7.10434198e-01]	[5.26460205e+02 7.90823792e+02 7.43628561e-01]	[5.18740112e+02 7.77851746e+02 6.55421436e-01]	[4.34095947e+02 7.95885803e+02 6.85571313e-01]	[4.18589722e+02 7.90812500e+02 7.28539705e-01]	[4.39165192e+02 7.70291565e+02 7.65122533e-01]
[490.56604004 233.81723022 0.87001461]	[485.42706299 292.97839355 0.90794629]	[428.93652344 280.21420288 0.82008398]	[395.60134888 367.41680908 0.85424548]	[385.30978394 439.20373535 0.86711264]	[544.46533203 298.11581421 0.90573651]	[564.96618652 385.32077026 0.89048088]	[564.87005615 431.49343872 0.86670673]	[480.23361206 472.54959106 0.75770295]	[439.23669434 467.45648193 0.75320423]	[439.2387085 621.28033447 0.82299596]	[436.62805176 765.06689453 0.83413815]	[521.21276855 475.140625 0.75195503]	[518.77783203 621.31103516 0.82135767]	[521.22442627 767.6897583 0.84760821]	[480.31674194 216.06594849 0.94548303]	[503.31497192 216.06437683 0.93873698]	[462.37094116 215.9079895 0.85339254]	[523.82012939 213.45797729 0.92445838]	[5.11004639e+02 7.93340698e+02 7.14148164e-01]	[5.26453735e+02 7.90817871e+02 7.48320818e-01]	[5.18732727e+02 7.75356201e+02 6.58869505e-01]	[4.36619415e+02 7.93278381e+02 6.98424757e-01]	[4.18669037e+02 7.90704102e+02 7.45271146e-01]	[4.39180603e+02 7.70214600e+02 7.67918050e-01]
[493.06161499 226.31256104 0.8373965 ]	[485.4095459 292.96813965 0.90448397]	[428.91833496 280.24072266 0.81520087]	[395.59234619 367.42126465 0.85397327]	[382.84307861 439.23095703 0.8806237 ]	[544.45812988 298.08691406 0.90791303]	[564.9942627 382.86135864 0.89432919]	[564.85302734 428.95733643 0.86185473]	[480.22311401 475.1008606 0.75967413]	[439.23861694 470.01116943 0.75133288]	[439.28057861 618.75408936 0.82530785]	[436.64285278 765.01348877 0.83262646]	[521.19744873 477.64776611 0.755337 ]	[518.77307129 621.29058838 0.81990147]	[521.22668457 767.67126465 0.84793639]	[480.31970215 213.51356506 0.96076453]	[503.33874512 213.48554993 0.94905508]	[462.35150146 213.49716187 0.86934602]	[523.79473877 213.34260559 0.91604114]	[5.11014465e+02 7.93342590e+02 7.15996265e-01]	[5.26463684e+02 7.90814026e+02 7.49400318e-01]	[5.18734741e+02 7.75332581e+02 6.61458552e-01]	[4.36656433e+02 7.93239197e+02 7.02208936e-01]	[4.18700653e+02 7.90671082e+02 7.49217331e-01]	[4.39181580e+02 7.70157410e+02 7.65425265e-01]
[493.06152344 226.31254578 0.83753639]	[485.41052246 292.97094727 0.90461838]	[428.91494751 280.2442627 0.81476688]	[395.59082031 367.42071533 0.85434812]	[382.84191895 439.23464966 0.88047487]	[544.46228027 298.08898926 0.90697777]	[564.99523926 382.862854 0.89396346]	[564.84997559 428.9491272 0.86189735]	[480.21453857 472.60571289 0.75621796]	[439.23474121 469.98583984 0.75223356]	[439.28149414 618.7668457 0.82743919]	[436.64419556 765.00830078 0.83224535]	[521.18499756 477.61972046 0.75045466]	[518.76446533 621.27783203 0.81924099]	[521.22564697 767.67016602 0.84907037]	[480.31924438 213.51387024 0.96058106]	[503.33847046 213.48568726 0.94881999]	[462.35131836 213.49876404 0.86925268]	[523.79553223 213.34320068 0.91577005]	[5.11014465e+02 7.93342773e+02 7.15857863e-01]	[5.26460388e+02 7.90815247e+02 7.49938011e-01]	[5.18731995e+02 7.75331970e+02 6.62876487e-01]	[4.36665497e+02 7.93221375e+02 7.01360583e-01]	[4.18707458e+02 7.90659424e+02 7.47004390e-01]	[4.39182983e+02 7.70148560e+02 7.65397012e-01]
[490.54730225 221.17253113 0.8456347 ]	[485.40847778 292.95205688 0.90014744]	[428.9307251 280.23724365 0.81701672]	[395.58856201 367.4251709 0.85490215]	[382.76992798 439.22772217 0.88634884]	[544.45330811 298.06329346 0.90875739]	[565.0223999 382.83279419 0.89899033]	[564.86480713 426.34231567 0.87422186]	[480.22238159 475.10110474 0.76370275]	[439.23739624 470.01797485 0.75313753]	[439.28344727 618.82318115 0.83338892]	[436.65393066 764.99243164 0.83098078]	[521.19830322 477.64855957 0.7571516 ]	[518.7833252 621.28057861 0.82281047]	[521.22515869 767.69226074 0.85048932]	[480.30505371 213.36549377 0.95317024]	[503.30096436 213.34587097 0.94956845]	[462.34439087 213.46852112 0.87187099]	[523.75634766 213.33843994 0.93119729]	[5.11058350e+02 7.93360046e+02 7.10786462e-01]	[5.26495544e+02 7.90825195e+02 7.43692696e-01]	[5.18713806e+02 7.75363220e+02 6.60724878e-01]	[4.36613708e+02 7.90779358e+02 7.04055071e-01]	[4.18674500e+02 7.88224976e+02 7.47358322e-01]	[4.39205902e+02 7.70129089e+02 7.68743277e-01]
[488.00094604 218.63514709 0.86820632]	[485.41387939 292.94445801 0.89826602]	[428.93991089 280.23519897 0.81800342]	[395.58468628 369.92938232 0.85732007]	[382.7350769 439.26629639 0.89038348]	[544.45251465 298.04800415 0.91178906]	[565.0770874 382.82281494 0.89232218]	[564.90917969 423.81332397 0.88896656]	[480.27896118 475.13513184 0.76464379]	[439.25961304 470.04315186 0.74771369]	[439.30847168 618.8170166 0.83343327]	[436.66775513 765.01165771 0.8336072 ]	[521.26446533 477.68264771 0.76513278]	[521.14733887 621.29711914 0.82980037]	[521.22833252 767.69506836 0.85330117]	[480.25598145 210.87480164 0.92737412]	[503.27029419 210.88150024 0.9345122 ]	[462.33657837 213.36338806 0.86151457]	[521.40551758 213.33001709 0.94292605]	[5.11045746e+02 7.95791809e+02 7.08222032e-01]	[5.26486206e+02 7.93216980e+02 7.40948975e-01]	[5.18725464e+02 7.75360413e+02 6.64075196e-01]	[4.36626312e+02 7.90766846e+02 7.05184877e-01]	[4.18695984e+02 7.88214722e+02 7.46627748e-01]	[4.39213409e+02 7.70143921e+02 7.66574740e-01]
[487.96835327 218.54455566 0.88108975]	[485.40899658 292.93927002 0.8968451 ]	[426.43600464 280.22781372 0.82318562]	[395.57971191 369.97341919 0.85847169]	[380.3453064 439.30950928 0.89703655]	[544.45013428 298.04611206 0.91085511]	[567.45831299 382.83172607 0.88739228]	[564.89306641 421.29788208 0.90324223]	[480.27191162 475.10308838 0.76120722]	[439.26037598 470.01733398 0.74573791]	[439.30529785 618.75372314 0.82816744]	[436.65209961 765.0078125 0.82843608]	[521.24890137 477.65286255 0.75773114]	[518.77166748 618.83074951 0.82055342]	[521.23156738 767.70172119 0.85340619]	[480.21810913 208.3585968 0.90594542]	[503.25726318 210.79179382 0.91565424]	[462.28796387 213.34475708 0.84804934]	[521.38201904 213.34994507 0.94664264]	[5.11056091e+02 7.95800354e+02 7.07188129e-01]	[5.26495483e+02 7.93218262e+02 7.41072118e-01]	[5.18739441e+02 7.75367126e+02 6.65757000e-01]	[4.36647400e+02 7.90817627e+02 6.96673572e-01]	[4.18691193e+02 7.90628235e+02 7.37463593e-01]	[4.39198914e+02 7.70146179e+02 7.61664391e-01]
[485.48913574 216.04507446 0.90883207]	[485.36624146 292.91775513 0.89420485]	[426.39215088 280.20477295 0.83054763]	[395.59246826 369.99023438 0.8623032 ]	[380.32681274 439.3059082 0.90882975]	[544.40283203 298.04296875 0.91058266]	[567.44976807 382.8414917 0.88047153]	[564.89880371 421.19229126 0.89345831]	[480.23690796 477.61483765 0.76720738]	[439.23306274 472.56735229 0.75063634]	[439.32336426 616.24865723 0.82961768]	[436.64825439 765.00738525 0.82994372]	[521.22296143 477.71743774 0.76297826]	[518.78570557 621.31506348 0.82813442]	[521.23736572 770.09741211 0.85425973]	[480.17416382 205.76329041 0.88945091]	[500.88891602 205.77284241 0.89861393]	[462.28579712 213.31874084 0.82065845]	[521.3348999 213.36418152 0.94133198]	[5.11094727e+02 7.95828796e+02 6.96957409e-01]	[5.26518860e+02 7.93241333e+02 7.31814682e-01]	[5.18721619e+02 7.77866699e+02 6.64119720e-01]	[4.36665527e+02 7.93243286e+02 6.98518217e-01]	[4.18705658e+02 7.90663208e+02 7.39837468e-01]	[4.39185638e+02 7.70142212e+02 7.61670351e-01]
[485.45449829 215.93876648 0.92219335]	[482.96713257 292.91500854 0.90074432]	[426.35714722 280.21032715 0.832654 ]	[395.59118652 372.44854736 0.86232072]	[380.26394653 439.26702881 0.9096415 ]	[544.37536621 298.05200195 0.91390353]	[565.08178711 382.83224487 0.87705225]	[564.87799072 418.76565552 0.87700242]	[480.1991272 477.63418579 0.76643544]	[439.20202637 472.60284424 0.75409544]	[439.27642822 618.80438232 0.83080983]	[436.6321106 765.08093262 0.82941067]	[521.18640137 477.71994019 0.75876856]	[518.78289795 623.8001709 0.8447696 ]	[521.22363281 770.11291504 0.85507005]	[480.13986206 205.69192505 0.88345855]	[500.82617188 203.14782715 0.90672052]	[462.26913452 213.35697937 0.83104455]	[521.30981445 213.30543518 0.92904532]	[5.13594788e+02 7.95837402e+02 6.95942163e-01]	[5.26539307e+02 7.93243469e+02 7.29100406e-01]	[5.18694275e+02 7.77891846e+02 6.62009954e-01]	[4.36642731e+02 7.93291931e+02 6.90952122e-01]	[4.18682404e+02 7.90703125e+02 7.27067351e-01]	[4.39172394e+02 7.70220459e+02 7.59588182e-01]
[485.45318604 215.93930054 0.92254585]	[482.96224976 292.91235352 0.90146637]	[426.35473633 280.20748901 0.83304244]	[395.58706665 372.4432373 0.86109596]	[380.26068115 439.2684021 0.91068184]	[544.37054443 298.04681396 0.91406471]	[565.08178711 382.83416748 0.87671006]	[564.8815918 418.76733398 0.8766458 ]	[480.19833374 477.62411499 0.76224184]	[439.20608521 472.5932312 0.75252253]	[439.27279663 618.8026123 0.82982695]	[436.63369751 765.08056641 0.82940298]	[521.18145752 477.70617676 0.75524831]	[518.78106689 623.80010986 0.84382552]	[521.21600342 770.10028076 0.85530269]	[480.13934326 205.69219971 0.88340437]	[500.82629395 203.14782715 0.90660381]	[462.26901245 213.35705566 0.82984829]	[521.31091309 213.30563354 0.92863417]	[5.13602112e+02 7.95827271e+02 6.95526659e-01]	[5.26542786e+02 7.93234375e+02 7.29332268e-01]	[5.18675232e+02 7.77874939e+02 6.61292613e-01]	[4.36647278e+02 7.93293884e+02 6.92025483e-01]	[4.18683807e+02 7.90702942e+02 7.27379024e-01]	[4.39174500e+02 7.70221191e+02 7.59394050e-01]
[485.43634033 213.53089905 0.93219662]	[482.92211914 292.92010498 0.90785658]	[423.87902832 280.24194336 0.83719671]	[395.58605957 372.51303101 0.86928523]	[380.21377563 441.7383728 0.92151129]	[544.34735107 298.03009033 0.91390055]	[565.0401001 382.79946899 0.89109594]	[564.87042236 418.75418091 0.88207179]	[480.20825195 477.62411499 0.7628864 ]	[439.22915649 475.09216309 0.7543813 ]	[439.26257324 618.83880615 0.8301357 ]	[436.61642456 767.53851318 0.83434641]	[521.19836426 477.7013855 0.75937784]	[518.77587891 623.81213379 0.84518361]	[521.21594238 770.13519287 0.85438722]	[480.11550903 203.14370728 0.87719738]	[500.8215332 200.5912323 0.91888398]	[462.24829102 213.38014221 0.85286963]	[521.30126953 213.3384552 0.93539661]	[5.13593140e+02 7.95834473e+02 6.95381045e-01]	[5.26522278e+02 7.93246704e+02 7.30419159e-01]	[5.18687500e+02 7.80393738e+02 6.62322283e-01]	[4.36620300e+02 7.93349243e+02 6.85279012e-01]	[4.18667023e+02 7.90748230e+02 7.19620228e-01]	[4.39150055e+02 7.70297668e+02 7.60617554e-01]
[485.37756348 213.45617676 0.93488985]	[482.86999512 292.89141846 0.91009772]	[423.83605957 280.2232666 0.847386 ]	[395.56826782 372.52355957 0.87187243]	[377.72879028 441.74514771 0.92229283]	[544.2947998 298.00796509 0.90885967]	[565.05010986 380.34417725 0.89301592]	[564.82385254 418.56948853 0.82840478]	[480.15286255 477.61895752 0.76082045]	[439.20300293 475.07485962 0.75312018]	[439.24453735 621.30285645 0.83299804]	[436.60421753 767.63989258 0.83771938]	[518.76965332 477.71795654 0.74996912]	[518.75531006 621.37536621 0.83539754]	[521.20794678 770.09777832 0.85401779]	[477.69415283 200.58908081 0.87867045]	[500.77966309 198.08328247 0.93576109]	[462.20632935 213.35960388 0.85251236]	[521.26184082 213.32766724 0.92572105]	[5.13597168e+02 7.95846375e+02 7.07168221e-01]	[5.26533997e+02 7.93237976e+02 7.42068529e-01]	[5.18693787e+02 7.77870789e+02 6.64523780e-01]	[4.34121674e+02 7.98400146e+02 6.78451657e-01]	[4.18609772e+02 7.93252380e+02 7.06803322e-01]	[4.39146454e+02 7.72816284e+02 7.58717477e-01]
[485.37774658 213.43888855 0.93321544]	[482.87252808 290.45513916 0.90733969]	[423.85845947 280.19854736 0.84787041]	[395.60385132 372.51748657 0.87431586]	[377.68899536 441.75027466 0.91753608]	[541.92901611 295.64968872 0.90978622]	[565.06854248 380.24209595 0.88555914]	[564.8494873 405.86431885 0.82181704]	[480.15899658 477.65649414 0.76784283]	[439.22076416 475.12713623 0.76159036]	[439.23226929 621.33526611 0.8316105 ]	[436.60803223 767.62750244 0.83514249]	[518.74517822 480.1546936 0.75037837]	[518.7019043 621.39807129 0.82484663]	[521.2088623 770.12799072 0.85381925]	[477.68984985 198.15843201 0.87998086]	[500.78225708 198.07725525 0.93846786]	[462.18862915 213.35110474 0.85433304]	[521.2635498 213.3444519 0.92638063]	[5.13630249e+02 7.95842957e+02 7.04861522e-01]	[5.28982239e+02 7.93236023e+02 7.40191162e-01]	[5.18694641e+02 7.80390137e+02 6.68841660e-01]	[4.34051849e+02 7.98417114e+02 6.88950837e-01]	[4.16158936e+02 7.93256104e+02 7.18248308e-01]	[4.39176483e+02 7.72801331e+02 7.66123652e-01]
[485.39587402 213.35629272 0.91778064]	[482.89654541 290.44778442 0.9030239 ]	[423.89315796 280.20755005 0.84256041]	[395.59094238 374.9838562 0.8762641 ]	[377.57299805 444.33615112 0.86613977]	[544.29589844 295.64215088 0.90992618]	[567.53057861 380.27423096 0.86456597]	[562.43841553 405.82870483 0.82580149]	[480.16067505 477.6607666 0.76627207]	[439.23599243 475.13162231 0.7600674 ]	[439.2232666 621.38983154 0.82867396]	[436.59963989 767.6763916 0.83225214]	[518.73583984 480.1590271 0.74561739]	[518.69500732 621.38305664 0.81914669]	[521.19036865 770.121521 0.85131651]	[477.70010376 198.0486145 0.89863181]	[500.81387329 195.62600708 0.9519937 ]	[462.19348145 213.32522583 0.86321437]	[521.27667236 213.29341125 0.92070484]	[5.13643860e+02 7.95806641e+02 7.10385740e-01]	[5.28977112e+02 7.90819641e+02 7.50780523e-01]	[5.18671204e+02 7.77906494e+02 6.74003720e-01]	[4.34021027e+02 8.00925964e+02 6.90999985e-01]	[4.16143433e+02 7.93285278e+02 7.16737866e-01]	[4.39172668e+02 7.75288147e+02 7.60452211e-01]
[485.4258728 213.33184814 0.91034174]	[482.92495728 290.43725586 0.9013778 ]	[423.90582275 280.19876099 0.84169745]	[395.59951782 374.98791504 0.87803209]	[377.53369141 444.36578369 0.86199152]	[544.3270874 295.62496948 0.91651607]	[567.54724121 380.22354126 0.86043102]	[562.45092773 400.83895874 0.83988565]	[480.17416382 475.15884399 0.7602185 ]	[439.23321533 472.59078979 0.75480872]	[439.21746826 621.39605713 0.82643908]	[436.59536743 767.66357422 0.83086526]	[518.7744751 477.69702148 0.74329424]	[518.70404053 621.36279297 0.81717801]	[521.19720459 770.12854004 0.85069424]	[477.74176025 198.01295471 0.90964466]	[500.84030151 195.61421204 0.95545411]	[462.22903442 213.31251526 0.87385935]	[521.28869629 210.92243958 0.92152727]	[5.13580627e+02 7.95785461e+02 7.09246516e-01]	[5.26508179e+02 7.90817871e+02 7.51750350e-01]	[5.18701233e+02 7.77920349e+02 6.69638932e-01]	[4.31557861e+02 8.00919617e+02 6.86217606e-01]	[4.16146332e+02 7.93278564e+02 7.13651001e-01]	[4.39166077e+02 7.75269531e+02 7.54811108e-01]
[485.4588623 213.30625916 0.89967811]	[482.94763184 290.443573 0.89975095]	[423.91171265 280.19665527 0.84096843]	[395.61105347 375.02783203 0.8839317 ]	[377.51296997 446.89404297 0.84695655]	[544.35424805 295.63409424 0.9196431 ]	[570.04754639 380.25912476 0.85378015]	[562.41162109 400.8203125 0.83362055]	[480.17269897 475.16879272 0.76223314]	[439.22845459 472.59780884 0.75579417]	[439.20245361 623.84503174 0.8290261 ]	[436.60101318 767.6472168 0.83357882]	[518.77416992 477.71148682 0.74617106]	[518.70013428 621.3147583 0.80891585]	[521.20666504 770.1072998 0.85119444]	[480.13442993 195.62504578 0.9230662 ]	[500.86550903 195.59538269 0.96001494]	[462.22442627 213.28718567 0.88228178]	[521.30725098 210.89776611 0.92547786]	[5.11061768e+02 7.93357056e+02 7.04654157e-01]	[5.26480286e+02 7.90819397e+02 7.45748639e-01]	[5.18728516e+02 7.77890930e+02 6.65460050e-01]	[4.34055481e+02 7.98424500e+02 6.91719949e-01]	[4.18561401e+02 7.93258789e+02 7.22577453e-01]	[4.39165070e+02 7.72831848e+02 7.62312949e-01]
[485.45864868 213.30334473 0.8991155 ]	[482.9458313 290.44296265 0.89998394]	[423.91265869 280.19473267 0.84116012]	[395.60455322 375.0368042 0.88416958]	[377.51565552 446.90322876 0.84765857]	[544.35095215 295.63427734 0.91964346]	[570.05993652 380.25613403 0.8538422 ]	[562.42034912 400.82266235 0.83629167]	[480.1602478 477.62738037 0.76355487]	[439.2177124 475.08251953 0.75729418]	[439.19662476 623.85119629 0.82830691]	[436.59307861 767.65246582 0.83165956]	[518.76391602 477.7303772 0.74747014]	[518.69641113 621.32904053 0.80971247]	[521.20526123 770.10192871 0.85174739]	[480.13360596 195.62387085 0.92262983]	[500.86386108 195.59375 0.9598071 ]	[462.22573853 213.289505 0.88311422]	[521.30523682 210.89750671 0.92495573]	[5.11073364e+02 7.93347351e+02 7.05869377e-01]	[5.26486084e+02 7.90810608e+02 7.47176707e-01]	[5.18719360e+02 7.77883362e+02 6.67302668e-01]	[4.34040100e+02 7.98439697e+02 6.89490139e-01]	[4.16157654e+02 7.93273621e+02 7.19655633e-01]	[4.39159821e+02 7.72838379e+02 7.60740459e-01]
[485.47848511 210.91389465 0.89121574]	[482.96643066 292.90887451 0.90201247]	[423.90298462 282.66732788 0.8318544 ]	[395.59936523 377.59072876 0.90937895]	[377.49090576 452.0116272 0.8380751 ]	[544.37835693 295.65103149 0.91469222]	[572.64959717 380.34494019 0.83991164]	[562.40826416 400.82531738 0.85266161]	[480.16571045 475.16452026 0.75606287]	[439.21450806 472.57556152 0.74844044]	[439.20840454 621.41113281 0.82350707]	[436.5668335 767.67224121 0.82069409]	[518.77349854 477.70703125 0.74220502]	[518.70349121 621.33679199 0.81290954]	[521.20288086 770.18359375 0.84467655]	[480.16390991 195.59521484 0.9357931 ]	[500.88290405 195.58439636 0.96087468]	[462.26873779 213.29734802 0.88598537]	[521.31951904 213.31034851 0.93609053]	[5.13614136e+02 7.95857178e+02 6.79717064e-01]	[5.26520752e+02 7.93257812e+02 7.19744027e-01]	[5.18695496e+02 7.80476624e+02 6.68689668e-01]	[4.31546997e+02 8.00970093e+02 7.04131484e-01]	[4.16123993e+02 7.93318298e+02 7.21070051e-01]	[4.39119659e+02 7.75300110e+02 7.53567278e-01]
[485.49417114 210.90353394 0.88671833]	[485.34698486 292.91333008 0.89908588]	[426.34207153 282.67025757 0.82922661]	[398.02392578 377.61654663 0.92395437]	[375.12380981 454.5920105 0.84367496]	[544.38812256 295.65182495 0.91193396]	[575.17584229 382.73059082 0.8409633 ]	[562.40057373 400.78292847 0.86533731]	[480.17184448 475.14321899 0.75497162]	[439.22845459 472.55169678 0.74746227]	[439.190979 623.83709717 0.82090449]	[436.54229736 770.0824585 0.81424314]	[518.7769165 477.70068359 0.74114591]	[518.73846436 623.80206299 0.8249675 ]	[521.20928955 770.14868164 0.84977078]	[480.17901611 195.58534241 0.93789822]	[500.89593506 195.58206177 0.95984185]	[462.28381348 213.28659058 0.88204014]	[521.32739258 213.3168335 0.93780303]	[5.11084320e+02 7.95847412e+02 6.83122456e-01]	[5.26488586e+02 7.93258057e+02 7.22204268e-01]	[5.18722717e+02 7.80417236e+02 6.63640380e-01]	[4.31540070e+02 8.00998901e+02 7.00233936e-01]	[4.16115479e+02 7.93343750e+02 7.14058220e-01]	[4.39097870e+02 7.75350525e+02 7.44844139e-01]
[487.92184448 210.8747406 0.88105094]	[485.36276245 292.91656494 0.89725339]	[426.36117554 282.68026733 0.826886 ]	[398.0546875 377.66241455 0.93391418]	[377.49926758 457.0871582 0.85817254]	[544.39501953 295.64978027 0.91060281]	[575.18621826 380.33450317 0.84370238]	[562.41442871 400.76507568 0.85737097]	[480.21813965 475.11077881 0.75392175]	[439.25064087 472.52667236 0.74544644]	[439.18930054 621.41107178 0.81658411]	[436.55059814 767.62194824 0.81767476]	[521.19342041 477.6583252 0.74689192]	[518.77984619 621.36993408 0.83160818]	[521.22454834 770.08850098 0.85371715]	[480.19122314 195.56083679 0.94629449]	[500.90579224 195.56059265 0.96616697]	[462.29840088 210.9161377 0.88351136]	[521.33508301 213.2940979 0.93601447]	[5.11067841e+02 7.95811218e+02 6.95846140e-01]	[5.26495117e+02 7.93220947e+02 7.32835174e-01]	[5.18759033e+02 7.77862732e+02 6.65768862e-01]	[4.34069885e+02 7.98436768e+02 6.99278951e-01]	[4.18562653e+02 7.93273376e+02 7.24319339e-01]	[4.39084412e+02 7.72816589e+02 7.45542824e-01]
[487.92944336 210.8462677 0.87731224]	[485.36853027 292.90335083 0.89434457]	[426.36193848 282.67266846 0.82646656]	[398.10238647 377.66656494 0.9393872 ]	[377.50466919 457.08755493 0.85323656]	[544.39819336 295.62808228 0.91128802]	[575.20599365 380.28491211 0.85408878]	[562.39416504 400.80187988 0.85516697]	[480.24157715 475.10995483 0.75589627]	[439.2694397 472.53204346 0.74529201]	[439.24499512 621.31671143 0.83153379]	[436.58425903 767.63018799 0.829229 ]	[521.21099854 477.64071655 0.74725038]	[518.76873779 621.30151367 0.82404596]	[521.23608398 770.09698486 0.84954065]	[480.19522095 195.53260803 0.95228785]	[503.24118042 195.53723145 0.97205961]	[462.30581665 210.89741516 0.87952501]	[521.33898926 210.91436768 0.9346658 ]	[5.11069550e+02 7.95836365e+02 6.84000790e-01]	[5.26504822e+02 7.93244507e+02 7.18686879e-01]	[5.18775146e+02 7.77894409e+02 6.65136755e-01]	[4.34095734e+02 7.98415466e+02 7.01115370e-01]	[4.18586060e+02 7.93271606e+02 7.33507037e-01]	[4.39113831e+02 7.72832397e+02 7.54468322e-01]
[487.93530273 210.8302002 0.87427914]	[485.37185669 292.88922119 0.89278698]	[426.3651123 282.67318726 0.82595873]	[398.12567139 377.73156738 0.94423151]	[377.56100464 457.21972656 0.88440615]	[544.39746094 295.60302734 0.90943187]	[575.20465088 380.26385498 0.85777086]	[562.40734863 400.74432373 0.85854918]	[480.26779175 475.15396118 0.76336044]	[439.29992676 472.58920288 0.74624288]	[439.3237915 618.79968262 0.83023673]	[436.6078186 767.66705322 0.83373111]	[521.22381592 477.6569519 0.75049913]	[518.77478027 621.36157227 0.83157814]	[521.23583984 770.12078857 0.84701854]	[480.19778442 195.52719116 0.95206171]	[503.23922729 195.52867126 0.97248083]	[462.31152344 210.90757751 0.88337886]	[521.33056641 210.91819763 0.93523765]	[5.11069214e+02 7.95848816e+02 6.75493479e-01]	[5.26501221e+02 7.93259460e+02 7.12188065e-01]	[5.18762878e+02 7.80400513e+02 6.62357450e-01]	[4.34102234e+02 8.00918457e+02 6.91287339e-01]	[4.18588806e+02 7.93296265e+02 7.23512053e-01]	[4.39125702e+02 7.75288818e+02 7.41480827e-01]
[487.92346191 210.81314087 0.87286949]	[485.38146973 292.87338257 0.88888216]	[426.36398315 280.24804688 0.82813007]	[398.11889648 380.10174561 0.94305027]	[377.62741089 459.66314697 0.91124666]	[544.41583252 295.5824585 0.90594172]	[575.1595459 380.32507324 0.85835052]	[562.26782227 405.8475647 0.82245076]	[480.25408936 477.61410522 0.76759619]	[439.30490112 472.60269165 0.74921191]	[441.66400146 621.28210449 0.83202219]	[436.62164307 767.63226318 0.83525372]	[521.19812012 477.67739868 0.75225651]	[521.1494751 621.39654541 0.83299422]	[521.2354126 770.08306885 0.84878701]	[480.19854736 195.5083313 0.95372915]	[503.23117065 195.51708984 0.97304851]	[462.31350708 210.88819885 0.87933171]	[521.32696533 210.90560913 0.93580055]	[5.11087280e+02 7.95840759e+02 6.82487547e-01]	[5.26515869e+02 7.93250061e+02 7.19724834e-01]	[5.18766174e+02 7.77871094e+02 6.65171325e-01]	[4.34102386e+02 7.98428650e+02 6.97325468e-01]	[4.18591095e+02 7.93270813e+02 7.32772410e-01]	[4.39142151e+02 7.72829224e+02 7.46088684e-01]
[487.93710327 210.78785706 0.86855578]	[485.36264038 292.87277222 0.89038002]	[423.90795898 282.69204712 0.82786787]	[398.1390686 380.13772583 0.94333047]	[377.69799805 459.74008179 0.92218399]	[544.42779541 295.56524658 0.9018808 ]	[572.65014648 382.74075317 0.85308248]	[562.2487793 408.45080566 0.81741512]	[480.24243164 475.12878418 0.75800669]	[439.29440308 472.56634521 0.74972743]	[441.68377686 621.30316162 0.83578277]	[436.62677002 767.67236328 0.83436286]	[521.18634033 477.63031006 0.73938173]	[521.15570068 621.39276123 0.83514905]	[521.22937012 767.66851807 0.85020006]	[480.20587158 195.47648621 0.95759952]	[503.24279785 195.48365784 0.97377789]	[462.31723022 210.87660217 0.8738265 ]	[521.34301758 210.87667847 0.93140185]	[5.13569458e+02 7.95808838e+02 6.87573850e-01]	[5.26529053e+02 7.90831299e+02 7.19839334e-01]	[5.18750671e+02 7.75342407e+02 6.65751398e-01]	[4.34054382e+02 8.00970154e+02 7.02126861e-01]	[4.16167236e+02 7.93326538e+02 7.26205885e-01]	[4.39165833e+02 7.75319153e+02 7.47402906e-01]
[487.94326782 208.34146118 0.8630451 ]	[485.3621521 292.86962891 0.89085305]	[423.9017334 282.68624878 0.82953542]	[398.14862061 380.20062256 0.94209427]	[380.12490845 462.28930664 0.92404783]	[544.42675781 295.56866455 0.90465367]	[572.58892822 382.8380127 0.84225971]	[559.80725098 416.10293579 0.82078546]	[480.30209351 477.62255859 0.76872748]	[441.65805054 475.08358765 0.7456432 ]	[439.32669067 621.3303833 0.83866298]	[436.59686279 767.68585205 0.82979906]	[521.25457764 477.69488525 0.76290846]	[518.79797363 621.33074951 0.83000422]	[521.22015381 767.66851807 0.84970081]	[480.20599365 195.45251465 0.96032369]	[503.25521851 195.45213318 0.97493619]	[462.30639648 210.87594604 0.87311006]	[521.35308838 210.87463379 0.92979836]	[5.13617188e+02 7.95793335e+02 6.88288271e-01]	[5.26546326e+02 7.90808655e+02 7.24199891e-01]	[5.18721191e+02 7.75341125e+02 6.67149484e-01]	[4.31542908e+02 8.00950439e+02 7.00948715e-01]	[4.16121399e+02 7.93310791e+02 7.28036106e-01]	[4.39138153e+02 7.75345947e+02 7.52307177e-01]
[487.97088623 208.26092529 0.84861672]	[485.36868286 292.86956787 0.88985741]	[423.91500854 282.668396 0.82808399]	[398.21456909 380.17480469 0.94201213]	[380.25384521 462.3850708 0.90110934]	[544.41802979 295.58032227 0.90276885]	[567.58288574 382.87173462 0.84986061]	[562.29443359 423.79098511 0.88735688]	[480.27862549 477.6399231 0.77487272]	[439.30450439 475.08496094 0.75274253]	[439.30535889 621.3493042 0.83992797]	[436.55825806 770.14385986 0.82052058]	[521.23022461 477.71737671 0.76254129]	[521.15020752 621.36187744 0.8285591 ]	[521.2097168 767.684021 0.85083073]	[480.22207642 195.41400146 0.96308523]	[503.27206421 195.4119873 0.97901708]	[462.31600952 210.90675354 0.87519193]	[521.35681152 210.88723755 0.92884576]	[5.13604492e+02 7.93334534e+02 7.01487243e-01]	[5.26518860e+02 7.90783569e+02 7.41245925e-01]	[5.18715332e+02 7.75353577e+02 6.72481477e-01]	[4.31503174e+02 8.00979797e+02 7.24624038e-01]	[4.16097443e+02 7.93340088e+02 7.40907788e-01]	[4.39116211e+02 7.77926392e+02 7.51316547e-01]
[487.9708252 205.73153687 0.84397006]	[485.36758423 290.44647217 0.88894939]	[426.34228516 280.22616577 0.83035177]	[398.23696899 380.13665771 0.93889964]	[380.2739563 462.3979187 0.8867746]	[544.41815186 295.59320068 0.90272808]	[567.5970459 382.83889771 0.85376734]	[562.33319092 426.36444092 0.8679558 ]	[480.25698853 475.16690063 0.76678872]	[439.27142334 472.58026123 0.74821639]	[439.30950928 621.28063965 0.82917202]	[436.54922485 770.15893555 0.82067835]	[521.22296143 477.70449829 0.76390535]	[518.79077148 621.36224365 0.82981765]	[521.21142578 767.70074463 0.85004401]	[480.22879028 195.37623596 0.96361315]	[503.27774048 195.37319946 0.97966677]	[462.33630371 210.91508484 0.86951482]	[521.36480713 210.87585449 0.92726827]	[5.13605835e+02 7.93327454e+02 7.06328630e-01]	[5.26524597e+02 7.90778992e+02 7.44193196e-01]	[5.18726868e+02 7.77853210e+02 6.69895232e-01]	[4.31540649e+02 8.00935120e+02 7.31351912e-01]	[4.16136932e+02 7.93317749e+02 7.50478446e-01]	[4.39105042e+02 7.80407959e+02 7.47847080e-01]
[487.9710083 203.19319153 0.84121305]	[485.38336182 290.43762207 0.88663626]	[426.36752319 280.19882202 0.83296627]	[398.24154663 377.75131226 0.94142985]	[380.31665039 462.29232788 0.9025014 ]	[544.41784668 295.60220337 0.90387642]	[567.60003662 382.85910034 0.84878659]	[562.33703613 426.36239624 0.86579925]	[480.24700928 477.61791992 0.76258254]	[439.24902344 472.59637451 0.74722475]	[439.29568481 621.2800293 0.83138591]	[436.54974365 770.16027832 0.82040077]	[521.22344971 477.71411133 0.76450294]	[521.14892578 621.36535645 0.83741111]	[521.21289062 767.69036865 0.85012889]	[480.25256348 193.00941467 0.96561605]	[503.28109741 193.01568604 0.97780025]	[462.36553955 210.8709259 0.85343218]	[521.3692627 210.87722778 0.92754662]	[5.13647400e+02 7.93309082e+02 7.16184199e-01]	[5.28984863e+02 7.90757202e+02 7.49028385e-01]	[5.18715515e+02 7.77844849e+02 6.68273270e-01]	[4.34038910e+02 7.98427551e+02 7.32309937e-01]	[4.18563538e+02 7.93286682e+02 7.53226578e-01]	[4.39099518e+02 7.80403259e+02 7.44951665e-01]
[487.97192383 203.19364929 0.84097928]	[485.38226318 290.42565918 0.88577354]	[426.36703491 280.19165039 0.83418453]	[398.24295044 380.09274292 0.94105434]	[380.31945801 462.27761841 0.90369594]	[544.41241455 295.59085083 0.90377903]	[570.01983643 382.86242676 0.84732348]	[562.32702637 426.37869263 0.86248696]	[480.23077393 475.15664673 0.75991213]	[439.24472046 472.57830811 0.74593234]	[439.29736328 621.29760742 0.83267307]	[436.55023193 770.17449951 0.82029778]	[521.20037842 477.68823242 0.75938934]	[521.14904785 621.35693359 0.8374083 ]	[521.21282959 767.69622803 0.84779054]	[480.25198364 193.00999451 0.96520287]	[503.27914429 193.01782227 0.97818381]	[462.365448 210.87135315 0.85419714]	[521.36474609 210.8868866 0.92933357]	[5.13647766e+02 7.93304871e+02 7.15137005e-01]	[5.28981445e+02 7.90753357e+02 7.45827854e-01]	[5.18711914e+02 7.77853088e+02 6.63959086e-01]	[4.34039917e+02 7.98430115e+02 7.32834697e-01]	[4.18564362e+02 7.93291077e+02 7.53516734e-01]	[4.39103668e+02 7.80424377e+02 7.45748281e-01]
[487.98382568 203.18202209 0.84064096]	[485.3727417 290.41430664 0.88615 ]	[426.35675049 280.18167114 0.83675212]	[398.2336731 377.74160767 0.94188553]	[380.34942627 462.24057007 0.89479876]	[544.40100098 295.57489014 0.9026171 ]	[567.58453369 382.80273438 0.85872209]	[562.28894043 426.3604126 0.86147374]	[480.21878052 477.6388855 0.76533508]	[439.24801636 475.09057617 0.75123382]	[439.28497314 621.33874512 0.83878934]	[436.55389404 770.16802979 0.82297182]	[521.1776123 477.72097778 0.75583637]	[518.76898193 621.40264893 0.8323524 ]	[521.21466064 770.08117676 0.84664094]	[480.26034546 192.99978638 0.96708763]	[503.28616333 193.01184082 0.98009437]	[462.37145996 210.85650635 0.85037023]	[521.37438965 210.88693237 0.92809135]	[5.13654602e+02 7.93310486e+02 7.16194510e-01]	[5.28980896e+02 7.90758179e+02 7.47246981e-01]	[5.18722046e+02 7.77888733e+02 6.63292229e-01]	[4.34044495e+02 7.98399902e+02 7.40229547e-01]	[4.18575989e+02 7.93270386e+02 7.62220323e-01]	[4.39112335e+02 7.80412231e+02 7.49001801e-01]
[487.99020386 203.20272827 0.84000683]	[485.36428833 290.40066528 0.88496232]	[426.34912109 280.17453003 0.83822221]	[398.21646118 377.72991943 0.93953717]	[380.34902954 462.26113892 0.89225161]	[544.39990234 295.56253052 0.90079725]	[567.58093262 382.77005005 0.86573851]	[562.215271 423.9050293 0.86833811]	[480.19958496 477.63119507 0.76435316]	[439.2414856 475.08917236 0.75187886]	[439.27844238 621.33459473 0.83809781]	[436.55551147 770.17047119 0.82400465]	[518.78814697 477.70687866 0.75281978]	[518.75268555 621.3581543 0.82767248]	[521.2142334 770.13739014 0.84964514]	[480.26345825 193.01353455 0.96715224]	[503.28677368 193.02664185 0.98045123]	[462.37338257 210.85255432 0.85085428]	[521.37115479 210.89445496 0.92891276]	[5.16188416e+02 7.93350830e+02 7.09758937e-01]	[5.29043945e+02 7.90775940e+02 7.36852944e-01]	[5.18698303e+02 7.80437378e+02 6.66603446e-01]	[4.34030151e+02 7.98413757e+02 7.38373220e-01]	[4.18561890e+02 7.93279480e+02 7.59679854e-01]	[4.39115295e+02 7.80413269e+02 7.51548350e-01]
[487.9906311 205.71479797 0.8403582 ]	[482.97018433 290.41366577 0.88958138]	[423.90380859 280.18243408 0.84158027]	[398.19439697 377.71231079 0.9400304 ]	[380.31616211 459.82327271 0.90620041]	[544.38421631 295.58270264 0.90356553]	[567.5446167 382.76831055 0.87271369]	[559.77862549 423.7699585 0.87961799]	[480.17791748 477.6569519 0.76701236]	[439.22436523 475.11502075 0.75301939]	[439.27636719 621.37646484 0.83817202]	[436.55606079 770.16308594 0.8259657 ]	[518.76342773 477.73635864 0.74968547]	[518.72558594 621.34985352 0.82202119]	[521.21136475 770.12121582 0.84477562]	[480.25973511 193.03872681 0.96687764]	[503.2855835 195.37438965 0.98049134]	[462.36593628 210.86990356 0.85843062]	[521.36737061 210.90042114 0.92867786]	[5.16189880e+02 7.93353455e+02 7.08971322e-01]	[5.29039368e+02 7.90770752e+02 7.36921847e-01]	[5.18700195e+02 7.80415588e+02 6.65028989e-01]	[4.31556976e+02 7.98391541e+02 7.35569537e-01]	[4.18558075e+02 7.93262390e+02 7.60247290e-01]	[4.39122986e+02 7.80409668e+02 7.54436672e-01]
[487.99627686 205.78031921 0.84291536]	[482.95111084 290.41168213 0.8930968 ]	[423.8760376 280.17855835 0.84613383]	[398.18551636 377.68566895 0.93707037]	[380.30789185 462.24255371 0.90475166]	[544.375 295.58309937 0.90551722]	[567.53564453 382.77993774 0.87154317]	[559.74505615 421.26428223 0.88229793]	[480.16995239 477.66983032 0.77306843]	[439.23416138 475.1416626 0.75931919]	[439.28570557 621.30847168 0.83432043]	[436.55285645 770.15234375 0.82485121]	[518.74017334 480.15893555 0.75203681]	[518.74169922 621.34393311 0.82629752]	[521.19720459 767.7010498 0.84739351]	[480.24920654 195.39111328 0.96520764]	[503.2918396 195.40063477 0.98148507]	[462.35275269 210.88668823 0.86668402]	[521.37365723 210.90855408 0.93092442]	[5.16190918e+02 7.93338745e+02 7.03734994e-01]	[5.29040833e+02 7.90753540e+02 7.30933845e-01]	[5.18648254e+02 7.77842834e+02 6.66507781e-01]	[4.34023346e+02 7.98403198e+02 7.30123520e-01]	[4.18561066e+02 7.93272766e+02 7.56309688e-01]	[4.39115845e+02 7.80401367e+02 7.52290130e-01]
[487.97381592 208.25498962 0.84700412]	[482.94100952 290.41619873 0.89670038]	[423.85961914 280.16394043 0.85087156]	[398.15618896 377.68023682 0.93226826]	[380.27536011 459.84832764 0.91181326]	[544.37200928 295.60668945 0.91004539]	[567.52941895 382.79333496 0.87049925]	[557.22930908 421.18103027 0.86632544]	[480.13391113 477.65899658 0.76535475]	[439.2177124 475.12783813 0.75860888]	[439.26757812 621.35919189 0.84280044]	[436.56097412 770.17523193 0.82296753]	[518.69366455 477.7366333 0.74411345]	[518.73217773 621.32800293 0.82090688]	[521.19555664 767.69641113 0.84573388]	[480.2338562 195.41412354 0.96055752]	[503.27633667 195.41656494 0.97833389]	[462.3348999 210.90530396 0.87099546]	[521.36309814 213.29623413 0.93410408]	[5.16208008e+02 7.95805908e+02 7.02594161e-01]	[5.29063110e+02 7.90783813e+02 7.29158044e-01]	[5.16207886e+02 7.77840942e+02 6.63575888e-01]	[4.31557922e+02 8.00922791e+02 7.33718395e-01]	[4.16163208e+02 7.93315063e+02 7.59242415e-01]	[4.39128326e+02 7.80430664e+02 7.51396418e-01]
[487.94949341 208.29470825 0.85430139]	[482.91482544 290.41497803 0.9005177 ]	[423.86276245 280.15734863 0.85201186]	[398.13912964 377.67779541 0.93374228]	[380.22277832 459.75765991 0.92393422]	[544.34326172 295.61694336 0.91219199]	[567.52624512 382.78833008 0.87378144]	[554.62634277 421.14859009 0.86222768]	[477.72558594 477.63729858 0.7591548 ]	[439.18734741 475.10333252 0.75726831]	[439.26037598 621.34515381 0.83878106]	[436.56222534 770.15222168 0.82915539]	[516.20910645 477.72219849 0.73442018]	[518.71221924 621.35650635 0.82324487]	[521.19927979 770.07647705 0.84632629]	[480.21377563 195.43153381 0.95767325]	[503.26361084 195.43814087 0.9757849 ]	[462.2961731 210.90090942 0.87821376]	[521.35174561 213.30506897 0.93431401]	[5.18646362e+02 7.95817322e+02 7.00475037e-01]	[5.29076477e+02 7.90788208e+02 7.25720942e-01]	[5.16212769e+02 7.77861694e+02 6.65316939e-01]	[4.31540161e+02 8.00944214e+02 7.29911447e-01]	[4.16144073e+02 7.93322021e+02 7.53419697e-01]	[4.39128265e+02 7.80395386e+02 7.55296528e-01]
[487.92034912 208.31333923 0.85951203]	[482.90621948 290.41629028 0.90024078]	[423.85879517 280.15597534 0.85226518]	[398.11859131 377.65362549 0.93378395]	[380.10083008 459.7053833 0.92283452]	[544.33837891 295.62530518 0.9124788 ]	[567.50823975 382.76989746 0.87449211]	[552.10571289 418.72949219 0.85169119]	[477.74966431 477.65792847 0.76453495]	[439.19815063 475.12384033 0.75954568]	[439.2651062 621.31762695 0.8402639 ]	[436.5715332 770.14569092 0.83016145]	[518.65472412 480.16381836 0.74023581]	[518.70928955 621.36761475 0.82459724]	[521.20422363 770.09356689 0.8459357 ]	[480.19369507 195.44081116 0.95497847]	[503.24963379 195.44880676 0.97359085]	[462.27288818 210.90907288 0.88051713]	[521.34661865 213.31039429 0.93371713]	[5.18651428e+02 7.95816101e+02 6.95560634e-01]	[5.31538452e+02 7.90791565e+02 7.20836937e-01]	[5.18649719e+02 7.77882507e+02 6.64723217e-01]	[4.31521149e+02 8.00973877e+02 7.31362104e-01]	[4.16132751e+02 7.93338318e+02 7.55362511e-01]	[4.39130463e+02 7.77913940e+02 7.56515026e-01]
[485.48510742 208.32241821 0.862409 ]	[482.87442017 290.4161377 0.90324032]	[423.82870483 280.17712402 0.85155803]	[398.10534668 377.62347412 0.93207645]	[377.70239258 459.66592407 0.90968096]	[544.31970215 295.61001587 0.90917695]	[567.48583984 382.75509644 0.88177812]	[549.53607178 418.6663208 0.8489607 ]	[480.12530518 477.63201904 0.76438099]	[439.22171021 475.10113525 0.75579751]	[439.26046753 621.28668213 0.83737552]	[436.57250977 770.1383667 0.82913941]	[518.67633057 477.71929932 0.73946178]	[518.7020874 621.33251953 0.82059562]	[521.19708252 770.08001709 0.8441577 ]	[480.1736145 195.45524597 0.9525007 ]	[500.89761353 195.46852112 0.97172612]	[462.24203491 210.92745972 0.88825583]	[521.32128906 213.33511353 0.93563366]	[5.18651306e+02 7.95803406e+02 6.90780461e-01]	[5.29076843e+02 7.90778748e+02 7.16718256e-01]	[5.16196838e+02 7.77871704e+02 6.62281990e-01]	[4.31519592e+02 8.00993286e+02 7.28706419e-01]	[4.16124817e+02 7.93347534e+02 7.49410272e-01]	[4.39129059e+02 7.77897095e+02 7.55931616e-01]
[485.45932007 208.33172607 0.86492932]	[482.84228516 290.4135437 0.90660501]	[423.78781128 280.17807007 0.85465002]	[398.05899048 377.64367676 0.92711198]	[377.62649536 459.62838745 0.89431918]	[544.30462646 295.5947876 0.90567505]	[567.45703125 382.76385498 0.88486201]	[546.94641113 418.55404663 0.85952622]	[477.72668457 475.16369629 0.75096542]	[439.20114136 472.60498047 0.74928135]	[439.24682617 621.31298828 0.83652782]	[436.57357788 770.12371826 0.82996881]	[516.2008667 477.68838501 0.72622442]	[518.68847656 621.30596924 0.81407124]	[521.1930542 767.68457031 0.84428442]	[480.1479187 195.46617126 0.94525439]	[500.87127686 195.47155762 0.97289723]	[462.19818115 213.29844666 0.89403546]	[521.29437256 213.33792114 0.9332698 ]	[5.16185120e+02 7.95793518e+02 6.95042551e-01]	[5.29048645e+02 7.90777405e+02 7.24147618e-01]	[5.16208496e+02 7.75364868e+02 6.61598265e-01]	[4.31511353e+02 8.00983704e+02 7.20577538e-01]	[4.16114319e+02 7.93336243e+02 7.43028820e-01]	[4.39133423e+02 7.77873230e+02 7.56894827e-01]
[485.38928223 208.33721924 0.87184185]	[482.76885986 290.37860107 0.90472436]	[421.34866333 280.15628052 0.86508209]	[395.64797974 377.64019775 0.9187789 ]	[377.54351807 457.18511963 0.88202226]	[541.85687256 295.56283569 0.90327346]	[565.07147217 382.81317139 0.88122612]	[544.42626953 405.90844727 0.83617234]	[477.65396118 475.14889526 0.74505961]	[439.19754028 472.59707642 0.75342083]	[439.24636841 621.32000732 0.83640254]	[436.5932312 770.09844971 0.83381945]	[513.61553955 477.6618042 0.7173692 ]	[518.66955566 621.41467285 0.81839097]	[521.22009277 770.07879639 0.85072839]	[477.71600342 195.46858215 0.93187743]	[500.81427002 195.48182678 0.97084683]	[459.80950928 210.91159058 0.89734119]	[521.23626709 213.36654663 0.93102992]	[5.16164062e+02 7.95823853e+02 6.90088034e-01]	[5.29039124e+02 7.90814026e+02 7.18023956e-01]	[5.18687195e+02 7.77873840e+02 6.68279111e-01]	[4.31519226e+02 8.03461914e+02 7.14024186e-01]	[4.16116638e+02 7.93349792e+02 7.31642067e-01]	[4.39155090e+02 7.77832947e+02 7.59404957e-01]
[482.9805603 208.29600525 0.87177318]	[482.73968506 290.39923096 0.90920657]	[421.32095337 280.18304443 0.86323357]	[395.59747314 377.65570068 0.91194618]	[377.50003052 457.19787598 0.8827678 ]	[541.83117676 295.55889893 0.89909965]	[565.06109619 382.85073853 0.87728524]	[541.91094971 403.3840332 0.85356885]	[475.16897583 472.59335327 0.71926415]	[439.14312744 472.53079224 0.73888808]	[439.22097778 621.32476807 0.83225834]	[436.58868408 770.08905029 0.83261073]	[511.05102539 475.11016846 0.70676744]	[518.65612793 623.80645752 0.81532598]	[521.23822021 770.1159668 0.8550275 ]	[477.66323853 195.44117737 0.92189103]	[500.77590942 195.45854187 0.96937811]	[459.75143433 210.91641235 0.89566898]	[521.20800781 213.36116028 0.92451775]	[5.16173767e+02 7.95841064e+02 6.91883683e-01]	[5.29051025e+02 7.90824219e+02 7.18901217e-01]	[5.18727905e+02 7.80404663e+02 6.74473703e-01]	[4.31525116e+02 8.00988159e+02 7.17590511e-01]	[4.16119354e+02 7.93334290e+02 7.36726344e-01]	[4.39144653e+02 7.75363037e+02 7.59431064e-01]
[482.91049194 208.30130005 0.8832128 ]	[480.35614014 290.42053223 0.91139907]	[421.23770142 280.18112183 0.87182969]	[395.50500488 377.67648315 0.89843357]	[375.06533813 457.18206787 0.87535727]	[541.77960205 295.55770874 0.89519984]	[565.02758789 382.84939575 0.88733095]	[541.76184082 403.29696655 0.87233377]	[475.11035156 472.53900146 0.71410406]	[439.09091187 469.98190308 0.73509508]	[439.19033813 621.35296631 0.82926905]	[436.59109497 770.07611084 0.82980609]	[511.03536987 475.08422852 0.70349669]	[516.21923828 621.40313721 0.80538446]	[521.24157715 770.14782715 0.85525161]	[475.16842651 195.43405151 0.90820682]	[500.71990967 195.4601593 0.96296972]	[459.67910767 210.90710449 0.88368726]	[521.15875244 213.31539917 0.91843796]	[5.16139648e+02 7.95880676e+02 6.79785252e-01]	[5.29023804e+02 7.93252625e+02 7.17181861e-01]	[5.18757874e+02 7.80452026e+02 6.78443432e-01]	[4.31508972e+02 8.00999023e+02 7.09430814e-01]	[4.16105896e+02 7.93335693e+02 7.30079651e-01]	[4.39156067e+02 7.75344177e+02 7.62494802e-01]
[482.9102478 208.30075073 0.88316876]	[480.3578186 290.41726685 0.91116881]	[421.24038696 280.17736816 0.87230426]	[395.50460815 377.67440796 0.89847672]	[375.06948853 457.18252563 0.87484235]	[541.78027344 295.55718994 0.89510405]	[565.02288818 382.86196899 0.88635194]	[541.73602295 403.3067627 0.86952806]	[475.11166382 472.5413208 0.71457082]	[439.09121704 469.9838562 0.735304 ]	[439.19049072 621.35644531 0.82937443]	[436.59381104 767.69000244 0.83070457]	[511.03799438 475.08618164 0.70383596]	[516.21984863 621.40777588 0.80555534]	[521.24224854 770.1550293 0.85563564]	[475.1685791 195.43418884 0.90828902]	[500.71987915 195.46028137 0.96303666]	[459.67904663 210.90782166 0.88407767]	[521.15838623 213.31533813 0.91837347]	[5.16151855e+02 7.95892761e+02 6.78216994e-01]	[5.29033081e+02 7.93260437e+02 7.15381026e-01]	[5.18755920e+02 7.80463989e+02 6.81477964e-01]	[4.31506744e+02 8.00998352e+02 7.11007118e-01]	[4.16101166e+02 7.93330933e+02 7.31403530e-01]	[4.39159149e+02 7.75326111e+02 7.64470458e-01]
[482.831604 208.28491211 0.89406282]	[480.32565308 290.43136597 0.91901791]	[421.21029663 280.18658447 0.87312341]	[392.9692688 377.73150635 0.89290667]	[375.02005005 457.12286377 0.86440504]	[541.74121094 295.53222656 0.88793576]	[564.96563721 382.86819458 0.90621537]	[541.69708252 400.8302002 0.89245504]	[475.08807373 472.55447388 0.70866388]	[439.06832886 470.00894165 0.72807062]	[439.17312622 623.82525635 0.82351458]	[436.58926392 767.70257568 0.82894933]	[511.02984619 472.6048584 0.70444787]	[516.15484619 623.85632324 0.79867262]	[521.2208252 770.15313721 0.85062283]	[475.06652832 195.43302917 0.90011185]	[500.64666748 195.44468689 0.9469983 ]	[459.58828735 210.90815735 0.86203158]	[518.73352051 210.90852356 0.90107489]	[5.16147278e+02 7.95895325e+02 6.77156806e-01]	[5.29017639e+02 7.93261780e+02 7.16169059e-01]	[5.18718628e+02 7.80464172e+02 6.77048862e-01]	[4.31507538e+02 8.00997742e+02 7.10577488e-01]	[4.16100647e+02 7.93330994e+02 7.30110824e-01]	[4.39160522e+02 7.75333496e+02 7.62637734e-01]
[482.74975586 208.28216553 0.8967759 ]	[480.2180481 292.86993408 0.91617584]	[418.76025391 280.19857788 0.87548012]	[390.43917847 380.09759521 0.89201295]	[374.98141479 457.14254761 0.864856 ]	[539.3145752 295.54559326 0.88031167]	[564.8828125 382.83758545 0.92831266]	[536.68823242 400.80929565 0.85503221]	[470.01986694 475.09359741 0.70956898]	[436.58401489 472.54925537 0.71054286]	[439.1463623 623.85229492 0.83157647]	[436.58984375 770.08886719 0.82841241]	[506.0173645 475.11523438 0.72579473]	[516.11871338 623.87127686 0.80361879]	[521.21862793 770.15606689 0.85351813]	[470.0206604 195.45497131 0.8949374 ]	[498.17102051 195.44795227 0.92625779]	[457.12173462 210.90541077 0.84753877]	[516.12481689 210.87104797 0.86202359]	[5.16158813e+02 7.95892883e+02 6.80142224e-01]	[5.29029602e+02 7.93255127e+02 7.19801426e-01]	[5.18719604e+02 7.80463074e+02 6.80172682e-01]	[4.31499695e+02 8.00993591e+02 7.09312320e-01]	[4.16100342e+02 7.93330933e+02 7.28557169e-01]	[4.39176575e+02 7.75353699e+02 7.64959157e-01]
[480.2467041 208.34547424 0.89830065]	[480.1411438 290.44381714 0.90442872]	[418.69769287 280.19467163 0.87685233]	[385.34442139 377.7461853 0.90237767]	[369.94198608 457.14376831 0.85026062]	[539.20275879 295.5486145 0.86923599]	[564.85247803 382.81866455 0.93798459]	[531.58776855 400.84173584 0.8462649 ]	[469.97137451 477.61138916 0.72139049]	[434.10253906 472.60290527 0.70370924]	[439.08526611 623.86749268 0.82699895]	[436.5960083 770.08685303 0.83244401]	[505.98840332 477.637146 0.74034506]	[513.61871338 623.83740234 0.80393505]	[521.20349121 770.14453125 0.85481375]	[464.92947388 195.49121094 0.91407043]	[493.11062622 195.49401855 0.89264387]	[454.58947754 210.86431885 0.81377667]	[508.51391602 210.91584778 0.86892653]	[5.16198914e+02 7.95861511e+02 6.91067219e-01]	[5.29046326e+02 7.93214722e+02 7.23599255e-01]	[5.18676880e+02 7.80449280e+02 6.80106461e-01]	[4.31535736e+02 8.03479248e+02 7.15984941e-01]	[4.16134674e+02 7.93360352e+02 7.32306778e-01]	[4.39181213e+02 7.75344299e+02 7.70175815e-01]
[477.75067139 208.3553009 0.88816237]	[477.7149353 290.4239502 0.88665003]	[418.60919189 280.18273926 0.86995137]	[382.79760742 377.73010254 0.91387343]	[364.79980469 457.14541626 0.85543102]	[536.66033936 295.55438232 0.86229479]	[562.45684814 382.86407471 0.92853606]	[526.49951172 403.36407471 0.83751845]	[467.40509033 475.14901733 0.73135036]	[431.47631836 472.55227661 0.69055796]	[439.07247925 623.86828613 0.83908826]	[436.56533813 770.10064697 0.82711321]	[505.90771484 477.64044189 0.75475007]	[511.01785278 623.92987061 0.81941187]	[521.20629883 770.20587158 0.85541946]	[462.41748047 195.52145386 0.93936837]	[488.0090332 195.50570679 0.90142584]	[452.00094604 210.89112854 0.8053264 ]	[505.97180176 210.92781067 0.88976657]	[5.16219299e+02 7.95876831e+02 6.83790326e-01]	[5.29039062e+02 7.93231812e+02 7.17915118e-01]	[5.18683411e+02 7.83000488e+02 6.94531679e-01]	[4.31500061e+02 8.03467407e+02 7.25500226e-01]	[4.16104462e+02 7.93347839e+02 7.39952922e-01]	[4.39159546e+02 7.75361633e+02 7.74479151e-01]
[477.60067749 208.33508301 0.87122071]	[475.15762329 290.43243408 0.86088824]	[416.11782837 280.197052 0.85141939]	[380.34747314 377.67248535 0.91816056]	[362.27798462 459.60678101 0.87377453]	[529.06988525 295.56192017 0.86228424]	[562.32128906 385.33914185 0.89857423]	[526.44024658 410.93551636 0.81804621]	[464.85305786 472.55917358 0.74636173]	[426.36114502 467.47677612 0.70420748]	[436.68295288 621.39910889 0.82021201]	[436.56124878 770.08105469 0.82702315]	[503.4024353 475.10916138 0.77352518]	[506.01501465 621.40563965 0.81719887]	[521.19445801 770.22766113 0.85470784]	[462.30465698 195.50006104 0.96584928]	[485.41925049 195.49839783 0.93277347]	[446.96466064 210.86752319 0.80131453]	[503.48284912 210.91676331 0.90446639]	[5.16177490e+02 7.98360107e+02 6.70744538e-01]	[5.28995911e+02 7.93267639e+02 7.10221171e-01]	[5.18684875e+02 7.83030396e+02 7.01264679e-01]	[4.31518402e+02 8.00993225e+02 7.22932518e-01]	[4.16114960e+02 7.93343506e+02 7.41934717e-01]	[439.16714478 775.32714844 0.78097439]
[472.58248901 208.29402161 0.84869933]	[469.99130249 290.41815186 0.85051167]	[413.51931763 280.23254395 0.8248319 ]	[380.20666504 380.10525513 0.93112355]	[359.71939087 459.71588135 0.90598255]	[526.47442627 295.51605225 0.87817317]	[562.23760986 387.86419678 0.86872971]	[523.90032959 418.66149902 0.87913263]	[462.40335083 475.15774536 0.77100599]	[423.82763672 472.58050537 0.71508598]	[436.59576416 621.39605713 0.80770981]	[436.53945923 770.10961914 0.81812865]	[503.33306885 477.66531372 0.79269236]	[505.98147583 623.86047363 0.83350158]	[521.19958496 770.22070312 0.85910314]	[462.1975708 195.46472168 0.97087771]	[482.89642334 195.46534729 0.96185887]	[444.42843628 210.86489868 0.81186008]	[503.35720825 210.85058594 0.92070687]	[5.18664734e+02 7.98422668e+02 6.79608583e-01]	[5.29070801e+02 7.93290283e+02 7.08332956e-01]	[5.18678345e+02 7.83014587e+02 6.91420555e-01]	[4.31548737e+02 8.03507507e+02 7.10859537e-01]	[4.16134918e+02 7.95827576e+02 7.16966987e-01]	[4.39140686e+02 7.75365601e+02 7.60474563e-01]
[467.44793701 208.32106018 0.85741758]	[464.92285156 292.87734985 0.88088226]	[405.92700195 282.71258545 0.81218094]	[377.72454834 380.1852417 0.94376826]	[357.12890625 459.70089722 0.91255248]	[523.92773438 295.54940796 0.89831394]	[559.76348877 390.41677856 0.83980787]	[523.98187256 421.302948 0.87254506]	[462.29241943 477.61611938 0.78337115]	[421.3343811 472.57250977 0.73920602]	[431.51519775 623.83984375 0.79876113]	[434.08258057 770.17504883 0.81601065]	[500.88473511 477.68899536 0.78523064]	[505.87060547 621.40838623 0.84333205]	[521.19641113 770.20983887 0.8627978 ]	[459.72076416 195.43467712 0.96083921]	[482.75985718 195.45039368 0.97997582]	[441.86593628 210.85290527 0.83990037]	[500.88900757 210.8500061 0.92447186]	[5.16209412e+02 7.98430542e+02 6.84969485e-01]	[5.29038452e+02 7.93296082e+02 7.14307845e-01]	[5.18701477e+02 7.82997375e+02 6.96449935e-01]	[4.28993744e+02 8.03532166e+02 7.19228327e-01]	[4.16066986e+02 7.95859009e+02 7.16470122e-01]	[4.39144653e+02 7.77908508e+02 7.69873738e-01]
[462.3460083 208.3271637 0.89402735]	[462.21353149 292.93933105 0.92374015]	[400.7718811 285.23965454 0.84661025]	[375.12249756 380.15527344 0.91851741]	[352.02484131 459.82949829 0.86297697]	[521.23901367 295.56439209 0.89134961]	[549.56542969 387.9229126 0.8180384 ]	[529.02844238 439.29095459 0.87827182]	[459.81185913 477.64959717 0.78453934]	[421.18731689 475.17211914 0.74980044]	[426.42935181 623.79858398 0.81004715]	[434.04116821 770.16619873 0.8191902 ]	[500.7611084 477.67453003 0.76869863]	[503.39862061 623.84069824 0.8704406 ]	[521.18768311 770.24224854 0.85204107]	[454.61502075 195.42459106 0.91078871]	[480.16598511 195.46482849 0.96014458]	[439.15148926 210.85202026 0.86206746]	[498.24795532 210.92550659 0.90747017]	[5.16190125e+02 7.98445251e+02 6.72141075e-01]	[5.29018005e+02 7.93307983e+02 7.00956821e-01]	[5.18706665e+02 7.83040283e+02 6.84543371e-01]	[4.31477509e+02 8.03543762e+02 7.16086030e-01]	[4.16065552e+02 7.95881165e+02 7.08673835e-01]	[4.39118011e+02 7.77907043e+02 7.73885012e-01]
[462.19552612 208.35723877 0.89580131]	[459.69900513 292.9637146 0.92338687]	[398.24099731 285.25888062 0.85088897]	[372.44668579 380.19891357 0.88762897]	[344.33435059 459.68014526 0.86378992]	[518.74359131 295.54470825 0.87119609]	[546.91503906 390.42373657 0.83809757]	[536.63171387 444.42111206 0.83266026]	[459.66464233 477.67425537 0.78553474]	[418.76184082 477.62255859 0.76019275]	[423.85684204 623.86712646 0.83639556]	[434.02832031 770.15002441 0.81956637]	[498.22027588 477.74163818 0.7536211 ]	[503.35440063 623.85400391 0.87110937]	[521.18334961 770.25518799 0.85061723]	[449.48074341 195.48280334 0.89375317]	[477.63754272 195.48864746 0.92415559]	[436.61791992 210.89404297 0.83836436]	[495.6227417 210.90219116 0.87392491]	[5.16199829e+02 8.00912537e+02 6.68073833e-01]	[5.29024841e+02 7.93309692e+02 6.98767185e-01]	[5.18702637e+02 7.85477295e+02 6.85269475e-01]	[4.31473633e+02 8.03563293e+02 7.20344901e-01]	[4.16051788e+02 7.98355591e+02 7.08060145e-01]	[4.39120575e+02 7.77885986e+02 7.72057354e-01]
[462.19390869 210.76838684 0.89583498]	[459.69799805 292.95892334 0.9227711 ]	[398.24081421 285.25744629 0.85117638]	[372.44500732 380.19918823 0.88730228]	[344.3321228 459.68276978 0.86465096]	[518.74291992 295.53793335 0.87039065]	[546.91479492 390.42398071 0.83841228]	[534.18365479 444.43057251 0.83212864]	[459.66351318 477.67810059 0.78626245]	[418.75915527 477.62744141 0.76132923]	[423.85430908 623.86987305 0.83639157]	[434.0291748 770.14782715 0.82023323]	[498.22018433 477.74105835 0.75372237]	[503.35855103 623.87927246 0.87272173]	[521.18408203 770.26074219 0.85091662]	[449.48165894 195.48318481 0.89389378]	[477.63909912 195.48905945 0.9246152 ]	[436.61734009 210.8941803 0.83898872]	[495.62341309 210.90289307 0.87408054]	[5.16204407e+02 8.00918518e+02 6.70744598e-01]	[5.29026733e+02 7.93314514e+02 6.99340522e-01]	[5.18698364e+02 7.85483582e+02 6.87912583e-01]	[4.31476868e+02 8.03551880e+02 7.21994638e-01]	[4.16063660e+02 7.95891663e+02 7.11679578e-01]	[4.39121368e+02 7.77882263e+02 7.73432612e-01]
[459.6239624 210.78417969 0.89333248]	[459.58786011 292.97631836 0.90529823]	[398.13540649 285.28463745 0.84848201]	[364.84609985 380.19302368 0.88296771]	[341.67626953 459.70492554 0.89025235]	[516.13262939 295.58557129 0.85840535]	[544.39202881 387.86392212 0.87463909]	[539.16748047 451.99395752 0.82384193]	[457.15667725 477.60986328 0.74897778]	[418.65887451 475.16229248 0.75285113]	[423.83099365 623.85217285 0.83194649]	[434.03128052 770.11773682 0.81764323]	[493.12722778 477.61920166 0.7121886 ]	[503.34533691 623.88116455 0.87889165]	[521.18121338 770.24798584 0.84674805]	[444.31652832 195.51428223 0.92814797]	[469.99926758 195.51255798 0.89500546]	[431.54882812 210.86309814 0.80165982]	[485.49642944 210.91297913 0.88209236]	[5.16221252e+02 8.00915344e+02 6.78704739e-01]	[5.29045349e+02 7.93305237e+02 7.08215594e-01]	[5.18694397e+02 7.83034363e+02 6.87224746e-01]	[4.31477905e+02 8.03561890e+02 7.15904236e-01]	[4.16054962e+02 7.98361938e+02 7.08758473e-01]	[4.39131744e+02 7.77848877e+02 7.71016300e-01]
[454.53643799 208.32855225 0.85234034]	[452.04022217 292.98239136 0.86566597]	[393.07192993 285.33279419 0.80890286]	[359.70861816 380.23422241 0.93485057]	[336.56634521 459.83102417 0.90516055]	[506.00268555 295.57595825 0.87303638]	[541.81726074 392.99871826 0.88174886]	[539.31207275 457.11627197 0.86016887]	[452.02502441 475.15194702 0.72596073]	[416.05511475 475.12799072 0.71756339]	[421.34545898 623.84411621 0.83669543]	[431.56091309 770.07629395 0.81728601]	[487.94146729 475.15765381 0.72367942]	[503.23547363 621.36877441 0.86697197]	[521.17437744 770.16052246 0.85209262]	[441.69607544 195.47349548 0.96873534]	[462.40136719 195.48269653 0.95185906]	[423.9324646 210.83512878 0.80218065]	[482.83190918 210.84751892 0.91685009]	[5.18656189e+02 7.98360107e+02 7.03798115e-01]	[5.29059570e+02 7.93214294e+02 7.27639735e-01]	[5.18673828e+02 7.80460571e+02 6.79620028e-01]	[4.31508148e+02 8.03477661e+02 7.05638885e-01]	[4.16095123e+02 7.95850159e+02 7.10928202e-01]	[4.39126373e+02 7.75340698e+02 7.69923210e-01]
[452.08831787 208.32893372 0.85168982]	[452.03860474 292.97991943 0.86518943]	[393.06967163 285.32434082 0.80939275]	[359.7093811 380.23764038 0.93542874]	[336.57061768 459.82714844 0.90560687]	[506.00323486 295.5788269 0.87310791]	[541.81799316 393.00094604 0.88241631]	[539.31085205 457.11026001 0.85953635]	[452.01327515 477.61355591 0.72769058]	[416.04135132 475.15161133 0.71910489]	[421.33459473 623.85266113 0.83819658]	[431.55877686 767.7010498 0.81752509]	[487.93011475 477.61560059 0.72637922]	[503.2364502 621.37591553 0.86851525]	[521.17700195 770.15332031 0.85185093]	[441.69546509 195.47280884 0.9691416 ]	[462.40158081 195.48480225 0.95133525]	[423.93225098 210.83311462 0.80173725]	[482.83200073 210.85299683 0.91770589]	[5.18656677e+02 7.95891785e+02 7.05975950e-01]	[5.29059509e+02 7.90827209e+02 7.30748057e-01]	[5.18679504e+02 7.80454468e+02 6.79349363e-01]	[4.31503967e+02 8.03478210e+02 7.06094384e-01]	[4.16089386e+02 7.95849182e+02 7.11538494e-01]	[4.39125366e+02 7.75334045e+02 7.70471811e-01]
[446.96191406 208.33647156 0.85274887]	[446.8883667 292.99084473 0.8829304 ]	[387.89868164 287.82641602 0.80024636]	[357.21365356 380.3062439 0.93832326]	[334.04208374 462.26528931 0.89053553]	[503.48165894 295.6078186 0.8904531 ]	[541.7277832 393.03201294 0.86645621]	[539.29248047 457.20043945 0.87268972]	[446.97741699 475.10128784 0.73049939]	[413.4942627 475.11853027 0.70445889]	[421.31494141 621.3480835 0.82617736]	[434.02062988 767.6463623 0.8213352 ]	[485.40829468 475.08331299 0.74561387]	[500.79541016 618.82427979 0.85256588]	[521.17047119 770.11535645 0.84824312]	[439.22683716 195.44424438 0.95927531]	[462.26293945 195.46420288 0.97291934]	[421.39022827 210.86730957 0.83004904]	[482.70739746 210.86953735 0.92658067]	[5.16195190e+02 7.95860779e+02 7.09098339e-01]	[5.29039062e+02 7.90804871e+02 7.38055050e-01]	[5.18692322e+02 7.80401062e+02 6.77040875e-01]	[4.31524567e+02 8.00926575e+02 6.97994053e-01]	[4.16125305e+02 7.93356750e+02 7.21130669e-01]	[4.39137665e+02 7.75269714e+02 7.67412126e-01]
[444.36584473 210.77365112 0.88057685]	[444.31622314 292.99102783 0.90637708]	[382.855896 287.83639526 0.81499732]	[357.07293701 380.34884644 0.92130774]	[331.43896484 462.29074097 0.87292379]	[503.33587646 295.62020874 0.90439236]	[539.22192383 393.04431152 0.84412426]	[539.2598877 459.69793701 0.88374227]	[444.37750244 475.0899353 0.74339414]	[405.90673828 475.09899902 0.70222461]	[421.21591187 621.41430664 0.83291042]	[431.56112671 767.64886475 0.82045281]	[482.91281128 475.08782959 0.76186758]	[500.76278687 621.31719971 0.86240733]	[521.17193604 770.09906006 0.85366291]	[439.07467651 195.47711182 0.93911749]	[459.80715942 195.49571228 0.97120172]	[421.19381714 210.84895325 0.8532505 ]	[480.24633789 210.90986633 0.92888796]	[5.16219849e+02 7.95863831e+02 7.10821033e-01]	[5.29054077e+02 7.90801147e+02 7.40327656e-01]	[5.18707764e+02 7.77913940e+02 6.81728303e-01]	[4.31479095e+02 8.00931519e+02 6.84389353e-01]	[4.16084717e+02 7.93361328e+02 7.07570910e-01]	[4.39146027e+02 7.75285095e+02 7.70099640e-01]
[441.8684082 210.81619263 0.90565515]	[441.81182861 292.96554565 0.92017698]	[380.30929565 287.82885742 0.84091711]	[356.98254395 380.32855225 0.91795731]	[323.82659912 462.30645752 0.87505788]	[500.82495117 295.58233643 0.90478665]	[536.66143799 395.49334717 0.82608557]	[539.28295898 459.65701294 0.8894968 ]	[441.91156006 470.03482056 0.74763137]	[403.33096313 472.52597046 0.71267557]	[421.16830444 621.34295654 0.82446384]	[431.55688477 767.62060547 0.81918466]	[482.82189941 470.00341797 0.76166743]	[500.70223999 621.28222656 0.8478356 ]	[521.16796875 767.6706543 0.85775328]	[436.56088257 195.4899292 0.91963458]	[459.68029785 195.51309204 0.96805906]	[418.69174194 210.80635071 0.86856413]	[480.13018799 210.90405273 0.91557121]	[5.16220581e+02 7.95856567e+02 7.15165734e-01]	[5.29062805e+02 7.90789062e+02 7.40222633e-01]	[5.18698486e+02 7.77830505e+02 6.81862175e-01]	[4.31503448e+02 8.00913757e+02 6.83772564e-01]	[4.16107666e+02 7.93347534e+02 7.08272934e-01]	[4.39129578e+02 7.72834045e+02 7.66464412e-01]
[441.76599121 210.83172607 0.91338742]	[441.70095825 293.00839233 0.92846191]	[380.2149353 287.86105347 0.85003215]	[354.5213623 380.31729126 0.90157884]	[321.29693604 462.20776367 0.88869375]	[500.71600342 295.59228516 0.89506114]	[531.52886963 395.5239563 0.84031463]	[539.22424316 459.67971802 0.89198482]	[441.81533813 475.08718872 0.75976682]	[400.83459473 475.0954895 0.72958738]	[421.14492798 621.30773926 0.83232558]	[431.53985596 767.64111328 0.81430352]	[482.77124023 472.57647705 0.76493597]	[500.64620972 621.38751221 0.84973562]	[521.17779541 767.70178223 0.86593246]	[431.55245972 195.52319336 0.90065944]	[459.58905029 195.53277588 0.94288236]	[418.5402832 210.87231445 0.85687864]	[477.63851929 210.91000366 0.89555585]	[5.18710632e+02 7.98363831e+02 7.11254656e-01]	[5.31580078e+02 7.90820251e+02 7.27884352e-01]	[5.18697327e+02 7.77861633e+02 6.85456872e-01]	[4.31511841e+02 8.00999084e+02 6.91749752e-01]	[4.16118927e+02 7.95835693e+02 7.05325186e-01]	[4.39117523e+02 7.75269958e+02 7.58411944e-01]
[439.29428101 210.86436462 0.9138605 ]	[439.22659302 295.41912842 0.93516809]	[377.73953247 290.38244629 0.85810834]	[351.96609497 382.76580811 0.87263727]	[318.78027344 462.2635498 0.90506804]	[498.25250244 295.59036255 0.88169551]	[526.46551514 393.04046631 0.84972489]	[539.17987061 459.70523071 0.89294159]	[441.7164917 475.14337158 0.77208066]	[400.73486328 477.62219238 0.75027078]	[418.75119019 618.84515381 0.82145989]	[434.03060913 767.58734131 0.80936348]	[480.37179565 475.07843018 0.75906253]	[500.64889526 621.39154053 0.84758002]	[521.17382812 767.7008667 0.86798739]	[426.43243408 195.56558228 0.89269167]	[454.61599731 195.56256104 0.89908528]	[416.07803345 210.8815918 0.83745086]	[470.04656982 210.87811279 0.86079204]	[5.18671753e+02 7.95893677e+02 7.07399607e-01]	[5.31559021e+02 7.90819702e+02 7.27481544e-01]	[5.18709229e+02 7.77858337e+02 6.86613321e-01]	[4.34041473e+02 8.00937317e+02 6.88289642e-01]	[4.16167053e+02 7.95793457e+02 7.09300220e-01]	[4.39164795e+02 7.72774841e+02 7.52458215e-01]
[439.08602905 210.90748596 0.91016424]	[439.09225464 295.4090271 0.91650611]	[377.62820435 290.36154175 0.85593033]	[349.37554932 382.72424316 0.86374354]	[318.64602661 462.2416687 0.91995108]	[495.66516113 295.60040283 0.864007 ]	[523.97052002 392.97869873 0.86600697]	[534.10217285 459.74786377 0.87854874]	[439.29290771 475.12136841 0.77987075]	[400.68005371 477.61865234 0.76440734]	[418.74597168 621.30541992 0.82947278]	[434.03515625 767.61962891 0.80636609]	[480.26651001 472.5647583 0.75454473]	[498.15255737 621.34997559 0.82986766]	[521.16760254 770.11505127 0.86654162]	[423.7772522 195.6015625 0.92213929]	[449.45828247 195.58842468 0.88390625]	[411.02435303 210.88592529 0.80866086]	[464.95675659 210.90667725 0.88588381]	[5.18678772e+02 7.98441040e+02 7.06048846e-01]	[5.31569885e+02 7.93256226e+02 7.26597428e-01]	[5.18720459e+02 7.77914246e+02 6.91017628e-01]	[4.31557098e+02 8.00957031e+02 6.86575174e-01]	[4.16150452e+02 7.95809204e+02 7.08590388e-01]	[4.39169098e+02 7.72814270e+02 7.48535454e-01]
[436.59161377 210.89479065 0.89268517]	[436.66622925 295.40969849 0.90837216]	[377.58587646 290.35617065 0.85123402]	[344.32952881 382.77685547 0.86553323]	[318.56945801 462.26907349 0.92383641]	[493.10827637 295.59906006 0.85919952]	[523.84869385 390.44125366 0.87926054]	[529.05273438 459.67349243 0.88796246]	[439.20825195 477.63113403 0.79303735]	[400.61972046 477.68075562 0.77583003]	[418.72186279 621.35955811 0.83017701]	[434.02960205 767.59472656 0.80671751]	[480.17770386 475.10171509 0.7526384 ]	[495.59545898 618.77246094 0.79851878]	[521.16461182 767.6395874 0.86795878]	[421.29229736 195.59526062 0.94632423]	[444.41650391 195.57759094 0.90509635]	[408.45651245 210.86802673 0.79502928]	[464.81747437 210.86933899 0.89816511]	[5.18653931e+02 7.98387146e+02 7.15370476e-01]	[5.31572998e+02 7.90819824e+02 7.37985730e-01]	[5.18738403e+02 7.75309204e+02 7.06482232e-01]	[4.34046112e+02 7.98440918e+02 6.99470758e-01]	[4.18562592e+02 7.93345276e+02 7.26041377e-01]	[4.39179535e+02 7.72774109e+02 7.51782119e-01]
[431.48312378 210.88600159 0.8693732 ]	[434.08279419 295.42471313 0.89297736]	[375.08016968 290.35803223 0.83463013]	[339.31109619 382.86715698 0.88615441]	[316.06237793 462.21185303 0.91862363]	[487.97357178 295.61447144 0.86638796]	[521.33056641 390.44796753 0.88563275]	[528.96356201 459.76501465 0.89695317]	[439.06930542 475.14227295 0.76927727]	[398.20996094 477.66925049 0.77434635]	[418.71154785 621.36645508 0.83538258]	[431.53890991 767.61602783 0.80656725]	[477.62173462 472.54077148 0.72282296]	[493.08676147 618.75268555 0.80411595]	[521.19470215 767.70379639 0.87721646]	[418.79995728 195.5980835 0.95233244]	[441.80075073 195.56660461 0.95262593]	[403.37322998 213.29904175 0.81721812]	[462.27310181 210.85664368 0.92034483]	[5.16190735e+02 7.98419006e+02 7.06434071e-01]	[5.31559937e+02 7.93255127e+02 7.24384904e-01]	[5.21183289e+02 7.77848206e+02 6.92808628e-01]	[4.34032196e+02 7.98391846e+02 7.02168882e-01]	[4.16158844e+02 7.93321716e+02 7.27402508e-01]	[4.39151672e+02 7.72789795e+02 7.43253350e-01]
[428.91412354 210.89909363 0.87209082]	[431.48602295 295.40753174 0.87651646]	[374.99487305 290.37167358 0.821087 ]	[339.26046753 385.29571533 0.89496219]	[315.95669556 462.27481079 0.89792168]	[485.43234253 295.59439087 0.87843561]	[521.29321289 393.00439453 0.88882458]	[526.47729492 459.66369629 0.90265334]	[436.69897461 475.07662964 0.75625509]	[398.17590332 477.63973999 0.76580614]	[418.69293213 621.34191895 0.83321768]	[431.54104614 767.59924316 0.80831188]	[475.17184448 469.97860718 0.72299385]	[490.55212402 613.68237305 0.79794413]	[521.18493652 767.63140869 0.87132525]	[418.72171021 195.5881958 0.94577485]	[441.7333374 195.57609558 0.95779479]	[403.28695679 210.92681885 0.82322675]	[459.84661865 210.90228271 0.92796421]	[5.16179138e+02 7.98416748e+02 7.14807093e-01]	[5.31567017e+02 7.93241821e+02 7.30669200e-01]	[5.18776550e+02 7.75289856e+02 6.97978079e-01]	[4.34068939e+02 7.95891479e+02 7.05793619e-01]	[4.18583496e+02 7.93292847e+02 7.36170709e-01]	[4.39147919e+02 7.72782227e+02 7.39681721e-01]
[426.35586548 210.92733765 0.88642001]	[426.45370483 295.40542603 0.87963396]	[369.98580933 290.40951538 0.80982065]	[339.20425415 385.30880737 0.89658946]	[315.92047119 462.26318359 0.89713866]	[485.39053345 295.58477783 0.8831594 ]	[521.23345947 393.01919556 0.88597906]	[526.42498779 459.68765259 0.91211587]	[436.64422607 475.0793457 0.74882412]	[398.13305664 477.650177 0.76412672]	[418.71218872 623.81768799 0.83804595]	[431.53024292 767.62072754 0.80862015]	[475.09796143 469.98294067 0.71483529]	[493.06759644 616.23364258 0.79425639]	[521.20355225 767.54241943 0.86695659]	[418.62896729 195.62904358 0.92993611]	[439.32211304 195.58776855 0.9546715 ]	[400.81201172 213.31956482 0.86220849]	[459.76144409 210.88186646 0.92212284]	[5.16179626e+02 7.98426208e+02 7.20916450e-01]	[5.31591003e+02 7.93224121e+02 7.31791735e-01]	[5.21207520e+02 7.72742188e+02 7.21984088e-01]	[4.34048126e+02 7.98351624e+02 7.06151247e-01]	[4.18568726e+02 7.93297974e+02 7.33436942e-01]	[4.39135925e+02 7.72808472e+02 7.37991333e-01]
[423.85491943 213.31278992 0.90449101]	[426.34771729 295.42596436 0.89558816]	[367.40737915 292.91357422 0.81551999]	[339.18591309 382.8666687 0.90586662]	[313.49581909 462.26998901 0.89054304]	[482.94152832 295.57891846 0.88956559]	[521.17199707 393.00854492 0.87402445]	[524.003479 459.66781616 0.92122871]	[436.56848145 472.55462646 0.73225552]	[398.06045532 475.15524292 0.74455887]	[418.69851685 623.82513428 0.83885264]	[431.5546875 767.58978271 0.80563366]	[472.556427 467.45578003 0.71206242]	[490.57498169 613.70788574 0.79060912]	[521.21282959 765.05767822 0.86088628]	[418.54782104 198.01698303 0.90949285]	[439.2444458 195.60514832 0.94926989]	[400.70654297 213.32662964 0.87534022]	[459.70535278 210.91038513 0.92163253]	[5.16148499e+02 7.98386353e+02 7.36247718e-01]	[5.31592651e+02 7.90810852e+02 7.46178448e-01]	[5.21248840e+02 7.70265808e+02 7.44870722e-01]	[4.34049713e+02 7.95860657e+02 7.07934916e-01]	[4.18571228e+02 7.93262085e+02 7.37800479e-01]	[4.39168549e+02 7.72768311e+02 7.43045688e-01]
[423.79290771 213.33361816 0.91600716]	[423.88760376 295.42605591 0.90118229]	[364.88153076 292.94754028 0.82234859]	[339.16293335 385.32574463 0.90336144]	[313.44332886 462.21908569 0.88390744]	[482.88201904 295.5664978 0.8945393 ]	[518.77252197 392.9855957 0.86346495]	[523.96813965 459.71591187 0.92596066]	[436.54180908 472.56655884 0.72794211]	[398.04049683 477.61651611 0.73839855]	[418.68740845 623.81768799 0.8354584 ]	[431.54693604 767.58087158 0.8055284 ]	[472.51754761 467.46435547 0.70956635]	[490.53741455 613.67279053 0.79351979]	[521.22839355 765.04571533 0.85983348]	[416.1171875 198.04006958 0.8998704 ]	[439.19525146 195.61422729 0.94745231]	[400.63372803 213.31878662 0.86756933]	[459.66485596 213.28964233 0.91942805]	[5.16127441e+02 7.98413147e+02 7.34529614e-01]	[5.31579895e+02 7.90828430e+02 7.37920821e-01]	[5.21273071e+02 7.70257202e+02 7.36516237e-01]	[4.34042908e+02 7.95827942e+02 7.02320039e-01]	[4.18566467e+02 7.93238953e+02 7.32733667e-01]	[4.39168030e+02 7.72759460e+02 7.37720907e-01]
[423.79269409 213.33381653 0.91618085]	[423.88754272 295.42633057 0.90088797]	[364.87997437 292.94976807 0.82324409]	[339.16009521 385.32577515 0.90387809]	[313.44451904 462.22091675 0.88356191]	[482.88241577 295.56585693 0.89426041]	[518.77215576 392.98931885 0.86409354]	[523.96539307 459.71353149 0.92646325]	[436.54000854 472.56002808 0.72583973]	[398.03713989 477.6159668 0.73681188]	[418.68655396 623.81036377 0.83456469]	[434.01098633 767.60552979 0.80744803]	[472.52355957 467.45037842 0.70994985]	[490.54019165 613.6895752 0.79284066]	[521.22637939 765.05157471 0.85900331]	[416.11691284 198.04090881 0.89963424]	[439.19543457 195.61503601 0.94707471]	[400.63366699 213.32002258 0.86707491]	[459.66607666 213.29081726 0.91992146]	[5.16125244e+02 7.98416809e+02 7.35457301e-01]	[5.31575134e+02 7.90830444e+02 7.38641679e-01]	[5.21267395e+02 7.70267456e+02 7.34512210e-01]	[4.34032532e+02 7.95873901e+02 6.96764886e-01]	[4.16165436e+02 7.93274231e+02 7.28530586e-01]	[4.39180450e+02 7.72791687e+02 7.41738558e-01]
[421.3878479 213.35256958 0.92124557]	[423.86422729 295.43991089 0.90739548]	[364.85223389 292.95153809 0.8273567 ]	[339.11828613 385.36965942 0.90319204]	[310.94403076 462.25994873 0.87720525]	[482.86105347 295.58843994 0.89927733]	[518.73883057 392.96865845 0.85571313]	[523.88330078 459.60623169 0.92050844]	[436.54541016 472.57427979 0.72744542]	[398.04229736 477.62191772 0.73897552]	[418.69216919 623.82324219 0.8361097 ]	[434.01504517 767.59875488 0.80822361]	[472.53344727 467.47045898 0.70783859]	[490.55685425 616.20697021 0.79151773]	[521.23199463 765.04406738 0.86172843]	[416.07846069 198.06201172 0.89042407]	[439.16168213 195.62391663 0.94117939]	[400.60562134 213.31178284 0.86218715]	[459.62481689 210.92152405 0.91604638]	[5.16122864e+02 7.98420410e+02 7.38928199e-01]	[5.31576111e+02 7.90831177e+02 7.39417911e-01]	[5.21270142e+02 7.70249939e+02 7.39951253e-01]	[4.34027100e+02 7.95851196e+02 7.02410877e-01]	[4.16159546e+02 7.93253906e+02 7.33382165e-01]	[4.39190186e+02 7.72780396e+02 7.44430006e-01]
[421.36572266 213.35940552 0.92513001]	[423.83883667 295.44711304 0.91255176]	[364.82214355 292.96078491 0.83049846]	[339.08444214 385.35934448 0.90527886]	[310.94775391 462.25076294 0.8808949 ]	[482.82922363 295.59008789 0.90194893]	[518.69165039 390.5083313 0.84380931]	[523.82678223 457.17095947 0.90498596]	[436.53384399 475.07672119 0.72935188]	[398.02972412 477.64489746 0.74270111]	[418.68655396 623.84771729 0.8372227 ]	[434.01168823 767.61676025 0.80676562]	[470.03427124 469.97488403 0.70874459]	[490.53591919 616.24353027 0.79195261]	[521.19781494 765.08227539 0.86051005]	[416.05303955 198.05635071 0.88832116]	[439.14709473 195.62301636 0.94142944]	[398.25286865 213.28921509 0.87019128]	[459.60610962 213.29856873 0.91532326]	[5.16164551e+02 7.98443176e+02 7.41435885e-01]	[5.31592834e+02 7.93222351e+02 7.41663337e-01]	[5.21190308e+02 7.70283569e+02 7.39722490e-01]	[4.34027466e+02 7.95880920e+02 7.05891550e-01]	[4.16152802e+02 7.93279114e+02 7.37435400e-01]	[4.39194183e+02 7.72791565e+02 7.43328512e-01]
[421.34866333 213.37362671 0.92897594]	[423.80938721 295.45449829 0.91691822]	[364.78561401 292.96484375 0.83340311]	[339.06970215 385.33737183 0.91011983]	[310.92785645 462.24395752 0.87867802]	[482.80432129 295.6038208 0.90360522]	[518.66241455 390.45233154 0.83501148]	[523.76220703 457.13708496 0.89764011]	[434.06143188 472.58816528 0.72732818]	[395.62722778 477.62442017 0.7363711 ]	[418.69320679 623.85437012 0.83941686]	[434.01712036 767.61273193 0.80797291]	[469.96881104 467.48800659 0.71152663]	[490.51260376 616.23657227 0.79298025]	[521.19036865 767.50561523 0.864784 ]	[416.0317688 198.06350708 0.88276327]	[439.13726807 195.63279724 0.93609858]	[398.24060059 210.92451477 0.86835706]	[459.59609985 213.30368042 0.9154799 ]	[5.16180054e+02 8.00911987e+02 7.37424076e-01]	[5.31592468e+02 7.93225098e+02 7.42392242e-01]	[5.21194031e+02 7.70313599e+02 7.37263262e-01]	[4.31550720e+02 7.95874512e+02 7.08049595e-01]	[4.16139404e+02 7.93272278e+02 7.39793777e-01]	[4.39207092e+02 7.72781433e+02 7.48978436e-01]
[421.33493042 213.38162231 0.93185985]	[423.79873657 295.44168091 0.91551936]	[364.77755737 292.95175171 0.83296013]	[339.05709839 385.31286621 0.91197497]	[310.91412354 462.24407959 0.87694126]	[482.78573608 295.5925293 0.90380025]	[518.65026855 390.41848755 0.82456553]	[521.36791992 457.15267944 0.89402771]	[434.05960083 472.59130859 0.72654068]	[395.62417603 477.6395874 0.73703486]	[418.69223022 621.40582275 0.83690971]	[434.02404785 767.61029053 0.81180817]	[469.96060181 467.48565674 0.71104759]	[488.0055542 613.69970703 0.79712546]	[521.18133545 767.52392578 0.86187977]	[413.59890747 198.07246399 0.87804472]	[439.12390137 195.64074707 0.93120849]	[398.23410034 213.28762817 0.86247396]	[459.5920105 213.29922485 0.91187495]	[5.16198792e+02 8.00918884e+02 7.33876944e-01]	[5.31604248e+02 7.93220459e+02 7.40166366e-01]	[5.18779236e+02 7.72719482e+02 7.28262663e-01]	[4.31543304e+02 7.98359497e+02 7.06298888e-01]	[4.16123779e+02 7.93290283e+02 7.37713575e-01]	[4.39212067e+02 7.72781860e+02 7.56270170e-01]
[421.33383179 213.38745117 0.93297076]	[423.8001709 295.44100952 0.91589713]	[364.77026367 292.93441772 0.83212882]	[339.04754639 385.31906128 0.91387039]	[310.88970947 462.23764038 0.8745597 ]	[482.79190063 295.60668945 0.90402943]	[518.63989258 390.43704224 0.8222295 ]	[521.33557129 457.13577271 0.89111745]	[434.02603149 472.57580566 0.72197992]	[395.60671997 477.62640381 0.73162127]	[418.65570068 623.87103271 0.8338052 ]	[434.02243042 767.62353516 0.80938077]	[467.46520996 467.46768188 0.7155692 ]	[487.95083618 613.69268799 0.80411565]	[521.18365479 767.52581787 0.86355358]	[413.59753418 198.07713318 0.87769812]	[439.12527466 197.99682617 0.93149626]	[398.23052979 213.29055786 0.86127812]	[459.59283447 213.30480957 0.91329265]	[5.16191040e+02 8.00936096e+02 7.40475595e-01]	[5.31599243e+02 7.93230774e+02 7.45743990e-01]	[5.21191956e+02 7.72712219e+02 7.33363509e-01]	[4.31509705e+02 7.98442993e+02 7.07977951e-01]	[4.16088531e+02 7.93339722e+02 7.33930588e-01]	[4.39217316e+02 7.72795044e+02 7.52322435e-01]
[421.33444214 213.39428711 0.93403608]	[423.79629517 295.43963623 0.91657132]	[364.77215576 292.9201355 0.83047807]	[336.70556641 382.87338257 0.91678566]	[310.87557983 462.21469116 0.87173599]	[482.7817688 295.61523438 0.90470457]	[516.19909668 390.43041992 0.81946778]	[521.29858398 454.64324951 0.87637585]	[431.56005859 472.5617981 0.71925038]	[395.59411621 477.62219238 0.72903079]	[418.64868164 623.86706543 0.8342129 ]	[434.01989746 767.6315918 0.80823064]	[467.43774414 467.46929932 0.71763134]	[485.47949219 611.17572021 0.81173366]	[521.17871094 767.48803711 0.85594332]	[413.59661865 198.08424377 0.87670469]	[439.12545776 198.00064087 0.93205118]	[398.23251343 213.29592896 0.86177564]	[459.59729004 213.30413818 0.914693 ]	[5.16185059e+02 8.00916809e+02 7.41176784e-01]	[5.31600098e+02 7.90826111e+02 7.48463988e-01]	[5.21187500e+02 7.70297791e+02 7.37837791e-01]	[4.31506653e+02 8.00989441e+02 7.15951204e-01]	[4.16070831e+02 7.95817139e+02 7.31577218e-01]	[4.39211914e+02 7.72807800e+02 7.52618551e-01]
[421.35739136 213.38349915 0.93226945]	[423.78649902 295.44238281 0.91815865]	[362.32974243 292.91003418 0.83293724]	[336.66299438 382.85461426 0.91764015]	[308.3692627 462.2303772 0.87232214]	[482.78808594 295.63189697 0.90738332]	[516.15637207 390.44107056 0.81464154]	[521.29589844 454.63314819 0.87581837]	[431.53860474 475.09890747 0.72188771]	[395.57684326 477.68457031 0.73589194]	[418.64541626 623.89471436 0.83455741]	[434.02902222 767.64971924 0.80728018]	[467.41577148 470.01705933 0.71556282]	[485.47805786 616.20269775 0.81533843]	[521.21551514 767.48297119 0.86315608]	[416.03979492 198.07342529 0.88309205]	[439.14328003 195.63838196 0.94038558]	[398.25244141 213.28465271 0.86164051]	[459.61734009 210.92214966 0.91577566]	[5.16152710e+02 7.98441162e+02 7.40002990e-01]	[5.31605225e+02 7.93213928e+02 7.43644893e-01]	[5.21264221e+02 7.70296326e+02 7.47438729e-01]	[4.31493835e+02 8.01002625e+02 7.24282622e-01]	[4.16063904e+02 7.95813843e+02 7.36076713e-01]	[4.39222809e+02 7.72825623e+02 7.54029095e-01]
[421.37051392 213.3729248 0.92962158]	[423.78805542 295.44418335 0.91843414]	[362.3286438 292.88967896 0.83009434]	[336.63214111 382.84402466 0.92139786]	[305.84973145 462.22750854 0.87440884]	[482.79605103 295.65585327 0.90799284]	[516.13555908 390.4510498 0.81450135]	[521.25378418 454.64691162 0.87366903]	[431.49484253 472.58996582 0.71887845]	[395.54455566 477.66091919 0.73065418]	[418.63442993 623.8961792 0.83541143]	[434.04476929 767.64807129 0.80869466]	[467.39556885 467.48947144 0.7196576 ]	[485.42214966 613.71435547 0.82054752]	[521.21661377 765.06329346 0.85976702]	[416.05633545 198.06964111 0.88615072]	[439.15405273 195.63449097 0.94320279]	[398.27102661 213.29302979 0.85749304]	[459.63034058 210.92066956 0.91878593]	[5.16137451e+02 7.98427795e+02 7.45254815e-01]	[5.31590515e+02 7.90820496e+02 7.47641444e-01]	[5.21274170e+02 7.70267151e+02 7.47796237e-01]	[4.31484924e+02 8.03514771e+02 7.25780368e-01]	[4.16047882e+02 7.95854065e+02 7.33341098e-01]	[4.39240051e+02 7.72822876e+02 7.56093860e-01]
[421.37719727 213.36439514 0.9278034 ]	[423.77853394 295.43670654 0.91887999]	[362.31866455 292.86987305 0.82939148]	[336.61117554 382.81954956 0.92121691]	[305.78152466 459.81066895 0.88777679]	[482.78430176 297.99502563 0.90815991]	[516.13122559 390.45074463 0.81361198]	[521.23736572 454.61065674 0.87072903]	[428.98669434 472.57318115 0.71581435]	[395.50445557 477.65786743 0.72318196]	[418.60632324 623.8861084 0.83805561]	[434.03900146 767.65240479 0.80769962]	[464.94522095 467.46994019 0.72570235]	[482.9659729 613.65020752 0.83143783]	[521.21618652 765.08551025 0.86088109]	[416.06738281 198.05671692 0.88998181]	[439.16665649 195.62930298 0.94586545]	[398.28076172 213.29983521 0.85903192]	[459.6522522 213.29530334 0.92195308]	[5.16124878e+02 7.98427795e+02 7.33789444e-01]	[5.31575989e+02 7.90823669e+02 7.40059435e-01]	[5.21276428e+02 7.70294250e+02 7.41280794e-01]	[4.31498962e+02 8.03510132e+02 7.26582706e-01]	[4.16048828e+02 7.95852112e+02 7.33560383e-01]	[4.39237457e+02 7.72831543e+02 7.55521894e-01]
[421.39324951 213.359375 0.92446429]	[423.76773071 295.43695068 0.91817665]	[362.31762695 290.42224121 0.82732624]	[336.57067871 382.75704956 0.92534357]	[303.28533936 459.80639648 0.89030695]	[482.76626587 298.02352905 0.90676153]	[516.13702393 392.96640015 0.81718516]	[521.24298096 454.57427979 0.86449498]	[428.93353271 475.10934448 0.71970105]	[393.03643799 477.70013428 0.71839368]	[418.60046387 623.96295166 0.83717209]	[434.03488159 767.60955811 0.80664337]	[464.90710449 470.01672363 0.73118544]	[485.38238525 618.79956055 0.83509874]	[521.22967529 767.56109619 0.86628181]	[416.08166504 198.05059814 0.89344341]	[439.17919922 195.62515259 0.94873822]	[400.60592651 213.30566406 0.86064756]	[459.66687012 213.3001709 0.92489761]	[5.16120850e+02 7.98432922e+02 7.05057800e-01]	[5.31576416e+02 7.93227417e+02 7.14218140e-01]	[5.21275452e+02 7.72795837e+02 7.11772978e-01]	[4.31537231e+02 8.00973450e+02 7.15904295e-01]	[4.16091339e+02 7.95799744e+02 7.39866853e-01]	[4.39226379e+02 7.72784973e+02 7.50627637e-01]
[421.40139771 213.36412048 0.9254247 ]	[423.7711792 295.4335022 0.91697776]	[362.31790161 290.41122437 0.82628524]	[336.54534912 382.7416687 0.91824573]	[303.20440674 459.75924683 0.89101243]	[482.76971436 298.0324707 0.9072274 ]	[516.1192627 392.99725342 0.81847572]	[521.23620605 454.57992554 0.86419916]	[428.95620728 475.10528564 0.71721447]	[395.49020386 477.69778442 0.71964896]	[418.56140137 623.9019165 0.84157491]	[434.0375061 767.55108643 0.80056447]	[464.90548706 470.01586914 0.72971582]	[482.9347229 618.82281494 0.85550034]	[521.18096924 765.04614258 0.84102118]	[416.09222412 198.05184937 0.89443696]	[439.1918335 195.62536621 0.9490788 ]	[400.62322998 213.31152344 0.85616934]	[459.68795776 213.29576111 0.92711174]	[5.16177185e+02 8.00966980e+02 7.30369389e-01]	[5.34110413e+02 7.93247253e+02 7.30306506e-01]	[5.21192688e+02 7.70237549e+02 7.28989661e-01]	[4.31554962e+02 8.00974548e+02 7.19389915e-01]	[4.16084534e+02 7.95790344e+02 7.47422576e-01]	[4.39242889e+02 7.72715027e+02 7.59543002e-01]
[423.77932739 213.36238098 0.92378128]	[421.40270996 295.43670654 0.91759205]	[362.30551147 290.41482544 0.82856643]	[336.5184021 380.34701538 0.91588545]	[300.72888184 459.7232666 0.8933804 ]	[482.76364136 298.04211426 0.9076888 ]	[513.63885498 393.00540161 0.81871295]	[521.23565674 454.56912231 0.86372852]	[428.91986084 475.07659912 0.71909791]	[393.04446411 477.65853882 0.71889031]	[416.16427612 623.88684082 0.83724475]	[434.03494263 767.50787354 0.7974667 ]	[464.87106323 469.99014282 0.73690927]	[482.85345459 618.76330566 0.86238098]	[518.67962646 759.91339111 0.80546385]	[416.10092163 198.05122375 0.89560872]	[439.20315552 195.62461853 0.94903898]	[400.62197876 213.32164001 0.86112422]	[459.69454956 213.29608154 0.92673707]	[5.16165100e+02 8.00914978e+02 7.49334633e-01]	[5.34111633e+02 7.90790588e+02 7.51793742e-01]	[5.16178833e+02 7.67659790e+02 7.32126117e-01]	[4.34047577e+02 8.00958069e+02 7.24380970e-01]	[4.16100983e+02 7.93356079e+02 7.59879768e-01]	[4.39240448e+02 7.70268616e+02 7.70005345e-01]
[423.77645874 213.36343384 0.92407429]	[423.76675415 295.42596436 0.91617036]	[362.30944824 290.40087891 0.82674432]	[336.51745605 380.34747314 0.9154247 ]	[300.72613525 459.72589111 0.8937639 ]	[482.76586914 298.03173828 0.90863049]	[513.64105225 393.01565552 0.82049799]	[521.2387085 454.57156372 0.86392903]	[428.90393066 472.59368896 0.71911597]	[393.03601074 477.652771 0.71699655]	[416.1605835 623.890625 0.83576715]	[434.04138184 767.51647949 0.79854143]	[464.86535645 469.96298218 0.73844004]	[482.8503418 618.75689697 0.86282897]	[518.67462158 759.91809082 0.80495745]	[416.10101318 198.05128479 0.89547217]	[439.20349121 195.62538147 0.94914436]	[400.62814331 213.32156372 0.85985816]	[459.6958313 213.2960968 0.92698222]	[5.16167908e+02 8.00914185e+02 7.49822676e-01]	[5.34111694e+02 7.90791321e+02 7.52127886e-01]	[5.16168335e+02 7.67665588e+02 7.32429028e-01]	[4.34044800e+02 8.00965454e+02 7.23481774e-01]	[4.16100708e+02 7.93362976e+02 7.57511020e-01]	[4.39246674e+02 7.70279663e+02 7.68655121e-01]
[423.7828064 213.37243652 0.92568159]	[421.39190674 295.43386841 0.91911054]	[362.28381348 290.40710449 0.82973218]	[336.49765015 380.34527588 0.91547143]	[300.64886475 459.70132446 0.90386003]	[482.75445557 298.04052734 0.90825164]	[513.62371826 393.02822876 0.82337809]	[521.25054932 454.58102417 0.86751777]	[428.94039917 472.53643799 0.71729767]	[393.07321167 475.15472412 0.71342355]	[416.10821533 623.80645752 0.82545984]	[434.02349854 767.49212646 0.7929399 ]	[464.87200928 467.44830322 0.73989475]	[482.78244019 616.20031738 0.86714137]	[513.57318115 754.80407715 0.79218489]	[416.10577393 198.05625916 0.89494723]	[439.21051025 195.63597107 0.94857973]	[400.63079834 213.32371521 0.85724092]	[459.69784546 213.31030273 0.92987192]	[5.13620117e+02 7.95833557e+02 7.55866170e-01]	[5.31539734e+02 7.90675598e+02 7.57146060e-01]	[5.08514435e+02 7.67505859e+02 7.52379417e-01]	[4.34027618e+02 8.00976990e+02 7.16266334e-01]	[4.16083008e+02 7.95800110e+02 7.52689302e-01]	[4.39235199e+02 7.70259705e+02 7.70134330e-01]
[423.78457642 213.3759613 0.92697293]	[421.39160156 295.43655396 0.92061263]	[362.28259277 290.39761353 0.82934672]	[336.48345947 380.28335571 0.92400712]	[298.23062134 459.65750122 0.90348804]	[482.75778198 298.04400635 0.90830112]	[513.6083374 393.02676392 0.82357687]	[521.25091553 454.58837891 0.86774409]	[426.44641113 472.52679443 0.71602917]	[393.01757812 475.14892578 0.70735389]	[416.03485107 623.95782471 0.81435752]	[434.03829956 767.49713135 0.80158913]	[464.84637451 467.44696045 0.73963821]	[482.74685669 616.27368164 0.86312115]	[505.96014404 752.26794434 0.82814968]	[416.10739136 198.05899048 0.8941654 ]	[439.21398926 195.63983154 0.94601208]	[400.63772583 213.32621765 0.85321939]	[459.70135498 213.31802368 0.93077886]	[511.04550171 790.81567383 0.84346235]	[526.47875977 788.10522461 0.80902052]	[503.46429443 765.03533936 0.78686965]	[4.34025665e+02 7.98443542e+02 7.18346834e-01]	[4.16111542e+02 7.93338684e+02 7.57580400e-01]	[439.25256348 770.26196289 0.77128899]
[423.79193115 213.37597656 0.92710012]	[421.38711548 295.43487549 0.92038262]	[362.2845459 290.39318848 0.82877856]	[336.46694946 380.28091431 0.9226073 ]	[298.18215942 459.64974976 0.90757 ]	[482.75842285 298.04696655 0.90716082]	[513.57116699 393.01074219 0.82191193]	[521.25823975 454.56066895 0.86781102]	[426.42483521 470.01281738 0.72038537]	[393.02252197 475.11077881 0.70564151]	[413.53857422 623.94470215 0.80914128]	[434.04690552 767.52069092 0.80034304]	[464.82391357 467.41345215 0.74466264]	[480.28753662 613.70550537 0.85681397]	[503.34515381 749.65979004 0.88959354]	[416.1100769 198.06216431 0.89377165]	[439.21896362 195.64398193 0.94354957]	[400.63891602 213.33317566 0.84973311]	[459.70733643 213.33030701 0.93084276]	[505.90853882 790.66375732 0.85905188]	[523.88806152 785.52050781 0.79736745]	[503.25387573 757.39294434 0.77842176]	[4.31552338e+02 8.00969299e+02 7.23129451e-01]	[4.16102997e+02 7.95791565e+02 7.55299687e-01]	[4.39276215e+02 7.70297302e+02 7.56646037e-01]
[423.78656006 213.37705994 0.92769116]	[421.39453125 295.44412231 0.92177856]	[362.29187012 290.37866211 0.82535708]	[336.43893433 380.29067993 0.91496992]	[298.1494751 459.63693237 0.91142106]	[482.76138306 298.05947876 0.90699142]	[513.57647705 393.01422119 0.82472885]	[521.26837158 452.08609009 0.86601388]	[426.41818237 470.00476074 0.72264588]	[393.01373291 475.11026001 0.70576948]	[413.53485107 623.97662354 0.80839318]	[431.54251099 767.55401611 0.79890347]	[464.82119751 467.3984375 0.74677712]	[480.25811768 613.71209717 0.84893072]	[500.71405029 749.64611816 0.87159151]	[416.10687256 198.05934143 0.89415514]	[439.21835327 195.64335632 0.94279772]	[400.63748169 213.32583618 0.84326583]	[459.70907593 213.32279968 0.929564 ]	[500.86395264 790.65588379 0.84835196]	[5.18781738e+02 7.85482727e+02 7.55530834e-01]	[4.98252716e+02 7.59886169e+02 6.77630186e-01]	[4.31541077e+02 8.00969971e+02 7.28362501e-01]	[4.16103363e+02 7.95794434e+02 7.43916512e-01]	[4.39197906e+02 7.72745117e+02 7.43438661e-01]
[423.78939819 213.37672424 0.92755675]	[421.39233398 295.42706299 0.92099094]	[362.29678345 290.36212158 0.82283473]	[334.06680298 380.23394775 0.92173004]	[298.15914917 457.18765259 0.89645231]	[482.7555542 298.04025269 0.90929425]	[511.09970093 392.98214722 0.82102871]	[521.26367188 454.546875 0.87060416]	[426.43063354 469.96994019 0.72099841]	[393.04373169 475.07943726 0.70530093]	[413.49475098 623.9909668 0.79871416]	[431.54440308 765.06481934 0.79216909]	[464.82626343 464.92474365 0.75077701]	[480.20953369 613.68444824 0.83898634]	[498.1729126 752.18267822 0.80831814]	[416.10971069 198.06135559 0.89457202]	[439.21908569 197.99729919 0.942702 ]	[400.63922119 213.32905579 0.84696376]	[459.71005249 213.32392883 0.93044806]	[5.00682312e+02 7.90669373e+02 7.82237053e-01]	[5.16190979e+02 7.85543884e+02 7.23654866e-01]	[4.93066772e+02 7.65016602e+02 6.57392502e-01]	[4.31523621e+02 8.00948914e+02 7.08277941e-01]	[4.16056610e+02 7.93334778e+02 7.42298722e-01]	[4.39236938e+02 7.70225647e+02 7.60590553e-01]
[423.78329468 213.37921143 0.92824376]	[421.38781738 295.40698242 0.91889852]	[362.29049683 290.33898926 0.82175273]	[334.0475769 380.23336792 0.91736871]	[298.12200928 457.15466309 0.89611983]	[482.75448608 298.02264404 0.91059595]	[511.09985352 390.50259399 0.81778228]	[521.29425049 452.05984497 0.87775457]	[426.41192627 467.47213745 0.73383886]	[393.02407837 472.59161377 0.71257079]	[413.50109863 623.87231445 0.80294788]	[434.06973267 762.48291016 0.77963114]	[462.44836426 464.89233398 0.76555747]	[477.61801147 608.59179688 0.81777042]	[482.83383179 749.6519165 0.84950626]	[416.10754395 198.07214355 0.89286411]	[439.20635986 197.99836731 0.94386232]	[400.64672852 213.32487488 0.83020371]	[459.70147705 213.30108643 0.92828709]	[482.90383911 788.12017822 0.83091867]	[503.324646 780.47772217 0.79496527]	[4.80211304e+02 7.59909241e+02 6.74072146e-01]	[4.36571625e+02 7.95839355e+02 7.29541719e-01]	[4.18576202e+02 7.93232605e+02 7.70026207e-01]	[4.41686920e+02 7.70118713e+02 7.54299819e-01]
[423.78121948 213.37599182 0.92748594]	[421.39547729 295.39697266 0.91545987]	[362.318573 287.85864258 0.81701279]	[334.04443359 380.23703003 0.91782343]	[298.10379028 457.12756348 0.8951335 ]	[482.75750732 298.02072144 0.91078562]	[513.5892334 390.46917725 0.81585765]	[521.31359863 452.08648682 0.8780061 ]	[426.43606567 467.47473145 0.73068249]	[393.05407715 472.59671021 0.71427757]	[413.55578613 621.33221436 0.80005324]	[434.06030273 764.98748779 0.78853393]	[464.82714844 464.89385986 0.76317734]	[475.06951904 606.0904541 0.82349753]	[480.16088867 749.7489624 0.83369213]	[416.11044312 198.06942749 0.89398974]	[439.20431519 197.99723816 0.94448006]	[400.64657593 213.32128906 0.83268058]	[459.7003479 213.29724121 0.9276793 ]	[482.74151611 788.13635254 0.83171022]	[500.6725769 782.9395752 0.79672801]	[4.69996033e+02 7.62510986e+02 6.62473917e-01]	[4.36619995e+02 7.98368835e+02 7.24093497e-01]	[4.18620850e+02 7.93316223e+02 7.68349886e-01]	[4.39242493e+02 7.70165588e+02 7.67799556e-01]
[423.79318237 213.38671875 0.92892897]	[421.39794922 293.0213623 0.91321242]	[362.32467651 287.84741211 0.81550813]	[334.04846191 380.23571777 0.92078149]	[298.11886597 457.06970215 0.88848317]	[482.75741577 298.00094604 0.91086143]	[513.61340332 390.43817139 0.81448227]	[521.32952881 454.54138184 0.8782112 ]	[426.4039917 464.95233154 0.74338377]	[393.02822876 470.03536987 0.71241766]	[413.56936646 621.36291504 0.8028636 ]	[434.05603027 762.45812988 0.7811718 ]	[462.42773438 464.82467651 0.77812386]	[467.50131226 608.50891113 0.81701988]	[477.70230103 759.95178223 0.79736727]	[416.11566162 198.07698059 0.89268672]	[439.21591187 198.00813293 0.94320172]	[400.65209961 213.3192749 0.83390927]	[459.70193481 213.30328369 0.92796481]	[480.19570923 788.23754883 0.83129072]	[495.62338257 785.60766602 0.81696242]	[4.69978577e+02 7.70193420e+02 7.19288468e-01]	[4.36604645e+02 7.95796509e+02 7.36143112e-01]	[4.18615417e+02 7.93217468e+02 7.82625377e-01]	[4.39225891e+02 7.70118652e+02 7.58940041e-01]
[423.79425049 213.39277649 0.93034357]	[421.39620972 293.02044678 0.91301578]	[362.32064819 287.84527588 0.81577355]	[334.04989624 380.23272705 0.92149776]	[298.13479614 454.61044312 0.88683081]	[482.76123047 298.00164795 0.91095239]	[513.63781738 387.94818115 0.81393802]	[521.35131836 454.55349731 0.87841964]	[426.39712524 464.94924927 0.74638873]	[393.02822876 470.03155518 0.71222579]	[416.01797485 621.29766846 0.79350555]	[431.55783081 759.89746094 0.7708078 ]	[462.41412354 464.82507324 0.78263921]	[464.93673706 608.58062744 0.82550657]	[475.16479492 764.9833374 0.80034649]	[416.11697388 198.08514404 0.89156902]	[439.21856689 198.01634216 0.94190025]	[400.65905762 213.31956482 0.83203959]	[459.706604 213.31129456 0.92793137]	[4.75086304e+02 7.90705872e+02 7.82560170e-01]	[487.97808838 788.17315674 0.80642462]	[4.67433472e+02 7.70293762e+02 7.22024977e-01]	[4.36583160e+02 7.93357544e+02 7.40949571e-01]	[4.18571228e+02 7.90804321e+02 7.81232715e-01]	[4.39178558e+02 7.70080078e+02 7.43058562e-01]
[423.79437256 213.3963623 0.9310987 ]	[421.39627075 293.01806641 0.91266096]	[362.32156372 287.84484863 0.81574959]	[334.0461731 380.23617554 0.92002326]	[298.13027954 457.06759644 0.88923466]	[482.76019287 297.99771118 0.9106276 ]	[513.64038086 387.94546509 0.8138454 ]	[521.35961914 454.5440979 0.87861472]	[426.39682007 464.94973755 0.74658591]	[393.02633667 470.03564453 0.71236628]	[416.02160645 621.28149414 0.79272908]	[434.0112915 759.90588379 0.77188176]	[462.41714478 464.82446289 0.78219736]	[464.93405151 608.57458496 0.82707649]	[475.16378784 764.99139404 0.8018952 ]	[416.11700439 198.08720398 0.89117843]	[439.21981812 198.01957703 0.94147205]	[400.66290283 213.31724548 0.82770181]	[459.70718384 213.31291199 0.92798334]	[4.75116577e+02 7.90710754e+02 7.87316322e-01]	[488.00061035 788.17181396 0.80634749]	[4.67421722e+02 7.70305725e+02 7.21520662e-01]	[4.36575256e+02 7.93358459e+02 7.40990698e-01]	[4.18567841e+02 7.90799500e+02 7.82987893e-01]	[4.39180237e+02 7.70084595e+02 7.44439125e-01]
[423.79180908 213.40342712 0.93280101]	[421.3968811 293.01870728 0.91280788]	[362.33007812 287.84173584 0.81467146]	[334.04681396 380.23190308 0.91986662]	[298.13098145 454.61968994 0.88670993]	[482.75683594 297.99832153 0.91045099]	[513.6350708 387.93994141 0.81278372]	[521.37536621 452.07614136 0.87853706]	[426.39794922 467.39749146 0.74366128]	[393.019104 472.51754761 0.70945543]	[416.05566406 621.28015137 0.79732537]	[434.00952148 759.94018555 0.76819849]	[462.42755127 464.83969116 0.77765751]	[464.86538696 611.12963867 0.82297176]	[472.54052734 764.99945068 0.80286407]	[416.11999512 198.09767151 0.88993937]	[439.21704102 198.02989197 0.94080126]	[400.67208862 213.31768799 0.82324004]	[459.70581055 213.31126404 0.92774206]	[4.69985535e+02 7.90703918e+02 7.89482415e-01]	[485.38943481 788.18011475 0.81347823]	[4.64852936e+02 7.70290466e+02 7.50653148e-01]	[4.36570251e+02 7.93354492e+02 7.39144266e-01]	[4.18579407e+02 7.90785461e+02 7.77468145e-01]	[4.39151398e+02 7.70104980e+02 7.24490821e-01]
[423.81256104 213.4156189 0.93316734]	[423.76834106 293.02261353 0.9109394 ]	[362.33618164 287.85623169 0.81418812]	[334.06811523 380.2310791 0.92101556]	[298.13195801 454.61569214 0.88567942]	[482.78109741 297.99368286 0.9106878 ]	[516.12915039 390.46929932 0.82065833]	[521.3840332 452.08776855 0.87921631]	[426.41299438 464.94525146 0.74919516]	[393.015625 470.02536011 0.71436799]	[416.01953125 618.824646 0.78678375]	[434.09884644 757.31488037 0.7772336 ]	[462.44128418 464.83862305 0.78212053]	[462.33734131 613.63189697 0.83687723]	[467.44342041 767.56329346 0.81954992]	[416.13586426 198.1360321 0.88467568]	[439.22418213 198.05581665 0.93692148]	[400.68890381 213.36885071 0.83244169]	[459.71054077 213.34805298 0.93092167]	[462.2885437 790.74084473 0.83103704]	[480.29492188 790.67211914 0.81059712]	[4.62395203e+02 7.72830200e+02 7.69378722e-01]	[4.28925934e+02 7.93308838e+02 7.15997338e-01]	[4.16048096e+02 7.90687134e+02 7.45204985e-01]	[4.39269623e+02 7.67632996e+02 7.04601765e-01]
[423.81228638 213.4180603 0.93342036]	[423.77020264 293.0222168 0.91069341]	[362.33889771 287.84902954 0.81369913]	[334.0697937 380.22915649 0.92219979]	[298.12997437 454.60586548 0.88527071]	[482.78234863 297.99523926 0.91053903]	[516.13439941 390.46847534 0.82104385]	[521.38269043 454.5397644 0.87963933]	[426.41397095 464.92810059 0.75097835]	[393.01675415 470.01306152 0.7142148 ]	[416.02459717 618.83056641 0.78708053]	[434.10388184 757.30767822 0.77900463]	[462.43914795 462.40719604 0.78336662]	[462.34976196 613.68731689 0.83247995]	[467.44396973 767.5480957 0.81957668]	[416.1355896 198.1360321 0.88414699]	[439.22668457 198.05856323 0.93619365]	[400.69378662 213.36865234 0.82873225]	[459.71206665 213.34887695 0.93091488]	[462.28677368 790.72039795 0.84110415]	[480.29025269 790.65545654 0.81745422]	[4.62394379e+02 7.72815491e+02 7.70241559e-01]	[4.28936340e+02 7.93288818e+02 7.22955525e-01]	[4.16056732e+02 7.90674438e+02 7.50485718e-01]	[4.39276001e+02 7.67628479e+02 7.07504928e-01]
[423.81491089 213.42669678 0.93532062]	[423.77124023 293.02648926 0.91131115]	[362.33132935 287.85241699 0.81468546]	[336.43536377 380.23477173 0.92251456]	[298.14318848 454.57211304 0.88149464]	[482.78979492 298.00308228 0.91043496]	[516.1362915 390.45700073 0.82074702]	[521.36767578 452.0892334 0.87939996]	[426.40859985 464.91271973 0.75263959]	[393.00469971 469.99804688 0.71484911]	[416.03311157 618.75457764 0.77386689]	[436.54125977 759.9329834 0.77840662]	[462.43322754 462.39447021 0.78474993]	[462.23876953 611.11706543 0.83852792]	[464.86538696 767.60534668 0.83034992]	[416.14233398 198.1547699 0.88186336]	[439.22750854 198.06880188 0.9347775 ]	[400.70758057 213.38667297 0.8301574 ]	[459.71655273 213.35176086 0.93159717]	[462.31213379 790.67498779 0.89497191]	[480.31030273 788.19805908 0.85499495]	[4.62316101e+02 7.72777893e+02 7.63926864e-01]	[4.28920044e+02 7.93270813e+02 6.38648748e-01]	[4.13585144e+02 7.90652527e+02 6.63344264e-01]	[4.39313232e+02 7.70075317e+02 6.83709085e-01]
[423.80923462 213.43951416 0.93907905]	[423.77651978 293.0241394 0.91027093]	[362.34417725 287.84692383 0.81234819]	[336.43798828 380.23519897 0.92237812]	[298.14706421 454.54608154 0.87911177]	[482.79376221 298.00427246 0.91007131]	[516.12542725 390.42562866 0.81778532]	[521.3494873 452.07470703 0.87925237]	[426.39703369 464.90002441 0.75440472]	[392.99679565 469.98065186 0.71628356]	[413.5506897 616.26879883 0.7668764 ]	[434.10809326 765.07354736 0.78844428]	[462.41397095 462.38006592 0.78828377]	[462.19793701 611.08111572 0.8294307 ]	[462.44909668 770.09918213 0.80692607]	[416.14605713 200.59130859 0.87993014]	[439.22201538 198.08872986 0.9304713 ]	[400.73831177 213.38586426 0.80840313]	[459.7208252 213.34941101 0.93268228]	[4.62318512e+02 7.90750854e+02 7.50224173e-01]	[4.80280518e+02 7.88224915e+02 7.42185354e-01]	[4.62306793e+02 7.75329651e+02 7.46734262e-01]	[4.21334473e+02 8.06025757e+02 6.39438212e-01]	[4.08444153e+02 7.93343140e+02 6.34911180e-01]	[4.39319031e+02 7.72708679e+02 6.51533902e-01]
[423.80703735 213.44638062 0.94024038]	[423.784729 293.02752686 0.90994018]	[364.78533936 287.82797241 0.8107816 ]	[336.43539429 380.22360229 0.92448962]	[298.14212036 454.55508423 0.88123494]	[482.79159546 298.01043701 0.91059279]	[516.13006592 390.4130249 0.81907183]	[521.32727051 452.03555298 0.8798725 ]	[426.36651611 464.87982178 0.75575393]	[392.96603394 467.48904419 0.71500599]	[413.49475098 616.2220459 0.75975764]	[436.54412842 765.07702637 0.79407954]	[462.37802124 462.36154175 0.79407865]	[459.82528687 608.58459473 0.82145596]	[462.34576416 767.64160156 0.80442619]	[416.1534729 200.60163879 0.88052613]	[439.22003174 198.10339355 0.92788309]	[400.74707031 213.37728882 0.80283713]	[459.71759033 213.34971619 0.93255007]	[4.62293945e+02 7.93241333e+02 7.16438174e-01]	[4.80255096e+02 7.90623535e+02 7.56217480e-01]	[4.62249969e+02 7.72733276e+02 7.24345207e-01]	[4.26374390e+02 8.00951477e+02 6.70414329e-01]	[4.10983917e+02 7.93262756e+02 6.90153956e-01]	[4.41689209e+02 7.72720398e+02 6.63317680e-01]
[423.79470825 213.44906616 0.94273615]	[423.78543091 293.02832031 0.90998948]	[364.78396606 287.82629395 0.81140316]	[336.44064331 380.22125244 0.92715019]	[298.1378479 454.58813477 0.88478661]	[482.79156494 298.01034546 0.91068828]	[516.12036133 387.94396973 0.81961501]	[521.31756592 449.52630615 0.88106489]	[426.33901978 464.86212158 0.76004702]	[390.49462891 467.47650146 0.71680385]	[411.02133179 616.26623535 0.76080841]	[436.54864502 767.55871582 0.79110193]	[462.34906006 462.33032227 0.8016153 ]	[459.8137207 611.06134033 0.81676805]	[462.30618286 770.07092285 0.78992271]	[416.14642334 200.60824585 0.87955379]	[439.21136475 198.10333252 0.92769223]	[400.74862671 213.37315369 0.78906858]	[459.72064209 213.34379578 0.93199581]	[4.59631256e+02 7.98389954e+02 6.10297084e-01]	[4.77664429e+02 7.93261536e+02 6.35892212e-01]	[4.62322937e+02 7.72811401e+02 6.90313578e-01]	[4.21350800e+02 8.06088379e+02 7.11175203e-01]	[4.08399811e+02 7.95839722e+02 6.78277969e-01]	[4.41718079e+02 7.75277588e+02 6.26473188e-01]
[423.77096558 213.45301819 0.9434576 ]	[423.78787231 293.02270508 0.91058671]	[364.80487061 287.81082153 0.80971032]	[334.07208252 380.21447754 0.92585874]	[298.10101318 457.07617188 0.89211786]	[482.77978516 298.01193237 0.91126579]	[516.12591553 387.92572021 0.82024598]	[521.30627441 449.52603149 0.87790763]	[423.90985107 462.41784668 0.76776308]	[390.48574829 467.42883301 0.72251678]	[410.99725342 616.19824219 0.75175631]	[436.55834961 767.56176758 0.79249555]	[462.32400513 462.3008728 0.8070671 ]	[459.77648926 608.50457764 0.82137805]	[462.24703979 767.62792969 0.77393454]	[416.12539673 200.61097717 0.87762195]	[439.19262695 198.10374451 0.92715025]	[400.7199707 213.37991333 0.7998786 ]	[459.699646 213.36697388 0.93294716]	[4.59681427e+02 7.93258667e+02 5.86867750e-01]	[4.77634430e+02 7.90646729e+02 6.28410816e-01]	[4.62285492e+02 7.72747375e+02 6.65966690e-01]	[4.21290283e+02 8.06066711e+02 6.85842395e-01]	[4.05881348e+02 7.95827026e+02 6.57410443e-01]	[4.41711182e+02 7.75318359e+02 6.20168149e-01]
[421.38891602 213.46337891 0.94711494]	[423.78448486 295.3899231 0.91270685]	[364.80059814 287.81219482 0.80995417]	[334.05929565 380.23144531 0.92353243]	[298.08447266 457.09338379 0.89670599]	[482.77731323 298.03408813 0.91221178]	[516.13006592 387.90280151 0.81917036]	[521.2913208 449.5098877 0.87458354]	[423.90026855 464.83493042 0.76874864]	[390.48257446 467.4414978 0.72077763]	[411.03717041 613.68383789 0.75467384]	[436.54232788 767.5925293 0.78608274]	[462.31323242 462.31442261 0.80480051]	[459.77523804 606.05944824 0.83462536]	[459.85528564 767.66265869 0.76950645]	[416.11276245 200.62557983 0.87437409]	[439.17843628 198.1126709 0.9245941 ]	[400.70861816 213.39175415 0.80520821]	[459.68963623 213.37576294 0.93501586]	[4.59686432e+02 7.93295959e+02 5.86302757e-01]	[4.77632080e+02 7.90669189e+02 6.31531835e-01]	[4.62216888e+02 7.72780212e+02 6.59464180e-01]	[4.21315094e+02 8.06090515e+02 6.80663168e-01]	[4.05905151e+02 7.95855652e+02 6.52343154e-01]	[4.41691315e+02 7.77827942e+02 6.09344482e-01]
[421.37411499 213.48338318 0.94948602]	[423.77761841 293.01779175 0.91238934]	[364.77172852 287.82589722 0.81232792]	[334.04904175 380.24209595 0.92298228]	[298.07650757 457.11700439 0.89968109]	[482.76403809 297.99993896 0.91207647]	[516.125 387.87524414 0.81837404]	[521.23913574 446.98028564 0.86981529]	[423.9029541 464.85644531 0.765333 ]	[390.47232056 467.45715332 0.717767 ]	[411.02078247 616.21032715 0.75703257]	[436.55407715 767.61230469 0.79064465]	[462.32580566 462.33789062 0.79963344]	[459.79718018 608.51086426 0.82651311]	[462.22851562 767.69750977 0.77563953]	[416.08914185 200.6486969 0.87066787]	[439.16305542 198.13002014 0.91982055]	[400.67382812 213.4019165 0.82402515]	[459.67034912 213.37753296 0.93542612]	[4.59657715e+02 7.95814697e+02 5.80238700e-01]	[4.75158722e+02 7.90766296e+02 6.09267294e-01]	[4.62262024e+02 7.72847656e+02 7.02597916e-01]	[4.21319061e+02 8.06069946e+02 6.80957496e-01]	[4.08386475e+02 7.95848999e+02 6.53323948e-01]	[4.41734680e+02 7.77836243e+02 6.18741572e-01]
[421.35064697 213.50041199 0.95039427]	[421.4029541 293.00006104 0.91132843]	[362.33004761 287.83862305 0.81587893]	[334.04660034 380.24237061 0.92166579]	[298.05014038 457.16195679 0.9069432 ]	[482.7487793 295.63800049 0.91129136]	[516.13665771 387.8812561 0.81660265]	[521.21209717 446.97772217 0.86419356]	[423.89852905 464.86856079 0.76497561]	[390.46429443 467.47695923 0.71669602]	[411.027771 616.21734619 0.75835836]	[434.1083374 767.63464355 0.79020345]	[462.32730103 462.34454346 0.79881155]	[459.79620361 608.52032471 0.82544863]	[462.25469971 770.09246826 0.78740525]	[416.06790161 200.66038513 0.8661496 ]	[439.14376831 198.15264893 0.91245115]	[400.64508057 213.37910461 0.83483714]	[459.64221191 213.37568665 0.93228734]	[4.59676147e+02 7.95832703e+02 5.89848816e-01]	[4.75168274e+02 7.90802917e+02 6.17775202e-01]	[4.62265564e+02 7.72847534e+02 6.95836425e-01]	[4.21294800e+02 8.06004944e+02 6.76573992e-01]	[4.05890594e+02 7.95791443e+02 6.61830425e-01]	[4.41697327e+02 7.77857727e+02 6.28489852e-01]
[421.32504272 213.50715637 0.9515295 ]	[421.38879395 292.98977661 0.91126347]	[362.2980957 287.85531616 0.82096243]	[334.04486084 380.24264526 0.91940063]	[298.02532959 457.17446899 0.90784067]	[482.73403931 295.61151123 0.91137856]	[516.15130615 387.87594604 0.81872368]	[521.18481445 446.96221924 0.86493647]	[423.90249634 464.91769409 0.75455713]	[390.47357178 469.98895264 0.71191698]	[413.50357056 618.74841309 0.75944638]	[434.08120728 767.64825439 0.78918684]	[462.33132935 462.40142822 0.78861922]	[459.79702759 608.56213379 0.82341385]	[462.2789917 770.1005249 0.79706323]	[416.03826904 200.64859009 0.8618573 ]	[439.12832642 200.57850647 0.90749747]	[400.60906982 213.35140991 0.83793306]	[459.61108398 213.404953 0.92882919]	[4.59784546e+02 7.95887207e+02 6.64633334e-01]	[4.77724365e+02 7.93226746e+02 6.90488875e-01]	[4.62255615e+02 7.75286316e+02 7.16566682e-01]	[4.23805359e+02 8.03553284e+02 6.83391750e-01]	[4.08423584e+02 7.95808838e+02 6.76726699e-01]	[4.39317627e+02 7.77871155e+02 6.29765570e-01]
[421.30105591 213.52954102 0.9539327 ]	[421.38552856 292.99111938 0.91191936]	[362.28817749 287.88696289 0.82380068]	[334.04217529 380.25689697 0.91607368]	[298.01477051 457.15927124 0.90371013]	[482.73522949 295.5927124 0.9134469 ]	[516.16992188 385.40032959 0.81961834]	[518.7980957 446.93765259 0.85519594]	[423.89135742 464.93307495 0.7498613 ]	[390.46694946 470.00344849 0.70768327]	[413.51821899 616.26580811 0.75971955]	[434.10293579 767.64605713 0.7890892 ]	[462.32211304 464.82519531 0.78502625]	[459.80355835 608.57287598 0.82556963]	[462.27276611 770.07159424 0.80088973]	[416.01898193 200.66088867 0.85645598]	[439.10934448 200.61891174 0.90071088]	[398.2772522 213.33518982 0.83540893]	[459.59063721 213.42622375 0.9244597 ]	[4.62220276e+02 7.95845276e+02 6.82570875e-01]	[4.80163361e+02 7.90781555e+02 7.26304889e-01]	[4.62227325e+02 7.72823669e+02 7.13909268e-01]	[4.23817535e+02 8.03509033e+02 6.85929954e-01]	[4.08440094e+02 7.93340942e+02 6.86590672e-01]	[4.41671844e+02 7.77851929e+02 6.30145252e-01]
[421.28634644 213.54624939 0.95355374]	[421.39059448 293.00299072 0.91252136]	[362.29779053 290.3621521 0.82450342]	[334.03201294 380.27075195 0.91275275]	[297.9960022 457.11087036 0.89234805]	[482.74719238 295.59591675 0.91271007]	[516.17907715 385.37973022 0.82295978]	[518.76324463 446.90765381 0.85733277]	[423.9119873 467.39608765 0.74469006]	[390.49667358 470.01422119 0.70781636]	[413.5256958 616.26818848 0.76200008]	[434.0776062 767.6706543 0.79106748]	[462.33358765 464.86361694 0.78250962]	[459.80880737 611.08453369 0.82569063]	[462.2791748 770.10717773 0.79501998]	[413.59286499 203.13291931 0.85033649]	[439.09133911 200.64257812 0.89376456]	[398.27203369 213.35873413 0.83548117]	[457.21066284 213.42970276 0.92198336]	[4.59773895e+02 7.95865479e+02 6.85551405e-01]	[4.77726685e+02 7.90807739e+02 6.95624411e-01]	[4.62242157e+02 7.75285156e+02 7.20162451e-01]	[4.23791412e+02 8.06025696e+02 6.91990256e-01]	[4.08408997e+02 7.95874756e+02 6.69188619e-01]	[4.39309082e+02 7.77860291e+02 6.45710826e-01]
[421.27105713 213.55308533 0.95388275]	[421.39053345 293.006073 0.91229045]	[362.30776978 290.37826538 0.82441282]	[334.03121948 380.26416016 0.91390127]	[295.65109253 457.0958252 0.88988596]	[482.73086548 295.58834839 0.91131544]	[516.20751953 385.3934021 0.82420951]	[518.71844482 446.91870117 0.85187149]	[426.3421936 464.94372559 0.74522549]	[390.5039978 470.00177002 0.70930064]	[411.02502441 618.79125977 0.76384771]	[434.07498169 767.63275146 0.78951752]	[462.36300659 464.85012817 0.78148699]	[459.82009888 611.13885498 0.82696837]	[462.35360718 770.1260376 0.80373859]	[413.55807495 203.15361023 0.84640336]	[439.07562256 200.64613342 0.88901842]	[398.26010132 213.39112854 0.83263803]	[457.197052 213.42953491 0.9202556 ]	[4.59810822e+02 7.95850281e+02 7.10695028e-01]	[4.80148987e+02 7.90800903e+02 7.16603696e-01]	[4.62296417e+02 7.75311401e+02 7.50777245e-01]	[4.21290100e+02 8.06052368e+02 6.88015699e-01]	[4.05870575e+02 7.95865906e+02 6.65135503e-01]	[4.39317810e+02 7.75341064e+02 6.66602135e-01]
[421.27102661 213.55300903 0.95388365]	[421.39074707 293.00582886 0.91231477]	[362.30880737 290.37811279 0.82416892]	[334.03067017 380.2635498 0.91372383]	[295.65139771 457.0796814 0.88682449]	[482.73059082 295.58740234 0.91124588]	[516.20465088 385.38549805 0.8249265 ]	[518.71502686 446.91833496 0.85136765]	[426.34432983 464.94979858 0.74225509]	[390.50289917 470.00653076 0.70689607]	[413.49185181 618.79785156 0.7607038 ]	[434.07223511 767.62548828 0.78874695]	[462.36911011 464.8600769 0.77907032]	[459.81085205 611.125 0.82683432]	[462.35122681 770.12792969 0.80342817]	[413.5581665 203.15406799 0.8462925 ]	[439.07562256 200.64665222 0.88893515]	[398.25994873 213.39111328 0.8328172 ]	[457.19708252 213.42953491 0.92041647]	[4.59801483e+02 7.95854004e+02 7.08687723e-01]	[4.80143585e+02 7.90804138e+02 7.13639796e-01]	[4.62297272e+02 7.75312805e+02 7.54492462e-01]	[4.21270569e+02 8.06064270e+02 6.90165222e-01]	[4.05849976e+02 7.95871826e+02 6.65584624e-01]	[4.39317963e+02 7.75335571e+02 6.67859316e-01]
[421.24954224 213.54870605 0.95458794]	[421.38900757 293.0100708 0.91260821]	[362.3046875 290.39050293 0.82539201]	[334.03094482 380.27331543 0.9115091 ]	[295.62530518 457.07846069 0.88532186]	[482.72906494 295.5803833 0.90897179]	[518.64703369 387.85498047 0.82632136]	[518.68841553 446.96212769 0.84457076]	[423.9178772 467.4359436 0.74138391]	[390.50253296 470.03250122 0.70706695]	[413.51144409 618.77325439 0.75993776]	[434.02999878 767.62133789 0.78529549]	[462.3432312 464.91439819 0.77579987]	[459.79244995 611.12188721 0.82407558]	[462.43881226 770.18249512 0.81026441]	[413.51397705 203.15684509 0.84102428]	[436.69622803 200.6471405 0.88444668]	[398.23461914 213.41514587 0.80624473]	[457.18359375 213.42918396 0.91722155]	[4.59826904e+02 7.95859314e+02 6.98134959e-01]	[4.80191223e+02 7.93220154e+02 7.18826592e-01]	[4.62384369e+02 7.77851501e+02 7.38088667e-01]	[4.21227264e+02 8.06103760e+02 6.78211153e-01]	[4.03332092e+02 7.98371643e+02 6.64575994e-01]	[4.39284302e+02 7.75336182e+02 6.55235887e-01]
[421.24719238 213.54446411 0.95359445]	[421.38366699 293.01187134 0.91335726]	[362.30596924 290.39831543 0.82634306]	[334.03479004 380.26651001 0.91412604]	[295.62893677 454.62619019 0.8837527 ]	[480.37322998 295.57104492 0.90753961]	[516.22717285 385.39450073 0.82803154]	[518.65179443 446.89807129 0.84805501]	[423.91763306 467.42141724 0.74228573]	[390.49517822 470.01312256 0.70809251]	[413.51947021 616.27642822 0.76324534]	[434.0272522 767.51000977 0.78312767]	[462.35018921 464.90026855 0.77836943]	[459.81167603 613.63018799 0.82112962]	[462.44177246 770.14337158 0.82009596]	[413.50091553 203.15692139 0.84008598]	[436.68914795 200.63728333 0.8850413 ]	[398.2177124 213.43450928 0.81516409]	[457.17703247 213.41860962 0.91688478]	[4.62216278e+02 7.93266235e+02 7.13668406e-01]	[4.80202423e+02 7.90712830e+02 7.45717585e-01]	[4.62367157e+02 7.75356812e+02 7.44316697e-01]	[4.23798523e+02 8.03489380e+02 6.73762619e-01]	[4.05896423e+02 7.93330566e+02 6.74778342e-01]	[4.39264130e+02 7.72753662e+02 6.63198531e-01]
[421.23922729 213.53251648 0.95333511]	[421.38412476 293.01574707 0.91316688]	[362.31066895 290.40814209 0.82693875]	[334.03878784 380.26205444 0.91417533]	[295.6156311 454.59100342 0.88225132]	[482.71615601 295.56484985 0.90838593]	[518.64935303 387.85580444 0.83117914]	[516.20422363 444.4369812 0.84927827]	[426.34573364 464.93936157 0.74233443]	[392.96496582 469.98236084 0.70762205]	[413.54293823 616.2199707 0.76200575]	[431.51812744 767.55639648 0.78350294]	[462.36404419 464.8560791 0.77693832]	[459.79690552 608.62469482 0.82598031]	[462.38421631 770.10736084 0.82356703]	[411.03692627 203.1411438 0.83981752]	[436.67755127 200.62818909 0.88354802]	[398.20315552 213.43426514 0.82169449]	[457.16107178 213.41931152 0.91480476]	[4.62305420e+02 7.93257874e+02 7.42108822e-01]	[4.80267242e+02 7.90662415e+02 7.64698088e-01]	[4.62270874e+02 7.75297241e+02 7.48692572e-01]	[4.21311676e+02 8.03499451e+02 6.61056876e-01]	[4.05883942e+02 7.93319092e+02 6.63512588e-01]	[4.39212067e+02 7.72810852e+02 6.69033527e-01]
[421.24365234 213.53562927 0.95385861]	[421.38632202 293.01119995 0.91158992]	[362.31011963 290.40808105 0.82605642]	[334.02526855 380.28125 0.90806365]	[295.62249756 454.65130615 0.88399071]	[482.72250366 295.56015015 0.908503 ]	[518.64971924 385.37307739 0.83582258]	[516.17407227 444.43237305 0.84806585]	[426.36193848 464.94360352 0.74059248]	[392.96856689 469.97476196 0.70739198]	[413.56942749 616.18768311 0.76328093]	[431.4703064 765.01495361 0.77831751]	[462.39331055 464.87286377 0.77140796]	[459.82598877 608.57952881 0.82755232]	[462.39450073 767.60809326 0.82563275]	[413.48748779 203.14929199 0.83958006]	[436.68365479 200.62754822 0.88485044]	[398.20526123 213.43937683 0.81926739]	[457.16873169 213.42726135 0.9161557 ]	[462.37997437 790.73809814 0.81469923]	[480.32260132 788.17541504 0.80687165]	[4.62199860e+02 7.72773071e+02 7.34235346e-01]	[4.23793030e+02 7.95786743e+02 6.81555331e-01]	[4.08400635e+02 7.90699768e+02 6.90527618e-01]	[4.39135315e+02 7.70272217e+02 7.01923192e-01]
[421.24398804 213.53968811 0.95456904]	[421.38781738 293.01235962 0.91112334]	[362.31088257 290.41372681 0.82603359]	[334.0227356 380.28378296 0.90675586]	[295.61721802 457.06835938 0.88414961]	[482.72680664 295.55807495 0.90791166]	[518.64746094 385.37554932 0.83530319]	[516.1751709 444.43188477 0.84857428]	[426.36102295 464.94140625 0.7410875 ]	[392.96646118 469.97283936 0.70739895]	[413.56811523 616.18572998 0.7657305 ]	[431.46704102 764.99780273 0.77545977]	[462.39193726 464.86972046 0.77166742]	[459.81616211 608.5881958 0.82970119]	[462.39929199 767.60595703 0.82587671]	[413.48809814 203.1519165 0.83960134]	[436.68481445 200.63035583 0.88488549]	[398.20761108 213.43861389 0.81446397]	[457.17489624 213.42524719 0.91636592]	[462.36914062 790.73168945 0.816248 ]	[480.31430054 788.17297363 0.80850649]	[4.62207611e+02 7.72771118e+02 7.33147860e-01]	[4.23810516e+02 7.93354004e+02 6.86838627e-01]	[4.08412109e+02 7.90690735e+02 6.94681525e-01]	[4.39134277e+02 7.70251465e+02 7.00765312e-01]
[421.25494385 213.54753113 0.9545579 ]	[421.38763428 293.01272583 0.91092956]	[362.30267334 290.42068481 0.82661003]	[334.01766968 380.28665161 0.90539885]	[295.65670776 457.09906006 0.88716722]	[482.73178101 295.55636597 0.90699971]	[518.65551758 385.39068604 0.83520055]	[516.18719482 444.43228149 0.84978694]	[426.36758423 464.95132446 0.73851752]	[392.97558594 469.99130249 0.7067703 ]	[413.58581543 616.21185303 0.76720953]	[431.47735596 765.00549316 0.76701301]	[462.39511108 464.87289429 0.77032214]	[459.83312988 608.59643555 0.8324582 ]	[464.81912231 767.57873535 0.81068611]	[413.51303101 203.16583252 0.84120333]	[436.69354248 200.63783264 0.88581252]	[398.22817993 213.43423462 0.81294727]	[457.17785645 213.41548157 0.91685736]	[4.64852386e+02 7.90754883e+02 7.60057628e-01]	[4.82803864e+02 7.88187317e+02 7.57673979e-01]	[4.62214386e+02 7.72773926e+02 7.24027991e-01]	[4.23840393e+02 7.95876038e+02 6.85278594e-01]	[4.08424835e+02 7.90764465e+02 6.95195973e-01]	[4.39146698e+02 7.70275757e+02 6.99601948e-01]
[421.26116943 213.56010437 0.95680153]	[421.39251709 293.00570679 0.90972608]	[362.29956055 290.40518188 0.82670248]	[334.01052856 380.30276489 0.89979464]	[297.9987793 459.62033081 0.90958542]	[482.7401123 295.55755615 0.90590227]	[518.65960693 385.39520264 0.83451408]	[516.19818115 446.87402344 0.8451395 ]	[426.35568237 464.94802856 0.73637527]	[390.51000977 469.97451782 0.70261699]	[413.55560303 618.7366333 0.76771665]	[431.54006958 764.9855957 0.76734477]	[462.37734985 464.87109375 0.77244079]	[462.22390747 611.14080811 0.82734942]	[464.88031006 767.60498047 0.81621873]	[413.53405762 203.18251038 0.84241456]	[439.05889893 200.65859985 0.88545185]	[398.24746704 213.4209137 0.78431934]	[457.1895752 213.4387207 0.9172979]	[4.64843018e+02 7.90731323e+02 7.40635395e-01]	[4.82808624e+02 7.88208496e+02 7.46873379e-01]	[4.62287720e+02 7.72798523e+02 7.10094094e-01]	[4.23841339e+02 7.95861755e+02 6.73468947e-01]	[4.08465698e+02 7.90750427e+02 6.85352743e-01]	[4.39188629e+02 7.70223633e+02 7.02809215e-01]
[421.27111816 213.55784607 0.95425433]	[421.40063477 292.99716187 0.90764207]	[362.3041687 290.39324951 0.82499933]	[334.02581787 380.29348755 0.90696776]	[298.01919556 459.6050415 0.90827239]	[482.75384521 295.55200195 0.90647531]	[518.66491699 385.38140869 0.83777988]	[516.20721436 446.87954712 0.84590375]	[426.38128662 464.93890381 0.73608798]	[392.98776245 469.96661377 0.70563078]	[413.51876831 618.7467041 0.76819801]	[431.52902222 765.00073242 0.77453125]	[462.39266968 464.86706543 0.77108812]	[462.23764038 613.6741333 0.82804656]	[464.89672852 767.6673584 0.81570041]	[413.56121826 203.17247009 0.84472293]	[439.06903076 200.65644836 0.88669324]	[398.26855469 213.39712524 0.79603279]	[457.19720459 213.44274902 0.91812921]	[4.62393219e+02 7.90715576e+02 7.33823538e-01]	[4.82754822e+02 7.88227661e+02 7.38053381e-01]	[4.62320923e+02 7.75287964e+02 7.05162048e-01]	[4.23807434e+02 7.93344177e+02 6.88889742e-01]	[4.08440216e+02 7.90686523e+02 6.90964997e-01]	[4.39183563e+02 7.70225647e+02 6.97427988e-01]
[421.27459717 213.55358887 0.95367002]	[423.77545166 292.99716187 0.90548229]	[362.31451416 290.38861084 0.82372516]	[334.04058838 380.28695679 0.91000837]	[298.0291748 457.2109375 0.90509307]	[482.76959229 295.55258179 0.90622795]	[518.66638184 385.38912964 0.8366459 ]	[516.2109375 446.91049194 0.84347683]	[426.40686035 464.95065308 0.73328793]	[393.01727295 469.98068237 0.70832288]	[413.53649902 618.75445557 0.77012384]	[431.5368042 765.02661133 0.7735365 ]	[462.40985107 464.88500977 0.76835477]	[462.24246216 613.69000244 0.82891452]	[464.93582153 767.69818115 0.81322682]	[413.57437134 203.15997314 0.8455292 ]	[439.07659912 200.65505981 0.88799691]	[398.27792358 213.38320923 0.80189502]	[457.20840454 213.44700623 0.9193722 ]	[4.64852081e+02 7.90729004e+02 6.88837826e-01]	[4.82827545e+02 7.90601013e+02 6.96509957e-01]	[4.62344604e+02 7.75331970e+02 7.06029177e-01]	[4.23827240e+02 7.95824097e+02 6.73249066e-01]	[4.08451111e+02 7.90732056e+02 6.82924867e-01]	[4.39199280e+02 7.70247314e+02 6.87834084e-01]
[421.28292847 213.53684998 0.95469719]	[423.78747559 292.99182129 0.90379608]	[362.32800293 290.37481689 0.82033175]	[334.04748535 380.27032471 0.91314423]	[298.02267456 457.1946106 0.90460414]	[482.78393555 295.55255127 0.90388036]	[518.67651367 387.85919189 0.83603901]	[516.21032715 446.91360474 0.84266901]	[426.41345215 464.93185425 0.7360521 ]	[393.00473022 467.48788452 0.70851827]	[413.58428955 618.76324463 0.77709341]	[434.04425049 765.03826904 0.77505463]	[462.4156189 464.86636353 0.76957345]	[462.24356079 613.6963501 0.82934827]	[464.94818115 767.7043457 0.81656766]	[413.57669067 203.14115906 0.84686828]	[439.08337402 200.63188171 0.89232045]	[398.27233887 213.38566589 0.79230893]	[459.58352661 213.45050049 0.91821218]	[4.64832703e+02 7.90739746e+02 7.02379405e-01]	[4.82782501e+02 7.90607666e+02 7.18390286e-01]	[4.62381714e+02 7.75309021e+02 6.85423851e-01]	[4.28914185e+02 7.93328552e+02 6.46748006e-01]	[4.13540833e+02 7.90709473e+02 6.61682606e-01]	[4.39232086e+02 7.70271240e+02 6.62590265e-01]
[421.2991333 213.53175354 0.95419115]	[423.79824829 292.98077393 0.9017517 ]	[362.35037231 290.34933472 0.81305557]	[334.05038452 380.25241089 0.91390282]	[298.01635742 457.14556885 0.89575911]	[482.79156494 295.54797363 0.90422869]	[518.6663208 387.89254761 0.83384609]	[516.20440674 446.9201355 0.84106368]	[426.41442871 467.40182495 0.73428369]	[393.0168457 469.99911499 0.70972407]	[416.04541016 618.7366333 0.77600437]	[434.02615356 765.02996826 0.77082318]	[462.42129517 464.89450073 0.76705658]	[462.22567749 613.6385498 0.82688701]	[464.94207764 767.71118164 0.81817561]	[416.01992798 203.13221741 0.85170591]	[439.09619141 200.6280365 0.89674222]	[400.60653687 213.37002563 0.7935527 ]	[459.58474731 213.43702698 0.91827041]	[4.64851959e+02 7.90727905e+02 6.83931053e-01]	[4.82801117e+02 7.88222412e+02 7.03914881e-01]	[4.62363617e+02 7.75312195e+02 6.78305864e-01]	[4.28931000e+02 7.93281372e+02 6.37795687e-01]	[4.13556885e+02 7.90675293e+02 6.50471151e-01]	[4.39207855e+02 7.70259460e+02 6.58234954e-01]
[421.3107605 213.54081726 0.95568144]	[423.79244995 292.98605347 0.90211791]	[362.34970093 290.36044312 0.81562579]	[334.04721069 380.2505188 0.91537195]	[297.99356079 457.09906006 0.88696015]	[482.78353882 295.54827881 0.90416396]	[518.66796875 387.90292358 0.83304989]	[516.20288086 446.92315674 0.8390429 ]	[426.44345093 467.42807007 0.72896129]	[393.04501343 470.01049805 0.7112239 ]	[416.02825928 621.27209473 0.78127182]	[434.037323 765.03741455 0.77817202]	[462.44815063 464.9289856 0.75720823]	[462.26602173 616.23712158 0.83037663]	[464.92327881 770.0880127 0.82084072]	[416.03704834 203.14195251 0.85629416]	[439.11141968 200.63838196 0.89895833]	[400.61334229 213.364151 0.80137432]	[459.59875488 213.43803406 0.92116845]	[4.62302185e+02 7.90785706e+02 6.84988260e-01]	[4.80320953e+02 7.90663879e+02 7.01864541e-01]	[4.62383942e+02 7.75325562e+02 6.69515550e-01]	[4.28924652e+02 7.93351196e+02 6.68717086e-01]	[4.13566467e+02 7.90735107e+02 6.81613028e-01]	[4.39221710e+02 7.70243164e+02 6.61170602e-01]
[421.31112671 213.54098511 0.95609117]	[423.79043579 292.9906311 0.9022249 ]	[362.34814453 290.36437988 0.816257 ]	[334.04437256 380.25088501 0.91456723]	[297.99615479 457.10617065 0.88839895]	[482.78149414 295.5559082 0.90436769]	[518.67224121 387.9055481 0.83387756]	[516.20294189 446.92703247 0.83874124]	[426.44146729 467.42715454 0.72863585]	[393.04522705 470.0085144 0.71141946]	[416.04141235 621.27697754 0.78468519]	[434.03265381 765.027771 0.77718234]	[462.4458313 464.93084717 0.7568987 ]	[462.26824951 616.2355957 0.83000475]	[464.91976929 770.0836792 0.8209275 ]	[416.037323 203.14050293 0.85610759]	[439.11233521 200.63606262 0.89898533]	[400.61395264 213.36300659 0.79693669]	[459.60348511 213.43000793 0.9213624 ]	[4.62309143e+02 7.90785339e+02 6.84506416e-01]	[4.80328888e+02 7.90659668e+02 7.02744424e-01]	[4.62376221e+02 7.75318298e+02 6.72360599e-01]	[4.28911560e+02 7.93335571e+02 6.76351368e-01]	[4.13564240e+02 7.90721680e+02 6.86713815e-01]	[4.39217102e+02 7.70236145e+02 6.61924422e-01]
[421.32623291 213.52909851 0.95500791]	[423.79907227 292.99850464 0.90308255]	[364.77560425 290.36758423 0.81590325]	[334.04217529 380.23046875 0.91698092]	[295.61282349 454.61868286 0.88309801]	[482.79241943 295.568573 0.90528423]	[518.66131592 387.91400146 0.83202237]	[516.20812988 446.91424561 0.84054834]	[426.42868042 467.45010376 0.72897965]	[393.03244019 470.02862549 0.70965743]	[413.56576538 621.3538208 0.78393912]	[431.53787231 765.06915283 0.77715749]	[462.43380737 467.39559937 0.75669539]	[462.29669189 618.82183838 0.84225196]	[464.90148926 770.11450195 0.83375597]	[416.04852295 203.14624023 0.8589198 ]	[439.11663818 200.61585999 0.90235949]	[400.62872314 213.38684082 0.79738045]	[459.60919189 213.42488098 0.92299753]	[4.64859711e+02 7.90763916e+02 6.94156289e-01]	[4.82823120e+02 7.90617676e+02 7.23408341e-01]	[4.62293365e+02 7.77847046e+02 7.13579118e-01]	[4.26410278e+02 7.95795898e+02 6.65614426e-01]	[4.13531281e+02 7.90750427e+02 6.73863232e-01]	[4.39185364e+02 7.70289124e+02 6.71662450e-01]
[421.34213257 213.52392578 0.95344728]	[423.80163574 292.99630737 0.90235984]	[364.79071045 290.36846924 0.81506336]	[334.04696655 380.20697021 0.92161632]	[295.58892822 452.08691406 0.87974948]	[482.78982544 295.56573486 0.90513182]	[518.65447998 387.9385376 0.83083153]	[516.20294189 446.91702271 0.83978885]	[426.42221069 467.45977783 0.72859108]	[393.03500366 470.0274353 0.7100814 ]	[413.57580566 621.31085205 0.7832154 ]	[431.53625488 765.07891846 0.77449358]	[462.42800903 467.41207886 0.75476062]	[462.28985596 618.81109619 0.84084702]	[464.93936157 770.15631104 0.83189005]	[416.06451416 203.14703369 0.8618418 ]	[439.12789917 200.60403442 0.905698 ]	[400.64556885 213.39387512 0.79554808]	[459.61978149 213.42056274 0.92632765]	[4.64909821e+02 7.90819458e+02 6.91613615e-01]	[4.82870361e+02 7.90656128e+02 7.24940479e-01]	[4.62330811e+02 7.77904785e+02 7.19590008e-01]	[4.28922028e+02 7.95813660e+02 6.50181174e-01]	[4.13551208e+02 7.90776245e+02 6.59716964e-01]	[4.39175049e+02 7.70302856e+02 6.59658074e-01]
[421.35845947 213.50125122 0.95254099]	[423.84225464 295.39916992 0.90525842]	[364.84307861 290.40390015 0.81378412]	[334.01828003 380.24673462 0.91379517]	[295.50650024 454.59176636 0.87679565]	[482.8387146 295.60546875 0.90334833]	[518.68182373 390.45526123 0.83567268]	[516.22399902 444.4446106 0.84571564]	[426.43161011 469.96459961 0.72565472]	[393.06021118 472.52127075 0.70924389]	[413.5630188 621.33465576 0.77849233]	[431.5256958 767.50653076 0.77438933]	[462.41812134 467.46939087 0.75275654]	[462.29129028 621.28930664 0.84615827]	[464.97442627 770.2388916 0.82996958]	[416.07626343 203.14720154 0.86483955]	[439.13467407 200.57579041 0.90968609]	[400.68310547 213.42434692 0.76942408]	[459.63308716 213.41885376 0.92912698]	[4.64914154e+02 7.93257568e+02 6.97031677e-01]	[4.82861664e+02 7.90739136e+02 6.98741794e-01]	[4.62286896e+02 7.83019043e+02 7.75188982e-01]	[4.28925751e+02 7.95804565e+02 6.36947334e-01]	[4.13583862e+02 7.90780396e+02 6.47865891e-01]	[4.39156525e+02 7.72733032e+02 6.52739406e-01]
[421.36074829 213.50082397 0.9539907 ]	[423.855896 295.45568848 0.91282296]	[364.8788147 290.45040894 0.8133226 ]	[334.01889038 380.24975586 0.91322672]	[295.48806763 454.6166687 0.87583476]	[482.85351562 298.00708008 0.90269333]	[518.67810059 390.47879028 0.83687669]	[518.63757324 444.43597412 0.85008591]	[426.42462158 470.04248047 0.72450483]	[393.06738281 475.08303833 0.7135303 ]	[413.56256104 623.83502197 0.78340435]	[434.01846313 767.55889893 0.78115362]	[462.40884399 469.9937439 0.75055337]	[462.32165527 621.33850098 0.85033441]	[467.42410278 770.29425049 0.81957799]	[416.07592773 203.14796448 0.86488247]	[439.13861084 200.57339478 0.91048002]	[400.68536377 213.43969727 0.75234735]	[459.65539551 213.42503357 0.93278587]	[4.64878113e+02 7.93296082e+02 6.64585054e-01]	[4.82814850e+02 7.90802002e+02 6.68191493e-01]	[4.62318909e+02 7.85542297e+02 7.83554554e-01]	[4.31511627e+02 7.95834595e+02 6.24492109e-01]	[4.16106689e+02 7.93215393e+02 6.44723237e-01]	[4.39184998e+02 7.72785767e+02 6.43859088e-01]
[421.36767578 213.50244141 0.95498455]	[423.87030029 295.50765991 0.91802818]	[367.33651733 292.90982056 0.81890982]	[334.03311157 380.26528931 0.91686475]	[295.47924805 454.63757324 0.87690508]	[482.8760376 298.06213379 0.90359807]	[518.70703125 392.97424316 0.84552717]	[516.16235352 444.37417603 0.85137141]	[426.37017822 472.60046387 0.73194146]	[393.04327393 475.13693237 0.71563047]	[413.5335083 623.94628906 0.78092945]	[431.54550171 767.52111816 0.77624917]	[462.34039307 472.58294678 0.75841367]	[462.31262207 623.81726074 0.8575238 ]	[467.48596191 775.26855469 0.78266424]	[416.08267212 203.15608215 0.86620539]	[439.14437866 200.57691956 0.91218626]	[400.68994141 213.45756531 0.74278796]	[459.67370605 213.43017578 0.9362188 ]	[4.64928680e+02 7.93355591e+02 5.87658167e-01]	[4.82876007e+02 7.93264587e+02 6.03942573e-01]	[4.62346252e+02 7.88105835e+02 7.83681929e-01]	[4.28941803e+02 7.93351440e+02 6.21639490e-01]	[4.13595917e+02 7.90750061e+02 6.43427789e-01]	[4.39143402e+02 7.72741211e+02 6.17757440e-01]
[421.37481689 213.51074219 0.95254219]	[423.83761597 295.52709961 0.92095447]	[364.85171509 292.9390564 0.82661426]	[334.04577637 380.26889038 0.91317278]	[295.46661377 454.62420654 0.87242293]	[482.85067749 298.08300781 0.90323961]	[518.73272705 392.99710083 0.85360265]	[513.66052246 441.90435791 0.86399221]	[426.36428833 472.57952881 0.72977668]	[392.99401855 475.11209106 0.70659631]	[413.53131104 624.0112915 0.77521282]	[431.5519104 767.51837158 0.77521163]	[462.37051392 472.55822754 0.75379986]	[462.34246826 623.93237305 0.85808122]	[4.70046021e+02 7.80428650e+02 7.62019992e-01]	[416.08929443 203.16957092 0.86566824]	[439.1529541 200.59060669 0.91168541]	[400.68267822 213.47666931 0.76554632]	[459.67907715 213.45835876 0.94025576]	[4.70012390e+02 8.00994507e+02 5.00391603e-01]	[4.85423950e+02 7.98390137e+02 5.26594520e-01]	[4.62379791e+02 7.90603760e+02 7.77109027e-01]	[4.26351410e+02 7.95849548e+02 6.19433820e-01]	[4.13517059e+02 7.90778503e+02 6.42143428e-01]	[4.39134766e+02 7.72752686e+02 5.97420275e-01]
[421.3899231 213.56057739 0.94808763]	[423.85241699 295.60046387 0.92242575]	[367.36172485 292.98779297 0.8304618 ]	[334.05749512 380.32693481 0.90919352]	[295.47692871 454.63931274 0.87684321]	[482.87463379 298.15582275 0.89669782]	[518.71514893 393.04815674 0.85680389]	[511.07702637 441.86102295 0.86905998]	[426.35256958 475.12924194 0.73928839]	[392.97622681 477.63946533 0.71515143]	[410.97192383 626.4753418 0.77574342]	[434.00949097 765.07574463 0.77886164]	[462.38421631 475.10791016 0.75829214]	[462.35568237 623.99462891 0.86547172]	[4.70044067e+02 7.82942322e+02 7.70657897e-01]	[416.11212158 205.69485474 0.86863762]	[439.17147827 200.68458557 0.90245128]	[400.6776123 213.53871155 0.79390681]	[459.69168091 213.5383606 0.94349289]	[4.67476562e+02 8.06021606e+02 5.56898594e-01]	[4.85381714e+02 8.03512329e+02 5.73220313e-01]	[462.41119385 790.64538574 0.80387706]	[4.23783051e+02 8.00907532e+02 6.46238327e-01]	[4.08461273e+02 7.93230103e+02 6.59582198e-01]	[4.39160553e+02 7.70287842e+02 6.16402686e-01]
[421.35501099 215.99015808 0.95282894]	[423.85546875 298.06698608 0.91810447]	[367.38467407 295.47955322 0.84736723]	[334.03427124 382.77450562 0.89101321]	[295.46478271 457.09060669 0.88048327]	[482.86749268 300.63476562 0.88281298]	[518.75396729 395.54064941 0.87622535]	[511.06652832 441.82211304 0.87298614]	[423.89349365 477.68734741 0.76035905]	[390.48342896 480.14953613 0.72876263]	[410.97210693 626.50738525 0.77504516]	[434.08425903 767.57373047 0.78199893]	[462.32806396 477.66644287 0.77948016]	[462.35934448 626.40814209 0.85782039]	[4.75095184e+02 7.82968750e+02 7.70691991e-01]	[416.10101318 208.27105713 0.87119126]	[439.1678772 208.25538635 0.90055048]	[400.69161987 215.96470642 0.73396355]	[459.7010498 216.01068115 0.94902146]	[4.67423492e+02 8.06003174e+02 5.46090722e-01]	[4.85358032e+02 8.03535034e+02 5.67467928e-01]	[4.64942108e+02 7.90697571e+02 7.29471564e-01]	[4.28916168e+02 7.98356873e+02 5.86529076e-01]	[4.13581757e+02 7.93229309e+02 6.12239599e-01]	[4.39205566e+02 7.72801147e+02 5.59794962e-01]
[421.39367676 216.11439514 0.91957539]	[423.82592773 298.17141724 0.92221737]	[367.33557129 295.56903076 0.85569668]	[334.02859497 382.87677002 0.87169677]	[295.52389526 457.20748901 0.89927292]	[482.85693359 300.76263428 0.86837417]	[518.76586914 398.0133667 0.90136361]	[511.01550293 441.82336426 0.87043744]	[423.87841797 480.22225952 0.76572239]	[387.94030762 480.24536133 0.73605406]	[405.89501953 631.60162354 0.76012254]	[436.56576538 767.54437256 0.78961408]	[462.34631348 480.22088623 0.78696871]	[462.38674927 626.62097168 0.83529943]	[477.61883545 782.96295166 0.78588837]	[416.12368774 210.85494995 0.89499164]	[439.18356323 210.85145569 0.92393231]	[400.65539551 216.13897705 0.84163767]	[459.67044067 216.14472961 0.93762195]	[4.67465363e+02 8.06077271e+02 6.28197670e-01]	[4.85420013e+02 8.06019226e+02 6.37012959e-01]	[4.69980194e+02 7.90674133e+02 7.30269849e-01]	[4.31513367e+02 7.93350403e+02 5.98870873e-01]	[4.16148651e+02 7.90763184e+02 6.28122032e-01]	[4.39277374e+02 7.72782288e+02 5.69962859e-01]
[421.39349365 216.11474609 0.91952944]	[423.82821655 298.17163086 0.92188621]	[367.33856201 295.56933594 0.85561579]	[334.02374268 385.29504395 0.87130684]	[295.52404785 457.20611572 0.89898235]	[482.86083984 300.762146 0.8683399 ]	[518.76312256 398.01644897 0.90227038]	[511.01473999 441.82138062 0.87050509]	[423.88021851 480.22293091 0.76556182]	[387.9385376 480.24511719 0.73585236]	[405.887146 631.6048584 0.75999355]	[436.56253052 767.51727295 0.7911492 ]	[462.34924316 480.22171021 0.78660512]	[462.38793945 629.02044678 0.83481628]	[477.61880493 782.96136475 0.78692907]	[416.12280273 210.85490417 0.8947379 ]	[439.18347168 210.85180664 0.92361706]	[400.65499878 216.13954163 0.84259886]	[459.66992188 216.14440918 0.93773323]	[4.64933899e+02 8.06049683e+02 6.31502509e-01]	[4.82936646e+02 8.06029602e+02 6.38571024e-01]	[4.70010162e+02 7.90666870e+02 7.27019966e-01]	[4.31520081e+02 7.93331970e+02 6.09106302e-01]	[4.16152679e+02 7.90747803e+02 6.36530161e-01]	[4.39276093e+02 7.72737610e+02 5.78450978e-01]
[423.7947998 218.6469574 0.88066083]	[423.8531189 300.68026733 0.896658 ]	[364.87210083 298.07550049 0.86089927]	[334.02893066 387.94577026 0.86131322]	[295.52825928 459.62289429 0.90759808]	[482.88873291 308.34317017 0.84828681]	[518.77838135 398.0899353 0.91774678]	[511.03024292 441.75119019 0.87482935]	[423.89627075 482.78921509 0.76623189]	[387.91543579 482.82989502 0.7356801 ]	[403.36584473 634.18701172 0.76804388]	[436.54937744 765.07556152 0.79213959]	[462.39138794 482.75708008 0.78686482]	[462.36886597 626.61450195 0.84459668]	[477.60684204 783.02966309 0.79523629]	[416.14065552 213.34552002 0.90745807]	[439.21539307 213.3530426 0.94757664]	[400.64123535 218.6240387 0.82181615]	[459.68984985 218.63432312 0.91976947]	[4.67416473e+02 8.08577026e+02 6.93082333e-01]	[4.82942261e+02 8.08554321e+02 6.95398092e-01]	[4.67468231e+02 7.90737427e+02 7.50984371e-01]	[4.34036377e+02 7.95788147e+02 6.60583019e-01]	[4.18587708e+02 7.90784119e+02 6.84141219e-01]	[4.39261139e+02 7.70292969e+02 5.82751155e-01]
[421.40197754 231.32249451 0.89253604]	[423.87109375 308.36920166 0.86312658]	[367.39968872 300.75650024 0.81970674]	[334.01568604 395.64767456 0.89724159]	[295.47399902 462.25674438 0.90007895]	[482.84838867 313.54626465 0.87926149]	[521.20159912 398.27398682 0.9472791 ]	[508.54458618 441.75009155 0.86695188]	[426.35549927 487.9395752 0.73317236]	[387.94985962 487.92553711 0.70013911]	[400.87042236 641.85150146 0.79551369]	[434.109375 765.04180908 0.78689182]	[464.85241699 487.92388916 0.74648511]	[462.42755127 639.30212402 0.81835604]	[475.12329102 788.14898682 0.82009625]	[416.11401367 215.98484802 0.93123317]	[439.20205688 215.99946594 0.96404237]	[400.65072632 228.80049133 0.80454928]	[459.68515015 228.85346985 0.91176182]	[4.64957397e+02 8.11144836e+02 7.37152338e-01]	[4.82825684e+02 8.11153503e+02 7.58954883e-01]	[4.67437653e+02 7.95829651e+02 7.40352631e-01]	[4.28964630e+02 7.95870605e+02 6.72426224e-01]	[4.16087555e+02 7.90788757e+02 7.07963765e-01]	[4.39252838e+02 7.70218201e+02 5.99630654e-01]
[421.38299561 233.84716797 0.91719604]	[423.87539673 313.43273926 0.88341731]	[367.35870361 305.82748413 0.80475408]	[333.99468994 398.18606567 0.91315138]	[295.42575073 464.8444519 0.86872876]	[482.83978271 316.02426147 0.89681101]	[521.22241211 400.73587036 0.94308275]	[508.50558472 441.82406616 0.85791487]	[423.91375732 493.09887695 0.74243033]	[387.93087769 493.08972168 0.70499146]	[400.87310791 644.35876465 0.80690378]	[436.53952026 762.50311279 0.78223336]	[462.45062256 493.09082031 0.75465882]	[462.4100647 641.90478516 0.84440064]	[472.55429077 790.722229 0.81073684]	[416.09786987 218.52952576 0.90218645]	[439.17254639 216.11898804 0.94586235]	[400.64953613 231.41712952 0.85091472]	[459.66403198 231.38668823 0.92615068]	[4.67453278e+02 8.13890198e+02 6.79948568e-01]	[4.82954712e+02 8.13846802e+02 7.19521940e-01]	[4.64838898e+02 8.03484680e+02 7.65064180e-01]	[4.26427704e+02 7.95840454e+02 6.70802712e-01]	[4.16045197e+02 7.90733459e+02 7.07326770e-01]	[4.39263306e+02 7.70102783e+02 5.93997955e-01]
[421.37356567 233.97685242 0.94288075]	[423.8644104 316.0177002 0.91602111]	[364.85522461 313.47039795 0.82659441]	[333.97756958 400.71286011 0.91283715]	[293.00073242 467.46408081 0.84386873]	[482.86355591 318.53262329 0.90885508]	[521.25976562 400.87432861 0.92626476]	[511.01904297 441.78665161 0.85362053]	[426.3470459 495.62805176 0.74316305]	[390.42651367 495.65182495 0.70754415]	[400.86141968 644.38214111 0.81509387]	[434.10803223 764.97180176 0.78932542]	[464.82049561 495.60534668 0.75631398]	[462.42477417 644.39050293 0.85001594]	[470.01599121 790.77734375 0.80393791]	[416.06719971 221.14860535 0.86801451]	[439.14990234 218.61109924 0.92634857]	[400.64105225 233.94862366 0.83413804]	[459.65512085 233.8972168 0.9326399 ]	[4.64937927e+02 8.16390381e+02 7.11164296e-01]	[4.82886749e+02 8.16342712e+02 7.59441197e-01]	[4.64849152e+02 8.03566467e+02 7.43942976e-01]	[4.26403168e+02 8.00947449e+02 6.30444884e-01]	[4.13564301e+02 7.93224548e+02 6.59799933e-01]	[4.39226898e+02 7.70102722e+02 5.95708370e-01]
[421.35281372 234.07688904 0.95092607]	[423.86685181 316.1199646 0.91521901]	[367.36224365 315.92718506 0.83432323]	[334.00695801 400.77572632 0.91795439]	[292.9866333 469.98513794 0.84354615]	[482.84387207 318.63439941 0.90398765]	[521.30908203 405.90853882 0.90028626]	[511.02099609 441.86038208 0.84423268]	[426.34329224 498.2081604 0.75576341]	[390.44848633 498.222229 0.71876562]	[400.84191895 644.49621582 0.82804263]	[434.10601807 764.97705078 0.79684824]	[464.82437134 498.19165039 0.77173936]	[462.38809204 644.46179199 0.86414003]	[469.96722412 793.26171875 0.79627383]	[416.0668335 223.74575806 0.85904884]	[439.13381958 221.17225647 0.90509611]	[400.63595581 234.06381226 0.80400562]	[459.66329956 234.01989746 0.94527781]	[4.64878662e+02 8.18919800e+02 6.93741500e-01]	[4.82814117e+02 8.18881042e+02 7.38474250e-01]	[4.64838654e+02 8.06092529e+02 7.59655178e-01]	[4.26389618e+02 8.00940796e+02 6.56971574e-01]	[4.13555725e+02 7.90812012e+02 6.80161476e-01]	[4.39228333e+02 7.67700745e+02 6.16287231e-01]
[truncated: 422 more rows]
