# Supplementary material for: Evaluation of functional tests performance using a camera-based and machine learning approach
Source: PLoS One. 2023 Nov 3;18(11):e0288279. doi: 10.1371/journal.pone.0288279 (PMC10624324; doi:10.1371/journal.pone.0288279)
Supplement: S1 Data — This dataset includes all the extracted keypoints of movements and the associated features and statistics, which were used for the analyses presented in the main manuscript. (ZIP) [file pone.0288279.s001.zip › PLOS_data_28032023/original_movement_data/CSV/000038_PNJN_P_crop.csv]

[544.47149658 259.58230591 0.91552752]	[547.04760742 354.44503784 0.8513391 ]	[480.16134644 354.57589722 0.83250844]	[446.96087646 457.21755981 0.85115254]	[439.19400024 549.59240723 0.89076573]	[623.92767334 346.84777832 0.81597906]	[644.49639893 444.36123657 0.89585537]	[649.56994629 544.48266602 0.88873929]	[549.60070801 549.50476074 0.67340285]	[511.01095581 549.52349854 0.6644457 ]	[500.80621338 708.71484375 0.86828464]	[4.85437683e+02 8.54866699e+02 8.25713873e-01]	[590.6449585 546.96392822 0.67420369]	[606.07788086 711.14031982 0.86333346]	[6.24036743e+02 8.57420715e+02 8.40907037e-01]	[536.68450928 249.33352661 0.83458805]	[562.31134033 249.37684631 0.90557742]	[518.64331055 254.59710693 0.9232223 ]	[582.8404541 256.93893433 0.98682678]	[6.29051941e+02 9.00990417e+02 7.65469313e-01]	[6.47075500e+02 8.93248413e+02 7.86567152e-01]	[6.21366089e+02 8.70269104e+02 7.07074761e-01]	[4.87991302e+02 8.93268127e+02 7.80470073e-01]	[4.70018188e+02 8.90682129e+02 7.79299974e-01]	[4.90551331e+02 8.70139038e+02 7.24737048e-01]
[544.47174072 259.58279419 0.91521066]	[547.04669189 354.44537354 0.85157049]	[480.16189575 354.57641602 0.83269876]	[446.96032715 457.21536255 0.85105491]	[439.19415283 549.59228516 0.890921 ]	[623.92596436 346.84750366 0.8157419 ]	[644.49462891 444.36209106 0.8953101 ]	[649.57006836 544.4831543 0.88798428]	[549.59729004 549.49749756 0.67400354]	[511.01092529 549.5189209 0.66462809]	[500.80514526 708.71276855 0.8688761 ]	[4.85436554e+02 8.54872070e+02 8.25977266e-01]	[590.63775635 546.95367432 0.67529368]	[606.07434082 711.13781738 0.8642512 ]	[6.24038452e+02 8.57415405e+02 8.41385186e-01]	[536.68432617 249.3319397 0.83452058]	[562.31115723 249.37631226 0.90548724]	[518.6439209 254.59608459 0.92306364]	[582.84155273 256.93746948 0.98632723]	[6.29048035e+02 9.00990845e+02 7.65060663e-01]	[6.47071960e+02 8.93249512e+02 7.85419703e-01]	[6.21368286e+02 8.70264709e+02 7.06964731e-01]	[4.87985657e+02 8.93266418e+02 7.80385733e-01]	[4.70012665e+02 8.90680786e+02 7.78716266e-01]	[4.90551605e+02 8.70144531e+02 7.25855947e-01]
[544.55212402 257.19250488 0.90196598]	[549.54797363 352.01245117 0.83391893]	[480.24230957 354.53726196 0.83797264]	[449.52020264 457.13711548 0.83594042]	[439.22286987 549.53271484 0.90450066]	[623.99249268 346.849823 0.81639439]	[644.54003906 441.91305542 0.89770925]	[649.60736084 544.47381592 0.88309783]	[552.14758301 547.02923584 0.66924179]	[513.62176514 547.03070068 0.66076607]	[500.81942749 711.11901855 0.86204404]	[4.85436432e+02 8.54871887e+02 8.25087905e-01]	[593.18292236 546.95800781 0.6711821 ]	[606.09246826 711.13201904 0.86762327]	[6.24038086e+02 8.57403625e+02 8.42392802e-01]	[539.19232178 249.31643677 0.84279919]	[562.37335205 249.33033752 0.90361392]	[518.70568848 254.60401917 0.93850178]	[582.91271973 254.58508301 0.99782681]	[6.29024231e+02 8.98513794e+02 7.65956223e-01]	[6.47059143e+02 8.93232971e+02 7.84337521e-01]	[6.21377380e+02 8.70259216e+02 7.08603501e-01]	[4.87986755e+02 8.93251648e+02 7.82589912e-01]	[4.70015625e+02 8.90668274e+02 7.78911948e-01]	[4.90556488e+02 8.70138733e+02 7.23933280e-01]
[546.99468994 257.20202637 0.89681095]	[552.06219482 354.47134399 0.83727562]	[480.27151489 354.58084106 0.84776777]	[454.59091187 457.11010742 0.84207964]	[439.27780151 549.59863281 0.89889818]	[626.41424561 349.37811279 0.80961698]	[644.55010986 444.32785034 0.89004046]	[649.65600586 544.52502441 0.86364645]	[554.6138916 549.51287842 0.66750664]	[513.62408447 549.51324463 0.65838134]	[500.84609985 708.69500732 0.87021625]	[4.85440735e+02 8.54883850e+02 8.25022876e-01]	[595.6862793 546.98822021 0.67000151]	[606.10101318 711.13476562 0.86648756]	[6.24040894e+02 8.57413208e+02 8.42224896e-01]	[539.25598145 249.32235718 0.8566671 ]	[562.45880127 249.34141541 0.90947729]	[518.74414062 256.94247437 0.94615203]	[582.97296143 256.94937134 0.9890523 ]	[6.26618713e+02 9.00972778e+02 7.68787980e-01]	[6.47050415e+02 8.93238220e+02 7.86806464e-01]	[6.21373901e+02 8.70262146e+02 7.08983302e-01]	[4.88001343e+02 8.93248840e+02 7.83172131e-01]	[4.70022919e+02 8.90669739e+02 7.81009555e-01]	[4.90551849e+02 8.70156006e+02 7.26471841e-01]
[547.05285645 259.59988403 0.88379568]	[552.10430908 354.46774292 0.83433419]	[480.28720093 354.58618164 0.84791267]	[457.13821411 457.07498169 0.85206175]	[441.68612671 549.58831787 0.89775431]	[626.44903564 346.90267944 0.80868894]	[644.56201172 444.35253906 0.88814801]	[649.66986084 544.53845215 0.85696149]	[552.1229248 549.52844238 0.6737662 ]	[511.09741211 549.53283691 0.65941417]	[500.85528564 708.68023682 0.87533313]	[4.85445557e+02 8.54866394e+02 8.25453877e-01]	[595.67553711 547.00726318 0.67314273]	[606.10400391 711.12475586 0.86872369]	[6.24034851e+02 8.54933411e+02 8.45167398e-01]	[539.3125 249.35345459 0.87038606]	[564.82427979 249.38302612 0.91372585]	[518.79699707 254.60345459 0.95519269]	[585.36523438 256.94036865 0.98779345]	[6.26576599e+02 8.98472778e+02 7.72036195e-01]	[6.47005981e+02 8.90856995e+02 7.80120850e-01]	[6.21368713e+02 8.70223389e+02 7.11304903e-01]	[4.88003510e+02 8.93240417e+02 7.82140136e-01]	[4.70030212e+02 8.90658142e+02 7.79421568e-01]	[4.90556366e+02 8.70136353e+02 7.21451759e-01]
[549.5098877 259.67440796 0.86927313]	[554.61517334 354.4598999 0.82955915]	[480.31646729 354.578125 0.84696829]	[457.17758179 457.08642578 0.85881805]	[441.71035767 549.56494141 0.90086216]	[626.47381592 346.89425659 0.81013119]	[646.91516113 444.42285156 0.88058251]	[649.68011475 546.93725586 0.85377264]	[552.13653564 549.56634521 0.67121774]	[513.55932617 549.56079102 0.65969765]	[500.85955811 708.6673584 0.87550497]	[4.85449219e+02 8.54860779e+02 8.26109409e-01]	[595.69934082 549.51544189 0.6692071 ]	[608.49615479 711.13323975 0.86356473]	[6.24033142e+02 8.54903992e+02 8.49427044e-01]	[541.71154785 249.40716553 0.88223159]	[564.85717773 251.86715698 0.91845995]	[521.20013428 254.58795166 0.96756375]	[585.37670898 256.94747925 0.98928446]	[6.26574402e+02 8.98433533e+02 7.72532523e-01]	[6.46994629e+02 8.90828857e+02 7.78362751e-01]	[6.21359558e+02 8.70196960e+02 7.14551866e-01]	[4.88006836e+02 8.93232666e+02 7.81657279e-01]	[4.70034180e+02 8.90650940e+02 7.78779209e-01]	[4.90556091e+02 8.70132629e+02 7.22807586e-01]
[549.57373047 259.70935059 0.85853833]	[554.65478516 354.46759033 0.83263373]	[480.33258057 354.58587646 0.8479619 ]	[457.21691895 457.0802002 0.86214697]	[441.73419189 549.5703125 0.89763379]	[626.49597168 346.89569092 0.80911726]	[646.94488525 444.41293335 0.88278276]	[649.6696167 546.96362305 0.8547405 ]	[552.12426758 549.55267334 0.6713208 ]	[513.56500244 549.54217529 0.65810496]	[500.87094116 708.66589355 0.87360138]	[4.85456573e+02 8.54858276e+02 8.26221764e-01]	[595.66986084 549.50061035 0.6695627 ]	[608.51116943 711.1184082 0.86344451]	[6.24044067e+02 8.54918457e+02 8.45661640e-01]	[541.74627686 251.8425293 0.89093351]	[564.89038086 251.89776611 0.91650093]	[521.23114014 254.59590149 0.97069234]	[585.39440918 256.93978882 0.98712754]	[6.26562683e+02 8.95971741e+02 7.79333711e-01]	[6.46991089e+02 8.90813477e+02 7.85680115e-01]	[6.21372131e+02 8.70221069e+02 7.25013852e-01]	[4.88012115e+02 8.93229736e+02 7.80782938e-01]	[4.70041473e+02 8.90647217e+02 7.77868748e-01]	[4.90554596e+02 8.70128784e+02 7.24060833e-01]
[552.07348633 259.7121582 0.8533994 ]	[554.69458008 354.47634888 0.83648914]	[480.35095215 354.59793091 0.84751266]	[459.59591675 457.09869385 0.8684454 ]	[441.74798584 552.05792236 0.89471531]	[626.51281738 346.89395142 0.80797702]	[646.9510498 444.42440796 0.88152546]	[649.67358398 546.97918701 0.85147113]	[552.13116455 549.55200195 0.67133403]	[513.5894165 549.54852295 0.65923029]	[500.87051392 708.66040039 0.87552303]	[4.85460510e+02 8.54854248e+02 8.25463712e-01]	[593.20062256 547.0322876 0.67013824]	[608.50006104 711.12091064 0.86263651]	[6.24043945e+02 8.54871338e+02 8.52565110e-01]	[541.77026367 251.84754944 0.8936258 ]	[564.92907715 251.89587402 0.91245878]	[521.23907471 254.6078186 0.972363 ]	[585.42431641 256.94491577 0.98498255]	[6.26541382e+02 8.95959595e+02 7.79967606e-01]	[6.46975220e+02 8.90804382e+02 7.81763315e-01]	[6.21373901e+02 8.70167053e+02 7.22045004e-01]	[4.88001343e+02 8.93234009e+02 7.81202555e-01]	[4.70031525e+02 8.90649048e+02 7.79403865e-01]	[4.90563446e+02 8.70126343e+02 7.24041581e-01]
[552.12963867 259.6769104 0.85677218]	[557.16760254 354.48724365 0.84149694]	[480.34844971 354.59625244 0.84652829]	[459.60946655 457.10058594 0.87378758]	[441.74279785 549.56359863 0.89617884]	[626.52807617 349.39440918 0.80607569]	[646.934021 444.39779663 0.88468152]	[649.67388916 546.95916748 0.85307002]	[552.12078857 549.52618408 0.67013699]	[513.57873535 549.5289917 0.65732205]	[500.86883545 708.66345215 0.87397408]	[4.85455750e+02 8.54856445e+02 8.25016797e-01]	[593.19360352 546.99768066 0.67208272]	[608.49951172 708.72491455 0.86540186]	[6.24046021e+02 8.54881226e+02 8.49927306e-01]	[541.79193115 249.40249634 0.88805974]	[564.98260498 251.85482788 0.90022027]	[521.25030518 254.59069824 0.97545016]	[585.47668457 256.94769287 0.97742885]	[6.26553406e+02 8.95971313e+02 7.81844258e-01]	[6.46990479e+02 8.90812073e+02 7.89018869e-01]	[6.21379211e+02 8.70185364e+02 7.18173981e-01]	[4.87996063e+02 8.93255798e+02 7.81806171e-01]	[4.70024048e+02 8.90669006e+02 7.82328427e-01]	[4.90556854e+02 8.70127441e+02 7.26085484e-01]
[554.65783691 257.19671631 0.87120563]	[557.15930176 354.474823 0.83747244]	[480.33877563 354.57589722 0.84541082]	[459.6078186 457.08636475 0.87219638]	[441.75097656 549.58258057 0.8975209 ]	[626.53179932 349.40109253 0.80528468]	[646.92425537 444.42132568 0.87909591]	[649.64117432 546.94494629 0.86156785]	[552.09753418 547.02197266 0.67162406]	[511.09460449 547.02636719 0.65672046]	[500.87258911 708.62689209 0.87739688]	[4.85449219e+02 8.54869629e+02 8.25022578e-01]	[593.16333008 546.94592285 0.67387611]	[606.10412598 708.71936035 0.87416774]	[6.24044189e+02 8.54885071e+02 8.49948406e-01]	[541.85339355 246.82051086 0.88799167]	[565.02966309 249.31829834 0.87900871]	[521.29003906 254.54724121 0.97796422]	[585.50891113 254.61143494 0.9761616 ]	[6.26579590e+02 8.95954346e+02 7.77894258e-01]	[6.47008850e+02 8.90791565e+02 7.87082136e-01]	[6.21375122e+02 8.70192810e+02 7.17355728e-01]	[4.87975983e+02 8.93252136e+02 7.86667883e-01]	[4.70013611e+02 8.90665649e+02 7.80891180e-01]	[4.90566345e+02 8.70137573e+02 7.28824973e-01]
[554.65991211 257.19552612 0.87202001]	[557.16229248 354.47109985 0.83697402]	[480.34088135 354.5737915 0.84543842]	[459.60440063 457.08605957 0.87135589]	[441.75439453 549.58276367 0.89713979]	[626.53320312 349.39202881 0.80559504]	[646.92877197 444.42880249 0.87842268]	[649.64019775 546.94262695 0.86145836]	[552.1050415 547.03125 0.6713295]	[513.56506348 547.0345459 0.65595263]	[500.87127686 708.63153076 0.8767125 ]	[4.85444733e+02 8.54882446e+02 8.23488235e-01]	[593.16741943 546.95648193 0.67359793]	[606.10375977 708.72619629 0.87258184]	[6.24039978e+02 8.54868530e+02 8.52556407e-01]	[541.8550415 246.8210144 0.88828832]	[565.03155518 249.31855774 0.87846166]	[521.29351807 254.54904175 0.97824717]	[585.51043701 254.61247253 0.97623992]	[6.26583496e+02 8.95949646e+02 7.77313411e-01]	[6.47006165e+02 8.90785400e+02 7.87461758e-01]	[6.21370911e+02 8.70176147e+02 7.16327548e-01]	[4.87974976e+02 8.93256470e+02 7.86788404e-01]	[4.70012421e+02 8.90670288e+02 7.79998183e-01]	[4.90561707e+02 8.70146851e+02 7.27864981e-01]
[554.67602539 257.18087769 0.87583184]	[557.1675415 354.46130371 0.83511698]	[480.34439087 354.55609131 0.84452963]	[459.59487915 457.07827759 0.86719269]	[441.75027466 549.58007812 0.89883775]	[626.53039551 349.37893677 0.80651522]	[646.90838623 446.87646484 0.87709415]	[649.6138916 546.94671631 0.8664453 ]	[552.11029053 549.50268555 0.66697282]	[513.55963135 549.50671387 0.65262032]	[500.86465454 708.63800049 0.87432849]	[4.85437958e+02 8.54887634e+02 8.24064791e-01]	[593.1817627 546.96459961 0.66917825]	[606.1114502 708.7354126 0.86726749]	[6.24039795e+02 8.54873901e+02 8.52275491e-01]	[541.86938477 246.80604553 0.88932931]	[565.04675293 249.31233215 0.87226796]	[521.33514404 254.54910278 0.98276716]	[585.49993896 256.93432617 0.9803704 ]	[6.26583984e+02 8.95949646e+02 7.72232771e-01]	[6.47003723e+02 8.90780823e+02 7.80371428e-01]	[6.21373230e+02 8.70177856e+02 7.17536628e-01]	[4.87984009e+02 8.93259583e+02 7.85978794e-01]	[4.70016449e+02 8.90676636e+02 7.79312372e-01]	[4.90550537e+02 8.70151428e+02 7.26808131e-01]
[554.70727539 257.14337158 0.88374168]	[554.70776367 354.45236206 0.83242518]	[480.33932495 354.55126953 0.84416848]	[459.59030151 457.07302856 0.86651075]	[441.73739624 549.56982422 0.89968204]	[626.52545166 349.37423706 0.80654597]	[646.90435791 446.87728882 0.87512457]	[649.58746338 546.93347168 0.87152636]	[552.09570312 547.00292969 0.67057168]	[511.08035278 547.01928711 0.65757591]	[500.84164429 708.65802002 0.87331313]	[4.85429779e+02 8.54885620e+02 8.24388862e-01]	[593.15881348 546.93182373 0.67071658]	[606.07366943 708.70153809 0.87988436]	[6.24027588e+02 8.54851929e+02 8.54714215e-01]	[541.87890625 246.77635193 0.88886279]	[565.05340576 246.82104492 0.86886656]	[521.32220459 254.54071045 0.98064804]	[585.480896 254.60533142 0.98381591]	[6.26575623e+02 8.95947083e+02 7.68515468e-01]	[6.46995178e+02 8.90775330e+02 7.76595414e-01]	[6.21358398e+02 8.70158997e+02 7.13917136e-01]	[4.87983887e+02 8.93266479e+02 7.87058532e-01]	[4.70010834e+02 8.90682190e+02 7.80965686e-01]	[4.90545166e+02 8.70150330e+02 7.24499404e-01]
[557.16400146 257.07510376 0.89373547]	[554.6829834 354.44094849 0.82850111]	[480.33547974 354.54000854 0.84319621]	[457.21899414 457.07788086 0.86454636]	[441.73641968 549.55078125 0.90133685]	[626.51556396 349.37145996 0.80721587]	[644.58258057 446.90765381 0.87257713]	[649.56060791 546.93139648 0.87523049]	[552.09008789 546.99981689 0.67070919]	[511.06112671 547.02386475 0.65824562]	[500.83364868 708.69207764 0.86943716]	[4.85425171e+02 8.54874268e+02 8.26202214e-01]	[593.16210938 544.49401855 0.67006856]	[606.0692749 708.71356201 0.87865269]	[6.24023804e+02 8.54864502e+02 8.53094399e-01]	[541.88171387 244.24845886 0.88802171]	[565.07855225 246.74766541 0.86151236]	[521.33728027 254.54818726 0.98260152]	[585.48895264 256.94772339 0.97864282]	[6.26616272e+02 8.95970337e+02 7.56997406e-01]	[6.47027588e+02 8.90789917e+02 7.74807215e-01]	[6.21336243e+02 8.70171997e+02 7.12042987e-01]	[4.87987366e+02 8.93271851e+02 7.86291420e-01]	[4.70010895e+02 8.90687256e+02 7.80637264e-01]	[4.90542969e+02 8.70137085e+02 7.23583400e-01]
[554.70220947 257.04431152 0.89526093]	[554.66290283 352.02783203 0.82792801]	[480.32949829 354.53555298 0.84342742]	[457.22390747 454.65087891 0.86317313]	[441.72796631 549.53283691 0.90195197]	[626.51159668 346.90267944 0.8084991 ]	[644.57177734 446.89172363 0.87473118]	[647.16796875 544.53869629 0.88574713]	[552.08337402 547.01074219 0.67133194]	[511.04888916 547.02679443 0.65817744]	[500.82553101 708.67950439 0.87116516]	[4.85414520e+02 8.54859680e+02 8.28306198e-01]	[593.16687012 546.93737793 0.67134333]	[606.07098389 708.70373535 0.87953299]	[6.24019470e+02 8.54875427e+02 8.52252364e-01]	[541.87341309 244.20622253 0.8888402 ]	[565.06164551 244.2540741 0.86297613]	[521.33331299 254.53450012 0.98179489]	[585.48352051 254.61112976 0.97883165]	[6.26611023e+02 8.95954590e+02 7.56121397e-01]	[6.47016907e+02 8.90777710e+02 7.73231566e-01]	[6.21332214e+02 8.70186401e+02 7.15378642e-01]	[4.87996552e+02 8.93255981e+02 7.86670089e-01]	[4.70017609e+02 8.90673584e+02 7.79635668e-01]	[4.90529816e+02 8.70128601e+02 7.20509529e-01]
[554.69995117 257.04205322 0.89463484]	[554.65783691 352.02120972 0.82720542]	[480.32907104 354.52047729 0.84111571]	[457.20864868 454.62414551 0.86081964]	[441.72421265 549.5223999 0.90284932]	[626.50970459 346.90789795 0.80877328]	[644.55273438 444.44519043 0.87794483]	[647.17163086 544.50427246 0.88953942]	[552.09960938 547.01037598 0.66801924]	[511.06985474 547.00964355 0.65824491]	[500.82449341 708.66973877 0.87055498]	[4.85414886e+02 8.54875000e+02 8.26870561e-01]	[593.17266846 546.95184326 0.66928172]	[606.07635498 708.72271729 0.87466908]	[6.24017761e+02 8.54867065e+02 8.53616536e-01]	[541.87194824 244.19999695 0.88839936]	[565.06164551 244.24919128 0.86255771]	[521.33435059 254.53547668 0.98354113]	[585.48498535 254.60972595 0.97904003]	[6.26608032e+02 8.95947144e+02 7.57630289e-01]	[6.47013855e+02 8.90771851e+02 7.72728920e-01]	[6.21327942e+02 8.70179443e+02 7.13534951e-01]	[4.88002869e+02 8.93255920e+02 7.86723793e-01]	[4.70022552e+02 8.90674683e+02 7.79418111e-01]	[4.90526489e+02 8.70143066e+02 7.19737351e-01]
[557.16394043 257.08728027 0.89149791]	[554.65350342 352.02755737 0.82808149]	[480.32650757 354.52822876 0.84157991]	[457.19885254 454.62591553 0.85923231]	[441.7192688 549.51721191 0.90098941]	[626.51196289 349.37472534 0.8083663 ]	[644.53546143 446.86529541 0.87920493]	[647.14343262 546.91564941 0.88694245]	[552.09973145 546.99462891 0.66956234]	[511.08334351 546.99511719 0.6605621 ]	[500.82122803 708.66760254 0.8688466 ]	[4.85407410e+02 8.54870300e+02 8.27747703e-01]	[593.16345215 546.94152832 0.66943198]	[606.06976318 708.69854736 0.87997347]	[6.24020630e+02 8.54903198e+02 8.49863172e-01]	[541.88110352 244.2522583 0.88827097]	[565.07409668 246.75015259 0.86128753]	[521.3270874 254.54092407 0.98206294]	[585.48510742 254.60862732 0.97841948]	[6.29042297e+02 8.98418701e+02 7.54768610e-01]	[6.47047729e+02 8.90803101e+02 7.74051428e-01]	[6.21319641e+02 8.70213989e+02 7.10385323e-01]	[4.88004395e+02 8.93257935e+02 7.86742091e-01]	[4.70023346e+02 8.90675171e+02 7.79464602e-01]	[4.90519714e+02 8.70134094e+02 7.17943788e-01]
[554.7064209 257.13208008 0.88561636]	[554.64373779 354.44073486 0.8293047 ]	[480.32492065 354.52587891 0.84127122]	[457.19500732 454.60098267 0.85688472]	[441.72601318 549.49285889 0.9035691 ]	[626.51116943 349.39230347 0.8083204 ]	[644.51318359 444.42745972 0.88118756]	[647.14013672 544.5234375 0.88885868]	[552.0947876 546.99261475 0.66782248]	[511.08227539 546.99920654 0.65766317]	[500.83120728 708.65808105 0.86980182]	[4.85405640e+02 8.54875977e+02 8.26869786e-01]	[593.14373779 546.93737793 0.66778576]	[606.06182861 708.73730469 0.87324035]	[6.24022339e+02 8.57374817e+02 8.44965219e-01]	[541.87481689 246.7532196 0.88863838]	[565.0612793 246.79504395 0.86808205]	[521.31988525 254.53791809 0.979415 ]	[585.48413086 254.60243225 0.97858214]	[6.29044067e+02 8.98434204e+02 7.54696965e-01]	[6.47047913e+02 8.90816284e+02 7.75399923e-01]	[6.21317627e+02 8.70251099e+02 7.13227987e-01]	[4.87999329e+02 8.93248413e+02 7.87467241e-01]	[4.70021423e+02 8.90666931e+02 7.78112292e-01]	[4.90521118e+02 8.70139954e+02 7.16484308e-01]
[554.70062256 257.15841675 0.88125932]	[554.64056396 354.44589233 0.82990152]	[480.31634521 354.52938843 0.84209776]	[457.19613647 454.58947754 0.85579753]	[441.72601318 549.4934082 0.90277064]	[626.52038574 349.39691162 0.8077392 ]	[644.5135498 444.39755249 0.88370246]	[647.11352539 544.52709961 0.89367747]	[552.0927124 547.0045166 0.67008287]	[511.07165527 547.00830078 0.65966111]	[500.83435059 708.64019775 0.87576067]	[4.85410919e+02 8.54883240e+02 8.26109588e-01]	[593.15509033 546.95330811 0.66973275]	[606.06231689 708.72875977 0.87531114]	[6.24019592e+02 8.57380493e+02 8.44842494e-01]	[541.87414551 246.77563477 0.88839918]	[565.05194092 246.818573 0.87054503]	[521.32543945 254.53683472 0.97968054]	[585.47821045 254.59207153 0.98299265]	[6.29031738e+02 8.98446167e+02 7.58686721e-01]	[6.47041016e+02 8.90825439e+02 7.78526425e-01]	[6.21319458e+02 8.70254517e+02 7.10469961e-01]	[4.88004333e+02 8.93245361e+02 7.86243200e-01]	[4.70025848e+02 8.90665405e+02 7.77849555e-01]	[4.90522675e+02 8.70147705e+02 7.18875229e-01]
[554.70037842 257.19241333 0.87616503]	[554.64959717 354.45239258 0.83075243]	[480.32095337 354.52914429 0.84241301]	[457.19082642 454.58123779 0.85395443]	[441.73150635 547.07122803 0.90224624]	[626.52557373 349.41595459 0.80766726]	[644.51086426 444.40911865 0.88128275]	[647.08947754 544.54077148 0.89446789]	[552.09393311 547.02593994 0.66773164]	[511.0657959 547.02441406 0.65825933]	[500.83453369 708.65460205 0.87368375]	[4.85411774e+02 8.54880676e+02 8.26227665e-01]	[593.15625 546.97918701 0.66711283]	[606.06567383 708.7300415 0.87416846]	[6.24021667e+02 8.57438477e+02 8.38761032e-01]	[541.87353516 246.81150818 0.88995677]	[565.05407715 249.30561829 0.87232268]	[521.31848145 254.54147339 0.98043716]	[585.48382568 254.59222412 0.98117387]	[6.29069824e+02 8.98498291e+02 7.55029082e-01]	[6.47077087e+02 8.93215027e+02 7.80273616e-01]	[6.21298157e+02 8.70301331e+02 7.06154466e-01]	[4.88007996e+02 8.93250122e+02 7.85780847e-01]	[4.70028900e+02 8.90670471e+02 7.78643847e-01]	[4.90519348e+02 8.70145630e+02 7.17750669e-01]
[554.70050049 257.18930054 0.87652439]	[554.65490723 354.45129395 0.83025748]	[480.32623291 354.5295105 0.84320176]	[457.19161987 454.58255005 0.8541311 ]	[441.74139404 547.05419922 0.90387744]	[626.5234375 349.39984131 0.80810928]	[644.51635742 444.4319458 0.87966377]	[647.09594727 544.52349854 0.8969593 ]	[552.08612061 547.0168457 0.66778326]	[511.0645752 547.02099609 0.65729195]	[500.83285522 708.65667725 0.87317652]	[4.85407043e+02 8.54879639e+02 8.26823771e-01]	[593.14123535 546.96490479 0.66811663]	[606.0836792 708.73681641 0.8721478 ]	[6.24026733e+02 8.57450439e+02 8.35827470e-01]	[541.87158203 246.81047058 0.88897109]	[565.059021 249.30479431 0.87322819]	[521.30841064 254.54354858 0.98050839]	[585.50061035 254.60684204 0.98046553]	[6.29080322e+02 8.98513367e+02 7.44493663e-01]	[6.47093140e+02 8.93223877e+02 7.69324899e-01]	[6.21291565e+02 8.70314819e+02 7.01607287e-01]	[4.88009491e+02 8.93250427e+02 7.85992444e-01]	[4.70029938e+02 8.90671631e+02 7.78814197e-01]	[4.90517609e+02 8.70144226e+02 7.16940165e-01]
[554.71368408 257.19366455 0.87493771]	[554.6595459 352.02761841 0.82677722]	[480.33282471 354.50933838 0.8393296 ]	[457.19024658 454.56112671 0.85205078]	[441.75619507 547.03613281 0.90495759]	[626.5234375 349.39440918 0.80739921]	[644.51818848 444.43756104 0.87945271]	[647.09942627 544.51623535 0.89772463]	[552.10308838 547.02886963 0.66694653]	[511.08047485 547.03033447 0.65571946]	[500.83328247 708.66430664 0.87360448]	[4.85400116e+02 8.54890808e+02 8.25664699e-01]	[593.16320801 546.98120117 0.66706753]	[606.07556152 708.73980713 0.87219012]	[6.24023315e+02 8.59947449e+02 8.33686054e-01]	[541.88342285 246.81796265 0.88840222]	[565.07220459 249.31123352 0.87075824]	[521.32128906 254.53819275 0.98106432]	[585.51782227 256.94073486 0.97495306]	[6.29090332e+02 9.00990662e+02 7.49074936e-01]	[6.47095764e+02 8.93241211e+02 7.77560949e-01]	[6.21273132e+02 8.72684509e+02 6.99211836e-01]	[4.87989655e+02 8.93262573e+02 7.85713673e-01]	[4.70008575e+02 8.90683105e+02 7.78350890e-01]	[4.90521240e+02 8.70157288e+02 7.16759086e-01]
[554.71337891 257.19348145 0.8750754 ]	[554.68023682 352.02774048 0.82705104]	[480.34768677 354.49963379 0.83586806]	[457.18338013 454.56463623 0.85155904]	[441.76080322 547.05377197 0.9013207 ]	[626.52288818 349.40261841 0.80740404]	[644.52313232 444.43435669 0.87976259]	[647.10217285 544.52349854 0.89613831]	[552.10321045 547.02929688 0.666067 ]	[511.07754517 547.03100586 0.65518767]	[500.83200073 708.66552734 0.873097 ]	[4.85396637e+02 8.54880676e+02 8.25653553e-01]	[593.17034912 546.98358154 0.66631466]	[606.08062744 708.73406982 0.87144351]	[6.24022583e+02 8.59959900e+02 8.32570791e-01]	[541.8840332 246.81626892 0.88845628]	[565.07208252 249.31245422 0.87063336]	[521.32421875 254.53933716 0.98037267]	[585.51708984 256.94134521 0.97488415]	[6.29083801e+02 9.00987854e+02 7.46837139e-01]	[6.47092651e+02 8.93240417e+02 7.75312960e-01]	[6.18838928e+02 8.72698120e+02 6.98805869e-01]	[4.87975555e+02 8.93260681e+02 7.86749125e-01]	[4.69996704e+02 8.90678223e+02 7.77490735e-01]	[4.90528015e+02 8.70149170e+02 7.13926435e-01]
[554.71368408 257.19415283 0.8750121 ]	[554.67687988 352.02441406 0.82688183]	[480.34942627 354.49517822 0.83555716]	[457.18087769 454.57095337 0.851942 ]	[441.76449585 547.04992676 0.90188116]	[626.52172852 349.40072632 0.80774385]	[644.51757812 444.42456055 0.8808189 ]	[647.10308838 544.51885986 0.89730918]	[552.10656738 549.50372314 0.665398 ]	[511.07992554 549.50836182 0.65345502]	[500.83218384 708.66760254 0.87396014]	[4.85387238e+02 8.54880920e+02 8.27122509e-01]	[593.17016602 546.99206543 0.66568768]	[606.08984375 711.11676025 0.86960828]	[6.24022766e+02 8.59941895e+02 8.32794905e-01]	[541.88311768 246.81336975 0.88800329]	[565.07165527 249.31048584 0.87052375]	[521.32415771 254.53785706 0.97899354]	[585.51751709 256.94094849 0.97380728]	[6.29079285e+02 9.00984131e+02 7.46823251e-01]	[6.47091614e+02 8.93238281e+02 7.74505019e-01]	[6.18837769e+02 8.72686768e+02 6.97138131e-01]	[4.87968048e+02 8.93273987e+02 7.87442803e-01]	[4.69989990e+02 8.90689209e+02 7.77623653e-01]	[4.90518372e+02 8.70148254e+02 7.12582231e-01]
[557.16967773 257.18719482 0.87743974]	[554.68005371 352.02301025 0.82653952]	[480.34390259 354.50213623 0.83780849]	[457.18847656 454.57183838 0.85219264]	[441.7729187 547.05969238 0.89957398]	[626.5289917 349.39382935 0.80773026]	[644.52661133 444.427948 0.88096803]	[647.11395264 544.53234863 0.89327508]	[552.10919189 547.03619385 0.66616058]	[511.08093262 549.49798584 0.65401459]	[500.83337402 708.67449951 0.8740868 ]	[4.85395935e+02 8.54885437e+02 8.24940860e-01]	[593.1809082 546.98565674 0.66713977]	[606.09442139 711.12145996 0.86795551]	[6.24023132e+02 8.59928650e+02 8.33265483e-01]	[541.89086914 246.80931091 0.88897818]	[565.07818604 249.30763245 0.86912715]	[521.32678223 254.53590393 0.9835391 ]	[585.51159668 256.93511963 0.97430182]	[6.29071167e+02 9.00981995e+02 7.46454775e-01]	[6.47085022e+02 8.93237061e+02 7.73050189e-01]	[6.21278381e+02 8.70327087e+02 6.98223770e-01]	[4.87978912e+02 8.93269714e+02 7.85403967e-01]	[4.69996613e+02 8.90687988e+02 7.78230309e-01]	[4.90522583e+02 8.70151855e+02 7.13800788e-01]
[557.17950439 257.17538452 0.88127285]	[554.68640137 352.02139282 0.82687217]	[480.34707642 354.50198364 0.83811128]	[457.18960571 454.57235718 0.85323328]	[441.77929688 547.06072998 0.90060896]	[626.53308105 349.40097046 0.80677831]	[644.53039551 444.42825317 0.87991524]	[647.13031006 544.52197266 0.89207703]	[552.09661865 549.50146484 0.66612458]	[511.06167603 547.03656006 0.65481251]	[500.84042358 708.68737793 0.86968076]	[4.85404663e+02 8.54887085e+02 8.23590219e-01]	[593.1730957 546.99841309 0.66650158]	[606.09387207 711.1192627 0.86745101]	[6.24022034e+02 8.57464661e+02 8.33015084e-01]	[541.89648438 246.79502869 0.88988519]	[567.43792725 249.29309082 0.86536908]	[521.33691406 254.53240967 0.98306704]	[585.50994873 254.61375427 0.9721663 ]	[6.29073914e+02 9.00979736e+02 7.46625662e-01]	[6.47087341e+02 8.93235779e+02 7.72863090e-01]	[6.21275391e+02 8.70328369e+02 6.97785139e-01]	[4.87982574e+02 8.93270325e+02 7.85920322e-01]	[4.69999023e+02 8.90687927e+02 7.79726028e-01]	[4.90532501e+02 8.70151733e+02 7.12714732e-01]
[557.17950439 257.17520142 0.88125628]	[554.68859863 352.02352905 0.82717031]	[480.34713745 354.50427246 0.83851343]	[457.19100952 454.57388306 0.85353601]	[441.77883911 547.06182861 0.90061718]	[626.53546143 349.40267944 0.80651355]	[644.53143311 444.43048096 0.87964654]	[647.13061523 544.52124023 0.89230108]	[552.0949707 547.03344727 0.66679847]	[511.05938721 547.02667236 0.65588278]	[500.83990479 708.69030762 0.86888736]	[4.85401093e+02 8.54876587e+02 8.25658977e-01]	[593.17279053 546.99212646 0.66728979]	[606.09753418 711.11846924 0.86704391]	[6.24022705e+02 8.57457581e+02 8.33690345e-01]	[541.89666748 246.79484558 0.88989234]	[567.43804932 249.29272461 0.86534673]	[521.33703613 254.53237915 0.98301482]	[585.50976562 254.61373901 0.97215432]	[6.29069641e+02 9.00976379e+02 7.46259153e-01]	[6.47085388e+02 8.93234314e+02 7.71821976e-01]	[6.21277100e+02 8.70322632e+02 6.97289705e-01]	[4.87975647e+02 8.93288574e+02 7.87282288e-01]	[4.69993958e+02 8.90704346e+02 7.81646609e-01]	[4.90528046e+02 8.70142822e+02 7.12836564e-01]
[557.17950439 257.17562866 0.88114476]	[554.68597412 352.02191162 0.82693195]	[480.34451294 354.50076294 0.83826429]	[457.18969727 454.57528687 0.85387093]	[441.78097534 547.06066895 0.90043652]	[626.53588867 349.40228271 0.80646962]	[644.52996826 444.43969727 0.87899125]	[647.12695312 544.52130127 0.89262366]	[552.08837891 549.5189209 0.66628838]	[511.0480957 549.51489258 0.65405124]	[500.83648682 708.70141602 0.86828244]	[4.85402924e+02 8.54891296e+02 8.24408770e-01]	[593.16021729 547.01409912 0.66515446]	[606.09375 711.1227417 0.86792564]	[6.24023560e+02 8.57456665e+02 8.33823740e-01]	[541.89648438 246.7947998 0.88984513]	[567.43780518 249.29301453 0.86537927]	[521.33691406 254.53245544 0.98291731]	[585.50976562 254.61401367 0.97214574]	[6.29073059e+02 9.00976562e+02 7.46642411e-01]	[6.47088074e+02 8.93233826e+02 7.72845745e-01]	[6.21278503e+02 8.70322266e+02 6.97873473e-01]	[4.87978058e+02 8.93298645e+02 7.86817670e-01]	[4.69995422e+02 8.90715881e+02 7.82465219e-01]	[4.90526794e+02 8.70156128e+02 7.16002345e-01]
[557.1817627 257.177948 0.88077158]	[554.68817139 352.01412964 0.8257674 ]	[480.34048462 354.49768066 0.83813685]	[457.18969727 454.58084106 0.85329151]	[441.77749634 547.06262207 0.90015018]	[626.54223633 349.3821106 0.80644172]	[644.54260254 446.86633301 0.87722254]	[647.14215088 544.52844238 0.88951701]	[552.08233643 549.49963379 0.66597414]	[511.02606201 549.5045166 0.65365088]	[500.84240723 708.69683838 0.86927342]	[4.85407959e+02 8.54885254e+02 8.23505521e-01]	[593.1708374 546.98223877 0.66768187]	[606.09393311 711.11468506 0.86850303]	[6.24027893e+02 8.59956848e+02 8.32530677e-01]	[541.89318848 246.79689026 0.8894285 ]	[567.43920898 249.29237366 0.86382067]	[521.33148193 254.53326416 0.98191178]	[585.51220703 254.60794067 0.9730404 ]	[6.29070557e+02 9.00973694e+02 7.50191510e-01]	[6.47083252e+02 8.93239441e+02 7.75604427e-01]	[6.21282227e+02 8.72701172e+02 7.02656448e-01]	[4.87986359e+02 8.93289185e+02 7.86194861e-01]	[4.69997955e+02 8.90706360e+02 7.82168508e-01]	[4.90529999e+02 8.70151123e+02 7.12292492e-01]
[557.18487549 257.17843628 0.88132983]	[557.1574707 352.01577759 0.82624483]	[480.33950806 354.50335693 0.83794594]	[457.18893433 454.58273315 0.85293549]	[441.77764893 547.06195068 0.90043181]	[626.55303955 349.37506104 0.80474287]	[644.57470703 446.88793945 0.87221718]	[647.15777588 544.53015137 0.88690424]	[552.07250977 547.02905273 0.66786975]	[511.0088501 547.0168457 0.65877485]	[500.84872437 708.68939209 0.87196803]	[4.85409760e+02 8.54879578e+02 8.22971344e-01]	[593.15032959 546.99273682 0.6682983 ]	[606.09063721 711.12426758 0.86786318]	[6.24031128e+02 8.59980957e+02 8.32385361e-01]	[541.88800049 246.79560852 0.88896412]	[567.44665527 246.84022522 0.86189085]	[521.32739258 254.5415802 0.97960109]	[585.51885986 254.60934448 0.97149551]	[6.29085510e+02 8.98517578e+02 7.51713753e-01]	[6.47089966e+02 8.93238220e+02 7.77678907e-01]	[6.21288757e+02 8.72719971e+02 7.05293953e-01]	[4.87970856e+02 8.93275696e+02 7.87038088e-01]	[4.69987183e+02 8.90691650e+02 7.79684305e-01]	[4.90543304e+02 8.70145020e+02 7.10582614e-01]
[557.18847656 257.18331909 0.8814519 ]	[557.17388916 352.00143433 0.82660061]	[480.3520813 354.47750854 0.83360082]	[457.19961548 454.56933594 0.85337597]	[441.76599121 547.04034424 0.90689683]	[626.55065918 349.37432861 0.80402654]	[646.9074707 446.91567993 0.87081689]	[649.58886719 544.53973389 0.87377542]	[552.09326172 549.51422119 0.66873562]	[511.03991699 549.52069092 0.65902764]	[500.8500061 708.6852417 0.87287432]	[4.85409912e+02 8.54882568e+02 8.22258472e-01]	[593.18048096 546.99072266 0.6716491 ]	[606.10748291 711.14331055 0.86453062]	[6.24032715e+02 8.59994690e+02 8.31614554e-01]	[541.89556885 246.79971313 0.88960111]	[567.45916748 249.301651 0.86271214]	[521.33660889 254.53935242 0.98262966]	[585.52954102 256.94076538 0.97134519]	[6.29083374e+02 9.00980347e+02 7.53396094e-01]	[6.47088379e+02 8.93249146e+02 7.80546606e-01]	[6.21291565e+02 8.72726929e+02 7.03759432e-01]	[4.87967529e+02 8.93274719e+02 7.87306786e-01]	[4.69986084e+02 8.90689880e+02 7.79784679e-01]	[4.90546875e+02 8.70145447e+02 7.09635973e-01]
[557.20080566 257.19552612 0.88088322]	[557.18408203 352.01956177 0.82947636]	[480.3581543 354.50228882 0.83500916]	[457.2076416 454.56997681 0.85440654]	[441.75161743 547.0559082 0.90754426]	[626.53997803 349.38787842 0.8045305 ]	[646.90863037 446.97445679 0.86961633]	[649.60241699 546.93774414 0.86863488]	[552.14862061 549.53302002 0.6651966 ]	[513.56842041 549.51574707 0.65743238]	[500.83563232 708.70849609 0.8660453 ]	[4.85409149e+02 8.54847473e+02 8.23519707e-01]	[595.69665527 547.02984619 0.66571856]	[606.11090088 708.73571777 0.86931694]	[6.24025085e+02 8.59967651e+02 8.34478199e-01]	[541.91223145 246.79412842 0.88859159]	[567.48596191 249.31813049 0.86363435]	[521.34735107 254.53016663 0.97785598]	[585.55444336 256.96191406 0.96329618]	[6.29069824e+02 9.00976990e+02 7.45576322e-01]	[6.47070435e+02 8.93242737e+02 7.75887549e-01]	[6.21294128e+02 8.72701172e+02 7.06411421e-01]	[4.87969208e+02 8.93281189e+02 7.81718493e-01]	[4.69975037e+02 8.90686890e+02 7.74699032e-01]	[4.90534363e+02 8.70118896e+02 7.08121598e-01]
[557.20037842 257.18585205 0.8828671 ]	[557.18743896 352.02008057 0.82963836]	[480.35733032 354.50378418 0.83562887]	[457.21682739 454.56704712 0.85592932]	[441.74758911 547.05847168 0.90911818]	[626.53955078 349.37478638 0.80500972]	[646.91760254 446.97113037 0.870332 ]	[649.61505127 546.9342041 0.86715418]	[552.13006592 549.50946045 0.66803712]	[511.08947754 547.03155518 0.66036612]	[500.83306885 708.71124268 0.86673254]	[4.85401520e+02 8.54853394e+02 8.23079646e-01]	[595.67749023 547.01611328 0.6670239 ]	[606.11419678 708.72454834 0.87054926]	[6.24024231e+02 8.59959534e+02 8.35007668e-01]	[541.91192627 246.78884888 0.88913369]	[567.48553467 249.30975342 0.86472034]	[521.34466553 254.53381348 0.9789865 ]	[585.55883789 256.96365356 0.96376163]	[6.29069458e+02 8.98515320e+02 7.45154321e-01]	[6.47069031e+02 8.93235535e+02 7.73347080e-01]	[6.21290894e+02 8.72693176e+02 7.06068635e-01]	[4.87977356e+02 8.93265564e+02 7.79402137e-01]	[4.69980835e+02 8.90676147e+02 7.70510435e-01]	[4.90535797e+02 8.70123291e+02 7.06371129e-01]
[557.1963501 257.19299316 0.88048041]	[557.21612549 352.02563477 0.83357614]	[482.7243042 354.50228882 0.83684862]	[457.22479248 454.57528687 0.85846919]	[441.74758911 547.06390381 0.90767407]	[626.5446167 349.37158203 0.80552518]	[646.92718506 449.43023682 0.86871928]	[649.63775635 546.93066406 0.86337346]	[552.15032959 547.02331543 0.66490322]	[513.58880615 547.00811768 0.65927732]	[500.83837891 708.71228027 0.86651355]	[4.85403076e+02 8.54856445e+02 8.23982596e-01]	[595.67901611 546.98681641 0.66425455]	[606.11547852 708.72424316 0.86989605]	[6.24021790e+02 8.57460815e+02 8.36309016e-01]	[541.91003418 246.78971863 0.88870287]	[567.48529053 249.31047058 0.86535048]	[521.35229492 254.53234863 0.97810805]	[585.56604004 256.9671936 0.96136963]	[6.29060791e+02 8.98507019e+02 7.45831847e-01]	[6.47062256e+02 8.93225525e+02 7.71852911e-01]	[6.21294373e+02 8.70317627e+02 7.06659973e-01]	[4.87985443e+02 8.93266968e+02 7.78780580e-01]	[4.69984161e+02 8.90678955e+02 7.71733046e-01]	[4.90529785e+02 8.70126831e+02 7.07337379e-01]
[557.19604492 257.197052 0.8796798 ]	[557.21270752 354.43811035 0.83294731]	[480.36737061 354.50942993 0.83896458]	[459.5866394 454.56845093 0.85986173]	[441.74649048 547.06817627 0.90704501]	[626.54449463 346.90829468 0.80598754]	[646.93005371 449.42977905 0.86968619]	[649.63653564 546.93725586 0.86330789]	[552.14776611 549.50396729 0.66400397]	[513.58166504 547.02386475 0.65796041]	[500.83660889 708.71069336 0.86615819]	[4.85400269e+02 8.54871094e+02 8.23264480e-01]	[595.68225098 547.00567627 0.66380256]	[606.11871338 708.72424316 0.86945462]	[6.24021301e+02 8.59960388e+02 8.34919989e-01]	[541.90917969 246.79335022 0.88877839]	[567.48565674 249.31037903 0.86414617]	[521.35388184 254.53009033 0.98063767]	[585.5657959 256.9598999 0.96452606]	[6.29075439e+02 8.98503479e+02 7.44160414e-01]	[6.47069031e+02 8.93226624e+02 7.74572074e-01]	[6.21286255e+02 8.72693970e+02 7.06825018e-01]	[4.87971558e+02 8.93273499e+02 7.79838562e-01]	[4.69969025e+02 8.90685425e+02 7.72634089e-01]	[4.90526917e+02 8.70141418e+02 7.09498525e-01]
[557.20330811 257.20114136 0.87969136]	[557.22393799 354.44839478 0.8360855 ]	[482.72387695 354.50808716 0.83899784]	[459.587677 454.58535767 0.86160326]	[441.74639893 547.07476807 0.90638208]	[626.55401611 349.38641357 0.80364865]	[646.93066406 446.97479248 0.86939031]	[649.63409424 546.93670654 0.86378741]	[552.14465332 549.52252197 0.66498196]	[513.57885742 547.03607178 0.65687466]	[500.83880615 708.69641113 0.86852431]	[4.85410126e+02 8.54849243e+02 8.23233664e-01]	[595.68511963 547.02734375 0.66348594]	[606.11962891 708.72198486 0.87068337]	[6.24022888e+02 8.59968018e+02 8.34577560e-01]	[541.91156006 246.80158997 0.88905644]	[567.48791504 249.30958557 0.86392182]	[521.35565186 254.53547668 0.97948068]	[585.5682373 256.95809937 0.96379644]	[6.29084839e+02 8.98497131e+02 7.42056608e-01]	[6.47074524e+02 8.93221863e+02 7.72780538e-01]	[6.21286560e+02 8.72699280e+02 7.05683649e-01]	[4.87966736e+02 8.93263916e+02 7.80691028e-01]	[4.69971527e+02 8.90671082e+02 7.71702886e-01]	[4.90537323e+02 8.70117737e+02 7.07307339e-01]
[557.19952393 257.20294189 0.87874317]	[557.22766113 354.4460144 0.83615518]	[482.72463989 354.50692749 0.83880603]	[459.59280396 454.59506226 0.86350012]	[441.75067139 547.07470703 0.90437031]	[626.5513916 349.38510132 0.8039335 ]	[646.92431641 446.96191406 0.86982131]	[649.62280273 546.9430542 0.86441708]	[552.13409424 549.51226807 0.66761971]	[513.56585693 547.02532959 0.66080475]	[500.83905029 708.70513916 0.86652911]	[4.85406097e+02 8.54851440e+02 8.24235201e-01]	[595.66796875 547.02032471 0.66575444]	[608.4901123 708.73114014 0.87022269]	[6.24023071e+02 8.59959839e+02 8.35224450e-01]	[541.91064453 246.80033875 0.88883895]	[567.48773193 249.31280518 0.86450827]	[521.35418701 254.53656006 0.97847927]	[585.57116699 256.96615601 0.96330905]	[6.29080139e+02 8.98497925e+02 7.44432330e-01]	[6.47074280e+02 8.93221924e+02 7.74138808e-01]	[6.21287292e+02 8.72694519e+02 7.06187844e-01]	[4.87969360e+02 8.93262390e+02 7.80722141e-01]	[4.69972351e+02 8.90671692e+02 7.72083998e-01]	[4.90531036e+02 8.70122864e+02 7.08112478e-01]
[557.20800781 257.19949341 0.88043165]	[557.22851562 354.44009399 0.83465993]	[482.72692871 354.4987793 0.83686149]	[459.59078979 454.59701538 0.86244696]	[441.75787354 549.49859619 0.90394276]	[626.5513916 349.38113403 0.80407339]	[646.92382812 446.97244263 0.86872321]	[649.62017822 546.92840576 0.86625218]	[552.13446045 549.49938965 0.66775888]	[513.57434082 547.01837158 0.6618374 ]	[500.83688354 708.71136475 0.86471981]	[4.85403992e+02 8.54860352e+02 8.23927701e-01]	[593.19866943 546.9977417 0.66732264]	[606.12127686 708.72698975 0.87092584]	[6.24022156e+02 8.59940186e+02 8.35624814e-01]	[541.91766357 246.79466248 0.8885265 ]	[567.49401855 249.30615234 0.86202264]	[521.36224365 254.5292511 0.98060226]	[585.57537842 256.95419312 0.96284872]	[6.29078125e+02 8.98497192e+02 7.45271325e-01]	[6.47075012e+02 8.93219910e+02 7.73544252e-01]	[6.21284607e+02 8.70334473e+02 7.06081927e-01]	[4.87969360e+02 8.93260376e+02 7.80014277e-01]	[4.69972382e+02 8.90671082e+02 7.71232545e-01]	[4.90529114e+02 8.70129639e+02 7.08966255e-01]
[557.21472168 257.19500732 0.88233685]	[557.22253418 352.0239563 0.83292943]	[482.72293091 354.49417114 0.8364954 ]	[459.5930481 454.59924316 0.86335236]	[441.76693726 549.51397705 0.90355909]	[626.54986572 349.37756348 0.80394685]	[646.92828369 449.42935181 0.86920595]	[649.62738037 544.54467773 0.8667379 ]	[552.13824463 549.50531006 0.66834247]	[513.57922363 547.02209473 0.66284364]	[500.83383179 708.7052002 0.86561334]	[4.85403809e+02 8.54856140e+02 8.24451387e-01]	[595.66766357 547.01269531 0.66775256]	[606.1217041 708.73205566 0.8694331 ]	[6.24021240e+02 8.59943604e+02 8.35378289e-01]	[541.92279053 246.79544067 0.88897228]	[567.49658203 249.30427551 0.8611446 ]	[521.36151123 254.52655029 0.9805913 ]	[585.57843018 256.95016479 0.96220291]	[6.29077271e+02 8.98495178e+02 7.45054603e-01]	[6.47075073e+02 8.93218689e+02 7.73203015e-01]	[6.21280273e+02 8.72684570e+02 7.06041992e-01]	[4.87966553e+02 8.93259766e+02 7.81068027e-01]	[4.69971191e+02 8.90669739e+02 7.71764398e-01]	[4.90531433e+02 8.70125488e+02 7.08895266e-01]
[557.22351074 257.1960144 0.88285112]	[557.23236084 352.02001953 0.83343744]	[482.72735596 354.4831543 0.83480728]	[459.59347534 454.57943726 0.86100465]	[441.76977539 549.50683594 0.90269601]	[626.55725098 349.37954712 0.80284768]	[646.92828369 446.97369385 0.86843002]	[649.61340332 544.52886963 0.87107849]	[552.14099121 547.02618408 0.66959125]	[513.58447266 547.00476074 0.66502559]	[500.83273315 708.69622803 0.86594456]	[4.85402039e+02 8.54853516e+02 8.24966311e-01]	[595.66778564 546.99298096 0.6697439 ]	[606.11907959 708.73059082 0.87002349]	[6.24020325e+02 8.59937256e+02 8.35598469e-01]	[541.92974854 246.79399109 0.88911122]	[567.50738525 249.30554199 0.86013407]	[521.35974121 254.52293396 0.97924244]	[585.59362793 256.95904541 0.95851529]	[6.29076416e+02 8.98497742e+02 7.45912731e-01]	[6.47074097e+02 8.93219604e+02 7.73939192e-01]	[6.21283691e+02 8.70333740e+02 7.07053781e-01]	[4.87962219e+02 8.93262146e+02 7.81485498e-01]	[4.69967407e+02 8.90671631e+02 7.72014618e-01]	[4.90533020e+02 8.70122620e+02 7.08818614e-01]
[557.22613525 257.19207764 0.88286734]	[557.22998047 352.02288818 0.83388692]	[482.72491455 354.4831543 0.83444625]	[459.59069824 454.57818604 0.86045265]	[441.77297974 549.4989624 0.90164655]	[626.56451416 349.38775635 0.80221176]	[646.92340088 446.95196533 0.86881274]	[649.58892822 544.53375244 0.87559485]	[552.14239502 547.03399658 0.66827685]	[513.57513428 547.01135254 0.66337198]	[500.83630371 708.69732666 0.86693698]	[4.85404083e+02 8.54869141e+02 8.23477387e-01]	[595.67596436 547.00592041 0.66874707]	[608.49517822 711.11749268 0.86729604]	[6.24017334e+02 8.57462036e+02 8.36304367e-01]	[541.93634033 246.78735352 0.88803905]	[567.50976562 249.2989502 0.85867101]	[521.37390137 254.51501465 0.9804045 ]	[585.59362793 256.95965576 0.95740241]	[6.29075928e+02 8.98490662e+02 7.45826840e-01]	[6.47073547e+02 8.93213257e+02 7.73298740e-01]	[6.21278076e+02 8.70324341e+02 7.06647456e-01]	[4.87974762e+02 8.93282349e+02 7.79090762e-01]	[4.69972198e+02 8.90693848e+02 7.73145318e-01]	[4.90523163e+02 8.70139221e+02 7.10853398e-01]
[557.24591064 257.20324707 0.88284785]	[557.23626709 352.02301025 0.83475983]	[482.72610474 354.48449707 0.83494675]	[459.5894165 454.58047485 0.86079723]	[441.76953125 549.50604248 0.90048116]	[626.57037354 349.38970947 0.80165279]	[646.9274292 446.93197632 0.8692584 ]	[649.57141113 544.53497314 0.87918365]	[552.13934326 547.02575684 0.66915774]	[513.55865479 547.00396729 0.66459596]	[500.83700562 708.70440674 0.86667734]	[4.85404877e+02 8.54858948e+02 8.24280202e-01]	[595.6819458 546.99768066 0.6701256 ]	[608.49200439 711.11651611 0.86729932]	[6.24016663e+02 8.57451721e+02 8.37145686e-01]	[541.95300293 246.79736328 0.88779378]	[567.52783203 249.30674744 0.8564567 ]	[521.39080811 254.51235962 0.9792974 ]	[585.60961914 256.96380615 0.95417786]	[6.29072876e+02 8.98486023e+02 7.46844649e-01]	[6.47067932e+02 8.90857178e+02 7.73133636e-01]	[6.21279297e+02 8.70318604e+02 7.06912696e-01]	[4.87983368e+02 8.93283875e+02 7.77473330e-01]	[4.69979889e+02 8.90695496e+02 7.72601962e-01]	[4.90521423e+02 8.70132690e+02 7.09552646e-01]
[557.2557373 257.20141602 0.88368154]	[557.24151611 352.01544189 0.83414632]	[482.73110962 354.47192383 0.83289778]	[459.58746338 454.57498169 0.85997605]	[441.76779175 549.50476074 0.90083736]	[626.57116699 349.38772583 0.8014431 ]	[646.92871094 446.94650269 0.86906272]	[649.54943848 546.91607666 0.8801403 ]	[552.14001465 547.01867676 0.66932368]	[513.55865479 546.99707031 0.66484332]	[500.83889771 708.69512939 0.86819583]	[4.85405060e+02 8.54850525e+02 8.24982524e-01]	[595.68591309 546.99084473 0.66995955]	[606.1206665 711.11450195 0.86771673]	[6.24013733e+02 8.57452759e+02 8.37048650e-01]	[544.28149414 246.7986145 0.88724923]	[567.53637695 249.30473328 0.85428947]	[521.40075684 254.51026917 0.97992384]	[587.96697998 256.96401978 0.95340163]	[6.29072998e+02 8.98490845e+02 7.46794164e-01]	[6.47070312e+02 8.93212830e+02 7.74032712e-01]	[6.21277039e+02 8.70317566e+02 7.06167817e-01]	[4.87981689e+02 8.93284546e+02 7.78181076e-01]	[4.69980438e+02 8.90693726e+02 7.72275925e-01]	[4.90522339e+02 8.70122986e+02 7.08626688e-01]
[557.26849365 259.57086182 0.88343573]	[557.25067139 352.00863647 0.83441901]	[482.73403931 354.45846558 0.83063751]	[459.5916748 454.58035278 0.86121285]	[441.76693726 549.50378418 0.90162504]	[626.58270264 349.39208984 0.79984367]	[646.91638184 446.93243408 0.86977291]	[649.53753662 544.53594971 0.88372034]	[552.14215088 547.01544189 0.66986305]	[513.57336426 546.99328613 0.6662122 ]	[500.83322144 708.70721436 0.86481446]	[4.85405823e+02 8.54851929e+02 8.24744642e-01]	[595.67333984 546.98345947 0.66977954]	[608.49737549 708.73449707 0.86836642]	[6.24016602e+02 8.57448120e+02 8.37480247e-01]	[544.29302979 246.80491638 0.8876186 ]	[567.54882812 249.31040955 0.85247076]	[521.42028809 254.50086975 0.97870421]	[587.9831543 256.96252441 0.95132697]	[6.29065613e+02 8.98490417e+02 7.48942614e-01]	[6.47066406e+02 8.93214722e+02 7.74393320e-01]	[6.21284851e+02 8.70311584e+02 7.07256794e-01]	[4.87972565e+02 8.93282288e+02 7.78658152e-01]	[4.69975861e+02 8.90691284e+02 7.71888733e-01]	[4.90523682e+02 8.70124329e+02 7.09452569e-01]
[559.68890381 257.20684814 0.88547254]	[557.25177002 352.01092529 0.83519316]	[482.73565674 354.45278931 0.83109581]	[459.59188843 454.58731079 0.86160707]	[441.76010132 547.05187988 0.90514511]	[626.5869751 349.39755249 0.79951203]	[646.91973877 446.94848633 0.86907798]	[647.17584229 546.92431641 0.8807016 ]	[554.6171875 547.01849365 0.66894454]	[513.59320068 546.99639893 0.66728216]	[500.83215332 708.71948242 0.86301774]	[4.85412476e+02 8.54847595e+02 8.24110746e-01]	[595.69812012 546.99157715 0.66895485]	[608.49359131 711.12713623 0.86637795]	[6.24012878e+02 8.57441223e+02 8.38351250e-01]	[544.30609131 246.80090332 0.8879295 ]	[567.56890869 249.31166077 0.84946531]	[521.4239502 254.49220276 0.97974801]	[588.00604248 256.96875 0.95005149]	[6.29069641e+02 8.98486694e+02 7.46454835e-01]	[6.47063110e+02 8.90856262e+02 7.72471666e-01]	[6.18840942e+02 8.70309082e+02 7.07195401e-01]	[4.87980682e+02 8.93279236e+02 7.79377043e-01]	[4.69983582e+02 8.90687561e+02 7.72326469e-01]	[4.90524384e+02 8.70118347e+02 7.08951116e-01]
[559.70550537 259.57327271 0.88784379]	[557.25726318 352.00546265 0.83537185]	[482.73617554 354.44647217 0.83016282]	[459.58978271 454.56613159 0.85957432]	[441.75698853 547.04901123 0.90490878]	[626.59552002 349.39859009 0.79845011]	[646.92138672 446.95635986 0.86916554]	[647.16577148 546.93859863 0.88045782]	[554.6192627 547.01947021 0.66767305]	[513.59423828 546.99737549 0.66638595]	[500.83044434 708.72790527 0.86242002]	[4.85415161e+02 8.54848877e+02 8.24284911e-01]	[595.69958496 546.99377441 0.66696179]	[608.49224854 711.11480713 0.86821109]	[6.24011169e+02 8.57445984e+02 8.37732434e-01]	[544.31884766 246.80528259 0.88847965]	[567.58764648 249.31494141 0.846367 ]	[521.42797852 254.48951721 0.98055828]	[588.01922607 256.97238159 0.94961697]	[6.29069397e+02 8.98490295e+02 7.46028781e-01]	[6.47061768e+02 8.90858215e+02 7.72814274e-01]	[6.18838196e+02 8.70310303e+02 7.05934644e-01]	[4.87979004e+02 8.93283020e+02 7.80508339e-01]	[4.69984161e+02 8.90691528e+02 7.73941994e-01]	[4.90527985e+02 8.70118530e+02 7.10157514e-01]
[559.70385742 259.57278442 0.88758141]	[557.25744629 352.00296021 0.83519453]	[482.73928833 352.02700806 0.82933784]	[459.59133911 454.56613159 0.85979122]	[441.7550354 547.05004883 0.90497881]	[626.5970459 349.40106201 0.79817039]	[646.92376709 446.95782471 0.8691107 ]	[647.16723633 546.93920898 0.88010275]	[554.62475586 547.02154541 0.66757673]	[513.60375977 546.99761963 0.66628206]	[500.83001709 708.72601318 0.86239254]	[4.85417297e+02 8.54852966e+02 8.23948860e-01]	[595.70031738 546.99719238 0.66681325]	[608.49346924 711.1159668 0.86806583]	[6.24010010e+02 8.57446716e+02 8.37537885e-01]	[544.31835938 246.80384827 0.88835126]	[567.58721924 249.31468201 0.84656233]	[521.42840576 254.49069214 0.98053974]	[588.01971436 256.97460938 0.94945496]	[6.29070374e+02 8.98489624e+02 7.45680690e-01]	[6.47062744e+02 8.90857788e+02 7.72518396e-01]	[6.18834595e+02 8.70311218e+02 7.05757022e-01]	[4.87977661e+02 8.93285400e+02 7.80515313e-01]	[4.69982513e+02 8.90693726e+02 7.74594843e-01]	[4.90529266e+02 8.70122375e+02 7.10763574e-01]
[559.70373535 259.57476807 0.88746393]	[557.25769043 351.99349976 0.83393198]	[482.74185181 352.01409912 0.82862711]	[459.58602905 454.55654907 0.85790551]	[441.74694824 547.04217529 0.90628052]	[626.59234619 349.39141846 0.79880822]	[646.91845703 446.95773315 0.86848754]	[647.16888428 546.93652344 0.87962878]	[554.61956787 547.02075195 0.66866124]	[513.58996582 546.99920654 0.66633487]	[500.82650757 708.72949219 0.86219573]	[4.85417236e+02 8.54856995e+02 8.24054778e-01]	[595.70294189 546.99304199 0.66825235]	[608.4932251 711.12548828 0.86700648]	[6.24008728e+02 8.57435486e+02 8.39529753e-01]	[544.31835938 246.80628967 0.88863587]	[567.58642578 249.31742859 0.84717226]	[521.42712402 254.49101257 0.98076862]	[588.02062988 256.97564697 0.94924939]	[6.29055298e+02 8.98495361e+02 7.47986376e-01]	[6.47055420e+02 8.93214905e+02 7.73899257e-01]	[6.18836975e+02 8.70297363e+02 7.05430269e-01]	[4.87972290e+02 8.93287292e+02 7.81720936e-01]	[4.69977051e+02 8.90696289e+02 7.76121020e-01]	[4.90532623e+02 8.70124084e+02 7.10951746e-01]
[559.70635986 259.57565308 0.88790828]	[557.26672363 352.00006104 0.83540595]	[482.74700928 352.00769043 0.82859081]	[459.58544922 454.55004883 0.85687411]	[441.73596191 547.03302002 0.90700334]	[626.59613037 349.41308594 0.79779774]	[646.9140625 446.9697876 0.86662191]	[647.17694092 546.94140625 0.87712228]	[554.62017822 547.0145874 0.66834128]	[513.59570312 546.99145508 0.66692495]	[500.82192993 711.11730957 0.86079878]	[4.85420044e+02 8.54837341e+02 8.23866844e-01]	[595.69830322 546.98754883 0.66683376]	[606.11877441 711.13232422 0.86785764]	[6.24012756e+02 8.57451538e+02 8.38362336e-01]	[544.32122803 246.80677795 0.88866538]	[567.58947754 249.3182373 0.84693772]	[521.4286499 254.49195862 0.97947872]	[588.02105713 256.98324585 0.94903797]	[6.29048706e+02 8.98500061e+02 7.48453319e-01]	[6.47051514e+02 8.93221985e+02 7.74652362e-01]	[6.21279602e+02 8.70306702e+02 7.05926836e-01]	[4.87969696e+02 8.93265991e+02 7.83919632e-01]	[4.69985229e+02 8.90672241e+02 7.72610664e-01]	[4.90546173e+02 8.70107483e+02 7.06843019e-01]
[559.70684814 259.5769043 0.88801539]	[557.26824951 352.00012207 0.83535004]	[482.74740601 352.00393677 0.82874936]	[459.58428955 454.55212402 0.85681975]	[441.73431396 547.03582764 0.90635234]	[626.59820557 349.4180603 0.79775327]	[646.91107178 446.97241211 0.86695331]	[647.17498779 546.94073486 0.87745869]	[554.61901855 547.01617432 0.66752392]	[513.59729004 546.99188232 0.66627991]	[500.82559204 708.73278809 0.86110228]	[4.85419342e+02 8.54838318e+02 8.23999524e-01]	[595.69207764 546.98962402 0.66586083]	[606.11712646 711.1315918 0.86794174]	[6.24013062e+02 8.57459229e+02 8.37215960e-01]	[544.32208252 246.80784607 0.88858366]	[567.59075928 249.32124329 0.84702754]	[521.42926025 254.49304199 0.98028183]	[588.02056885 256.98553467 0.94966733]	[6.29046143e+02 8.98499390e+02 7.47557342e-01]	[6.47050659e+02 8.93222656e+02 7.73501575e-01]	[6.21282104e+02 8.70313232e+02 7.04971194e-01]	[4.87972626e+02 8.93262939e+02 7.84911096e-01]	[4.69989166e+02 8.90669922e+02 7.73113132e-01]	[4.90546143e+02 8.70106384e+02 7.06793070e-01]
[557.26599121 257.20388794 0.88395864]	[557.23626709 352.00640869 0.83237553]	[482.73800659 352.01922607 0.82984853]	[457.21578979 454.54516602 0.8533197 ]	[441.73101807 547.04559326 0.90664059]	[626.57147217 349.40905762 0.80087835]	[646.90631104 446.9737854 0.86572748]	[647.17095947 546.93157959 0.87927574]	[552.14215088 546.98504639 0.67072201]	[513.56903076 546.97076416 0.6666373 ]	[500.82623291 708.71704102 0.86474574]	[4.85422852e+02 8.54826477e+02 8.23708415e-01]	[595.66766357 546.94952393 0.66977376]	[606.11340332 711.12188721 0.87008727]	[6.24015076e+02 8.59935059e+02 8.36361527e-01]	[544.293396 246.79277039 0.8881318 ]	[567.55517578 249.30929565 0.85219073]	[521.40216064 254.49597168 0.98060507]	[587.99505615 256.96884155 0.94926512]	[6.29049561e+02 8.98503174e+02 7.47122884e-01]	[6.47052124e+02 8.93226929e+02 7.73651302e-01]	[6.21283630e+02 8.70324463e+02 7.05088377e-01]	[4.87971130e+02 8.93255920e+02 7.84986556e-01]	[4.69990753e+02 8.90661926e+02 7.72010446e-01]	[4.90553955e+02 8.67702637e+02 7.06555605e-01]
[557.22076416 257.19927979 0.88101739]	[557.2076416 352.01940918 0.83108139]	[480.36312866 354.47161865 0.83435971]	[457.20202637 452.08703613 0.85157382]	[441.73458862 547.0723877 0.90384692]	[626.55828857 349.40075684 0.80112416]	[646.90130615 446.97384644 0.86565077]	[647.16845703 546.91845703 0.88165534]	[552.12329102 547.00213623 0.67082316]	[511.08505249 546.9956665 0.66442406]	[500.82339478 711.12005615 0.86106879]	[4.85427979e+02 8.54804382e+02 8.23829949e-01]	[593.17889404 546.9510498 0.6706925 ]	[606.11547852 711.14086914 0.86665106]	[6.24018127e+02 8.59944153e+02 8.36303115e-01]	[541.93530273 246.78112793 0.88800114]	[567.51586914 249.30404663 0.85955912]	[521.3651123 254.50535583 0.97461581]	[585.60748291 256.96200562 0.94829035]	[6.29047180e+02 8.98506714e+02 7.47084916e-01]	[6.47051270e+02 8.93231812e+02 7.73447335e-01]	[6.21290039e+02 8.70331238e+02 7.05104947e-01]	[4.87956360e+02 8.93242493e+02 7.87318528e-01]	[4.69985962e+02 8.90643188e+02 7.70655870e-01]	[4.90567047e+02 8.67677856e+02 7.05890238e-01]
[557.18444824 257.19525146 0.87866771]	[554.69726562 352.00836182 0.82446659]	[480.35223389 354.48162842 0.83475935]	[457.15447998 454.56539917 0.84658515]	[441.71810913 549.50726318 0.89995009]	[626.53039551 349.38204956 0.80603272]	[644.56884766 446.93438721 0.87113076]	[647.15960693 544.5368042 0.88316679]	[552.1428833 547.00946045 0.67074382]	[513.55932617 546.99725342 0.66651964]	[500.81811523 708.72052002 0.86746436]	[4.85422913e+02 8.54825439e+02 8.22975099e-01]	[593.2043457 546.96405029 0.67132461]	[606.09759521 711.14154053 0.86975622]	[6.24015259e+02 8.59944885e+02 8.36275041e-01]	[541.89916992 246.78791809 0.88861179]	[567.46673584 249.3044281 0.86597574]	[521.32733154 254.51470947 0.97446752]	[585.55059814 256.9442749 0.96191633]	[6.29050354e+02 8.98509216e+02 7.46131003e-01]	[6.4705426e+02 8.9323291e+02 7.7429539e-01]	[6.21283386e+02 8.70332336e+02 7.05226302e-01]	[4.87955353e+02 8.93250061e+02 7.85714984e-01]	[4.69982635e+02 8.90653198e+02 7.70375967e-01]	[4.90565918e+02 8.67697021e+02 7.06832945e-01]
[557.17681885 257.18307495 0.88114321]	[554.64361572 351.99624634 0.82146454]	[480.33395386 354.45794678 0.83164972]	[457.13778687 454.57791138 0.84446156]	[441.70095825 549.54107666 0.89825988]	[626.49749756 349.38473511 0.81021088]	[644.53179932 446.89590454 0.87741303]	[647.14898682 546.93115234 0.88217026]	[552.13916016 547.02941895 0.66996247]	[513.58081055 547.00274658 0.66732204]	[500.81893921 708.64678955 0.87953782]	[4.85415619e+02 8.54832336e+02 8.23311627e-01]	[593.16925049 546.98736572 0.67232925]	[606.07025146 708.71038818 0.88245159]	[6.24015259e+02 8.59965271e+02 8.36326540e-01]	[541.89691162 246.79470825 0.89041042]	[567.44848633 249.30236816 0.86888123]	[521.3145752 254.52397156 0.97296 ]	[585.53686523 256.94250488 0.96677262]	[6.29047058e+02 9.00973633e+02 7.45244741e-01]	[6.47050110e+02 8.93239380e+02 7.75684118e-01]	[6.21284180e+02 8.72692017e+02 7.06000507e-01]	[4.87950806e+02 8.93246521e+02 7.85515010e-01]	[4.69979675e+02 8.90650146e+02 7.68680692e-01]	[4.90562378e+02 8.67703918e+02 7.06085861e-01]
[554.70440674 257.18795776 0.87700766]	[552.11480713 352.00665283 0.82612169]	[480.30783081 354.46786499 0.83258963]	[457.07510376 454.58926392 0.84006262]	[441.67175293 549.56195068 0.89700747]	[626.45825195 349.38790894 0.81131124]	[644.51147461 446.9078064 0.87943017]	[647.1315918 546.93005371 0.88582671]	[552.12426758 549.54034424 0.67015582]	[513.56628418 549.50274658 0.65981662]	[500.80859375 708.64312744 0.87722301]	[4.85413422e+02 8.54833679e+02 8.23832095e-01]	[593.16558838 549.49761963 0.67071581]	[606.0848999 711.14001465 0.86999339]	[6.24013123e+02 8.59963684e+02 8.36414337e-01]	[541.88134766 246.80204773 0.88875103]	[565.06036377 249.30633545 0.8733604 ]	[521.30645752 254.53128052 0.97405404]	[585.4866333 254.61343384 0.9767189 ]	[6.29053406e+02 9.00974731e+02 7.45602250e-01]	[6.47055054e+02 8.93239014e+02 7.76459455e-01]	[6.21277527e+02 8.72689331e+02 7.04401910e-01]	[4.87942108e+02 8.93249146e+02 7.86539733e-01]	[4.69973053e+02 8.90652527e+02 7.69410610e-01]	[4.90568268e+02 8.67708862e+02 7.06296802e-01]
[554.62774658 257.19158936 0.8698563 ]	[552.059021 351.9855957 0.82802284]	[480.28140259 352.02648926 0.82821023]	[454.62796021 454.59210205 0.83723086]	[439.31515503 549.5715332 0.89964235]	[626.40979004 346.90579224 0.81400752]	[644.48046875 446.89328003 0.87982923]	[647.112854 546.96783447 0.88263911]	[549.59191895 549.49914551 0.6692028 ]	[508.54278564 547.00933838 0.65909493]	[500.78775024 708.62658691 0.87340993]	[4.85417267e+02 8.54811035e+02 8.24655712e-01]	[590.62976074 546.99035645 0.67291313]	[606.097229 711.15490723 0.86616164]	[6.24014465e+02 8.59985413e+02 8.34832847e-01]	[541.83892822 246.80311584 0.88532722]	[564.99359131 249.31634521 0.88690317]	[521.27172852 254.53359985 0.97450799]	[585.41546631 254.59368896 0.98312515]	[6.29073669e+02 8.98513672e+02 7.39238381e-01]	[6.47068726e+02 8.93234375e+02 7.72424757e-01]	[6.18834717e+02 8.72715393e+02 7.04075634e-01]	[4.87939026e+02 8.93241516e+02 7.86271811e-01]	[4.69977661e+02 8.90643188e+02 7.67467380e-01]	[4.93051880e+02 8.67689758e+02 7.04741240e-01]
[552.09002686 257.16674805 0.87323534]	[549.55975342 351.94219971 0.82958823]	[480.26602173 351.99765015 0.82832742]	[454.56417847 454.60455322 0.83136803]	[439.26025391 552.06536865 0.89838082]	[624.01123047 346.8614502 0.81808978]	[644.43615723 444.43859863 0.88106918]	[647.10479736 546.98760986 0.88235587]	[549.53314209 546.9956665 0.67901641]	[508.47787476 546.9921875 0.67019433]	[500.79660034 708.58343506 0.88460791]	[4.85417999e+02 8.54809509e+02 8.25868249e-01]	[590.55755615 546.93585205 0.68350977]	[606.09014893 711.11480713 0.87069201]	[6.24017212e+02 8.60003723e+02 8.34087908e-01]	[541.78430176 246.79518127 0.8798098 ]	[564.93554688 249.29795837 0.89306718]	[521.23944092 254.54804993 0.97394699]	[585.36737061 254.58912659 0.98465931]	[6.29073608e+02 9.00978149e+02 7.40026772e-01]	[6.47070923e+02 8.93243042e+02 7.72645175e-01]	[6.21274353e+02 8.72726196e+02 7.03697979e-01]	[4.87943146e+02 8.93233276e+02 7.86871910e-01]	[4.69981903e+02 8.90637085e+02 7.68514395e-01]	[4.93053802e+02 8.67685608e+02 7.06235886e-01]
[547.04864502 257.1550293 0.89670062]	[547.02929688 351.95162964 0.84805065]	[480.18661499 352.00311279 0.82131052]	[449.48928833 457.07952881 0.83568001]	[439.19616699 549.59069824 0.88830149]	[623.91296387 346.88262939 0.81037045]	[644.33807373 446.91940308 0.85677505]	[647.0526123 547.04296875 0.88283902]	[547.03942871 547.00463867 0.69334263]	[505.947052 547.02435303 0.68196744]	[500.73867798 708.62872314 0.87636942]	[4.85441254e+02 8.54820923e+02 8.23910832e-01]	[588.0637207 546.93249512 0.69646281]	[606.04498291 711.14337158 0.87247962]	[6.24023438e+02 8.59995972e+02 8.34765792e-01]	[539.31048584 246.78701782 0.86034596]	[564.81542969 249.30914307 0.90350246]	[518.7600708 254.55969238 0.9484939 ]	[582.96630859 254.60656738 0.98576391]	[6.29059631e+02 9.00978149e+02 7.42830873e-01]	[6.47064941e+02 8.93247375e+02 7.73357153e-01]	[6.21287781e+02 8.72716858e+02 7.05314338e-01]	[4.87966980e+02 8.93232117e+02 7.86536038e-01]	[4.70006134e+02 8.90641235e+02 7.70380497e-01]	[4.93064453e+02 8.67698059e+02 7.11902320e-01]
[546.99816895 257.16268921 0.90057987]	[546.97119141 351.96768188 0.86076802]	[480.1257019 352.01208496 0.81563818]	[446.97564697 454.64346313 0.83738208]	[439.14279175 552.11633301 0.88028717]	[623.84960938 346.89569092 0.80720544]	[641.90783691 446.95236206 0.84340668]	[646.97491455 547.04742432 0.89238936]	[547.0032959 546.953125 0.69962579]	[505.9085083 546.98150635 0.68708432]	[500.72137451 708.6194458 0.8738268 ]	[4.85435944e+02 8.54840759e+02 8.24940145e-01]	[588.0168457 544.46228027 0.7035889 ]	[606.04644775 711.15301514 0.87160969]	[6.24029663e+02 8.62497498e+02 8.34780335e-01]	[539.27020264 246.80578613 0.85198247]	[562.45770264 249.32453918 0.90508121]	[518.71221924 254.57574463 0.94626594]	[582.92822266 256.95440674 0.98797292]	[6.29062195e+02 9.00986145e+02 7.45813906e-01]	[6.47074951e+02 8.93257568e+02 7.77484417e-01]	[6.21294800e+02 8.72737122e+02 7.05610871e-01]	[4.87957275e+02 8.93257019e+02 7.86636770e-01]	[4.69991760e+02 8.90668396e+02 7.74571657e-01]	[4.93059692e+02 8.70113281e+02 7.16096759e-01]
[544.53533936 257.19110107 0.90406889]	[544.53137207 351.95611572 0.87244308]	[477.65802002 354.45196533 0.80424255]	[446.8777771 457.07705688 0.85259241]	[439.12384033 549.56195068 0.88133055]	[621.36114502 346.87838745 0.79944789]	[641.81066895 449.49951172 0.82161349]	[646.9105835 546.99993896 0.90044975]	[546.9486084 546.95672607 0.70467412]	[503.46817017 546.96661377 0.69833112]	[500.68136597 711.1282959 0.8437739 ]	[4.85431824e+02 8.54859070e+02 8.25926602e-01]	[585.59649658 544.47167969 0.70422077]	[606.01727295 711.21130371 0.86644429]	[6.24035400e+02 8.62501465e+02 8.34739506e-01]	[539.18939209 246.8225708 0.83933932]	[562.36553955 249.3571167 0.90542519]	[518.63604736 254.54544067 0.93649101]	[582.8505249 256.94625854 0.98480946]	[6.29053711e+02 9.00990295e+02 7.46990323e-01]	[6.47072083e+02 8.93262085e+02 7.77508199e-01]	[6.21314758e+02 8.72738647e+02 7.05554307e-01]	[4.87953278e+02 8.93245361e+02 7.89807141e-01]	[4.69994080e+02 8.90662903e+02 7.75236130e-01]	[4.93069092e+02 8.70118347e+02 7.20989108e-01]
[544.48754883 259.57705688 0.90722752]	[544.46234131 351.95730591 0.88646102]	[475.07867432 354.47943115 0.79188275]	[444.41940308 454.63739014 0.85555947]	[439.07330322 552.0602417 0.865228 ]	[621.2958374 346.88519287 0.79090142]	[639.27752686 449.52593994 0.80308598]	[644.46325684 547.0177002 0.90269518]	[544.48809814 546.94390869 0.71434057]	[503.34500122 546.95330811 0.71422917]	[500.65927124 711.21508789 0.8347407 ]	[4.85429352e+02 8.54816772e+02 8.29177797e-01]	[585.53192139 544.45568848 0.71281701]	[605.96710205 711.18182373 0.87635165]	[6.24020630e+02 8.60003479e+02 8.33112836e-01]	[536.70898438 246.83111572 0.83022654]	[562.32684326 249.35864258 0.90437365]	[516.15344238 254.5408783 0.93002737]	[582.80072021 256.96310425 0.97801155]	[6.29065796e+02 8.98509766e+02 7.42802918e-01]	[6.47080017e+02 8.93232727e+02 7.76894748e-01]	[6.21292664e+02 8.72719238e+02 7.06363738e-01]	[4.87952484e+02 8.93225830e+02 7.92546034e-01]	[4.69995697e+02 8.90636169e+02 7.72475183e-01]	[4.93077332e+02 8.67690491e+02 7.17539728e-01]
[544.36791992 257.20446777 0.92585129]	[544.40155029 351.95947266 0.89174467]	[470.03396606 354.5178833 0.78840983]	[444.34918213 454.62811279 0.86286074]	[436.66043091 549.58276367 0.85655576]	[618.81817627 346.86288452 0.78978729]	[634.18078613 449.46060181 0.80416018]	[644.39233398 547.00006104 0.89473915]	[544.47302246 547.01104736 0.7045514 ]	[503.37475586 547.02056885 0.69865912]	[498.26931763 711.16119385 0.83716947]	[4.85391632e+02 8.54831421e+02 8.34388137e-01]	[585.49932861 546.96783447 0.70565283]	[605.95495605 711.20947266 0.87768894]	[6.24009155e+02 8.59962036e+02 8.34076703e-01]	[531.59863281 246.80944824 0.81939024]	[562.24298096 249.33293152 0.889229 ]	[511.09170532 254.51512146 0.9131608 ]	[582.73455811 256.94689941 0.96888369]	[6.29070740e+02 9.00975891e+02 7.40878105e-01]	[6.47077637e+02 8.93227356e+02 7.76075006e-01]	[6.21278381e+02 8.70337036e+02 6.97775245e-01]	[4.87950317e+02 8.93268433e+02 7.96514571e-01]	[4.69981232e+02 8.90679443e+02 7.78926253e-01]	[4.90566406e+02 8.67703369e+02 7.21552491e-01]
[544.3692627 257.2043457 0.92628676]	[544.40509033 351.96060181 0.89151967]	[470.03457642 354.51773071 0.78791761]	[444.34683228 454.63085938 0.86312902]	[436.66308594 549.58380127 0.85696626]	[618.82080078 346.86419678 0.78994906]	[634.1763916 449.45114136 0.8043828 ]	[644.39123535 546.99761963 0.89506316]	[544.48516846 549.50305176 0.70073521]	[503.37945557 549.49902344 0.69602782]	[498.26361084 711.17657471 0.83508509]	[4.85380646e+02 8.54829590e+02 8.35229933e-01]	[585.51031494 546.99243164 0.70212507]	[605.9552002 711.21136475 0.87715787]	[6.24006775e+02 8.59968018e+02 8.34302068e-01]	[531.60076904 246.80957031 0.81944644]	[562.24273682 249.33158875 0.88906997]	[511.09075928 254.51591492 0.91359746]	[582.73358154 256.94152832 0.96783704]	[6.29075195e+02 9.00984131e+02 7.42921531e-01]	[6.47078186e+02 8.93232544e+02 7.78897345e-01]	[6.21272400e+02 8.72686401e+02 6.97581410e-01]	[4.87956085e+02 8.93271973e+02 7.95834363e-01]	[4.69980255e+02 8.90685486e+02 7.79753089e-01]	[4.90554291e+02 8.67705872e+02 7.23048329e-01]
[544.3180542 257.15710449 0.93299454]	[544.31860352 351.95727539 0.89494014]	[467.45980835 354.51077271 0.79556543]	[441.90588379 454.54992676 0.86719048]	[434.11157227 552.08465576 0.83348358]	[618.75982666 346.8477478 0.78607827]	[631.62042236 446.95388794 0.81679052]	[644.35766602 546.95709229 0.90054566]	[544.3883667 547.00518799 0.7125479 ]	[503.28341675 546.99334717 0.70969087]	[498.2333374 711.15185547 0.83649307]	[4.85381531e+02 8.54837036e+02 8.35938334e-01]	[585.44055176 546.97015381 0.71261376]	[605.92956543 711.20172119 0.88159198]	[6.24006714e+02 8.59966248e+02 8.35764349e-01]	[529.05371094 246.77377319 0.82558703]	[559.8213501 246.81391907 0.86908793]	[511.00671387 254.51889038 0.91318262]	[580.27709961 254.61180115 0.95391762]	[6.29052246e+02 9.00980957e+02 7.47249544e-01]	[6.47064697e+02 8.93231262e+02 7.82664835e-01]	[6.21289062e+02 8.70328735e+02 7.00487971e-01]	[4.87953400e+02 8.93269287e+02 7.95493126e-01]	[4.69980194e+02 8.90686401e+02 7.78933048e-01]	[4.90562164e+02 8.70110596e+02 7.24442363e-01]
[541.86627197 257.17242432 0.92324746]	[541.9107666 351.96011353 0.89946157]	[464.96405029 354.50100708 0.80240893]	[441.76947021 454.61361694 0.88579059]	[431.53152466 552.07330322 0.8222968 ]	[616.19940186 346.83459473 0.77909338]	[629.13250732 446.91729736 0.82589477]	[641.89770508 546.91741943 0.8928268 ]	[544.309021 547.00488281 0.70848829]	[500.89822388 547.00061035 0.70966035]	[498.12155151 708.73205566 0.81610018]	[4.85383514e+02 8.54832581e+02 8.39203715e-01]	[585.35675049 546.972229 0.70954919]	[605.90533447 711.18585205 0.88162363]	[6.24009338e+02 8.57439941e+02 8.39727044e-01]	[526.47259521 246.79743958 0.85532486]	[557.23944092 246.81137085 0.83946919]	[505.9967041 254.50260925 0.92130381]	[577.69110107 254.58572388 0.92675179]	[6.29039612e+02 8.98502563e+02 7.44190693e-01]	[6.47056580e+02 8.93213074e+02 7.78966963e-01]	[6.21306152e+02 8.70284180e+02 7.04956114e-01]	[4.87957245e+02 8.93272217e+02 7.96398342e-01]	[4.69987793e+02 8.90694946e+02 7.79370844e-01]	[4.93058350e+02 8.70112183e+02 7.27433920e-01]
[541.75341797 257.15255737 0.91770607]	[541.79388428 351.93994141 0.89361674]	[464.84570312 354.44869995 0.81154507]	[441.6862793 457.09466553 0.89437896]	[426.45507812 549.56719971 0.82654238]	[611.14996338 344.33670044 0.78175247]	[629.03295898 446.94250488 0.83914042]	[639.32537842 546.95623779 0.85689819]	[541.79284668 549.50024414 0.70459664]	[500.76403809 547.00036621 0.70513427]	[495.66690063 711.14660645 0.80955523]	[4.85376434e+02 8.54832458e+02 8.39958549e-01]	[582.87225342 549.50817871 0.70748281]	[605.87811279 711.1887207 0.88214934]	[6.24015930e+02 8.57407227e+02 8.43083978e-01]	[523.99414062 246.76504517 0.8743726 ]	[554.64904785 246.79463196 0.82111633]	[503.47421265 254.48884583 0.94235885]	[572.64233398 254.60305786 0.91425848]	[6.29069824e+02 8.98514282e+02 7.47204840e-01]	[6.47081299e+02 8.93214478e+02 7.81195223e-01]	[6.21308777e+02 8.70258301e+02 6.99511349e-01]	[4.87950745e+02 8.93265015e+02 7.94697642e-01]	[4.69986053e+02 8.90690674e+02 7.74112105e-01]	[4.93065796e+02 8.70117737e+02 7.28850365e-01]
[539.28857422 257.17089844 0.90013611]	[539.29742432 351.94262695 0.86026329]	[462.33480835 354.44631958 0.82588428]	[439.26922607 454.64306641 0.88946009]	[423.87359619 549.597229 0.85127223]	[608.53509521 344.33078003 0.80124724]	[626.60095215 446.94464111 0.85855508]	[634.18487549 546.96588135 0.84882367]	[539.27459717 549.49963379 0.69232821]	[498.24026489 547.02502441 0.6795845 ]	[495.58380127 708.74182129 0.80761296]	[4.85389832e+02 8.54807434e+02 8.43301356e-01]	[582.75256348 549.52124023 0.69510996]	[603.48138428 711.1975708 0.88548136]	[6.24030884e+02 8.57421265e+02 8.43661845e-01]	[523.89874268 246.77958679 0.8821913 ]	[549.58380127 246.7943573 0.82461458]	[503.34637451 254.47637939 0.95861882]	[570.03515625 254.59962463 0.92449665]	[6.29068970e+02 9.00997620e+02 7.60714054e-01]	[6.47089294e+02 8.93248535e+02 7.90433168e-01]	[6.21335266e+02 8.70262146e+02 7.01806664e-01]	[4.87927399e+02 8.93264343e+02 7.96537578e-01]	[4.69969788e+02 8.90687927e+02 7.74461210e-01]	[4.93108856e+02 8.67711426e+02 7.30182469e-01]
[536.74981689 257.19485474 0.88421267]	[539.16827393 351.96014404 0.83718181]	[462.23822021 354.44702148 0.83103669]	[439.17950439 454.6506958 0.88098067]	[423.77932739 549.5748291 0.87119442]	[606.06689453 346.81539917 0.80236262]	[626.50524902 446.97311401 0.86568236]	[631.62060547 547.03851318 0.84644032]	[539.16436768 549.57122803 0.67144555]	[495.6817627 549.53387451 0.6611892 ]	[490.49078369 708.72314453 0.81453323]	[4.85376831e+02 8.54808777e+02 8.45867336e-01]	[580.32165527 552.07983398 0.68440193]	[603.44488525 711.23474121 0.87909502]	[6.24038879e+02 8.59935364e+02 8.37986648e-01]	[523.77685547 246.77613831 0.88635844]	[547.03344727 246.82478333 0.84647208]	[500.90493774 254.45880127 0.96685797]	[567.51062012 254.61383057 0.93428189]	[6.29077515e+02 9.01044250e+02 7.61554003e-01]	[6.47102844e+02 8.93288025e+02 7.93413818e-01]	[6.21342163e+02 8.70296570e+02 7.08666801e-01]	[4.87925598e+02 8.93267151e+02 7.93123186e-01]	[4.69960632e+02 8.90693726e+02 7.71699488e-01]	[4.93099548e+02 8.70115295e+02 7.29062438e-01]
[534.13226318 257.15289307 0.87827122]	[534.17138672 351.97817993 0.82473636]	[459.80227661 354.48452759 0.83655846]	[439.06469727 454.60848999 0.85720944]	[421.31347656 549.55584717 0.88891256]	[606.00372314 346.831604 0.80970502]	[626.39587402 444.43338013 0.88095373]	[629.12493896 546.93206787 0.86436415]	[534.17492676 549.55541992 0.66596228]	[493.1083374 549.54492188 0.65832072]	[487.97085571 708.70666504 0.83830756]	[4.85347656e+02 8.54892334e+02 8.38301778e-01]	[577.77612305 549.54315186 0.6714161 ]	[603.38739014 713.68725586 0.87306625]	[6.24045959e+02 8.59944092e+02 8.36955845e-01]	[521.32885742 246.74458313 0.88294137]	[544.49926758 246.80311584 0.87662846]	[500.77078247 254.467453 0.95802718]	[564.97259521 254.56594849 0.96997058]	[6.29070801e+02 9.03541931e+02 7.65449643e-01]	[6.47095703e+02 8.93316284e+02 7.90046692e-01]	[6.21352905e+02 8.70285828e+02 7.13948190e-01]	[4.85468353e+02 8.93278442e+02 7.90133238e-01]	[4.67467316e+02 8.90708557e+02 7.71580160e-01]	[4.93081604e+02 8.70196594e+02 7.38383353e-01]
[524.01922607 257.17974854 0.90516073]	[526.45361328 351.91430664 0.85346538]	[457.22183228 351.99749756 0.81470633]	[428.90789795 457.08273315 0.83612299]	[418.6803894 549.48840332 0.8992421 ]	[603.37506104 346.82226562 0.81462753]	[623.82269287 446.931427 0.85921341]	[626.44396973 544.53881836 0.90687799]	[528.98138428 549.5713501 0.67666942]	[485.45880127 549.56420898 0.66971457]	[482.96154785 711.12689209 0.86803472]	[4.82962738e+02 8.54907593e+02 8.35050046e-01]	[570.07244873 549.51220703 0.67619675]	[603.28411865 713.75201416 0.85562158]	[6.24056763e+02 8.59926636e+02 8.33386660e-01]	[518.66815186 246.79815674 0.83699262]	[541.85461426 249.33792114 0.90553772]	[498.12756348 254.51390076 0.92916572]	[562.36456299 254.58139038 0.99156642]	[6.26622498e+02 9.03550598e+02 7.44947731e-01]	[6.47061157e+02 8.93327637e+02 7.59541571e-01]	[6.21389587e+02 8.70290649e+02 7.10990369e-01]	[4.85471863e+02 8.93295593e+02 7.85726905e-01]	[4.67454681e+02 8.90736145e+02 7.69002557e-01]	[4.93052704e+02 8.70208801e+02 7.35527456e-01]
[523.84790039 257.1713562 0.92979598]	[523.93115234 349.45611572 0.88187343]	[452.08450317 354.45822144 0.78973597]	[423.8838501 454.62411499 0.85361457]	[418.56103516 549.49993896 0.87883908]	[600.77056885 346.81832886 0.79699844]	[618.80151367 449.44622803 0.80873555]	[623.89880371 546.93267822 0.91145563]	[526.39978027 546.99200439 0.70905274]	[482.92333984 547.00616455 0.70150429]	[482.92630005 708.70941162 0.88009036]	[4.82961060e+02 8.54908936e+02 8.35621238e-01]	[565.05712891 546.93096924 0.70995891]	[600.80157471 713.70184326 0.83645749]	[6.26398865e+02 8.59977905e+02 8.29764485e-01]	[511.09112549 246.74743652 0.81546092]	[541.72747803 249.29853821 0.89223516]	[493.08599854 254.44551086 0.89978254]	[562.27160645 254.58052063 0.98125303]	[6.29019348e+02 9.03550598e+02 7.40450084e-01]	[6.47072021e+02 8.93327576e+02 7.52162278e-01]	[6.23816956e+02 8.70332458e+02 7.03190923e-01]	[4.85463104e+02 8.93315857e+02 7.77405798e-01]	[4.67445831e+02 8.90758911e+02 7.64624953e-01]	[4.93054443e+02 8.70215149e+02 7.37353683e-01]
[521.40020752 257.13705444 0.93358684]	[523.80688477 351.93179321 0.8919422 ]	[446.97323608 354.48852539 0.78925478]	[421.37335205 454.54440308 0.86560321]	[416.06259155 549.55548096 0.8481518 ]	[598.22784424 346.84555054 0.78481895]	[611.12084961 446.94863892 0.81570679]	[623.79211426 544.54437256 0.90385038]	[523.97161865 549.49932861 0.70773447]	[482.88284302 547.04089355 0.69479579]	[482.87301636 708.65539551 0.89366412]	[4.82969238e+02 8.54897095e+02 8.37133586e-01]	[564.96179199 546.97436523 0.71466506]	[595.7454834 711.19732666 0.82348412]	[6.24052063e+02 8.57437927e+02 8.33739161e-01]	[506.02017212 246.75428772 0.83896947]	[539.22888184 246.79904175 0.85835367]	[487.93612671 254.46707153 0.91379142]	[559.69519043 254.60240173 0.94311303]	[6.29019836e+02 9.03549438e+02 7.38517046e-01]	[6.47069092e+02 8.93313782e+02 7.53841102e-01]	[6.21403442e+02 8.70300110e+02 6.96822882e-01]	[4.85479980e+02 8.93326050e+02 7.78170347e-01]	[4.67466461e+02 8.90775757e+02 7.65682697e-01]	[4.93077393e+02 8.70199036e+02 7.44306326e-01]
[521.22937012 257.14730835 0.91595894]	[521.33892822 351.92779541 0.89700091]	[444.37399292 354.46472168 0.80843627]	[421.20425415 454.63601685 0.88666755]	[410.98986816 549.56872559 0.82496083]	[593.14599609 344.33129883 0.78260541]	[608.55926514 446.87063599 0.83882612]	[621.28991699 546.91436768 0.87452692]	[523.79907227 546.96502686 0.71251595]	[482.75964355 546.95037842 0.71434611]	[482.84991455 708.56945801 0.89961588]	[4.82965576e+02 8.54872437e+02 8.38374317e-01]	[562.47088623 546.92938232 0.71019667]	[590.60467529 708.71899414 0.84202147]	[6.24040894e+02 8.54900208e+02 8.43849838e-01]	[503.48852539 244.28237915 0.87019408]	[534.15063477 246.79988098 0.8256163 ]	[485.34347534 254.43463135 0.92059541]	[554.63464355 254.57516479 0.91519737]	[6.26611877e+02 9.03534180e+02 7.39403486e-01]	[6.47056274e+02 8.93294983e+02 7.47416675e-01]	[6.23826782e+02 8.70207703e+02 6.91226542e-01]	[4.87993439e+02 8.93299744e+02 7.73837149e-01]	[4.69990204e+02 8.90763062e+02 7.63550639e-01]	[4.93052643e+02 8.70168823e+02 7.32388020e-01]
[518.7010498 259.59225464 0.88503528]	[518.79052734 351.91622925 0.85862553]	[441.79064941 354.44885254 0.8285141 ]	[418.75567627 454.58563232 0.8885749 ]	[405.84051514 549.55895996 0.84286904]	[588.06756592 344.30181885 0.79589486]	[606.09051514 446.95053101 0.8495695 ]	[613.72662354 546.94067383 0.84682852]	[521.21893311 546.95489502 0.7173599 ]	[480.25558472 546.93725586 0.71697259]	[482.78552246 708.55584717 0.89784598]	[4.82984070e+02 8.54883240e+02 8.34614456e-01]	[562.23858643 546.94244385 0.70439738]	[588.02301025 708.70690918 0.8596167 ]	[6.24026001e+02 8.54860229e+02 8.47300589e-01]	[503.32049561 246.81793213 0.88723028]	[529.01245117 246.84228516 0.82967228]	[482.79119873 254.45181274 0.94676834]	[549.50933838 254.5930481 0.92068195]	[6.26607544e+02 9.01053284e+02 7.49450445e-01]	[6.47066162e+02 8.93283936e+02 7.55077422e-01]	[6.23824036e+02 8.70168457e+02 6.83009982e-01]	[4.87977600e+02 8.93302795e+02 7.72850275e-01]	[4.69983734e+02 8.90765869e+02 7.61480331e-01]	[4.93096405e+02 8.70170898e+02 7.27745950e-01]
[513.65716553 257.18444824 0.87534821]	[516.2199707 352.00015259 0.83706558]	[441.70132446 354.52166748 0.8397283 ]	[418.62597656 454.58642578 0.87289965]	[403.2545166 549.54589844 0.88249618]	[585.52752686 346.81430054 0.80435133]	[605.93603516 446.90933228 0.87398416]	[611.09552002 546.98254395 0.85244107]	[518.69219971 549.49957275 0.69515359]	[477.70288086 549.52911377 0.68482125]	[482.71881104 708.62158203 0.89656401]	[4.82984680e+02 8.54860901e+02 8.31165016e-01]	[559.71081543 546.99731445 0.69149983]	[585.5614624 711.12475586 0.86531484]	[624.00427246 852.37677002 0.85988224]	[500.84918213 246.7593689 0.88752574]	[526.40930176 246.82667542 0.86413658]	[480.30975342 254.43566895 0.95659894]	[546.93817139 254.60253906 0.94130069]	[6.26616089e+02 9.01041809e+02 7.68007755e-01]	[6.47068726e+02 8.93269897e+02 7.69148648e-01]	[6.23833252e+02 8.67674011e+02 6.67629600e-01]	[4.87982849e+02 8.93278442e+02 7.66544998e-01]	[4.69980835e+02 8.90742920e+02 7.57729828e-01]	[4.93093506e+02 8.70157898e+02 7.16361105e-01]
[513.65930176 257.18389893 0.87500381]	[516.22351074 352.00210571 0.83784544]	[441.70153809 354.52313232 0.83993214]	[418.62634277 454.58706665 0.87258577]	[403.25289917 549.54412842 0.88226056]	[585.52856445 346.81759644 0.80417788]	[605.93609619 446.91067505 0.87389934]	[611.09857178 546.98376465 0.85211253]	[518.69976807 547.0357666 0.69652128]	[477.71737671 549.51452637 0.68630809]	[482.7170105 708.62329102 0.89678276]	[4.85342285e+02 8.54878479e+02 8.29910159e-01]	[559.72186279 546.99499512 0.69232225]	[585.56152344 711.12896729 0.86586761]	[624.00518799 852.3782959 0.85901725]	[500.85046387 246.7571106 0.88739318]	[526.41278076 246.82341003 0.86309326]	[480.3092041 254.43429565 0.95601916]	[546.9418335 254.60173035 0.94014299]	[6.26606812e+02 9.01042053e+02 7.67654061e-01]	[6.47062195e+02 8.93271667e+02 7.65381455e-01]	[6.23839111e+02 8.67674133e+02 6.67618334e-01]	[4.87987152e+02 8.93283569e+02 7.64647186e-01]	[4.69981689e+02 8.90749390e+02 7.55534887e-01]	[4.93093536e+02 8.70167847e+02 7.20460773e-01]
[508.53659058 257.18145752 0.87430781]	[513.58306885 351.95120239 0.81680816]	[439.27294922 352.02761841 0.82777482]	[416.11264038 454.56738281 0.84676689]	[400.73461914 549.56689453 0.89931756]	[585.41583252 346.84231567 0.81386197]	[603.46136475 446.87023926 0.88501108]	[608.51318359 546.93615723 0.87759191]	[513.65222168 549.50720215 0.67714769]	[475.0852356 549.53527832 0.66742814]	[480.28799438 708.65618896 0.8989802 ]	[4.82980865e+02 8.54835938e+02 8.34939241e-01]	[554.68334961 546.98876953 0.68312633]	[585.51708984 713.71520996 0.8573432 ]	[6.23999634e+02 8.54824341e+02 8.53877187e-01]	[500.70510864 246.75892639 0.87087339]	[523.87536621 249.31002808 0.89920866]	[480.18322754 254.46661377 0.95279622]	[544.38952637 254.59210205 0.97605371]	[6.26583008e+02 9.03540833e+02 7.74877489e-01]	[6.47043335e+02 8.93295227e+02 7.70677030e-01]	[6.23849915e+02 8.70105347e+02 6.77898109e-01]	[4.87978149e+02 8.93250183e+02 7.70888090e-01]	[4.69972809e+02 8.90721863e+02 7.61700571e-01]	[4.93093750e+02 8.70124634e+02 7.19042778e-01]
[505.91241455 259.57217407 0.89061642]	[505.99365234 351.93151855 0.84286165]	[439.1479187 351.99731445 0.82278329]	[410.94692993 454.63397217 0.83041316]	[398.19213867 549.50830078 0.90672827]	[582.89624023 346.84060669 0.81658566]	[603.32702637 446.86489868 0.86971557]	[606.0043335 546.96887207 0.89579505]	[511.04840088 549.52758789 0.67606604]	[470.00784302 549.55480957 0.65893549]	[480.20413208 708.72851562 0.88242054]	[4.82954620e+02 8.54898743e+02 8.33363950e-01]	[552.08532715 546.97271729 0.68384123]	[585.33825684 711.1673584 0.88388705]	[6.23958374e+02 8.52396179e+02 8.52330863e-01]	[498.19940186 246.80044556 0.84758055]	[521.38830566 249.33879089 0.90706491]	[477.68795776 254.51423645 0.93783635]	[541.91595459 254.57022095 0.98888922]	[6.26581299e+02 9.03576538e+02 7.69820869e-01]	[6.47036255e+02 8.93300598e+02 7.68210948e-01]	[6.23830444e+02 8.67688110e+02 6.55745208e-01]	[4.87928589e+02 8.93271851e+02 7.68742502e-01]	[4.67463348e+02 8.90744812e+02 7.64995337e-01]	[4.93073608e+02 8.70163391e+02 7.20740914e-01]
[503.42572021 259.61404419 0.90509689]	[503.48175049 351.94189453 0.87207353]	[436.58761597 352.01507568 0.80009723]	[405.8366394 454.63925171 0.84904063]	[398.07693481 549.5425415 0.88402349]	[580.3192749 346.88720703 0.80195272]	[600.73278809 446.9753418 0.8181839 ]	[603.4810791 546.92810059 0.91045362]	[505.99917603 549.49859619 0.6885314 ]	[464.92300415 549.54772949 0.6732403 ]	[480.13430786 711.16625977 0.8638261 ]	[4.82953522e+02 8.54898926e+02 8.31963658e-01]	[547.01550293 546.95635986 0.69754845]	[582.85913086 708.69299316 0.88997638]	[623.88537598 852.27618408 0.85557145]	[495.64584351 249.31385803 0.83093989]	[521.26739502 251.81877136 0.90683168]	[475.12356567 254.52932739 0.91318417]	[541.78564453 254.61611938 0.97836578]	[6.26514587e+02 9.03571411e+02 7.84738302e-01]	[6.46950378e+02 8.93295898e+02 7.82112002e-01]	[6.21377258e+02 8.65072205e+02 6.11749172e-01]	[4.85481415e+02 8.93271973e+02 7.70970941e-01]	[4.67460327e+02 8.90749451e+02 7.69622564e-01]	[4.93066498e+02 8.70164307e+02 7.17158437e-01]
[503.28268433 259.62423706 0.9214747 ]	[503.35275269 351.96420288 0.89038515]	[428.97634888 354.5201416 0.78743911]	[403.29370117 454.60202026 0.86329854]	[395.5697937 547.06488037 0.8617608 ]	[577.76959229 346.86560059 0.78925979]	[590.581604 449.43264771 0.82056034]	[603.32409668 546.93670654 0.90818298]	[503.48626709 546.9697876 0.71082091]	[462.38616943 547.03808594 0.69655108]	[477.70825195 708.71929932 0.8684786 ]	[4.82945099e+02 8.54876648e+02 8.36439073e-01]	[544.50335693 544.44110107 0.71732903]	[582.73681641 711.20471191 0.85585409]	[6.21417419e+02 8.52210876e+02 8.41812491e-01]	[490.48840332 249.33995056 0.83175093]	[518.79138184 251.82048035 0.88314271]	[469.98764038 254.48265076 0.89893985]	[539.28900146 256.9487915 0.95857996]	[6.26460876e+02 9.03599304e+02 7.99367070e-01]	[6.44492676e+02 8.93298828e+02 8.07789207e-01]	[6.18834045e+02 8.59992310e+02 5.90919793e-01]	[4.87947144e+02 8.93259399e+02 7.71295190e-01]	[4.67473816e+02 8.90740112e+02 7.70655096e-01]	[4.93058197e+02 8.70145752e+02 7.15553403e-01]
[500.80554199 259.63977051 0.91407865]	[503.25695801 351.96932983 0.8932094 ]	[426.38870239 354.51065063 0.79444861]	[400.76885986 454.57876587 0.88262486]	[390.4864502 549.57287598 0.82860219]	[575.22235107 346.86080933 0.78188109]	[588.04425049 446.92990112 0.84460539]	[600.81103516 544.54498291 0.88648653]	[503.39620972 546.96313477 0.71620232]	[462.31680298 547.012146 0.70349091]	[477.63726807 708.73651123 0.85539657]	[4.82945007e+02 8.54870422e+02 8.38489473e-01]	[544.40039062 544.44360352 0.72341126]	[580.22418213 711.20001221 0.83405691]	[6.21305115e+02 8.52191406e+02 8.26792359e-01]	[485.4095459 249.37338257 0.86729628]	[516.16650391 249.39569092 0.84873199]	[464.9446106 254.52050781 0.90930653]	[536.68566895 256.95016479 0.92801821]	[6.26455139e+02 9.03578735e+02 8.09491158e-01]	[6.44466736e+02 8.93280701e+02 8.17692339e-01]	[6.16232971e+02 8.59943298e+02 6.05249584e-01]	[4.87944641e+02 8.93241882e+02 7.78325856e-01]	[4.67472839e+02 8.90725647e+02 7.73736238e-01]	[4.93067993e+02 8.70137939e+02 7.22455978e-01]
[498.20864868 259.71072388 0.87744194]	[500.65036011 354.45611572 0.882514 ]	[421.3374939 354.51882935 0.82939446]	[398.21395874 457.07736206 0.89626646]	[382.76730347 552.08380127 0.86662602]	[567.53369141 346.88653564 0.79330266]	[585.54577637 449.52087402 0.85770869]	[590.62347412 546.9342041 0.84980506]	[500.88891602 549.54986572 0.71134657]	[462.19161987 549.57910156 0.70467365]	[475.13336182 711.14227295 0.84131187]	[4.82912354e+02 8.54868347e+02 8.42571318e-01]	[541.89123535 549.49316406 0.7140367 ]	[567.55773926 708.70855713 0.85411596]	[6.16193359e+02 8.49688110e+02 8.11016798e-01]	[482.8380127 249.40106201 0.89172512]	[508.49151611 251.87379456 0.85650903]	[462.27334595 254.54034424 0.96052396]	[528.98034668 256.98110962 0.92864245]	[6.24025269e+02 9.00992798e+02 8.12785685e-01]	[6.44392212e+02 8.90836792e+02 8.14997911e-01]	[6.11070557e+02 8.54847168e+02 6.75567150e-01]	[4.87933807e+02 8.93265320e+02 7.83973515e-01]	[4.67458008e+02 8.90750122e+02 7.79820204e-01]	[4.90556488e+02 8.70144775e+02 7.25004852e-01]
[495.65975952 259.70147705 0.8623001 ]	[498.17211914 354.47470093 0.85933483]	[421.23602295 354.57339478 0.84223247]	[398.10864258 457.15127563 0.89106095]	[380.31411743 552.10223389 0.88527125]	[565.0447998 346.85522461 0.80065233]	[585.39746094 449.44546509 0.86934382]	[588.10168457 546.92956543 0.8615104 ]	[500.7869873 552.11444092 0.70552349]	[459.76531982 554.64306641 0.6968208 ]	[475.0609436 711.12176514 0.83798772]	[4.82911804e+02 8.54877380e+02 8.41770828e-01]	[541.81658936 549.56774902 0.70595604]	[565.06628418 711.12329102 0.86463082]	[6.11165405e+02 8.49731812e+02 8.12543392e-01]	[482.70812988 249.38633728 0.89265954]	[505.95419312 251.86575317 0.87545604]	[459.82815552 254.5213623 0.9607693 ]	[526.45288086 257.02078247 0.93811345]	[6.26403259e+02 8.98481995e+02 8.08007300e-01]	[6.44384399e+02 8.90777100e+02 8.26685786e-01]	[6.08537720e+02 8.54930359e+02 6.88916683e-01]	[4.85479340e+02 8.93269226e+02 7.85845637e-01]	[4.67435486e+02 8.90751709e+02 7.85517216e-01]	[4.93052063e+02 8.70150146e+02 7.22359538e-01]
[493.06832886 259.65588379 0.85800612]	[495.62329102 354.48602295 0.84165871]	[418.7928772 354.59860229 0.84435678]	[398.02645874 457.11618042 0.86790991]	[380.1968689 552.09674072 0.89610487]	[564.97064209 346.89755249 0.80350047]	[582.95898438 446.93295288 0.87944132]	[587.97216797 547.00177002 0.87599427]	[498.2583313 552.11364746 0.68669063]	[459.60140991 557.17779541 0.68274099]	[472.5461731 711.144104 0.83264506]	[4.82903168e+02 8.54852966e+02 8.43796968e-01]	[539.3112793 549.55023193 0.69209373]	[564.9130249 711.18511963 0.88108605]	[6.08600952e+02 8.49715271e+02 8.26479077e-01]	[480.2822876 249.383255 0.8905502]	[503.4414978 251.83709717 0.89144778]	[459.74468994 254.57041931 0.95576686]	[523.95544434 256.97381592 0.96269941]	[6.23963867e+02 8.95877625e+02 8.52345288e-01]	[6.41900208e+02 8.90631836e+02 8.31425428e-01]	[6.06053772e+02 8.57365417e+02 7.21589625e-01]	[4.85449951e+02 8.93282227e+02 7.80765355e-01]	[4.67400848e+02 8.90759094e+02 7.81011283e-01]	[4.93069794e+02 8.70130676e+02 7.17451572e-01]
[487.97903442 259.70977783 0.85598677]	[490.57049561 354.4720459 0.83045828]	[418.74490356 354.53384399 0.84111845]	[395.49676514 457.08959961 0.84212923]	[377.72161865 552.12176514 0.90244985]	[564.88879395 349.4135437 0.80690742]	[582.85900879 446.95150757 0.87116301]	[585.51806641 546.98419189 0.88908595]	[498.12451172 552.06530762 0.67649609]	[457.13369751 554.6463623 0.67190856]	[467.48965454 711.18591309 0.82953221]	[4.82893616e+02 8.54797913e+02 8.51000011e-01]	[536.73742676 547.02539062 0.6745683 ]	[562.47436523 711.13891602 0.88098812]	[606.00213623 849.69921875 0.86045802]	[480.17617798 251.86248779 0.89035922]	[503.28427124 251.90673828 0.92332166]	[459.65704346 254.61543274 0.95192206]	[523.82745361 256.9397583 0.98159033]	[6.21359802e+02 8.93271423e+02 8.24801326e-01]	[6.36761414e+02 8.85573425e+02 7.63951540e-01]	[6.03491455e+02 8.54924744e+02 7.02735782e-01]	[4.85471466e+02 8.93283752e+02 7.78172791e-01]	[4.67411804e+02 8.90763977e+02 7.77373672e-01]	[4.93057190e+02 8.67685730e+02 7.18707681e-01]
[485.46368408 259.71499634 0.86519784]	[487.98345947 354.44973755 0.83862245]	[418.67980957 354.48312378 0.83371383]	[390.48809814 457.14028931 0.83672374]	[377.64047241 552.06555176 0.90069199]	[562.43243408 349.40216064 0.80947822]	[582.82043457 449.46231079 0.85749567]	[585.40844727 547.00714111 0.89383763]	[495.60794067 549.56573486 0.67435145]	[457.08328247 554.62738037 0.66511142]	[467.43884277 711.16320801 0.8355276 ]	[482.87051392 854.79693604 0.85497695]	[534.1517334 546.99981689 0.66914481]	[562.29437256 708.73553467 0.87737459]	[603.48388672 849.66082764 0.86284828]	[477.73059082 251.8646698 0.88145518]	[500.88354492 251.91125488 0.92370725]	[457.18389893 256.93585205 0.93528926]	[521.40899658 254.59080505 0.98219764]	[6.11153076e+02 8.90802551e+02 8.07416618e-01]	[6.29071411e+02 8.80527527e+02 7.63901711e-01]	[6.03336426e+02 8.54882935e+02 6.81737959e-01]	[4.85457062e+02 8.93271667e+02 7.85486341e-01]	[4.67394623e+02 8.90755249e+02 7.81506181e-01]	[4.90563690e+02 8.67681274e+02 7.17498779e-01]
[482.9598999 259.73144531 0.87428969]	[485.46972656 354.449646 0.85099745]	[418.60809326 354.5085144 0.8305068 ]	[387.90158081 457.1578064 0.83859998]	[377.56018066 552.10748291 0.88574094]	[562.35583496 349.38510132 0.80962485]	[580.35437012 449.48165894 0.82971603]	[585.32977295 546.97485352 0.90092033]	[493.13098145 552.06872559 0.67295581]	[454.63494873 554.64837646 0.66342217]	[467.41400146 711.19232178 0.82684213]	[482.88369751 854.78997803 0.85599685]	[531.62744141 547.01275635 0.67218667]	[559.83135986 711.16748047 0.85861331]	[6.00797668e+02 8.47050964e+02 7.91723669e-01]	[477.5953064 251.86901855 0.85914081]	[500.76693726 251.92272949 0.92164099]	[457.08239746 256.94445801 0.91412437]	[521.31561279 254.60401917 0.98300344]	[6.05979675e+02 8.88141357e+02 8.13415766e-01]	[6.23967529e+02 8.75322021e+02 7.91290343e-01]	[5.95684937e+02 8.52280823e+02 6.61021352e-01]	[4.87948792e+02 8.93273071e+02 7.85407305e-01]	[4.67441620e+02 8.90759460e+02 7.83073008e-01]	[4.90548553e+02 8.67674622e+02 7.18956828e-01]
[482.88394165 262.15222168 0.88932139]	[485.37322998 354.44354248 0.86730647]	[416.11962891 354.51358032 0.81743461]	[385.39157104 457.12692261 0.84472185]	[377.53381348 552.08056641 0.88174444]	[562.25726318 349.37420654 0.80316901]	[580.26031494 449.52206421 0.81661397]	[582.94024658 546.97119141 0.90246421]	[493.0708313 552.09454346 0.67409438]	[454.55187988 554.66473389 0.66271752]	[467.39096069 711.20947266 0.82659155]	[482.88134766 852.37896729 0.85769933]	[531.61547852 549.50695801 0.67250949]	[557.22918701 711.20806885 0.82727295]	[5.88073975e+02 8.34371582e+02 8.14059198e-01]	[475.09667969 251.90045166 0.85586578]	[500.69458008 251.95822144 0.91620171]	[454.58587646 256.94961548 0.91277128]	[521.23736572 256.95751953 0.97901726]	[6.03468506e+02 8.85649597e+02 8.20421696e-01]	[6.21391968e+02 8.72851501e+02 7.75517285e-01]	[5.85534607e+02 8.47135071e+02 7.06640482e-01]	[4.87981537e+02 8.93267090e+02 7.87859201e-01]	[4.67472382e+02 8.90752258e+02 7.80316472e-01]	[4.90511841e+02 8.67649475e+02 7.10315943e-01]
[482.88433838 262.15298462 0.88916367]	[485.37200928 354.44671631 0.86797249]	[416.11727905 354.51498413 0.81737947]	[385.38909912 457.13052368 0.84594327]	[377.53393555 552.08050537 0.88189483]	[562.2600708 349.38040161 0.80358303]	[580.26281738 449.52090454 0.81716609]	[582.93707275 546.97253418 0.90221417]	[493.06079102 549.57843018 0.67578006]	[454.56060791 554.62860107 0.66284537]	[464.97323608 711.20697021 0.8269158 ]	[482.87564087 852.37969971 0.85942572]	[531.59655762 547.00848389 0.67657948]	[557.22808838 711.20037842 0.8275587 ]	[5.88067017e+02 8.34369141e+02 8.15045834e-01]	[475.097229 251.89981079 0.85590672]	[500.69470215 251.95748901 0.91607344]	[454.58572388 256.94949341 0.9126116 ]	[521.23773193 256.95645142 0.97856009]	[6.03467896e+02 8.85642700e+02 8.22873592e-01]	[6.21383179e+02 8.72847107e+02 7.78064370e-01]	[5.85525146e+02 8.47139282e+02 7.09372282e-01]	[4.87978638e+02 8.93253235e+02 7.84472287e-01]	[4.67467834e+02 8.90739258e+02 7.76991427e-01]	[4.90508606e+02 8.67650879e+02 7.10220575e-01]
[482.82241821 259.70446777 0.90142089]	[482.95108032 351.99560547 0.87800235]	[416.02697754 354.5067749 0.80485833]	[385.32846069 457.11383057 0.85160458]	[377.49313354 552.06500244 0.87093449]	[559.81512451 346.88879395 0.79985255]	[577.78240967 449.50897217 0.80827171]	[582.88787842 544.5447998 0.91153163]	[490.54827881 549.54742432 0.68123454]	[452.04922485 552.10797119 0.66218197]	[464.90496826 711.20953369 0.83831918]	[482.83792114 852.36083984 0.86669528]	[529.06500244 546.98571777 0.68481117]	[552.10473633 711.23297119 0.81345046]	[585.42834473 831.82611084 0.87014639]	[472.51904297 251.8805542 0.84671456]	[500.64828491 251.90985107 0.90268499]	[452.006073 256.92996216 0.90193778]	[521.20562744 256.95596313 0.97634953]	[5.95743408e+02 8.75356384e+02 8.19669187e-01]	[6.11083618e+02 8.70169678e+02 8.05008173e-01]	[5.82905884e+02 8.44540100e+02 6.70959592e-01]	[4.87980438e+02 8.93214478e+02 7.92821527e-01]	[4.67468750e+02 8.90700134e+02 7.73639441e-01]	[4.87997284e+02 8.67632141e+02 7.07730293e-01]
[482.75827026 259.6713562 0.91152185]	[482.90536499 351.97521973 0.88371432]	[413.5708313 354.52093506 0.7963984 ]	[382.83932495 457.14154053 0.864317 ]	[375.1003418 549.5993042 0.86487132]	[559.72375488 346.85070801 0.7925967 ]	[577.72277832 449.46273804 0.80192834]	[582.8536377 546.91772461 0.90583056]	[490.49179077 547.019104 0.68474811]	[452.02926636 549.57043457 0.66268802]	[464.8795166 711.20965576 0.84111494]	[482.8444519 852.33685303 0.87126511]	[528.96746826 544.48553467 0.69015086]	[547.0368042 711.19818115 0.83191264]	[582.77581787 829.21936035 0.85690928]	[467.50494385 251.85107422 0.84510809]	[498.20843506 251.85179138 0.87513697]	[449.48953247 254.5881958 0.89946419]	[518.74847412 254.61657715 0.96117306]	[5.85509949e+02 8.72722961e+02 8.50615442e-01]	[6.03474304e+02 8.65055969e+02 8.05508554e-01]	[5.77746155e+02 8.36880249e+02 6.18090689e-01]	[4.87975006e+02 8.90822205e+02 8.03997040e-01]	[4.67483521e+02 8.90661133e+02 7.76299655e-01]	[4.87974060e+02 8.67625244e+02 7.10685551e-01]
[480.33557129 259.66293335 0.91299152]	[482.85205078 351.98623657 0.88844293]	[411.00094604 354.56964111 0.79214633]	[382.80899048 457.17453003 0.87805039]	[375.05249023 549.5670166 0.85935014]	[557.26635742 346.83694458 0.79243922]	[577.72503662 446.89099121 0.81486279]	[582.84472656 544.5246582 0.91013014]	[487.95629883 549.53405762 0.68625885]	[449.47821045 552.08642578 0.66270113]	[464.88217163 711.26147461 0.84100586]	[482.85031128 852.30804443 0.88102549]	[526.47467041 546.99176025 0.69491422]	[546.93762207 716.28234863 0.83027893]	[5.70097107e+02 8.13849426e+02 8.06699932e-01]	[464.94500732 251.85365295 0.86304903]	[495.7003479 251.8397522 0.85830635]	[446.95355225 254.58058167 0.89769936]	[518.70965576 256.94372559 0.9584977 ]	[5.82826477e+02 8.70173157e+02 8.07389498e-01]	[6.00785461e+02 8.57375061e+02 7.35079825e-01]	[5.67442932e+02 8.21480347e+02 6.46756947e-01]	[4.90486267e+02 8.90810608e+02 8.04210067e-01]	[4.69981812e+02 8.90652771e+02 7.80960798e-01]	[4.87980438e+02 8.67573792e+02 7.01141000e-01]
[480.25915527 259.69332886 0.90181834]	[482.82290649 351.99572754 0.8934536 ]	[410.95928955 354.59536743 0.79158056]	[382.75592041 457.1645813 0.88149434]	[375.00033569 549.59771729 0.84581554]	[557.23547363 346.81607056 0.79108709]	[575.16125488 446.93057251 0.8084287 ]	[582.84326172 544.5135498 0.91199595]	[487.94595337 547.02972412 0.69164115]	[449.47052002 549.55993652 0.66527385]	[464.84765625 713.7041626 0.84070659]	[482.86663818 852.30499268 0.8856315 ]	[526.4553833 546.96008301 0.70212173]	[544.40936279 718.831604 0.85667741]	[567.46020508 811.14733887 0.86424506]	[464.85305786 251.86898804 0.88001937]	[493.12771606 251.85934448 0.84864807]	[444.4309082 254.60229492 0.90886068]	[516.16082764 256.94219971 0.93655187]	[5.67514709e+02 8.65036926e+02 7.85753250e-01]	[5.88003357e+02 8.52293152e+02 7.68637419e-01]	[5.64966980e+02 8.11288147e+02 6.73837423e-01]	[4.90495239e+02 8.90786072e+02 7.94490755e-01]	[4.69986877e+02 8.90630371e+02 7.73853540e-01]	[4.88020325e+02 8.67573547e+02 7.02862501e-01]
[480.19024658 259.72839355 0.88735372]	[482.7975769 352.01068115 0.89615905]	[408.43670654 356.98269653 0.79141945]	[380.31332397 457.16464233 0.89206153]	[372.49743652 552.13269043 0.83296859]	[557.18377686 346.81213379 0.78748792]	[572.59991455 446.95355225 0.81017339]	[582.81915283 544.51330566 0.91346854]	[485.48608398 547.02929688 0.69809639]	[446.96429443 549.55865479 0.67149991]	[464.82754517 711.24066162 0.84664571]	[482.87753296 852.27209473 0.88694739]	[526.40527344 546.97344971 0.70682615]	[544.32312012 718.89776611 0.86944419]	[559.73913574 790.70159912 0.86409724]	[462.39990234 251.8948822 0.90069413]	[490.57015991 251.883255 0.84812635]	[441.92645264 256.95819092 0.94114047]	[513.60571289 256.95458984 0.92907655]	[5.52123840e+02 8.47140564e+02 7.71227241e-01]	[5.70059387e+02 8.34359680e+02 7.29680359e-01]	[5.57193604e+02 7.90626770e+02 6.47007525e-01]	[4.90516785e+02 8.90758240e+02 7.86743224e-01]	[4.69998962e+02 8.88211060e+02 7.70346522e-01]	[4.90513916e+02 8.65086426e+02 7.07516551e-01]
[480.1781311 259.72497559 0.88775903]	[482.76998901 354.4407959 0.89797866]	[405.92327881 357.00888062 0.79671234]	[380.29449463 457.19958496 0.89995766]	[372.47720337 554.62353516 0.83111638]	[554.69818115 346.82171631 0.78255785]	[570.10528564 446.95889282 0.81474519]	[582.8270874 544.50671387 0.91786116]	[485.45095825 546.99841309 0.70564318]	[446.93603516 549.52819824 0.67514354]	[462.43310547 711.26190186 0.84103632]	[482.87435913 852.2355957 0.88754529]	[524.0010376 546.94396973 0.71351552]	[544.33276367 721.46759033 0.87373948]	[549.57165527 785.59381104 0.81455177]	[462.38015747 251.89556885 0.90530509]	[490.53503418 251.87411499 0.8484 ]	[441.88909912 256.97622681 0.95306486]	[511.07226562 256.94448853 0.93064612]	[5.44454346e+02 8.39429932e+02 7.79682219e-01]	[5.64949219e+02 8.31652222e+02 7.46439576e-01]	[5.46989868e+02 7.82994751e+02 6.61048651e-01]	[4.90505280e+02 8.90711853e+02 7.79651046e-01]	[4.70003906e+02 8.88150024e+02 7.63196588e-01]	[4.90511261e+02 8.62562256e+02 6.96710944e-01]
[480.1237793 259.72286987 0.87940454]	[482.75976562 352.02227783 0.89704007]	[405.8994751 357.01000977 0.80055934]	[380.28253174 457.21408081 0.90212667]	[372.46704102 554.63189697 0.82971978]	[554.69091797 344.34655762 0.78439003]	[570.07714844 446.90664673 0.82462829]	[582.82745361 544.51147461 0.92093343]	[485.44354248 547.01879883 0.7041437 ]	[446.90567017 549.55352783 0.67512387]	[462.44873047 713.72753906 0.83547103]	[482.89434814 852.23907471 0.88460201]	[524.00775146 546.95727539 0.71299642]	[541.953125 721.4163208 0.85887343]	[544.41778564 770.27258301 0.87090361]	[462.34100342 251.88677979 0.90903169]	[488.02182007 251.864151 0.8483299 ]	[441.86462402 256.98861694 0.95553845]	[508.55169678 256.94897461 0.9343366 ]	[5.41886475e+02 8.31684631e+02 8.15331697e-01]	[5.62305664e+02 8.24030151e+02 7.08944917e-01]	[5.41834045e+02 7.67654053e+02 7.07811952e-01]	[4.90536224e+02 8.90763306e+02 7.79014707e-01]	[4.70031067e+02 8.88214111e+02 7.64915466e-01]	[4.90494751e+02 8.62531494e+02 7.03201354e-01]
[477.72695923 259.72219849 0.87667608]	[482.71697998 352.01416016 0.8957575 ]	[405.85287476 357.02124023 0.80653822]	[380.28555298 457.2116394 0.90197372]	[372.465271 554.63342285 0.83128589]	[554.63079834 344.31152344 0.78728974]	[570.07910156 444.44470215 0.82798785]	[582.81854248 544.51367188 0.91792876]	[485.42706299 549.50128174 0.69909072]	[446.87799072 549.57672119 0.67078269]	[462.43936157 713.75372314 0.82907653]	[482.85910034 852.25579834 0.87722719]	[523.98706055 546.97839355 0.70998156]	[541.8503418 718.89916992 0.82962275]	[541.91589355 765.02923584 0.81325352]	[462.3117981 251.88349915 0.91436863]	[487.96923828 251.85609436 0.85295105]	[441.83132935 256.98492432 0.96010518]	[508.51397705 254.6164093 0.93827492]	[5.41763245e+02 8.26559998e+02 6.98296070e-01]	[5.59721252e+02 8.13782654e+02 6.35331810e-01]	[0. 0. 0.]	[4.90494781e+02 8.90824585e+02 7.75908828e-01]	[4.69986694e+02 8.90658569e+02 7.64264345e-01]	[4.87991241e+02 8.62576294e+02 7.04592347e-01]
[477.68829346 262.14923096 0.87216735]	[480.37948608 352.00668335 0.89496827]	[405.8331604 357.01174927 0.8069669 ]	[380.26315308 459.59854126 0.90703344]	[372.46951294 554.63879395 0.83213323]	[552.144104 344.30004883 0.78816205]	[570.03411865 444.43460083 0.83499259]	[582.80682373 544.52905273 0.9158954 ]	[485.42477417 547.01477051 0.70557386]	[446.88766479 549.56555176 0.67283279]	[462.44558716 713.690979 0.8299346 ]	[482.85125732 852.27532959 0.87431014]	[523.98480225 546.93450928 0.71487164]	[541.79315186 716.31774902 0.80896878]	[541.82757568 752.29504395 0.80045682]	[462.2857666 251.88896179 0.91497469]	[487.9302063 251.86430359 0.85627246]	[441.80767822 256.98126221 0.96020901]	[508.49053955 254.61505127 0.9408682 ]	[5.41723267e+02 8.11340942e+02 7.21651316e-01]	[5.54665100e+02 8.08563477e+02 6.32719338e-01]	[5.36654419e+02 7.49613525e+02 6.38578475e-01]	[4.90533997e+02 8.90830688e+02 7.72430718e-01]	[4.70018677e+02 8.90685974e+02 7.65278280e-01]	[4.87966583e+02 8.65089661e+02 7.12083578e-01]
[477.67218018 262.15206909 0.87042427]	[480.3611145 352.00723267 0.89594722]	[403.39437866 357.03094482 0.80925465]	[380.23910522 459.61621094 0.91447699]	[372.47299194 554.64019775 0.83236372]	[552.12695312 344.28674316 0.79038399]	[570.01818848 444.44262695 0.83435684]	[582.8046875 544.5223999 0.91589761]	[485.41769409 549.51446533 0.70546949]	[446.87872314 552.07897949 0.67157477]	[462.4520874 713.70471191 0.82918942]	[482.83630371 852.36157227 0.86471665]	[523.98223877 546.97412109 0.71461987]	[541.69152832 716.2869873 0.79658443]	[541.7154541 746.97796631 0.77945125]	[462.27001953 251.8874054 0.91396797]	[487.91946411 251.86691284 0.85821319]	[441.79248047 256.97613525 0.96026647]	[508.48443604 256.93353271 0.9418152 ]	[5.36723694e+02 8.06029480e+02 6.99173331e-01]	[5.47023621e+02 7.93283875e+02 6.58061802e-01]	[5.34104431e+02 7.36791992e+02 6.07936740e-01]	[4.90501587e+02 8.93228271e+02 7.78835893e-01]	[4.70002716e+02 8.90738892e+02 7.73300052e-01]	[4.87954010e+02 8.67639648e+02 7.27581441e-01]
[477.67315674 262.1546936 0.87007391]	[480.36386108 352.01867676 0.89673674]	[403.39358521 357.02966309 0.80932319]	[380.24365234 459.59750366 0.91201562]	[372.47024536 554.63592529 0.83213747]	[552.14416504 344.31118774 0.78581727]	[570.0213623 446.86508179 0.83312619]	[582.79968262 544.52954102 0.91427755]	[485.40921021 549.5032959 0.7062608 ]	[444.43789673 549.58172607 0.67274576]	[462.4480896 713.6932373 0.83279431]	[482.83880615 852.35760498 0.86619085]	[523.97473145 546.96960449 0.71449471]	[541.690979 716.28118896 0.7956661 ]	[541.71563721 746.97125244 0.77585655]	[462.27233887 251.88879395 0.91354883]	[487.9206543 251.86938477 0.85828924]	[441.79116821 256.97561646 0.95946968]	[508.48440552 256.9342041 0.94102472]	[5.39170593e+02 8.06030640e+02 6.93289340e-01]	[5.47037781e+02 7.93279663e+02 6.52923524e-01]	[5.31620239e+02 7.36778931e+02 6.06005967e-01]	[4.90501312e+02 8.93221069e+02 7.78048515e-01]	[4.70003357e+02 8.90731567e+02 7.72382379e-01]	[4.87964203e+02 8.67625916e+02 7.27281392e-01]
[477.67391968 262.16314697 0.86931092]	[480.36367798 352.01965332 0.89681637]	[403.39520264 357.0289917 0.80937755]	[380.24710083 457.22286987 0.91030425]	[372.46551514 554.63085938 0.83121079]	[552.14300537 344.3130188 0.78548515]	[570.01867676 446.86444092 0.83340621]	[582.80084229 544.52496338 0.91513497]	[485.40948486 549.51086426 0.70527565]	[444.4440918 552.06677246 0.67158628]	[462.45135498 713.70153809 0.83211273]	[482.83517456 852.3614502 0.86578149]	[523.97564697 546.97515869 0.71320403]	[541.69067383 716.28369141 0.7957505 ]	[541.71240234 746.95697021 0.77278215]	[462.27371216 251.89309692 0.91404819]	[487.92541504 251.87850952 0.85960281]	[441.79174805 256.97747803 0.95966792]	[508.49328613 256.94442749 0.94103307]	[5.36736755e+02 8.06019836e+02 6.93530321e-01]	[5.47027283e+02 7.93272034e+02 6.55255914e-01]	[5.31605225e+02 7.34286499e+02 6.07174158e-01]	[4.90502014e+02 8.93222534e+02 7.76934981e-01]	[4.69998169e+02 8.90734619e+02 7.71772563e-01]	[4.87959045e+02 8.67633972e+02 7.29076982e-01]
[477.67404175 262.16702271 0.86868083]	[480.36056519 352.0178833 0.89674246]	[403.394104 357.02883911 0.80978644]	[380.24597168 457.22125244 0.90979004]	[372.4664917 554.63287354 0.83134651]	[552.13745117 344.30834961 0.78645623]	[570.02124023 446.86715698 0.83257389]	[582.80065918 544.52655029 0.91489011]	[485.41165161 549.51385498 0.7056278 ]	[444.4364624 549.58843994 0.67216164]	[462.45678711 713.71881104 0.83102119]	[482.83752441 852.36230469 0.86521608]	[523.97949219 546.9822998 0.7138921 ]	[541.68768311 716.2880249 0.79441941]	[541.71343994 746.95690918 0.7699843 ]	[462.27511597 251.89363098 0.91387397]	[487.92706299 251.88113403 0.85980546]	[441.79000854 256.97665405 0.96059376]	[508.4954834 256.94467163 0.94074035]	[5.36746216e+02 8.06025513e+02 6.88447714e-01]	[5.47029968e+02 7.93276489e+02 6.49435759e-01]	[5.31605896e+02 7.34288391e+02 6.04037225e-01]	[4.90504456e+02 8.93221069e+02 7.78562605e-01]	[4.70002014e+02 8.90733398e+02 7.73152590e-01]	[4.87959412e+02 8.67636963e+02 7.28277922e-01]
[477.66946411 262.17227173 0.86748677]	[480.34561157 352.00921631 0.89694929]	[405.82012939 357.02520752 0.80915058]	[380.24969482 457.19607544 0.90742719]	[372.45236206 554.63043213 0.82905865]	[552.12786865 344.2958374 0.78789228]	[570.01165771 446.8677063 0.83330065]	[582.78796387 544.53320312 0.91113079]	[485.39053345 549.50378418 0.70272887]	[444.41201782 549.57080078 0.67448795]	[464.81680298 713.70703125 0.827968 ]	[482.83920288 852.36096191 0.86127508]	[523.96124268 546.97723389 0.71238786]	[541.68920898 713.74365234 0.78401744]	[5.39166809e+02 7.34294128e+02 7.21514046e-01]	[462.27416992 251.89665222 0.9128747 ]	[487.921875 251.88900757 0.86110502]	[441.77380371 256.96713257 0.96221441]	[508.48770142 256.94561768 0.94074833]	[5.29019653e+02 7.93280518e+02 6.85008764e-01]	[5.44391541e+02 7.88146851e+02 6.74444616e-01]	[5.26476868e+02 7.26624695e+02 6.51906788e-01]	[4.90491028e+02 8.93233826e+02 7.73943245e-01]	[4.69984558e+02 8.90739136e+02 7.72286594e-01]	[4.87967804e+02 8.67624756e+02 7.21729279e-01]
[477.66464233 262.17507935 0.86525196]	[480.32192993 352.0249939 0.89870191]	[403.37985229 357.0375061 0.81487131]	[380.24017334 459.59237671 0.91241962]	[369.9727478 554.61230469 0.82676101]	[552.10705566 344.30291748 0.78791535]	[567.59710693 446.93969727 0.83171487]	[582.76525879 544.53027344 0.90753794]	[485.3430481 549.51794434 0.7034964 ]	[444.36071777 552.06378174 0.6809032 ]	[462.44116211 713.70050049 0.83060658]	[482.86593628 852.36627197 0.85477424]	[523.93103027 546.99188232 0.71224052]	[541.73217773 711.1739502 0.79191589]	[536.70220947 729.15087891 0.75404489]	[462.27276611 251.89556885 0.91060781]	[485.50436401 251.89241028 0.86117351]	[441.75933838 256.95175171 0.9649899 ]	[508.4614563 256.94656372 0.94226629]	[5.26434631e+02 7.80403137e+02 6.45077050e-01]	[5.41831604e+02 7.72706848e+02 6.64784372e-01]	[5.26418152e+02 7.23944031e+02 6.64697647e-01]	[4.90508362e+02 8.93227661e+02 7.65084326e-01]	[4.70002838e+02 8.90724609e+02 7.60300279e-01]	[4.88011932e+02 8.67623718e+02 7.02451706e-01]
[477.66131592 262.17385864 0.86500847]	[480.29019165 354.43856812 0.90555024]	[403.3621521 357.04901123 0.82640582]	[380.19616699 459.63305664 0.93849289]	[369.97674561 552.14019775 0.82852733]	[552.0637207 344.293396 0.7980563]	[567.58575439 446.96520996 0.83820701]	[582.73950195 544.52807617 0.89956212]	[482.93099976 549.55224609 0.70550716]	[444.31152344 552.08728027 0.67587858]	[462.43478394 711.23614502 0.82724047]	[482.87838745 852.35272217 0.85654306]	[523.88153076 547.02618408 0.71205628]	[541.69903564 723.99438477 0.75957203]	[5.23889221e+02 7.21438660e+02 4.81404930e-01]	[462.27172852 251.89671326 0.91214347]	[485.49810791 251.89758301 0.86253685]	[441.75231934 256.96710205 0.96809751]	[506.02764893 256.96984863 0.94167686]	[5.23798035e+02 7.49727234e+02 4.36566502e-01]	[5.36692688e+02 7.47095642e+02 4.33137059e-01]	[5.21306458e+02 7.13694275e+02 3.54361176e-01]	[4.90515167e+02 8.90851318e+02 7.63352990e-01]	[4.70010284e+02 8.90701355e+02 7.57185042e-01]	[4.90486603e+02 8.67603394e+02 6.94308162e-01]
[477.65533447 262.17071533 0.85901648]	[480.27758789 352.02236938 0.89765298]	[403.32012939 357.05648804 0.83551633]	[380.17993164 459.63583374 0.95086658]	[369.9460144 552.15026855 0.82842481]	[552.06420898 344.28796387 0.80142909]	[567.57623291 449.44277954 0.84103853]	[582.74090576 544.54077148 0.88817197]	[482.95477295 552.06518555 0.70068759]	[444.32736206 552.13275146 0.67486173]	[464.82659912 713.75311279 0.81621706]	[482.87081909 852.36480713 0.86092442]	[523.90106201 549.53863525 0.69220006]	[539.18475342 724.01361084 0.7786684 ]	[5.23920654e+02 6.88013855e+02 1.88726559e-01]	[462.26919556 251.90696716 0.91125512]	[485.49343872 251.90858459 0.86360997]	[441.75759888 256.98379517 0.96717393]	[506.02728271 256.96621704 0.94268632]	[5.34124817e+02 7.24030823e+02 1.72204405e-01]	[5.44528076e+02 7.18877197e+02 2.21271649e-01]	[0. 0. 0.]	[4.90559357e+02 8.93228027e+02 7.60138929e-01]	[4.70014984e+02 8.90718262e+02 7.57075012e-01]	[4.88002686e+02 8.67632751e+02 7.03490198e-01]
[477.63891602 262.19274902 0.85156476]	[480.27383423 354.44204712 0.89481902]	[403.30795288 357.04849243 0.83493388]	[380.16278076 459.64144897 0.94838941]	[369.93347168 552.14544678 0.82557678]	[552.0612793 344.30447388 0.79797709]	[567.57086182 449.44247437 0.83934933]	[582.7364502 544.54577637 0.88453931]	[482.92410278 552.08605957 0.70474535]	[441.91662598 552.13726807 0.67552477]	[462.44564819 711.26147461 0.82386351]	[482.8671875 852.35980225 0.86268979]	[523.87121582 549.56903076 0.69146675]	[539.18084717 721.41516113 0.76437217]	[5.23947632e+02 6.80386475e+02 1.60044700e-01]	[462.25317383 251.92642212 0.91370398]	[485.47247314 251.92385864 0.86907709]	[441.75283813 257.00158691 0.9657355 ]	[506.01724243 256.96765137 0.94055885]	[5.34169495e+02 7.16309143e+02 1.60526216e-01]	[5.44585266e+02 7.11197632e+02 2.03684896e-01]	[0. 0. 0.]	[4.90570404e+02 8.93221985e+02 7.59848654e-01]	[4.70025238e+02 8.90709778e+02 7.54424810e-01]	[4.87984161e+02 8.67633301e+02 7.08152175e-01]
[477.62741089 262.20800781 0.84738874]	[480.24478149 354.44894409 0.89464426]	[403.27410889 357.04824829 0.84059477]	[380.15847778 459.6491394 0.94933522]	[369.92623901 552.14331055 0.8248902 ]	[549.58935547 344.29678345 0.79880244]	[567.55474854 446.95825195 0.84340495]	[582.73150635 544.53796387 0.88398433]	[482.89434814 549.54498291 0.70859784]	[441.89291382 552.08270264 0.68044275]	[462.43212891 711.26348877 0.82569587]	[482.87557983 852.35675049 0.86423767]	[523.8447876 549.50872803 0.69298565]	[536.74224854 716.31085205 0.74855232]	[5.26444214e+02 6.77816772e+02 1.68501601e-01]	[462.24331665 251.92840576 0.9125756 ]	[485.45108032 251.92132568 0.87204772]	[441.73406982 256.98907471 0.96226317]	[505.99975586 256.95449829 0.93941796]	[5.31620972e+02 7.11286194e+02 1.87518820e-01]	[5.44552734e+02 7.11141602e+02 2.31040105e-01]	[0. 0. 0.]	[4.90569427e+02 8.93243774e+02 7.68811405e-01]	[4.70032440e+02 8.90733093e+02 7.62102962e-01]	[4.87990051e+02 8.67627441e+02 7.08313406e-01]
[477.60342407 262.20068359 0.84524918]	[480.2321167 354.45089722 0.89496028]	[403.25921631 357.05056763 0.84243852]	[380.14953613 459.67910767 0.95310885]	[367.40893555 554.621521 0.82547265]	[549.57543945 344.29019165 0.80101883]	[567.55444336 446.93395996 0.84624499]	[580.35961914 544.53460693 0.88246733]	[482.89996338 549.55212402 0.71117079]	[441.90240479 552.09991455 0.68108696]	[462.42431641 713.70489502 0.82533586]	[482.86929321 852.33599854 0.86591268]	[523.85229492 549.50726318 0.69810355]	[539.16809082 716.33123779 0.74957275]	[5.26459900e+02 6.77829163e+02 1.68354183e-01]	[462.21908569 251.92507935 0.91058743]	[485.42236328 251.91665649 0.87467062]	[441.72079468 256.9942627 0.96236372]	[505.96655273 256.95181274 0.94373751]	[5.34120056e+02 7.13707153e+02 1.80864766e-01]	[5.44568237e+02 7.11145142e+02 2.21259445e-01]	[0. 0. 0.]	[4.90566559e+02 8.90846741e+02 7.69696474e-01]	[4.70035278e+02 8.90701233e+02 7.59295344e-01]	[4.87984802e+02 8.67606018e+02 7.05317795e-01]
[475.17605591 262.19006348 0.84433132]	[480.23001099 354.45791626 0.89544272]	[403.2635498 357.05575562 0.84218168]	[380.14120483 459.66891479 0.95296007]	[367.34844971 554.63311768 0.82905042]	[549.56872559 344.28713989 0.80162793]	[567.55255127 446.92843628 0.84620839]	[580.34155273 544.52508545 0.88236386]	[482.89337158 549.53619385 0.71194768]	[441.89251709 552.07550049 0.6816324 ]	[462.39602661 711.23901367 0.84176511]	[482.86715698 852.31860352 0.86957425]	[523.84729004 549.4954834 0.69837195]	[539.21118164 716.26818848 0.76594085]	[5.26458191e+02 6.77788635e+02 1.59988463e-01]	[462.20132446 251.91903687 0.90699333]	[485.40390015 251.90913391 0.87603652]	[441.70645142 257.0105896 0.96130657]	[505.95141602 256.95358276 0.94351965]	[5.34109131e+02 7.11260437e+02 1.75998360e-01]	[5.44574219e+02 7.11121643e+02 2.07617238e-01]	[0. 0. 0.]	[4.90560364e+02 8.90843689e+02 7.70859897e-01]	[4.70032562e+02 8.90693481e+02 7.58806407e-01]	[4.87984436e+02 8.67588501e+02 7.01605201e-01]
[475.15509033 262.18215942 0.84488034]	[480.21932983 354.459198 0.89479935]	[403.25430298 357.05187988 0.84251714]	[380.12664795 459.68963623 0.95454431]	[367.33636475 554.64276123 0.82989192]	[549.55462646 344.28445435 0.80289596]	[567.54064941 446.93692017 0.84660619]	[580.32965088 544.53015137 0.88139266]	[482.87857056 549.55395508 0.71180278]	[441.87957764 552.09759521 0.68258613]	[462.36581421 713.70880127 0.84001535]	[482.86340332 852.31890869 0.87037903]	[523.83703613 549.51239014 0.69665349]	[539.2097168 716.27642822 0.76041877]	[5.29002197e+02 6.77805786e+02 1.63557231e-01]	[459.85641479 251.90983582 0.90256637]	[485.38922119 251.89854431 0.87814748]	[441.68112183 257.02026367 0.96044326]	[505.94644165 256.95092773 0.94364119]	[5.31623474e+02 7.11261536e+02 1.80196971e-01]	[5.44568909e+02 7.11148926e+02 2.13568002e-01]	[0. 0. 0.]	[4.90538971e+02 8.93221924e+02 7.73133218e-01]	[4.70014587e+02 8.90706604e+02 7.62711287e-01]	[4.87994476e+02 8.67587952e+02 7.00773954e-01]
[475.14889526 262.16989136 0.84598494]	[480.19638062 354.47705078 0.89519787]	[400.85464478 357.06689453 0.84749335]	[380.10345459 459.71026611 0.95531011]	[364.85610962 554.65032959 0.83402818]	[549.53845215 344.29391479 0.80233979]	[567.52783203 446.90441895 0.85138041]	[580.32098389 544.51617432 0.88045561]	[482.8767395 549.55645752 0.71230018]	[441.88995361 552.10333252 0.68329096]	[462.37728882 713.73040771 0.83981472]	[482.87255859 852.3270874 0.86679763]	[523.82659912 549.51013184 0.69657809]	[539.24157715 716.28790283 0.76306945]	[5.31554199e+02 6.77791809e+02 1.80970281e-01]	[459.84640503 251.89628601 0.89948463]	[485.39108276 251.88893127 0.87746948]	[441.66757202 257.00866699 0.9604308 ]	[505.94839478 256.94897461 0.94271702]	[5.34135620e+02 7.13720703e+02 1.83325127e-01]	[5.46928223e+02 7.11180115e+02 2.15727985e-01]	[0. 0. 0.]	[4.90557495e+02 8.90850586e+02 7.69106269e-01]	[4.70032166e+02 8.90704895e+02 7.57688105e-01]	[4.87995636e+02 8.67603210e+02 6.98226929e-01]
[475.14944458 262.1630249 0.84716231]	[480.18261719 354.48342896 0.89317369]	[400.83682251 357.0725708 0.85078627]	[380.09164429 459.69876099 0.95231998]	[364.82327271 554.66619873 0.8383382 ]	[549.53674316 344.29110718 0.80262351]	[567.50726318 446.90054321 0.85497057]	[580.31958008 544.50183105 0.88199908]	[482.87692261 552.0625 0.7115041 ]	[441.88510132 552.12762451 0.6834327 ]	[462.3765564 713.69830322 0.8409701 ]	[482.87280273 852.32171631 0.86620164]	[523.82507324 549.53497314 0.69633311]	[539.25134277 716.28527832 0.76693827]	[5.31583618e+02 6.77771118e+02 1.82781398e-01]	[459.84384155 251.8921814 0.89839727]	[485.39584351 251.88903809 0.87764925]	[439.33554077 256.99575806 0.9634006 ]	[505.94009399 256.9624939 0.94335771]	[5.34147583e+02 7.13696533e+02 1.77708596e-01]	[5.46934998e+02 7.11172852e+02 2.08371758e-01]	[0. 0. 0.]	[4.90556366e+02 8.90847473e+02 7.69130766e-01]	[4.70030426e+02 8.90700745e+02 7.57749319e-01]	[4.87988800e+02 8.67599915e+02 6.98230326e-01]
[475.14810181 262.162323 0.84713024]	[480.18707275 354.49554443 0.89552623]	[400.83682251 357.07919312 0.85076839]	[380.09207153 459.69885254 0.95346904]	[364.81912231 554.66369629 0.8390398 ]	[549.54504395 344.30786133 0.8000766 ]	[567.51324463 446.90664673 0.85357594]	[580.31890869 544.50012207 0.88162512]	[482.8760376 549.57061768 0.71160805]	[441.88812256 552.11578369 0.68340039]	[462.36880493 713.69128418 0.84284532]	[482.87322998 852.31903076 0.86644489]	[523.8269043 549.52819824 0.69686121]	[539.2477417 716.26782227 0.7687543 ]	[5.31578430e+02 6.75282104e+02 1.79136440e-01]	[459.84588623 251.8878479 0.89759791]	[485.3951416 251.8886261 0.8776651]	[439.33578491 256.98034668 0.96176827]	[505.93902588 256.96453857 0.94174802]	[5.34108887e+02 7.11290405e+02 1.71644568e-01]	[5.46941223e+02 7.11154114e+02 2.00680912e-01]	[5.57178589e+02 6.75272034e+02 5.61231859e-02]	[4.90554840e+02 8.90851440e+02 7.69265056e-01]	[4.70030853e+02 8.90703064e+02 7.57285297e-01]	[4.87990112e+02 8.67592041e+02 6.96897268e-01]
[475.12792969 262.16204834 0.84749675]	[480.17858887 354.48840332 0.89236605]	[400.83343506 357.08178711 0.85053217]	[377.75830078 459.7114563 0.95413566]	[364.82592773 554.64910889 0.83632129]	[549.52728271 344.29165649 0.80427682]	[567.52044678 446.90518188 0.85220265]	[580.29241943 544.51312256 0.87625951]	[482.86706543 552.07910156 0.71296608]	[441.87728882 552.13562012 0.68454498]	[462.37484741 713.699646 0.84000504]	[482.87121582 852.30523682 0.8668648 ]	[523.815979 549.55932617 0.69673038]	[539.24633789 716.25506592 0.77160263]	[5.31573730e+02 6.77789612e+02 1.67205378e-01]	[459.83526611 251.89717102 0.9011842 ]	[485.37164307 251.90429688 0.88322783]	[439.32693481 256.96582031 0.96462125]	[505.92364502 256.95877075 0.94344473]	[5.34128174e+02 7.11251465e+02 1.61712885e-01]	[5.46965332e+02 7.11142212e+02 1.83547258e-01]	[0. 0. 0.]	[4.90548096e+02 8.93217590e+02 7.70203888e-01]	[4.70022278e+02 8.90700378e+02 7.56795883e-01]	[4.87989288e+02 8.65144287e+02 6.94365680e-01]
[475.11856079 262.15982056 0.84715658]	[480.17028809 354.49172974 0.89357275]	[400.8326416 357.07919312 0.84945583]	[377.75137329 459.73330688 0.95806396]	[364.81716919 554.65344238 0.83703637]	[549.52734375 344.29983521 0.80430359]	[567.50286865 446.88684082 0.85696965]	[580.28649902 544.51013184 0.87643898]	[482.85986328 549.56140137 0.7159757 ]	[441.87606812 552.10070801 0.68684256]	[462.36566162 711.26123047 0.84341848]	[482.88018799 852.32940674 0.86459374]	[523.80786133 549.5213623 0.70006883]	[539.2421875 716.26068115 0.77132356]	[5.31579590e+02 6.77794006e+02 1.69151366e-01]	[459.84112549 251.90141296 0.90390879]	[485.36361694 251.92198181 0.88643456]	[439.32296753 256.95480347 0.96448255]	[505.91604614 256.98669434 0.9431603 ]	[5.34130432e+02 7.11267883e+02 1.61637932e-01]	[5.46962158e+02 7.11171021e+02 1.85481921e-01]	[0. 0. 0.]	[4.90550873e+02 8.90839417e+02 7.70273685e-01]	[4.70030426e+02 8.90692688e+02 7.57340789e-01]	[4.88001556e+02 8.67610291e+02 6.98292971e-01]
[475.09729004 262.15536499 0.84450531]	[480.15802002 354.5071106 0.89400995]	[400.81591797 357.10186768 0.85348487]	[377.74224854 459.76394653 0.95967686]	[364.79034424 554.66912842 0.84076482]	[549.5189209 344.29507446 0.80475152]	[567.48712158 446.86566162 0.86155236]	[580.26483154 544.49078369 0.87303478]	[482.8560791 549.55438232 0.71910715]	[441.8755188 552.09838867 0.68891358]	[462.34631348 711.26348877 0.84186858]	[482.88397217 852.33355713 0.86507428]	[523.8046875 549.51239014 0.70191407]	[539.25299072 716.27764893 0.77460903]	[5.31579407e+02 6.77811462e+02 1.60578653e-01]	[459.83309937 251.90161133 0.90521401]	[485.34365845 251.92616272 0.89023972]	[439.3135376 256.95877075 0.96336168]	[505.90814209 257.00509644 0.94250375]	[0. 0. 0.]	[0. 0. 0.]	[0. 0. 0.]	[4.90552521e+02 8.90834839e+02 7.71644354e-01]	[4.70036987e+02 8.90689026e+02 7.57927477e-01]	[4.88010559e+02 8.67613708e+02 6.98876321e-01]
[475.09973145 262.17263794 0.84262228]	[480.16156006 354.52059937 0.89662451]	[400.81497192 357.10791016 0.8535676 ]	[377.74334717 459.77749634 0.95995998]	[364.78384399 554.67565918 0.84206593]	[549.51837158 344.30966187 0.80370009]	[567.48657227 446.87399292 0.85924882]	[580.26794434 544.50305176 0.87298816]	[482.84500122 549.55627441 0.72127771]	[441.85714722 552.10101318 0.69125056]	[462.33789062 711.24853516 0.84295225]	[482.87973022 852.33862305 0.86459255]	[523.80212402 549.51318359 0.70325834]	[539.27484131 716.27728271 0.7769857 ]	[5.31600281e+02 6.77802124e+02 1.58987388e-01]	[459.83538818 251.91697693 0.90776747]	[485.34655762 251.94004822 0.89075172]	[439.31948853 256.98602295 0.96422684]	[505.9102478 257.01739502 0.94037265]	[0. 0. 0.]	[0. 0. 0.]	[0. 0. 0.]	[4.90552673e+02 8.90835266e+02 7.71310925e-01]	[4.70036530e+02 8.90691956e+02 7.57276297e-01]	[4.88008514e+02 8.67618896e+02 6.99167848e-01]
[475.10183716 262.1786499 0.84240085]	[480.16409302 354.5223999 0.89699346]	[400.81851196 357.11300659 0.85270607]	[377.74423218 459.76809692 0.95921016]	[364.78781128 554.67767334 0.84184873]	[549.52044678 344.31036377 0.80407035]	[567.47717285 446.87731934 0.8593511 ]	[580.26379395 544.50262451 0.87265044]	[482.85610962 549.55639648 0.72076577]	[441.87692261 552.10083008 0.68879002]	[462.33544922 711.26123047 0.84155887]	[482.87460327 852.33831787 0.86578113]	[523.80169678 549.51690674 0.7027396 ]	[539.26794434 716.28234863 0.77712798]	[5.31571472e+02 6.77836914e+02 1.54861718e-01]	[459.83837891 251.92176819 0.90860301]	[485.35012817 251.94828796 0.89172125]	[439.32046509 256.98526001 0.96590519]	[505.91052246 257.02752686 0.93983424]	[0. 0. 0.]	[0. 0. 0.]	[0. 0. 0.]	[4.90551331e+02 8.90848877e+02 7.70290971e-01]	[4.70031342e+02 8.90705933e+02 7.59839594e-01]	[4.87998383e+02 8.67618652e+02 7.00912595e-01]
[475.09591675 262.17684937 0.84147739]	[480.1473999 354.52035522 0.89513469]	[400.79550171 357.11065674 0.85442412]	[377.74465942 459.73791504 0.95558912]	[364.78536987 554.67077637 0.84112239]	[549.50866699 344.30813599 0.80439901]	[567.48364258 444.44012451 0.857678 ]	[580.27441406 544.496521 0.87358922]	[482.83862305 549.54699707 0.71774954]	[441.84408569 552.09484863 0.68930739]	[462.34014893 713.7232666 0.84064537]	[482.87564087 852.3348999 0.86650485]	[523.80145264 549.50482178 0.69714087]	[539.25219727 716.30377197 0.77018625]	[5.31540833e+02 6.77791077e+02 1.55368701e-01]	[459.83795166 251.92242432 0.90918088]	[482.98318481 251.95310974 0.89331859]	[439.32675171 256.99591064 0.96398294]	[505.89807129 257.02850342 0.93988281]	[0. 0. 0.]	[0. 0. 0.]	[0. 0. 0.]	[4.90563904e+02 8.90832214e+02 7.73778677e-01]	[4.72516876e+02 8.90694946e+02 7.59827018e-01]	[4.87996094e+02 8.67617798e+02 7.02545464e-01]
[475.09957886 262.18255615 0.8416416 ]	[480.14413452 354.52420044 0.8946104 ]	[400.78738403 357.11746216 0.85422975]	[377.74557495 459.73550415 0.9545663 ]	[364.78799438 554.67510986 0.84060049]	[549.50219727 344.31048584 0.80383945]	[567.48223877 444.43783569 0.8588627 ]	[580.28027344 544.51074219 0.87292719]	[482.85809326 549.54016113 0.72118658]	[441.86636353 552.09063721 0.68832177]	[462.32513428 713.73370361 0.84113657]	[482.87588501 852.33636475 0.86563253]	[523.82012939 549.49578857 0.70073617]	[539.23608398 716.32958984 0.76273972]	[5.31563538e+02 6.77799133e+02 1.58703268e-01]	[459.83609009 251.92976379 0.91058445]	[482.9826355 251.95170593 0.89304167]	[439.32675171 257.01196289 0.9616217 ]	[505.88616943 257.0241394 0.94219601]	[0. 0. 0.]	[0. 0. 0.]	[0. 0. 0.]	[4.90559326e+02 8.90837219e+02 7.71440446e-01]	[4.70041504e+02 8.90691956e+02 7.57596970e-01]	[4.87998138e+02 8.67621704e+02 7.00766981e-01]
[475.07125854 262.20437622 0.83684015]	[480.13201904 354.56152344 0.89754552]	[400.77944946 357.13330078 0.85254335]	[377.73269653 459.75091553 0.95542091]	[364.82064819 554.70178223 0.83786452]	[549.49023438 346.81582642 0.79915816]	[567.45605469 446.87814331 0.8618952 ]	[580.27978516 544.51782227 0.87455368]	[482.81152344 549.55883789 0.7281695 ]	[441.82342529 552.1050415 0.69598329]	[462.33734131 713.71856689 0.84536129]	[482.8649292 852.34014893 0.86532617]	[523.78936768 549.52593994 0.70074356]	[539.25018311 716.31671143 0.76597208]	[5.31555908e+02 6.75262634e+02 1.61020592e-01]	[459.81820679 251.9594574 0.91511118]	[482.94741821 251.96566772 0.90183598]	[439.3067627 257.05053711 0.95926583]	[503.50283813 257.01876831 0.943021 ]	[0. 0. 0.]	[0. 0. 0.]	[5.57103088e+02 6.85525574e+02 5.18777147e-02]	[4.90564117e+02 8.90847961e+02 7.67120779e-01]	[4.72519165e+02 8.90717041e+02 7.55042672e-01]	[4.87988281e+02 8.67625671e+02 6.95044100e-01]
[472.59115601 262.22866821 0.83212775]	[480.13110352 354.57077026 0.89777786]	[400.77322388 357.13916016 0.85341936]	[377.7303772 459.74560547 0.95764267]	[364.83483887 557.17474365 0.83964211]	[549.49499512 346.83917236 0.7974903 ]	[567.4576416 446.89044189 0.8597247 ]	[580.2755127 544.52734375 0.87236863]	[482.81088257 549.57427979 0.7293601 ]	[441.81170654 552.11706543 0.69585586]	[462.3581543 713.75317383 0.84041232]	[482.86108398 852.3414917 0.86533964]	[523.79718018 549.53131104 0.70388442]	[539.28582764 718.84393311 0.7684139 ]	[5.29028076e+02 6.80393005e+02 1.49060428e-01]	[459.80474854 254.33984375 0.91711217]	[482.91699219 254.34785461 0.91117632]	[439.29620361 257.08166504 0.95820636]	[503.48687744 257.02731323 0.94477099]	[0. 0. 0.]	[0. 0. 0.]	[0. 0. 0.]	[4.90570282e+02 8.90844360e+02 7.66717076e-01]	[4.72524200e+02 8.90714966e+02 7.56028831e-01]	[4.87973724e+02 8.67623047e+02 6.93636060e-01]
[472.56332397 264.71450806 0.82712525]	[480.11346436 356.96447754 0.89793539]	[400.76028442 357.16757202 0.85649383]	[377.73202515 459.76229858 0.95916367]	[364.8135376 557.21948242 0.84916157]	[549.49334717 346.89620972 0.79539424]	[567.46435547 446.95672607 0.85209256]	[580.28283691 544.54040527 0.8719871 ]	[482.79226685 552.10827637 0.72859436]	[441.7875061 554.65167236 0.69597709]	[462.35650635 716.25152588 0.82968992]	[482.86410522 852.36120605 0.86355352]	[523.78619385 552.07000732 0.70137113]	[541.72338867 721.35601807 0.78917253]	[5.26452698e+02 6.82912659e+02 1.45708784e-01]	[459.79995728 254.36251831 0.91919911]	[482.89501953 254.37730408 0.92148876]	[439.29248047 257.0953064 0.95803267]	[503.49060059 257.05239868 0.94258702]	[0. 0. 0.]	[0. 0. 0.]	[0. 0. 0.]	[4.90544586e+02 8.93217834e+02 7.71145523e-01]	[4.70031738e+02 8.90715881e+02 7.60682404e-01]	[4.87993927e+02 8.67642761e+02 6.94347262e-01]
[472.53604126 264.76443481 0.82587707]	[480.10253906 356.99139404 0.89997041]	[400.75500488 357.19317627 0.85977411]	[377.73675537 459.77059937 0.95935678]	[364.79718018 557.25933838 0.8551625 ]	[547.06311035 349.40386963 0.79655206]	[567.46228027 449.43264771 0.84864146]	[580.27734375 546.92218018 0.86979073]	[482.77438354 554.62329102 0.72713119]	[441.76370239 554.69085693 0.69655263]	[462.33953857 716.31256104 0.82250339]	[482.87783813 852.38092041 0.85910726]	[523.77276611 552.08856201 0.70072693]	[541.73651123 721.40209961 0.79725003]	[5.23898621e+02 6.87999390e+02 1.52142286e-01]	[459.77398682 254.39093018 0.92371982]	[482.88238525 254.40257263 0.92857212]	[439.26965332 257.13589478 0.94872844]	[503.48373413 257.07510376 0.94023621]	[5.31572083e+02 7.18875793e+02 1.15368947e-01]	[5.46927551e+02 7.16297241e+02 1.24305554e-01]	[0. 0. 0.]	[4.90553528e+02 8.90837891e+02 7.71733046e-01]	[4.72521301e+02 8.90706238e+02 7.59162188e-01]	[4.88006531e+02 8.67664612e+02 6.94941878e-01]
[472.51904297 267.30880737 0.82427406]	[477.74935913 357.03277588 0.90567255]	[400.75119019 359.6005249 0.86000729]	[377.7203064 459.81460571 0.96458924]	[362.34848022 559.76416016 0.87264186]	[549.49127197 351.91879272 0.79494941]	[567.47229004 449.45755005 0.84655994]	[580.28918457 546.94567871 0.86828095]	[482.76544189 554.64044189 0.72817248]	[441.76473999 557.18432617 0.69533801]	[462.33551025 716.32629395 0.82093799]	[482.88186646 852.38916016 0.85737824]	[521.42614746 552.09411621 0.70068049]	[541.72216797 721.41094971 0.79563308]	[5.21309753e+02 6.93177490e+02 1.71279699e-01]	[459.76116943 254.44163513 0.93093491]	[482.88830566 254.46875 0.94024134]	[439.25964355 257.17346191 0.93786573]	[503.47595215 257.17044067 0.92799211]	[5.28991333e+02 7.23916931e+02 1.31899640e-01]	[5.44452332e+02 7.21409302e+02 1.44475713e-01]	[0. 0. 0.]	[4.90556122e+02 8.93219055e+02 7.76616156e-01]	[4.72520966e+02 8.90726013e+02 7.65826583e-01]	[4.88015656e+02 8.67666748e+02 6.96190119e-01]
[472.5196228 267.30828857 0.8243888 ]	[480.10324097 357.03509521 0.90597856]	[400.7520752 359.60189819 0.85947061]	[377.72259521 459.81860352 0.96448028]	[362.34814453 559.76672363 0.87317729]	[549.4934082 349.465271 0.79479015]	[567.47387695 449.47103882 0.84595311]	[580.28393555 546.95074463 0.86722744]	[482.75973511 554.6506958 0.72870553]	[441.76089478 557.19805908 0.69841802]	[462.32815552 716.32806396 0.82359523]	[482.87924194 852.38970947 0.85775799]	[521.42102051 552.10430908 0.69959974]	[541.72235107 721.40869141 0.79462463]	[5.21325806e+02 6.93178589e+02 1.70358613e-01]	[459.76141357 254.44306946 0.9314754 ]	[482.88775635 254.46983337 0.94072807]	[439.26092529 257.17221069 0.93918228]	[503.47564697 257.16763306 0.92900729]	[5.29007141e+02 7.23907166e+02 1.30175442e-01]	[5.44456787e+02 7.21407776e+02 1.42258868e-01]	[0. 0. 0.]	[4.90555328e+02 8.93215576e+02 7.76453614e-01]	[4.72521027e+02 8.90723083e+02 7.65578270e-01]	[4.88012756e+02 8.67666626e+02 6.97235107e-01]
[472.51464844 267.34063721 0.82840896]	[477.737854 357.06549072 0.91132283]	[400.76342773 359.63296509 0.86058962]	[377.70339966 459.85507202 0.9696303 ]	[362.31564331 562.23034668 0.88734478]	[547.03912354 351.98425293 0.80304253]	[567.47460938 449.4888916 0.8479166 ]	[580.28717041 547.00006104 0.86121714]	[482.74700928 557.21203613 0.73678207]	[441.77090454 559.7366333 0.71047521]	[462.36087036 718.82208252 0.82260334]	[482.88342285 852.36529541 0.86312282]	[521.39007568 554.65435791 0.70475936]	[541.7154541 723.88739014 0.8024413 ]	[5.21339783e+02 6.95786438e+02 1.96023598e-01]	[459.76278687 254.45657349 0.9378202 ]	[482.88241577 254.49998474 0.94802821]	[439.26358032 257.21240234 0.93747306]	[503.47061157 259.5710144 0.92286116]	[5.31576172e+02 7.26528137e+02 1.73243940e-01]	[5.44422974e+02 7.23922180e+02 1.96553394e-01]	[0. 0. 0.]	[4.90541473e+02 8.93215210e+02 7.80438840e-01]	[4.70038696e+02 8.90712402e+02 7.69969165e-01]	[4.90493408e+02 8.67628967e+02 6.94648623e-01]
[470.04238892 269.90628052 0.83848172]	[477.72808838 357.13183594 0.91238868]	[400.78851318 359.72262573 0.85432333]	[377.69979858 462.3152771 0.96561772]	[362.25460815 562.32543945 0.91599143]	[547.01843262 354.49777222 0.81538934]	[567.52307129 452.07763672 0.84475815]	[580.27856445 549.51086426 0.84428668]	[482.77526855 559.7442627 0.74102437]	[441.79464722 559.80987549 0.7131049 ]	[462.38763428 721.38037109 0.82070833]	[482.88647461 852.40142822 0.85766149]	[521.41522217 557.19335938 0.71290624]	[541.75756836 723.92425537 0.81375331]	[5.23859741e+02 7.05975281e+02 2.27304310e-01]	[459.72171021 254.54211426 0.94297493]	[482.87838745 254.55673218 0.95035481]	[439.2411499 259.64743042 0.9217484 ]	[503.48114014 259.61895752 0.91206837]	[5.34118225e+02 7.26657166e+02 2.07818389e-01]	[5.44402954e+02 7.24027649e+02 2.33079791e-01]	[5.21315857e+02 7.06062805e+02 1.50516689e-01]	[4.90551575e+02 8.93232117e+02 7.78504252e-01]	[4.70044403e+02 8.90735657e+02 7.69519210e-01]	[4.90504486e+02 8.67671875e+02 6.94800138e-01]
[470.04385376 272.39096069 0.84906721]	[477.72381592 357.17196655 0.91314787]	[400.80145264 359.76516724 0.84907597]	[377.67437744 462.40438843 0.95307881]	[362.23150635 562.41644287 0.92934191]	[547.01464844 354.54388428 0.81653273]	[567.55303955 454.63299561 0.85192204]	[580.26904297 549.58398438 0.83929807]	[482.77523804 559.796875 0.73890924]	[441.81640625 562.29919434 0.71113443]	[462.34820557 723.9553833 0.82619274]	[482.89151001 854.79125977 0.85848153]	[521.39782715 557.24078369 0.7154634 ]	[541.82397461 723.99005127 0.83226323]	[5.23825684e+02 7.11164917e+02 2.99238741e-01]	[459.72793579 254.60549927 0.9465152 ]	[482.86968994 256.94592285 0.95297027]	[439.2472229 259.7059021 0.91347444]	[503.48452759 259.671875 0.90092683]	[5.29004944e+02 7.29234192e+02 2.50384331e-01]	[5.41926025e+02 7.29054077e+02 2.63214231e-01]	[5.21345947e+02 7.11155823e+02 2.05863312e-01]	[4.90523468e+02 8.93259399e+02 7.82173991e-01]	[4.70021423e+02 8.90755005e+02 7.75718272e-01]	[4.90533936e+02 8.67654175e+02 6.91470385e-01]
[470.01818848 272.4994812 0.86554748]	[477.74575806 359.56692505 0.9118349 ]	[400.8302002 362.20513916 0.83983088]	[377.66989136 462.4342041 0.94667894]	[362.22299194 562.47088623 0.9304055 ]	[547.00091553 357.00350952 0.83492911]	[567.58435059 457.13272095 0.86300975]	[580.27441406 552.14044189 0.82972032]	[482.77267456 559.82806396 0.73390466]	[441.81719971 562.32855225 0.70653468]	[462.35415649 723.9956665 0.83257174]	[4.82901520e+02 8.54827881e+02 8.54789972e-01]	[521.39245605 559.73840332 0.70991331]	[541.83874512 723.98345947 0.8341043 ]	[5.23826111e+02 7.11169617e+02 3.17439824e-01]	[459.68008423 257.02511597 0.94000226]	[482.86837769 257.025177 0.95162696]	[439.23519897 262.23840332 0.88621092]	[503.48257446 262.15072632 0.88575429]	[5.31547424e+02 7.31699951e+02 2.51798004e-01]	[5.44289307e+02 7.29131470e+02 2.71998137e-01]	[5.21306885e+02 7.08651428e+02 2.21665785e-01]	[4.90501862e+02 8.93258850e+02 7.80777395e-01]	[4.70005157e+02 8.90754639e+02 7.74206340e-01]	[4.90559479e+02 8.67699036e+02 6.95826709e-01]
[469.99026489 275.03598022 0.88657081]	[477.7442627 359.76687622 0.90829146]	[400.81863403 364.8381958 0.81447619]	[377.66394043 467.46200562 0.89392471]	[362.22921753 565.04547119 0.90588897]	[547.06494141 357.17657471 0.83564377]	[567.55633545 459.63314819 0.88726121]	[580.27374268 559.71655273 0.85729599]	[482.8687439 564.91864014 0.73775929]	[441.87390137 564.98095703 0.70734578]	[462.41326904 726.44287109 0.86303729]	[4.82908661e+02 8.54842834e+02 8.53132308e-01]	[523.82623291 562.41101074 0.73086929]	[541.80737305 726.60125732 0.83288026]	[5.21393005e+02 7.26524597e+02 6.09571755e-01]	[459.69830322 259.5960083 0.91685331]	[482.83535767 257.18649292 0.93190205]	[439.25662231 269.91281128 0.89745432]	[503.44665527 267.29507446 0.88834733]	[5.21348145e+02 7.49760864e+02 5.01349866e-01]	[5.29013916e+02 7.49624268e+02 4.58103955e-01]	[5.18751526e+02 7.21434998e+02 4.66072679e-01]	[4.90500977e+02 8.93276184e+02 7.79615104e-01]	[4.70002045e+02 8.90772644e+02 7.77959347e-01]	[4.90563568e+02 8.67694519e+02 6.98915064e-01]
[470.01235962 277.47814941 0.89047605]	[480.10403442 362.25762939 0.89614707]	[400.79058838 369.93417358 0.81877667]	[377.65768433 470.01171875 0.90406078]	[362.24087524 567.52386475 0.89826119]	[547.05297852 359.63223267 0.85119307]	[567.55200195 459.76019287 0.90621448]	[580.27398682 559.83422852 0.87241912]	[482.86621094 567.48681641 0.73474169]	[441.86029053 570.02770996 0.6945405 ]	[462.37469482 729.03619385 0.86505073]	[4.82928528e+02 8.54853943e+02 8.50181282e-01]	[523.84661865 564.9498291 0.73063588]	[541.87097168 729.16253662 0.84163272]	[5.21330017e+02 7.23945007e+02 4.18374479e-01]	[459.70883179 259.70413208 0.89867508]	[482.86950684 259.72128296 0.89077407]	[439.26654053 272.43899536 0.91664791]	[503.42181396 272.43075562 0.92874372]	[5.23845764e+02 7.47102661e+02 3.74509513e-01]	[5.39217285e+02 7.44502869e+02 3.40789229e-01]	[5.21281006e+02 7.21418518e+02 3.07831734e-01]	[4.88012238e+02 8.93292297e+02 7.83098757e-01]	[4.69974213e+02 8.90772644e+02 7.85024285e-01]	[4.93096985e+02 8.67688904e+02 6.94681168e-01]
[472.54321289 277.62210083 0.87904495]	[480.11767578 364.82049561 0.87840009]	[400.77764893 374.97879028 0.8360709 ]	[377.67349243 475.08737183 0.91240942]	[362.23587036 570.05303955 0.886572 ]	[547.05126953 359.72686768 0.8547591 ]	[567.56604004 462.24020386 0.89750701]	[580.25061035 562.44024658 0.87889993]	[482.84970093 567.53344727 0.73451728]	[441.84295654 570.06585693 0.69889903]	[462.41207886 729.1050415 0.86012316]	[482.91726685 854.8482666 0.85537827]	[523.82861328 567.45855713 0.71739239]	[541.85064697 729.19567871 0.82961029]	[5.23875977e+02 7.26491760e+02 3.93008053e-01]	[459.73126221 264.72964478 0.88684064]	[482.91897583 264.75531006 0.86983615]	[439.24432373 274.91549683 0.93828517]	[503.462677 274.91479492 0.94364041]	[5.24002258e+02 7.47106934e+02 3.18686575e-01]	[5.41779602e+02 7.44538025e+02 3.29954833e-01]	[5.23848145e+02 7.26492432e+02 3.52248013e-01]	[4.90504089e+02 8.93286377e+02 7.85546064e-01]	[4.69990753e+02 8.90770264e+02 7.86896229e-01]	[4.93067749e+02 8.67670654e+02 6.90777004e-01]
[472.57330322 280.1602478 0.85802066]	[480.14660645 369.90100098 0.87353724]	[400.82748413 375.07046509 0.84031224]	[377.70361328 477.61224365 0.92790705]	[362.24743652 572.65679932 0.87178046]	[547.06347656 362.20776367 0.8319937 ]	[567.56072998 462.38299561 0.88310659]	[580.21020508 564.94720459 0.87157309]	[482.81939697 570.07617188 0.73246354]	[441.80337524 572.60119629 0.70096356]	[462.42764282 729.12719727 0.85779738]	[482.90982056 854.82470703 0.85870713]	[523.82415771 570.01934814 0.71367353]	[541.77526855 731.75421143 0.79921848]	[5.23923828e+02 7.26602112e+02 4.03236419e-01]	[459.7472229 269.85855103 0.88861233]	[482.93621826 269.8609314 0.87623376]	[439.25015259 275.0135498 0.95918155]	[503.48687744 274.9972229 0.94831502]	[5.23999329e+02 7.49610229e+02 3.26743513e-01]	[5.41799622e+02 7.47072327e+02 3.55156153e-01]	[5.23842041e+02 7.26576660e+02 3.49233657e-01]	[4.90523346e+02 8.93271667e+02 7.90132523e-01]	[4.70004364e+02 8.90752441e+02 7.90982246e-01]	[4.93047119e+02 8.67637268e+02 6.88606858e-01]
[472.597229 282.71679688 0.84234828]	[480.16854858 374.96578979 0.89017636]	[400.84899902 377.57119751 0.84050941]	[377.70214844 480.15814209 0.95537549]	[362.26419067 577.72247314 0.87008196]	[549.50024414 362.34387207 0.81115192]	[567.53991699 464.93811035 0.86300445]	[577.78173828 565.04632568 0.8626554 ]	[482.80154419 572.65081787 0.73297477]	[441.78198242 575.19421387 0.70728171]	[462.39151001 729.20349121 0.85387534]	[482.91159058 854.8371582 0.85656744]	[523.81494141 572.60479736 0.71390527]	[541.72473145 739.33782959 0.77524632]	[5.26432190e+02 7.29145020e+02 4.06702727e-01]	[459.78182983 272.44552612 0.9123767 ]	[482.92974854 272.44564819 0.89758897]	[439.28512573 277.45608521 0.96655864]	[503.50125122 275.07998657 0.94949615]	[5.26510071e+02 7.49605774e+02 3.26142371e-01]	[5.41922546e+02 7.47120789e+02 3.83557945e-01]	[5.23858459e+02 7.29120667e+02 3.55286598e-01]	[4.90547638e+02 8.93290405e+02 7.89974093e-01]	[4.70019562e+02 8.90771301e+02 7.93167114e-01]	[4.90573578e+02 8.67649170e+02 6.84900999e-01]
[472.58273315 287.8097229 0.83108252]	[480.16186523 375.09289551 0.90821421]	[400.83605957 377.67800903 0.8470757 ]	[377.71554565 480.25897217 0.96588457]	[362.27038574 577.79040527 0.87373519]	[549.5291748 367.37649536 0.79145765]	[567.53540039 467.47857666 0.84992945]	[580.21380615 567.50372314 0.85406518]	[482.84735107 575.17059326 0.7252031 ]	[441.83712769 575.22058105 0.69672096]	[462.39602661 729.24993896 0.851237 ]	[4.82922546e+02 8.54851624e+02 8.52518857e-01]	[523.8270874 572.63183594 0.7106387 ]	[541.6920166 739.41412354 0.78194642]	[5.23999756e+02 7.31652039e+02 4.44679588e-01]	[459.78927612 274.95144653 0.93846375]	[482.90844727 274.94949341 0.92386663]	[439.31948853 277.64141846 0.96129584]	[505.86523438 277.5647583 0.94567341]	[5.26454529e+02 7.49669617e+02 3.20278555e-01]	[5.41894714e+02 7.47140015e+02 3.70128036e-01]	[5.23843262e+02 7.31643005e+02 3.63110155e-01]	[4.90542786e+02 8.93301697e+02 7.80101418e-01]	[4.70020599e+02 8.90785461e+02 7.86087632e-01]	[4.93058228e+02 8.67656372e+02 6.84503078e-01]
[475.06982422 290.39657593 0.83732826]	[480.1803894 377.5456543 0.92795831]	[400.85604858 380.11499023 0.84386486]	[377.71307373 482.73275757 0.97514325]	[362.29705811 580.34283447 0.88875985]	[549.56921387 372.49221802 0.78816116]	[567.56268311 472.52545166 0.84186202]	[577.79144287 567.565979 0.84506625]	[482.80709839 577.75756836 0.73436308]	[441.81643677 580.24560547 0.70387453]	[462.40805054 729.23248291 0.85692126]	[4.82948700e+02 8.54859497e+02 8.46970558e-01]	[523.79528809 577.71417236 0.72014409]	[539.28900146 741.94262695 0.77805835]	[5.26432007e+02 7.31660156e+02 4.29410636e-01]	[459.82266235 275.05142212 0.94767356]	[482.94387817 275.03198242 0.92603004]	[439.31985474 280.11257935 0.93908679]	[505.90963745 277.69952393 0.91624504]	[5.26462097e+02 7.49693054e+02 2.89835602e-01]	[5.41938354e+02 7.49583801e+02 3.36979121e-01]	[5.23811157e+02 7.31666809e+02 3.45722467e-01]	[4.93051666e+02 8.93302856e+02 7.73636997e-01]	[4.72523438e+02 8.90791260e+02 7.84273148e-01]	[4.93062378e+02 8.67674683e+02 6.83108151e-01]
[475.06591797 292.93893433 0.85738122]	[480.20571899 377.60290527 0.9325332 ]	[403.28460693 380.16662598 0.83322287]	[377.72024536 482.81835938 0.97030085]	[362.27770996 582.82861328 0.90725577]	[549.5569458 375.03927612 0.79744279]	[567.57891846 475.14108276 0.84251165]	[580.20849609 570.11047363 0.83131468]	[482.81231689 577.76696777 0.73452145]	[441.84783936 580.27734375 0.70507979]	[462.41384888 729.22509766 0.85724592]	[4.82952698e+02 8.54850769e+02 8.44405591e-01]	[523.77191162 577.7119751 0.7242341 ]	[539.30755615 739.38458252 0.78816837]	[5.23909790e+02 7.31668518e+02 4.81975734e-01]	[459.80908203 277.46304321 0.94815046]	[482.93911743 275.13293457 0.9287104 ]	[439.32351685 280.19158936 0.91889966]	[505.90692139 280.12405396 0.90158683]	[5.26411682e+02 7.52213257e+02 2.95507073e-01]	[5.41874329e+02 7.49650574e+02 3.44160318e-01]	[5.21317383e+02 7.29072021e+02 3.56119245e-01]	[4.93078949e+02 8.93305725e+02 7.68053651e-01]	[4.72547607e+02 8.90791382e+02 7.77399898e-01]	[4.93064880e+02 8.67653198e+02 6.81502581e-01]
[475.06625366 292.93835449 0.85753626]	[480.20767212 377.60595703 0.93320799]	[403.28408813 380.16601562 0.83215481]	[377.71960449 482.82983398 0.96867067]	[362.27655029 582.831604 0.90802062]	[549.56414795 375.05065918 0.79807526]	[567.58026123 475.14733887 0.84290516]	[580.20953369 570.11151123 0.83183718]	[482.81759644 577.77386475 0.73457211]	[441.84591675 580.27801514 0.70480561]	[462.40280151 729.21655273 0.86191565]	[4.82953796e+02 8.54863892e+02 8.43010962e-01]	[523.78289795 577.7277832 0.72607505]	[539.30761719 739.38671875 0.78894883]	[5.23907471e+02 7.31690918e+02 4.90771502e-01]	[459.80822754 277.4630127 0.94782269]	[482.9387207 275.13323975 0.92858839]	[439.3230896 280.19204712 0.91869223]	[505.90249634 280.12365723 0.90159082]	[5.26416870e+02 7.52214478e+02 2.94420928e-01]	[5.41876770e+02 7.49655029e+02 3.43298137e-01]	[5.21312134e+02 7.29082214e+02 3.63386929e-01]	[4.93086761e+02 8.93320679e+02 7.67146885e-01]	[4.72547150e+02 8.90809021e+02 7.78379083e-01]	[4.93065948e+02 8.67673523e+02 6.81514621e-01]
[475.1050415 295.40609741 0.87224722]	[480.19238281 377.67202759 0.93164676]	[403.29425049 380.26757812 0.83164442]	[377.7003479 482.92614746 0.96183085]	[362.27206421 582.93499756 0.92371863]	[549.53765869 375.09762573 0.80729449]	[567.5925293 477.65374756 0.86152107]	[577.76495361 572.65234375 0.8227247 ]	[482.80239868 580.24725342 0.74138415]	[441.83532715 580.29034424 0.71230274]	[462.3605957 731.67529297 0.86047137]	[4.82947418e+02 8.54846924e+02 8.50908399e-01]	[521.42181396 577.7434082 0.72770554]	[539.28839111 741.934021 0.79260278]	[5.23941589e+02 7.31653503e+02 4.22298968e-01]	[459.83578491 277.58572388 0.94609225]	[482.95385742 277.55862427 0.93071359]	[441.67739868 282.69454956 0.90172112]	[505.90274048 280.18621826 0.8909446 ]	[5.26455261e+02 7.49755615e+02 2.55608469e-01]	[5.41912231e+02 7.49632324e+02 2.95341998e-01]	[5.21342651e+02 7.31641907e+02 3.14845532e-01]	[4.93061340e+02 8.93366089e+02 7.75169432e-01]	[4.72524200e+02 8.90839172e+02 7.90164828e-01]	[4.93073395e+02 8.67642151e+02 6.86700404e-01]
[475.10836792 298.03668213 0.89199525]	[480.15777588 380.28271484 0.92129922]	[403.26089478 385.29400635 0.81643951]	[377.67971802 487.94998169 0.90817153]	[362.32214355 585.51922607 0.89780915]	[549.55651855 377.72113037 0.82828212]	[567.58679199 480.20898438 0.89819038]	[580.23126221 580.25653076 0.85012317]	[482.75735474 580.34844971 0.75335366]	[441.78826904 582.84033203 0.73112619]	[462.36785889 734.24261475 0.83586437]	[4.82942108e+02 8.54830933e+02 8.52150738e-01]	[521.40045166 580.29779053 0.72964847]	[541.67987061 744.49621582 0.78582788]	[5.23880493e+02 7.36783569e+02 5.29838085e-01]	[459.83148193 280.24969482 0.90488893]	[485.3553772 280.20300293 0.86855143]	[441.67687988 292.86993408 0.89325464]	[505.90396118 290.4029541 0.87536311]	[5.23942017e+02 7.59913147e+02 3.08318466e-01]	[5.41829468e+02 7.52302673e+02 3.37914258e-01]	[5.21247375e+02 7.31682556e+02 3.71616304e-01]	[4.90562347e+02 8.93368835e+02 7.82043874e-01]	[4.70020569e+02 8.90832581e+02 7.97454596e-01]	[4.93102203e+02 8.67600159e+02 6.85450554e-01]
[475.1539917 298.17562866 0.88646168]	[480.19235229 382.78549194 0.91484541]	[403.27307129 387.87857056 0.80731922]	[377.69607544 490.56045532 0.90934849]	[362.33517456 585.60095215 0.88738388]	[549.5869751 380.21154785 0.83189261]	[570.01397705 480.32086182 0.90834934]	[577.78979492 582.78289795 0.86378956]	[482.74606323 582.87023926 0.76940173]	[441.77914429 582.94006348 0.74665225]	[462.37823486 734.30755615 0.83244073]	[4.82947571e+02 8.54838684e+02 8.50986540e-01]	[521.39215088 582.81811523 0.74037814]	[539.29492188 744.55822754 0.79464406]	[5.23839661e+02 7.31703064e+02 4.34262276e-01]	[459.85375977 285.30145264 0.89060414]	[485.39804077 282.77780151 0.84661222]	[441.67626953 295.3921814 0.92240489]	[505.93826294 292.95294189 0.88575453]	[5.26437683e+02 7.49770386e+02 2.70436376e-01]	[5.41895203e+02 7.49615723e+02 3.02990139e-01]	[5.21257019e+02 7.31669373e+02 2.99118817e-01]	[4.93056396e+02 8.93389099e+02 7.85473764e-01]	[4.72523285e+02 8.90853821e+02 8.01363885e-01]	[4.93099182e+02 8.67606018e+02 6.80176556e-01]
[475.14901733 300.75408936 0.86099762]	[480.20510864 385.34460449 0.89977026]	[403.2828064 390.5 0.80325949]	[377.68414307 493.05136108 0.90251476]	[362.35015869 588.0958252 0.86326313]	[552.07720947 380.3213501 0.81918597]	[567.57330322 482.75506592 0.90224892]	[577.73986816 582.95733643 0.86735183]	[482.76657104 585.38739014 0.7738421 ]	[441.79864502 585.43157959 0.74819475]	[462.43423462 736.80749512 0.82433355]	[482.93939209 854.84716797 0.85652983]	[521.40496826 582.94250488 0.74737871]	[539.22546387 747.0378418 0.81641883]	[5.23816528e+02 7.36794067e+02 4.34890270e-01]	[459.85760498 290.44348145 0.89938658]	[485.39169312 290.434021 0.86128396]	[441.68127441 295.4859314 0.94105935]	[505.95101929 295.44238281 0.91115916]	[5.24017700e+02 7.52189270e+02 2.10809752e-01]	[5.41903809e+02 7.49673096e+02 2.40946800e-01]	[5.21233521e+02 7.34274719e+02 3.14153671e-01]	[4.93062195e+02 8.93402771e+02 7.84333348e-01]	[4.72521118e+02 8.93216187e+02 8.04158926e-01]	[4.93067444e+02 8.67605103e+02 6.86587334e-01]
[475.12896729 305.76980591 0.84012365]	[480.21725464 387.88867188 0.89499545]	[403.29846191 393.04544067 0.81130987]	[377.6852417 498.14343262 0.92127746]	[362.32824707 590.59539795 0.85774457]	[549.59246826 382.75765991 0.81362438]	[567.54559326 482.89028931 0.89560008]	[577.72460938 585.4107666 0.86852276]	[482.74578857 585.44689941 0.77570635]	[441.76379395 585.49938965 0.75013721]	[462.44314575 736.78594971 0.82904249]	[482.94818115 854.86181641 0.85784888]	[521.40026855 585.40734863 0.74698967]	[539.17279053 747.10388184 0.83270836]	[5.23840210e+02 7.34238159e+02 3.29628676e-01]	[462.19161987 293.02310181 0.92039752]	[485.3536377 293.0244751 0.88441491]	[441.66967773 295.57830811 0.95916533]	[505.93029785 295.56335449 0.93691695]	[5.26479675e+02 7.49729309e+02 1.85810253e-01]	[5.44329285e+02 7.49603455e+02 2.29074448e-01]	[5.21308960e+02 7.39384827e+02 2.61435151e-01]	[4.90568848e+02 8.93408569e+02 7.89284766e-01]	[4.70039062e+02 8.93209473e+02 8.11961830e-01]	[4.93069183e+02 8.67602905e+02 6.94652200e-01]
[475.10379028 308.39059448 0.83840489]	[480.1859436 393.02145386 0.8926658 ]	[403.28723145 395.61309814 0.82095754]	[377.70193481 500.65609741 0.94529474]	[362.33831787 593.17944336 0.84968096]	[549.56512451 385.3302002 0.79352939]	[567.48962402 485.43295288 0.8751421 ]	[577.73187256 585.50134277 0.86355352]	[482.72644043 585.48205566 0.76538497]	[441.73779297 585.53234863 0.73992938]	[462.41622925 736.81988525 0.8337912 ]	[482.93417358 854.85675049 0.86000764]	[521.39544678 585.44390869 0.74007291]	[539.23614502 749.55487061 0.84194022]	[5.23828613e+02 7.31724182e+02 3.18630517e-01]	[459.84329224 295.4828186 0.93867314]	[485.35134888 295.50442505 0.90909302]	[441.66744995 298.03088379 0.95973778]	[505.96405029 298.07199097 0.93698603]	[5.26534302e+02 7.49792297e+02 1.69422299e-01]	[5.44358826e+02 7.49643066e+02 2.09796667e-01]	[0. 0. 0.]	[4.90563599e+02 8.93391052e+02 7.91324258e-01]	[4.70031403e+02 8.90847412e+02 8.07911336e-01]	[4.93060425e+02 8.67598694e+02 6.91671848e-01]
[475.15136719 313.40563965 0.85393214]	[480.17306519 395.57312012 0.90581983]	[403.24765015 398.10394287 0.83518332]	[377.7020874 500.74130249 0.96243286]	[362.33627319 598.21722412 0.85552436]	[549.58691406 390.41610718 0.78319138]	[567.46746826 487.96490479 0.86178106]	[577.69946289 587.98632812 0.84891456]	[480.38134766 588.05163574 0.75403368]	[441.71786499 588.07714844 0.72433901]	[462.39837646 736.8269043 0.8358795 ]	[482.93310547 854.85754395 0.85595763]	[521.36993408 588.0201416 0.72715938]	[536.7366333 749.64801025 0.81680596]	[5.23935669e+02 7.29143921e+02 2.46219993e-01]	[462.1852417 295.60137939 0.94396091]	[485.39849854 295.61343384 0.90974021]	[439.33526611 298.2093811 0.94691062]	[505.98178101 298.21859741 0.91574824]	[5.29012451e+02 7.49726562e+02 1.53094620e-01]	[5.44454529e+02 7.49610779e+02 2.01214239e-01]	[0. 0. 0.]	[4.90562103e+02 8.93394165e+02 7.91465282e-01]	[4.70029022e+02 8.90848694e+02 8.08605194e-01]	[4.93059906e+02 8.67601685e+02 6.88639522e-01]
[475.12921143 313.51602173 0.87011093]	[480.18359375 398.04098511 0.92377877]	[403.26800537 398.20928955 0.83205158]	[377.71127319 500.78305054 0.96637231]	[362.32662964 600.7824707 0.87074286]	[552.07159424 393.04833984 0.78500718]	[567.47387695 490.52493286 0.8543517 ]	[577.69812012 588.06121826 0.84137654]	[480.32992554 590.54998779 0.7543546 ]	[441.68405151 588.09594727 0.72783345]	[462.40612793 736.84429932 0.83285147]	[4.82918915e+02 8.54894348e+02 8.52364659e-01]	[521.31311035 590.55603027 0.7242865 ]	[536.74414062 752.16870117 0.79040158]	[5.21314575e+02 7.26584900e+02 2.52522379e-01]	[459.83572388 298.03637695 0.95311666]	[485.34942627 298.02294922 0.91902232]	[439.32278442 300.6675415 0.92397338]	[505.98193359 300.62481689 0.89679807]	[5.24037659e+02 7.52200562e+02 1.68182254e-01]	[5.44350464e+02 7.49694580e+02 1.93068892e-01]	[0. 0. 0.]	[4.93055054e+02 8.93426819e+02 7.85952985e-01]	[4.70038147e+02 8.93229675e+02 8.03610027e-01]	[4.90554138e+02 8.67644531e+02 6.90211833e-01]
[475.14846802 315.99676514 0.88721585]	[480.1697998 398.12445068 0.92851722]	[403.26724243 400.66577148 0.836092 ]	[377.68841553 500.85610962 0.96787918]	[362.30819702 603.27355957 0.89150393]	[549.58758545 395.5880127 0.79972041]	[567.52142334 495.63061523 0.85209829]	[575.20361328 590.61694336 0.82212609]	[480.26477051 590.60595703 0.74924952]	[439.29660034 590.61407471 0.72722793]	[462.38189697 739.35168457 0.83639604]	[4.82919769e+02 8.54908997e+02 8.51007640e-01]	[521.24853516 590.60400391 0.71774089]	[536.69335938 752.3057251 0.76064885]	[5.21306152e+02 7.29182007e+02 3.21818709e-01]	[462.18557739 298.16900635 0.93605781]	[482.98400879 298.12521362 0.91387117]	[441.67062378 300.74014282 0.91002971]	[505.94790649 300.66442871 0.89187896]	[5.23868042e+02 7.54757568e+02 1.77174836e-01]	[5.41969238e+02 7.52250366e+02 1.94946706e-01]	[0. 0. 0.]	[4.93069824e+02 8.93448975e+02 7.81152189e-01]	[4.72526428e+02 8.93254822e+02 7.99083889e-01]	[4.90558350e+02 8.67661133e+02 6.93712950e-01]
[475.14047241 316.11740112 0.89277005]	[480.16424561 398.20474243 0.9299171 ]	[400.85800171 400.75744629 0.83864957]	[377.69036865 503.28405762 0.97472143]	[362.26412964 603.3817749 0.92383838]	[549.55627441 398.02578735 0.81384069]	[567.55517578 498.15963745 0.86138844]	[575.22375488 593.17492676 0.81437457]	[480.25894165 593.12322998 0.74624616]	[439.29205322 593.12420654 0.72425687]	[462.35351562 741.88720703 0.84718621]	[4.82921295e+02 8.54924255e+02 8.47039759e-01]	[521.24108887 593.12164307 0.71350229]	[534.17962646 754.7532959 0.75803584]	[5.21297119e+02 7.26570007e+02 2.73537457e-01]	[462.18554688 300.63949585 0.91598159]	[485.34988403 298.23635864 0.89123815]	[441.67773438 303.24584961 0.89671546]	[505.92349243 303.19354248 0.8747288 ]	[5.23928528e+02 7.52206421e+02 1.85569465e-01]	[5.44297974e+02 7.49719849e+02 2.08022699e-01]	[0. 0. 0.]	[4.90572174e+02 8.95844055e+02 7.75814772e-01]	[4.70023987e+02 8.93261536e+02 7.99763560e-01]	[4.93053650e+02 8.67665527e+02 6.88374221e-01]
[475.13009644 318.54788208 0.8916626 ]	[480.13748169 400.63690186 0.92424005]	[400.8359375 400.85626221 0.83769357]	[377.67166138 503.40023804 0.96914482]	[362.24087524 603.45471191 0.93418896]	[549.53088379 398.11270142 0.82895815]	[567.57037354 498.24484253 0.87385839]	[575.18395996 595.69909668 0.8156215 ]	[480.31710815 593.1854248 0.75002354]	[441.69213867 595.68273926 0.72146124]	[462.38809204 739.4161377 0.84112632]	[4.82904602e+02 8.54911560e+02 8.53584170e-01]	[521.27325439 593.16156006 0.71383888]	[5.34140137e+02 7.57334595e+02 7.42167890e-01]	[5.23805908e+02 7.26543396e+02 2.84407794e-01]	[459.84066772 300.74331665 0.90389574]	[485.35467529 300.68615723 0.87030143]	[441.66384888 305.83633423 0.88465285]	[505.92721558 305.79846191 0.86227733]	[5.23980286e+02 7.52311218e+02 1.67199820e-01]	[5.44351379e+02 7.49763611e+02 2.09802821e-01]	[0. 0. 0.]	[4.93061279e+02 8.95879822e+02 7.78288722e-01]	[4.72523010e+02 8.93289795e+02 7.97116876e-01]	[4.90526764e+02 8.67655823e+02 6.92161739e-01]
[475.13439941 318.69207764 0.88387334]	[480.11712646 400.72296143 0.92362201]	[400.85827637 403.30456543 0.8298139 ]	[377.66934204 503.43530273 0.95964175]	[362.22518921 603.51782227 0.94081354]	[549.50146484 398.21154785 0.84079325]	[567.52178955 500.65621948 0.88902044]	[575.15368652 595.72662354 0.81667948]	[480.29284668 593.17687988 0.74059236]	[441.67562866 595.66937256 0.72261769]	[462.37106323 741.91546631 0.84547877]	[482.85830688 854.87640381 0.86809617]	[521.25006104 593.16229248 0.70738328]	[5.34116272e+02 7.59876404e+02 7.43419111e-01]	[5.21395691e+02 7.29100891e+02 2.98890352e-01]	[459.82138062 305.75784302 0.88761574]	[485.38729858 303.25082397 0.8482548 ]	[439.28887939 310.9352417 0.88635868]	[505.93499756 310.92996216 0.86614013]	[5.23969910e+02 7.54864563e+02 1.79295436e-01]	[5.44304871e+02 7.52257019e+02 2.18163088e-01]	[0. 0. 0.]	[4.90540649e+02 8.93446411e+02 7.86703527e-01]	[4.70026245e+02 8.93259033e+02 8.08156908e-01]	[4.88004913e+02 8.67586609e+02 6.96934700e-01]
[475.09429932 321.17089844 0.86783767]	[480.1050415 400.77770996 0.92031747]	[400.84588623 403.35455322 0.82525724]	[377.64523315 505.90603638 0.945324 ]	[362.19561768 605.93951416 0.94578797]	[547.04492188 398.25152588 0.84872377]	[567.53051758 500.7053833 0.89750421]	[575.17144775 598.2442627 0.82435912]	[480.29934692 595.70935059 0.74617976]	[441.68719482 595.71936035 0.72435093]	[462.37512207 741.91229248 0.8466965 ]	[482.86209106 854.87902832 0.86815631]	[521.2512207 595.68457031 0.7099188 ]	[5.34106934e+02 7.57389465e+02 7.49905586e-01]	[5.21321350e+02 7.29104736e+02 3.06754649e-01]	[459.78259277 308.36477661 0.89061487]	[485.35751343 305.83950806 0.85031533]	[439.25012207 313.46182251 0.89941609]	[505.93157959 313.39355469 0.8656022 ]	[5.23965576e+02 7.54781189e+02 1.71065405e-01]	[5.44314758e+02 7.52191711e+02 2.08579570e-01]	[0. 0. 0.]	[4.90538086e+02 8.93446533e+02 7.85937726e-01]	[4.70026093e+02 8.93257568e+02 8.09704065e-01]	[4.88006470e+02 8.67590332e+02 6.99103236e-01]
[472.60565186 321.27496338 0.85182762]	[480.10403442 400.82403564 0.91693807]	[400.834198 403.39266968 0.82552892]	[377.60784912 506.00930786 0.92242312]	[359.83651733 605.98803711 0.9395386 ]	[547.04614258 400.63644409 0.85634285]	[567.52862549 500.74658203 0.90132934]	[575.19342041 598.31311035 0.83258814]	[480.31988525 598.25927734 0.75343132]	[441.69985962 598.28936768 0.73432302]	[462.40185547 744.44085693 0.84955549]	[482.86038208 854.86956787 0.86926109]	[521.2868042 598.22186279 0.71743906]	[5.34140991e+02 7.59872925e+02 7.57923365e-01]	[5.21362732e+02 7.29055359e+02 3.11468571e-01]	[459.76602173 310.96102905 0.89956516]	[482.94818115 310.91918945 0.8693161 ]	[439.24179077 313.54537964 0.91278005]	[505.89318848 313.48086548 0.89313996]	[5.26386902e+02 7.54758911e+02 1.80900291e-01]	[5.44351807e+02 7.49779358e+02 2.33584255e-01]	[0. 0. 0.]	[4.90553528e+02 8.93429260e+02 7.87485778e-01]	[4.70044495e+02 8.93246033e+02 8.06074381e-01]	[4.88002411e+02 8.67578613e+02 6.97911620e-01]
[472.58474731 323.78561401 0.84354722]	[477.7461853 400.86804199 0.90958041]	[400.81066895 405.86141968 0.82578486]	[377.59606934 508.48660278 0.9110598 ]	[359.82327271 606.05584717 0.9307881 ]	[547.03424072 400.68856812 0.86134744]	[567.52807617 500.7878418 0.90405875]	[575.21838379 600.78045654 0.83796245]	[480.30563354 600.76654053 0.75754964]	[441.68765259 600.77233887 0.73734468]	[462.40777588 744.45159912 0.85155368]	[482.86425781 854.88189697 0.86768693]	[521.27496338 598.29394531 0.72168148]	[5.34162476e+02 7.59894836e+02 7.49875188e-01]	[5.23873779e+02 7.29164978e+02 3.00912470e-01]	[459.74902344 313.4871521 0.912844 ]	[482.95053101 313.46252441 0.88515145]	[439.21844482 315.95947266 0.92213792]	[505.87490845 315.92086792 0.90122962]	[5.26442078e+02 7.54872070e+02 1.93185344e-01]	[5.44356812e+02 7.52226135e+02 2.51542151e-01]	[0. 0. 0.]	[4.90553864e+02 8.93427856e+02 7.88825274e-01]	[4.70044128e+02 8.93245972e+02 8.07055712e-01]	[4.88016693e+02 8.67585144e+02 6.98346555e-01]
[472.57553101 326.30975342 0.83780873]	[477.72720337 403.28863525 0.90055853]	[400.7640686 408.40960693 0.82140791]	[377.58856201 511.03497314 0.90365779]	[359.81851196 608.51763916 0.91584843]	[547.02709961 400.72372437 0.85934937]	[567.53863525 500.83270264 0.90508157]	[577.69921875 600.81439209 0.84625769]	[480.28186035 600.76251221 0.75670576]	[441.66970825 600.76086426 0.73330677]	[462.42102051 744.52435303 0.85877335]	[482.86297607 854.88104248 0.86856776]	[521.24468994 598.30761719 0.71734661]	[5.36664551e+02 7.59892395e+02 7.49145448e-01]	[5.23929932e+02 7.31696228e+02 2.91684568e-01]	[459.7701416 315.91241455 0.92294765]	[482.91189575 315.90921021 0.90000868]	[439.22702026 316.00296021 0.93580353]	[503.48141479 315.98754883 0.9270786 ]	[5.28986267e+02 7.54843384e+02 1.86790317e-01]	[5.44415588e+02 7.52192810e+02 2.57436544e-01]	[0. 0. 0.]	[4.90556549e+02 8.93413757e+02 7.94118464e-01]	[4.72527893e+02 8.93236267e+02 8.08083773e-01]	[4.90491425e+02 8.65140625e+02 6.96697235e-01]
[472.5791626 328.86734009 0.83802229]	[477.71862793 403.35296631 0.88822931]	[400.73132324 410.96551514 0.82391185]	[377.59289551 513.56396484 0.90204662]	[359.809021 608.56774902 0.91179776]	[547.0223999 400.76577759 0.85506511]	[567.53302002 500.8815918 0.90465915]	[577.71594238 600.86358643 0.85890865]	[480.29574585 600.82543945 0.76438916]	[441.68017578 600.81335449 0.7421512 ]	[462.42297363 744.51696777 0.85713387]	[482.85858154 854.86804199 0.87300873]	[521.26586914 600.81628418 0.72846067]	[5.36693481e+02 7.62414124e+02 7.58608460e-01]	[5.23840759e+02 7.34269043e+02 3.37596446e-01]	[459.76113892 315.96160889 0.93283153]	[482.9213562 315.96575928 0.9130978 ]	[439.21838379 316.04031372 0.94170392]	[503.49725342 316.03451538 0.93239498]	[5.29001404e+02 7.59944336e+02 1.67714775e-01]	[5.44437805e+02 7.52278381e+02 2.42021382e-01]	[0. 0. 0.]	[4.90553772e+02 8.93408020e+02 7.95394301e-01]	[4.72529449e+02 8.93232483e+02 8.08286846e-01]	[4.90488342e+02 8.65138306e+02 6.99842274e-01]
[472.55548096 328.93444824 0.83733988]	[477.72973633 403.3833313 0.88398868]	[400.74142456 411.00161743 0.82595599]	[377.58447266 513.59564209 0.90019846]	[359.80508423 608.60144043 0.90982723]	[547.01507568 400.78515625 0.85391998]	[567.52655029 500.90011597 0.90416789]	[577.70831299 603.2878418 0.86437172]	[480.29931641 600.81628418 0.76254863]	[441.67019653 600.81018066 0.73866111]	[462.42532349 744.54931641 0.8595829 ]	[482.85940552 854.85968018 0.87440872]	[521.27947998 600.80566406 0.7295202 ]	[5.36677856e+02 7.62468872e+02 7.62402117e-01]	[5.23801636e+02 7.36822083e+02 3.71850967e-01]	[459.73931885 315.99200439 0.93125713]	[482.90740967 316.00848389 0.92164773]	[439.17889404 316.05914307 0.94432235]	[503.48080444 316.07443237 0.94252837]	[5.28967896e+02 7.62513611e+02 1.77401125e-01]	[5.44416443e+02 7.54783142e+02 2.48043269e-01]	[0. 0. 0.]	[4.90546478e+02 8.93403809e+02 7.96871126e-01]	[4.72519897e+02 8.93228821e+02 8.10056448e-01]	[4.90497833e+02 8.65131531e+02 6.99769616e-01]
[472.54437256 331.42367554 0.83909422]	[477.69140625 405.87237549 0.86451113]	[400.7119751 413.52563477 0.82944721]	[377.578125 513.63879395 0.89724678]	[359.78903198 611.07263184 0.90244776]	[546.98443604 400.82394409 0.84771705]	[567.52502441 503.28890991 0.90282339]	[577.71838379 603.3414917 0.87051606]	[480.30899048 600.86737061 0.77042389]	[441.68331909 600.87023926 0.74716341]	[462.44387817 744.53820801 0.85335559]	[482.87103271 854.85876465 0.87312084]	[521.29455566 600.85870361 0.73853838]	[5.34173523e+02 7.64943787e+02 7.64941871e-01]	[5.23788452e+02 7.44484192e+02 4.70864385e-01]	[459.72009277 316.02050781 0.92968905]	[482.90802002 316.03097534 0.9227193 ]	[439.15890503 316.11749268 0.94631726]	[503.47930908 316.14102173 0.94860768]	[5.26436829e+02 7.67593689e+02 2.26561680e-01]	[5.44308655e+02 7.62469604e+02 2.90238112e-01]	[0. 0. 0.]	[4.90536713e+02 8.93410706e+02 7.95357049e-01]	[4.70044525e+02 8.93229858e+02 8.09931815e-01]	[4.90515289e+02 8.65135742e+02 6.95513189e-01]
[472.56567383 331.49075317 0.8463707 ]	[477.67642212 408.38739014 0.85499364]	[400.70388794 413.58551025 0.83364588]	[377.57754517 516.15722656 0.90475005]	[359.78820801 611.17700195 0.89456916]	[546.96569824 400.84152222 0.84777451]	[567.51391602 503.31124878 0.90466619]	[577.74285889 603.37915039 0.87377322]	[480.30563354 600.85864258 0.76881605]	[441.68356323 600.86407471 0.74462235]	[464.82049561 744.50408936 0.84778869]	[482.86270142 854.84112549 0.87363774]	[521.28179932 600.83331299 0.73194957]	[536.69488525 764.94854736 0.77585793]	[5.23775818e+02 7.41935425e+02 4.18729097e-01]	[459.72369385 316.08474731 0.93329656]	[482.93496704 316.0864563 0.92491317]	[439.13571167 316.15692139 0.94170809]	[503.50015259 318.53546143 0.9396885 ]	[5.26467407e+02 7.67500427e+02 1.88155130e-01]	[5.44362427e+02 7.59932190e+02 2.42585748e-01]	[0. 0. 0.]	[4.90535492e+02 8.93396606e+02 7.97297239e-01]	[4.70039062e+02 8.93218262e+02 8.09350014e-01]	[4.90497528e+02 8.65126465e+02 6.92236423e-01]
[472.5501709 333.97247314 0.85406691]	[477.65362549 410.96417236 0.84678364]	[400.70028687 416.06887817 0.83989239]	[377.59011841 516.19873047 0.90183878]	[359.79644775 613.66009521 0.89148957]	[546.94970703 403.27154541 0.83212209]	[567.50738525 503.30001831 0.90512395]	[577.76062012 603.39477539 0.87748516]	[480.31356812 600.88104248 0.76585859]	[441.69946289 603.30993652 0.7446683 ]	[464.82302856 744.5289917 0.84769106]	[482.87921143 854.85668945 0.8718586 ]	[521.28820801 600.86590576 0.73047364]	[536.70507812 764.99414062 0.78708124]	[5.21362000e+02 7.47085754e+02 5.26123405e-01]	[459.70318604 316.14111328 0.934057 ]	[482.90966797 316.13137817 0.93101132]	[439.10101318 316.1880188 0.9310174 ]	[503.48623657 318.53366089 0.9399941 ]	[5.23832336e+02 7.72746582e+02 2.11762935e-01]	[5.41844177e+02 7.70097900e+02 2.43029580e-01]	[5.16158142e+02 7.44490234e+02 3.18892151e-01]	[4.90531799e+02 8.93418701e+02 7.96601295e-01]	[4.72517609e+02 8.93237610e+02 8.09855223e-01]	[4.90515411e+02 8.67588013e+02 6.94329858e-01]
[470.00857544 334.04367065 0.86497706]	[477.67001343 411.01171875 0.85108244]	[400.71801758 416.09365845 0.83859396]	[377.59313965 518.66003418 0.90433937]	[359.81588745 613.69232178 0.88355613]	[546.93377686 403.30456543 0.82797539]	[567.50732422 503.30090332 0.9013074 ]	[577.79180908 603.42810059 0.88239563]	[480.33120728 603.34289551 0.77590823]	[441.7124939 603.36798096 0.75360405]	[464.84033203 744.52178955 0.84323263]	[482.887146 854.83953857 0.87438732]	[521.30383301 603.33624268 0.73894215]	[536.71136475 765.03271484 0.79591823]	[5.21365967e+02 7.47114136e+02 5.39875388e-01]	[459.65164185 316.18411255 0.92952013]	[482.85806274 316.17910767 0.94118142]	[439.07730103 318.53579712 0.91908616]	[503.45199585 318.58099365 0.94682872]	[5.23827148e+02 7.72826172e+02 2.07812041e-01]	[5.41833740e+02 7.70179932e+02 2.41419777e-01]	[5.16164185e+02 7.44513367e+02 3.23608845e-01]	[4.90544617e+02 8.93421753e+02 7.96106935e-01]	[4.72526367e+02 8.93239380e+02 8.09707344e-01]	[4.90516266e+02 8.67578491e+02 6.91249609e-01]
[470.00289917 336.44836426 0.87137604]	[477.65969849 413.50390625 0.84996599]	[400.70968628 416.12762451 0.8398779 ]	[377.59634399 518.68658447 0.90624309]	[359.82150269 616.18835449 0.8745479 ]	[546.92712402 403.32437134 0.82543951]	[567.48352051 503.35183716 0.89327306]	[577.77410889 603.45465088 0.88096577]	[480.31323242 603.35107422 0.7820611 ]	[441.69564819 603.37628174 0.75656068]	[464.86758423 744.49151611 0.83852714]	[482.89309692 854.82788086 0.87686342]	[521.29107666 603.35418701 0.74477339]	[536.67260742 765.06341553 0.7851522 ]	[5.23768494e+02 7.49700073e+02 5.59173286e-01]	[459.65829468 318.55557251 0.92873728]	[482.84933472 318.55288696 0.94188416]	[439.0880127 318.60647583 0.92099297]	[503.43075562 318.64633179 0.94159949]	[5.21368774e+02 7.80480530e+02 2.33643100e-01]	[5.41782593e+02 7.72787231e+02 2.65198886e-01]	[5.18742798e+02 7.49601562e+02 3.62174004e-01]	[4.90551849e+02 8.93427124e+02 7.94841766e-01]	[4.72536591e+02 8.93240479e+02 8.09252739e-01]	[4.90519196e+02 8.65133484e+02 6.92651272e-01]
[469.95877075 336.48242188 0.87976849]	[477.65673828 413.53268433 0.85054576]	[400.70571899 416.15316772 0.84063637]	[377.61697388 518.73468018 0.91452789]	[359.83126831 616.18713379 0.86866999]	[546.93011475 403.34811401 0.82129979]	[567.4855957 503.32803345 0.89477044]	[577.76147461 603.49230957 0.87739891]	[480.32150269 603.35388184 0.78043789]	[441.70327759 603.38476562 0.75750136]	[464.84127808 744.48760986 0.83578449]	[482.89523315 854.82861328 0.88099557]	[521.29760742 603.35339355 0.74118578]	[5.36643860e+02 7.65040649e+02 7.64752984e-01]	[5.23797791e+02 7.57342224e+02 5.97555041e-01]	[459.63894653 318.59667969 0.92658997]	[482.81985474 318.59841919 0.94188374]	[439.07244873 318.64358521 0.91966397]	[503.41271973 318.65374756 0.94454163]	[5.18732361e+02 8.03499817e+02 2.70569742e-01]	[5.26453613e+02 7.98371277e+02 2.92686194e-01]	[5.18770874e+02 7.52236938e+02 4.36103642e-01]	[4.90555206e+02 8.93417114e+02 7.95793355e-01]	[4.72549957e+02 8.93234619e+02 8.10836971e-01]	[4.90514435e+02 8.65140076e+02 6.99537694e-01]
[467.46923828 336.51055908 0.88695192]	[477.6574707 413.56347656 0.85251904]	[400.70593262 418.55844116 0.84159452]	[377.63189697 518.77642822 0.92758161]	[362.2130127 616.21630859 0.86776131]	[544.53552246 403.37155151 0.81940496]	[567.47821045 503.41519165 0.88776332]	[577.76000977 605.87744141 0.87641007]	[480.30236816 603.38372803 0.78193766]	[441.67947388 603.4107666 0.75813168]	[462.45022583 744.49151611 0.84263909]	[482.88931274 854.83319092 0.87939715]	[521.29077148 603.38598633 0.74259609]	[5.34115540e+02 7.67585083e+02 7.65521824e-01]	[5.23801697e+02 7.54778320e+02 5.53108871e-01]	[459.6081543 318.63265991 0.92025471]	[482.78109741 318.6237793 0.94398218]	[439.06295776 318.71051025 0.90787387]	[503.38262939 318.68469238 0.9520787 ]	[5.21193359e+02 7.95808960e+02 2.22386256e-01]	[5.39227966e+02 7.83040161e+02 2.42001325e-01]	[5.18770020e+02 7.52223877e+02 3.89813960e-01]	[4.90560547e+02 8.93421875e+02 7.96063721e-01]	[4.72555084e+02 8.93239136e+02 8.11221302e-01]	[4.90516113e+02 8.65132202e+02 6.97443783e-01]
[467.4642334 336.56069946 0.89411545]	[477.65100098 416.0335083 0.85799152]	[400.70443726 418.60113525 0.84513462]	[377.62692261 518.78204346 0.92850947]	[362.2227478 618.73693848 0.87120736]	[544.53338623 405.82269287 0.81400406]	[567.47973633 503.47665405 0.88123906]	[577.73236084 605.90161133 0.87454295]	[480.30899048 603.41357422 0.78799635]	[441.68865967 603.44415283 0.76446402]	[462.42178345 744.5032959 0.85003805]	[482.89324951 854.84381104 0.87734932]	[521.29956055 603.41870117 0.74819481]	[5.31627319e+02 7.67588501e+02 7.64227509e-01]	[5.23789734e+02 7.54769470e+02 5.40971220e-01]	[457.22158813 318.67785645 0.91574383]	[482.78573608 318.65362549 0.94249368]	[436.69491577 318.73126221 0.89664042]	[503.39901733 318.71530151 0.94423723]	[5.21415588e+02 7.80492798e+02 2.14741036e-01]	[5.41772705e+02 7.75353210e+02 2.47044235e-01]	[5.18761292e+02 7.52212769e+02 3.80885571e-01]	[4.90545868e+02 8.93418762e+02 7.95975447e-01]	[4.72538544e+02 8.93236511e+02 8.12379837e-01]	[4.90529236e+02 8.67575134e+02 6.99295402e-01]
[469.95471191 336.60690308 0.89284444]	[477.63293457 416.0864563 0.8676132 ]	[400.70413208 418.64016724 0.8495791 ]	[377.62747192 521.18078613 0.93952364]	[362.22714233 618.79748535 0.87748885]	[544.53411865 405.87133789 0.81137288]	[567.46722412 505.90545654 0.87669986]	[577.72528076 605.95117188 0.87451535]	[480.31356812 603.45739746 0.7890963 ]	[441.6953125 603.48199463 0.76510203]	[462.40542603 744.4854126 0.8531462 ]	[482.89794922 854.84423828 0.87433338]	[521.29937744 603.46661377 0.74535489]	[534.10296631 767.63354492 0.77701378]	[5.21382568e+02 7.52198303e+02 5.06420612e-01]	[459.61447144 318.74838257 0.91016418]	[482.79708862 318.70373535 0.93508291]	[439.07788086 318.77825928 0.89213544]	[503.39315796 318.73803711 0.93988955]	[5.21424805e+02 7.80468872e+02 2.17891157e-01]	[5.41786926e+02 7.75322144e+02 2.46110484e-01]	[5.18701782e+02 7.49657593e+02 3.29095393e-01]	[4.90532349e+02 8.93417480e+02 7.96471238e-01]	[4.72533386e+02 8.93232483e+02 8.12926710e-01]	[4.90547913e+02 8.67575500e+02 6.96378946e-01]
[469.95346069 336.60742188 0.89260042]	[477.63354492 416.09204102 0.86884999]	[400.69824219 418.64181519 0.85064614]	[377.6270752 521.18060303 0.93891758]	[362.22387695 618.79602051 0.87755942]	[544.53900146 405.8812561 0.80962306]	[567.46826172 505.89468384 0.87667519]	[577.72503662 605.95782471 0.87382799]	[480.30609131 603.46600342 0.78962433]	[441.69042969 603.49029541 0.7655623 ]	[462.40362549 744.48925781 0.85319507]	[482.89904785 854.85113525 0.87229961]	[521.29315186 603.47753906 0.74438709]	[534.10046387 767.62561035 0.7731967 ]	[5.21387756e+02 7.52206055e+02 5.11562705e-01]	[459.61398315 318.74816895 0.91039318]	[482.79714966 318.70462036 0.93570948]	[439.07705688 318.77832031 0.89335972]	[503.39459229 318.73815918 0.94003487]	[5.21422302e+02 7.80488953e+02 2.19807714e-01]	[5.41784851e+02 7.75343079e+02 2.49733984e-01]	[5.18705383e+02 7.49663086e+02 3.33717078e-01]	[4.90536194e+02 8.93415100e+02 7.95138180e-01]	[4.72533203e+02 8.93231873e+02 8.11343729e-01]	[4.90557129e+02 8.67586182e+02 6.97374940e-01]
[467.47637939 336.60491943 0.89292896]	[477.62704468 416.11740112 0.873689 ]	[400.70288086 418.65942383 0.85396683]	[377.62014771 521.21472168 0.94551736]	[362.2364502 618.80932617 0.87562418]	[546.92004395 405.92340088 0.80578184]	[567.45025635 505.9335022 0.87413263]	[577.69281006 606.00653076 0.86493409]	[480.28067017 603.49090576 0.78989941]	[439.32476807 605.9019165 0.76798707]	[462.38461304 744.54119873 0.86206824]	[482.90264893 854.86401367 0.87030828]	[521.2722168 605.90625 0.74521476]	[534.15100098 767.57312012 0.78012162]	[5.21389465e+02 7.54788147e+02 5.40213943e-01]	[459.62033081 318.75009155 0.9134379 ]	[482.77050781 318.72784424 0.93155479]	[439.09503174 321.16381836 0.8918094 ]	[503.38833618 318.74801636 0.94152874]	[5.23824219e+02 7.75373779e+02 2.45065376e-01]	[5.41815002e+02 7.72778076e+02 2.82110274e-01]	[5.18717407e+02 7.52209961e+02 3.77333522e-01]	[4.90546936e+02 8.93415955e+02 7.93554187e-01]	[4.72543701e+02 8.93233765e+02 8.09853196e-01]	[4.90562622e+02 8.67596008e+02 6.98552191e-01]
[467.47741699 336.67285156 0.89441383]	[477.58666992 416.17163086 0.87542278]	[400.67276001 418.72592163 0.8601563 ]	[377.62393188 521.29937744 0.95640016]	[362.25473022 618.82824707 0.87167263]	[546.9175415 408.44146729 0.802104 ]	[565.08306885 505.96224976 0.86816055]	[577.68664551 606.03656006 0.86011291]	[480.28588867 605.92132568 0.78845024]	[441.671875 605.94128418 0.76960278]	[462.36734009 746.96643066 0.87277675]	[482.90209961 854.86309814 0.8730337 ]	[521.2769165 605.93634033 0.74489421]	[531.6060791 767.55584717 0.78499794]	[5.21408508e+02 7.57325073e+02 5.49472928e-01]	[459.61547852 321.16821289 0.90127969]	[482.77636719 318.78039551 0.92387551]	[439.08554077 321.20388794 0.88828331]	[503.3861084 318.77713013 0.9313091 ]	[5.23837280e+02 7.75315613e+02 2.54425675e-01]	[5.41795105e+02 7.72729126e+02 2.90655762e-01]	[5.18711304e+02 7.54749390e+02 4.15494055e-01]	[4.90538818e+02 8.93410767e+02 7.93507516e-01]	[4.72538422e+02 8.93228516e+02 8.10258210e-01]	[4.90571350e+02 8.67586853e+02 6.95227027e-01]
[467.49386597 339.06784058 0.88916343]	[477.58898926 418.60769653 0.88945025]	[400.6685791 421.14285278 0.86232054]	[377.61975098 521.32928467 0.96419293]	[362.2276001 621.39318848 0.89646739]	[546.9362793 413.52114868 0.79876077]	[565.06970215 508.50308228 0.85753095]	[575.19421387 606.09924316 0.84721571]	[480.26077271 605.96240234 0.78694046]	[439.32449341 605.99645996 0.76853168]	[462.39498901 746.98101807 0.87454367]	[482.881073 854.86053467 0.87802243]	[521.23461914 605.95056152 0.74101424]	[529.04711914 767.62225342 0.79113078]	[5.23852722e+02 7.54757019e+02 4.77405876e-01]	[459.61123657 321.22567749 0.88856912]	[482.80282593 321.19104004 0.91059929]	[439.05999756 321.26416016 0.87796408]	[503.38790894 321.23300171 0.91555095]	[5.23934692e+02 7.70336304e+02 2.53024310e-01]	[5.41918701e+02 7.70126709e+02 3.05254579e-01]	[5.18773621e+02 7.52224487e+02 3.61846924e-01]	[4.90550568e+02 8.93422424e+02 7.91408181e-01]	[4.72548676e+02 8.93238770e+02 8.10258865e-01]	[4.90532410e+02 8.65118347e+02 7.04798043e-01]
[469.96081543 339.15423584 0.88521343]	[477.5904541 418.63256836 0.89255708]	[400.66793823 421.16833496 0.86488432]	[377.62832642 521.35571289 0.96634805]	[362.20932007 623.81646729 0.90776742]	[546.93572998 413.56283569 0.80079383]	[567.44232178 508.53204346 0.84835029]	[575.21252441 608.49639893 0.84424418]	[480.25375366 605.95758057 0.78502959]	[439.31268311 605.98876953 0.76650327]	[462.41094971 746.99285889 0.87391293]	[482.87927246 854.85534668 0.87791705]	[521.23632812 605.94598389 0.74106652]	[529.04949951 767.6295166 0.79506254]	[5.23841858e+02 7.49699829e+02 4.59815323e-01]	[459.60568237 321.27975464 0.87822425]	[482.8404541 321.25805664 0.89963824]	[436.68493652 321.27828979 0.86982155]	[503.4319458 321.25653076 0.90147197]	[5.23937866e+02 7.70268066e+02 2.30193272e-01]	[5.41946167e+02 7.70075623e+02 2.79443085e-01]	[5.18783691e+02 7.52172424e+02 3.18643212e-01]	[4.90568604e+02 8.93421753e+02 7.93114901e-01]	[4.72565735e+02 8.93240234e+02 8.10807824e-01]	[4.90511780e+02 8.65110596e+02 7.00764358e-01]
[469.98626709 339.2354126 0.87638134]	[477.6027832 418.66342163 0.89755648]	[400.67205811 421.20373535 0.86621267]	[377.63098145 521.35461426 0.96657246]	[359.83383179 623.85925293 0.92166913]	[546.95257568 416.03356934 0.80527449]	[565.08117676 508.52362061 0.85299051]	[575.18389893 608.50866699 0.84247738]	[480.24221802 605.95812988 0.78548336]	[439.30026245 605.9944458 0.76699132]	[462.41815186 747.02258301 0.87354457]	[482.87268066 854.8659668 0.87750763]	[521.22155762 605.93780518 0.73865885]	[529.04522705 767.65411377 0.80148202]	[5.23809631e+02 7.52214233e+02 4.25113171e-01]	[459.6149292 323.76947021 0.8711924 ]	[482.87203979 323.75369263 0.88345075]	[436.69165039 321.30810547 0.86191368]	[503.45840454 323.72177124 0.88482553]	[5.23898743e+02 7.70333130e+02 2.22119436e-01]	[5.41919556e+02 7.70117188e+02 2.61432141e-01]	[5.21243530e+02 7.57308899e+02 2.93750346e-01]	[4.90562317e+02 8.93424622e+02 7.93655872e-01]	[4.72558868e+02 8.93242859e+02 8.11104417e-01]	[4.90501068e+02 8.65118469e+02 7.03039289e-01]
[470.02130127 339.27432251 0.87007284]	[477.60971069 418.6980896 0.90143168]	[400.67196655 421.24951172 0.86772376]	[377.62142944 521.35418701 0.9663381 ]	[359.83157349 623.87164307 0.926103 ]	[546.9486084 416.07440186 0.81212926]	[565.07696533 511.03820801 0.85362768]	[575.144104 608.53918457 0.83811998]	[480.23861694 605.98510742 0.78249085]	[439.30252075 606.02178955 0.76489276]	[462.41043091 747.02148438 0.87570524]	[482.87835693 854.86547852 0.87393993]	[521.20721436 605.95800781 0.73567581]	[529.034729 767.67907715 0.8121556 ]	[5.23789917e+02 7.47068970e+02 3.78986567e-01]	[459.646698 323.83380127 0.8750096 ]	[482.88467407 323.80926514 0.87510926]	[439.06832886 323.74456787 0.86397183]	[503.47155762 323.7197876 0.87898374]	[5.23897827e+02 7.70262695e+02 2.11256728e-01]	[5.41939575e+02 7.67693420e+02 2.46138141e-01]	[0. 0. 0.]	[4.93047791e+02 8.93408264e+02 7.95271456e-01]	[4.72575775e+02 8.93234741e+02 8.09561908e-01]	[4.90497864e+02 8.65112122e+02 6.98191166e-01]
[469.98190308 339.27120972 0.8704223 ]	[477.63046265 418.70446777 0.905267 ]	[400.68304443 421.24191284 0.8654722 ]	[377.61535645 521.35754395 0.96512324]	[359.82434082 623.89630127 0.9306221 ]	[546.95343018 416.09429932 0.8144713 ]	[565.06616211 511.02789307 0.85499412]	[572.64801025 608.54364014 0.83831847]	[480.24356079 605.99591064 0.77824062]	[439.30496216 606.04077148 0.76235288]	[462.40600586 747.04962158 0.87888342]	[482.87713623 854.86749268 0.87292504]	[521.21466064 605.96044922 0.73481232]	[529.01464844 770.06506348 0.81471878]	[5.23803650e+02 7.44538818e+02 3.49912167e-01]	[459.63226318 323.8324585 0.87293524]	[482.8621521 323.83154297 0.87526619]	[439.07775879 323.75396729 0.86061883]	[503.47528076 323.75918579 0.87646765]	[5.23930481e+02 7.70278442e+02 2.09923893e-01]	[5.41956055e+02 7.70068542e+02 2.51959831e-01]	[0. 0. 0.]	[4.93053864e+02 8.93416321e+02 7.95642138e-01]	[4.72583252e+02 8.93241943e+02 8.12337875e-01]	[4.90496552e+02 8.65104431e+02 6.94016874e-01]
[470.03283691 339.27761841 0.86948508]	[477.63244629 418.69610596 0.90437996]	[400.67926025 421.22320557 0.86549783]	[377.62310791 521.34619141 0.96417665]	[359.82086182 623.88122559 0.92864305]	[546.96551514 416.08929443 0.81257731]	[565.06732178 511.01937866 0.85556138]	[572.62194824 608.51733398 0.84312749]	[480.2512207 606.02398682 0.77419955]	[439.3079834 606.06463623 0.76014298]	[462.38320923 747.07214355 0.88217145]	[482.86251831 854.87469482 0.87326527]	[521.2310791 605.98773193 0.73829722]	[528.97802734 767.69384766 0.81706858]	[5.23806091e+02 7.47109131e+02 3.58515441e-01]	[459.65447998 326.28918457 0.87649441]	[482.89779663 323.80770874 0.87233508]	[439.08300781 323.76055908 0.86087686]	[503.49880981 323.73895264 0.87050241]	[5.23902954e+02 7.70263000e+02 2.20847696e-01]	[5.41925781e+02 7.67703674e+02 2.58469760e-01]	[0. 0. 0.]	[4.93053101e+02 8.93417664e+02 7.96628714e-01]	[4.72580627e+02 8.93246460e+02 8.11513305e-01]	[4.88019775e+02 8.65123535e+02 6.95532560e-01]
[470.03982544 339.26199341 0.8716647 ]	[477.62591553 418.68515015 0.90230542]	[400.68304443 421.21481323 0.86498523]	[377.61611938 521.33361816 0.96065938]	[359.80618286 623.86547852 0.92642391]	[546.96826172 416.07025146 0.80855459]	[565.07196045 511.02746582 0.85313624]	[572.61120605 606.10491943 0.84787464]	[480.24935913 606.01135254 0.77268916]	[439.30813599 606.0501709 0.75769717]	[462.38980103 747.06567383 0.8792702 ]	[482.8656311 854.8616333 0.87588155]	[521.23138428 605.9776001 0.73663062]	[526.54248047 767.69451904 0.81457937]	[5.23829834e+02 7.49612061e+02 3.71533632e-01]	[459.65316772 323.8190918 0.87670439]	[482.9055481 323.78463745 0.87238836]	[439.08465576 323.7482605 0.85951227]	[503.5005188 323.73907471 0.87153852]	[5.23858154e+02 7.70309814e+02 2.57471025e-01]	[5.41847534e+02 7.70091125e+02 2.89781511e-01]	[0. 0. 0.]	[4.93053650e+02 8.93413696e+02 7.99743652e-01]	[4.72585083e+02 8.93242920e+02 8.14139366e-01]	[4.88016907e+02 8.65107971e+02 6.98697507e-01]
[470.04391479 339.18835449 0.88123322]	[477.6232605 418.63720703 0.89829314]	[400.67999268 421.15060425 0.86365354]	[377.6072998 521.29589844 0.95265901]	[359.80358887 623.81439209 0.91615725]	[546.97296143 413.59603882 0.8012374 ]	[565.06207275 508.49267578 0.86021262]	[572.60906982 606.08752441 0.85020071]	[480.25024414 606.00030518 0.7747103 ]	[439.30795288 606.04022217 0.75935054]	[462.40136719 747.05810547 0.87796342]	[482.86178589 854.84973145 0.87788785]	[521.23864746 605.97064209 0.73793209]	[526.51086426 767.68829346 0.81075275]	[5.23832275e+02 7.49642273e+02 3.83146346e-01]	[459.64364624 323.7170105 0.88161612]	[482.90820312 321.27017212 0.88561946]	[439.07098389 321.28201294 0.86742473]	[503.50366211 321.25268555 0.88400298]	[5.23826965e+02 7.70321106e+02 2.59960383e-01]	[5.41813721e+02 7.70084961e+02 2.86229610e-01]	[0. 0. 0.]	[4.93049866e+02 8.93411682e+02 8.00610542e-01]	[4.72581055e+02 8.93242188e+02 8.13743114e-01]	[4.88012238e+02 8.65099487e+02 6.99313283e-01]
[470.01513672 339.07855225 0.88701123]	[477.58459473 418.58703613 0.88644743]	[400.66973877 418.7635498 0.86402684]	[377.59402466 521.2791748 0.95417255]	[359.79595947 621.40509033 0.91301465]	[546.95794678 413.50994873 0.79775178]	[565.04547119 506.0045166 0.8691662 ]	[572.58868408 606.05432129 0.85386956]	[480.24771118 605.98901367 0.77876961]	[439.3079834 606.03417969 0.76258683]	[462.38601685 747.02819824 0.88138193]	[482.85681152 854.84393311 0.87879002]	[521.22961426 605.9553833 0.73829514]	[526.54406738 767.59075928 0.79227126]	[5.23864563e+02 7.52189880e+02 3.91781121e-01]	[459.6395874 321.228302 0.89442593]	[482.85153198 321.1756897 0.90655482]	[439.08636475 321.28158569 0.87509906]	[503.45413208 321.17584229 0.90824038]	[5.23864990e+02 7.70225830e+02 2.51123846e-01]	[5.41848877e+02 7.67620911e+02 2.81994373e-01]	[0. 0. 0.]	[4.90568695e+02 8.93423706e+02 7.99178779e-01]	[4.72562134e+02 8.93245178e+02 8.14056158e-01]	[4.88018372e+02 8.65094360e+02 6.96818292e-01]
[470.03717041 339.05029297 0.89187163]	[477.62091064 416.1489563 0.87766218]	[400.70278931 418.66680908 0.85562021]	[377.59844971 521.18017578 0.92809194]	[359.80050659 618.84289551 0.88837898]	[546.92596436 408.46859741 0.80012691]	[565.06646729 505.92471313 0.87241769]	[572.58428955 605.99578857 0.86092639]	[480.23486328 605.90588379 0.78089875]	[439.28952026 605.94232178 0.76221079]	[462.37506104 747.02398682 0.87662333]	[482.8616333 854.83917236 0.88052839]	[521.22149658 603.48608398 0.73822063]	[526.54412842 767.62609863 0.78017139]	[5.23831299e+02 7.59896667e+02 4.92878586e-01]	[459.66360474 321.2081604 0.90420187]	[482.86761475 321.16030884 0.90944624]	[439.10644531 321.22668457 0.88344175]	[503.45617676 321.15255737 0.90655226]	[5.23798096e+02 7.72828491e+02 2.50104159e-01]	[5.41746460e+02 7.70192322e+02 2.69280463e-01]	[5.21278870e+02 7.62420410e+02 3.74779224e-01]	[4.90555420e+02 8.93418823e+02 8.00291538e-01]	[4.72548889e+02 8.93241272e+02 8.15162659e-01]	[4.88020050e+02 8.65093811e+02 6.94161773e-01]
[470.00024414 336.62402344 0.8913449 ]	[477.63195801 416.07061768 0.86246264]	[400.67984009 418.62197876 0.85038257]	[377.60876465 518.737854 0.90768248]	[359.82562256 616.25866699 0.87335336]	[546.91943359 405.8692627 0.81000227]	[565.08447266 503.48748779 0.87687898]	[570.12890625 605.91021729 0.87374169]	[480.25976562 603.47753906 0.78582656]	[439.3203125 605.91021729 0.76693869]	[462.38961792 744.55987549 0.86364692]	[482.87359619 854.8137207 0.88843226]	[521.23242188 603.46362305 0.73665512]	[5.29030579e+02 7.67505737e+02 7.60005534e-01]	[5.23806885e+02 7.67564331e+02 6.20111704e-01]	[459.65951538 318.75717163 0.91664273]	[482.82809448 318.72558594 0.92970139]	[439.11184692 318.76339722 0.90397078]	[503.44915771 318.72186279 0.92952949]	[5.13663879e+02 8.08692017e+02 2.30388284e-01]	[5.23776978e+02 8.08562012e+02 2.95583159e-01]	[5.18720398e+02 7.62487732e+02 5.15930414e-01]	[4.90557526e+02 8.93402100e+02 8.01920652e-01]	[4.72557495e+02 8.93224182e+02 8.16529512e-01]	[4.88010010e+02 8.65088989e+02 6.92899704e-01]
[469.95965576 336.49215698 0.88028157]	[477.62884521 413.51779175 0.84188956]	[400.67068481 416.12503052 0.84371722]	[377.57861328 516.18798828 0.88041705]	[359.82855225 613.64337158 0.87694383]	[544.53814697 403.35406494 0.82013941]	[567.46606445 503.31567383 0.89546782]	[572.57928467 603.4085083 0.8742497 ]	[480.29257202 603.40606689 0.78880143]	[441.69223022 603.44561768 0.76925206]	[462.43475342 744.51226807 0.84680372]	[482.87045288 854.79620361 0.88450044]	[521.25598145 603.40374756 0.74028528]	[5.31554810e+02 7.64992310e+02 7.36977935e-01]	[5.23823975e+02 7.65074829e+02 6.92930579e-01]	[459.63903809 318.60751343 0.9283697 ]	[482.81472778 318.60946655 0.94250453]	[439.09286499 318.65646362 0.92112678]	[503.42752075 318.65353394 0.94445229]	[5.16169006e+02 8.08684509e+02 3.42620820e-01]	[5.23804260e+02 8.06119202e+02 4.03475225e-01]	[5.18728821e+02 7.62410461e+02 5.53108752e-01]	[4.90545624e+02 8.93406067e+02 7.95429170e-01]	[4.72534637e+02 8.93228027e+02 8.10963154e-01]	[4.87990692e+02 8.65093567e+02 6.87473834e-01]
[472.51608276 333.99737549 0.85616803]	[477.62731934 408.38748169 0.84012437]	[400.6809082 413.5836792 0.82594746]	[377.55718994 513.58862305 0.8696388 ]	[362.19335938 611.06951904 0.88263834]	[546.95471191 400.84411621 0.83586472]	[567.44836426 500.84423828 0.90292788]	[572.6060791 600.88226318 0.85594416]	[480.29544067 600.83062744 0.76828098]	[441.69198608 600.86108398 0.74659109]	[462.43203735 744.47180176 0.84295976]	[482.87142944 852.4017334 0.88474399]	[521.25775146 600.80755615 0.71988791]	[5.34114441e+02 7.59920166e+02 7.27878511e-01]	[5.23813354e+02 7.67528992e+02 7.08628535e-01]	[459.68325806 316.15335083 0.93469572]	[482.8812561 316.1423645 0.93760598]	[439.09710693 316.16314697 0.93124908]	[503.46286011 316.16314697 0.9393065 ]	[5.16148621e+02 8.08654663e+02 3.94268453e-01]	[5.21414795e+02 8.06083374e+02 4.57033932e-01]	[5.18710510e+02 7.59892029e+02 5.81213593e-01]	[4.90541962e+02 8.93411499e+02 7.92956591e-01]	[4.72527069e+02 8.93230957e+02 8.09570253e-01]	[4.87994568e+02 8.65101929e+02 6.87317312e-01]
[470.02310181 328.92462158 0.83655113]	[477.61190796 403.33648682 0.86532521]	[400.65863037 410.95697021 0.81537741]	[377.56011963 508.49935913 0.88262612]	[359.82321167 608.52923584 0.9001838 ]	[546.94842529 400.72854614 0.84832048]	[567.5032959 500.70718384 0.89374226]	[572.66931152 598.29473877 0.82937539]	[480.29156494 598.24804688 0.74686497]	[441.67672729 598.27185059 0.72442675]	[462.44854736 741.90679932 0.82004476]	[482.87741089 852.40356445 0.8831653 ]	[521.26446533 595.74645996 0.70634294]	[5.36638000e+02 7.54797058e+02 7.50789940e-01]	[5.21430969e+02 7.64969299e+02 7.09894061e-01]	[459.67382812 316.00674438 0.9289965 ]	[482.84429932 316.00357056 0.9259125 ]	[439.11383057 316.05953979 0.92915177]	[503.37591553 315.96603394 0.92877412]	[5.16196960e+02 8.08694214e+02 4.54388916e-01]	[5.23849792e+02 8.06039246e+02 4.99243110e-01]	[5.18667725e+02 7.52245422e+02 6.05648518e-01]	[4.90544098e+02 8.93408325e+02 7.87991345e-01]	[4.70045227e+02 8.93227661e+02 8.03771198e-01]	[4.88007385e+02 8.65128967e+02 6.92190468e-01]
[470.01434326 326.28063965 0.84081721]	[477.62606812 400.78076172 0.89698464]	[400.67672729 403.38192749 0.83670819]	[377.57922363 505.98498535 0.90116447]	[359.80938721 605.97888184 0.92867339]	[546.95404053 398.22018433 0.8416785 ]	[567.49017334 498.21627808 0.87235957]	[575.21600342 595.74603271 0.82199579]	[480.31900024 590.61791992 0.74242127]	[441.69403076 593.14349365 0.71776146]	[464.82122803 741.89385986 0.81756681]	[482.8850708 854.79595947 0.88369042]	[521.29595947 590.57092285 0.71403068]	[536.65679932 752.2074585 0.75949043]	[5.23813049e+02 7.62485413e+02 7.20313251e-01]	[459.68615723 313.53250122 0.91576618]	[482.83657837 313.51208496 0.91125798]	[439.13269043 315.915802 0.91098452]	[503.38153076 313.44250488 0.90380228]	[5.18745056e+02 8.08741882e+02 5.09807765e-01]	[5.24003662e+02 8.06071350e+02 5.21965206e-01]	[5.18721375e+02 7.52209900e+02 6.38387382e-01]	[4.90554871e+02 8.93383911e+02 7.84749329e-01]	[4.70044800e+02 8.93208984e+02 7.98308909e-01]	[4.88014191e+02 8.67587402e+02 7.02364087e-01]
[470.04852295 321.15588379 0.86472368]	[477.59985352 400.65567017 0.89565039]	[400.65686035 403.30679321 0.84652686]	[377.61029053 503.46929932 0.92752284]	[359.81338501 603.50891113 0.93326652]	[546.96038818 398.03005981 0.81821829]	[567.50878906 495.64849854 0.8418721 ]	[577.75427246 590.56176758 0.83885223]	[480.34667969 588.06060791 0.74473083]	[441.72201538 590.55072021 0.72431296]	[464.81787109 739.38317871 0.81476212]	[482.88238525 854.81286621 0.87720877]	[521.32720947 588.02471924 0.72094518]	[534.17895508 749.61706543 0.7973783 ]	[5.23850891e+02 7.59939026e+02 7.38060534e-01]	[459.662323 305.85595703 0.87849915]	[482.88656616 305.82192993 0.8692832 ]	[439.08758545 308.38244629 0.85658467]	[503.43383789 305.84713745 0.86868691]	[5.21246033e+02 8.08703064e+02 6.61688983e-01]	[5.29011963e+02 8.05996277e+02 6.15803480e-01]	[5.18768188e+02 7.52177246e+02 6.83014691e-01]	[4.90575073e+02 8.93391663e+02 7.85034478e-01]	[4.72532654e+02 8.93218079e+02 7.98460424e-01]	[4.88003510e+02 8.67614563e+02 7.06486881e-01]
[469.99716187 316.15875244 0.88999891]	[477.6072998 398.16848755 0.89313436]	[400.69403076 400.78533936 0.85601908]	[377.62985229 503.27819824 0.94183838]	[362.21310425 603.37103271 0.91973579]	[546.93597412 393.02938843 0.79859799]	[567.45678711 487.95266724 0.83996201]	[577.74938965 585.57415771 0.85550183]	[482.74789429 587.99145508 0.75367773]	[441.77593994 588.02172852 0.73201174]	[464.82009888 736.85766602 0.81774712]	[482.88143921 854.82592773 0.87454981]	[521.39208984 585.51654053 0.72823346]	[539.21972656 749.5760498 0.8612687 ]	[5.21414429e+02 7.49683228e+02 6.97208285e-01]	[459.63702393 300.67196655 0.90113205]	[482.81393433 298.25567627 0.92492127]	[439.07757568 300.77368164 0.87549222]	[503.37023926 300.66851807 0.92186958]	[5.21190430e+02 8.08584595e+02 6.03019536e-01]	[5.26411682e+02 8.00986084e+02 5.62179625e-01]	[5.21235962e+02 7.47063782e+02 5.76131105e-01]	[4.90555695e+02 8.93388855e+02 7.85082996e-01]	[4.70034241e+02 8.93219482e+02 7.92261660e-01]	[4.90489410e+02 8.67632507e+02 7.05442548e-01]
[467.50128174 315.96380615 0.87912959]	[477.61880493 395.62249756 0.87431008]	[400.69763184 398.21710205 0.85111445]	[377.63497925 500.78820801 0.93922514]	[362.26733398 600.78826904 0.88327706]	[546.94287109 385.37304688 0.80643356]	[567.50244141 482.91876221 0.87467629]	[580.2119751 585.38098145 0.87998807]	[482.76049805 585.53491211 0.75834489]	[441.77212524 587.97735596 0.735165 ]	[462.44274902 734.26489258 0.82735395]	[482.87338257 854.8192749 0.87453532]	[521.4239502 585.52429199 0.73487198]	[539.27801514 747.02471924 0.85749149]	[5.21391602e+02 7.47089905e+02 7.02177882e-01]	[459.61633301 298.09970093 0.92774999]	[482.78622437 298.08480835 0.95441443]	[439.06237793 300.63162231 0.89951026]	[503.36157227 298.1880188 0.95473021]	[5.21261475e+02 8.08569580e+02 5.42878985e-01]	[5.26409729e+02 8.00919312e+02 5.03291488e-01]	[5.18754211e+02 7.44430176e+02 5.24184763e-01]	[4.93061096e+02 8.93347412e+02 7.96006560e-01]	[4.72541901e+02 8.90842529e+02 7.99188256e-01]	[4.88005707e+02 8.67634399e+02 7.12061524e-01]
[472.53833008 310.95611572 0.84317982]	[477.63751221 390.5032959 0.84070754]	[400.66873169 398.03491211 0.84291071]	[377.64715576 498.17410278 0.89841437]	[362.24688721 595.73687744 0.87123275]	[546.96203613 382.728302 0.83142191]	[567.53924561 480.32318115 0.89308667]	[580.28314209 582.80187988 0.88148415]	[482.7406311 585.3807373 0.77644676]	[441.75567627 585.44561768 0.7543568 ]	[462.45410156 731.66876221 0.84273541]	[482.87463379 854.8480835 0.86781383]	[521.41430664 582.94647217 0.74488568]	[541.71337891 744.46044922 0.83175063]	[5.23795105e+02 7.47134216e+02 7.30135977e-01]	[459.6880188 295.56851196 0.93654585]	[482.87966919 295.54672241 0.9389236 ]	[439.06414795 298.00183105 0.93708831]	[503.39581299 295.65875244 0.96282011]	[5.21221130e+02 8.08563293e+02 6.62088871e-01]	[5.26471191e+02 8.00954346e+02 5.96549749e-01]	[5.18774719e+02 7.41930176e+02 5.74824750e-01]	[4.90551941e+02 8.93351501e+02 7.90017903e-01]	[4.70029602e+02 8.90845886e+02 7.91832089e-01]	[4.88023590e+02 8.67688416e+02 7.18740821e-01]
[470.01678467 305.77578735 0.84061807]	[477.61730957 385.29415894 0.85176814]	[400.65722656 393.06820679 0.82477748]	[377.62966919 493.08099365 0.87740135]	[362.25344849 590.63342285 0.86712331]	[546.98681641 380.20046997 0.85060394]	[567.57946777 480.15814209 0.88071513]	[580.30493164 577.75994873 0.85508519]	[482.79653931 582.86883545 0.76951879]	[441.79406738 582.93786621 0.75023413]	[462.44717407 729.18835449 0.85585684]	[482.86053467 854.83361816 0.87177491]	[523.81555176 582.82922363 0.74504584]	[541.71606445 739.42504883 0.81917441]	[5.23850891e+02 7.49616882e+02 7.44371772e-01]	[459.69125366 295.38757324 0.92074531]	[482.81765747 293.02047729 0.9203617 ]	[439.11065674 295.51318359 0.93840039]	[503.3371582 295.41098022 0.94014102]	[5.21245117e+02 8.08612976e+02 6.79109335e-01]	[5.26512268e+02 8.03463318e+02 5.97468674e-01]	[5.21236816e+02 7.41929321e+02 6.16234660e-01]	[4.90546753e+02 8.93349487e+02 7.90401816e-01]	[4.70031128e+02 8.90843811e+02 7.90638924e-01]	[4.88002380e+02 8.67669800e+02 7.24038959e-01]
[470.04116821 298.24414062 0.86857903]	[477.67007446 380.3265686 0.89455688]	[400.69369507 387.90133667 0.81421232]	[377.62857056 487.98626709 0.88918853]	[362.25283813 588.01135254 0.88846487]	[547.00189209 377.70822144 0.84247673]	[567.57080078 477.67102051 0.85928285]	[580.32165527 570.09466553 0.85898829]	[482.82305908 582.80877686 0.75949156]	[441.82839966 582.86328125 0.73940754]	[464.82675171 729.09576416 0.86087781]	[482.85089111 852.40161133 0.87413299]	[523.83215332 580.3583374 0.73925459]	[541.69512939 739.37103271 0.80270028]	[5.26408752e+02 7.52198364e+02 7.42523849e-01]	[459.66830444 285.33441162 0.88288194]	[482.86825562 285.31188965 0.87626868]	[439.09417725 292.92996216 0.89637113]	[503.37860107 290.40890503 0.90133739]	[5.21288696e+02 8.11143127e+02 6.98454142e-01]	[5.31565002e+02 8.06059265e+02 6.21322513e-01]	[5.21356506e+02 7.44549377e+02 7.20649660e-01]	[4.90543213e+02 8.93292603e+02 7.93661773e-01]	[4.70029449e+02 8.90795166e+02 7.87908077e-01]	[4.87983643e+02 8.67637146e+02 7.18587697e-01]
[470.04104614 295.61584473 0.88756937]	[477.68832397 380.15768433 0.91108614]	[400.737854 382.86709595 0.82975054]	[377.65689087 485.43139648 0.90827233]	[362.2192688 585.39941406 0.92421573]	[547.03497314 377.52593994 0.82016444]	[567.56994629 475.16467285 0.84158683]	[580.35626221 567.53619385 0.87890804]	[482.94198608 580.26043701 0.7270034 ]	[444.33700562 580.33703613 0.70719504]	[464.91595459 729.03631592 0.84947759]	[482.86608887 854.82580566 0.86696208]	[523.90332031 577.78070068 0.71844268]	[541.73596191 736.79528809 0.81199706]	[5.24016052e+02 7.49744812e+02 7.48445094e-01]	[459.66699219 280.14892578 0.90735567]	[482.84988403 277.71722412 0.92508692]	[439.1187439 287.80502319 0.87225014]	[503.39932251 282.693573 0.90008181]	[5.21375549e+02 8.11186584e+02 6.96589768e-01]	[5.34115967e+02 8.06073914e+02 6.30966365e-01]	[5.21320923e+02 7.44480591e+02 7.38000631e-01]	[4.90555298e+02 8.93304077e+02 7.90178895e-01]	[4.70039764e+02 8.90806458e+02 7.87072659e-01]	[4.87988251e+02 8.67677979e+02 7.23973513e-01]
[469.98425293 295.40240479 0.87271023]	[477.6882019 377.67971802 0.90560794]	[400.76202393 380.34014893 0.84484971]	[377.69699097 482.87475586 0.93157971]	[362.26437378 582.90246582 0.91328084]	[546.97723389 372.54885864 0.79762805]	[567.56658936 470.03164673 0.82091463]	[582.74206543 567.4519043 0.8945508 ]	[482.98071289 575.17840576 0.71780151]	[444.37161255 577.73095703 0.69835615]	[464.8979187 726.61193848 0.86015707]	[482.87371826 854.81341553 0.87083584]	[523.93292236 575.16210938 0.71206301]	[541.77111816 734.26794434 0.81923217]	[5.23955383e+02 7.49620056e+02 7.46942639e-01]	[459.66455078 277.57528687 0.93760908]	[482.80636597 277.56634521 0.95853221]	[439.13616943 280.25387573 0.89283508]	[503.39190674 280.15542603 0.93060255]	[5.23802246e+02 8.11206482e+02 6.86239600e-01]	[5.34158264e+02 8.06079651e+02 6.21337414e-01]	[5.21311523e+02 7.41877502e+02 7.00851917e-01]	[4.90558044e+02 8.93297729e+02 7.82044709e-01]	[4.70027496e+02 8.90795654e+02 7.83101022e-01]	[4.88015961e+02 8.67664734e+02 7.25902438e-01]
[469.98309326 295.40231323 0.8726325 ]	[477.70718384 377.6803894 0.90776795]	[400.76766968 380.33587646 0.84504366]	[377.69799805 482.87774658 0.93140584]	[362.26037598 582.90185547 0.91408992]	[546.98205566 372.55319214 0.79728639]	[567.56665039 470.0324707 0.82062632]	[582.74157715 567.45782471 0.89436978]	[482.9753418 575.17547607 0.72018516]	[444.36468506 577.72723389 0.69936621]	[464.90112305 726.60314941 0.85984337]	[482.87869263 854.80895996 0.87006319]	[523.92456055 575.15771484 0.71474749]	[541.78143311 734.26300049 0.82389665]	[5.23942383e+02 7.49613892e+02 7.49419928e-01]	[459.66448975 277.57629395 0.93782896]	[482.80374146 277.56680298 0.95894855]	[439.13705444 280.2543335 0.89356768]	[503.38931274 280.15322876 0.93220788]	[5.23799866e+02 8.11200012e+02 6.89789236e-01]	[5.34153503e+02 8.06074341e+02 6.24024212e-01]	[5.21301453e+02 7.39415527e+02 6.99878275e-01]	[4.90555664e+02 8.93301331e+02 7.83883452e-01]	[4.70025513e+02 8.90798523e+02 7.85747886e-01]	[4.88019012e+02 8.67663818e+02 7.25363314e-01]
[472.59072876 290.45504761 0.84782857]	[477.73794556 377.54592896 0.90372717]	[400.77301025 380.23394775 0.84746468]	[377.70126343 480.34631348 0.94050229]	[362.31088257 580.31341553 0.87557071]	[547.00946045 367.40338135 0.78733128]	[567.56591797 464.91647339 0.83880842]	[582.7545166 564.97076416 0.90836596]	[485.35351562 572.58807373 0.71745539]	[444.35617065 572.63458252 0.69511181]	[464.91040039 726.52282715 0.85922396]	[482.88223267 854.79742432 0.87492323]	[523.93951416 570.09533691 0.7120375 ]	[541.76599121 731.67596436 0.84615487]	[523.9407959 749.68292236 0.75792098]	[459.73342896 275.0803833 0.94184953]	[482.90991211 275.05557251 0.94211924]	[439.131073 277.73150635 0.9274509 ]	[503.44763184 277.68017578 0.94107699]	[5.21391418e+02 8.11200928e+02 7.15453386e-01]	[5.34118896e+02 8.06098267e+02 6.38379097e-01]	[5.21282898e+02 7.41933472e+02 7.13073909e-01]	[4.90534576e+02 8.93319153e+02 7.79133618e-01]	[4.69997742e+02 8.90803772e+02 7.83631086e-01]	[4.88016083e+02 8.67647278e+02 7.33946025e-01]
[472.60635376 285.26901245 0.83675593]	[480.10385132 375.04556274 0.886136 ]	[400.76193237 380.09289551 0.85250801]	[377.72991943 480.21060181 0.92756838]	[362.31567383 577.71234131 0.85476404]	[547.0178833 362.29772949 0.81221533]	[570.1026001 462.41741943 0.84006947]	[582.7956543 564.84320068 0.91062659]	[485.36209106 567.50622559 0.72463763]	[444.35546875 567.55450439 0.70228612]	[467.45401001 726.41674805 0.83307147]	[482.88327026 852.40167236 0.87175006]	[523.94470215 567.45465088 0.71878409]	[541.78912354 729.2197876 0.86129481]	[523.96630859 749.74316406 0.77182966]	[459.75714111 274.88690186 0.92762387]	[482.912323 274.88690186 0.91290557]	[439.13729858 277.48577881 0.96528286]	[503.440979 277.46453857 0.95792288]	[5.21382629e+02 8.11160461e+02 7.54187107e-01]	[5.31618835e+02 8.06064392e+02 6.64705038e-01]	[5.21318115e+02 7.44472229e+02 7.33225107e-01]	[4.90530060e+02 8.93311890e+02 7.72184789e-01]	[4.69994019e+02 8.90790100e+02 7.76767433e-01]	[4.88000610e+02 8.67632812e+02 7.33667612e-01]
[472.60412598 285.26824951 0.8369993 ]	[477.74700928 375.04165649 0.8850565 ]	[400.76242065 377.75018311 0.85268956]	[377.73040771 480.20782471 0.92743456]	[362.31634521 577.71008301 0.85425013]	[547.01342773 362.29458618 0.81302488]	[570.10321045 462.41983032 0.83902198]	[582.79797363 564.85192871 0.91104102]	[485.35839844 567.49285889 0.72492129]	[444.3508606 567.54229736 0.70405298]	[467.46212769 726.4163208 0.83225751]	[482.89434814 854.79882812 0.86838472]	[523.940979 565.00921631 0.71923226]	[541.78808594 729.21392822 0.86098075]	[523.96911621 749.75073242 0.7739712 ]	[459.75411987 274.88430786 0.92725289]	[482.91213989 274.88549805 0.91298509]	[439.12844849 277.48156738 0.96307075]	[503.44329834 277.4647522 0.95698988]	[5.21388245e+02 8.11150513e+02 7.59406388e-01]	[5.34099365e+02 8.06047607e+02 6.68656230e-01]	[5.21317261e+02 7.44478638e+02 7.36835301e-01]	[4.90532684e+02 8.93326294e+02 7.69910991e-01]	[4.69993347e+02 8.90803711e+02 7.76121736e-01]	[4.88012085e+02 8.67649719e+02 7.30874181e-01]
[475.09545898 277.61941528 0.89121062]	[480.19403076 364.80575562 0.89105552]	[400.82507324 375.04412842 0.82324296]	[380.12301636 475.0793457 0.882851 ]	[364.85339355 570.0201416 0.83578968]	[549.55444336 359.69036865 0.83976507]	[570.10150146 459.73504639 0.88873315]	[582.84350586 559.76043701 0.89274895]	[485.44592285 564.89678955 0.71361452]	[446.88839722 564.99261475 0.68928498]	[469.96203613 726.47766113 0.81796283]	[482.9041748 854.83563232 0.86261266]	[523.99694824 562.40545654 0.72415018]	[541.8394165 729.01947021 0.86021978]	[524.00006104 749.63641357 0.7941823 ]	[459.77813721 264.73776245 0.89117742]	[482.98083496 262.2399292 0.85798836]	[439.21453857 274.9432373 0.95770448]	[503.47296143 274.87902832 0.93635166]	[5.23799377e+02 8.11133301e+02 7.19556034e-01]	[5.34136414e+02 8.06033752e+02 6.29389644e-01]	[521.34991455 741.96691895 0.75800002]	[4.93053223e+02 8.93321350e+02 7.58118749e-01]	[4.70038879e+02 8.90808105e+02 7.68637538e-01]	[4.88010895e+02 8.67687012e+02 7.31522918e-01]
[475.13418579 275.11019897 0.90485013]	[480.23831177 362.20748901 0.92294693]	[403.25390625 372.45187378 0.79891431]	[380.1343689 470.0380249 0.88618922]	[367.33474731 567.52990723 0.83948445]	[549.5670166 357.20626831 0.84053558]	[572.59777832 459.63876343 0.87808919]	[582.85968018 554.67700195 0.87675077]	[485.47857666 562.3972168 0.70825011]	[446.9473877 564.92132568 0.68831033]	[467.47070312 723.89337158 0.79262304]	[482.88494873 854.83190918 0.86115652]	[526.39208984 562.33129883 0.71852791]	[541.86340332 726.49395752 0.86029625]	[523.95611572 747.13653564 0.81600624]	[459.81851196 259.67837524 0.91573703]	[485.34945679 259.60083008 0.88492572]	[439.26242065 272.42349243 0.92131197]	[503.49710083 269.83947754 0.888713 ]	[5.23785339e+02 8.08699158e+02 7.04825163e-01]	[5.34142151e+02 8.03542236e+02 6.08231783e-01]	[521.27844238 739.37432861 0.7660405 ]	[4.93058594e+02 8.93307800e+02 7.59019256e-01]	[4.70043823e+02 8.90802979e+02 7.63856888e-01]	[4.87965088e+02 8.67704590e+02 7.37159133e-01]
[477.6473999 272.45187378 0.8805232 ]	[480.34460449 359.63244629 0.93737674]	[405.82775879 364.82116699 0.78907192]	[380.24490356 464.87207031 0.912462 ]	[369.94589233 564.85333252 0.87969941]	[552.12878418 356.9883728 0.80477285]	[570.12731934 457.09777832 0.83141083]	[582.87420654 549.51593018 0.89161456]	[485.47433472 559.76416016 0.70443559]	[446.96286011 562.31188965 0.69014686]	[467.40029907 723.91558838 0.79828566]	[482.86303711 852.39758301 0.8648023 ]	[524.01660156 557.23022461 0.71267754]	[541.87091064 724.01446533 0.83928019]	[526.45275879 749.56054688 0.78168976]	[462.2428894 257.00970459 0.95507246]	[485.4694519 256.9647522 0.9103995]	[441.70495605 262.22070312 0.89190495]	[505.97488403 259.70687866 0.87668473]	[5.23802979e+02 8.11159668e+02 7.34316289e-01]	[5.36657898e+02 8.06072693e+02 6.36743426e-01]	[5.21380554e+02 7.41920959e+02 7.39715159e-01]	[4.90548065e+02 8.93315247e+02 7.61340916e-01]	[4.70023315e+02 8.90808655e+02 7.65310049e-01]	[4.87970428e+02 8.67662720e+02 7.32462108e-01]
[477.67156982 269.89456177 0.86400449]	[480.37896729 357.1633606 0.93534303]	[405.82177734 362.21472168 0.80671847]	[380.27227783 462.34680176 0.92567265]	[372.44244385 562.31787109 0.87783289]	[554.66162109 354.49853516 0.78975016]	[572.63317871 452.06063843 0.80713087]	[582.8994751 547.02362061 0.90513748]	[487.93200684 557.24316406 0.6950469 ]	[449.47280884 562.26293945 0.68246013]	[467.41644287 723.90911865 0.79747319]	[482.86276245 854.79071045 0.86229813]	[526.42993164 554.67407227 0.70541584]	[541.86376953 721.46685791 0.8403585 ]	[526.4956665 749.62133789 0.7973153 ]	[462.24673462 254.5610199 0.95954072]	[485.47445679 254.51249695 0.90397584]	[441.71948242 259.66522217 0.93189359]	[506.00946045 259.57043457 0.90261918]	[5.23829529e+02 8.11200562e+02 7.57929623e-01]	[5.36715698e+02 8.06094055e+02 6.65140748e-01]	[521.38470459 741.98583984 0.75990379]	[4.90542572e+02 8.93328247e+02 7.58821011e-01]	[4.70019714e+02 8.90821960e+02 7.64407992e-01]	[4.87959381e+02 8.67683716e+02 7.35274553e-01]
[477.74880981 267.3145752 0.86002147]	[482.72061157 357.00939941 0.92732942]	[405.87341309 359.66616821 0.81261146]	[380.32058716 459.84173584 0.92340696]	[372.48934937 559.78979492 0.86145949]	[554.66162109 349.45672607 0.77617174]	[575.13879395 446.94387817 0.80994201]	[582.88726807 546.94726562 0.91160548]	[487.96447754 554.64208984 0.68176794]	[452.00158691 559.71984863 0.66484362]	[467.42800903 721.44525146 0.79447377]	[482.88256836 852.38775635 0.86201745]	[526.42962646 552.05944824 0.6947822 ]	[541.82946777 721.39685059 0.83006793]	[528.98779297 749.69573975 0.78751582]	[462.30514526 254.48835754 0.95614284]	[487.95587158 254.4209137 0.88437808]	[441.76675415 259.58123779 0.95203078]	[508.44711304 257.15856934 0.91765785]	[5.23862061e+02 8.11264893e+02 7.73737133e-01]	[5.39205688e+02 8.08527466e+02 6.84969842e-01]	[523.80029297 744.50756836 0.76195747]	[4.90558441e+02 8.93357361e+02 7.53574014e-01]	[4.70026001e+02 8.90841064e+02 7.64949203e-01]	[4.87968781e+02 8.67669128e+02 7.27243185e-01]
[480.15341187 262.24914551 0.87352198]	[482.75323486 356.9624939 0.91954684]	[405.91433716 359.59786987 0.80791289]	[382.73544312 459.78967285 0.91635036]	[374.96798706 559.72442627 0.85899556]	[554.65771484 349.38235474 0.77472913]	[575.18896484 444.42880249 0.81767774]	[582.92230225 544.52056885 0.91669899]	[487.949646 552.11499023 0.68778819]	[452.00018311 557.20532227 0.66342628]	[464.9498291 716.32141113 0.78753924]	[482.87738037 852.3605957 0.86742181]	[526.42077637 549.54083252 0.69951439]	[541.85089111 718.85662842 0.82288468]	[529.02563477 749.76837158 0.78446406]	[462.36392212 254.35627747 0.92586803]	[488.02392578 254.33448792 0.86516863]	[441.83758545 257.090271 0.96246344]	[508.48135376 257.07739258 0.9227556 ]	[5.23823914e+02 8.13760254e+02 7.88011193e-01]	[5.39204651e+02 8.08652832e+02 6.94703579e-01]	[523.78985596 747.00805664 0.76386458]	[4.90556793e+02 8.93355591e+02 7.52698779e-01]	[4.70023315e+02 8.90841614e+02 7.65467346e-01]	[4.87953003e+02 8.67641907e+02 7.23854899e-01]
[480.1661377 262.14926147 0.88510466]	[482.76089478 354.57974243 0.91514921]	[408.4052124 359.59732056 0.80675608]	[382.76135254 459.77593994 0.91196942]	[375.00149536 557.25646973 0.856893 ]	[554.69085693 346.83544922 0.7784453 ]	[577.74688721 446.96603394 0.81023431]	[582.95471191 544.46887207 0.92147779]	[490.4793396 552.09625244 0.67362422]	[452.08166504 557.18389893 0.65753043]	[464.95330811 721.40802002 0.78869605]	[482.87158203 852.33416748 0.86822814]	[526.50170898 549.50146484 0.6866563 ]	[541.88897705 721.40509033 0.82799447]	[529.03619385 752.24865723 0.78113091]	[462.3772583 251.912323 0.91130912]	[490.49243164 251.88838196 0.85383654]	[441.86331177 257.04251099 0.95463401]	[508.54742432 257.01586914 0.92750448]	[523.79797363 811.35375977 0.81837666]	[5.39224182e+02 8.08643005e+02 7.20493257e-01]	[521.38409424 747.08135986 0.78131044]	[4.90569397e+02 8.93315002e+02 7.54125059e-01]	[4.70038727e+02 8.90804871e+02 7.58644462e-01]	[4.87953430e+02 8.67618896e+02 7.12414861e-01]
[480.21908569 259.68713379 0.89961743]	[482.78869629 354.52642822 0.90890855]	[408.46084595 357.16946411 0.80035675]	[382.80209351 459.74603271 0.90546221]	[375.04705811 557.21313477 0.8629635 ]	[557.18927002 344.34567261 0.78622365]	[580.22973633 446.95159912 0.82200015]	[582.9954834 544.46417236 0.92010641]	[490.5262146 552.08258057 0.66977763]	[454.55389404 554.68005371 0.65786922]	[464.9397583 718.878479 0.78354841]	[482.86621094 852.3102417 0.87137067]	[528.96520996 547.03167725 0.67705375]	[541.89141846 721.43463135 0.83228958]	[531.56311035 754.76184082 0.76530093]	[462.43737793 251.86314392 0.89050955]	[493.04180908 251.86514282 0.84679925]	[441.90945435 256.98544312 0.95077676]	[511.07342529 256.99786377 0.92626828]	[523.79394531 813.75805664 0.82267553]	[5.39251587e+02 8.08681335e+02 7.32990384e-01]	[523.80895996 747.1305542 0.77560198]	[4.90575470e+02 8.93299988e+02 7.56776989e-01]	[4.72523712e+02 8.90790649e+02 7.58336723e-01]	[4.87935364e+02 8.67591248e+02 7.08072186e-01]
[480.23770142 259.66555786 0.90458965]	[482.81832886 354.51843262 0.90719736]	[410.97183228 357.14196777 0.80220574]	[382.84072876 459.70288086 0.89662653]	[375.07943726 557.21673584 0.86760819]	[557.19287109 344.34393311 0.78816515]	[580.28717041 446.87591553 0.84265792]	[585.38342285 544.453125 0.92324257]	[490.5692749 552.074646 0.6679858]	[454.58981323 554.6696167 0.65958148]	[464.95324707 718.81646729 0.77487987]	[482.85614014 852.28594971 0.87828195]	[529.01312256 547.01751709 0.6764127 ]	[541.90179443 721.45330811 0.82459342]	[531.57446289 754.77630615 0.75537246]	[464.81735229 251.84645081 0.88314831]	[493.08782959 251.83892822 0.84446782]	[444.32180786 256.96478271 0.93881822]	[513.57336426 257.006073 0.92522895]	[5.23839783e+02 8.16338623e+02 7.90794373e-01]	[5.39305481e+02 8.11144836e+02 7.03310668e-01]	[523.81060791 747.13134766 0.768215 ]	[4.90557281e+02 8.93283630e+02 7.57320881e-01]	[4.70043182e+02 8.90768372e+02 7.55540967e-01]	[4.85478485e+02 8.65118835e+02 7.09766388e-01]
[480.28601074 259.63482666 0.9166553 ]	[482.85333252 354.48605347 0.89965487]	[411.03814697 357.11074829 0.80588877]	[385.29684448 459.6703186 0.88544869]	[375.08432007 557.21173096 0.86722839]	[557.21795654 344.32312012 0.7938149 ]	[580.30047607 446.86508179 0.84545636]	[585.41821289 544.47766113 0.91800296]	[493.04855347 554.644104 0.66655147]	[454.59515381 557.22711182 0.66367513]	[464.96676636 716.27642822 0.7736482 ]	[482.88226318 852.29016113 0.87566841]	[531.53326416 549.54534912 0.6712603 ]	[541.92773438 721.46118164 0.83111411]	[5.34101868e+02 7.57367065e+02 7.55279243e-01]	[464.87329102 251.82441711 0.87684798]	[495.59417725 249.40113831 0.84365356]	[444.38156128 256.93255615 0.92722929]	[513.61737061 256.98043823 0.92608523]	[5.23840759e+02 8.18946655e+02 7.78699219e-01]	[5.39301941e+02 8.11265442e+02 6.95954144e-01]	[523.85040283 749.6630249 0.77203184]	[4.90551453e+02 8.93291504e+02 7.60984242e-01]	[4.70038666e+02 8.90771118e+02 7.63178706e-01]	[4.87956848e+02 8.65108826e+02 7.08683729e-01]
[480.34466553 259.61914062 0.92046988]	[482.87658691 354.52407837 0.90287 ]	[413.49597168 357.1491394 0.80959141]	[385.32949829 459.6882019 0.88507271]	[375.09805298 557.1986084 0.86732244]	[557.26068115 344.33822632 0.79432142]	[580.34436035 446.87533569 0.85131049]	[585.42236328 544.5022583 0.91345018]	[493.05270386 554.68225098 0.66850328]	[454.63864136 559.7310791 0.66930097]	[467.41879272 718.81311035 0.77160877]	[482.88198853 852.27893066 0.87692779]	[529.07489014 549.57226562 0.67039073]	[541.91937256 723.90264893 0.83727586]	[534.10565186 762.50561523 0.76770657]	[464.91217041 249.40458679 0.86995292]	[498.11550903 249.36196899 0.85204536]	[444.40350342 256.96600342 0.92686713]	[516.21484375 256.99029541 0.93562913]	[5.23858887e+02 8.23987000e+02 8.02410126e-01]	[5.41739807e+02 8.11353516e+02 7.04230547e-01]	[5.23876343e+02 7.52234619e+02 7.48260260e-01]	[4.90552856e+02 8.93291199e+02 7.57865489e-01]	[4.70036102e+02 8.90764526e+02 7.60236621e-01]	[4.87945984e+02 8.65092346e+02 7.06510305e-01]
[482.72192383 259.61810303 0.92046005]	[482.91415405 354.53118896 0.89816999]	[413.53820801 357.13876343 0.81607544]	[385.3927002 459.70645142 0.87869155]	[377.50341797 557.21032715 0.87525421]	[559.75390625 346.8152771 0.80024928]	[580.37347412 444.44192505 0.8557868 ]	[585.43878174 544.49414062 0.91347337]	[495.60238647 559.71826172 0.67532206]	[457.12240601 559.82592773 0.68359667]	[467.42492676 716.32763672 0.77277035]	[482.89804077 852.25195312 0.87798268]	[531.62457275 554.63037109 0.66558915]	[541.95458984 723.94628906 0.85704011]	[534.11199951 767.58642578 0.8148852 ]	[467.39379883 249.39901733 0.8537823 ]	[498.18835449 249.3571167 0.86615604]	[446.91290283 256.95697021 0.91040546]	[518.68865967 256.97805786 0.94469541]	[5.23964111e+02 8.29059875e+02 8.10847163e-01]	[5.41858643e+02 8.18887878e+02 6.92586303e-01]	[5.23851013e+02 7.62432495e+02 7.37841666e-01]	[4.93050079e+02 8.93248718e+02 7.62307227e-01]	[4.72541168e+02 8.90717957e+02 7.64726341e-01]	[4.87953644e+02 8.62571106e+02 6.97745323e-01]
[482.74740601 259.61096191 0.92207134]	[482.95013428 354.53839111 0.89126968]	[413.57666016 357.1333313 0.82018822]	[387.88201904 459.67633057 0.86787498]	[377.52185059 557.22363281 0.88243794]	[559.79919434 346.8560791 0.80077475]	[582.75189209 444.42172241 0.86596471]	[585.46960449 544.49047852 0.91588205]	[495.61642456 554.6965332 0.67175305]	[457.15014648 559.72918701 0.67648345]	[467.42529297 716.26196289 0.7736358 ]	[482.89370728 852.23999023 0.87745225]	[534.10162354 552.07318115 0.66754651]	[544.28143311 721.43017578 0.84806973]	[536.65936279 767.70251465 0.83588278]	[467.44647217 249.38716125 0.84735787]	[498.20736694 249.35317993 0.87153697]	[449.43917847 256.93515015 0.89356488]	[518.72149658 256.97024536 0.95101666]	[5.26398254e+02 8.29257812e+02 7.94031858e-01]	[5.44343384e+02 8.24050476e+02 6.72540188e-01]	[5.23897888e+02 7.65042175e+02 7.51679957e-01]	[4.93053589e+02 8.93236267e+02 7.64901876e-01]	[4.72537323e+02 8.90697754e+02 7.64065266e-01]	[4.87965454e+02 8.62512878e+02 6.94667578e-01]
[482.77371216 259.63647461 0.91622579]	[482.97601318 354.5274353 0.88393271]	[416.04263306 357.12460327 0.82508516]	[387.92993164 459.68811035 0.8666575 ]	[377.52383423 557.22003174 0.88242447]	[562.22497559 346.83291626 0.8054682 ]	[582.80426025 444.44491577 0.87482983]	[585.47033691 544.49664307 0.91742563]	[495.65234375 554.63201904 0.67117482]	[457.16662598 557.22741699 0.67761803]	[467.43984985 713.75164795 0.78531396]	[482.93032837 852.22668457 0.86889327]	[534.13574219 549.52728271 0.67028773]	[544.31085205 716.34356689 0.84202629]	[539.17877197 770.29077148 0.82011771]	[467.49514771 249.39012146 0.8402701 ]	[498.25338745 249.38848877 0.88287079]	[449.46478271 256.93429565 0.89217979]	[518.78204346 256.96530151 0.95948631]	[5.31566833e+02 8.34292908e+02 7.43625104e-01]	[5.46975281e+02 8.29158691e+02 6.79231286e-01]	[5.23941772e+02 7.67676208e+02 7.42145658e-01]	[4.93092285e+02 8.90823730e+02 7.62988567e-01]	[4.72576019e+02 8.90644775e+02 7.57603288e-01]	[4.90503540e+02 8.60008423e+02 6.86106563e-01]
[482.83169556 259.64001465 0.90825647]	[485.39651489 354.53131104 0.87740493]	[416.10424805 357.12631226 0.83833998]	[387.92617798 459.68936157 0.86150873]	[377.5423584 557.18170166 0.88918728]	[562.29498291 346.8192749 0.81586391]	[582.82995605 446.87911987 0.87773192]	[585.50170898 544.51104736 0.90851301]	[495.69995117 549.52697754 0.68260556]	[459.59405518 552.10888672 0.68070477]	[470.00357056 713.68865967 0.78518391]	[482.91699219 852.23779297 0.86057496]	[534.16729736 546.95861816 0.68298626]	[544.35217285 713.78656006 0.8394345 ]	[539.30200195 777.88781738 0.79559195]	[470.03161621 249.40446472 0.83410549]	[500.66131592 249.39596558 0.89564157]	[452.00732422 256.97805786 0.89042854]	[521.20068359 256.96511841 0.96801049]	[5.41778748e+02 8.44582886e+02 6.78718984e-01]	[5.57177368e+02 8.31801331e+02 5.98605096e-01]	[5.23992065e+02 7.72771057e+02 6.31104827e-01]	[4.93113464e+02 8.90787476e+02 7.77330875e-01]	[4.72586334e+02 8.88222290e+02 7.66930521e-01]	[4.90512482e+02 8.60007874e+02 6.91091537e-01]
[482.88909912 259.62368774 0.903772 ]	[485.42074585 354.53881836 0.87483996]	[416.12759399 357.13952637 0.83883226]	[390.43133545 459.68612671 0.86278343]	[377.59408569 554.67559814 0.89746451]	[562.34057617 344.34933472 0.82113183]	[582.8626709 444.4239502 0.88624495]	[585.5557251 544.49694824 0.90284145]	[498.14950562 549.50408936 0.69074434]	[459.6222229 552.07659912 0.68693274]	[470.03408813 711.23583984 0.80196357]	[482.90536499 852.25567627 0.86004186]	[536.70080566 546.93389893 0.6926173 ]	[544.40917969 711.23712158 0.85890687]	[541.8604126 788.09649658 0.87163115]	[472.58532715 249.39131165 0.83507508]	[500.70779419 249.36132812 0.89978266]	[454.56338501 256.9937439 0.8952924 ]	[521.22381592 256.96643066 0.97001272]	[5.44453796e+02 8.49766113e+02 7.12822616e-01]	[5.64845093e+02 8.36890015e+02 6.09355867e-01]	[5.28990662e+02 7.88019287e+02 6.15406394e-01]	[4.93068909e+02 8.90833740e+02 7.83286691e-01]	[4.72552155e+02 8.90661438e+02 7.78865755e-01]	[4.90503906e+02 8.62512451e+02 6.82141006e-01]
[482.90679932 257.197052 0.90765804]	[485.45535278 354.49139404 0.85878873]	[416.16915894 357.097229 0.8357482 ]	[390.4659729 459.67932129 0.85884356]	[377.65005493 554.63244629 0.90282685]	[562.36077881 344.32391357 0.82529217]	[582.8782959 444.3885498 0.89444023]	[585.60247803 544.49505615 0.89192808]	[498.17089844 549.50073242 0.69310486]	[459.64221191 552.06195068 0.69067776]	[472.55999756 713.73486328 0.79267973]	[482.88998413 852.2644043 0.87009823]	[536.72113037 546.93609619 0.69500113]	[546.94445801 711.15045166 0.85576487]	[546.92370605 795.82641602 0.81903738]	[472.5982666 249.31613159 0.82645434]	[500.72952271 249.29130554 0.89447451]	[454.60742188 256.96377563 0.90077233]	[521.25488281 254.60211182 0.97594988]	[5.54680725e+02 8.52385315e+02 7.41087079e-01]	[5.70109436e+02 8.47115906e+02 6.77688837e-01]	[5.41836365e+02 7.95788269e+02 6.45021677e-01]	[4.93068665e+02 8.93226562e+02 7.84893572e-01]	[4.72560425e+02 8.90706238e+02 7.87258267e-01]	[4.87975250e+02 8.62550049e+02 6.92580581e-01]
[482.96310425 257.16052246 0.90156835]	[487.92175293 354.46032715 0.84429497]	[418.61056519 357.03564453 0.84026664]	[392.99780273 459.60046387 0.85229599]	[377.70516968 552.09741211 0.90324807]	[562.40020752 344.30545044 0.82841599]	[582.91052246 444.41015625 0.8932386 ]	[587.99902344 544.4921875 0.88568604]	[498.18502808 547.03637695 0.69152129]	[459.6385498 549.55175781 0.68769854]	[472.58996582 713.69165039 0.79146063]	[482.87869263 852.28314209 0.86994666]	[539.17608643 546.94329834 0.69446009]	[552.07348633 711.18658447 0.80845213]	[557.20599365 808.75366211 0.81114841]	[475.14260864 246.82467651 0.82867324]	[500.76516724 246.82048035 0.89684302]	[457.07437134 254.6139679 0.91682756]	[521.28527832 254.57907104 0.97753185]	[5.64878845e+02 8.62520752e+02 7.57800043e-01]	[5.82853088e+02 8.52196777e+02 7.44778872e-01]	[5.44504089e+02 8.11234497e+02 6.04873180e-01]	[4.93082336e+02 8.93262573e+02 7.97656059e-01]	[4.72559845e+02 8.90748596e+02 7.85985529e-01]	[4.87955994e+02 8.65056335e+02 6.89697504e-01]
[485.37921143 257.12646484 0.90608674]	[487.96170044 351.99639893 0.83526039]	[418.65048218 356.98419189 0.84090626]	[393.06619263 457.1887207 0.85370046]	[380.13485718 552.06292725 0.90023863]	[562.42706299 344.26922607 0.83065641]	[582.93511963 444.40795898 0.89244968]	[588.05310059 544.44848633 0.88439167]	[498.23901367 549.51434326 0.69637829]	[459.67993164 552.05859375 0.68945056]	[472.53085327 713.68780518 0.79364198]	[482.92056274 852.31756592 0.86594081]	[539.2489624 546.94573975 0.70603406]	[554.64129639 711.22442627 0.80771804]	[562.44714355 821.45983887 0.82696605]	[477.6449585 246.78915405 0.8418898 ]	[500.8104248 246.80966187 0.90015769]	[457.14886475 254.58496094 0.93863785]	[521.32330322 254.57844543 0.98555386]	[5.67489929e+02 8.70247314e+02 7.92507470e-01]	[5.85447144e+02 8.59961670e+02 7.34320998e-01]	[5.59713074e+02 8.26619324e+02 5.29696167e-01]	[4.93079102e+02 8.93255981e+02 7.95054853e-01]	[4.72565979e+02 8.90756226e+02 7.88411796e-01]	[4.90490326e+02 8.65124390e+02 7.03213453e-01]
[485.43157959 257.11184692 0.90321863]	[488.01385498 352.00692749 0.82937872]	[418.67498779 356.993927 0.84224278]	[395.49920654 457.18920898 0.85746527]	[380.16253662 552.06488037 0.90286744]	[564.83148193 344.25793457 0.82835633]	[582.9753418 444.43902588 0.89143598]	[588.09082031 544.44561768 0.87548411]	[500.62942505 549.51239014 0.70309895]	[459.71850586 552.09606934 0.70222956]	[472.55487061 711.20843506 0.80435526]	[482.92004395 852.34454346 0.86440963]	[539.28479004 544.48681641 0.71110791]	[559.75640869 708.70233154 0.85578698]	[567.52484131 829.15014648 0.83474267]	[477.69177246 246.77032471 0.84909511]	[500.85137939 246.78527832 0.89712149]	[457.19445801 254.56793213 0.95107698]	[521.34619141 254.55221558 0.99131691]	[5.80328857e+02 8.75336487e+02 8.19072545e-01]	[5.95726074e+02 8.70148987e+02 7.70319283e-01]	[5.62467590e+02 8.31845703e+02 7.06973672e-01]	[4.90497162e+02 8.93273987e+02 7.98821449e-01]	[4.70017609e+02 8.90761353e+02 7.92516589e-01]	[4.90529388e+02 8.67569397e+02 7.14672685e-01]
[485.47128296 257.11401367 0.89904827]	[490.52084351 352.00820923 0.82700777]	[418.71469116 356.99023438 0.84749347]	[395.56838989 457.15148926 0.86280143]	[380.20843506 552.10125732 0.89994949]	[564.85424805 344.26147461 0.82810104]	[583.00183105 444.41967773 0.89356196]	[590.55145264 544.38781738 0.87379712]	[500.68203735 552.08197021 0.70749927]	[459.74026489 554.66064453 0.70596981]	[475.08807373 711.19720459 0.81925923]	[4.82919739e+02 8.54836060e+02 8.53427291e-01]	[541.73614502 549.49316406 0.71596396]	[562.30224609 708.69433594 0.89390481]	[5.82785950e+02 8.44530579e+02 8.12238455e-01]	[477.71585083 246.76220703 0.85119593]	[500.90054321 246.78514099 0.8962577 ]	[457.19598389 254.54530334 0.95373261]	[521.38867188 254.54600525 0.99292791]	[5.85440735e+02 8.80526001e+02 7.55315900e-01]	[6.03444641e+02 8.72780823e+02 7.68777013e-01]	[5.75160828e+02 8.52304199e+02 6.39511943e-01]	[4.87990601e+02 8.93313293e+02 7.99547076e-01]	[4.69974640e+02 8.90798401e+02 7.88672924e-01]	[4.90552002e+02 8.67697205e+02 7.36886859e-01]
[485.50076294 257.11877441 0.89407539]	[493.08810425 351.98843384 0.82512319]	[418.76217651 354.59719849 0.84376806]	[395.63549805 457.0770874 0.85984635]	[380.20629883 552.11950684 0.89859921]	[564.91210938 341.8253479 0.82829946]	[585.35583496 444.37817383 0.89887828]	[590.58917236 544.39471436 0.87007868]	[500.74133301 549.49749756 0.71987176]	[459.78729248 552.06170654 0.70980382]	[475.0763855 711.23364258 0.81372756]	[4.82927216e+02 8.54857849e+02 8.51465940e-01]	[541.77191162 544.47930908 0.72444111]	[562.37030029 708.52337646 0.91082478]	[585.40423584 847.1282959 0.84785628]	[477.73895264 246.74879456 0.85573101]	[503.25485229 246.77320862 0.89772439]	[459.59710693 254.52510071 0.94854856]	[523.75744629 254.53128052 0.98790121]	[5.88043457e+02 8.88151428e+02 7.74470747e-01]	[6.06075989e+02 8.75399780e+02 7.52826989e-01]	[5.82823608e+02 8.52307251e+02 7.04124272e-01]	[4.90494812e+02 8.93364136e+02 7.84702301e-01]	[4.69987152e+02 8.90845459e+02 7.86305308e-01]	[4.90541687e+02 8.67713318e+02 7.43324995e-01]
[487.98303223 257.16748047 0.87728488]	[495.61489868 351.98019409 0.83015537]	[418.78817749 354.59472656 0.8478235 ]	[398.03015137 457.08422852 0.86619234]	[380.24304199 552.078125 0.89529961]	[564.9621582 341.79907227 0.82689929]	[585.41674805 444.4418335 0.88020283]	[593.2010498 544.42980957 0.85391307]	[500.80877686 547.0144043 0.72259486]	[459.82138062 549.56884766 0.70964181]	[475.1227417 708.7331543 0.8359499]	[4.82941620e+02 8.54887146e+02 8.46985102e-01]	[541.83428955 544.45495605 0.73120391]	[562.44665527 706.05767822 0.91295809]	[5.90550842e+02 8.49671204e+02 8.13377142e-01]	[480.1545105 246.76963806 0.86915481]	[503.30712891 246.81648254 0.89724189]	[459.6322937 254.50210571 0.95731622]	[523.80291748 254.53269958 0.99100471]	[6.00772156e+02 8.90849670e+02 8.38035703e-01]	[6.16203918e+02 8.85611511e+02 7.63039470e-01]	[5.85537354e+02 8.54878601e+02 7.37034559e-01]	[4.87994141e+02 8.93388794e+02 7.77277470e-01]	[4.69962097e+02 8.90859192e+02 7.82802224e-01]	[4.93059479e+02 8.70124268e+02 7.43357122e-01]
[490.5196228 257.13574219 0.8752228 ]	[495.63790894 351.96746826 0.82920521]	[421.15887451 356.97619629 0.84806371]	[398.07888794 457.0836792 0.87555146]	[380.28366089 549.56195068 0.89266497]	[564.97711182 341.7869873 0.82950318]	[585.46539307 444.43148804 0.87666887]	[598.23236084 544.453125 0.86170572]	[500.85360718 546.93756104 0.73186231]	[462.19613647 547.02581787 0.71932596]	[477.64736938 708.63824463 0.8684299 ]	[4.82956177e+02 8.54867676e+02 8.45470726e-01]	[541.86114502 544.39221191 0.74297351]	[564.91259766 706.09460449 0.90873206]	[6.00746887e+02 8.49745117e+02 8.22754979e-01]	[480.20523071 246.74707031 0.87516165]	[503.35470581 246.78712463 0.89133513]	[459.66714478 254.51553345 0.96190637]	[523.83862305 254.52502441 0.98282349]	[6.03406982e+02 8.90843689e+02 8.38034689e-01]	[6.21386902e+02 8.85573120e+02 7.65809238e-01]	[5.93109985e+02 8.59927856e+02 6.80190504e-01]	[4.88007538e+02 8.93363098e+02 7.76034236e-01]	[4.69984680e+02 8.90837769e+02 7.82639444e-01]	[4.93080048e+02 8.70111816e+02 7.40432382e-01]
[493.11618042 257.12057495 0.88260019]	[498.13754272 351.92953491 0.83704364]	[421.20123291 354.57159424 0.84823114]	[398.1199646 457.08239746 0.8849256 ]	[380.30368042 549.56964111 0.89125174]	[565.04431152 341.77386475 0.82608509]	[585.53674316 444.4375 0.86732227]	[600.75860596 544.44555664 0.88182896]	[503.24578857 546.93518066 0.7231316 ]	[462.23974609 547.00537109 0.7147029 ]	[477.69342041 708.65454102 0.8733092 ]	[4.82957947e+02 8.54860840e+02 8.43895018e-01]	[541.93200684 544.38220215 0.73612195]	[567.49047852 708.51202393 0.88028419]	[603.34234619 849.79980469 0.86450148]	[480.30548096 246.74421692 0.88687992]	[503.45245361 246.75906372 0.87088484]	[459.76965332 254.49874878 0.97189605]	[523.9151001 254.53399658 0.97577161]	[6.05883423e+02 8.90774414e+02 8.66825223e-01]	[6.23936035e+02 8.83057800e+02 8.05725753e-01]	[6.00788940e+02 8.62522400e+02 6.64234579e-01]	[4.87981934e+02 8.93351501e+02 7.80714214e-01]	[4.69964508e+02 8.90821472e+02 7.82147825e-01]	[4.93095276e+02 8.70101868e+02 7.32676029e-01]
[495.61953735 257.14733887 0.88364625]	[498.25817871 351.91265869 0.85815489]	[421.31692505 354.59735107 0.83877403]	[398.17398071 454.65042114 0.8916232 ]	[380.35412598 549.60211182 0.87680453]	[567.4989624 341.73202515 0.8305133 ]	[585.59698486 444.33734131 0.87216914]	[603.25738525 544.39916992 0.90375024]	[503.30944824 544.43463135 0.7310791 ]	[462.29135132 546.93621826 0.71795511]	[480.11483765 708.64294434 0.88167292]	[4.82962402e+02 8.54866333e+02 8.41337860e-01]	[544.33770752 544.347229 0.73467559]	[570.11462402 708.57995605 0.84851098]	[603.45214844 852.1741333 0.8777231 ]	[480.32705688 246.75289917 0.88691336]	[503.51013184 246.74319458 0.85863727]	[459.77636719 254.48716736 0.97014415]	[524.00994873 254.51747131 0.95618773]	[6.05990234e+02 8.90840942e+02 8.57880175e-01]	[6.26412292e+02 8.85577820e+02 7.94183433e-01]	[6.00888367e+02 8.62492737e+02 6.75494015e-01]	[4.87979584e+02 8.93345764e+02 7.84646630e-01]	[4.69972412e+02 8.90816162e+02 7.80835152e-01]	[4.93097504e+02 8.70108826e+02 7.34690964e-01]
[498.14584351 257.13400269 0.8981784 ]	[500.73556519 349.43783569 0.88441741]	[423.82556152 354.58340454 0.81813347]	[398.2399292 457.11251831 0.90097117]	[382.76043701 549.5881958 0.86953527]	[570.03942871 341.7227478 0.82283407]	[588.03314209 441.90267944 0.86583984]	[603.32507324 544.39489746 0.90842563]	[503.39208984 544.43060303 0.72698307]	[462.38528442 546.93518066 0.70751232]	[480.16589355 708.68084717 0.88092685]	[4.82970215e+02 8.54869995e+02 8.39759767e-01]	[544.38189697 544.35595703 0.73260826]	[577.6987915 708.57751465 0.84582007]	[606.01763916 852.20172119 0.86507994]	[482.74465942 246.76925659 0.88521677]	[505.99649048 244.27108765 0.83475143]	[462.22668457 254.49952698 0.9702301 ]	[526.46911621 254.53666687 0.9418627 ]	[6.06041992e+02 8.93303345e+02 8.44915092e-01]	[6.26494263e+02 8.88157715e+02 7.91355610e-01]	[6.05944275e+02 8.59948792e+02 7.09271133e-01]	[4.87962372e+02 8.93338379e+02 7.83818245e-01]	[4.69974213e+02 8.90806335e+02 7.79041946e-01]	[4.93098938e+02 8.70107361e+02 7.30895400e-01]
[498.26907349 257.10144043 0.91653168]	[500.86206055 349.40960693 0.89223522]	[426.35791016 354.55285645 0.80225629]	[400.66601562 457.12512207 0.91000444]	[382.82540894 549.55169678 0.85924149]	[572.63110352 341.76596069 0.81131905]	[590.57067871 444.3059082 0.84438378]	[603.42791748 544.39782715 0.92400444]	[503.48397827 544.41986084 0.72597659]	[464.862854 546.94348145 0.69647962]	[480.19024658 708.67388916 0.88297969]	[4.82982391e+02 8.54899841e+02 8.36062133e-01]	[544.44616699 544.34289551 0.74026752]	[580.28668213 708.58123779 0.85982549]	[6.08508423e+02 8.52278076e+02 8.35958064e-01]	[482.85098267 246.76629639 0.88394094]	[508.52957153 244.25538635 0.82390565]	[462.33511353 254.5388031 0.96972412]	[529.00701904 254.53529358 0.92831504]	[6.06050842e+02 8.95839355e+02 8.32552254e-01]	[6.26555237e+02 8.90741943e+02 7.93693304e-01]	[6.06092224e+02 8.65056763e+02 7.10373104e-01]	[4.87948059e+02 8.93358398e+02 7.79584110e-01]	[4.69964111e+02 8.90823975e+02 7.77222455e-01]	[4.93119507e+02 8.70137939e+02 7.36778021e-01]
[500.70309448 257.1131897 0.9218691 ]	[503.32009888 349.4593811 0.88975573]	[428.97683716 354.58309937 0.79269946]	[400.76812744 454.64276123 0.89183915]	[387.8977356 549.51556396 0.83318591]	[577.70172119 341.79098511 0.80845529]	[595.72399902 441.84799194 0.85036474]	[605.89929199 544.41253662 0.91774178]	[505.96936035 546.94049072 0.70296967]	[467.3999939 547.01513672 0.66784394]	[480.22634888 708.66015625 0.88833064]	[4.85346283e+02 8.54882751e+02 8.34625721e-01]	[546.92315674 544.41967773 0.72116363]	[582.77496338 708.6071167 0.88450724]	[6.08602478e+02 8.52214539e+02 8.30088496e-01]	[482.92709351 246.76885986 0.8742888 ]	[511.09750366 244.24339294 0.81723654]	[462.44366455 254.50762939 0.94091928]	[531.59637451 254.5090332 0.91622359]	[6.06099060e+02 8.93436523e+02 8.36769581e-01]	[6.26599121e+02 8.90723450e+02 8.00835669e-01]	[6.08584961e+02 8.62513855e+02 7.01049447e-01]	[4.87929169e+02 8.93342407e+02 7.77029991e-01]	[4.67490967e+02 8.90804382e+02 7.71487832e-01]	[4.93132416e+02 8.70119141e+02 7.32959628e-01]
[500.83065796 257.10491943 0.93074512]	[503.40237427 349.38729858 0.87866384]	[434.04675293 354.5513916 0.7974112 ]	[403.30310059 457.07025146 0.86733627]	[393.02502441 549.54650879 0.84228659]	[580.23596191 341.72991943 0.82872641]	[600.86273193 444.32894897 0.86658037]	[606.03564453 544.41705322 0.92303038]	[508.54931641 546.93481445 0.68866801]	[469.9944458 546.99914551 0.66812074]	[480.30032349 708.64013672 0.89023536]	[4.82979584e+02 8.54855530e+02 8.36362243e-01]	[549.5524292 544.41888428 0.69642562]	[582.89581299 708.63421631 0.8955732 ]	[6.08647888e+02 8.52204407e+02 8.32780182e-01]	[485.4230957 246.7651825 0.8571915]	[516.17907715 244.24937439 0.83845031]	[464.98150635 254.50016785 0.90246475]	[536.66113281 254.49862671 0.92513573]	[6.08497986e+02 8.95848572e+02 8.32728684e-01]	[6.26607727e+02 8.90770447e+02 8.08026552e-01]	[6.11093201e+02 8.60005493e+02 6.93369150e-01]	[4.85475952e+02 8.93357849e+02 7.73505628e-01]	[4.67474030e+02 8.90811157e+02 7.66012371e-01]	[4.93108734e+02 8.70107178e+02 7.29373157e-01]
[503.30334473 257.13864136 0.93017364]	[505.90386963 349.44241333 0.85635757]	[436.6550293 354.53921509 0.82495999]	[405.85354614 457.14498901 0.85586447]	[395.61727905 549.5357666 0.87090677]	[582.8170166 341.78366089 0.83557218]	[603.35961914 441.90872192 0.90065676]	[608.56982422 544.40905762 0.89224309]	[516.15130615 546.96246338 0.67979896]	[477.59866333 547.02838135 0.66742325]	[480.37646484 708.63574219 0.88949901]	[4.82986084e+02 8.54895752e+02 8.35243583e-01]	[554.7074585 544.44976807 0.68015325]	[585.36004639 708.67675781 0.88681847]	[6.08644592e+02 8.52202881e+02 8.30793500e-01]	[490.4928894 246.76403809 0.82319403]	[518.76525879 246.75059509 0.86846727]	[472.52142334 254.48904419 0.88914204]	[539.26647949 254.50389099 0.95232129]	[6.08550720e+02 8.95841675e+02 8.38710904e-01]	[6.29073792e+02 8.90765747e+02 8.14029813e-01]	[6.08603333e+02 8.62496948e+02 7.05328047e-01]	[4.87940369e+02 8.93334412e+02 7.80373275e-01]	[4.69965424e+02 8.90799622e+02 7.72922039e-01]	[4.93112732e+02 8.70143738e+02 7.38916576e-01]
[503.44311523 257.14828491 0.91377658]	[508.51806641 351.94604492 0.82732272]	[439.18765259 356.97079468 0.84356821]	[410.99719238 457.13519287 0.84079456]	[398.06619263 549.50396729 0.89252067]	[582.97235107 341.77276611 0.83825999]	[603.47277832 444.33920288 0.90043861]	[611.11798096 544.35009766 0.88124788]	[518.69512939 549.52307129 0.68113452]	[477.69024658 549.54876709 0.6700328 ]	[482.74536133 708.66442871 0.88746828]	[4.85348907e+02 8.54868530e+02 8.37574244e-01]	[559.76647949 547.00231934 0.68603027]	[585.42926025 708.7164917 0.87720847]	[6.08612427e+02 8.52212219e+02 8.29613566e-01]	[495.6076355 246.8033905 0.81914818]	[521.25256348 246.77276611 0.89297777]	[477.58905029 254.56864929 0.92273396]	[541.79449463 254.51533508 0.98181027]	[6.08553040e+02 8.93443115e+02 8.37579072e-01]	[6.29075623e+02 8.90737610e+02 8.07165504e-01]	[6.08524231e+02 8.62547424e+02 7.11750567e-01]	[4.87958130e+02 8.93315430e+02 7.79180765e-01]	[4.69977966e+02 8.90779907e+02 7.76609540e-01]	[4.93113312e+02 8.70127014e+02 7.35083044e-01]
[505.98956299 257.07653809 0.90547919]	[516.14001465 351.98318481 0.83016962]	[439.31106567 356.98199463 0.84966552]	[416.15637207 454.64974976 0.85701537]	[398.19284058 547.07250977 0.90989846]	[585.47515869 341.79736328 0.82617807]	[605.9465332 444.34063721 0.88842326]	[613.70709229 544.42614746 0.85866386]	[521.16748047 549.5690918 0.6921227 ]	[480.18624878 549.56481934 0.67981535]	[482.8543396 708.61352539 0.89186811]	[4.85369537e+02 8.54868835e+02 8.38536024e-01]	[562.24951172 549.53161621 0.694076 ]	[585.43817139 708.60955811 0.89482504]	[6.08570923e+02 8.52303711e+02 8.28486621e-01]	[498.21835327 244.27775574 0.84743464]	[521.41125488 244.24658203 0.89781678]	[477.73571777 254.56941223 0.93838775]	[541.93438721 254.52375793 0.98609209]	[6.08603882e+02 8.93426025e+02 8.23749185e-01]	[6.29094849e+02 8.90711731e+02 8.04534733e-01]	[6.06059875e+02 8.65122314e+02 7.32696772e-01]	[4.87993988e+02 8.93326599e+02 7.77499199e-01]	[4.70009369e+02 8.90788574e+02 7.79582739e-01]	[4.93111908e+02 8.70128174e+02 7.38310397e-01]
[511.08355713 257.08056641 0.88474673]	[518.70983887 351.93560791 0.84704101]	[441.75906372 354.58392334 0.85016286]	[418.66070557 457.0887146 0.88370389]	[400.70196533 549.51727295 0.90522891]	[585.58105469 341.76309204 0.82419652]	[606.09472656 444.39529419 0.86089444]	[621.29156494 544.4185791 0.88518357]	[521.38214111 544.47723389 0.72021985]	[482.71432495 546.93792725 0.71268582]	[482.91989136 708.66687012 0.88056588]	[4.85388672e+02 8.54849976e+02 8.38458598e-01]	[562.39434814 544.41821289 0.71954048]	[585.4720459 708.54077148 0.89250797]	[6.08558594e+02 8.54820312e+02 8.15193713e-01]	[500.74328613 244.23954773 0.87793714]	[523.91674805 244.24533081 0.88326871]	[480.25170898 254.52822876 0.97014695]	[544.43389893 254.52944946 0.97432053]	[6.11089722e+02 8.95843567e+02 8.06548893e-01]	[6.29145203e+02 8.90758789e+02 7.99182057e-01]	[6.06013367e+02 8.70107117e+02 7.49132395e-01]	[4.87998505e+02 8.93299622e+02 7.73844004e-01]	[4.70016693e+02 8.90763062e+02 7.74197340e-01]	[4.93132935e+02 8.70123535e+02 7.39920378e-01]
[518.64221191 257.14163208 0.89174575]	[521.26025391 351.91738892 0.88748759]	[444.33898926 354.57910156 0.82120985]	[418.79464722 457.09768677 0.89356798]	[400.85717773 549.5715332 0.88581306]	[590.59387207 341.76144409 0.81285077]	[608.57373047 444.37011719 0.84885323]	[623.83935547 544.4395752 0.9146933 ]	[523.88964844 544.43530273 0.72398555]	[482.84555054 544.47967529 0.71116352]	[482.92614746 708.69476318 0.87967664]	[4.85394592e+02 8.54838318e+02 8.38892698e-01]	[564.89794922 544.37078857 0.7215122 ]	[585.58587646 708.60266113 0.87435532]	[6.08548828e+02 8.54883179e+02 8.15945268e-01]	[503.23828125 246.76602173 0.88715661]	[526.50415039 244.25828552 0.84108829]	[482.74978638 254.5544281 0.9774338 ]	[547.00976562 254.53833008 0.94104254]	[6.11136169e+02 8.95906250e+02 8.03207934e-01]	[6.31603394e+02 8.90814209e+02 8.06899786e-01]	[6.05992859e+02 8.70157898e+02 7.53697395e-01]	[4.88005981e+02 8.93300293e+02 7.82724202e-01]	[4.70031311e+02 8.90760620e+02 7.78945923e-01]	[4.95613159e+02 8.70106384e+02 7.38179266e-01]
[518.79644775 257.05810547 0.922611 ]	[523.78912354 351.91729736 0.89070618]	[446.97949219 354.58837891 0.79318941]	[421.25064087 457.09976196 0.89793789]	[403.36450195 549.59735107 0.85081595]	[595.72070312 341.8114624 0.80052638]	[613.68988037 444.29977417 0.83318549]	[623.98980713 544.38500977 0.93002421]	[523.99835205 544.47460938 0.72129327]	[482.93283081 546.94232178 0.70549792]	[485.38201904 711.14764404 0.8562392 ]	[4.85392761e+02 8.54826538e+02 8.40476811e-01]	[565.00244141 544.42852783 0.7259391 ]	[588.02331543 708.65472412 0.86261195]	[6.08534668e+02 8.54901245e+02 8.15646648e-01]	[503.35662842 244.27316284 0.88830405]	[529.06781006 244.19189453 0.82511538]	[482.89251709 254.56384277 0.9722231 ]	[549.5859375 254.52371216 0.92679489]	[6.11134583e+02 8.95906494e+02 8.01306784e-01]	[6.31591248e+02 8.90806519e+02 8.03184867e-01]	[6.05979431e+02 8.70168701e+02 7.59054899e-01]	[4.87998169e+02 8.93284851e+02 7.83004582e-01]	[4.70026672e+02 8.90744812e+02 7.79284120e-01]	[4.95616425e+02 8.70105530e+02 7.36972332e-01]
[521.29699707 257.04718018 0.93460888]	[523.92041016 349.45407104 0.88191193]	[454.572052 354.54904175 0.79879153]	[423.83349609 454.64529419 0.86288053]	[413.506073 549.53936768 0.83847594]	[598.30004883 341.81832886 0.80880785]	[621.32745361 444.32623291 0.86009628]	[626.48974609 544.41577148 0.92588186]	[526.49176025 546.98254395 0.69639498]	[485.44235229 547.00964355 0.68008697]	[487.91912842 711.18377686 0.82858253]	[4.85384094e+02 8.54838318e+02 8.38803113e-01]	[567.48120117 544.48999023 0.7031424 ]	[588.0769043 708.7074585 0.85007685]	[6.08518921e+02 8.54878845e+02 8.18858504e-01]	[503.49935913 244.25857544 0.86774445]	[536.64624023 241.72979736 0.83372772]	[485.46243286 254.53030396 0.91654134]	[557.16394043 254.50843811 0.92767262]	[6.11129639e+02 8.95920471e+02 7.98184872e-01]	[6.31595398e+02 8.90810425e+02 7.98312545e-01]	[6.05957703e+02 8.70146118e+02 7.45403230e-01]	[4.88002960e+02 8.93276917e+02 7.79082000e-01]	[4.70024719e+02 8.90736511e+02 7.76726842e-01]	[4.93126556e+02 8.70127563e+02 7.35003114e-01]
[523.8059082 257.07369995 0.94375753]	[526.41345215 351.91558838 0.86108363]	[457.1734314 354.52471924 0.82432604]	[426.39709473 457.10925293 0.85106504]	[416.13955688 549.55499268 0.87099737]	[603.29656982 341.81509399 0.82786494]	[623.89324951 441.87649536 0.90740263]	[626.64074707 544.33374023 0.91576391]	[529.01531982 547.0010376 0.68744767]	[487.98291016 547.02355957 0.67093939]	[490.56777954 711.18206787 0.82487047]	[4.85381104e+02 8.54854797e+02 8.40568781e-01]	[570.04095459 546.93652344 0.68905473]	[590.5927124 708.71160889 0.83732682]	[6.08499878e+02 8.54887146e+02 8.18328440e-01]	[508.50491333 244.26451111 0.83049625]	[539.2833252 244.22698975 0.8698566 ]	[490.55969238 254.52426147 0.90655506]	[559.78106689 254.5184021 0.96386719]	[6.11136963e+02 8.95960693e+02 7.89967656e-01]	[6.31599243e+02 8.90835632e+02 7.91469395e-01]	[6.05924377e+02 8.70155090e+02 7.47727811e-01]	[4.87999542e+02 8.93267944e+02 7.75786638e-01]	[4.70019684e+02 8.90724915e+02 7.72095323e-01]	[4.93116150e+02 8.70139832e+02 7.42813289e-01]
[523.94073486 257.05648804 0.93373102]	[529.05438232 351.93798828 0.82506865]	[459.70159912 354.55023193 0.84060776]	[434.03115845 457.11218262 0.84147042]	[418.61947632 549.56585693 0.89002168]	[603.50616455 341.82559204 0.83165395]	[624.00323486 444.31430054 0.90216297]	[631.60650635 544.38415527 0.87795895]	[531.6171875 549.51501465 0.67176694]	[493.08618164 549.51983643 0.65747416]	[493.13244629 708.74169922 0.82600451]	[4.85415100e+02 8.54869019e+02 8.33956361e-01]	[572.66711426 546.99597168 0.67321461]	[590.63806152 711.13116455 0.82329649]	[6.06122864e+02 8.54914490e+02 8.16811860e-01]	[513.64605713 244.25953674 0.81636751]	[541.75714111 244.20648193 0.89197963]	[498.11642456 254.56103516 0.92401385]	[562.31066895 254.52029419 0.98403603]	[6.11155212e+02 8.95974304e+02 7.79918194e-01]	[6.31596802e+02 8.90836365e+02 7.89013147e-01]	[6.05883118e+02 8.70171692e+02 7.54926443e-01]	[4.87997589e+02 8.93251587e+02 7.79888093e-01]	[4.70027496e+02 8.90704712e+02 7.76892960e-01]	[4.95601898e+02 8.70153198e+02 7.37914085e-01]
[526.49975586 257.01190186 0.9155159 ]	[536.63842773 352.00683594 0.82871878]	[459.81842041 354.59802246 0.84908837]	[439.08578491 457.10229492 0.8697952 ]	[418.78060913 549.54675293 0.89839834]	[605.99005127 344.27838135 0.81878412]	[626.46325684 444.34835815 0.89453155]	[631.66375732 544.33520508 0.87981951]	[536.63720703 552.06207275 0.67585254]	[495.58847046 549.57342529 0.66647738]	[495.59307861 711.21942139 0.82288724]	[4.85426117e+02 8.54870789e+02 8.31355929e-01]	[577.77001953 549.56665039 0.67174745]	[593.19415283 711.16674805 0.81904823]	[6.06127258e+02 8.57397949e+02 8.12186122e-01]	[518.72161865 244.22279358 0.84878361]	[541.91290283 241.71447754 0.90400618]	[498.23913574 254.57299805 0.94134843]	[562.43347168 254.50593567 0.98420483]	[6.13632690e+02 8.98409363e+02 7.75438190e-01]	[6.31603455e+02 8.90853760e+02 7.89907932e-01]	[6.03504578e+02 8.70211792e+02 7.65143394e-01]	[4.87991669e+02 8.93255676e+02 7.83877432e-01]	[4.70023773e+02 8.90704712e+02 7.81349897e-01]	[4.95620483e+02 8.70147095e+02 7.33686566e-01]
[529.06921387 257.03616333 0.8942554 ]	[539.18389893 351.91748047 0.83591992]	[462.24053955 354.53533936 0.84646213]	[439.2199707 457.1010437 0.89107597]	[421.33950806 552.06964111 0.87917989]	[606.078125 341.78765869 0.82200915]	[626.58886719 444.37838745 0.87230581]	[636.78521729 544.37286377 0.86636192]	[539.23944092 547.02532959 0.69193506]	[498.19216919 547.03735352 0.67688477]	[495.67004395 711.21697998 0.82707119]	[4.85462097e+02 8.54830566e+02 8.32362175e-01]	[580.36016846 547.00848389 0.70029098]	[593.19525146 711.13000488 0.82363439]	[6.06119141e+02 8.57419006e+02 8.10610652e-01]	[521.19854736 244.19792175 0.86630023]	[544.37927246 241.73365784 0.89251614]	[500.72210693 254.55123901 0.9615047 ]	[564.89001465 254.49179077 0.98145688]	[6.11149597e+02 8.98414612e+02 7.73126364e-01]	[6.31598206e+02 8.93215027e+02 7.87734449e-01]	[6.03481934e+02 8.70227905e+02 7.67557383e-01]	[4.88014587e+02 8.93228088e+02 7.88224578e-01]	[4.70045471e+02 8.90665955e+02 7.85866261e-01]	[4.95623688e+02 8.70108643e+02 7.30918109e-01]
[534.17462158 257.06048584 0.88888854]	[539.30871582 351.93826294 0.86205852]	[462.32424927 354.56658936 0.84566289]	[439.30621338 457.07156372 0.89095545]	[423.8052063 552.06945801 0.86201108]	[608.57757568 341.78912354 0.81427056]	[629.06402588 444.35552979 0.85549855]	[641.81396484 544.33728027 0.88670695]	[541.69873047 547.00909424 0.70557302]	[500.69699097 547.00646973 0.69522023]	[495.69763184 711.20507812 0.82854742]	[4.85442383e+02 8.54822815e+02 8.33426833e-01]	[582.79217529 547.00848389 0.70998484]	[598.2633667 711.16082764 0.82814187]	[6.06117310e+02 8.57420166e+02 8.09863210e-01]	[521.33203125 244.21621704 0.88937652]	[544.50799561 241.72926331 0.86905128]	[500.80999756 254.51319885 0.97588921]	[565.01947021 254.47790527 0.95979154]	[6.11143433e+02 8.98418762e+02 7.67300904e-01]	[6.31594421e+02 8.93216614e+02 7.80523956e-01]	[6.03469299e+02 8.70221191e+02 7.63821125e-01]	[4.87986725e+02 8.93222229e+02 7.88894951e-01]	[4.70019775e+02 8.90661438e+02 7.84283996e-01]	[4.95614960e+02 8.67713745e+02 7.27214456e-01]
[539.17657471 257.0904541 0.89695942]	[541.77624512 349.4604187 0.88915044]	[464.82537842 354.52713013 0.82340878]	[441.72991943 457.11468506 0.8970803 ]	[426.39569092 549.59307861 0.83558279]	[611.13140869 341.7822876 0.80787897]	[629.15240479 444.35858154 0.83918351]	[641.94854736 544.36236572 0.90439212]	[541.84857178 546.9654541 0.72108114]	[500.81842041 546.97692871 0.71441591]	[498.16833496 711.14727783 0.84482235]	[4.85430145e+02 8.54843140e+02 8.32809031e-01]	[582.92169189 544.4887085 0.7257337 ]	[598.32073975 711.14086914 0.82979727]	[6.06104248e+02 8.57377258e+02 8.15648854e-01]	[523.77294922 244.24555969 0.88459522]	[547.03320312 241.73503113 0.84237826]	[503.27838135 254.51837158 0.96790636]	[567.52789307 254.51687622 0.93491256]	[6.11138489e+02 8.95980347e+02 7.73047745e-01]	[6.29155457e+02 8.90842407e+02 7.83366501e-01]	[6.03454468e+02 8.70190186e+02 7.54237413e-01]	[4.87956482e+02 8.93256165e+02 7.86190987e-01]	[4.69988983e+02 8.90695190e+02 7.87277341e-01]	[4.93131989e+02 8.70118835e+02 7.28322625e-01]
[539.29901123 257.06033325 0.91924053]	[541.86865234 349.44885254 0.89900458]	[464.92144775 354.50518799 0.80788648]	[441.82183838 454.64541626 0.88693488]	[431.55273438 549.56640625 0.82757783]	[613.67138672 344.25296021 0.79585195]	[631.65393066 444.41455078 0.8231743 ]	[644.40655518 544.4041748 0.92072046]	[544.29534912 546.97912598 0.71657002]	[503.2336731 547.00006104 0.71086365]	[498.16061401 711.21453857 0.8326745 ]	[4.85435608e+02 8.54841125e+02 8.32388759e-01]	[585.35852051 546.92840576 0.72069007]	[600.81530762 711.14837646 0.84018326]	[6.06098938e+02 8.54912048e+02 8.22332978e-01]	[523.87194824 244.26301575 0.88805026]	[549.56829834 244.19146729 0.82736993]	[503.38504028 254.55799866 0.97665977]	[570.06072998 254.52397156 0.93075037]	[6.11120483e+02 8.95970459e+02 7.74469256e-01]	[6.29132935e+02 8.90832642e+02 7.81638980e-01]	[6.03448242e+02 8.70157104e+02 7.49178350e-01]	[4.87986755e+02 8.93257690e+02 7.83596039e-01]	[4.70009949e+02 8.90696045e+02 7.87886858e-01]	[4.93118042e+02 8.70119080e+02 7.30291486e-01]
[541.76477051 257.0881958 0.93035442]	[541.93920898 351.92449951 0.8954792 ]	[467.44281006 354.54003906 0.79788101]	[444.33035278 454.62112427 0.86636859]	[436.57928467 549.54351807 0.84835285]	[616.23339844 344.28781128 0.79026598]	[634.24780273 444.39254761 0.82445502]	[644.47161865 544.39013672 0.92279577]	[544.34082031 544.47338867 0.71959418]	[503.25296021 546.95367432 0.71160227]	[498.22790527 711.21063232 0.83618069]	[4.85433990e+02 8.54860229e+02 8.29307437e-01]	[585.38916016 544.40661621 0.72504526]	[603.26330566 711.203125 0.85356635]	[6.06108154e+02 8.54923462e+02 8.17552209e-01]	[523.95355225 244.27059937 0.87702096]	[554.62536621 244.21739197 0.81832814]	[503.44494629 254.54484558 0.97189379]	[572.65185547 254.52511597 0.9241026 ]	[6.13638855e+02 8.95959351e+02 7.85379231e-01]	[6.31611267e+02 8.90833069e+02 7.86609530e-01]	[6.03443115e+02 8.70181091e+02 7.49654651e-01]	[4.88011108e+02 8.93267273e+02 7.77038693e-01]	[4.70029877e+02 8.90702332e+02 7.81635582e-01]	[4.93083771e+02 8.70138977e+02 7.33438134e-01]
[541.83013916 257.11425781 0.93294793]	[544.31951904 349.44036865 0.89375138]	[469.96646118 354.52590942 0.79424071]	[444.40600586 457.06570435 0.85937005]	[436.69708252 549.54748535 0.86609989]	[618.76898193 344.28515625 0.79682803]	[639.26690674 444.4309082 0.82000721]	[644.5378418 544.38146973 0.92024601]	[544.39904785 544.4630127 0.73044515]	[503.3026123 546.94818115 0.72275764]	[498.26907349 708.73602295 0.84797949]	[4.85435822e+02 8.54840576e+02 8.30040038e-01]	[585.43774414 544.39929199 0.72714388]	[603.26708984 711.12548828 0.85894006]	[6.06109985e+02 8.54920349e+02 8.17337811e-01]	[526.39141846 244.27958679 0.86510473]	[557.18035889 244.25778198 0.83043003]	[505.93234253 254.48674011 0.93748724]	[575.22668457 254.53707886 0.92888802]	[6.13637512e+02 8.95955261e+02 7.87163556e-01]	[6.31610229e+02 8.90829285e+02 7.86725402e-01]	[6.03447266e+02 8.70179443e+02 7.48500347e-01]	[4.88023407e+02 8.93240112e+02 7.76201010e-01]	[4.70044464e+02 8.90672607e+02 7.77244627e-01]	[4.93078735e+02 8.70120544e+02 7.29866028e-01]
[541.91973877 257.11758423 0.93542957]	[544.37414551 349.38375854 0.8876912 ]	[472.53845215 354.49536133 0.78793323]	[446.87619019 457.09017944 0.85673738]	[439.12332153 549.54168701 0.88002884]	[618.78393555 344.24523926 0.80324638]	[639.35205078 444.37747192 0.836254 ]	[646.95172119 544.44189453 0.91331065]	[544.44390869 546.94024658 0.72084069]	[503.33947754 546.98254395 0.71147913]	[500.63043213 708.70550537 0.85497355]	[4.85425262e+02 8.54843018e+02 8.28051865e-01]	[585.47650146 544.43475342 0.72072047]	[603.29992676 711.12799072 0.86367339]	[6.06101685e+02 8.54885376e+02 8.21588933e-01]	[526.49725342 246.74090576 0.84921718]	[559.70727539 244.26435852 0.84838402]	[506.02886963 254.50363159 0.91953421]	[577.75695801 254.53501892 0.93892622]	[6.13638306e+02 8.95919434e+02 7.90461421e-01]	[6.31616699e+02 8.90798706e+02 7.85214663e-01]	[6.03426270e+02 8.70156189e+02 7.40255237e-01]	[4.87984680e+02 8.93249084e+02 7.75949359e-01]	[4.70003265e+02 8.90679321e+02 7.76766241e-01]	[4.93074524e+02 8.70132324e+02 7.25551009e-01]
[544.3102417 257.1182251 0.93809599]	[544.4442749 349.38430786 0.88172513]	[475.09060669 354.45016479 0.78945982]	[446.94448853 457.0753479 0.84823608]	[439.17138672 549.55834961 0.88715273]	[621.28930664 344.27200317 0.81009549]	[641.82019043 444.39587402 0.84323597]	[646.99249268 544.46765137 0.91064125]	[544.50006104 544.47003174 0.71904266]	[503.40631104 546.96295166 0.71014422]	[500.64562988 708.62646484 0.86838257]	[4.85426788e+02 8.54845520e+02 8.28096271e-01]	[585.51324463 544.40618896 0.72149628]	[603.31390381 711.11401367 0.86442316]	[6.06104492e+02 8.54899048e+02 8.18497241e-01]	[529.02636719 244.27200317 0.82825619]	[559.78979492 246.74858093 0.86393809]	[511.00848389 254.48141479 0.9102338 ]	[580.24633789 254.56044006 0.94933629]	[6.13651855e+02 8.95922546e+02 7.89414704e-01]	[6.31625000e+02 8.90800659e+02 7.84745514e-01]	[6.03425842e+02 8.70169128e+02 7.39588082e-01]	[4.87959900e+02 8.93257019e+02 7.75571287e-01]	[4.69984558e+02 8.90680237e+02 7.71778286e-01]	[4.93081360e+02 8.70142334e+02 7.30000734e-01]
[544.35101318 257.1602478 0.93669873]	[544.4977417 349.43432617 0.87272084]	[475.16592407 354.4730835 0.79912066]	[446.96536255 457.09158325 0.84302902]	[439.20025635 549.50769043 0.89476848]	[621.34716797 344.30010986 0.81259698]	[641.85845947 444.39187622 0.84958297]	[646.99749756 544.47930908 0.90857685]	[544.47583008 544.4800415 0.72088432]	[503.37072754 546.98028564 0.71224034]	[500.64328003 708.64672852 0.86006671]	[4.85425507e+02 8.54835876e+02 8.29966664e-01]	[585.49584961 544.41333008 0.72204804]	[603.34210205 711.13085938 0.86620498]	[6.06093750e+02 8.54866699e+02 8.23174953e-01]	[529.07763672 246.76747131 0.82348418]	[559.8392334 246.79046631 0.87504339]	[511.06152344 254.47720337 0.90274656]	[580.31970215 254.53941345 0.96299791]	[6.13649109e+02 8.95903992e+02 7.90059626e-01]	[6.31621826e+02 8.90782410e+02 7.83278346e-01]	[6.03407227e+02 8.70139893e+02 7.31013656e-01]	[4.87955322e+02 8.93267517e+02 7.73115575e-01]	[4.69979218e+02 8.90687988e+02 7.70657718e-01]	[4.93079620e+02 8.70136902e+02 7.31648564e-01]
[544.39611816 257.17156982 0.92952299]	[544.54290771 349.41784668 0.86537802]	[477.69293213 352.02661133 0.80846 ]	[449.4664917 457.09051514 0.83686733]	[439.22756958 547.0680542 0.8995744 ]	[621.3815918 344.28781128 0.81782955]	[641.87994385 444.40975952 0.84915221]	[646.99530029 544.46838379 0.91159016]	[544.5057373 546.93249512 0.71342278]	[503.39819336 546.98602295 0.70647353]	[500.64337158 708.61529541 0.86331087]	[4.85426941e+02 8.54834961e+02 8.28434169e-01]	[585.52764893 544.4208374 0.71653414]	[603.36346436 711.14367676 0.86708325]	[6.06090454e+02 8.54831970e+02 8.25866699e-01]	[534.08886719 246.7895813 0.81647211]	[562.23449707 246.82197571 0.8841635 ]	[513.62335205 254.49490356 0.9119634 ]	[582.73327637 254.55465698 0.97004056]	[6.13630310e+02 8.95871216e+02 7.88181901e-01]	[6.31598877e+02 8.90755859e+02 7.78228998e-01]	[6.03398743e+02 8.70104980e+02 7.31566310e-01]	[4.87926575e+02 8.93274475e+02 7.73466468e-01]	[4.67491058e+02 8.90689331e+02 7.69906759e-01]	[4.93092987e+02 8.70140442e+02 7.30381846e-01]
[544.45343018 257.17739868 0.91733491]	[546.93164062 349.40615845 0.86080968]	[477.73486328 351.99975586 0.81193644]	[449.47280884 457.08255005 0.83337373]	[439.24935913 547.05786133 0.90128422]	[621.41113281 344.28259277 0.81926805]	[641.88500977 444.41204834 0.84804106]	[646.987854 544.46618652 0.91074979]	[544.52996826 546.93865967 0.71203119]	[503.42169189 546.98028564 0.70724815]	[500.64459229 708.63537598 0.862203 ]	[4.85428406e+02 8.54836426e+02 8.27853799e-01]	[585.55462646 544.43939209 0.71337384]	[603.37945557 711.14117432 0.86932558]	[6.06098938e+02 8.54836426e+02 8.25487137e-01]	[536.6385498 246.79708862 0.8197937 ]	[562.28436279 246.83206177 0.89248931]	[516.15966797 254.50891113 0.92015338]	[582.78192139 254.56260681 0.97457421]	[6.13638184e+02 8.95877319e+02 7.86821067e-01]	[6.31605896e+02 8.90760559e+02 7.77818680e-01]	[6.03402771e+02 8.70107422e+02 7.32230127e-01]	[4.87927063e+02 8.93272766e+02 7.73612976e-01]	[4.67493286e+02 8.90687439e+02 7.70017147e-01]	[4.93091095e+02 8.70140991e+02 7.30078220e-01]
[544.46661377 257.18432617 0.91655129]	[546.95690918 349.40893555 0.85723007]	[480.13824463 351.9982605 0.8177588 ]	[449.51818848 454.6343689 0.82934868]	[439.2557373 549.48925781 0.9010213 ]	[623.8260498 344.2795105 0.82501692]	[641.9107666 444.40127563 0.85279149]	[646.98034668 544.48321533 0.91071856]	[544.54541016 544.47198486 0.71443266]	[503.44317627 546.96643066 0.70636511]	[500.64993286 708.61846924 0.86367869]	[4.85424988e+02 8.54836182e+02 8.28399241e-01]	[585.57702637 544.41577148 0.71630096]	[603.39605713 708.71258545 0.87153089]	[6.06097290e+02 8.54837158e+02 8.25054705e-01]	[536.64807129 246.81330872 0.82222486]	[562.29693604 246.84210205 0.89341003]	[516.18255615 254.52874756 0.9230687 ]	[582.80297852 254.57023621 0.98149216]	[6.13657166e+02 8.95880249e+02 7.85656750e-01]	[6.31619629e+02 8.90764404e+02 7.78476536e-01]	[6.03399719e+02 8.70111084e+02 7.30984926e-01]	[4.87921936e+02 8.93278137e+02 7.73097694e-01]	[4.67487366e+02 8.90691956e+02 7.69353092e-01]	[4.93088684e+02 8.70142090e+02 7.30235338e-01]
[544.4901123 257.20288086 0.91112661]	[546.9822998 349.41079712 0.85258311]	[480.15109253 351.959198 0.81397611]	[449.51901245 457.07901001 0.83117121]	[439.26434326 549.55474854 0.89623028]	[623.86419678 344.31619263 0.82281721]	[641.92169189 444.40020752 0.8556059 ]	[646.96405029 544.42034912 0.91505635]	[546.91455078 544.44458008 0.72119468]	[503.42526245 546.93267822 0.71292114]	[500.66140747 708.61419678 0.86146128]	[4.85403351e+02 8.52391174e+02 8.31964254e-01]	[585.59173584 544.40319824 0.72020561]	[603.39068604 711.1260376 0.86760724]	[6.06119507e+02 8.54855347e+02 8.23140323e-01]	[536.70568848 249.30293274 0.83191043]	[562.30303955 249.32801819 0.89845479]	[518.64923096 254.55387878 0.93147928]	[582.82824707 254.55659485 0.98527306]	[6.11113281e+02 8.93444153e+02 7.92265296e-01]	[6.29124329e+02 8.90726746e+02 7.78914928e-01]	[6.03451355e+02 8.70125549e+02 7.44093060e-01]	[4.87954285e+02 8.93278320e+02 7.81105399e-01]	[4.69982208e+02 8.90688843e+02 7.68741190e-01]	[4.93068695e+02 8.67693481e+02 7.21087098e-01]
[544.53826904 257.18777466 0.90451556]	[547.00854492 349.38485718 0.8467502 ]	[480.18014526 351.9251709 0.81507945]	[452.02130127 454.62408447 0.82979017]	[439.26486206 549.53961182 0.89948201]	[623.89117432 344.30960083 0.8261646 ]	[641.94000244 444.41928101 0.85527372]	[646.94366455 544.4654541 0.91375595]	[546.93505859 544.45855713 0.71749663]	[503.45895386 546.94818115 0.70750535]	[500.66589355 708.57171631 0.8732146 ]	[4.85403259e+02 8.52391602e+02 8.32596958e-01]	[587.96435547 544.4197998 0.71789682]	[603.39294434 711.12554932 0.86955082]	[6.06115234e+02 8.54830383e+02 8.26561272e-01]	[539.18518066 249.2925415 0.83960688]	[562.34283447 249.32949829 0.90106225]	[518.68035889 254.55178833 0.94158435]	[582.8572998 254.55284119 0.98855937]	[6.11085571e+02 8.93433105e+02 7.92285800e-01]	[6.29100647e+02 8.90717712e+02 7.77307153e-01]	[6.03449402e+02 8.70099426e+02 7.40516543e-01]	[4.87948517e+02 8.93284180e+02 7.81712055e-01]	[4.69975067e+02 8.90694702e+02 7.69577742e-01]	[4.93075592e+02 8.67698364e+02 7.21259952e-01]
[546.93695068 257.17922974 0.90170479]	[547.03033447 349.39996338 0.84183061]	[480.19644165 351.94021606 0.81830704]	[452.07055664 454.6348877 0.83139735]	[439.25476074 549.519104 0.90158761]	[623.91308594 344.31591797 0.82700992]	[644.30432129 444.42520142 0.85705632]	[646.91363525 544.48364258 0.91298568]	[546.95983887 544.48510742 0.71200371]	[503.48495483 546.9720459 0.70042109]	[500.67825317 708.57647705 0.87515032]	[4.85410248e+02 8.52396667e+02 8.31565976e-01]	[587.98278809 544.44586182 0.71282572]	[603.41052246 711.18444824 0.8662833 ]	[6.06111328e+02 8.54830383e+02 8.28317225e-01]	[539.22546387 246.83985901 0.84560812]	[562.38110352 249.31558228 0.90037656]	[518.70758057 254.56814575 0.94496608]	[582.88336182 254.5813446 0.9904995 ]	[6.11084045e+02 8.93446716e+02 7.91028261e-01]	[6.29098755e+02 8.90727234e+02 7.77849555e-01]	[6.03445374e+02 8.70096191e+02 7.40693688e-01]	[4.87953003e+02 8.93288940e+02 7.81863451e-01]	[4.69979828e+02 8.90699341e+02 7.70754218e-01]	[4.93075348e+02 8.67703857e+02 7.22397029e-01]
[546.96282959 257.16625977 0.90198457]	[547.04473877 349.42221069 0.83973354]	[480.20678711 351.95864868 0.82345057]	[454.55847168 454.6227417 0.83538795]	[439.24124146 549.50512695 0.90326297]	[623.93859863 344.32696533 0.82630688]	[644.30328369 444.41494751 0.85821682]	[644.55981445 544.5 0.91381818]	[546.98223877 546.93707275 0.71053928]	[505.89028931 546.97296143 0.69829088]	[500.68930054 708.57293701 0.87711251]	[4.85414001e+02 8.52387146e+02 8.32964003e-01]	[587.99633789 544.4609375 0.70960319]	[603.41882324 711.17700195 0.86707306]	[6.06110535e+02 8.54819336e+02 8.30552578e-01]	[539.24261475 246.83032227 0.84960824]	[562.40136719 249.29307556 0.89848423]	[518.72918701 254.56822205 0.94449413]	[582.9005127 254.57106018 0.99053645]	[6.11073547e+02 8.95838318e+02 7.90244341e-01]	[6.29091492e+02 8.90735657e+02 7.77164459e-01]	[6.03447327e+02 8.67712280e+02 7.39133358e-01]	[4.87955780e+02 8.93284790e+02 7.83624232e-01]	[4.69985413e+02 8.90692688e+02 7.71625876e-01]	[4.93078400e+02 8.67690613e+02 7.21400976e-01]
[546.96166992 257.16619873 0.90225303]	[547.04547119 349.42086792 0.83963585]	[480.20755005 351.95819092 0.82363439]	[454.55862427 454.61193848 0.83475977]	[439.24084473 549.50158691 0.90318525]	[623.93566895 344.32183838 0.82658368]	[644.30560303 444.40667725 0.86008203]	[644.5534668 544.51049805 0.91322184]	[546.98187256 546.93457031 0.71065664]	[505.89147949 546.97583008 0.6974175 ]	[500.68835449 708.57733154 0.87591112]	[4.85409485e+02 8.52396118e+02 8.32109332e-01]	[587.99334717 544.45465088 0.71135509]	[603.41931152 711.18310547 0.86647284]	[6.06112366e+02 8.54828369e+02 8.29155266e-01]	[539.24194336 246.83021545 0.84957516]	[562.40093994 249.29376221 0.89851201]	[518.72875977 254.56716919 0.94451928]	[582.90008545 254.57244873 0.99074769]	[6.11073547e+02 8.95837524e+02 7.89988577e-01]	[6.29090149e+02 8.90735901e+02 7.77730703e-01]	[6.03451355e+02 8.70092957e+02 7.40566134e-01]	[4.87949554e+02 8.93290405e+02 7.82009304e-01]	[4.69977539e+02 8.90699158e+02 7.71295667e-01]	[4.93074921e+02 8.67699890e+02 7.22441673e-01]
[546.96063232 257.16577148 0.90224081]	[547.04541016 349.42779541 0.8400566 ]	[480.20578003 351.96142578 0.8237375 ]	[454.55749512 454.61953735 0.83492392]	[439.24404907 549.49938965 0.90285331]	[623.94104004 344.32794189 0.82628059]	[644.30749512 444.4105835 0.86003077]	[644.55169678 544.5088501 0.91307956]	[546.9743042 546.92987061 0.71048993]	[505.88528442 546.97229004 0.69717759]	[500.68914795 708.57061768 0.87688088]	[4.85409973e+02 8.52389709e+02 8.33702266e-01]	[587.98675537 544.44689941 0.71122867]	[603.42059326 711.1505127 0.86759734]	[6.06110168e+02 8.54830994e+02 8.28791738e-01]	[539.24200439 246.82806396 0.84973079]	[562.39886475 249.29176331 0.898453 ]	[518.72888184 254.56265259 0.94355071]	[582.89990234 254.56954956 0.99031997]	[6.11077942e+02 8.95843140e+02 7.88663566e-01]	[6.29096069e+02 8.90740784e+02 7.76088119e-01]	[6.03445496e+02 8.70097961e+02 7.39620745e-01]	[4.87949921e+02 8.93279968e+02 7.86346495e-01]	[4.69980286e+02 8.90688232e+02 7.72794247e-01]	[4.93074799e+02 8.67691833e+02 7.22000718e-01]
[546.96826172 257.16021729 0.90267986]	[547.0692749 349.44378662 0.83561522]	[480.22836304 351.98312378 0.82651401]	[454.60940552 454.5994873 0.83876348]	[439.24050903 547.07092285 0.90343505]	[623.95629883 344.32962036 0.82726508]	[644.33813477 444.39825439 0.86729538]	[644.54968262 544.5135498 0.91167599]	[546.97088623 546.95727539 0.70883155]	[505.87750244 546.99578857 0.69572425]	[500.69824219 708.56842041 0.87847203]	[4.85412201e+02 8.52384155e+02 8.33827674e-01]	[587.98956299 544.47436523 0.7092005 ]	[603.42321777 711.13525391 0.8684833 ]	[6.06108887e+02 8.54844543e+02 8.26261640e-01]	[539.24926758 246.81240845 0.85039854]	[562.41583252 246.84069824 0.89695525]	[518.74438477 254.54078674 0.94336271]	[582.90765381 254.5738678 0.99152827]	[6.11096130e+02 8.95875366e+02 7.86342919e-01]	[6.29116394e+02 8.90763062e+02 7.74639010e-01]	[6.03439087e+02 8.70109741e+02 7.35366225e-01]	[4.87954651e+02 8.93275024e+02 7.85651743e-01]	[4.69982330e+02 8.90683044e+02 7.71686494e-01]	[4.93072296e+02 8.67690674e+02 7.21456409e-01]
[546.9909668 257.1335144 0.9048034]	[549.49902344 349.45574951 0.83341926]	[480.24084473 351.98880005 0.82844919]	[457.06988525 454.56222534 0.83887732]	[439.24002075 547.06811523 0.90300673]	[623.96282959 344.3480835 0.82366276]	[644.34368896 444.36355591 0.87054503]	[644.55529785 544.49365234 0.91447783]	[546.97338867 546.96490479 0.70834708]	[505.87408447 547.00079346 0.69568908]	[500.69802856 708.58026123 0.87686765]	[4.85416290e+02 8.52378662e+02 8.33404064e-01]	[587.99285889 544.48339844 0.70884591]	[603.4385376 711.13806152 0.86807173]	[6.06112305e+02 8.54881836e+02 8.23545158e-01]	[539.26550293 246.7840271 0.85265124]	[562.43829346 246.81242371 0.89779919]	[518.75274658 254.53407288 0.94359446]	[582.92932129 254.56452942 0.99083591]	[6.11119629e+02 8.95890198e+02 7.83235490e-01]	[6.29138306e+02 8.90781006e+02 7.71013618e-01]	[6.03433899e+02 8.70145935e+02 7.40604043e-01]	[4.87951599e+02 8.93266479e+02 7.85945058e-01]	[4.69982330e+02 8.90674072e+02 7.70192862e-01]	[4.93080078e+02 8.67687073e+02 7.21529245e-01]
[547.03979492 257.12689209 0.90137935]	[549.53521729 349.45559692 0.8301335 ]	[480.26034546 351.98522949 0.83180451]	[457.11276245 454.58309937 0.84555763]	[439.26272583 549.49359131 0.90187216]	[623.98577881 344.35247803 0.82518774]	[644.36309814 444.39834595 0.86894143]	[646.91473389 544.50964355 0.91035271]	[547.01324463 546.972229 0.70160282]	[505.93054199 547.00506592 0.68748873]	[500.7036438 708.58746338 0.87619597]	[4.85414429e+02 8.52377625e+02 8.33462238e-01]	[588.03283691 544.47796631 0.7038455 ]	[603.44555664 711.14929199 0.86601967]	[6.06100098e+02 8.54887939e+02 8.22578430e-01]	[539.31378174 246.75279236 0.86051607]	[564.81427002 246.81626892 0.89911473]	[518.7855835 254.50328064 0.94379115]	[582.97625732 254.5774231 0.98968112]	[6.11147705e+02 8.95935852e+02 7.73677766e-01]	[6.31590942e+02 8.90811157e+02 7.65961230e-01]	[6.03412659e+02 8.70153076e+02 7.36322641e-01]	[4.87959473e+02 8.93266724e+02 7.87269115e-01]	[4.69988281e+02 8.90673157e+02 7.71064758e-01]	[4.93074585e+02 8.67682434e+02 7.20326781e-01]
[547.04370117 257.12411499 0.90156388]	[549.53259277 349.46090698 0.83098555]	[480.25735474 351.99349976 0.8329041 ]	[457.13323975 454.60995483 0.85035372]	[439.28143311 549.49401855 0.89990467]	[623.98797607 344.35302734 0.82531238]	[644.37249756 444.37011719 0.87505192]	[646.94049072 544.49261475 0.91184753]	[547.00970459 546.9977417 0.70128369]	[505.93093872 547.03234863 0.68642813]	[500.71780396 708.57391357 0.8802067 ]	[4.85417603e+02 8.52375305e+02 8.32809269e-01]	[588.03204346 546.94067383 0.70129609]	[603.44256592 711.17071533 0.86698067]	[6.06105652e+02 8.54916931e+02 8.19146872e-01]	[539.3147583 246.74975586 0.86074579]	[564.81561279 246.81227112 0.89803118]	[518.79083252 254.50379944 0.94361055]	[582.97583008 254.56948853 0.99047929]	[6.11143066e+02 8.95930786e+02 7.71704853e-01]	[6.29154846e+02 8.90811523e+02 7.63793707e-01]	[6.03417358e+02 8.70183899e+02 7.45407820e-01]	[4.87953796e+02 8.93250916e+02 7.89835453e-01]	[4.69988708e+02 8.90658997e+02 7.71613657e-01]	[4.93073547e+02 8.67682068e+02 7.19197750e-01]
[547.034729 257.12399292 0.90334815]	[549.52972412 349.45108032 0.83066392]	[480.25909424 351.98217773 0.83195013]	[457.15179443 454.58566284 0.84929621]	[439.30258179 547.05865479 0.90203989]	[623.98675537 344.35494995 0.82477677]	[644.37652588 444.38989258 0.8746748 ]	[646.94848633 544.48718262 0.9130168 ]	[547.02362061 546.99902344 0.69962138]	[505.95617676 547.02783203 0.68367916]	[500.73220825 708.55487061 0.88613981]	[4.85425995e+02 8.52371460e+02 8.31447303e-01]	[588.0402832 546.94390869 0.70115912]	[603.44464111 711.17987061 0.86536855]	[6.06109680e+02 8.54907410e+02 8.20090711e-01]	[539.31219482 246.76078796 0.86147535]	[564.8046875 246.81794739 0.89756364]	[518.79187012 254.51153564 0.94458425]	[582.96685791 254.57276917 0.99160773]	[6.11143860e+02 8.95926025e+02 7.72269607e-01]	[6.29155762e+02 8.90805420e+02 7.63300836e-01]	[6.03424622e+02 8.70169983e+02 7.42316723e-01]	[4.87954254e+02 8.93250244e+02 7.89271653e-01]	[4.69992004e+02 8.90655884e+02 7.70749629e-01]	[4.93079681e+02 8.67676636e+02 7.19085515e-01]
[547.04595947 257.12487793 0.90098703]	[549.52233887 349.46224976 0.83171743]	[480.25439453 351.99960327 0.83370793]	[457.16485596 454.61010742 0.85292643]	[439.30764771 547.05950928 0.90129668]	[623.98242188 344.35571289 0.82498831]	[644.37670898 444.39422607 0.87485301]	[646.96789551 544.48669434 0.9125312 ]	[547.03015137 546.99725342 0.69959897]	[505.96783447 547.02404785 0.68198162]	[500.72680664 708.54949951 0.88450122]	[4.85428406e+02 8.52362366e+02 8.31927121e-01]	[588.04974365 546.94116211 0.70001513]	[603.4440918 711.18463135 0.86418384]	[6.06109070e+02 8.54899536e+02 8.21497977e-01]	[539.32012939 246.76069641 0.86231816]	[564.81103516 246.81254578 0.89717454]	[518.79522705 254.51594543 0.9470036 ]	[582.96618652 254.57055664 0.99151874]	[6.11138184e+02 8.95921143e+02 7.75231898e-01]	[6.29150757e+02 8.90802063e+02 7.64806986e-01]	[6.03424316e+02 8.70163696e+02 7.41703510e-01]	[4.87955627e+02 8.93249146e+02 7.89653301e-01]	[4.69994171e+02 8.90653137e+02 7.70341277e-01]	[4.93083893e+02 8.67664124e+02 7.17706323e-01]
[547.04296875 257.12091064 0.90217233]	[549.52307129 351.92068481 0.8318249 ]	[480.25479126 352.01797485 0.83447105]	[457.17120361 454.58618164 0.85068142]	[439.33258057 547.06347656 0.90122712]	[623.97955322 344.35189819 0.82519525]	[644.37738037 444.38754272 0.87558591]	[646.97741699 544.48699951 0.91451681]	[547.04455566 547.00683594 0.69490188]	[505.97753906 547.02337646 0.68045741]	[500.72747803 708.54870605 0.88533562]	[4.85428253e+02 8.52359802e+02 8.33433568e-01]	[588.07037354 546.95623779 0.69654393]	[603.4465332 711.17950439 0.86377138]	[6.06108215e+02 8.54898254e+02 8.21792066e-01]	[539.31774902 246.75791931 0.86135411]	[564.809021 246.80705261 0.89682472]	[518.79321289 254.51330566 0.94793451]	[582.96722412 254.57051086 0.99163616]	[6.11133057e+02 8.95919800e+02 7.75024712e-01]	[6.29146057e+02 8.90801819e+02 7.64198363e-01]	[6.03422913e+02 8.70164856e+02 7.43067861e-01]	[4.87948151e+02 8.93253479e+02 7.89639413e-01]	[4.69987793e+02 8.90656067e+02 7.70476460e-01]	[4.93087402e+02 8.67660156e+02 7.19217896e-01]
[547.0413208 257.11495972 0.90367025]	[549.51983643 351.91894531 0.83251321]	[480.25888062 352.01513672 0.83443046]	[457.17324829 454.59091187 0.85246354]	[441.66824341 547.06689453 0.90118003]	[623.97814941 344.35180664 0.82576603]	[644.37390137 444.36581421 0.87562031]	[646.98602295 544.46508789 0.91576582]	[547.02923584 547.01654053 0.696805 ]	[505.95935059 547.0324707 0.68157744]	[500.72366333 708.5625 0.88496071]	[4.85436157e+02 8.52352966e+02 8.33574533e-01]	[588.05535889 546.96270752 0.69903904]	[603.44451904 711.19226074 0.86396152]	[6.06103333e+02 8.54910095e+02 8.20824504e-01]	[539.31573486 246.75979614 0.86170828]	[564.80560303 246.79727173 0.89615875]	[518.79077148 254.52236938 0.94909155]	[582.96435547 254.56335449 0.9935059 ]	[6.11134583e+02 8.95926636e+02 7.73107648e-01]	[6.29146973e+02 8.90807007e+02 7.63375640e-01]	[6.03415710e+02 8.70172241e+02 7.44715393e-01]	[4.87954956e+02 8.93241089e+02 7.90678561e-01]	[4.69996857e+02 8.90643799e+02 7.71523595e-01]	[4.93093262e+02 8.67654480e+02 7.20104754e-01]
[547.04296875 257.09338379 0.90627354]	[549.52001953 351.92004395 0.83253932]	[480.25769043 352.01968384 0.83496511]	[457.18844604 454.59130859 0.85447788]	[441.68167114 549.49377441 0.90085053]	[623.98217773 344.35192871 0.82585746]	[644.37579346 444.36065674 0.8754161 ]	[646.9901123 544.4597168 0.91610706]	[547.02850342 547.01141357 0.69680041]	[505.95272827 547.03015137 0.68246204]	[500.72073364 708.56677246 0.88509041]	[4.85434753e+02 8.52356750e+02 8.33251894e-01]	[588.05889893 546.95727539 0.69810939]	[603.44586182 711.19995117 0.86389238]	[6.06104797e+02 8.54911194e+02 8.20759594e-01]	[539.31817627 244.27883911 0.86071312]	[564.80834961 246.77116394 0.89566177]	[518.78973389 254.5184021 0.94800687]	[582.96734619 254.56440735 0.99282598]	[6.11134583e+02 8.95922974e+02 7.74063885e-01]	[6.29146301e+02 8.90805298e+02 7.64714479e-01]	[6.03419312e+02 8.70172302e+02 7.46331215e-01]	[4.87951324e+02 8.93244568e+02 7.90959239e-01]	[4.69991913e+02 8.90647583e+02 7.71937072e-01]	[4.93092712e+02 8.67660156e+02 7.20428646e-01]
[547.04571533 257.07342529 0.90884644]	[549.5199585 351.92358398 0.83286768]	[480.25521851 352.02410889 0.83534437]	[457.17764282 454.59838867 0.85454839]	[441.69876099 549.512146 0.89956278]	[623.98504639 344.35491943 0.82530099]	[644.37316895 444.35583496 0.87492567]	[646.9876709 544.47247314 0.91512787]	[547.0324707 547.01177979 0.69687915]	[505.95532227 547.02740479 0.68435353]	[500.71832275 708.56750488 0.88465786]	[4.85436768e+02 8.52363159e+02 8.32320094e-01]	[588.06256104 546.96148682 0.69865304]	[603.44110107 711.19732666 0.86460614]	[6.06103394e+02 8.54904846e+02 8.21752667e-01]	[539.31567383 244.25987244 0.86104035]	[564.81097412 246.74630737 0.89480984]	[518.79064941 254.52001953 0.94831616]	[582.9697876 254.5612793 0.99329019]	[6.11129333e+02 8.95919250e+02 7.75069356e-01]	[6.29142883e+02 8.90802368e+02 7.65038133e-01]	[6.03416870e+02 8.70165771e+02 7.45110154e-01]	[4.87954132e+02 8.93243591e+02 7.91059613e-01]	[4.69995483e+02 8.90648987e+02 7.73364067e-01]	[4.93095428e+02 8.67666626e+02 7.20604062e-01]
[547.04760742 257.05316162 0.91109312]	[549.52050781 351.92056274 0.83275801]	[480.25454712 352.01708984 0.83467877]	[457.17340088 454.59991455 0.85429907]	[441.70999146 549.50097656 0.90103948]	[623.9831543 344.35745239 0.82508874]	[644.3729248 444.36364746 0.87453389]	[646.99108887 544.4821167 0.91352189]	[547.03344727 547.00549316 0.69685024]	[505.96188354 547.02593994 0.68342328]	[500.71734619 708.58056641 0.88325596]	[4.85434814e+02 8.52365479e+02 8.32507908e-01]	[588.05822754 546.95159912 0.69934779]	[603.44592285 711.19891357 0.86401516]	[6.06105408e+02 8.54913208e+02 8.21053445e-01]	[539.31140137 244.23432922 0.86098945]	[564.81231689 244.26147461 0.89522195]	[518.79302979 254.51774597 0.94640434]	[582.96929932 254.55532837 0.99291933]	[6.11137634e+02 8.95923279e+02 7.72182405e-01]	[6.29145386e+02 8.90805359e+02 7.64180839e-01]	[6.03418823e+02 8.70171997e+02 7.49485970e-01]	[4.87960632e+02 8.93246765e+02 7.90813208e-01]	[4.69998871e+02 8.90654541e+02 7.74900734e-01]	[4.93088135e+02 8.67671021e+02 7.20648408e-01]
[547.03845215 257.03799438 0.91481799]	[549.52197266 349.46063232 0.83187848]	[480.25961304 352.00128174 0.83450359]	[457.16976929 454.59805298 0.8546263 ]	[441.70901489 549.49859619 0.90042615]	[623.9776001 344.35180664 0.82573128]	[644.37640381 444.37799072 0.87270826]	[646.98736572 544.49481201 0.91150564]	[547.01641846 547.00537109 0.69887346]	[505.9390564 547.02532959 0.68628269]	[500.71658325 708.55993652 0.88470787]	[4.85429565e+02 8.52363525e+02 8.33041131e-01]	[588.0435791 546.95318604 0.70247173]	[603.44335938 711.18768311 0.8650378 ]	[6.06107178e+02 8.54922302e+02 8.19575906e-01]	[539.30548096 244.22076416 0.86062467]	[564.80682373 244.24760437 0.89548796]	[521.15808105 254.51914978 0.94740772]	[582.96636963 254.55827332 0.99342072]	[6.11141357e+02 8.95929199e+02 7.73852229e-01]	[6.29150208e+02 8.90812317e+02 7.67348707e-01]	[6.03424805e+02 8.70179443e+02 7.50920594e-01]	[4.87945526e+02 8.93257874e+02 7.88367093e-01]	[4.69984467e+02 8.90662170e+02 7.71406889e-01]	[4.93095398e+02 8.67671082e+02 7.19622910e-01]
[547.03149414 257.02432251 0.91721475]	[549.52636719 349.45349121 0.83101916]	[480.25860596 351.9894104 0.83293855]	[457.16027832 454.58551025 0.85235399]	[441.69958496 549.49707031 0.89866221]	[623.980896 344.35717773 0.825544 ]	[644.36529541 444.38726807 0.86817622]	[646.97387695 544.50061035 0.91010314]	[547.00024414 546.99035645 0.70009875]	[505.91604614 547.0078125 0.68927777]	[500.71749878 708.5645752 0.88405532]	[4.85428497e+02 8.52346252e+02 8.35057378e-01]	[588.03302002 546.94238281 0.7031734 ]	[603.43481445 711.17095947 0.86635846]	[6.06109436e+02 8.54927307e+02 8.17671120e-01]	[539.29998779 244.213974 0.85996211]	[562.4765625 244.23202515 0.89626819]	[521.15893555 254.52661133 0.94708312]	[582.96105957 254.55903625 0.99304467]	[6.11153931e+02 8.95928650e+02 7.73793101e-01]	[6.31592041e+02 8.90815674e+02 7.67041206e-01]	[6.03427551e+02 8.70186401e+02 7.50940919e-01]	[4.87940765e+02 8.93260498e+02 7.89766669e-01]	[4.69981689e+02 8.90660950e+02 7.70973623e-01]	[4.93096710e+02 8.67648926e+02 7.16719389e-01]
[547.03790283 257.02639771 0.91646677]	[549.51794434 349.45785522 0.83182025]	[480.25588989 351.99536133 0.83309925]	[457.15936279 454.58615112 0.85223937]	[441.69277954 549.49316406 0.89868301]	[623.97009277 346.80996704 0.82500613]	[644.35150146 444.38052368 0.8661108 ]	[646.96490479 544.50109863 0.90946597]	[547.00079346 546.98748779 0.70059288]	[505.9128418 547.00421143 0.69056237]	[500.72015381 708.5579834 0.88561547]	[4.85423340e+02 8.52353271e+02 8.34838331e-01]	[588.03503418 546.94250488 0.70366156]	[603.43347168 711.16192627 0.86550111]	[6.06110291e+02 8.54925354e+02 8.18149924e-01]	[539.30133057 244.21418762 0.86014885]	[564.80621338 244.23800659 0.89605302]	[518.79260254 254.53320312 0.94645894]	[582.96984863 254.56349182 0.99144137]	[6.11142578e+02 8.95926758e+02 7.75655150e-01]	[6.29152039e+02 8.90811157e+02 7.68515110e-01]	[6.03430420e+02 8.70183777e+02 7.51347542e-01]	[4.87938477e+02 8.93266174e+02 7.89733589e-01]	[4.69978760e+02 8.90667786e+02 7.71742940e-01]	[4.93089325e+02 8.67655823e+02 7.15666592e-01]
[547.03399658 257.02209473 0.91707742]	[549.51959229 349.46206665 0.83136147]	[480.25195312 351.99743652 0.83175176]	[457.14553833 454.59213257 0.85040641]	[441.67785645 547.06762695 0.89782298]	[623.97705078 346.82092285 0.82412994]	[644.33636475 444.38973999 0.8621639 ]	[646.94494629 544.51074219 0.90828961]	[546.99786377 546.99182129 0.70250523]	[505.91088867 547.01135254 0.69126797]	[500.71954346 708.55688477 0.88590539]	[4.85418304e+02 8.52352600e+02 8.34698856e-01]	[588.02990723 546.94641113 0.70451635]	[603.43249512 711.16351318 0.86603302]	[6.06109131e+02 8.54913452e+02 8.20505142e-01]	[539.29827881 244.21308899 0.85953033]	[562.47808838 244.23452759 0.89606464]	[518.7923584 254.53659058 0.94645596]	[582.96142578 254.56594849 0.99132538]	[6.11145142e+02 8.95927002e+02 7.75436938e-01]	[6.29149536e+02 8.90806885e+02 7.68065810e-01]	[6.03432739e+02 8.70170898e+02 7.48585045e-01]	[4.87934204e+02 8.93276489e+02 7.87684381e-01]	[4.69972534e+02 8.90673950e+02 7.68440664e-01]	[4.93080322e+02 8.67653564e+02 7.14593649e-01]
[547.01605225 257.0171814 0.92061883]	[549.50836182 349.45703125 0.83196759]	[480.24472046 351.99267578 0.83088267]	[457.1317749 454.59503174 0.84937066]	[441.67709351 547.06982422 0.89985442]	[623.96191406 346.81866455 0.82328588]	[644.33569336 444.41357422 0.85967618]	[644.57440186 544.51043701 0.91053033]	[547.00805664 547.00158691 0.69845372]	[505.9284668 547.02746582 0.68487024]	[500.71664429 708.57592773 0.88029659]	[4.85406738e+02 8.52383362e+02 8.31537247e-01]	[588.03588867 546.94903564 0.70111215]	[603.43499756 711.17144775 0.86606765]	[6.06106079e+02 8.54919250e+02 8.19107115e-01]	[539.277771 244.21565247 0.85682833]	[562.45776367 244.22505188 0.89818496]	[518.77148438 254.55155945 0.94326675]	[582.95019531 254.5675354 0.9916935 ]	[6.11135620e+02 8.95936401e+02 7.72352457e-01]	[6.29145020e+02 8.90815918e+02 7.66311705e-01]	[6.03427917e+02 8.70173523e+02 7.46481836e-01]	[4.87932068e+02 8.93275391e+02 7.85615683e-01]	[4.69973267e+02 8.90679077e+02 7.67665029e-01]	[4.93066193e+02 8.67688477e+02 7.16268718e-01]
[547.01556396 257.0168457 0.91998398]	[549.49108887 351.9352417 0.83615333]	[480.23080444 354.45498657 0.83357918]	[457.11071777 454.59640503 0.84842658]	[439.30633545 547.06115723 0.90483385]	[623.95031738 346.83880615 0.82043546]	[644.32696533 444.4369812 0.85808563]	[644.55938721 544.48059082 0.91597235]	[547.0045166 546.9586792 0.70281833]	[505.94345093 546.99829102 0.68585747]	[500.70025635 708.61407471 0.86629313]	[4.85389465e+02 8.52386658e+02 8.31646264e-01]	[588.00054932 544.48199463 0.70546174]	[603.41973877 711.13085938 0.87439746]	[6.06099854e+02 8.54922302e+02 8.18267047e-01]	[539.27868652 244.21133423 0.85782635]	[562.45770264 244.24298096 0.89796495]	[518.76837158 254.5544281 0.94386095]	[582.94342041 254.57594299 0.98994696]	[6.11115356e+02 8.95921997e+02 7.73226142e-01]	[6.29124329e+02 8.90807922e+02 7.68226624e-01]	[6.03415405e+02 8.70181946e+02 7.51906037e-01]	[4.87938354e+02 8.93279846e+02 7.83819497e-01]	[4.69966187e+02 8.90687988e+02 7.68786788e-01]	[4.93048340e+02 8.67684204e+02 7.11049914e-01]
[547.00921631 257.0163269 0.92080712]	[547.07165527 351.93289185 0.83702064]	[480.22845459 354.4588623 0.8334977 ]	[457.0864563 454.6027832 0.84693891]	[439.30065918 547.05804443 0.90746832]	[623.94433594 346.83682251 0.81943262]	[644.33190918 446.87799072 0.8566196 ]	[644.54180908 544.50421143 0.91479748]	[547.00604248 546.93896484 0.70322776]	[505.94482422 546.97393799 0.68605322]	[500.71331787 708.59490967 0.87493551]	[4.85388885e+02 8.52389221e+02 8.31346512e-01]	[587.99932861 544.46575928 0.70743394]	[603.41998291 711.1328125 0.87359458]	[6.06097656e+02 8.54921387e+02 8.19065869e-01]	[539.27001953 244.21302795 0.85523015]	[562.45147705 244.24258423 0.89858174]	[518.75848389 254.55491638 0.9410758 ]	[582.94073486 254.57746887 0.98936188]	[6.11119812e+02 8.95927673e+02 7.71938860e-01]	[6.29125916e+02 8.90812378e+02 7.67571688e-01]	[6.03411621e+02 8.70181641e+02 7.51991034e-01]	[4.87945007e+02 8.93279236e+02 7.84207523e-01]	[4.69971039e+02 8.90687988e+02 7.69442916e-01]	[4.90570801e+02 8.67684570e+02 7.10671186e-01]
[547.00054932 257.01507568 0.92049921]	[547.06414795 351.92086792 0.83700818]	[480.22436523 354.45355225 0.83168578]	[457.07104492 454.59963989 0.84324509]	[439.296875 549.48956299 0.90368068]	[623.940979 346.83407593 0.81881785]	[644.3092041 444.43493652 0.85487998]	[644.53320312 544.49108887 0.91709501]	[547.00482178 544.48614502 0.70410699]	[505.9407959 546.96447754 0.68682253]	[500.71298218 708.5949707 0.87496352]	[4.85388885e+02 8.52388733e+02 8.31334531e-01]	[588.0012207 544.45617676 0.70822364]	[603.4173584 711.13745117 0.87384319]	[6.06097839e+02 8.54916504e+02 8.20215940e-01]	[539.25714111 244.21530151 0.85153204]	[562.43804932 244.24176025 0.89892054]	[518.75091553 254.56092834 0.93869758]	[582.92822266 254.58039856 0.98818719]	[6.11128784e+02 8.95931335e+02 7.71677613e-01]	[6.29131470e+02 8.90812805e+02 7.67871559e-01]	[6.03412903e+02 8.70176758e+02 7.51852155e-01]	[4.87942383e+02 8.93281067e+02 7.83757150e-01]	[4.69968567e+02 8.90689331e+02 7.69536972e-01]	[4.93045898e+02 8.67684937e+02 7.10483193e-01]
[546.99993896 257.03369141 0.91781175]	[547.04650879 351.91644287 0.84022528]	[480.21264648 354.44454956 0.8288368 ]	[454.61901855 454.60113525 0.83888578]	[439.28683472 547.07043457 0.90488756]	[623.92706299 346.83795166 0.81785721]	[644.31262207 446.87649536 0.854285 ]	[644.52435303 544.51116943 0.91781902]	[547.0145874 546.93066406 0.7032727 ]	[505.94592285 546.95782471 0.68700743]	[500.70755005 708.63452148 0.86816174]	[4.85398590e+02 8.52386658e+02 8.32544088e-01]	[588.01696777 544.47015381 0.70633966]	[603.4105835 711.15496826 0.87057948]	[6.06099304e+02 8.54918457e+02 8.19728792e-01]	[539.25408936 244.22950745 0.84902161]	[562.43804932 244.251297 0.89833915]	[518.73754883 254.55877686 0.94073707]	[582.92858887 254.58215332 0.98919463]	[6.11124878e+02 8.95926575e+02 7.69857109e-01]	[6.29128479e+02 8.90809082e+02 7.65273333e-01]	[6.03413757e+02 8.70177795e+02 7.50695407e-01]	[4.87938202e+02 8.93276489e+02 7.86168754e-01]	[4.69967438e+02 8.90684082e+02 7.71605253e-01]	[4.93058563e+02 8.67681335e+02 7.14009047e-01]
[546.99725342 257.04168701 0.91858125]	[547.02996826 349.4503479 0.84363246]	[480.20739746 352.01623535 0.82737541]	[454.59555054 454.57067871 0.83519697]	[439.28997803 547.046875 0.90835273]	[623.90411377 346.80941772 0.81923115]	[644.30688477 446.88012695 0.85368842]	[644.51678467 544.49884033 0.92059249]	[546.9989624 546.94897461 0.70383418]	[505.92575073 546.97711182 0.68865049]	[500.68914795 708.70300293 0.85171944]	[4.85394897e+02 8.52381897e+02 8.33777428e-01]	[588.00598145 544.48748779 0.70508546]	[603.39978027 711.17272949 0.87123793]	[6.06101807e+02 8.54921082e+02 8.19811940e-01]	[539.25183105 244.24771118 0.84827954]	[562.43572998 244.2620697 0.89803052]	[518.73754883 254.57170105 0.94333833]	[582.92071533 254.59487915 0.98885924]	[6.11120361e+02 8.95927429e+02 7.71207511e-01]	[6.29123169e+02 8.90809937e+02 7.66331792e-01]	[6.03420532e+02 8.70178650e+02 7.49772787e-01]	[4.87934723e+02 8.93278076e+02 7.87419379e-01]	[4.69966248e+02 8.90686951e+02 7.72836864e-01]	[4.93062195e+02 8.67678772e+02 7.14449763e-01]
[546.9921875 257.04321289 0.91885746]	[547.02386475 349.45031738 0.84469533]	[480.20535278 351.98898315 0.82353199]	[454.60546875 454.587677 0.8365941 ]	[439.27667236 547.06323242 0.90649241]	[623.8873291 346.83615112 0.8164838 ]	[641.9387207 446.86535645 0.85260093]	[644.50280762 544.51245117 0.91876316]	[546.99029541 546.94000244 0.70622373]	[505.92279053 546.95806885 0.69029653]	[500.67114258 708.69854736 0.84789521]	[4.85401611e+02 8.52388367e+02 8.32238555e-01]	[587.99169922 544.47894287 0.70873713]	[603.38793945 711.1829834 0.86945403]	[6.06101135e+02 8.54921143e+02 8.19543064e-01]	[539.24383545 244.25474548 0.84653819]	[562.42755127 244.26112366 0.89732647]	[518.73406982 254.58062744 0.94412023]	[582.91186523 254.59170532 0.98987859]	[6.11115540e+02 8.95924072e+02 7.70817459e-01]	[6.29118408e+02 8.90807678e+02 7.65155733e-01]	[6.03418884e+02 8.70180054e+02 7.49127388e-01]	[4.87927490e+02 8.93277588e+02 7.86128700e-01]	[4.69962433e+02 8.90686584e+02 7.71621644e-01]	[4.93076904e+02 8.67682678e+02 7.13640392e-01]
[546.97546387 257.04116821 0.92072678]	[547.00836182 351.92330933 0.8489902 ]	[480.18933105 352.01156616 0.82337523]	[454.56958008 454.57495117 0.83130014]	[439.26098633 547.06719971 0.90660524]	[623.86590576 346.85388184 0.81465626]	[641.92181396 446.89404297 0.85026741]	[644.48956299 544.51989746 0.91895926]	[546.96716309 546.96862793 0.70627981]	[505.89517212 546.98406982 0.69065052]	[500.68606567 708.68725586 0.85526413]	[4.85400085e+02 8.52395752e+02 8.31066310e-01]	[587.97216797 546.93310547 0.70685947]	[603.38293457 711.19226074 0.86804563]	[6.06103271e+02 8.54919800e+02 8.20118248e-01]	[539.23156738 244.2532959 0.84409016]	[562.41748047 244.26617432 0.89711988]	[518.72955322 254.58261108 0.94317365]	[582.90777588 254.60298157 0.98850763]	[6.11110779e+02 8.95930481e+02 7.72665560e-01]	[6.29115173e+02 8.90813538e+02 7.67001033e-01]	[6.03427124e+02 8.70180542e+02 7.50702858e-01]	[4.87932098e+02 8.93274231e+02 7.85412550e-01]	[4.69965424e+02 8.90684204e+02 7.71791220e-01]	[4.93071930e+02 8.67689026e+02 7.11996973e-01]
[546.96179199 257.06448364 0.91780037]	[546.99151611 351.95709229 0.85477638]	[480.16516113 354.46206665 0.8247484 ]	[452.07733154 454.6111145 0.83002645]	[439.22836304 547.04815674 0.90830386]	[623.84979248 346.88220215 0.81108499]	[641.89056396 446.91107178 0.84370625]	[644.47851562 544.53948975 0.91747087]	[546.9442749 546.94085693 0.71105886]	[503.48028564 546.96655273 0.69523811]	[500.67428589 708.65197754 0.86439151]	[4.85406311e+02 8.52383545e+02 8.33032489e-01]	[585.58758545 544.47113037 0.7134819 ]	[603.38342285 711.1953125 0.8684873 ]	[6.06102173e+02 8.54934509e+02 8.16296458e-01]	[539.22192383 244.27261353 0.84043276]	[562.41137695 246.74201965 0.89602995]	[518.71057129 254.57853699 0.94358063]	[582.90307617 254.60536194 0.98748285]	[6.11101746e+02 8.95938599e+02 7.69431770e-01]	[6.29109802e+02 8.90819824e+02 7.65785575e-01]	[6.03421753e+02 8.70194031e+02 7.49213457e-01]	[4.87956848e+02 8.93270081e+02 7.82247424e-01]	[4.69990356e+02 8.90680298e+02 7.68088102e-01]	[4.93067841e+02 8.67680176e+02 7.12653160e-01]
[544.550354 257.10180664 0.9163838 ]	[546.95397949 351.97515869 0.86394924]	[480.12442017 354.48867798 0.82578093]	[451.99856567 454.62771606 0.8317852 ]	[439.22186279 547.03137207 0.9070347 ]	[623.82714844 346.89349365 0.80762553]	[641.80688477 446.94750977 0.82758063]	[644.46551514 544.54241943 0.91654736]	[544.54492188 546.97198486 0.7117185 ]	[503.42657471 546.99609375 0.70008838]	[500.6736145 708.69458008 0.8596555 ]	[4.85403412e+02 8.52391846e+02 8.31021130e-01]	[585.56958008 546.93273926 0.71131241]	[603.36236572 711.19317627 0.86997116]	[6.06113159e+02 8.57387329e+02 8.13911438e-01]	[539.19470215 246.75523376 0.83609325]	[562.36480713 246.78965759 0.89782786]	[518.68365479 254.54585266 0.94021642]	[582.8772583 254.58482361 0.9889971 ]	[6.11110535e+02 8.95946289e+02 7.69312501e-01]	[6.29112671e+02 8.90827271e+02 7.68433452e-01]	[6.03434265e+02 8.70211792e+02 7.54946351e-01]	[4.87963928e+02 8.93264282e+02 7.77111351e-01]	[4.69992340e+02 8.90677490e+02 7.63542891e-01]	[4.93064423e+02 8.67684021e+02 7.10481524e-01]
[544.47393799 257.15151978 0.92342722]	[546.92175293 351.97967529 0.87014294]	[477.72393799 354.48120117 0.82167232]	[449.47903442 454.63143921 0.83427942]	[439.19268799 547.07086182 0.90113646]	[621.3916626 346.90686035 0.80145264]	[639.29504395 446.93197632 0.81527954]	[644.44024658 546.93493652 0.91309369]	[544.52081299 546.99981689 0.70914871]	[503.41564941 547.01574707 0.69976258]	[500.65658569 708.68005371 0.85788101]	[4.85408203e+02 8.52388000e+02 8.32106888e-01]	[585.53948975 546.96539307 0.71102315]	[603.34875488 711.20275879 0.86779773]	[6.06113525e+02 8.57377625e+02 8.14722180e-01]	[536.67785645 246.78492737 0.8243798 ]	[562.30627441 246.82278442 0.89574981]	[516.21624756 254.54800415 0.92627591]	[582.83862305 254.59617615 0.98578072]	[6.11103210e+02 8.95948242e+02 7.69769907e-01]	[6.29106201e+02 8.90828918e+02 7.69344866e-01]	[6.03437561e+02 8.70201965e+02 7.52831697e-01]	[4.87954926e+02 8.93266479e+02 7.77471364e-01]	[4.69988983e+02 8.90677429e+02 7.62504101e-01]	[4.93080872e+02 8.67680237e+02 7.11322784e-01]
[544.46173096 257.17214966 0.91827434]	[544.52209473 351.9666748 0.87682593]	[477.67379761 354.4750061 0.81404531]	[446.96578979 454.64944458 0.84014744]	[439.17144775 549.55157471 0.89024675]	[621.31787109 346.89782715 0.79574531]	[636.80914307 446.93212891 0.81068516]	[644.40911865 546.9486084 0.90740144]	[544.46636963 547.00921631 0.71434218]	[503.37564087 547.02258301 0.70119518]	[500.65026855 708.67565918 0.85731936]	[4.85405487e+02 8.52390381e+02 8.31255674e-01]	[585.48632812 546.96087646 0.71622789]	[603.33154297 711.22058105 0.86292267]	[6.06115112e+02 8.57387146e+02 8.13398540e-01]	[536.64007568 246.78889465 0.8203274 ]	[562.29827881 246.82086182 0.89422625]	[516.17907715 254.53642273 0.91985941]	[582.79821777 254.59156799 0.97600675]	[6.11106567e+02 8.95946228e+02 7.68852830e-01]	[6.29107605e+02 8.90826660e+02 7.70031929e-01]	[6.03443481e+02 8.70207092e+02 7.54227877e-01]	[4.87977936e+02 8.93256348e+02 7.77537525e-01]	[4.70005768e+02 8.90674500e+02 7.62932599e-01]	[4.93074951e+02 8.67678284e+02 7.07430005e-01]
[544.40362549 257.17752075 0.9238354 ]	[544.45843506 351.95767212 0.88590366]	[475.14083862 354.49902344 0.80193406]	[446.92233276 457.07611084 0.84913313]	[439.12915039 549.55377197 0.88406384]	[618.83764648 346.88238525 0.78860384]	[636.72674561 446.94195557 0.80952632]	[644.36395264 546.96600342 0.8987233 ]	[544.43933105 546.97296143 0.71903539]	[503.37191772 546.9821167 0.70800138]	[498.25839233 708.72668457 0.84095848]	[4.85399658e+02 8.54792908e+02 8.31082582e-01]	[585.44067383 544.48632812 0.71926963]	[603.27264404 711.1729126 0.86159319]	[6.06109680e+02 8.54910828e+02 8.20611835e-01]	[534.11810303 246.78208923 0.81412798]	[562.25958252 246.82489014 0.8889938 ]	[516.10845947 254.48635864 0.90798074]	[582.77984619 254.59425354 0.97396445]	[6.11104797e+02 8.95924194e+02 7.73278594e-01]	[6.29104431e+02 8.90806152e+02 7.69835234e-01]	[6.03441833e+02 8.70170105e+02 7.50752330e-01]	[4.87959778e+02 8.93260925e+02 7.79620945e-01]	[4.69991943e+02 8.90681946e+02 7.65157580e-01]	[4.93085999e+02 8.67690735e+02 7.09868550e-01]
[544.33746338 257.159729 0.9374547 ]	[544.42327881 351.93499756 0.88821727]	[472.61331177 354.49377441 0.79209948]	[446.87948608 454.61764526 0.84917653]	[439.11276245 549.52423096 0.88056862]	[618.83508301 346.859375 0.79069698]	[634.17468262 446.94900513 0.81256574]	[644.33526611 546.94000244 0.89765018]	[544.37896729 549.50787354 0.71075195]	[503.2517395 549.5045166 0.70454001]	[498.22470093 711.13885498 0.83561707]	[4.85403046e+02 8.52402527e+02 8.31233561e-01]	[585.43859863 547.00592041 0.71447361]	[603.25494385 711.206604 0.85666913]	[6.06103577e+02 8.54907043e+02 8.23606431e-01]	[529.07818604 246.76542664 0.82357424]	[559.84698486 246.81199646 0.87588537]	[511.05010986 254.48904419 0.90515053]	[580.32110596 254.59715271 0.96091104]	[6.11086304e+02 8.95926697e+02 7.70458460e-01]	[6.29088562e+02 8.90810730e+02 7.66878784e-01]	[6.03439697e+02 8.70166992e+02 7.53832340e-01]	[4.87980255e+02 8.93261841e+02 7.82105863e-01]	[4.70006836e+02 8.90684509e+02 7.70667553e-01]	[4.93087677e+02 8.67681152e+02 7.07459092e-01]
[544.31298828 257.14541626 0.93400562]	[544.36297607 351.95629883 0.89455283]	[470.03146362 354.49188232 0.78882039]	[444.42367554 454.62329102 0.85727167]	[436.69943237 549.50268555 0.87118113]	[618.79290771 346.88140869 0.78601885]	[631.64752197 446.95791626 0.81633145]	[644.32019043 544.52435303 0.90252829]	[544.32928467 546.98834229 0.71010852]	[500.88687134 546.97106934 0.71107024]	[498.20315552 708.65893555 0.85282308]	[4.85406952e+02 8.54802307e+02 8.29749286e-01]	[585.38262939 546.95635986 0.71500266]	[600.86688232 711.2454834 0.84620059]	[6.06111511e+02 8.54918152e+02 8.18861961e-01]	[529.06494141 246.74317932 0.82501012]	[559.82965088 246.82049561 0.87299919]	[508.5508728 254.47387695 0.90517873]	[580.2756958 256.9513855 0.94554734]	[6.11077026e+02 8.95937988e+02 7.70485699e-01]	[6.29088562e+02 8.90823669e+02 7.63504028e-01]	[6.03452942e+02 8.70176575e+02 7.54644573e-01]	[4.87959259e+02 8.93246338e+02 7.83315122e-01]	[4.69984161e+02 8.90669678e+02 7.65218139e-01]	[4.93119385e+02 8.67700012e+02 7.09969759e-01]
[541.8828125 257.15869141 0.92687875]	[541.94775391 351.97265625 0.90063363]	[467.46047974 354.51473999 0.79611337]	[444.33877563 454.62579346 0.8665719 ]	[436.59448242 549.53137207 0.84971923]	[616.23345947 346.84802246 0.77977455]	[629.15319824 446.92221069 0.82680392]	[641.83898926 544.51550293 0.88247836]	[541.88867188 546.98309326 0.70793802]	[500.82601929 546.9552002 0.7137031 ]	[498.16427612 708.64709473 0.85041791]	[4.85391815e+02 8.54823181e+02 8.32342148e-01]	[582.94787598 546.97808838 0.71067148]	[600.7980957 711.24029541 0.83814353]	[6.06105408e+02 8.54913086e+02 8.20837557e-01]	[526.47723389 246.77999878 0.85465217]	[559.69293213 246.79325867 0.84534132]	[505.98660278 254.51490784 0.92282629]	[577.74273682 254.61044312 0.92835146]	[6.11072937e+02 8.95933044e+02 7.71858394e-01]	[6.29084717e+02 8.90820862e+02 7.62476206e-01]	[6.0344519e+02 8.7017688e+02 7.5566411e-01]	[4.87957245e+02 8.93254639e+02 7.86957562e-01]	[4.69979553e+02 8.90683533e+02 7.69783974e-01]	[4.93109528e+02 8.70107727e+02 7.14791954e-01]
[541.77587891 257.1362915 0.9203968 ]	[541.85998535 351.97119141 0.90396959]	[464.91021729 354.48214722 0.80893779]	[441.86291504 454.62490845 0.8813948 ]	[434.06985474 549.56195068 0.83137864]	[613.68969727 346.8430481 0.77773827]	[629.09893799 446.92477417 0.83511257]	[639.35040283 546.96014404 0.85733366]	[541.76269531 546.9901123 0.7059837 ]	[500.73370361 546.95690918 0.70230228]	[495.65866089 708.71081543 0.83119744]	[4.85382294e+02 8.52399963e+02 8.34385455e-01]	[582.84753418 547.00213623 0.71080691]	[598.21600342 711.25909424 0.81705606]	[6.06102905e+02 8.54900146e+02 8.23397160e-01]	[524.02508545 246.75204468 0.86727184]	[554.70117188 246.78063965 0.82437086]	[505.87686157 254.47380066 0.9308511 ]	[575.16815186 256.93557739 0.91199094]	[6.08607361e+02 8.95946960e+02 7.69161522e-01]	[6.29045410e+02 8.90832031e+02 7.59380460e-01]	[6.03466125e+02 8.70162354e+02 7.53743589e-01]	[4.85481415e+02 8.93246216e+02 7.87862480e-01]	[4.67489929e+02 8.90664124e+02 7.67602205e-01]	[4.93128082e+02 8.67685852e+02 7.11316347e-01]
[541.71887207 257.15777588 0.91330087]	[541.76800537 352.00994873 0.8928225 ]	[462.44223022 354.52752686 0.82607353]	[441.76675415 454.63781738 0.89082247]	[428.97860718 549.52996826 0.82773399]	[611.12127686 346.83776855 0.78153419]	[629.03460693 449.43118286 0.83383238]	[636.74810791 546.96185303 0.84066451]	[539.2689209 549.50073242 0.69062883]	[500.63696289 546.99591064 0.69118315]	[493.10696411 708.72406006 0.82541829]	[4.85382660e+02 8.52384766e+02 8.40817213e-01]	[580.35882568 549.53027344 0.69370168]	[595.68579102 711.23236084 0.81742769]	[6.06104187e+02 8.54900574e+02 8.25118124e-01]	[523.95123291 246.78077698 0.88081717]	[552.13085938 246.79067993 0.8176924 ]	[503.42541504 254.50891113 0.95249832]	[570.12811279 254.59638977 0.91820192]	[6.08591553e+02 8.95973267e+02 7.72298455e-01]	[6.29037415e+02 8.90855469e+02 7.62230873e-01]	[6.03485657e+02 8.70160889e+02 7.57924318e-01]	[4.87924896e+02 8.93240845e+02 7.92732596e-01]	[4.69964600e+02 8.90666687e+02 7.70066798e-01]	[4.93132355e+02 8.67677185e+02 7.17077017e-01]
[539.21313477 257.20092773 0.8865338 ]	[539.31237793 354.44216919 0.87093961]	[462.33053589 354.55349731 0.84501195]	[441.65863037 457.13549805 0.90723848]	[423.90585327 549.53912354 0.84598732]	[608.5524292 346.84365845 0.79417771]	[626.60949707 449.49630737 0.85125136]	[631.67193604 546.9697876 0.84744442]	[536.73693848 552.07537842 0.67342204]	[498.1159668 549.54766846 0.66875285]	[490.52828979 711.11901855 0.82627314]	[4.85375092e+02 8.52361694e+02 8.43178391e-01]	[580.26147461 552.11334229 0.67910939]	[590.64147949 711.26239014 0.81414032]	[6.06090210e+02 8.54890442e+02 8.30007672e-01]	[523.81439209 246.80693054 0.88179439]	[549.50726318 246.81858826 0.82902068]	[503.29354858 254.53788757 0.96861959]	[567.56262207 254.58808899 0.93326449]	[6.08583984e+02 8.95982605e+02 7.74556756e-01]	[6.29031860e+02 8.93220337e+02 7.64166355e-01]	[6.03479980e+02 8.70146729e+02 7.57530272e-01]	[4.87930542e+02 8.93234314e+02 7.92599142e-01]	[4.69970337e+02 8.90661438e+02 7.69081712e-01]	[4.95601685e+02 8.67656982e+02 7.13000178e-01]
[536.64538574 257.16043091 0.8809576 ]	[539.19140625 354.44885254 0.8499763 ]	[462.23733521 354.54794312 0.84536773]	[439.24679565 457.08755493 0.89141834]	[423.80282593 549.54266357 0.86790502]	[606.08148193 346.87249756 0.79756498]	[626.47106934 446.95452881 0.86835986]	[631.5892334 547.0456543 0.84379333]	[534.16418457 552.07043457 0.66249681]	[493.13284302 549.56652832 0.65562201]	[487.99713135 708.71490479 0.83592218]	[4.85364532e+02 8.52363464e+02 8.44267130e-01]	[577.70672607 552.0602417 0.66485023]	[590.56134033 711.25744629 0.82280135]	[6.06090271e+02 8.54879395e+02 8.32362950e-01]	[521.36865234 246.7535553 0.88816369]	[546.92767334 246.79916382 0.860246 ]	[500.82824707 254.48271179 0.96993911]	[565.05853271 254.59751892 0.95285845]	[6.08571777e+02 8.98411499e+02 7.75111020e-01]	[6.26623352e+02 8.93220032e+02 7.62960076e-01]	[6.03494568e+02 8.70137451e+02 7.56524324e-01]	[4.87949799e+02 8.93242859e+02 7.89784491e-01]	[4.69982269e+02 8.90671936e+02 7.70010173e-01]	[4.93122253e+02 8.67659180e+02 7.15223372e-01]
[536.644104 257.16079712 0.8804599 ]	[539.1897583 354.4508667 0.85014516]	[462.23779297 354.55181885 0.84572136]	[439.24694824 457.0880127 0.89123034]	[423.79763794 549.55517578 0.86729038]	[606.08013916 346.87017822 0.79797137]	[626.46881104 446.94836426 0.86970592]	[631.58538818 547.03143311 0.84532559]	[534.17327881 552.06317139 0.66291469]	[495.59768677 549.56213379 0.65720952]	[487.99337769 708.6987915 0.83855814]	[4.85365631e+02 8.52370178e+02 8.43483031e-01]	[577.70166016 549.57537842 0.66491252]	[590.5637207 711.25561523 0.82286024]	[6.06088196e+02 8.54880737e+02 8.32173645e-01]	[521.36901855 246.75393677 0.88847458]	[546.92456055 246.79678345 0.86064774]	[500.82809448 254.47845459 0.96777129]	[565.05725098 254.59617615 0.95186818]	[6.08575989e+02 8.98429749e+02 7.72058189e-01]	[6.29025940e+02 8.93234680e+02 7.62388349e-01]	[6.03492432e+02 8.70136047e+02 7.53671646e-01]	[4.85483490e+02 8.93250488e+02 7.90444195e-01]	[4.69960571e+02 8.90675842e+02 7.70089090e-01]	[4.93129944e+02 8.67669617e+02 7.17266798e-01]
[536.64379883 257.16146851 0.88032091]	[539.18768311 354.45114136 0.84984839]	[462.23751831 354.55136108 0.84592915]	[439.24633789 457.08853149 0.89167404]	[423.79745483 549.55395508 0.86737913]	[606.07965088 346.8704834 0.79809403]	[626.46899414 446.94732666 0.86962789]	[631.58599854 547.03240967 0.84530389]	[534.17169189 552.06671143 0.66257614]	[495.59298706 549.56622314 0.65625584]	[487.99356079 708.70263672 0.83732212]	[4.85367065e+02 8.52377869e+02 8.42060506e-01]	[577.70379639 549.578125 0.66500628]	[590.56384277 711.25683594 0.82274657]	[6.06086975e+02 8.54886719e+02 8.31480384e-01]	[521.36846924 246.75465393 0.88844216]	[546.92456055 246.79803467 0.86084628]	[500.82867432 254.47872925 0.96857464]	[565.05645752 254.59657288 0.95240647]	[6.08578308e+02 8.98441406e+02 7.70679772e-01]	[6.29029236e+02 8.93242859e+02 7.62551188e-01]	[6.03490540e+02 8.70140869e+02 7.55074978e-01]	[4.87923126e+02 8.93251770e+02 7.90528536e-01]	[4.69961151e+02 8.90678406e+02 7.70740986e-01]	[4.93132355e+02 8.67675781e+02 7.17408597e-01]
[531.54107666 257.162323 0.87317717]	[534.1819458 354.45043945 0.82940042]	[459.80923462 354.57299805 0.848809 ]	[439.17324829 457.08691406 0.88217407]	[421.33209229 549.56958008 0.8884564 ]	[606.00140381 346.87063599 0.80580705]	[624.03814697 444.42358398 0.88367915]	[629.02111816 544.53363037 0.88535237]	[531.6060791 552.07019043 0.66510546]	[490.55490112 549.56549072 0.65377295]	[485.44747925 708.67669678 0.86201882]	[4.85371094e+02 8.54794800e+02 8.42016757e-01]	[575.17089844 549.57055664 0.66558719]	[590.53948975 713.71099854 0.82374609]	[6.06069885e+02 8.54864075e+02 8.37234497e-01]	[521.22723389 246.76161194 0.86962998]	[544.41052246 246.81878662 0.89267576]	[500.69528198 254.51359558 0.96317017]	[564.90509033 254.56867981 0.98487854]	[6.08587891e+02 8.98412659e+02 7.74476647e-01]	[6.29037964e+02 8.93217590e+02 7.64960885e-01]	[6.03469604e+02 8.70126526e+02 7.53333569e-01]	[4.85474609e+02 8.93266296e+02 7.87653267e-01]	[4.67488403e+02 8.90691589e+02 7.70449400e-01]	[4.95603180e+02 8.67705078e+02 7.24229574e-01]
[526.46282959 257.11157227 0.90879977]	[529.05041504 352.02587891 0.83332407]	[459.7258606 354.5512085 0.8465445]	[436.69476318 457.08615112 0.8627485 ]	[421.18453979 552.06481934 0.89434671]	[603.50750732 346.87698364 0.81110525]	[623.94726562 444.40447998 0.88902128]	[626.53765869 546.96380615 0.89801294]	[529.05230713 549.57342529 0.66917056]	[487.96881104 552.06970215 0.65798944]	[485.36633301 708.67053223 0.87095255]	[4.85351685e+02 8.54802368e+02 8.43684196e-01]	[570.12823486 549.50408936 0.67145401]	[588.03808594 711.24694824 0.84198058]	[6.06054077e+02 8.54897522e+02 8.35746944e-01]	[518.72290039 244.28742981 0.84242231]	[541.93005371 246.80256653 0.89798802]	[498.22543335 254.54013062 0.94165564]	[562.44775391 254.5904541 0.98724115]	[6.08610718e+02 8.95985107e+02 7.70746410e-01]	[6.29053467e+02 8.90852661e+02 7.66208172e-01]	[6.03457825e+02 8.70163574e+02 7.60710597e-01]	[4.85478149e+02 8.93257080e+02 7.88560271e-01]	[4.67492065e+02 8.90688782e+02 7.69781709e-01]	[4.93116364e+02 8.67703308e+02 7.26803541e-01]
[521.40582275 257.12475586 0.93075848]	[523.85876465 351.98989868 0.89548028]	[449.52444458 354.53201294 0.7892099 ]	[423.91937256 454.64892578 0.85061836]	[416.11288452 549.5713501 0.85721785]	[598.30664062 349.36660767 0.78522402]	[611.13824463 446.9670105 0.81205702]	[623.79943848 546.92352295 0.89984345]	[523.88067627 546.940979 0.71985722]	[482.80438232 546.95129395 0.71785432]	[482.8678894 708.51947021 0.90336764]	[4.82928528e+02 8.52378357e+02 8.48863184e-01]	[564.89788818 544.4621582 0.72001249]	[585.3927002 708.69659424 0.89184493]	[6.06076721e+02 8.54885254e+02 8.31726015e-01]	[506.01266479 244.27761841 0.83772731]	[539.22930908 246.75543213 0.85701311]	[487.98348999 254.46307373 0.90371192]	[559.71905518 254.57691956 0.94854379]	[6.11074524e+02 8.98511536e+02 7.61058092e-01]	[6.29118652e+02 8.93284485e+02 7.66956568e-01]	[6.05894348e+02 8.70147644e+02 7.34758377e-01]	[4.87941772e+02 8.93283691e+02 7.82432556e-01]	[4.67483459e+02 8.90724365e+02 7.65264153e-01]	[4.90567841e+02 8.67661133e+02 7.09655046e-01]
[521.26727295 257.10772705 0.92321044]	[521.40167236 351.99551392 0.90033591]	[446.89407349 354.52035522 0.7981416 ]	[421.40130615 454.63897705 0.87438953]	[413.57263184 552.0748291 0.83095229]	[595.72686768 346.86962891 0.77599961]	[608.60784912 446.94650269 0.82708621]	[621.2744751 544.54589844 0.86982727]	[521.34112549 546.96148682 0.71253914]	[480.31286621 546.95855713 0.71757758]	[482.82675171 708.50189209 0.90333992]	[4.82946899e+02 8.52352905e+02 8.48365128e-01]	[562.38543701 546.93585205 0.71754146]	[585.34558105 708.71008301 0.89422375]	[6.06088257e+02 8.54885986e+02 8.32562804e-01]	[505.8677063 244.26023865 0.86281717]	[536.64422607 244.28395081 0.8229574 ]	[485.39212036 254.45765686 0.92605144]	[554.6842041 254.57785034 0.92243725]	[6.11093689e+02 9.00987061e+02 7.68321633e-01]	[6.29133789e+02 8.93298340e+02 7.76985526e-01]	[6.05916565e+02 8.70143738e+02 7.45531261e-01]	[4.87975403e+02 8.93277954e+02 7.83105791e-01]	[4.69981476e+02 8.90723267e+02 7.65372932e-01]	[4.93058655e+02 8.67633606e+02 7.05397248e-01]
[518.78631592 257.13787842 0.90718788]	[521.27825928 351.97787476 0.89381456]	[444.31750488 354.51980591 0.81972575]	[421.24475098 454.61724854 0.88560069]	[408.45581055 549.55554199 0.82757509]	[590.63562012 346.81408691 0.77962327]	[608.54034424 446.94668579 0.83342338]	[613.69372559 546.95153809 0.84653777]	[521.19940186 547.00653076 0.70896065]	[480.22277832 546.97705078 0.7170887 ]	[482.76818848 708.51049805 0.90279466]	[4.82944672e+02 8.54800354e+02 8.39046121e-01]	[562.25518799 547.0078125 0.7020489 ]	[582.96722412 708.70611572 0.89629954]	[6.06091064e+02 8.54902405e+02 8.28696728e-01]	[503.37908936 246.76586914 0.88514149]	[531.53204346 244.28051758 0.81822598]	[482.88562012 254.49339294 0.94525713]	[549.59869385 254.53817749 0.91906118]	[6.11114502e+02 9.01005371e+02 7.60614395e-01]	[6.31593262e+02 8.93310181e+02 7.70607710e-01]	[6.05924255e+02 8.70152893e+02 7.42598653e-01]	[4.87962463e+02 8.93299927e+02 7.74028063e-01]	[4.69964783e+02 8.90749573e+02 7.58417308e-01]	[4.93062469e+02 8.67688904e+02 7.00920939e-01]
[518.65112305 257.14645386 0.88997823]	[518.77264404 352.00622559 0.86403382]	[441.78488159 354.52050781 0.84086764]	[418.78222656 457.1300354 0.9007839 ]	[403.36734009 549.56335449 0.84991932]	[588.03405762 346.83782959 0.79304874]	[606.03240967 449.44888306 0.8568266 ]	[611.06066895 546.96990967 0.85526299]	[518.69110107 549.5189209 0.684641 ]	[477.671875 549.49761963 0.67764032]	[480.36758423 708.54553223 0.90743399]	[4.82938721e+02 8.54816528e+02 8.37191403e-01]	[559.78894043 549.5223999 0.69032663]	[582.94500732 711.16210938 0.8856172 ]	[6.06085144e+02 8.54837341e+02 8.36620748e-01]	[503.27178955 244.28065491 0.87922072]	[526.5378418 246.75282288 0.83252347]	[482.75854492 254.47904968 0.95852447]	[547.01464844 254.56095886 0.93041062]	[6.11098206e+02 9.00987854e+02 7.59605587e-01]	[6.29149353e+02 8.93291321e+02 7.67920494e-01]	[6.05927795e+02 8.70087891e+02 7.26276875e-01]	[4.87952301e+02 8.93309204e+02 7.72170484e-01]	[4.69957153e+02 8.90762451e+02 7.59113431e-01]	[4.93060455e+02 8.67698120e+02 6.98454559e-01]
[513.62585449 257.12249756 0.88108051]	[518.66491699 352.01486206 0.84574389]	[441.7149353 354.52441406 0.84317631]	[418.68930054 457.1144104 0.89416087]	[403.24850464 549.58728027 0.87233722]	[585.55596924 346.83435059 0.80246502]	[605.85583496 444.44415283 0.87960345]	[608.52246094 544.49969482 0.88635385]	[516.17144775 552.06689453 0.66938925]	[475.08972168 552.06231689 0.6620338 ]	[480.31277466 708.550354 0.91001272]	[4.82943420e+02 8.54825134e+02 8.37109149e-01]	[559.73571777 552.06304932 0.67699331]	[582.89379883 711.24267578 0.8785634 ]	[6.06084351e+02 8.54866882e+02 8.33808422e-01]	[500.82662964 244.26245117 0.88805968]	[523.98388672 246.76242065 0.86731064]	[480.32318115 254.44297791 0.95621806]	[544.48016357 254.55088806 0.96592832]	[6.11103699e+02 9.01007996e+02 7.56957650e-01]	[6.29144287e+02 8.93294739e+02 7.65609264e-01]	[6.05923462e+02 8.70104919e+02 7.36850142e-01]	[4.87953125e+02 8.93259888e+02 7.72223055e-01]	[4.69970459e+02 8.90723450e+02 7.57018387e-01]	[4.93080048e+02 8.67707886e+02 6.98697209e-01]
[508.48736572 257.11981201 0.88908207]	[513.57720947 352.02185059 0.82324833]	[439.2623291 354.53607178 0.84570646]	[418.57543945 454.64611816 0.86395979]	[400.75970459 552.07116699 0.89152318]	[585.43389893 346.87701416 0.81203449]	[603.40893555 444.42840576 0.88605303]	[606.00408936 544.52575684 0.90889013]	[513.61444092 552.08166504 0.67133832]	[472.55795288 552.07348633 0.65927714]	[480.20755005 708.58428955 0.89882445]	[4.82929077e+02 8.54808289e+02 8.39129567e-01]	[557.17913818 549.57037354 0.6686852 ]	[582.80877686 713.71246338 0.86747599]	[6.06097351e+02 8.54819031e+02 8.34733188e-01]	[500.66854858 244.2618866 0.86372775]	[523.83288574 246.7906189 0.89661157]	[480.16851807 254.49118042 0.95554674]	[544.33074951 254.55162048 0.9936406 ]	[6.11065979e+02 9.00987488e+02 7.57178426e-01]	[6.29119812e+02 8.93282593e+02 7.64295936e-01]	[6.05967346e+02 8.67672913e+02 7.25865841e-01]	[4.85482330e+02 8.93262085e+02 7.76755869e-01]	[4.67476593e+02 8.90722107e+02 7.60236502e-01]	[4.93080078e+02 8.67684021e+02 6.98235512e-01]
[505.92572021 257.10348511 0.90773737]	[508.48989868 351.98049927 0.83362544]	[439.18737793 354.47302246 0.83505791]	[416.02835083 457.0753479 0.84551311]	[398.22338867 549.59307861 0.89619166]	[582.94415283 346.8678894 0.81681496]	[603.29467773 444.41970825 0.86737627]	[603.48693848 544.54870605 0.91154748]	[508.53662109 547.0112915 0.67745209]	[467.47442627 549.49969482 0.66174442]	[480.13818359 708.60577393 0.89032674]	[4.82942902e+02 8.52393433e+02 8.42595696e-01]	[549.57470703 546.93658447 0.68035793]	[580.35015869 711.21612549 0.8576932 ]	[6.06092224e+02 8.54822571e+02 8.36540997e-01]	[498.19247437 244.27560425 0.8434549 ]	[521.37469482 246.78466797 0.89633703]	[477.69552612 254.50654602 0.93909472]	[541.88641357 254.54957581 0.9931035 ]	[6.11076416e+02 9.00995667e+02 7.51173377e-01]	[6.29119263e+02 8.93284668e+02 7.60949671e-01]	[6.05963562e+02 8.67676208e+02 7.24283457e-01]	[4.87935028e+02 8.93253235e+02 7.79035985e-01]	[4.67479492e+02 8.90717834e+02 7.68091261e-01]	[4.93101440e+02 8.67647461e+02 6.98537946e-01]
[503.42831421 257.16876221 0.91706383]	[505.90222168 351.9942627 0.8642801 ]	[436.65600586 354.46026611 0.81439102]	[408.4614563 457.10858154 0.84034097]	[398.10427856 552.11090088 0.88329542]	[582.78314209 349.37750244 0.80924785]	[598.22485352 449.45230103 0.81074798]	[603.37487793 546.91772461 0.90989512]	[506.00369263 547.02484131 0.68307978]	[464.94268799 549.53289795 0.66666842]	[480.12631226 708.67779541 0.8781721 ]	[4.82923645e+02 8.54833618e+02 8.39088380e-01]	[547.01379395 546.95379639 0.68934757]	[580.25109863 711.26013184 0.83574766]	[6.06033875e+02 8.52387512e+02 8.51260543e-01]	[495.62939453 246.78762817 0.82452029]	[521.26385498 249.30209351 0.89736015]	[475.15039062 254.51983643 0.9217149 ]	[541.79638672 254.5629425 0.98777366]	[6.11071045e+02 9.01000000e+02 7.60347664e-01]	[6.29107971e+02 8.93269348e+02 7.66493618e-01]	[6.05905212e+02 8.67620239e+02 7.15835512e-01]	[4.85417938e+02 8.93282593e+02 7.73682892e-01]	[4.67405365e+02 8.90740112e+02 7.64125943e-01]	[4.93105804e+02 8.70104675e+02 7.07303584e-01]
[503.30889893 257.15118408 0.93571919]	[503.41113281 351.92926025 0.88319963]	[434.04864502 352.02920532 0.79046845]	[405.85491943 457.11453247 0.85800207]	[398.01550293 549.59771729 0.86233139]	[580.2364502 346.85070801 0.79683793]	[590.58044434 449.42907715 0.82564461]	[600.87994385 544.53796387 0.89718366]	[505.8916626 546.96508789 0.7016933 ]	[464.82720947 546.98937988 0.68612415]	[477.7303772 708.72161865 0.86526322]	[4.82910828e+02 8.54790710e+02 8.41939926e-01]	[544.50579834 544.46911621 0.70847571]	[572.62823486 711.16619873 0.8274731 ]	[605.96929932 852.35369873 0.86461902]	[490.54174805 246.75274658 0.82034576]	[521.18707275 246.82818604 0.88896585]	[472.55877686 254.46247864 0.90137815]	[541.72888184 254.58695984 0.97963649]	[6.11120667e+02 8.98518738e+02 7.64544606e-01]	[6.29127502e+02 8.93224731e+02 7.69840658e-01]	[6.03447998e+02 8.65124023e+02 6.86353445e-01]	[4.85467987e+02 8.93293030e+02 7.71737874e-01]	[4.67437683e+02 8.90754150e+02 7.68710136e-01]	[4.93068848e+02 8.67667297e+02 7.03927755e-01]
[500.90634155 257.12042236 0.9335767 ]	[503.33148193 351.97070312 0.89251387]	[428.96081543 354.49215698 0.78634369]	[403.29391479 454.63537598 0.86733699]	[393.04507446 552.05670166 0.83194399]	[577.76269531 346.87203979 0.79026616]	[588.02990723 446.9487915 0.85549277]	[600.75799561 544.54248047 0.87338328]	[503.37948608 544.47155762 0.71786565]	[462.34481812 546.9430542 0.70424223]	[477.69784546 708.66400146 0.86913288]	[4.82906067e+02 8.54795776e+02 8.42907786e-01]	[544.3571167 544.42102051 0.72422391]	[567.58392334 708.72814941 0.84996164]	[605.90893555 852.34515381 0.86512929]	[487.97250366 244.27009583 0.82927704]	[518.72387695 246.7696228 0.8626048 ]	[467.50137329 254.46591187 0.90247273]	[539.20080566 254.5796814 0.94873345]	[6.08625732e+02 8.98452820e+02 7.50731826e-01]	[6.29064819e+02 8.90808777e+02 7.54076123e-01]	[6.03382568e+02 8.67576355e+02 6.77508831e-01]	[4.87928192e+02 8.93288452e+02 7.77484715e-01]	[4.67446136e+02 8.90756958e+02 7.75539756e-01]	[4.93055573e+02 8.67671204e+02 7.06811190e-01]
[500.75726318 257.15948486 0.91911745]	[500.9019165 351.94271851 0.89418215]	[426.3782959 354.49142456 0.79713035]	[400.77059937 454.59613037 0.88546056]	[390.43826294 549.59661865 0.82517207]	[575.16247559 344.35195923 0.78355753]	[587.9864502 446.88867188 0.85571039]	[598.25585938 544.5456543 0.85320753]	[503.32525635 544.44354248 0.72106344]	[462.30438232 544.46459961 0.71657515]	[477.64526367 708.66235352 0.85867947]	[4.82887970e+02 8.52390930e+02 8.46127391e-01]	[544.30633545 544.40124512 0.72485787]	[567.48468018 708.73693848 0.86053145]	[603.52209473 852.26763916 0.87210405]	[485.36993408 246.78591919 0.86290079]	[516.12457275 246.81053162 0.83169663]	[464.90011597 254.46360779 0.91816157]	[534.16522217 254.59063721 0.92678362]	[6.08533020e+02 8.95984253e+02 7.55798638e-01]	[6.26589844e+02 8.90760803e+02 7.53700554e-01]	[6.03342529e+02 8.65042358e+02 6.51896238e-01]	[4.85478729e+02 8.93319031e+02 7.74813771e-01]	[4.67430878e+02 8.90779175e+02 7.75966883e-01]	[4.90560120e+02 8.67648621e+02 7.05375910e-01]
[500.68026733 257.18289185 0.9079029 ]	[500.78067017 351.96005249 0.89742583]	[423.82073975 354.50601196 0.81565094]	[400.67510986 457.1184082 0.90377438]	[385.30633545 552.09082031 0.83825773]	[570.10961914 344.31735229 0.78826421]	[585.57769775 446.92019653 0.85977823]	[593.13415527 546.94726562 0.84264302]	[503.24465942 544.46478271 0.71856833]	[462.23620605 544.48388672 0.72001612]	[475.16757202 708.69018555 0.84421104]	[482.87954712 852.36456299 0.85291624]	[541.91601562 544.41241455 0.72362381]	[564.96722412 708.72564697 0.88480628]	[603.46252441 852.19372559 0.87258041]	[482.92868042 246.80822754 0.87811327]	[511.08364868 246.82408142 0.82294792]	[462.42953491 254.50186157 0.94503748]	[531.5524292 254.57623291 0.92502987]	[6.06100586e+02 8.95971619e+02 7.52385795e-01]	[6.26552979e+02 8.90737122e+02 7.54203975e-01]	[6.03297913e+02 8.60003967e+02 6.30825877e-01]	[4.85460907e+02 8.93292297e+02 7.74191558e-01]	[4.67415222e+02 8.90751038e+02 7.73635983e-01]	[4.90564392e+02 8.67609741e+02 7.04789817e-01]
[498.25946045 259.6257019 0.89230543]	[500.66381836 351.99075317 0.87978619]	[421.3298645 354.5 0.83383161]	[398.24026489 457.07702637 0.89365953]	[382.74682617 552.14044189 0.86640573]	[567.58172607 344.3458252 0.79229629]	[585.49560547 446.95553589 0.87313527]	[590.55877686 544.53466797 0.85741788]	[500.83737183 546.96966553 0.71892017]	[459.84298706 546.99188232 0.72190154]	[475.09927368 708.66784668 0.8420822 ]	[482.86422729 852.36761475 0.85411274]	[541.84619141 544.4699707 0.72171682]	[564.90942383 708.70941162 0.89193094]	[603.42474365 852.17565918 0.87287557]	[482.85498047 249.31468201 0.88438022]	[511.00784302 249.35107422 0.83426964]	[462.30715942 254.50564575 0.96413291]	[529.03094482 254.61169434 0.92890751]	[6.08529907e+02 8.95958252e+02 7.79106855e-01]	[6.26555298e+02 8.90723633e+02 7.84219146e-01]	[6.00808167e+02 8.59989624e+02 6.39410019e-01]	[4.85453552e+02 8.93274231e+02 7.72215724e-01]	[4.67396027e+02 8.90742920e+02 7.73259342e-01]	[4.90556244e+02 8.67609436e+02 7.05969930e-01]
[498.14758301 259.66253662 0.87725896]	[498.21133423 352.02145386 0.85794944]	[421.24417114 354.51593018 0.83987331]	[398.16433716 457.09042358 0.89386761]	[380.31567383 552.10888672 0.88704789]	[567.46350098 346.84655762 0.79799968]	[585.42114258 444.44540405 0.88491553]	[588.07458496 544.5368042 0.86874473]	[500.75064087 547.02294922 0.7197994 ]	[459.76010132 549.49804688 0.71247989]	[472.61148071 708.65911865 0.83819467]	[482.86349487 852.33746338 0.85922039]	[541.79156494 546.97888184 0.71708465]	[564.86114502 708.72851562 0.89111006]	[603.41430664 849.80065918 0.86447495]	[482.7532959 249.35116577 0.89319694]	[506.02230835 249.39738464 0.85103953]	[462.20523071 254.49658203 0.96166003]	[526.49414062 256.96038818 0.93567771]	[6.08538086e+02 8.95976257e+02 7.67251492e-01]	[6.26558105e+02 8.90728882e+02 7.77941465e-01]	[6.00806458e+02 8.59984192e+02 6.31348014e-01]	[4.85471985e+02 8.93259033e+02 7.71607339e-01]	[4.67410492e+02 8.90730164e+02 7.72518098e-01]	[4.90539124e+02 8.67581055e+02 7.02911973e-01]
[495.59143066 259.61019897 0.87246674]	[498.12487793 354.43942261 0.84425753]	[421.1942749 354.50918579 0.83872873]	[398.10992432 457.12332153 0.88824999]	[380.21466064 552.09637451 0.89444929]	[565.02697754 346.83428955 0.80381542]	[582.9899292 444.44525146 0.88632542]	[588.0213623 546.93634033 0.87407702]	[498.27331543 547.02044678 0.70302325]	[459.6348877 549.51251221 0.70107913]	[472.53811646 708.68273926 0.83348709]	[482.86691284 852.35235596 0.858585 ]	[541.70343018 546.97802734 0.70150346]	[562.43780518 708.63983154 0.9095816 ]	[603.40679932 852.18945312 0.86258173]	[480.31689453 249.31359863 0.89526325]	[505.87374878 249.3653717 0.87109888]	[459.77145386 254.48841858 0.96782744]	[524.01495361 256.94039917 0.95337176]	[6.08521790e+02 8.95948730e+02 7.72750556e-01]	[6.26547119e+02 8.90702637e+02 7.84122467e-01]	[6.00788879e+02 8.62520630e+02 6.36284232e-01]	[4.87926880e+02 8.93242920e+02 7.68224835e-01]	[4.67414795e+02 8.90718018e+02 7.70634234e-01]	[4.90553528e+02 8.67592285e+02 7.01920509e-01]
[493.04699707 259.61868286 0.86591494]	[495.65731812 354.4493103 0.83821642]	[421.15475464 354.53820801 0.84225565]	[398.05386353 454.62588501 0.86711574]	[380.12835693 549.58496094 0.90129244]	[564.98864746 346.84597778 0.80918878]	[582.95025635 446.87167358 0.88841128]	[585.58813477 546.96051025 0.88446414]	[498.16464233 546.9934082 0.69499707]	[457.17510986 549.51513672 0.68436462]	[470.03201294 708.6842041 0.83302915]	[482.87094116 852.33331299 0.8614096 ]	[539.22460938 544.48510742 0.69518918]	[562.41131592 708.65045166 0.90784746]	[603.40148926 852.17016602 0.86006486]	[480.24795532 249.33486938 0.88982755]	[503.4331665 249.38066101 0.89050621]	[459.69558716 254.51663208 0.97114444]	[523.92437744 254.59729004 0.97854269]	[6.06062988e+02 8.95870117e+02 7.87606657e-01]	[6.26498108e+02 8.90638733e+02 7.83733726e-01]	[6.00802063e+02 8.62487976e+02 6.43250942e-01]	[4.87947632e+02 8.93246460e+02 7.69361556e-01]	[4.67435272e+02 8.90721863e+02 7.71901846e-01]	[4.90548798e+02 8.65140137e+02 7.00428843e-01]
[487.98745728 259.64337158 0.86944056]	[493.07315063 351.99642944 0.82249385]	[418.75039673 354.4942627 0.83748633]	[395.6078186 454.64367676 0.85665458]	[377.68054199 552.06408691 0.90168184]	[564.91479492 346.84085083 0.8157289 ]	[582.91241455 446.87121582 0.89099813]	[585.53973389 546.92993164 0.89231789]	[495.69042969 546.95587158 0.69001508]	[457.15112305 547.02612305 0.68479872]	[470.00030518 708.68884277 0.83503503]	[482.86532593 852.37030029 0.8602643 ]	[536.69470215 544.45220947 0.68584895]	[562.36541748 708.68768311 0.895037 ]	[603.34643555 849.73474121 0.85473603]	[480.16177368 249.36117554 0.88021576]	[503.32006836 251.83586121 0.91176474]	[459.6322937 254.54779053 0.95273685]	[523.82568359 254.60614014 0.9875108 ]	[6.06059143e+02 8.93411255e+02 8.24343979e-01]	[6.26445557e+02 8.88177063e+02 8.13173950e-01]	[5.98300537e+02 8.57464783e+02 6.55161738e-01]	[4.85476379e+02 8.93245789e+02 7.65999317e-01]	[4.67415070e+02 8.90724792e+02 7.71385670e-01]	[4.90547028e+02 8.67610352e+02 7.08010316e-01]
[485.443573 259.66824341 0.87950683]	[490.49490356 351.98840332 0.82496631]	[418.71505737 354.48117065 0.83541042]	[393.05090332 457.08004761 0.84307772]	[377.61959839 552.0802002 0.89602947]	[564.82373047 346.85067749 0.81596047]	[582.8527832 444.42724609 0.88639665]	[585.49584961 546.93322754 0.8961466 ]	[495.63250732 546.98352051 0.68574047]	[457.10269165 549.51373291 0.6758942 ]	[467.50219727 708.70513916 0.83411181]	[482.87252808 852.37365723 0.86003745]	[534.18231201 544.45758057 0.68575704]	[562.29388428 708.69006348 0.88954836]	[6.03283142e+02 8.49763428e+02 8.38776350e-01]	[477.71459961 249.40480042 0.86996233]	[500.90335083 251.86230469 0.91906488]	[457.19128418 254.57458496 0.93762535]	[521.42315674 254.60032654 0.9849202 ]	[6.05924438e+02 8.93382751e+02 8.42344105e-01]	[6.23950745e+02 8.88164856e+02 8.14178765e-01]	[5.98305847e+02 8.59961304e+02 6.42323911e-01]	[4.87933990e+02 8.93280945e+02 7.65169561e-01]	[4.67416840e+02 8.90759094e+02 7.72487938e-01]	[4.90559448e+02 8.67614868e+02 7.07709014e-01]
[485.38299561 259.67547607 0.88129705]	[487.95147705 351.98925781 0.83529961]	[418.6499939 354.49728394 0.83459687]	[392.96838379 457.13223267 0.84390795]	[377.56011963 554.61962891 0.88455141]	[562.4239502 346.84384155 0.81773651]	[582.81292725 444.42581177 0.87817651]	[585.4407959 546.9510498 0.90039903]	[495.58416748 546.94470215 0.68887168]	[454.65023804 547.01379395 0.67619753]	[467.49838257 708.66778564 0.83582634]	[482.8631897 852.3727417 0.86166263]	[534.12164307 544.41906738 0.68679464]	[562.2130127 708.62866211 0.89034557]	[6.00832703e+02 8.49634338e+02 8.22701871e-01]	[477.6572876 251.82258606 0.86361665]	[500.82745361 251.86688232 0.91497737]	[457.15319824 254.59356689 0.9299106 ]	[521.33349609 254.59112549 0.98672861]	[6.03476624e+02 8.90772400e+02 8.48777771e-01]	[6.23894958e+02 8.80514221e+02 7.84044027e-01]	[5.98217590e+02 8.54888794e+02 6.66865826e-01]	[4.87946899e+02 8.93275452e+02 7.67462432e-01]	[4.67431458e+02 8.90755798e+02 7.69743323e-01]	[4.90529968e+02 8.67606506e+02 7.10842371e-01]
[482.94406128 259.7010498 0.88732743]	[485.47888184 351.97210693 0.84415948]	[418.6126709 352.02151489 0.82608211]	[390.43563843 457.10336304 0.83682674]	[377.54498291 554.61407471 0.87926239]	[562.37158203 346.87020874 0.81608963]	[582.75714111 446.87246704 0.85843176]	[585.37286377 544.53527832 0.90997869]	[493.05844116 546.99884033 0.68514729]	[454.57080078 549.50817871 0.66908753]	[467.43338013 708.72070312 0.83794558]	[482.85745239 852.36645508 0.86322063]	[531.57281494 544.47808838 0.68583125]	[559.77008057 708.73699951 0.86369473]	[5.98213745e+02 8.44609131e+02 7.77392924e-01]	[477.58865356 251.84791565 0.8563695 ]	[500.75457764 251.91368103 0.92176485]	[457.07043457 254.58152771 0.9225781 ]	[521.28735352 254.58425903 0.98536086]	[6.03455750e+02 8.90696411e+02 8.42317581e-01]	[6.23842468e+02 8.77939758e+02 7.59568632e-01]	[5.90637390e+02 8.52256226e+02 6.88198805e-01]	[4.87958405e+02 8.93281189e+02 7.66123891e-01]	[4.67434235e+02 8.90763367e+02 7.68617988e-01]	[4.90523438e+02 8.67601868e+02 7.08175778e-01]
[482.90499878 259.71618652 0.89133 ]	[485.43582153 352.00241089 0.85423762]	[418.56515503 354.47140503 0.82456338]	[387.92123413 457.12600708 0.84255272]	[377.52233887 552.09869385 0.87783837]	[562.34124756 346.88046265 0.81505722]	[580.34283447 444.43789673 0.85172546]	[585.33624268 546.92004395 0.90735418]	[493.04196167 549.49908447 0.68438584]	[452.08007812 549.57287598 0.665245 ]	[464.9538269 711.13977051 0.83839923]	[482.85031128 852.36444092 0.86605704]	[531.56097412 546.92913818 0.6856128 ]	[557.22949219 711.13812256 0.84276474]	[5.88061523e+02 8.34330933e+02 8.26068699e-01]	[475.11776733 251.85688782 0.8515951 ]	[500.72164917 251.92814636 0.91735697]	[454.60192871 254.5879364 0.91430628]	[521.25616455 254.5896759 0.98203349]	[6.00864807e+02 8.83103455e+02 8.02866936e-01]	[6.16232788e+02 8.72828857e+02 7.63954759e-01]	[5.85554749e+02 8.47055664e+02 7.12418318e-01]	[4.88003632e+02 8.93285889e+02 7.81104207e-01]	[4.67484344e+02 8.90769775e+02 7.75133967e-01]	[4.88023590e+02 8.67595642e+02 7.09890246e-01]
[482.86325073 259.66824341 0.90634066]	[485.38037109 351.98345947 0.86280054]	[416.10949707 354.47125244 0.81381631]	[387.85882568 457.14788818 0.84982556]	[377.51754761 552.06420898 0.87500411]	[562.28790283 346.89978027 0.80971664]	[580.26190186 446.93405151 0.83133417]	[582.95166016 544.49517822 0.91616404]	[490.57781982 549.51116943 0.68403369]	[454.5385437 552.10223389 0.66229904]	[464.9359436 711.15582275 0.84412575]	[482.83370972 852.3482666 0.86645502]	[531.54302979 546.93695068 0.68271494]	[552.11859131 708.70635986 0.83421993]	[585.55566406 831.65216064 0.87856454]	[472.58807373 251.8296814 0.83999294]	[500.6907959 251.87280273 0.90685683]	[454.5484314 254.60317993 0.90239799]	[521.22045898 256.93258667 0.97778404]	[5.93194946e+02 8.72901123e+02 8.37725759e-01]	[6.11073975e+02 8.70109070e+02 8.11410904e-01]	[5.85389160e+02 8.34386230e+02 7.42238224e-01]	[4.90509796e+02 8.93276978e+02 7.82908916e-01]	[4.69975250e+02 8.90769592e+02 7.73884058e-01]	[4.87985504e+02 8.65143555e+02 7.05454350e-01]
[482.80697632 259.65206909 0.91494638]	[485.34179688 352.00363159 0.87141252]	[416.03942871 354.53283691 0.80829811]	[385.38674927 457.16949463 0.85707116]	[377.50085449 552.07470703 0.87025827]	[562.24816895 346.89294434 0.80665553]	[577.77624512 446.92703247 0.82320935]	[582.89807129 544.50030518 0.91618222]	[490.55130005 549.50531006 0.68338847]	[452.07540894 552.08837891 0.66016954]	[464.91720581 711.15100098 0.85159957]	[482.83633423 852.33496094 0.87027991]	[529.04772949 544.48651123 0.68338823]	[552.12744141 711.16381836 0.82108742]	[583.00738525 826.59326172 0.85487151]	[470.03570557 251.82333374 0.83811319]	[500.64788818 251.86820984 0.89863968]	[451.99966431 254.57048035 0.89590168]	[521.19586182 256.95278931 0.97493541]	[5.88012268e+02 8.70335388e+02 8.15909743e-01]	[6.06006836e+02 8.62543579e+02 7.64811993e-01]	[5.82846741e+02 8.31691711e+02 6.28647327e-01]	[4.88015381e+02 8.93242310e+02 7.86878645e-01]	[4.69982391e+02 8.90738586e+02 7.74107933e-01]	[4.87979980e+02 8.65142334e+02 7.01196074e-01]
[482.76873779 259.62838745 0.91935861]	[482.96524048 351.99295044 0.87511539]	[413.5958252 354.5300293 0.80327773]	[385.35494995 457.19918823 0.86445439]	[375.12213135 552.06933594 0.86728424]	[559.84002686 346.90219116 0.80188298]	[577.75952148 446.94482422 0.82175618]	[582.88208008 544.48687744 0.91385585]	[490.48358154 547.00732422 0.68193811]	[452.00857544 549.5536499 0.65666699]	[464.96136475 711.16131592 0.84481084]	[482.83917236 852.32855225 0.87090892]	[528.97058105 544.46618652 0.68658394]	[549.60308838 711.15270996 0.82263625]	[582.76629639 813.80578613 0.84349978]	[469.9793396 249.39312744 0.83675897]	[498.25100708 251.83842468 0.88362145]	[449.50979614 254.5513916 0.89535296]	[518.78619385 256.9335022 0.96816689]	[5.85379089e+02 8.62562561e+02 7.64003694e-01]	[6.03414062e+02 8.52264771e+02 7.63768077e-01]	[5.77775391e+02 8.24043335e+02 5.70392370e-01]	[4.90512909e+02 8.93224182e+02 7.75726259e-01]	[4.69997131e+02 8.90722046e+02 7.66599178e-01]	[4.87974854e+02 8.65134216e+02 6.97768092e-01]
[482.73495483 259.61352539 0.92306143]	[482.9281311 351.97769165 0.88070691]	[413.55337524 354.52554321 0.79804677]	[385.34335327 457.21646118 0.86868244]	[375.10385132 552.07403564 0.8643921 ]	[559.77941895 346.88180542 0.79820907]	[577.73236084 446.96630859 0.81547368]	[582.86181641 544.50073242 0.91196817]	[488.01309204 547.02154541 0.68561679]	[451.99209595 549.578125 0.65714002]	[464.94192505 711.17840576 0.84485465]	[482.85348511 852.33319092 0.87560046]	[526.52960205 544.48999023 0.69022018]	[547.00256348 711.21380615 0.83718914]	[572.63824463 808.54156494 0.81844246]	[467.45315552 249.39260864 0.84494942]	[498.19961548 249.3780365 0.86872053]	[449.46212769 254.56445312 0.89630628]	[518.74475098 254.60380554 0.96384615]	[5.80319397e+02 8.57462036e+02 7.67969012e-01]	[5.98235046e+02 8.49775269e+02 7.50837326e-01]	[5.67486755e+02 8.08640503e+02 6.78607523e-01]	[4.90515564e+02 8.93241333e+02 7.95543730e-01]	[4.70010223e+02 8.90731812e+02 7.84017205e-01]	[4.87984985e+02 8.65130127e+02 7.05849469e-01]
[480.36639404 259.61599731 0.9228161 ]	[482.9024353 351.97744751 0.88579637]	[413.53488159 354.52767944 0.79570627]	[385.32653809 457.19082642 0.86694491]	[375.11294556 549.59259033 0.86489493]	[559.74163818 346.87078857 0.79440355]	[577.7232666 446.9772644 0.81186062]	[582.85015869 544.50958252 0.91080576]	[487.96670532 549.50299072 0.68683511]	[449.49926758 552.07287598 0.65511739]	[464.94512939 711.21807861 0.83984143]	[482.87738037 852.28985596 0.88359183]	[526.47045898 546.95056152 0.69624841]	[546.97625732 718.89923096 0.83097613]	[567.49932861 793.26855469 0.84975731]	[467.39828491 249.40440369 0.85250854]	[498.14611816 249.3885498 0.86050123]	[449.43756104 254.55957031 0.89231098]	[518.71734619 256.93051147 0.95613629]	[5.67561584e+02 8.52220337e+02 8.30881238e-01]	[5.87992126e+02 8.44540771e+02 7.49752045e-01]	[5.65028870e+02 7.93252258e+02 7.17414320e-01]	[4.90528259e+02 8.93242432e+02 7.95979619e-01]	[4.70015015e+02 8.90731018e+02 7.86248684e-01]	[4.88016541e+02 8.65073364e+02 7.13429391e-01]
[480.32214355 259.61917114 0.92247027]	[482.8855896 351.97924805 0.88747245]	[413.5144043 354.543396 0.79415715]	[385.29904175 457.19717407 0.86953729]	[375.06765747 549.57891846 0.85954034]	[559.71820068 346.84442139 0.79319954]	[577.71337891 449.43539429 0.81017494]	[582.84643555 544.51904297 0.91206044]	[487.96118164 549.5010376 0.68566155]	[449.49334717 552.07196045 0.65465397]	[464.94815063 711.20672607 0.84070635]	[482.88626099 852.26818848 0.88078368]	[526.45782471 546.95269775 0.69615573]	[546.91729736 723.9385376 0.85701799]	[564.828125 785.57250977 0.88025379]	[464.94421387 251.81535339 0.85853207]	[495.68014526 249.39837646 0.8533268 ]	[446.96762085 254.53941345 0.8927685 ]	[518.69873047 254.59971619 0.95669103]	[5.64925903e+02 8.47063599e+02 7.78189838e-01]	[5.82973694e+02 8.31829895e+02 7.23484218e-01]	[5.62295715e+02 7.82963867e+02 6.41365230e-01]	[4.90544891e+02 8.90844727e+02 7.85929322e-01]	[4.70033752e+02 8.90688538e+02 7.74071395e-01]	[4.88023041e+02 8.65043762e+02 7.03373373e-01]
[480.30789185 259.61532593 0.92193347]	[482.86535645 351.97622681 0.88834435]	[411.03695679 354.55743408 0.79287595]	[382.87982178 457.19024658 0.87108606]	[375.05316162 549.57519531 0.85731316]	[557.26568604 346.82177734 0.79218501]	[577.69683838 449.43493652 0.80812758]	[582.83721924 544.53833008 0.90973336]	[487.9524231 547.0067749 0.6920253]	[449.49151611 549.55169678 0.65892833]	[464.91400146 711.2019043 0.84577441]	[482.89627075 852.25646973 0.88326991]	[526.44976807 544.48626709 0.69975942]	[544.50360107 723.9407959 0.858154 ]	[562.24835205 772.78973389 0.82521969]	[464.92550659 249.40583801 0.86186194]	[495.65606689 249.38972473 0.85027283]	[446.9418335 254.54164124 0.89532274]	[518.67523193 254.59170532 0.95241618]	[5.62334839e+02 8.31781860e+02 8.17566931e-01]	[5.77793396e+02 8.26541260e+02 6.99905217e-01]	[5.57217712e+02 7.70095398e+02 5.89162827e-01]	[4.90521973e+02 8.93223511e+02 7.92766392e-01]	[4.70037018e+02 8.90704651e+02 7.81203806e-01]	[4.90515656e+02 8.62545593e+02 7.16643810e-01]
[480.29815674 259.6242981 0.91866559]	[482.85528564 351.98162842 0.88975555]	[411.02334595 354.5635376 0.79383653]	[385.29129028 457.17779541 0.86878693]	[375.03256226 549.57080078 0.85477448]	[557.26397705 346.82946777 0.79227918]	[575.22998047 449.46566772 0.80442005]	[582.83618164 544.54278564 0.90935147]	[487.9367981 546.94586182 0.704907 ]	[449.48443604 547.02398682 0.66883266]	[464.9367981 711.15039062 0.84382904]	[482.88116455 852.25970459 0.8838321 ]	[526.42419434 544.42901611 0.71342409]	[544.38391113 718.86932373 0.84578699]	[559.73126221 770.09777832 0.84029955]	[464.90817261 251.82106018 0.86582881]	[495.63500977 249.39015198 0.84789217]	[446.92294312 254.55003357 0.89425737]	[518.66345215 254.58862305 0.95056641]	[5.54629822e+02 8.29072510e+02 7.72595167e-01]	[5.70039490e+02 8.16343506e+02 7.22293913e-01]	[5.57215637e+02 7.67539429e+02 6.25487566e-01]	[4.90529999e+02 8.90837891e+02 7.85456657e-01]	[4.72517273e+02 8.90685974e+02 7.69992054e-01]	[4.90489716e+02 8.62563232e+02 7.20473945e-01]
[480.27514648 259.63391113 0.91325825]	[482.84866333 351.98815918 0.89082867]	[411.02145386 354.56594849 0.79428375]	[382.87939453 457.19134521 0.87040257]	[375.00357056 549.578125 0.84707636]	[557.25604248 346.83514404 0.79110754]	[575.23168945 449.45788574 0.80404246]	[582.81634521 546.93902588 0.90461141]	[485.49603271 546.96850586 0.70489317]	[449.45321655 549.51361084 0.66709906]	[464.92025757 711.12860107 0.84803617]	[482.88406372 852.27062988 0.87716734]	[526.40325928 544.4519043 0.71145004]	[544.32385254 713.74371338 0.83931309]	[549.56781006 765.07531738 0.76563096]	[464.88299561 251.82263184 0.86884594]	[495.61187744 249.39102173 0.84507477]	[446.9079895 254.54908752 0.88774371]	[518.66204834 254.58810425 0.94838017]	[5.46980286e+02 8.16387756e+02 7.61544228e-01]	[5.65014648e+02 8.08756409e+02 7.57385254e-01]	[5.47036377e+02 7.59858521e+02 5.78948915e-01]	[4.90509521e+02 8.90846924e+02 7.77260184e-01]	[4.70034363e+02 8.90690247e+02 7.62012959e-01]	[4.90488678e+02 8.65053162e+02 7.12770462e-01]
[480.2755127 259.64120483 0.91180396]	[482.84075928 352.0015564 0.89210582]	[411.01644897 354.57107544 0.79305542]	[382.87893677 457.18252563 0.86879724]	[374.97949219 549.58850098 0.84114045]	[557.25097656 346.85150146 0.78972518]	[575.22033691 449.44055176 0.80349332]	[582.80999756 546.95690918 0.90166974]	[485.48834229 546.9901123 0.70367777]	[449.43603516 549.5390625 0.66723663]	[464.91116333 711.13879395 0.84422791]	[482.88702393 852.29498291 0.87101597]	[526.40075684 544.47705078 0.70979959]	[541.94116211 713.72888184 0.82596803]	[546.93060303 749.74584961 0.79300481]	[464.87753296 251.82785034 0.87024927]	[495.61199951 249.39961243 0.84522957]	[446.89312744 254.55625916 0.89112473]	[518.65557861 254.60108948 0.94694692]	[5.44520874e+02 8.11127930e+02 8.00055325e-01]	[5.64897339e+02 8.01007690e+02 7.12494195e-01]	[5.44482361e+02 7.47087341e+02 6.40008688e-01]	[4.90536743e+02 8.93227417e+02 7.74593174e-01]	[4.72525116e+02 8.90728699e+02 7.63446212e-01]	[4.90506042e+02 8.65101074e+02 7.15419829e-01]
[480.27572632 259.65100098 0.91076678]	[482.83795166 352.01580811 0.89303714]	[411.01119995 354.57937622 0.79332471]	[382.8762207 457.17990112 0.87018007]	[372.55050659 552.07397461 0.83802164]	[557.2567749 346.86898804 0.7889055 ]	[575.20697021 449.43930054 0.80386543]	[582.80749512 546.97497559 0.90025783]	[485.44000244 549.52056885 0.70477861]	[446.91616821 552.07507324 0.67122477]	[464.91104126 711.20513916 0.84004813]	[482.87063599 852.32061768 0.86820436]	[524.00146484 546.99078369 0.71199024]	[541.88244629 711.24279785 0.82713306]	[544.45593262 747.00457764 0.80858713]	[464.87261963 251.83811951 0.87237442]	[495.60791016 251.81698608 0.84551489]	[446.88946533 254.56710815 0.89427292]	[518.65045166 254.61030579 0.94757164]	[5.44308899e+02 8.00950500e+02 7.75085032e-01]	[5.62258240e+02 7.90748901e+02 7.43024051e-01]	[5.44377563e+02 7.39345886e+02 6.08812153e-01]	[4.90522095e+02 8.93248779e+02 7.72314608e-01]	[4.72519287e+02 8.90749939e+02 7.64525354e-01]	[4.90503967e+02 8.65123596e+02 7.14977443e-01]
[480.27029419 259.65447998 0.91011572]	[482.8420105 352.01498413 0.89234233]	[411.0067749 354.57592773 0.79277205]	[382.87902832 457.16790771 0.86773717]	[372.54873657 552.06079102 0.83810586]	[557.26037598 346.87091064 0.78926337]	[575.19000244 449.46224976 0.80161852]	[582.79437256 546.97119141 0.89875615]	[485.44125366 547.01617432 0.70755577]	[446.92245483 549.55200195 0.67207098]	[464.87573242 711.18121338 0.8443222 ]	[482.85983276 852.37304688 0.859577 ]	[523.9979248 546.9418335 0.71312678]	[541.82501221 711.16125488 0.81888521]	[544.30737305 734.31488037 0.76287496]	[464.87173462 251.83778381 0.87251997]	[495.60092163 251.82418823 0.84609437]	[446.88088989 254.55500793 0.89349103]	[518.6383667 254.61180115 0.94474936]	[5.41863586e+02 7.90815308e+02 7.67217755e-01]	[5.57230591e+02 7.88052795e+02 6.85362995e-01]	[5.39313904e+02 7.29038513e+02 5.91647923e-01]	[4.90499969e+02 8.93261475e+02 7.70201147e-01]	[4.70026947e+02 8.90763000e+02 7.64111757e-01]	[4.90495514e+02 8.67597839e+02 7.11959422e-01]
[480.26629639 259.646698 0.91191101]	[482.84240723 352.01577759 0.8919571 ]	[411.00708008 354.57855225 0.79285717]	[382.86895752 457.17547607 0.86941326]	[372.55233765 552.06628418 0.83824664]	[557.25878906 346.86810303 0.78911209]	[575.18359375 449.44100952 0.80246991]	[582.79217529 546.97381592 0.89743328]	[485.41345215 547.01733398 0.70923686]	[446.88174438 549.55963135 0.67237365]	[464.88088989 711.18511963 0.84000057]	[482.8480835 852.37426758 0.8598597 ]	[523.97076416 546.94171143 0.71400368]	[541.91021729 711.12084961 0.82358652]	[541.79144287 731.76806641 0.77149451]	[464.86245728 251.83482361 0.87432098]	[495.5977478 251.81750488 0.84454221]	[446.86834717 254.55661011 0.89553535]	[518.64086914 254.61155701 0.94567615]	[5.41745605e+02 7.85574951e+02 7.47292757e-01]	[5.52080688e+02 7.75272400e+02 6.60802901e-01]	[5.31581421e+02 7.26584778e+02 6.32139802e-01]	[4.90510132e+02 8.93263000e+02 7.71423221e-01]	[4.70028687e+02 8.90765259e+02 7.61117518e-01]	[4.88010345e+02 8.67607544e+02 7.12651372e-01]
[480.25588989 259.65042114 0.91118681]	[482.8404541 352.00732422 0.89143676]	[411.00582886 354.57574463 0.79224002]	[382.86700439 457.17584229 0.8707366 ]	[374.9647522 552.05810547 0.83898342]	[557.2555542 346.85549927 0.79005927]	[575.17437744 449.45166016 0.80286682]	[582.79382324 546.97857666 0.89640069]	[485.40689087 547.00335693 0.71293807]	[446.88253784 549.53491211 0.67542624]	[464.87704468 711.18640137 0.84090668]	[4.82872284e+02 8.54788818e+02 8.52650583e-01]	[523.95928955 546.92797852 0.71835309]	[541.86541748 711.15655518 0.8049131 ]	[541.75665283 729.12536621 0.78866959]	[464.84915161 251.8354187 0.87627971]	[495.59002686 251.82345581 0.84446257]	[444.44720459 254.56044006 0.8981896 ]	[518.6373291 256.93591309 0.94529682]	[5.36659851e+02 7.72812500e+02 6.61002636e-01]	[5.44497925e+02 7.70091675e+02 6.90610886e-01]	[5.29066223e+02 7.23906799e+02 6.35576010e-01]	[4.88002991e+02 8.93298340e+02 7.70586610e-01]	[4.69987427e+02 8.90793396e+02 7.64780164e-01]	[4.90512421e+02 8.67653076e+02 7.15490997e-01]
[480.25888062 259.64547729 0.91202402]	[482.84060669 352.00473022 0.89125675]	[411.01052856 354.574646 0.79209858]	[382.85452271 457.15496826 0.87080026]	[374.96856689 552.05950928 0.83947611]	[557.24847412 346.85244751 0.79012835]	[575.15856934 449.46200562 0.8027463 ]	[582.79962158 546.98254395 0.89820248]	[485.3996582 547.01074219 0.71261728]	[446.87860107 549.5345459 0.67436445]	[464.86755371 711.19250488 0.83765131]	[4.82871887e+02 8.52397766e+02 8.52102697e-01]	[523.94781494 546.9362793 0.71861166]	[541.82855225 711.2020874 0.79436553]	[539.25585938 726.62554932 0.77129543]	[464.85015869 251.8283844 0.87535596]	[495.59585571 251.81758118 0.84413922]	[444.43875122 254.5537262 0.89995658]	[516.22753906 256.93408203 0.94507605]	[5.31621399e+02 7.70073059e+02 6.69025123e-01]	[5.44377930e+02 7.65033997e+02 6.71897411e-01]	[5.26509583e+02 7.18849731e+02 6.80650234e-01]	[4.88011139e+02 8.93300537e+02 7.66378880e-01]	[4.69988831e+02 8.90795471e+02 7.61662245e-01]	[4.90515137e+02 8.67646667e+02 7.12175071e-01]
[480.25338745 259.64654541 0.91181934]	[482.83773804 352.01416016 0.89321631]	[411.01235962 354.57272339 0.79225814]	[382.84399414 457.15917969 0.8718825 ]	[372.55334473 552.07250977 0.83695835]	[557.25140381 346.87631226 0.78931582]	[575.13989258 449.44067383 0.80460173]	[582.81066895 546.97363281 0.89904356]	[485.38476562 547.0168457 0.71367377]	[444.43487549 549.54522705 0.67550796]	[464.87191772 711.23791504 0.83147275]	[4.82880188e+02 8.52386475e+02 8.48472416e-01]	[523.94146729 546.93347168 0.71914983]	[541.92205811 713.74645996 0.7786957 ]	[5.39202576e+02 7.26595581e+02 7.16455758e-01]	[464.8460083 251.83047485 0.87604171]	[495.59109497 251.81977844 0.84436536]	[444.4335022 254.56336975 0.9029038 ]	[516.21691895 256.94467163 0.9438526 ]	[5.31603027e+02 7.64994263e+02 5.88585973e-01]	[5.44345337e+02 7.54831299e+02 6.08516932e-01]	[5.26469788e+02 7.18868225e+02 6.53287709e-01]	[4.90494507e+02 8.93322327e+02 7.62742877e-01]	[4.69993042e+02 8.90808533e+02 7.61163473e-01]	[4.90521545e+02 8.67632324e+02 6.92789376e-01]
[480.24414062 259.64233398 0.91061151]	[482.8190918 354.43920898 0.89585483]	[410.96459961 354.58987427 0.7908811 ]	[382.83718872 457.21533203 0.8804872 ]	[374.96960449 552.0635376 0.84196484]	[557.24041748 346.88641357 0.78709173]	[575.15789795 449.47692871 0.80447793]	[582.7925415 546.95635986 0.89926469]	[485.36514282 546.99768066 0.71566385]	[444.40863037 549.50744629 0.68218952]	[464.84014893 711.20336914 0.83689976]	[482.87689209 852.35162354 0.85317701]	[523.91082764 546.93481445 0.72189337]	[541.91259766 713.7098999 0.76436144]	[5.39200806e+02 7.26624695e+02 6.86045408e-01]	[464.83215332 251.82460022 0.87808371]	[493.12493896 249.39852905 0.84240097]	[444.41494751 254.56706238 0.9041779 ]	[516.18426514 256.9357605 0.93849701]	[5.29051331e+02 7.62430542e+02 5.60262620e-01]	[5.41939758e+02 7.52307251e+02 5.89328706e-01]	[5.26483093e+02 7.21397156e+02 6.09505236e-01]	[4.90501160e+02 8.93304199e+02 7.60034204e-01]	[4.70008118e+02 8.90780823e+02 7.55037606e-01]	[4.90509888e+02 8.67595093e+02 6.88085556e-01]
[480.23529053 259.6472168 0.90742922]	[482.81585693 352.0274353 0.89584345]	[408.47024536 356.97140503 0.79004049]	[382.8274231 457.21047974 0.88142002]	[374.97125244 552.06414795 0.84097278]	[557.24371338 346.87960815 0.78788048]	[572.66101074 449.48287964 0.80880958]	[582.79199219 546.95562744 0.89885008]	[485.37356567 547.00189209 0.71389806]	[444.41473389 549.50714111 0.6804198 ]	[464.84173584 711.2020874 0.83931166]	[482.87579346 852.34130859 0.85310304]	[523.92352295 546.93780518 0.71858907]	[541.94824219 716.27056885 0.74971741]	[5.36715515e+02 7.26575500e+02 6.29518270e-01]	[464.82666016 251.8243866 0.87747216]	[493.11523438 249.40563965 0.84235597]	[444.40774536 254.56394958 0.90650094]	[516.17895508 256.9307251 0.9380486 ]	[5.29040283e+02 7.57335022e+02 4.98808980e-01]	[5.41916199e+02 7.49773254e+02 5.36805868e-01]	[5.26443848e+02 7.21382141e+02 5.77069759e-01]	[4.90514191e+02 8.93297302e+02 7.60038674e-01]	[4.70018738e+02 8.90775696e+02 7.54694045e-01]	[4.90506439e+02 8.67577148e+02 6.82754219e-01]
[480.22875977 259.65475464 0.90518731]	[482.80697632 354.44464111 0.89707422]	[408.45095825 356.98727417 0.79277885]	[382.82687378 457.20147705 0.8791393 ]	[374.96856689 552.05804443 0.83974451]	[557.23724365 346.88024902 0.78700811]	[572.63793945 449.48510742 0.80969137]	[582.78955078 546.95202637 0.89886171]	[485.36962891 547.00921631 0.71229762]	[444.39837646 549.51977539 0.68120074]	[464.82403564 711.21893311 0.83871633]	[482.88101196 852.3447876 0.85276598]	[523.93084717 546.94421387 0.71787143]	[541.94586182 713.76922607 0.75987887]	[5.36660095e+02 7.26591431e+02 6.43703759e-01]	[464.81842041 251.83120728 0.87894946]	[493.10070801 251.82043457 0.84316605]	[444.39389038 254.58308411 0.91242075]	[516.16113281 256.94717407 0.93626279]	[5.29017944e+02 7.57316223e+02 5.06049991e-01]	[5.41887817e+02 7.49757507e+02 5.42979896e-01]	[5.26412415e+02 7.21414429e+02 5.99220872e-01]	[4.90518616e+02 8.93305359e+02 7.59858429e-01]	[4.70021851e+02 8.90784302e+02 7.55488396e-01]	[4.90511932e+02 8.67580261e+02 6.81944132e-01]
[480.22085571 259.6607666 0.90387434]	[482.80126953 354.45993042 0.89995247]	[408.43463135 357.00289917 0.79424304]	[382.81286621 457.21630859 0.88196027]	[372.53668213 552.06903076 0.83701277]	[557.23150635 346.88046265 0.78631222]	[572.63208008 449.49813843 0.8086527 ]	[582.77148438 546.94073486 0.89849842]	[485.37686157 549.51818848 0.71013719]	[444.40762329 549.57000732 0.67901391]	[462.45300293 711.21685791 0.8398391 ]	[482.87399292 852.3203125 0.85665387]	[523.93243408 547.00384521 0.71626574]	[541.94750977 716.27648926 0.76962781]	[5.34121216e+02 7.26509888e+02 6.31604195e-01]	[462.44940186 251.83145142 0.88120317]	[493.09362793 251.82141113 0.8429842 ]	[444.38122559 254.58616638 0.91354084]	[516.16082764 256.9460144 0.93542641]	[5.28978210e+02 7.59875671e+02 5.27137816e-01]	[5.41851746e+02 7.52187744e+02 5.65086842e-01]	[5.26406799e+02 7.18821472e+02 5.90919256e-01]	[4.90526947e+02 8.93250977e+02 7.63015926e-01]	[4.70033600e+02 8.90738770e+02 7.56508231e-01]	[4.90499481e+02 8.65124329e+02 6.83189154e-01]
[480.21459961 259.66674805 0.9025979 ]	[482.7980957 354.47113037 0.90162587]	[408.41744995 357.01376343 0.79586303]	[382.76635742 459.59970093 0.88985622]	[372.50973511 552.07843018 0.8339445 ]	[557.23773193 346.88943481 0.7862674 ]	[572.60858154 449.50164795 0.81023747]	[582.76043701 546.95159912 0.89604366]	[485.35891724 549.503479 0.71372753]	[444.38412476 549.56121826 0.68464327]	[462.44848633 711.21661377 0.84170902]	[482.86871338 852.31036377 0.85967219]	[523.92687988 546.99194336 0.71950752]	[541.92047119 711.23413086 0.79743022]	[5.34123718e+02 7.26596130e+02 6.90547824e-01]	[462.43948364 251.83573914 0.88470489]	[493.08810425 251.82785034 0.84321582]	[444.36221313 254.59266663 0.91872633]	[516.14794922 256.95037842 0.93449336]	[5.26463989e+02 7.62436707e+02 6.19538784e-01]	[5.41842957e+02 7.52308594e+02 6.23064220e-01]	[5.23987061e+02 7.18871826e+02 6.46458566e-01]	[4.90516357e+02 8.93235535e+02 7.63318181e-01]	[4.70029114e+02 8.90724487e+02 7.55915582e-01]	[4.90494965e+02 8.65121948e+02 6.85398221e-01]
[480.21932983 259.67602539 0.89963365]	[482.79827881 354.46633911 0.90119421]	[408.42327881 357.0057373 0.79492545]	[382.74179077 459.59924316 0.89206207]	[372.51373291 552.09069824 0.83536333]	[557.2300415 346.89096069 0.78563803]	[572.59588623 449.51876831 0.81106031]	[582.753479 546.94390869 0.89573699]	[485.35372925 549.52624512 0.71455771]	[444.38308716 549.57769775 0.68606925]	[462.43389893 711.20874023 0.84554332]	[482.86151123 852.29553223 0.86388135]	[523.92340088 547.02166748 0.71959567]	[541.92797852 711.22369385 0.80430704]	[5.36657043e+02 7.26617798e+02 7.14625955e-01]	[462.44607544 251.83905029 0.88251996]	[493.09161377 251.83528137 0.84358776]	[444.36483765 254.59091187 0.91868651]	[516.14025879 256.9447937 0.93395114]	[5.26484314e+02 7.65007507e+02 6.29572570e-01]	[5.41853333e+02 7.57338135e+02 6.20660245e-01]	[5.26425537e+02 7.21370850e+02 6.51134551e-01]	[4.90525146e+02 8.93232788e+02 7.65002072e-01]	[4.70035126e+02 8.90719360e+02 7.56106913e-01]	[4.88015198e+02 8.65097290e+02 6.85727060e-01]
[480.21624756 259.68777466 0.89714354]	[482.79806519 354.46737671 0.90187073]	[408.43344116 356.996521 0.79288989]	[382.7272644 459.59100342 0.8915031 ]	[372.50863647 552.10632324 0.83636934]	[557.22711182 349.36645508 0.7836439 ]	[572.59545898 452.02560425 0.81409228]	[582.74359131 546.9395752 0.89570475]	[482.9777832 549.50567627 0.7158522 ]	[444.36148071 549.55932617 0.69061321]	[462.41094971 711.2088623 0.84901243]	[482.8572998 852.28112793 0.86581033]	[523.92041016 546.99841309 0.71949023]	[541.92529297 713.69622803 0.80107939]	[5.36709656e+02 7.26524597e+02 6.92187428e-01]	[462.45010376 251.85118103 0.88361591]	[493.07388306 251.85481262 0.84583783]	[444.36044312 254.59014893 0.91964239]	[516.11224365 256.95541382 0.92914695]	[5.26481812e+02 7.65056702e+02 6.09490693e-01]	[5.41833862e+02 7.57393311e+02 5.91759503e-01]	[5.26455200e+02 7.16306274e+02 6.23026967e-01]	[4.90529388e+02 8.93231934e+02 7.65581369e-01]	[4.70037567e+02 8.90715881e+02 7.54616201e-01]	[4.88004791e+02 8.65070740e+02 6.84709787e-01]
[480.22241211 259.70184326 0.8945896 ]	[482.80554199 354.48477173 0.90329522]	[408.43539429 357.00476074 0.79273665]	[382.73074341 459.60171509 0.89470971]	[372.50656128 552.10217285 0.8376435 ]	[557.23565674 349.38653564 0.78452724]	[570.09625244 449.5194397 0.8166855 ]	[582.73895264 546.9465332 0.89449513]	[485.35043335 549.54827881 0.71225381]	[444.3835144 552.07458496 0.68637305]	[462.42654419 711.24224854 0.84317493]	[482.86038208 852.26702881 0.86876565]	[523.921875 549.50415039 0.71638644]	[541.9039917 711.25512695 0.808568 ]	[5.36698853e+02 7.26553894e+02 7.18159556e-01]	[462.44943237 251.8611145 0.88529044]	[493.06704712 251.85366821 0.84525776]	[444.34573364 254.59237671 0.92481983]	[513.65435791 256.94906616 0.92965883]	[5.26448242e+02 7.67526611e+02 6.42793417e-01]	[5.41815979e+02 7.62442871e+02 6.17393672e-01]	[5.26444519e+02 7.18813782e+02 6.46163344e-01]	[4.90525360e+02 8.93216553e+02 7.66459823e-01]	[4.70038025e+02 8.90699585e+02 7.54351437e-01]	[4.88011566e+02 8.65053528e+02 6.87186062e-01]
[480.22787476 259.72039795 0.8925153 ]	[482.80471802 354.506073 0.90587246]	[408.42895508 357.01217651 0.79393852]	[380.35617065 459.61303711 0.8965528 ]	[372.48391724 552.12084961 0.83594108]	[557.23736572 349.40539551 0.78404707]	[570.07128906 452.00924683 0.82183987]	[582.73168945 546.95025635 0.89358121]	[482.97872925 552.06622314 0.70836037]	[444.35235596 552.11120605 0.68738687]	[462.42059326 711.26452637 0.84463549]	[482.85641479 852.27850342 0.86888188]	[523.92028809 549.55181885 0.7131089 ]	[541.89477539 711.23474121 0.81965661]	[536.69042969 726.57739258 0.7291255 ]	[462.44384766 251.8744812 0.88959014]	[493.06585693 251.87110901 0.84654975]	[444.31375122 254.59727478 0.93535995]	[513.61956787 256.96398926 0.92982608]	[5.23983154e+02 7.67599548e+02 6.84482872e-01]	[5.41762268e+02 7.64977539e+02 6.47104740e-01]	[5.26440552e+02 7.18815186e+02 6.56964004e-01]	[4.90506866e+02 8.93214172e+02 7.64751315e-01]	[4.70023285e+02 8.90698181e+02 7.54094720e-01]	[4.88014923e+02 8.65073425e+02 6.92580640e-01]
[480.20822144 262.18011475 0.88612473]	[482.78338623 354.52478027 0.90997827]	[408.40557861 357.04418945 0.79727483]	[380.34313965 459.62991333 0.90318668]	[372.47164917 552.14532471 0.8343519 ]	[557.2130127 349.40905762 0.7820462 ]	[570.05493164 451.9944458 0.82104599]	[580.37268066 546.94287109 0.89239961]	[482.97790527 552.07104492 0.70695233]	[444.35400391 552.1081543 0.68545866]	[462.41693115 711.24597168 0.84775531]	[482.85110474 852.269104 0.86885893]	[523.91992188 549.56530762 0.71241486]	[541.90979004 711.25811768 0.80765194]	[536.72784424 726.59924316 0.74546516]	[462.41870117 251.90583801 0.89794123]	[493.04458618 251.9072113 0.84983706]	[441.9303894 256.92910767 0.93629909]	[513.59991455 256.98727417 0.92716062]	[5.23981750e+02 7.67655396e+02 6.78192019e-01]	[5.41766113e+02 7.65048340e+02 6.46585703e-01]	[5.26446960e+02 7.18853882e+02 6.63637877e-01]	[4.90499603e+02 8.93224731e+02 7.67349422e-01]	[4.70015076e+02 8.90707092e+02 7.55797863e-01]	[4.88012115e+02 8.65053955e+02 6.93049073e-01]
[480.21063232 262.1789856 0.88683295]	[482.78259277 354.5328064 0.9107691 ]	[408.40036011 357.05230713 0.79850781]	[380.35635376 459.6255188 0.89950162]	[372.47851562 552.14959717 0.83544636]	[557.21740723 349.41757202 0.78206712]	[570.04937744 451.99911499 0.82307184]	[580.3651123 546.9463501 0.89252108]	[485.34570312 552.07965088 0.70644599]	[444.36276245 552.11749268 0.68406904]	[462.41748047 711.25793457 0.84671187]	[482.85263062 852.26928711 0.8680414 ]	[523.92236328 549.57000732 0.71218187]	[541.90447998 713.68450928 0.80798841]	[536.73852539 726.60498047 0.74692577]	[462.41864014 251.90727234 0.89852011]	[493.04522705 251.90736389 0.85003853]	[441.92822266 256.92974854 0.938528 ]	[513.59545898 256.98449707 0.92774457]	[5.23981384e+02 7.67656372e+02 6.80745184e-01]	[5.41767273e+02 7.65051575e+02 6.49380147e-01]	[5.26452942e+02 7.18856689e+02 6.61262333e-01]	[4.90502930e+02 8.93229980e+02 7.68931389e-01]	[4.70018890e+02 8.90713013e+02 7.57609010e-01]	[4.88013763e+02 8.65058105e+02 6.92448378e-01]
[480.18432617 262.22567749 0.88100886]	[482.78213501 354.54968262 0.91356128]	[408.41107178 357.07519531 0.79933596]	[380.33462524 459.62960815 0.90047061]	[369.95736694 554.61676025 0.82838547]	[557.23553467 349.44720459 0.78274894]	[570.06640625 452.04577637 0.82212806]	[582.72845459 546.93505859 0.89486164]	[482.95608521 554.62371826 0.71066147]	[444.33035278 554.68768311 0.69117188]	[462.37701416 713.68707275 0.845617 ]	[482.86196899 852.28399658 0.86654401]	[523.91241455 552.09515381 0.71348321]	[541.85168457 711.22412109 0.81532538]	[539.17828369 726.62701416 0.75680798]	[462.400177 251.94917297 0.90844369]	[490.5581665 251.96784973 0.85749614]	[441.90158081 256.95397949 0.94311196]	[511.10205078 257.02130127 0.92164338]	[5.23969543e+02 7.67709412e+02 6.61231518e-01]	[5.41765991e+02 7.67480713e+02 6.37989759e-01]	[5.26458984e+02 7.18875122e+02 6.63912535e-01]	[4.90492340e+02 8.93228271e+02 7.65830278e-01]	[4.70009766e+02 8.90710144e+02 7.54561186e-01]	[4.90491486e+02 8.65085144e+02 6.93517447e-01]
[480.17532349 264.712677 0.87555689]	[482.77194214 354.56607056 0.91406155]	[408.39614868 357.10009766 0.80040115]	[380.29971313 459.66970825 0.91152346]	[369.93899536 554.63562012 0.82770544]	[557.22241211 351.91928101 0.78195953]	[570.05401611 452.02127075 0.82246232]	[582.72662354 546.93670654 0.89434189]	[482.94488525 552.11743164 0.70780575]	[444.30523682 554.6552124 0.6876933 ]	[462.37081909 713.73626709 0.83993691]	[482.85946655 852.29016113 0.86806965]	[523.90545654 552.07080078 0.71230465]	[541.85125732 713.68359375 0.80484456]	[539.17987061 726.61108398 0.75466621]	[462.40567017 254.33808899 0.9131031 ]	[490.54049683 254.36846924 0.86758065]	[441.89660645 256.97070312 0.94516259]	[511.08139038 257.07113647 0.91418642]	[5.23988037e+02 7.70065002e+02 6.82646155e-01]	[5.41783752e+02 7.67484680e+02 6.60744548e-01]	[5.26482971e+02 7.18832031e+02 6.55758560e-01]	[4.88013397e+02 8.93238037e+02 7.67023146e-01]	[4.69999084e+02 8.90720581e+02 7.55533040e-01]	[4.90494537e+02 8.65092834e+02 6.97042882e-01]
[480.19921875 269.83062744 0.87019104]	[482.76055908 357.02856445 0.92841029]	[405.92675781 359.58004761 0.80805361]	[380.26235962 459.80825806 0.9251135 ]	[367.41693115 557.22808838 0.8383444 ]	[557.21624756 354.51315308 0.79593164]	[570.04034424 457.07571411 0.84466505]	[580.35662842 549.48895264 0.864932 ]	[482.86187744 557.21160889 0.72082281]	[441.87646484 559.72351074 0.69654644]	[462.36303711 723.95367432 0.82777619]	[482.85494995 852.29724121 0.87180603]	[523.81860352 554.65722656 0.71419519]	[541.89831543 713.72485352 0.80639005]	[536.70727539 726.58178711 0.7458061 ]	[462.43307495 254.51461792 0.92811441]	[490.53329468 254.49914551 0.88016051]	[444.32513428 257.19613647 0.91798437]	[511.06713867 257.21026611 0.89678496]	[5.23953735e+02 7.70090759e+02 7.33077407e-01]	[5.41757935e+02 7.67497314e+02 6.96247935e-01]	[5.26462891e+02 7.16317749e+02 6.52063131e-01]	[4.87957123e+02 8.93270081e+02 7.76766241e-01]	[4.69954956e+02 8.90746216e+02 7.62233615e-01]	[4.90524475e+02 8.65077393e+02 6.94761097e-01]
[480.19927979 269.83096313 0.8701244 ]	[482.76116943 357.02883911 0.92834258]	[405.92749023 359.57943726 0.80789155]	[380.26269531 459.80862427 0.92496228]	[367.41793823 557.22790527 0.83822942]	[557.21563721 354.51516724 0.79599071]	[570.03448486 457.07290649 0.84460306]	[580.36206055 547.06835938 0.86638051]	[482.86450195 557.20458984 0.72016323]	[441.87741089 557.26281738 0.695755 ]	[462.36260986 723.95111084 0.82631928]	[482.8543396 852.29870605 0.87195951]	[523.81958008 554.64733887 0.71396554]	[541.89434814 713.7331543 0.80666131]	[536.70672607 726.57885742 0.74453348]	[462.43307495 254.51515198 0.92821109]	[490.53341675 254.49996948 0.88012934]	[444.32525635 257.1953125 0.91861284]	[511.06784058 257.20999146 0.89696729]	[5.23957092e+02 7.70087830e+02 7.33753383e-01]	[5.41758911e+02 7.67494568e+02 6.95915997e-01]	[5.26462585e+02 7.16317200e+02 6.51750982e-01]	[4.87949402e+02 8.93275452e+02 7.77735710e-01]	[4.67487793e+02 8.90742249e+02 7.63607860e-01]	[4.90527740e+02 8.65078613e+02 6.94692194e-01]
[480.13851929 272.38577271 0.88309586]	[482.78097534 357.1289978 0.93577647]	[408.4173584 359.67306519 0.81061745]	[380.26358032 462.21929932 0.92957342]	[367.41055298 559.77178955 0.85426807]	[557.1940918 356.98040771 0.80658293]	[570.06665039 457.18179321 0.86242998]	[580.33673096 552.05645752 0.8523376 ]	[482.93151855 559.7545166 0.72166252]	[444.34243774 559.82037354 0.69317579]	[462.3480835 724.01165771 0.83340925]	[482.86416626 852.32061768 0.86854261]	[523.86456299 557.22015381 0.72538769]	[541.91461182 713.76629639 0.81102818]	[534.15625 726.58227539 0.73540193]	[462.36535645 256.94400024 0.95382726]	[490.49688721 254.60566711 0.886374 ]	[441.8946228 259.67007446 0.90152478]	[511.08273315 259.67144775 0.87450492]	[5.23971924e+02 7.70082825e+02 7.18241811e-01]	[5.41774414e+02 7.67477966e+02 6.86589003e-01]	[5.23960876e+02 7.18804321e+02 6.73715293e-01]	[4.87966522e+02 8.93306946e+02 7.72880256e-01]	[4.67489685e+02 8.90773071e+02 7.59168148e-01]	[4.90546021e+02 8.65108948e+02 6.98042035e-01]
[480.13500977 274.87243652 0.90034509]	[482.76705933 359.5993042 0.93582034]	[408.40368652 359.78283691 0.80209684]	[380.21203613 462.38769531 0.92529345]	[367.38775635 562.29504395 0.87528092]	[557.19512939 357.10302734 0.82465923]	[570.1026001 459.67971802 0.8833884 ]	[580.32073975 554.68060303 0.84688407]	[482.89996338 562.29534912 0.73281467]	[441.89837646 562.35321045 0.7122674 ]	[462.35324097 723.97210693 0.83066881]	[482.88250732 852.34136963 0.86398011]	[523.86199951 559.80657959 0.7346344 ]	[541.93249512 713.7232666 0.80462146]	[536.71661377 729.03155518 0.7652964 ]	[462.37811279 257.06643677 0.94355601]	[490.51086426 257.06686401 0.88355374]	[441.89852905 262.17681885 0.87494248]	[513.58691406 262.20684814 0.85668039]	[5.26412659e+02 7.70121521e+02 6.80503845e-01]	[5.41820374e+02 7.67527710e+02 6.77249670e-01]	[5.26436646e+02 7.21405151e+02 6.84919894e-01]	[4.87966156e+02 8.93310059e+02 7.74202168e-01]	[4.69967773e+02 8.90779114e+02 7.60167599e-01]	[4.90565948e+02 8.65127502e+02 6.97199106e-01]
[480.15390015 274.94525146 0.90983391]	[482.74102783 359.72341919 0.93851489]	[408.38442993 362.30880737 0.78809601]	[380.18121338 464.87817383 0.91095841]	[367.34747314 562.45788574 0.88862371]	[557.17626953 357.17059326 0.83064258]	[570.09283447 459.72521973 0.8857249 ]	[580.28704834 557.25299072 0.84858847]	[482.87313843 562.36346436 0.73887521]	[441.85748291 562.41912842 0.7194531 ]	[462.36328125 724.00933838 0.82605678]	[482.89837646 852.33520508 0.86172575]	[523.84179688 562.31951904 0.73628795]	[541.88842773 713.75427246 0.7976473 ]	[536.65539551 729.04602051 0.7515415 ]	[462.39645386 257.15808105 0.92319471]	[490.53662109 257.11865234 0.87570781]	[441.9229126 264.76168823 0.85522521]	[513.57904053 264.75808716 0.84591681]	[5.26455383e+02 7.70200256e+02 6.51199102e-01]	[5.41830322e+02 7.67584045e+02 6.63536966e-01]	[5.23945068e+02 7.21401123e+02 6.83083773e-01]	[4.87981567e+02 8.93337097e+02 7.71803081e-01]	[4.69974701e+02 8.90801880e+02 7.61405706e-01]	[4.93052887e+02 8.65110046e+02 6.96858048e-01]
[480.17111206 275.08453369 0.91524422]	[480.37753296 359.82080078 0.92838085]	[405.90518188 364.8291626 0.78180605]	[380.17526245 467.45605469 0.8944 ]	[364.83666992 564.91546631 0.88849086]	[554.70697021 359.64120483 0.82816988]	[570.05377197 459.83261108 0.89032722]	[580.26300049 562.23931885 0.87370819]	[482.82107544 562.36236572 0.73904818]	[441.80932617 562.42175293 0.71966481]	[462.32104492 726.44726562 0.83844 ]	[482.89068604 852.33880615 0.86247486]	[523.79736328 562.32623291 0.73231524]	[541.83294678 716.31750488 0.79113793]	[536.73730469 729.09436035 0.75426817]	[462.40814209 259.64285278 0.90346813]	[493.03756714 259.60736084 0.8501724 ]	[444.30578613 269.89086914 0.8570314 ]	[513.57232666 269.89694214 0.85055226]	[5.26420227e+02 7.70266357e+02 6.41083837e-01]	[5.41811462e+02 7.67666016e+02 6.62981987e-01]	[5.26416748e+02 7.23901123e+02 6.74392402e-01]	[4.87996216e+02 8.93354309e+02 7.73567498e-01]	[4.69979187e+02 8.90819763e+02 7.61218429e-01]	[4.93052216e+02 8.65106079e+02 6.99346185e-01]
[480.1545105 277.49282837 0.90966552]	[480.37039185 362.3258667 0.91533196]	[405.86471558 367.41708374 0.77956098]	[380.18936157 470.02545166 0.88663328]	[364.84332275 565.03955078 0.87018031]	[557.18670654 359.76550293 0.82654566]	[570.06500244 462.25091553 0.88275725]	[580.23913574 562.44110107 0.8867023 ]	[482.83963013 564.88751221 0.74451786]	[441.84173584 564.92285156 0.72363633]	[462.34451294 724.01257324 0.852449 ]	[482.87814331 852.34570312 0.863828 ]	[523.80822754 562.42840576 0.73913014]	[541.82519531 721.38354492 0.81419611]	[536.66333008 731.66320801 0.75276947]	[462.39193726 262.14300537 0.88885558]	[493.04376221 259.69519043 0.83734989]	[444.31796265 272.44146729 0.88337237]	[513.5791626 272.47335815 0.87920678]	[5.26420105e+02 7.72765137e+02 6.59503520e-01]	[5.41792603e+02 7.70142517e+02 6.90326989e-01]	[5.23950500e+02 7.26513123e+02 7.14329481e-01]	[4.88014313e+02 8.93345642e+02 7.68806040e-01]	[4.69986877e+02 8.90815002e+02 7.54486918e-01]	[4.90563293e+02 8.65117371e+02 6.95010066e-01]
[480.1506958 277.63848877 0.91428953]	[480.36523438 364.85882568 0.90272784]	[405.85479736 369.96392822 0.78256392]	[380.18960571 475.06292725 0.88149297]	[364.82821655 567.52026367 0.85492444]	[557.19842529 362.24868774 0.81486827]	[570.01922607 462.43161011 0.8580476 ]	[580.23278809 564.89044189 0.8862009 ]	[482.83425903 564.90600586 0.74321675]	[441.80935669 564.93780518 0.72768432]	[462.33886719 724.00933838 0.85962772]	[482.86929321 852.39526367 0.85867554]	[523.81671143 564.87756348 0.73083228]	[541.78320312 721.43450928 0.80877095]	[534.18615723 731.71673584 0.74439734]	[462.38168335 264.79492188 0.87928915]	[490.5647583 264.74401855 0.82166654]	[444.30648804 274.94238281 0.9135319 ]	[513.58673096 274.95236206 0.9080081 ]	[5.23961365e+02 7.72761963e+02 6.49983585e-01]	[5.41764893e+02 7.70152527e+02 6.57511890e-01]	[5.23946533e+02 7.26559143e+02 6.96207941e-01]	[4.87988831e+02 8.93368713e+02 7.66307652e-01]	[4.69955475e+02 8.90840088e+02 7.55138278e-01]	[4.90557098e+02 8.67604248e+02 7.04923213e-01]
[480.13931274 280.20483398 0.88774502]	[482.73284912 369.95050049 0.89040011]	[405.87557983 374.99450684 0.78861672]	[380.19168091 475.13751221 0.88767493]	[364.8182373 567.59405518 0.84381545]	[557.20831299 364.79455566 0.79764062]	[567.58947754 464.95306396 0.84147793]	[580.22845459 564.97723389 0.88195741]	[482.83105469 564.98425293 0.73661655]	[441.8270874 567.46075439 0.71860975]	[462.33227539 724.01257324 0.86352062]	[482.8782959 852.38452148 0.86069524]	[523.81054688 564.95031738 0.72549003]	[541.76409912 726.43902588 0.81484282]	[5.34101685e+02 7.34253113e+02 7.07823277e-01]	[462.36889648 269.91616821 0.88893235]	[490.52471924 269.89718628 0.83771408]	[441.9230957 275.03057861 0.91714799]	[513.58190918 275.05072021 0.9238289 ]	[5.23944458e+02 7.75308594e+02 6.15953624e-01]	[5.39321106e+02 7.70249817e+02 6.22532904e-01]	[5.23913208e+02 7.29072876e+02 6.97591186e-01]	[4.87997070e+02 8.93337830e+02 7.69629657e-01]	[4.69965149e+02 8.90814819e+02 7.57129192e-01]	[4.93048676e+02 8.67591187e+02 6.99268579e-01]
[480.17596436 285.25296021 0.87523621]	[480.38052368 375.01644897 0.90704012]	[405.82595825 377.53521729 0.80783552]	[380.1809082 477.72668457 0.91355282]	[362.34121704 572.65625 0.84540343]	[557.21221924 369.91567993 0.77801949]	[567.57684326 469.97686768 0.8308267 ]	[580.23419189 565.07141113 0.86977625]	[482.80462646 567.55529785 0.73591173]	[441.78225708 570.07019043 0.71535367]	[462.30368042 726.49261475 0.88012624]	[482.87225342 852.38470459 0.86094123]	[523.80895996 567.51141357 0.72676378]	[541.71783447 726.52062988 0.79594731]	[5.34126648e+02 7.41895203e+02 7.04212546e-01]	[462.39450073 274.87539673 0.91787428]	[490.51947021 274.8739624 0.86415631]	[441.89349365 277.47540283 0.94804132]	[511.06777954 277.50973511 0.92520386]	[5.23896179e+02 7.77858337e+02 5.84720373e-01]	[5.39309631e+02 7.72747986e+02 5.78468919e-01]	[5.23940552e+02 7.31675293e+02 6.78939044e-01]	[4.87984558e+02 8.93332642e+02 7.73247182e-01]	[4.69955505e+02 8.90809326e+02 7.62937009e-01]	[4.93048737e+02 8.67576233e+02 6.99144661e-01]
[480.18167114 290.36782837 0.87022305]	[482.72277832 377.49359131 0.92017651]	[405.85473633 377.67245483 0.81201386]	[380.17193604 480.26239014 0.93788087]	[362.33319092 577.7076416 0.85387808]	[557.23529053 372.54223633 0.78631681]	[567.57098389 472.58856201 0.83580023]	[580.23358154 567.53430176 0.85838348]	[482.80859375 570.08282471 0.73636484]	[441.80227661 572.60015869 0.71215081]	[462.27255249 726.50421143 0.88951033]	[482.87026978 852.37731934 0.86259127]	[523.80377197 570.04742432 0.72532505]	[541.69750977 729.05224609 0.79818749]	[5.29033630e+02 7.44541077e+02 7.30119586e-01]	[462.42260742 275.02636719 0.93279678]	[490.53329468 275.01617432 0.87668836]	[444.30059814 277.66363525 0.92776573]	[511.07022095 277.70727539 0.90012312]	[5.21403381e+02 7.80398376e+02 5.65328479e-01]	[5.36732605e+02 7.75269043e+02 5.39008737e-01]	[5.23841064e+02 7.34295654e+02 7.22754896e-01]	[4.88005463e+02 8.93322388e+02 7.75299788e-01]	[4.69975708e+02 8.90807251e+02 7.68822193e-01]	[4.93053802e+02 8.65143127e+02 6.92005157e-01]
[480.14212036 292.99169922 0.88886321]	[482.72775269 377.61758423 0.93100691]	[405.87265015 380.16543579 0.8146174 ]	[380.16696167 482.72470093 0.93892342]	[362.33111572 580.28112793 0.87008494]	[557.24945068 375.11938477 0.80496532]	[567.55755615 477.59213257 0.84958625]	[580.21228027 570.07409668 0.83730519]	[482.75695801 572.64727783 0.73372495]	[441.7545166 575.16113281 0.71351188]	[462.26223755 726.60308838 0.89475203]	[482.87283325 852.36376953 0.86778724]	[521.42211914 572.62286377 0.72090995]	[541.74487305 729.16644287 0.83800453]	[5.26500366e+02 7.47035339e+02 7.42390394e-01]	[462.38903809 277.5166626 0.94359273]	[490.53619385 277.51409912 0.88002449]	[441.90844727 280.17559814 0.89352524]	[513.60821533 280.1980896 0.87537938]	[5.21364746e+02 7.82965149e+02 5.65459847e-01]	[5.36652100e+02 7.75336365e+02 5.31145990e-01]	[5.21357361e+02 7.36808533e+02 7.15582550e-01]	[4.90506042e+02 8.93330627e+02 7.76602030e-01]	[4.70003937e+02 8.90816467e+02 7.73207963e-01]	[4.93050446e+02 8.65104980e+02 6.91570163e-01]
[480.15359497 295.50088501 0.91559446]	[482.7507019 380.09606934 0.93344271]	[405.90805054 380.30148315 0.80379772]	[380.14642334 482.89233398 0.9362579 ]	[362.3031311 582.87322998 0.90880996]	[557.23846436 377.60906982 0.82436955]	[570.02728271 477.74703979 0.86949766]	[580.21862793 575.14916992 0.83110166]	[482.75253296 577.7041626 0.73516244]	[441.7578125 577.74584961 0.71867639]	[462.27856445 726.66131592 0.89015293]	[482.88369751 852.37017822 0.8687107 ]	[521.41485596 575.20800781 0.71862435]	[541.74401855 731.64111328 0.83674651]	[526.39855957 747.02679443 0.7475487 ]	[462.41665649 277.69384766 0.91870332]	[490.54666138 277.66903687 0.86905628]	[441.91009521 282.71746826 0.86065215]	[513.62286377 282.73336792 0.85230052]	[5.2134436e+02 7.8550470e+02 5.6551981e-01]	[5.31613647e+02 7.77884705e+02 5.20352542e-01]	[5.21299561e+02 7.36805481e+02 7.16187716e-01]	[4.90534119e+02 8.93366943e+02 7.84491003e-01]	[4.70021301e+02 8.90841675e+02 7.81318128e-01]	[4.90572968e+02 8.65094238e+02 6.94311917e-01]
[480.14813232 297.99731445 0.91130376]	[482.70849609 380.26980591 0.93427026]	[405.90307617 382.84625244 0.78842938]	[380.1210022 485.44741821 0.91253018]	[362.29608154 585.35314941 0.91985697]	[557.18878174 377.73544312 0.82779276]	[570.06652832 480.21514893 0.88870049]	[577.7835083 580.25091553 0.84655917]	[482.75564575 580.35601807 0.75538075]	[441.75518799 582.81170654 0.73966449]	[462.26184082 729.06756592 0.8833009 ]	[482.8717041 852.36724854 0.87255609]	[523.76879883 580.35668945 0.73925829]	[541.68902588 731.70715332 0.82868934]	[5.23958923e+02 7.44555115e+02 7.34263241e-01]	[462.40112305 280.21206665 0.89732563]	[490.57415771 280.18991089 0.84098989]	[444.31958008 290.38601685 0.84373981]	[513.61553955 290.44952393 0.85141313]	[5.21248230e+02 7.85500305e+02 4.99198288e-01]	[5.28988159e+02 7.77875061e+02 4.70099360e-01]	[5.21256165e+02 7.34283020e+02 6.66302145e-01]	[4.90509491e+02 8.93379517e+02 7.85053849e-01]	[4.69987335e+02 8.90847961e+02 7.85238624e-01]	[4.90564056e+02 8.65093262e+02 6.95658386e-01]
[480.15542603 298.18060303 0.90515202]	[480.37246704 382.81289673 0.91731626]	[405.88259888 387.86853027 0.7788077 ]	[380.13278198 490.48660278 0.89373302]	[362.32562256 585.58374023 0.88515842]	[557.19818115 380.2699585 0.82582575]	[570.08361816 480.35986328 0.88454199]	[580.23028564 582.78424072 0.87512159]	[482.77618408 582.88244629 0.76358253]	[441.76773071 582.94219971 0.75059575]	[462.27264404 729.15393066 0.88244307]	[482.8684082 852.37939453 0.87276614]	[523.79205322 582.87713623 0.74007732]	[541.7076416 731.71685791 0.82936209]	[523.91333008 747.06567383 0.74921799]	[462.38653564 285.27911377 0.87674838]	[493.0630188 285.2350769 0.82234144]	[444.31863403 292.97592163 0.8760879 ]	[516.12402344 293.01071167 0.88127565]	[5.21228149e+02 7.88086548e+02 4.92646635e-01]	[5.26516846e+02 7.83034668e+02 4.63239014e-01]	[5.21222229e+02 7.39359009e+02 6.65572166e-01]	[4.90540710e+02 8.93397766e+02 7.78424025e-01]	[4.70011139e+02 8.93219238e+02 7.84598529e-01]	[4.90537476e+02 8.65122070e+02 7.04125524e-01]
[480.18371582 300.74905396 0.89024037]	[482.73077393 385.3742981 0.89970446]	[405.91571045 390.4838562 0.77617031]	[380.16513062 493.04711914 0.88213366]	[362.33987427 588.09112549 0.86371893]	[559.69940186 382.78823853 0.81828028]	[570.06842041 482.78631592 0.88040513]	[577.78399658 582.96154785 0.87383127]	[482.7755127 585.42297363 0.76174939]	[441.75759888 585.45245361 0.74806154]	[462.28146362 729.18438721 0.87880331]	[482.8862915 852.38787842 0.87505835]	[523.79211426 585.43060303 0.73508048]	[541.68267822 734.28222656 0.79016078]	[5.23903992e+02 7.49608337e+02 7.29481459e-01]	[462.42504883 290.44970703 0.87903637]	[493.04598999 290.43408203 0.83711934]	[444.32037354 295.46911621 0.89562845]	[516.12817383 295.48312378 0.91491234]	[5.21265137e+02 7.88064636e+02 5.05369246e-01]	[5.26512573e+02 7.85480957e+02 4.81073827e-01]	[5.21212769e+02 7.44447327e+02 6.56610489e-01]	[4.90540222e+02 8.93384155e+02 7.86975086e-01]	[4.70018799e+02 8.90855530e+02 7.93168187e-01]	[4.90563629e+02 8.65118225e+02 7.05147564e-01]
[480.2131958 305.85275269 0.87839901]	[482.70788574 390.48797607 0.89303863]	[405.89108276 395.51925659 0.78623462]	[380.18780518 495.63296509 0.88595116]	[362.33816528 590.62188721 0.85028458]	[557.25646973 385.34881592 0.79767823]	[570.0255127 485.38433838 0.85134333]	[577.76605225 585.4473877 0.87445378]	[482.75076294 585.50128174 0.75826734]	[441.74472046 585.52667236 0.7441107 ]	[462.31112671 729.25024414 0.86127168]	[482.89736938 854.79138184 0.87086517]	[523.77362061 585.50323486 0.73159128]	[539.2767334 741.89129639 0.7913835 ]	[5.23903625e+02 7.49709534e+02 7.29226470e-01]	[462.44168091 295.42178345 0.90856349]	[493.05136108 295.42642212 0.86608768]	[441.91113281 295.58850098 0.92422855]	[513.6373291 295.637146 0.92587984]	[5.21277710e+02 7.85602966e+02 4.43839461e-01]	[5.26506042e+02 7.83035645e+02 4.29351956e-01]	[5.18785278e+02 7.47006287e+02 6.35469019e-01]	[4.90555145e+02 8.93382324e+02 7.87860155e-01]	[4.72518585e+02 8.90848694e+02 7.95497656e-01]	[4.90568878e+02 8.65120728e+02 6.99606657e-01]
[480.21640015 313.39935303 0.88424659]	[482.72210693 395.52713013 0.90787464]	[405.92858887 398.03985596 0.79037809]	[380.19833374 498.18640137 0.90687466]	[362.30929565 593.18054199 0.8537001 ]	[557.24542236 390.4876709 0.78252244]	[567.58239746 487.95352173 0.83454496]	[577.77893066 585.57012939 0.8658092 ]	[482.78582764 585.52685547 0.74758518]	[441.79470825 587.98059082 0.72999901]	[462.42599487 731.7869873 0.83116567]	[482.92468262 854.82043457 0.86397117]	[523.76849365 585.51904297 0.72240102]	[539.2633667 744.4598999 0.8166998]	[5.23879211e+02 7.49628113e+02 7.27337122e-01]	[464.83218384 295.56155396 0.91963154]	[493.0953064 295.6088562 0.87843096]	[444.35617065 298.03594971 0.91424334]	[516.12445068 298.18978882 0.90295571]	[5.21254395e+02 7.83043579e+02 4.02494073e-01]	[5.26526917e+02 7.80452698e+02 3.76676053e-01]	[5.21233398e+02 7.47001282e+02 5.95326602e-01]	[4.93055420e+02 8.93368652e+02 7.85884082e-01]	[4.72564850e+02 8.90835388e+02 7.94823766e-01]	[4.93045135e+02 8.65125977e+02 6.91937208e-01]
[480.23272705 315.92022705 0.90607578]	[482.73040771 395.64294434 0.92049789]	[408.42712402 398.1618042 0.79569924]	[380.17950439 500.70150757 0.9429937 ]	[362.31906128 595.74725342 0.85758084]	[557.24151611 395.50549316 0.78997755]	[567.59906006 490.50088501 0.83273977]	[577.79541016 588.02337646 0.8560192 ]	[482.7852478 587.9876709 0.74806505]	[441.79437256 588.01080322 0.73021239]	[462.44003296 734.28912354 0.83012193]	[482.90441895 854.84887695 0.86504227]	[523.77227783 587.98132324 0.7245599 ]	[539.20690918 747.11578369 0.8250612 ]	[5.23906494e+02 7.47110962e+02 5.75354338e-01]	[464.85568237 298.05975342 0.91896874]	[493.11828613 298.06106567 0.87880683]	[444.38311768 298.20718384 0.89705408]	[516.1685791 298.26376343 0.90021843]	[5.21397644e+02 7.72735535e+02 3.01949203e-01]	[5.39231689e+02 7.67578552e+02 2.99112171e-01]	[5.21321655e+02 7.47032288e+02 4.64092791e-01]	[4.93053528e+02 8.93358765e+02 7.87647128e-01]	[4.72554443e+02 8.90827881e+02 7.96924353e-01]	[4.90534668e+02 8.67579285e+02 6.93913937e-01]
[480.26541138 316.05865479 0.92350286]	[482.77606201 398.07208252 0.93419915]	[408.45166016 398.26843262 0.79816574]	[380.18447876 500.79928589 0.96527302]	[362.33843994 600.76165771 0.8701362 ]	[559.72186279 398.01373291 0.82171065]	[567.59387207 493.1137085 0.84227455]	[577.79168701 590.54412842 0.84012699]	[482.75744629 587.9833374 0.7591992 ]	[441.77340698 587.9954834 0.74066925]	[462.38745117 736.78955078 0.83699417]	[482.89730835 854.85076904 0.86467963]	[521.40087891 585.53149414 0.73280752]	[536.74371338 749.57843018 0.81538022]	[5.23852234e+02 7.44501953e+02 3.42123866e-01]	[464.88342285 298.21237183 0.89742887]	[495.62243652 298.18325806 0.87758911]	[444.41390991 300.67306519 0.87216735]	[518.66070557 300.68353271 0.90169817]	[5.24002258e+02 7.54835571e+02 1.71938404e-01]	[5.44297424e+02 7.52205017e+02 2.17069343e-01]	[5.21334717e+02 7.46990173e+02 2.84423321e-01]	[4.93049377e+02 8.93338379e+02 7.93115973e-01]	[4.72546448e+02 8.90806274e+02 8.01817894e-01]	[4.90550293e+02 8.65139893e+02 6.92325413e-01]
[480.25390625 316.16769409 0.92111897]	[482.81082153 398.1505127 0.93899882]	[410.99511719 400.67785645 0.8046037 ]	[380.18704224 500.88763428 0.97019839]	[364.80050659 600.82049561 0.87234139]	[559.73583984 398.10171509 0.8397603 ]	[570.02069092 495.69454956 0.84925592]	[577.78027344 593.121521 0.82985085]	[482.77636719 588.05950928 0.75865716]	[441.78955078 588.06591797 0.73708194]	[462.37835693 736.85003662 0.83515882]	[482.88778687 854.83111572 0.86780858]	[521.41619873 588.03771973 0.73489642]	[536.6473999 749.6652832 0.78617978]	[5.23881470e+02 7.47076538e+02 3.95632803e-01]	[464.86160278 300.67715454 0.88287097]	[495.65509033 300.65472412 0.86135489]	[444.42080688 303.19277954 0.85039419]	[518.67175293 303.20507812 0.88096678]	[5.24049072e+02 7.52331360e+02 1.65877536e-01]	[5.44335754e+02 7.49773315e+02 2.13522196e-01]	[5.21286011e+02 7.47005920e+02 3.24981749e-01]	[4.90566284e+02 8.93336609e+02 7.93228447e-01]	[4.72524445e+02 8.90806458e+02 8.02068770e-01]	[4.90533997e+02 8.65108765e+02 6.89680219e-01]
[480.26843262 318.58547974 0.91655248]	[482.81637573 400.61367798 0.94027853]	[410.98083496 400.7802124 0.80070782]	[380.17263794 503.3102417 0.97352535]	[364.79058838 603.32287598 0.89515424]	[559.73950195 398.18405151 0.85055256]	[570.03948975 498.25106812 0.87475514]	[577.77825928 595.72857666 0.82692212]	[482.7605896 588.07873535 0.75338459]	[441.77615356 588.08239746 0.73280263]	[462.40197754 736.85870361 0.83323133]	[482.89138794 854.83441162 0.86603755]	[521.38757324 588.05334473 0.72673941]	[5.34099060e+02 7.52235229e+02 7.46956944e-01]	[5.23868896e+02 7.36835510e+02 2.94375360e-01]	[464.86941528 300.74908447 0.8720808 ]	[495.69857788 300.75079346 0.85067672]	[444.43890381 305.7774353 0.83271271]	[518.68145752 308.33425903 0.86264133]	[5.24019043e+02 7.52273865e+02 1.86804160e-01]	[5.44338379e+02 7.49748108e+02 2.38598228e-01]	[0. 0. 0.]	[4.90545746e+02 8.93357666e+02 7.95752823e-01]	[4.70032776e+02 8.90819580e+02 8.06362033e-01]	[4.90534943e+02 8.65110779e+02 6.90233231e-01]
[480.24429321 318.74365234 0.90874451]	[482.78717041 400.7409668 0.94492292]	[410.97393799 403.29049683 0.78907204]	[380.16152954 503.41479492 0.96299428]	[364.79223633 603.4901123 0.91361123]	[559.73602295 398.27191162 0.85118967]	[570.06585693 500.67861938 0.89115191]	[580.22406006 598.30072021 0.84257126]	[482.77996826 590.57873535 0.75417113]	[441.79144287 590.58618164 0.72968787]	[462.443573 736.80444336 0.82741773]	[482.89987183 854.84893799 0.86009389]	[521.40478516 590.55078125 0.7253021 ]	[5.31548523e+02 7.54796692e+02 7.24817872e-01]	[5.23901428e+02 7.34235291e+02 3.24937582e-01]	[464.83782959 305.7795105 0.86628515]	[495.65734863 305.79763794 0.83685422]	[444.44012451 310.86859131 0.82724279]	[518.69250488 310.91766357 0.87162358]	[5.23971069e+02 7.54770508e+02 1.84815660e-01]	[5.44325928e+02 7.52208008e+02 2.40306243e-01]	[0. 0. 0.]	[4.90549622e+02 8.93367737e+02 7.88778722e-01]	[4.70035553e+02 8.90827332e+02 7.97536433e-01]	[4.90539520e+02 8.65139954e+02 6.89219713e-01]
[480.2522583 321.21716309 0.90588892]	[482.76968384 400.83206177 0.93865061]	[410.97622681 403.3600769 0.78394294]	[380.16845703 505.88525391 0.94963092]	[364.78421021 605.88092041 0.91358995]	[559.69921875 400.72201538 0.84456199]	[570.08172607 500.77597046 0.90134692]	[580.24420166 600.75421143 0.84428036]	[482.76477051 593.18634033 0.74484694]	[441.78955078 595.67297363 0.72115719]	[462.44863892 736.8079834 0.83364648]	[482.87606812 854.85028076 0.86492711]	[521.37719727 593.14447021 0.71880633]	[531.59136963 754.74066162 0.76128531]	[5.21285156e+02 7.26565308e+02 3.19466829e-01]	[464.86486816 310.92514038 0.86807942]	[495.61074829 310.89657593 0.83526671]	[444.45883179 313.50698853 0.84373832]	[518.67858887 313.47155762 0.89309031]	[5.23953186e+02 7.52211426e+02 1.97005883e-01]	[5.44328064e+02 7.49651123e+02 2.40817592e-01]	[0. 0. 0.]	[4.90538025e+02 8.93370056e+02 7.86972523e-01]	[4.70015869e+02 8.90830933e+02 7.94147134e-01]	[4.90496094e+02 8.67592346e+02 6.95871294e-01]
[480.29510498 323.8152771 0.88508058]	[482.7701416 403.30386353 0.92626971]	[410.96389771 405.87808228 0.77819741]	[380.15921021 506.02606201 0.93265611]	[364.82907104 606.01367188 0.89659524]	[559.72973633 400.82513428 0.84243292]	[572.57702637 500.84887695 0.89861405]	[580.2442627 603.27648926 0.86698931]	[482.78048706 598.25836182 0.75617111]	[441.78320312 598.26062012 0.73089921]	[462.44802856 736.87060547 0.82833099]	[482.86270142 854.81585693 0.868191 ]	[521.41467285 598.2411499 0.73146558]	[5.31559265e+02 7.54789062e+02 7.41740763e-01]	[5.21272034e+02 7.29104614e+02 3.19508672e-01]	[464.92230225 313.52047729 0.88062328]	[495.60983276 313.52688599 0.85758197]	[444.42654419 315.93713379 0.85657525]	[518.67327881 315.93527222 0.90837455]	[5.23861572e+02 7.52314697e+02 1.75198466e-01]	[5.44306702e+02 7.49777954e+02 2.03267574e-01]	[0. 0. 0.]	[4.90555420e+02 8.93385254e+02 7.83950686e-01]	[4.70025879e+02 8.90844482e+02 7.94142842e-01]	[4.88009094e+02 8.65125549e+02 6.93139911e-01]
[480.30404663 331.48013306 0.8900795 ]	[482.78479004 405.88858032 0.90150863]	[410.9548645 410.97216797 0.77810872]	[380.16586304 511.05883789 0.91127396]	[364.84677124 608.55297852 0.86168051]	[559.78234863 403.34036255 0.83623922]	[572.60302734 503.36206055 0.87680119]	[580.25939941 603.49060059 0.87515777]	[482.76773071 598.27825928 0.75780398]	[441.78707886 598.29022217 0.73575115]	[462.37628174 739.41314697 0.84102011]	[482.88171387 854.80975342 0.86653167]	[521.38684082 598.25396729 0.72921091]	[5.31551514e+02 7.57339172e+02 7.48806477e-01]	[5.21360962e+02 7.26551270e+02 2.87179977e-01]	[464.90966797 316.04327393 0.90848428]	[495.6842041 316.08355713 0.88699955]	[444.42770386 316.14584351 0.88698214]	[518.7064209 318.51672363 0.94594395]	[5.23971741e+02 7.52234375e+02 1.80838451e-01]	[5.44353333e+02 7.49737305e+02 2.30529636e-01]	[0. 0. 0.]	[4.90519867e+02 8.93409607e+02 7.83401906e-01]	[4.70002594e+02 8.93212280e+02 8.02460909e-01]	[4.90541870e+02 8.65091064e+02 6.78490758e-01]
[480.30456543 331.48049927 0.8898713 ]	[482.78799438 405.90258789 0.89992654]	[410.95516968 410.97497559 0.77833223]	[380.16845703 511.06149292 0.91113377]	[364.84466553 608.54650879 0.86279553]	[559.79046631 403.35714722 0.83347583]	[572.61260986 503.36407471 0.87545753]	[580.26464844 603.48168945 0.87614918]	[482.76275635 598.30767822 0.7608009 ]	[441.78567505 598.31384277 0.73777735]	[462.37380981 739.38287354 0.84109485]	[482.87701416 854.82226562 0.86660534]	[521.38134766 598.28387451 0.73234832]	[5.31546997e+02 7.57353210e+02 7.50335753e-01]	[5.21363770e+02 7.26549255e+02 2.86611795e-01]	[464.91012573 316.04260254 0.90828466]	[495.68481445 316.08349609 0.88680446]	[444.42642212 316.14447021 0.88672453]	[518.70678711 318.5168457 0.94581699]	[5.23971069e+02 7.52232056e+02 1.78989112e-01]	[5.44355713e+02 7.49729248e+02 2.30194792e-01]	[0. 0. 0.]	[4.90509918e+02 8.93417358e+02 7.84270108e-01]	[4.69986694e+02 8.93221985e+02 8.05047810e-01]	[4.90537445e+02 8.65104797e+02 6.83047295e-01]
[480.31393433 334.0088501 0.90383035]	[482.78189087 410.94262695 0.89105588]	[408.47366333 413.54354858 0.77852237]	[380.19952393 513.60644531 0.90948534]	[364.83648682 608.63122559 0.85010391]	[559.78027344 405.86221313 0.81850696]	[572.62017822 503.44546509 0.85866147]	[580.28094482 605.90966797 0.87918848]	[482.75946045 600.77441406 0.75873309]	[441.80407715 600.78057861 0.73910928]	[462.36593628 741.88439941 0.84313655]	[482.88061523 854.82873535 0.86703491]	[521.36395264 598.30279541 0.72781569]	[5.31566589e+02 7.59877136e+02 7.57202923e-01]	[5.21289551e+02 7.29101013e+02 2.97783315e-01]	[464.94000244 316.15335083 0.9028194 ]	[495.69107056 316.18658447 0.88672483]	[446.87289429 318.53286743 0.88962811]	[518.70318604 318.60177612 0.94080764]	[5.24026672e+02 7.54760498e+02 1.99330479e-01]	[5.44297546e+02 7.52189209e+02 2.62272149e-01]	[0. 0. 0.]	[4.90499969e+02 8.93415833e+02 7.86501646e-01]	[4.69987244e+02 8.93222229e+02 8.06832373e-01]	[4.90541779e+02 8.65128052e+02 6.82692051e-01]
[480.27923584 336.48660278 0.92025495]	[482.77636719 413.5345459 0.8982715 ]	[410.94558716 416.08221436 0.78721809]	[380.22299194 516.1317749 0.90764946]	[364.84622192 611.11895752 0.84081107]	[559.76251221 408.43310547 0.80423915]	[572.621521 503.49453735 0.8485595 ]	[580.3081665 605.98284912 0.88662964]	[482.72015381 600.88366699 0.78262079]	[441.77099609 600.88543701 0.75987893]	[462.37365723 741.88891602 0.84371108]	[482.87756348 854.84973145 0.86629176]	[521.34472656 600.87310791 0.75394213]	[529.05657959 759.94299316 0.76221222]	[5.21311279e+02 7.29205383e+02 2.89882243e-01]	[464.92431641 318.60299683 0.90717268]	[495.6567688 318.60079956 0.88703179]	[446.88696289 318.59561157 0.87903392]	[518.71643066 318.67227173 0.934403 ]	[5.23987976e+02 7.54875122e+02 1.92911759e-01]	[5.44272339e+02 7.52275330e+02 2.49962404e-01]	[0. 0. 0.]	[4.90519287e+02 8.93443726e+02 7.85325646e-01]	[4.69994537e+02 8.93252625e+02 8.09381127e-01]	[4.90522797e+02 8.67585632e+02 6.86593235e-01]
[480.30725098 336.55499268 0.92356271]	[482.80587769 413.59963989 0.90268832]	[411.02172852 416.14480591 0.79612732]	[380.2204895 516.21374512 0.9167155 ]	[364.80551147 613.63885498 0.84066832]	[559.75946045 411.01940918 0.80063003]	[572.61230469 508.45791626 0.82617569]	[580.2979126 606.02160645 0.88536197]	[482.74221802 603.33013916 0.78651965]	[441.78070068 603.32312012 0.76271474]	[462.35897827 741.93695068 0.84939528]	[482.87454224 854.85131836 0.86907285]	[521.37231445 603.32763672 0.76019722]	[529.01281738 762.44677734 0.77728975]	[5.21349487e+02 7.31692017e+02 2.85046637e-01]	[464.95718384 318.70877075 0.89140946]	[495.67214966 318.66357422 0.88112932]	[446.92617798 318.70840454 0.86606741]	[518.70727539 318.69839478 0.92943329]	[5.23998413e+02 7.57381897e+02 2.00769871e-01]	[5.41983154e+02 7.52317627e+02 2.57166982e-01]	[0. 0. 0.]	[4.90517395e+02 8.93453430e+02 7.85543978e-01]	[4.69998505e+02 8.93262268e+02 8.09616446e-01]	[4.90522797e+02 8.67577087e+02 6.96745932e-01]
[480.30682373 336.55484009 0.92393798]	[482.80609131 413.59301758 0.90273964]	[411.0246582 416.13677979 0.79589319]	[380.22006226 516.21679688 0.91702086]	[364.80514526 613.6361084 0.8409996 ]	[559.75854492 411.00485229 0.80090165]	[572.62310791 508.45916748 0.82568693]	[580.2925415 606.0211792 0.88430262]	[482.74121094 603.32159424 0.78646529]	[441.78457642 603.32214355 0.76316595]	[462.35961914 741.94110107 0.84983045]	[482.87545776 854.84289551 0.86918199]	[521.37023926 603.31561279 0.76125515]	[529.02844238 762.44976807 0.77687693]	[5.21346008e+02 7.31692078e+02 2.80474246e-01]	[464.95596313 318.70932007 0.89181763]	[495.67227173 318.66314697 0.88125014]	[446.925354 318.71044922 0.86607397]	[518.70678711 318.70043945 0.92822039]	[5.24008606e+02 7.57372253e+02 1.91503108e-01]	[5.44268250e+02 7.52313782e+02 2.49277055e-01]	[0. 0. 0.]	[4.90490692e+02 8.95838135e+02 7.82139599e-01]	[4.69974609e+02 8.93260498e+02 8.07961583e-01]	[4.90543762e+02 8.65140869e+02 6.89448953e-01]
[480.31552124 336.6348877 0.92881441]	[482.81265259 416.0927124 0.91306609]	[411.00756836 418.60314941 0.80059195]	[380.22836304 518.70568848 0.9323166 ]	[364.80880737 613.66119385 0.84143472]	[559.75421143 413.55032349 0.80338234]	[572.61950684 511.04852295 0.82105112]	[580.30688477 606.0713501 0.88310748]	[482.78756714 603.38018799 0.79273349]	[441.82434082 603.38446045 0.76902306]	[462.38543701 741.98223877 0.84949493]	[482.88723755 854.87664795 0.86183459]	[521.41320801 603.37115479 0.76355743]	[526.54901123 762.50604248 0.78662014]	[5.21343445e+02 7.31669006e+02 2.98795968e-01]	[464.95755005 321.15228271 0.87866116]	[495.67727661 318.76541138 0.87119937]	[446.91998291 318.76791382 0.8570267 ]	[518.70410156 318.75134277 0.91919905]	[5.23989868e+02 7.62461121e+02 1.90224499e-01]	[5.44271240e+02 7.57337708e+02 2.44966805e-01]	[0. 0. 0.]	[4.90494232e+02 8.93451782e+02 7.82711923e-01]	[4.69974976e+02 8.93260193e+02 8.08288991e-01]	[4.90562408e+02 8.67609985e+02 6.89419150e-01]
[480.27932739 339.05151367 0.92617387]	[482.82348633 416.1517334 0.91752011]	[411.02114868 418.6461792 0.80534708]	[380.23068237 518.76257324 0.93965721]	[364.82147217 613.69580078 0.84268069]	[559.75549316 416.06600952 0.81474805]	[575.16741943 511.09954834 0.81635004]	[580.32409668 606.12103271 0.87784994]	[482.78982544 603.39715576 0.79778957]	[441.82971191 603.40795898 0.77530158]	[462.39154053 744.42132568 0.84767461]	[482.87741089 854.8661499 0.86612666]	[521.41186523 603.39746094 0.76775992]	[526.52532959 764.96203613 0.78903073]	[5.23805176e+02 7.31709229e+02 2.88210422e-01]	[464.91644287 321.22235107 0.871059 ]	[495.68887329 321.22494507 0.85668993]	[444.44848633 321.14834595 0.85667121]	[518.73846436 321.19720459 0.90793157]	[5.24037231e+02 7.64978943e+02 1.89699009e-01]	[5.44297546e+02 7.59906067e+02 2.47523397e-01]	[0. 0. 0.]	[4.90500488e+02 8.93446289e+02 7.79905140e-01]	[4.69972961e+02 8.93252563e+02 8.07468474e-01]	[4.90527283e+02 8.67590637e+02 6.92690432e-01]
[480.26818848 339.15097046 0.91723967]	[482.85873413 418.6210022 0.92415154]	[411.0369873 418.79064941 0.81025505]	[380.23535156 521.23114014 0.95052338]	[364.84942627 616.25750732 0.84237516]	[559.81134033 418.56539917 0.83711654]	[575.19421387 513.65179443 0.82403082]	[580.32330322 608.56188965 0.87085253]	[482.80844116 603.45874023 0.80323815]	[441.83929443 603.46697998 0.77803242]	[464.85498047 741.965271 0.83612669]	[482.90386963 854.86578369 0.85667777]	[523.77044678 603.45654297 0.77412951]	[526.49719238 765.03039551 0.80188131]	[5.21389404e+02 7.31672668e+02 3.10920745e-01]	[464.86029053 323.71716309 0.86609685]	[498.115448 321.29888916 0.8463946 ]	[446.87338257 323.75741577 0.82055926]	[518.76922607 323.79785156 0.88377404]	[5.24023560e+02 7.65038452e+02 1.82029843e-01]	[5.44339050e+02 7.62438843e+02 2.44783759e-01]	[0. 0. 0.]	[4.90532623e+02 8.93431458e+02 7.78789103e-01]	[4.69999908e+02 8.93234741e+02 7.97527015e-01]	[4.90555817e+02 8.67606262e+02 6.84980750e-01]
[480.31124878 339.21963501 0.91700047]	[482.87841797 418.69796753 0.93195331]	[411.02825928 421.19616699 0.81289494]	[380.25814819 521.28552246 0.95807922]	[364.8600769 616.27600098 0.84017104]	[559.84246826 418.62719727 0.84498948]	[575.21459961 518.64251709 0.83802682]	[580.30609131 608.62200928 0.85772043]	[482.85134888 605.90142822 0.79794455]	[441.8782959 605.9130249 0.77342117]	[464.85635376 744.49578857 0.84840226]	[482.90597534 854.85229492 0.85682088]	[523.8036499 605.90203857 0.77301747]	[526.48236084 767.46569824 0.81848562]	[5.21325378e+02 7.36809387e+02 3.18666250e-01]	[464.89877319 323.81793213 0.85581964]	[498.15042114 323.81869507 0.84644634]	[446.92797852 326.3241272 0.8105436 ]	[518.77874756 326.32461548 0.87548935]	[5.23927368e+02 7.67596680e+02 1.89885169e-01]	[5.44290894e+02 7.65078247e+02 2.41264805e-01]	[0. 0. 0.]	[4.90527893e+02 8.93430603e+02 7.75538445e-01]	[4.69992065e+02 8.93230713e+02 7.95673072e-01]	[4.90563995e+02 8.67601013e+02 6.75673246e-01]
[480.29974365 339.27346802 0.91626692]	[482.87979126 418.74508667 0.93316567]	[411.02597046 421.22824097 0.81397551]	[380.25674438 521.31591797 0.96083069]	[364.88253784 618.77575684 0.83968663]	[562.23693848 418.67578125 0.85290611]	[577.69110107 518.70513916 0.84636843]	[580.31500244 611.11175537 0.84554195]	[482.83123779 605.92230225 0.79927707]	[441.85110474 605.92181396 0.77780068]	[464.90844727 744.48431396 0.84186506]	[482.9034729 854.84851074 0.85737771]	[523.78552246 605.93597412 0.77202666]	[526.45672607 767.49407959 0.81958508]	[5.21306885e+02 7.36799133e+02 3.57224345e-01]	[464.89337158 326.32546997 0.85531175]	[498.14770508 326.34384155 0.84410685]	[446.9223938 326.36907959 0.80982256]	[518.78430176 328.88320923 0.87473786]	[5.23903809e+02 7.67651001e+02 2.01499894e-01]	[5.44278320e+02 7.67478149e+02 2.54271448e-01]	[0. 0. 0.]	[4.90547150e+02 8.93435974e+02 7.75760829e-01]	[4.70011719e+02 8.93235229e+02 7.95918226e-01]	[4.90547272e+02 8.67597046e+02 6.74602747e-01]
[480.31570435 341.69256592 0.91572982]	[482.88540649 418.79232788 0.93132734]	[411.02920532 421.27035522 0.81591564]	[380.27700806 521.39355469 0.96500242]	[367.34857178 618.84259033 0.84400737]	[562.24212646 418.69354248 0.85561615]	[577.68237305 518.77264404 0.85809702]	[580.31671143 611.16516113 0.83914989]	[482.81558228 605.94726562 0.79831243]	[441.82504272 605.94799805 0.77945805]	[464.87481689 744.44775391 0.84056789]	[482.89544678 854.84631348 0.85924125]	[523.77783203 605.95336914 0.76581383]	[526.43078613 767.4932251 0.82128191]	[5.21382996e+02 7.39403992e+02 3.52491975e-01]	[464.92047119 328.89489746 0.85156775]	[498.1479187 328.9012146 0.84823507]	[446.95202637 328.91629028 0.8071664 ]	[518.79602051 331.43054199 0.88245147]	[5.23931335e+02 7.67650818e+02 2.24504173e-01]	[5.44260376e+02 7.67494080e+02 2.80756891e-01]	[5.16165527e+02 7.41945679e+02 2.31827110e-01]	[4.90562256e+02 8.93442078e+02 7.73079932e-01]	[4.70022400e+02 8.93242493e+02 7.95790732e-01]	[4.90524963e+02 8.67589355e+02 6.76388860e-01]
[480.36523438 341.81430054 0.89782846]	[482.92480469 421.19754028 0.93215913]	[413.55575562 421.3343811 0.81997842]	[380.28890991 521.41162109 0.96614283]	[367.36795044 621.31451416 0.85152078]	[562.2791748 418.73147583 0.87372416]	[577.70172119 521.16174316 0.86363298]	[580.31439209 616.20410156 0.83596909]	[482.79931641 605.9911499 0.79651123]	[441.80154419 605.97991943 0.78045672]	[464.85955811 744.51367188 0.85268915]	[482.88369751 854.85211182 0.85845608]	[523.76806641 606.00939941 0.76357192]	[526.43811035 767.56622314 0.82261056]	[5.23793518e+02 7.41951477e+02 3.23268682e-01]	[467.41162109 333.92498779 0.84892541]	[498.15103149 333.92294312 0.85838169]	[449.49935913 333.94573975 0.80832922]	[521.15911865 333.94186401 0.9033789 ]	[5.23950073e+02 7.70049988e+02 2.14308336e-01]	[5.44274719e+02 7.67579102e+02 2.73096144e-01]	[0. 0. 0.]	[4.90534088e+02 8.93443665e+02 7.77526557e-01]	[4.69994568e+02 8.93240173e+02 7.96879709e-01]	[4.90533508e+02 8.67580017e+02 6.75674021e-01]
[482.73318481 344.31915283 0.88989586]	[482.92312622 421.20495605 0.9323709 ]	[413.56326294 421.34094238 0.81853545]	[380.29315186 523.79217529 0.96210825]	[367.37649536 621.33728027 0.85540456]	[562.27886963 418.74737549 0.86845052]	[577.7265625 521.16894531 0.8666594 ]	[580.31427002 616.21948242 0.83639836]	[482.80560303 606.02966309 0.78866589]	[441.81933594 606.02056885 0.77430731]	[464.87780762 744.56347656 0.85788888]	[482.87454224 854.84729004 0.85796344]	[523.76037598 606.0479126 0.76131624]	[526.41473389 767.6083374 0.82619011]	[5.21393860e+02 7.41964233e+02 3.07692498e-01]	[467.49346924 334.00949097 0.85423404]	[498.17651367 334.04418945 0.88139701]	[449.5135498 333.95812988 0.81019765]	[521.18786621 333.97540283 0.90717155]	[5.23914429e+02 7.70066101e+02 2.07532525e-01]	[5.44263367e+02 7.67590698e+02 2.60338217e-01]	[0. 0. 0.]	[4.90533417e+02 8.95838013e+02 7.77999699e-01]	[4.70009491e+02 8.93248779e+02 7.96646118e-01]	[4.90514648e+02 8.65138672e+02 6.68895960e-01]
[482.73327637 344.31912231 0.88984716]	[482.92337036 421.20654297 0.93227994]	[413.56222534 421.34356689 0.81822789]	[380.29446411 523.79467773 0.96243763]	[367.38510132 621.34594727 0.85624069]	[562.27960205 418.74761963 0.86978388]	[577.72406006 521.16876221 0.86640835]	[580.31304932 616.22442627 0.83578926]	[482.80392456 606.02227783 0.78943461]	[441.81893921 606.01501465 0.77518284]	[464.87814331 744.55169678 0.85668606]	[482.87332153 854.84613037 0.85825229]	[521.42907715 606.03826904 0.76162738]	[526.41345215 767.60205078 0.82630479]	[5.21392456e+02 7.41951782e+02 3.07688773e-01]	[467.49298096 334.00973511 0.8543818 ]	[498.17666626 334.04431152 0.88133311]	[449.51287842 333.95855713 0.81030554]	[521.18792725 333.97619629 0.90746498]	[5.23914551e+02 7.70060608e+02 2.08099067e-01]	[5.44258118e+02 7.67586121e+02 2.60008007e-01]	[0. 0. 0.]	[4.90527985e+02 8.93451111e+02 7.77280033e-01]	[4.70003448e+02 8.93246582e+02 7.96627462e-01]	[4.90513245e+02 8.65136841e+02 6.67141438e-01]
[482.7802124 346.83972168 0.88294595]	[482.92669678 421.25521851 0.93165082]	[413.57165527 421.38565063 0.81288314]	[380.29736328 523.84399414 0.96431124]	[367.37432861 623.79064941 0.86771625]	[562.28900146 418.79067993 0.87054884]	[577.72558594 521.21783447 0.87860507]	[580.30023193 618.76550293 0.83581758]	[482.80764771 606.05023193 0.78727406]	[441.82946777 606.02941895 0.77063566]	[464.86483765 746.96380615 0.86399853]	[482.86831665 854.8392334 0.86277848]	[521.41943359 606.06756592 0.75913042]	[526.42932129 767.6114502 0.81557816]	[5.23807068e+02 7.41928406e+02 3.02976817e-01]	[470.01974487 334.07382202 0.86233306]	[498.20516968 336.45269775 0.89198393]	[449.51422119 333.98550415 0.8175298 ]	[521.20410156 333.97720337 0.91178805]	[5.23932739e+02 7.70058899e+02 2.10516140e-01]	[5.44276794e+02 7.67584900e+02 2.64127254e-01]	[0. 0. 0.]	[4.90527344e+02 8.93443909e+02 7.81900942e-01]	[4.70009583e+02 8.93241089e+02 8.00680637e-01]	[4.90510864e+02 8.65110413e+02 6.72075689e-01]
[482.77688599 349.37216187 0.88262916]	[482.93551636 421.30654907 0.9252404 ]	[413.56619263 423.80172729 0.81190842]	[380.29547119 523.88287354 0.96680206]	[367.34317017 623.87811279 0.88650662]	[562.32513428 421.19476318 0.877545 ]	[577.75866699 521.29968262 0.89087617]	[580.2901001 621.27069092 0.84334093]	[482.80654907 608.53833008 0.78146535]	[441.82510376 606.08532715 0.76310432]	[464.87338257 746.97515869 0.86704224]	[482.87548828 854.84368896 0.86387783]	[521.42285156 608.56079102 0.7517671 ]	[526.43170166 767.6506958 0.80908328]	[5.23854126e+02 7.41917358e+02 2.87219763e-01]	[469.98587036 336.46069336 0.8697015 ]	[498.21224976 336.47817993 0.8962127 ]	[449.47183228 334.06307983 0.82865101]	[521.20635986 334.03509521 0.92447901]	[5.23954834e+02 7.70101562e+02 1.98336825e-01]	[5.44308167e+02 7.67631287e+02 2.59529054e-01]	[0. 0. 0.]	[4.90551270e+02 8.93421631e+02 7.87859201e-01]	[4.70037628e+02 8.93221680e+02 8.04046631e-01]	[4.90511169e+02 8.65099121e+02 6.77692771e-01]
[482.77758789 351.92407227 0.89067054]	[482.92285156 421.33135986 0.92508852]	[413.55340576 423.85488892 0.80552912]	[380.28793335 523.9208374 0.96184111]	[367.34829712 623.91668701 0.89115953]	[562.31420898 421.21499634 0.87565309]	[577.73803711 521.29345703 0.88861156]	[580.29760742 621.28570557 0.84868121]	[482.81689453 608.52923584 0.779679 ]	[441.8420105 606.08764648 0.75952977]	[464.84472656 747.00213623 0.86965114]	[482.87683105 854.84332275 0.86391306]	[523.76239014 608.55523682 0.75023109]	[526.45855713 770.06854248 0.81092042]	[5.23803406e+02 7.44486633e+02 3.43536973e-01]	[469.99273682 336.50769043 0.87897116]	[498.22418213 336.52194214 0.90283549]	[449.48291016 336.45117188 0.83125591]	[521.20898438 334.04727173 0.92543286]	[5.23933289e+02 7.70137817e+02 2.08213553e-01]	[5.44293152e+02 7.67668396e+02 2.65323937e-01]	[0. 0. 0.]	[4.90547516e+02 8.93419678e+02 7.89696038e-01]	[4.70032227e+02 8.93220032e+02 8.06598246e-01]	[4.90506714e+02 8.65113647e+02 6.74617946e-01]
[truncated: 274 more rows]
