# Supplementary material for: Evaluation of functional tests performance using a camera-based and machine learning approach
Source: PLoS One. 2023 Nov 3;18(11):e0288279. doi: 10.1371/journal.pone.0288279 (PMC10624324; doi:10.1371/journal.pone.0288279)
Supplement: S1 Data — This dataset includes all the extracted keypoints of movements and the associated features and statistics, which were used for the analyses presented in the main manuscript. (ZIP) [file pone.0288279.s001.zip › PLOS_data_28032023/original_movement_data/CSV/000038_SDT_P_crop.csv]

[477.72061157 195.38273621 0.91329134]	[482.71429443 274.95767212 0.9410187 ]	[413.58847046 277.49160767 0.83102638]	[398.04824829 375.12463379 0.90067059]	[382.78076172 464.887146 0.88718534]	[549.5557251 272.48626709 0.8142463 ]	[565.01135254 367.378479 0.86045688]	[570.02301025 462.2940979 0.8808167 ]	[480.28826904 459.73968506 0.74109662]	[441.76119995 459.76278687 0.73507917]	[457.07043457 618.73742676 0.81405824]	[462.23275757 765.03564453 0.83496076]	[518.7590332 459.70935059 0.69017112]	[518.73931885 618.79248047 0.82750291]	[518.7520752 767.48895264 0.79772431]	[462.36312866 180.0834198 0.8973949 ]	[487.9942627 177.60864258 0.83996862]	[446.87747192 187.73036194 0.80411732]	[511.07745361 185.21463013 0.83548528]	[5.16191040e+02 8.03564514e+02 6.61662579e-01]	[5.39270813e+02 7.95792114e+02 6.92205846e-01]	[5.05999634e+02 7.75271484e+02 6.23978198e-01]	[4.67399567e+02 8.00940430e+02 6.79739714e-01]	[4.44329102e+02 7.93323853e+02 7.37501085e-01]	[4.67396027e+02 7.72734436e+02 6.73863769e-01]
[477.72103882 195.38298035 0.91333181]	[482.71258545 274.95611572 0.94079816]	[413.58441162 277.49240112 0.83085006]	[398.04736328 375.12365723 0.90037739]	[382.77938843 464.88925171 0.88674098]	[549.55804443 272.48214722 0.81332541]	[565.01196289 367.3744812 0.85993612]	[570.02600098 462.29647827 0.88051003]	[480.28866577 459.73693848 0.73966062]	[441.75891113 459.76037598 0.73414755]	[457.06817627 618.75805664 0.81557232]	[462.23361206 765.03283691 0.83476359]	[518.7633667 459.70602417 0.68950897]	[518.73809814 618.79992676 0.82726216]	[518.75152588 767.48468018 0.79708147]	[462.3633728 180.08398438 0.89722645]	[487.99475098 177.60848999 0.83983827]	[446.87741089 187.73005676 0.80422974]	[511.07809448 185.2130127 0.83535802]	[5.16177246e+02 8.03561340e+02 6.59054875e-01]	[5.39260986e+02 7.95792053e+02 6.89598739e-01]	[5.08451233e+02 7.72829102e+02 6.22688055e-01]	[4.67403564e+02 8.00942932e+02 6.79382086e-01]	[4.44330963e+02 7.93324768e+02 7.36218572e-01]	[4.67395935e+02 7.72731873e+02 6.73237741e-01]
[477.74816895 192.99946594 0.91630334]	[482.71582031 274.94851685 0.94247663]	[413.57745361 277.48266602 0.83152401]	[398.03778076 375.11279297 0.89852047]	[382.77133179 464.91940308 0.88277912]	[549.5793457 272.47625732 0.8127073 ]	[565.01312256 367.40426636 0.85836226]	[570.03607178 462.30169678 0.87912083]	[480.29501343 459.75198364 0.73955721]	[441.76300049 459.7802124 0.73364937]	[457.06860352 618.76800537 0.81658357]	[462.22622681 765.04632568 0.83645189]	[518.76599121 459.71517944 0.69120955]	[518.74542236 618.80639648 0.82977223]	[518.73913574 767.51623535 0.80053186]	[462.38314819 177.61936951 0.90255392]	[488.01153564 177.55284119 0.849684 ]	[446.89169312 187.7605896 0.80477852]	[511.08120728 185.17277527 0.83722997]	[5.18694336e+02 8.05997742e+02 6.68785870e-01]	[5.39296997e+02 7.95802917e+02 7.02811778e-01]	[5.05966736e+02 7.75318359e+02 6.33002341e-01]	[4.67401367e+02 8.00943665e+02 6.79821908e-01]	[4.44332031e+02 7.93334534e+02 7.37853944e-01]	[4.64941650e+02 7.72750183e+02 6.78331435e-01]
[480.14709473 192.94914246 0.91905284]	[482.72335815 274.95608521 0.94392723]	[413.57318115 277.49240112 0.83347535]	[398.03793335 375.11791992 0.9008913 ]	[382.75857544 464.93457031 0.88159478]	[549.59118652 272.47702026 0.81359512]	[565.01574707 367.4173584 0.85815865]	[570.03070068 462.32373047 0.87738258]	[480.30892944 459.75518799 0.74046916]	[441.76757812 459.78164673 0.73365152]	[457.06985474 618.7746582 0.81744379]	[462.2321167 765.04589844 0.83666062]	[518.78540039 459.72332764 0.69387895]	[518.73614502 618.83276367 0.83029544]	[518.7388916 767.51153564 0.80019319]	[462.42727661 177.55960083 0.90503806]	[490.50210571 177.50561523 0.85319525]	[446.94598389 187.76498413 0.8082059 ]	[511.08145142 182.69998169 0.842538 ]	[5.16217651e+02 8.03570374e+02 6.63070202e-01]	[5.39280945e+02 7.95802490e+02 6.97397530e-01]	[5.05971130e+02 7.75310547e+02 6.32345438e-01]	[4.64916748e+02 8.00949585e+02 6.78907394e-01]	[4.44313202e+02 7.93332825e+02 7.34370708e-01]	[4.67396790e+02 7.72745483e+02 6.79756343e-01]
[480.1708374 192.8986969 0.91772282]	[482.72329712 274.95623779 0.94394922]	[413.57357788 277.49658203 0.83478087]	[398.03408813 377.50085449 0.90020037]	[382.73684692 464.92559814 0.88539141]	[552.06274414 272.47186279 0.81077158]	[565.02746582 369.90203857 0.85549158]	[570.04827881 462.33358765 0.87597746]	[480.28256226 459.76257324 0.74202591]	[441.74789429 459.79159546 0.7369622 ]	[457.09014893 618.73937988 0.81797862]	[462.24215698 765.02294922 0.83259988]	[518.75830078 459.72741699 0.69323719]	[518.74456787 621.27526855 0.83745003]	[518.74523926 767.49621582 0.79802179]	[462.45480347 177.49919128 0.90637976]	[490.54354858 175.11297607 0.85722798]	[446.94766235 187.76495361 0.80805314]	[513.58618164 185.17262268 0.8414818 ]	[5.16206909e+02 8.03557617e+02 6.63356543e-01]	[5.39286621e+02 7.93357178e+02 6.99772477e-01]	[5.05985931e+02 7.75280884e+02 6.25599027e-01]	[4.67416138e+02 8.00968628e+02 6.73983157e-01]	[4.44330750e+02 7.93346741e+02 7.25805402e-01]	[4.67398712e+02 7.72720276e+02 6.76713943e-01]
[480.15228271 192.87084961 0.91696596]	[482.73550415 274.95248413 0.94314671]	[413.58432007 277.49783325 0.83540106]	[398.03649902 377.51382446 0.90192485]	[382.72061157 464.91574097 0.8879661 ]	[552.07501221 272.46679688 0.81011307]	[565.03649902 369.92663574 0.85380971]	[570.04797363 462.35455322 0.87426686]	[480.30072021 459.7749939 0.74363947]	[441.75842285 459.79904175 0.73811448]	[457.09945679 616.25769043 0.81722635]	[462.24182129 765.02038574 0.83218712]	[518.78277588 459.7461853 0.69846344]	[518.75518799 621.28570557 0.84105211]	[518.73925781 767.49255371 0.79555559]	[462.42764282 175.11273193 0.91943991]	[490.51779175 175.08621216 0.86698383]	[446.94143677 185.23686218 0.79304427]	[513.5914917 182.68807983 0.8446635 ]	[5.16182556e+02 8.03555847e+02 6.59882665e-01]	[5.39271118e+02 7.93360657e+02 6.95366144e-01]	[5.05986237e+02 7.75269592e+02 6.23948991e-01]	[4.67418427e+02 8.00977234e+02 6.75357461e-01]	[4.44329163e+02 7.93353699e+02 7.24776268e-01]	[4.67398834e+02 7.72714233e+02 6.77070677e-01]
[480.15841675 192.84310913 0.91685665]	[482.75997925 274.95098877 0.94292486]	[416.02545166 277.48834229 0.83824223]	[398.03485107 377.50097656 0.89730358]	[380.35629272 464.9079895 0.88917261]	[552.09082031 272.47521973 0.8112992 ]	[565.04901123 369.90759277 0.85050219]	[570.06707764 462.33078003 0.87654519]	[480.32473755 459.77914429 0.74398112]	[441.78512573 459.80548096 0.73474753]	[457.11709595 616.25256348 0.82106549]	[462.24047852 765.03491211 0.83356375]	[521.16784668 459.7505188 0.70218557]	[518.75067139 621.26885986 0.83901709]	[518.73602295 767.49786377 0.7958988 ]	[462.43475342 175.10469055 0.92143011]	[490.53424072 175.07241821 0.87064075]	[446.97531128 187.76277161 0.79047418]	[513.621521 185.17306519 0.84627861]	[5.16174927e+02 8.03554077e+02 6.60901129e-01]	[5.39263367e+02 7.93360046e+02 6.95494413e-01]	[5.05986359e+02 7.75277100e+02 6.20695472e-01]	[4.67433075e+02 8.00989441e+02 6.73505664e-01]	[4.44337585e+02 7.93365356e+02 7.21197546e-01]	[4.64949127e+02 7.72728027e+02 6.76519454e-01]
[480.1574707 192.84197998 0.91650915]	[482.75924683 274.94921875 0.9425208 ]	[416.02716064 277.48321533 0.83810908]	[398.0307312 377.49807739 0.89607286]	[380.34884644 464.90939331 0.89109665]	[552.08502197 272.47625732 0.81110495]	[565.04626465 369.91213989 0.85095078]	[570.06195068 462.33575439 0.8765012 ]	[480.33010864 459.7840271 0.74382377]	[441.78668213 459.81103516 0.73466706]	[457.11816406 616.24798584 0.82201535]	[462.24136353 765.03411865 0.83351743]	[521.17486572 459.75421143 0.70311773]	[518.75286865 621.27301025 0.83996856]	[518.73748779 767.50268555 0.79671931]	[462.43569946 175.10456848 0.92140448]	[490.53353882 175.07327271 0.87062514]	[449.4319458 187.7572937 0.78935391]	[513.62310791 185.17726135 0.84657341]	[5.16187988e+02 8.03558289e+02 6.60951555e-01]	[5.39273682e+02 7.93360596e+02 6.96745396e-01]	[5.05982025e+02 7.75285950e+02 6.22064888e-01]	[4.67435028e+02 8.00988586e+02 6.73933983e-01]	[4.44339691e+02 7.93364990e+02 7.21533239e-01]	[4.64949249e+02 7.72728333e+02 6.76755428e-01]
[480.17651367 192.82911682 0.91664416]	[482.77914429 274.93444824 0.9402529 ]	[416.0319519 275.12747192 0.83782721]	[398.03594971 375.10549927 0.89460891]	[380.34783936 464.89886475 0.89154381]	[552.11743164 272.45404053 0.80849582]	[565.05725098 367.41552734 0.84796637]	[572.60772705 462.3336792 0.86899441]	[480.33688354 459.75543213 0.74394757]	[441.7930603 459.77954102 0.73371744]	[457.11032104 616.21276855 0.81815541]	[462.24664307 765.02941895 0.83186609]	[521.18188477 459.73553467 0.70504272]	[518.76385498 618.84423828 0.83782029]	[518.73986816 767.52954102 0.80099678]	[464.82162476 175.09928894 0.91799414]	[490.552948 175.06190491 0.87094277]	[449.48739624 187.76708984 0.79160529]	[513.63928223 182.69813538 0.84868062]	[5.16204285e+02 8.03553589e+02 6.59374714e-01]	[5.39274658e+02 7.95791443e+02 7.00321972e-01]	[5.05981689e+02 7.75322693e+02 6.23281121e-01]	[4.67437744e+02 8.00952148e+02 6.72228336e-01]	[4.44351013e+02 7.93344238e+02 7.22492814e-01]	[4.67394196e+02 7.72728149e+02 6.72809124e-01]
[480.18344116 192.82058716 0.91418028]	[482.79779053 274.92776489 0.93729216]	[416.04037476 275.10836792 0.83952451]	[398.04562378 375.09176636 0.89486408]	[380.35040283 464.89974976 0.89151472]	[552.12567139 272.45214844 0.80778825]	[565.07409668 369.90188599 0.844468 ]	[575.13781738 462.29788208 0.87282729]	[480.34170532 459.73806763 0.74356186]	[441.80410767 459.76086426 0.73110092]	[457.1187439 616.203125 0.81751305]	[462.24581909 765.01208496 0.83075595]	[521.17816162 459.72341919 0.70490527]	[518.76281738 618.82800293 0.8363263 ]	[518.75012207 767.51226807 0.7987622 ]	[464.84695435 175.09181213 0.9151144 ]	[490.56521606 175.05838013 0.87062335]	[451.99963379 187.76066589 0.79302853]	[513.64575195 182.70916748 0.84840554]	[5.16196350e+02 8.06003784e+02 6.54024601e-01]	[5.39281494e+02 7.95804321e+02 6.94694340e-01]	[5.05993317e+02 7.75277954e+02 6.24612629e-01]	[4.67440430e+02 8.00947693e+02 6.75194144e-01]	[4.44357269e+02 7.93339478e+02 7.28038847e-01]	[4.67399841e+02 7.72704224e+02 6.72962666e-01]
[480.21237183 192.83770752 0.91843998]	[482.81887817 274.91470337 0.93320489]	[416.06030273 275.0887146 0.8436296 ]	[398.0567627 375.07617188 0.89532739]	[382.73306274 464.87103271 0.89096582]	[554.62457275 272.45281982 0.80710667]	[567.46075439 367.33694458 0.84129125]	[575.23248291 462.26202393 0.87670755]	[480.35083008 459.71337891 0.74322319]	[441.81213379 459.73352051 0.72732621]	[457.1541748 616.20007324 0.82040489]	[462.24621582 765.00518799 0.82922518]	[521.19140625 459.70077515 0.70607793]	[518.74951172 618.79504395 0.83038837]	[518.74346924 767.51025391 0.79798913]	[464.87994385 175.08496094 0.90781403]	[493.09368896 175.06626892 0.87194562]	[452.00137329 187.71858215 0.7917887 ]	[516.15087891 185.18309021 0.8539471 ]	[5.16197327e+02 8.06002930e+02 6.54069841e-01]	[5.39278198e+02 7.95807617e+02 6.93905711e-01]	[5.05983704e+02 7.75269714e+02 6.27811551e-01]	[4.67430573e+02 8.00916321e+02 6.77713692e-01]	[4.44359741e+02 7.93316101e+02 7.34800518e-01]	[4.67400269e+02 7.72705444e+02 6.69823527e-01]
[480.22927856 192.84489441 0.92257333]	[482.83102417 274.91555786 0.93111277]	[416.08285522 275.08831787 0.84758079]	[398.07913208 375.07824707 0.89898574]	[382.75817871 464.85150146 0.89301175]	[554.64544678 272.45983887 0.80871046]	[567.48413086 367.39483643 0.83868563]	[577.69470215 462.25476074 0.87922132]	[480.37039185 459.72766113 0.7398566 ]	[441.81781006 459.75018311 0.72627932]	[457.15829468 616.19866943 0.8213585 ]	[462.25286865 764.98815918 0.82720947]	[521.22131348 459.71905518 0.71179754]	[518.76086426 618.78668213 0.83196586]	[518.74328613 767.51470947 0.79966444]	[464.89254761 175.08270264 0.90616679]	[493.1206665 175.07359314 0.8725825 ]	[452.01864624 185.23817444 0.7974453 ]	[516.16802979 185.16625977 0.8573277 ]	[5.16196228e+02 8.06007385e+02 6.53304219e-01]	[5.39278076e+02 7.95811707e+02 6.91522121e-01]	[5.05983276e+02 7.75272888e+02 6.30166531e-01]	[4.67422852e+02 8.00917236e+02 6.80901825e-01]	[4.44361359e+02 7.93312195e+02 7.38994002e-01]	[4.67413422e+02 7.72693115e+02 6.68439865e-01]
[480.24053955 192.84567261 0.92371517]	[482.83834839 274.91033936 0.93042082]	[416.09710693 275.08718872 0.85036218]	[398.0847168 375.05935669 0.89614081]	[382.78363037 464.82165527 0.89186621]	[554.65789795 272.44903564 0.80870998]	[567.47528076 367.39001465 0.84080172]	[577.73303223 462.23980713 0.88490248]	[482.71502686 459.69012451 0.73603278]	[441.84796143 459.71136475 0.71619201]	[457.15078735 616.19439697 0.81806827]	[462.25024414 764.97125244 0.82531917]	[521.22521973 459.68048096 0.71237504]	[518.76525879 618.76708984 0.82724458]	[518.73449707 767.50714111 0.79700512]	[464.90335083 175.08059692 0.90479368]	[495.58279419 175.07168579 0.87338102]	[452.03286743 185.21855164 0.79970896]	[516.17010498 182.70574951 0.85897171]	[5.16211792e+02 8.03564941e+02 6.56948388e-01]	[5.39277771e+02 7.95796753e+02 6.98408604e-01]	[5.05966309e+02 7.75269592e+02 6.31846428e-01]	[4.67434753e+02 8.00916992e+02 6.80522859e-01]	[4.44367462e+02 7.93313782e+02 7.37723172e-01]	[4.67402374e+02 7.70304260e+02 6.71533644e-01]
[480.25274658 192.84411621 0.92506129]	[482.84707642 274.90930176 0.92971659]	[416.10656738 275.08139038 0.85100073]	[398.09536743 375.06811523 0.90035152]	[382.7772522 462.44125366 0.89559281]	[554.67279053 272.45022583 0.80940813]	[567.4654541 367.35910034 0.8432529 ]	[577.73254395 462.22021484 0.88471836]	[482.7197876 459.66387939 0.73468041]	[441.85971069 459.67507935 0.71044922]	[457.15493774 613.71270752 0.81643015]	[462.2545166 764.97558594 0.82545704]	[521.22637939 459.66137695 0.71202618]	[518.769104 618.79803467 0.82954407]	[518.73718262 767.50891113 0.79764378]	[464.92071533 175.08171082 0.90245432]	[495.58480835 175.07220459 0.87295872]	[452.05877686 185.20953369 0.80267096]	[516.17059326 182.69064331 0.86029238]	[5.18686707e+02 8.03564575e+02 6.58313572e-01]	[5.39288452e+02 7.95798401e+02 7.00185537e-01]	[5.05964233e+02 7.75273499e+02 6.33245885e-01]	[4.67435608e+02 8.00921936e+02 6.80424690e-01]	[4.44367615e+02 7.93316772e+02 7.36654997e-01]	[4.67407379e+02 7.70307800e+02 6.70504391e-01]
[480.26339722 192.84448242 0.92590892]	[482.85293579 274.90988159 0.92963678]	[416.10708618 275.078125 0.8514331 ]	[398.11016846 375.05731201 0.89969188]	[382.77590942 462.42828369 0.8960771 ]	[554.69372559 272.45339966 0.80977225]	[567.49151611 367.39941406 0.83895361]	[577.73480225 462.22344971 0.88568234]	[482.72720337 459.67852783 0.73412633]	[441.86502075 459.68933105 0.70919001]	[457.13821411 613.72180176 0.81436509]	[462.25921631 764.98284912 0.82551146]	[521.23565674 459.67807007 0.71334153]	[518.7711792 618.79437256 0.82923281]	[518.73651123 767.50482178 0.79825389]	[464.93270874 175.08148193 0.90044987]	[495.59573364 175.07107544 0.87426782]	[452.06488037 185.19325256 0.80262095]	[516.18170166 182.67201233 0.86107987]	[5.18685730e+02 8.03554626e+02 6.61135137e-01]	[5.39287903e+02 7.93362183e+02 7.03067541e-01]	[5.05964081e+02 7.75268494e+02 6.34344816e-01]	[4.67434845e+02 8.00925415e+02 6.77257955e-01]	[4.44364258e+02 7.93318542e+02 7.32581377e-01]	[4.67415100e+02 7.70312744e+02 6.70600176e-01]
[480.2699585 192.84373474 0.92662692]	[482.86312866 274.90686035 0.92823452]	[416.121521 275.0690918 0.85366625]	[398.11157227 375.03430176 0.89674139]	[382.79238892 462.42819214 0.89310086]	[554.69219971 272.45922852 0.81100148]	[567.49737549 367.42559814 0.83689559]	[577.73791504 462.2250061 0.88568228]	[482.73330688 459.68261719 0.73329192]	[441.8699646 459.69198608 0.70637417]	[457.13964844 616.20458984 0.814955 ]	[462.26049805 764.98486328 0.82511353]	[521.24230957 459.68392944 0.71395123]	[518.77209473 618.80114746 0.83032238]	[518.73773193 767.5090332 0.79896033]	[464.94128418 175.08282471 0.89912689]	[495.59796143 175.0697937 0.87455463]	[452.08309937 185.18986511 0.80065382]	[516.17712402 182.67022705 0.86049473]	[5.16213318e+02 8.03562378e+02 6.59072578e-01]	[5.39277100e+02 7.95792664e+02 7.00219274e-01]	[5.05974213e+02 7.75270508e+02 6.31444395e-01]	[4.67432556e+02 8.00922974e+02 6.75182223e-01]	[4.44360748e+02 7.93316528e+02 7.32394576e-01]	[4.67417938e+02 7.72694092e+02 6.67971730e-01]
[480.28991699 192.84332275 0.92571044]	[482.86248779 274.90991211 0.92880201]	[416.10986328 275.08261108 0.85191244]	[398.12939453 375.04776001 0.8993026 ]	[382.81054688 462.42391968 0.89158452]	[554.70098877 272.45556641 0.81049359]	[567.49053955 367.39746094 0.83866936]	[577.73840332 462.21136475 0.88434261]	[482.73202515 459.69525146 0.73526585]	[441.8742981 459.70297241 0.708004 ]	[457.14337158 613.722229 0.81510359]	[462.26245117 764.98345947 0.82524496]	[521.23913574 459.69696045 0.71550888]	[518.77929688 618.79681396 0.83092529]	[518.74163818 767.50317383 0.79742539]	[464.97225952 175.07443237 0.89248234]	[495.63131714 175.07098389 0.87745839]	[454.53848267 185.17504883 0.80662906]	[516.20080566 182.70399475 0.86188257]	[5.16212769e+02 8.06010376e+02 6.59487128e-01]	[5.39285522e+02 7.95809448e+02 6.97357118e-01]	[5.05971985e+02 7.75263916e+02 6.31719053e-01]	[4.67433899e+02 8.00933838e+02 6.76755130e-01]	[4.44362793e+02 7.93322144e+02 7.32312083e-01]	[4.67419678e+02 7.70312805e+02 6.69486582e-01]
[480.30596924 192.83944702 0.9265939 ]	[482.86331177 274.91213989 0.92866063]	[416.11044312 275.08633423 0.85211217]	[398.13064575 375.04504395 0.8989737 ]	[382.8210144 462.42736816 0.88931328]	[554.70666504 272.45626831 0.81011742]	[567.49584961 367.4147644 0.83722728]	[577.74926758 462.21316528 0.88646168]	[482.72445679 459.68756104 0.73662329]	[441.87063599 459.69537354 0.70981765]	[457.14242554 613.72265625 0.81472027]	[462.26379395 764.97369385 0.82476425]	[521.22918701 459.68954468 0.7154485 ]	[518.77838135 618.79748535 0.83088011]	[518.74237061 767.48358154 0.79518557]	[467.40957642 175.07070923 0.88968897]	[495.64639282 175.06816101 0.87942863]	[454.56121826 182.71072388 0.8106392 ]	[516.20593262 182.69241333 0.86275882]	[5.16208618e+02 8.06009583e+02 6.60915494e-01]	[5.39284912e+02 7.95805603e+02 6.96801841e-01]	[5.05981201e+02 7.72815247e+02 6.34684741e-01]	[4.67435120e+02 8.00937134e+02 6.78102493e-01]	[4.44364410e+02 7.93321716e+02 7.33038783e-01]	[4.67421204e+02 7.70302063e+02 6.72636509e-01]
[480.31924438 192.83903503 0.92756361]	[482.86486816 274.91424561 0.92881191]	[416.11502075 275.0848999 0.85248554]	[398.13772583 375.05377197 0.90178275]	[382.81848145 462.42965698 0.8893503 ]	[554.70367432 272.46398926 0.81118274]	[567.49884033 367.41760254 0.83616596]	[577.76184082 462.1907959 0.88618058]	[482.72802734 459.68908691 0.73716766]	[441.87408447 459.69372559 0.70886815]	[457.14437866 613.71539307 0.81519794]	[462.26242065 764.97174072 0.82442534]	[521.23223877 459.69198608 0.71677017]	[518.77905273 618.79333496 0.83069956]	[518.74041748 767.48602295 0.79500878]	[467.43862915 175.07304382 0.88690168]	[495.66131592 175.07359314 0.87976581]	[454.58578491 182.69873047 0.81649894]	[516.22619629 182.68962097 0.86536974]	[5.16218689e+02 8.06017151e+02 6.62494183e-01]	[5.39292725e+02 7.95808960e+02 6.97311163e-01]	[5.05975189e+02 7.72819580e+02 6.35660529e-01]	[4.67444977e+02 8.00940918e+02 6.77473128e-01]	[4.44371674e+02 7.93325439e+02 7.31379390e-01]	[4.67415497e+02 7.70300293e+02 6.72366560e-01]
[480.31646729 192.83735657 0.92765605]	[482.87567139 274.92016602 0.92774773]	[416.13235474 275.07992554 0.85454035]	[398.13467407 375.05801392 0.90228927]	[382.81903076 462.43560791 0.88891375]	[557.16912842 272.48397827 0.81358236]	[567.50445557 369.89230347 0.83621681]	[577.72766113 462.20199585 0.88232493]	[482.73123169 459.69265747 0.73797518]	[441.87579346 459.697052 0.7091682 ]	[457.14547729 613.71166992 0.81532043]	[462.26254272 764.96807861 0.82418734]	[521.24017334 459.69512939 0.71837151]	[518.78527832 618.79858398 0.83246821]	[518.73974609 767.49182129 0.7962957 ]	[467.43322754 175.07684326 0.88746196]	[495.65975952 175.07365417 0.87988049]	[454.58963013 185.17304993 0.81410158]	[518.64941406 185.16731262 0.86666524]	[5.18681274e+02 8.06018738e+02 6.63594127e-01]	[5.39295837e+02 7.95815613e+02 6.97594583e-01]	[5.05973633e+02 7.72824646e+02 6.37492955e-01]	[4.67447662e+02 8.00936646e+02 6.77183628e-01]	[4.44374969e+02 7.93322327e+02 7.30888784e-01]	[4.67417267e+02 7.70298096e+02 6.72259033e-01]
[480.32424927 192.83973694 0.92747784]	[482.88397217 274.92196655 0.92683536]	[416.13760376 275.07540894 0.85518539]	[398.13555908 375.0786438 0.90391839]	[382.81018066 462.43283081 0.88992274]	[557.17987061 272.4911499 0.8161782 ]	[567.49542236 367.40988159 0.83756882]	[577.70031738 462.20623779 0.87976855]	[482.7416687 459.70410156 0.74064183]	[441.88421631 459.71258545 0.71029294]	[457.15127563 613.70477295 0.81574482]	[462.26211548 764.97320557 0.82543439]	[521.25341797 459.703125 0.72288275]	[518.79083252 618.79992676 0.83234912]	[518.74468994 767.49835205 0.79746705]	[467.44125366 175.07504272 0.88719773]	[495.67514038 175.07595825 0.88230669]	[454.59094238 185.17649841 0.81575847]	[518.66436768 185.17562866 0.87200958]	[5.18689087e+02 8.06016296e+02 6.72361612e-01]	[5.39299072e+02 7.95815674e+02 7.06888556e-01]	[5.05971710e+02 7.72835205e+02 6.36473477e-01]	[4.67428650e+02 8.00919922e+02 6.77078843e-01]	[4.44364685e+02 7.93309021e+02 7.35577226e-01]	[4.67418793e+02 7.70302063e+02 6.71278954e-01]
[480.35919189 192.84721375 0.92627394]	[482.88919067 274.92330933 0.9255293 ]	[416.1401062 275.07519531 0.85526025]	[398.13388062 375.07675171 0.90375775]	[382.80145264 462.44094849 0.89018333]	[557.17834473 272.49972534 0.81661165]	[567.50494385 369.89221191 0.8355369 ]	[575.20526123 462.22268677 0.87669086]	[482.74807739 459.70678711 0.74077821]	[441.88934326 459.71838379 0.70937729]	[457.15371704 616.1854248 0.81524682]	[462.26257324 764.97680664 0.82616788]	[521.26116943 459.69900513 0.72328663]	[518.78973389 618.80493164 0.83288336]	[518.74224854 767.50531006 0.79821867]	[467.49795532 175.08798218 0.87762493]	[498.11538696 175.08551025 0.88174254]	[454.61578369 182.70869446 0.82407266]	[518.66430664 185.18356323 0.87343812]	[5.18703064e+02 8.06021606e+02 6.70879424e-01]	[5.39307434e+02 7.95818115e+02 7.06526756e-01]	[5.05955475e+02 7.75269836e+02 6.37962818e-01]	[4.67424957e+02 8.00923767e+02 6.79004014e-01]	[4.44361694e+02 7.93312439e+02 7.36029088e-01]	[4.67419647e+02 7.70306458e+02 6.71489537e-01]
[480.35925293 192.85897827 0.92558491]	[482.890625 274.91970825 0.9250288 ]	[416.14587402 275.0632019 0.85551381]	[398.13510132 375.10675049 0.90623504]	[382.79165649 464.81787109 0.89001781]	[557.18304443 274.86730957 0.81745946]	[567.48980713 369.89831543 0.83855009]	[575.19970703 462.23364258 0.87598389]	[482.7442627 459.70098877 0.74038911]	[441.88580322 459.71032715 0.71023363]	[457.15454102 613.71722412 0.81545484]	[462.26062012 764.97735596 0.82610577]	[521.25701904 459.69259644 0.72266245]	[518.78997803 618.80157471 0.83276033]	[518.74169922 767.51092529 0.79815972]	[467.49581909 175.09977722 0.87382156]	[498.1164856 175.09915161 0.88015032]	[454.61883545 182.70170593 0.82225823]	[518.67468262 185.1985321 0.87573355]	[5.18718933e+02 8.06030212e+02 6.75455987e-01]	[5.41729309e+02 7.95821960e+02 7.10124969e-01]	[5.05947021e+02 7.75284851e+02 6.39189780e-01]	[4.67416626e+02 8.00920593e+02 6.78622246e-01]	[4.44355164e+02 7.93309814e+02 7.36579895e-01]	[4.67417938e+02 7.70308716e+02 6.70890629e-01]
[480.34741211 192.87988281 0.92532003]	[482.89764404 274.91744995 0.92344218]	[416.15936279 275.05102539 0.85563588]	[398.13012695 375.10461426 0.90505856]	[382.79275513 464.8274231 0.88944137]	[557.18786621 274.87588501 0.81990701]	[567.49731445 369.90396118 0.83863437]	[575.19830322 462.23446655 0.8755101 ]	[482.75369263 459.70553589 0.74194884]	[441.89529419 459.71408081 0.70996445]	[457.1552124 613.71307373 0.81564033]	[462.25842285 764.97979736 0.82706934]	[521.26623535 459.69760132 0.72577465]	[518.79589844 618.80859375 0.83394563]	[518.74249268 767.51635742 0.79905951]	[467.48016357 177.47505188 0.87045622]	[495.69619751 177.47142029 0.87534738]	[454.62145996 185.17498779 0.81866699]	[518.68078613 185.21063232 0.87752676]	[5.18717896e+02 8.06031799e+02 6.75578535e-01]	[5.41730835e+02 7.95823975e+02 7.10824311e-01]	[5.05944275e+02 7.75292419e+02 6.40732348e-01]	[4.64933594e+02 8.00910339e+02 6.80652976e-01]	[4.44340240e+02 7.93304077e+02 7.39641786e-01]	[4.67423065e+02 7.70312256e+02 6.71632588e-01]
[480.33959961 192.89251709 0.92568403]	[482.8956604 274.92303467 0.92558539]	[416.14849854 275.06774902 0.85557777]	[398.13388062 375.11294556 0.90560663]	[382.78845215 464.82879639 0.89038748]	[557.18487549 274.87438965 0.81914425]	[567.49847412 369.90148926 0.83856189]	[575.20776367 462.23544312 0.87659001]	[482.76748657 459.69345093 0.74026352]	[441.91201782 459.70605469 0.70582318]	[457.15682983 613.71362305 0.81456566]	[462.25814819 764.97845459 0.82572281]	[521.27587891 459.68389893 0.72711545]	[518.79125977 618.82391357 0.83471191]	[518.74609375 767.51831055 0.79942852]	[467.46777344 177.48777771 0.86912262]	[495.69232178 177.48139954 0.87305874]	[454.62191772 185.18367004 0.81748503]	[518.68286133 185.20355225 0.87710339]	[5.18705811e+02 8.06035217e+02 6.75071418e-01]	[5.41723328e+02 7.95827454e+02 7.09143817e-01]	[5.05956207e+02 7.75287170e+02 6.35761201e-01]	[4.67416595e+02 8.00929016e+02 6.74660563e-01]	[4.44346588e+02 7.93311340e+02 7.32317507e-01]	[4.67420074e+02 7.70307373e+02 6.69211030e-01]
[480.33392334 192.89233398 0.92524445]	[482.88833618 274.92575073 0.92601728]	[416.13912964 275.07626343 0.8548677 ]	[398.13113403 375.11218262 0.90594959]	[382.78796387 464.83123779 0.89040029]	[557.18408203 274.87988281 0.81965798]	[567.49853516 369.90328979 0.83759457]	[575.20428467 462.23965454 0.87596887]	[482.77105713 459.70828247 0.74105656]	[441.91156006 459.71923828 0.70820594]	[457.16104126 616.18829346 0.8155176 ]	[462.25839233 764.97338867 0.8249315 ]	[521.27832031 459.70001221 0.7284292 ]	[518.78753662 618.82647705 0.83435297]	[518.74664307 767.51922607 0.79987431]	[467.46105957 177.48928833 0.86961263]	[495.68551636 177.48112488 0.87196225]	[454.61941528 185.19755554 0.81547201]	[518.68017578 185.20480347 0.87579048]	[5.18713928e+02 8.06031250e+02 6.75020456e-01]	[5.41726379e+02 7.95822021e+02 7.09801495e-01]	[5.05954132e+02 7.75289307e+02 6.37075484e-01]	[4.67428894e+02 8.00918823e+02 6.72644615e-01]	[4.44356323e+02 7.93307617e+02 7.31238782e-01]	[4.67415192e+02 7.70303345e+02 6.69091284e-01]
[480.33670044 192.88497925 0.92489779]	[482.88272095 274.92980957 0.92723882]	[416.13424683 275.08319092 0.8545658 ]	[398.13146973 375.12484741 0.90810907]	[382.78765869 464.83609009 0.89023376]	[557.17877197 274.87908936 0.81903476]	[567.50854492 369.93356323 0.83713263]	[575.2230835 462.25585938 0.87486243]	[482.76928711 459.72213745 0.74087667]	[441.90484619 459.73291016 0.71006501]	[457.16397095 613.70892334 0.81607491]	[462.25744629 764.9776001 0.82521808]	[521.28100586 459.71612549 0.72942483]	[518.79504395 618.83532715 0.83551967]	[518.74249268 767.52752686 0.80069041]	[467.46588135 177.47628784 0.8705197 ]	[495.68841553 177.47602844 0.87280607]	[454.61914062 185.17756653 0.81672853]	[518.67791748 185.20796204 0.87563229]	[5.18735474e+02 8.06036133e+02 6.75393283e-01]	[5.41739624e+02 7.95822327e+02 7.12306798e-01]	[5.05939178e+02 7.75306152e+02 6.41348779e-01]	[4.67424500e+02 8.00915833e+02 6.71336472e-01]	[4.44352234e+02 7.93303833e+02 7.29637325e-01]	[4.67415863e+02 7.70306824e+02 6.70338213e-01]
[480.33865356 192.87763977 0.92536294]	[482.88009644 274.9357605 0.92862391]	[416.13186646 275.08908081 0.85508597]	[398.13232422 377.50057983 0.91063726]	[382.79376221 464.85644531 0.88772279]	[557.17681885 274.88708496 0.82031327]	[567.51348877 369.94604492 0.83774263]	[575.23181152 462.26864624 0.87513202]	[482.75643921 459.70703125 0.74145532]	[441.89797974 459.72058105 0.70977235]	[457.16430664 613.7041626 0.81586212]	[462.26019287 764.95782471 0.82246768]	[521.2644043 459.70089722 0.72676682]	[518.79418945 618.83294678 0.83541983]	[518.7432251 767.51928711 0.7994262 ]	[467.4710083 175.11520386 0.87184691]	[495.68960571 177.47441101 0.87321734]	[454.6151123 185.17504883 0.81805992]	[518.66748047 185.22431946 0.87461978]	[5.18747498e+02 8.06041443e+02 6.78490162e-01]	[5.41751221e+02 7.95823059e+02 7.16439486e-01]	[5.05938599e+02 7.75295044e+02 6.45259917e-01]	[4.67434296e+02 8.00919922e+02 6.72551453e-01]	[4.44358032e+02 7.93308838e+02 7.29641438e-01]	[4.67416138e+02 7.70289917e+02 6.71912670e-01]
[480.32214355 192.87948608 0.9251132 ]	[482.87020874 274.92987061 0.93007123]	[416.12359619 275.09713745 0.85413915]	[398.13287354 375.12158203 0.90920711]	[382.79537964 464.86260986 0.88699877]	[554.69439697 272.50039673 0.8147698 ]	[567.50946045 369.94049072 0.8401618 ]	[575.22320557 462.28344727 0.87479508]	[482.74343872 459.72167969 0.74085671]	[441.8742981 459.72927856 0.71506423]	[457.15374756 616.19970703 0.81638402]	[462.26361084 762.51391602 0.82235807]	[521.25933838 459.71972656 0.72581583]	[521.14849854 618.82598877 0.83588207]	[518.74029541 767.49737549 0.79702318]	[467.43972778 177.47264099 0.87450826]	[495.66705322 175.12094116 0.87112707]	[454.60443115 185.20584106 0.81605178]	[518.64898682 185.22355652 0.8706392 ]	[5.18727661e+02 8.06006836e+02 6.76132321e-01]	[5.41729919e+02 7.95792236e+02 7.15253711e-01]	[5.05948242e+02 7.72837280e+02 6.45427644e-01]	[4.67424652e+02 7.98436646e+02 6.73070967e-01]	[4.44367920e+02 7.93294678e+02 7.34924972e-01]	[4.67418915e+02 7.70276001e+02 6.74076438e-01]
[480.30996704 192.88008118 0.92692161]	[482.86972046 274.9284668 0.92944646]	[416.1255188 275.09384155 0.8545295 ]	[398.13217163 377.50039673 0.91090024]	[382.79586792 464.86779785 0.88562852]	[554.68566895 272.49682617 0.81492841]	[567.51574707 369.95602417 0.83951437]	[577.69262695 462.28118896 0.87776995]	[482.74353027 459.72583008 0.74129373]	[441.86801147 459.73345947 0.71743381]	[457.14404297 616.18981934 0.81340635]	[462.26324463 762.5078125 0.822335 ]	[521.26269531 459.72479248 0.72604471]	[518.78540039 618.8359375 0.83200502]	[518.73834229 767.5020752 0.79760015]	[467.41619873 177.47428894 0.87815887]	[495.65490723 175.11982727 0.87073779]	[454.58282471 185.22792053 0.81329781]	[518.63812256 185.22650146 0.86873758]	[5.18723511e+02 8.06006958e+02 6.76615894e-01]	[5.41728271e+02 7.95790405e+02 7.14363575e-01]	[5.05938202e+02 7.75269714e+02 6.46655798e-01]	[4.67419281e+02 7.98425171e+02 6.75202608e-01]	[4.44363708e+02 7.93284729e+02 7.37139761e-01]	[4.67419525e+02 7.70272400e+02 6.73781931e-01]
[480.29800415 192.87966919 0.92691213]	[482.86300659 274.93014526 0.93043792]	[416.12289429 275.10180664 0.8541342 ]	[398.1277771 375.12283325 0.90946144]	[382.7911377 464.87579346 0.88467336]	[554.67297363 272.49359131 0.81375957]	[567.5098877 369.94946289 0.83927184]	[577.71173096 462.31158447 0.87626243]	[482.72473145 459.7310791 0.74123943]	[441.84661865 459.73745728 0.72124112]	[457.14407349 616.2131958 0.81506997]	[462.26144409 762.50390625 0.82261598]	[521.24707031 459.73013306 0.7225799 ]	[521.14770508 621.26702881 0.8353039 ]	[518.7387085 767.50073242 0.7974689 ]	[467.39724731 177.47093201 0.88080084]	[495.64245605 175.11968994 0.87047678]	[454.57608032 185.23779297 0.81050235]	[518.637146 185.22676086 0.86842757]	[5.18730469e+02 8.06008362e+02 6.79150462e-01]	[5.41733704e+02 7.95791199e+02 7.16132522e-01]	[5.05932770e+02 7.75270142e+02 6.48721457e-01]	[4.67421967e+02 7.98423706e+02 6.75617576e-01]	[4.44365143e+02 7.93283569e+02 7.37097800e-01]	[4.67414703e+02 7.70269348e+02 6.75073147e-01]
[480.28604126 192.88145447 0.92652929]	[482.85324097 274.93222046 0.93092752]	[416.12814331 275.11044312 0.85432136]	[398.11584473 375.10049438 0.90505278]	[382.80331421 464.88391113 0.88057476]	[554.63244629 272.48461914 0.8119542 ]	[567.48114014 369.89154053 0.83736581]	[577.69793701 462.33065796 0.87304598]	[480.37142944 459.73431396 0.74132109]	[441.82232666 459.73196411 0.72316623]	[457.13702393 616.2322998 0.81914181]	[462.24389648 762.5098877 0.82342839]	[521.2197876 459.74432373 0.71603787]	[518.77862549 618.84558105 0.83365798]	[518.73480225 767.5111084 0.79858184]	[464.95864868 177.47845459 0.88494843]	[495.63113403 175.1138916 0.87030375]	[454.54815674 187.73036194 0.80829018]	[516.21166992 185.22914124 0.86623079]	[5.18693848e+02 8.06007080e+02 6.70577109e-01]	[5.39288330e+02 7.95807617e+02 7.04868197e-01]	[5.05942932e+02 7.75288635e+02 6.47188187e-01]	[4.67463684e+02 7.98394836e+02 6.72063351e-01]	[4.44393097e+02 7.93276062e+02 7.31896758e-01]	[4.64946472e+02 7.70266785e+02 6.81144953e-01]
[480.26779175 192.87721252 0.9247241 ]	[482.8381958 274.93161011 0.93266988]	[416.10671997 275.11294556 0.85257542]	[398.11044312 375.09765625 0.90247887]	[382.79870605 464.88131714 0.88077468]	[554.62689209 272.47943115 0.80965793]	[567.48071289 369.89035034 0.83731222]	[577.69805908 462.32650757 0.87462026]	[480.34249878 459.70193481 0.74142307]	[441.79782104 459.71102905 0.72455323]	[457.12524414 616.27246094 0.81701952]	[462.2359314 764.95892334 0.8253721 ]	[521.19030762 459.70068359 0.70918852]	[518.78198242 621.28063965 0.83746213]	[518.73071289 767.50421143 0.79809105]	[464.93222046 177.47137451 0.8924064 ]	[495.61383057 175.11117554 0.86880034]	[452.06344604 187.74807739 0.80246657]	[516.19793701 185.25215149 0.86490983]	[5.18698608e+02 8.06013245e+02 6.68139696e-01]	[5.39295471e+02 7.95810364e+02 7.03152120e-01]	[5.05940643e+02 7.75291443e+02 6.44133627e-01]	[4.67474182e+02 7.98411194e+02 6.70773804e-01]	[4.44393921e+02 7.93292114e+02 7.30154276e-01]	[4.64931946e+02 7.70286804e+02 6.81345224e-01]
[480.25177002 192.87550354 0.92414641]	[482.8218689 274.93130493 0.93515122]	[416.09091187 275.11462402 0.84916139]	[398.10025024 375.09017944 0.90223515]	[382.79403687 464.87719727 0.88070321]	[552.13531494 272.46878052 0.80815649]	[567.48248291 369.94714355 0.8414048 ]	[575.23730469 462.31018066 0.87521124]	[480.33731079 459.7175293 0.74165601]	[441.78900146 459.73391724 0.72773027]	[457.12646484 618.74676514 0.82160848]	[462.23678589 764.97418213 0.82799697]	[521.19262695 459.71786499 0.70947295]	[518.78015137 621.28149414 0.84028316]	[518.72839355 767.51086426 0.80005223]	[464.90957642 177.47183228 0.89695776]	[495.59448242 175.10919189 0.86744928]	[452.04104614 187.75643921 0.80072474]	[516.18591309 185.25737 0.86354339]	[5.18703369e+02 8.03568970e+02 6.67552233e-01]	[5.39288635e+02 7.95796448e+02 7.05383420e-01]	[5.05939575e+02 7.75300049e+02 6.42726123e-01]	[4.67475830e+02 7.98425293e+02 6.70911014e-01]	[4.44395752e+02 7.93301880e+02 7.28606641e-01]	[4.64930634e+02 7.70300476e+02 6.80268466e-01]
[480.22528076 192.8734436 0.920304 ]	[482.8125 274.94393921 0.93690735]	[416.06521606 277.47796631 0.84486234]	[398.08248901 377.49710083 0.9055801 ]	[382.79705811 464.88198853 0.88079494]	[552.14031982 272.48455811 0.8091535 ]	[567.48095703 369.93347168 0.83975697]	[575.20318604 462.30493164 0.87505752]	[480.32397461 459.72424316 0.74251837]	[441.78662109 459.74050903 0.73050427]	[457.11468506 618.7590332 0.82209623]	[462.23406982 764.97045898 0.82866687]	[521.16973877 459.72338867 0.70780754]	[518.76135254 621.28601074 0.83924395]	[518.73748779 767.52227783 0.80270237]	[464.8767395 177.47727966 0.90047824]	[493.10900879 175.10276794 0.8655321 ]	[452.0184021 187.75352478 0.79533535]	[516.17053223 185.25154114 0.8596465 ]	[5.18727356e+02 8.03570435e+02 6.70285523e-01]	[5.39302734e+02 7.95793457e+02 7.09288597e-01]	[5.05943176e+02 7.75315796e+02 6.45638287e-01]	[4.67476227e+02 7.98411987e+02 6.72914147e-01]	[4.44396973e+02 7.93293213e+02 7.31484830e-01]	[4.64929047e+02 7.70296448e+02 6.82431281e-01]
[480.19396973 192.86315918 0.91744864]	[482.80764771 274.95352173 0.93805432]	[416.05752563 277.48861694 0.84214866]	[398.06814575 377.521698 0.9081099 ]	[382.78729248 464.9005127 0.88155478]	[552.13549805 272.49487305 0.8107366 ]	[567.45800781 369.92489624 0.84196723]	[575.16229248 462.31115723 0.8736847 ]	[480.32150269 459.75567627 0.74255884]	[441.78271484 459.77297974 0.73333734]	[457.09454346 618.81433105 0.82344604]	[462.23141479 764.98999023 0.83114105]	[521.16809082 459.75524902 0.70767194]	[518.73132324 621.31286621 0.84016728]	[518.73693848 767.53991699 0.80588776]	[464.83953857 177.47648621 0.90611142]	[493.05368042 175.0914917 0.86695385]	[449.52526855 187.76435852 0.78999341]	[516.14727783 185.23446655 0.85382664]	[5.18737488e+02 8.06017029e+02 6.71872318e-01]	[5.39315063e+02 7.95805115e+02 7.09255695e-01]	[5.05942627e+02 7.75354553e+02 6.47522092e-01]	[4.69963837e+02 7.98430969e+02 6.73121631e-01]	[4.44396423e+02 7.93301270e+02 7.29796588e-01]	[4.64924316e+02 7.72692322e+02 6.80800557e-01]
[480.17105103 192.86102295 0.91449362]	[482.7661438 274.95278931 0.94205439]	[413.59451294 277.48565674 0.83522207]	[398.05810547 377.51248169 0.9052943 ]	[382.77386475 464.88980103 0.88446975]	[552.11096191 272.49975586 0.81186891]	[567.44372559 369.92648315 0.84333009]	[572.61828613 462.33651733 0.87034619]	[480.2557373 459.77749634 0.74158573]	[441.72824097 459.7975769 0.7432338 ]	[457.09576416 618.78668213 0.82078028]	[462.24163818 764.9776001 0.83003783]	[518.7253418 459.76809692 0.69970882]	[518.71417236 621.32495117 0.84236526]	[518.7442627 767.53088379 0.80605578]	[462.45098877 175.11357117 0.91109604]	[490.5534668 175.079422 0.86660272]	[446.97915649 187.73866272 0.78994328]	[513.65917969 185.18466187 0.84509623]	[5.18728699e+02 8.06010193e+02 6.74441218e-01]	[5.39308411e+02 7.95797302e+02 7.11636186e-01]	[5.05966248e+02 7.75331360e+02 6.43526316e-01]	[4.69971313e+02 7.98444702e+02 6.76090121e-01]	[4.44410004e+02 7.93311646e+02 7.33063042e-01]	[4.64929230e+02 7.70304504e+02 6.78261340e-01]
[480.14694214 192.85614014 0.91127121]	[482.73202515 274.96081543 0.94485509]	[413.55227661 277.4992981 0.83230901]	[398.05093384 375.11547852 0.89815724]	[382.75994873 464.87594604 0.88899124]	[552.08093262 272.49993896 0.81242418]	[565.06585693 369.9100647 0.8458491 ]	[570.10668945 462.36700439 0.86843097]	[480.20327759 459.77532959 0.73735827]	[441.69744873 459.79129028 0.74252319]	[457.08468628 618.76397705 0.81671721]	[462.2371521 764.96594238 0.82972121]	[516.22460938 459.76324463 0.68651813]	[518.70092773 621.30444336 0.83682907]	[518.74804688 767.52734375 0.80595887]	[462.42059326 175.10960388 0.91832173]	[490.49911499 175.07304382 0.86909533]	[446.93798828 187.72521973 0.79294646]	[513.58776855 185.18525696 0.84100908]	[5.18725403e+02 8.03569946e+02 6.70715332e-01]	[5.39301514e+02 7.93356506e+02 7.10040331e-01]	[5.05977203e+02 7.75319519e+02 6.38987720e-01]	[4.69989594e+02 7.98446411e+02 6.76945388e-01]	[4.44426422e+02 7.93316772e+02 7.31670380e-01]	[4.64916077e+02 7.70291748e+02 6.80189013e-01]
[480.12658691 192.84828186 0.90938592]	[482.71002197 274.97186279 0.9452914 ]	[413.52105713 277.51937866 0.82933074]	[398.04238892 377.49832153 0.89846784]	[380.35769653 464.89028931 0.8925662 ]	[549.59631348 272.48934937 0.81168604]	[565.05700684 369.94851685 0.84789121]	[570.07592773 462.35418701 0.87183446]	[480.19342041 459.76797485 0.73894882]	[441.69024658 459.78704834 0.74290973]	[457.06192017 618.74224854 0.80584115]	[462.23788452 764.98809814 0.83312207]	[516.21783447 459.75131226 0.68981749]	[518.67474365 621.26922607 0.82649481]	[518.75579834 767.53881836 0.80760491]	[462.39608765 175.10401917 0.92424405]	[488.0105896 175.06251526 0.87362683]	[446.89569092 187.73167419 0.79561049]	[511.07659912 182.70681763 0.83693671]	[5.18746643e+02 8.06000854e+02 6.73058212e-01]	[5.41722961e+02 7.93351135e+02 7.11079061e-01]	[5.05982758e+02 7.75346252e+02 6.37045026e-01]	[4.69992218e+02 8.00913757e+02 6.77228570e-01]	[4.44417084e+02 7.93320129e+02 7.31822610e-01]	[4.64915924e+02 7.72690674e+02 6.78723097e-01]
[480.11230469 192.8399353 0.90854859]	[480.35726929 274.97415161 0.94665772]	[413.50534058 277.52664185 0.82754803]	[398.0199585 377.50323486 0.89740396]	[380.33166504 464.88320923 0.90027231]	[549.53204346 272.47027588 0.81443751]	[565.027771 369.90032959 0.85370451]	[570.05792236 462.32220459 0.87873042]	[480.19607544 459.74694824 0.73872638]	[441.70870972 459.76950073 0.73877734]	[454.62643433 616.25640869 0.80251044]	[462.23904419 764.97698975 0.83092356]	[516.19415283 459.72753906 0.68772089]	[518.66986084 618.83197021 0.8193928 ]	[518.74957275 767.5300293 0.80660349]	[462.37915039 175.09779358 0.92979801]	[487.98284912 175.05140686 0.87808269]	[444.45474243 187.71583557 0.80030233]	[511.03918457 182.67341614 0.83999264]	[5.18754822e+02 8.03557495e+02 6.74644709e-01]	[5.39311096e+02 7.93337341e+02 7.14271069e-01]	[5.05983490e+02 7.75335876e+02 6.37225628e-01]	[4.70005310e+02 8.00911743e+02 6.76602066e-01]	[4.44425354e+02 7.93324890e+02 7.31375396e-01]	[4.64912354e+02 7.70308716e+02 6.78925574e-01]
[477.73138428 192.85423279 0.90900457]	[480.32693481 274.98184204 0.94668233]	[411.03485107 277.53820801 0.82506418]	[395.63650513 377.52426147 0.89821172]	[380.27227783 464.86727905 0.91127372]	[549.49438477 272.45666504 0.81429851]	[565.00878906 369.92758179 0.85515624]	[570.01629639 462.3119812 0.88266039]	[480.16229248 459.77972412 0.73856187]	[441.68112183 459.80023193 0.74495 ]	[454.59075928 616.27655029 0.79427946]	[462.23278809 762.5100708 0.82782447]	[516.15808105 459.75982666 0.68905306]	[518.66235352 621.2755127 0.82259727]	[518.73950195 767.49786377 0.80288988]	[462.3609314 175.1060791 0.93076563]	[487.96099854 175.05747986 0.87874919]	[444.43002319 185.26156616 0.80566752]	[511.01724243 182.68151855 0.8396548 ]	[5.18742554e+02 8.03549072e+02 6.70400083e-01]	[5.39299927e+02 7.93328247e+02 7.11351275e-01]	[5.05974854e+02 7.75281494e+02 6.44206822e-01]	[4.69999847e+02 7.98430359e+02 6.82733178e-01]	[4.46878662e+02 7.93325317e+02 7.37371147e-01]	[4.64910828e+02 7.70271118e+02 6.86957657e-01]
[477.68533325 192.87278748 0.90759975]	[480.29284668 274.98937988 0.94806349]	[411.00372314 277.5413208 0.82384241]	[395.61334229 377.51409912 0.89776862]	[380.24057007 464.84408569 0.91549408]	[547.04370117 272.46459961 0.81819803]	[564.9934082 369.94378662 0.85927695]	[567.58996582 462.28717041 0.88839787]	[480.12252808 459.78884888 0.73317015]	[439.32550049 459.79443359 0.74265277]	[452.08273315 618.74371338 0.787682 ]	[462.228302 764.9753418 0.8326363]	[513.64422607 459.78381348 0.68535823]	[518.66046143 621.32800293 0.83008599]	[518.74829102 767.53186035 0.80925578]	[462.33407593 177.47270203 0.93063128]	[485.49575806 175.07354736 0.8784436 ]	[444.39199829 185.2459259 0.81150401]	[508.51019287 182.66967773 0.84254605]	[5.18741699e+02 8.03549133e+02 6.65611744e-01]	[5.39300598e+02 7.93338501e+02 7.10907817e-01]	[5.05986176e+02 7.75331116e+02 6.38748467e-01]	[4.69980011e+02 7.98442566e+02 6.89894915e-01]	[4.44419586e+02 7.93317078e+02 7.42699504e-01]	[4.64910767e+02 7.70297302e+02 6.85139060e-01]
[477.61804199 192.89613342 0.90221 ]	[480.26361084 274.99545288 0.94754684]	[408.47299194 277.55297852 0.81881648]	[395.58001709 377.55001831 0.90007085]	[380.20501709 464.87033081 0.9132123 ]	[547.02441406 272.49185181 0.82299 ]	[564.95373535 369.91168213 0.86546826]	[567.57122803 462.32196045 0.88971609]	[480.10494995 459.77709961 0.73159969]	[439.32000732 459.78521729 0.74237049]	[452.0536499 618.78894043 0.78644192]	[462.22625732 765.00134277 0.8352108 ]	[513.6083374 459.77185059 0.6866343 ]	[518.6574707 621.37762451 0.83463192]	[518.74060059 767.54919434 0.80786133]	[462.27435303 177.4884491 0.92828929]	[485.45046997 175.0891571 0.88052064]	[444.29663086 185.23983765 0.82302082]	[508.43695068 185.17500305 0.84307075]	[5.21247925e+02 8.03562683e+02 6.70421064e-01]	[5.41767151e+02 7.93334717e+02 7.21660674e-01]	[5.05942566e+02 7.77840942e+02 6.40692890e-01]	[4.69976379e+02 7.98444275e+02 6.87080443e-01]	[4.44416901e+02 7.93321899e+02 7.38749504e-01]	[4.64904266e+02 7.72693970e+02 6.86454713e-01]
[475.16897583 192.92164612 0.8992002 ]	[480.22824097 275.00286865 0.94298446]	[408.44119263 277.53717041 0.82013524]	[395.55273438 377.54180908 0.89667344]	[380.17828369 464.87872314 0.91558748]	[546.96972656 274.87322998 0.83073038]	[564.91094971 369.93869019 0.87045228]	[567.54498291 462.33288574 0.89312363]	[477.7116394 459.78335571 0.72455406]	[439.29217529 459.79650879 0.73954368]	[452.00802612 621.31091309 0.79460216]	[462.22567749 765.02789307 0.83687919]	[513.56829834 459.77697754 0.6823504 ]	[518.64489746 623.88513184 0.85165823]	[518.73626709 767.5814209 0.8102017 ]	[462.22570801 177.51400757 0.92405027]	[485.40567017 175.09927368 0.88849318]	[441.8838501 185.25361633 0.83130145]	[505.99383545 182.70173645 0.84814179]	[5.21280334e+02 8.03571899e+02 6.78903341e-01]	[5.41788269e+02 7.93335144e+02 7.27253437e-01]	[5.05942688e+02 7.77907654e+02 6.43596709e-01]	[4.69975433e+02 8.00920410e+02 6.88171923e-01]	[4.44416656e+02 7.93333618e+02 7.34979749e-01]	[4.64902802e+02 7.72718201e+02 6.80851638e-01]
[475.1696167 192.92230225 0.89912856]	[480.22796631 275.0062561 0.94312072]	[408.44692993 277.53924561 0.81978482]	[395.55664062 377.54385376 0.89800471]	[380.18145752 464.8711853 0.91697252]	[546.97033691 274.87698364 0.83153832]	[564.91137695 369.93954468 0.87038243]	[567.5425415 462.33621216 0.89382535]	[477.70657349 459.8114624 0.72309583]	[439.29119873 462.24304199 0.74062937]	[452.00094604 621.3270874 0.79714572]	[462.23428345 765.03289795 0.83618474]	[513.56994629 459.80569458 0.68295896]	[518.64282227 623.8838501 0.85082442]	[518.73742676 767.60778809 0.80926675]	[462.22616577 177.5148468 0.9237653 ]	[485.40606689 175.10095215 0.88852841]	[441.8855896 185.25491333 0.83040279]	[505.99212646 182.70925903 0.84848672]	[5.21323364e+02 8.06048889e+02 6.87553823e-01]	[5.41833252e+02 7.95789185e+02 7.29982018e-01]	[5.05922028e+02 7.80424194e+02 6.51125431e-01]	[4.69978577e+02 8.00931396e+02 6.84413850e-01]	[4.44418335e+02 7.93341003e+02 7.29498863e-01]	[4.64912476e+02 7.72722656e+02 6.79882467e-01]
[475.16955566 192.921875 0.89910114]	[480.23095703 275.00683594 0.94332576]	[408.45291138 277.54171753 0.81935084]	[395.55575562 377.54336548 0.89743829]	[380.17730713 464.87164307 0.91713434]	[546.97076416 274.8767395 0.83143008]	[564.91296387 369.94137573 0.8701964 ]	[567.54260254 462.33990479 0.89380682]	[477.6975708 459.79904175 0.72241247]	[439.28668213 462.23416138 0.74056244]	[452.01174927 621.30291748 0.79465985]	[462.23416138 765.03686523 0.83613682]	[511.09475708 459.78970337 0.68384993]	[518.64752197 623.88012695 0.85085577]	[518.73486328 767.60784912 0.80877405]	[462.22622681 177.51437378 0.92385346]	[485.40567017 175.10041809 0.88851684]	[441.88552856 185.25271606 0.83021384]	[505.99267578 182.70591736 0.84835023]	[5.21316345e+02 8.06037659e+02 6.86653435e-01]	[5.41825134e+02 7.93357727e+02 7.30573833e-01]	[5.05918121e+02 7.80426331e+02 6.49746060e-01]	[4.69984161e+02 8.00935364e+02 6.82264686e-01]	[4.44417694e+02 7.93344727e+02 7.26575792e-01]	[4.64912048e+02 7.72726807e+02 6.79295242e-01]
[475.13665771 192.90338135 0.89453381]	[480.20291138 275.02636719 0.94105649]	[408.44076538 277.53771973 0.81883991]	[393.07211304 377.57116699 0.88830292]	[380.14035034 464.84609985 0.92360342]	[546.93231201 274.91473389 0.83917886]	[564.86383057 369.98342896 0.87384915]	[567.53179932 462.3001709 0.89876425]	[477.69494629 462.23162842 0.72345454]	[439.28198242 462.24859619 0.74138379]	[451.98516846 621.2855835 0.78795552]	[462.22415161 765.04296875 0.83711821]	[513.574646 459.79919434 0.68325055]	[516.18908691 623.89300537 0.84783536]	[518.74102783 767.64471436 0.80912071]	[462.20465088 177.50059509 0.92424631]	[485.37261963 175.09269714 0.8939026 ]	[441.85797119 187.71815491 0.83978331]	[505.94338989 185.19445801 0.85781223]	[5.21361755e+02 8.06058655e+02 6.98720098e-01]	[5.41874695e+02 7.95789490e+02 7.41696835e-01]	[5.05908081e+02 7.82954102e+02 6.54582739e-01]	[4.69997467e+02 8.00955200e+02 6.80347502e-01]	[4.44423676e+02 7.93362488e+02 7.17341185e-01]	[4.64884888e+02 7.72737305e+02 6.78280234e-01]
[475.07672119 192.89929199 0.88822514]	[480.19387817 275.01010132 0.93797541]	[408.44314575 277.52963257 0.81598675]	[390.49795532 377.57559204 0.88262594]	[380.10919189 464.84393311 0.92583328]	[544.515625 274.89413452 0.8377859 ]	[564.82037354 372.45498657 0.87577873]	[567.48980713 462.31677246 0.90198362]	[477.7298584 462.24630737 0.72471195]	[439.30245972 462.25643921 0.73867685]	[449.46905518 621.31152344 0.79004627]	[462.22143555 765.04620361 0.83929771]	[513.61138916 462.22961426 0.68097293]	[516.12030029 623.92871094 0.84174192]	[518.72021484 767.6328125 0.81114709]	[459.85223389 177.49620056 0.92227608]	[482.9609375 175.09976196 0.90222073]	[441.82479858 185.25895691 0.84244657]	[505.87887573 185.21292114 0.86574405]	[5.21364136e+02 8.06042603e+02 7.14167058e-01]	[5.41872620e+02 7.93347046e+02 7.55877495e-01]	[5.05906708e+02 7.80469788e+02 6.53550863e-01]	[4.70008423e+02 8.00950195e+02 6.82170868e-01]	[4.46894989e+02 7.95798706e+02 7.18807578e-01]	[4.64871735e+02 7.72742371e+02 6.79560661e-01]
[470.02764893 192.90365601 0.8839339 ]	[477.72021484 275.03878784 0.91960013]	[405.84744263 277.52484131 0.82426399]	[387.86697388 377.58865356 0.89137852]	[377.65661621 464.92156982 0.91739321]	[544.40570068 274.9309082 0.84745491]	[562.39324951 369.9156189 0.87682164]	[564.95605469 462.32022095 0.92538059]	[475.09179688 462.25793457 0.70262808]	[439.165802 462.26873779 0.72684133]	[446.93429565 621.30804443 0.7962063 ]	[462.22781372 765.03009033 0.84425879]	[505.99304199 459.8085022 0.69546533]	[505.99261475 623.84399414 0.85016513]	[518.70233154 765.05999756 0.80777329]	[459.7744751 177.4936676 0.9263044]	[482.86117554 175.11534119 0.92016524]	[441.7623291 187.7702179 0.87073565]	[503.42269897 187.74263 0.89557588]	[5.21300354e+02 8.06011536e+02 7.47352719e-01]	[5.41830322e+02 7.93308289e+02 7.60754764e-01]	[5.05908508e+02 7.72795715e+02 6.89489901e-01]	[4.67404999e+02 8.00929810e+02 6.98626161e-01]	[4.44343018e+02 7.93307922e+02 7.53592253e-01]	[4.64952209e+02 7.72695801e+02 6.96791828e-01]
[467.4934082 192.91314697 0.88854939]	[477.65499878 275.05865479 0.9113633 ]	[403.35455322 277.57522583 0.83497936]	[385.32061768 377.62640381 0.90548736]	[377.63916016 464.94897461 0.91211617]	[544.35113525 274.92233276 0.8453387 ]	[562.36853027 369.94219971 0.87428594]	[564.90582275 462.32290649 0.92929035]	[472.58007812 462.26705933 0.70041406]	[439.10614014 462.26852417 0.71653098]	[446.91400146 618.82293701 0.79171818]	[462.23135376 765.01141357 0.83709133]	[505.95169067 462.24368286 0.70327854]	[505.93136597 621.40820312 0.85072345]	[518.71392822 765.07373047 0.80548847]	[459.71273804 177.50588989 0.91925013]	[482.79544067 177.47731018 0.92849153]	[441.71502686 187.80691528 0.87642956]	[503.34136963 187.77223206 0.90526068]	[5.21322693e+02 8.06038330e+02 7.31650770e-01]	[5.41845764e+02 7.93326416e+02 7.50094175e-01]	[5.05926361e+02 7.72823303e+02 6.70130968e-01]	[4.67434784e+02 8.00979736e+02 6.89286172e-01]	[4.44349487e+02 7.93335632e+02 7.39000440e-01]	[4.64950714e+02 7.70304199e+02 6.85068309e-01]
[467.41882324 192.92489624 0.89754283]	[475.16558838 275.08596802 0.89809716]	[403.25634766 277.59725952 0.84705907]	[385.29351807 377.60913086 0.9062264 ]	[377.61764526 464.97250366 0.90535325]	[544.30847168 274.95443726 0.84905434]	[562.35247803 369.92480469 0.87274987]	[564.84411621 462.3432312 0.92955387]	[472.52999878 462.26956177 0.70203143]	[436.69689941 462.28631592 0.71327007]	[446.88641357 618.75292969 0.78791803]	[462.23431396 765.03851318 0.84136647]	[505.92608643 462.23495483 0.70998615]	[505.90081787 621.40209961 0.85426641]	[518.69958496 767.48291016 0.80217952]	[459.65390015 177.50187683 0.91204971]	[482.74026489 177.50138855 0.93278325]	[439.32086182 187.76774597 0.87745392]	[503.27630615 187.80482483 0.91159904]	[5.21369202e+02 8.08540466e+02 7.13000417e-01]	[5.41908569e+02 7.95834717e+02 7.16213644e-01]	[5.05895508e+02 7.75299255e+02 6.68645561e-01]	[4.67441620e+02 8.03483398e+02 6.94249690e-01]	[4.44345917e+02 7.93366943e+02 7.31042385e-01]	[4.67392487e+02 7.72692810e+02 6.91460848e-01]
[464.96105957 192.91081238 0.90101779]	[475.05709839 275.07363892 0.88661623]	[400.80490112 277.60623169 0.86005014]	[382.87167358 377.61911011 0.90490913]	[377.58456421 464.96524048 0.90162069]	[541.89190674 274.93408203 0.85002041]	[562.32489014 369.95877075 0.86657953]	[562.44360352 462.37329102 0.9261322 ]	[472.5196228 462.29022217 0.70228601]	[436.68707275 462.31072998 0.71268356]	[444.43521118 616.28295898 0.78797847]	[462.23840332 765.04852295 0.84275949]	[505.91064453 462.24713135 0.71417248]	[505.89697266 623.7925415 0.85940969]	[518.70263672 767.50091553 0.80255127]	[459.61444092 177.49264526 0.90473437]	[480.38101196 177.4803772 0.93603796]	[439.27276611 187.82325745 0.88819081]	[500.90414429 187.78749084 0.90865338]	[5.23855591e+02 8.06112549e+02 7.17854202e-01]	[5.44331970e+02 7.95788452e+02 7.29298532e-01]	[5.05873901e+02 7.75320496e+02 6.71489239e-01]	[4.67412170e+02 8.01003052e+02 6.88248098e-01]	[4.44349091e+02 7.93354126e+02 7.28168309e-01]	[4.67404297e+02 7.72708618e+02 6.96262240e-01]
[464.85430908 192.93618774 0.91390276]	[470.01043701 275.06240845 0.88604307]	[400.69985962 277.60336304 0.87507826]	[382.81188965 377.62496948 0.90842426]	[377.56768799 464.953125 0.89717716]	[541.85040283 274.92315674 0.84859478]	[562.27606201 369.9236145 0.85811287]	[562.37561035 462.40316772 0.91965067]	[470.03720093 462.27346802 0.70252872]	[436.64553833 462.29907227 0.70719022]	[444.41348267 618.74554443 0.79990208]	[462.2454834 765.00561523 0.84182477]	[505.89764404 459.80895996 0.71792871]	[503.48568726 621.41546631 0.87088126]	[518.6973877 765.02545166 0.80179042]	[457.14709473 177.52377319 0.88900179]	[480.29614258 177.51622009 0.93102568]	[439.16320801 187.79121399 0.88446158]	[500.82290649 187.73458862 0.9087162 ]	[5.21310913e+02 8.06065674e+02 7.28483856e-01]	[5.41847839e+02 7.93334351e+02 7.37089932e-01]	[5.05922302e+02 7.72768921e+02 6.81371212e-01]	[4.67421539e+02 8.03495056e+02 6.97522700e-01]	[4.44337830e+02 7.93371582e+02 7.31759191e-01]	[4.67433777e+02 7.70290344e+02 7.00437427e-01]
[462.42700195 192.92835999 0.92126328]	[467.45825195 275.06225586 0.89731663]	[400.63684082 277.60464478 0.87793106]	[382.7437439 377.61489868 0.91182905]	[377.52780151 467.39556885 0.8829304 ]	[541.76855469 274.92260742 0.84389049]	[562.20898438 369.9515686 0.84459513]	[562.3270874 462.35943604 0.91991061]	[469.9571228 462.30297852 0.70827198]	[436.55752563 462.35940552 0.69469595]	[444.38284302 618.80584717 0.80235195]	[462.2449646 764.97564697 0.84143567]	[503.46408081 462.23800659 0.73381829]	[503.43154907 621.35430908 0.87621129]	[518.69726562 764.99255371 0.80385172]	[457.10379028 177.51745605 0.88509631]	[480.25061035 177.52171326 0.9263978 ]	[439.14086914 187.76400757 0.87753165]	[500.77233887 187.7474823 0.91102296]	[5.21227844e+02 8.08528809e+02 7.23002851e-01]	[5.41785767e+02 7.95850952e+02 7.17736006e-01]	[5.05972595e+02 7.72727478e+02 6.79257691e-01]	[4.67429596e+02 8.03529724e+02 7.04650760e-01]	[4.44345642e+02 7.95799133e+02 7.33082294e-01]	[4.67451050e+02 7.70246338e+02 7.05974340e-01]
[462.34957886 192.95874023 0.93045646]	[464.95962524 275.06845093 0.90798485]	[398.21484375 277.62368774 0.87820077]	[380.2800293 377.64215088 0.92895532]	[375.09161377 464.94100952 0.87404525]	[541.70330811 274.93118286 0.83891463]	[559.74353027 372.44342041 0.83276027]	[562.28533936 462.34643555 0.92320883]	[467.49575806 462.28970337 0.70892656]	[436.5585022 462.35830688 0.69527453]	[444.3092041 618.79193115 0.80495882]	[462.24816895 764.97949219 0.84502542]	[503.43692017 462.22955322 0.74187016]	[503.42269897 621.34442139 0.87432981]	[518.71173096 762.51727295 0.80324721]	[454.57644653 177.51896667 0.87426525]	[480.18429565 177.56442261 0.9160127 ]	[436.68423462 185.22802734 0.84928405]	[500.72668457 187.76837158 0.90662199]	[5.18707886e+02 8.08529602e+02 7.23935127e-01]	[5.41725891e+02 7.95870178e+02 7.06566513e-01]	[5.08454773e+02 7.70289856e+02 6.79019928e-01]	[4.67413605e+02 8.03554810e+02 7.15358078e-01]	[4.44338776e+02 7.95816406e+02 7.39274681e-01]	[4.67464142e+02 7.70246643e+02 7.12734461e-01]
[462.30038452 192.9901123 0.93424851]	[464.90924072 275.09603882 0.91665554]	[398.16378784 277.66134644 0.87293744]	[380.19671631 377.67221069 0.93852443]	[374.98977661 467.39538574 0.84917873]	[539.25616455 274.93914795 0.83746839]	[557.17144775 372.43884277 0.81253767]	[562.25592041 462.34729004 0.91855735]	[467.42687988 462.25106812 0.71361274]	[434.04568481 462.32107544 0.69161224]	[444.30715942 618.73907471 0.81142265]	[462.25259399 764.98760986 0.8475498 ]	[503.39004517 459.77807617 0.74703085]	[503.39471436 621.28088379 0.86954212]	[518.71838379 759.92559814 0.80069232]	[452.03839111 177.55441284 0.86097682]	[480.13739014 177.59292603 0.90353501]	[436.62042236 185.24781799 0.83904755]	[500.68557739 187.77958679 0.9019537 ]	[5.16204407e+02 8.06016785e+02 7.53192782e-01]	[5.39271362e+02 7.93301270e+02 7.47215271e-01]	[5.08508759e+02 7.70170776e+02 6.78638101e-01]	[4.67409363e+02 8.03479797e+02 7.12481737e-01]	[4.44342957e+02 7.93351501e+02 7.52544165e-01]	[4.67478516e+02 7.70258606e+02 7.12743700e-01]
[462.21984863 192.99746704 0.93068552]	[464.84204102 275.10421753 0.92213023]	[398.09188843 277.70071411 0.8609758 ]	[380.11633301 377.71005249 0.93861401]	[372.45602417 464.96038818 0.83771515]	[539.19665527 274.92700195 0.82942277]	[554.62591553 372.46472168 0.81664366]	[559.8336792 462.34896851 0.91007888]	[464.95092773 459.79107666 0.72315788]	[431.49179077 462.27752686 0.69451672]	[441.91021729 616.27368164 0.81501472]	[462.24145508 764.98706055 0.8532598 ]	[503.37088013 459.75439453 0.75314128]	[503.39950562 618.8215332 0.86187422]	[518.72998047 754.78955078 0.81397933]	[449.47680664 177.56288147 0.85197556]	[477.70248413 177.612854 0.88265419]	[436.56365967 185.23754883 0.83265114]	[498.25750732 187.78924561 0.89099014]	[5.13594116e+02 8.03568848e+02 7.47184157e-01]	[5.36704102e+02 7.93290039e+02 7.27165401e-01]	[5.11050995e+02 7.67635742e+02 6.43643022e-01]	[4.64903076e+02 8.03490723e+02 7.16933787e-01]	[4.44318634e+02 7.93337830e+02 7.60984063e-01]	[4.67474487e+02 7.70223145e+02 7.12802231e-01]
[462.19668579 192.98703003 0.92703664]	[464.81680298 275.07598877 0.92338669]	[398.06347656 277.64859009 0.86233282]	[377.724823 377.69400024 0.94320667]	[367.40667725 467.39016724 0.83319783]	[536.72595215 274.93716431 0.82792783]	[549.57025146 369.95043945 0.81952828]	[559.8024292 462.29238892 0.90533864]	[464.90454102 459.80279541 0.72932708]	[428.97302246 462.30020142 0.69643402]	[441.87261963 618.7925415 0.82371938]	[462.2388916 764.98077393 0.85811818]	[503.34057617 459.75286865 0.75339425]	[503.37652588 618.7666626 0.8590014 ]	[518.74194336 752.20385742 0.83933032]	[449.44924927 177.56336975 0.85168636]	[477.67282104 177.60324097 0.87469554]	[434.11773682 187.73422241 0.82974166]	[498.21221924 187.79653931 0.88773048]	[5.08514954e+02 8.03538086e+02 7.66635597e-01]	[5.31610596e+02 7.93272888e+02 7.24375069e-01]	[5.13653381e+02 7.65033142e+02 6.14069581e-01]	[4.64862610e+02 8.03544189e+02 7.13874698e-01]	[4.41873016e+02 7.93339539e+02 7.52417505e-01]	[4.69963898e+02 7.70188049e+02 7.20528483e-01]
[459.79067993 192.9879303 0.92626947]	[462.42077637 275.06546021 0.92879033]	[395.64315796 277.65625 0.85339421]	[377.68960571 377.72366333 0.93941188]	[364.85604858 467.40252686 0.83744055]	[536.68475342 274.90570068 0.82180744]	[547.06756592 369.93685913 0.82636213]	[559.79516602 462.29547119 0.90454018]	[464.88354492 459.79586792 0.72601855]	[428.97714233 462.31054688 0.69160867]	[441.84634399 621.28106689 0.83596575]	[462.22332764 762.5189209 0.84968042]	[503.29983521 459.73278809 0.74656862]	[503.34921265 616.28118896 0.85697019]	[518.68408203 749.65289307 0.84283483]	[446.89807129 177.57009888 0.86024451]	[477.59115601 177.60931396 0.85771513]	[434.05422974 187.76277161 0.81883341]	[498.12979126 187.82499695 0.87513024]	[5.08539734e+02 8.03489624e+02 7.66526699e-01]	[5.31615417e+02 7.93224426e+02 7.33323514e-01]	[5.11089874e+02 7.59938782e+02 5.97510219e-01]	[4.64835632e+02 8.03521973e+02 7.19172657e-01]	[4.41851685e+02 7.93318665e+02 7.61141598e-01]	[4.69964752e+02 7.70150330e+02 7.14230716e-01]
[459.73321533 192.98291016 0.92321086]	[462.3815918 275.06738281 0.93566525]	[395.57446289 277.65670776 0.8468374 ]	[377.64498901 377.70794678 0.94141507]	[364.79129028 467.43527222 0.84442449]	[534.17590332 274.91931152 0.82309049]	[547.0168457 369.97735596 0.83711296]	[557.27392578 462.28384399 0.88435304]	[464.82620239 459.76702881 0.73087251]	[428.91571045 462.27310181 0.69255233]	[441.82995605 621.34588623 0.84265769]	[462.21923828 764.96655273 0.85181296]	[503.24279785 459.69729614 0.7463963 ]	[503.34643555 616.27130127 0.85968065]	[518.64849854 749.68365479 0.83417875]	[444.40527344 177.57575989 0.87257975]	[475.10681152 177.59420776 0.85047168]	[431.50909424 190.25202942 0.81291819]	[495.65582275 190.27767944 0.87028199]	[5.13608215e+02 8.03549988e+02 7.54018486e-01]	[5.36666199e+02 7.93245972e+02 7.18207300e-01]	[5.08474701e+02 7.62512329e+02 6.19748056e-01]	[4.64860321e+02 8.03534119e+02 7.18658268e-01]	[4.41856689e+02 7.93334167e+02 7.49077559e-01]	[4.67484711e+02 7.70172363e+02 7.21702218e-01]
[459.66351318 192.985672 0.91924381]	[462.32717896 275.0496521 0.94299197]	[395.53421021 277.65509033 0.84020221]	[377.6098938 377.66513062 0.93158841]	[362.30844116 467.45776367 0.85464853]	[534.10290527 274.89672852 0.81647617]	[547.00097656 369.98681641 0.84004128]	[557.18499756 462.30932617 0.87397373]	[462.39547729 459.77658081 0.74156576]	[426.35183716 462.28076172 0.70752853]	[441.85327148 621.29412842 0.83659542]	[462.21612549 765.01226807 0.85917771]	[500.8727417 459.70053101 0.74702632]	[503.33465576 616.23217773 0.85872167]	[516.21240234 752.21972656 0.81273103]	[444.32354736 177.59970093 0.88417011]	[472.54959106 177.59165955 0.84307623]	[428.97674561 190.29466248 0.8164596 ]	[495.58615112 190.29336548 0.86266607]	[5.13627686e+02 8.06030579e+02 7.37659514e-01]	[5.36719788e+02 7.93288025e+02 7.15111732e-01]	[5.05998383e+02 7.67557068e+02 6.39886737e-01]	[4.64888611e+02 8.03535767e+02 7.19995975e-01]	[4.41894531e+02 7.93340271e+02 7.45323896e-01]	[4.67440704e+02 7.70231506e+02 7.16589510e-01]
[459.60470581 193.00283813 0.91139728]	[462.28424072 275.07086182 0.9457041 ]	[395.51495361 277.68331909 0.83161557]	[377.5647583 377.64678955 0.92566311]	[362.26928711 467.443573 0.86025733]	[531.58013916 274.88302612 0.81525594]	[546.96691895 369.9664917 0.84634423]	[554.63549805 462.31103516 0.86831123]	[462.37442017 459.72702026 0.74505824]	[423.91860962 462.23236084 0.70424759]	[441.87481689 618.7755127 0.82761014]	[462.23364258 765.02026367 0.85265362]	[500.84277344 457.19598389 0.73528218]	[503.32531738 616.21234131 0.85900575]	[516.1776123 759.90270996 0.78797191]	[441.89294434 180.04496765 0.88910043]	[469.97802734 177.5871582 0.84020317]	[426.425354 190.28831482 0.82184684]	[493.0489502 190.24842834 0.84523994]	[5.13631836e+02 8.06134705e+02 7.17699766e-01]	[5.36739197e+02 7.95864868e+02 6.82957292e-01]	[5.05957520e+02 7.70156372e+02 6.88255548e-01]	[4.64922882e+02 8.03564880e+02 7.28539944e-01]	[4.44347870e+02 7.95797241e+02 7.40912139e-01]	[4.67432831e+02 7.70234436e+02 7.05493331e-01]
[457.1875 193.01469421 0.91024113]	[462.2182312 275.1131897 0.94577563]	[393.02642822 280.11053467 0.81742835]	[377.5355835 377.63287354 0.92151606]	[362.23373413 467.46459961 0.86244845]	[529.06530762 274.89785767 0.81741965]	[546.95068359 369.97894287 0.84544063]	[552.10827637 462.31777954 0.86924559]	[462.3291626 459.80020142 0.7465772 ]	[423.87414551 462.31167603 0.71032274]	[441.82696533 618.84228516 0.83564574]	[462.24789429 765.03820801 0.85455918]	[500.80233765 459.69351196 0.738051 ]	[503.3125 616.19720459 0.86288214]	[511.07476807 762.4977417 0.79491895]	[441.86026001 180.05793762 0.89448893]	[467.46780396 177.60469055 0.83860034]	[426.39715576 190.28131104 0.81941384]	[490.49893188 190.25363159 0.84791076]	[5.13629700e+02 8.08638733e+02 7.38787413e-01]	[5.36688354e+02 8.00975220e+02 6.78175330e-01]	[5.03399323e+02 7.70258362e+02 7.32815862e-01]	[4.67435181e+02 8.06060303e+02 7.34390736e-01]	[4.44360840e+02 7.95875732e+02 7.21773803e-01]	[4.67422943e+02 7.70263367e+02 7.06452608e-01]
[457.15856934 193.03378296 0.90959042]	[459.84591675 275.12072754 0.94574583]	[392.98931885 280.12310791 0.81268448]	[377.51098633 377.63278198 0.9170711 ]	[359.80950928 467.47805786 0.87339318]	[529.0213623 274.89981079 0.82085752]	[546.92877197 369.95254517 0.84668326]	[549.5871582 462.32119751 0.87065178]	[462.27877808 462.24258423 0.75133616]	[423.81561279 462.34823608 0.71914846]	[441.80032349 621.31939697 0.83708036]	[462.23690796 765.06744385 0.85315341]	[500.76751709 459.69372559 0.73475629]	[503.29208374 616.21520996 0.86648148]	[508.52072144 767.49200439 0.81060654]	[441.81900024 180.09106445 0.89636177]	[467.41436768 177.61798096 0.83815747]	[423.93188477 190.30636597 0.83293629]	[487.96380615 190.25784302 0.85577965]	[5.05951324e+02 8.08732117e+02 7.64750123e-01]	[5.29032471e+02 8.06019104e+02 6.65380895e-01]	[5.03371368e+02 7.72801575e+02 7.09229827e-01]	[4.64919403e+02 8.06102600e+02 7.29500890e-01]	[4.44316498e+02 7.95906433e+02 7.12356746e-01]	[4.67417389e+02 7.70304443e+02 6.89358056e-01]
[457.08938599 195.38366699 0.90286589]	[459.80627441 275.09936523 0.94568765]	[390.4932251 277.7015686 0.81354296]	[377.48284912 377.65078735 0.9138788 ]	[359.77755737 467.46682739 0.88237387]	[528.98181152 274.89828491 0.8219825 ]	[544.54840088 369.94604492 0.84970087]	[549.53997803 462.34619141 0.87295491]	[462.22970581 459.75744629 0.75487643]	[423.77734375 462.28451538 0.72665846]	[441.7739563 621.29516602 0.83271492]	[462.24505615 765.05206299 0.8572185 ]	[500.71520996 457.20727539 0.72076684]	[503.29782104 616.2366333 0.86647892]	[506.01266479 767.67474365 0.82230914]	[441.73989868 180.10081482 0.90061021]	[464.93682861 177.62182617 0.84706855]	[423.80853271 190.28858948 0.84239715]	[487.91833496 190.24421692 0.85280079]	[5.05951630e+02 8.11126465e+02 7.35623956e-01]	[5.29012573e+02 8.06096924e+02 6.64630294e-01]	[5.03267059e+02 7.80398193e+02 6.88334823e-01]	[4.67406494e+02 8.06124634e+02 7.29526639e-01]	[4.44357788e+02 7.98390991e+02 7.10767746e-01]	[4.67408600e+02 7.70300110e+02 6.93293691e-01]
[454.62414551 195.37991333 0.89704496]	[459.76583862 275.1055603 0.94510996]	[390.43960571 277.70321655 0.81261802]	[375.09820557 377.65908813 0.91319251]	[359.74639893 467.43167114 0.89159656]	[526.51287842 274.8939209 0.82608652]	[544.53515625 369.96218872 0.85169572]	[549.515625 462.38482666 0.87025404]	[459.81890869 459.78308105 0.76339072]	[421.31933594 462.28588867 0.74403316]	[441.75866699 618.83831787 0.83399808]	[462.23693848 765.00305176 0.85502589]	[500.64898682 459.68405151 0.7152704 ]	[503.27563477 616.20513916 0.86795115]	[506.00146484 767.652771 0.83880419]	[441.6864624 180.08195496 0.90224469]	[464.88543701 177.61083984 0.85457069]	[421.37612915 190.28919983 0.84872639]	[485.47558594 190.2517395 0.85920548]	[5.03434052e+02 8.11104492e+02 7.82456398e-01]	[5.26445862e+02 8.06093018e+02 7.02366233e-01]	[5.03278656e+02 7.77856201e+02 7.11678326e-01]	[4.64907471e+02 8.06064087e+02 7.36348510e-01]	[4.44321228e+02 7.95885986e+02 7.19723940e-01]	[4.67435944e+02 7.70271606e+02 7.09678352e-01]
[454.59118652 195.37927246 0.89523995]	[459.7303772 275.12277222 0.94172359]	[387.93545532 277.71481323 0.80921525]	[375.04489136 377.69039917 0.90763819]	[359.68292236 467.43640137 0.89674681]	[526.48327637 274.90698242 0.83063078]	[544.49975586 369.94418335 0.85876536]	[549.5199585 462.37536621 0.87093198]	[459.77877808 462.23236084 0.7602067 ]	[421.27243042 462.30834961 0.7440421 ]	[441.73916626 621.39953613 0.84366238]	[462.22396851 764.9977417 0.85198665]	[498.23483276 459.71627808 0.71318954]	[503.24975586 616.21185303 0.86686873]	[505.99276733 770.12506104 0.83505148]	[441.66659546 180.07673645 0.90187991]	[464.84674072 177.60874939 0.85845292]	[421.34020996 190.27099609 0.8546586 ]	[485.4128418 190.26025391 0.87366021]	[5.03357788e+02 8.11162781e+02 7.81185150e-01]	[5.23951843e+02 8.08559814e+02 7.15415716e-01]	[5.03275543e+02 7.82956055e+02 7.07964540e-01]	[4.64887543e+02 8.06043457e+02 7.33653724e-01]	[4.41888397e+02 7.95834412e+02 7.25971043e-01]	[4.67436432e+02 7.70270447e+02 7.02165842e-01]
[454.58428955 195.38420105 0.89452261]	[459.69848633 277.48364258 0.93892694]	[387.90725708 280.10742188 0.80853087]	[375.00662231 377.71566772 0.90443182]	[359.63995361 467.45648193 0.89553452]	[526.45678711 274.94128418 0.83672309]	[544.49127197 369.97402954 0.86091363]	[549.52868652 462.35873413 0.87308538]	[459.76348877 462.29324341 0.75484174]	[421.26220703 462.37011719 0.736624 ]	[441.69552612 623.83288574 0.84630215]	[462.21865845 765.02996826 0.86038041]	[498.21255493 459.7727356 0.71290189]	[500.88598633 613.71008301 0.86800373]	[505.95248413 770.26721191 0.83705205]	[441.66430664 180.07524109 0.90211552]	[464.83184814 177.62330627 0.85796458]	[421.32077026 190.26957703 0.86330676]	[485.38250732 190.26895142 0.87764531]	[5.03333252e+02 8.11204285e+02 7.48991549e-01]	[5.23899048e+02 8.08614075e+02 6.98556066e-01]	[5.00840485e+02 7.85575256e+02 7.44040966e-01]	[4.64846649e+02 8.06053040e+02 7.15433955e-01]	[4.41857300e+02 7.95831116e+02 7.03749895e-01]	[4.67448425e+02 7.70287354e+02 7.08120823e-01]
[454.56173706 195.38545227 0.892241 ]	[459.66970825 277.46731567 0.9339909 ]	[387.89907837 277.6885376 0.81233376]	[374.99514771 377.70864868 0.90198743]	[359.59963989 467.45181274 0.89575601]	[526.39532471 274.95733643 0.84432131]	[544.47515869 372.43884277 0.86132693]	[549.49902344 462.35473633 0.87373787]	[459.77474976 462.27102661 0.75798059]	[421.29095459 462.35302734 0.73441666]	[439.33081055 623.89916992 0.84072495]	[462.22949219 765.06750488 0.86624271]	[498.2026062 459.75177002 0.71474797]	[500.87792969 613.70489502 0.86630476]	[503.48980713 772.79217529 0.83296597]	[439.33288574 180.079422 0.90218753]	[462.44885254 177.63250732 0.85707152]	[421.30038452 190.30412292 0.8806724 ]	[485.35140991 190.28155518 0.88296926]	[5.03333252e+02 8.11276978e+02 7.03620315e-01]	[5.23886719e+02 8.08699646e+02 6.73993409e-01]	[5.00753632e+02 7.88134949e+02 7.62968421e-01]	[4.62327484e+02 8.06067017e+02 7.00168729e-01]	[4.41792206e+02 7.95825439e+02 6.89720035e-01]	[4.67468536e+02 7.72700012e+02 6.91010356e-01]
[452.05975342 195.39758301 0.88952124]	[459.63796997 277.47976685 0.93149167]	[385.400177 277.70895386 0.81247067]	[372.53930664 377.73965454 0.8938458 ]	[359.56494141 467.4510498 0.89564908]	[523.97717285 274.96496582 0.84875423]	[544.45202637 372.47369385 0.86724985]	[547.07025146 462.41149902 0.86691773]	[459.75756836 462.29214478 0.75404209]	[421.27322388 462.3611145 0.73399121]	[439.33044434 621.40600586 0.84033298]	[462.24664307 765.02874756 0.87457347]	[498.17489624 459.7833252 0.70820373]	[500.8638916 616.19952393 0.86972338]	[503.48059082 775.30639648 0.83062565]	[439.29431152 180.09246826 0.9054926 ]	[462.40411377 180.04936218 0.86828625]	[421.25424194 190.35049438 0.89623386]	[482.95980835 190.2996521 0.89525896]	[5.00830048e+02 8.13799622e+02 7.32489228e-01]	[5.21373413e+02 8.11216980e+02 7.23406017e-01]	[5.00785370e+02 7.88172241e+02 7.78576553e-01]	[4.62262421e+02 8.06056152e+02 7.10176826e-01]	[4.41734894e+02 7.93360596e+02 7.14072943e-01]	[4.69955627e+02 7.70277954e+02 7.04857767e-01]
[452.00357056 195.42221069 0.88860327]	[459.58938599 277.54663086 0.92642123]	[385.34307861 280.18499756 0.81027699]	[372.47409058 380.15075684 0.8868835 ]	[357.19821167 467.49810791 0.89638746]	[523.93505859 275.00592041 0.85611808]	[544.43865967 372.49780273 0.87154347]	[547.06445312 464.82150269 0.86378604]	[459.70846558 462.36303711 0.7479499 ]	[421.23294067 462.4039917 0.73788846]	[439.30645752 621.36914062 0.84233439]	[462.27828979 765.03479004 0.87720954]	[495.7024231 462.2913208 0.70444679]	[500.79803467 613.72265625 0.85899585]	[503.48181152 777.85253906 0.82972348]	[439.24972534 180.13200378 0.897861 ]	[462.36474609 180.10214233 0.87492913]	[421.19714355 192.76348877 0.90187299]	[482.92016602 190.35952759 0.91317785]	[5.00806824e+02 8.16405090e+02 7.19740331e-01]	[5.21358582e+02 8.13737976e+02 7.18228042e-01]	[5.00801300e+02 7.88218506e+02 7.72798240e-01]	[4.59784088e+02 8.08532654e+02 7.12917566e-01]	[4.41707550e+02 7.95872864e+02 7.05398977e-01]	[4.69987732e+02 7.70273010e+02 7.06280947e-01]
[449.52737427 195.54176331 0.88022089]	[457.21578979 277.62533569 0.91857117]	[385.30691528 282.71463013 0.80198669]	[369.94317627 380.21356201 0.87644321]	[357.17205811 470.00482178 0.89281297]	[523.91271973 275.05929565 0.86359376]	[544.39318848 372.51925659 0.87625003]	[547.07220459 464.8918457 0.85582125]	[459.6734314 462.36627197 0.74253488]	[421.19085693 462.3890686 0.73909324]	[439.2539978 623.84338379 0.85643715]	[462.26763916 765.06201172 0.8718611 ]	[495.67645264 462.31500244 0.70347422]	[500.75338745 616.22259521 0.85348022]	[503.40185547 780.40966797 0.8363539 ]	[439.2338562 185.17227173 0.8908627 ]	[462.34301758 182.70069885 0.87418532]	[421.15014648 192.79486084 0.91772616]	[482.89178467 192.76695251 0.92763662]	[5.00845581e+02 8.16330444e+02 7.21930563e-01]	[5.21353577e+02 8.11291260e+02 7.47846067e-01]	[5.00702179e+02 7.90633667e+02 7.86929846e-01]	[4.59798492e+02 8.06073608e+02 6.74964547e-01]	[4.41727936e+02 7.95826050e+02 6.78850353e-01]	[4.69964233e+02 7.70318115e+02 6.85637593e-01]
[449.46395874 198.00382996 0.86508143]	[457.20825195 277.70645142 0.91188884]	[382.86334229 285.23461914 0.79667294]	[369.94445801 380.24472046 0.87033391]	[357.13360596 472.57284546 0.88770437]	[523.91168213 275.12704468 0.86787307]	[544.38378906 375.01153564 0.88551009]	[549.49993896 464.94891357 0.84575689]	[459.63168335 464.86779785 0.73246711]	[421.16162109 464.89212036 0.7299751 ]	[439.22311401 623.81604004 0.86013401]	[462.26409912 765.08636475 0.8704744 ]	[495.65344238 462.38751221 0.70315415]	[500.66848755 616.23059082 0.84013605]	[503.38623047 782.97705078 0.83522284]	[439.1965332 185.26585388 0.89128214]	[462.28927612 185.26422119 0.88818705]	[418.80813599 192.86218262 0.93080652]	[482.85031128 192.80778503 0.94789559]	[5.00838806e+02 8.18939392e+02 7.16393173e-01]	[5.21359741e+02 8.13795288e+02 7.30275154e-01]	[5.00678986e+02 7.90707092e+02 7.71334827e-01]	[4.62329803e+02 8.06127136e+02 6.96209192e-01]	[4.41808136e+02 7.95895264e+02 6.77906930e-01]	[4.67486206e+02 7.72711609e+02 6.76897526e-01]
[446.93338013 198.11810303 0.85929853]	[457.22015381 280.13006592 0.90671229]	[385.29956055 285.23669434 0.79288131]	[369.91534424 380.31329346 0.8649857 ]	[357.11032104 475.16934204 0.89213771]	[523.91900635 277.54733276 0.86846435]	[544.37854004 375.11703491 0.8976028 ]	[547.07519531 467.44451904 0.8390485 ]	[459.58691406 467.39620972 0.71122414]	[418.78793335 467.40261841 0.71987092]	[439.19546509 623.98773193 0.85821849]	[462.27191162 765.05169678 0.86771452]	[495.61328125 464.89102173 0.69063514]	[500.65991211 618.75323486 0.83753073]	[503.35400391 785.47943115 0.84184837]	[439.13186646 190.2442627 0.8876943 ]	[462.23855591 190.25196838 0.90157968]	[418.75741577 192.91093445 0.92474854]	[482.85510254 192.86334229 0.95483249]	[5.00782288e+02 8.18939209e+02 7.47336507e-01]	[5.21294006e+02 8.13811035e+02 7.52308547e-01]	[5.00667938e+02 7.90764282e+02 7.54881859e-01]	[4.64899963e+02 8.06114075e+02 6.82757318e-01]	[4.44318573e+02 7.95906006e+02 6.54198229e-01]	[4.67454407e+02 7.70319397e+02 6.57838941e-01]
[446.88815308 200.57077026 0.85506558]	[457.20568848 280.24227905 0.88558346]	[382.84790039 287.81240845 0.79300082]	[364.87155151 382.81634521 0.85165232]	[357.09164429 477.66967773 0.90634906]	[523.89599609 277.62625122 0.8664813 ]	[544.35766602 377.57159424 0.90882415]	[547.05651855 470.01721191 0.83849144]	[459.57748413 467.46643066 0.7113682 ]	[418.77999878 467.46569824 0.72246134]	[439.18356323 623.94219971 0.85269511]	[462.26382446 765.01489258 0.86485177]	[495.60327148 467.43338013 0.68620062]	[500.65618896 618.83007812 0.83985096]	[503.32577515 785.54724121 0.84476233]	[439.12228394 190.32252502 0.89989734]	[462.1807251 190.30575562 0.91392183]	[418.76052856 192.9967804 0.92645741]	[482.78591919 192.89811707 0.97384059]	[5.00691467e+02 8.21489685e+02 6.82587504e-01]	[5.21223877e+02 8.16330017e+02 7.04478741e-01]	[5.00670288e+02 7.90783508e+02 7.47100592e-01]	[4.64835541e+02 8.06123718e+02 7.14857757e-01]	[4.44323151e+02 7.98367493e+02 6.81674898e-01]	[4.67461761e+02 7.70254944e+02 6.72044575e-01]
[446.88528442 203.14402771 0.83913672]	[457.19937134 285.32199097 0.86073834]	[382.82339478 290.44039917 0.80542892]	[364.84457397 385.3901062 0.83785236]	[357.0453186 480.14523315 0.90833467]	[523.90319824 280.11703491 0.84762949]	[544.3427124 377.64923096 0.91828609]	[547.0546875 472.55291748 0.83962774]	[459.57800293 470.00753784 0.712309 ]	[418.77679443 470.02648926 0.71993071]	[439.14846802 626.40673828 0.85136312]	[462.26947021 764.99853516 0.86583883]	[495.59335327 467.47937012 0.68236589]	[500.66030884 621.40155029 0.86031657]	[503.30722046 788.05609131 0.86253721]	[439.11114502 192.79556274 0.91373348]	[459.85061646 192.77983093 0.93021798]	[418.73687744 195.47494507 0.93586123]	[482.76678467 193.03587341 0.97384572]	[4.98190918e+02 8.24007507e+02 7.06652522e-01]	[5.18741028e+02 8.16400452e+02 7.16172218e-01]	[5.00702423e+02 7.93283264e+02 7.33258843e-01]	[4.62364166e+02 8.06120972e+02 7.17955351e-01]	[4.41865723e+02 7.95866821e+02 6.84729278e-01]	[4.67486420e+02 7.70210938e+02 6.65375888e-01]
[444.43832397 205.74667358 0.83503044]	[457.20773315 290.43865967 0.87378454]	[382.79724121 293.0149231 0.82287008]	[364.81738281 390.45809937 0.83861405]	[357.06835938 480.31817627 0.92575002]	[523.90545654 280.25183105 0.82990545]	[544.34240723 377.6932373 0.9233768 ]	[547.06738281 475.13076782 0.85144687]	[457.16220093 472.53588867 0.7098887 ]	[418.74481201 472.55355835 0.72459674]	[439.17425537 626.47564697 0.85844171]	[462.26235962 765.05889893 0.86394978]	[490.55917358 470.02459717 0.68200868]	[500.67373657 623.87255859 0.87945223]	[503.28143311 788.19696045 0.86601585]	[439.07513428 192.89744568 0.9172821 ]	[459.85202026 192.9016571 0.94791257]	[418.68240356 198.02418518 0.92000771]	[482.76641846 195.57427979 0.95866126]	[4.98255707e+02 8.26579407e+02 6.94909036e-01]	[5.18743958e+02 8.21487244e+02 6.92711294e-01]	[4.98231934e+02 7.95887024e+02 7.02001393e-01]	[4.64921204e+02 8.08572815e+02 7.06246674e-01]	[4.44389740e+02 7.98437622e+02 6.55334413e-01]	[4.67443359e+02 7.70268921e+02 6.43432736e-01]
[444.3800354 210.77368164 0.8558287 ]	[457.21420288 292.99078369 0.89891297]	[382.80749512 295.49182129 0.83511388]	[364.78182983 395.4928894 0.85535496]	[357.08303833 482.78192139 0.9302119 ]	[523.91546631 285.27685547 0.81721997]	[544.32165527 380.17681885 0.9204393 ]	[547.0713501 477.67501831 0.86726546]	[457.16610718 475.14779663 0.71322429]	[418.75250244 477.62948608 0.72890371]	[439.19818115 626.61578369 0.8452307 ]	[462.28262329 765.02734375 0.86822766]	[490.54953003 475.10821533 0.67741084]	[500.67861938 623.98791504 0.89067489]	[503.24493408 790.63751221 0.86382031]	[436.67050171 192.99829102 0.92100734]	[459.81005859 193.02005005 0.95297635]	[418.64126587 198.04675293 0.90771741]	[482.73220825 195.639328 0.94593179]	[4.98226776e+02 8.29101196e+02 7.14399159e-01]	[5.18674805e+02 8.26557434e+02 7.08816409e-01]	[4.98214081e+02 8.00950073e+02 6.84232354e-01]	[4.67394318e+02 8.08636047e+02 6.99092150e-01]	[4.46882294e+02 8.00964417e+02 6.41667962e-01]	[4.67455627e+02 7.70202332e+02 6.43922389e-01]
[444.32626343 213.29322815 0.8893339 ]	[457.17947388 295.42272949 0.90660673]	[382.80734253 295.58294678 0.83851027]	[364.79293823 395.58874512 0.87037617]	[357.06811523 482.88223267 0.93261439]	[523.9017334 287.88754272 0.81115067]	[544.30151367 380.31469727 0.91184747]	[547.02752686 480.14718628 0.88899267]	[457.07626343 477.64276123 0.71026015]	[418.69918823 477.66439819 0.73780203]	[439.21533203 629.01934814 0.84273565]	[462.25137329 767.46966553 0.8694036 ]	[487.9786377 477.62127686 0.68817717]	[500.63912964 626.47631836 0.87998205]	[503.24890137 790.78369141 0.84618586]	[436.61221313 195.45726013 0.91431236]	[459.78173828 195.4710083 0.94884509]	[418.66751099 198.14848328 0.88223755]	[482.71896362 198.08126831 0.94093674]	[4.98192932e+02 8.31705383e+02 6.81822300e-01]	[5.18671875e+02 8.29204651e+02 7.16424108e-01]	[4.98239990e+02 8.06037292e+02 6.98759913e-01]	[4.64868042e+02 8.11143066e+02 6.97332323e-01]	[4.44372162e+02 8.03544678e+02 6.51639760e-01]	[4.67437958e+02 7.70250183e+02 6.40511990e-01]
[444.32833862 213.33842468 0.90055907]	[457.14718628 295.47076416 0.90704906]	[382.79656982 295.63204956 0.83847988]	[364.76776123 398.07202148 0.8885718 ]	[357.05340576 482.95935059 0.91930491]	[523.84631348 290.42565918 0.8199721 ]	[544.31427002 382.83859253 0.89143282]	[546.99981689 480.26913452 0.89502901]	[457.09295654 477.70803833 0.71656042]	[418.69839478 477.73660278 0.74065453]	[439.21005249 629.13653564 0.83440906]	[462.2645874 767.50915527 0.87379402]	[488.01635742 477.69039917 0.68836319]	[500.65783691 626.60198975 0.86829448]	[503.23205566 793.28369141 0.831671 ]	[436.61831665 195.54846191 0.91306692]	[459.76394653 195.52949524 0.94313121]	[418.69903564 203.21948242 0.87262338]	[480.36813354 198.15112305 0.93164337]	[4.95658173e+02 8.34272156e+02 6.52676046e-01]	[5.16163879e+02 8.31718323e+02 6.91478312e-01]	[5.00684174e+02 8.08535706e+02 6.99356794e-01]	[4.62355438e+02 8.11160217e+02 6.71529353e-01]	[4.44303528e+02 8.03542114e+02 6.39261842e-01]	[4.67478851e+02 7.70260986e+02 6.35752201e-01]
[444.32189941 213.40905762 0.90971756]	[457.13424683 295.5491333 0.91117448]	[382.82998657 298.07443237 0.83475894]	[362.34875488 398.15475464 0.90514553]	[357.05181885 485.40921021 0.91105652]	[523.81268311 292.96780396 0.82722342]	[544.31060791 387.85507202 0.87659115]	[546.9407959 480.32092285 0.90464169]	[457.07565308 480.29800415 0.72536021]	[418.68579102 480.3269043 0.74904144]	[439.19235229 634.18109131 0.82826406]	[462.27502441 767.487854 0.87720668]	[488.01153564 480.26367188 0.69706923]	[500.63803101 629.1519165 0.84901249]	[500.89724731 793.33666992 0.82170165]	[436.62768555 195.62971497 0.90108693]	[459.75717163 195.60723877 0.93459642]	[418.69021606 205.79223633 0.8750751 ]	[480.36871338 200.66191101 0.91364604]	[4.93080658e+02 8.31830566e+02 6.24673963e-01]	[5.13593140e+02 8.31695435e+02 6.61825359e-01]	[5.00691315e+02 8.08555115e+02 6.88471198e-01]	[4.62341278e+02 8.08652039e+02 7.04653382e-01]	[4.44326508e+02 8.00974304e+02 6.67552769e-01]	[4.69958313e+02 7.70194824e+02 6.42560899e-01]
[441.88858032 213.52920532 0.91878223]	[457.12139893 295.6590271 0.91047227]	[382.80307007 298.19781494 0.83558595]	[364.76486206 398.18917847 0.9077605 ]	[357.02450562 485.47982788 0.89669609]	[523.80145264 295.462677 0.84325325]	[544.28277588 390.45709229 0.87713498]	[544.54858398 482.83496094 0.90651745]	[457.09118652 482.82540894 0.72275347]	[418.6746521 482.85736084 0.74019414]	[439.190979 636.73071289 0.83566207]	[462.28536987 765.07012939 0.87110901]	[490.52194214 482.78518677 0.69608438]	[500.62979126 634.19665527 0.82972795]	[500.87390137 795.875 0.79685372]	[436.56060791 198.12397766 0.86779451]	[459.71646118 198.09492493 0.91737837]	[418.66717529 208.32302856 0.87344408]	[480.31781006 205.78085327 0.90868151]	[4.87983185e+02 8.34347778e+02 5.78499258e-01]	[5.11040894e+02 8.31826599e+02 6.14985526e-01]	[5.00707092e+02 8.08643738e+02 6.62009537e-01]	[4.62288330e+02 8.08713318e+02 6.78897679e-01]	[4.41888428e+02 8.01009094e+02 6.43900871e-01]	[4.69988953e+02 7.70134033e+02 6.38345897e-01]
[441.88851929 213.52920532 0.91883236]	[457.12081909 295.65869141 0.91047049]	[382.80383301 298.1975708 0.83555901]	[362.35546875 398.19189453 0.90794897]	[357.02453613 485.48043823 0.89663583]	[523.800354 295.46252441 0.84298563]	[544.28240967 390.45700073 0.87725294]	[544.54949951 482.8336792 0.90654272]	[457.09088135 482.82620239 0.72266412]	[418.6741333 482.85803223 0.74009025]	[439.19104004 636.73126221 0.83573186]	[462.2850647 765.07531738 0.871714 ]	[490.521698 482.78622437 0.69616264]	[500.63006592 634.19659424 0.82971615]	[500.87542725 795.87158203 0.79720843]	[436.56063843 198.12426758 0.86780292]	[459.71661377 198.0942688 0.91746438]	[418.66775513 208.32426453 0.87358117]	[480.31887817 205.77853394 0.90883124]	[4.87974854e+02 8.34349976e+02 5.77760100e-01]	[5.11036560e+02 8.31829651e+02 6.13934398e-01]	[5.00708282e+02 8.08641785e+02 6.63286090e-01]	[4.62280975e+02 8.08719543e+02 6.80910468e-01]	[4.41889343e+02 8.03484924e+02 6.46300375e-01]	[4.69990662e+02 7.70140808e+02 6.38996780e-01]
[441.88885498 213.52973938 0.91907215]	[457.12658691 297.98855591 0.91164196]	[382.8069458 298.19689941 0.83477283]	[362.35494995 398.1925354 0.90835661]	[357.02355957 485.47955322 0.89638346]	[523.80218506 295.46389771 0.8433919 ]	[544.28295898 390.45834351 0.87725669]	[544.54962158 482.8352356 0.90678573]	[457.0932312 482.82513428 0.72315276]	[418.67581177 482.85675049 0.74049354]	[439.19110107 636.72955322 0.8357026 ]	[462.28555298 765.07965088 0.87305117]	[490.5249939 482.78549194 0.69632101]	[500.63000488 634.19689941 0.8299306 ]	[500.87738037 795.86676025 0.79850543]	[436.56069946 198.12521362 0.86764836]	[459.71633911 198.09481812 0.91728526]	[418.66870117 208.32641602 0.873631 ]	[480.31750488 205.77767944 0.90882438]	[4.87954834e+02 8.34368286e+02 5.79856157e-01]	[5.11025055e+02 8.31843445e+02 6.13996089e-01]	[5.00716095e+02 8.08637939e+02 6.66408539e-01]	[4.62253143e+02 8.08723206e+02 6.78540349e-01]	[4.41869415e+02 8.03485779e+02 6.47454679e-01]	[4.69998840e+02 7.70146179e+02 6.42369747e-01]
[441.86712646 215.93557739 0.92649931]	[457.09170532 298.087677 0.90606427]	[382.77798462 300.70773315 0.8251546 ]	[362.34164429 400.62649536 0.91032767]	[356.9960022 488.00177002 0.87736827]	[523.79150391 295.56207275 0.85988551]	[541.94116211 392.99267578 0.88532698]	[544.54449463 482.92254639 0.89993316]	[457.09780884 485.35974121 0.71503884]	[418.68161011 485.37924194 0.73714972]	[439.17300415 639.3583374 0.85248542]	[462.27087402 767.47772217 0.87809908]	[490.52301025 482.89996338 0.69122946]	[500.62557983 636.79833984 0.83516353]	[5.00831573e+02 8.00980408e+02 7.96650767e-01]	[436.55368042 200.64064026 0.8541562 ]	[459.68908691 200.61372375 0.90049011]	[418.64569092 210.88378906 0.89127207]	[480.28915405 210.79736328 0.92418468]	[4.82918243e+02 8.42014954e+02 5.95216274e-01]	[5.05962585e+02 8.36911560e+02 6.07465386e-01]	[5.00758209e+02 8.11149353e+02 6.71212554e-01]	[4.59796234e+02 8.11252075e+02 6.35551691e-01]	[4.41822510e+02 8.06034790e+02 6.14994884e-01]	[4.69980469e+02 7.70156311e+02 6.42144024e-01]
[441.91290283 216.10333252 0.89990002]	[457.10614014 298.22680664 0.89661992]	[382.7583313 303.2520752 0.81589836]	[362.30526733 400.71090698 0.91413486]	[356.96615601 493.06515503 0.8679201 ]	[523.81793213 298.02514648 0.86949617]	[541.94378662 395.60031128 0.89852309]	[544.49273682 485.42739868 0.88634509]	[457.08602905 485.46020508 0.70811707]	[418.67047119 485.46630859 0.73403233]	[439.08587646 641.90423584 0.85634398]	[462.25515747 767.4831543 0.88224971]	[490.50073242 485.4458313 0.68549371]	[498.24700928 641.79315186 0.84720552]	[5.00839661e+02 8.06033081e+02 8.01783323e-01]	[436.59985352 203.23455811 0.84876829]	[459.72723389 205.72918701 0.89330637]	[418.62121582 213.31375122 0.91097432]	[480.31762695 210.92076111 0.943313 ]	[4.85350189e+02 8.44544250e+02 5.81185400e-01]	[5.05970032e+02 8.41966431e+02 5.93262374e-01]	[5.00782837e+02 8.11279663e+02 6.61744714e-01]	[4.59796478e+02 8.11165405e+02 6.66580975e-01]	[4.41831085e+02 8.03508118e+02 6.50169075e-01]	[4.69964478e+02 7.70155090e+02 6.27925873e-01]
[441.86959839 226.21986389 0.86074585]	[454.58932495 310.88131714 0.82900739]	[380.23950195 313.52160645 0.84709489]	[362.20251465 408.4006958 0.87161547]	[352.0177002 500.64337158 0.87689137]	[521.40948486 300.73403931 0.84348947]	[541.83996582 398.24462891 0.92212176]	[544.45654297 495.69015503 0.89892161]	[452.08633423 495.63684082 0.70299464]	[418.57281494 498.16326904 0.738424 ]	[436.60507202 644.50299072 0.8725158 ]	[462.23733521 764.97644043 0.8726275 ]	[485.4916687 493.10263062 0.69537848]	[498.22372437 644.53955078 0.88867795]	[503.24411011 808.62780762 0.84384584]	[434.10708618 213.35159302 0.89259219]	[459.65744019 213.38183594 0.92519569]	[418.53579712 216.00090027 0.90014523]	[480.27835083 215.94462585 0.97396946]	[4.93065491e+02 8.44541870e+02 6.62709475e-01]	[5.13600159e+02 8.39459045e+02 6.79957747e-01]	[5.00848572e+02 8.13786804e+02 7.13381410e-01]	[4.62323120e+02 8.08661316e+02 6.60113990e-01]	[4.44336853e+02 8.00976929e+02 6.31165743e-01]	[4.69971130e+02 7.67606262e+02 6.09676301e-01]
[441.84408569 228.84521484 0.88421708]	[454.60519409 313.45635986 0.85564756]	[380.25869751 316.00076294 0.85496688]	[359.82080078 411.01397705 0.8708697 ]	[351.94976807 500.80264282 0.88079941]	[521.41265869 303.28335571 0.8300221 ]	[541.81890869 400.72476196 0.91977894]	[544.42010498 498.21157837 0.91443098]	[452.04953003 498.15713501 0.70474821]	[418.56140137 498.23300171 0.73892033]	[434.12194824 646.9185791 0.85772198]	[462.22027588 762.49737549 0.85800064]	[485.46008301 495.63339233 0.70087463]	[498.23446655 646.953125 0.89025074]	[503.26196289 811.23254395 0.83731496]	[434.06295776 213.48347473 0.89915347]	[459.65231323 213.49777222 0.93400478]	[416.165802 216.1587677 0.87768108]	[480.27749634 216.07867432 0.96561331]	[4.93118134e+02 8.47097595e+02 5.93460619e-01]	[5.13649231e+02 8.44540100e+02 6.35391712e-01]	[5.00845978e+02 8.18934753e+02 6.63934529e-01]	[4.62362915e+02 8.08650330e+02 6.46546781e-01]	[4.44387512e+02 8.00964478e+02 6.23828948e-01]	[4.69966248e+02 7.67529358e+02 6.02913558e-01]
[441.8454895 231.37597656 0.90293884]	[454.55737305 315.91506958 0.86994398]	[380.2588501 316.08996582 0.86487651]	[359.81686401 413.60162354 0.88236266]	[349.43371582 503.2958374 0.87956709]	[521.37139893 308.38397217 0.81987011]	[541.81738281 400.8503418 0.9070338 ]	[544.40136719 500.71258545 0.93068194]	[452.06262207 498.25350952 0.71159971]	[418.5682373 500.73760986 0.74831295]	[434.03973389 647.01257324 0.84588099]	[462.22631836 764.95855713 0.85680938]	[485.45367432 498.20309448 0.70936859]	[498.25686646 647.06378174 0.88884479]	[5.03249359e+02 8.13825012e+02 7.99650073e-01]	[434.05072021 215.91497803 0.89655197]	[459.66223145 215.90223694 0.93522239]	[416.16052246 218.62789917 0.86625808]	[480.27410889 218.53012085 0.94542354]	[4.82808746e+02 8.44602051e+02 5.05125523e-01]	[5.03415619e+02 8.47081848e+02 5.38969517e-01]	[5.03359436e+02 8.26616577e+02 6.36762679e-01]	[4.62230316e+02 8.11248352e+02 6.07437313e-01]	[4.41855133e+02 8.06071289e+02 6.04644537e-01]	[4.70000671e+02 7.67536438e+02 5.89822292e-01]
[441.79049683 233.87936401 0.92722762]	[452.07452393 315.98812866 0.8757025 ]	[380.26397705 316.17050171 0.86407709]	[359.79806519 416.13894653 0.90327525]	[349.43063354 503.42175293 0.86751008]	[521.34118652 313.39944458 0.82531732]	[541.81134033 403.35671997 0.89199245]	[544.37585449 500.7901001 0.93483621]	[452.05725098 500.76626587 0.71654928]	[418.56314087 500.81945801 0.74422681]	[434.0305481 647.10687256 0.83703107]	[462.22323608 764.95043945 0.85933858]	[485.44107056 500.71627808 0.71323985]	[498.23937988 649.56451416 0.86439705]	[5.03271515e+02 8.16368225e+02 7.90269792e-01]	[431.52392578 216.0758667 0.89077646]	[459.61053467 216.04022217 0.92316997]	[416.14962769 221.17340088 0.83315355]	[480.26901245 218.60324097 0.93112481]	[4.82792542e+02 8.49623474e+02 4.98722583e-01]	[5.03408295e+02 8.49669678e+02 5.31748891e-01]	[5.03362854e+02 8.29117676e+02 6.39423370e-01]	[4.62235260e+02 8.11233643e+02 6.16552293e-01]	[4.41856598e+02 8.06040833e+02 6.11798882e-01]	[4.69982330e+02 7.67516968e+02 5.95051646e-01]
[441.75158691 233.96411133 0.93793952]	[452.04718018 316.03967285 0.88156199]	[380.26123047 318.58724976 0.86715269]	[359.79623413 418.58514404 0.91839957]	[349.40606689 503.50125122 0.85222989]	[521.30645752 313.43972778 0.82919842]	[541.80065918 403.39614868 0.88654774]	[544.37719727 500.85565186 0.93575108]	[452.06246948 500.82925415 0.71467388]	[418.55871582 503.30780029 0.73686802]	[434.02462769 647.14489746 0.82739365]	[462.25531006 764.96142578 0.86505181]	[485.45739746 500.76559448 0.70904833]	[498.24008179 649.56884766 0.8670097 ]	[5.03304993e+02 8.21477783e+02 7.70494044e-01]	[431.47366333 218.52880859 0.87386823]	[459.58590698 216.13008118 0.90606225]	[416.13989258 226.28839111 0.80327761]	[480.24520874 218.67718506 0.91169882]	[4.82811798e+02 8.52242676e+02 4.95875150e-01]	[5.05904205e+02 8.52285461e+02 5.21638155e-01]	[5.03388153e+02 8.31669617e+02 6.34527862e-01]	[4.62227966e+02 8.11279053e+02 6.00775540e-01]	[4.41857422e+02 8.06081848e+02 5.94418049e-01]	[4.70016327e+02 7.67500183e+02 5.93675733e-01]
[441.76370239 234.03805542 0.93697977]	[452.00738525 316.15036011 0.88322926]	[380.25305176 318.7272644 0.86168081]	[359.81967163 418.68972778 0.92632592]	[349.39056396 505.94592285 0.84259939]	[521.29779053 315.94192505 0.8431831 ]	[541.81945801 408.39694214 0.88229686]	[544.37243652 503.2925415 0.93918222]	[454.58670044 503.387146 0.72235668]	[418.61138916 503.44815063 0.73997235]	[436.55020142 649.57098389 0.83916646]	[462.25830078 764.94769287 0.85606802]	[487.92617798 503.31741333 0.70396459]	[500.63006592 652.16595459 0.85198987]	[5.03307190e+02 8.18925659e+02 7.84742832e-01]	[431.47406006 218.60256958 0.86300236]	[459.59832764 218.56373596 0.90670204]	[416.1210022 228.79486084 0.81664789]	[480.20147705 223.71076965 0.89785022]	[4.82880493e+02 8.52253052e+02 5.52032769e-01]	[5.05943542e+02 8.52270691e+02 5.71344554e-01]	[5.03369690e+02 8.29218994e+02 6.49788439e-01]	[4.62267212e+02 8.08709473e+02 6.40403986e-01]	[4.44326111e+02 8.00984924e+02 6.21072292e-01]	[4.70037842e+02 7.67524292e+02 5.80291390e-01]
[441.76266479 236.42701721 0.93775922]	[452.01739502 318.54238892 0.88731354]	[380.26760864 321.1661377 0.8543365 ]	[359.81988525 418.75479126 0.92949873]	[346.88449097 508.43902588 0.83330292]	[521.309021 316.00021362 0.85208237]	[541.84100342 408.47634888 0.87729889]	[544.37939453 503.38894653 0.93590838]	[454.53909302 505.90420532 0.71557492]	[418.56408691 505.95135498 0.73427737]	[436.58532715 649.55041504 0.84764451]	[462.26531982 762.46392822 0.85144997]	[485.49691772 503.42230225 0.70514828]	[500.64758301 654.71325684 0.84803313]	[5.03356079e+02 8.16418579e+02 7.99691617e-01]	[431.48126221 218.67758179 0.84763736]	[459.60879517 218.66018677 0.89659941]	[416.12744141 231.33222961 0.845119 ]	[480.18917847 228.79449463 0.90122777]	[4.95663391e+02 8.52205933e+02 6.12061739e-01]	[5.16164490e+02 8.49776184e+02 6.53740883e-01]	[5.03301239e+02 8.29190552e+02 6.96620107e-01]	[4.62364258e+02 8.08551819e+02 6.72539711e-01]	[4.44376434e+02 7.95903137e+02 6.56287968e-01]	[4.70012238e+02 7.67475098e+02 5.75742126e-01]
[441.74816895 236.48390198 0.93622762]	[451.99899292 318.64544678 0.88368386]	[380.23248291 321.29238892 0.84173501]	[359.79794312 421.1489563 0.93148464]	[349.38082886 508.51412964 0.82778841]	[521.31219482 316.09643555 0.86277652]	[541.85223389 411.01629639 0.88019049]	[544.40490723 503.4621582 0.92137146]	[454.55059814 505.96200562 0.71405286]	[418.58520508 508.46652222 0.73535264]	[436.62097168 649.62158203 0.84702516]	[462.25588989 762.45880127 0.85371614]	[485.4909668 505.89080811 0.70549434]	[500.63223267 654.75262451 0.84498757]	[5.03352783e+02 8.18955139e+02 7.93213129e-01]	[428.99539185 221.18444824 0.83449191]	[459.59024048 221.13607788 0.88332283]	[416.09197998 231.42495728 0.84733802]	[480.18026733 231.31144714 0.91117418]	[4.98207153e+02 8.52353271e+02 5.99752724e-01]	[5.18708008e+02 8.52263184e+02 6.41611993e-01]	[5.00872101e+02 8.29234375e+02 6.98641777e-01]	[4.62364471e+02 8.06105103e+02 7.01870322e-01]	[4.44373352e+02 7.95874512e+02 6.84868872e-01]	[4.70006195e+02 7.67488708e+02 5.90835452e-01]
[441.77597046 236.62223816 0.92915839]	[452.04827881 318.71875 0.8733055 ]	[380.23287964 323.82458496 0.82922083]	[359.79376221 421.2487793 0.93351638]	[349.39321899 511.08486938 0.82490987]	[521.3503418 316.152771 0.86991143]	[541.86676025 413.59188843 0.88744366]	[544.44152832 505.93515015 0.90152436]	[454.55142212 508.50128174 0.71128839]	[418.58404541 511.01092529 0.73316991]	[436.6519165 652.12030029 0.83798015]	[462.2800293 762.47277832 0.8555361 ]	[485.49227905 508.45727539 0.70342499]	[498.25216675 659.7901001 0.84641761]	[5.03371613e+02 8.21500732e+02 7.91156292e-01]	[431.49984741 226.26626587 0.82711649]	[459.59780884 223.74935913 0.8751151 ]	[416.10943604 233.85562134 0.86798453]	[480.20050049 231.35762024 0.92068124]	[4.98264282e+02 8.57407349e+02 6.43578947e-01]	[5.18772522e+02 8.54821167e+02 6.81264997e-01]	[5.03270020e+02 8.31640808e+02 7.19501019e-01]	[4.62347076e+02 8.06055237e+02 7.08379745e-01]	[4.44365814e+02 7.95836609e+02 7.00508416e-01]	[4.72524811e+02 7.67505371e+02 5.87988734e-01]
[441.76321411 239.08108521 0.91518641]	[452.08328247 321.18096924 0.85675633]	[380.22915649 328.84863281 0.82031035]	[359.7857666 421.31726074 0.93321806]	[349.43069458 513.62902832 0.83030796]	[521.38409424 318.60220337 0.86981887]	[541.89880371 416.16958618 0.90495241]	[544.48040771 508.49835205 0.8800922 ]	[454.53884888 511.05041504 0.70904678]	[418.57958984 511.0741272 0.73458654]	[436.63504028 649.65228271 0.84338641]	[462.29394531 762.46490479 0.85584235]	[485.47671509 511.01486206 0.7061125 ]	[500.63546753 662.36462402 0.8669405 ]	[5.03392517e+02 8.24045654e+02 8.01996529e-01]	[428.98510742 228.86230469 0.83632612]	[457.20214844 228.77328491 0.86930138]	[416.09906006 233.98812866 0.85832512]	[480.21508789 233.82284546 0.93850946]	[5.00778839e+02 8.59994812e+02 6.85573757e-01]	[5.21273193e+02 8.54900757e+02 7.20843494e-01]	[5.00864777e+02 8.31697327e+02 7.38843858e-01]	[4.62337738e+02 8.03568726e+02 7.18892038e-01]	[4.44354309e+02 7.93368835e+02 7.22024381e-01]	[4.72546753e+02 7.67502319e+02 5.84167361e-01]
[441.79071045 239.18510437 0.89813197]	[452.07382202 321.25564575 0.84564495]	[380.21002197 328.93508911 0.82326728]	[359.80142212 423.80215454 0.91119307]	[351.92636108 516.21179199 0.83972085]	[521.38256836 318.65472412 0.86902684]	[541.92370605 418.61029053 0.91107821]	[544.53204346 511.1015625 0.86660534]	[452.0859375 511.09005737 0.70964342]	[418.56799316 513.60864258 0.73324877]	[436.63650513 654.71569824 0.83351052]	[462.29974365 762.49578857 0.85942465]	[485.47436523 511.05233765 0.70786405]	[500.66308594 664.83441162 0.88410336]	[5.03397064e+02 8.26529236e+02 7.99110889e-01]	[431.5 231.38368225 0.85375208]	[457.20901489 231.30148315 0.87862599]	[416.12194824 234.08154297 0.88392711]	[480.21734619 233.90000916 0.95828658]	[5.00735901e+02 8.57402832e+02 6.55431151e-01]	[5.21231079e+02 8.54838196e+02 6.96293414e-01]	[5.00874939e+02 8.31735352e+02 7.32644081e-01]	[4.62322754e+02 8.06047485e+02 7.15853453e-01]	[4.44322540e+02 7.95821655e+02 7.23874807e-01]	[4.72563904e+02 7.67543091e+02 5.91443300e-01]
[441.84393311 244.21916199 0.8735078 ]	[452.08062744 323.80505371 0.82890934]	[380.17840576 333.91763306 0.83654082]	[359.78851318 423.90621948 0.89971745]	[349.43859863 518.69647217 0.84948009]	[521.39056396 318.7442627 0.85610676]	[541.91259766 418.67370605 0.91984034]	[544.55151367 516.11621094 0.87436807]	[454.54290771 513.64068604 0.71321869]	[418.58230591 516.14923096 0.7425822 ]	[436.64547729 657.27093506 0.82871175]	[462.30886841 762.45635986 0.84927964]	[485.47988892 513.60284424 0.70529741]	[500.64065552 664.92510986 0.89109141]	[5.03378479e+02 8.26616577e+02 8.01718950e-01]	[434.01495361 233.84092712 0.87376267]	[459.6131897 233.82200623 0.90476882]	[416.10641479 236.463974 0.88681078]	[480.23022461 233.99632263 0.96674728]	[5.00687714e+02 8.59944458e+02 6.33146763e-01]	[5.18779785e+02 8.54913879e+02 6.75908983e-01]	[5.03268921e+02 8.31814209e+02 7.14513540e-01]	[4.62314972e+02 8.06053040e+02 7.11057603e-01]	[4.44327209e+02 7.95823792e+02 7.17692316e-01]	[4.72557770e+02 7.67509277e+02 5.77279925e-01]
[441.82247925 246.77981567 0.87108731]	[454.58679199 328.92324829 0.8271153 ]	[380.20718384 334.03799438 0.84843796]	[359.79302979 428.90847778 0.88620448]	[349.37942505 518.78857422 0.85872674]	[521.40844727 321.23510742 0.84383839]	[541.91772461 418.74627686 0.92323637]	[546.92797852 516.22039795 0.88494992]	[454.53967285 518.68530273 0.71599329]	[418.56658936 518.71893311 0.74672014]	[436.58526611 659.79785156 0.82562923]	[462.2895813 759.95605469 0.84313011]	[485.50079346 516.21069336 0.70191526]	[500.6517334 665.08465576 0.897874 ]	[5.03380829e+02 8.29198914e+02 8.14021587e-01]	[434.02658081 233.89265442 0.88640869]	[459.61123657 233.91577148 0.92077923]	[416.10739136 236.50892639 0.88284272]	[480.22360229 236.47167969 0.97084844]	[4.98257935e+02 8.67630310e+02 6.38559103e-01]	[5.18764099e+02 8.62573792e+02 6.64091825e-01]	[5.03299164e+02 8.34377197e+02 6.98664069e-01]	[4.62332306e+02 8.06018555e+02 6.89282835e-01]	[4.44329529e+02 7.95799622e+02 7.03557372e-01]	[4.72539337e+02 7.65063843e+02 5.68931580e-01]
[441.82815552 249.30047607 0.87637514]	[454.60351562 333.94854736 0.84870589]	[380.23104858 336.48840332 0.85395885]	[359.77914429 428.98474121 0.88636833]	[346.88592529 521.30987549 0.88119334]	[521.41143799 323.82568359 0.82622242]	[541.90289307 421.22283936 0.92699385]	[546.91650391 518.71844482 0.90133929]	[452.07653809 518.73565674 0.72120118]	[418.57455444 518.77563477 0.75232196]	[436.56518555 659.81695557 0.82267243]	[462.29870605 759.89038086 0.84268105]	[485.46740723 518.70648193 0.70861858]	[500.6880188 667.4420166 0.90558869]	[5.03359772e+02 8.31752808e+02 8.19845080e-01]	[434.02297974 233.94441223 0.8901698 ]	[459.64279175 233.97573853 0.93117028]	[416.1260376 236.6355896 0.88401204]	[480.26333618 236.60206604 0.96768838]	[4.98166138e+02 8.70146240e+02 6.49304867e-01]	[5.18692566e+02 8.67654114e+02 6.78545713e-01]	[5.03281799e+02 8.41969299e+02 6.71238601e-01]	[4.62297699e+02 8.06034790e+02 6.70690417e-01]	[4.41871368e+02 7.93373230e+02 6.94716156e-01]	[4.72578247e+02 7.64979187e+02 5.71568489e-01]
[441.82723999 251.89352417 0.90414387]	[454.62081909 334.03369141 0.86543572]	[380.25393677 336.54727173 0.86060655]	[359.77200317 431.56216431 0.88705575]	[344.34307861 521.40753174 0.88520503]	[523.77844238 326.37155151 0.81928986]	[541.90533447 421.36334229 0.91859055]	[546.934021 521.20947266 0.91412091]	[454.53451538 521.2388916 0.72170997]	[418.57571411 521.27001953 0.75693578]	[436.5994873 662.38769531 0.84268987]	[462.30661011 759.86627197 0.84636778]	[485.48376465 521.20910645 0.71082282]	[500.66464233 667.5357666 0.90044355]	[5.03355347e+02 8.31829102e+02 8.15767944e-01]	[434.03811646 234.09104919 0.89748657]	[459.65609741 236.42662048 0.93355268]	[416.13800049 239.04656982 0.87396967]	[480.27404785 236.65875244 0.95783859]	[4.95656219e+02 8.70234497e+02 6.50519788e-01]	[5.16182983e+02 8.70166687e+02 6.80414081e-01]	[5.03312225e+02 8.44550781e+02 6.75315797e-01]	[4.62264343e+02 8.06003784e+02 7.13149548e-01]	[4.41878937e+02 7.93338318e+02 7.38395691e-01]	[4.72593536e+02 7.62505371e+02 5.85693538e-01]
[441.82684326 251.89323425 0.90413016]	[454.61895752 334.03259277 0.86508524]	[380.25320435 336.54779053 0.86101609]	[359.77175903 431.56152344 0.88691783]	[344.34295654 521.40808105 0.88506722]	[523.77642822 326.3682251 0.81978124]	[541.90649414 421.36251831 0.91875261]	[546.93444824 521.2088623 0.91438144]	[454.53552246 521.23724365 0.72252703]	[418.57281494 521.26873779 0.75756252]	[436.59991455 662.38763428 0.84286284]	[462.29733276 757.39337158 0.84580123]	[485.48733521 521.20812988 0.71075791]	[500.66146851 667.534729 0.89950633]	[5.03343079e+02 8.31859070e+02 8.11424673e-01]	[434.03747559 234.09114075 0.89738476]	[459.6555481 236.42666626 0.9335013 ]	[416.13754272 239.04571533 0.87390059]	[480.27404785 236.65869141 0.95790434]	[4.95598938e+02 8.70242676e+02 6.34590685e-01]	[5.16141296e+02 8.70190491e+02 6.72697067e-01]	[5.03330109e+02 8.44607117e+02 6.66821241e-01]	[4.59793549e+02 8.06003174e+02 7.03823924e-01]	[4.41848358e+02 7.93336243e+02 7.40479231e-01]	[4.72602509e+02 7.62500061e+02 5.81523001e-01]
[441.837677 254.35054016 0.90973318]	[454.63778687 336.44766235 0.88088065]	[380.28805542 336.60137939 0.85805833]	[359.75570679 434.05178833 0.8934437 ]	[344.30795288 523.83013916 0.88645625]	[523.77984619 331.42443848 0.81767333]	[541.90856934 423.82809448 0.90663719]	[546.93017578 521.31707764 0.91574049]	[452.08203125 521.269104 0.72620231]	[418.56448364 521.29644775 0.75852466]	[436.69345093 662.40783691 0.85470247]	[462.30853271 759.92547607 0.84161323]	[485.46716309 521.25054932 0.71575463]	[498.26553345 667.69006348 0.86952496]	[5.03296936e+02 8.34377258e+02 8.00072908e-01]	[434.05126953 236.51681519 0.90095425]	[459.66345215 236.52537537 0.93153435]	[418.53112793 239.15730286 0.86141592]	[480.27529907 239.10255432 0.94267589]	[4.85446350e+02 8.67698669e+02 6.14019215e-01]	[5.05967834e+02 8.70138550e+02 6.52213633e-01]	[5.03444946e+02 8.49612915e+02 6.54643059e-01]	[4.59756561e+02 8.06009888e+02 6.68413043e-01]	[4.41833832e+02 7.93356140e+02 7.06994772e-01]	[4.72593628e+02 7.65032410e+02 5.73570132e-01]
[441.82208252 254.40446472 0.92057645]	[454.62161255 336.51663208 0.88921297]	[380.30541992 336.66879272 0.85505044]	[359.7543335 436.57443237 0.9040935 ]	[344.29220581 523.92901611 0.87516403]	[523.77819824 333.97036743 0.82642591]	[541.92773438 423.89587402 0.89431554]	[544.54766846 521.42401123 0.91305667]	[454.58840942 521.30474854 0.73312962]	[418.59301758 521.31665039 0.76215589]	[439.19125366 662.34362793 0.86455357]	[462.29452515 759.9319458 0.84046739]	[487.93637085 521.30328369 0.71192068]	[498.24783325 670.12036133 0.86163318]	[5.00909485e+02 8.36946228e+02 7.77893841e-01]	[434.03579712 236.60430908 0.89122629]	[459.63665771 236.58140564 0.92543113]	[418.54342651 241.67472839 0.8561638 ]	[480.29379272 239.13398743 0.9379887 ]	[4.85400818e+02 8.70286621e+02 6.03365123e-01]	[5.05932220e+02 8.72709473e+02 6.43874586e-01]	[5.03339508e+02 8.49703308e+02 6.26370668e-01]	[4.59727356e+02 8.03571228e+02 6.92967653e-01]	[4.41815887e+02 7.93344543e+02 7.27090836e-01]	[4.72547302e+02 7.65053223e+02 5.72526693e-01]
[441.79650879 254.5466156 0.93365932]	[454.58410645 336.63943481 0.89281386]	[380.29171753 339.15231323 0.85724962]	[359.73413086 439.08969116 0.92294991]	[341.815979 526.40570068 0.86479336]	[521.3927002 336.50830078 0.842094 ]	[541.92700195 431.47216797 0.87879658]	[544.54907227 523.94696045 0.90793574]	[454.63150024 523.91778564 0.73499477]	[418.59393311 523.91241455 0.74663824]	[439.26589966 664.90826416 0.89224219]	[462.31054688 762.44616699 0.84169114]	[490.48162842 523.91387939 0.7033993 ]	[498.206604 675.25524902 0.82931811]	[5.03259552e+02 8.42050598e+02 7.84357786e-01]	[431.55435181 239.10386658 0.86910444]	[459.63452148 239.09742737 0.91276693]	[416.17233276 246.78488159 0.83280998]	[480.25378418 244.20811462 0.90902436]	[4.93086151e+02 8.75369812e+02 6.25767291e-01]	[5.11087830e+02 8.72912354e+02 6.68928683e-01]	[5.03277191e+02 8.52218811e+02 6.67514563e-01]	[4.59737488e+02 8.06038513e+02 7.21907020e-01]	[4.41821136e+02 7.93372253e+02 7.40862846e-01]	[4.72530121e+02 7.67496216e+02 5.70108771e-01]
[441.78488159 254.6000061 0.93408793]	[454.54367065 339.05108643 0.88686597]	[380.26519775 339.24017334 0.85893667]	[359.70141602 439.18762207 0.93679464]	[344.24108887 526.47967529 0.85591686]	[521.38061523 336.58059692 0.8498072 ]	[541.92297363 434.06491089 0.88930446]	[544.51300049 524.01605225 0.90155309]	[454.60809326 526.4107666 0.72754377]	[418.57199097 526.41912842 0.73779917]	[439.19961548 665.0032959 0.90118015]	[462.32452393 762.41345215 0.83645284]	[488.01611328 523.96734619 0.70359445]	[498.1968689 677.82446289 0.83380616]	[5.03287872e+02 8.44524048e+02 7.78737366e-01]	[434.01132202 239.14454651 0.86010861]	[459.64483643 239.18182373 0.90000868]	[418.54934692 246.83682251 0.83329266]	[480.2612915 246.82899475 0.90983272]	[4.98153870e+02 8.77981140e+02 6.27528787e-01]	[5.16210266e+02 8.75410828e+02 6.63281798e-01]	[5.00854553e+02 8.52209229e+02 6.64780498e-01]	[4.59743195e+02 8.06009644e+02 7.26187408e-01]	[4.41820557e+02 7.93344177e+02 7.53285587e-01]	[4.72599304e+02 7.65077820e+02 5.71023464e-01]
[441.78482056 257.04129028 0.93343055]	[454.5880127 339.12930298 0.89472663]	[380.29302979 341.6803894 0.8469618 ]	[359.67129517 439.28771973 0.95150298]	[341.80462646 528.97515869 0.85287869]	[523.77947998 336.66958618 0.86098123]	[541.90570068 436.59793091 0.90011144]	[544.49804688 526.53259277 0.88677675]	[454.59738159 526.46746826 0.72492486]	[418.54629517 526.46520996 0.7349 ]	[439.16571045 665.06896973 0.90254092]	[462.31524658 759.89978027 0.83356464]	[488.00942993 526.44274902 0.70078701]	[498.15441895 680.31085205 0.82565254]	[5.03271759e+02 8.47118713e+02 7.91221082e-01]	[431.55703735 241.70892334 0.83657658]	[459.6312561 244.18537903 0.88716364]	[418.53848267 251.84614563 0.8433755 ]	[480.26229858 251.83108521 0.92207861]	[4.98133240e+02 8.83018494e+02 6.18607461e-01]	[5.16126770e+02 8.77946228e+02 6.57215714e-01]	[5.03271729e+02 8.52319092e+02 6.56208098e-01]	[4.59752441e+02 8.03536987e+02 7.25557566e-01]	[4.41828217e+02 7.93298340e+02 7.60480106e-01]	[4.72595703e+02 7.64991455e+02 5.62022448e-01]
[441.82019043 257.16818237 0.91748416]	[454.6008606 339.21337891 0.88788712]	[380.28686523 341.79705811 0.83974278]	[359.6399231 441.68264771 0.95524848]	[341.77471924 529.04650879 0.8535437 ]	[523.78796387 339.06576538 0.86521924]	[541.91003418 439.06359863 0.9065457 ]	[544.46435547 531.54516602 0.88170969]	[454.58822632 528.99676514 0.71704018]	[418.54846191 528.97131348 0.72468942]	[439.10931396 667.46618652 0.89587033]	[462.31726074 759.90258789 0.83527648]	[487.97128296 528.99639893 0.69987094]	[498.17477417 682.85479736 0.85227358]	[5.03296936e+02 8.49607300e+02 8.04344714e-01]	[434.05593872 246.77944946 0.83370113]	[459.64672852 246.78837585 0.88824242]	[416.17300415 254.33625793 0.87472379]	[480.25119019 251.93408203 0.94045711]	[4.98204956e+02 8.80537476e+02 6.34011447e-01]	[5.16219299e+02 8.77927429e+02 6.63874567e-01]	[5.00879181e+02 8.52379700e+02 6.72447979e-01]	[4.59762573e+02 8.03564575e+02 7.27966666e-01]	[4.41822174e+02 7.93315247e+02 7.61372626e-01]	[4.72603241e+02 7.64973877e+02 5.63905060e-01]
[441.81491089 259.68878174 0.89477539]	[454.60678101 339.30102539 0.8727057 ]	[380.2869873 344.29055786 0.82932174]	[359.62640381 441.79324341 0.95663947]	[341.72705078 531.58459473 0.85404968]	[523.79272461 339.13916016 0.86636299]	[541.91607666 439.13827515 0.9194473 ]	[544.46960449 534.11102295 0.88739181]	[454.55932617 529.04937744 0.71132302]	[416.15249634 529.00646973 0.72065341]	[436.66070557 667.44946289 0.87925434]	[462.31082153 762.45159912 0.84088057]	[487.94345093 531.546875 0.69906992]	[498.1675415 682.96221924 0.86432642]	[5.03267609e+02 8.49695312e+02 8.06250215e-01]	[434.06201172 249.39640808 0.84411073]	[459.61639404 251.84791565 0.88783956]	[416.17272949 254.38665771 0.88295394]	[480.25741577 254.36515808 0.95602453]	[4.95653900e+02 8.85609436e+02 6.02878273e-01]	[5.16147644e+02 8.83031494e+02 6.35399401e-01]	[5.03269745e+02 8.54856445e+02 6.42409086e-01]	[4.59675659e+02 8.03566711e+02 7.31955767e-01]	[4.41760468e+02 7.93322632e+02 7.78895319e-01]	[4.75090027e+02 7.65061951e+02 5.77860177e-01]
[441.82943726 262.22647095 0.87678987]	[454.63265991 341.75500488 0.86271411]	[380.29232788 344.34185791 0.82073462]	[359.60693359 441.89105225 0.94649029]	[341.70523071 534.15289307 0.85862875]	[523.81921387 339.23687744 0.85900623]	[541.91748047 439.19308472 0.92375016]	[544.45507812 536.64263916 0.89270359]	[452.02877808 529.019104 0.7074483 ]	[416.08700562 526.51208496 0.7161774 ]	[436.57369995 667.47271729 0.86574477]	[462.29727173 762.46221924 0.84708333]	[485.43249512 531.54980469 0.70672286]	[498.22912598 685.47833252 0.8875308 ]	[5.03302948e+02 8.49688049e+02 8.08206618e-01]	[434.06802368 251.9284668 0.8688513 ]	[459.60214233 251.95428467 0.89723653]	[416.15872192 254.48213196 0.89299965]	[480.25509644 254.42167664 0.96445823]	[5.00687775e+02 8.88156128e+02 6.38486743e-01]	[5.18755371e+02 8.83061401e+02 6.59835994e-01]	[5.00853577e+02 8.54890198e+02 6.50767684e-01]	[4.59737366e+02 8.03570984e+02 7.31049657e-01]	[4.41799622e+02 7.93337524e+02 7.77810752e-01]	[4.72604431e+02 7.65071350e+02 5.83905876e-01]
[441.83096313 264.76132202 0.87547141]	[454.62289429 344.26495361 0.84412664]	[380.25585938 349.37973022 0.81302744]	[359.5949707 444.29962158 0.93725526]	[341.71420288 536.67602539 0.86387396]	[523.80407715 339.29315186 0.85234523]	[541.90710449 439.28543091 0.92805767]	[544.45318604 536.6829834 0.89866817]	[449.51959229 529.05194092 0.71053374]	[416.03857422 528.98114014 0.7139712 ]	[434.07778931 667.51629639 0.85015219]	[462.30560303 762.51446533 0.84748095]	[485.38476562 531.61065674 0.71828532]	[498.14883423 685.54370117 0.8733924 ]	[5.03311676e+02 8.49642151e+02 8.01511288e-01]	[434.043396 254.35119629 0.87606072]	[459.61761475 254.37426758 0.90797192]	[416.11972046 254.56724548 0.88190079]	[480.25515747 254.47676086 0.96747851]	[5.00675293e+02 8.88126648e+02 6.46633863e-01]	[5.18744995e+02 8.83043152e+02 6.68370545e-01]	[5.00872833e+02 8.54837646e+02 6.53097332e-01]	[4.59719299e+02 8.06034729e+02 7.43531406e-01]	[4.41781219e+02 7.93366638e+02 7.83719182e-01]	[4.72603577e+02 7.67514771e+02 5.71119845e-01]
[441.82943726 267.30148315 0.87187839]	[454.62173462 344.34820557 0.83451837]	[380.25192261 349.45697021 0.8126905 ]	[359.57485962 444.37722778 0.92989421]	[341.67431641 539.16851807 0.8725819 ]	[523.7833252 341.73095703 0.84288806]	[541.89776611 439.31433105 0.92885911]	[544.45428467 536.72625732 0.90049714]	[451.9949646 531.54156494 0.70888114]	[416.04672241 528.99121094 0.71040213]	[434.05279541 667.47210693 0.84453821]	[462.31588745 764.9475708 0.84834218]	[485.40081787 534.10736084 0.71531612]	[498.11907959 685.581604 0.86932933]	[5.03310791e+02 8.49757568e+02 8.09119225e-01]	[434.052948 254.39826965 0.88593304]	[459.62561035 254.44111633 0.91764247]	[416.12454224 256.93325806 0.8832503 ]	[480.26681519 254.5905304 0.97657079]	[5.00674347e+02 8.88187256e+02 6.83008313e-01]	[5.18749451e+02 8.85574768e+02 6.91790283e-01]	[5.00865479e+02 8.57410767e+02 6.41717494e-01]	[4.59692383e+02 8.06053406e+02 7.39013195e-01]	[4.41766022e+02 7.93373108e+02 7.80034900e-01]	[4.72607788e+02 7.67533813e+02 5.61911702e-01]
[441.8180542 267.34613037 0.87413538]	[454.61541748 346.89468384 0.8262645 ]	[380.24291992 351.98773193 0.82069957]	[359.56591797 444.43667603 0.91567963]	[339.28646851 539.23181152 0.88412112]	[521.4118042 341.7902832 0.84093606]	[541.87817383 441.69555664 0.92607504]	[544.44006348 539.19573975 0.9054817 ]	[452.01046753 531.5680542 0.71384984]	[416.06741333 529.04040527 0.71724474]	[434.05245972 665.06915283 0.84814334]	[462.30169678 764.95129395 0.84584087]	[485.4012146 534.12677002 0.7177847 ]	[495.6758728 687.96246338 0.85638368]	[5.03296539e+02 8.52208679e+02 8.16416144e-01]	[434.04611206 254.42736816 0.88977194]	[459.62753296 254.46815491 0.91983241]	[416.12783813 257.00970459 0.88039404]	[480.29269409 256.98880005 0.98082477]	[4.98247528e+02 8.88206482e+02 6.84463859e-01]	[5.18724426e+02 8.85626831e+02 7.00827301e-01]	[5.00845306e+02 8.60012207e+02 6.37488067e-01]	[4.59731415e+02 8.06041199e+02 7.39800811e-01]	[4.41814514e+02 7.95796936e+02 7.73812711e-01]	[4.72548370e+02 7.67518860e+02 5.42823672e-01]
[441.81124878 269.87615967 0.88467968]	[454.61813354 351.93218994 0.82928652]	[380.22299194 354.50048828 0.833682 ]	[357.21463013 446.93008423 0.90811664]	[339.28158569 539.30773926 0.8945545 ]	[521.41333008 344.29229736 0.83185279]	[541.87677002 441.79022217 0.92700797]	[544.41455078 539.28259277 0.9158988 ]	[449.52874756 531.60266113 0.71501631]	[416.06604004 531.52929688 0.71852148]	[434.01480103 665.04431152 0.8438406 ]	[462.29379272 762.51898193 0.84772444]	[485.36547852 536.65209961 0.72705108]	[495.60342407 685.61621094 0.84949291]	[5.03284515e+02 8.52266724e+02 8.19337547e-01]	[434.03469849 254.48390198 0.89582133]	[459.64083862 254.53688049 0.93130744]	[416.12564087 257.0614624 0.87591231]	[480.29162598 257.09100342 0.97354025]	[4.98205048e+02 8.90667725e+02 6.91363931e-01]	[5.18668030e+02 8.88105957e+02 6.98578715e-01]	[5.00865356e+02 8.62558594e+02 6.43839359e-01]	[4.59750885e+02 8.06039185e+02 7.50311792e-01]	[4.41839508e+02 7.95799866e+02 7.73316503e-01]	[4.72537476e+02 7.65083313e+02 5.45480907e-01]
[441.81933594 272.43188477 0.90652806]	[454.61828613 351.99075317 0.83591759]	[380.22775269 354.52133179 0.83740246]	[357.19326782 449.43969727 0.90028077]	[339.25811768 541.73358154 0.9022373 ]	[521.41455078 346.81948853 0.82495147]	[541.85968018 441.83621216 0.92101049]	[544.39575195 541.70544434 0.92598641]	[449.51495361 534.14624023 0.71550018]	[416.04660034 531.60766602 0.71507323]	[434.02478027 667.45141602 0.8451767 ]	[462.26257324 762.52038574 0.84683233]	[485.36691284 536.71643066 0.72814965]	[493.12631226 688.00970459 0.84284985]	[5.03293060e+02 8.52251038e+02 8.15320969e-01]	[434.04864502 254.59126282 0.90056545]	[459.66247559 256.96102905 0.9326672 ]	[416.13024902 257.08773804 0.87633336]	[480.2885437 257.13619995 0.96934682]	[4.98197266e+02 8.90722961e+02 6.97205663e-01]	[5.18674133e+02 8.88151062e+02 6.99918807e-01]	[5.00872040e+02 8.62537537e+02 6.35761201e-01]	[4.59731812e+02 8.06038696e+02 7.52048194e-01]	[4.41822205e+02 7.95800598e+02 7.75848150e-01]	[4.70012726e+02 7.67487366e+02 5.38508058e-01]
[441.82485962 272.42425537 0.90595996]	[454.59750366 354.45770264 0.84224665]	[380.22937012 354.56121826 0.84510779]	[357.18252563 451.99673462 0.8942486 ]	[339.25823975 541.78161621 0.90961409]	[521.40643311 346.87271118 0.82212538]	[541.85583496 441.90316772 0.91437697]	[544.38952637 541.75299072 0.92960185]	[449.4992981 534.15155029 0.7152912 ]	[416.04830933 534.08856201 0.71299195]	[434.02761841 667.46496582 0.84156811]	[462.24734497 762.49395752 0.84455907]	[485.34884644 536.72283936 0.72969157]	[493.12365723 688.02416992 0.83992362]	[5.03253632e+02 8.52305786e+02 8.18470061e-01]	[434.03225708 254.60145569 0.89922357]	[459.66372681 256.95001221 0.93346804]	[416.13458252 257.19607544 0.86499894]	[480.29669189 257.17401123 0.96053898]	[4.98161560e+02 8.90783325e+02 6.67452574e-01]	[5.16184631e+02 8.88212036e+02 6.84081376e-01]	[5.00826874e+02 8.65097839e+02 6.43582404e-01]	[4.59742889e+02 8.06009399e+02 7.44289637e-01]	[4.41817688e+02 7.93368835e+02 7.75896430e-01]	[4.69987091e+02 7.65060364e+02 5.42100608e-01]
[441.8421936 272.47903442 0.90661043]	[454.59655762 354.4675293 0.84436709]	[380.23950195 354.56005859 0.84455252]	[357.16876221 452.05108643 0.8934027 ]	[339.26571655 541.82501221 0.91412061]	[521.39666748 346.90383911 0.82016212]	[541.85760498 444.29345703 0.90979266]	[544.38464355 541.78027344 0.93282831]	[449.46231079 536.67114258 0.71783203]	[416.01834106 534.14086914 0.71011519]	[431.53863525 667.47320557 0.83796376]	[462.22180176 762.47351074 0.84445137]	[482.96884155 539.21325684 0.73461938]	[493.09735107 688.07562256 0.83466762]	[5.00902435e+02 8.52372864e+02 8.19207609e-01]	[434.05685425 256.99334717 0.90213478]	[459.66983032 257.00598145 0.93283111]	[418.53018188 259.62854004 0.86240262]	[480.28005981 257.18981934 0.95529681]	[4.95689819e+02 8.93313293e+02 6.63077772e-01]	[5.13650208e+02 8.90739685e+02 6.92013860e-01]	[5.00807800e+02 8.67633423e+02 6.48841381e-01]	[4.59716278e+02 8.06001709e+02 7.44070470e-01]	[4.41794220e+02 7.93370789e+02 7.84501016e-01]	[4.67484894e+02 7.65046265e+02 5.48897207e-01]
[441.81469727 274.92251587 0.9207294 ]	[454.5914917 354.49777222 0.84883249]	[380.23571777 356.98205566 0.84821051]	[357.16708374 452.07675171 0.89242983]	[339.25097656 541.89367676 0.92037833]	[521.38391113 349.3767395 0.81846422]	[541.86010742 444.31640625 0.90841693]	[544.39208984 541.81402588 0.93401802]	[449.44732666 536.69348145 0.72157675]	[413.59786987 534.14538574 0.71036476]	[431.509552 667.50524902 0.83663273]	[462.20870972 762.48608398 0.84684014]	[482.95401001 539.23455811 0.74002618]	[493.07666016 688.10443115 0.83205104]	[5.00898865e+02 8.52390625e+02 8.19589555e-01]	[434.04745483 257.07833862 0.897686 ]	[459.64361572 257.09838867 0.91933966]	[418.53778076 259.60690308 0.85333508]	[480.28048706 257.2109375 0.94822085]	[4.95682343e+02 8.93331055e+02 6.86487913e-01]	[5.13655273e+02 8.90752502e+02 7.11542726e-01]	[5.00814667e+02 8.67670227e+02 6.53255701e-01]	[4.59701050e+02 8.06030640e+02 7.58948982e-01]	[4.41794495e+02 7.95823120e+02 7.91473508e-01]	[4.67486938e+02 7.65049072e+02 5.48176765e-01]
[441.7857666 274.94290161 0.92709368]	[454.5848999 354.52508545 0.8532958 ]	[380.23495483 356.99569702 0.85205787]	[357.15933228 454.55697632 0.89285588]	[339.23739624 541.94708252 0.92169189]	[521.37194824 349.42068481 0.81727505]	[541.85943604 444.31347656 0.90660983]	[544.39544678 541.8147583 0.93159044]	[449.44430542 536.71868896 0.72403949]	[416.03411865 536.65557861 0.71345627]	[431.49014282 667.53845215 0.83619487]	[462.20510864 762.48858643 0.84980953]	[482.9463501 539.25482178 0.74309528]	[493.04943848 688.14239502 0.82604808]	[5.00888458e+02 8.54822937e+02 8.17122161e-01]	[434.01269531 257.10745239 0.89485371]	[459.61578369 257.10516357 0.91845977]	[418.53207397 259.65518188 0.8342191 ]	[480.27960205 259.57550049 0.94485325]	[4.98166626e+02 8.93404114e+02 7.00835824e-01]	[5.16159180e+02 8.90815430e+02 7.33289361e-01]	[5.00787811e+02 8.70116089e+02 6.62942827e-01]	[4.59706177e+02 8.06022949e+02 7.64500618e-01]	[441.80093384 795.82116699 0.79667038]	[4.67485809e+02 7.65041260e+02 5.47126234e-01]
[441.76980591 274.94308472 0.92990202]	[454.56484985 354.53253174 0.85227787]	[380.21881104 356.99490356 0.85511917]	[357.16030884 454.57769775 0.89506465]	[339.23773193 544.28771973 0.92241269]	[521.3614502 349.44558716 0.81717312]	[541.85461426 444.3404541 0.90415198]	[544.40765381 541.83276367 0.93085122]	[449.43276978 536.73449707 0.72435015]	[413.59347534 536.64819336 0.70928103]	[431.47073364 667.59246826 0.83534873]	[462.20291138 762.49597168 0.85304594]	[482.94869995 539.26904297 0.74513847]	[490.56082153 688.16143799 0.82661313]	[5.00861938e+02 8.54842590e+02 8.23642850e-01]	[431.51879883 257.12368774 0.89279294]	[459.59005737 257.10195923 0.91498798]	[416.15682983 259.71572876 0.82179743]	[480.25723267 259.60687256 0.93807733]	[4.95593994e+02 8.93407227e+02 6.86997652e-01]	[5.11091400e+02 8.90835510e+02 7.29897857e-01]	[5.00797943e+02 8.70143494e+02 6.70910299e-01]	[4.59675201e+02 8.06039795e+02 7.69055009e-01]	[441.78262329 795.83331299 0.80065775]	[4.67480286e+02 7.65047363e+02 5.47490180e-01]
[441.76419067 274.95965576 0.92940336]	[454.5402832 354.55819702 0.8551954 ]	[380.21014404 357.0300293 0.85977387]	[357.16992188 454.58151245 0.89813358]	[339.23519897 544.29229736 0.9237771 ]	[521.35266113 351.92208862 0.81836575]	[541.85986328 444.34521484 0.90579319]	[544.434021 541.82318115 0.92972422]	[449.44067383 539.18682861 0.72548854]	[413.59176636 536.66119385 0.71075982]	[428.96740723 670.08990479 0.82339722]	[462.22970581 759.89532471 0.8433255 ]	[482.95202637 539.27557373 0.74451506]	[490.52246094 688.16717529 0.82771772]	[5.00839355e+02 8.57373596e+02 8.10692668e-01]	[431.51660156 257.14181519 0.88842231]	[459.58184814 257.12091064 0.91060126]	[416.15280151 259.72738647 0.8223424 ]	[480.2428894 259.61248779 0.9346332 ]	[4.87970306e+02 8.95887268e+02 6.76705599e-01]	[5.08463593e+02 8.93303650e+02 7.19338357e-01]	[5.00834900e+02 8.70267456e+02 6.75421834e-01]	[4.59668274e+02 8.03563843e+02 7.65838146e-01]	[441.80731201 793.35632324 0.80223072]	[4.69972015e+02 7.62412109e+02 5.44390976e-01]
[441.74676514 274.98498535 0.92803288]	[452.06430054 354.59246826 0.8591516 ]	[380.19271851 357.06936646 0.86472344]	[357.17626953 454.57983398 0.89975464]	[339.25097656 544.3125 0.92469072]	[521.33447266 351.99060059 0.82207286]	[541.85894775 444.37011719 0.90378565]	[544.45483398 541.85333252 0.92731857]	[449.44003296 539.19647217 0.73027164]	[416.02658081 536.68530273 0.71741587]	[426.44656372 670.13220215 0.82314765]	[462.23046875 757.37536621 0.84473085]	[482.94815063 539.28527832 0.74825025]	[490.48001099 688.16412354 0.83003402]	[5.00837860e+02 8.57466614e+02 8.02048087e-01]	[431.51135254 257.15930176 0.88408947]	[457.21618652 257.15029907 0.90146238]	[416.15432739 259.72003174 0.82130069]	[480.23626709 259.62625122 0.93174398]	[4.85463409e+02 8.95890198e+02 6.80328190e-01]	[5.05956696e+02 8.93329102e+02 7.28460550e-01]	[5.00877228e+02 8.72725708e+02 6.71560109e-01]	[4.59678131e+02 8.03549011e+02 7.64707208e-01]	[441.82943726 793.34088135 0.79451483]	[4.69974518e+02 7.59882019e+02 5.49702168e-01]
[441.75411987 274.9772644 0.92725849]	[452.0453186 354.59881592 0.8597815 ]	[380.18066406 357.06610107 0.86576986]	[357.1789856 454.58468628 0.90012223]	[339.25680542 544.30627441 0.92456836]	[521.33105469 352.01208496 0.82381821]	[541.86273193 444.37008667 0.90415865]	[544.47363281 541.86962891 0.92856801]	[449.43789673 539.20153809 0.73099816]	[416.02078247 536.69012451 0.71702534]	[426.43722534 670.1305542 0.82452089]	[462.22671509 757.35791016 0.8431173 ]	[482.94763184 539.29266357 0.74834323]	[488.00473022 688.16784668 0.83088547]	[5.00804016e+02 8.57422974e+02 8.07919562e-01]	[431.52615356 257.15377808 0.8847608 ]	[457.21813965 257.14868164 0.90231991]	[416.1612854 259.71411133 0.8308596 ]	[480.2293396 259.61697388 0.93251526]	[4.87918060e+02 8.95894287e+02 6.63375258e-01]	[5.05968201e+02 8.93310425e+02 7.19382346e-01]	[5.00815979e+02 8.70311768e+02 6.67662382e-01]	[4.59648376e+02 8.03536011e+02 7.62911439e-01]	[441.8085022 793.33197021 0.79748404]	[4.69969910e+02 7.59864075e+02 5.49108028e-01]
[441.75289917 274.97601318 0.92947906]	[452.03649902 354.60040283 0.8599847 ]	[380.18084717 357.06872559 0.8663075 ]	[357.18151855 454.59390259 0.90146959]	[339.2673645 544.29772949 0.92333817]	[521.32073975 352.01495361 0.8235932 ]	[541.86669922 444.37124634 0.90373069]	[544.4810791 541.86523438 0.92943013]	[449.44619751 536.74346924 0.72794664]	[416.02920532 536.67022705 0.71626562]	[426.42782593 670.13586426 0.82460958]	[462.22332764 757.35595703 0.84341353]	[482.95425415 539.28027344 0.74507153]	[487.96411133 688.15338135 0.83598948]	[5.00783569e+02 8.57417419e+02 8.10345113e-01]	[431.50964355 257.15447998 0.88455302]	[457.21484375 257.14031982 0.90362579]	[416.14633179 259.73635864 0.82527381]	[480.22689819 259.62075806 0.93053126]	[4.87924652e+02 8.95875793e+02 6.69316828e-01]	[5.05961823e+02 8.93293152e+02 7.29438722e-01]	[5.00777924e+02 8.70303467e+02 6.68624997e-01]	[4.59631470e+02 8.03543457e+02 7.66976357e-01]	[441.80480957 793.340271 0.79772794]	[4.69968353e+02 7.59875916e+02 5.47928095e-01]
[441.75521851 274.95358276 0.92772597]	[452.03857422 354.59307861 0.85858554]	[380.17971802 357.06716919 0.86498153]	[357.18997192 454.587677 0.90122139]	[339.2756958 541.93835449 0.92172778]	[521.32403564 351.99209595 0.82160091]	[541.85870361 444.35192871 0.90462494]	[544.47442627 541.86053467 0.9283759 ]	[446.97369385 536.71539307 0.72724801]	[413.57513428 534.15527344 0.71100378]	[428.92468262 667.66009521 0.83336836]	[462.22833252 757.35803223 0.84381258]	[482.93807983 539.26464844 0.74792534]	[487.96917725 688.12164307 0.83872551]	[5.00782562e+02 8.57402954e+02 8.08473527e-01]	[431.51229858 257.13546753 0.88713115]	[457.2074585 257.11221313 0.90673339]	[416.14929199 259.72857666 0.83201289]	[480.22097778 259.5982666 0.93495697]	[4.85442657e+02 8.95887451e+02 6.75363004e-01]	[5.05935272e+02 8.93309448e+02 7.28193700e-01]	[5.00789062e+02 8.70297913e+02 6.67455554e-01]	[4.57211517e+02 8.03541626e+02 7.66635001e-01]	[441.77828979 793.33374023 0.80331272]	[4.69981140e+02 7.59880432e+02 5.46292424e-01]
[441.75564575 274.94061279 0.9271524 ]	[452.03594971 354.5725708 0.85603142]	[380.17224121 357.04367065 0.86478013]	[357.19442749 454.56399536 0.8987574 ]	[339.28671265 541.92132568 0.92196494]	[521.32458496 351.97085571 0.81984586]	[541.85406494 444.33139038 0.90617537]	[544.48144531 541.84051514 0.92880809]	[449.43045044 536.69580078 0.72370768]	[413.58987427 534.14080811 0.71102601]	[428.95098877 667.68243408 0.82729107]	[462.22714233 757.36865234 0.84466881]	[482.93875122 539.2401123 0.74441648]	[487.98498535 688.07635498 0.84334892]	[5.00787720e+02 8.54928162e+02 8.12266767e-01]	[431.50302124 257.12796021 0.88763762]	[457.1998291 257.09533691 0.90821528]	[416.14108276 259.72814941 0.83240598]	[480.21426392 259.587677 0.93682867]	[4.87927002e+02 8.95900574e+02 6.64124370e-01]	[5.05985199e+02 8.93297180e+02 7.16858089e-01]	[5.00772614e+02 8.70249756e+02 6.63991034e-01]	[4.57204651e+02 8.03541260e+02 7.65544832e-01]	[441.76800537 793.32855225 0.80446774]	[4.69978058e+02 7.59895630e+02 5.49807191e-01]
[441.7532959 274.92770386 0.92670536]	[452.03250122 354.56106567 0.85451376]	[380.17544556 357.0479126 0.86515176]	[357.19732666 454.57003784 0.89864504]	[339.29333496 541.92852783 0.92174649]	[521.32110596 351.9173584 0.81538016]	[541.85748291 444.30203247 0.90847421]	[544.49285889 541.80133057 0.92678499]	[446.97692871 536.69903564 0.72656691]	[413.57290649 534.16534424 0.71191078]	[428.97714233 667.65124512 0.83358687]	[462.22601318 759.878479 0.84744143]	[482.94018555 539.23425293 0.74734163]	[487.96099854 688.0065918 0.8482244 ]	[5.00777222e+02 8.54918762e+02 8.09128940e-01]	[431.4894104 257.10656738 0.88954163]	[457.20010376 257.07775879 0.90789413]	[416.12176514 259.68936157 0.83415073]	[480.22399902 257.20742798 0.94123387]	[4.87993835e+02 8.95952087e+02 6.45751655e-01]	[5.08474274e+02 8.93313660e+02 7.03076422e-01]	[5.00747314e+02 8.70226746e+02 6.51023686e-01]	[4.57206879e+02 8.03556946e+02 7.67344534e-01]	[441.75622559 793.34191895 0.8068307 ]	[4.69974304e+02 7.59949585e+02 5.47039449e-01]
[441.76174927 274.91650391 0.92507273]	[452.02490234 354.54608154 0.85095501]	[380.17999268 357.05987549 0.86259162]	[357.19775391 452.06359863 0.89477473]	[341.69512939 541.87963867 0.91857588]	[521.31384277 349.40185547 0.81646854]	[541.85290527 441.88967896 0.91498119]	[544.48583984 541.73883057 0.92295605]	[449.45687866 536.65661621 0.72243881]	[416.02410889 534.1307373 0.71407628]	[428.98934937 667.62304688 0.83474952]	[462.21755981 759.90661621 0.84724337]	[482.95553589 539.19281006 0.74216121]	[488.02529907 687.99182129 0.84398955]	[5.00779663e+02 8.54911377e+02 8.10813665e-01]	[431.50604248 257.09359741 0.89103419]	[457.20742798 257.07662964 0.90717679]	[416.11807251 259.61068726 0.84004748]	[480.21792603 257.18695068 0.94241387]	[4.87995514e+02 8.93437622e+02 6.40227556e-01]	[5.08472229e+02 8.93239746e+02 6.92952454e-01]	[5.00754028e+02 8.70203979e+02 6.50854349e-01]	[4.59630463e+02 8.03568237e+02 7.66788542e-01]	[441.76516724 793.35534668 0.80542177]	[4.67488861e+02 7.62466614e+02 5.47265947e-01]
[441.79898071 272.48776245 0.91302866]	[452.01574707 354.4979248 0.84051877]	[380.16104126 357.03659058 0.85874784]	[357.19100952 452.06695557 0.89672446]	[341.68603516 541.86993408 0.91786397]	[521.33361816 346.86889648 0.82193875]	[541.85723877 441.80172729 0.92598957]	[544.50952148 539.28814697 0.91213715]	[449.43569946 534.1776123 0.72307777]	[413.57739258 534.1027832 0.71028107]	[431.48117065 667.58618164 0.83716673]	[462.22216797 762.41088867 0.84759825]	[482.95492554 536.73614502 0.74414557]	[487.9798584 685.57427979 0.85007071]	[5.00792114e+02 8.54852173e+02 8.22737992e-01]	[431.55303955 257.02957153 0.89266324]	[459.59393311 257.01528931 0.9174419 ]	[416.11029053 259.58236694 0.86117673]	[480.20248413 257.14953613 0.95188057]	[4.93067871e+02 8.93392456e+02 6.50177360e-01]	[5.11045319e+02 8.90821960e+02 7.09372520e-01]	[5.00718811e+02 8.70159729e+02 6.63420916e-01]	[4.59662201e+02 8.06017212e+02 7.71583021e-01]	[441.79229736 795.79888916 0.79772496]	[4.67480804e+02 7.64953918e+02 5.43668628e-01]
[441.78805542 272.41708374 0.90963131]	[452.00497437 352.02481079 0.82938772]	[380.15652466 356.99133301 0.85281187]	[357.18984985 452.00628662 0.8954097 ]	[341.68026733 541.86218262 0.91637194]	[521.32714844 344.35446167 0.8259787 ]	[541.86633301 441.73468018 0.92899376]	[544.49371338 539.18499756 0.90419793]	[449.5163269 534.14764404 0.71925813]	[416.05340576 531.60235596 0.71737134]	[431.52502441 667.49926758 0.84231573]	[462.22119141 762.42932129 0.85118407]	[485.36618042 536.71087646 0.73196471]	[490.57208252 685.55963135 0.84912014]	[5.00822418e+02 8.52322144e+02 8.30901563e-01]	[431.52389526 256.94683838 0.89196855]	[459.58889771 256.9392395 0.91761875]	[416.08322144 257.2052002 0.86630905]	[480.19372559 257.13378906 0.95673203]	[4.93077667e+02 8.93282227e+02 6.78273022e-01]	[5.11056396e+02 8.90723083e+02 7.17746735e-01]	[5.00752502e+02 8.67601135e+02 6.48042440e-01]	[4.59730560e+02 8.06050171e+02 7.75046885e-01]	[4.41840881e+02 7.95823059e+02 7.82061636e-01]	[4.67487579e+02 7.64963196e+02 5.56668818e-01]
[441.77999878 272.41784668 0.90707672]	[452.0201416 351.95425415 0.82397711]	[380.15560913 354.57699585 0.84678137]	[357.20687866 449.49554443 0.89914393]	[341.68875122 541.77526855 0.90635538]	[521.30987549 344.27886963 0.8336038 ]	[541.89154053 441.69128418 0.93229634]	[544.50024414 536.72528076 0.89445752]	[449.52572632 531.61572266 0.71872586]	[416.0508728 531.55664062 0.71922988]	[436.55245972 667.53631592 0.8631776 ]	[462.22610474 762.47436523 0.85287499]	[485.38082886 534.16906738 0.72777611]	[493.07147217 685.53619385 0.85099852]	[5.00866241e+02 8.52191589e+02 8.32201064e-01]	[431.52389526 254.60041809 0.89162076]	[459.59429932 254.60868835 0.91651559]	[416.03512573 257.0921936 0.86613786]	[480.21340942 257.08007812 0.96971279]	[4.98161865e+02 8.90708679e+02 7.15058506e-01]	[5.16143127e+02 8.88134766e+02 7.18474150e-01]	[5.00761017e+02 8.62496033e+02 6.52455449e-01]	[4.59747986e+02 8.06017029e+02 7.70051897e-01]	[4.41834442e+02 7.93379028e+02 7.83495903e-01]	[4.67498932e+02 7.65020447e+02 5.50921023e-01]
[441.76855469 269.86621094 0.88856709]	[452.01574707 349.39321899 0.81778336]	[380.15960693 354.47741699 0.83303899]	[357.21609497 446.95584106 0.90651637]	[341.71002197 541.68652344 0.89268744]	[521.30426025 341.80584717 0.83869034]	[541.90252686 439.27972412 0.92840493]	[544.50506592 536.65124512 0.88190061]	[452.0249939 531.55212402 0.71845895]	[416.07629395 529.01312256 0.72424471]	[436.62054443 667.48156738 0.87849718]	[462.22879028 762.4677124 0.84943259]	[485.41290283 534.11096191 0.72088087]	[495.66299438 685.44647217 0.86593378]	[5.00854523e+02 8.49744751e+02 8.24198723e-01]	[431.49951172 254.4934845 0.88724035]	[457.21646118 254.51161194 0.91585243]	[416.03109741 257.03143311 0.87129968]	[480.2052002 257.02261353 0.97558278]	[4.98196106e+02 8.88220337e+02 6.77093863e-01]	[5.16148682e+02 8.85591370e+02 6.82514668e-01]	[5.00751343e+02 8.57439209e+02 6.36051357e-01]	[4.59767090e+02 8.06021790e+02 7.64362931e-01]	[4.41864044e+02 7.95798401e+02 7.72328079e-01]	[4.69976501e+02 7.65023193e+02 5.48953652e-01]
[441.77789307 267.34539795 0.88325953]	[452.03433228 344.28753662 0.83112478]	[380.1819458 351.92294312 0.81757653]	[359.55978394 444.41537476 0.92018068]	[341.7194519 539.23016357 0.8830623 ]	[521.33172607 339.29489136 0.85380739]	[541.91253662 439.21893311 0.92402339]	[544.48181152 534.14715576 0.88387108]	[452.03814697 531.54272461 0.7182911 ]	[416.08648682 529.0067749 0.72643834]	[436.64923096 667.44598389 0.88676375]	[462.23019409 765.00671387 0.861817 ]	[485.4447937 534.10144043 0.71655726]	[495.65103149 682.97296143 0.85010219]	[5.00853638e+02 8.49706665e+02 8.16890955e-01]	[431.51895142 254.43260193 0.88363791]	[457.22061157 254.45994568 0.91238636]	[416.04110718 254.60568237 0.87487036]	[480.21444702 254.57232666 0.9722923 ]	[4.98141571e+02 8.88139221e+02 6.54082179e-01]	[5.13657104e+02 8.83069641e+02 6.71628594e-01]	[5.00773132e+02 8.54928650e+02 6.30922973e-01]	[4.59728943e+02 8.06064270e+02 7.71732569e-01]	[4.41824890e+02 7.95851196e+02 7.78737783e-01]	[4.69984070e+02 7.67582642e+02 5.62511206e-01]
[441.76980591 264.73287964 0.88423455]	[452.00253296 341.72293091 0.85249329]	[380.18545532 346.88815308 0.81684452]	[359.58886719 441.91784668 0.93960655]	[341.7644043 536.68811035 0.86059648]	[521.30438232 339.17321777 0.8677426 ]	[541.91320801 439.14251709 0.91806185]	[544.47875977 534.090271 0.88054764]	[452.03762817 529.00274658 0.7227307 ]	[416.0852356 526.50036621 0.72901642]	[436.6557312 667.43933105 0.88493669]	[462.21514893 764.99780273 0.86093128]	[485.44082642 531.54150391 0.72047609]	[495.63955688 682.84942627 0.83016676]	[5.00896637e+02 8.47180359e+02 8.03455532e-01]	[431.51171875 254.34486389 0.86744833]	[457.18362427 254.35168457 0.89369029]	[416.0383606 254.53811646 0.87278116]	[480.18722534 254.44355774 0.95369339]	[4.98209045e+02 8.80536133e+02 6.61324382e-01]	[5.16212830e+02 8.77888428e+02 6.91684723e-01]	[5.00780243e+02 8.52386963e+02 6.56283259e-01]	[4.59782776e+02 8.06046387e+02 7.62076259e-01]	[4.41851746e+02 7.95852783e+02 7.69425452e-01]	[4.67499237e+02 7.67609131e+02 5.74629307e-01]
[441.76864624 259.65991211 0.90639108]	[452.01443481 339.23864746 0.87276417]	[380.20794678 344.27920532 0.83368158]	[359.59051514 441.78451538 0.95234805]	[341.77081299 531.61395264 0.84508771]	[521.30651855 339.06442261 0.86820281]	[541.89654541 436.64437866 0.89935023]	[544.50177002 526.5123291 0.88479155]	[452.04022217 526.46716309 0.72485816]	[416.09606934 526.41906738 0.73304009]	[436.6734314 665.02758789 0.89057028]	[462.21670532 764.98797607 0.86002386]	[485.44818115 528.97070312 0.71815288]	[495.67449951 680.36499023 0.82234949]	[5.03242065e+02 8.44572693e+02 7.93670356e-01]	[431.50152588 251.81980896 0.83936858]	[457.20346069 249.37649536 0.87623388]	[416.06079102 254.43345642 0.87176996]	[480.19577026 254.34159851 0.93825352]	[4.98222748e+02 8.77963562e+02 6.40624046e-01]	[5.16214661e+02 8.75378296e+02 6.77259326e-01]	[5.00796539e+02 8.52251587e+02 6.70458794e-01]	[4.59766113e+02 8.06009094e+02 7.43719578e-01]	[4.41834259e+02 7.95824219e+02 7.62782156e-01]	[4.69985809e+02 7.67598633e+02 5.89825451e-01]
[441.77401733 257.14230347 0.92683709]	[452.00482178 339.12686157 0.88480133]	[380.2293396 341.74902344 0.8488369 ]	[359.58544922 439.32791138 0.95565712]	[341.78158569 529.0256958 0.85365248]	[521.3114624 336.59677124 0.85921621]	[541.90759277 434.07192993 0.88271731]	[544.4866333 523.98974609 0.90820634]	[452.05908203 523.89105225 0.7366178 ]	[416.11801147 523.86999512 0.75088733]	[436.64187622 664.93707275 0.87814105]	[462.23571777 764.98260498 0.8554005 ]	[485.47888184 523.92828369 0.72141606]	[495.6991272 675.24639893 0.80849928]	[5.03263916e+02 8.42001587e+02 7.90988207e-01]	[431.49789429 246.75164795 0.8266784 ]	[459.60684204 244.27030945 0.8768906 ]	[416.07067871 251.94610596 0.85093546]	[480.2052002 251.8515625 0.91460299]	[4.95628113e+02 8.72906372e+02 6.34890854e-01]	[5.13588440e+02 8.72829407e+02 6.87634706e-01]	[5.03290070e+02 8.52165466e+02 6.65608227e-01]	[4.59764191e+02 8.06054565e+02 7.23300040e-01]	[4.41839783e+02 7.95863098e+02 7.41019130e-01]	[4.70013092e+02 7.67596497e+02 5.78967810e-01]
[441.73776245 256.98400879 0.93335396]	[452.01403809 336.69012451 0.88303983]	[380.2215271 339.2166748 0.86629772]	[359.61560059 439.24417114 0.94920635]	[341.76763916 526.46868896 0.87053329]	[521.32617188 336.54199219 0.8508538 ]	[541.90997314 428.97311401 0.876158 ]	[544.49884033 523.86022949 0.92315876]	[452.07025146 521.38763428 0.73107362]	[416.15026855 521.37304688 0.75059652]	[436.61688232 662.3949585 0.84938341]	[462.26379395 764.95324707 0.85201192]	[485.4670105 523.82427979 0.72273797]	[498.15228271 670.2164917 0.83049119]	[5.00893005e+02 8.39431213e+02 7.79073715e-01]	[428.99389648 241.62739563 0.84211349]	[459.59771729 241.63693237 0.88571042]	[416.09341431 249.3495636 0.82451785]	[480.21078491 246.83329773 0.89799517]	[4.87951752e+02 8.70213867e+02 5.59216976e-01]	[5.06004852e+02 8.70258667e+02 6.10142887e-01]	[5.03299500e+02 8.49727539e+02 6.22417331e-01]	[4.59742371e+02 8.06057312e+02 7.08678126e-01]	[4.41825806e+02 7.95850647e+02 7.37019956e-01]	[4.70048859e+02 7.67583984e+02 5.81921935e-01]
[441.78723145 254.53622437 0.93166208]	[452.05337524 336.54611206 0.87713027]	[380.21179199 339.05633545 0.86742908]	[359.6633606 436.6741333 0.92084885]	[341.77539062 523.95153809 0.88886702]	[521.34106445 334.02056885 0.83815932]	[541.90203857 423.88305664 0.89099479]	[544.52514648 521.38043213 0.92736697]	[452.03747559 521.34564209 0.7317816 ]	[416.1144104 521.31231689 0.7460534 ]	[436.58721924 659.82861328 0.82815772]	[462.25268555 762.43414307 0.85036242]	[485.46160889 521.38427734 0.7242552 ]	[498.16894531 667.64080811 0.86578202]	[5.03233459e+02 8.34326477e+02 7.98233151e-01]	[431.53704834 239.08454895 0.86964566]	[459.61175537 239.08624268 0.9020558 ]	[416.11636353 244.22285461 0.83202881]	[480.22872925 241.668396 0.90938354]	[4.90495819e+02 8.67704224e+02 6.23524070e-01]	[5.08497742e+02 8.67704163e+02 6.54285133e-01]	[5.03312592e+02 8.47154968e+02 6.29951835e-01]	[4.59783630e+02 8.06031860e+02 7.14656889e-01]	[4.41864471e+02 7.95823425e+02 7.40684092e-01]	[4.70032990e+02 7.65081848e+02 5.82217097e-01]
[441.79983521 254.40460205 0.92399979]	[452.08422852 336.46337891 0.86602473]	[380.20959473 336.63861084 0.86704767]	[359.66088867 434.12860107 0.89913964]	[341.75698853 521.41558838 0.91249764]	[521.3626709 331.45669556 0.81898773]	[541.88519287 421.38757324 0.91053724]	[544.55480957 521.2520752 0.92531526]	[454.55743408 521.29998779 0.73596752]	[416.16595459 521.27368164 0.74628532]	[436.58575439 659.86517334 0.82834905]	[462.2663269 762.44696045 0.84973806]	[487.92727661 521.32678223 0.71801132]	[498.18731689 667.56072998 0.87690043]	[5.03235199e+02 8.34281982e+02 8.01470220e-01]	[431.54830933 236.59524536 0.89153755]	[459.60916138 236.56835938 0.91871953]	[416.13638306 241.62893677 0.83694559]	[480.25823975 239.10385132 0.9346475 ]	[4.93049713e+02 8.67677429e+02 5.62534869e-01]	[5.11073395e+02 8.67651550e+02 6.03427887e-01]	[5.00873016e+02 8.47084656e+02 6.31778836e-01]	[4.59788849e+02 8.06060791e+02 7.18252540e-01]	[4.41842133e+02 7.95837769e+02 7.39614308e-01]	[4.70033325e+02 7.67505920e+02 5.85046053e-01]
[441.83398438 251.90757751 0.90437269]	[454.57354736 333.98828125 0.85035717]	[380.20697021 336.52304077 0.85749269]	[359.65438843 431.5057373 0.89166021]	[341.80932617 521.26776123 0.89158279]	[521.3996582 326.33746338 0.82345206]	[541.89916992 421.23059082 0.92274576]	[544.5579834 518.68572998 0.90150672]	[454.55459595 518.74053955 0.72735703]	[416.1661377 518.72106934 0.74032718]	[436.68203735 657.25866699 0.83255637]	[462.27206421 762.45074463 0.85509473]	[487.93121338 518.77886963 0.71254492]	[498.22192383 665.06616211 0.88746297]	[5.03303253e+02 8.29229309e+02 8.28853726e-01]	[434.03067017 236.42791748 0.89537269]	[459.65115356 236.42637634 0.92779285]	[416.12042236 239.05195618 0.86623973]	[480.25280762 236.65005493 0.95567816]	[4.98193329e+02 8.67681152e+02 6.95482850e-01]	[5.18690735e+02 8.65088318e+02 6.84637487e-01]	[5.00848572e+02 8.34398193e+02 6.95769668e-01]	[4.62320709e+02 8.06005493e+02 7.18203723e-01]	[4.44353607e+02 7.95809204e+02 7.29254365e-01]	[4.70017639e+02 7.67499207e+02 5.84687710e-01]
[441.8223877 249.31309509 0.87779045]	[454.54852295 328.93606567 0.82180887]	[380.18997192 333.99990845 0.84185767]	[359.64395142 426.4425354 0.9010796 ]	[341.81384277 518.72259521 0.87021244]	[521.39007568 321.28082275 0.83999574]	[541.92877197 418.71328735 0.92651135]	[546.94842529 516.12329102 0.8721202 ]	[454.59994507 513.64642334 0.7178793 ]	[418.57495117 513.63085938 0.73385519]	[436.68838501 652.15551758 0.8405149 ]	[462.27453613 762.45147705 0.85367614]	[487.9491272 516.15307617 0.70231956]	[498.23348999 664.92932129 0.88251173]	[5.03320190e+02 8.29062317e+02 8.06356668e-01]	[434.04629517 233.9357605 0.89491487]	[459.62304688 233.97824097 0.92466581]	[416.11099243 236.50102234 0.88746071]	[480.2494812 236.49456787 0.97764939]	[4.95678528e+02 8.65070007e+02 6.71382725e-01]	[5.16185181e+02 8.59983093e+02 6.79869473e-01]	[5.03269440e+02 8.31826660e+02 7.11451828e-01]	[4.62288147e+02 8.06051392e+02 7.46103048e-01]	[4.44334259e+02 7.95854553e+02 7.48320162e-01]	[4.70016571e+02 7.67505920e+02 5.75139225e-01]
[441.83575439 244.21536255 0.87266219]	[452.08700562 321.29354858 0.83763027]	[380.20962524 328.91259766 0.81730282]	[359.68695068 423.82681274 0.92349529]	[341.8180542 516.10992432 0.84306383]	[521.40240479 318.69628906 0.86363596]	[541.93902588 418.55932617 0.90605271]	[546.97943115 511.0977478 0.85769707]	[454.61813354 513.60626221 0.72106004]	[418.59255981 513.59686279 0.73078084]	[439.06277466 649.66394043 0.84390986]	[462.26486206 762.51641846 0.85762703]	[487.97946167 513.62426758 0.70177352]	[498.26226807 662.41009521 0.86255115]	[5.03355255e+02 8.26554932e+02 8.05538416e-01]	[434.04241943 233.82592773 0.87489152]	[459.60836792 233.82685852 0.90231276]	[416.11898804 234.06735229 0.89350903]	[480.2322998 233.9609375 0.96776867]	[4.95631195e+02 8.62509521e+02 6.63535714e-01]	[5.16165100e+02 8.57437805e+02 6.83968067e-01]	[5.03318268e+02 8.31744568e+02 7.34165490e-01]	[4.62265533e+02 8.06051758e+02 7.47492671e-01]	[4.44332458e+02 7.95871033e+02 7.46002495e-01]	[4.70020477e+02 7.67568726e+02 5.88436782e-01]
[441.81173706 239.1302948 0.89669973]	[454.55615234 318.76812744 0.86877596]	[380.26513672 323.80935669 0.82393527]	[359.68261719 421.25759888 0.94533253]	[344.24279785 508.52459717 0.83955336]	[521.37878418 318.57400513 0.86736941]	[541.93963623 416.03543091 0.88724792]	[546.9708252 508.44818115 0.86330986]	[457.06253052 511.08001709 0.72534907]	[418.60739136 511.07489014 0.73611552]	[439.09307861 652.12060547 0.84569252]	[462.25491333 762.50585938 0.85873622]	[490.49606323 511.06744385 0.70340669]	[500.63858032 659.8458252 0.85184813]	[5.03351135e+02 8.21489990e+02 7.95747042e-01]	[434.02880859 228.8528595 0.83710986]	[459.60848999 228.86787415 0.88140166]	[416.12606812 233.87739563 0.88275146]	[480.24255371 233.82356262 0.94653797]	[4.93090576e+02 8.52346252e+02 5.81055522e-01]	[5.11086121e+02 8.52293579e+02 6.12890065e-01]	[5.03340302e+02 8.31647034e+02 6.97845519e-01]	[4.62262177e+02 8.06103882e+02 7.24055529e-01]	[4.44312500e+02 7.95902893e+02 7.13897347e-01]	[4.69993683e+02 7.67553467e+02 6.01173818e-01]
[441.79840088 236.50898743 0.92982566]	[452.07510376 318.61068726 0.88482261]	[380.26687622 321.20336914 0.84790564]	[359.67504883 418.75048828 0.93972278]	[344.29559326 505.98275757 0.84394151]	[521.35900879 316.11102295 0.86259949]	[541.94012451 411.01647949 0.87669843]	[547.01086426 503.42959595 0.88779444]	[454.58602905 508.50421143 0.71985281]	[418.56307983 508.48538208 0.73125935]	[439.10211182 647.09527588 0.87704074]	[462.26004028 764.9598999 0.85473728]	[487.97994995 508.51431274 0.70561671]	[500.66314697 654.72283936 0.85204095]	[5.03367065e+02 8.16323547e+02 8.10620785e-01]	[431.55273438 221.18553162 0.83643317]	[459.63668823 221.18293762 0.88801157]	[416.15261841 231.33311462 0.84726846]	[480.2359314 231.29862976 0.91604453]	[4.90499207e+02 8.52256897e+02 6.19840920e-01]	[5.11011353e+02 8.52199280e+02 6.40260160e-01]	[5.03370453e+02 8.29113281e+02 7.05823421e-01]	[4.62274323e+02 8.06046570e+02 6.88964009e-01]	[4.44346680e+02 7.95869324e+02 6.87628567e-01]	[4.69991913e+02 7.67618652e+02 6.01249814e-01]
[441.79898071 236.50976562 0.92978537]	[452.07321167 318.61019897 0.88505965]	[380.26403809 321.20294189 0.84844548]	[359.67440796 418.74938965 0.94001627]	[344.29360962 505.9803772 0.84467483]	[521.35888672 316.109375 0.86243075]	[541.94018555 411.02319336 0.87775451]	[547.01397705 503.42791748 0.88784873]	[454.59375 508.50030518 0.7207846 ]	[418.56906128 508.48269653 0.73272061]	[439.0980835 647.10229492 0.87672275]	[462.26296997 764.96899414 0.85644102]	[487.98666382 508.51034546 0.70522851]	[500.662323 654.71624756 0.85283279]	[5.03366608e+02 8.16317810e+02 8.11069131e-01]	[431.55380249 221.18444824 0.8365103 ]	[459.6378479 221.18359375 0.88816351]	[416.15188599 231.33117676 0.84708148]	[480.23672485 231.29678345 0.91591203]	[4.90502014e+02 8.52247131e+02 6.13110185e-01]	[5.11015839e+02 8.52193054e+02 6.36121035e-01]	[5.03368683e+02 8.29112122e+02 7.05880761e-01]	[4.62261108e+02 8.06051758e+02 6.89848423e-01]	[4.44327942e+02 7.95871155e+02 6.90269053e-01]	[4.69995697e+02 7.67629456e+02 6.02786422e-01]
[441.79928589 236.51036072 0.92990351]	[452.07244873 318.61068726 0.88497341]	[380.26348877 321.20355225 0.84851569]	[359.67346191 418.74984741 0.9404214 ]	[344.29202271 505.97979736 0.84512311]	[521.35864258 316.1100769 0.8624444 ]	[541.94104004 411.02404785 0.87712044]	[547.01538086 503.42532349 0.88799548]	[454.59393311 508.50064087 0.72073108]	[418.56893921 508.48135376 0.73272675]	[439.09841919 647.10864258 0.8760376 ]	[462.26113892 764.96765137 0.85636115]	[487.98815918 508.51278687 0.7050631 ]	[500.6640625 654.71722412 0.85298789]	[5.03366028e+02 8.16333191e+02 8.09931815e-01]	[431.55380249 221.18493652 0.83650708]	[459.63821411 221.18327332 0.88848674]	[416.152771 231.33268738 0.84750724]	[480.23513794 231.29492188 0.91526341]	[4.90498840e+02 8.52264038e+02 6.16513431e-01]	[5.11015289e+02 8.52206665e+02 6.37939274e-01]	[5.03363892e+02 8.29126343e+02 7.08646297e-01]	[4.62264648e+02 8.06053833e+02 6.85790300e-01]	[4.44328979e+02 7.95872559e+02 6.86736703e-01]	[4.69991058e+02 7.67622803e+02 6.02082372e-01]
[441.83374023 234.01271057 0.92833245]	[452.06359863 316.1194458 0.88638163]	[380.25323486 318.64321899 0.86741674]	[359.71484375 418.61129761 0.92867243]	[344.30041504 503.49047852 0.8603608 ]	[521.35797119 315.97375488 0.84710521]	[541.93560791 405.86203003 0.88293493]	[547.06793213 503.26306152 0.890966 ]	[454.59500122 503.39068604 0.73799175]	[418.58969116 503.45159912 0.750148 ]	[439.12658691 647.03997803 0.89197099]	[462.2366333 765.04187012 0.86443841]	[487.98501587 503.33865356 0.71391624]	[500.69396973 649.62200928 0.87797767]	[5.03368408e+02 8.16363953e+02 7.90639400e-01]	[434.06915283 218.57142639 0.87540162]	[459.66824341 218.56532288 0.91942537]	[418.55371094 226.22930908 0.85053962]	[480.25585938 223.70935059 0.90738034]	[4.77728516e+02 8.49648499e+02 5.03586888e-01]	[5.00800415e+02 8.49736023e+02 5.29631138e-01]	[5.05896179e+02 8.29174988e+02 6.55426383e-01]	[4.59735229e+02 8.11158508e+02 6.35313749e-01]	[4.41818909e+02 8.03515076e+02 6.45270824e-01]	[4.69993622e+02 7.67683044e+02 6.07850432e-01]
[441.87210083 233.88327026 0.91595942]	[454.57626343 316.01828003 0.88782376]	[380.27340698 318.52429199 0.86314768]	[359.73370361 416.06491089 0.90278959]	[344.31063843 503.37722778 0.87633985]	[521.38238525 313.47076416 0.83033264]	[541.94311523 403.32571411 0.89677048]	[547.07733154 500.75811768 0.88654661]	[454.62954712 500.86477661 0.73466426]	[418.60681152 503.31625366 0.75243515]	[439.16195679 646.95880127 0.89593112]	[462.23083496 765.05249023 0.86306697]	[488.02474976 500.83059692 0.70699692]	[500.737854 647.0914917 0.90132403]	[503.41876221 811.30059814 0.8237499 ]	[434.12176514 216.07958984 0.90264636]	[459.67980957 216.07232666 0.93234986]	[418.58001709 221.14743042 0.87106562]	[480.29232788 218.63539124 0.93414819]	[4.82935883e+02 8.44599365e+02 5.77340782e-01]	[5.05980621e+02 8.44598877e+02 5.94754457e-01]	[5.05899567e+02 8.23998962e+02 6.75137520e-01]	[4.62250458e+02 8.08672607e+02 6.46126330e-01]	[4.44305420e+02 8.01008301e+02 6.33926451e-01]	[4.70008575e+02 7.70072693e+02 6.01788163e-01]
[441.87188721 233.88354492 0.91605294]	[454.5748291 316.01898193 0.88794732]	[380.27355957 318.52609253 0.86350828]	[359.73416138 416.06811523 0.90317881]	[344.29754639 503.38070679 0.87643182]	[521.38110352 313.47186279 0.83113861]	[541.93865967 403.32693481 0.89704472]	[549.48840332 500.75415039 0.88626134]	[454.6307373 503.28173828 0.73583609]	[418.60601807 503.32940674 0.75254428]	[439.1618042 646.96270752 0.89737034]	[462.22839355 765.01165771 0.8657856 ]	[488.02636719 500.83657837 0.70703483]	[500.73855591 647.09301758 0.90147573]	[503.41976929 811.28875732 0.82501507]	[434.12161255 216.07978821 0.90256453]	[459.67959595 216.07232666 0.93231994]	[418.58065796 221.14802551 0.87092161]	[480.29302979 218.63502502 0.93416733]	[4.85451447e+02 8.44529663e+02 5.74766934e-01]	[5.08491180e+02 8.44525574e+02 5.97590387e-01]	[5.03458679e+02 8.21496155e+02 6.72115982e-01]	[4.62280518e+02 8.08592224e+02 6.74250424e-01]	[4.44325562e+02 7.98447571e+02 6.58928812e-01]	[4.69994629e+02 7.67669495e+02 6.14100218e-01]
[444.30615234 223.67947388 0.85219043]	[454.59310913 305.84973145 0.82615477]	[380.19534302 313.47537231 0.84645307]	[359.75817871 405.91625977 0.89760959]	[346.86453247 498.16589355 0.85257483]	[523.7956543 300.62896729 0.85309178]	[544.29205322 398.12078857 0.91861796]	[547.0559082 490.51861572 0.83993793]	[457.15679932 498.15386963 0.73036408]	[418.68759155 498.19772339 0.74490166]	[439.2253418 641.91906738 0.86914635]	[462.24588013 767.47961426 0.87457764]	[493.07400513 495.69219971 0.69527894]	[500.74829102 641.89703369 0.88452822]	[5.03452179e+02 8.01003540e+02 8.00193846e-01]	[436.59100342 213.29769897 0.88840568]	[459.71414185 213.30863953 0.92391926]	[418.56835938 215.91943359 0.93219876]	[480.30432129 213.52159119 0.97973204]	[5.00763641e+02 8.31811768e+02 6.67054534e-01]	[5.21210876e+02 8.31732544e+02 6.98454618e-01]	[5.00808350e+02 8.11159180e+02 7.37781644e-01]	[4.64837280e+02 8.08590088e+02 7.23494112e-01]	[4.44373901e+02 8.00942871e+02 6.99100792e-01]	[4.69955902e+02 7.70215637e+02 6.10638797e-01]
[444.31271362 218.66117859 0.87212974]	[454.57424927 300.76760864 0.84689718]	[380.22814941 310.89227295 0.82237643]	[359.7454834 403.3243103 0.91914439]	[346.84609985 495.62741089 0.83506894]	[523.79095459 298.11688232 0.87186927]	[544.30157471 395.62365723 0.90120202]	[549.49658203 487.94219971 0.84263885]	[457.17080688 490.53955078 0.72505128]	[418.70697021 490.56124878 0.73800075]	[439.18630981 639.28607178 0.840832 ]	[462.23776245 765.08825684 0.87322539]	[493.09069824 490.51486206 0.69491208]	[500.72583008 639.31506348 0.86479914]	[503.4703064 795.83776855 0.80457079]	[436.60998535 210.80110168 0.87478793]	[459.71380615 210.80082703 0.90329981]	[418.5881958 213.46096802 0.93769556]	[480.28240967 213.37852478 0.97078675]	[5.00817993e+02 8.31802368e+02 6.99932933e-01]	[5.21289429e+02 8.31687622e+02 7.18538105e-01]	[5.00788391e+02 8.08662537e+02 7.54688740e-01]	[4.64837891e+02 8.06133179e+02 7.12270081e-01]	[4.44356323e+02 7.98418152e+02 6.91964567e-01]	[4.67480865e+02 7.70243530e+02 6.24273300e-01]
[444.30575562 213.54081726 0.9135949 ]	[457.08407593 298.10662842 0.90325451]	[382.72628784 300.72567749 0.83120078]	[359.7973938 398.23352051 0.93009126]	[349.42346191 487.92272949 0.83171684]	[523.79974365 295.56466675 0.86148226]	[544.32635498 390.51318359 0.87222517]	[549.50006104 482.81124878 0.88066101]	[457.10543823 482.89294434 0.7284897 ]	[418.68353271 485.36608887 0.74549437]	[439.20037842 636.7333374 0.83867693]	[462.22625732 767.52661133 0.8762151 ]	[490.54174805 482.8392334 0.70140088]	[500.76416016 629.03930664 0.89244086]	[503.47952271 790.71203613 0.84788829]	[436.5843811 198.14877319 0.86592615]	[459.75567627 198.09568787 0.91746372]	[418.62304688 210.86314392 0.89968467]	[480.30307007 208.35569763 0.91571474]	[5.00718079e+02 8.26553650e+02 6.68464720e-01]	[5.21207458e+02 8.21517090e+02 6.93177223e-01]	[5.00829803e+02 8.00980591e+02 7.00416386e-01]	[4.64846191e+02 8.08640259e+02 7.27715135e-01]	[4.44380035e+02 8.03485413e+02 6.88827693e-01]	[4.67461365e+02 7.70313293e+02 6.30083561e-01]
[444.36514282 213.42269897 0.9053036 ]	[457.07510376 295.64450073 0.90267253]	[382.74325562 298.18566895 0.84479243]	[362.19903564 398.10244751 0.91608703]	[351.97640991 485.36428833 0.85656828]	[523.79492188 295.44012451 0.84087878]	[544.34277344 387.8598938 0.87384272]	[549.52429199 480.33825684 0.88424146]	[457.14404297 480.30838013 0.74235809]	[418.70431519 482.77722168 0.75779617]	[439.18753052 634.19396973 0.83083469]	[462.23059082 765.06799316 0.86500579]	[490.57077026 480.25546265 0.6964047 ]	[500.8296814 626.52435303 0.9112519 ]	[503.45904541 788.175354 0.85099828]	[436.64770508 198.00462341 0.89579266]	[459.78692627 195.62142944 0.93646568]	[418.6809082 208.30337524 0.88432157]	[480.32629395 203.22633362 0.90437025]	[5.00777588e+02 8.24062866e+02 7.20111728e-01]	[5.21307800e+02 8.18938904e+02 7.28426218e-01]	[5.00772583e+02 7.95811707e+02 7.23106742e-01]	[4.64883545e+02 8.08557922e+02 7.29435921e-01]	[4.44386017e+02 8.00925720e+02 6.92157090e-01]	[4.67445587e+02 7.70278870e+02 6.41732275e-01]
[444.38885498 213.32675171 0.8927145 ]	[457.11038208 295.52682495 0.90957564]	[382.7434082 298.05075073 0.85061228]	[362.1963501 395.59951782 0.89411283]	[352.01818848 482.89538574 0.87714601]	[523.82574463 292.90197754 0.82635796]	[544.33520508 382.86148071 0.8908397 ]	[549.51916504 480.21362305 0.88238049]	[457.13973999 480.29589844 0.73535782]	[418.69497681 482.78088379 0.75042063]	[439.18212891 631.64300537 0.8394255 ]	[462.2215271 765.06762695 0.8663432 ]	[490.57739258 480.20968628 0.69009173]	[500.83279419 624.012146 0.91186947]	[503.46679688 785.55841064 0.84142858]	[436.66815186 195.51686096 0.92483938]	[459.82730103 195.52140808 0.95521742]	[418.68115234 203.19728088 0.87550974]	[482.72720337 200.61973572 0.9234485 ]	[5.00794067e+02 8.18881775e+02 7.07621574e-01]	[5.21323059e+02 8.13815186e+02 7.27591455e-01]	[5.00809814e+02 7.90778564e+02 7.66474903e-01]	[4.64864166e+02 8.06134338e+02 7.25048721e-01]	[4.44329651e+02 7.98431641e+02 7.06475794e-01]	[4.67439331e+02 7.70281616e+02 6.47891819e-01]
[444.43130493 210.84101868 0.86573356]	[457.14916992 295.40637207 0.90241688]	[382.73898315 295.59329224 0.84890378]	[359.82080078 392.99749756 0.87501252]	[354.44543457 480.36663818 0.88872594]	[523.8817749 287.809021 0.81792134]	[544.3270874 380.28582764 0.91595519]	[549.51879883 477.69943237 0.87190044]	[459.57858276 477.72109985 0.73775595]	[418.75708008 480.2177124 0.75414157]	[439.1628418 629.02423096 0.85786182]	[462.21255493 767.49401855 0.86523378]	[495.59524536 477.65386963 0.69007695]	[500.81582642 623.82098389 0.9056735 ]	[503.4510498 785.49969482 0.83957398]	[439.06988525 195.36128235 0.92972445]	[462.19494629 195.38420105 0.95870763]	[418.66375732 198.10479736 0.90415496]	[482.78869629 198.07897949 0.93431401]	[5.03315552e+02 8.16318604e+02 6.96995795e-01]	[5.21391907e+02 8.11318909e+02 7.20985711e-01]	[5.00734863e+02 7.90748047e+02 7.74945259e-01]	[4.64870758e+02 8.06031616e+02 7.08014190e-01]	[4.44313202e+02 7.95884521e+02 7.06572592e-01]	[4.67418427e+02 7.72726135e+02 6.48602188e-01]
[444.45150757 205.77632141 0.83665752]	[457.1656189 292.93936157 0.88311303]	[382.73550415 295.45068359 0.83958888]	[359.82080078 387.94702148 0.87202156]	[354.44274902 480.19662476 0.88784409]	[523.88031006 282.77276611 0.82423252]	[544.33502197 380.14797974 0.91919118]	[549.52850342 475.15829468 0.85249448]	[457.18063354 475.09741211 0.71792203]	[418.73110962 475.16513062 0.7333039 ]	[439.20797729 626.45361328 0.88423419]	[462.22280884 765.03295898 0.85895962]	[493.06347656 472.56185913 0.67978239]	[500.81063843 621.30126953 0.8862437 ]	[503.47320557 777.89453125 0.81880164]	[439.08520508 192.90562439 0.92197657]	[462.19525146 192.92692566 0.95368242]	[418.67163086 198.02246094 0.91788018]	[482.77017212 195.62458801 0.94718987]	[5.00821075e+02 8.11317017e+02 6.88211679e-01]	[5.21323730e+02 8.11171631e+02 7.04741776e-01]	[5.00751801e+02 7.90620911e+02 7.54358470e-01]	[4.62359314e+02 8.03551514e+02 7.19979048e-01]	[4.41871613e+02 7.95802917e+02 7.27303207e-01]	[4.67454254e+02 7.70292175e+02 6.63214922e-01]
[446.91833496 203.18008423 0.83570737]	[457.18963623 290.35971069 0.86163765]	[382.75140381 292.92910767 0.82151687]	[362.22372437 385.31130981 0.87959081]	[354.48013306 477.65097046 0.86713094]	[523.89825439 280.212677 0.83799863]	[544.35540771 377.66485596 0.92567396]	[549.54656982 472.57672119 0.83604115]	[457.22201538 472.51998901 0.71457398]	[418.75210571 472.58850098 0.72294945]	[439.21768188 623.9317627 0.88856018]	[462.19210815 765.01959229 0.85363317]	[493.13476562 467.48220825 0.68279451]	[500.84875488 621.26245117 0.88195962]	[503.48370361 772.76123047 0.83786511]	[439.13525391 192.822052 0.92064315]	[462.2086792 192.83009338 0.94470203]	[418.71911621 195.55020142 0.93449241]	[482.77389526 195.50283813 0.96868819]	[5.00742950e+02 8.11179016e+02 7.07291663e-01]	[5.21225098e+02 8.08686768e+02 6.96687102e-01]	[5.00771179e+02 7.88111450e+02 7.52738118e-01]	[4.62356842e+02 8.03513977e+02 7.12686002e-01]	[4.41845917e+02 7.93360474e+02 7.30963886e-01]	[4.67435425e+02 7.70298523e+02 6.80840969e-01]
[446.92636108 200.6007843 0.85240477]	[457.13589478 282.76257324 0.85693723]	[382.74899292 290.40344238 0.80934352]	[362.22622681 382.80065918 0.89334118]	[354.49908447 475.14459229 0.86036301]	[523.86743164 277.67248535 0.86326671]	[544.38299561 377.60073853 0.91553426]	[549.52178955 472.51290894 0.83711064]	[457.19555664 469.96673584 0.70922291]	[418.73269653 472.54425049 0.72469944]	[439.22393799 623.89208984 0.87436509]	[459.85534668 765.07281494 0.85235417]	[493.12051392 464.94674683 0.68270004]	[500.84902954 618.76654053 0.88085628]	[505.89501953 770.19329834 0.84636658]	[439.13137817 190.34684753 0.90560341]	[462.20559692 190.32730103 0.92094374]	[418.70523071 193.04493713 0.94210851]	[482.76034546 192.9744873 0.97763312]	[5.00713104e+02 8.08736450e+02 7.38503039e-01]	[5.18792603e+02 8.08573975e+02 6.74916506e-01]	[5.00823181e+02 7.85491150e+02 7.01720238e-01]	[4.62360809e+02 8.05992981e+02 7.09559083e-01]	[4.41843781e+02 7.95837158e+02 7.30606735e-01]	[4.67413971e+02 7.72711853e+02 6.85157955e-01]
[446.87442017 198.13424683 0.86244458]	[457.14556885 280.19744873 0.88308632]	[382.78408813 287.79946899 0.79964906]	[362.2772522 380.27905273 0.90531641]	[354.50570679 472.57385254 0.85070372]	[523.85809326 277.5741272 0.87468058]	[544.40917969 377.50314331 0.90153861]	[549.52313232 467.43548584 0.84534591]	[459.59396362 464.9246521 0.71816808]	[418.77639771 467.46044922 0.72358048]	[439.24291992 623.83905029 0.87193894]	[462.19171143 765.0458374 0.85417163]	[495.6468811 464.83184814 0.69500506]	[500.89550781 616.25067139 0.87817401]	[505.90893555 770.07299805 0.8531853 ]	[439.0914917 190.25382996 0.88307917]	[462.20617676 190.26286316 0.91016251]	[418.68118286 192.92608643 0.9266361 ]	[482.80215454 192.92552185 0.9737047 ]	[5.00797394e+02 8.08760254e+02 7.53062725e-01]	[5.21328491e+02 8.08553528e+02 6.80467129e-01]	[5.00858765e+02 7.77892456e+02 7.21769392e-01]	[4.62384918e+02 8.03535461e+02 7.05026269e-01]	[4.41868134e+02 7.95814697e+02 7.35868752e-01]	[4.67448761e+02 7.70290344e+02 6.92512751e-01]
[446.89352417 195.59454346 0.88028467]	[457.17276001 280.16360474 0.89343792]	[382.78894043 285.31060791 0.80186343]	[362.24377441 380.2220459 0.91853523]	[354.50588989 470.03479004 0.84798169]	[523.89349365 277.54553223 0.87514246]	[544.41381836 375.07296753 0.89611256]	[549.55157471 464.89422607 0.85985297]	[459.59768677 462.39160156 0.7295782 ]	[418.78137207 464.89239502 0.73713613]	[439.25790405 623.82196045 0.86623728]	[462.19873047 765.01794434 0.85426795]	[495.63845825 462.31945801 0.69911116]	[500.90429688 616.20336914 0.87098229]	[505.95547485 767.57159424 0.84156966]	[439.10083008 185.20556641 0.87520069]	[462.20855713 185.21133423 0.89707536]	[418.7043457 192.84388733 0.9279418 ]	[482.76293945 192.85246277 0.97237623]	[5.03281616e+02 8.08643555e+02 7.89747834e-01]	[5.23871521e+02 8.06000610e+02 6.97051883e-01]	[5.03297913e+02 7.72832275e+02 7.06998050e-01]	[4.62383362e+02 8.03523926e+02 7.17402101e-01]	[4.41872711e+02 7.95799316e+02 7.57141590e-01]	[4.67477844e+02 7.70269836e+02 6.92055404e-01]
[446.92572021 195.50909424 0.88992012]	[457.1703186 277.69351196 0.90538275]	[382.79406738 282.75231934 0.80794543]	[362.26083374 380.15957642 0.91328275]	[354.49432373 469.98550415 0.84528744]	[523.88354492 277.47265625 0.86792058]	[544.42150879 375.02905273 0.88948393]	[549.59625244 464.83743286 0.8597734 ]	[459.61459351 462.35983276 0.73731691]	[418.7979126 464.83554077 0.74109882]	[439.24594116 621.39282227 0.85930806]	[462.21337891 765.00805664 0.85270447]	[495.65396118 462.30526733 0.70470685]	[503.24383545 616.24395752 0.87192023]	[506.00878906 767.63574219 0.83162266]	[439.12173462 182.64707947 0.87568712]	[462.23510742 182.66532898 0.89316517]	[418.73294067 192.79193115 0.91988122]	[482.75991821 192.80476379 0.95970583]	[5.03376160e+02 8.08582336e+02 7.82467544e-01]	[5.23956238e+02 8.03502930e+02 6.99991405e-01]	[5.03319000e+02 7.75355225e+02 6.81778669e-01]	[4.64840179e+02 8.03490356e+02 7.29165435e-01]	[4.41881561e+02 7.93356750e+02 7.70737290e-01]	[4.69954956e+02 7.70273804e+02 6.88415945e-01]
[446.93756104 195.37037659 0.89602596]	[457.16207886 277.63363647 0.91145247]	[382.78860474 282.69244385 0.81517935]	[362.25283813 380.09875488 0.91356105]	[354.4855957 469.96365356 0.84146917]	[523.87896729 275.07144165 0.86748469]	[544.43811035 372.54089355 0.87694085]	[552.08312988 462.42843628 0.86343515]	[459.60720825 462.28286743 0.74739051]	[418.79263306 462.31845093 0.75333011]	[439.26992798 621.39764404 0.84933394]	[462.1835022 765.03442383 0.85025835]	[495.63903809 462.25170898 0.7075783 ]	[503.26449585 616.2598877 0.87228405]	[508.46182251 767.6217041 0.82483071]	[439.12057495 180.06100464 0.8834489 ]	[462.23577881 177.63243103 0.90488392]	[418.75671387 192.76885986 0.91568089]	[482.76672363 190.37620544 0.9370929 ]	[5.03434692e+02 8.06077148e+02 7.23762929e-01]	[5.26409180e+02 7.98393738e+02 6.75919235e-01]	[5.03359009e+02 7.75309326e+02 6.86835647e-01]	[4.64828400e+02 8.00971130e+02 7.21996903e-01]	[4.41892639e+02 7.93345093e+02 7.75745094e-01]	[4.67464935e+02 7.70301819e+02 6.84038103e-01]
[446.95819092 195.36766052 0.89345521]	[457.1758728 277.59521484 0.9156543 ]	[382.82501221 280.24133301 0.81426066]	[362.26348877 377.73031616 0.91612649]	[354.52102661 467.4312439 0.85312063]	[523.87304688 275.04196167 0.86405247]	[544.45617676 372.52059937 0.87138736]	[552.12994385 462.37435913 0.86564118]	[459.64254761 462.26016235 0.75388563]	[421.15130615 462.30505371 0.75730526]	[439.27346802 623.83447266 0.85334194]	[462.19314575 765.02459717 0.84995329]	[495.69354248 462.22659302 0.71231782]	[503.29492188 616.27716064 0.8713094 ]	[511.08416748 767.54602051 0.80991185]	[439.14273071 177.61914062 0.89280015]	[462.26715088 177.6275177 0.90293962]	[418.77401733 190.37005615 0.90579075]	[482.79644775 190.38186646 0.93366754]	[5.05965851e+02 8.06033691e+02 7.48249292e-01]	[5.29000244e+02 7.95875732e+02 6.98592663e-01]	[5.05879181e+02 7.75265381e+02 6.76499844e-01]	[4.64847137e+02 8.00967346e+02 7.04230964e-01]	[4.41895264e+02 7.93336426e+02 7.68749058e-01]	[4.67467529e+02 7.70293213e+02 6.78551018e-01]
[446.96005249 193.0075531 0.89286292]	[457.18948364 277.54223633 0.91882563]	[382.85302734 280.17553711 0.81821924]	[362.28268433 377.69613647 0.91339326]	[354.54077148 467.44842529 0.85306364]	[523.88952637 275.00946045 0.85799944]	[544.46258545 372.45166016 0.86457419]	[554.62756348 462.35165405 0.86576962]	[459.66134644 462.23849487 0.75778109]	[421.17166138 462.27490234 0.75498074]	[439.28039551 621.39678955 0.8455053 ]	[462.20028687 765.04614258 0.8504746 ]	[498.1217041 459.78967285 0.71554595]	[503.28381348 616.2802124 0.871333 ]	[516.1796875 765.07312012 0.80488956]	[439.13571167 177.59114075 0.89578229]	[462.27578735 177.57707214 0.90772504]	[418.77075195 190.30764771 0.89602387]	[482.81802368 190.3009491 0.91683716]	[5.11064850e+02 8.08533081e+02 7.13762879e-01]	[5.36662415e+02 7.98415039e+02 6.78628564e-01]	[5.05965210e+02 7.72782288e+02 6.58897281e-01]	[4.67418457e+02 8.01001526e+02 7.07760990e-01]	[4.44374908e+02 7.95797546e+02 7.56293178e-01]	[4.67463989e+02 7.72690002e+02 6.86664343e-01]
[446.95846558 192.96353149 0.893489 ]	[457.21078491 277.51306152 0.92152256]	[382.86972046 280.1260376 0.82123113]	[362.28369141 377.66262817 0.91135025]	[354.55291748 464.97042847 0.86036897]	[523.89685059 274.9916687 0.85569674]	[544.46582031 369.96585083 0.86311042]	[554.65618896 462.32049561 0.87221396]	[459.67245483 462.25979614 0.75607949]	[421.1730957 462.29797363 0.75058854]	[439.2928772 621.3661499 0.84144992]	[462.20077515 765.06817627 0.86078775]	[498.14376831 462.22354126 0.71962041]	[503.30941772 618.73730469 0.87053651]	[518.73144531 765.0369873 0.81277305]	[439.14111328 177.56074524 0.90248734]	[462.25994873 177.53651428 0.91937345]	[418.77807617 190.26976013 0.8866505 ]	[482.80102539 190.24336243 0.91071743]	[5.13616882e+02 8.06080505e+02 7.14919806e-01]	[5.39191406e+02 7.95859497e+02 6.98829114e-01]	[5.11028717e+02 7.72744080e+02 6.51509047e-01]	[4.64896454e+02 8.00944214e+02 7.07022727e-01]	[4.44338593e+02 7.93338806e+02 7.63774931e-01]	[4.67469818e+02 7.72697815e+02 6.85934782e-01]
[449.43933105 192.93518066 0.89027333]	[459.58987427 277.50128174 0.92561412]	[385.32141113 280.10449219 0.82018638]	[362.30300903 377.64620972 0.91009879]	[354.56246948 464.93377686 0.87132478]	[523.93151855 274.97991943 0.85385841]	[544.46972656 369.93481445 0.86226469]	[554.67773438 462.31356812 0.87302661]	[459.68685913 462.23083496 0.75523013]	[421.18615723 462.28787231 0.74877501]	[439.30258179 621.37487793 0.83906168]	[462.22372437 765.06671143 0.85606241]	[498.15991211 459.76989746 0.72030336]	[503.32208252 618.7635498 0.87023592]	[521.22796631 764.95697021 0.8277607 ]	[439.17227173 177.55032349 0.91077054]	[462.2666626 177.48435974 0.92831647]	[421.13415527 190.2689209 0.88723761]	[482.82055664 187.76374817 0.90233755]	[5.16129333e+02 8.03514404e+02 7.18981147e-01]	[5.39202881e+02 7.93309631e+02 7.25932717e-01]	[5.16196838e+02 7.70254761e+02 6.54036224e-01]	[4.64905792e+02 7.98405212e+02 6.90814614e-01]	[4.44354340e+02 7.93296387e+02 7.59237707e-01]	[4.69971039e+02 7.72688599e+02 6.84794188e-01]
[449.43881226 192.93557739 0.89006817]	[459.59051514 277.50296021 0.92560506]	[385.3270874 280.10519409 0.81918484]	[362.28948975 377.65673828 0.91338062]	[354.55911255 464.93310547 0.87067437]	[523.93261719 274.98324585 0.85336733]	[544.46710205 369.93353271 0.86332393]	[554.68377686 462.3125 0.87323701]	[459.70935059 462.22659302 0.75934315]	[421.20584106 462.27905273 0.74859071]	[439.31613159 621.38641357 0.8382107 ]	[462.23153687 765.07647705 0.85585016]	[498.1729126 459.76873779 0.72446281]	[503.31994629 618.7600708 0.86852777]	[521.23596191 764.96624756 0.82883632]	[439.17178345 177.55108643 0.91037011]	[462.26571655 177.48280334 0.92856199]	[421.13504028 190.2688446 0.8869518 ]	[482.82177734 187.75708008 0.90197432]	[5.16127014e+02 8.03521362e+02 7.18567133e-01]	[5.39205261e+02 7.93314026e+02 7.25573957e-01]	[5.18658752e+02 7.70250366e+02 6.52560949e-01]	[4.64898193e+02 7.98415100e+02 6.92570925e-01]	[4.44344360e+02 7.93299438e+02 7.59521604e-01]	[4.69990692e+02 7.72699158e+02 6.84253454e-01]
[449.4621582 192.90698242 0.88450551]	[459.60128784 277.51376343 0.92714411]	[385.33059692 280.13601685 0.8166756 ]	[362.30911255 377.65985107 0.91259146]	[354.59799194 464.91760254 0.88282114]	[523.9453125 274.96905518 0.8519994 ]	[544.4800415 369.93106079 0.86118579]	[554.67572021 462.29211426 0.87536424]	[459.70333862 462.30722046 0.74856514]	[421.18765259 462.35958862 0.73777825]	[439.30877686 623.91394043 0.84890664]	[462.23196411 765.04864502 0.85640389]	[498.18399048 462.24282837 0.72330141]	[503.33242798 621.26068115 0.8750025 ]	[521.34381104 764.96173096 0.84268677]	[439.18991089 177.51222229 0.91821539]	[462.29412842 175.09010315 0.93083358]	[421.18048096 190.28283691 0.88947749]	[482.85360718 187.74110413 0.8982783 ]	[5.13584717e+02 8.00997437e+02 7.29084373e-01]	[5.36731018e+02 7.93287720e+02 7.37358570e-01]	[5.21277527e+02 7.70225159e+02 6.76999271e-01]	[4.64914429e+02 7.98385193e+02 7.00392962e-01]	[4.44352264e+02 7.93281372e+02 7.68020451e-01]	[4.69991394e+02 7.70298157e+02 6.70579314e-01]
[449.48150635 192.89086914 0.88058531]	[459.60153198 277.50869751 0.9272753 ]	[385.34301758 280.1317749 0.8150112 ]	[364.77322388 377.66201782 0.9039312 ]	[356.98980713 464.92120361 0.88900828]	[523.94036865 274.95501709 0.84884512]	[544.48706055 369.92550659 0.8601687 ]	[554.67669678 462.26901245 0.87764144]	[459.71615601 462.34140015 0.74311441]	[421.18432617 462.37686157 0.72926742]	[439.32400513 623.84094238 0.84546965]	[462.22912598 765.08740234 0.86308968]	[498.22177124 462.28604126 0.72634161]	[503.38894653 621.31677246 0.87973511]	[521.39599609 762.48065186 0.83559084]	[439.20895386 177.48997498 0.9227832 ]	[462.30645752 175.07763672 0.93313289]	[421.19638062 190.26344299 0.88659501]	[482.86935425 187.73034668 0.89723605]	[5.16166931e+02 7.98413818e+02 7.02994525e-01]	[5.39240173e+02 7.90821350e+02 7.28896260e-01]	[5.21273071e+02 7.70211487e+02 7.00344026e-01]	[4.64914825e+02 7.98353577e+02 7.04612017e-01]	[4.44366760e+02 7.93276062e+02 7.63259292e-01]	[4.69977936e+02 7.72724976e+02 6.69006646e-01]
[449.49719238 192.87713623 0.8789354 ]	[459.62008667 277.50775146 0.93039799]	[385.35934448 280.1555481 0.81143796]	[364.82446289 377.65246582 0.89826214]	[357.05578613 464.86883545 0.91135722]	[523.97833252 274.94723511 0.84583622]	[544.49145508 369.92724609 0.85782468]	[554.70245361 462.22091675 0.87925613]	[459.73937988 464.83053589 0.73732835]	[421.2131958 464.86114502 0.72647208]	[441.67880249 623.83374023 0.84517401]	[462.22442627 765.0447998 0.86099774]	[498.24838257 462.33953857 0.72347462]	[503.49185181 621.41577148 0.86579955]	[523.80047607 759.90344238 0.83028108]	[439.22537231 177.47758484 0.9257828 ]	[462.31390381 175.07138062 0.93453699]	[421.21582031 187.81970215 0.87845486]	[482.88702393 185.25106812 0.89309973]	[5.18665588e+02 8.00932312e+02 7.46410251e-01]	[5.39266174e+02 7.93245422e+02 7.47091472e-01]	[5.21343506e+02 7.70094910e+02 7.26456046e-01]	[4.64884491e+02 7.95890259e+02 7.15752065e-01]	[4.44330475e+02 7.93249756e+02 7.73323715e-01]	[4.69995911e+02 7.70316528e+02 6.75585687e-01]
[449.51550293 192.86941528 0.87859482]	[459.64907837 277.47988892 0.9330821 ]	[385.37649536 280.10720825 0.81259471]	[364.83456421 377.67498779 0.89695048]	[357.05386353 464.84588623 0.9147917 ]	[526.39349365 274.9309082 0.84185159]	[544.50604248 369.90350342 0.85466045]	[554.68347168 462.18621826 0.8797636 ]	[459.76522827 464.83691406 0.74102443]	[421.23672485 464.87411499 0.72743607]	[441.71115112 621.39123535 0.84259427]	[462.22750854 765.04571533 0.85876805]	[500.64788818 462.34368896 0.72574317]	[505.93847656 623.83221436 0.85684705]	[523.79455566 759.94134521 0.82484239]	[439.23013306 175.11486816 0.92537624]	[462.32971191 175.05783081 0.93588018]	[421.20254517 187.76361084 0.87320292]	[482.9225769 185.20806885 0.88576937]	[5.18754944e+02 8.00949097e+02 7.38175750e-01]	[5.41744446e+02 7.93245972e+02 7.38350332e-01]	[5.21287781e+02 7.70132507e+02 7.17508256e-01]	[4.64909454e+02 7.98354370e+02 7.16569424e-01]	[4.44349182e+02 7.93264771e+02 7.74754941e-01]	[4.69976013e+02 7.72692200e+02 6.71721339e-01]
[451.98748779 192.85218811 0.87407613]	[459.69415283 275.11254883 0.93845743]	[387.88998413 277.69897461 0.81174165]	[364.87875366 377.67129517 0.88640833]	[357.0637207 464.82803345 0.91557968]	[526.42840576 274.89361572 0.83376634]	[544.51654053 367.39312744 0.85400045]	[554.68804932 459.8253479 0.8828603 ]	[459.79840088 464.8687439 0.74059951]	[421.26272583 464.89627075 0.72677332]	[441.71298218 623.86328125 0.84794414]	[462.22930908 765.01428223 0.8533051 ]	[500.67779541 462.3755188 0.72290987]	[508.45825195 623.93133545 0.85035145]	[523.81616211 762.48681641 0.83153713]	[439.23944092 175.0958252 0.92892718]	[462.33758545 175.03788757 0.93856865]	[421.20498657 187.72619629 0.8689099 ]	[482.93652344 185.17906189 0.88373625]	[5.18692444e+02 8.00990784e+02 7.42562234e-01]	[5.39299805e+02 7.93296082e+02 7.43821859e-01]	[5.21350891e+02 7.70194153e+02 7.12605178e-01]	[4.64892090e+02 7.98355225e+02 7.17113674e-01]	[4.44329712e+02 7.93250977e+02 7.74960279e-01]	[4.69989044e+02 7.70298462e+02 6.77530169e-01]
[452.02407837 192.86070251 0.87607628]	[459.73330688 275.10787964 0.9419328 ]	[387.91998291 277.70977783 0.81013733]	[367.40267944 377.68035889 0.88261247]	[357.08303833 464.83493042 0.91548878]	[526.47686768 274.8772583 0.82786596]	[544.53894043 367.39962769 0.84812284]	[557.18670654 459.79702759 0.88306093]	[459.81130981 464.83877563 0.7450968 ]	[421.26287842 464.85623169 0.730488 ]	[441.71963501 621.41558838 0.84282464]	[462.22424316 765.01220703 0.85361803]	[500.70697021 462.36346436 0.72888899]	[508.46795654 623.8392334 0.840572 ]	[523.81689453 765.07885742 0.83899933]	[439.24536133 175.11140442 0.92577338]	[462.35684204 175.04101562 0.93591267]	[421.20358276 187.73492432 0.87082344]	[482.95535278 185.17182922 0.87955773]	[5.18779053e+02 8.03495850e+02 7.35868812e-01]	[5.41800903e+02 7.93329590e+02 7.41110444e-01]	[5.21300781e+02 7.72740784e+02 6.91082895e-01]	[4.64856903e+02 7.95897705e+02 7.12252259e-01]	[4.44303802e+02 7.93249329e+02 7.72933900e-01]	[4.69996307e+02 7.70308411e+02 6.76481068e-01]
[452.05514526 192.86976624 0.87884575]	[459.7684021 275.0831604 0.94430768]	[390.43588257 277.68618774 0.8120544 ]	[369.92828369 377.68310547 0.87943161]	[357.10845947 464.84161377 0.91531259]	[526.50079346 272.48242188 0.82145697]	[544.54986572 367.39379883 0.84644252]	[557.24798584 459.77767944 0.8891567 ]	[462.21411133 464.84353638 0.74148357]	[421.34091187 464.85543823 0.71512324]	[441.74847412 621.41143799 0.84176517]	[462.21853638 765.02301025 0.85136884]	[500.76846313 462.36361694 0.73406702]	[508.53799438 623.79992676 0.8374691 ]	[523.80090332 767.52001953 0.83898115]	[439.25375366 177.47796631 0.92546803]	[462.38409424 175.05178833 0.92981172]	[421.21975708 187.76779175 0.86701906]	[482.97769165 185.18565369 0.87497085]	[5.21224365e+02 8.06008606e+02 7.39186823e-01]	[5.41827148e+02 7.95815247e+02 7.32667923e-01]	[5.21294495e+02 7.72809998e+02 6.67890012e-01]	[4.64858978e+02 7.98412903e+02 7.09658623e-01]	[4.44306244e+02 7.93282715e+02 7.66460240e-01]	[4.69969757e+02 7.70308899e+02 6.71762884e-01]
[454.55050659 192.8898468 0.88583106]	[459.81350708 275.06680298 0.94528186]	[390.51071167 277.66091919 0.81918359]	[372.44589233 377.65896606 0.87906933]	[357.13973999 464.84060669 0.91799372]	[526.53887939 272.48187256 0.81687903]	[546.9185791 367.33389282 0.8461079 ]	[559.71685791 459.74508667 0.89458376]	[462.24755859 464.86276245 0.73621005]	[421.38186646 464.88684082 0.70985621]	[441.79110718 621.41137695 0.84356087]	[462.22473145 765.00543213 0.84842658]	[500.76708984 462.36401367 0.72990918]	[511.01599121 623.80432129 0.83626115]	[523.769104 767.51306152 0.83790791]	[439.2885437 177.50512695 0.92214274]	[462.42477417 175.06095886 0.91624814]	[421.27166748 187.7993927 0.85478723]	[485.37786865 182.6947937 0.86760783]	[5.21264954e+02 8.03521484e+02 7.36159325e-01]	[5.41849915e+02 7.93322937e+02 7.42802858e-01]	[5.21208435e+02 7.72833679e+02 6.51898861e-01]	[4.64878937e+02 7.98382080e+02 6.95050776e-01]	[4.44313507e+02 7.93274780e+02 7.59141207e-01]	[4.69961426e+02 7.70302917e+02 6.73597932e-01]
[454.60928345 192.86021423 0.89010882]	[462.18933105 275.05462646 0.94808865]	[393.0171814 277.66043091 0.82500613]	[372.51721191 377.66976929 0.8864305 ]	[357.16363525 464.82833862 0.92004544]	[529.01654053 272.46517944 0.81351954]	[546.93878174 367.33517456 0.84228724]	[559.78839111 459.75415039 0.90727133]	[462.30834961 462.35394287 0.73553008]	[423.81887817 462.39859009 0.70583856]	[441.81838989 621.35229492 0.84005427]	[462.22033691 764.99658203 0.84554565]	[500.81500244 462.30465698 0.73200893]	[511.01623535 623.80841064 0.83587646]	[521.40130615 767.49072266 0.8386476 ]	[441.65933228 175.11183167 0.93086267]	[464.83618164 175.03735352 0.91041213]	[421.29867554 187.73455811 0.84704387]	[485.46420288 182.64266968 0.85351735]	[5.21263000e+02 8.03495972e+02 7.31688917e-01]	[5.41824097e+02 7.93291870e+02 7.48775005e-01]	[5.18732239e+02 7.72809631e+02 6.56929791e-01]	[4.64903839e+02 7.95865417e+02 6.93265498e-01]	[4.44340240e+02 7.93247681e+02 7.61916101e-01]	[4.67475708e+02 7.70307861e+02 6.69770598e-01]
[457.0802002 192.83235168 0.89076436]	[462.22970581 275.040802 0.95063567]	[393.05331421 277.66186523 0.82959396]	[374.97451782 377.65570068 0.8894217 ]	[357.18978882 462.44412231 0.92163056]	[529.05859375 272.44119263 0.80974066]	[547.00390625 367.37097168 0.83825219]	[559.80212402 459.73239136 0.91004956]	[462.37576294 462.34674072 0.73589909]	[423.87789917 462.38989258 0.69848281]	[441.86276245 621.33032227 0.83658153]	[462.21731567 765.01855469 0.84558427]	[500.88763428 462.30859375 0.73423141]	[513.56005859 621.41265869 0.82604927]	[521.41040039 767.50006104 0.83730304]	[441.70001221 175.08905029 0.94168669]	[464.89004517 175.00544739 0.90495145]	[421.37109375 187.73348999 0.8310855 ]	[487.94003296 180.13031006 0.84903884]	[5.21294312e+02 8.03465759e+02 7.26064265e-01]	[5.41856262e+02 7.93275940e+02 7.53370702e-01]	[5.18712952e+02 7.72832825e+02 6.51653528e-01]	[4.64888733e+02 7.95877930e+02 6.89719558e-01]	[4.44319183e+02 7.93249329e+02 7.55528808e-01]	[4.67466827e+02 7.72696899e+02 6.69645548e-01]
[457.14257812 192.80734253 0.89462733]	[462.29519653 275.03173828 0.9482426 ]	[395.54037476 277.65737915 0.83965975]	[375.04251099 377.63119507 0.89987326]	[357.23352051 462.42059326 0.92731315]	[531.59289551 272.44924927 0.80807042]	[547.03521729 367.3923645 0.83270288]	[562.20898438 459.69631958 0.91447395]	[462.41421509 462.33370972 0.73457271]	[426.34442139 462.38671875 0.69330198]	[441.88449097 621.33422852 0.83455038]	[462.21411133 765.00823975 0.84272438]	[503.25305176 462.28833008 0.73461241]	[513.61236572 621.41015625 0.82591009]	[521.42608643 767.53582764 0.83988303]	[441.77944946 175.07540894 0.94316596]	[464.94195557 175.00390625 0.89654356]	[423.87026978 185.23651123 0.80920273]	[487.99368286 180.11714172 0.84788585]	[5.21354065e+02 8.03470093e+02 7.29121029e-01]	[5.41910706e+02 7.93275513e+02 7.59431362e-01]	[5.18692505e+02 7.75299988e+02 6.48752630e-01]	[4.64889313e+02 7.95878967e+02 6.87135220e-01]	[4.44313599e+02 7.93251770e+02 7.54552841e-01]	[4.67460938e+02 7.72691711e+02 6.69840038e-01]
[459.59051514 192.80828857 0.90086246]	[462.36032104 274.99923706 0.93660402]	[395.62432861 277.63128662 0.85537821]	[375.12142944 377.58877563 0.90371579]	[359.61981201 462.43075562 0.92061698]	[534.12957764 272.43603516 0.80538511]	[549.49987793 367.34124756 0.82148558]	[562.28637695 459.63363647 0.91441154]	[464.85308838 462.26696777 0.73093092]	[428.92199707 462.35665894 0.68932545]	[441.91622925 618.78704834 0.82248616]	[462.22195435 765.0145874 0.84200698]	[503.29037476 459.78234863 0.73700571]	[516.16845703 621.36560059 0.82459092]	[521.42724609 767.55297852 0.83421701]	[441.8578186 175.08392334 0.93520415]	[467.45388794 175.01841736 0.88503903]	[426.37438965 185.22828674 0.79858243]	[490.5541687 180.13871765 0.8475908 ]	[5.21376587e+02 8.03512817e+02 7.28326201e-01]	[5.44345886e+02 7.93306641e+02 7.54480004e-01]	[5.18678772e+02 7.75358826e+02 6.33290291e-01]	[4.64896393e+02 7.98353821e+02 6.84791446e-01]	[4.44308411e+02 7.93259338e+02 7.52393425e-01]	[4.67456604e+02 7.72709900e+02 6.65541470e-01]
[459.67474365 192.80635071 0.91063613]	[462.37966919 274.9960022 0.93298173]	[395.59634399 277.61923218 0.85617149]	[377.53671265 377.58166504 0.91308939]	[359.67749023 464.83285522 0.91056073]	[534.18286133 272.43591309 0.80410665]	[549.59161377 367.34619141 0.81416214]	[562.30175781 459.63739014 0.91677332]	[464.87353516 459.80877686 0.72916067]	[428.93563843 462.33218384 0.6891939 ]	[444.33331299 618.75390625 0.80943477]	[462.24014282 764.9944458 0.83596236]	[503.3352356 459.74526978 0.74033004]	[516.15600586 621.29321289 0.81313461]	[521.4241333 767.57873535 0.83347631]	[444.30895996 175.07658386 0.91748166]	[470.03567505 175.01170349 0.87557381]	[428.94073486 185.21615601 0.79683959]	[493.10723877 180.13812256 0.85411453]	[5.23847412e+02 8.06002747e+02 7.35098004e-01]	[5.44398315e+02 7.93356384e+02 7.46828437e-01]	[5.16193665e+02 7.77886963e+02 6.29442155e-01]	[4.64913757e+02 7.98372986e+02 6.83754563e-01]	[4.44314880e+02 7.93266357e+02 7.50834227e-01]	[4.67459503e+02 7.72703308e+02 6.64880335e-01]
[459.71258545 192.80592346 0.90998626]	[462.42120361 274.97241211 0.92383075]	[398.0461731 277.57208252 0.86743355]	[377.58071899 377.56188965 0.91469228]	[359.74060059 462.43240356 0.91220099]	[536.6574707 272.41363525 0.80373126]	[554.62200928 364.85180664 0.8091343 ]	[562.30584717 459.62033081 0.91485214]	[464.89349365 462.25476074 0.72990549]	[428.92559814 462.35336304 0.69161636]	[444.34832764 618.81567383 0.8144688 ]	[462.23721313 765.00744629 0.83936751]	[503.36230469 459.76809692 0.74040741]	[516.22174072 621.27111816 0.81121147]	[521.40258789 767.57910156 0.83320355]	[444.36294556 175.06265259 0.90782684]	[472.58493042 175.00880432 0.87938321]	[431.49624634 185.19560242 0.78493404]	[495.67617798 182.61186218 0.86194652]	[5.23862122e+02 8.06039001e+02 7.34603643e-01]	[5.44401794e+02 7.95819275e+02 7.41353154e-01]	[5.16139832e+02 7.77879211e+02 6.31672621e-01]	[4.64918549e+02 7.98381592e+02 6.97324455e-01]	[4.44317322e+02 7.93277771e+02 7.63655007e-01]	[4.67444702e+02 7.72725159e+02 6.68619812e-01]
[459.78927612 192.80276489 0.9189899 ]	[464.82369995 274.98019409 0.91819406]	[398.08929443 277.59121704 0.869398 ]	[377.62820435 377.59429932 0.91902798]	[362.19781494 462.45306396 0.89566022]	[536.70581055 272.37753296 0.80244476]	[554.70812988 364.82589722 0.81003052]	[562.32324219 459.64849854 0.92525595]	[467.41110229 462.36578369 0.71041501]	[431.54312134 464.89419556 0.67744452]	[444.35021973 621.32543945 0.82580346]	[462.25326538 764.99053955 0.84154338]	[503.42913818 462.28134155 0.72813982]	[516.18829346 621.26153564 0.81034946]	[521.42431641 767.58013916 0.83362103]	[444.44680786 175.05293274 0.89514112]	[475.12576294 174.99832153 0.88731676]	[434.03179932 182.61798096 0.79809886]	[498.14813232 180.09040833 0.8850233 ]	[5.23895142e+02 8.06071655e+02 7.40204453e-01]	[5.44453552e+02 7.95865356e+02 7.46047258e-01]	[5.16165100e+02 7.77890198e+02 6.35041118e-01]	[4.64909454e+02 7.98362305e+02 7.23231912e-01]	[4.44328674e+02 7.93264587e+02 7.83953726e-01]	[4.67461761e+02 7.72741028e+02 6.72754288e-01]
[462.19046021 192.77609253 0.91304702]	[464.85296631 274.99310303 0.91731954]	[398.10409546 277.60897827 0.87009817]	[377.68829346 377.59854126 0.92410183]	[362.27276611 462.40249634 0.89483839]	[539.1918335 272.36819458 0.80407661]	[559.71258545 364.8309021 0.83055615]	[562.39147949 459.68084717 0.93805528]	[467.49279785 462.30194092 0.70791805]	[434.10073853 464.83978271 0.6905275 ]	[444.37173462 621.35345459 0.82905233]	[462.27365112 764.97900391 0.84038234]	[503.48471069 459.80001831 0.72459096]	[518.66009521 621.27655029 0.81872797]	[521.42816162 767.56347656 0.82824081]	[446.93527222 175.02978516 0.8878057 ]	[477.61978149 174.96873474 0.90242296]	[434.08044434 182.6516571 0.80959004]	[498.23660278 180.06381226 0.90289521]	[5.23890015e+02 8.06057068e+02 7.34760106e-01]	[5.44459534e+02 7.95857056e+02 7.45077968e-01]	[5.16158630e+02 7.77867554e+02 6.35110617e-01]	[4.64905090e+02 7.98355835e+02 7.23747075e-01]	[4.44327850e+02 7.93254333e+02 7.84982622e-01]	[4.67492340e+02 7.72724060e+02 6.71455503e-01]
[462.25979614 190.37382507 0.9174692 ]	[464.91934204 274.9954834 0.9102174 ]	[398.19299316 277.57592773 0.87538636]	[377.71902466 377.57009888 0.92526871]	[362.33755493 462.4246521 0.87839121]	[539.2588501 272.40530396 0.8154459 ]	[559.81738281 364.80285645 0.85201055]	[564.82531738 459.62216187 0.92939937]	[470.00146484 462.34286499 0.7028088 ]	[436.58416748 464.88134766 0.69072163]	[444.35839844 621.41235352 0.83603096]	[462.27731323 764.97869873 0.8401863 ]	[505.88986206 462.2505188 0.71793228]	[518.74176025 621.29760742 0.83183897]	[523.78894043 767.578125 0.83223313]	[449.46740723 174.97399902 0.89135456]	[477.70410156 174.94328308 0.92580014]	[434.12496948 180.15504456 0.82066631]	[500.68988037 177.61805725 0.92119879]	[5.23869324e+02 8.06045715e+02 7.41967201e-01]	[5.44443237e+02 7.95865723e+02 7.48598218e-01]	[5.16217834e+02 7.77852356e+02 6.39871061e-01]	[4.64890167e+02 7.98387390e+02 7.26855993e-01]	[4.44325409e+02 7.93272034e+02 7.89787829e-01]	[4.69961151e+02 7.72709900e+02 6.66614950e-01]
[462.29437256 190.36607361 0.91675961]	[464.94973755 274.98629761 0.90275174]	[398.19735718 277.56756592 0.87624997]	[380.09231567 377.58071899 0.92561495]	[364.82064819 462.44406128 0.8626464 ]	[539.29974365 272.39254761 0.8159501 ]	[562.222229 364.76922607 0.86372483]	[564.91375732 459.66159058 0.93332797]	[470.02102661 462.28207397 0.70209676]	[436.58370972 462.39019775 0.69348925]	[444.37423706 621.37182617 0.82953262]	[462.28649902 764.98175049 0.83936113]	[505.92199707 459.77151489 0.71221793]	[521.15222168 618.78088379 0.83011603]	[523.81085205 767.59625244 0.83784276]	[449.51574707 174.95359802 0.89276606]	[480.10626221 174.92401123 0.92797971]	[436.56497192 182.61747742 0.82002163]	[500.72006226 177.63023376 0.9127816 ]	[5.23864746e+02 8.06070557e+02 7.51043200e-01]	[5.44436401e+02 7.98363586e+02 7.52630591e-01]	[5.18694031e+02 7.77851685e+02 6.53628111e-01]	[4.64899567e+02 7.98440308e+02 7.12050378e-01]	[4.44317230e+02 7.93302734e+02 7.67145753e-01]	[4.69978333e+02 7.72720276e+02 6.66622221e-01]
[462.34118652 190.38795471 0.91354108]	[467.40161133 274.98898315 0.89769506]	[398.22137451 277.56893921 0.87802666]	[380.12155151 377.58578491 0.9273417 ]	[367.35162354 462.40820312 0.86406863]	[541.72943115 272.38006592 0.82005727]	[562.26385498 364.77520752 0.87171954]	[564.96990967 459.66790771 0.93242395]	[472.60211182 462.2661438 0.70265657]	[439.08532715 462.36230469 0.71087253]	[444.42599487 621.34265137 0.81616414]	[462.30627441 765.00299072 0.83780301]	[506.00735474 459.74981689 0.69382322]	[521.19110107 618.73364258 0.83277506]	[523.8336792 767.61700439 0.83938909]	[452.04394531 174.96031189 0.89472723]	[480.16400146 174.93858337 0.93558669]	[436.59634399 182.64572144 0.82868707]	[500.75820923 180.05926514 0.91455561]	[5.23889893e+02 8.06066772e+02 7.42556810e-01]	[5.44458862e+02 7.98365234e+02 7.47254729e-01]	[5.18712524e+02 7.77885864e+02 6.60551190e-01]	[4.64921509e+02 8.00934265e+02 7.00020373e-01]	[4.44317078e+02 7.93318420e+02 7.53423750e-01]	[4.69997192e+02 7.72726013e+02 6.63253963e-01]
[462.37948608 190.38783264 0.90678304]	[467.47518921 274.98474121 0.88966656]	[400.64044189 277.5319519 0.87532139]	[380.15765381 377.54968262 0.92095697]	[367.4147644 462.38272095 0.86641306]	[541.77075195 272.38168335 0.82483321]	[562.29925537 362.3348999 0.88229281]	[565.06103516 459.66629028 0.9232775 ]	[475.09396362 462.24713135 0.70490909]	[439.12051392 462.34396362 0.72178793]	[446.9487915 618.81091309 0.79915911]	[462.29855347 765.03179932 0.84090579]	[508.4538269 459.73608398 0.68741775]	[521.20855713 616.27423096 0.83818197]	[523.83398438 767.63018799 0.83923388]	[454.53723145 174.94338989 0.89583015]	[480.20907593 174.93180847 0.9399702 ]	[436.61499023 180.15298462 0.83685869]	[500.79779053 177.63407898 0.91732746]	[5.23915833e+02 8.06107300e+02 7.38396406e-01]	[5.44478638e+02 7.98398987e+02 7.44850278e-01]	[5.18710632e+02 7.77893555e+02 6.63280010e-01]	[4.67401062e+02 8.00958679e+02 6.99088752e-01]	[4.44324158e+02 7.93334839e+02 7.51490057e-01]	[4.69975037e+02 7.72749817e+02 6.63760602e-01]
[462.41897583 190.3901825 0.90045649]	[469.97872925 274.97460938 0.88376927]	[400.68261719 277.5083313 0.87630802]	[380.19384766 377.51547241 0.91902059]	[369.98629761 462.39157104 0.86510789]	[541.79071045 272.37643433 0.82841861]	[562.32824707 362.30834961 0.89145195]	[567.45751953 459.70858765 0.9197191 ]	[475.0892334 462.23815918 0.7012195 ]	[439.12677002 462.31628418 0.72360414]	[449.47494507 618.74755859 0.79582971]	[462.29217529 765.04144287 0.8382051 ]	[508.44525146 459.73904419 0.68645257]	[521.2532959 616.26306152 0.84660649]	[523.82415771 767.63848877 0.83876497]	[454.62353516 174.93405151 0.9052906 ]	[480.24813843 174.94508362 0.94373643]	[436.69552612 180.13490295 0.8516435 ]	[500.81692505 180.072052 0.91889399]	[5.23942139e+02 8.06130371e+02 7.24941075e-01]	[5.44494812e+02 7.98418884e+02 7.36257017e-01]	[5.18682739e+02 7.77919373e+02 6.62756324e-01]	[4.67425415e+02 8.00958374e+02 6.91326022e-01]	[4.44331116e+02 7.93342041e+02 7.42432892e-01]	[4.69956085e+02 7.72770325e+02 6.60569727e-01]
[464.8236084 190.39898682 0.89272523]	[472.52130127 274.9822998 0.88162196]	[400.71368408 277.51879883 0.87390375]	[380.27230835 375.11795044 0.9071784 ]	[372.52822876 462.37490845 0.87545216]	[541.8338623 272.38296509 0.83119166]	[562.35028076 362.31826782 0.89386153]	[567.4932251 459.71054077 0.91572303]	[475.11248779 462.25827026 0.70674157]	[439.14892578 462.33520508 0.72788531]	[451.98971558 616.2744751 0.79520416]	[462.30462646 765.03399658 0.83677989]	[508.46133423 459.76550293 0.69051504]	[521.26184082 616.25543213 0.84913379]	[523.82513428 767.62664795 0.83766067]	[457.08865356 174.93959045 0.90945101]	[480.28094482 174.95361328 0.94966722]	[439.09191895 180.14103699 0.85844803]	[500.83776855 180.07296753 0.91874224]	[5.23930115e+02 8.06137329e+02 7.20468283e-01]	[5.44490906e+02 7.98426086e+02 7.28789628e-01]	[5.18683411e+02 7.77897217e+02 6.63420081e-01]	[4.67398438e+02 8.00940979e+02 6.95452631e-01]	[4.44320374e+02 7.93319519e+02 7.48125792e-01]	[4.69980804e+02 7.72760742e+02 6.65043473e-01]
[464.88049316 190.38009644 0.88683259]	[472.61050415 274.97738647 0.88487691]	[400.75674438 277.51431274 0.86888504]	[380.3397522 375.11947632 0.89419496]	[375.01394653 462.37145996 0.8896845 ]	[541.87591553 272.36618042 0.82900107]	[562.37823486 362.33782959 0.89295852]	[567.54553223 459.72375488 0.90431249]	[475.15679932 462.265625 0.71027029]	[439.17895508 462.34866333 0.72753751]	[452.01864624 618.75683594 0.79969674]	[462.29785156 765.01513672 0.83672512]	[508.49673462 459.76681519 0.68662953]	[521.28613281 616.2467041 0.85417151]	[523.83190918 767.63543701 0.83859932]	[457.14144897 174.91793823 0.91958749]	[480.32595825 174.93800354 0.95664257]	[439.12789917 180.13595581 0.86570156]	[500.88684082 180.07043457 0.91557586]	[5.23929138e+02 8.06131531e+02 7.21968472e-01]	[5.44490295e+02 7.98429810e+02 7.32037246e-01]	[5.18693359e+02 7.77909302e+02 6.66624367e-01]	[4.67404144e+02 8.00921021e+02 7.11229920e-01]	[4.44327454e+02 7.93309143e+02 7.62411475e-01]	[4.69961334e+02 7.72766113e+02 6.62753701e-01]
[464.91607666 190.37789917 0.88254762]	[475.12615967 274.9854126 0.8934589 ]	[400.80227661 277.51937866 0.85967433]	[382.76797485 375.0977478 0.8808381 ]	[375.06866455 462.3503418 0.9016366 ]	[541.91418457 272.38500977 0.82781923]	[562.40527344 362.32931519 0.89401346]	[567.57427979 459.70947266 0.89850187]	[477.62756348 462.25869751 0.71583366]	[439.21881104 462.32730103 0.72980624]	[452.03274536 616.2633667 0.79951543]	[462.28012085 765.02294922 0.83838564]	[511.02874756 459.76217651 0.68158549]	[521.28985596 616.21844482 0.85257965]	[523.83483887 767.62554932 0.83761704]	[457.16995239 174.91926575 0.92398268]	[480.35971069 174.93511963 0.95829964]	[439.15093994 182.61021423 0.8670131 ]	[503.24423218 180.08482361 0.91307956]	[5.23918396e+02 8.06115479e+02 7.16002941e-01]	[5.44481018e+02 7.98424500e+02 7.23156273e-01]	[5.1869989e+02 7.7789209e+02 6.6157800e-01]	[4.67400513e+02 8.00937073e+02 7.21265256e-01]	[4.44336212e+02 7.93323303e+02 7.67014384e-01]	[4.67471130e+02 7.72774170e+02 6.63737595e-01]
[464.96960449 190.35412598 0.87456685]	[477.59973145 274.98162842 0.90039992]	[400.85186768 277.50979614 0.85133791]	[382.8024292 375.1071167 0.8813718]	[377.49514771 462.33978271 0.91451514]	[544.3270874 272.37963867 0.82497573]	[562.44165039 362.33959961 0.89069426]	[567.58892822 459.70062256 0.89512992]	[477.66091919 462.25491333 0.71861899]	[439.24136353 462.31912231 0.73442411]	[452.05102539 616.25366211 0.79962057]	[462.27560425 765.03729248 0.84007967]	[511.06616211 459.77206421 0.67790782]	[521.30187988 616.24102783 0.85331941]	[523.83886719 767.62701416 0.83842599]	[457.21356201 174.8979187 0.93037075]	[482.73568726 174.9046936 0.96461785]	[439.18832397 182.61160278 0.87313008]	[503.30899048 180.08946228 0.91177481]	[5.23906006e+02 8.06114380e+02 7.09722698e-01]	[5.44474915e+02 7.98430420e+02 7.17545927e-01]	[5.18700134e+02 7.77888855e+02 6.62197590e-01]	[4.67405273e+02 8.00965088e+02 7.17161596e-01]	[4.44329315e+02 7.93345581e+02 7.59193838e-01]	[4.67470093e+02 7.72784424e+02 6.62416577e-01]
[467.43795776 190.33821106 0.86812592]	[477.637146 274.97680664 0.90740031]	[400.86157227 277.50759888 0.85081166]	[382.82751465 375.10064697 0.88034445]	[377.54876709 462.35403442 0.92675841]	[544.35516357 272.36099243 0.82451558]	[562.4654541 364.80938721 0.88830096]	[570.04199219 459.71173096 0.8911556 ]	[477.67214966 462.2461853 0.71997231]	[439.24417114 462.30377197 0.7321884 ]	[452.07202148 616.25811768 0.79790461]	[462.27914429 765.04205322 0.83804494]	[511.09832764 459.76895142 0.67752278]	[521.31347656 616.23809814 0.85483271]	[523.83984375 767.625 0.83879578]	[459.62228394 174.89732361 0.93842167]	[482.7611084 174.89694214 0.96618062]	[439.23712158 180.15951538 0.88218486]	[503.33334351 180.05940247 0.91555744]	[5.23912964e+02 8.06127869e+02 6.95935547e-01]	[5.44475525e+02 8.00911682e+02 7.05867410e-01]	[5.18693115e+02 7.77886047e+02 6.66237950e-01]	[4.67408417e+02 8.00994934e+02 7.07950473e-01]	[4.44322235e+02 7.93366638e+02 7.50070155e-01]	[4.67481781e+02 7.72766724e+02 6.61398172e-01]
[467.4942627 190.32850647 0.85931003]	[477.68850708 274.95770264 0.91366959]	[403.30221558 277.47134399 0.84157652]	[382.85980225 375.10427856 0.87580359]	[377.56350708 462.34970093 0.93131495]	[544.38232422 272.36334229 0.82580733]	[564.8034668 364.80700684 0.88581359]	[570.07550049 459.72195435 0.8847959 ]	[477.67434692 459.8109436 0.71936488]	[439.24624634 462.27142334 0.7327885 ]	[452.07974243 616.24487305 0.79836416]	[462.28173828 765.01721191 0.83442712]	[511.0980835 459.75830078 0.67827111]	[521.32830811 616.28100586 0.85366023]	[523.83996582 767.61065674 0.83896351]	[459.65908813 174.89657593 0.94311213]	[482.79476929 174.88511658 0.96625751]	[439.27670288 182.62327576 0.8812272 ]	[503.37454224 180.05818176 0.90872175]	[5.23923279e+02 8.06128967e+02 7.02620447e-01]	[5.44478882e+02 7.98440063e+02 7.09256291e-01]	[5.18685608e+02 7.77868103e+02 6.67203486e-01]	[4.67423523e+02 8.00981323e+02 6.97690606e-01]	[4.44334106e+02 7.93360779e+02 7.43871212e-01]	[4.67483765e+02 7.72733215e+02 6.62904561e-01]
[469.99050903 190.32287598 0.85629767]	[477.7310791 274.96099854 0.91818762]	[403.34869385 275.12445068 0.83369106]	[385.31408691 377.50650024 0.87950271]	[377.58654785 462.34893799 0.93637043]	[544.43139648 272.39093018 0.82772642]	[564.81872559 364.77539062 0.8887099 ]	[570.0680542 459.77468872 0.89104521]	[477.73605347 462.25271606 0.72657764]	[439.27783203 462.28222656 0.73742974]	[452.07913208 616.22564697 0.7975626 ]	[462.27404785 765.02380371 0.83571631]	[513.65338135 459.79455566 0.67911619]	[521.34020996 616.27087402 0.85471272]	[523.84155273 767.60400391 0.8405863 ]	[459.69607544 174.90286255 0.94745988]	[482.80981445 174.87409973 0.96402162]	[439.3135376 182.66259766 0.88322687]	[503.39648438 180.05128479 0.90477127]	[5.23907532e+02 8.06133423e+02 7.08909512e-01]	[5.44472717e+02 8.00913025e+02 7.11264014e-01]	[5.18685913e+02 7.77849182e+02 6.68281376e-01]	[4.64931030e+02 8.00959900e+02 6.94954515e-01]	[4.44312836e+02 7.93347900e+02 7.44269192e-01]	[4.67484528e+02 7.72743835e+02 6.65362418e-01]
[470.02456665 190.32318115 0.85383213]	[480.12106323 274.95532227 0.92313945]	[403.38839722 275.12387085 0.826033 ]	[385.33129883 377.51095581 0.87864906]	[377.59994507 462.3548584 0.93535894]	[544.45678711 272.36999512 0.82297504]	[564.84338379 362.32870483 0.89237022]	[570.08081055 459.78729248 0.88929892]	[480.14776611 462.25341797 0.73991185]	[439.3265686 462.26895142 0.74322557]	[454.53823853 616.21380615 0.79737109]	[462.26574707 764.9744873 0.83123434]	[516.16259766 459.80130005 0.68579793]	[521.3548584 618.76818848 0.85881388]	[523.84057617 767.59234619 0.83921969]	[459.73571777 174.9080658 0.95230943]	[482.82540894 174.8795166 0.95903313]	[441.67227173 182.67266846 0.88259298]	[503.4175415 180.06069946 0.90096813]	[5.23911133e+02 8.06129333e+02 7.08737016e-01]	[5.44473633e+02 7.98437561e+02 7.11528063e-01]	[5.18680542e+02 7.77834106e+02 6.68801188e-01]	[4.67419678e+02 8.00941223e+02 6.91192925e-01]	[4.44334839e+02 7.93332031e+02 7.44050562e-01]	[4.67463501e+02 7.72694824e+02 6.65624321e-01]
[472.52633667 190.31993103 0.85201448]	[480.13543701 274.94442749 0.92382383]	[403.3977356 275.11737061 0.82416004]	[385.32180786 377.49914551 0.87956947]	[377.61199951 462.36334229 0.93618101]	[544.47503662 269.92559814 0.81738985]	[564.86437988 362.34265137 0.89101112]	[570.09368896 459.79013062 0.89023823]	[480.15597534 462.24411011 0.74079442]	[439.32321167 462.25854492 0.7454645 ]	[454.54620361 616.19006348 0.7983582 ]	[462.25405884 762.51647949 0.82709843]	[516.19036865 459.79537964 0.68549329]	[521.3737793 618.77044678 0.85941219]	[523.8371582 767.6003418 0.83926868]	[459.76696777 174.90237427 0.95369124]	[482.85943604 174.87971497 0.95467645]	[441.690979 182.65382385 0.88334954]	[503.45645142 180.0736084 0.89251679]	[5.23911560e+02 8.06128906e+02 7.10721016e-01]	[5.44474060e+02 7.98434937e+02 7.14211881e-01]	[5.18674927e+02 7.77843506e+02 6.66548371e-01]	[4.67426208e+02 8.00922363e+02 6.78882182e-01]	[4.44331055e+02 7.93314026e+02 7.36641288e-01]	[4.67446747e+02 7.70290161e+02 6.68197811e-01]
[472.59701538 190.31599426 0.85591745]	[480.16577148 274.9309082 0.9294616 ]	[405.86114502 275.09106445 0.8207134 ]	[385.3215332 377.51547241 0.88128877]	[377.61859131 462.36743164 0.93586665]	[544.50634766 269.92407227 0.81484115]	[564.87365723 362.3369751 0.8905834 ]	[570.11853027 459.78970337 0.88773119]	[480.16091919 459.77404785 0.74759138]	[441.66259766 459.7946167 0.74906051]	[454.5668335 613.69512939 0.80149424]	[462.25335693 762.50927734 0.82551247]	[516.1817627 459.74285889 0.68744683]	[521.37896729 618.73492432 0.85567862]	[523.83416748 767.59698486 0.83844936]	[459.81735229 174.8921051 0.95456415]	[482.91452026 174.87384033 0.9442181 ]	[441.70742798 180.15190125 0.88451344]	[505.87573242 180.04493713 0.87939507]	[5.23899475e+02 8.06108765e+02 7.09174633e-01]	[5.44465149e+02 7.98413086e+02 7.14863956e-01]	[5.18676514e+02 7.77841125e+02 6.63636744e-01]	[4.67434326e+02 8.00926880e+02 6.79146051e-01]	[4.44340363e+02 7.93319336e+02 7.35350668e-01]	[4.67439819e+02 7.70289490e+02 6.66325867e-01]
[475.06640625 190.31283569 0.85830873]	[480.19552612 274.93359375 0.93401062]	[405.91793823 275.09814453 0.81390661]	[385.33108521 377.52432251 0.8813467 ]	[377.62399292 462.36663818 0.93542796]	[544.52862549 269.92080688 0.81211954]	[564.8873291 362.31970215 0.89012486]	[570.12591553 459.75656128 0.88754523]	[480.15280151 459.80163574 0.74288583]	[441.66705322 462.24731445 0.74829227]	[454.5524292 613.70861816 0.80061543]	[462.25979614 762.49365234 0.82540846]	[516.16485596 459.76452637 0.68487364]	[521.36975098 618.73052979 0.85527503]	[523.8338623 767.6048584 0.83834827]	[459.83117676 174.8927002 0.95471114]	[482.92999268 174.86863708 0.9400503 ]	[441.71850586 180.12103271 0.88520402]	[505.89419556 177.61668396 0.87802052]	[5.23899170e+02 8.06118774e+02 7.07556486e-01]	[5.44454773e+02 7.98431702e+02 7.14780092e-01]	[5.18684326e+02 7.77853577e+02 6.64039612e-01]	[4.67460236e+02 8.00923279e+02 6.77006841e-01]	[4.44358948e+02 7.93315613e+02 7.32183516e-01]	[4.67433380e+02 7.70267761e+02 6.69298589e-01]
[475.1081543 190.32855225 0.8659969 ]	[480.21328735 274.93423462 0.93530643]	[408.40792847 275.10375977 0.81116259]	[385.37179565 377.50759888 0.87114656]	[377.63058472 462.36212158 0.9355399 ]	[546.93560791 269.92562866 0.81012487]	[564.91705322 362.3293457 0.88650352]	[570.12896729 459.74237061 0.88495845]	[480.16989136 459.75839233 0.74692255]	[441.67385864 459.79647827 0.74746829]	[454.57510376 616.1907959 0.80258095]	[462.25643921 762.50341797 0.82496887]	[516.19195557 459.71807861 0.68728054]	[521.37249756 616.24761963 0.85456741]	[523.83203125 767.62384033 0.83849955]	[462.18261719 174.91529846 0.9514764 ]	[482.97225952 174.88262939 0.92914468]	[441.74917603 180.12944031 0.87662423]	[505.90997314 180.04478455 0.86990869]	[5.23902954e+02 8.06119019e+02 7.07616448e-01]	[5.44452148e+02 7.98433167e+02 7.17990637e-01]	[5.18679810e+02 7.77883179e+02 6.60490870e-01]	[4.67463989e+02 8.00917542e+02 6.76187813e-01]	[4.44356567e+02 7.93314270e+02 7.31759965e-01]	[4.67429718e+02 7.70274292e+02 6.67201877e-01]
[475.1569519 190.34121704 0.87164986]	[480.22833252 274.93270874 0.93617237]	[408.42935181 275.11553955 0.8111136 ]	[385.396698 377.51373291 0.86814648]	[377.63522339 462.36651611 0.93494421]	[546.95318604 269.92199707 0.80835903]	[564.95117188 362.331604 0.8819083 ]	[572.59130859 459.74887085 0.88270712]	[480.16940308 459.76696777 0.74653065]	[441.67440796 459.80371094 0.74743283]	[454.59591675 616.20758057 0.80401796]	[462.25546265 762.50366211 0.82475877]	[516.19848633 459.7293396 0.68852824]	[521.36914062 616.26251221 0.85702342]	[523.83319092 767.62213135 0.83857584]	[462.21655273 174.93681335 0.95281899]	[485.38037109 174.89404297 0.92071629]	[441.7875061 182.61424255 0.86912745]	[505.93624878 180.0574646 0.8651123 ]	[5.23906128e+02 8.06127075e+02 7.08894253e-01]	[5.44456421e+02 7.98439697e+02 7.17654109e-01]	[5.18684509e+02 7.77882629e+02 6.59583032e-01]	[4.67462433e+02 8.00918274e+02 6.76198423e-01]	[4.44356232e+02 7.93313965e+02 7.31548786e-01]	[4.67426025e+02 7.70272461e+02 6.66761637e-01]
[477.60336304 190.34594727 0.87569404]	[480.24157715 274.93630981 0.93845332]	[408.43322754 277.47732544 0.81297988]	[387.89157104 377.50042725 0.86370593]	[377.63983154 462.36096191 0.9362393 ]	[546.97753906 269.92510986 0.80781204]	[564.97253418 364.77737427 0.87458926]	[572.61682129 459.759552 0.8799665 ]	[480.17687988 459.76766968 0.74642813]	[441.67932129 459.80523682 0.74635941]	[454.63772583 613.69403076 0.80523145]	[462.2482605 762.5020752 0.82411289]	[516.21307373 459.72937012 0.688797 ]	[521.37207031 616.24194336 0.85521662]	[523.82983398 767.6161499 0.83600223]	[462.24719238 174.94987488 0.95419425]	[485.41094971 174.90126038 0.91557544]	[441.81838989 182.6156311 0.86650699]	[505.96313477 180.04704285 0.86543709]	[5.23906433e+02 8.06130554e+02 7.07669854e-01]	[5.44457336e+02 7.98441101e+02 7.17214644e-01]	[5.18681580e+02 7.77881348e+02 6.56258404e-01]	[4.69968781e+02 8.00937317e+02 6.74898326e-01]	[4.44365662e+02 7.93324219e+02 7.27931976e-01]	[4.67402496e+02 7.70274048e+02 6.66644394e-01]
[477.63726807 190.36068726 0.88070166]	[480.25146484 274.9375 0.94165951]	[408.44989014 277.48721313 0.81445724]	[387.93374634 377.49502563 0.86037487]	[377.64083862 462.34533691 0.93851966]	[546.98297119 269.91625977 0.80842775]	[564.98565674 364.78518677 0.87227142]	[572.63214111 459.7520752 0.87900627]	[480.19839478 459.7701416 0.74923939]	[441.68777466 459.80780029 0.74615604]	[454.63543701 618.73590088 0.8100372 ]	[462.2572937 762.49316406 0.8255825 ]	[518.6708374 459.73291016 0.69457221]	[521.37072754 616.2699585 0.85760248]	[523.83709717 767.59484863 0.8360033 ]	[462.26715088 174.95510864 0.9564262 ]	[485.45013428 174.90397644 0.90716302]	[441.83499146 180.152771 0.86631966]	[506.00827026 177.63868713 0.86056185]	[5.23895142e+02 8.06122925e+02 7.06653953e-01]	[5.44454102e+02 7.98436401e+02 7.13131309e-01]	[5.18684692e+02 7.77846008e+02 6.61586821e-01]	[4.67464935e+02 8.00921143e+02 6.78508282e-01]	[4.44360596e+02 7.93313293e+02 7.29981601e-01]	[4.67428253e+02 7.70264404e+02 6.69529378e-01]
[477.68228149 190.37272644 0.88730729]	[480.25866699 274.93624878 0.94133168]	[408.4776001 277.48995972 0.81532937]	[387.94369507 377.51733398 0.86275876]	[377.65411377 462.35040283 0.93949562]	[546.98297119 269.9145813 0.80772227]	[564.9954834 364.78839111 0.87008613]	[572.64953613 459.7512207 0.87778682]	[480.22375488 459.77850342 0.75287539]	[441.7144165 462.22888184 0.7462346 ]	[457.06378174 616.26739502 0.81167072]	[462.256073 762.48931885 0.82516092]	[518.69549561 459.7399292 0.69958651]	[521.37597656 616.26940918 0.8571099 ]	[523.83648682 767.60168457 0.83638859]	[462.29425049 174.96948242 0.95479935]	[485.48748779 174.91227722 0.89754939]	[441.86694336 180.15945435 0.86041862]	[508.44845581 177.6361084 0.8567974 ]	[5.23901001e+02 8.06133728e+02 7.10474014e-01]	[5.44461060e+02 8.00911072e+02 7.16297507e-01]	[5.18683289e+02 7.77856384e+02 6.60007596e-01]	[4.67462860e+02 8.00934998e+02 6.78653836e-01]	[4.44360474e+02 7.93322083e+02 7.27796435e-01]	[4.67424530e+02 7.70261902e+02 6.70751333e-01]
[477.6998291 190.3573761 0.88536584]	[480.27279663 274.93838501 0.94152582]	[410.95407104 277.49441528 0.81670773]	[390.43414307 377.51062012 0.86201358]	[377.65737915 462.34417725 0.94138408]	[547.00048828 269.92306519 0.80586922]	[564.99902344 364.78070068 0.86991358]	[572.65063477 459.75054932 0.87902045]	[480.2272644 459.80130005 0.75082624]	[441.71008301 462.24688721 0.74583119]	[457.06781006 616.27441406 0.81383491]	[462.2543335 762.49108887 0.82524717]	[518.71484375 459.76602173 0.70329541]	[521.38867188 618.74737549 0.8572858 ]	[523.83630371 767.60205078 0.83621264]	[462.31524658 174.95669556 0.95410067]	[487.92391968 174.90187073 0.8944571 ]	[441.91955566 182.61103821 0.84757167]	[508.47943115 177.63841248 0.85480273]	[5.23889893e+02 8.08519470e+02 7.13092804e-01]	[5.44459534e+02 8.00916565e+02 7.18220651e-01]	[5.18685608e+02 7.77859924e+02 6.58439159e-01]	[4.67451935e+02 8.00931396e+02 6.79540694e-01]	[4.44352234e+02 7.93318726e+02 7.29583323e-01]	[4.67426025e+02 7.70266235e+02 6.70891404e-01]
[477.71630859 190.32746887 0.88146937]	[480.29559326 274.9331665 0.94122732]	[410.99304199 277.48757935 0.8193723 ]	[390.46563721 377.52120972 0.8628993 ]	[377.65960693 462.33184814 0.94080794]	[547.01794434 269.92227173 0.80406064]	[565.00305176 364.79827881 0.86663252]	[575.13446045 459.75115967 0.87729979]	[480.24551392 459.79116821 0.74907041]	[441.72369385 462.23822021 0.74253607]	[457.07501221 616.27081299 0.8145569 ]	[462.25424194 762.49511719 0.82502681]	[518.73449707 459.75479126 0.70416272]	[521.40283203 618.75500488 0.8568722 ]	[523.83825684 767.60290527 0.83639419]	[462.33807373 174.93269348 0.95323193]	[487.93643188 174.88006592 0.89521283]	[444.3276062 182.61445618 0.8371138 ]	[508.50262451 177.63264465 0.85583252]	[5.23885742e+02 8.08533630e+02 7.18018889e-01]	[5.44461487e+02 8.00930786e+02 7.20377862e-01]	[5.18684937e+02 7.77860840e+02 6.56718493e-01]	[4.67436676e+02 8.00926941e+02 6.76470876e-01]	[4.44343414e+02 7.93312134e+02 7.27804184e-01]	[4.67429504e+02 7.70266785e+02 6.71562076e-01]
[480.10903931 190.30470276 0.87957549]	[480.30502319 274.92788696 0.94123566]	[411.00201416 277.48461914 0.81935084]	[390.48907471 377.53445435 0.86575639]	[377.67126465 462.32992554 0.940826 ]	[547.02929688 269.91018677 0.80371392]	[565.01733398 364.78256226 0.86697376]	[572.66174316 459.74182129 0.87977761]	[480.24932861 459.78991699 0.75023729]	[441.71807861 459.81350708 0.74584526]	[457.08520508 616.26080322 0.81589597]	[462.26010132 762.46264648 0.82267076]	[518.74584961 459.76452637 0.70629305]	[521.39990234 618.77484131 0.85906309]	[523.83972168 767.60162354 0.83509642]	[462.37249756 174.91983032 0.94882911]	[487.97634888 174.87002563 0.89309919]	[444.38562012 182.62965393 0.82897544]	[508.54699707 177.63769531 0.85453528]	[5.23876526e+02 8.08523926e+02 7.13921785e-01]	[5.44453613e+02 8.00926270e+02 7.19173133e-01]	[5.18696228e+02 7.77863403e+02 6.55811250e-01]	[4.67468262e+02 8.00914673e+02 6.78265691e-01]	[4.44369171e+02 7.93307373e+02 7.30407238e-01]	[4.67425476e+02 7.70241028e+02 6.72329545e-01]
[480.12506104 190.30377197 0.88190067]	[480.31417847 274.92276001 0.94175053]	[411.03390503 275.12545776 0.82049346]	[392.97357178 377.52981567 0.86890888]	[377.68041992 462.32885742 0.93924201]	[547.04382324 269.91644287 0.80265242]	[565.03649902 364.78778076 0.86566699]	[572.67266846 459.73898315 0.87875903]	[480.26428223 459.78479004 0.7514236 ]	[441.73254395 459.80862427 0.74571204]	[457.08755493 616.28210449 0.81648505]	[462.2605896 762.45080566 0.82140446]	[518.76055908 459.7571106 0.70701826]	[521.40081787 618.76647949 0.85894555]	[523.84246826 767.60125732 0.83479059]	[462.3956604 174.91647339 0.94457042]	[488.00228882 174.87147522 0.8890388 ]	[444.41595459 182.6459198 0.82320559]	[511.02593994 180.05796814 0.85656041]	[5.23871582e+02 8.08526489e+02 7.12631822e-01]	[5.44448181e+02 8.00933838e+02 7.19759941e-01]	[5.18700806e+02 7.77859802e+02 6.57108665e-01]	[4.67470490e+02 7.98434692e+02 6.79071903e-01]	[4.44381317e+02 7.93295593e+02 7.31338680e-01]	[4.67425018e+02 7.70228577e+02 6.73466563e-01]
[480.14193726 190.30155945 0.88280284]	[480.33203125 274.91467285 0.94100237]	[411.03485107 275.11972046 0.82021105]	[393.02642822 377.52267456 0.87408936]	[377.67590332 462.32022095 0.93788874]	[549.50341797 269.91744995 0.79875875]	[565.05047607 364.82034302 0.86202759]	[572.67034912 459.74224854 0.87940884]	[480.28094482 459.77468872 0.75238669]	[441.74316406 459.79968262 0.74541342]	[457.10461426 618.7432251 0.81903362]	[462.25891113 762.44586182 0.82137024]	[518.77770996 459.74523926 0.70850515]	[521.40655518 618.75842285 0.85768735]	[523.84472656 767.59197998 0.83430171]	[462.41162109 174.90937805 0.94131511]	[488.02365112 174.86743164 0.88590467]	[444.43167114 182.6219635 0.82268089]	[511.04263306 180.05249023 0.85884702]	[5.23871094e+02 8.06137268e+02 7.13356018e-01]	[5.44444458e+02 8.00928223e+02 7.19647884e-01]	[5.18704834e+02 7.77844788e+02 6.58963501e-01]	[4.67469910e+02 7.98431091e+02 6.80133283e-01]	[4.44379272e+02 7.93294189e+02 7.33328283e-01]	[4.67423126e+02 7.70226257e+02 6.73804581e-01]
[480.15200806 190.29670715 0.88236117]	[480.35006714 274.91333008 0.9405489 ]	[413.50823975 275.11135864 0.82244396]	[393.05813599 377.49484253 0.87017655]	[377.69451904 462.30770874 0.93649864]	[549.5244751 269.93151855 0.79881686]	[565.05004883 364.78881836 0.86281681]	[575.18933105 459.75668335 0.87798393]	[480.28961182 459.7640686 0.75497884]	[441.74874878 459.79171753 0.74552906]	[457.1151123 616.26403809 0.81919461]	[462.25588989 762.45074463 0.82173222]	[518.78363037 459.73736572 0.7101354 ]	[521.4152832 618.74920654 0.85509062]	[523.84350586 767.59179688 0.83366215]	[462.42269897 174.90356445 0.93803215]	[490.48376465 174.86364746 0.88491011]	[444.44546509 182.62342834 0.81856477]	[511.0536499 180.05123901 0.85826248]	[5.23861267e+02 8.08526611e+02 7.12502360e-01]	[5.44440491e+02 8.00936768e+02 7.19464958e-01]	[5.18704712e+02 7.77848145e+02 6.56356812e-01]	[4.69982178e+02 8.00919128e+02 6.80711329e-01]	[4.44393463e+02 7.93307922e+02 7.30288029e-01]	[4.67411072e+02 7.70232361e+02 6.72203898e-01]
[480.15646362 190.30570984 0.88322437]	[480.3637085 274.90817261 0.94052398]	[413.52603149 275.10406494 0.82665372]	[395.49829102 375.09622192 0.86987823]	[377.70935059 462.3137207 0.93783253]	[549.56060791 272.34585571 0.79690313]	[565.06060791 364.81271362 0.85813457]	[575.22967529 459.75619507 0.88068116]	[480.29437256 459.76574707 0.75727522]	[441.759552 459.79443359 0.74745613]	[457.11663818 616.25726318 0.81928927]	[462.26062012 762.47528076 0.82516921]	[518.78466797 459.74118042 0.71142215]	[521.41125488 616.27716064 0.85220325]	[523.84893799 767.59143066 0.83260351]	[462.42312622 174.91094971 0.93748403]	[490.4989624 174.87117004 0.88454705]	[444.44317627 182.62004089 0.81793237]	[511.0737915 180.06492615 0.85555291]	[5.23851868e+02 8.08548462e+02 7.09090829e-01]	[5.44428467e+02 8.00967102e+02 7.12418258e-01]	[5.18713074e+02 7.77837524e+02 6.61380649e-01]	[4.69985687e+02 8.00914124e+02 6.79893136e-01]	[4.44385651e+02 7.93299438e+02 7.30382264e-01]	[4.67425903e+02 7.70250549e+02 6.67425632e-01]
[480.18664551 190.32104492 0.88930255]	[482.70779419 274.89025879 0.93653774]	[413.55526733 275.08459473 0.82990962]	[395.53512573 375.04302979 0.8697902 ]	[377.71957397 462.30062866 0.93534213]	[549.57830811 269.91415405 0.79479325]	[565.07177734 364.82147217 0.85168135]	[577.78497314 459.7852478 0.88821959]	[480.31829834 459.75143433 0.75968045]	[441.78674316 459.79730225 0.74609613]	[457.14486694 616.27172852 0.81940591]	[462.2489624 762.51861572 0.82509077]	[521.17803955 459.71600342 0.71569979]	[521.40124512 616.26806641 0.85538447]	[523.8581543 767.63299561 0.83016926]	[464.81848145 174.92225647 0.92892081]	[490.54321289 174.89280701 0.8814438 ]	[446.88909912 180.15811157 0.8130523 ]	[511.09381104 180.08355713 0.85323155]	[5.23888123e+02 8.08590393e+02 7.11814284e-01]	[5.44460266e+02 8.03472351e+02 7.19870985e-01]	[5.18709106e+02 7.77900757e+02 6.59018040e-01]	[4.67449799e+02 8.00943970e+02 6.74426615e-01]	[4.44326752e+02 7.93317871e+02 7.26238668e-01]	[4.67411804e+02 7.70283142e+02 6.65888071e-01]
[480.20480347 190.3384552 0.89452147]	[482.72851562 274.88815308 0.93669516]	[413.56616211 275.07537842 0.8301971 ]	[395.54605103 375.02960205 0.86852127]	[377.72756958 462.30099487 0.93676591]	[549.59222412 269.92333984 0.79445231]	[565.06933594 364.8102417 0.85315126]	[580.23669434 459.80038452 0.89255261]	[480.324646 459.74380493 0.75984716]	[441.7973938 459.78359985 0.7438513 ]	[457.15151978 616.27862549 0.81995571]	[462.24630737 762.51611328 0.82532883]	[521.17974854 459.71765137 0.7170673 ]	[521.40124512 616.26702881 0.85523438]	[523.85461426 767.62469482 0.82954752]	[464.8465271 174.93835449 0.9251582 ]	[493.03573608 174.91848755 0.87854654]	[446.92095947 180.14295959 0.81479263]	[513.57208252 180.11152649 0.85144937]	[5.23874634e+02 8.08582275e+02 7.11748779e-01]	[5.44450928e+02 8.03464722e+02 7.19649613e-01]	[5.18711670e+02 7.77893494e+02 6.58147454e-01]	[4.67445007e+02 8.00927795e+02 6.75821185e-01]	[4.44325653e+02 7.93307495e+02 7.30260968e-01]	[4.67409180e+02 7.70284119e+02 6.66614592e-01]
[480.2265625 190.33384705 0.89661378]	[482.74050903 274.88613892 0.93678045]	[413.56756592 275.07528687 0.83125091]	[395.55615234 375.02709961 0.8705734 ]	[377.74255371 462.29699707 0.93715751]	[552.07299805 269.92868042 0.7947402 ]	[565.06970215 364.81323242 0.85387605]	[580.26513672 459.80215454 0.89622551]	[480.33392334 459.72894287 0.75919122]	[441.80505371 459.76419067 0.74125588]	[457.17633057 618.75646973 0.82369345]	[462.24569702 762.51507568 0.82543552]	[521.18676758 459.70785522 0.71836752]	[521.39605713 616.25335693 0.85483122]	[523.85412598 767.61975098 0.82924485]	[464.87530518 174.93438721 0.9204945 ]	[493.06387329 174.92410278 0.87991118]	[446.96115112 180.14505005 0.81529927]	[513.58843994 180.12329102 0.85168171]	[5.23874634e+02 8.08572388e+02 7.13707328e-01]	[5.44451904e+02 8.00993652e+02 7.21041501e-01]	[5.18711487e+02 7.77887512e+02 6.55955672e-01]	[4.67446594e+02 8.00920532e+02 6.77011192e-01]	[4.44327637e+02 7.93304993e+02 7.32595623e-01]	[4.67406921e+02 7.70281311e+02 6.67699695e-01]
[480.24703979 190.33761597 0.89895535]	[482.75698853 274.88336182 0.9355644 ]	[413.57617188 275.06933594 0.83343393]	[395.5758667 375.01745605 0.8701241 ]	[377.74020386 462.31140137 0.93719041]	[552.09667969 269.93023682 0.79460776]	[565.07232666 364.81069946 0.84944296]	[580.31329346 459.80001831 0.9003616 ]	[480.37322998 459.7414856 0.75682747]	[441.83273315 459.77276611 0.73603505]	[457.18572998 618.78106689 0.82759291]	[462.24743652 764.95233154 0.8254081 ]	[521.23425293 459.72555542 0.72742784]	[521.40032959 616.27581787 0.85501355]	[523.85302734 767.63104248 0.82934439]	[464.89672852 174.94195557 0.91663802]	[493.08868408 174.92922974 0.88141143]	[449.44100952 180.1456604 0.81534976]	[513.60986328 180.12759399 0.8533228 ]	[5.23883179e+02 8.08571777e+02 7.13778257e-01]	[5.44455078e+02 8.00991333e+02 7.21735954e-01]	[5.18706970e+02 7.77897461e+02 6.57828629e-01]	[4.67445862e+02 8.00927185e+02 6.76680565e-01]	[4.44326660e+02 7.93311462e+02 7.31410027e-01]	[4.67404449e+02 7.70291748e+02 6.63995683e-01]
[480.24536133 190.33744812 0.89879668]	[482.7593689 274.88314819 0.93547916]	[413.58224487 275.06665039 0.83356631]	[395.58181763 375.01196289 0.87001491]	[377.74072266 462.30957031 0.93731046]	[552.10198975 272.34967041 0.79506969]	[565.074646 364.80548096 0.84919602]	[580.31164551 459.79949951 0.89878547]	[480.371521 459.73657227 0.75572217]	[441.83590698 459.76568604 0.73425865]	[457.18228149 618.78948975 0.82702595]	[462.2472229 764.95465088 0.82567084]	[521.22729492 459.72146606 0.7249949 ]	[521.39898682 616.27386475 0.85404742]	[523.85333252 767.62750244 0.8293128 ]	[464.89538574 174.94230652 0.91696203]	[493.08612061 174.92977905 0.8813448 ]	[449.44168091 180.14634705 0.81420255]	[513.61291504 180.12495422 0.85378438]	[5.23880188e+02 8.08572388e+02 7.14718819e-01]	[5.44453552e+02 8.00992126e+02 7.21943319e-01]	[5.18710144e+02 7.77892517e+02 6.58849657e-01]	[4.67445953e+02 8.00927979e+02 6.75836086e-01]	[4.44324860e+02 7.93311035e+02 7.30295897e-01]	[4.67405090e+02 7.70293457e+02 6.63988531e-01]
[480.24606323 190.34049988 0.8992272 ]	[482.75717163 274.88381958 0.93561661]	[413.58108521 275.06634521 0.83343166]	[395.58374023 375.01165771 0.87003422]	[377.74069214 462.3107605 0.93727577]	[552.09655762 272.34786987 0.79510581]	[565.0725708 364.80401611 0.84947664]	[580.30975342 459.80090332 0.8987878 ]	[480.37121582 459.74481201 0.75586742]	[441.83618164 459.77435303 0.73421836]	[457.18515015 618.78259277 0.82701325]	[462.24761963 764.95568848 0.82557476]	[521.22631836 459.72875977 0.72569591]	[521.39892578 616.2668457 0.85432559]	[523.85357666 767.62963867 0.829265 ]	[464.89608765 174.94485474 0.91691035]	[493.08944702 174.93183899 0.88105977]	[449.44378662 180.15306091 0.81360662]	[513.61584473 180.12742615 0.85366571]	[5.23883118e+02 8.08577942e+02 7.14142442e-01]	[5.44455261e+02 8.00999634e+02 7.21534014e-01]	[5.18709167e+02 7.77897339e+02 6.59213185e-01]	[4.67446594e+02 8.00931091e+02 6.75811946e-01]	[4.44324341e+02 7.93312195e+02 7.29603648e-01]	[4.67405273e+02 7.70294922e+02 6.63997352e-01]
[480.26339722 190.33935547 0.90039372]	[482.77383423 274.87173462 0.9326455 ]	[416.02279663 275.03964233 0.83400953]	[395.59518433 375.01000977 0.87080127]	[377.74819946 462.30508423 0.93793273]	[552.11773682 269.93099976 0.79456276]	[565.0826416 364.77053833 0.84965307]	[580.33605957 459.78881836 0.90146577]	[480.36688232 459.74450684 0.75731206]	[441.82913208 459.77471924 0.73694682]	[457.17932129 618.76757812 0.82488841]	[462.24380493 762.50390625 0.82585353]	[521.22290039 459.72955322 0.72575152]	[521.39770508 616.26141357 0.85406417]	[523.85449219 767.63446045 0.83007568]	[464.9213562 174.94570923 0.911448 ]	[493.10916138 174.93716431 0.88173968]	[449.48721313 180.13208008 0.81637466]	[513.62884521 180.13061523 0.85365772]	[5.23891296e+02 8.08585693e+02 7.15025425e-01]	[5.44462036e+02 8.03469849e+02 7.20105708e-01]	[5.18707764e+02 7.77899536e+02 6.62101448e-01]	[4.67426147e+02 7.98442017e+02 6.80124998e-01]	[4.44329803e+02 7.93292175e+02 7.37900794e-01]	[4.67405548e+02 7.70271057e+02 6.66895747e-01]
[480.27416992 190.34004211 0.90109539]	[482.78317261 274.87988281 0.93390793]	[416.02893066 275.04714966 0.83726472]	[395.58401489 375.01168823 0.87035662]	[377.74572754 462.2984314 0.93678313]	[552.12713623 272.36322021 0.79615915]	[567.45068359 364.78790283 0.84672642]	[580.36199951 459.77761841 0.90310466]	[480.36300659 459.74694824 0.75854391]	[441.83071899 459.77468872 0.73774117]	[457.17520142 618.79602051 0.82828522]	[462.2456665 762.49798584 0.82573324]	[521.21166992 459.73379517 0.72451764]	[521.40307617 616.27313232 0.85321969]	[523.85638428 767.64599609 0.82849705]	[464.93161011 174.94470215 0.90920931]	[493.12646484 174.93453979 0.88232881]	[449.50424194 180.13319397 0.81632811]	[513.64221191 180.1312561 0.85485119]	[5.23898499e+02 8.08560242e+02 7.10812330e-01]	[5.44466064e+02 8.00978455e+02 7.22058892e-01]	[5.18707031e+02 7.77918396e+02 6.57148421e-01]	[4.67421356e+02 7.98403931e+02 6.79216444e-01]	[4.44327576e+02 7.93268433e+02 7.39295483e-01]	[4.67410950e+02 7.70274414e+02 6.63710594e-01]
[480.27926636 190.33377075 0.90141702]	[482.7789917 274.87588501 0.93300188]	[416.02700806 275.04284668 0.83692038]	[395.57830811 375.00695801 0.86847472]	[377.74169922 462.30078125 0.93572569]	[552.11700439 272.35388184 0.79530132]	[567.46612549 364.80969238 0.84574002]	[580.35302734 459.80245972 0.90251714]	[480.36340332 459.74865723 0.75855172]	[441.83526611 459.77523804 0.73747718]	[457.18478394 618.80151367 0.83110154]	[462.24499512 762.5090332 0.82597512]	[521.20831299 459.73254395 0.72316641]	[521.39691162 616.2791748 0.85458678]	[523.85998535 767.6473999 0.8275969 ]	[464.94055176 174.93455505 0.9083879 ]	[493.13568115 174.93328857 0.88264865]	[449.52615356 180.11894226 0.81572407]	[513.64483643 180.13691711 0.85523504]	[5.23890320e+02 8.08555786e+02 7.05812275e-01]	[5.44461243e+02 8.00977783e+02 7.18200982e-01]	[5.18706665e+02 7.80396057e+02 6.54511988e-01]	[4.67420593e+02 7.98414856e+02 6.77666128e-01]	[4.44321472e+02 7.93274536e+02 7.36532509e-01]	[4.67409637e+02 7.70283508e+02 6.61631227e-01]
[480.26699829 190.34434509 0.90147984]	[482.7723999 274.88015747 0.93421888]	[413.6010437 275.0506897 0.83580589]	[395.57983398 375.0090332 0.86985421]	[377.74203491 462.30673218 0.93642128]	[552.11169434 272.35992432 0.79670042]	[567.46716309 364.81060791 0.84596664]	[580.35095215 459.8097229 0.90193021]	[480.35870361 459.74728394 0.76048458]	[441.83334351 459.77374268 0.7384094 ]	[457.17755127 618.79602051 0.83005035]	[462.24325562 762.50543213 0.82620245]	[521.2020874 459.73217773 0.7220633 ]	[521.39508057 616.28051758 0.85488003]	[523.86395264 767.64990234 0.82749748]	[464.92321777 174.94735718 0.91178548]	[493.11914062 174.9382782 0.88163984]	[449.49749756 180.13815308 0.81395382]	[513.64160156 180.14080811 0.85406554]	[5.23889221e+02 8.08554260e+02 7.09064007e-01]	[5.44463867e+02 8.00979126e+02 7.18506753e-01]	[5.18716980e+02 7.77925293e+02 6.54570639e-01]	[4.67409515e+02 7.98396790e+02 6.79478645e-01]	[4.44316681e+02 7.93262024e+02 7.39672840e-01]	[4.67411652e+02 7.70280823e+02 6.61344230e-01]
[480.25366211 190.34368896 0.90008473]	[482.76031494 274.88708496 0.93595439]	[413.58547974 275.05535889 0.83516777]	[395.56643677 374.99783325 0.86696196]	[377.74072266 462.30709839 0.93697399]	[552.10852051 272.37060547 0.79832172]	[567.46014404 364.81900024 0.84490681]	[580.35083008 459.81344604 0.90140647]	[480.35952759 459.74304199 0.76017922]	[441.82995605 459.76965332 0.73895037]	[457.17700195 618.7890625 0.83053601]	[462.24676514 762.50671387 0.82580221]	[521.20623779 459.72839355 0.7228601 ]	[521.39447021 618.73931885 0.85540265]	[523.86859131 767.64654541 0.82666779]	[464.90875244 174.94958496 0.91511559]	[493.09710693 174.94015503 0.88040304]	[449.47747803 180.14793396 0.81134725]	[513.6317749 180.14805603 0.85159034]	[5.23872986e+02 8.08548218e+02 6.99824572e-01]	[5.44455811e+02 8.00982300e+02 7.13925004e-01]	[5.18723145e+02 7.77923706e+02 6.53337777e-01]	[4.64934296e+02 7.98368591e+02 6.81672573e-01]	[4.44312408e+02 7.93250427e+02 7.42413104e-01]	[4.67423065e+02 7.70284241e+02 6.60029173e-01]
[480.22442627 190.35174561 0.89756179]	[482.74151611 274.89526367 0.93727148]	[413.57086182 275.07165527 0.8332535 ]	[395.57281494 375.01956177 0.87020278]	[377.7315979 462.30334473 0.93685007]	[552.08074951 272.37136841 0.79833686]	[567.4564209 364.82849121 0.84369016]	[580.35418701 459.80615234 0.90173721]	[480.3526001 459.75286865 0.75944191]	[441.82211304 459.77130127 0.7393949 ]	[457.17245483 618.79638672 0.83318031]	[462.246521 762.5057373 0.82564592]	[521.19958496 459.74661255 0.71832842]	[521.387146 618.77172852 0.8619284 ]	[523.86499023 767.65155029 0.82748896]	[464.87753296 174.95988464 0.92020124]	[493.06304932 174.94424438 0.87874597]	[449.43023682 182.6144104 0.80707777]	[513.60809326 180.14117432 0.84923887]	[5.23874146e+02 8.08551208e+02 7.02270746e-01]	[5.44460083e+02 8.00984253e+02 7.15303421e-01]	[5.18709839e+02 7.80398560e+02 6.54963851e-01]	[4.64926208e+02 7.98384094e+02 6.81028903e-01]	[4.44304230e+02 7.93255737e+02 7.40877807e-01]	[4.67428619e+02 7.70285950e+02 6.60692453e-01]
[480.19564819 190.36338806 0.89732039]	[482.7199707 274.9072876 0.93814248]	[413.55007935 275.09197998 0.83078718]	[395.54168701 375.03872681 0.86969751]	[377.72872925 462.3012085 0.93816549]	[552.06939697 272.3762207 0.7992661 ]	[565.07922363 364.82958984 0.84583461]	[580.34301758 459.81500244 0.90284777]	[480.33731079 459.75128174 0.76003772]	[441.80633545 459.77587891 0.74170381]	[457.16482544 618.79364014 0.83422279]	[462.24356079 762.50653076 0.82592624]	[521.18640137 459.74124146 0.71682984]	[521.39117432 618.78399658 0.86251175]	[523.86413574 767.64971924 0.82645714]	[464.83700562 174.96800232 0.92713952]	[490.57077026 174.94921875 0.87824559]	[446.91854858 182.63209534 0.80671591]	[513.58129883 180.13948059 0.84563893]	[5.23867615e+02 8.08548279e+02 7.00599790e-01]	[5.44454712e+02 8.00979187e+02 7.14801073e-01]	[5.18710083e+02 7.80401184e+02 6.53217316e-01]	[4.67400848e+02 7.98398254e+02 6.80831730e-01]	[4.44311920e+02 7.93259338e+02 7.40234494e-01]	[4.67417450e+02 7.70286560e+02 6.60417378e-01]
[480.17324829 190.38032532 0.89695024]	[480.35980225 274.91296387 0.94092393]	[413.52908325 275.09933472 0.82769245]	[395.52389526 375.06619263 0.86957151]	[377.71789551 462.30029297 0.93629324]	[549.58099365 272.37240601 0.79965609]	[565.0760498 364.82403564 0.84596884]	[580.35955811 459.80911255 0.90278214]	[480.28967285 459.76126099 0.76144952]	[441.76321411 459.78604126 0.74838519]	[457.1522522 618.78796387 0.83217055]	[462.24676514 762.50946045 0.82570696]	[518.76940918 459.74990845 0.71431565]	[521.38781738 618.77618408 0.86185354]	[523.862854 767.65466309 0.82625693]	[462.44454956 174.98681641 0.92996919]	[490.53762817 174.95581055 0.87883419]	[444.44003296 182.64057922 0.8129729 ]	[511.09750366 180.12112427 0.84467918]	[5.23875916e+02 8.08551636e+02 7.01136231e-01]	[5.44459900e+02 8.00981384e+02 7.15822160e-01]	[5.18706116e+02 7.80409241e+02 6.53133392e-01]	[4.67409393e+02 7.98410889e+02 6.78945839e-01]	[4.44317230e+02 7.93269836e+02 7.38558829e-01]	[4.67416718e+02 7.70289307e+02 6.59676790e-01]
[480.14300537 190.37294006 0.89389199]	[480.33078003 274.91970825 0.94197977]	[413.50759888 275.10192871 0.8249495 ]	[395.49249268 375.10671997 0.86933148]	[377.68823242 462.30020142 0.93406892]	[549.53857422 272.37594604 0.80342996]	[565.0637207 364.81808472 0.84637028]	[580.31488037 459.83813477 0.89648098]	[480.25445557 459.73678589 0.75316513]	[441.73696899 459.76531982 0.74547297]	[457.15213013 618.78570557 0.83019561]	[462.24969482 762.51361084 0.82461548]	[518.72460938 459.72299194 0.70197797]	[521.38873291 618.78198242 0.86236298]	[523.86199951 767.64355469 0.82673651]	[462.41061401 174.98602295 0.93656182]	[490.48916626 174.95095825 0.88111484]	[444.40829468 182.65504456 0.81547898]	[511.07028198 180.10884094 0.8447448 ]	[5.23866577e+02 8.08548157e+02 7.01245487e-01]	[5.44453857e+02 8.00979980e+02 7.15975583e-01]	[5.18715515e+02 7.77922668e+02 6.52980208e-01]	[4.67417877e+02 7.98414062e+02 6.76936686e-01]	[4.44320465e+02 7.93270081e+02 7.36227691e-01]	[4.67415649e+02 7.70291992e+02 6.59046531e-01]
[477.74923706 190.38568115 0.88947523]	[480.31204224 274.93664551 0.94340354]	[411.01663208 277.48358154 0.82258183]	[393.02529907 377.49404907 0.86609566]	[377.6852417 462.31878662 0.93623161]	[549.50018311 272.37942505 0.80550754]	[565.04229736 364.87750244 0.84582376]	[580.25695801 459.83062744 0.89032137]	[480.24337769 459.78662109 0.75538689]	[441.72531128 462.23190308 0.74684966]	[457.11972046 618.78460693 0.82749605]	[462.25186157 762.52032471 0.82311404]	[518.71954346 459.76437378 0.70690286]	[521.35559082 618.78668213 0.86114395]	[523.85736084 767.64526367 0.82605129]	[462.36691284 175.00791931 0.94043905]	[487.97537231 174.95883179 0.88725454]	[444.38427734 182.68377686 0.81676716]	[511.00894165 180.09864807 0.84405333]	[5.23839661e+02 8.08534973e+02 7.01629698e-01]	[5.44435181e+02 8.00968567e+02 7.14433134e-01]	[5.18719482e+02 7.77918396e+02 6.54153645e-01]	[4.67408478e+02 7.98411987e+02 6.74560606e-01]	[4.44307404e+02 7.93268921e+02 7.32878268e-01]	[4.67429474e+02 7.70300415e+02 6.57275856e-01]
[477.69940186 190.39596558 0.88752598]	[480.26199341 274.95114136 0.94131398]	[410.95333862 277.50335693 0.81751448]	[390.46810913 377.50253296 0.8570047 ]	[377.67318726 462.33303833 0.93561494]	[547.02056885 272.3711853 0.8084681 ]	[565.01708984 364.84542847 0.85635304]	[577.75762939 459.82873535 0.88196039]	[480.22262573 459.77600098 0.75493699]	[441.72052002 459.8062439 0.74527884]	[457.10736084 618.7701416 0.82208598]	[462.26403809 764.95751953 0.82342565]	[518.68377686 459.75323486 0.7028749 ]	[521.35375977 618.80712891 0.86097056]	[523.84710693 767.6362915 0.82838106]	[462.32537842 174.9994812 0.94649696]	[487.91598511 174.96118164 0.89068872]	[441.93716431 182.64057922 0.83519506]	[508.47445679 180.10169983 0.84728986]	[5.23828003e+02 8.08524658e+02 7.04524577e-01]	[5.44423706e+02 8.00954590e+02 7.17588186e-01]	[5.18711914e+02 7.77906311e+02 6.54107749e-01]	[4.67435608e+02 7.98404785e+02 6.73257530e-01]	[4.44328949e+02 7.93265930e+02 7.30285764e-01]	[4.67434631e+02 7.70306274e+02 6.56893134e-01]
[477.65197754 190.3921051 0.88268989]	[480.2399292 274.94885254 0.93792117]	[408.44586182 277.48388672 0.81438917]	[387.89364624 377.49728394 0.85867769]	[377.64074707 462.35110474 0.93475878]	[546.98083496 272.38479614 0.81077975]	[564.96789551 364.86584473 0.86778826]	[575.19207764 459.82363892 0.87849486]	[480.19458008 459.77929688 0.75123739]	[441.71173096 459.81167603 0.7465263 ]	[457.08547974 618.77197266 0.81891739]	[462.25189209 764.96020508 0.8234849 ]	[516.20800781 459.74551392 0.69351822]	[521.33416748 621.26373291 0.86569452]	[523.85089111 767.66674805 0.83238387]	[462.28674316 174.97489929 0.95265883]	[485.47003174 174.95046997 0.89954698]	[441.83508301 182.61018372 0.86107832]	[505.99697876 180.12548828 0.85018259]	[5.23842041e+02 8.08540466e+02 7.12600529e-01]	[5.44425659e+02 8.00968689e+02 7.21040547e-01]	[5.18714111e+02 7.80416992e+02 6.58782303e-01]	[4.67435455e+02 7.98431396e+02 6.78763390e-01]	[4.44328003e+02 7.93286926e+02 7.33472466e-01]	[4.67419617e+02 7.72693298e+02 6.56150699e-01]
[477.5980835 190.37258911 0.87424427]	[480.19647217 274.95825195 0.93684316]	[408.39285278 277.48480225 0.81674302]	[385.38354492 377.49612427 0.87059402]	[377.61520386 462.3755188 0.93540138]	[544.53198242 272.37713623 0.81534326]	[564.93310547 364.86712646 0.87391007]	[572.65905762 459.81365967 0.88367951]	[480.11279297 459.75744629 0.73902839]	[439.31930542 459.7824707 0.74442977]	[457.06469727 621.27539062 0.81858289]	[462.23431396 764.98150635 0.8269372 ]	[513.63470459 459.72485352 0.68423009]	[521.31335449 621.25982666 0.86048418]	[523.85614014 770.0916748 0.83040535]	[462.24481201 174.96485901 0.95073193]	[485.41323853 174.94245911 0.91303718]	[441.80715942 182.66040039 0.86412644]	[505.92349243 180.15449524 0.85518801]	[5.23900574e+02 8.08578369e+02 7.14125037e-01]	[5.44462341e+02 8.00994995e+02 7.24431157e-01]	[5.18692383e+02 7.82960144e+02 6.58637166e-01]	[4.67431183e+02 7.98443115e+02 6.81238115e-01]	[4.44323212e+02 7.93299988e+02 7.34846056e-01]	[4.67403137e+02 7.72709473e+02 6.57167733e-01]
[475.11477661 190.38175964 0.86849874]	[480.12606812 274.98422241 0.92550182]	[405.82733154 277.50057983 0.82624453]	[385.33456421 377.51947021 0.88163459]	[377.58358765 462.38037109 0.93086344]	[544.47668457 272.40936279 0.82581937]	[564.89831543 364.86715698 0.87651205]	[570.10528564 459.80279541 0.88701248]	[477.72781372 459.793396 0.73312736]	[439.28433228 462.23898315 0.74348396]	[454.53881836 621.29211426 0.80604362]	[462.22872925 765.00115967 0.83026499]	[513.61901855 459.75192261 0.68383169]	[521.28594971 618.84661865 0.8612169 ]	[523.83630371 767.66931152 0.83041418]	[462.18624878 174.95516968 0.94917423]	[485.34161377 174.936203 0.92801559]	[441.73858643 182.61254883 0.87203193]	[505.88818359 180.15130615 0.8625468 ]	[5.23832581e+02 8.08577820e+02 7.06065953e-01]	[5.44414001e+02 8.01002625e+02 7.13854194e-01]	[5.18697510e+02 7.80421143e+02 6.50919259e-01]	[4.67424927e+02 8.00960571e+02 6.89314485e-01]	[4.41892792e+02 7.93319214e+02 7.35664129e-01]	[4.67413177e+02 7.72720459e+02 6.61066592e-01]
[472.5887146 190.37371826 0.86040604]	[477.722229 274.98696899 0.91684985]	[403.36032104 277.48013306 0.83396512]	[382.86807251 377.5015564 0.88219488]	[377.57684326 462.37536621 0.93169278]	[544.41955566 272.45269775 0.83150053]	[564.83929443 367.33572388 0.87978005]	[570.09893799 462.19827271 0.88536608]	[477.62228394 462.2510376 0.72069544]	[439.21884155 462.28842163 0.74089688]	[452.02426147 621.37347412 0.81182772]	[462.23898315 765.00836182 0.83084756]	[511.02160645 459.78842163 0.68555975]	[521.25958252 621.33740234 0.86770862]	[523.80914307 767.61383057 0.83087146]	[459.79647827 174.96403503 0.94616151]	[482.9074707 174.92370605 0.94674289]	[441.71881104 182.67407227 0.8771404 ]	[503.46905518 180.15257263 0.87994856]	[5.21347473e+02 8.08580139e+02 6.98774636e-01]	[5.44375610e+02 8.00991272e+02 7.05070734e-01]	[5.18707336e+02 7.77865112e+02 6.48783147e-01]	[4.67420502e+02 8.00984192e+02 6.93082988e-01]	[4.41890350e+02 7.93330688e+02 7.36613572e-01]	[4.67440735e+02 7.72714417e+02 6.65076792e-01]
[472.52017212 190.3901062 0.86074138]	[477.66357422 275.02001953 0.9104439 ]	[403.30706787 277.53045654 0.84388131]	[382.81951904 377.51477051 0.89347744]	[377.50750732 462.39529419 0.91473293]	[544.37591553 272.48187256 0.83577949]	[562.45159912 364.86074829 0.87741911]	[570.08563232 459.84057617 0.88446963]	[477.61038208 462.37539673 0.71429259]	[439.2038269 464.84643555 0.72826469]	[451.98794556 621.34985352 0.80560613]	[462.25030518 764.99121094 0.83060133]	[511.03427124 462.31500244 0.68932796]	[521.22406006 623.80731201 0.87069196]	[523.76763916 767.59008789 0.82937443]	[459.74487305 174.96917725 0.94281191]	[482.87033081 174.94158936 0.95423603]	[441.66677856 182.66027832 0.88041663]	[503.42776489 182.62905884 0.88927269]	[5.21353027e+02 8.08595642e+02 7.06477046e-01]	[5.44376709e+02 8.00971497e+02 7.07793176e-01]	[5.16212891e+02 7.77844788e+02 6.45704746e-01]	[4.67409851e+02 8.03466309e+02 6.88544273e-01]	[4.41880676e+02 7.93333923e+02 7.34134734e-01]	[4.67443573e+02 7.72699646e+02 6.67511642e-01]
[467.4977417 192.7882843 0.87075019]	[477.60488892 275.01937866 0.90172505]	[403.28939819 277.52600098 0.84969795]	[382.75689697 377.51574707 0.89255089]	[375.01022339 462.39733887 0.88424283]	[544.30334473 272.48065186 0.83630967]	[562.41619873 364.85287476 0.87999701]	[570.01928711 462.20831299 0.88468933]	[475.13052368 464.83053589 0.70545006]	[439.15310669 464.86941528 0.72062081]	[449.45043945 621.41766357 0.80953944]	[462.24963379 764.96264648 0.82938367]	[508.503479 462.35443115 0.69091958]	[521.21203613 623.85162354 0.88016105]	[521.39141846 767.52587891 0.82851046]	[459.67999268 174.98431396 0.94038528]	[482.80471802 174.98699951 0.95865494]	[439.30343628 182.65888977 0.88233143]	[503.34890747 182.67854309 0.89873934]	[5.21353149e+02 8.08587524e+02 7.12997437e-01]	[5.44365234e+02 8.00926514e+02 7.06867754e-01]	[5.16176331e+02 7.75289551e+02 6.49606764e-01]	[4.67399292e+02 8.00959778e+02 6.87570512e-01]	[4.44315796e+02 7.93305298e+02 7.41497934e-01]	[4.67435242e+02 7.70282837e+02 6.73878610e-01]
[467.41317749 192.79507446 0.88019729]	[475.10739136 275.02282715 0.89420015]	[400.83850098 277.54934692 0.8608501 ]	[380.32452393 377.55331421 0.90910923]	[372.48266602 462.42037964 0.86556113]	[541.89141846 272.46826172 0.8408615 ]	[562.37310791 364.83172607 0.88458931]	[567.56378174 462.27859497 0.88698745]	[475.07522583 462.35736084 0.70347673]	[439.11605835 462.38198853 0.7205804 ]	[446.93640137 621.35076904 0.80576503]	[462.25811768 765.00354004 0.83006001]	[508.45046997 462.31033325 0.69471735]	[521.18188477 623.85778809 0.87949044]	[521.34240723 767.57507324 0.83601201]	[459.61978149 174.99635315 0.9295916 ]	[482.73965454 174.99993896 0.95902514]	[439.27471924 185.20365906 0.87973064]	[503.28060913 182.69841003 0.90539181]	[5.23889954e+02 8.08659241e+02 7.07903385e-01]	[5.44415283e+02 8.00961792e+02 7.04572439e-01]	[5.13602234e+02 7.75362671e+02 6.46223485e-01]	[4.64918854e+02 8.03465576e+02 6.81406558e-01]	[4.41893524e+02 7.93321167e+02 7.24009395e-01]	[4.67449951e+02 7.72689209e+02 6.73824072e-01]
[464.93139648 192.80102539 0.89239687]	[472.57165527 275.02810669 0.88625431]	[400.78311157 277.55078125 0.86960745]	[380.24072266 377.56246948 0.92311239]	[369.92370605 462.40960693 0.86274946]	[541.8503418 272.46893311 0.84329969]	[562.34381104 364.77746582 0.88482827]	[567.48291016 462.21929932 0.9040643 ]	[472.59390259 464.93475342 0.68914008]	[439.06872559 467.43441772 0.69690543]	[446.88037109 623.82269287 0.81462777]	[462.26922607 765.0425415 0.83734798]	[508.44110107 464.87115479 0.68455499]	[521.16040039 623.87835693 0.88480353]	[521.36981201 767.58477783 0.8392756 ]	[457.19003296 174.99200439 0.9221431 ]	[480.37710571 175.02125549 0.95544219]	[439.18737793 185.17781067 0.87190145]	[500.90499878 185.18870544 0.90665132]	[5.23899719e+02 8.08709900e+02 7.00065970e-01]	[5.44422974e+02 8.03474304e+02 7.00925171e-01]	[5.16140625e+02 7.75336914e+02 6.53779089e-01]	[4.67402863e+02 8.03537476e+02 6.97327495e-01]	[4.41886414e+02 7.93359985e+02 7.23174870e-01]	[4.67470825e+02 7.72708923e+02 6.72675490e-01]
[462.44488525 192.79234314 0.902704 ]	[467.42523193 275.05667114 0.90156627]	[398.24981689 277.61764526 0.88254267]	[380.12588501 377.60882568 0.93237472]	[364.77557373 464.82513428 0.86830968]	[541.76013184 272.48754883 0.83455265]	[562.23815918 364.85437012 0.85676581]	[565.00909424 462.24414062 0.91620052]	[470.04434204 464.83007812 0.69711614]	[436.60388184 464.89367676 0.69471246]	[444.39505005 623.96337891 0.83349955]	[462.28677368 765.05651855 0.84250712]	[505.95495605 462.32733154 0.7058199 ]	[518.72186279 623.88415527 0.87495255]	[521.40380859 767.50927734 0.82865441]	[457.09466553 175.00631714 0.90872455]	[480.26815796 175.01998901 0.9477405 ]	[439.1071167 185.21170044 0.86881405]	[500.777771 185.17167664 0.91038787]	[5.23885620e+02 8.08613281e+02 7.15215921e-01]	[5.44411987e+02 7.98427246e+02 7.07831264e-01]	[5.18674500e+02 7.72793518e+02 6.75226629e-01]	[4.67411621e+02 8.03549561e+02 6.95260882e-01]	[4.41893921e+02 7.93362549e+02 7.21727431e-01]	[4.67491882e+02 7.72709656e+02 6.62846267e-01]
[462.3923645 192.81990051 0.9147374 ]	[464.94827271 275.05563354 0.90984708]	[398.21832275 277.62191772 0.87670469]	[377.74749756 377.64822388 0.93682408]	[362.30084229 464.85458374 0.87908667]	[539.30993652 274.87496948 0.82901043]	[559.81835938 367.34710693 0.83943778]	[564.94360352 462.27059937 0.92338687]	[469.96688843 462.37759399 0.70150071]	[434.11227417 464.8739624 0.68751836]	[444.3742981 623.859375 0.8266449]	[462.29769897 765.0279541 0.84048212]	[505.89318848 462.30377197 0.71677291]	[518.69866943 623.83709717 0.87238377]	[521.41064453 764.97930908 0.82027245]	[454.58441162 175.04350281 0.89312631]	[480.22225952 175.03620911 0.93692464]	[436.64239502 185.25674438 0.85342211]	[500.75683594 185.17037964 0.90787745]	[5.21335083e+02 8.08604370e+02 7.37252712e-01]	[5.41910278e+02 7.98441467e+02 7.01152146e-01]	[5.18725769e+02 7.70251343e+02 7.01877892e-01]	[4.67453033e+02 8.05997375e+02 7.01331556e-01]	[4.44339478e+02 7.95814087e+02 7.23432124e-01]	[4.69982788e+02 7.70289062e+02 6.73453629e-01]
[462.39248657 192.81970215 0.91470766]	[464.94750977 275.05575562 0.90985942]	[398.21783447 277.62231445 0.87670153]	[377.74798584 377.65008545 0.93576646]	[362.30084229 464.85321045 0.87901223]	[539.30792236 274.87561035 0.82897073]	[559.82611084 367.3425293 0.84038264]	[564.94085693 462.27600098 0.92311805]	[469.95687866 462.36233521 0.70419914]	[434.10470581 464.86224365 0.69044048]	[444.37362671 623.86035156 0.82706642]	[462.29537964 765.04168701 0.84412616]	[505.88415527 462.28567505 0.71972865]	[518.67999268 623.8293457 0.86828029]	[521.40979004 764.956604 0.81759483]	[454.5848999 175.04316711 0.89342231]	[480.22283936 175.03688049 0.93725586]	[436.64379883 185.25340271 0.85361332]	[500.75692749 185.16998291 0.90787715]	[5.21295471e+02 8.08605286e+02 7.28885591e-01]	[5.41884705e+02 8.00915833e+02 6.92461014e-01]	[5.18734192e+02 7.70235840e+02 7.03347683e-01]	[4.67454376e+02 8.06005859e+02 7.04307199e-01]	[4.44345367e+02 7.95828003e+02 7.23330259e-01]	[4.69983063e+02 7.70296997e+02 6.73705637e-01]
[462.3550415 192.83654785 0.91916102]	[464.89447021 275.08331299 0.91778934]	[398.18618774 277.64266968 0.87460512]	[377.71121216 377.65707397 0.93423665]	[362.26361084 464.84783936 0.88774061]	[539.23565674 274.91656494 0.83084404]	[559.75439453 367.39990234 0.83321893]	[564.84790039 462.31109619 0.92386734]	[467.46228027 462.309021 0.71169639]	[434.068573 462.396698 0.69238418]	[444.35604858 623.88885498 0.83876455]	[462.31228638 765.08740234 0.84570199]	[503.46185303 462.23641968 0.73131907]	[518.63421631 621.39306641 0.84519398]	[523.80749512 762.43200684 0.81655157]	[452.07806396 175.06964111 0.88225812]	[480.18307495 175.05047607 0.9309839 ]	[436.59506226 187.74960327 0.84830427]	[500.72622681 185.2217865 0.90257245]	[5.21264038e+02 8.08589539e+02 7.52794683e-01]	[5.41877625e+02 7.98439941e+02 7.12962329e-01]	[5.21235840e+02 7.70142883e+02 7.03873873e-01]	[4.67439026e+02 8.06047119e+02 7.14399457e-01]	[4.44323212e+02 7.95864868e+02 7.25514293e-01]	[4.70034973e+02 7.72697205e+02 6.72441065e-01]
[462.2817688 192.84559631 0.92405927]	[464.86428833 275.08462524 0.9201721 ]	[398.15115356 277.64672852 0.87506855]	[377.66293335 377.67037964 0.93321228]	[362.21484375 464.87863159 0.89233387]	[539.19494629 274.92047119 0.82989168]	[557.23400879 369.90335083 0.81520599]	[562.44940186 462.2668457 0.93050545]	[467.43765259 462.29598999 0.71458656]	[434.02752686 462.37841797 0.6906383 ]	[444.33401489 621.35162354 0.83213592]	[462.31835938 765.08721924 0.85109586]	[503.45135498 459.81069946 0.73416364]	[518.6307373 621.27294922 0.82389331]	[523.80853271 757.31732178 0.81473291]	[449.51376343 175.08259583 0.8752656 ]	[480.11315918 175.07362366 0.91397905]	[436.54153442 187.73527527 0.82632464]	[500.68682861 185.24407959 0.89378893]	[5.18740234e+02 8.08589050e+02 7.50846505e-01]	[5.41817627e+02 8.00928528e+02 7.05929458e-01]	[5.21289062e+02 7.67657410e+02 6.76657200e-01]	[4.67433533e+02 8.06017212e+02 7.24314213e-01]	[4.44330261e+02 7.95829041e+02 7.39613950e-01]	[4.70048004e+02 7.72695557e+02 6.74842775e-01]
[462.25643921 192.84117126 0.92113745]	[464.84194946 275.08959961 0.92163837]	[398.10266113 277.64096069 0.86731154]	[377.59439087 377.63412476 0.92514133]	[359.76455688 464.88665771 0.89848226]	[539.1763916 274.95095825 0.83419406]	[554.64532471 369.96929932 0.8108418 ]	[562.38409424 462.25463867 0.94097996]	[464.96640015 462.24407959 0.72141743]	[431.50341797 462.31814575 0.69444007]	[444.33618164 618.80987549 0.82043874]	[462.31115723 765.08746338 0.85400283]	[503.41378784 459.77597046 0.74093997]	[518.63238525 618.82348633 0.82554382]	[523.81335449 752.19744873 0.83708656]	[449.49575806 175.08079529 0.87519532]	[477.72766113 175.05953979 0.91193789]	[434.09747314 187.72329712 0.82652223]	[500.64447021 185.24575806 0.8894757 ]	[5.16164551e+02 8.06138611e+02 7.47164845e-01]	[5.39307251e+02 7.98411133e+02 6.92022145e-01]	[5.21329834e+02 7.65017761e+02 6.11177683e-01]	[4.69992493e+02 8.06004272e+02 7.37637401e-01]	[4.44395355e+02 7.95813599e+02 7.46106207e-01]	[4.70005585e+02 7.70286072e+02 6.82012856e-01]
[462.20245361 192.84007263 0.91885638]	[462.43780518 275.06344604 0.92671275]	[398.03302002 277.62380981 0.86194062]	[377.55371094 377.63983154 0.9234302 ]	[359.71002197 464.88827515 0.90378892]	[536.70721436 274.93231201 0.82959402]	[552.11773682 369.97744751 0.81171668]	[562.33746338 462.28857422 0.93197232]	[464.92245483 459.79217529 0.72994387]	[431.47174072 462.30535889 0.69494843]	[444.31774902 621.26934814 0.8295964 ]	[462.33483887 767.54589844 0.86082041]	[503.36795044 459.73751831 0.74907899]	[516.16400146 618.79119873 0.81854707]	[523.77734375 749.65093994 0.86159927]	[449.44750977 175.09086609 0.87274921]	[477.65820312 175.07029724 0.89798522]	[434.10797119 187.73078918 0.82622588]	[498.21530151 187.72491455 0.88576555]	[5.18725220e+02 8.06105225e+02 7.51009405e-01]	[5.41730713e+02 7.95878235e+02 6.97627306e-01]	[5.21297119e+02 7.57357361e+02 5.85246325e-01]	[4.70018890e+02 8.06039246e+02 7.34901547e-01]	[4.44423950e+02 7.95865356e+02 7.30834782e-01]	[4.70018524e+02 7.72724426e+02 6.73394203e-01]
[459.80477905 192.88049316 0.92028093]	[462.40151978 275.11071777 0.93304867]	[395.609375 277.67602539 0.85063916]	[377.50476074 377.65863037 0.91408247]	[359.66864014 464.91091919 0.9056471 ]	[536.65966797 274.9694519 0.8321709 ]	[549.58636475 372.44296265 0.82149321]	[562.31555176 462.2605896 0.93071508]	[464.87387085 459.76785278 0.73496526]	[428.94622803 462.27069092 0.69359297]	[441.9229126 621.27911377 0.82504761]	[462.32495117 767.52954102 0.8624922 ]	[503.32821655 459.71334839 0.7499308 ]	[516.20550537 616.27008057 0.81645149]	[523.75769043 749.59716797 0.86803639]	[446.88183594 177.48257446 0.87800288]	[477.59988403 175.0947876 0.88156849]	[431.5597229 187.77008057 0.8130188 ]	[498.17694092 187.7472229 0.87990063]	[5.18691895e+02 8.06117615e+02 7.39155531e-01]	[5.39282104e+02 7.95877319e+02 6.79570675e-01]	[5.21277344e+02 7.54812195e+02 5.94617963e-01]	[4.70027435e+02 8.06045288e+02 7.29114354e-01]	[4.44427460e+02 7.95871460e+02 7.24342406e-01]	[4.70007812e+02 7.72699463e+02 6.80905938e-01]
[459.80453491 192.88018799 0.92014438]	[462.40182495 275.11218262 0.93288445]	[395.60906982 277.67736816 0.85037524]	[377.50509644 377.6585083 0.91411525]	[359.66958618 464.91064453 0.90532583]	[536.66009521 274.97103882 0.83267939]	[549.59204102 372.44573975 0.82099307]	[562.3168335 462.26339722 0.93056023]	[464.86917114 459.76971436 0.73575944]	[428.93630981 462.27304077 0.69399655]	[441.91012573 621.31646729 0.83123672]	[462.32730103 767.52966309 0.86115569]	[503.32745361 459.71459961 0.75074053]	[516.20666504 616.27203369 0.81629771]	[523.75537109 749.58093262 0.87096059]	[446.88171387 177.48120117 0.87829643]	[477.60061646 175.09449768 0.88190973]	[431.56018066 187.76843262 0.81264877]	[498.17919922 187.74761963 0.8806172 ]	[5.18676758e+02 8.06092041e+02 7.37381160e-01]	[5.39266113e+02 7.95851318e+02 6.85461044e-01]	[5.21279602e+02 7.54787354e+02 5.99811375e-01]	[4.70031769e+02 8.06049500e+02 7.30740190e-01]	[4.44428955e+02 7.95872620e+02 7.25310147e-01]	[4.70010345e+02 7.72702148e+02 6.79859638e-01]
[459.74038696 192.9125824 0.92061859]	[462.37136841 275.10269165 0.93790364]	[395.58261108 277.68283081 0.8456344 ]	[375.10137939 377.65945435 0.90906221]	[359.62081909 464.90289307 0.91051459]	[534.14294434 274.94525146 0.82692248]	[549.52734375 372.46780396 0.83238816]	[562.29473877 462.2635498 0.92992944]	[462.44314575 459.78521729 0.74463403]	[426.42471313 462.29467773 0.69984156]	[441.89382935 621.33221436 0.83197832]	[462.34790039 767.5043335 0.85522598]	[503.27362061 459.71075439 0.75663185]	[518.63861084 618.73907471 0.81548113]	[521.38763428 749.55419922 0.87364298]	[444.39614868 177.51428223 0.88785982]	[475.10440063 177.48336792 0.8667568 ]	[431.48580933 187.80220032 0.80924141]	[495.67062378 187.78933716 0.86711621]	[5.21227844e+02 8.06091614e+02 7.57498264e-01]	[5.41774231e+02 7.95800415e+02 6.98216558e-01]	[5.18734863e+02 7.54757141e+02 5.82226574e-01]	[4.72531738e+02 8.06064270e+02 7.18586445e-01]	[4.44428070e+02 7.95875366e+02 7.17520952e-01]	[4.70033966e+02 7.70285522e+02 6.87889218e-01]
[459.67184448 192.9058075 0.91640443]	[462.33105469 275.1227417 0.94229829]	[395.55203247 277.7147522 0.83787781]	[375.06134033 377.70678711 0.91083491]	[359.58773804 464.92666626 0.90907639]	[534.09796143 274.93887329 0.82733613]	[547.07110596 372.462677 0.83736402]	[562.2713623 462.2611084 0.92691147]	[462.41235352 462.25958252 0.75115103]	[426.38613892 462.33450317 0.70703202]	[441.89346313 621.32489014 0.83571398]	[462.35430908 767.53936768 0.85473305]	[503.23886108 459.77484131 0.75924635]	[516.1685791 618.74383545 0.81652993]	[521.31427002 749.65814209 0.85785168]	[444.31848145 177.51422119 0.90114057]	[472.5657959 177.48028564 0.85797673]	[428.96273804 190.25939941 0.80585027]	[495.5927124 187.79689026 0.85235721]	[5.21225708e+02 8.06098206e+02 7.34206200e-01]	[5.41780090e+02 7.93347351e+02 6.91573679e-01]	[5.16154602e+02 7.59915527e+02 5.60168266e-01]	[4.72547272e+02 8.06093628e+02 7.18029916e-01]	[4.46910156e+02 7.98390930e+02 7.11279392e-01]	[4.70036499e+02 7.72705322e+02 6.78942144e-01]
[459.61621094 192.90890503 0.91394663]	[462.24261475 277.50317383 0.94942099]	[393.04525757 280.14678955 0.81746298]	[374.96401978 380.1005249 0.89469355]	[357.17675781 464.9414978 0.90659577]	[531.54656982 274.97625732 0.83433068]	[547.02990723 372.50415039 0.84513038]	[562.22143555 462.29370117 0.91971165]	[462.30560303 462.25067139 0.75404316]	[423.81439209 462.33782959 0.7179876 ]	[441.78793335 623.81256104 0.85048187]	[462.35031128 767.53631592 0.85315335]	[500.82226562 459.74798584 0.75200689]	[511.05917358 613.70098877 0.8025803 ]	[521.29144287 764.98901367 0.82922029]	[441.89776611 177.542099 0.9070642 ]	[469.98406982 177.47782898 0.85595304]	[426.39517212 190.29945374 0.8311851 ]	[490.52069092 187.78622437 0.84474277]	[5.21297974e+02 8.08715393e+02 7.41087198e-01]	[5.41818359e+02 8.03468079e+02 6.86892390e-01]	[5.16197266e+02 7.70289307e+02 6.64604902e-01]	[4.67447845e+02 8.06088257e+02 6.75960600e-01]	[4.44361084e+02 7.95891418e+02 6.88550889e-01]	[4.72522583e+02 7.70317749e+02 6.77107632e-01]
[457.20349121 192.9563446 0.91068023]	[462.21392822 277.5592041 0.94848597]	[393.03475952 280.16934204 0.81292516]	[372.52935791 380.12973022 0.89275062]	[357.15161133 464.9715271 0.90198386]	[529.05706787 275.04885864 0.84412926]	[546.97723389 372.49313354 0.8518675 ]	[559.83642578 462.34463501 0.9096393 ]	[462.30361938 462.26473999 0.75081217]	[423.80780029 462.35394287 0.71374965]	[441.79980469 623.8371582 0.85079712]	[462.34832764 767.56665039 0.85405564]	[500.8197937 459.76000977 0.7484253 ]	[508.52233887 616.24932861 0.8130371 ]	[521.23895264 767.63079834 0.84225178]	[441.84564209 177.5896759 0.90677065]	[467.47473145 177.52326965 0.84938252]	[423.92370605 190.33848572 0.84672856]	[487.99227905 190.25802612 0.85829312]	[5.13573486e+02 8.11290649e+02 6.62831724e-01]	[5.36673462e+02 8.08680054e+02 6.62765503e-01]	[5.16140564e+02 7.77909241e+02 6.05808020e-01]	[4.69980988e+02 8.08563660e+02 7.19393313e-01]	[4.44391418e+02 7.98443176e+02 7.00802147e-01]	[4.70032043e+02 7.72760315e+02 6.55077696e-01]
[457.11468506 195.38911438 0.90344018]	[459.81640625 277.67868042 0.94218355]	[390.48571777 282.74777222 0.78884429]	[369.93164062 380.15689087 0.8747279 ]	[357.07894897 467.47665405 0.89017391]	[526.53662109 277.48150635 0.8559379 ]	[546.93157959 374.99169922 0.87161613]	[559.78399658 464.84753418 0.88893467]	[462.25427246 462.28469849 0.75369972]	[421.37521362 462.3671875 0.72505176]	[441.74798584 623.90570068 0.87729299]	[462.32415771 767.59197998 0.86157107]	[500.78314209 459.79315186 0.7400254 ]	[503.46270752 616.22717285 0.84419388]	[518.78857422 777.84155273 0.78571272]	[441.77630615 180.11427307 0.898763 ]	[464.9647522 180.04917908 0.83737409]	[423.83453369 190.37709045 0.86367464]	[487.92840576 190.38468933 0.87831527]	[5.23849182e+02 8.24060608e+02 6.37932360e-01]	[5.41880554e+02 8.13767761e+02 6.70937657e-01]	[5.05911682e+02 7.90676514e+02 6.98684335e-01]	[4.67469330e+02 8.06113403e+02 7.02445745e-01]	[4.44401978e+02 7.98411255e+02 6.95015073e-01]	[4.69992218e+02 7.75265747e+02 6.41193390e-01]
[457.08343506 195.38282776 0.90132713]	[459.76535034 277.6781311 0.94215089]	[390.45007324 282.72665405 0.78786534]	[367.41299438 380.19302368 0.87164706]	[357.06826782 467.49481201 0.88839978]	[526.49761963 277.48806763 0.86404103]	[546.9208374 375.03741455 0.87604266]	[559.78460693 464.84573364 0.88545084]	[462.20346069 462.35198975 0.75043172]	[421.34033203 464.85324097 0.72537202]	[441.74105835 623.93969727 0.8806597 ]	[462.30853271 767.5267334 0.86070621]	[500.72677612 462.26837158 0.73664975]	[503.38867188 616.25775146 0.85889268]	[5.18710510e+02 7.82974670e+02 7.77145088e-01]	[441.74023438 180.11830139 0.90092117]	[464.92184448 177.6282959 0.84569597]	[423.79632568 192.76802063 0.88082778]	[485.47183228 190.38067627 0.88683724]	[5.21317078e+02 8.21476929e+02 5.48816562e-01]	[5.41783752e+02 8.11335449e+02 6.16766453e-01]	[5.03465088e+02 7.90809265e+02 6.93523109e-01]	[4.67441132e+02 8.06083252e+02 7.11344123e-01]	[4.44412476e+02 7.98399902e+02 7.05584586e-01]	[4.69973633e+02 7.72806396e+02 6.41217291e-01]
[457.08300781 195.38194275 0.90127468]	[459.76480103 277.67785645 0.94217634]	[390.45129395 282.7272644 0.78782576]	[367.41387939 380.19158936 0.87156069]	[357.06851196 467.49319458 0.88844877]	[526.49578857 277.48660278 0.86440778]	[546.91949463 375.0397644 0.87574118]	[559.78356934 464.84439087 0.88536298]	[462.21246338 462.36358643 0.7481823 ]	[421.35671997 464.86871338 0.72228354]	[441.73861694 623.93884277 0.88126636]	[462.30310059 767.52832031 0.86100036]	[500.72787476 462.27526855 0.73659652]	[503.38751221 616.25805664 0.86006761]	[5.18712280e+02 7.82975647e+02 7.77415156e-01]	[441.74078369 180.11686707 0.90113747]	[464.92178345 177.62843323 0.84568816]	[423.79772949 192.76815796 0.88040394]	[485.47192383 190.38150024 0.88683891]	[5.21324707e+02 8.21498535e+02 5.52267730e-01]	[5.41785400e+02 8.13745911e+02 6.19135022e-01]	[5.03463623e+02 7.90807251e+02 6.94196343e-01]	[4.67440002e+02 8.06083008e+02 7.10932434e-01]	[4.44409424e+02 7.98399109e+02 7.04831660e-01]	[4.69968323e+02 7.72808167e+02 6.42522871e-01]
[457.06329346 195.43621826 0.89951074]	[459.74276733 277.71676636 0.93688774]	[390.43658447 282.73641968 0.78681397]	[367.39221191 380.21127319 0.87385857]	[357.05218506 469.97610474 0.88341814]	[526.47631836 277.52890015 0.86499751]	[544.5479126 375.08163452 0.88054937]	[559.75506592 464.8944397 0.87303746]	[459.82403564 462.38214111 0.75424737]	[421.28775024 464.87814331 0.72963506]	[441.7019043 623.92871094 0.88071889]	[462.30062866 767.51867676 0.86438709]	[500.67422485 462.30300903 0.73445332]	[503.33944702 618.77142334 0.875664 ]	[5.18642273e+02 7.83024109e+02 7.73057878e-01]	[441.71713257 182.62522888 0.89562464]	[464.90963745 180.09228516 0.8426525 ]	[421.39505005 192.79855347 0.89129817]	[485.45184326 192.77268982 0.89232326]	[5.13617493e+02 8.29052429e+02 6.14256740e-01]	[5.36706482e+02 8.18956909e+02 6.18821919e-01]	[5.05884705e+02 7.93230896e+02 6.72916114e-01]	[4.70024719e+02 8.08585388e+02 7.20891237e-01]	[4.46920197e+02 8.00976685e+02 6.95081234e-01]	[4.69960632e+02 7.72776917e+02 6.55125797e-01]
[457.06307983 195.54118347 0.8938868 ]	[459.71966553 280.13079834 0.93060243]	[387.9465332 285.23977661 0.78117609]	[367.35742188 380.24462891 0.87512052]	[357.02255249 470.01834106 0.87339514]	[526.44628906 277.57589722 0.86325723]	[546.91589355 377.49984741 0.88555503]	[559.69250488 467.4178772 0.84457898]	[459.80807495 464.85437012 0.75017422]	[421.27651978 464.91638184 0.72675395]	[441.68127441 624.02581787 0.88579857]	[462.29421997 767.54241943 0.86538458]	[500.65478516 462.34854126 0.72752208]	[503.31634521 618.83813477 0.88035196]	[516.17724609 785.58514404 0.79348564]	[441.70803833 185.19671631 0.89106536]	[464.91854858 182.64189148 0.83806485]	[421.34649658 192.8187561 0.89855218]	[485.45574951 192.81114197 0.90050429]	[5.05880127e+02 8.21519897e+02 6.04997277e-01]	[5.26510254e+02 8.16368225e+02 6.08359814e-01]	[5.05916138e+02 7.93261169e+02 6.66137815e-01]	[4.67460724e+02 8.08573181e+02 7.35988557e-01]	[4.46904816e+02 8.00992432e+02 6.99016094e-01]	[4.69980835e+02 7.72807617e+02 6.43736660e-01]
[454.64950562 195.57417297 0.89044702]	[459.69509888 280.20553589 0.92067158]	[387.89828491 285.32543945 0.77997738]	[367.33255005 380.32260132 0.86731076]	[357.0032959 472.52774048 0.87177867]	[526.4342041 277.62649536 0.85986316]	[544.50946045 377.56176758 0.90079129]	[557.22235107 469.99649048 0.83366716]	[459.79000854 464.90151978 0.7404412 ]	[421.26647949 467.4168396 0.72154611]	[439.32177734 626.41003418 0.87720525]	[462.28137207 767.5557251 0.86464971]	[498.27389526 462.38394165 0.72139728]	[503.26321411 621.36328125 0.88678944]	[511.04605103 785.55194092 0.79478335]	[441.7081604 185.24407959 0.89506489]	[464.89941406 182.71142578 0.83904636]	[421.34402466 192.86367798 0.91258991]	[485.43405151 192.85336304 0.91247773]	[5.00820129e+02 8.21468201e+02 6.58425927e-01]	[5.23842712e+02 8.16374268e+02 6.44108355e-01]	[5.03444092e+02 7.90778809e+02 6.83041930e-01]	[4.67406738e+02 8.08614197e+02 7.39589155e-01]	[4.44407257e+02 8.00990906e+02 6.86982334e-01]	[4.69987183e+02 7.72795532e+02 6.44461274e-01]
[454.64105225 198.00534058 0.87817961]	[459.68545532 282.68765259 0.91037238]	[387.86700439 287.83065796 0.78309721]	[364.8286438 382.74584961 0.86767322]	[356.98150635 472.60592651 0.86990911]	[526.43237305 277.67572021 0.85382849]	[544.46606445 377.6529541 0.91572434]	[554.6963501 472.5958252 0.83098346]	[459.72238159 467.44650269 0.72841251]	[421.18572998 469.97042847 0.71810293]	[439.27706909 626.55712891 0.86835802]	[462.31433105 767.5425415 0.86876738]	[498.24243164 464.89657593 0.71353912]	[503.26226807 621.38153076 0.89075416]	[508.44277954 788.06207275 0.82317662]	[441.69155884 187.76861572 0.9003427 ]	[464.89440918 187.71505737 0.84843689]	[421.31890869 192.95892334 0.92428434]	[485.43804932 192.93414307 0.92224622]	[5.00857483e+02 8.26570862e+02 7.12694526e-01]	[5.23823547e+02 8.21498230e+02 6.80593133e-01]	[5.03334503e+02 7.93275818e+02 7.24439561e-01]	[4.67481506e+02 8.08634949e+02 7.21887112e-01]	[4.46948578e+02 8.03495605e+02 6.63649678e-01]	[4.70000885e+02 7.72757019e+02 6.53305292e-01]
[454.60159302 198.10597229 0.86666191]	[459.67288208 282.7543335 0.89937985]	[387.86364746 287.85421753 0.78258055]	[364.77816772 382.83694458 0.86070281]	[354.57009888 475.1522522 0.86994421]	[526.41638184 280.10531616 0.8445009 ]	[544.44360352 377.72747803 0.921188 ]	[554.63598633 475.10388184 0.83820063]	[459.73190308 467.48025513 0.72150016]	[421.20333862 470.00628662 0.7148248 ]	[439.27432251 629.0300293 0.85956496]	[462.30258179 767.49975586 0.86418653]	[498.24484253 464.93637085 0.70567691]	[503.24359131 623.81036377 0.88978851]	[505.97805786 785.57769775 0.82185382]	[439.3326416 190.28356934 0.90954006]	[464.8578186 190.24189758 0.86771137]	[421.256073 193.01878357 0.92743778]	[485.42547607 193.01730347 0.92946529]	[5.00762207e+02 8.24016235e+02 7.32442498e-01]	[5.21321777e+02 8.18913757e+02 7.11975038e-01]	[5.03310699e+02 7.90811218e+02 7.37374246e-01]	[4.69960297e+02 8.08574280e+02 7.24633694e-01]	[4.46933197e+02 8.00954529e+02 6.65421546e-01]	[4.69987152e+02 7.72696777e+02 6.55031621e-01]
[454.58084106 198.08937073 0.86340517]	[459.67230225 285.30258179 0.89386743]	[387.8611145 287.87451172 0.78532612]	[362.34579468 382.85696411 0.86181289]	[354.52194214 477.64324951 0.871333 ]	[526.41461182 280.19857788 0.8335647 ]	[544.43579102 380.13796997 0.91961598]	[552.12573242 475.15585327 0.84184742]	[459.68460083 472.5329895 0.71772814]	[421.17144775 472.57394409 0.71328032]	[439.26123047 629.043396 0.85859913]	[462.30584717 765.07250977 0.86573189]	[498.19400024 469.96795654 0.69391382]	[500.8888855 623.85797119 0.8940323 ]	[505.89501953 790.60632324 0.83849019]	[439.33657837 190.2911377 0.91543567]	[464.818573 190.25215149 0.87458038]	[421.27334595 195.44424438 0.93318182]	[485.38665771 195.42410278 0.93845594]	[5.00818878e+02 8.29122620e+02 7.66275883e-01]	[5.21282715e+02 8.26603760e+02 7.35728025e-01]	[5.00835999e+02 7.98403687e+02 7.31498659e-01]	[4.67477417e+02 8.08585876e+02 7.30215669e-01]	[4.49436951e+02 8.00969727e+02 6.68810725e-01]	[4.69967377e+02 7.70273071e+02 6.54578149e-01]
[452.07528687 200.60369873 0.84816068]	[459.64004517 290.35543823 0.88766479]	[385.34484863 292.88000488 0.8001343 ]	[362.33569336 385.33587646 0.85435623]	[354.49902344 477.65603638 0.86879468]	[523.99572754 282.68667603 0.82660317]	[544.4307251 380.23187256 0.91526526]	[552.07659912 477.6282959 0.85504323]	[459.6383667 475.09918213 0.72420609]	[421.15237427 475.13769531 0.72536814]	[439.25827026 626.63061523 0.85758638]	[462.28857422 765.0447998 0.8639105 ]	[498.12689209 472.56140137 0.68638915]	[500.86193848 623.83642578 0.89007604]	[505.92172241 790.60369873 0.83397055]	[439.29089355 190.37591553 0.91811824]	[462.42974854 190.35873413 0.89824498]	[421.21899414 195.47848511 0.92462623]	[485.36575317 195.46720886 0.93868297]	[5.00868652e+02 8.29142822e+02 7.78045058e-01]	[5.21341309e+02 8.26614258e+02 7.47740030e-01]	[5.00828735e+02 7.98368896e+02 7.25862324e-01]	[4.67398773e+02 8.06107971e+02 7.31034279e-01]	[4.46915802e+02 7.98370544e+02 6.90405011e-01]	[4.69966309e+02 7.70267151e+02 6.50497437e-01]
[452.0166626 200.67402649 0.83664286]	[459.62969971 292.87490845 0.89712512]	[385.32199097 292.9760437 0.80955648]	[362.32162476 385.37030029 0.857508 ]	[354.45654297 477.74597168 0.87317616]	[523.99157715 282.7661438 0.81649905]	[544.40582275 380.25897217 0.91663426]	[549.56933594 477.68731689 0.86878496]	[459.60723877 477.62994385 0.73517203]	[421.15170288 477.66317749 0.74045634]	[439.26403809 629.02636719 0.85412037]	[462.28414917 765.02441406 0.86562663]	[495.64068604 475.15710449 0.69076222]	[500.85180664 623.94189453 0.89838463]	[505.88739014 790.75408936 0.83677918]	[439.28265381 192.78785706 0.92450005]	[462.37387085 192.8069458 0.9213258 ]	[421.19448853 195.52859497 0.92952329]	[482.98126221 195.55250549 0.92942089]	[5.00857666e+02 8.31735229e+02 7.82623827e-01]	[5.21299805e+02 8.29237000e+02 7.76666641e-01]	[5.00829559e+02 8.03559998e+02 7.40459204e-01]	[4.64912567e+02 8.08552185e+02 7.04825819e-01]	[4.44403351e+02 7.98389893e+02 6.69346571e-01]	[4.69990967e+02 7.70211792e+02 6.44628644e-01]
[452.02270508 203.20454407 0.82946718]	[459.61993408 292.92419434 0.90214336]	[385.29730225 293.01507568 0.81406337]	[362.30093384 387.8977356 0.85398799]	[352.00012207 480.18966675 0.87895858]	[523.98114014 285.28433228 0.81195611]	[544.38806152 380.33721924 0.90789831]	[549.56567383 480.14028931 0.87750697]	[459.5897522 477.68649292 0.74267775]	[418.79760742 477.70898438 0.74767911]	[439.2281189 629.14007568 0.84681612]	[462.29669189 765.02319336 0.86746097]	[493.13345337 477.67245483 0.69424582]	[500.81488037 626.38873291 0.90133232]	[505.89593506 790.7699585 0.83571982]	[439.29827881 192.84773254 0.9388479 ]	[462.37567139 192.86921692 0.93012589]	[421.1913147 195.59553528 0.93266767]	[482.97735596 195.61354065 0.91960812]	[5.00863251e+02 8.31741150e+02 7.92070508e-01]	[5.21311584e+02 8.29244324e+02 7.85462439e-01]	[5.00849915e+02 8.06032654e+02 7.40345478e-01]	[4.64932129e+02 8.08554260e+02 6.93565726e-01]	[4.46885223e+02 7.98438416e+02 6.57115936e-01]	[4.70007660e+02 7.70195801e+02 6.33197963e-01]
[451.98864746 208.34561157 0.83827758]	[459.58758545 295.4647522 0.9196701 ]	[382.84384155 295.58227539 0.83213353]	[362.22937012 393.0581665 0.87363875]	[351.93441772 482.77853394 0.88072729]	[523.95501709 292.90264893 0.82109523]	[544.38433838 382.86175537 0.88402784]	[549.56231689 480.34490967 0.88124323]	[457.21408081 480.22622681 0.75078511]	[418.7739563 480.2444458 0.76236141]	[439.21005249 634.20568848 0.84422535]	[462.28790283 765.06176758 0.87409949]	[493.0859375 480.20587158 0.70112139]	[500.80795288 629.03295898 0.88856024]	[503.49188232 793.25158691 0.83070493]	[439.25753784 192.99377441 0.94920874]	[462.35296631 193.01428223 0.94796622]	[421.17428589 198.11694336 0.90492404]	[482.93911743 198.11782837 0.90089101]	[5.00781738e+02 8.34272034e+02 7.45045125e-01]	[5.21229614e+02 8.31748230e+02 7.54566610e-01]	[5.00835205e+02 8.06131470e+02 7.59093404e-01]	[4.62400726e+02 8.06102295e+02 6.88546777e-01]	[4.44361511e+02 7.95906677e+02 6.67985141e-01]	[4.70041107e+02 7.70206421e+02 6.35992169e-01]
[449.50756836 210.87451172 0.85582125]	[457.18322754 295.54504395 0.91461766]	[382.81588745 298.04699707 0.83637494]	[362.23400879 395.6343689 0.89265263]	[351.93081665 482.91842651 0.86717945]	[523.90032959 292.99020386 0.8316102 ]	[544.38244629 387.92459106 0.87196308]	[549.58892822 482.7979126 0.87384075]	[459.58474731 480.32513428 0.7481817 ]	[418.77310181 482.75869751 0.76118618]	[439.18869019 636.78741455 0.84627742]	[462.27993774 765.08831787 0.88528538]	[495.6076355 480.29031372 0.70149952]	[500.76986694 631.61132812 0.87854266]	[503.49038696 795.86328125 0.8100189 ]	[439.21618652 195.44670105 0.9478932 ]	[462.32022095 195.42964172 0.95440722]	[421.16195679 200.68539429 0.88015622]	[482.90716553 200.61219788 0.89531958]	[5.00721558e+02 8.36890747e+02 7.06559062e-01]	[5.18781433e+02 8.34280701e+02 7.12938905e-01]	[5.00855927e+02 8.08644897e+02 7.74888873e-01]	[4.62359283e+02 8.06121948e+02 7.12854624e-01]	[4.44358917e+02 7.98398743e+02 6.91447079e-01]	[4.70035431e+02 7.70212036e+02 6.51854157e-01]
[446.96502686 213.32701111 0.87170154]	[457.19595337 295.63348389 0.91656506]	[382.86978149 298.14996338 0.82549053]	[362.22445679 398.0949707 0.90992564]	[351.93539429 485.35803223 0.85487944]	[523.89672852 295.4710083 0.84516585]	[544.3494873 392.96603394 0.87661016]	[549.59307861 485.34802246 0.85560703]	[459.59158325 482.84112549 0.74314266]	[418.76925659 482.83578491 0.75689155]	[439.24499512 639.34399414 0.84732121]	[462.27151489 765.05584717 0.88290113]	[495.63766479 482.83074951 0.701536 ]	[500.76043701 636.78771973 0.85879666]	[505.89346313 798.42645264 0.80207539]	[439.17233276 195.55079651 0.93978727]	[462.26809692 195.53523254 0.95682567]	[421.15432739 205.76501465 0.87268251]	[482.82452393 205.75061035 0.90299922]	[4.98245758e+02 8.39463623e+02 7.15499103e-01]	[5.18786438e+02 8.34388184e+02 7.30956435e-01]	[5.03346497e+02 8.08696655e+02 7.71996140e-01]	[4.62235565e+02 8.08559082e+02 7.07054794e-01]	[4.41844330e+02 7.98369629e+02 6.95669353e-01]	[4.72523468e+02 7.70152527e+02 6.55476451e-01]
[446.96484375 213.32600403 0.87143421]	[457.19421387 295.63516235 0.91648299]	[382.86679077 298.15194702 0.82608467]	[362.22735596 398.08486938 0.90958065]	[351.93756104 485.35205078 0.85594332]	[523.8973999 295.47131348 0.84489739]	[544.34753418 392.96286011 0.87657511]	[549.59326172 485.34484863 0.85537124]	[459.59362793 482.84628296 0.74241716]	[418.77368164 482.84243774 0.7559768 ]	[439.2461853 639.33709717 0.84678829]	[462.27172852 765.06884766 0.88425016]	[495.637146 482.83270264 0.69999945]	[500.76000977 636.78594971 0.85874319]	[505.89257812 798.42004395 0.80264241]	[439.17285156 195.55052185 0.9397949 ]	[462.2677002 195.53533936 0.95710409]	[421.15487671 205.76757812 0.87247825]	[482.82373047 205.75773621 0.90307254]	[4.98236267e+02 8.39467651e+02 7.15747178e-01]	[5.18778625e+02 8.34395203e+02 7.29099154e-01]	[5.03343597e+02 8.08692993e+02 7.70841062e-01]	[4.59806854e+02 8.06121948e+02 7.06016064e-01]	[4.41821411e+02 7.95901062e+02 6.98764801e-01]	[4.72529022e+02 7.70173401e+02 6.57161772e-01]
[449.44265747 213.46047974 0.88671935]	[457.1836853 298.09088135 0.91663444]	[382.82785034 300.68804932 0.81991303]	[362.19494629 398.20968628 0.92270565]	[349.40115356 485.46688843 0.83667946]	[523.89355469 295.58370972 0.85716105]	[544.34326172 395.49212646 0.88442266]	[549.57330322 485.48416138 0.83709985]	[459.60214233 482.92312622 0.7352919 ]	[418.78805542 485.35614014 0.74472106]	[439.28668213 641.91986084 0.86182386]	[462.26895142 765.05987549 0.88382214]	[495.64212036 482.90402222 0.69958168]	[500.79421997 639.36743164 0.8673737 ]	[5.05919220e+02 8.00974121e+02 7.91431963e-01]	[439.17834473 198.05262756 0.9142074 ]	[462.27999878 198.02340698 0.92605489]	[421.12884521 210.81739807 0.89479697]	[482.82348633 210.79206848 0.91996783]	[4.98207672e+02 8.39445496e+02 6.77900732e-01]	[5.18762329e+02 8.34399902e+02 6.99314535e-01]	[5.03387787e+02 8.08743164e+02 7.41469264e-01]	[4.59795685e+02 8.06127625e+02 7.20092654e-01]	[4.41814758e+02 7.95906189e+02 7.18028724e-01]	[4.72530426e+02 7.70162231e+02 6.59433901e-01]
[446.96899414 215.89836121 0.89141226]	[457.19039917 298.22241211 0.9066726 ]	[382.81536865 303.23980713 0.80898994]	[359.82522583 400.67602539 0.93002421]	[346.88153076 490.50158691 0.82289702]	[523.91119385 298.03366089 0.8651464 ]	[544.35205078 395.64675903 0.90258098]	[549.56933594 490.48718262 0.82743621]	[457.19961548 487.93786621 0.71964222]	[418.75057983 485.47143555 0.73256481]	[441.73236084 641.93951416 0.85963243]	[462.29827881 765.07775879 0.87933803]	[493.11291504 487.92172241 0.68501425]	[500.82519531 644.32202148 0.87961841]	[5.05942474e+02 8.06007629e+02 7.93478847e-01]	[439.15383911 198.16023254 0.89227146]	[462.26916504 200.57026672 0.90147841]	[418.77139282 210.9197998 0.91456437]	[482.80477905 210.92324829 0.94348562]	[4.98206970e+02 8.39474548e+02 6.52459919e-01]	[5.18752563e+02 8.36873352e+02 6.79362118e-01]	[5.03424652e+02 8.11167419e+02 7.33298182e-01]	[4.62278992e+02 8.08592041e+02 7.23233461e-01]	[4.41878815e+02 7.98429321e+02 7.00712621e-01]	[4.72556824e+02 7.70158386e+02 6.41622007e-01]
[449.43502808 216.10844421 0.87276161]	[457.18057251 300.74130249 0.88659084]	[382.8112793 305.8487854 0.79916829]	[362.20388794 400.84790039 0.90895742]	[346.88842773 493.10305786 0.82648319]	[523.91143799 298.1479187 0.87015933]	[544.34625244 398.13500977 0.91902512]	[549.57043457 493.10739136 0.82964134]	[459.59921265 490.51113892 0.72610217]	[418.78570557 488.00805664 0.73587543]	[441.78036499 644.46929932 0.89157498]	[462.31997681 767.5100708 0.88245189]	[495.65338135 490.52404785 0.68642414]	[500.84899902 644.46209717 0.88887429]	[5.05933441e+02 8.06097595e+02 8.04728627e-01]	[439.17150879 205.72094727 0.8880372 ]	[462.27560425 205.73283386 0.89304614]	[418.75549316 213.38270569 0.9362545 ]	[482.81555176 213.39167786 0.97253758]	[4.98240906e+02 8.41978577e+02 6.36611104e-01]	[5.18761902e+02 8.36920105e+02 6.62563443e-01]	[5.03428345e+02 8.11266052e+02 7.28762388e-01]	[4.62333099e+02 8.08583923e+02 7.20720530e-01]	[4.44377319e+02 8.00922058e+02 6.89073563e-01]	[4.72555969e+02 7.70218750e+02 6.14610910e-01]
[449.44775391 218.626297 0.85558087]	[459.57714844 305.80258179 0.86961561]	[382.84533691 310.88742065 0.79664278]	[359.83166504 403.3890686 0.88915676]	[346.88366699 498.1133728 0.83705479]	[523.94000244 300.6829834 0.84146237]	[544.35070801 398.25872803 0.92301857]	[549.59106445 498.12591553 0.84251714]	[459.62533569 498.14358521 0.7374149 ]	[418.8026123 495.65881348 0.73424655]	[441.78488159 644.55236816 0.8997792 ]	[462.31918335 767.50067139 0.88105881]	[495.6786499 498.16888428 0.69090205]	[500.82858276 647.02398682 0.88547111]	[5.05918640e+02 8.08586182e+02 8.00210238e-01]	[439.20471191 210.78938293 0.90383744]	[462.26290894 210.80592346 0.91635299]	[418.79763794 213.53517151 0.94483799]	[482.82785034 213.55059814 0.97887993]	[4.98146759e+02 8.34366455e+02 5.65162003e-01]	[5.16216309e+02 8.34356140e+02 6.01449013e-01]	[5.03419312e+02 8.11330566e+02 6.90388978e-01]	[4.62355469e+02 8.08578735e+02 7.38522291e-01]	[4.44376526e+02 7.98441711e+02 7.05408812e-01]	[4.72551941e+02 7.70221252e+02 6.16463542e-01]
[446.97570801 221.20683289 0.83435887]	[459.59545898 310.94509888 0.88187909]	[382.82305908 313.45629883 0.81464577]	[362.19796753 408.38150024 0.87172616]	[346.85797119 498.27081299 0.85502076]	[523.95367432 303.26950073 0.82126379]	[544.35040283 400.73446655 0.91803521]	[549.56115723 498.23318481 0.86175388]	[459.62811279 498.17202759 0.7407195 ]	[421.14880371 498.16662598 0.73516738]	[441.78320312 646.91271973 0.89669347]	[462.30355835 765.07556152 0.8747648 ]	[495.66592407 498.19082642 0.68603271]	[500.83486938 647.1595459 0.86423361]	[5.05934113e+02 8.11158386e+02 8.04178119e-01]	[439.19906616 213.30326843 0.92354387]	[462.25308228 213.31658936 0.93778366]	[421.12689209 216.06060791 0.92932153]	[482.86096191 216.05184937 0.96386546]	[5.00759186e+02 8.47107544e+02 6.42762601e-01]	[5.21264893e+02 8.44542908e+02 6.47863567e-01]	[5.03355957e+02 8.16391785e+02 6.68854475e-01]	[4.64834259e+02 8.06099670e+02 7.12343335e-01]	[4.44415527e+02 7.98379578e+02 6.97692454e-01]	[4.70040131e+02 7.70163086e+02 6.07706308e-01]
[446.95541382 226.26333618 0.82958269]	[459.58190918 313.54013062 0.90531063]	[382.80133057 316.01135254 0.83498484]	[359.80206299 413.49163818 0.87790316]	[346.83004761 500.80172729 0.87420076]	[523.97412109 308.39120483 0.80952656]	[544.3470459 403.26068115 0.90331179]	[549.55584717 500.80322266 0.87736511]	[459.60482788 500.69827271 0.75565875]	[418.78884888 500.70809937 0.75334585]	[441.71340942 646.95123291 0.89615595]	[462.30337524 767.50299072 0.87936676]	[495.61480713 500.70742798 0.69402963]	[500.83755493 649.65985107 0.87311614]	[5.05913910e+02 8.11346619e+02 7.97173560e-01]	[439.18063354 213.39935303 0.93206483]	[462.27481079 213.4306488 0.95369601]	[418.77890015 218.55244446 0.92743134]	[482.88421631 218.54304504 0.93320203]	[5.00706299e+02 8.49684753e+02 5.53099334e-01]	[5.18786560e+02 8.47183228e+02 5.87567806e-01]	[5.03368988e+02 8.24071289e+02 6.38948619e-01]	[4.62336060e+02 8.08563660e+02 7.12364256e-01]	[4.44354340e+02 7.98440857e+02 6.92415357e-01]	[4.72518616e+02 7.70193420e+02 6.17966771e-01]
[446.95492554 231.33485413 0.84786254]	[459.58032227 316.01470947 0.9193033 ]	[382.83407593 316.16879272 0.83345425]	[359.82467651 416.04626465 0.88829118]	[346.81564331 503.31039429 0.87863696]	[523.95349121 313.43261719 0.81858212]	[544.3684082 405.85095215 0.87679958]	[549.5657959 503.34667969 0.87046427]	[459.59439087 500.85577393 0.75475997]	[418.78335571 503.27883911 0.76547635]	[439.29934692 647.08148193 0.88075089]	[462.32110596 765.06958008 0.87385792]	[495.61367798 500.85101318 0.69878936]	[500.81091309 654.7131958 0.86457533]	[5.05906433e+02 8.16381836e+02 7.80809700e-01]	[439.1781311 213.56416321 0.94288141]	[462.26031494 215.90184021 0.95865536]	[418.80392456 218.67788696 0.90133214]	[482.87744141 218.66952515 0.91523522]	[4.98261688e+02 8.54800659e+02 5.99502802e-01]	[5.18789368e+02 8.52308044e+02 6.49397075e-01]	[5.03420959e+02 8.29154907e+02 6.85530543e-01]	[4.62267426e+02 8.08614197e+02 6.90940380e-01]	[4.44319336e+02 8.00935364e+02 6.64967000e-01]	[4.72595337e+02 7.70074829e+02 6.33830011e-01]
[446.95465088 233.82505798 0.86691022]	[459.58047485 316.07046509 0.92069006]	[385.31054688 318.5642395 0.82629091]	[359.81521606 418.5788269 0.90997362]	[346.81246948 503.45510864 0.86105555]	[523.92749023 313.55215454 0.83223248]	[544.37841797 408.47647095 0.86387032]	[549.56402588 505.90319824 0.85135418]	[457.19262695 503.34075928 0.7385152 ]	[418.74975586 503.3560791 0.75877637]	[439.22598267 649.68988037 0.84987569]	[462.35437012 765.04559326 0.86323404]	[493.10931396 503.33258057 0.68910539]	[500.80157471 659.80761719 0.86573476]	[5.05902649e+02 8.24053711e+02 7.76755631e-01]	[439.17324829 216.01919556 0.94728059]	[462.26611328 216.01766968 0.96040308]	[421.14849854 223.7088623 0.87886155]	[482.88458252 223.66989136 0.90332335]	[4.95684723e+02 8.54868774e+02 5.81158340e-01]	[5.18693237e+02 8.54821106e+02 6.43515170e-01]	[5.05926941e+02 8.31758606e+02 6.75523698e-01]	[4.62243988e+02 8.08653198e+02 6.75279200e-01]	[4.44304321e+02 8.00960693e+02 6.59686625e-01]	[4.75113129e+02 7.67660706e+02 6.11181259e-01]
[446.947052 234.08006287 0.89413249]	[459.57675171 318.67645264 0.91808242]	[385.30743408 321.26074219 0.80775762]	[362.193573 421.14846802 0.92628962]	[346.82394409 508.44952393 0.83088458]	[523.9553833 316.15887451 0.86136979]	[544.3817749 416.09796143 0.88645506]	[549.58984375 511.01306152 0.82199997]	[457.19500732 505.99255371 0.72467428]	[418.73226929 505.98632812 0.74093181]	[439.26931763 652.17419434 0.84982151]	[462.39373779 765.02832031 0.85430264]	[495.5930481 505.97052002 0.68593454]	[500.78530884 662.42901611 0.8796066 ]	[5.05973358e+02 8.26561096e+02 7.85457313e-01]	[439.14852905 218.64439392 0.89875048]	[462.28308105 218.65898132 0.90414137]	[421.12924194 231.36988831 0.88652039]	[482.8598938 231.39927673 0.93095934]	[5.00815948e+02 8.65068787e+02 6.77512646e-01]	[5.21351196e+02 8.59954102e+02 7.06690431e-01]	[5.03446808e+02 8.31753296e+02 7.11816549e-01]	[4.62309998e+02 8.08574463e+02 6.51853621e-01]	[4.44356720e+02 7.98425354e+02 6.29447699e-01]	[4.75164551e+02 7.67655640e+02 5.80307305e-01]
[449.46408081 236.53901672 0.88546157]	[457.22451782 321.16995239 0.90256464]	[385.29238892 323.8092041 0.79602838]	[359.82855225 421.27069092 0.92919737]	[346.81140137 511.02853394 0.82433444]	[523.95361328 318.61999512 0.86415666]	[544.3951416 418.56030273 0.89709353]	[549.55285645 513.62316895 0.82902563]	[457.19885254 511.02938843 0.72334737]	[418.73812866 508.53271484 0.73592114]	[439.24789429 654.67718506 0.84384239]	[462.37402344 764.98590088 0.8503021 ]	[493.1350708 511.02151489 0.67796129]	[500.76281738 664.91931152 0.89276862]	[5.05883392e+02 8.29121338e+02 7.99526215e-01]	[439.18322754 223.6648407 0.88648772]	[462.30554199 223.66595459 0.88304806]	[418.80374146 233.84638977 0.91488242]	[482.85083008 233.84928894 0.94766998]	[4.98254761e+02 8.62502869e+02 6.35510087e-01]	[5.21199158e+02 8.59932861e+02 6.81196809e-01]	[5.03427643e+02 8.34281860e+02 6.99436247e-01]	[4.62312744e+02 8.06137268e+02 6.97157621e-01]	[4.44356812e+02 7.98388245e+02 6.79944754e-01]	[4.75142883e+02 7.67615601e+02 5.84633708e-01]
[449.47079468 239.08329773 0.86456043]	[457.21585083 321.27642822 0.88835841]	[382.84707642 326.37103271 0.79444295]	[362.19909668 421.37750244 0.91630173]	[346.86587524 513.6116333 0.82624274]	[523.97186279 318.70040894 0.85981405]	[544.37628174 418.65197754 0.9110384 ]	[549.5479126 516.21173096 0.84475905]	[457.21435547 511.08297729 0.72539181]	[418.74508667 511.06695557 0.7363528 ]	[439.25115967 657.28027344 0.84129959]	[462.36013794 762.50762939 0.84709585]	[495.60653687 511.06002808 0.67873144]	[500.74975586 665.04266357 0.89734572]	[5.03491577e+02 8.29239746e+02 8.02141070e-01]	[439.1864624 228.79602051 0.89250624]	[462.30554199 228.78990173 0.88741934]	[418.79672241 233.95127869 0.92908293]	[482.88168335 233.93304443 0.96103674]	[5.00689819e+02 8.67593262e+02 6.60549879e-01]	[5.21221313e+02 8.62571045e+02 6.84060395e-01]	[5.03353821e+02 8.34394348e+02 6.78987026e-01]	[4.62354279e+02 8.06072693e+02 6.90938830e-01]	[4.44386963e+02 7.95867310e+02 6.86426520e-01]	[4.75093628e+02 7.67552429e+02 5.79160571e-01]
[449.47119141 239.0826416 0.86471927]	[457.21646118 321.27285767 0.88836229]	[382.84786987 326.3704834 0.79419589]	[362.20092773 421.3757019 0.91681987]	[346.86816406 513.61297607 0.82607174]	[523.97003174 318.69903564 0.85949618]	[544.38037109 418.64782715 0.90997863]	[549.54016113 516.2097168 0.84530294]	[457.20819092 511.08895874 0.72300589]	[418.73553467 511.07421875 0.73401147]	[439.25344849 657.24627686 0.84017801]	[462.35961914 762.49658203 0.84656185]	[495.60626221 511.0637207 0.6783424 ]	[500.74594116 665.0423584 0.89696515]	[5.03493835e+02 8.29260681e+02 8.01722884e-01]	[439.18609619 228.79634094 0.8923111 ]	[462.30526733 228.79058838 0.88732016]	[418.79498291 233.95109558 0.92889225]	[482.88140869 233.93388367 0.96116889]	[5.00683990e+02 8.67618164e+02 6.62087321e-01]	[5.21217529e+02 8.65065979e+02 6.85553849e-01]	[5.03360748e+02 8.36855225e+02 6.76245451e-01]	[4.62343353e+02 8.06064758e+02 6.88943148e-01]	[4.44371826e+02 7.95855103e+02 6.88942313e-01]	[4.75078552e+02 7.67535278e+02 5.81160903e-01]
[449.45736694 239.14752197 0.85681343]	[459.58370972 323.79733276 0.87878203]	[382.86688232 328.89208984 0.79214966]	[362.19796753 423.90216064 0.89207745]	[349.38803101 516.19238281 0.83940488]	[523.95666504 321.16442871 0.84498936]	[544.36914062 418.73062134 0.9205761 ]	[549.54956055 518.7121582 0.8563925 ]	[459.5748291 513.63537598 0.72283506]	[418.75085449 513.61450195 0.73235732]	[439.25338745 654.77294922 0.83967471]	[462.35430908 764.97821045 0.85021973]	[495.62435913 513.625 0.67748243]	[500.7182312 667.46051025 0.89134598]	[5.03469055e+02 8.31694031e+02 8.03951085e-01]	[439.21878052 231.31837463 0.90592521]	[462.26974487 231.32833862 0.90800256]	[421.14239502 234.06260681 0.93426979]	[482.88632202 234.02374268 0.96942616]	[4.98199402e+02 8.67622253e+02 6.68281913e-01]	[5.18724121e+02 8.65104126e+02 6.90621555e-01]	[5.03379120e+02 8.39418701e+02 6.72199488e-01]	[4.62257721e+02 8.06082092e+02 6.64391458e-01]	[4.41860260e+02 7.95865479e+02 6.81925416e-01]	[4.75086884e+02 7.67618713e+02 5.77626467e-01]
[449.46630859 241.69839478 0.83904088]	[459.61096191 328.87478638 0.87499571]	[382.87084961 331.43969727 0.79581016]	[359.83346558 426.43011475 0.88416636]	[349.39001465 518.68463135 0.84794015]	[523.99108887 323.72116089 0.82212043]	[544.39190674 421.21725464 0.9154222 ]	[549.52990723 521.17150879 0.8682431 ]	[457.22085571 516.19976807 0.73666173]	[418.75326538 516.18115234 0.74220711]	[439.17977905 654.73907471 0.84188557]	[462.33190918 764.96795654 0.85283369]	[493.13659668 518.66339111 0.68331271]	[500.74731445 667.60223389 0.89021838]	[5.03437714e+02 8.34290588e+02 7.97653794e-01]	[439.22637939 233.81072998 0.92310381]	[462.27786255 231.45204163 0.92049277]	[421.16320801 236.49075317 0.92862344]	[482.90817261 236.44612122 0.9626711 ]	[4.90503204e+02 8.70190979e+02 5.99625349e-01]	[5.11094971e+02 8.70208496e+02 6.39361918e-01]	[5.03433502e+02 8.47128052e+02 6.59572363e-01]	[4.62246765e+02 8.06078613e+02 6.52201176e-01]	[4.41859161e+02 7.95871826e+02 6.78657353e-01]	[4.72598114e+02 7.67593628e+02 5.85271001e-01]
[449.47686768 246.74707031 0.83381683]	[459.60626221 331.47634888 0.88324666]	[382.85299683 333.9659729 0.80844617]	[359.83132935 431.49649048 0.87637526]	[349.40420532 518.78704834 0.85685033]	[523.99804688 323.82574463 0.81161636]	[544.39691162 421.30059814 0.91227925]	[549.52557373 521.28387451 0.87853718]	[457.22421265 518.74456787 0.74919975]	[418.73825073 518.7487793 0.7551589 ]	[439.16635132 659.86309814 0.84683216]	[462.31109619 764.97515869 0.84795207]	[495.60003662 518.75872803 0.69343054]	[500.76248169 670.121521 0.87919486]	[5.03405975e+02 8.36935791e+02 7.81999826e-01]	[439.23095703 233.89884949 0.93574286]	[462.32070923 233.92364502 0.93693137]	[421.15332031 236.5783844 0.93115234]	[482.92874146 236.58233643 0.94561136]	[4.87974335e+02 8.72763489e+02 5.47801733e-01]	[5.11051422e+02 8.72786194e+02 6.02311850e-01]	[5.03417969e+02 8.49735657e+02 6.59215212e-01]	[4.62263275e+02 8.06044067e+02 6.40745699e-01]	[4.41851593e+02 7.95842529e+02 6.71487868e-01]	[4.72591431e+02 7.67608582e+02 5.71257889e-01]
[449.48788452 246.77784729 0.82779157]	[459.62649536 334.01559448 0.90727949]	[382.85531616 336.47848511 0.81821334]	[359.82910156 434.01486206 0.87501097]	[346.90634155 521.34033203 0.87486321]	[526.40014648 328.8772583 0.80340999]	[544.40649414 423.78347778 0.89536756]	[549.54144287 521.37817383 0.88177115]	[457.20318604 521.25384521 0.75468367]	[418.72753906 521.26080322 0.76350313]	[439.17105103 662.33837891 0.85483044]	[462.3263855 762.51635742 0.84230435]	[493.10345459 521.26275635 0.69788152]	[500.71615601 672.64428711 0.86256969]	[5.03418427e+02 8.36896057e+02 7.89284527e-01]	[439.24191284 233.93240356 0.93920803]	[462.32733154 233.95339966 0.94549924]	[421.16012573 239.06994629 0.92149174]	[482.9375 236.68058777 0.92676139]	[4.90488129e+02 8.72755920e+02 5.80639839e-01]	[5.11065704e+02 8.72762451e+02 6.35368466e-01]	[5.03431152e+02 8.49689148e+02 6.84081078e-01]	[4.62255890e+02 8.06064087e+02 6.36374712e-01]	[4.41840881e+02 7.95848999e+02 6.70841515e-01]	[4.72610352e+02 7.67582947e+02 5.64837217e-01]
[449.4883728 246.77938843 0.82763356]	[459.62588501 334.01916504 0.90792853]	[382.85717773 336.4750061 0.81709504]	[359.82962036 434.0144043 0.87567657]	[349.36758423 521.33404541 0.8745271 ]	[526.39916992 328.8916626 0.80300045]	[544.40771484 423.78961182 0.89382762]	[549.54150391 521.38366699 0.88225245]	[457.18984985 521.23449707 0.75020182]	[418.72344971 521.23986816 0.76033247]	[439.17129517 662.33758545 0.85454881]	[462.32763672 762.51977539 0.84246361]	[493.07769775 521.2444458 0.69449735]	[500.71478271 672.64013672 0.86243463]	[5.03420349e+02 8.36903259e+02 7.88619518e-01]	[439.24285889 233.93261719 0.93911427]	[462.3274231 233.95362854 0.94505203]	[421.16064453 239.07029724 0.92145956]	[482.93838501 236.68034363 0.92625308]	[4.88002594e+02 8.72761902e+02 5.81320107e-01]	[5.11060089e+02 8.72775024e+02 6.35612547e-01]	[5.03436615e+02 8.49695435e+02 6.84970975e-01]	[4.62252136e+02 8.06062988e+02 6.34311140e-01]	[4.41837585e+02 7.95847229e+02 6.69392407e-01]	[4.72612762e+02 7.67586426e+02 5.65626979e-01]
[449.47976685 251.82678223 0.84128833]	[459.62738037 336.44384766 0.91474974]	[385.3190918 336.53323364 0.81861675]	[359.81637573 434.12341309 0.88730854]	[346.87985229 521.42169189 0.87652922]	[526.40039062 331.45449829 0.80365646]	[544.4395752 426.34475708 0.86969745]	[549.55725098 523.855896 0.87873524]	[457.21331787 521.28240967 0.75579005]	[418.7428894 521.28436279 0.76091337]	[439.16500854 664.88275146 0.8862229 ]	[462.33428955 762.43756104 0.84295213]	[493.1027832 521.29577637 0.69864219]	[500.72531128 675.26013184 0.85287768]	[5.03448242e+02 8.44528625e+02 7.76762486e-01]	[439.22558594 234.05482483 0.94806093]	[462.31982422 234.06837463 0.94999409]	[421.1645813 239.13945007 0.90600568]	[482.94387817 239.12271118 0.91039854]	[5.00694580e+02 8.80513977e+02 6.23979747e-01]	[5.21236877e+02 8.77905212e+02 6.82435751e-01]	[5.03319550e+02 8.52239014e+02 7.05468655e-01]	[4.62273926e+02 8.06051208e+02 6.69080734e-01]	[4.41869720e+02 7.95811523e+02 6.91849053e-01]	[4.75092560e+02 7.65076294e+02 5.72368324e-01]
[449.49856567 251.92242432 0.85695595]	[459.61221313 336.5144043 0.92035353]	[385.32904053 336.63787842 0.82104123]	[359.81524658 436.62771606 0.90079701]	[346.84918213 523.85650635 0.88126498]	[523.99304199 333.95199585 0.81270146]	[544.44360352 426.45480347 0.86210924]	[549.58618164 523.95581055 0.86121041]	[457.14587402 521.362854 0.74770367]	[418.68865967 521.37451172 0.76398259]	[439.18032837 664.95806885 0.89215297]	[462.31573486 762.4519043 0.84416097]	[493.05462646 521.36437988 0.69778299]	[500.72875977 677.81671143 0.85376114]	[5.03437897e+02 8.47120361e+02 7.83846557e-01]	[439.21878052 236.47631836 0.94771808]	[462.31420898 236.46376038 0.95235467]	[421.1645813 241.64834595 0.88381988]	[482.94348145 239.16186523 0.89976358]	[5.00790009e+02 8.88178955e+02 6.51032329e-01]	[5.21299316e+02 8.83065491e+02 6.73489749e-01]	[5.03270660e+02 8.52363892e+02 7.00946748e-01]	[4.62260223e+02 8.06053406e+02 6.97693765e-01]	[4.41861694e+02 7.95817505e+02 7.11768568e-01]	[4.72608154e+02 7.65086365e+02 5.70157230e-01]
[449.51852417 254.43788147 0.87876713]	[459.61984253 336.59042358 0.92443973]	[385.38372803 339.0657959 0.81458539]	[359.80871582 439.13494873 0.92348707]	[346.83486938 523.99163818 0.85992265]	[523.96582031 336.48318481 0.83809733]	[544.45703125 434.07901001 0.863195 ]	[549.59362793 526.51861572 0.83432811]	[457.11984253 523.86962891 0.74241573]	[418.66931152 523.86706543 0.7614522 ]	[439.24023438 664.92388916 0.88858533]	[462.33139038 765.04125977 0.85047698]	[490.56439209 523.87213135 0.69889212]	[500.73440552 682.8560791 0.87246501]	[5.03438873e+02 8.49704102e+02 8.03249836e-01]	[439.24276733 236.65371704 0.93373716]	[462.3414917 236.61784363 0.93693298]	[421.20065308 244.26573181 0.86792004]	[482.94058228 244.23690796 0.88571101]	[5.00715118e+02 8.88221436e+02 6.50754452e-01]	[5.21218262e+02 8.85616882e+02 6.83030009e-01]	[5.03335785e+02 8.54913147e+02 6.86623454e-01]	[4.62262360e+02 8.06109375e+02 6.90144300e-01]	[4.41880127e+02 7.95897583e+02 6.91279054e-01]	[4.72587280e+02 7.67668457e+02 5.62738419e-01]
[451.99523926 254.57147217 0.88769138]	[459.59017944 339.0730896 0.92007422]	[385.33016968 339.23568726 0.81834143]	[359.78988647 439.22515869 0.94038087]	[346.8067627 526.45202637 0.85025579]	[523.96844482 336.62145996 0.85310441]	[544.46612549 436.64480591 0.88295072]	[549.57067871 531.55065918 0.82516432]	[457.13546753 523.95141602 0.74295366]	[418.66607666 523.93188477 0.76163268]	[439.23666382 664.95239258 0.89803892]	[462.30355835 765.03051758 0.85582286]	[493.06903076 523.95874023 0.7000761 ]	[500.66363525 685.3605957 0.87375295]	[5.03428528e+02 8.49708435e+02 8.04690361e-01]	[439.25344849 239.14492798 0.91365421]	[462.37075806 239.13487244 0.89276218]	[421.21725464 249.33782959 0.87020671]	[482.9380188 249.39358521 0.89360869]	[5.00740356e+02 8.90675049e+02 6.70429587e-01]	[5.21220459e+02 8.88104614e+02 6.94894552e-01]	[5.03322571e+02 8.54904602e+02 6.87962413e-01]	[4.62262848e+02 8.06088562e+02 7.11143315e-01]	[4.41873291e+02 7.95869507e+02 7.09781945e-01]	[4.72538513e+02 7.67625854e+02 5.75851679e-01]
[451.99920654 254.60810852 0.88696206]	[459.58358765 339.13192749 0.92169327]	[385.32211304 339.29437256 0.81322128]	[359.75738525 439.26147461 0.94624245]	[346.81274414 526.47180176 0.84788543]	[523.97088623 336.66433716 0.86014229]	[544.48651123 439.09039307 0.89604425]	[549.55224609 531.59368896 0.82752305]	[457.12954712 523.97277832 0.74408859]	[418.6802063 523.94390869 0.76448798]	[439.2338562 665.03527832 0.89798856]	[462.32080078 765.01940918 0.85118365]	[490.56155396 523.98199463 0.69751364]	[500.64993286 685.38391113 0.87659788]	[5.03421753e+02 8.49756958e+02 8.04073691e-01]	[439.25735474 239.18510437 0.9110831 ]	[462.38143921 239.17330933 0.88133258]	[421.22280884 251.8507843 0.88523322]	[482.95001221 251.86824036 0.89952666]	[5.00813873e+02 8.93286255e+02 6.91213191e-01]	[5.21279968e+02 8.90682190e+02 7.13546872e-01]	[5.03288422e+02 8.57406982e+02 6.86887860e-01]	[4.62232910e+02 8.06076172e+02 7.12528706e-01]	[4.41863647e+02 7.95841370e+02 7.18042672e-01]	[4.72574158e+02 7.67624390e+02 5.71839094e-01]
[452.00863647 256.98339844 0.88826847]	[459.58889771 339.2076416 0.92145038]	[385.31585693 341.75567627 0.80783027]	[359.74533081 439.32275391 0.94505537]	[346.81103516 526.50128174 0.8461535 ]	[523.98388672 339.05175781 0.86038715]	[544.47943115 439.15206909 0.90776795]	[549.54211426 534.12139893 0.83110672]	[457.10525513 526.40710449 0.73754495]	[418.64874268 523.97698975 0.75930053]	[439.23025513 665.06115723 0.89003861]	[462.3260498 764.95977783 0.8447203 ]	[490.55804443 526.40039062 0.69763643]	[498.24969482 685.42150879 0.87725705]	[5.03435303e+02 8.49733643e+02 7.99644172e-01]	[439.24737549 241.65986633 0.90124774]	[462.37728882 241.62388611 0.8775667 ]	[421.19699097 251.95381165 0.89364558]	[482.93222046 251.92773438 0.91349721]	[5.00864838e+02 8.93337463e+02 7.03664422e-01]	[5.21333191e+02 8.90711304e+02 7.23315060e-01]	[5.03271393e+02 8.57425415e+02 6.86448872e-01]	[4.62247314e+02 8.06064270e+02 7.26970315e-01]	[4.41880493e+02 7.95811951e+02 7.28080988e-01]	[4.72567810e+02 7.67546387e+02 5.70309877e-01]
[452.02816772 257.09454346 0.88302696]	[459.58496094 339.26593018 0.91457033]	[385.32116699 341.81100464 0.80238217]	[359.74325562 441.71124268 0.948475 ]	[344.34490967 528.96392822 0.83981979]	[523.9821167 339.10070801 0.86073339]	[544.47924805 439.19891357 0.91166633]	[549.53747559 534.17236328 0.83554286]	[457.11621094 526.50463867 0.73355734]	[418.64666748 526.48406982 0.75206733]	[439.23974609 665.08392334 0.89161539]	[462.33084106 764.9743042 0.8437832 ]	[493.0440979 526.50817871 0.69297856]	[498.22445679 685.43713379 0.88012135]	[5.03426727e+02 8.52203064e+02 8.07548583e-01]	[439.26385498 244.22946167 0.89516777]	[462.39941406 244.21618652 0.86494052]	[421.18859863 254.36735535 0.91028845]	[482.94692993 254.35836792 0.92119384]	[5.00826935e+02 8.93391052e+02 7.08616614e-01]	[5.21287903e+02 8.90775452e+02 7.38959551e-01]	[5.03279724e+02 8.62511719e+02 6.95500374e-01]	[4.59803986e+02 8.06076660e+02 7.16573834e-01]	[4.41859589e+02 7.95826477e+02 7.22062588e-01]	[4.72583984e+02 7.67559814e+02 5.61997533e-01]
[452.02920532 257.09564209 0.88288939]	[459.58477783 339.26657104 0.91504133]	[385.32458496 341.81112671 0.80225062]	[359.74057007 441.71331787 0.94869715]	[344.34579468 528.96313477 0.8403917 ]	[523.98052979 339.09997559 0.86095834]	[544.47814941 439.19845581 0.90989232]	[549.53033447 534.16601562 0.83553791]	[457.11022949 526.49902344 0.73346496]	[418.64251709 526.47753906 0.75286275]	[439.23504639 665.0791626 0.89158976]	[462.32696533 764.96643066 0.84320885]	[490.57589722 526.50512695 0.69330323]	[498.22250366 685.43658447 0.88007522]	[5.03428223e+02 8.52186279e+02 8.06336522e-01]	[439.26464844 244.2301178 0.8950702 ]	[462.39962769 244.21716309 0.86489946]	[421.18960571 254.3666687 0.91006839]	[482.9465332 254.35681152 0.92086005]	[5.00825195e+02 8.93362671e+02 7.12263763e-01]	[5.21285889e+02 8.90750366e+02 7.41548777e-01]	[5.03282623e+02 8.62488281e+02 6.95314348e-01]	[4.62235565e+02 8.06098999e+02 7.15701103e-01]	[4.41866974e+02 7.95843506e+02 7.16807604e-01]	[4.72574646e+02 7.67550476e+02 5.58839321e-01]
[452.00604248 257.12319946 0.87790883]	[459.58413696 341.68554688 0.90711004]	[385.30047607 344.28216553 0.79932523]	[359.73068237 441.7940979 0.94988447]	[344.31912231 528.98443604 0.84335887]	[523.98126221 339.14633179 0.86168426]	[544.47875977 439.22106934 0.91418296]	[549.52148438 536.68847656 0.84518927]	[457.0954895 526.51940918 0.731287 ]	[418.63787842 526.49487305 0.75206888]	[439.25823975 665.08648682 0.89501876]	[462.30780029 764.97125244 0.8463518 ]	[490.52523804 528.97613525 0.69215739]	[498.2147522 685.47363281 0.88105524]	[5.03369415e+02 8.52287476e+02 8.11062694e-01]	[439.25454712 244.26968384 0.89306527]	[462.37811279 244.2502594 0.86901301]	[421.17410278 254.415802 0.92361784]	[482.95324707 254.37512207 0.92706281]	[5.00732422e+02 8.95951782e+02 7.06015170e-01]	[5.21218323e+02 8.93275146e+02 7.40861952e-01]	[5.00855835e+02 8.65111816e+02 6.76087320e-01]	[4.59812469e+02 8.06124878e+02 7.50448525e-01]	[4.41885498e+02 7.95865356e+02 7.29375064e-01]	[4.70038696e+02 7.67545532e+02 5.51078439e-01]
[452.02954102 259.60714722 0.86720771]	[459.59014893 341.76141357 0.90032619]	[385.32470703 344.33792114 0.79334527]	[359.73309326 441.83480835 0.94545013]	[344.30554199 529.04571533 0.84093571]	[526.39996338 339.21774292 0.85178226]	[544.46051025 439.26300049 0.91877663]	[549.5581665 539.17004395 0.85012197]	[457.08392334 528.98602295 0.73263586]	[418.62609863 526.51446533 0.75569189]	[439.24835205 667.44268799 0.89283299]	[462.30535889 765.0098877 0.84836006]	[490.52389526 529.00970459 0.69575155]	[498.18566895 685.52734375 0.87954104]	[5.03355560e+02 8.52364502e+02 8.01392138e-01]	[439.25924683 249.32836914 0.89663029]	[462.38687134 249.29267883 0.86974049]	[421.17385864 254.4490509 0.9246105 ]	[482.9614563 254.41819763 0.93083131]	[5.00760956e+02 8.95974792e+02 7.19564259e-01]	[5.21251892e+02 8.93306091e+02 7.58956909e-01]	[5.00846039e+02 8.67653503e+02 6.70741796e-01]	[4.59754669e+02 8.06083740e+02 7.43790209e-01]	[4.41852692e+02 7.95817261e+02 7.41062164e-01]	[4.70033997e+02 7.67597290e+02 5.50719917e-01]
[452.03561401 259.68130493 0.85884607]	[459.58834839 341.82012939 0.88948339]	[385.32540894 346.83074951 0.78939283]	[359.71835327 441.91235352 0.9380725 ]	[344.28173828 531.53564453 0.83975947]	[526.39923096 339.27581787 0.84343338]	[544.45831299 439.31793213 0.91772103]	[549.59350586 539.20812988 0.85336715]	[457.08267212 529.03930664 0.72880566]	[418.63424683 529.00512695 0.74914128]	[439.26049805 667.48504639 0.89796466]	[462.31915283 765.04327393 0.8482694 ]	[490.48944092 531.54223633 0.69523144]	[498.18954468 685.54608154 0.88319397]	[5.03352081e+02 8.54835022e+02 7.99211264e-01]	[439.26766968 251.82098389 0.90522999]	[462.38745117 249.40104675 0.88282859]	[421.16793823 254.5209198 0.93506837]	[482.98156738 254.47640991 0.93821466]	[5.00691895e+02 8.98483337e+02 7.14608312e-01]	[5.18774475e+02 8.93368835e+02 7.52891779e-01]	[5.03273682e+02 8.70118469e+02 6.65463984e-01]	[4.59730316e+02 8.06066406e+02 7.41895616e-01]	[4.41843689e+02 7.95802612e+02 7.47904778e-01]	[4.70052368e+02 7.67630005e+02 5.40053725e-01]
[451.99368286 259.71530151 0.84887594]	[459.61816406 344.27868652 0.89282483]	[385.34936523 346.83465576 0.7858541 ]	[359.712677 444.29907227 0.93595099]	[344.27700806 531.61737061 0.84072542]	[526.43182373 341.71020508 0.83313584]	[544.44787598 441.6963501 0.91704482]	[549.58685303 539.27044678 0.86264455]	[457.07922363 531.54205322 0.72276199]	[418.63122559 529.01281738 0.74452889]	[439.2991333 667.61889648 0.88186604]	[462.32299805 765.02520752 0.84234184]	[488.02593994 531.61206055 0.6918925 ]	[498.20013428 687.97436523 0.88257474]	[5.03357849e+02 8.54864441e+02 7.95701504e-01]	[439.25177002 251.88015747 0.91499478]	[462.35211182 251.8734436 0.8964408 ]	[421.16882324 254.59638977 0.93281436]	[482.96813965 254.55784607 0.94887936]	[5.00695343e+02 8.98511047e+02 7.16501176e-01]	[5.18781738e+02 8.93393127e+02 7.49357879e-01]	[5.03272034e+02 8.70159485e+02 6.59951448e-01]	[4.59688507e+02 8.03565430e+02 7.33003199e-01]	[4.41827637e+02 7.93317566e+02 7.67723322e-01]	[4.72530823e+02 7.67595703e+02 5.37068665e-01]
[451.9989624 262.23925781 0.83788776]	[459.63522339 344.33837891 0.88903958]	[385.36618042 346.87460327 0.78234649]	[359.70733643 444.39242554 0.92509419]	[344.28491211 534.14385986 0.84383184]	[526.39672852 341.76568604 0.82712787]	[544.44580078 441.79534912 0.90982997]	[549.58239746 541.69085693 0.87010407]	[457.05783081 534.11633301 0.72153413]	[418.60839844 531.58349609 0.74275935]	[439.29278564 667.68536377 0.87095249]	[462.30813599 765.050354 0.84317398]	[488.00686646 536.66027832 0.69562453]	[498.18667603 688.05316162 0.87599528]	[5.03343506e+02 8.59937561e+02 7.85976291e-01]	[439.26821899 251.97662354 0.92683423]	[462.35122681 254.34042358 0.91236639]	[421.17453003 256.94262695 0.92726266]	[482.9838562 256.9664917 0.94522864]	[5.00679077e+02 9.00993713e+02 7.08141565e-01]	[5.18749390e+02 8.93434570e+02 7.53546059e-01]	[5.03285400e+02 8.72686157e+02 6.63632810e-01]	[4.59687622e+02 8.06002930e+02 7.36981034e-01]	[4.41819550e+02 7.93343384e+02 7.71015882e-01]	[4.70045197e+02 7.67650269e+02 5.33553123e-01]
[449.52679443 264.77734375 0.83106911]	[459.64810181 349.41308594 0.88631749]	[385.35049438 349.42440796 0.78361493]	[359.70272827 446.86541748 0.91572511]	[344.24935913 536.70599365 0.85723591]	[526.40661621 344.32980347 0.81160128]	[544.43939209 441.85397339 0.90512103]	[549.60198975 541.80126953 0.87803006]	[454.64459229 536.65039062 0.7236411 ]	[418.60119629 534.1114502 0.74224192]	[439.32012939 670.09576416 0.86006045]	[462.30465698 765.02398682 0.84283501]	[487.98999023 539.19250488 0.69840962]	[498.15536499 688.11975098 0.86265278]	[5.03324615e+02 8.59939880e+02 7.80063510e-01]	[439.27545166 254.39241028 0.93402416]	[462.35449219 254.42098999 0.92609787]	[421.1847229 257.03890991 0.93319994]	[482.98510742 257.09075928 0.93965989]	[4.98259918e+02 9.00980591e+02 6.88564122e-01]	[5.18738098e+02 8.93438171e+02 7.42855549e-01]	[5.03271484e+02 8.72690308e+02 6.47850215e-01]	[4.59708130e+02 8.06016663e+02 7.37780929e-01]	[4.41835602e+02 7.93358398e+02 7.64819562e-01]	[4.70015320e+02 7.67581970e+02 5.43483257e-01]
[452.01104736 269.82797241 0.83211493]	[459.62677002 354.50393677 0.90207422]	[382.85574341 354.54199219 0.80988389]	[359.68136597 449.50537109 0.89985627]	[341.77706909 539.28100586 0.88449323]	[526.41345215 349.42178345 0.79952335]	[544.48651123 444.44113159 0.87068278]	[549.59936523 544.28869629 0.88404572]	[454.61419678 539.19732666 0.73025 ]	[418.5758667 536.70306396 0.7465722 ]	[439.30184937 670.10455322 0.86706114]	[462.31317139 765.02069092 0.84371847]	[487.97006226 539.29431152 0.70984554]	[498.16314697 690.63244629 0.8424173 ]	[5.03353271e+02 8.59955444e+02 7.76212990e-01]	[439.26950073 254.49343872 0.94363034]	[462.37988281 254.51358032 0.93703473]	[421.17233276 257.1960144 0.92274755]	[485.34390259 259.56948853 0.91517383]	[5.00687164e+02 9.01059570e+02 7.01559663e-01]	[5.18757690e+02 8.95852417e+02 7.41960049e-01]	[5.03298065e+02 8.72700439e+02 6.49419367e-01]	[4.59706909e+02 8.05998779e+02 7.35890865e-01]	[4.41849335e+02 7.93346191e+02 7.69344270e-01]	[4.70016968e+02 7.67542480e+02 5.41869164e-01]
[452.00054932 272.34890747 0.84245545]	[459.62213135 354.56256104 0.90803754]	[382.85324097 354.59085083 0.81406647]	[359.70132446 452.00006104 0.89453876]	[341.79489136 541.72186279 0.89174211]	[526.41162109 351.96539307 0.80019939]	[544.49127197 446.91705322 0.86356193]	[549.56781006 544.35473633 0.87981981]	[454.63717651 539.25201416 0.72995245]	[418.58926392 539.19287109 0.74329573]	[439.29144287 670.12591553 0.86363345]	[462.30310059 765.00360107 0.84123051]	[487.99676514 541.75927734 0.69948292]	[498.13067627 690.70025635 0.8300792 ]	[5.03365234e+02 8.59979736e+02 7.70968854e-01]	[439.2479248 254.55737305 0.94584882]	[462.37579346 254.57902527 0.93418056]	[421.15390015 259.5859375 0.9140268 ]	[485.36352539 259.60293579 0.90492034]	[5.00673065e+02 9.03531128e+02 6.99077606e-01]	[5.18750244e+02 8.95859009e+02 7.34052896e-01]	[5.03313049e+02 8.72721069e+02 6.45290673e-01]	[4.59688934e+02 8.03561523e+02 7.30711818e-01]	[4.41836517e+02 7.93337646e+02 7.73808658e-01]	[4.70006470e+02 7.67525391e+02 5.41056514e-01]
[449.52664185 272.38482666 0.84521621]	[459.61965942 354.59262085 0.91306144]	[382.87530518 356.99255371 0.81438184]	[359.69503784 452.05477905 0.89578217]	[341.79779053 541.79943848 0.90187871]	[526.41491699 352.00866699 0.80041444]	[544.47900391 446.95718384 0.86243999]	[549.54846191 544.37017822 0.87895989]	[454.62774658 539.30596924 0.73284835]	[418.58554077 539.24884033 0.74734068]	[439.269104 670.14642334 0.86884552]	[462.26849365 764.9621582 0.83668286]	[487.97247314 541.80377197 0.7069506 ]	[498.12255859 693.18493652 0.81932914]	[5.03371033e+02 8.62494751e+02 7.79048681e-01]	[439.24554443 254.59007263 0.94993031]	[462.35043335 254.60806274 0.93952227]	[421.16168213 259.63885498 0.90882844]	[485.34942627 259.62493896 0.90196741]	[5.00671997e+02 9.01054077e+02 7.15068221e-01]	[5.18745544e+02 8.95854126e+02 7.55099237e-01]	[5.03322357e+02 8.72757141e+02 6.71010315e-01]	[4.59700256e+02 8.03559998e+02 7.37813354e-01]	[4.41841888e+02 7.93339905e+02 7.79483438e-01]	[4.67488495e+02 7.67490417e+02 5.37291169e-01]
[449.52682495 272.43429565 0.85507786]	[459.61688232 356.97076416 0.91617602]	[385.30459595 357.00039673 0.81515908]	[359.68991089 454.56323242 0.89689338]	[341.78240967 541.86096191 0.90914607]	[526.44091797 354.48217773 0.80500251]	[544.48931885 449.45007324 0.85981345]	[549.53704834 544.40802002 0.87691855]	[454.59918213 541.74066162 0.73338705]	[418.57458496 539.26953125 0.74845129]	[439.24224854 672.65002441 0.85918486]	[462.27386475 762.49035645 0.83354491]	[487.93447876 541.82830811 0.7110045 ]	[495.62496948 693.20684814 0.81275964]	[5.03358673e+02 8.62536499e+02 7.87978649e-01]	[439.24053955 256.98623657 0.95011163]	[462.32659912 256.98330688 0.94219601]	[421.1776123 259.71261597 0.88819313]	[482.96963501 259.63699341 0.90018481]	[4.98249176e+02 9.03532227e+02 7.24144697e-01]	[5.18702515e+02 8.95873779e+02 7.56725192e-01]	[5.03326996e+02 8.72781799e+02 6.80906951e-01]	[4.59703583e+02 8.03561829e+02 7.45346606e-01]	[4.41851196e+02 7.93344177e+02 7.81671524e-01]	[4.69980377e+02 7.65019165e+02 5.37114501e-01]
[449.49530029 272.49597168 0.86443853]	[459.61273193 357.00152588 0.91914678]	[385.31213379 357.04104614 0.81766963]	[359.68676758 454.57015991 0.89804232]	[341.78329468 541.89123535 0.90887105]	[526.43383789 354.52407837 0.81020302]	[544.48553467 449.49609375 0.86131996]	[549.51611328 544.46380615 0.87526762]	[454.58551025 541.77789307 0.73427784]	[418.56130981 541.73779297 0.74867284]	[439.24362183 675.20507812 0.85485291]	[462.30368042 762.48822021 0.83443069]	[487.93502808 541.84753418 0.70904911]	[495.64883423 695.76654053 0.80836403]	[5.03340759e+02 8.62554260e+02 7.86050379e-01]	[439.2328186 257.04846191 0.94752204]	[462.31491089 257.03326416 0.94597644]	[421.18035889 262.15270996 0.87908208]	[482.97747803 259.68780518 0.89083415]	[4.98227539e+02 9.03597717e+02 7.26056039e-01]	[5.18688049e+02 8.95910706e+02 7.49321461e-01]	[5.03324707e+02 8.72792053e+02 6.68604255e-01]	[4.59685730e+02 8.06017578e+02 7.58758664e-01]	[4.41841370e+02 7.93350952e+02 7.87233531e-01]	[4.70008942e+02 7.64973145e+02 5.44409752e-01]
[449.48751831 274.86483765 0.86461216]	[459.60574341 357.02325439 0.91871297]	[385.33612061 357.10699463 0.81746191]	[359.68722534 454.62033081 0.90174317]	[341.77853394 541.9430542 0.9093796 ]	[524.00726318 354.53811646 0.81417936]	[544.44744873 452.00048828 0.86323148]	[549.51031494 544.4909668 0.86726725]	[454.59561157 541.76434326 0.73854709]	[418.57775879 539.30249023 0.75232989]	[439.22097778 677.77941895 0.8525598 ]	[462.29782104 762.44769287 0.832793 ]	[487.92684937 541.84020996 0.71013433]	[495.65014648 695.81768799 0.80600846]	[5.03304047e+02 8.62568787e+02 7.89328337e-01]	[439.23538208 257.06204224 0.95055759]	[462.31085205 257.04437256 0.94919711]	[421.19207764 262.22921753 0.87734914]	[482.95755005 259.73327637 0.89229685]	[4.98222748e+02 9.03541687e+02 7.15228915e-01]	[5.18662659e+02 8.95874573e+02 7.47106969e-01]	[5.03262512e+02 8.72813293e+02 6.64442778e-01]	[4.59675385e+02 8.03570801e+02 7.59190023e-01]	[441.82873535 793.328125 0.79407889]	[4.70041718e+02 7.62479919e+02 5.49173117e-01]
[449.4876709 274.86425781 0.86447775]	[459.60803223 357.02590942 0.91910541]	[385.33944702 357.11077881 0.81662571]	[359.68920898 454.6227417 0.90238458]	[341.7800293 541.94195557 0.90979677]	[524.00799561 354.53778076 0.81433761]	[544.45599365 451.99838257 0.86130923]	[549.51269531 544.49005127 0.86765367]	[454.58288574 541.77294922 0.73841 ]	[418.57260132 541.72717285 0.75292122]	[439.22891235 677.81030273 0.85323048]	[462.28894043 762.45507812 0.83393693]	[487.92037964 541.84790039 0.71087396]	[495.64682007 698.28717041 0.80528831]	[5.03306122e+02 8.62562683e+02 7.89279699e-01]	[439.2359314 257.0614624 0.95057857]	[462.31048584 257.04498291 0.94951797]	[421.1918335 262.22555542 0.8783049 ]	[482.95892334 259.73275757 0.89251614]	[4.98222595e+02 9.03546387e+02 7.14291513e-01]	[5.18662781e+02 8.95876892e+02 7.45935798e-01]	[5.03264465e+02 8.72812195e+02 6.65232599e-01]	[4.59666321e+02 8.03569885e+02 7.61183083e-01]	[441.81915283 793.33233643 0.79868597]	[4.70032776e+02 7.62489319e+02 5.48078656e-01]
[449.48834229 274.86447144 0.86441284]	[459.60876465 357.02548218 0.91898644]	[385.34091187 357.11087036 0.8160221 ]	[359.68966675 454.62402344 0.90235847]	[341.7796936 541.94110107 0.91004914]	[526.39355469 354.54318237 0.81417757]	[544.45349121 451.99523926 0.8616631 ]	[549.51403809 544.48858643 0.86803412]	[454.58303833 541.77984619 0.73846042]	[418.57232666 541.73419189 0.75391304]	[439.22821045 677.80975342 0.85335624]	[462.28875732 762.46282959 0.8347435 ]	[487.92236328 541.85375977 0.71060497]	[495.64819336 698.28375244 0.80510986]	[5.03304993e+02 8.62557312e+02 7.89312780e-01]	[439.23626709 257.06130981 0.95061058]	[462.31155396 257.04486084 0.9494527 ]	[421.19198608 262.22570801 0.87829566]	[482.95895386 259.73297119 0.89266288]	[4.98224213e+02 9.03544678e+02 7.14436591e-01]	[5.18663208e+02 8.95875366e+02 7.46357262e-01]	[5.03261688e+02 8.72808105e+02 6.65117264e-01]	[4.59675232e+02 8.05996704e+02 7.61579096e-01]	[441.82113647 793.33758545 0.79684639]	[4.70032867e+02 7.62497253e+02 5.48477948e-01]
[449.50164795 274.88973999 0.86938393]	[459.60006714 357.0453186 0.9184469 ]	[385.34771729 357.13180542 0.8158204 ]	[359.68804932 457.06820679 0.90458524]	[341.76785278 544.29925537 0.91086799]	[523.98803711 354.56277466 0.82011604]	[544.43536377 452.02099609 0.8640359 ]	[549.5123291 544.51135254 0.86595893]	[454.58886719 541.85668945 0.7405808 ]	[418.58175659 541.81066895 0.7597993 ]	[439.23754883 680.33581543 0.85735798]	[462.28649902 762.47521973 0.83591056]	[487.92681885 544.32519531 0.70806986]	[495.62365723 698.34619141 0.80525649]	[5.03278107e+02 8.62569580e+02 7.94749260e-01]	[439.2442627 257.09954834 0.94778079]	[462.31661987 257.07122803 0.94768184]	[421.19708252 262.23925781 0.87673056]	[482.94497681 262.16992188 0.89515918]	[4.98231110e+02 9.03542542e+02 7.13695824e-01]	[5.16223999e+02 8.95867310e+02 7.50722051e-01]	[5.00840729e+02 8.72815247e+02 6.71919167e-01]	[4.59691833e+02 8.05998901e+02 7.58852661e-01]	[4.41839478e+02 7.93343872e+02 7.88713872e-01]	[4.70027893e+02 7.62495361e+02 5.51247597e-01]
[449.49890137 274.94857788 0.8796016 ]	[459.59075928 357.05880737 0.91704977]	[385.34841919 357.14065552 0.81498051]	[359.67108154 457.08035278 0.90789634]	[341.75280762 544.31097412 0.91321754]	[523.98132324 356.97720337 0.82518339]	[544.43011475 452.0696106 0.8650409 ]	[549.50897217 544.5333252 0.863401 ]	[454.57452393 541.89508057 0.74168468]	[418.57012939 541.84680176 0.76274848]	[439.22283936 680.33319092 0.85758722]	[462.28723145 762.46063232 0.83560479]	[487.91604614 544.36462402 0.71119773]	[495.63796997 700.86309814 0.81259435]	[5.03259033e+02 8.65068481e+02 7.96109259e-01]	[439.2383728 257.15994263 0.93680775]	[462.31463623 257.12216187 0.93935072]	[421.18685913 262.23962402 0.87726462]	[482.93475342 262.20349121 0.89333141]	[4.98189026e+02 9.03559998e+02 7.12944925e-01]	[5.16189758e+02 8.95892944e+02 7.47612119e-01]	[5.00847351e+02 8.72840088e+02 6.71338022e-01]	[4.59686798e+02 8.06007996e+02 7.61701703e-01]	[4.41841492e+02 7.93347900e+02 7.87374437e-01]	[4.70030518e+02 7.62475708e+02 5.52164197e-01]
[449.47189331 275.00390625 0.88725221]	[459.58755493 357.08959961 0.91829836]	[385.3237915 357.18438721 0.82134867]	[359.66531372 457.12774658 0.91623044]	[341.75741577 544.3571167 0.9111281 ]	[523.97381592 357.01690674 0.8319484 ]	[544.42120361 452.02816772 0.86501974]	[549.50262451 546.92285156 0.85955954]	[454.56289673 541.90594482 0.73998117]	[418.56213379 541.86071777 0.7604714 ]	[439.20639038 680.32531738 0.85557878]	[462.29006958 762.48236084 0.83494937]	[485.49041748 544.3729248 0.71427649]	[495.64871216 700.88891602 0.81698227]	[5.03242157e+02 8.65054626e+02 7.93685913e-01]	[439.21295166 257.2019043 0.92421991]	[462.30975342 257.16201782 0.93123448]	[421.16348267 262.25152588 0.87415767]	[482.94387817 262.23492432 0.88845289]	[4.98183594e+02 9.03575195e+02 7.14019597e-01]	[5.16191956e+02 8.95894897e+02 7.47391462e-01]	[5.00831543e+02 8.72824951e+02 6.63607419e-01]	[4.59675323e+02 8.06006409e+02 7.55118787e-01]	[4.41840515e+02 7.93349304e+02 7.80441403e-01]	[4.70032501e+02 7.62511108e+02 5.41671634e-01]
[449.46688843 275.02145386 0.88905448]	[459.57833862 357.08822632 0.91658419]	[385.32348633 357.18606567 0.82093328]	[359.66656494 457.13198853 0.91689825]	[341.76281738 544.35809326 0.91030055]	[523.95812988 357.00350952 0.83175969]	[544.4085083 452.02404785 0.86529106]	[549.50036621 546.93115234 0.85907 ]	[454.56387329 541.90289307 0.74155957]	[418.56365967 541.86010742 0.76153594]	[439.20700073 680.3125 0.85315382]	[462.28359985 762.48492432 0.83425963]	[485.49047852 544.37005615 0.71446681]	[495.64651489 700.88330078 0.81619018]	[5.03230927e+02 8.65063904e+02 7.93303192e-01]	[439.20507812 257.21313477 0.92132062]	[462.31277466 257.1758728 0.9259693 ]	[421.16094971 262.25064087 0.87352675]	[482.94696045 262.23721313 0.88768417]	[4.98170868e+02 9.03575134e+02 7.10089803e-01]	[5.16178955e+02 8.95896179e+02 7.45280683e-01]	[5.00830017e+02 8.72831482e+02 6.60484672e-01]	[4.59662323e+02 8.06009094e+02 7.56462395e-01]	[4.41834229e+02 7.93351990e+02 7.82093048e-01]	[4.70012390e+02 7.64952026e+02 5.39488316e-01]
[449.47436523 275.00549316 0.88723159]	[457.21383667 357.07806396 0.91486484]	[385.31628418 357.16915894 0.82211202]	[359.66470337 457.10491943 0.91086698]	[341.76010132 544.31921387 0.91328651]	[523.94659424 356.99765015 0.83034992]	[544.4074707 452.03668213 0.86632335]	[549.5010376 544.54449463 0.86083859]	[454.57022095 541.8939209 0.74136829]	[418.56072998 541.85211182 0.76135898]	[439.20950317 677.83691406 0.85191453]	[462.29299927 762.48742676 0.83332121]	[487.92062378 544.35870361 0.71219265]	[495.61422729 698.37902832 0.80761218]	[5.03232758e+02 8.62574158e+02 7.94131398e-01]	[439.21090698 257.20245361 0.92317373]	[462.31027222 257.16342163 0.92894387]	[421.15344238 262.22717285 0.87789172]	[482.9331665 262.20916748 0.89345676]	[4.98208344e+02 9.03563232e+02 7.11419404e-01]	[5.16199829e+02 8.95876099e+02 7.51327753e-01]	[5.00813507e+02 8.72810791e+02 6.64209247e-01]	[4.59656403e+02 8.06023376e+02 7.54955530e-01]	[4.41831360e+02 7.93357056e+02 7.76965380e-01]	[4.70020172e+02 7.64952942e+02 5.39652467e-01]
[449.47073364 274.92797852 0.87655449]	[457.20687866 357.05502319 0.91255987]	[385.30722046 357.13693237 0.82114804]	[359.6668396 454.64221191 0.90358961]	[341.76251221 541.94958496 0.91282892]	[523.95001221 354.59494019 0.82463324]	[544.39337158 449.49783325 0.86665189]	[549.50384521 544.4934082 0.86826026]	[454.57357788 541.84802246 0.74119109]	[418.57531738 541.81103516 0.75932658]	[439.19039917 677.81317139 0.85288483]	[462.28479004 762.49468994 0.83216119]	[485.49746704 541.91094971 0.71163809]	[495.62606812 695.81365967 0.80321693]	[5.00908966e+02 8.62540283e+02 7.88335443e-01]	[439.21856689 257.13061523 0.93763459]	[462.29949951 257.10449219 0.94371897]	[421.16925049 262.19216919 0.88515055]	[482.90527344 262.17337036 0.90515757]	[4.98203430e+02 9.03593628e+02 6.96115196e-01]	[5.16202698e+02 8.95888733e+02 7.37886965e-01]	[5.00814575e+02 8.72778687e+02 6.53936446e-01]	[4.59664368e+02 8.06040955e+02 7.62449980e-01]	[4.41833252e+02 7.95797607e+02 7.78291583e-01]	[4.70025269e+02 7.64980774e+02 5.39653659e-01]
[449.50018311 272.47079468 0.86150467]	[457.21160889 356.96487427 0.90455103]	[382.82217407 357.0213623 0.82672799]	[359.66116333 452.05682373 0.89770049]	[341.79638672 541.83898926 0.90539128]	[523.96588135 354.46209717 0.81118262]	[544.39727783 446.87756348 0.87468672]	[549.49572754 544.37835693 0.88163018]	[452.0826416 539.24554443 0.72849917]	[418.54675293 539.19549561 0.73945105]	[439.21560669 670.06665039 0.87498921]	[462.22964478 765.01544189 0.84410799]	[485.440979 541.75073242 0.71841586]	[495.64065552 690.62207031 0.8240456 ]	[5.00864929e+02 8.57367004e+02 7.98180878e-01]	[439.21920776 256.99313354 0.94440472]	[462.31781006 257.01119995 0.94488692]	[418.81417847 259.65350342 0.90326196]	[482.93182373 259.63674927 0.91131371]	[4.98224579e+02 9.01047607e+02 6.67862654e-01]	[5.16220825e+02 8.93417480e+02 7.23420680e-01]	[5.00745483e+02 8.70266418e+02 6.54435277e-01]	[4.59675323e+02 8.06067505e+02 7.74233758e-01]	[4.41812805e+02 7.95853699e+02 7.80807495e-01]	[4.67471436e+02 7.67555786e+02 5.35167217e-01]
[449.49984741 272.38461304 0.84866917]	[459.57373047 354.50408936 0.88999563]	[382.81497192 354.53201294 0.81324804]	[359.64926147 449.47024536 0.90232134]	[341.77642822 539.29772949 0.88737059]	[523.96008301 349.46444702 0.80470788]	[544.37921143 444.30929565 0.89724731]	[549.53125 541.93670654 0.88306344]	[452.08773804 536.69018555 0.72037297]	[418.54815674 534.16235352 0.73610693]	[439.22518921 667.50891113 0.89830118]	[462.22293091 765.03289795 0.8484056 ]	[485.43786621 539.23071289 0.71648169]	[495.64346313 688.10778809 0.84461677]	[5.00847534e+02 8.57413025e+02 7.94109523e-01]	[439.20959473 254.58137512 0.9408108 ]	[462.3338623 254.60641479 0.94067323]	[418.77819824 259.57391357 0.91737348]	[482.94607544 259.58126831 0.91850805]	[4.98255859e+02 9.01028992e+02 6.58861339e-01]	[5.18674744e+02 8.93405029e+02 7.12207973e-01]	[5.00695770e+02 8.70290405e+02 6.54074728e-01]	[4.59691956e+02 8.06091919e+02 7.88083911e-01]	[4.41819153e+02 7.95879517e+02 7.80052185e-01]	[4.67470428e+02 7.67593384e+02 5.55480838e-01]
[449.45874023 269.82565308 0.83855993]	[459.58184814 349.42996216 0.87029362]	[382.83270264 349.44369507 0.79484284]	[359.66174316 446.86636353 0.91857523]	[341.7875061 536.7144165 0.86181581]	[523.95166016 344.35522461 0.81605232]	[544.36956787 441.76174927 0.91700649]	[549.54455566 541.71643066 0.86541849]	[454.55004883 534.11102295 0.71837533]	[418.54180908 531.58691406 0.73371828]	[439.23614502 667.44061279 0.8952269 ]	[462.23199463 765.03076172 0.85351217]	[485.47262573 536.64642334 0.70714325]	[495.61941528 685.61682129 0.85884321]	[5.00861328e+02 8.54858337e+02 8.15215051e-01]	[439.21173096 254.44621277 0.93213606]	[462.33392334 254.50785828 0.9358725 ]	[418.7928772 256.95068359 0.92909902]	[482.9442749 257.09515381 0.94450128]	[5.00681091e+02 9.00988892e+02 6.71177268e-01]	[5.18703735e+02 8.93357544e+02 7.29257226e-01]	[5.00715576e+02 8.70189697e+02 6.60408497e-01]	[4.59716492e+02 8.06098999e+02 7.83086717e-01]	[4.41824036e+02 7.95882202e+02 7.70389259e-01]	[4.67484741e+02 7.67605347e+02 5.59115589e-01]
[451.9909668 262.20758057 0.83894432]	[457.22277832 344.2640686 0.88188165]	[385.29397583 346.81256104 0.79141867]	[359.64865112 441.86325073 0.94865334]	[341.79568481 531.54492188 0.8498764 ]	[523.96118164 341.70980835 0.83972943]	[544.35333252 439.25213623 0.92151392]	[549.53991699 539.16906738 0.84759796]	[454.5803833 531.54168701 0.71729887]	[418.55935669 529.03723145 0.73305237]	[439.24276733 665.05444336 0.89595652]	[462.24520874 765.06811523 0.86180413]	[487.92733765 531.5838623 0.69923872]	[495.68206787 685.5135498 0.86551273]	[5.00836945e+02 8.52262329e+02 8.33322465e-01]	[439.24523926 251.92910767 0.91577774]	[462.32769775 251.94648743 0.90451086]	[418.80429077 254.51379395 0.94114757]	[482.90353394 254.52230835 0.95998526]	[5.00675568e+02 8.93375061e+02 6.89209938e-01]	[5.18686096e+02 8.90732056e+02 7.22006440e-01]	[4.98265137e+02 8.65077515e+02 6.35735691e-01]	[4.59742859e+02 8.06108765e+02 7.63679624e-01]	[4.41837860e+02 7.95892578e+02 7.46678531e-01]	[4.67498871e+02 7.67642395e+02 5.75110376e-01]
[449.4800415 257.13256836 0.87592822]	[457.19641113 339.26559448 0.90904117]	[382.8369751 341.77935791 0.8148188 ]	[359.63110352 439.31268311 0.95592457]	[341.80905151 526.51715088 0.85929924]	[523.9385376 339.13336182 0.85725588]	[544.37298584 439.06140137 0.89629203]	[549.5291748 531.54302979 0.82886493]	[454.58261108 526.51080322 0.71991819]	[418.55142212 526.47808838 0.73420286]	[439.25158691 665.00958252 0.89921284]	[462.2244873 765.07354736 0.85553592]	[487.97125244 528.99072266 0.69792998]	[495.69055176 682.98352051 0.85512912]	[5.00835175e+02 8.49713684e+02 8.17424417e-01]	[439.2102356 246.74693298 0.89261723]	[462.29296875 246.74920654 0.88139457]	[418.80535889 254.37155151 0.91660857]	[482.86410522 254.35919189 0.94509423]	[4.95681305e+02 8.90695007e+02 6.46202981e-01]	[5.16147278e+02 8.88120239e+02 6.72862172e-01]	[5.00756592e+02 8.57378967e+02 6.23743534e-01]	[4.59696564e+02 8.06094421e+02 7.63321042e-01]	[4.41794159e+02 7.95888611e+02 7.58623719e-01]	[4.67499695e+02 7.70089905e+02 5.71633220e-01]
[449.480896 257.13299561 0.87586504]	[457.1942749 339.26846313 0.90863633]	[382.83248901 341.78411865 0.81549221]	[359.63070679 439.32113647 0.95521057]	[341.8085022 526.51654053 0.85918385]	[523.93823242 339.13482666 0.85763919]	[544.37225342 439.06750488 0.89750397]	[549.52807617 531.54522705 0.82923365]	[454.58688354 526.50927734 0.72062534]	[418.55422974 526.47613525 0.73493803]	[439.25061035 665.0223999 0.89912784]	[462.22009277 765.0802002 0.8560223 ]	[487.97821045 528.98681641 0.69842458]	[495.69735718 682.97753906 0.85477024]	[5.00839172e+02 8.49694092e+02 8.15301180e-01]	[439.21008301 246.74684143 0.89249551]	[462.29385376 246.74884033 0.88119012]	[418.80401611 254.37242126 0.91689813]	[482.86453247 254.36030579 0.94487268]	[4.98143494e+02 8.90693054e+02 6.46674633e-01]	[5.16164673e+02 8.88105896e+02 6.72215819e-01]	[5.00754669e+02 8.54920593e+02 6.24684453e-01]	[4.59694550e+02 8.06097351e+02 7.63848841e-01]	[4.41792023e+02 7.95890869e+02 7.59589732e-01]	[4.67491669e+02 7.70091309e+02 5.72741747e-01]
[449.51522827 254.57342529 0.88857138]	[457.18988037 336.69271851 0.913275 ]	[382.83816528 339.13983154 0.83066338]	[359.66781616 439.12347412 0.93552411]	[341.80776978 523.97827148 0.8823579 ]	[523.92871094 336.60598755 0.84789616]	[544.34637451 431.55233765 0.87232208]	[549.52331543 526.45324707 0.85080987]	[454.64733887 523.93951416 0.73987168]	[418.61941528 523.93103027 0.75752908]	[439.22479248 664.87139893 0.89456969]	[462.24996948 765.01171875 0.85118651]	[488.01797485 523.9498291 0.70508444]	[498.12506104 680.31994629 0.82303345]	[5.00875488e+02 8.47090393e+02 7.91125178e-01]	[439.23583984 239.12649536 0.91394001]	[462.35476685 239.12332153 0.89780545]	[421.16308594 246.81045532 0.87048709]	[482.91531372 249.32832336 0.89131618]	[5.00708252e+02 8.88143799e+02 6.63557827e-01]	[5.18747925e+02 8.80509216e+02 6.78032935e-01]	[5.00725800e+02 8.52334290e+02 6.60401881e-01]	[4.59742157e+02 8.06080566e+02 7.41196513e-01]	[4.41832733e+02 7.95878357e+02 7.43205070e-01]	[4.69976562e+02 7.67667419e+02 5.67193270e-01]
[449.46621704 254.33918762 0.86337608]	[457.15432739 336.5274353 0.90721965]	[382.76403809 336.65325928 0.84488058]	[359.67541504 434.10018921 0.89599174]	[341.80749512 521.37548828 0.90211147]	[523.91192627 334.01495361 0.826087 ]	[544.33441162 426.37597656 0.87792724]	[549.53753662 523.85351562 0.87356406]	[454.61141968 521.36193848 0.73504412]	[418.57751465 521.37091064 0.75262254]	[439.23233032 659.80944824 0.85145283]	[462.26858521 765.02996826 0.85259557]	[487.99606323 521.3626709 0.7030471 ]	[498.11907959 670.15264893 0.83285803]	[5.00872864e+02 8.39486145e+02 7.70188153e-01]	[439.2321167 236.52955627 0.94576621]	[462.29107666 236.53022766 0.95216602]	[421.15490723 241.62158203 0.89553446]	[482.90313721 239.19798279 0.91277784]	[4.95638031e+02 8.80494873e+02 5.66708386e-01]	[5.16188049e+02 8.75436340e+02 6.17451847e-01]	[5.00763763e+02 8.52183716e+02 6.24264777e-01]	[4.59742371e+02 8.06092651e+02 7.42520213e-01]	[4.41854095e+02 7.95883667e+02 7.39015162e-01]	[4.69962891e+02 7.70074402e+02 5.69975436e-01]
[449.52630615 249.29943848 0.83131176]	[457.21792603 333.97442627 0.88577342]	[380.34619141 334.04367065 0.82780123]	[359.65356445 428.99996948 0.89188337]	[341.82342529 518.73516846 0.87209904]	[523.96038818 328.89328003 0.80747354]	[544.31280518 421.29431152 0.91203046]	[549.5836792 521.18933105 0.85584497]	[457.05917358 518.68310547 0.73259729]	[418.62243652 518.67089844 0.74581569]	[439.26931763 657.26287842 0.84189558]	[462.30487061 764.99932861 0.8567977 ]	[487.99023438 518.71563721 0.70855737]	[498.16537476 667.53375244 0.87232822]	[5.03251007e+02 8.34341248e+02 7.96672106e-01]	[439.23684692 233.9533844 0.93603086]	[462.33981323 233.97439575 0.94657141]	[418.78417969 236.65571594 0.93274647]	[482.90844727 236.6509552 0.93671167]	[4.98157074e+02 8.75425232e+02 6.09197676e-01]	[5.18699829e+02 8.72873840e+02 6.56780124e-01]	[5.00811279e+02 8.49603943e+02 6.55853510e-01]	[4.62253693e+02 8.06110413e+02 7.31079340e-01]	[4.44358368e+02 7.98364746e+02 7.16933072e-01]	[4.70000488e+02 7.67626282e+02 5.82003534e-01]
[452.00137329 241.62600708 0.84298682]	[457.17160034 323.80169678 0.86206615]	[382.77822876 328.89300537 0.80132639]	[359.64816284 423.83215332 0.92983377]	[344.24935913 513.63208008 0.84227645]	[523.92156982 321.17471313 0.84579509]	[544.31500244 418.67254639 0.91339087]	[549.57177734 516.12145996 0.82636911]	[454.61691284 511.08273315 0.71997207]	[418.61108398 511.06497192 0.73304778]	[439.2336731 652.19134521 0.84663343]	[462.26568604 762.515625 0.86077261]	[487.95037842 513.57598877 0.70554775]	[498.23773193 665.01104736 0.88120121]	[5.03297943e+02 8.29260559e+02 8.19580972e-01]	[439.25369263 231.37226868 0.91289937]	[462.32348633 231.38447571 0.90810108]	[418.79205322 234.01281738 0.94747126]	[482.87466431 234.01173401 0.96846533]	[5.00747406e+02 8.67690674e+02 6.46475971e-01]	[5.21249817e+02 8.62566284e+02 6.57070041e-01]	[5.00752106e+02 8.36896606e+02 6.72393978e-01]	[4.62324463e+02 8.06087158e+02 7.33944476e-01]	[4.44362213e+02 7.95899536e+02 7.32066691e-01]	[4.69993896e+02 7.67579346e+02 5.97310424e-01]
[449.52737427 236.54206848 0.88224459]	[457.17092896 318.75094604 0.90318519]	[382.77905273 323.71725464 0.81570947]	[359.62969971 421.15795898 0.94883049]	[341.818573 506.0071106 0.85387748]	[523.9152832 318.58358765 0.86219329]	[544.33917236 416.10708618 0.89422077]	[549.55047607 508.52285767 0.8280918 ]	[454.61715698 508.46783447 0.72608542]	[418.61047363 508.47457886 0.73491508]	[439.22479248 647.02508545 0.89260298]	[462.24740601 764.9543457 0.85963964]	[487.9838562 508.4553833 0.70821601]	[500.6444397 662.30987549 0.84972084]	[5.03341858e+02 8.26651672e+02 7.96578825e-01]	[439.20733643 223.66526794 0.891213 ]	[462.33270264 221.20507812 0.88043374]	[418.74484253 231.42906189 0.91530073]	[482.84701538 231.41127014 0.92647666]	[4.98258728e+02 8.62534546e+02 6.29145563e-01]	[5.18787109e+02 8.57421509e+02 6.70917153e-01]	[5.00850250e+02 8.31862793e+02 6.75819218e-01]	[4.62260712e+02 8.06101562e+02 7.14080274e-01]	[4.44311951e+02 7.98371582e+02 7.11634994e-01]	[4.67496490e+02 7.67636414e+02 6.04996920e-01]
[449.51196289 231.34153748 0.84562862]	[457.15548706 315.96685791 0.90144408]	[380.33752441 316.09735107 0.84538186]	[359.65338135 413.53356934 0.89078999]	[341.77722168 500.83630371 0.90663248]	[523.8918457 313.41043091 0.81902987]	[544.33868408 403.35870361 0.88368315]	[549.60345459 500.88858032 0.8739742 ]	[457.07943726 500.84616089 0.74968851]	[418.64343262 500.86172485 0.76462722]	[439.25317383 644.43847656 0.89495802]	[462.2437439 765.0411377 0.86224353]	[490.48666382 500.83407593 0.71485466]	[500.69900513 649.55108643 0.88668543]	[5.03434296e+02 8.13769226e+02 8.02286386e-01]	[439.2288208 213.56318665 0.94567895]	[462.3086853 215.89500427 0.95373762]	[418.78237915 218.61456299 0.91738278]	[482.87271118 218.609375 0.91875559]	[4.98197144e+02 8.49748169e+02 6.09726429e-01]	[5.18734131e+02 8.49614441e+02 6.43334508e-01]	[5.03274292e+02 8.26539490e+02 6.69808626e-01]	[4.62285156e+02 8.08713806e+02 6.43305838e-01]	[4.41880096e+02 8.03481995e+02 6.36649072e-01]	[4.69975739e+02 7.70100281e+02 6.13316417e-01]
[449.47079468 223.70588684 0.83242822]	[457.17602539 313.40042114 0.8689782 ]	[380.31259155 313.54229736 0.83417958]	[359.61190796 408.45474243 0.89258289]	[341.78671265 498.19161987 0.87554204]	[523.90478516 305.75888062 0.81639624]	[544.34906006 400.67068481 0.91511923]	[552.0604248 498.19085693 0.85540539]	[457.08102417 498.19262695 0.7354601 ]	[418.64782715 498.21142578 0.75373495]	[439.26550293 641.90185547 0.86043191]	[462.26821899 765.0213623 0.86411625]	[490.48898315 498.18554688 0.70530993]	[500.75973511 646.91192627 0.90301007]	[503.49038696 808.67333984 0.82174075]	[439.21511841 213.32530212 0.92522359]	[462.29699707 213.35653687 0.93789828]	[418.7711792 216.04512024 0.94390661]	[482.84393311 216.06956482 0.95317882]	[5.00827972e+02 8.44573181e+02 7.10285187e-01]	[5.21346069e+02 8.39448486e+02 7.23235250e-01]	[5.00868744e+02 8.13830933e+02 7.26790190e-01]	[4.64852814e+02 8.06081421e+02 6.84339285e-01]	[4.46874420e+02 7.98396240e+02 6.76833987e-01]	[4.69988678e+02 7.67709656e+02 6.16108775e-01]
[449.5 218.59729004 0.85704458]	[457.12423706 303.26712036 0.85484761]	[380.29641724 310.90222168 0.81671143]	[359.60800171 403.271698 0.93166685]	[341.79211426 493.12756348 0.84803796]	[523.89196777 298.22061157 0.8523919 ]	[544.35144043 398.13012695 0.9084577 ]	[552.08081055 493.04495239 0.81871945]	[457.11065674 493.11297607 0.72673845]	[418.67965698 493.12649536 0.74037826]	[439.23904419 639.27197266 0.84557879]	[462.29937744 767.472229 0.86620831]	[490.51126099 493.09387207 0.69838262]	[500.76187134 644.33734131 0.88730061]	[5.05894043e+02 8.06054871e+02 8.05724382e-01]	[439.2197876 208.32051086 0.89747226]	[462.30383301 208.34425354 0.89906216]	[418.78219604 213.4362793 0.94503689]	[482.80187988 213.44586182 0.974231 ]	[5.00860565e+02 8.39427002e+02 6.72161818e-01]	[5.21379944e+02 8.34341614e+02 7.23719060e-01]	[5.03286743e+02 8.11229919e+02 7.64165998e-01]	[4.64833221e+02 8.08651001e+02 6.94034755e-01]	[4.44375946e+02 8.00972168e+02 6.70554876e-01]	[4.70044189e+02 7.70177979e+02 6.24137163e-01]
[449.46588135 215.9453125 0.88860667]	[457.1444397 298.23434448 0.89780015]	[382.74530029 303.23794556 0.81570482]	[359.61593628 400.64352417 0.9495061 ]	[341.77749634 487.91262817 0.8567127 ]	[523.8795166 298.03713989 0.86778581]	[544.36401367 395.58636475 0.89222425]	[549.60101318 485.47561646 0.83475226]	[457.12380981 487.98312378 0.72584975]	[418.68978882 487.98513794 0.73278379]	[439.26190186 636.73669434 0.83947718]	[462.2961731 767.48242188 0.87299329]	[490.54101562 487.94818115 0.69965661]	[500.7460022 639.35827637 0.87469405]	[5.05977203e+02 7.95841980e+02 7.91569769e-01]	[439.16110229 200.60519409 0.88974631]	[462.29751587 200.59738159 0.89531553]	[418.740448 210.92558289 0.91787982]	[482.78555298 210.91329956 0.93963873]	[5.03394470e+02 8.31859009e+02 6.57549262e-01]	[5.23862061e+02 8.31715576e+02 6.94940865e-01]	[5.03272736e+02 8.08626953e+02 7.43988276e-01]	[4.62399048e+02 8.08553040e+02 7.04478562e-01]	[4.44339294e+02 7.98428772e+02 6.85206354e-01]	[4.70036591e+02 7.70234131e+02 6.49787247e-01]
[449.44863892 213.41888428 0.88252258]	[457.10891724 298.01919556 0.90699428]	[380.33129883 298.21450806 0.84646446]	[359.62261963 398.15988159 0.93800646]	[341.75186157 482.96005249 0.88390583]	[523.84399414 295.51434326 0.8515951 ]	[544.34863281 392.97781372 0.87236583]	[552.09576416 482.88314819 0.86360317]	[457.08151245 485.38464355 0.72538996]	[418.65280151 485.41259766 0.73344243]	[439.25125122 634.19696045 0.83267879]	[462.25750732 767.47235107 0.86900091]	[490.5012207 482.9019165 0.70349842]	[500.77966309 634.23474121 0.8705734 ]	[506.02416992 793.22027588 0.80997282]	[439.17474365 197.99888611 0.92055392]	[462.2638855 195.60917664 0.9419806 ]	[418.77957153 210.7800293 0.90098977]	[482.75405884 208.28710938 0.90704381]	[5.03426880e+02 8.31690308e+02 7.35723078e-01]	[5.23870789e+02 8.29173035e+02 7.57691979e-01]	[5.03322601e+02 8.06071411e+02 7.34234214e-01]	[4.64881409e+02 8.06070923e+02 7.05534399e-01]	[4.44379913e+02 7.98367676e+02 6.90817416e-01]	[4.69961975e+02 7.70271667e+02 6.44479454e-01]
[449.44821167 213.41900635 0.88249743]	[457.10787964 298.01974487 0.90684927]	[380.33242798 298.21646118 0.84621984]	[359.62310791 398.16027832 0.93822074]	[341.75143433 482.95837402 0.88413501]	[523.84118652 295.51455688 0.85123312]	[544.35272217 392.96789551 0.87284184]	[552.09973145 482.88546753 0.86373776]	[457.08493042 485.37045288 0.72745496]	[418.65875244 485.40090942 0.73520499]	[439.2545166 634.18188477 0.83116972]	[462.25579834 767.47943115 0.87121379]	[490.49713135 482.8868103 0.70388067]	[500.77966309 634.22137451 0.87140375]	[506.02322388 793.22607422 0.80941373]	[439.17437744 197.998703 0.92046964]	[462.2638855 195.60908508 0.94186217]	[418.7800293 210.78059387 0.90095258]	[482.75463867 208.28942871 0.90751749]	[5.03425690e+02 8.31696960e+02 7.33418763e-01]	[5.23871338e+02 8.29184631e+02 7.56628513e-01]	[5.03320953e+02 8.06078491e+02 7.34265804e-01]	[4.64880310e+02 8.06062195e+02 7.02769756e-01]	[4.44357605e+02 7.95906921e+02 6.90485597e-01]	[4.69954407e+02 7.70285339e+02 6.43303037e-01]
[446.97637939 210.90733337 0.86085212]	[457.09259033 295.56436157 0.90364927]	[380.33776855 298.0696106 0.85063916]	[359.63964844 395.60412598 0.91140819]	[341.7605896 482.76541138 0.90750653]	[523.84741211 295.41247559 0.83442771]	[544.34460449 385.37002563 0.87836564]	[552.10583496 480.3687439 0.87800586]	[457.1000061 482.89251709 0.73930097]	[418.659729 482.92666626 0.7438457 ]	[439.24835205 634.19537354 0.82176006]	[462.25949097 767.57519531 0.88071483]	[490.53436279 482.82498169 0.71016538]	[500.83618164 629.0703125 0.89584595]	[508.44720459 790.72833252 0.82044291]	[439.17825317 195.46389771 0.94406486]	[462.27224731 195.46755981 0.9630481 ]	[418.78778076 203.16662598 0.89057618]	[482.83480835 200.67544556 0.90553969]	[5.03417236e+02 8.29123901e+02 7.40170002e-01]	[5.23921753e+02 8.26556030e+02 7.25900829e-01]	[5.03297577e+02 8.03519287e+02 7.17965841e-01]	[4.64847015e+02 8.08567688e+02 7.23565698e-01]	[4.44345215e+02 8.00937012e+02 6.92936301e-01]	[4.69956146e+02 7.72780212e+02 6.47295713e-01]
[446.97692871 210.90858459 0.8610388 ]	[457.09390259 295.56439209 0.90391934]	[380.33636475 298.06930542 0.85096097]	[359.64578247 395.59326172 0.91052139]	[341.75888062 482.75961304 0.90819335]	[523.84857178 295.4125061 0.83452058]	[544.34576416 385.37252808 0.8783446 ]	[552.11242676 480.36709595 0.87878418]	[457.10733032 482.90686035 0.7383551 ]	[418.67471313 485.35791016 0.74353379]	[439.25396729 634.2076416 0.82078522]	[462.25991821 767.56829834 0.88096762]	[490.53671265 482.8397522 0.71021527]	[500.84115601 629.07324219 0.89545029]	[508.44799805 790.73498535 0.81956142]	[439.17828369 195.46401978 0.94434226]	[462.27346802 195.46801758 0.96297634]	[418.78753662 203.16766357 0.89066344]	[482.83657837 200.67539978 0.90589297]	[5.03436615e+02 8.29128540e+02 7.34636188e-01]	[5.23933044e+02 8.26554565e+02 7.21293688e-01]	[5.03293274e+02 8.03527405e+02 7.17758417e-01]	[4.64853088e+02 8.08559631e+02 7.25968540e-01]	[4.44355713e+02 8.00932190e+02 6.95913017e-01]	[4.67496796e+02 7.72770081e+02 6.48194432e-01]
[449.47824097 208.34204102 0.84002566]	[457.14123535 295.45077515 0.90540564]	[380.32653809 295.58862305 0.85090446]	[359.63903809 393.02481079 0.89260364]	[341.78573608 480.24313354 0.89758027]	[523.8704834 292.88729858 0.82243359]	[544.3503418 382.80053711 0.89497066]	[552.09735107 480.17935181 0.87350154]	[457.1144104 482.75320435 0.74153692]	[418.66275024 482.77252197 0.74983954]	[439.2416687 631.64227295 0.82269776]	[462.24673462 767.60058594 0.86885071]	[490.54046631 480.30825806 0.70729941]	[500.8586731 626.46343994 0.91621 ]	[508.50830078 788.19049072 0.82053614]	[439.20535278 192.99235535 0.94043946]	[462.31332397 193.00727844 0.96029621]	[418.77313232 198.07609558 0.92917949]	[482.85653687 198.11421204 0.91489404]	[5.05886963e+02 8.24062988e+02 6.98557258e-01]	[5.26459961e+02 8.18913513e+02 6.94610357e-01]	[5.03304352e+02 7.95858765e+02 7.10339248e-01]	[4.64895721e+02 8.06130981e+02 7.13173389e-01]	[4.44380585e+02 8.00930847e+02 6.87722206e-01]	[4.67465210e+02 7.75277710e+02 6.33882284e-01]
[449.49038696 200.60835266 0.84056544]	[457.17663574 290.42114258 0.86412561]	[380.31738281 292.97576904 0.83240759]	[359.61618042 385.4057312 0.89700097]	[344.27258301 477.60083008 0.85243064]	[523.91217041 282.70928955 0.82610023]	[544.33917236 377.73690796 0.92052788]	[552.0668335 475.07635498 0.82846755]	[457.14920044 477.63061523 0.73278815]	[418.69747925 477.67858887 0.74224597]	[439.26019287 624.02740479 0.86954165]	[462.23538208 767.58587646 0.86360407]	[490.57275391 475.14233398 0.6933589 ]	[500.88018799 623.79858398 0.89868027]	[511.01730347 785.56829834 0.80155176]	[439.23358154 190.38098145 0.91333944]	[462.28512573 190.40380859 0.93003494]	[418.79458618 195.45536804 0.95384008]	[482.81600952 195.50422668 0.96954054]	[5.03436523e+02 8.13855835e+02 5.92973650e-01]	[5.26457886e+02 8.11323792e+02 6.10748410e-01]	[5.03342896e+02 7.93228027e+02 7.34122157e-01]	[4.64853516e+02 8.06066162e+02 7.21353054e-01]	[4.44326538e+02 7.98408936e+02 7.06242800e-01]	[4.67454590e+02 7.75346313e+02 6.25956416e-01]
[451.99581909 198.05924988 0.8590644 ]	[457.17266846 287.83096313 0.85334206]	[380.34674072 290.42541504 0.8100282 ]	[359.63735962 385.32449341 0.90800828]	[344.28616333 472.60388184 0.83586007]	[523.92718506 280.22140503 0.83348387]	[544.33483887 377.65750122 0.91857755]	[549.56842041 472.53326416 0.83176887]	[457.1758728 475.12911987 0.72350192]	[418.70233154 475.16256714 0.72878486]	[439.256073 624.01928711 0.88445973]	[462.23364258 767.48742676 0.8545534 ]	[493.10470581 475.08163452 0.69160473]	[500.89715576 621.33422852 0.88941246]	[508.54116821 780.41778564 0.7925123 ]	[439.24606323 187.81549072 0.89887226]	[462.33050537 190.24325562 0.89841163]	[418.79983521 192.95715332 0.95777929]	[482.81536865 193.00894165 0.97504151]	[5.03440430e+02 8.11323669e+02 6.58675432e-01]	[5.26450806e+02 8.11151672e+02 6.63387060e-01]	[5.03346985e+02 7.90678467e+02 7.61932135e-01]	[4.62378265e+02 8.06006897e+02 6.95259273e-01]	[4.41868317e+02 7.95868164e+02 6.96503818e-01]	[4.67471283e+02 7.72806580e+02 6.49344027e-01]
[452.02597046 195.44943237 0.89087778]	[457.17550659 280.16952515 0.89208353]	[382.74560547 285.24740601 0.80726862]	[359.66864014 380.30297852 0.93745369]	[346.81967163 467.45617676 0.82714039]	[523.90112305 277.59558105 0.86875254]	[544.3515625 377.54431152 0.91041243]	[549.55200195 464.96090698 0.84956688]	[457.19195557 470.03311157 0.7072978 ]	[418.71636963 472.53057861 0.71475071]	[439.24060059 626.43389893 0.8718279 ]	[462.2333374 767.49993896 0.85414952]	[493.13430786 469.97344971 0.6808278 ]	[503.27648926 618.75933838 0.87624544]	[513.57519531 777.87811279 0.78046143]	[439.25091553 182.61410522 0.89478111]	[462.36502075 180.15951538 0.8762821 ]	[421.14587402 192.84138489 0.93585801]	[482.82165527 192.86024475 0.96194547]	[5.08507233e+02 8.13750854e+02 6.02680147e-01]	[5.31615234e+02 8.11172607e+02 6.25913978e-01]	[5.03374084e+02 7.90644653e+02 7.27164268e-01]	[4.64854889e+02 8.06107910e+02 7.03917146e-01]	[4.41873352e+02 7.98422913e+02 7.04564869e-01]	[4.67471802e+02 7.72792480e+02 6.58688962e-01]
[452.04336548 193.02644348 0.89210206]	[457.18276978 277.71566772 0.90265602]	[382.78097534 282.69558716 0.810817 ]	[359.66513062 380.18145752 0.94802701]	[346.85671997 464.96377563 0.83341753]	[523.91668701 277.54159546 0.86550146]	[544.36132812 377.50958252 0.90500551]	[549.57470703 464.91372681 0.8536396 ]	[457.18640137 470.02120972 0.70808262]	[418.71078491 470.02371216 0.71671027]	[439.2210083 624.02752686 0.87097734]	[462.20895386 765.08331299 0.84263593]	[493.12588501 469.96990967 0.68056703]	[503.33972168 616.24694824 0.87334818]	[516.11291504 772.73443604 0.79007393]	[439.27297974 180.05067444 0.9018904 ]	[462.37826538 177.63757324 0.87979043]	[421.17108154 192.80781555 0.92729485]	[482.83947754 192.83032227 0.95025659]	[5.13631714e+02 8.11345154e+02 5.89228272e-01]	[5.36737122e+02 8.08734924e+02 6.34984374e-01]	[5.03388306e+02 7.88129578e+02 7.11974740e-01]	[4.67412994e+02 8.06091125e+02 6.98734999e-01]	[4.44356506e+02 7.98415710e+02 7.12097645e-01]	[4.67441223e+02 7.72743774e+02 6.50074244e-01]
[452.03549194 193.00984192 0.89160287]	[457.18539429 277.66616821 0.90870285]	[382.8074646 280.2328186 0.81128079]	[359.68624878 380.11193848 0.94346613]	[346.88873291 464.92758179 0.83887118]	[523.91937256 277.5067749 0.86308509]	[544.3659668 377.49655151 0.90175909]	[549.58947754 464.87524414 0.8575983 ]	[457.20077515 470.01428223 0.70877045]	[418.72052002 470.00164795 0.71798611]	[439.22833252 624.00872803 0.87243903]	[462.18624878 765.00201416 0.83926445]	[495.61660767 469.98736572 0.6826973 ]	[503.37298584 616.20159912 0.86410964]	[516.15545654 770.26318359 0.79337001]	[439.25592041 177.63104248 0.90600467]	[462.37158203 177.59817505 0.8906939 ]	[421.19085693 192.78262329 0.91345346]	[482.84832764 192.79104614 0.93910193]	[5.18768066e+02 8.11241089e+02 6.26123667e-01]	[5.41742493e+02 8.08593323e+02 6.74404979e-01]	[5.03398315e+02 7.88052795e+02 7.11727619e-01]	[4.64902222e+02 8.01004089e+02 6.85664654e-01]	[4.44340057e+02 7.95806396e+02 7.39690781e-01]	[4.67433929e+02 7.70295593e+02 6.70142174e-01]
[452.04983521 192.92718506 0.88486642]	[457.17987061 277.64718628 0.91132897]	[382.7784729 280.21392822 0.82059085]	[359.69830322 377.74768066 0.94319576]	[349.39358521 464.86807251 0.84745401]	[523.92175293 277.48147583 0.86154771]	[544.35748291 375.05343628 0.8939054 ]	[549.58587646 464.85375977 0.86088449]	[457.18844604 467.46655273 0.70897257]	[418.70541382 467.46279907 0.7167775 ]	[439.22915649 623.94177246 0.86544144]	[462.20901489 764.99975586 0.84227431]	[495.61453247 467.43197632 0.6838727 ]	[503.43041992 613.71185303 0.8523488 ]	[518.66375732 770.11987305 0.80059999]	[439.26556396 177.5430603 0.92340922]	[462.36859131 177.49508667 0.91473377]	[421.18933105 190.40118408 0.90837193]	[482.88006592 190.35745239 0.91704941]	[5.21369568e+02 8.11196289e+02 6.61479175e-01]	[5.41873047e+02 8.06093262e+02 7.05237865e-01]	[5.03448944e+02 7.85498962e+02 6.70054495e-01]	[4.64883850e+02 8.00988953e+02 6.81048274e-01]	[4.41890106e+02 7.93344238e+02 7.46578276e-01]	[4.67486694e+02 7.70272461e+02 6.81506097e-01]
[452.06115723 192.89350891 0.88157165]	[457.19058228 277.61294556 0.91484302]	[382.81515503 280.15740967 0.81962669]	[359.73007202 377.68942261 0.94035757]	[349.38720703 464.83609009 0.84935737]	[523.93017578 277.47058105 0.86557245]	[544.36273193 375.07452393 0.89802819]	[549.59771729 464.81799316 0.86050946]	[457.19696045 467.39828491 0.71242619]	[418.71704102 467.40759277 0.71856081]	[439.22824097 623.8862915 0.869874 ]	[462.19680786 765.06945801 0.84412324]	[495.61343384 464.90289307 0.68939811]	[503.43664551 616.24822998 0.85656577]	[518.71258545 770.14007568 0.80651999]	[439.28912354 177.50440979 0.92689961]	[462.38302612 175.11236572 0.9175663 ]	[421.22116089 190.33528137 0.89849067]	[482.89193726 190.29484558 0.90675509]	[5.21296448e+02 8.08746948e+02 6.57512546e-01]	[5.41816284e+02 8.03548767e+02 6.80618644e-01]	[5.05915894e+02 7.85535950e+02 6.64057016e-01]	[4.64916901e+02 8.03485901e+02 6.90068007e-01]	[4.44321136e+02 7.95814575e+02 7.36011803e-01]	[4.67459625e+02 7.72715820e+02 6.62917256e-01]
[452.07244873 192.85948181 0.8764286 ]	[457.20684814 277.55938721 0.91892505]	[382.85287476 280.10891724 0.81702119]	[359.73922729 377.66323853 0.94218874]	[349.43640137 462.43338013 0.85506797]	[523.91729736 275.07791138 0.86302 ]	[544.35864258 375.0446167 0.89486718]	[552.05743408 462.41790771 0.86437792]	[457.19107056 464.88156128 0.7165668 ]	[418.71990967 464.88241577 0.72554803]	[439.23721313 623.9085083 0.86925793]	[462.19812012 765.08618164 0.85015261]	[495.60501099 464.85293579 0.69261855]	[503.44238281 616.26831055 0.85445344]	[518.76116943 767.63391113 0.80954099]	[439.31808472 175.10754395 0.9304294 ]	[462.39944458 175.09359741 0.91647565]	[421.25015259 190.29066467 0.88969719]	[482.89620972 190.271698 0.90051234]	[5.18758911e+02 8.08652039e+02 6.64321899e-01]	[5.41790771e+02 8.00970703e+02 6.71582401e-01]	[5.06002502e+02 7.80456604e+02 6.25722051e-01]	[4.67418915e+02 8.03484375e+02 6.93025053e-01]	[4.44358887e+02 7.95821472e+02 7.34512091e-01]	[4.67462341e+02 7.72716614e+02 6.77429616e-01]
[452.04672241 192.84104919 0.87442744]	[457.21975708 277.54373169 0.92018503]	[385.30395508 277.71484375 0.81498766]	[359.75888062 377.65139771 0.93646568]	[349.43478394 462.41009521 0.85681427]	[523.93475342 275.06512451 0.85977495]	[544.37634277 375.01092529 0.88752151]	[552.07763672 462.4012146 0.86564422]	[457.20428467 462.39312744 0.72057599]	[418.72937012 462.40127563 0.7322529 ]	[439.24026489 623.83612061 0.8651017 ]	[462.19009399 765.0512085 0.85224056]	[495.62225342 462.36868286 0.69616944]	[503.46923828 618.74188232 0.85816902]	[518.79870605 767.54492188 0.8226279 ]	[439.28717041 175.0802002 0.933819 ]	[462.39477539 175.05981445 0.9255591 ]	[421.2270813 190.25085449 0.88261479]	[482.91769409 190.24211121 0.89340532]	[5.13618958e+02 8.08539368e+02 6.76593304e-01]	[5.39225464e+02 7.98425659e+02 6.70687854e-01]	[5.13604980e+02 7.75301147e+02 6.19482577e-01]	[4.67405029e+02 8.00968872e+02 6.89716578e-01]	[4.44339386e+02 7.93361145e+02 7.43747294e-01]	[4.67465576e+02 7.70288818e+02 6.75800323e-01]
[454.55395508 192.8261261 0.87572801]	[459.59014893 277.53182983 0.92299962]	[385.32174683 277.70361328 0.81712127]	[359.76275635 377.63604736 0.93454909]	[351.93899536 462.396698 0.86127287]	[523.95666504 275.0506897 0.86035514]	[544.38519287 374.9671936 0.87622654]	[552.1260376 462.38314819 0.86443114]	[459.58898926 462.32049561 0.73878109]	[418.74905396 462.33477783 0.74604857]	[439.26812744 621.39569092 0.85925913]	[462.18304443 765.05059814 0.85073036]	[495.64846802 462.28994751 0.7079187 ]	[505.86663818 616.28106689 0.84781915]	[521.22827148 765.05627441 0.82992911]	[439.32269287 175.07649231 0.93568844]	[462.42907715 175.03569031 0.92302144]	[421.2472229 190.24902344 0.881935 ]	[482.93621826 187.7651062 0.88480961]	[5.21280823e+02 8.06105408e+02 7.42133975e-01]	[5.41820374e+02 7.95829407e+02 7.33503520e-01]	[5.13587769e+02 7.72785767e+02 6.48839056e-01]	[4.64898376e+02 7.98416199e+02 6.88463986e-01]	[4.44327240e+02 7.93310730e+02 7.54079103e-01]	[4.67471191e+02 7.70295288e+02 6.85197771e-01]
[454.61334229 192.802948 0.87787724]	[459.60488892 277.53283691 0.92661542]	[385.31588745 277.71432495 0.81774414]	[359.81240845 377.59936523 0.92160648]	[352.01174927 462.37130737 0.87440842]	[523.97790527 275.03121948 0.85989386]	[544.38616943 372.51812744 0.87311405]	[554.64703369 462.33770752 0.86786902]	[459.58648682 462.32659912 0.74052691]	[418.74191284 462.34490967 0.74857199]	[439.28771973 621.36627197 0.85246038]	[462.1947937 765.04766846 0.85147882]	[495.66363525 462.29022217 0.71282369]	[505.88555908 616.24865723 0.8449204 ]	[521.20239258 762.46710205 0.81118906]	[441.6819458 175.05697632 0.9427138 ]	[464.84503174 175.0138855 0.91773164]	[421.28213501 187.82192993 0.87644196]	[482.98806763 187.75689697 0.87473512]	[5.21319458e+02 8.03479248e+02 7.43107080e-01]	[5.41835938e+02 7.90812561e+02 7.66927302e-01]	[5.11028442e+02 7.70252930e+02 6.66419387e-01]	[4.64901642e+02 7.95887329e+02 6.93463385e-01]	[4.44350769e+02 7.93277283e+02 7.62683570e-01]	[4.67473450e+02 7.70313354e+02 6.87498748e-01]
[454.61410522 192.80328369 0.87822288]	[459.60653687 277.53988647 0.92710644]	[385.30731201 280.10049438 0.81699723]	[359.81317139 377.59927368 0.92122793]	[352.01525879 462.36923218 0.87470067]	[523.97814941 275.03363037 0.86005336]	[544.38543701 372.52520752 0.87368482]	[554.6472168 462.34143066 0.86796951]	[459.59347534 462.34170532 0.73974001]	[418.74417114 462.36138916 0.74786973]	[439.28378296 621.36761475 0.85388988]	[462.19607544 765.03436279 0.84966469]	[495.68045044 462.30447388 0.71256232]	[505.87976074 616.24633789 0.84579515]	[521.20263672 762.46630859 0.81051695]	[441.68225098 175.05671692 0.94273871]	[464.8460083 175.01368713 0.91769934]	[421.28225708 187.82167053 0.87657529]	[482.98620605 187.75712585 0.87509364]	[5.21316589e+02 8.03462219e+02 7.37439632e-01]	[5.41834900e+02 7.90802307e+02 7.64556885e-01]	[5.11026184e+02 7.70253540e+02 6.68769121e-01]	[4.64903076e+02 7.95883789e+02 6.91020966e-01]	[4.44350494e+02 7.93271362e+02 7.62119710e-01]	[4.67471680e+02 7.70297546e+02 6.90114677e-01]
[457.06304932 192.78198242 0.87496388]	[459.65939331 277.48794556 0.93291754]	[385.36062622 277.68685913 0.81632364]	[362.21850586 377.58056641 0.90985447]	[354.45504761 462.34603882 0.87952393]	[523.99932861 274.98678589 0.85613942]	[544.43103027 372.4538269 0.86422545]	[557.26318359 462.27536011 0.87951547]	[459.73614502 462.2689209 0.76425743]	[421.20578003 462.31256104 0.75097609]	[441.67282104 621.29241943 0.84605569]	[462.19570923 765.00585938 0.84593391]	[498.22109985 459.8062439 0.73207563]	[505.90679932 616.26293945 0.84154147]	[521.22796631 757.3895874 0.81038684]	[441.71774292 175.03768921 0.94200653]	[464.89337158 174.99569702 0.90947568]	[421.33331299 187.78831482 0.86564565]	[485.36883545 187.72521973 0.87000608]	[5.21213074e+02 7.95894287e+02 7.29991436e-01]	[5.41735413e+02 7.90691650e+02 7.69621551e-01]	[5.13582581e+02 7.70141174e+02 6.79959416e-01]	[4.64914551e+02 7.95865479e+02 6.97774947e-01]	[4.44365601e+02 7.93253967e+02 7.66505241e-01]	[4.67450287e+02 7.70273071e+02 6.90292120e-01]
[457.09680176 192.81936646 0.88666046]	[459.7208252 275.12557983 0.93948048]	[387.88250732 277.64694214 0.81406969]	[362.26403809 377.58987427 0.90880716]	[354.50375366 462.33050537 0.89371413]	[526.42785645 274.98751831 0.85188007]	[544.4586792 372.48703003 0.86584049]	[559.7366333 462.23379517 0.88811177]	[459.7779541 459.80877686 0.76396996]	[421.240448 462.26992798 0.75109339]	[441.69332886 621.28057861 0.83847284]	[462.19058228 764.972229 0.84064734]	[498.26864624 459.77166748 0.73331898]	[506.00643921 616.28283691 0.8262341 ]	[521.26843262 754.7868042 0.81962329]	[441.75152588 175.06071472 0.93777281]	[464.92486572 175.03886414 0.89238894]	[421.35412598 187.74743652 0.85490978]	[485.3833313 185.26371765 0.8649146 ]	[5.18776245e+02 7.98397583e+02 7.27533400e-01]	[5.41752686e+02 7.90723022e+02 7.57020414e-01]	[5.13612122e+02 7.67704468e+02 6.65316343e-01]	[4.67416626e+02 7.95882507e+02 7.02413440e-01]	[4.44399597e+02 7.93268677e+02 7.63292611e-01]	[4.67449463e+02 7.70245178e+02 6.94719315e-01]
[457.12686157 192.79043579 0.88704455]	[459.75317383 275.08569336 0.94214183]	[387.94006348 277.61642456 0.81496495]	[362.28421021 377.57110596 0.90375519]	[354.60043335 462.31585693 0.91209376]	[526.4619751 274.94503784 0.84578311]	[544.49560547 372.44363403 0.85623711]	[559.72821045 462.2182312 0.88795984]	[459.78717041 459.7723999 0.76564205]	[421.24221802 462.24813843 0.75292349]	[441.67495728 618.76501465 0.83496273]	[462.206604 765.01940918 0.84990042]	[500.65979004 459.72735596 0.73514295]	[506.02264404 616.19793701 0.81566381]	[521.32641602 754.78485107 0.82480282]	[441.77441406 175.03967285 0.94103473]	[464.94802856 175.01817322 0.89049453]	[421.37039185 187.728302 0.8479861 ]	[485.41033936 185.23277283 0.85908413]	[5.18740173e+02 7.98404907e+02 7.30760992e-01]	[5.41748535e+02 7.90747253e+02 7.60874748e-01]	[5.18663086e+02 7.67677673e+02 6.59078896e-01]	[4.67433777e+02 7.98368591e+02 7.08746612e-01]	[4.44391418e+02 7.93283875e+02 7.64487207e-01]	[4.67465424e+02 7.70284058e+02 6.89163923e-01]
[457.20870972 190.35072327 0.8838985 ]	[459.84417725 275.0227356 0.94289029]	[392.97564697 277.54788208 0.82345384]	[364.7911377 377.53366089 0.88240904]	[357.02783203 462.25238037 0.92183477]	[526.5355835 274.88586426 0.82892555]	[544.5401001 367.38812256 0.84498006]	[559.83532715 459.82626343 0.90809125]	[462.23028564 462.25146484 0.75784248]	[421.32351685 462.29147339 0.74193901]	[441.69869995 621.31524658 0.84248424]	[462.21356201 765.00305176 0.84685004]	[500.79284668 462.22583008 0.74139643]	[516.1192627 621.33087158 0.82728177]	[521.33056641 759.88049316 0.82302171]	[441.82748413 174.98535156 0.94400531]	[467.44494629 174.9420929 0.89521325]	[423.85488892 187.72801208 0.82284451]	[487.98278809 182.67300415 0.84057021]	[5.21296936e+02 8.00950439e+02 7.54089355e-01]	[5.41834656e+02 7.90782654e+02 7.76759505e-01]	[5.16132996e+02 7.70118958e+02 6.78894818e-01]	[4.64880066e+02 7.98368347e+02 7.03839242e-01]	[4.44329651e+02 7.93260010e+02 7.67219186e-01]	[4.69959076e+02 7.70255615e+02 6.90297425e-01]
[459.61999512 190.34269714 0.88843685]	[462.19442749 275.02011108 0.94477874]	[392.99417114 277.55715942 0.82732332]	[364.82519531 377.53512573 0.88061875]	[357.04864502 462.26571655 0.92785645]	[528.9921875 274.86990356 0.82442576]	[546.93133545 367.42288208 0.83992332]	[562.22845459 459.84985352 0.91615576]	[462.27941895 459.76226807 0.76012325]	[421.36956787 459.8168335 0.73503011]	[441.72625732 618.809021 0.84179103]	[462.22903442 765.02459717 0.85068816]	[500.83361816 459.7406311 0.74765152]	[516.2008667 621.31616211 0.82968026]	[521.29980469 757.38269043 0.81815332]	[441.87512207 174.97795105 0.93856007]	[469.97473145 174.93310547 0.88684434]	[423.92050171 187.72753906 0.81406242]	[490.52496338 182.68591309 0.84176034]	[5.21367676e+02 7.98417969e+02 7.41165459e-01]	[5.41862732e+02 7.90721375e+02 7.72595227e-01]	[5.13571228e+02 7.70119263e+02 6.84549809e-01]	[4.64857269e+02 7.95885315e+02 7.05000103e-01]	[4.44326965e+02 7.93237732e+02 7.71456301e-01]	[4.69971710e+02 7.70278137e+02 6.95993900e-01]
[459.66387939 190.35710144 0.89553416]	[462.25964355 275.02041626 0.94768333]	[393.06210327 277.56530762 0.83530402]	[364.87554932 377.55224609 0.8778218 ]	[357.09085083 462.2635498 0.93183029]	[529.04833984 274.87301636 0.82152271]	[546.97296143 369.9302063 0.84299576]	[562.26672363 462.22244263 0.92715698]	[462.39694214 459.78411865 0.74590135]	[423.85726929 462.2522583 0.71138251]	[441.76025391 621.2869873 0.84993625]	[462.2166748 765.00994873 0.84662497]	[503.28704834 459.75619507 0.75009108]	[518.65014648 621.38391113 0.8438071 ]	[521.31048584 764.9800415 0.82843649]	[441.92303467 174.98391724 0.9302367 ]	[470.04449463 174.95381165 0.88284314]	[426.35348511 185.22164917 0.8132726 ]	[493.05099487 185.1685791 0.83986026]	[5.23852722e+02 8.00930786e+02 7.43437350e-01]	[5.44315491e+02 7.90760437e+02 7.82871246e-01]	[5.13573975e+02 7.70310608e+02 6.77087009e-01]	[4.64845551e+02 7.95850525e+02 7.08365023e-01]	[4.44309601e+02 7.90844421e+02 7.74682820e-01]	[4.67470734e+02 7.70278137e+02 6.99558377e-01]
[459.74179077 190.35148621 0.90062785]	[462.3364563 275.01184082 0.94077837]	[395.56243896 277.54959106 0.84842175]	[369.93264771 377.57019043 0.87022257]	[357.09210205 462.26977539 0.93714011]	[531.60461426 274.88656616 0.81981081]	[547.01196289 369.95269775 0.84115106]	[562.33111572 462.18942261 0.93403471]	[462.39907837 459.74526978 0.74950433]	[423.87817383 459.79412842 0.71271968]	[441.82141113 618.847229 0.85265797]	[462.23016357 764.99798584 0.84411889]	[503.28103638 459.72616577 0.74781007]	[518.66485596 621.33679199 0.84265584]	[521.31500244 764.99768066 0.83263761]	[444.37597656 174.98268127 0.91296244]	[472.60559082 174.9533844 0.88543105]	[428.92892456 185.24406433 0.80883718]	[493.13424683 185.19187927 0.8462038 ]	[5.23811523e+02 8.00915710e+02 7.31983006e-01]	[5.41898071e+02 7.90768005e+02 7.79768348e-01]	[5.13583801e+02 7.72704651e+02 6.79573953e-01]	[4.64876221e+02 7.95803406e+02 7.09244967e-01]	[4.44325867e+02 7.90817505e+02 7.81841636e-01]	[4.67466187e+02 7.70282043e+02 6.88628614e-01]
[459.85681152 190.29708862 0.90562141]	[462.38977051 274.99639893 0.93325567]	[395.6295166 277.52163696 0.85790783]	[372.45239258 377.52593994 0.86434007]	[357.12512207 462.23599243 0.93492728]	[534.15893555 274.89181519 0.82123506]	[547.07647705 369.97106934 0.83299649]	[562.35968018 459.83636475 0.93537199]	[462.45220947 459.76309204 0.74530214]	[426.3757019 459.80795288 0.70553148]	[441.86032104 621.2835083 0.8507176 ]	[462.22116089 764.97894287 0.8417623 ]	[503.31222534 459.76159668 0.75285852]	[518.70928955 621.39648438 0.85673201]	[521.30206299 765.05718994 0.83302701]	[446.91043091 174.93644714 0.89869237]	[477.59182739 174.92698669 0.90722263]	[431.49813843 185.18867493 0.82267135]	[495.64730835 185.16822815 0.85841471]	[5.23842224e+02 8.03510986e+02 7.41561770e-01]	[5.41923401e+02 7.93240051e+02 7.75112689e-01]	[5.11063171e+02 7.72791748e+02 6.72681212e-01]	[4.64900024e+02 7.95818359e+02 7.12656081e-01]	[4.44336182e+02 7.90822815e+02 7.80891657e-01]	[4.67433960e+02 7.70265503e+02 6.97211206e-01]
[462.25466919 190.25933838 0.90401429]	[462.42404175 275.02432251 0.92871296]	[398.02929688 277.5383606 0.86268663]	[374.99020386 377.53085327 0.87658107]	[357.18624878 462.20993042 0.93558335]	[536.6965332 274.91921997 0.8287555 ]	[549.60003662 369.96350098 0.81754088]	[562.36376953 459.8057251 0.94120407]	[464.88577271 459.75686646 0.73253071]	[428.93231201 459.80310059 0.69505048]	[441.90420532 618.8147583 0.83817971]	[462.22418213 764.97283936 0.83705264]	[503.36590576 459.75726318 0.75008118]	[518.69671631 621.32244873 0.84335792]	[521.27819824 767.52087402 0.83062124]	[449.47293091 174.88937378 0.89136446]	[477.6882019 174.8976593 0.92716056]	[434.04162598 182.69978333 0.83387828]	[498.17276001 185.17185974 0.87878269]	[5.23850159e+02 8.06027161e+02 7.44969130e-01]	[5.44315674e+02 7.93310364e+02 7.74237692e-01]	[5.11014069e+02 7.75330750e+02 6.60169482e-01]	[4.64918365e+02 7.95854370e+02 7.00937986e-01]	[4.44337433e+02 7.90845032e+02 7.65731812e-01]	[4.67436035e+02 7.70271240e+02 6.93568707e-01]
[462.3187561 190.26504517 0.90252942]	[464.84100342 275.03634644 0.92266059]	[398.08984375 277.56518555 0.87115401]	[375.06729126 377.51330566 0.8836273 ]	[357.23205566 462.24099731 0.93514264]	[539.18347168 274.90475464 0.82887685]	[552.13464355 369.93069458 0.81254959]	[562.44696045 459.77157593 0.94073009]	[464.94192505 462.26651001 0.72263724]	[428.99841309 462.3253479 0.69084662]	[441.91299438 618.84326172 0.8369202 ]	[462.22396851 764.95684814 0.8311078 ]	[503.402771 462.23529053 0.74224383]	[518.7230835 621.29541016 0.84246594]	[521.26831055 767.55114746 0.83142877]	[452.02685547 174.86271667 0.89443398]	[480.12329102 174.87861633 0.93769014]	[434.07278442 182.64147949 0.84055698]	[498.26855469 182.65409851 0.89500952]	[5.23909668e+02 8.06054871e+02 7.40839005e-01]	[5.44370361e+02 7.93324890e+02 7.74051011e-01]	[5.08482178e+02 7.77838989e+02 6.70542061e-01]	[4.64932098e+02 7.95846313e+02 6.91611528e-01]	[4.44339081e+02 7.90843323e+02 7.56733060e-01]	[4.67418854e+02 7.70264893e+02 6.91641748e-01]
[462.38751221 190.28924561 0.89715225]	[464.87689209 275.05032349 0.91994947]	[398.13577271 277.5958252 0.87300295]	[377.52792358 375.11361694 0.88853461]	[359.67480469 462.22781372 0.93375331]	[539.2210083 274.88458252 0.82911396]	[557.20428467 367.3734436 0.81545037]	[564.8704834 459.73165894 0.93615693]	[467.42727661 462.36846924 0.71301317]	[434.0357666 464.86749268 0.68432963]	[441.92559814 621.32507324 0.84456468]	[462.2250061 764.95428467 0.82874292]	[503.42507935 462.3223877 0.73356372]	[518.73608398 621.33081055 0.85283434]	[521.25054932 767.5836792 0.83259177]	[454.57485962 174.87904358 0.89860487]	[480.19223022 174.89009094 0.94760424]	[436.57458496 180.16688538 0.85001373]	[500.70455933 182.66828918 0.90116924]	[5.23900208e+02 8.06043457e+02 7.43247747e-01]	[5.44358765e+02 7.93321228e+02 7.81439543e-01]	[5.08447845e+02 7.77900757e+02 6.72051311e-01]	[4.67456604e+02 7.95842957e+02 6.75815046e-01]	[4.44384766e+02 7.93226501e+02 7.42170334e-01]	[4.67402069e+02 7.70276184e+02 6.85127139e-01]
[462.38751221 190.28961182 0.89694202]	[464.87554932 275.0479126 0.91996074]	[398.1350708 277.59265137 0.87288678]	[377.52722168 375.11782837 0.88853657]	[359.67385864 462.22851562 0.93357813]	[539.21923828 274.88296509 0.82919884]	[557.20367432 367.37484741 0.81537229]	[564.8727417 459.7303772 0.93659234]	[467.42834473 462.3631897 0.71324682]	[434.0383606 464.862854 0.68484306]	[441.925354 621.32720947 0.84553081]	[462.21740723 762.50372314 0.82708311]	[503.42456055 462.31640625 0.73464906]	[518.73309326 621.31677246 0.84907532]	[521.24737549 767.57409668 0.83138961]	[454.57501221 174.87854004 0.89831865]	[480.19274902 174.8894043 0.94738334]	[436.57040405 182.61347961 0.84964556]	[500.70480347 182.6697998 0.90099674]	[5.23910522e+02 8.06029236e+02 7.44740307e-01]	[5.44361694e+02 7.93307678e+02 7.86632478e-01]	[5.08442474e+02 7.77889038e+02 6.74038470e-01]	[4.67437622e+02 7.95831177e+02 6.79934919e-01]	[4.44361847e+02 7.90841797e+02 7.47977853e-01]	[4.67399994e+02 7.70263306e+02 6.87898397e-01]
[462.38723755 190.28918457 0.8969087 ]	[464.87380981 275.05215454 0.92050231]	[398.13424683 277.60137939 0.87255067]	[377.52740479 375.11877441 0.88849998]	[359.67541504 462.22836304 0.93365413]	[539.21759033 274.88183594 0.82837737]	[557.2041626 367.3711853 0.81525815]	[564.87286377 459.73065186 0.93655598]	[467.43884277 462.36901855 0.71228164]	[434.05133057 464.86950684 0.68434 ]	[441.92437744 621.31719971 0.84468681]	[462.22073364 762.5100708 0.82575446]	[503.42907715 462.32070923 0.73404288]	[518.73303223 621.31726074 0.84959459]	[521.24346924 767.59320068 0.83224839]	[454.57501221 174.87788391 0.89847392]	[480.19259644 174.88850403 0.94761813]	[436.57070923 182.61547852 0.84936613]	[500.70462036 182.67134094 0.90081447]	[5.23930969e+02 8.06030090e+02 7.31526494e-01]	[5.44389771e+02 7.93305115e+02 7.79954255e-01]	[5.05993805e+02 7.80397583e+02 6.76175117e-01]	[4.67445801e+02 7.95853516e+02 6.75041854e-01]	[4.44374939e+02 7.93229919e+02 7.41149008e-01]	[4.67403442e+02 7.70272888e+02 6.86202824e-01]
[462.41098022 190.28060913 0.8917554 ]	[464.92880249 275.00704956 0.9110359 ]	[398.20126343 277.53857422 0.87558502]	[377.57754517 375.09371948 0.90057802]	[359.77603149 462.20181274 0.92672712]	[539.2333374 272.47698975 0.8227455 ]	[559.75262451 364.87420654 0.83537662]	[564.96911621 459.71566772 0.93274003]	[467.48931885 462.33062744 0.70501572]	[434.1104126 464.84585571 0.68403542]	[444.30999756 621.33605957 0.84183025]	[462.20935059 762.4932251 0.82558858]	[503.46200562 462.27001953 0.72971123]	[518.71484375 621.30737305 0.84139347]	[521.25775146 767.58404541 0.83143926]	[454.60171509 174.86901855 0.90282017]	[480.22573853 174.8765564 0.95149857]	[436.61791992 182.62675476 0.85299885]	[500.74880981 182.63796997 0.90499634]	[5.23921204e+02 8.06012146e+02 7.37777710e-01]	[5.44376770e+02 7.93291687e+02 7.81820595e-01]	[5.08456329e+02 7.77910156e+02 6.71159327e-01]	[4.67430847e+02 7.95840149e+02 6.77335620e-01]	[4.44360474e+02 7.93221008e+02 7.46975720e-01]	[4.67394135e+02 7.70256714e+02 6.90037549e-01]
[467.4083252 185.23770142 0.83852965]	[470.0480957 274.95159912 0.87873554]	[400.69284058 275.10986328 0.87544453]	[380.10809326 375.03594971 0.90399528]	[364.87887573 459.82913208 0.8839767 ]	[541.83874512 272.45071411 0.84296966]	[562.33605957 364.77755737 0.88663232]	[567.49737549 459.69946289 0.91252595]	[472.53219604 462.32369995 0.69865549]	[436.69458008 462.36029053 0.70792383]	[444.42913818 618.82214355 0.81643027]	[462.23260498 764.99145508 0.83024681]	[505.91699219 462.28787231 0.70896101]	[518.7411499 618.82659912 0.82983512]	[521.25384521 767.58062744 0.82652003]	[459.62310791 172.43707275 0.93146962]	[482.75311279 172.46246338 0.96848142]	[439.20935059 182.62950134 0.88437891]	[500.90344238 182.661026 0.90116554]	[5.23954407e+02 8.03515259e+02 7.26332068e-01]	[5.44395935e+02 7.93256287e+02 7.79787183e-01]	[5.05998962e+02 7.80404907e+02 6.63633049e-01]	[4.64913422e+02 7.95808044e+02 7.00202048e-01]	[4.44337830e+02 7.93218079e+02 7.75537908e-01]	[4.67420074e+02 7.72713379e+02 6.80344105e-01]
[467.47802734 185.24517822 0.83123338]	[475.08187866 274.94543457 0.88772678]	[400.77398682 275.10089111 0.86697459]	[380.15612793 375.05224609 0.90862525]	[367.40661621 462.21218872 0.87850493]	[541.86694336 272.42041016 0.8418414 ]	[562.3704834 364.79580688 0.8858245 ]	[567.55627441 459.7197876 0.9030931 ]	[475.09643555 462.34472656 0.70152968]	[439.15795898 462.37991333 0.72334677]	[446.88092041 618.81793213 0.81055057]	[462.23605347 765.00024414 0.83104026]	[505.9921875 462.30267334 0.69843698]	[518.71600342 618.82843018 0.82588363]	[521.23858643 767.54364014 0.82387227]	[459.69915771 172.43844604 0.93981302]	[482.79910278 172.4548645 0.97009933]	[439.30258179 182.61967468 0.88766664]	[503.29724121 182.69160461 0.89701259]	[5.23954834e+02 8.03488159e+02 7.24251986e-01]	[5.44399597e+02 7.93233032e+02 7.77945638e-01]	[5.05981110e+02 7.77869629e+02 6.76362336e-01]	[4.64908295e+02 7.95812500e+02 7.01951385e-01]	[4.44343079e+02 7.93225281e+02 7.72895634e-01]	[4.67431549e+02 7.72717957e+02 6.83533669e-01]
[469.98538208 185.22187805 0.82594454]	[475.16589355 274.95431519 0.89682537]	[400.8258667 275.09387207 0.8567158 ]	[380.24710083 374.99435425 0.89523709]	[369.95809937 459.83700562 0.87944698]	[541.91320801 272.42965698 0.83726686]	[562.40411377 364.853302 0.88422322]	[570.01629639 459.70574951 0.89440358]	[475.15591431 462.2401123 0.71412176]	[439.18127441 462.27679443 0.74154598]	[446.8984375 618.80377197 0.80636078]	[462.24291992 765.00750732 0.83121997]	[508.47564697 459.80349731 0.69419813]	[518.7477417 618.82867432 0.83217841]	[521.24371338 767.53686523 0.82287091]	[459.74597168 172.42610168 0.94265234]	[482.83407593 172.43911743 0.96637094]	[441.65737915 182.61112976 0.88648486]	[503.33895874 182.66134644 0.89640921]	[5.23948853e+02 8.03487061e+02 7.24299490e-01]	[5.44396240e+02 7.93233948e+02 7.78928697e-01]	[5.05996307e+02 7.77853455e+02 6.69513047e-01]	[4.64913239e+02 7.95803040e+02 7.02255785e-01]	[4.44348236e+02 7.93218506e+02 7.75402963e-01]	[4.67435608e+02 7.72721497e+02 6.79850757e-01]
[472.52059937 185.22373962 0.82462156]	[477.659729 274.9647522 0.91025537]	[403.29605103 275.08483887 0.84300274]	[380.33267212 372.53198242 0.87998366]	[374.98468018 459.73477173 0.89665961]	[544.33465576 272.46615601 0.83556902]	[562.46405029 367.38912964 0.87811089]	[570.0604248 459.75793457 0.88649583]	[477.58584595 462.25924683 0.71438962]	[439.18603516 462.28997803 0.73694515]	[446.96841431 618.76953125 0.80382943]	[462.24243164 765.01556396 0.83265662]	[508.51293945 462.23345947 0.68993485]	[518.74676514 618.81060791 0.83485311]	[521.24212646 767.53997803 0.82358551]	[459.79425049 172.42674255 0.94530046]	[482.8805542 172.44223022 0.96055913]	[441.71850586 182.62133789 0.88078183]	[503.37557983 182.65708923 0.89226931]	[5.23963074e+02 8.03561279e+02 7.32456088e-01]	[5.44406250e+02 7.93276489e+02 7.78299928e-01]	[5.05990082e+02 7.77845093e+02 6.70616567e-01]	[4.64922516e+02 7.95802246e+02 7.00862706e-01]	[4.44354523e+02 7.93216919e+02 7.74009824e-01]	[4.67425140e+02 7.72728149e+02 6.83150768e-01]
[472.56170654 185.24969482 0.82886422]	[477.70953369 274.96481323 0.91702384]	[403.32705688 275.08163452 0.83845574]	[382.76165771 372.50515747 0.86934799]	[375.08602905 459.68490601 0.90842557]	[544.39941406 272.46078491 0.83438295]	[564.81634521 367.36532593 0.87900949]	[570.08642578 459.81546021 0.88908231]	[477.60101318 462.27075195 0.72118366]	[439.20428467 462.29876709 0.74161977]	[449.46234131 616.26855469 0.79991502]	[462.23626709 765.00421143 0.83218616]	[508.52297974 462.2406311 0.69301534]	[518.75982666 618.77587891 0.83929127]	[521.23681641 767.51818848 0.81913984]	[459.81463623 172.44335938 0.95048809]	[482.91595459 172.4526062 0.95396709]	[441.73736572 182.634552 0.87730694]	[503.43704224 182.65492249 0.88641793]	[5.23942871e+02 8.06003906e+02 7.34367251e-01]	[5.44406250e+02 7.93291931e+02 7.77183235e-01]	[5.05983154e+02 7.75355835e+02 6.66882694e-01]	[4.64922180e+02 7.95819946e+02 7.08833992e-01]	[4.44359680e+02 7.93223267e+02 7.78053045e-01]	[4.67414795e+02 7.72719727e+02 6.86882615e-01]
[475.07196045 185.22177124 0.8276763 ]	[480.11227417 274.96203613 0.92384386]	[403.38540649 275.06698608 0.82891703]	[382.79217529 372.47579956 0.86504549]	[377.52206421 459.75753784 0.92050582]	[544.45379639 272.46328735 0.83162081]	[564.85662842 364.86132812 0.88093764]	[570.10662842 459.85046387 0.88663137]	[477.66323853 459.79199219 0.72499621]	[439.24209595 462.23910522 0.74148077]	[449.52307129 616.18823242 0.79716647]	[462.2387085 764.9576416 0.82307523]	[511.05514526 459.76043701 0.68566585]	[518.75958252 618.74279785 0.83407182]	[521.24243164 767.52093506 0.82134503]	[462.1862793 172.42610168 0.95443338]	[482.9425354 172.43144226 0.94404328]	[441.76132202 180.1474762 0.8798638 ]	[503.48095703 180.14302063 0.88292831]	[5.23926392e+02 8.06053284e+02 7.29959786e-01]	[5.44393799e+02 7.93337280e+02 7.67819345e-01]	[5.06006042e+02 7.75335449e+02 6.63285315e-01]	[4.67440399e+02 7.93363159e+02 6.96407497e-01]	[4.44421082e+02 7.90833923e+02 7.63373196e-01]	[4.64944183e+02 7.70300415e+02 6.79974854e-01]
[475.10058594 185.2182312 0.8298533 ]	[480.16033936 274.93560791 0.92996114]	[405.86349487 275.04855347 0.82231432]	[382.82522583 372.5368042 0.86589122]	[377.57070923 459.77658081 0.93165463]	[544.4821167 272.4241333 0.82738149]	[564.88696289 364.83544922 0.88025051]	[572.60235596 459.8097229 0.88519371]	[477.69970703 459.77111816 0.7373926 ]	[439.27490234 459.80236816 0.75232619]	[452.01144409 613.67016602 0.80148935]	[462.23925781 764.96258545 0.82425231]	[511.08590698 459.7489624 0.68826383]	[518.77203369 618.74835205 0.83350182]	[521.25512695 767.52398682 0.82338017]	[462.2166748 172.42700195 0.95428729]	[482.96411133 172.42201233 0.93302476]	[441.81448364 180.13905334 0.86846709]	[505.86920166 180.10585022 0.87592679]	[5.23933472e+02 8.06084351e+02 7.27320552e-01]	[5.44411072e+02 7.95786682e+02 7.58776665e-01]	[5.08448303e+02 7.75325012e+02 6.59444630e-01]	[4.67454559e+02 7.95787537e+02 6.96120918e-01]	[4.44424347e+02 7.90836914e+02 7.61619270e-01]	[4.64940277e+02 7.70301514e+02 6.80311084e-01]
[475.15039062 185.19091797 0.83352005]	[480.20318604 274.92102051 0.9355737 ]	[408.4055481 275.03106689 0.81498253]	[382.87878418 374.97177124 0.86116612]	[377.60412598 459.77246094 0.93505597]	[544.5166626 272.39160156 0.82341969]	[564.90106201 364.7772522 0.88154531]	[572.66082764 459.80740356 0.88459623]	[477.746521 459.73696899 0.73669851]	[439.29705811 459.75796509 0.74921966]	[452.06686401 613.65661621 0.80496168]	[462.23468018 764.95928955 0.82339603]	[513.60339355 459.71936035 0.68553096]	[518.79290771 618.74713135 0.83763266]	[521.25488281 767.52453613 0.82300746]	[462.24578857 172.43109131 0.95675403]	[485.37466431 172.40724182 0.92471266]	[441.85604858 182.64041138 0.85856724]	[505.92498779 180.11679077 0.86745465]	[5.23931763e+02 8.06108398e+02 7.23321795e-01]	[5.44413330e+02 7.95810608e+02 7.52721906e-01]	[5.08444122e+02 7.75325012e+02 6.59706235e-01]	[4.67461639e+02 7.95801758e+02 6.94518507e-01]	[4.44434540e+02 7.93217468e+02 7.59491861e-01]	[4.64931061e+02 7.70297913e+02 6.83414400e-01]
[477.60736084 185.19587708 0.84157223]	[480.23803711 274.92199707 0.93913114]	[408.44848633 275.04525757 0.81403106]	[385.32348633 375.0050354 0.86330891]	[377.62731934 459.77322388 0.93466842]	[546.95275879 272.40029907 0.81729543]	[564.94140625 364.79476929 0.87552047]	[575.18280029 459.79812622 0.88258469]	[480.15560913 459.73074341 0.74631107]	[441.68035889 459.74740601 0.74884844]	[454.56323242 611.17120361 0.80809999]	[462.25119019 764.97473145 0.82488769]	[516.12609863 459.71560669 0.68768311]	[518.79333496 618.73291016 0.83679831]	[521.25494385 767.5067749 0.82117867]	[462.26486206 172.44004822 0.96262956]	[485.41793823 172.39378357 0.91778499]	[441.87887573 182.64207458 0.85425496]	[505.97790527 180.0663147 0.86725682]	[5.23930054e+02 8.08520935e+02 7.22346783e-01]	[5.44424744e+02 7.95833496e+02 7.47220278e-01]	[5.08444122e+02 7.75302307e+02 6.63273156e-01]	[4.67462952e+02 7.95826111e+02 6.94709420e-01]	[4.44431396e+02 7.93226868e+02 7.59873629e-01]	[4.67389984e+02 7.70311218e+02 6.80666566e-01]
[477.65344238 185.20483398 0.84799588]	[480.26019287 274.9022522 0.93826473]	[410.96429443 275.03213501 0.81526637]	[385.40008545 374.9803772 0.84842128]	[377.6473999 459.7640686 0.93327129]	[546.9732666 272.37237549 0.81306267]	[564.97521973 364.80245972 0.86711448]	[577.7052002 459.79730225 0.88324273]	[480.21118164 459.7230835 0.75505716]	[441.72610474 459.74914551 0.74825919]	[454.59118652 611.16162109 0.81088477]	[462.25671387 764.97045898 0.82479429]	[516.19378662 459.699646 0.69547737]	[521.18927002 616.26031494 0.84422594]	[521.24407959 767.50891113 0.81996799]	[462.30740356 172.43920898 0.95940208]	[485.46087646 172.3973999 0.90982544]	[444.31469727 182.61761475 0.83374238]	[506.0168457 180.0693512 0.85995919]	[5.23942688e+02 8.06134033e+02 7.24152803e-01]	[5.44420959e+02 7.95829163e+02 7.48379886e-01]	[5.05985413e+02 7.75308594e+02 6.70288682e-01]	[4.67459503e+02 7.95809998e+02 6.98191881e-01]	[4.46875641e+02 7.93222229e+02 7.61357844e-01]	[4.67391449e+02 7.70305603e+02 6.80827260e-01]
[477.66256714 185.18971252 0.84813708]	[480.25836182 274.90390015 0.93863797]	[410.96499634 275.034729 0.81542552]	[385.39825439 374.98233032 0.84921294]	[377.64990234 459.76687622 0.93439198]	[546.96783447 272.36914062 0.81302428]	[564.97564697 364.80249023 0.86743897]	[577.70452881 459.79803467 0.88230455]	[480.1914978 459.73129272 0.75220686]	[441.70907593 459.75415039 0.74714607]	[454.5914917 611.15985107 0.81033343]	[462.25857544 764.96020508 0.82372034]	[516.17077637 459.71148682 0.69379914]	[521.18664551 616.25946045 0.84523797]	[521.24383545 767.50537109 0.82014173]	[462.31347656 172.436203 0.95913231]	[485.46237183 172.38670349 0.90860617]	[444.32281494 182.62838745 0.83233553]	[506.00860596 180.05145264 0.86398625]	[5.23936890e+02 8.08523560e+02 7.24907517e-01]	[5.44421326e+02 7.95838745e+02 7.48184025e-01]	[5.05985779e+02 7.75303223e+02 6.70682073e-01]	[4.67459015e+02 7.95809998e+02 6.97396517e-01]	[4.44427948e+02 7.90839905e+02 7.61283636e-01]	[4.67396576e+02 7.70298157e+02 6.82455301e-01]
[477.72814941 185.18696594 0.8541761 ]	[480.29656982 274.90835571 0.94187367]	[411.02322388 275.05853271 0.81934726]	[387.89733887 374.98779297 0.84765947]	[377.67205811 459.7852478 0.93678904]	[547.00958252 272.38006592 0.81181055]	[565.01556396 364.81463623 0.86101037]	[577.70733643 459.80700684 0.882496 ]	[480.22003174 459.71612549 0.7528491 ]	[441.73080444 459.73654175 0.74486619]	[454.60095215 613.64569092 0.80875152]	[462.25869751 764.9675293 0.82500565]	[516.21478271 459.69613647 0.69450974]	[521.21136475 616.26397705 0.84998488]	[521.2432251 767.51757812 0.82188356]	[462.35601807 172.43751526 0.95113409]	[487.93157959 172.38825989 0.90148234]	[444.39242554 182.66429138 0.81817424]	[508.48535156 180.0697937 0.85982507]	[5.23948242e+02 8.08532837e+02 7.23766565e-01]	[5.44431030e+02 7.95850098e+02 7.46562541e-01]	[5.05984589e+02 7.75313599e+02 6.70820594e-01]	[4.67455475e+02 7.95822510e+02 6.96840227e-01]	[4.44434235e+02 7.93217102e+02 7.60205090e-01]	[4.67393097e+02 7.70302063e+02 6.82027698e-01]
[480.11901855 182.70892334 0.85696989]	[480.32611084 274.90853882 0.94164526]	[413.52383423 275.07711792 0.82508332]	[390.42276001 375.05358887 0.85423827]	[377.70443726 459.802948 0.9363879 ]	[547.05450439 272.37249756 0.80771649]	[565.03100586 364.77676392 0.85920817]	[577.7255249 459.79257202 0.88554466]	[480.30175781 459.74066162 0.75128603]	[441.79385376 459.74951172 0.7346971 ]	[454.63769531 613.63220215 0.80906081]	[462.25656128 762.51672363 0.82145691]	[518.74578857 459.72262573 0.70864654]	[521.25622559 616.27990723 0.85697711]	[521.23803711 767.49462891 0.81721598]	[462.37997437 172.42411804 0.94803488]	[487.97167969 172.37234497 0.89595723]	[444.41238403 182.66853333 0.81372637]	[508.5473938 180.0506134 0.85933793]	[5.23930725e+02 8.08519287e+02 7.23832607e-01]	[5.44419922e+02 7.95837952e+02 7.46021032e-01]	[5.05967896e+02 7.75279785e+02 6.75121486e-01]	[4.67449524e+02 7.95815491e+02 6.96646094e-01]	[4.44418243e+02 7.90836853e+02 7.63848960e-01]	[4.67402863e+02 7.70290894e+02 6.82877243e-01]
[480.15884399 182.69422913 0.86282474]	[480.35693359 274.90939331 0.93971431]	[413.54751587 275.08947754 0.83088112]	[393.02450562 375.02853394 0.85510385]	[377.75274658 459.84616089 0.93829966]	[549.52026367 272.37576294 0.80564326]	[565.0680542 364.80224609 0.84727979]	[577.75665283 459.78894043 0.88557982]	[480.32754517 459.73178101 0.75369143]	[441.80227661 459.7381897 0.73384374]	[457.06228638 611.16589355 0.81255502]	[462.2512207 762.50646973 0.82101244]	[521.16870117 459.72555542 0.71371531]	[521.27886963 616.28063965 0.86012167]	[521.2456665 767.51611328 0.81799388]	[462.41693115 172.39746094 0.93640411]	[490.48135376 172.37057495 0.88790488]	[446.88314819 180.13937378 0.80734521]	[511.04360962 180.08384705 0.85417765]	[5.23954346e+02 8.06128052e+02 7.16552973e-01]	[5.44437988e+02 7.95828247e+02 7.42961287e-01]	[5.05967529e+02 7.75311768e+02 6.75671935e-01]	[4.67446503e+02 7.95802246e+02 6.97643220e-01]	[4.44418427e+02 7.90830505e+02 7.64289796e-01]	[4.67395172e+02 7.70283508e+02 6.81830525e-01]
[480.27957153 185.17097473 0.87078166]	[482.77609253 274.88772583 0.93465835]	[416.05178833 275.05096436 0.84043223]	[395.59484863 374.98461914 0.86636055]	[380.17095947 462.29226685 0.93927681]	[552.05877686 272.37615967 0.80138671]	[567.46612549 364.78781128 0.84326863]	[577.79553223 459.73223877 0.88710934]	[482.73294067 459.71932983 0.74580359]	[441.88037109 459.72573853 0.71282041]	[457.11688232 613.66333008 0.81819159]	[462.2545166 762.472229 0.81731898]	[521.25024414 459.70437622 0.72369713]	[521.30786133 616.22027588 0.85586977]	[521.24346924 767.50756836 0.81597853]	[464.89782715 172.38601685 0.91078758]	[493.11279297 172.3989563 0.8887198 ]	[449.46600342 180.13687134 0.81044799]	[513.62060547 180.14758301 0.85014081]	[5.23956665e+02 8.06129517e+02 7.15438962e-01]	[5.44440735e+02 7.95834900e+02 7.41950512e-01]	[5.05950256e+02 7.75293945e+02 6.78128898e-01]	[4.67458252e+02 7.95807007e+02 6.91000402e-01]	[4.44420593e+02 7.90828979e+02 7.59627998e-01]	[4.67389801e+02 7.70254150e+02 6.80676818e-01]
[480.32241821 185.20570374 0.8760978 ]	[482.81500244 274.88150024 0.93060136]	[416.07122803 275.04721069 0.84343684]	[395.63262939 372.54574585 0.86335564]	[380.22399902 462.34048462 0.93204987]	[552.11444092 272.37277222 0.79886699]	[567.4901123 364.77020264 0.8448379 ]	[580.21032715 459.71325684 0.88951468]	[482.74212646 459.70333862 0.74721438]	[441.86901855 459.70974731 0.71558249]	[457.12213135 613.66668701 0.81726766]	[462.25289917 762.44439697 0.81571138]	[521.2756958 459.68930054 0.72678781]	[521.32513428 616.24102783 0.85732865]	[521.24414062 767.5010376 0.81497627]	[464.95584106 172.39988708 0.9008522 ]	[495.60940552 172.41824341 0.8940382 ]	[451.98712158 180.09823608 0.82047641]	[513.66162109 180.13452148 0.85712689]	[5.23947388e+02 8.06124084e+02 7.14112997e-01]	[5.44434631e+02 7.95834961e+02 7.40246832e-01]	[5.05944489e+02 7.75286316e+02 6.78872347e-01]	[4.67444031e+02 7.95792969e+02 6.95194781e-01]	[4.44410400e+02 7.90815063e+02 7.66474843e-01]	[4.67389435e+02 7.70231262e+02 6.85032904e-01]
[480.37384033 185.22619629 0.87878907]	[482.84033203 274.87756348 0.92677122]	[416.08480835 275.04742432 0.8451975 ]	[398.01730347 374.97900391 0.87055504]	[380.27944946 462.35745239 0.92263144]	[554.62176514 272.36605835 0.79582387]	[567.52288818 364.78619385 0.83942783]	[577.79968262 459.69946289 0.88599849]	[482.75009155 459.69549561 0.74855089]	[441.88204956 459.69869995 0.71463436]	[457.15551758 613.6652832 0.82425624]	[462.25357056 762.45080566 0.81550163]	[521.28167725 459.68270874 0.72957993]	[521.34368896 618.74615479 0.8637228 ]	[521.24597168 767.50146484 0.81800967]	[467.44467163 172.40618896 0.89178938]	[495.67419434 172.43180847 0.89990079]	[452.02975464 180.07284546 0.8300066 ]	[516.14367676 180.13407898 0.85942781]	[5.23951172e+02 8.06095459e+02 7.19628632e-01]	[5.44443909e+02 7.95802246e+02 7.49071479e-01]	[5.05940613e+02 7.75272156e+02 6.85733080e-01]	[4.67433899e+02 7.95788635e+02 6.91174209e-01]	[4.44399231e+02 7.90809021e+02 7.61698246e-01]	[4.67396362e+02 7.70231689e+02 6.85052872e-01]
[482.76293945 185.23454285 0.87981457]	[482.87399292 274.87756348 0.923154 ]	[416.11584473 275.06103516 0.85123414]	[398.03787231 374.98544312 0.87425697]	[380.35754395 462.35623169 0.91019213]	[554.6418457 272.35476685 0.79524517]	[567.57189941 364.81115723 0.82974654]	[580.22613525 459.67495728 0.88714808]	[482.79446411 459.67572021 0.74381179]	[444.29568481 459.68572998 0.70347148]	[457.17727661 616.19256592 0.8221575 ]	[462.2517395 762.42803955 0.81296617]	[521.32434082 459.65737915 0.73019958]	[521.34851074 618.73400879 0.86313498]	[521.25341797 767.51062012 0.81962132]	[469.99560547 172.40710449 0.88345516]	[498.16629028 172.44998169 0.91128206]	[452.08456421 180.06108093 0.83923346]	[516.17602539 180.14840698 0.85976672]	[5.23954956e+02 8.06086243e+02 7.19553828e-01]	[5.44453857e+02 7.95794617e+02 7.50714242e-01]	[5.05939850e+02 7.75288391e+02 6.89320326e-01]	[4.67406128e+02 7.93356323e+02 6.92971826e-01]	[4.44387177e+02 7.90800537e+02 7.62977719e-01]	[4.67404449e+02 7.70213806e+02 6.86327815e-01]
[482.7850647 185.23031616 0.88035059]	[482.8951416 274.89035034 0.92288971]	[416.12176514 275.08483887 0.85271561]	[398.08398438 372.54727173 0.88075745]	[382.7527771 462.35379028 0.90713209]	[554.67224121 272.37045288 0.796193 ]	[567.58764648 364.83435059 0.82361639]	[580.25579834 459.65563965 0.88979936]	[482.8392334 459.68334961 0.73820424]	[444.3538208 459.70019531 0.69678175]	[457.18692017 616.21563721 0.81857783]	[462.24694824 762.42260742 0.81236732]	[521.35870361 459.66192627 0.73069024]	[521.35064697 616.26885986 0.86294746]	[521.2532959 767.51226807 0.82000476]	[470.02059937 172.41290283 0.88427085]	[498.19204712 172.44204712 0.91582477]	[454.57113647 180.10232544 0.83834881]	[516.21490479 180.1247406 0.86509585]	[5.23964600e+02 8.06075256e+02 7.17157483e-01]	[5.44456177e+02 7.93354492e+02 7.54218102e-01]	[5.05943756e+02 7.75293518e+02 6.91858351e-01]	[4.67438751e+02 7.95788940e+02 6.88705683e-01]	[4.44398346e+02 7.90812439e+02 7.56387413e-01]	[4.67391724e+02 7.70207397e+02 6.88335359e-01]
[482.80276489 185.21812439 0.87888438]	[482.90921021 274.88800049 0.91973698]	[416.14724731 275.0743103 0.85523176]	[398.10232544 374.97851562 0.88735354]	[382.75762939 462.35501099 0.90900743]	[554.69317627 272.36749268 0.79564285]	[567.59088135 364.84936523 0.82162201]	[580.28948975 459.69869995 0.89814526]	[482.84872437 459.67178345 0.73326266]	[444.35736084 459.68243408 0.69247204]	[457.19213867 616.2366333 0.82111526]	[462.24609375 762.41845703 0.81070435]	[521.37646484 459.65328979 0.72833568]	[521.36181641 616.2713623 0.86370087]	[521.25769043 767.52233887 0.82203966]	[470.0508728 172.4045105 0.88330376]	[498.21072388 172.4365387 0.91933 ]	[454.5920105 180.0905304 0.84065443]	[518.64892578 180.11567688 0.87167877]	[5.26406372e+02 8.06057800e+02 7.19098568e-01]	[5.44464783e+02 7.93346130e+02 7.58622825e-01]	[5.05947906e+02 7.75313660e+02 6.92379951e-01]	[4.67430756e+02 7.93363159e+02 6.89124763e-01]	[4.44397156e+02 7.90812073e+02 7.56950915e-01]	[4.67389191e+02 7.70210999e+02 6.88143849e-01]
[482.81900024 185.21798706 0.87814867]	[482.93206787 274.8878479 0.91636109]	[416.16067505 275.06326294 0.85644037]	[398.11972046 374.99572754 0.8923825 ]	[382.76922607 462.36279297 0.90516996]	[557.16369629 272.37844849 0.7967279 ]	[567.59716797 364.86453247 0.82132304]	[580.30841064 459.69015503 0.9018693 ]	[482.91082764 459.71496582 0.73119473]	[444.3944397 459.7303772 0.69026273]	[457.20950317 616.20562744 0.82475674]	[462.25299072 762.4251709 0.81218517]	[523.7835083 459.70193481 0.72833633]	[521.36431885 618.74401855 0.86457664]	[521.25415039 767.50878906 0.81941223]	[472.53787231 172.40307617 0.88394916]	[498.22879028 172.43365479 0.92197543]	[454.60470581 180.08119202 0.84566563]	[518.6774292 180.09996033 0.8805064 ]	[5.23972534e+02 8.06058594e+02 7.21741676e-01]	[5.44456299e+02 7.93338501e+02 7.60604501e-01]	[5.05951691e+02 7.75295410e+02 6.87824190e-01]	[4.67436279e+02 7.95799500e+02 6.83004797e-01]	[4.44398804e+02 7.90817627e+02 7.48650789e-01]	[4.67397522e+02 7.70217773e+02 6.88829243e-01]
[482.83273315 185.21333313 0.87722802]	[482.93887329 274.89111328 0.91475999]	[416.16873169 275.06219482 0.85695219]	[398.14022827 374.9979248 0.89414054]	[382.82104492 462.39028931 0.89266431]	[557.17901611 272.38647461 0.79941392]	[567.60083008 364.85110474 0.82425159]	[580.32202148 459.68920898 0.90424955]	[482.91345215 459.73364258 0.73142058]	[444.38677979 459.76004028 0.69249952]	[457.20666504 616.22637939 0.82592422]	[462.2598877 762.42016602 0.81161398]	[523.78112793 459.71173096 0.72751164]	[521.37219238 616.27319336 0.86383444]	[521.25616455 767.50518799 0.81961244]	[472.56225586 172.40405273 0.88707793]	[498.24508667 172.43228149 0.92434847]	[454.62228394 180.0891571 0.84789228]	[518.69775391 180.10067749 0.8858102 ]	[5.23954407e+02 8.06059387e+02 7.24217176e-01]	[5.44444702e+02 7.93344421e+02 7.60538280e-01]	[5.05962219e+02 7.75288147e+02 6.83696866e-01]	[4.67459839e+02 7.95812317e+02 6.78757071e-01]	[4.44414459e+02 7.90825928e+02 7.42744923e-01]	[4.67397949e+02 7.70211548e+02 6.87617064e-01]
[482.84954834 185.22053528 0.87518299]	[482.95095825 274.89199829 0.91224867]	[418.55993652 275.06521606 0.85980582]	[398.14981079 375.01275635 0.89804041]	[382.85028076 462.3939209 0.88589007]	[557.20373535 272.37918091 0.80057836]	[570.01226807 364.84008789 0.82593048]	[580.35217285 459.70727539 0.91074502]	[482.89883423 459.71633911 0.73385829]	[444.3835144 459.74084473 0.69300681]	[457.21603394 616.26373291 0.82689726]	[462.25772095 762.42279053 0.81097758]	[523.76031494 459.6963501 0.72724712]	[521.37414551 616.27954102 0.8646009 ]	[521.25494385 767.50067139 0.81814289]	[472.58712769 172.40817261 0.88861752]	[498.26379395 172.43786621 0.92698473]	[454.63330078 180.0864563 0.84981197]	[518.71429443 180.09857178 0.88862759]	[5.23945435e+02 8.06060791e+02 7.27830291e-01]	[5.44436279e+02 7.93350830e+02 7.59106219e-01]	[5.05960632e+02 7.75286072e+02 6.82798564e-01]	[4.67461273e+02 7.95802917e+02 6.79340780e-01]	[4.44415649e+02 7.90820312e+02 7.42670536e-01]	[4.67394226e+02 7.70212891e+02 6.87596738e-01]
[482.85110474 185.21713257 0.8750791 ]	[482.95812988 274.89575195 0.91174674]	[418.56091309 275.068573 0.86032534]	[398.16333008 375.01123047 0.89872766]	[382.86972046 462.40112305 0.88048506]	[557.2197876 272.38290405 0.80275905]	[570.03961182 364.84936523 0.8225137 ]	[582.73382568 459.70428467 0.91330028]	[482.90713501 459.72229004 0.7331264 ]	[444.38647461 459.7515564 0.69319004]	[459.58810425 616.20782471 0.82887208]	[462.25930786 762.41821289 0.81071937]	[523.76904297 459.69784546 0.73107946]	[521.37231445 618.73919678 0.86432606]	[521.25769043 767.48577881 0.81715196]	[472.59075928 172.40541077 0.88985682]	[498.26751709 172.43757629 0.92788857]	[454.63586426 180.08921814 0.84954941]	[518.71801758 180.10923767 0.88800389]	[5.23940369e+02 8.06058411e+02 7.30059505e-01]	[5.44432800e+02 7.93348083e+02 7.62373030e-01]	[5.05961517e+02 7.75265137e+02 6.83790505e-01]	[4.67470428e+02 7.95800598e+02 6.79577470e-01]	[4.44422211e+02 7.90822998e+02 7.42782056e-01]	[4.67392059e+02 7.70212036e+02 6.86599433e-01]
[482.85095215 185.22109985 0.87533236]	[482.95651245 274.88861084 0.91070998]	[418.56311035 275.0630188 0.86007977]	[398.16186523 375.01168823 0.8977893 ]	[385.2895813 462.39898682 0.87831879]	[557.2210083 272.37112427 0.80151558]	[570.03607178 364.8470459 0.82309008]	[582.73742676 459.7053833 0.91385102]	[482.91696167 459.71435547 0.7329818 ]	[444.39712524 459.74398804 0.69257921]	[459.59320068 616.19213867 0.8301807 ]	[462.25558472 759.95343018 0.80963594]	[523.77984619 459.69250488 0.72997499]	[521.37304688 618.73614502 0.8636443 ]	[521.25335693 767.49731445 0.81726629]	[472.5927124 172.40744019 0.89004397]	[498.2666626 172.43933105 0.9276166 ]	[454.63937378 180.08496094 0.8498919 ]	[518.7197876 180.10113525 0.88912743]	[5.23949646e+02 8.06052063e+02 7.28748500e-01]	[5.44438538e+02 7.93342590e+02 7.63938606e-01]	[5.05948730e+02 7.75280701e+02 6.84866309e-01]	[4.67477814e+02 7.95797852e+02 6.77410483e-01]	[4.44423553e+02 7.90820007e+02 7.39513040e-01]	[4.67389648e+02 7.70207825e+02 6.87342405e-01]
[482.85778809 185.22471619 0.87502217]	[482.95413208 274.88195801 0.91016614]	[418.57241821 275.05224609 0.86041832]	[398.15667725 375.01705933 0.89872968]	[382.87713623 462.39404297 0.87956107]	[557.21148682 272.36834717 0.80056554]	[570.04101562 364.84747314 0.82241344]	[582.78186035 459.6862793 0.91702408]	[482.91534424 459.70623779 0.73451102]	[444.39352417 459.73324585 0.69440722]	[459.58676147 616.20330811 0.82962126]	[462.25576782 759.94793701 0.80981439]	[523.78118896 459.68237305 0.73042762]	[521.36151123 618.73010254 0.86185008]	[521.25048828 767.51062012 0.81886536]	[472.60290527 172.40910339 0.89148283]	[500.62957764 172.4446106 0.92907751]	[454.63833618 180.0852356 0.85134166]	[518.72674561 180.09933472 0.88975811]	[5.23956482e+02 8.06045166e+02 7.28795290e-01]	[5.44440186e+02 7.93333801e+02 7.67373025e-01]	[5.05942627e+02 7.75294373e+02 6.87441587e-01]	[4.67472961e+02 7.95795105e+02 6.79670215e-01]	[4.44419067e+02 7.90816772e+02 7.41168976e-01]	[4.67393890e+02 7.70198792e+02 6.88101232e-01]
[482.86514282 185.22224426 0.87382782]	[482.95462036 274.87875366 0.90927231]	[418.56625366 275.04974365 0.85938787]	[398.15682983 375.00143433 0.89322424]	[382.87512207 462.37088013 0.88167953]	[557.22137451 272.35913086 0.79937327]	[570.0579834 364.84313965 0.82166886]	[582.83001709 459.70547485 0.92005634]	[482.91702271 459.7144165 0.73248839]	[444.40945435 459.74301147 0.69002211]	[457.21377563 616.24951172 0.82579446]	[462.25839233 759.94958496 0.81063169]	[523.76904297 459.68981934 0.72974485]	[521.35162354 618.73236084 0.86150354]	[521.24597168 767.50250244 0.81744319]	[475.06051636 172.40563965 0.89204144]	[500.63711548 172.44044495 0.93043613]	[454.6461792 180.09555054 0.85087579]	[518.73797607 180.09429932 0.89050519]	[5.23951782e+02 8.06043640e+02 7.31280148e-01]	[5.44432983e+02 7.93331299e+02 7.68313706e-01]	[5.05939880e+02 7.75282898e+02 6.88102365e-01]	[4.67468750e+02 7.95800842e+02 6.83042586e-01]	[4.44415985e+02 7.90817871e+02 7.45007217e-01]	[4.67399994e+02 7.70198181e+02 6.90036058e-01]
[482.8664856 185.22041321 0.87398326]	[482.96173096 274.88287354 0.90853548]	[418.57730103 275.03375244 0.86059904]	[398.1479187 374.97927856 0.88872391]	[382.8538208 462.36312866 0.88654226]	[557.21789551 272.38223267 0.80284321]	[570.07592773 364.86392212 0.81770933]	[582.83508301 459.72027588 0.92300898]	[482.89434814 459.7020874 0.73610145]	[444.3927002 459.73126221 0.69346368]	[457.20840454 616.24298096 0.82440186]	[462.26309204 762.44189453 0.81401783]	[521.4130249 459.67575073 0.73107731]	[521.35003662 616.26263428 0.86019671]	[521.24639893 767.50488281 0.81754118]	[475.06164551 172.40562439 0.89263946]	[500.63830566 172.43959045 0.9309442 ]	[454.64474487 180.10032654 0.85043466]	[518.73944092 180.09480286 0.89101624]	[5.23949280e+02 8.06044067e+02 7.32010365e-01]	[5.44433716e+02 7.93332092e+02 7.68043935e-01]	[5.05938080e+02 7.75289307e+02 6.86461985e-01]	[4.67462982e+02 7.95810547e+02 6.82473302e-01]	[4.44414032e+02 7.90822449e+02 7.43068635e-01]	[4.67404663e+02 7.70219360e+02 6.89446509e-01]
[482.86602783 185.22186279 0.87334132]	[482.95843506 274.87753296 0.90799749]	[418.56491089 275.0305481 0.85758913]	[398.14483643 372.54611206 0.88646507]	[382.81729126 462.33636475 0.89867932]	[557.22241211 272.3729248 0.80219764]	[570.07623291 364.85665894 0.81819355]	[582.84588623 459.71954346 0.92322546]	[482.89593506 459.71548462 0.73782504]	[444.38021851 459.74551392 0.69725853]	[457.1937561 616.27471924 0.82466686]	[462.26727295 762.421875 0.81190383]	[521.42602539 459.68585205 0.73321772]	[521.35266113 618.73199463 0.86019391]	[521.24316406 767.49926758 0.8166222 ]	[475.06231689 172.40534973 0.892169 ]	[500.63900757 172.4407959 0.93114436]	[454.64346313 180.09109497 0.85131991]	[518.74273682 180.09725952 0.89139497]	[5.23949463e+02 8.06040283e+02 7.31106758e-01]	[5.44429932e+02 7.93328735e+02 7.67009974e-01]	[5.05932648e+02 7.75283142e+02 6.89697742e-01]	[4.67454834e+02 7.95804565e+02 6.80192828e-01]	[4.44410278e+02 7.90815308e+02 7.40245402e-01]	[4.67416473e+02 7.70204895e+02 6.88179195e-01]
[482.86355591 185.21429443 0.8733505 ]	[482.95489502 274.87350464 0.90793943]	[418.56463623 275.02020264 0.85697055]	[398.13583374 372.55001831 0.88557732]	[382.79208374 462.33456421 0.90323591]	[557.21575928 272.36404419 0.80061507]	[570.081604 364.87548828 0.81486666]	[582.83874512 459.71200562 0.92144716]	[482.86871338 459.68695068 0.74138153]	[444.35699463 459.70983887 0.70050329]	[457.18167114 616.26568604 0.82541835]	[462.2684021 762.42871094 0.81283891]	[521.39788818 459.66278076 0.73486936]	[521.35308838 616.27026367 0.8596229 ]	[521.24578857 767.50250244 0.81779939]	[475.05859375 172.40364075 0.89092278]	[500.63623047 172.43678284 0.93004405]	[454.63916016 180.09608459 0.85063231]	[518.73754883 180.09849548 0.89035141]	[5.23951599e+02 8.06041931e+02 7.29846954e-01]	[5.44434143e+02 7.93330750e+02 7.65842497e-01]	[5.05936127e+02 7.75292542e+02 6.89838767e-01]	[4.67454376e+02 7.95814514e+02 6.80469394e-01]	[4.44409851e+02 7.90824524e+02 7.39127040e-01]	[4.67423157e+02 7.70210205e+02 6.88316464e-01]
[482.85794067 185.21170044 0.87375575]	[482.95303345 274.87475586 0.90885741]	[418.55755615 275.02081299 0.85607755]	[398.12661743 372.53363037 0.88309777]	[382.77328491 462.31515503 0.90877777]	[557.21405029 272.36688232 0.80076694]	[570.08221436 367.33630371 0.81492352]	[582.84100342 459.71603394 0.9214617 ]	[482.85916138 459.69842529 0.74572182]	[444.33242798 459.7175293 0.70531297]	[457.18170166 616.25683594 0.82441092]	[462.26797485 762.42706299 0.81232059]	[521.4006958 459.68240356 0.73822784]	[521.35998535 618.73608398 0.86030537]	[521.24591064 767.5010376 0.81747663]	[472.60360718 172.40530396 0.89011645]	[500.62893677 172.43502808 0.92838633]	[454.63522339 180.09873962 0.85057372]	[518.73474121 180.10681152 0.88969338]	[5.23949890e+02 8.06041992e+02 7.27172375e-01]	[5.44434448e+02 7.93330994e+02 7.63041258e-01]	[5.05936127e+02 7.75289001e+02 6.91188693e-01]	[4.67453705e+02 7.95818115e+02 6.79672599e-01]	[4.44407074e+02 7.90826660e+02 7.38647521e-01]	[4.67424042e+02 7.70210022e+02 6.88399613e-01]
[truncated: 214 more rows]
