# Supplementary material for: Evaluation of functional tests performance using a camera-based and machine learning approach
Source: PLoS One. 2023 Nov 3;18(11):e0288279. doi: 10.1371/journal.pone.0288279 (PMC10624324; doi:10.1371/journal.pone.0288279)
Supplement: S1 Data — This dataset includes all the extracted keypoints of movements and the associated features and statistics, which were used for the analyses presented in the main manuscript. (ZIP) [file pone.0288279.s001.zip › PLOS_data_28032023/original_movement_data/CSV/000039_PNJN_P_crop.csv]

[526.53924561 287.88641357 0.84677815]	[536.74255371 357.10714722 0.89561033]	[472.57104492 357.02658081 0.81491208]	[449.51141357 459.74636841 0.85380793]	[441.68408203 557.24005127 0.8814283 ]	[600.85113525 357.1762085 0.84565258]	[608.60211182 462.34671021 0.87486529]	[613.63317871 559.83331299 0.84268641]	[523.99926758 557.20880127 0.6957494 ]	[482.91995239 552.13031006 0.68407446]	[485.36480713 708.54077148 0.83400166]	[4.82872589e+02 8.54810486e+02 8.38506579e-01]	[565.04144287 559.7512207 0.69931591]	[564.85809326 708.63323975 0.87424904]	[5.59799438e+02 8.52243469e+02 8.37750733e-01]	[521.16998291 275.02914429 0.94587898]	[541.94403076 274.98925781 0.96144587]	[500.75598145 275.0425415 0.88736415]	[564.87854004 272.4826355 0.92023826]	[5.44433228e+02 8.98499084e+02 7.05402315e-01]	[5.64955933e+02 8.93375366e+02 7.15241909e-01]	[5.49570984e+02 8.62570312e+02 6.45549059e-01]	[4.85407776e+02 8.95929138e+02 7.93511629e-01]	[4.67422974e+02 8.93320801e+02 7.75149643e-01]	[4.87985840e+02 8.70118347e+02 7.05645025e-01]
[526.53961182 287.88510132 0.84664935]	[536.73919678 357.10403442 0.8953976 ]	[472.57049561 357.02633667 0.81510377]	[449.50863647 459.74783325 0.85334826]	[441.684021 557.24029541 0.88132477]	[600.84643555 357.16711426 0.84462804]	[608.60223389 462.34103394 0.87544751]	[613.63391113 559.83477783 0.84252959]	[523.99835205 557.2053833 0.69543326]	[482.92044067 552.12799072 0.68423492]	[485.36624146 708.54425049 0.83388031]	[4.82873016e+02 8.54811218e+02 8.38916242e-01]	[565.03912354 559.74639893 0.69879723]	[564.855896 708.64648438 0.87220806]	[5.59800415e+02 8.52246521e+02 8.37915778e-01]	[521.16998291 275.0284729 0.94577146]	[541.94360352 274.9887085 0.96157253]	[500.75643921 275.04202271 0.88728547]	[564.87780762 272.48239136 0.92012542]	[5.44436707e+02 8.98498291e+02 7.04788029e-01]	[5.64959473e+02 8.93374268e+02 7.14811802e-01]	[5.49572449e+02 8.62572815e+02 6.44910157e-01]	[4.85406219e+02 8.95931335e+02 7.93490827e-01]	[4.67421753e+02 8.93321899e+02 7.75511801e-01]	[4.87986053e+02 8.70119263e+02 7.06214547e-01]
[526.50097656 290.37121582 0.85734582]	[536.74005127 357.11791992 0.89583021]	[472.57965088 357.03591919 0.81604826]	[449.52206421 459.7388916 0.85257065]	[441.67904663 557.22131348 0.881598 ]	[600.84564209 357.1803894 0.84568739]	[608.58416748 462.3107605 0.87954015]	[611.16821289 562.22351074 0.84575337]	[524.00067139 557.19909668 0.69856691]	[482.9213562 552.11029053 0.687334 ]	[485.39434814 708.52685547 0.82992226]	[4.82878479e+02 8.54811279e+02 8.38804126e-01]	[565.03955078 559.74786377 0.70313156]	[564.85089111 708.66564941 0.86842525]	[5.59808594e+02 8.52250000e+02 8.36143017e-01]	[518.78289795 275.04382324 0.9470228 ]	[541.92352295 275.01831055 0.96480578]	[500.73828125 275.0227356 0.87678808]	[564.88336182 274.87582397 0.92209756]	[5.44443176e+02 8.98488831e+02 6.97725534e-01]	[5.64962646e+02 8.93366089e+02 7.07790971e-01]	[5.49576172e+02 8.65041077e+02 6.43141508e-01]	[4.85400818e+02 8.95931580e+02 7.89064407e-01]	[4.67414551e+02 8.93319092e+02 7.73717642e-01]	[4.87990234e+02 8.70124329e+02 7.06241012e-01]
[526.44750977 292.87094116 0.87642193]	[536.72583008 357.11242676 0.89565593]	[472.56124878 357.04846191 0.81639254]	[449.51513672 459.74411011 0.85569012]	[439.32595825 557.18743896 0.88028276]	[600.83013916 357.16390991 0.84380931]	[608.58502197 462.27484131 0.88378531]	[611.1661377 562.2288208 0.84894145]	[524.00256348 557.17919922 0.69931322]	[482.92263794 552.0960083 0.69209957]	[485.415802 708.53167725 0.82799345]	[4.82873688e+02 8.54826111e+02 8.38788152e-01]	[565.04229736 559.72460938 0.7021504 ]	[564.83581543 708.68310547 0.86645061]	[5.59802124e+02 8.52258179e+02 8.32933307e-01]	[518.73681641 275.10681152 0.94190156]	[541.87371826 275.06518555 0.96187174]	[500.71130371 275.01702881 0.86696208]	[564.86853027 274.87219238 0.92166263]	[5.44436218e+02 8.98464905e+02 6.95577860e-01]	[5.64950867e+02 8.93353516e+02 7.06758857e-01]	[5.49577637e+02 8.65047119e+02 6.38613164e-01]	[4.85409576e+02 8.95922729e+02 7.89705455e-01]	[4.67419403e+02 8.93316650e+02 7.74000347e-01]	[4.87984283e+02 8.70136536e+02 7.07382917e-01]
[526.45703125 293.02359009 0.89977592]	[536.71563721 357.11593628 0.89360487]	[472.56573486 357.04324341 0.81570554]	[449.52032471 459.74014282 0.85360205]	[439.3117981 557.21014404 0.88139451]	[600.83050537 357.18426514 0.84235644]	[608.58959961 462.29095459 0.88366944]	[611.14550781 562.2543335 0.85741132]	[523.99731445 554.69177246 0.70318699]	[482.92214966 552.09143066 0.69687939]	[485.36761475 708.56817627 0.8332473 ]	[4.82880798e+02 8.54842041e+02 8.37104738e-01]	[565.01873779 557.26464844 0.70520079]	[564.83105469 711.13824463 0.8598333 ]	[5.59793091e+02 8.52294556e+02 8.32639754e-01]	[518.74151611 277.53955078 0.93418312]	[541.8649292 277.50219727 0.95528436]	[500.7104187 274.92453003 0.8616693 ]	[564.85742188 272.49612427 0.91312551]	[5.44445374e+02 8.98486877e+02 6.95289612e-01]	[5.64960632e+02 8.93365295e+02 7.06434786e-01]	[5.49571045e+02 8.65082092e+02 6.43294513e-01]	[4.85396790e+02 8.95923889e+02 7.91598141e-01]	[4.67416016e+02 8.93313538e+02 7.76170790e-01]	[4.87999084e+02 8.70148499e+02 7.12930322e-01]
[526.40136719 295.48843384 0.92635381]	[536.68353271 357.11410522 0.89095318]	[472.54412842 357.04995728 0.81477296]	[449.47457886 459.74151611 0.85639191]	[439.29492188 557.19012451 0.88096631]	[600.81787109 357.17498779 0.8395679 ]	[608.59173584 462.22119141 0.89126998]	[611.12133789 562.22106934 0.85724324]	[523.97576904 554.6696167 0.70475411]	[482.89346313 552.06787109 0.70189989]	[485.37890625 708.57562256 0.83244967]	[4.82886444e+02 8.54869080e+02 8.33244920e-01]	[565.00006104 557.23425293 0.70671046]	[564.81427002 711.13525391 0.85727346]	[5.59781555e+02 8.52326233e+02 8.29589546e-01]	[518.6885376 277.65982056 0.9184829 ]	[541.8359375 277.63092041 0.93990272]	[500.72317505 274.93771362 0.84455204]	[564.85150146 274.9151001 0.91743863]	[5.44448669e+02 8.98506531e+02 6.92898273e-01]	[5.64962585e+02 8.93376160e+02 7.05295384e-01]	[5.49565430e+02 8.65116699e+02 6.44241214e-01]	[4.85405884e+02 8.95932800e+02 7.89772511e-01]	[4.67422729e+02 8.93319824e+02 7.75590837e-01]	[4.87999084e+02 8.70174194e+02 7.13008225e-01]
[523.99694824 295.57858276 0.93753886]	[536.65686035 357.10687256 0.89014137]	[472.51876831 357.05465698 0.81393051]	[449.4642334 459.72686768 0.85553956]	[439.28652954 557.16638184 0.87914848]	[600.7890625 357.14996338 0.83676815]	[608.58282471 459.84976196 0.89305937]	[611.1217041 559.76428223 0.84883803]	[523.97491455 554.61987305 0.70686585]	[482.8861084 549.53411865 0.70898962]	[485.38699341 708.54852295 0.83451426]	[4.82884583e+02 8.54867249e+02 8.34569216e-01]	[565.00048828 557.19805908 0.70869309]	[562.4765625 708.71838379 0.85984671]	[5.59783691e+02 8.52321838e+02 8.29162955e-01]	[516.20135498 280.12966919 0.88737029]	[541.80010986 277.73025513 0.92217076]	[500.69326782 275.0133667 0.76573682]	[564.82562256 274.96557617 0.92224205]	[5.44455627e+02 9.00976685e+02 6.92381144e-01]	[5.64969849e+02 8.93381165e+02 7.04934418e-01]	[5.49567749e+02 8.65112244e+02 6.40201032e-01]	[4.85405945e+02 8.95939636e+02 7.90135086e-01]	[4.67421600e+02 8.93325134e+02 7.76486397e-01]	[4.88002991e+02 8.70168457e+02 7.11951971e-01]
[523.92785645 297.99511719 0.94720203]	[534.17327881 357.12255859 0.8884117 ]	[470.02001953 357.0848999 0.81809962]	[446.96536255 459.70629883 0.85915279]	[439.26574707 554.67218018 0.8775866 ]	[600.76080322 357.14550781 0.83111918]	[608.57452393 459.83908081 0.89605618]	[611.11187744 559.77496338 0.85128373]	[523.9588623 552.07849121 0.70826429]	[482.86395264 547.02557373 0.71146387]	[485.37768555 708.53039551 0.83191782]	[4.82884888e+02 8.54883850e+02 8.34461391e-01]	[564.98156738 554.66918945 0.70798713]	[562.4654541 708.6385498 0.87368917]	[5.59783997e+02 8.52315918e+02 8.29550743e-01]	[516.11340332 280.23660278 0.86391318]	[541.72930908 280.20892334 0.89590508]	[500.63793945 275.02474976 0.70465422]	[564.80969238 274.98031616 0.91893995]	[5.44459473e+02 9.00978760e+02 6.92624331e-01]	[5.64967957e+02 8.93379150e+02 7.04999089e-01]	[5.49572083e+02 8.65100647e+02 6.41819715e-01]	[4.85392609e+02 8.95949707e+02 7.90544450e-01]	[4.67417145e+02 8.93332092e+02 7.78592050e-01]	[4.88005707e+02 8.70181458e+02 7.17508972e-01]
[523.86968994 298.08724976 0.95642775]	[534.1293335 357.12808228 0.88784271]	[469.99841309 357.068573 0.81835282]	[446.87094116 459.72601318 0.86875778]	[439.2598877 554.67852783 0.87478805]	[598.29205322 357.15518188 0.82648772]	[608.57110596 462.2043457 0.89546812]	[611.07861328 559.80670166 0.85806304]	[523.94714355 552.08905029 0.7084462 ]	[482.85736084 547.03289795 0.7109279 ]	[485.38018799 708.53430176 0.83385664]	[4.82885132e+02 8.54859192e+02 8.36926222e-01]	[564.96038818 554.68322754 0.71045893]	[562.45068359 708.62731934 0.87614447]	[5.59796997e+02 8.52322815e+02 8.29698980e-01]	[513.58648682 285.24035645 0.84138811]	[539.3203125 285.25704956 0.87317997]	[498.24023438 275.04690552 0.62603468]	[562.44244385 275.05023193 0.92023945]	[5.44463806e+02 9.00987915e+02 6.98982298e-01]	[5.64979004e+02 8.93390747e+02 7.09078789e-01]	[5.49585938e+02 8.65116882e+02 6.40422165e-01]	[4.85409027e+02 8.95941162e+02 7.90444911e-01]	[4.67428375e+02 8.93329895e+02 7.78293610e-01]	[4.88000732e+02 8.70162170e+02 7.12709785e-01]
[523.87060547 298.08880615 0.95666796]	[534.13116455 357.13183594 0.8881402 ]	[470.01245117 357.05828857 0.81738019]	[446.86953735 459.72738647 0.8686291 ]	[439.25762939 554.68170166 0.87424695]	[598.28173828 357.17028809 0.82597017]	[608.57244873 462.20370483 0.89554709]	[611.07159424 559.80462646 0.85822791]	[523.94628906 552.08282471 0.70942295]	[482.85842896 547.0244751 0.71255809]	[485.38146973 708.51861572 0.83302528]	[4.82884216e+02 8.54846985e+02 8.37921798e-01]	[564.95690918 554.68017578 0.71114075]	[562.45135498 708.6315918 0.87467098]	[5.59800476e+02 8.52318848e+02 8.30494463e-01]	[513.58856201 285.24450684 0.84092927]	[539.31970215 285.25582886 0.87274843]	[498.24301147 275.04940796 0.62384248]	[562.44299316 275.04907227 0.9195385 ]	[5.44464233e+02 9.00986084e+02 6.98775589e-01]	[5.64981445e+02 8.93389771e+02 7.09550261e-01]	[5.52057434e+02 8.65113647e+02 6.39734983e-01]	[4.85411041e+02 8.95940857e+02 7.88835824e-01]	[4.67429504e+02 8.93330444e+02 7.75797129e-01]	[4.87999329e+02 8.70153320e+02 7.10260630e-01]
[523.7722168 298.18954468 0.95850337]	[534.10540771 357.11398315 0.88594609]	[469.9776001 357.05163574 0.81679082]	[444.41015625 459.73657227 0.8757655 ]	[439.24032593 554.69476318 0.87424475]	[598.27087402 357.1395874 0.82217348]	[608.53515625 459.80838013 0.89846945]	[608.61938477 559.81072998 0.86694133]	[523.93920898 552.07720947 0.71090436]	[482.84173584 547.02087402 0.71199429]	[485.3638916 708.52294922 0.83551842]	[4.82880737e+02 8.54833679e+02 8.38717699e-01]	[564.96130371 554.66918945 0.71438122]	[562.43438721 708.61608887 0.87575543]	[5.59803894e+02 8.52300293e+02 8.31491828e-01]	[511.00991821 287.87112427 0.84481084]	[539.21228027 290.35107422 0.8657999 ]	[4.98188965e+02 2.75049377e+02 4.80028152e-01]	[562.37164307 277.53106689 0.90686423]	[5.44453552e+02 8.98498169e+02 6.99234426e-01]	[5.64973389e+02 8.93372864e+02 7.09633172e-01]	[5.52062988e+02 8.65093018e+02 6.41164184e-01]	[4.85412720e+02 8.95933899e+02 7.89458692e-01]	[4.67429718e+02 8.93326843e+02 7.75587797e-01]	[4.87993561e+02 8.70138733e+02 7.10609734e-01]
[521.43035889 300.63848877 0.94285381]	[531.57983398 357.109375 0.88820022]	[467.47885132 357.06311035 0.82438421]	[444.36468506 459.75283813 0.8868733 ]	[439.19668579 557.18817139 0.87639403]	[595.74102783 357.12362671 0.82222474]	[608.50262451 459.77947998 0.89867491]	[608.58123779 559.80334473 0.87478471]	[523.91229248 552.07550049 0.71145082]	[482.82116699 547.02142334 0.71213371]	[482.95388794 708.51300049 0.8347553 ]	[4.82879913e+02 8.54804321e+02 8.40448916e-01]	[564.91601562 554.64941406 0.71615237]	[562.41174316 708.61322021 0.87472469]	[5.59809326e+02 8.52278625e+02 8.32201064e-01]	[508.51553345 290.45010376 0.86056703]	[536.73352051 292.88290405 0.86767656]	[498.11712646 277.54373169 0.51302648]	[562.27758789 277.59811401 0.90330285]	[5.44453613e+02 8.98496887e+02 6.95644796e-01]	[5.64977234e+02 8.93368347e+02 7.05934942e-01]	[5.52067139e+02 8.65068176e+02 6.34233057e-01]	[4.85406525e+02 8.95933411e+02 7.87029445e-01]	[4.67425232e+02 8.93324097e+02 7.73848951e-01]	[4.88005066e+02 8.70113770e+02 7.06363916e-01]
[521.33776855 303.20150757 0.91138697]	[529.05340576 357.11026001 0.8926388 ]	[464.91705322 357.08309937 0.84498924]	[441.89633179 459.73846436 0.9007678 ]	[439.17025757 557.24328613 0.87572807]	[595.68511963 357.13388062 0.82296807]	[606.05499268 459.80722046 0.90834397]	[608.49798584 559.76959229 0.88169688]	[523.84216309 549.54193115 0.71644372]	[482.73208618 546.98840332 0.71736377]	[482.93585205 708.54968262 0.83650374]	[4.82861511e+02 8.52373901e+02 8.42730999e-01]	[564.8470459 552.10308838 0.7167598 ]	[562.37158203 708.63366699 0.86996782]	[5.59817810e+02 8.52282654e+02 8.33586276e-01]	[505.98635864 292.96365356 0.8824724 ]	[534.14178467 292.98391724 0.8757804 ]	[493.10830688 277.64260864 0.4977085 ]	[562.22698975 277.61685181 0.8910349 ]	[5.44467285e+02 8.98488220e+02 6.96527779e-01]	[5.64986755e+02 8.93358337e+02 7.07553506e-01]	[5.52065552e+02 8.65056580e+02 6.33977652e-01]	[4.85397217e+02 8.95925598e+02 7.87926495e-01]	[4.67412018e+02 8.93318481e+02 7.74308443e-01]	[4.87989594e+02 8.67668518e+02 6.95366383e-01]
[521.30596924 303.23422241 0.90439618]	[529.01953125 357.08779907 0.89385736]	[464.87329102 357.06332397 0.85002953]	[441.82150269 459.72851562 0.908777 ]	[439.11306763 557.21453857 0.86776912]	[593.17071533 357.11743164 0.82523996]	[605.98364258 459.67752075 0.89454913]	[606.11340332 559.73791504 0.87483037]	[523.81219482 547.03045654 0.71830279]	[480.35488892 546.94567871 0.71694922]	[482.91738892 708.54711914 0.83888727]	[4.82860992e+02 8.52355469e+02 8.44806314e-01]	[564.82385254 549.57543945 0.71683687]	[562.34240723 708.60559082 0.87392396]	[5.59820312e+02 8.52285889e+02 8.34715009e-01]	[505.94830322 292.98406982 0.89125007]	[531.62615967 293.0065918 0.87922066]	[493.06259155 277.61178589 0.4969444 ]	[559.7947998 277.61386108 0.88402998]	[5.44473816e+02 8.98474060e+02 6.95998013e-01]	[5.64993774e+02 8.93341431e+02 7.06685603e-01]	[5.52082275e+02 8.65053162e+02 6.32157624e-01]	[4.85402008e+02 8.95919128e+02 7.85859168e-01]	[4.67415619e+02 8.93311584e+02 7.72510946e-01]	[4.87997742e+02 8.67632874e+02 6.89941466e-01]
[521.28125 303.23626709 0.90004694]	[526.53588867 357.0859375 0.89762783]	[462.40618896 357.05514526 0.85812545]	[441.77319336 459.63031006 0.89841485]	[439.06622314 557.23376465 0.86137831]	[590.61828613 357.11352539 0.83028412]	[605.92858887 457.20007324 0.88411295]	[606.03295898 559.74151611 0.88746464]	[521.39599609 547.0289917 0.72116345]	[480.30639648 546.94665527 0.72352529]	[482.90396118 708.50909424 0.84276432]	[4.82861542e+02 8.52317688e+02 8.50100160e-01]	[562.41717529 549.57208252 0.71488768]	[562.30255127 708.60229492 0.87092894]	[5.59812561e+02 8.52293762e+02 8.30679476e-01]	[505.92294312 292.97732544 0.89361173]	[531.60162354 293.00823975 0.87981373]	[490.55557251 277.60482788 0.5583424 ]	[559.75158691 277.61355591 0.87960643]	[5.44466431e+02 8.98454102e+02 6.92241430e-01]	[5.64983521e+02 8.93330933e+02 7.02025175e-01]	[5.52075317e+02 8.65054565e+02 6.28468692e-01]	[4.85415771e+02 8.95895569e+02 7.88610101e-01]	[4.67427246e+02 8.93289490e+02 7.74465799e-01]	[4.87999481e+02 8.67581787e+02 6.86424315e-01]
[521.21490479 303.2585144 0.88311452]	[526.47528076 357.06628418 0.90126085]	[462.36123657 357.01522827 0.86493099]	[441.70492554 459.60348511 0.89351225]	[436.63580322 557.24841309 0.85146546]	[590.57867432 357.12387085 0.83265197]	[603.51373291 457.15313721 0.87191021]	[605.97735596 557.27557373 0.87585008]	[521.31335449 547.02978516 0.71980697]	[480.2215271 546.96362305 0.71924025]	[482.85406494 706.112854 0.84365726]	[482.84921265 852.29290771 0.85295397]	[562.36248779 549.57025146 0.71268451]	[562.23999023 708.52990723 0.8624602 ]	[5.59803345e+02 8.52273804e+02 8.32203507e-01]	[503.49664307 292.97567749 0.89883459]	[531.5333252 293.027771 0.88359237]	[487.96841431 277.53897095 0.5858255 ]	[559.7322998 277.64447021 0.8776359 ]	[5.44451477e+02 8.95968445e+02 7.04050422e-01]	[5.64967834e+02 8.93290649e+02 7.11391032e-01]	[5.52098328e+02 8.65036316e+02 6.27995133e-01]	[4.85412140e+02 8.95871033e+02 7.89397061e-01]	[4.67431244e+02 8.93270691e+02 7.71583080e-01]	[4.87984009e+02 8.65098267e+02 6.83051705e-01]
[518.76483154 303.27801514 0.86325884]	[526.40563965 357.04946899 0.90668935]	[462.31890869 354.59915161 0.86265218]	[441.67953491 459.64520264 0.89685714]	[436.58227539 557.25927734 0.84386051]	[588.07263184 357.12380981 0.84071457]	[603.47314453 459.70333862 0.89544189]	[605.93902588 559.72106934 0.87880158]	[521.21038818 547.03540039 0.70679659]	[480.13339233 546.96917725 0.70985651]	[482.85702515 706.04040527 0.83735251]	[4.82838623e+02 8.52301392e+02 8.50425780e-01]	[562.27966309 552.07373047 0.70603681]	[559.82983398 706.06323242 0.85715592]	[5.59789795e+02 8.52226135e+02 8.28092575e-01]	[503.42364502 292.9899292 0.90791088]	[528.97320557 295.39199829 0.89623451]	[485.45843506 277.48922729 0.50846374]	[559.69024658 277.60031128 0.87888926]	[5.44425415e+02 8.95921936e+02 7.14125395e-01]	[5.64952148e+02 8.93257874e+02 7.19184041e-01]	[5.52103333e+02 8.62541626e+02 6.28800988e-01]	[4.85432495e+02 8.95877441e+02 7.80765474e-01]	[4.67437073e+02 8.93283997e+02 7.66930699e-01]	[4.87973480e+02 8.65117798e+02 6.79756045e-01]
[518.72210693 303.29760742 0.8544333 ]	[523.93328857 357.01538086 0.92095351]	[462.23846436 354.56658936 0.86471379]	[439.26168823 459.67681885 0.90439284]	[434.08816528 557.19219971 0.82050574]	[585.58050537 357.09164429 0.84521353]	[603.4173584 459.73474121 0.88841903]	[605.88201904 559.72351074 0.87339902]	[518.73809814 549.51391602 0.69323719]	[477.65499878 546.97351074 0.68979621]	[482.80126953 706.0680542 0.84460407]	[4.82804993e+02 8.52361816e+02 8.47468674e-01]	[562.21893311 552.12512207 0.69666243]	[559.78100586 706.04394531 0.85134244]	[5.59787048e+02 8.52245667e+02 8.26159179e-01]	[503.36816406 295.39959717 0.91648608]	[526.51464844 295.39724731 0.90479517]	[485.37948608 277.57006836 0.53946215]	[557.19470215 277.61657715 0.86625957]	[5.44440674e+02 8.95924805e+02 7.12059021e-01]	[5.64960388e+02 8.93264221e+02 7.20558524e-01]	[5.52087769e+02 8.62576965e+02 6.34638906e-01]	[4.85430206e+02 8.95889343e+02 7.79625416e-01]	[4.67424927e+02 8.93308777e+02 7.65721321e-01]	[4.87940308e+02 8.67620117e+02 6.91546440e-01]
[518.65777588 303.29440308 0.84543246]	[523.77282715 356.98989868 0.93657929]	[459.77511597 354.55566406 0.86060607]	[439.18389893 459.69082642 0.90464222]	[431.4961853 554.70935059 0.80803412]	[585.45501709 357.06323242 0.84923911]	[603.30963135 459.63476562 0.87358785]	[603.44207764 559.71655273 0.87096786]	[516.19354248 547.03582764 0.67740226]	[475.13479614 546.94262695 0.67827827]	[482.71417236 708.51049805 0.84708422]	[4.82784943e+02 8.54793579e+02 8.45009089e-01]	[559.72674561 552.07037354 0.67905527]	[559.69903564 706.0513916 0.83417803]	[5.59765015e+02 8.52210144e+02 8.22281241e-01]	[503.3069458 295.40472412 0.92076337]	[526.45953369 295.40026855 0.91047126]	[482.9838562 277.57666016 0.55430526]	[552.14044189 277.67803955 0.83568078]	[5.44447388e+02 8.95907593e+02 7.13310897e-01]	[5.64950317e+02 8.93247681e+02 7.23022163e-01]	[5.52057312e+02 8.62544312e+02 6.34891033e-01]	[4.85416870e+02 8.95909485e+02 7.79779017e-01]	[4.67404022e+02 8.93335083e+02 7.69611537e-01]	[4.87933655e+02 8.67645630e+02 7.00838387e-01]
[516.20336914 305.78305054 0.84028041]	[521.35546875 357.04266357 0.94170308]	[459.668396 356.99319458 0.85268968]	[439.12246704 459.70397949 0.91171229]	[426.41314697 557.17614746 0.81880867]	[585.40167236 357.1242981 0.85002542]	[600.81762695 459.70278931 0.86970437]	[603.29638672 559.69122314 0.85118663]	[513.62994385 549.53955078 0.66605616]	[472.56124878 546.99969482 0.66234475]	[480.34640503 708.57470703 0.84714407]	[4.82770996e+02 8.54798218e+02 8.48006964e-01]	[557.21166992 552.08880615 0.66801113]	[557.23828125 706.05755615 0.81934309]	[5.59743591e+02 8.52216125e+02 8.18192899e-01]	[503.25314331 295.43338013 0.91979003]	[526.42315674 295.4236145 0.91602135]	[482.92514038 277.71142578 0.61383712]	[549.60070801 277.70800781 0.83193219]	[5.44452332e+02 8.95912170e+02 7.08263397e-01]	[5.64954224e+02 8.93249817e+02 7.23614931e-01]	[5.49578613e+02 8.62575195e+02 6.32389784e-01]	[4.85422180e+02 8.95879883e+02 7.90730774e-01]	[4.67404968e+02 8.93320862e+02 7.80181110e-01]	[4.87925323e+02 8.67650818e+02 7.03463197e-01]
[516.11627197 305.76858521 0.83939278]	[521.24871826 357.04986572 0.93864191]	[459.61013794 356.98696899 0.8477965 ]	[439.07025146 459.68572998 0.91038191]	[423.86968994 559.72680664 0.85761237]	[582.96820068 357.11709595 0.85683513]	[598.28289795 459.70056152 0.86344099]	[600.79638672 557.23944092 0.83368814]	[508.52841187 549.5267334 0.678339 ]	[467.46728516 546.99713135 0.66979516]	[480.30084229 708.58343506 0.85229933]	[4.82756866e+02 8.54805054e+02 8.48289728e-01]	[552.06536865 552.06726074 0.67282331]	[554.64849854 706.03308105 0.80157983]	[5.59733887e+02 8.52199768e+02 8.15536082e-01]	[500.85913086 295.43041992 0.926346 ]	[523.99639893 295.44146729 0.92970186]	[482.85342407 280.15042114 0.69779456]	[547.03344727 280.17553711 0.82773823]	[5.44445557e+02 8.95902527e+02 7.08744228e-01]	[5.64941345e+02 8.93239929e+02 7.24157453e-01]	[5.52067017e+02 8.62572754e+02 6.27931178e-01]	[4.85417267e+02 8.95868896e+02 7.95324802e-01]	[4.67396790e+02 8.93316406e+02 7.85104275e-01]	[4.85472809e+02 8.67652161e+02 7.04874277e-01]
[513.59716797 305.77175903 0.84013689]	[521.15020752 357.02536011 0.92379147]	[457.14599609 354.57177734 0.83681792]	[436.57553101 459.65219116 0.87510079]	[421.36499023 557.27001953 0.87479281]	[582.85534668 357.0793457 0.85684013]	[590.59613037 457.21096802 0.85479289]	[600.73413086 554.69226074 0.8171429 ]	[505.99404907 547.02294922 0.6955359 ]	[464.93408203 546.96502686 0.68641597]	[480.25128174 706.12872314 0.84901172]	[4.82759430e+02 8.52380066e+02 8.52052987e-01]	[547.04840088 549.53137207 0.68697524]	[552.08917236 705.95751953 0.79808617]	[5.59719482e+02 8.52196777e+02 8.12996030e-01]	[500.81259155 295.4335022 0.92536831]	[523.92816162 295.45626831 0.94569689]	[482.80032349 280.16473389 0.72190249]	[546.93170166 280.21026611 0.83859724]	[5.44447571e+02 8.95951233e+02 7.04396427e-01]	[5.64936890e+02 8.93273499e+02 7.25092828e-01]	[5.49584167e+02 8.65041565e+02 6.27410889e-01]	[4.85411652e+02 8.95864990e+02 8.00011635e-01]	[4.67404266e+02 8.93308533e+02 7.90442944e-01]	[4.85473724e+02 8.67614197e+02 7.03579843e-01]
[511.04751587 305.78997803 0.83884835]	[518.72576904 357.02734375 0.91091698]	[454.63464355 354.59371948 0.8230921 ]	[431.54550171 459.70559692 0.85637224]	[421.31130981 559.71008301 0.88219649]	[580.36437988 357.06872559 0.84108603]	[588.0993042 459.66656494 0.87550855]	[598.28491211 554.67584229 0.81365144]	[503.49664307 549.53442383 0.70379931]	[462.41567993 546.98516846 0.69894463]	[480.20785522 706.1159668 0.85338128]	[4.82749268e+02 8.54819092e+02 8.45025957e-01]	[546.91809082 552.08532715 0.70011872]	[549.49786377 706.01202393 0.82510519]	[5.59705322e+02 8.52173523e+02 8.11045527e-01]	[500.75741577 295.4515686 0.92228615]	[523.84173584 295.46514893 0.95571935]	[482.74066162 280.1399231 0.74879789]	[544.44195557 280.13827515 0.87710136]	[5.44434753e+02 8.95921448e+02 7.09735632e-01]	[5.64920837e+02 8.93251282e+02 7.30609894e-01]	[5.52057434e+02 8.62553284e+02 6.29660368e-01]	[4.85393250e+02 8.95875122e+02 8.03798139e-01]	[4.64958649e+02 8.93324097e+02 7.93189883e-01]	[4.85467651e+02 8.67671875e+02 7.06173956e-01]
[508.44470215 305.80648804 0.84570128]	[516.21661377 357.07214355 0.90117395]	[452.02127075 357.01553345 0.81355935]	[426.38989258 459.69903564 0.86438555]	[421.23672485 557.25378418 0.88258004]	[580.29699707 357.10385132 0.83828664]	[588.0380249 459.70993042 0.88513297]	[595.73577881 557.17462158 0.81033117]	[503.41143799 549.51409912 0.71758056]	[462.29714966 546.9597168 0.7154519 ]	[480.19067383 706.1151123 0.85829008]	[4.82752563e+02 8.54877930e+02 8.41520548e-01]	[544.49542236 549.57849121 0.71020681]	[547.01422119 705.93322754 0.82827342]	[5.59688538e+02 8.52198242e+02 8.08978975e-01]	[500.66073608 295.45559692 0.91194439]	[521.42877197 295.4828186 0.95449668]	[480.27868652 277.65661621 0.77939212]	[544.33953857 280.11846924 0.89801413]	[5.44445435e+02 8.95956604e+02 7.06183672e-01]	[5.64923706e+02 8.93276001e+02 7.31607318e-01]	[5.4956958e+02 8.6504480e+02 6.3383162e-01]	[4.85379730e+02 8.95889648e+02 8.06720316e-01]	[4.64957306e+02 8.93337402e+02 7.98804224e-01]	[4.85476288e+02 8.70125916e+02 7.18153298e-01]
[505.94830322 305.80206299 0.85579967]	[513.58422852 357.05636597 0.88467741]	[446.91342163 357.01275635 0.82104409]	[423.80865479 459.73538208 0.88592041]	[421.17895508 554.69219971 0.87766397]	[577.72711182 357.06115723 0.82297808]	[585.59680176 459.61758423 0.87857252]	[590.64117432 557.23742676 0.82303488]	[503.35678101 547.02587891 0.72280997]	[462.25549316 546.93682861 0.721654 ]	[480.1340332 708.55328369 0.84592336]	[4.82755066e+02 8.54897644e+02 8.39733839e-01]	[544.41107178 549.52612305 0.72283739]	[546.94537354 705.98632812 0.84681106]	[5.57257935e+02 8.52246521e+02 8.09575498e-01]	[498.22235107 295.45397949 0.90434229]	[521.35174561 295.47720337 0.94757539]	[480.21270752 277.60458374 0.79369313]	[541.93670654 277.70343018 0.89649326]	[5.44472351e+02 8.98410522e+02 7.06256866e-01]	[5.64946472e+02 8.93287781e+02 7.32175291e-01]	[5.49538574e+02 8.65091187e+02 6.47081017e-01]	[4.85371460e+02 8.95908752e+02 8.04314673e-01]	[4.64958923e+02 8.93349731e+02 7.96225011e-01]	[4.85483215e+02 8.70141174e+02 7.24817812e-01]
[503.47085571 305.83615112 0.87001669]	[508.52279663 357.08502197 0.8898173 ]	[444.33908081 357.04626465 0.84359908]	[421.29623413 459.71615601 0.90379357]	[418.71844482 554.67675781 0.87262636]	[575.15325928 357.10458374 0.82625836]	[585.50384521 459.60241699 0.88559175]	[588.08081055 559.6907959 0.84808487]	[503.31759644 546.98968506 0.73045367]	[462.21881104 544.47039795 0.72339922]	[480.10800171 708.57971191 0.83249104]	[4.82760162e+02 8.54886536e+02 8.42330635e-01]	[544.36022949 549.49926758 0.7298879 ]	[544.51116943 705.96832275 0.86314344]	[5.57243164e+02 8.52251038e+02 8.12713087e-01]	[498.11761475 295.48495483 0.89707172]	[521.25488281 295.50021362 0.94141072]	[480.14840698 277.60083008 0.77038544]	[541.87841797 277.69433594 0.88946766]	[5.44482239e+02 8.98437012e+02 7.11379707e-01]	[5.64956177e+02 8.93299988e+02 7.36293316e-01]	[5.49530334e+02 8.65084106e+02 6.48491025e-01]	[4.85369995e+02 8.95911743e+02 8.01309586e-01]	[4.64948914e+02 8.93350708e+02 7.95420945e-01]	[4.87933472e+02 8.70128601e+02 7.24327683e-01]
[503.37731934 305.8460083 0.88465548]	[508.44241333 357.06082153 0.8940624 ]	[441.90786743 357.02185059 0.84723103]	[421.20928955 457.20498657 0.89192462]	[418.62072754 554.70367432 0.8654151 ]	[572.59716797 357.06790161 0.82848632]	[585.43591309 457.13009644 0.8742348 ]	[588.03979492 557.24157715 0.85260612]	[503.24371338 547.01599121 0.72636867]	[459.81567383 546.95666504 0.71797371]	[477.74484253 708.54425049 0.83310711]	[4.82772186e+02 8.54903625e+02 8.41808319e-01]	[544.2923584 549.52233887 0.73014879]	[544.47155762 705.96948242 0.87254333]	[5.57237549e+02 8.52231995e+02 8.14330697e-01]	[495.58514404 295.47671509 0.8866173 ]	[518.7869873 295.50704956 0.92715257]	[477.68634033 277.65219116 0.72819501]	[541.78912354 277.71505737 0.87265164]	[5.44506165e+02 8.98458679e+02 7.11327612e-01]	[5.64977539e+02 8.93301025e+02 7.35852063e-01]	[5.49519043e+02 8.65047424e+02 6.47779226e-01]	[4.85375244e+02 8.95931580e+02 7.93354869e-01]	[4.64952576e+02 8.93361511e+02 7.90771067e-01]	[4.87943573e+02 8.70134827e+02 7.33359635e-01]
[503.33334351 305.83233643 0.88843644]	[505.91882324 357.01348877 0.90252256]	[441.82901001 356.97967529 0.85728753]	[421.15542603 459.64254761 0.89623547]	[418.55822754 557.21765137 0.85927749]	[567.57598877 357.0362854 0.83659416]	[585.35705566 457.10351562 0.8733356 ]	[588.01696777 557.22186279 0.84625912]	[500.86691284 549.54547119 0.72237068]	[459.78262329 549.49694824 0.70981658]	[477.72433472 708.60076904 0.82206297]	[4.82786377e+02 8.54896729e+02 8.42581868e-01]	[541.92590332 549.57513428 0.72426599]	[544.45617676 706.0256958 0.87961578]	[5.57240173e+02 8.52233948e+02 8.15992415e-01]	[493.06695557 295.46298218 0.88389432]	[518.7300415 295.50158691 0.92136526]	[475.14404297 277.65826416 0.75083679]	[539.31610107 277.7220459 0.85408372]	[5.44502136e+02 8.98455811e+02 7.15252399e-01]	[5.64969238e+02 8.93298889e+02 7.39780545e-01]	[5.49534058e+02 8.62572632e+02 6.41938031e-01]	[4.85377594e+02 8.95935181e+02 7.93942094e-01]	[4.64957886e+02 8.93361755e+02 7.92541921e-01]	[4.87962708e+02 8.70123535e+02 7.36677170e-01]
[503.28808594 305.85314941 0.89133376]	[503.49523926 357.0302124 0.9081434 ]	[441.78417969 354.58309937 0.86479437]	[418.79470825 459.63903809 0.89412588]	[416.17221069 557.19787598 0.85460579]	[567.50488281 357.07321167 0.84407079]	[582.9598999 459.63079834 0.88827503]	[585.57177734 557.2678833 0.86197197]	[500.78662109 549.52612305 0.71881187]	[459.72253418 547.03076172 0.70958841]	[477.65286255 708.55010986 0.82133895]	[4.82776611e+02 8.54873718e+02 8.47743571e-01]	[541.85028076 549.55914307 0.72403014]	[544.40899658 705.98876953 0.878672 ]	[5.57239807e+02 8.52227478e+02 8.15042794e-01]	[490.52783203 295.47698975 0.89020109]	[518.66583252 295.51123047 0.91357458]	[472.60684204 277.68859863 0.73378158]	[539.21075439 277.71325684 0.83672863]	[5.44511902e+02 8.98470215e+02 7.10414708e-01]	[5.64973145e+02 8.93309326e+02 7.35854506e-01]	[5.49544800e+02 8.62549255e+02 6.32958293e-01]	[4.85372284e+02 8.95925476e+02 8.00527394e-01]	[4.64956909e+02 8.93353638e+02 7.97969401e-01]	[4.87947327e+02 8.67709106e+02 7.35924542e-01]
[500.87130737 305.85153198 0.88867438]	[503.37155151 357.03619385 0.92838025]	[441.68157959 354.590271 0.86222869]	[418.7510376 459.68334961 0.90673411]	[416.11837769 557.2545166 0.85253477]	[565.02941895 357.08807373 0.85106862]	[582.90966797 459.64517212 0.87836981]	[585.51318359 559.69647217 0.86706579]	[500.77798462 549.53137207 0.7161662 ]	[459.72134399 549.49707031 0.70107573]	[475.15542603 708.52435303 0.81691575]	[4.82767334e+02 8.54864319e+02 8.49600732e-01]	[541.83911133 549.56799316 0.71737772]	[544.41967773 706.0333252 0.88117075]	[5.57234436e+02 8.52216492e+02 8.14902782e-01]	[487.96832275 295.46240234 0.89103675]	[516.15478516 295.51947021 0.90043539]	[470.03103638 277.67791748 0.74699163]	[536.7074585 280.1355896 0.82110757]	[5.46918945e+02 8.98457153e+02 7.14572132e-01]	[5.64981995e+02 8.93300293e+02 7.38438606e-01]	[5.49540100e+02 8.62530334e+02 6.30709410e-01]	[4.85373566e+02 8.95920227e+02 8.06000233e-01]	[4.67395477e+02 8.93349548e+02 7.99503744e-01]	[4.87935608e+02 8.67699280e+02 7.31154680e-01]
[500.80404663 305.83953857 0.88876957]	[503.24801636 357.02474976 0.93809003]	[439.24526978 354.59335327 0.8573159 ]	[418.67593384 459.64804077 0.89604503]	[416.04727173 559.73651123 0.84848422]	[564.93041992 357.0774231 0.85803467]	[582.8145752 459.60836792 0.87219697]	[585.44378662 557.25250244 0.86927235]	[500.70516968 549.53729248 0.70436525]	[459.6399231 549.52636719 0.69023991]	[472.59490967 708.5534668 0.8000567 ]	[4.82766937e+02 8.54853638e+02 8.50839674e-01]	[541.79931641 549.5668335 0.71109951]	[544.38299561 706.06988525 0.89219767]	[5.57234131e+02 8.52231689e+02 8.13963175e-01]	[485.45837402 295.45822144 0.90219939]	[513.57745361 295.48880005 0.88876921]	[467.43228149 277.64837646 0.7653473 ]	[534.14416504 277.71652222 0.82388902]	[5.46923706e+02 8.98459717e+02 7.09243119e-01]	[5.64993164e+02 8.93301636e+02 7.33810902e-01]	[5.49551453e+02 8.62541443e+02 6.22424841e-01]	[4.85361664e+02 8.95920532e+02 8.08480084e-01]	[4.64959900e+02 8.93349854e+02 8.05190742e-01]	[4.87940155e+02 8.67680420e+02 7.30754972e-01]
[500.73196411 305.82983398 0.88197839]	[500.8548584 357.05758667 0.93821645]	[439.17855835 356.9994812 0.8540045 ]	[418.62124634 459.76159668 0.90911758]	[413.55203247 559.7197876 0.84055388]	[564.87133789 357.12533569 0.85962224]	[580.37207031 459.6312561 0.86933565]	[585.40289307 559.70098877 0.87679005]	[498.27133179 549.54644775 0.70012039]	[459.58917236 549.54522705 0.6904971 ]	[472.51834106 708.65515137 0.80536693]	[4.82763947e+02 8.54848816e+02 8.51105750e-01]	[541.73968506 549.57568359 0.70794606]	[544.36785889 706.12921143 0.88606238]	[5.57245605e+02 8.52257446e+02 8.10937285e-01]	[485.38088989 295.46856689 0.91400695]	[508.55685425 295.50292969 0.89499342]	[464.92855835 277.60662842 0.78387499]	[531.59143066 280.10269165 0.8194111 ]	[5.46932495e+02 8.98442078e+02 7.15895712e-01]	[5.65009521e+02 8.93293945e+02 7.39843786e-01]	[5.49572876e+02 8.65041321e+02 6.15519762e-01]	[4.85360352e+02 8.95929321e+02 8.08589995e-01]	[4.64954498e+02 8.93357849e+02 8.04301322e-01]	[4.87952972e+02 8.67666260e+02 7.31493354e-01]
[500.66134644 305.84011841 0.86753172]	[500.7671814 357.07183838 0.93831074]	[439.11273193 357.03668213 0.85219193]	[418.56945801 459.77053833 0.90999347]	[413.55166626 559.73364258 0.83975303]	[564.82397461 357.14056396 0.86691725]	[580.27050781 459.65542603 0.86159676]	[582.98815918 557.23352051 0.86640632]	[498.21258545 552.10150146 0.69877428]	[457.18997192 552.09393311 0.68801922]	[472.52539062 708.68572998 0.80434871]	[4.82755768e+02 8.54862183e+02 8.51660609e-01]	[539.30047607 552.12347412 0.69958746]	[544.31945801 706.12115479 0.88930392]	[5.57235718e+02 8.52257874e+02 8.09365273e-01]	[482.89901733 295.49795532 0.93314493]	[508.48208618 295.49224854 0.90290213]	[462.41589355 277.6312561 0.8103683 ]	[531.54681396 277.69039917 0.82064593]	[5.46938782e+02 8.98441101e+02 7.16020882e-01]	[5.65014282e+02 8.93290833e+02 7.39611983e-01]	[5.49565063e+02 8.65040833e+02 6.17620468e-01]	[4.85361542e+02 8.95928833e+02 8.11086476e-01]	[4.64953522e+02 8.93360657e+02 8.06131423e-01]	[4.87943573e+02 8.67680908e+02 7.33237505e-01]
[498.23687744 305.85568237 0.86050844]	[500.70977783 357.06549072 0.93554831]	[439.0819397 357.02215576 0.849186 ]	[418.54553223 459.70874023 0.91100669]	[410.9786377 559.73150635 0.82852697]	[562.42712402 357.11218262 0.86970448]	[577.75817871 459.66107178 0.8536427 ]	[582.86236572 554.70782471 0.8608948 ]	[498.15823364 552.06585693 0.6913721 ]	[457.14706421 549.5824585 0.68321347]	[470.00466919 711.13409424 0.79428017]	[4.82755890e+02 8.54868652e+02 8.52815390e-01]	[539.23443604 552.08721924 0.69479805]	[541.94030762 706.10491943 0.88355339]	[5.57229858e+02 8.52265991e+02 8.07256281e-01]	[482.80996704 295.52020264 0.94328356]	[505.99865723 295.49313354 0.91128993]	[462.34591675 277.70388794 0.80070329]	[528.98718262 277.72619629 0.81019026]	[5.46935486e+02 8.98447754e+02 7.15817153e-01]	[5.65010376e+02 8.93294739e+02 7.39022136e-01]	[5.49565308e+02 8.65052673e+02 6.19780898e-01]	[4.85359955e+02 8.95929077e+02 8.14814031e-01]	[4.64953186e+02 8.93363708e+02 8.10438216e-01]	[4.87954498e+02 8.67690857e+02 7.36504197e-01]
[498.17352295 305.83255005 0.85391587]	[500.62472534 357.04928589 0.92132783]	[436.64654541 357.00997925 0.84076446]	[416.09393311 459.71081543 0.89113462]	[408.45455933 559.75811768 0.83102113]	[562.31408691 357.08297729 0.85995293]	[572.60778809 457.20553589 0.83973187]	[582.78161621 557.17340088 0.85204339]	[495.66784668 552.06555176 0.68037778]	[457.0748291 552.06530762 0.67068326]	[467.50164795 711.21289062 0.78186768]	[4.82753235e+02 8.54872498e+02 8.52214873e-01]	[536.73162842 552.0737915 0.6800825 ]	[541.92474365 708.50500488 0.87752974]	[5.57231628e+02 8.52277893e+02 8.06409240e-01]	[482.76358032 295.51266479 0.94618422]	[505.93899536 295.474823 0.9150461 ]	[462.31488037 280.11663818 0.79581499]	[526.46881104 280.15103149 0.82197636]	[5.46936707e+02 8.98447083e+02 7.16072321e-01]	[5.65011414e+02 8.93296326e+02 7.40184009e-01]	[5.49569702e+02 8.65063354e+02 6.15067422e-01]	[4.85365082e+02 8.95940247e+02 8.13905358e-01]	[4.64957642e+02 8.93374817e+02 8.12477708e-01]	[4.87953278e+02 8.67691284e+02 7.32971549e-01]
[498.13323975 305.8112793 0.85201341]	[498.19064331 357.05596924 0.91321707]	[434.11779785 357.04483032 0.82579815]	[416.03759766 459.73516846 0.88598883]	[405.85668945 559.76312256 0.84663266]	[562.23144531 357.04095459 0.84853578]	[570.0970459 457.19985962 0.84944707]	[580.3694458 554.68994141 0.84349239]	[493.11566162 549.57678223 0.67872185]	[454.57409668 552.06933594 0.66677243]	[467.45870972 711.16552734 0.79577863]	[482.75384521 854.82940674 0.85639524]	[534.16027832 549.56158447 0.67447144]	[541.90087891 706.09069824 0.87806731]	[5.57229614e+02 8.52264832e+02 8.05744767e-01]	[482.71673584 295.48245239 0.94189662]	[505.90264893 295.4437561 0.91596639]	[462.27148438 280.13916016 0.81958085]	[524.01483154 280.1378479 0.83671451]	[5.46926453e+02 8.98465332e+02 7.17890024e-01]	[5.65011780e+02 8.93307922e+02 7.42009938e-01]	[5.49575928e+02 8.65051086e+02 6.11868143e-01]	[4.85367493e+02 8.95925232e+02 8.13423932e-01]	[4.67392822e+02 8.93361938e+02 8.10402274e-01]	[4.87956726e+02 8.67653015e+02 7.27405310e-01]
[498.13323975 305.80966187 0.85201544]	[498.19955444 357.04888916 0.91384661]	[436.55426025 357.03063965 0.82658887]	[416.03692627 459.73458862 0.88607073]	[405.86114502 559.7723999 0.84791249]	[562.23236084 357.03768921 0.84844816]	[570.09533691 457.19937134 0.84977084]	[582.72979736 554.68939209 0.84368402]	[493.11740112 549.54077148 0.68158185]	[454.565979 549.55114746 0.67021304]	[467.4574585 708.72631836 0.80118722]	[482.75286865 854.83251953 0.85628581]	[534.16235352 549.52764893 0.67689395]	[541.90612793 706.09191895 0.88094819]	[5.57232056e+02 8.52254150e+02 8.06241989e-01]	[482.71585083 295.48156738 0.94122052]	[505.90222168 295.44320679 0.91604066]	[462.26834106 280.14044189 0.81934947]	[524.01635742 280.14105225 0.83551705]	[5.46922363e+02 8.98462463e+02 7.19015300e-01]	[5.65004944e+02 8.93305237e+02 7.42593288e-01]	[5.49580078e+02 8.62572205e+02 6.10362411e-01]	[4.85378540e+02 8.95927002e+02 8.12899053e-01]	[4.67401886e+02 8.93363037e+02 8.09406400e-01]	[4.87947235e+02 8.67651978e+02 7.26173580e-01]
[495.64828491 305.81155396 0.84778917]	[498.1557312 357.08041382 0.90812242]	[434.07446289 357.0642395 0.82309937]	[413.56369019 459.78741455 0.87787932]	[403.37155151 559.84228516 0.86972266]	[559.8036499 357.08407593 0.84287405]	[567.59228516 459.63626099 0.86775392]	[580.3381958 554.69262695 0.84470755]	[493.08126831 552.06628418 0.67999101]	[454.55328369 552.07373047 0.66435516]	[467.44470215 711.20532227 0.7988556 ]	[482.75064087 854.82733154 0.85755116]	[534.09259033 552.06750488 0.67152196]	[541.88092041 706.08624268 0.88144362]	[5.57222534e+02 8.52229736e+02 8.04264784e-01]	[480.32168579 295.48391724 0.94219404]	[503.46755981 295.42834473 0.9318074 ]	[462.2260437 280.15496826 0.80598068]	[523.97460938 280.13613892 0.84702009]	[5.44520874e+02 8.98449463e+02 7.19101906e-01]	[5.65005615e+02 8.93295898e+02 7.41914809e-01]	[5.49573730e+02 8.62536072e+02 6.08225942e-01]	[4.85381958e+02 8.95926025e+02 8.11782479e-01]	[4.67400299e+02 8.93361389e+02 8.07021677e-01]	[4.87950653e+02 8.67642761e+02 7.22934008e-01]
[493.09350586 305.78915405 0.84480619]	[495.68582153 357.08416748 0.90087378]	[431.53277588 357.05606079 0.81642848]	[413.52850342 462.20126343 0.87325186]	[403.32119751 562.26470947 0.89263153]	[559.7333374 357.068573 0.83677721]	[567.56225586 459.65927124 0.87374389]	[580.32940674 554.64874268 0.83899659]	[488.02127075 552.0769043 0.67938232]	[449.45404053 552.07781982 0.65765369]	[467.39926147 711.23974609 0.79308671]	[482.75491333 854.80792236 0.85816282]	[529.05395508 552.07623291 0.67245275]	[541.84686279 706.10461426 0.87826407]	[5.57219788e+02 8.52219177e+02 8.08527529e-01]	[480.25473022 295.45898438 0.94002444]	[503.37689209 295.41043091 0.94501698]	[459.80548096 280.13632202 0.80551285]	[523.8817749 280.12628174 0.86580348]	[5.46922852e+02 8.98453613e+02 7.23018706e-01]	[5.65005981e+02 8.93296387e+02 7.47063398e-01]	[5.49575989e+02 8.62510193e+02 6.13906503e-01]	[4.85367889e+02 8.95926575e+02 8.12601626e-01]	[4.67400360e+02 8.93358215e+02 8.09633732e-01]	[4.87961029e+02 8.67617004e+02 7.21425593e-01]
[487.96972656 305.82601929 0.84698409]	[490.55886841 357.10491943 0.88662529]	[426.39877319 357.09844971 0.82416308]	[405.88476562 462.20550537 0.87014377]	[400.84454346 562.23010254 0.90376925]	[554.67828369 357.07043457 0.82566702]	[567.46008301 457.15567017 0.86534262]	[580.26226807 554.64678955 0.83547544]	[485.44470215 552.07757568 0.69151968]	[444.40774536 552.08306885 0.67225194]	[464.91357422 713.70483398 0.79826504]	[482.75698853 852.3805542 0.86137074]	[526.47821045 549.58258057 0.68586087]	[541.78222656 706.08374023 0.8736853 ]	[5.57207764e+02 8.52216797e+02 8.09002697e-01]	[480.13381958 295.48800659 0.92988139]	[503.23788452 295.46124268 0.95434737]	[459.5993042 277.6373291 0.82307816]	[521.3927002 277.72140503 0.87403166]	[5.44523193e+02 8.98471008e+02 7.23803461e-01]	[5.65002747e+02 8.93304138e+02 7.47741878e-01]	[5.49577942e+02 8.62500977e+02 6.14090860e-01]	[4.85370941e+02 8.95918945e+02 8.10185492e-01]	[4.67405121e+02 8.93349060e+02 8.09311807e-01]	[4.87979156e+02 8.67585144e+02 7.15663373e-01]
[485.45578003 308.31973267 0.85312903]	[487.99060059 357.12408447 0.89355314]	[423.84051514 357.12802124 0.84487998]	[403.35174561 459.84634399 0.88074988]	[400.81436157 562.23217773 0.90768898]	[552.12811279 357.09152222 0.82980669]	[565.03729248 457.11331177 0.86567134]	[580.22442627 557.16149902 0.82597202]	[485.36206055 552.08703613 0.69974959]	[444.33508301 552.11053467 0.67927057]	[464.88708496 711.24694824 0.8028543 ]	[482.75582886 852.38592529 0.86133063]	[524.01965332 549.5748291 0.69442368]	[541.75769043 706.08026123 0.86972237]	[5.57204163e+02 8.52216980e+02 8.09181988e-01]	[477.69589233 295.51538086 0.92518735]	[500.83590698 295.4916687 0.94836879]	[457.20529175 277.59341431 0.8192718 ]	[521.35076904 277.68539429 0.88898236]	[5.46927246e+02 8.98464539e+02 7.24976301e-01]	[5.65004333e+02 8.93298279e+02 7.48105288e-01]	[5.49581543e+02 8.62508850e+02 6.17066383e-01]	[4.85364380e+02 8.95922546e+02 8.07481945e-01]	[4.67399872e+02 8.93352356e+02 8.07651043e-01]	[4.87970459e+02 8.67585205e+02 7.18289912e-01]
[482.96316528 305.82763672 0.86623538]	[487.93234253 357.10256958 0.8970468 ]	[423.80200195 357.10928345 0.85037637]	[400.87512207 462.21560669 0.8951751 ]	[400.78607178 562.26483154 0.91560119]	[552.06878662 357.08554077 0.83161044]	[565.00793457 457.16055298 0.87447834]	[577.75823975 557.23309326 0.82962692]	[482.96142578 552.10168457 0.70413232]	[441.90557861 552.10375977 0.68329227]	[464.87176514 713.71374512 0.80167228]	[482.7701416 854.81640625 0.85633725]	[523.99554443 552.08129883 0.6989826 ]	[541.77362061 708.50164795 0.86896145]	[5.57198547e+02 8.52268982e+02 8.13624144e-01]	[475.16470337 295.48272705 0.90216863]	[500.72497559 295.47335815 0.93590117]	[457.14596558 277.64157104 0.7921536 ]	[521.26855469 277.64437866 0.87602597]	[5.44522644e+02 8.98476562e+02 7.28885949e-01]	[5.65003418e+02 8.93315491e+02 7.52923727e-01]	[5.49580200e+02 8.65050537e+02 6.25064015e-01]	[4.85371918e+02 8.95923523e+02 8.11390996e-01]	[4.67413391e+02 8.93357117e+02 8.10427487e-01]	[4.87984711e+02 8.67630127e+02 7.23480582e-01]
[482.87945557 305.79516602 0.88044351]	[485.45648193 357.08340454 0.9025113 ]	[421.35113525 357.09661865 0.86345649]	[400.80230713 459.82522583 0.91248691]	[400.74362183 562.2510376 0.91551191]	[549.53094482 357.05664062 0.83672744]	[564.98651123 457.20492554 0.88180566]	[575.20367432 557.24523926 0.82434785]	[482.93746948 552.09985352 0.71054298]	[441.86135864 552.10253906 0.68966019]	[464.87896729 713.77502441 0.79470456]	[4.82773987e+02 8.54868042e+02 8.54245245e-01]	[523.97930908 552.08056641 0.69882309]	[541.7388916 708.50640869 0.86153394]	[5.57166870e+02 8.52264893e+02 8.12093973e-01]	[472.60379028 295.45172119 0.88836157]	[498.26803589 295.45117188 0.92268121]	[454.63674927 277.66815186 0.75733083]	[521.17980957 277.67810059 0.85587984]	[5.44517578e+02 8.98465637e+02 7.34042227e-01]	[5.64993103e+02 8.93305176e+02 7.56488204e-01]	[5.49553101e+02 8.65042603e+02 6.30501151e-01]	[4.85374329e+02 8.95944336e+02 8.09738994e-01]	[4.67409912e+02 8.93372803e+02 8.13057721e-01]	[4.87992584e+02 8.67678650e+02 7.35280752e-01]
[482.83383179 303.28436279 0.88964087]	[485.39276123 357.05322266 0.90807194]	[421.3114624 357.06506348 0.8684535 ]	[400.73532104 459.77386475 0.9141134 ]	[400.6920166 562.22540283 0.91250277]	[547.02868652 357.01773071 0.84062743]	[564.92907715 457.08547974 0.87061954]	[575.17303467 554.70703125 0.81145102]	[482.91177368 552.06072998 0.71129566]	[441.822052 552.08203125 0.69075239]	[464.85455322 713.73748779 0.79829562]	[4.82776764e+02 8.54901489e+02 8.49363923e-01]	[523.96398926 549.52856445 0.70150232]	[539.32000732 706.09716797 0.86551535]	[5.54705933e+02 8.52260071e+02 8.10282052e-01]	[472.5291748 295.42626953 0.88498259]	[498.20626831 295.41882324 0.91223991]	[452.09158325 277.68463135 0.76232141]	[518.71160889 277.65731812 0.84335834]	[5.44498840e+02 8.98446411e+02 7.39649057e-01]	[5.64971436e+02 8.93288086e+02 7.61188209e-01]	[5.49574280e+02 8.62576233e+02 6.31140828e-01]	[4.85364777e+02 8.95939087e+02 8.12812686e-01]	[4.67407440e+02 8.93372620e+02 8.17569256e-01]	[4.87997620e+02 8.70104614e+02 7.38313675e-01]
[482.76428223 303.27944946 0.89276248]	[482.95877075 357.05734253 0.9108727 ]	[421.23687744 357.06494141 0.8723743 ]	[400.67288208 459.79034424 0.92199242]	[398.25302124 559.75323486 0.89168084]	[546.95489502 357.03610229 0.84552598]	[564.90454102 454.5425415 0.86404973]	[572.64483643 554.69207764 0.80922329]	[482.87493896 552.11499023 0.71201533]	[441.78359985 554.62738037 0.69322884]	[464.86083984 713.71899414 0.79609668]	[4.82785828e+02 8.54892700e+02 8.50169003e-01]	[523.93481445 552.06988525 0.69559681]	[539.25085449 706.09185791 0.85169947]	[5.54694275e+02 8.52229797e+02 8.11034143e-01]	[469.97470093 295.4022522 0.87795806]	[498.13742065 295.40472412 0.89921021]	[449.52474976 277.63900757 0.76538324]	[518.67150879 277.62609863 0.84197915]	[5.46918274e+02 8.98438965e+02 7.32188344e-01]	[5.64976318e+02 8.93275635e+02 7.59971261e-01]	[5.49551636e+02 8.62518921e+02 6.31420195e-01]	[4.85413940e+02 8.95950806e+02 8.07883501e-01]	[4.67454712e+02 8.93381714e+02 8.10182929e-01]	[4.87984741e+02 8.70105713e+02 7.37018228e-01]
[480.37731934 303.28570557 0.89457583]	[482.86782837 357.02227783 0.92271352]	[421.18655396 357.03009033 0.87192833]	[400.63140869 459.75933838 0.91817856]	[398.14743042 559.79382324 0.89105833]	[544.47827148 357.01699829 0.8534025 ]	[564.84210205 452.0869751 0.85656476]	[570.12420654 554.63244629 0.80680192]	[482.85055542 549.55639648 0.71428639]	[441.73846436 552.06811523 0.69565928]	[464.84796143 711.21905518 0.80451399]	[4.82798767e+02 8.54865723e+02 8.51674736e-01]	[523.90844727 549.50408936 0.70100331]	[539.20098877 705.95550537 0.83861172]	[5.57161194e+02 8.52193115e+02 8.11878443e-01]	[467.42120361 295.42282104 0.89447117]	[495.63195801 295.40118408 0.8863796 ]	[446.918396 280.10488892 0.77945977]	[516.13305664 277.66500854 0.82250082]	[5.46938599e+02 8.95961182e+02 7.43269205e-01]	[5.64983948e+02 8.93240417e+02 7.65305340e-01]	[5.49586975e+02 8.59986816e+02 6.26850784e-01]	[4.85421631e+02 8.95941895e+02 8.01820219e-01]	[4.67464966e+02 8.93376770e+02 8.05584013e-01]	[4.87997589e+02 8.67692932e+02 7.35228777e-01]
[480.30020142 303.26171875 0.89628363]	[482.75253296 357.01541138 0.93142998]	[418.74365234 357.03549194 0.86484528]	[398.25946045 459.73245239 0.91775966]	[398.0579834 559.77734375 0.88135231]	[544.37664795 357.01913452 0.85770458]	[562.46868896 454.57003784 0.84895414]	[570.04125977 552.12011719 0.80901921]	[482.8369751 552.06195068 0.70940864]	[441.71115112 552.12200928 0.69008631]	[464.8487854 713.72906494 0.80224633]	[4.82803528e+02 8.54911682e+02 8.45053852e-01]	[523.91217041 549.51043701 0.69509739]	[539.24023438 708.54626465 0.84874135]	[5.57219666e+02 8.52192627e+02 8.22061300e-01]	[464.91928101 295.39273071 0.89993709]	[493.06695557 293.01242065 0.87380499]	[444.40817261 277.64996338 0.81020129]	[513.57873535 277.61621094 0.83865196]	[5.46928833e+02 8.95863708e+02 7.49665976e-01]	[5.64979980e+02 8.90802368e+02 7.75441706e-01]	[5.52110657e+02 8.60002014e+02 6.25360489e-01]	[4.85440857e+02 8.95957153e+02 8.00318360e-01]	[4.67468811e+02 8.93393372e+02 8.07651579e-01]	[4.88007263e+02 8.70127136e+02 7.38044620e-01]
[480.25582886 303.26004028 0.89437729]	[480.34609985 357.02935791 0.93322837]	[418.67715454 357.05554199 0.85896492]	[398.22329712 459.74200439 0.91843301]	[395.62155151 559.84472656 0.87826359]	[544.30987549 357.02755737 0.85421979]	[562.41558838 457.12753296 0.86473751]	[567.5567627 554.64129639 0.82187134]	[482.79837036 552.10949707 0.71841025]	[441.66809082 554.66204834 0.69807279]	[464.84475708 716.28674316 0.79867584]	[4.82809326e+02 8.57361206e+02 8.40651035e-01]	[523.89294434 549.56182861 0.70385486]	[539.21282959 708.5645752 0.84365743]	[5.57230591e+02 8.52274902e+02 8.22443843e-01]	[464.87191772 293.02600098 0.90635943]	[490.53396606 293.01950073 0.87712163]	[444.35879517 277.63925171 0.83132243]	[508.5480957 277.63076782 0.82910252]	[5.49512817e+02 8.95871338e+02 7.72012770e-01]	[5.67490540e+02 8.90817566e+02 7.92892039e-01]	[5.52074890e+02 8.65061707e+02 6.39238119e-01]	[4.85390411e+02 8.95983521e+02 7.96888828e-01]	[4.67441925e+02 8.93404053e+02 8.07014406e-01]	[4.88025146e+02 8.70130249e+02 7.42995262e-01]
[480.2303772 303.26226807 0.89102983]	[480.30471802 357.01937866 0.93201101]	[418.63922119 357.04904175 0.85699558]	[398.16629028 459.83337402 0.92550367]	[395.55532837 562.27581787 0.88133323]	[541.91778564 357.01278687 0.85673189]	[562.35986328 457.13015747 0.8644231 ]	[567.49078369 552.14031982 0.82350284]	[482.79019165 552.09350586 0.71843314]	[439.3230896 554.63519287 0.6975866 ]	[462.42089844 713.73303223 0.81166285]	[4.82789429e+02 8.54924683e+02 8.39176059e-01]	[523.88372803 549.53900146 0.70467961]	[539.19946289 708.56878662 0.84632617]	[5.59692627e+02 8.52232300e+02 8.28243613e-01]	[464.82754517 293.02676392 0.91205204]	[490.4921875 293.02255249 0.87764192]	[441.90499878 277.60217285 0.85645807]	[508.46334839 277.61044312 0.81995165]	[5.54678101e+02 8.90812805e+02 7.74896383e-01]	[5.70018494e+02 8.88101318e+02 7.59951949e-01]	[5.52111206e+02 8.62524475e+02 6.33426309e-01]	[4.85395721e+02 8.95980408e+02 8.04507911e-01]	[4.67458832e+02 8.93402161e+02 8.14529121e-01]	[4.87995209e+02 8.70126282e+02 7.46796012e-01]
[480.17956543 303.27520752 0.88404375]	[480.25253296 357.02658081 0.93007541]	[418.60476685 357.05715942 0.85284466]	[398.10324097 462.20425415 0.91617185]	[393.06787109 562.32714844 0.87638855]	[541.8793335 357.01498413 0.85915136]	[562.30670166 457.07608032 0.84874022]	[567.48413086 552.06256104 0.82289237]	[482.78707886 552.11566162 0.71946216]	[439.32183838 554.66064453 0.69817746]	[462.39752197 713.71911621 0.81872094]	[4.82775665e+02 8.54919128e+02 8.41221333e-01]	[523.88476562 549.56213379 0.70775747]	[539.21166992 708.58001709 0.84752011]	[5.59745911e+02 8.49753357e+02 8.38091135e-01]	[462.39334106 295.41445923 0.92383689]	[487.97415161 293.02670288 0.88612378]	[441.82766724 277.6411438 0.86145991]	[506.00872803 277.59927368 0.8083306 ]	[5.62233521e+02 8.88215027e+02 7.85406351e-01]	[5.75162476e+02 8.77949890e+02 7.33197808e-01]	[5.52124512e+02 8.57436035e+02 6.38036788e-01]	[4.85367889e+02 8.95940430e+02 8.08552623e-01]	[4.67431885e+02 8.93379150e+02 8.14380407e-01]	[4.87990326e+02 8.70121521e+02 7.41909623e-01]
[480.11581421 303.25189209 0.87450993]	[480.18167114 357.05789185 0.92477304]	[416.17251587 357.09594727 0.84607625]	[398.09265137 462.24871826 0.91901898]	[390.50860596 562.42169189 0.87155175]	[541.83013916 357.04360962 0.86139625]	[562.23114014 457.06982422 0.83810681]	[565.07342529 549.54296875 0.83504486]	[482.76248169 552.10070801 0.72121668]	[439.28469849 554.64697266 0.69873303]	[462.40579224 713.79052734 0.80683231]	[482.75796509 854.8449707 0.85517675]	[523.87811279 549.5369873 0.71053404]	[539.27929688 708.6192627 0.86192393]	[5.59807678e+02 8.49580872e+02 8.24885547e-01]	[462.31039429 295.40487671 0.92827845]	[487.9130249 292.99227905 0.88562083]	[441.79824829 277.65667725 0.84299648]	[505.98803711 277.61151123 0.81776202]	[5.62368591e+02 8.85572021e+02 7.93879449e-01]	[5.77794189e+02 8.72923157e+02 7.86011755e-01]	[5.54670288e+02 8.54812866e+02 6.28096044e-01]	[4.85358856e+02 8.95911926e+02 8.15741658e-01]	[4.67406189e+02 8.93346008e+02 8.21203351e-01]	[4.87975739e+02 8.67632874e+02 7.29996204e-01]
[477.68457031 303.20587158 0.87418836]	[480.13790894 357.04888916 0.91821927]	[416.13619995 357.0859375 0.84233451]	[398.02755737 462.22103882 0.91597164]	[385.38900757 562.35174561 0.87210226]	[541.77142334 357.03051758 0.85635507]	[559.80963135 457.10321045 0.83565927]	[565.01837158 549.50964355 0.85384148]	[482.77508545 552.12963867 0.72081339]	[439.30517578 554.668396 0.70365304]	[462.39666748 713.75158691 0.81102717]	[482.72393799 852.34716797 0.87264603]	[523.87158203 549.56115723 0.71095341]	[541.71063232 708.68450928 0.85827553]	[5.59830444e+02 8.39438965e+02 8.05785239e-01]	[462.24105835 293.01782227 0.92331254]	[485.42984009 292.94876099 0.89544654]	[441.74884033 277.63110352 0.85086381]	[505.87741089 277.64376831 0.83574671]	[5.62449951e+02 8.75400696e+02 8.07516873e-01]	[5.80346252e+02 8.70271729e+02 8.21232796e-01]	[5.57181274e+02 8.49794861e+02 6.39824390e-01]	[4.82961639e+02 8.95869995e+02 8.19558561e-01]	[4.64957153e+02 8.93313843e+02 8.24246109e-01]	[4.87952209e+02 8.65051636e+02 7.17304528e-01]
[477.61297607 303.20755005 0.86465925]	[477.7300415 357.05606079 0.91297251]	[416.07461548 357.11947632 0.83548468]	[395.64038086 459.83493042 0.91618651]	[382.80041504 562.36376953 0.89450371]	[541.72387695 357.02380371 0.84978938]	[559.76519775 457.07192993 0.81834149]	[564.9800415 549.50793457 0.86278123]	[482.75158691 552.11236572 0.72426748]	[439.290802 554.68780518 0.70627731]	[462.40597534 713.71154785 0.81422067]	[482.72332764 852.29364014 0.8792786 ]	[523.84545898 549.52581787 0.71513295]	[541.75878906 708.63671875 0.86234814]	[5.59772339e+02 8.31691284e+02 8.31335664e-01]	[459.84255981 293.02584839 0.92323852]	[485.36334229 292.94238281 0.90305656]	[441.69085693 277.70333862 0.84619153]	[503.44714355 277.67660522 0.84040123]	[5.64938538e+02 8.70312256e+02 8.33420873e-01]	[5.82823792e+02 8.65049683e+02 7.97710598e-01]	[5.52109680e+02 8.39446533e+02 5.94205916e-01]	[4.82963837e+02 8.95856323e+02 8.10768068e-01]	[4.64961517e+02 8.93299194e+02 8.22029531e-01]	[4.87956848e+02 8.62487549e+02 7.15694666e-01]
[475.09674072 303.2024231 0.85571074]	[477.68612671 357.04968262 0.91032326]	[413.599823 357.12945557 0.82953024]	[395.6194458 462.20748901 0.90784389]	[380.34011841 562.32452393 0.9068262 ]	[539.30322266 356.97207642 0.83454943]	[559.75628662 454.62249756 0.82444042]	[564.972229 547.05255127 0.87024027]	[482.74990845 552.12231445 0.72345537]	[439.29455566 557.18096924 0.7116732 ]	[462.43225098 713.70959473 0.8143295 ]	[482.73703003 852.30456543 0.88133252]	[523.84368896 549.52685547 0.71494478]	[541.79205322 708.67938232 0.85736525]	[5.59836792e+02 8.26559082e+02 8.10167313e-01]	[459.77401733 293.00558472 0.92200327]	[482.9100647 292.93005371 0.91695613]	[439.34020996 277.69430542 0.83422595]	[503.35372925 277.64804077 0.85351104]	[5.67464661e+02 8.67637268e+02 7.75246263e-01]	[5.82934021e+02 8.54788452e+02 7.88331509e-01]	[5.54640747e+02 8.31709229e+02 5.95893085e-01]	[4.85380463e+02 8.95858521e+02 8.15158427e-01]	[4.67418854e+02 8.93306091e+02 8.26634824e-01]	[4.87940308e+02 8.62491882e+02 7.06515074e-01]
[475.0960083 303.20553589 0.85522103]	[477.67950439 357.04721069 0.90917158]	[413.59036255 357.12860107 0.82868767]	[395.61767578 462.2081604 0.90758151]	[380.34371948 562.34246826 0.90839517]	[539.30157471 356.97122192 0.83396852]	[559.75836182 454.62554932 0.82460457]	[564.97363281 547.04345703 0.87159687]	[482.75210571 552.12744141 0.72373849]	[439.3001709 557.18347168 0.71153593]	[462.43624878 713.72033691 0.81265569]	[482.7364502 852.31005859 0.880472 ]	[523.84313965 549.53106689 0.71492416]	[541.81402588 708.71466064 0.85064131]	[5.59831177e+02 8.26559204e+02 8.10877502e-01]	[459.77334595 293.00814819 0.92246616]	[482.90881348 292.93139648 0.91732335]	[439.34024048 277.69433594 0.83347058]	[503.35192871 277.64718628 0.85363948]	[5.67463379e+02 8.67635559e+02 7.75393844e-01]	[5.82932373e+02 8.54788330e+02 7.88133383e-01]	[5.54627258e+02 8.31707275e+02 5.95796764e-01]	[4.85388580e+02 8.95865479e+02 8.15115929e-01]	[4.67428070e+02 8.93313049e+02 8.26544344e-01]	[4.87937744e+02 8.62495972e+02 7.06652701e-01]
[472.57980347 300.77471924 0.85050416]	[477.63226318 357.04629517 0.90390348]	[413.53683472 357.12545776 0.8252902 ]	[395.54098511 462.21661377 0.89890361]	[380.30502319 562.28643799 0.9081828 ]	[539.24359131 354.57867432 0.82610762]	[559.74456787 454.6031189 0.82347268]	[564.97583008 546.99536133 0.87996083]	[482.75808716 552.08996582 0.72610438]	[439.30349731 554.68005371 0.71255445]	[462.44781494 713.69470215 0.8111189 ]	[482.79556274 854.79193115 0.85869694]	[523.8493042 547.03387451 0.71674836]	[541.79534912 708.55187988 0.84952658]	[5.59799500e+02 8.16347595e+02 7.91745186e-01]	[459.73248291 292.98358154 0.92022419]	[482.85317993 292.91320801 0.92012918]	[439.27185059 277.68099976 0.83574975]	[503.31390381 277.61248779 0.87187499]	[5.64868835e+02 8.57404419e+02 7.72090673e-01]	[5.82791565e+02 8.49754700e+02 7.73252130e-01]	[5.57214722e+02 8.26611877e+02 5.53344488e-01]	[4.85411835e+02 8.93443481e+02 8.06300700e-01]	[4.67451111e+02 8.93293884e+02 8.16407561e-01]	[4.87966553e+02 8.65129395e+02 7.08799064e-01]
[472.54922485 300.76846313 0.8490842 ]	[477.60150146 357.06573486 0.90066266]	[411.02362061 357.15188599 0.81806523]	[395.51019287 462.24597168 0.88885361]	[380.21759033 562.40789795 0.92881382]	[539.23944092 354.58547974 0.82548332]	[559.71514893 454.57122803 0.8173756 ]	[564.99041748 546.9730835 0.88063633]	[482.73260498 552.07623291 0.72536218]	[439.28286743 554.68817139 0.71132028]	[464.81765747 711.22668457 0.81873786]	[482.77993774 852.37872314 0.86689126]	[523.82806396 547.01391602 0.7159735 ]	[541.81500244 706.10089111 0.83543921]	[559.75854492 808.71270752 0.82599646]	[459.70452881 292.96304321 0.91968381]	[482.82891846 292.90258789 0.91802019]	[439.19570923 277.57632446 0.8367573 ]	[503.2711792 277.59466553 0.88843524]	[5.64844971e+02 8.49731873e+02 7.71126270e-01]	[5.80343994e+02 8.39438782e+02 7.22886682e-01]	[5.54701477e+02 8.13771606e+02 5.59959710e-01]	[4.85436066e+02 8.93447266e+02 8.03337395e-01]	[4.67457703e+02 8.93297607e+02 8.16988349e-01]	[4.87956085e+02 8.65086914e+02 7.09226668e-01]
[469.95788574 300.75073242 0.847817 ]	[475.0692749 357.06381226 0.88503671]	[408.43927002 357.1807251 0.81607586]	[393.04373169 462.32977295 0.87076932]	[380.10806274 562.32867432 0.92225122]	[536.70025635 354.54318237 0.80883598]	[559.68511963 454.56704712 0.81693614]	[564.99285889 546.97796631 0.88078076]	[482.73355103 549.54949951 0.72842085]	[439.29769897 554.66552734 0.71505398]	[462.44586182 711.19403076 0.81551164]	[482.77758789 852.37884521 0.85999155]	[523.82196045 546.95172119 0.71759933]	[541.88244629 708.52856445 0.75159073]	[5.52107666e+02 7.88019287e+02 7.84043849e-01]	[459.62411499 292.91177368 0.90266466]	[482.75628662 292.88900757 0.91488731]	[439.07562256 277.48171997 0.8322314 ]	[500.87902832 277.55233765 0.88643587]	[5.59716187e+02 8.31773132e+02 7.46998429e-01]	[5.70113403e+02 8.26532227e+02 7.00506210e-01]	[5.46952759e+02 7.85579651e+02 5.76037407e-01]	[4.85405640e+02 8.93432556e+02 7.97259867e-01]	[4.67448212e+02 8.93289673e+02 8.09782684e-01]	[4.87954681e+02 8.65101318e+02 7.16643810e-01]
[467.45471191 300.72097778 0.85633385]	[472.60281372 357.0625 0.8822875 ]	[408.42636108 357.17941284 0.81509912]	[393.02160645 462.35803223 0.86357075]	[377.73654175 562.32092285 0.91623145]	[536.68859863 354.54101562 0.80592376]	[557.26818848 452.07769775 0.81066787]	[564.99212646 546.99298096 0.87749809]	[482.73986816 549.54638672 0.72747177]	[439.30148315 554.67419434 0.71189064]	[462.45251465 711.23986816 0.80692697]	[482.77139282 854.80718994 0.85728323]	[523.83026123 546.93884277 0.71477234]	[541.84295654 706.05102539 0.720568 ]	[549.50305176 775.35150146 0.78328264]	[459.59243774 292.8755188 0.88905072]	[482.72225952 292.87832642 0.91123015]	[436.67593384 275.09606934 0.82411551]	[500.8631897 277.5562439 0.8867721]	[5.54615356e+02 8.24076599e+02 7.35839725e-01]	[5.67512207e+02 8.11325623e+02 7.56001830e-01]	[5.44502625e+02 7.75272034e+02 6.04944766e-01]	[4.85397217e+02 8.93447632e+02 7.99094856e-01]	[4.67440674e+02 8.93306641e+02 8.09435844e-01]	[4.87942657e+02 8.65138000e+02 7.19009459e-01]
[464.95788574 300.69692993 0.86757118]	[472.58786011 357.05264282 0.88080645]	[408.39413452 357.1723938 0.81610417]	[393.01635742 462.34143066 0.86412472]	[377.70983887 562.32171631 0.91741288]	[536.68115234 354.53244019 0.80571628]	[557.25463867 452.06234741 0.8095305 ]	[565.00244141 546.97198486 0.87845629]	[482.75366211 549.534729 0.73048669]	[439.32180786 554.65264893 0.71071029]	[464.82397461 713.70037842 0.7978003 ]	[482.75280762 854.81066895 0.85531646]	[523.83624268 546.92840576 0.71795577]	[541.86413574 708.61315918 0.75247681]	[547.0098877 767.5925293 0.84777987]	[457.17565918 290.45193481 0.87724805]	[480.33218384 292.87988281 0.9112004 ]	[436.66409302 275.11767578 0.82658422]	[500.84942627 277.54034424 0.88882613]	[5.49521667e+02 8.11276062e+02 7.64415205e-01]	[5.65001953e+02 8.06081360e+02 7.68065453e-01]	[5.44427368e+02 7.65071106e+02 6.83138251e-01]	[4.85367065e+02 8.95847717e+02 8.02673757e-01]	[4.67434021e+02 8.93326782e+02 8.06885779e-01]	[4.87922852e+02 8.67582336e+02 7.19741464e-01]
[464.9196167 300.71765137 0.87087423]	[472.55807495 357.05322266 0.87978429]	[405.91723633 357.17193604 0.81890959]	[392.98092651 462.33752441 0.85628659]	[377.67523193 562.32202148 0.91809607]	[536.66021729 354.5397644 0.80374408]	[557.26727295 454.54519653 0.81173706]	[564.9989624 546.99688721 0.87601954]	[482.77285767 549.56555176 0.72840583]	[441.67169189 554.68457031 0.71107578]	[464.82858276 713.69195557 0.79903519]	[4.82748932e+02 8.54831909e+02 8.48850429e-01]	[523.85559082 546.96130371 0.71402407]	[541.84112549 708.63977051 0.77048934]	[544.48120117 759.91546631 0.81808943]	[457.14639282 292.89419556 0.88141114]	[480.29336548 292.89099121 0.91134495]	[436.63470459 277.49505615 0.8179723 ]	[500.81954956 277.50897217 0.88884753]	[5.46938904e+02 8.06077209e+02 7.49361396e-01]	[5.64858337e+02 7.93294373e+02 7.28641808e-01]	[5.41879700e+02 7.54746643e+02 6.56612337e-01]	[4.85373718e+02 8.95844177e+02 8.02219212e-01]	[4.67436523e+02 8.93325562e+02 8.06998253e-01]	[4.87921417e+02 8.67617554e+02 7.16005743e-01]
[464.90344238 300.71011353 0.87771243]	[472.55679321 357.06329346 0.88133395]	[405.91500854 357.17211914 0.82024753]	[390.48828125 462.36444092 0.85239154]	[377.64605713 562.32305908 0.91989052]	[536.67175293 354.56240845 0.80679274]	[559.68322754 454.61334229 0.82422966]	[565.00067139 546.98913574 0.87750423]	[482.78256226 549.55895996 0.72927362]	[441.68554688 554.68212891 0.71287751]	[462.44439697 711.20306396 0.79719979]	[4.82745605e+02 8.54817566e+02 8.51587713e-01]	[523.85571289 546.95135498 0.7198019 ]	[541.86877441 708.60015869 0.7762236 ]	[544.45721436 749.70996094 0.85002375]	[457.10430908 292.90637207 0.88126653]	[480.26599121 290.45495605 0.90525794]	[436.61651611 277.58334351 0.79232258]	[500.76296997 277.49740601 0.87754196]	[5.44484924e+02 7.95826294e+02 7.82863796e-01]	[562.42169189 788.21270752 0.7970584 ]	[5.41925049e+02 7.49553162e+02 6.97115719e-01]	[4.85363953e+02 8.95851135e+02 7.98436761e-01]	[4.67427795e+02 8.93332458e+02 8.08138847e-01]	[4.87924774e+02 8.67590881e+02 7.09900022e-01]
[464.84918213 300.7003479 0.88610452]	[472.54434204 357.05950928 0.88034111]	[405.90890503 357.17431641 0.82172227]	[390.44949341 462.36105347 0.84888214]	[377.64398193 562.32098389 0.91747141]	[536.66607666 354.54629517 0.80317324]	[557.27172852 454.60794067 0.82530433]	[565.00231934 547.00762939 0.87555766]	[482.77294922 549.56408691 0.72677267]	[441.67993164 554.68463135 0.71139324]	[462.43338013 711.17462158 0.80071318]	[4.82745758e+02 8.54885803e+02 8.42111051e-01]	[523.84851074 546.95800781 0.71566468]	[541.83605957 706.05999756 0.75986314]	[544.37316895 747.10089111 0.83924419]	[454.63943481 292.9024353 0.871939 ]	[480.22717285 292.86984253 0.90276933]	[436.59161377 277.60360718 0.79178143]	[500.73898315 277.51135254 0.87992084]	[544.44152832 790.65167236 0.79827219]	[5.62321167e+02 7.85514648e+02 7.42883980e-01]	[5.41774963e+02 7.44496338e+02 6.44775152e-01]	[4.85369141e+02 8.95865417e+02 7.97068655e-01]	[4.67424805e+02 8.93349854e+02 8.08182061e-01]	[4.87935608e+02 8.67664124e+02 7.23867893e-01]
[462.43435669 300.71078491 0.88973945]	[472.51599121 357.06103516 0.8802976 ]	[405.87887573 357.18652344 0.82542801]	[390.42468262 462.39663696 0.84512454]	[377.64828491 562.32507324 0.91924715]	[536.66174316 354.54818726 0.80425668]	[559.68115234 454.60562134 0.82400221]	[565.00823975 547. 0.87698638]	[482.7701416 549.53869629 0.72930974]	[441.67321777 554.66119385 0.71023828]	[462.43603516 711.18920898 0.79717964]	[4.82750916e+02 8.54909180e+02 8.38692665e-01]	[523.84661865 546.93505859 0.71730274]	[541.8381958 703.42871094 0.73052633]	[544.27581787 739.42694092 0.82529908]	[454.59191895 292.92279053 0.8705219 ]	[480.18649292 292.88665771 0.90062505]	[436.55432129 277.59796143 0.78779811]	[500.72003174 277.50799561 0.8821041 ]	[541.92102051 785.60083008 0.81820524]	[5.59737366e+02 7.75323547e+02 7.23292291e-01]	[5.39297791e+02 7.34258850e+02 6.60431802e-01]	[4.85368164e+02 8.95877747e+02 7.97586262e-01]	[4.67425476e+02 8.93357300e+02 8.08018267e-01]	[4.87942657e+02 8.67676575e+02 7.25330055e-01]
[462.39126587 300.73745728 0.8918215 ]	[470.02761841 357.06939697 0.88174647]	[405.84259033 357.19940186 0.82969117]	[387.95013428 462.40777588 0.8432132 ]	[377.64297485 562.33929443 0.91979772]	[534.17724609 354.55801392 0.80364776]	[557.26824951 454.60266113 0.82252902]	[565.00976562 547.01489258 0.87298584]	[482.74176025 549.53289795 0.72841376]	[439.31402588 554.65155029 0.71054673]	[464.82342529 711.1973877 0.79173064]	[4.82761230e+02 8.57378113e+02 8.33565950e-01]	[523.81970215 546.93292236 0.71769482]	[541.81402588 706.00213623 0.80499113]	[541.82092285 734.24401855 0.80459869]	[454.55419922 292.94345093 0.8697924 ]	[480.1456604 292.92681885 0.90089881]	[434.09298706 277.55770874 0.78461266]	[500.69458008 277.53860474 0.87777728]	[5.39278320e+02 7.80417786e+02 7.36031830e-01]	[5.49543884e+02 7.70221191e+02 7.39654005e-01]	[5.36713379e+02 7.29157471e+02 6.55918419e-01]	[4.85366241e+02 8.95900635e+02 7.95229077e-01]	[4.67427490e+02 8.93376343e+02 8.08287621e-01]	[4.87944397e+02 8.67711731e+02 7.24984348e-01]
[462.36050415 300.76327515 0.89095908]	[470.0178833 357.07034302 0.88233793]	[405.82104492 357.19021606 0.83263302]	[387.90991211 462.39865112 0.84720439]	[377.63897705 562.3215332 0.91661334]	[534.17584229 354.57061768 0.80687702]	[557.26464844 454.59588623 0.82357514]	[565.02459717 547.02642822 0.86851531]	[482.73565674 549.54150391 0.73000056]	[439.30801392 554.65887451 0.71212989]	[462.44390869 711.13897705 0.79659265]	[4.82736206e+02 8.54904846e+02 8.36300135e-01]	[523.82183838 546.94122314 0.71891654]	[541.8760376 706.0300293 0.83529902]	[541.82189941 731.73931885 0.82746965]	[452.07156372 292.9659729 0.8722446 ]	[480.11297607 292.95727539 0.90017003]	[434.05178833 277.54785156 0.77619916]	[500.65869141 277.54537964 0.86608517]	[5.36718567e+02 7.72830688e+02 7.45072126e-01]	[546.98339844 770.07940674 0.79042417]	[5.39184998e+02 7.29087769e+02 6.59219086e-01]	[4.85348511e+02 8.95867188e+02 7.97957122e-01]	[4.67412292e+02 8.93354248e+02 8.10868740e-01]	[4.85486969e+02 8.67685608e+02 7.11732090e-01]
[462.32855225 303.19845581 0.89197361]	[469.98849487 357.07241821 0.882622 ]	[403.38748169 357.20144653 0.83462089]	[387.87945557 462.37124634 0.85032445]	[377.62680054 562.30755615 0.9143163 ]	[534.14263916 354.56286621 0.80757618]	[559.68255615 454.574646 0.82233965]	[565.04040527 547.03869629 0.86539882]	[482.72973633 549.57250977 0.72822374]	[439.31100464 554.68133545 0.71336865]	[462.42681885 711.12744141 0.8016637 ]	[4.82721527e+02 8.54823242e+02 8.47957194e-01]	[523.81506348 546.97393799 0.71533495]	[541.89941406 706.04699707 0.83798909]	[541.82220459 731.67340088 0.82098985]	[452.02560425 292.98355103 0.87295973]	[477.71380615 292.97634888 0.89955807]	[431.56546021 277.55465698 0.77724713]	[498.25161743 277.54782104 0.85911661]	[5.36653870e+02 7.70298096e+02 7.13208020e-01]	[5.46924744e+02 7.67601074e+02 7.66564250e-01]	[5.39189026e+02 7.29051575e+02 6.38791561e-01]	[4.85363892e+02 8.95854065e+02 8.02913785e-01]	[4.67418701e+02 8.93345093e+02 8.12473297e-01]	[4.85475159e+02 8.67614868e+02 7.06025243e-01]
[462.31863403 303.21908569 0.89181823]	[469.96209717 357.06192017 0.8823607 ]	[403.36123657 357.2036438 0.83935422]	[385.3989563 462.38946533 0.84843928]	[377.62692261 562.3302002 0.92160761]	[534.1237793 354.55065918 0.80652016]	[559.70697021 454.54263306 0.82246101]	[567.46032715 547.01733398 0.85812753]	[482.72668457 552.12463379 0.72828454]	[439.30502319 557.21936035 0.71747267]	[462.40164185 711.13366699 0.79961669]	[480.3850708 852.3427124 0.85255337]	[523.81567383 549.51000977 0.71113896]	[544.30249023 706.07849121 0.84380341]	[541.86053467 729.09942627 0.84801644]	[451.99935913 293.00238037 0.8745774 ]	[477.70062256 292.98937988 0.90193808]	[431.53701782 277.57119751 0.76933336]	[498.2043457 277.5531311 0.84908873]	[5.39216370e+02 7.67581787e+02 7.56961286e-01]	[5.46984497e+02 7.62448853e+02 7.18992412e-01]	[5.39245117e+02 7.26473938e+02 6.70383215e-01]	[4.85385559e+02 8.95846130e+02 7.97202826e-01]	[4.67428955e+02 8.93333740e+02 8.06635797e-01]	[4.85459900e+02 8.65080566e+02 6.93139613e-01]
[462.30822754 303.24551392 0.88994002]	[467.487854 357.07479858 0.88508034]	[403.34356689 357.21600342 0.8435272 ]	[385.36688232 462.41522217 0.84825867]	[377.59680176 562.32330322 0.91667813]	[534.10876465 354.57504272 0.80914748]	[559.73486328 454.56759644 0.82990104]	[567.48834229 547.01739502 0.85528678]	[482.75918579 554.62890625 0.72675228]	[441.67105103 557.24993896 0.71128082]	[462.41110229 711.18231201 0.79466963]	[480.38131714 852.31610107 0.8570295 ]	[523.8414917 549.52276611 0.70855081]	[544.35534668 705.95953369 0.8392418 ]	[541.81616211 726.565979 0.84535402]	[449.49902344 293.0196228 0.87804437]	[477.68533325 292.99835205 0.90096176]	[429.00512695 277.59423828 0.7671842 ]	[498.15359497 277.57830811 0.83846939]	[536.71282959 764.95837402 0.76777369]	[5.46926270e+02 7.54806458e+02 7.47376442e-01]	[5.39206055e+02 7.23910645e+02 6.55740857e-01]	[4.85395050e+02 8.95846375e+02 7.97349274e-01]	[4.67430878e+02 8.93328430e+02 8.07108700e-01]	[4.85447174e+02 8.62578491e+02 6.89321399e-01]
[462.27627563 303.24539185 0.89231938]	[467.47363281 357.08651733 0.8867228 ]	[403.31182861 359.57177734 0.84609538]	[385.32000732 462.43859863 0.85473835]	[377.54650879 562.31030273 0.91122234]	[534.10107422 354.57806396 0.80789495]	[559.75164795 454.54211426 0.83030528]	[567.49822998 546.95233154 0.86070693]	[482.75897217 552.08483887 0.72964382]	[439.31451416 557.19012451 0.70932227]	[462.4367981 713.7467041 0.76735616]	[4.82720215e+02 8.54873230e+02 8.39754879e-01]	[523.85064697 547.00769043 0.71725368]	[544.3828125 705.92181396 0.81482112]	[541.86206055 726.48052979 0.80764586]	[449.44854736 293.00637817 0.87558085]	[477.65631104 292.99551392 0.89628613]	[428.96090698 277.58294678 0.76830459]	[498.11941528 277.59921265 0.83205569]	[5.36681030e+02 7.62425354e+02 7.24981964e-01]	[5.46917969e+02 7.52288269e+02 7.12397277e-01]	[5.39245911e+02 7.21406372e+02 6.46467686e-01]	[4.85379547e+02 8.95882690e+02 8.04605305e-01]	[4.67412598e+02 8.93370422e+02 8.13517511e-01]	[4.85484558e+02 8.67661560e+02 6.98276162e-01]
[462.22698975 303.27496338 0.89442277]	[467.46917725 357.0977478 0.89007342]	[403.32907104 359.58584595 0.84736294]	[382.79095459 464.92147827 0.86103457]	[377.51766968 562.4006958 0.91752499]	[531.60577393 354.58657837 0.80917215]	[559.75811768 454.56265259 0.83436263]	[567.53863525 546.97253418 0.85138512]	[482.77694702 554.63238525 0.72512949]	[441.68692017 559.74505615 0.71088827]	[464.88916016 718.84637451 0.76148599]	[4.82742706e+02 8.57418030e+02 8.31825078e-01]	[523.86523438 549.50738525 0.7078554 ]	[544.41876221 703.50567627 0.80514443]	[541.90142822 726.47381592 0.76606834]	[446.9453125 293.02081299 0.88397336]	[477.59963989 293.01425171 0.88922894]	[426.43655396 277.62765503 0.77075082]	[495.70108032 277.62527466 0.83998299]	[5.39195679e+02 7.59891418e+02 6.89846575e-01]	[5.46949219e+02 7.52219055e+02 6.81226492e-01]	[5.39288513e+02 7.21409973e+02 6.08751059e-01]	[4.85372040e+02 8.95907776e+02 8.05976033e-01]	[4.67405487e+02 8.93388855e+02 8.19841504e-01]	[4.87924438e+02 8.70146301e+02 7.14491069e-01]
[462.21743774 303.29483032 0.89385259]	[467.4552002 357.1027832 0.8919822]	[403.31329346 359.59423828 0.85074127]	[382.76150513 464.91067505 0.8696776 ]	[377.49902344 562.43029785 0.91276181]	[531.58605957 354.58087158 0.80998296]	[559.76849365 454.57870483 0.83797872]	[567.56207275 547.01531982 0.84106535]	[482.79681396 554.64367676 0.72642434]	[441.69973755 559.76171875 0.71415079]	[464.92010498 721.39245605 0.75807607]	[4.82783173e+02 8.59940308e+02 8.29295993e-01]	[523.89044189 549.49621582 0.70649284]	[544.46710205 705.89971924 0.78722751]	[5.44288086e+02 7.26504028e+02 7.19154418e-01]	[446.93075562 295.41394043 0.89136875]	[475.16983032 295.39926147 0.89333892]	[426.40332031 277.7059021 0.77502632]	[495.67263794 277.66244507 0.83464402]	[5.39286621e+02 7.59877258e+02 6.50428712e-01]	[5.46997925e+02 7.52205872e+02 6.39482319e-01]	[5.41755920e+02 7.23896667e+02 5.77254891e-01]	[4.85379547e+02 8.95928528e+02 8.05994868e-01]	[4.67411926e+02 8.93403870e+02 8.24284673e-01]	[4.87963013e+02 8.70188232e+02 7.26078868e-01]
[462.22470093 305.82659912 0.8907901 ]	[467.43267822 357.12478638 0.89247358]	[403.31112671 359.60540771 0.85279101]	[382.75723267 464.90652466 0.87087566]	[375.10720825 562.41583252 0.90803146]	[531.54071045 356.97314453 0.81465018]	[559.7590332 454.63778687 0.84648311]	[567.58178711 547.06616211 0.83055019]	[482.77432251 554.64276123 0.72989738]	[441.68185425 559.75549316 0.71761632]	[464.9704895 721.41644287 0.76095396]	[4.82795288e+02 8.59953003e+02 8.30507994e-01]	[523.87628174 549.50006104 0.70967847]	[544.51025391 705.96575928 0.79474956]	[5.44336182e+02 7.26541870e+02 6.75047040e-01]	[446.93075562 295.4581604 0.90013611]	[477.59698486 295.45275879 0.9047339 ]	[426.40032959 280.15155029 0.77341354]	[495.6539917 277.70336914 0.82139724]	[5.41722534e+02 7.57358398e+02 6.24383450e-01]	[5.47023438e+02 7.49770447e+02 6.10620081e-01]	[5.41777039e+02 7.23914001e+02 5.57010055e-01]	[4.85380096e+02 8.95936951e+02 8.07781458e-01]	[4.67404053e+02 8.93404114e+02 8.30015779e-01]	[4.87969757e+02 8.70203735e+02 7.25070000e-01]
[462.22692871 308.33068848 0.89232683]	[467.43664551 357.15432739 0.89413679]	[403.32336426 359.63336182 0.85110354]	[382.74700928 464.93652344 0.86761141]	[375.09069824 562.45635986 0.91005063]	[531.54455566 357.01452637 0.82075739]	[559.74688721 454.62445068 0.84204459]	[567.59210205 549.52124023 0.82662535]	[482.815979 554.68383789 0.72883832]	[441.71246338 559.81188965 0.72159189]	[467.41659546 721.41326904 0.76644456]	[4.82804138e+02 8.59974670e+02 8.28829646e-01]	[523.91546631 549.54754639 0.70282876]	[546.92077637 703.51452637 0.77269697]	[5.44388672e+02 7.23977600e+02 7.03275442e-01]	[446.93936157 295.47695923 0.90189517]	[477.6060791 295.48587036 0.91206717]	[426.4050293 280.11959839 0.77878338]	[495.62225342 280.1234436 0.80596387]	[5.41701477e+02 7.52237427e+02 6.91210747e-01]	[5.47051208e+02 7.49627991e+02 6.62975073e-01]	[5.41811279e+02 7.18851868e+02 5.72353601e-01]	[4.85389557e+02 8.95953857e+02 8.03233922e-01]	[4.67409851e+02 8.93414978e+02 8.23923469e-01]	[4.87983185e+02 8.70226990e+02 7.27206349e-01]
[462.22091675 308.41348267 0.89931023]	[467.44302368 357.19656372 0.89458239]	[403.33233643 359.68148804 0.84787041]	[382.74490356 467.42074585 0.86271113]	[375.05865479 564.87268066 0.90800905]	[531.53692627 357.03549194 0.82310259]	[559.75805664 457.16424561 0.85779524]	[567.56896973 549.52838135 0.82999235]	[482.82693481 554.69018555 0.72721541]	[441.72061157 559.80834961 0.7188251 ]	[470.02276611 723.91589355 0.76924098]	[4.82817566e+02 8.62489441e+02 8.28685641e-01]	[523.92791748 549.55999756 0.70054024]	[546.94744873 705.95703125 0.77581048]	[5.44403992e+02 7.23961914e+02 6.69524550e-01]	[446.94570923 295.5229187 0.9059065 ]	[477.59890747 295.5390625 0.9152602 ]	[426.4256897 280.16314697 0.76172239]	[495.62866211 280.18362427 0.79654902]	[5.41815430e+02 7.52215454e+02 6.69136703e-01]	[5.49541199e+02 7.49589478e+02 6.27005935e-01]	[5.41798950e+02 7.18831787e+02 5.43340087e-01]	[4.85435333e+02 8.95953552e+02 7.97516942e-01]	[4.67445557e+02 8.93408752e+02 8.10971797e-01]	[4.87957977e+02 8.70249756e+02 7.33438432e-01]
[462.24075317 310.95593262 0.91200697]	[467.46450806 359.57785034 0.89628971]	[403.33999634 359.73519897 0.84542936]	[382.74624634 467.48461914 0.85831946]	[375.04821777 564.92285156 0.90734738]	[531.5713501 357.0737915 0.82641101]	[559.75909424 459.61358643 0.8698017 ]	[567.54797363 552.0994873 0.8315466 ]	[482.83483887 557.18664551 0.72720134]	[441.70935059 559.83746338 0.72454005]	[472.54779053 724.02020264 0.78173918]	[4.82887390e+02 8.62527039e+02 8.16646516e-01]	[523.94720459 549.58087158 0.69799328]	[546.98358154 705.9564209 0.76315999]	[5.44397949e+02 7.23961853e+02 6.89617693e-01]	[446.96578979 295.59512329 0.90649819]	[477.62866211 295.59799194 0.92333597]	[428.92041016 280.24664307 0.74165237]	[495.63253784 282.71618652 0.77927911]	[5.41841431e+02 7.52232910e+02 6.84023082e-01]	[5.52066284e+02 7.49609314e+02 6.32481575e-01]	[5.41765747e+02 7.18810425e+02 5.45968473e-01]	[4.85466858e+02 8.95939453e+02 7.83257782e-01]	[4.67489532e+02 8.93390747e+02 8.00490439e-01]	[4.90495636e+02 8.70289124e+02 7.22406983e-01]
[462.2744751 313.4571228 0.92661333]	[467.46905518 359.62890625 0.89876187]	[403.3399353 359.78799438 0.84462702]	[382.7600708 469.96572876 0.85742027]	[375.03851318 564.94311523 0.90720284]	[531.58300781 357.11297607 0.8350935 ]	[559.78363037 459.75619507 0.89467907]	[567.52252197 554.66717529 0.84151077]	[482.82189941 559.73626709 0.73237234]	[441.70819092 562.33905029 0.73506641]	[472.5920105 724.00946045 0.77317488]	[4.82904541e+02 8.65110046e+02 8.18979621e-01]	[523.94073486 554.62341309 0.69708991]	[547.00421143 705.98052979 0.72278154]	[5.44380920e+02 7.24005737e+02 5.59338033e-01]	[449.50198364 298.01104736 0.90334249]	[477.66217041 298.02954102 0.9283514 ]	[431.53372192 282.73937988 0.74323183]	[495.65524292 287.7975769 0.78997654]	[5.41891968e+02 7.54742188e+02 5.45192838e-01]	[5.52093079e+02 7.49641235e+02 5.12879074e-01]	[5.41769348e+02 7.21432922e+02 4.15928692e-01]	[4.85453552e+02 8.95916504e+02 7.88839757e-01]	[4.69970276e+02 8.93388550e+02 8.01353276e-01]	[4.90517334e+02 8.72760437e+02 7.25216568e-01]
[462.28164673 315.93408203 0.93523329]	[467.49533081 359.69094849 0.89571702]	[403.37619019 362.23657227 0.8320747 ]	[382.78167725 467.5015564 0.86804694]	[375.03167725 564.94439697 0.90511131]	[531.58532715 357.1628418 0.84713876]	[559.79498291 459.83105469 0.90430772]	[567.47467041 557.24816895 0.86842775]	[482.78707886 559.80487061 0.75545013]	[441.70321655 562.4019165 0.73587859]	[475.09963989 726.4586792 0.78266501]	[4.82881805e+02 8.62554382e+02 8.11292410e-01]	[523.89660645 554.69232178 0.71141976]	[546.97961426 706.11499023 0.76798898]	[5.44444092e+02 7.29143127e+02 4.44281489e-01]	[449.5072937 298.13781738 0.89782834]	[477.67868042 298.12133789 0.92748934]	[434.09204102 287.87457275 0.74552721]	[498.13430786 290.37976074 0.80951238]	[5.44327637e+02 7.54759949e+02 3.42849851e-01]	[5.57246033e+02 7.49640015e+02 3.36930841e-01]	[5.41861938e+02 7.29130188e+02 3.64732951e-01]	[4.87929871e+02 8.95880615e+02 7.97040522e-01]	[4.70008789e+02 8.93361755e+02 8.04535627e-01]	[4.90484863e+02 8.72697083e+02 7.19160080e-01]
[462.31420898 316.0305481 0.94089305]	[469.98858643 359.74615479 0.88709074]	[405.84939575 362.3012085 0.81598902]	[382.83123779 470.01434326 0.85307461]	[375.03283691 564.95935059 0.90299296]	[531.60516357 359.57543945 0.84195334]	[559.70550537 462.21060181 0.8890003 ]	[567.44604492 559.74731445 0.88618207]	[482.77410889 559.82342529 0.75740033]	[441.69512939 562.39971924 0.74085087]	[475.09152222 726.4364624 0.77562147]	[4.82883972e+02 8.65050903e+02 8.16805899e-01]	[523.87896729 557.20202637 0.71855044]	[546.96057129 708.51721191 0.76602954]	[5.44399841e+02 7.29179504e+02 4.66927737e-01]	[452.02304077 298.20916748 0.89232481]	[477.73071289 298.22387695 0.92157996]	[436.58990479 290.40020752 0.77029711]	[498.2331543 292.88360596 0.83051407]	[5.41835327e+02 7.54824646e+02 3.33512217e-01]	[5.52151184e+02 7.49718750e+02 3.23203951e-01]	[5.41830139e+02 7.29156677e+02 3.78147274e-01]	[4.87918762e+02 8.95902527e+02 7.94852912e-01]	[4.70005737e+02 8.93383972e+02 8.05148065e-01]	[4.90485107e+02 8.72719971e+02 7.27415025e-01]
[462.34002686 316.08843994 0.94026822]	[472.53265381 359.79193115 0.87675697]	[408.3850708 362.31063843 0.80651021]	[382.83425903 472.53900146 0.8595978 ]	[375.04748535 565.00805664 0.89751995]	[534.16052246 359.67276001 0.83978033]	[559.73010254 462.34820557 0.88216615]	[565.06518555 559.82775879 0.89519215]	[482.76846313 562.3067627 0.76388687]	[441.68527222 564.87164307 0.7379601 ]	[472.57659912 724.0255127 0.76229119]	[4.82881165e+02 8.62570862e+02 8.19403946e-01]	[523.87695312 557.26580811 0.71899182]	[546.95843506 708.58508301 0.76978713]	[5.44359314e+02 7.29177673e+02 4.95645881e-01]	[452.05508423 300.62573242 0.87798792]	[480.11221313 300.63595581 0.91564941]	[436.6362915 292.90740967 0.76138073]	[500.67114258 292.89578247 0.8431263 ]	[5.41812378e+02 7.57379700e+02 3.52442592e-01]	[5.52088684e+02 7.49768921e+02 3.42477113e-01]	[5.41788452e+02 7.29134766e+02 3.92256737e-01]	[4.85487793e+02 8.95926697e+02 7.93746471e-01]	[4.69996155e+02 8.93396545e+02 8.06541324e-01]	[4.90490967e+02 8.72696167e+02 7.33869493e-01]
[462.41314697 316.12640381 0.93405831]	[475.06158447 362.25442505 0.85817474]	[405.9190979 364.81109619 0.79400766]	[382.86575317 472.59402466 0.85378397]	[375.02819824 565.05047607 0.88142854]	[539.18127441 359.80108643 0.83793551]	[557.27728271 464.82104492 0.84670997]	[565.01739502 562.33660889 0.92116225]	[482.78201294 562.37561035 0.7773391 ]	[441.68722534 564.94708252 0.73754537]	[472.60385132 726.54199219 0.77409911]	[4.82898712e+02 8.62574646e+02 8.16119134e-01]	[523.88647461 559.81500244 0.72748017]	[546.97949219 711.14990234 0.75855088]	[5.44307983e+02 7.29183594e+02 4.16753709e-01]	[454.59375 300.66217041 0.87616736]	[480.19497681 300.6895752 0.91993934]	[436.69302368 292.95858765 0.80012619]	[500.73916626 292.95166016 0.85459024]	[5.41797119e+02 7.54820068e+02 3.31977934e-01]	[5.49594666e+02 7.49726196e+02 3.26416671e-01]	[5.39303711e+02 7.29147644e+02 3.57420623e-01]	[4.85480255e+02 8.95922302e+02 7.94857502e-01]	[4.69990570e+02 8.93381897e+02 8.08181942e-01]	[4.90516022e+02 8.70324219e+02 7.29632497e-01]
[464.86224365 316.15515137 0.92473382]	[475.12896729 364.7923584 0.84039026]	[408.44042969 367.35049438 0.78161299]	[385.29556274 475.09207153 0.85163617]	[375.03988647 567.47918701 0.87425518]	[539.25091553 362.30596924 0.83398318]	[559.6987915 467.40789795 0.82538021]	[564.99383545 562.41967773 0.91984212]	[482.77804565 562.39880371 0.77664995]	[441.69366455 564.96936035 0.7328406 ]	[472.5329895 726.59906006 0.77823842]	[4.82900360e+02 8.65051453e+02 8.22165310e-01]	[523.86663818 562.27178955 0.72441286]	[546.92456055 713.75482178 0.74421555]	[5.41938782e+02 7.31651794e+02 3.72855932e-01]	[457.0965271 300.72793579 0.87507379]	[480.25500488 300.75280762 0.90938288]	[439.07894897 295.39981079 0.82415682]	[500.8097229 295.42178345 0.87515408]	[5.41787231e+02 7.54818604e+02 3.12055349e-01]	[5.52124023e+02 7.49737000e+02 3.06409627e-01]	[5.39295776e+02 7.31716858e+02 3.33885401e-01]	[4.85464478e+02 8.95959045e+02 7.97560871e-01]	[4.69972931e+02 8.93409302e+02 8.09421241e-01]	[4.90522491e+02 8.70325562e+02 7.40539670e-01]
[464.92718506 318.58654785 0.90926301]	[475.12310791 364.87637329 0.82607484]	[408.43783569 369.91436768 0.77844185]	[385.32217407 475.15081787 0.85047781]	[375.05389404 567.53436279 0.86659074]	[539.22851562 362.32867432 0.82936883]	[559.70178223 467.45214844 0.82555497]	[564.9644165 564.88049316 0.91851199]	[482.7791748 564.93243408 0.76957327]	[441.68948364 567.52667236 0.71646667]	[469.98571777 729.07720947 0.77043605]	[4.82865845e+02 8.62563049e+02 8.19467425e-01]	[523.87286377 562.39819336 0.72630703]	[546.94873047 718.82550049 0.73913628]	[5.44309021e+02 7.36797791e+02 3.44136506e-01]	[457.1519165 303.24200439 0.87028062]	[480.32757568 305.75680542 0.89195925]	[439.09115601 293.01983643 0.81177646]	[500.86209106 295.45840454 0.89049304]	[5.41784424e+02 7.57354004e+02 2.32964247e-01]	[5.57202515e+02 7.52200256e+02 2.22940907e-01]	[5.41754517e+02 7.39390991e+02 3.19955945e-01]	[4.85455780e+02 8.95932800e+02 7.97523201e-01]	[4.67493256e+02 8.93390808e+02 8.07440698e-01]	[4.90495789e+02 8.70294678e+02 7.27391720e-01]
[464.94335938 318.64709473 0.9020524 ]	[475.1552124 369.92471313 0.82672006]	[410.96853638 372.45526123 0.78071326]	[385.31619263 477.68408203 0.87022799]	[375.05929565 570.02294922 0.85670811]	[539.19824219 364.85092163 0.81327206]	[559.7298584 467.49234009 0.8348006 ]	[564.97735596 564.97351074 0.90811276]	[482.72796631 564.94775391 0.76877385]	[439.30508423 567.52331543 0.71517909]	[467.42492676 729.0637207 0.76291275]	[4.82827148e+02 8.62521606e+02 8.17098677e-01]	[523.82073975 562.41693115 0.73150045]	[546.96228027 718.84857178 0.73342788]	[5.41938965e+02 7.36791931e+02 3.78038824e-01]	[457.18554688 305.76559448 0.86894876]	[480.33856201 308.32711792 0.88906622]	[439.13259888 295.42990112 0.81092262]	[500.87310791 295.54925537 0.89915967]	[5.41770691e+02 7.59882812e+02 2.60850579e-01]	[5.54684448e+02 7.52203247e+02 2.44975090e-01]	[5.39287720e+02 7.39350708e+02 3.46863151e-01]	[4.85418579e+02 8.95919678e+02 8.00635099e-01]	[4.67462250e+02 8.93372314e+02 8.06340456e-01]	[4.88017090e+02 8.70262756e+02 7.08836436e-01]
[467.39627075 318.73458862 0.88773024]	[477.59393311 374.98843384 0.85552251]	[411.00802612 375.03259277 0.80043733]	[385.34121704 480.15594482 0.88406271]	[375.0791626 570.1038208 0.85403484]	[539.2376709 369.91821289 0.80638754]	[559.78387451 470.00558472 0.838934 ]	[564.99761963 565.05371094 0.88442022]	[482.73666382 564.99371338 0.74551654]	[439.30386353 567.55187988 0.70089066]	[467.43441772 729.09729004 0.77133095]	[4.82853699e+02 8.62576233e+02 8.26129973e-01]	[523.82525635 562.43878174 0.72854257]	[547.03961182 724.00726318 0.72934234]	[5.39252380e+02 7.29096252e+02 5.27709723e-01]	[457.22033691 308.32858276 0.87187034]	[480.37835693 310.89431763 0.89712805]	[439.14416504 295.49560547 0.81046832]	[503.23410034 298.01907349 0.89624077]	[5.39204529e+02 7.62434875e+02 4.14366961e-01]	[5.44487366e+02 7.52235168e+02 4.03471857e-01]	[5.29005554e+02 7.23998047e+02 4.08440053e-01]	[4.85404388e+02 8.95964783e+02 7.88790882e-01]	[4.67438904e+02 8.93406616e+02 8.08155715e-01]	[4.90517822e+02 8.70304871e+02 7.23147690e-01]
[467.47741699 321.23028564 0.85587597]	[477.63018799 375.07736206 0.87200344]	[413.5135498 375.09558105 0.80159473]	[385.34155273 480.30102539 0.90139771]	[375.0586853 575.23400879 0.84685385]	[539.27398682 372.50759888 0.8164556 ]	[559.75909424 475.14709473 0.8495875 ]	[565.01177979 567.53881836 0.86845595]	[482.72845459 567.52209473 0.75267804]	[439.28930664 572.63781738 0.70191503]	[469.9887085 729.14196777 0.76952589]	[4.82859375e+02 8.62538147e+02 8.19796383e-01]	[523.83068848 564.95605469 0.72117567]	[547.05743408 726.54943848 0.75496525]	[5.41790527e+02 7.34300049e+02 3.84470463e-01]	[459.61096191 310.96780396 0.89056695]	[482.7406311 313.40170288 0.90076196]	[439.13220215 295.60546875 0.78679991]	[503.23342896 298.05029297 0.89096147]	[5.41776428e+02 7.57358887e+02 2.66185910e-01]	[5.57256714e+02 7.49710327e+02 2.52398491e-01]	[0. 0. 0.]	[4.85435059e+02 8.95953064e+02 7.88988352e-01]	[4.67454865e+02 8.93391846e+02 8.04416478e-01]	[4.90518799e+02 8.70281921e+02 7.23174810e-01]
[467.44744873 323.73583984 0.8487469 ]	[477.63363647 377.49581909 0.88486224]	[413.5211792 377.52441406 0.81148326]	[385.36657715 480.30007935 0.89494938]	[375.03076172 577.79241943 0.85159326]	[539.2991333 375.00042725 0.82762361]	[559.74755859 477.65817261 0.85624957]	[565.01416016 570.01696777 0.8623814 ]	[482.73797607 570.02600098 0.75218725]	[439.29943848 575.16412354 0.70204127]	[470.00958252 729.19689941 0.76641202]	[4.82864410e+02 8.62485962e+02 8.15266907e-01]	[523.84698486 565.01593018 0.71780258]	[5.46985413e+02 7.23925720e+02 7.22649574e-01]	[5.44294434e+02 7.39348511e+02 4.18957084e-01]	[459.60073853 313.4677124 0.89152813]	[482.73257446 313.48562622 0.922391 ]	[439.12832642 298.02841187 0.80458921]	[503.24746704 298.15655518 0.88649064]	[5.41820923e+02 7.62491882e+02 3.15258741e-01]	[5.57212463e+02 7.54760437e+02 2.90327221e-01]	[5.39293091e+02 7.41898071e+02 3.66416395e-01]	[4.85452332e+02 8.95948425e+02 7.92154431e-01]	[4.67475342e+02 8.93384766e+02 8.04706872e-01]	[4.90502319e+02 8.70238159e+02 7.12912560e-01]
[467.45935059 323.81326294 0.84474742]	[477.64190674 377.57434082 0.89639807]	[413.53344727 377.58944702 0.82373762]	[385.37524414 480.34185791 0.89731777]	[375.00942993 580.26739502 0.86052257]	[539.31860352 377.50009155 0.84646678]	[559.74450684 477.7194519 0.86743331]	[565.01873779 570.10955811 0.85692632]	[482.74960327 570.08508301 0.74656439]	[439.3074646 577.69909668 0.70404392]	[472.51696777 731.74261475 0.75667405]	[4.82871979e+02 8.65060974e+02 8.26253414e-01]	[523.86120605 567.50415039 0.71132582]	[549.55981445 729.03637695 0.75626314]	[5.41785217e+02 7.34245361e+02 4.18931752e-01]	[459.61605835 315.91656494 0.89820075]	[482.74066162 315.93408203 0.93667054]	[439.1105957 298.09210205 0.83153695]	[503.23565674 300.62371826 0.87125558]	[5.41738281e+02 7.62434814e+02 3.41808349e-01]	[5.54621765e+02 7.52251038e+02 3.13589185e-01]	[5.34152527e+02 7.31712830e+02 3.48146051e-01]	[4.85460449e+02 8.98419800e+02 7.88655102e-01]	[4.67496460e+02 8.93427002e+02 8.05754960e-01]	[4.90496490e+02 8.70314819e+02 7.21910000e-01]
[467.45306396 326.37277222 0.8452971 ]	[477.64038086 377.63815308 0.91048324]	[413.51074219 377.6552124 0.83366883]	[385.38119507 482.77084351 0.8954888 ]	[375.00378418 580.34735107 0.8738516 ]	[539.3190918 377.56906128 0.86176944]	[559.74493408 480.19976807 0.88215208]	[565.02746582 572.66564941 0.84991884]	[482.7600708 572.59216309 0.73810041]	[439.32318115 577.73400879 0.70149016]	[472.53649902 731.69885254 0.75386894]	[4.82866943e+02 8.65139526e+02 8.37486744e-01]	[523.87896729 567.48883057 0.71174556]	[552.07543945 729.07110596 0.74850011]	[5.41799011e+02 7.31734680e+02 4.95717585e-01]	[459.60665894 316.0112915 0.92071152]	[482.73495483 316.01266479 0.95201039]	[439.11886597 298.21420288 0.81566304]	[503.26342773 300.68756104 0.86876708]	[5.39314880e+02 7.62514038e+02 4.20175105e-01]	[5.47026611e+02 7.57334045e+02 3.74137074e-01]	[5.34135071e+02 7.29142212e+02 3.75076681e-01]	[4.85444977e+02 8.98442200e+02 7.89228559e-01]	[4.67483917e+02 8.93459473e+02 8.10500562e-01]	[4.88012238e+02 8.72733521e+02 7.22993314e-01]
[467.48309326 331.49493408 0.85422015]	[477.63272095 377.72119141 0.90423781]	[411.01739502 380.10864258 0.82959902]	[385.33480835 482.95617676 0.87806368]	[375.0149231 582.82293701 0.88765836]	[541.70489502 377.62573242 0.86455083]	[559.7668457 480.25756836 0.89129329]	[565.01837158 575.22937012 0.85162908]	[482.77151489 575.1907959 0.74290931]	[441.67211914 580.27990723 0.71609628]	[472.59072876 731.76098633 0.75806451]	[4.82889587e+02 8.65139221e+02 8.29418182e-01]	[523.88897705 570.09069824 0.69693071]	[5.52074219e+02 7.31719727e+02 7.26624846e-01]	[5.39291443e+02 7.31723083e+02 3.23091239e-01]	[459.61190796 316.1401062 0.93699908]	[482.77084351 316.15518188 0.96017051]	[439.12219238 298.24615479 0.80338001]	[503.29043579 303.25350952 0.84829575]	[5.41826050e+02 7.57332397e+02 4.30833012e-01]	[5.52115173e+02 7.49740906e+02 3.95484895e-01]	[5.34174988e+02 7.31698730e+02 2.57314265e-01]	[4.85443146e+02 8.98417969e+02 7.86579847e-01]	[4.67494080e+02 8.93433472e+02 8.05086076e-01]	[4.90499084e+02 8.72759766e+02 7.21010149e-01]
[469.99984741 333.99697876 0.86740351]	[477.66439819 380.12387085 0.91889423]	[413.51705933 380.20394897 0.83878374]	[385.30123901 485.47409058 0.86265945]	[374.96746826 582.91314697 0.89366466]	[541.70220947 377.65826416 0.87441397]	[559.80029297 480.31973267 0.88912261]	[565.02075195 577.79803467 0.86231041]	[482.82546997 577.78753662 0.74000126]	[441.72793579 582.81286621 0.72479165]	[475.10317993 734.3112793 0.75863826]	[4.82901093e+02 8.67604492e+02 8.34907115e-01]	[523.93127441 575.14611816 0.69009405]	[552.10632324 731.69970703 0.7324326 ]	[5.39280457e+02 7.39375793e+02 4.52179015e-01]	[459.64419556 318.53112793 0.94357789]	[482.79205322 318.54898071 0.96213478]	[439.16159058 300.69116211 0.80733258]	[503.31039429 305.79876709 0.83089733]	[5.39279846e+02 7.67609741e+02 4.75931346e-01]	[5.44459595e+02 7.65006714e+02 4.50660139e-01]	[5.29054382e+02 7.31653320e+02 3.29839587e-01]	[4.85440674e+02 8.98420776e+02 7.76519060e-01]	[4.67494934e+02 8.93439880e+02 7.95370400e-01]	[4.90526611e+02 8.72801697e+02 7.16816008e-01]
[470.02377319 336.45153809 0.87783504]	[477.66726685 380.23184204 0.92193401]	[413.53851318 380.30679321 0.83056027]	[382.87115479 490.50073242 0.85604095]	[372.54129028 582.99505615 0.90036392]	[541.71624756 380.12741089 0.86761689]	[559.83563232 482.72998047 0.9003222 ]	[565.02526855 580.32141113 0.88215458]	[482.81958008 580.24151611 0.74503171]	[441.71664429 582.82843018 0.7307182 ]	[477.62408447 734.23614502 0.78376436]	[4.82931671e+02 8.65114990e+02 8.24710608e-01]	[523.9197998 575.14953613 0.70231211]	[5.54643555e+02 7.34226990e+02 7.16719687e-01]	[5.36713806e+02 7.34286804e+02 4.22396153e-01]	[459.66064453 318.63491821 0.94855934]	[482.79653931 318.62393188 0.95895445]	[439.22869873 305.76409912 0.79506332]	[503.31210327 308.40887451 0.83511269]	[5.41720154e+02 7.65002014e+02 5.05763412e-01]	[5.44491699e+02 7.59888977e+02 4.64983463e-01]	[5.29016785e+02 7.29143677e+02 2.92920887e-01]	[4.85461151e+02 8.95977051e+02 7.79795885e-01]	[4.69955475e+02 8.93405945e+02 8.00313830e-01]	[4.90564392e+02 8.72746399e+02 7.08039641e-01]
[470.05126953 336.51687622 0.88652027]	[477.73046875 380.27770996 0.92363244]	[416.01974487 380.33401489 0.83193362]	[382.86398315 490.55990601 0.85581487]	[372.5329895 585.38433838 0.89718652]	[541.78741455 380.1913147 0.87432033]	[559.83776855 482.81503296 0.89657974]	[565.02386475 582.76733398 0.88779008]	[482.8536377 580.32226562 0.74898916]	[441.7517395 582.90802002 0.73534548]	[477.70001221 734.29797363 0.78841466]	[4.82959015e+02 8.67644897e+02 8.41436625e-01]	[523.94897461 577.72106934 0.70086598]	[5.54638794e+02 7.34297363e+02 7.10074902e-01]	[5.36742004e+02 7.36856384e+02 4.45858955e-01]	[459.68185425 318.70925903 0.9379167 ]	[482.81759644 318.69970703 0.94878894]	[439.28808594 310.8944397 0.79654062]	[503.34127808 313.44873047 0.84223819]	[5.39298584e+02 7.65082458e+02 5.22350192e-01]	[5.44421387e+02 7.62446411e+02 4.90898013e-01]	[5.31578491e+02 7.31699402e+02 3.00719440e-01]	[4.85438293e+02 8.98417297e+02 7.80568421e-01]	[4.69970612e+02 8.93433411e+02 8.06403756e-01]	[4.93052399e+02 8.72831299e+02 7.26295352e-01]
[470.03924561 336.56652832 0.89374489]	[480.13235474 380.33380127 0.92536962]	[416.08816528 382.73382568 0.84062409]	[382.86624146 493.05291748 0.85733473]	[372.49493408 585.44226074 0.89069569]	[541.83178711 380.2673645 0.87975216]	[559.83959961 482.91055298 0.88896257]	[565.00177002 582.86767578 0.89807945]	[482.84637451 580.35455322 0.75433278]	[441.76577759 582.93457031 0.73725021]	[477.70178223 736.81787109 0.78012109]	[4.82964264e+02 8.67613953e+02 8.33573341e-01]	[523.93438721 577.76751709 0.70532662]	[5.52086182e+02 7.39344788e+02 6.94490314e-01]	[5.39210938e+02 7.34239990e+02 3.96506667e-01]	[459.70373535 318.73773193 0.92862141]	[482.85345459 318.78414917 0.92636871]	[441.68835449 313.42514038 0.78269905]	[503.41253662 315.95523071 0.85316044]	[5.41821655e+02 7.62474426e+02 4.97966409e-01]	[5.49513977e+02 7.54813354e+02 4.58493680e-01]	[5.36699402e+02 7.34252319e+02 2.47814953e-01]	[4.85466064e+02 8.95980164e+02 7.78800070e-01]	[4.69981384e+02 8.93416931e+02 8.05005252e-01]	[4.93053650e+02 8.72805359e+02 7.24388838e-01]
[470.03594971 336.56762695 0.89342082]	[480.13116455 380.33538818 0.92485142]	[416.09158325 382.73178101 0.84154451]	[382.86657715 493.06259155 0.85717708]	[372.4793396 585.47186279 0.88590825]	[541.82666016 380.27398682 0.87749755]	[562.20422363 482.93768311 0.88968253]	[565.0010376 582.86810303 0.89757955]	[482.83950806 580.34564209 0.75351429]	[441.75283813 582.9307251 0.73747486]	[477.69720459 734.30493164 0.78473407]	[4.82965057e+02 8.67625244e+02 8.34297121e-01]	[523.93035889 577.75396729 0.70357591]	[5.52082825e+02 7.36864258e+02 6.92588389e-01]	[5.39204956e+02 7.34243958e+02 4.01155502e-01]	[459.70275879 318.73815918 0.92894995]	[482.85241699 318.78533936 0.92666245]	[441.68847656 313.425354 0.78248888]	[503.41052246 315.95916748 0.85422289]	[5.41834106e+02 7.62500977e+02 5.05445004e-01]	[5.47044434e+02 7.57339172e+02 4.66384530e-01]	[5.36686768e+02 7.34237000e+02 2.48005539e-01]	[4.85464478e+02 8.95980652e+02 7.77894676e-01]	[4.69979034e+02 8.93418945e+02 8.05037320e-01]	[4.93057739e+02 8.72817078e+02 7.24125624e-01]
[472.56335449 336.60617065 0.8929987 ]	[480.15533447 382.7611084 0.92173117]	[416.13143921 382.80441284 0.83809632]	[382.87863159 493.09970093 0.84342045]	[369.98754883 585.50201416 0.87597096]	[541.83300781 382.72454834 0.85494065]	[562.21380615 485.34381104 0.87879801]	[565.00964355 582.94128418 0.90309739]	[482.83059692 580.31774902 0.74982327]	[441.74224854 582.90942383 0.74070805]	[477.71939087 734.25378418 0.79079849]	[4.82973450e+02 8.67622070e+02 8.31744671e-01]	[523.92175293 577.73553467 0.70886117]	[546.98480225 729.11584473 0.74169421]	[5.41757996e+02 7.46963928e+02 6.36381090e-01]	[459.75253296 318.75991821 0.92929459]	[482.91415405 321.1842041 0.91450208]	[441.73278809 313.49533081 0.80190784]	[503.47183228 315.98440552 0.85437179]	[5.36668823e+02 7.72727112e+02 5.38164377e-01]	[5.44349854e+02 7.70117004e+02 5.74007988e-01]	[5.34112488e+02 7.39413452e+02 4.87859905e-01]	[4.85450745e+02 8.95980164e+02 7.71060705e-01]	[4.69976318e+02 8.93425049e+02 7.98212528e-01]	[4.93065674e+02 8.72822754e+02 7.24147677e-01]
[475.09655762 336.65997314 0.90432632]	[480.17779541 382.81814575 0.91880471]	[416.16134644 382.8427124 0.83591169]	[385.3114624 495.60540771 0.85184771]	[369.93997192 585.5333252 0.87103564]	[541.88562012 382.75704956 0.86636746]	[562.20428467 485.37423706 0.87595367]	[564.96533203 585.3550415 0.90420794]	[482.8112793 582.83270264 0.75432944]	[441.71768188 585.3861084 0.73428297]	[477.72436523 736.85400391 0.78553444]	[4.82980865e+02 8.67601013e+02 8.27007473e-01]	[523.90557861 580.27264404 0.70736426]	[5.49520569e+02 7.34275940e+02 7.06157088e-01]	[5.39279297e+02 7.44553955e+02 5.75808406e-01]	[459.80810547 321.16513062 0.92211562]	[485.34448242 321.24560547 0.8932178 ]	[441.75836182 313.50527954 0.81554848]	[505.91049194 316.00817871 0.84491473]	[5.39271912e+02 7.70231750e+02 5.00783741e-01]	[5.44456665e+02 7.67668213e+02 5.20929396e-01]	[5.31539124e+02 7.39387146e+02 4.31400657e-01]	[4.85471558e+02 8.95976318e+02 7.72257566e-01]	[4.69990295e+02 8.93421021e+02 7.98993766e-01]	[4.93078430e+02 8.72806702e+02 7.24462211e-01]
[477.61245728 339.04571533 0.91397995]	[480.22018433 385.31329346 0.90912151]	[418.565979 385.31436157 0.83276945]	[385.33627319 495.65255737 0.85531461]	[367.40115356 585.55090332 0.86885202]	[541.91540527 382.82955933 0.86053413]	[562.21484375 487.9161377 0.86288905]	[564.93206787 585.45953369 0.90937567]	[482.75930786 582.93475342 0.75572026]	[439.30157471 585.46313477 0.72871125]	[477.72354126 739.4107666 0.78928262]	[4.82985016e+02 8.67575256e+02 8.19116414e-01]	[523.87011719 582.82501221 0.71770549]	[547.05133057 746.95062256 0.74759352]	[5.31535583e+02 7.44511414e+02 5.08873463e-01]	[462.24084473 321.23736572 0.91245931]	[485.44000244 323.72644043 0.8720476 ]	[441.86691284 313.49554443 0.79027271]	[506.01400757 316.02590942 0.84806067]	[5.39252380e+02 7.70161682e+02 4.63576287e-01]	[5.44383606e+02 7.67537964e+02 4.70788479e-01]	[5.26510986e+02 7.41919067e+02 3.70789826e-01]	[4.87931396e+02 8.95972412e+02 7.76597977e-01]	[4.70038544e+02 8.93416565e+02 7.97498882e-01]	[4.93068451e+02 8.72765625e+02 7.19403028e-01]
[477.69580078 339.07272339 0.92276889]	[480.25897217 385.36810303 0.90290725]	[418.60687256 385.31341553 0.83709443]	[385.33010864 495.63916016 0.84375978]	[367.34555054 585.53765869 0.8700791 ]	[541.92950439 385.32501221 0.84272772]	[562.23626709 487.98236084 0.84978211]	[564.91699219 585.51147461 0.91306388]	[482.75009155 582.92211914 0.75994587]	[439.30157471 585.43896484 0.73582911]	[477.6958313 739.36291504 0.78697079]	[4.85339935e+02 8.67584839e+02 8.19714069e-01]	[523.84686279 582.83404541 0.72517776]	[5.46916199e+02 7.41964966e+02 7.19448209e-01]	[5.39186401e+02 7.47073853e+02 6.01493001e-01]	[462.31307983 321.28781128 0.90156651]	[485.49676514 323.75643921 0.85775226]	[441.90011597 313.52746582 0.8115074 ]	[508.46987915 315.99163818 0.85268652]	[5.36708496e+02 7.72807190e+02 5.10341644e-01]	[5.44341003e+02 7.70160889e+02 5.47037303e-01]	[5.29032532e+02 7.44433472e+02 4.63734061e-01]	[4.85461121e+02 8.98418152e+02 7.74764180e-01]	[4.70005707e+02 8.93429077e+02 7.94874609e-01]	[4.93087097e+02 8.72777222e+02 7.22400665e-01]
[480.11358643 339.07815552 0.92750722]	[480.29162598 385.39886475 0.90150434]	[418.64282227 385.31600952 0.84083241]	[385.33178711 495.65536499 0.84709251]	[364.8586731 585.52801514 0.87578309]	[544.31121826 385.36752319 0.84131563]	[562.25085449 490.48040771 0.84941375]	[564.90716553 587.96801758 0.89638138]	[482.7272644 585.38433838 0.75562823]	[439.27728271 585.48278809 0.73101217]	[477.69696045 741.96948242 0.79031622]	[4.82986237e+02 8.67574951e+02 8.17705810e-01]	[523.81646729 582.88775635 0.72549069]	[546.93096924 746.98223877 0.74830663]	[5.31559875e+02 7.47029297e+02 5.35085618e-01]	[462.38131714 321.30117798 0.897955 ]	[487.95614624 323.77935791 0.85112077]	[444.32876587 313.53643799 0.80732048]	[508.49230957 316.04104614 0.86007464]	[5.39194275e+02 7.72803040e+02 4.40907598e-01]	[5.44367737e+02 7.70122437e+02 4.74380195e-01]	[5.26463562e+02 7.41938782e+02 4.09107774e-01]	[4.85473816e+02 8.98422974e+02 7.74675369e-01]	[4.70013519e+02 8.93431702e+02 7.94409811e-01]	[4.93080902e+02 8.72773376e+02 7.18354404e-01]
[480.16290283 339.10479736 0.93319929]	[480.33163452 387.88458252 0.89952135]	[418.66775513 385.30578613 0.84261376]	[385.34829712 495.61532593 0.84353411]	[364.82162476 585.53283691 0.88066298]	[544.35388184 387.86627197 0.83465952]	[562.2522583 493.03973389 0.84902811]	[564.89819336 588.00506592 0.88793987]	[482.7177124 585.44464111 0.75013989]	[439.25402832 585.52398682 0.72082829]	[477.72463989 744.45172119 0.80166841]	[4.82984436e+02 8.67600464e+02 8.19711149e-01]	[523.81787109 582.95355225 0.72509122]	[544.56158447 747.05273438 0.76736522]	[5.28994690e+02 7.44514465e+02 4.82770413e-01]	[462.44885254 323.75292969 0.88353646]	[490.48791504 326.29107666 0.84055966]	[444.4437561 315.96606445 0.79985142]	[508.55566406 316.11813354 0.86713493]	[5.39192993e+02 7.70159363e+02 4.39251930e-01]	[5.44352234e+02 7.67532471e+02 4.54148531e-01]	[5.28971558e+02 7.41976929e+02 3.55658621e-01]	[4.85475128e+02 8.98433411e+02 7.75085092e-01]	[4.70016571e+02 8.93437378e+02 7.93527246e-01]	[4.93075226e+02 8.72798950e+02 7.15763271e-01]
[480.2046814 339.12753296 0.93442494]	[480.35122681 387.92459106 0.89889127]	[418.68615723 385.32003784 0.84252572]	[385.35409546 495.58517456 0.83442307]	[362.34765625 585.51519775 0.8840543 ]	[544.3828125 387.93243408 0.83140916]	[562.24151611 493.08956909 0.84265375]	[564.88269043 588.04089355 0.88481528]	[480.35095215 585.46826172 0.74940926]	[439.23126221 585.53179932 0.72145724]	[477.73815918 741.95526123 0.7976079 ]	[4.82984863e+02 8.67614441e+02 8.22809815e-01]	[523.78399658 585.40039062 0.72046852]	[5.44504089e+02 7.47010681e+02 7.44646072e-01]	[5.29042480e+02 7.47091858e+02 5.39490938e-01]	[464.86315918 323.77355957 0.873923 ]	[490.57235718 326.33273315 0.83793378]	[446.92114258 313.54296875 0.79566038]	[511.059021 316.12875366 0.86746091]	[5.34164062e+02 7.72749878e+02 4.64143753e-01]	[5.41903320e+02 7.67682922e+02 5.02210498e-01]	[5.26495239e+02 7.44483643e+02 4.17416453e-01]	[4.85467010e+02 8.98423828e+02 7.75566638e-01]	[4.70025421e+02 8.93434021e+02 7.92968154e-01]	[4.93066833e+02 8.72818237e+02 7.16734827e-01]
[480.23648071 339.13098145 0.93829417]	[480.35195923 387.95281982 0.89693093]	[418.69070435 385.32775879 0.84172815]	[385.34747314 495.59622192 0.8360796 ]	[362.31381226 585.50695801 0.89002258]	[544.38659668 390.44937134 0.82787901]	[562.23492432 495.61712646 0.84392262]	[564.88171387 588.0692749 0.87982321]	[480.34005737 585.46630859 0.7488535 ]	[439.21871948 585.52416992 0.72021228]	[477.7013855 744.48016357 0.80457973]	[4.82972290e+02 8.67616455e+02 8.26831758e-01]	[523.77667236 585.39654541 0.71917784]	[544.50408936 747.03497314 0.76259786]	[5.26466797e+02 7.46996216e+02 5.71287096e-01]	[464.88424683 323.76907349 0.8746177 ]	[493.10015869 326.34057617 0.84113693]	[446.94827271 313.53112793 0.79073465]	[513.56866455 316.14489746 0.86128491]	[5.34127380e+02 7.70212830e+02 5.08244514e-01]	[5.41844727e+02 7.67557251e+02 5.31633377e-01]	[5.26426636e+02 7.41961121e+02 4.11852568e-01]	[4.85441345e+02 8.98409180e+02 7.75476336e-01]	[4.69985962e+02 8.93426697e+02 7.97695100e-01]	[4.93066223e+02 8.72813599e+02 7.14903533e-01]
[480.25454712 339.15249634 0.93692297]	[480.35266113 390.47729492 0.89858043]	[418.69406128 385.38244629 0.83541423]	[385.34039307 493.11315918 0.83423257]	[362.29150391 585.46307373 0.89814615]	[544.39282227 390.50942993 0.82624739]	[562.24560547 495.62188721 0.84070396]	[564.87506104 588.10626221 0.87429333]	[480.31115723 585.47375488 0.74556881]	[439.19067383 585.51745605 0.7173903 ]	[477.62902832 744.55499268 0.79810447]	[4.82961182e+02 8.67610168e+02 8.32735896e-01]	[521.40539551 585.41418457 0.71828002]	[544.52044678 747.08929443 0.78995001]	[5.23950928e+02 7.46993591e+02 6.20333016e-01]	[464.90591431 323.8024292 0.86766946]	[493.13256836 326.37765503 0.84024328]	[449.44598389 315.92831421 0.78651333]	[513.6227417 316.1696167 0.86767852]	[5.29069336e+02 7.72715332e+02 5.45782208e-01]	[5.41735657e+02 7.67606445e+02 5.52519560e-01]	[5.23909546e+02 7.41930847e+02 4.16795343e-01]	[4.85456848e+02 8.98419617e+02 7.77930617e-01]	[4.70001190e+02 8.93431152e+02 7.98108816e-01]	[4.93052002e+02 8.72791992e+02 7.18685448e-01]
[480.26986694 339.16864014 0.93927485]	[480.36962891 390.49151611 0.89616513]	[418.69464111 385.39328003 0.83413142]	[385.3142395 495.59860229 0.83874553]	[362.25192261 585.48547363 0.89920044]	[544.40533447 392.9850769 0.82624024]	[562.24359131 493.12631226 0.83633578]	[564.89361572 590.53967285 0.87042427]	[480.32714844 585.45947266 0.74852377]	[439.19137573 585.51098633 0.71681142]	[477.6328125 747.02758789 0.81063569]	[4.82954956e+02 8.67626343e+02 8.34517717e-01]	[523.7756958 585.39898682 0.71889484]	[544.56152344 747.11975098 0.80530334]	[5.23948059e+02 7.47038147e+02 6.64224863e-01]	[464.91842651 323.83065796 0.86457008]	[495.60083008 328.86407471 0.84614837]	[449.45089722 315.94192505 0.78663206]	[513.62384033 316.15762329 0.86045134]	[5.28972717e+02 7.75268555e+02 5.62879503e-01]	[5.39259583e+02 7.70093567e+02 5.56273878e-01]	[5.23898376e+02 7.44407471e+02 4.62296188e-01]	[4.85443420e+02 8.98421265e+02 7.78931856e-01]	[4.69983887e+02 8.93434021e+02 7.99718976e-01]	[4.93050537e+02 8.72812500e+02 7.16808915e-01]
[480.28491211 339.16445923 0.93775159]	[480.3666687 392.97973633 0.89838398]	[418.68087769 387.8793335 0.82896125]	[385.29974365 495.5970459 0.83814573]	[362.2479248 585.51690674 0.89200526]	[544.40429688 393.03796387 0.82781124]	[562.24719238 495.59616089 0.8341583 ]	[564.90710449 590.56433105 0.87006462]	[480.31744385 585.45800781 0.74887842]	[439.18057251 585.51916504 0.71537638]	[477.63903809 746.97070312 0.80403662]	[4.82962585e+02 8.67596741e+02 8.31887424e-01]	[521.41607666 585.40393066 0.71635121]	[546.92034912 747.04888916 0.80953139]	[5.24011841e+02 7.47074097e+02 7.01832235e-01]	[464.93621826 323.83392334 0.86009967]	[495.61843872 328.84884644 0.84688878]	[449.46087646 315.95663452 0.78982824]	[513.63415527 316.14572144 0.85946977]	[5.26479126e+02 7.77876648e+02 6.03461742e-01]	[5.39240967e+02 7.70240112e+02 5.81483603e-01]	[5.23857910e+02 7.41981934e+02 5.10211766e-01]	[4.85456451e+02 8.98413757e+02 7.80471802e-01]	[4.70002716e+02 8.93427307e+02 8.00418317e-01]	[4.93052551e+02 8.72786682e+02 7.20796049e-01]
[480.27804565 339.18356323 0.93606633]	[480.34753418 393.01467896 0.90173054]	[418.65115356 387.92745972 0.8242079 ]	[382.88037109 495.61465454 0.84276098]	[362.23696899 585.55865479 0.88841426]	[544.39154053 393.05319214 0.82873702]	[562.23937988 493.11853027 0.83171993]	[564.93682861 590.56964111 0.86615825]	[480.30880737 585.47918701 0.74593443]	[439.17138672 585.53637695 0.71174002]	[477.61981201 744.55145264 0.80739164]	[4.82957977e+02 8.67625793e+02 8.35388243e-01]	[521.41107178 585.41894531 0.71471316]	[546.96142578 747.09179688 0.81248724]	[5.24002319e+02 7.47039368e+02 6.89669788e-01]	[464.92504883 326.31161499 0.86204791]	[495.599823 328.87380981 0.84557623]	[449.44815063 315.96759033 0.78847849]	[513.63543701 316.14535522 0.85907555]	[5.26493103e+02 7.75338318e+02 6.06915474e-01]	[5.39214478e+02 7.70157227e+02 5.85956931e-01]	[5.23890869e+02 7.41969177e+02 4.84568596e-01]	[4.85441772e+02 8.98419800e+02 7.82188833e-01]	[4.69989655e+02 8.93436768e+02 7.99446821e-01]	[4.93056244e+02 8.72814514e+02 7.19087899e-01]
[480.26635742 339.19674683 0.93395293]	[480.35290527 393.03710938 0.90468925]	[418.64743042 387.93463135 0.82404494]	[382.87768555 495.63208008 0.84549582]	[362.24526978 585.59387207 0.88201308]	[544.39379883 395.50900269 0.83009046]	[562.24133301 493.12731934 0.8337487 ]	[564.96032715 588.11395264 0.86576897]	[480.31481934 585.52526855 0.74156761]	[439.17489624 588.00299072 0.70725071]	[477.59307861 746.9956665 0.80611503]	[4.82919678e+02 8.67613647e+02 8.39056134e-01]	[523.77337646 585.45904541 0.71728545]	[546.98651123 747.1494751 0.81458837]	[5.23909973e+02 7.47062256e+02 7.08737731e-01]	[464.91116333 326.32687378 0.86507994]	[493.12796021 328.8951416 0.84500468]	[446.9588623 315.95089722 0.78918785]	[513.59246826 316.15927124 0.85492265]	[5.26442871e+02 7.75329468e+02 6.12095356e-01]	[5.36708191e+02 7.70162170e+02 5.70356607e-01]	[5.23816101e+02 7.41971680e+02 4.84088510e-01]	[4.85438995e+02 8.98431030e+02 7.80976653e-01]	[4.69970154e+02 8.93450134e+02 7.99862206e-01]	[4.90525299e+02 8.72811035e+02 7.14653730e-01]
[480.23522949 339.18951416 0.93551207]	[480.34292603 393.01596069 0.90407473]	[418.63952637 387.91925049 0.82618028]	[382.85366821 495.67684937 0.86360365]	[362.26333618 585.57336426 0.88649726]	[544.38995361 393.06799316 0.83680868]	[562.23974609 493.09765625 0.84002602]	[564.98150635 588.10369873 0.86170489]	[480.33288574 585.54437256 0.73999619]	[439.18008423 588.00805664 0.70533979]	[475.10308838 747.1585083 0.80911779]	[4.82889374e+02 8.67693726e+02 8.50784957e-01]	[523.79815674 585.47644043 0.71813589]	[547.02642822 747.17211914 0.80748779]	[5.23899048e+02 7.44532349e+02 6.15226686e-01]	[464.88586426 326.32476807 0.86973548]	[493.06149292 328.88607788 0.84202117]	[446.91094971 315.95513916 0.79542136]	[511.06796265 316.15628052 0.85106552]	[5.29006592e+02 7.72702576e+02 5.59960544e-01]	[5.39248962e+02 7.67598206e+02 5.26005626e-01]	[5.23867859e+02 7.41917297e+02 3.88211817e-01]	[4.85481689e+02 8.98470337e+02 7.76663065e-01]	[4.70005310e+02 8.95866211e+02 7.92537272e-01]	[4.88010468e+02 8.72862366e+02 7.04580784e-01]
[480.1937561 339.20266724 0.92861396]	[480.30926514 393.03173828 0.90332472]	[418.60601807 390.42718506 0.82316494]	[382.84707642 495.67407227 0.87092251]	[362.2694397 587.96643066 0.88249683]	[544.34472656 393.0670166 0.83941174]	[562.24456787 493.05856323 0.84351265]	[565.02764893 588.09472656 0.85489303]	[480.34332275 585.46813965 0.7562601 ]	[439.20098877 585.52801514 0.71607596]	[472.59686279 747.1340332 0.80077887]	[4.82876984e+02 8.67599121e+02 8.46505582e-01]	[523.79742432 585.39630127 0.72282946]	[547.05889893 749.57836914 0.79386634]	[5.23981934e+02 7.44482849e+02 5.08077979e-01]	[464.8394165 326.35150146 0.87112421]	[490.51144409 328.88201904 0.83992457]	[444.43875122 316.01312256 0.8036015 ]	[508.54174805 316.15621948 0.85365224]	[5.34152893e+02 7.70092102e+02 4.85665768e-01]	[5.41832520e+02 7.65019165e+02 4.51307297e-01]	[5.26477173e+02 7.44429504e+02 3.27601194e-01]	[4.85469025e+02 8.98443420e+02 7.90724158e-01]	[4.69995819e+02 8.93456970e+02 8.07738960e-01]	[4.88009155e+02 8.72773376e+02 7.13352084e-01]
[480.17340088 339.19277954 0.9300853 ]	[480.28607178 393.05758667 0.90394461]	[418.59658813 390.45956421 0.82339329]	[382.84594727 498.16033936 0.87974453]	[362.2645874 588.0098877 0.8762393]	[544.3215332 395.5020752 0.83815283]	[562.25817871 493.06411743 0.84674942]	[565.06890869 588.0892334 0.84827369]	[480.36264038 585.50445557 0.7481122 ]	[439.20550537 587.98651123 0.70571399]	[475.07287598 747.14666748 0.80554169]	[4.82887634e+02 8.67641968e+02 8.47911835e-01]	[523.82177734 585.42102051 0.71839988]	[547.07733154 747.16412354 0.80793786]	[5.23986023e+02 7.44526123e+02 5.91481388e-01]	[462.45684814 326.34475708 0.87222373]	[488.01959229 328.87225342 0.83993417]	[444.36065674 316.03713989 0.82050872]	[508.49688721 316.1439209 0.85205853]	[5.31605164e+02 7.70233704e+02 5.34058928e-01]	[5.41733582e+02 7.67530823e+02 5.10527611e-01]	[5.26408569e+02 7.41938171e+02 3.87684166e-01]	[4.85488953e+02 8.98465881e+02 7.84023821e-01]	[4.70026428e+02 8.95852234e+02 7.98118651e-01]	[4.88007904e+02 8.72813538e+02 7.12953925e-01]
[480.13406372 339.20007324 0.92661583]	[480.26919556 393.06216431 0.90438724]	[418.58154297 390.49252319 0.82334578]	[382.85385132 498.18093872 0.88218087]	[362.29214478 588.03997803 0.86971682]	[544.30358887 393.06176758 0.83854562]	[562.26031494 493.09487915 0.84837681]	[567.44238281 588.1027832 0.84463161]	[480.35281372 587.98895264 0.74229753]	[439.20288086 588.0557251 0.70228797]	[475.09024048 749.5769043 0.80734193]	[4.82901672e+02 8.67653870e+02 8.47593307e-01]	[523.81518555 585.47277832 0.71224439]	[549.49414062 747.17230225 0.79524171]	[5.26454712e+02 7.44552368e+02 5.08723855e-01]	[462.39944458 326.36181641 0.87515128]	[487.96887207 328.88104248 0.84658659]	[441.91375732 316.00604248 0.82013208]	[508.47805786 316.13705444 0.84587473]	[5.36717285e+02 7.70111877e+02 5.08397758e-01]	[5.41899841e+02 7.65090454e+02 4.81413364e-01]	[5.26487610e+02 7.44431946e+02 3.60124528e-01]	[4.85484131e+02 8.98456421e+02 7.84497619e-01]	[4.70031891e+02 8.93458557e+02 7.96638250e-01]	[4.90497101e+02 8.72808411e+02 7.13323295e-01]
[480.13476562 339.20397949 0.92811692]	[480.26751709 393.05728149 0.90362298]	[418.58148193 390.49188232 0.8235544 ]	[382.85241699 498.18103027 0.88236535]	[362.29345703 588.04376221 0.86796165]	[544.30151367 393.04000854 0.83827978]	[562.26281738 493.10775757 0.85006195]	[567.44085693 588.11047363 0.84325159]	[480.35568237 587.99475098 0.74139935]	[439.20819092 588.06280518 0.70180184]	[475.06903076 747.17614746 0.80334485]	[4.82903442e+02 8.67654846e+02 8.47139180e-01]	[523.81610107 585.47528076 0.71048307]	[549.50830078 747.17877197 0.79087824]	[5.26482971e+02 7.44549744e+02 4.99592274e-01]	[462.39901733 326.36962891 0.87351298]	[487.96951294 328.89318848 0.84733862]	[441.9151001 316.01223755 0.81913829]	[508.47747803 316.14019775 0.84459102]	[5.39199829e+02 7.67677490e+02 4.96893525e-01]	[5.41929138e+02 7.65075195e+02 4.68546003e-01]	[5.28971375e+02 7.44459595e+02 3.55100065e-01]	[4.85484436e+02 8.98458374e+02 7.84768045e-01]	[4.70034515e+02 8.93458740e+02 7.96775877e-01]	[4.90500977e+02 8.72808350e+02 7.12609887e-01]
[480.11108398 339.21722412 0.92064643]	[480.26651001 393.06564331 0.90371883]	[418.58261108 390.50793457 0.82632029]	[385.2925415 498.15646362 0.87397265]	[362.31298828 588.01721191 0.87075746]	[544.29608154 393.04998779 0.83815277]	[562.27197266 495.60794067 0.8504864 ]	[567.4498291 588.07147217 0.84968156]	[480.3600769 588.02685547 0.73922747]	[439.21755981 590.54656982 0.69836384]	[475.14807129 747.1217041 0.81371868]	[4.82924805e+02 8.67608887e+02 8.41048062e-01]	[523.82440186 585.50634766 0.70975697]	[549.56262207 749.54437256 0.79548776]	[5.26433899e+02 7.44484680e+02 5.02723932e-01]	[462.36248779 328.85205078 0.87627715]	[487.93463135 328.88626099 0.84941554]	[441.88580322 316.03164673 0.81591535]	[508.47689819 316.09960938 0.84433115]	[5.39211975e+02 7.67599426e+02 5.12469769e-01]	[5.44333984e+02 7.64945190e+02 4.68891680e-01]	[5.26476746e+02 7.41972351e+02 3.29326630e-01]	[4.85481079e+02 8.98424561e+02 7.86364794e-01]	[4.70019073e+02 8.93425476e+02 8.02589595e-01]	[4.90540863e+02 8.72777222e+02 7.12078631e-01]
[477.73129272 339.22344971 0.91569585]	[480.25531006 395.49310303 0.90254676]	[418.55715942 392.99295044 0.82422733]	[385.309021 498.16433716 0.87407148]	[362.3270874 588.03839111 0.86684322]	[544.29351807 393.06192017 0.83780992]	[562.27246094 495.59545898 0.84916782]	[567.45983887 588.05731201 0.85140347]	[482.71194458 588.02886963 0.74341983]	[439.24475098 590.57635498 0.69976676]	[477.63867188 747.05212402 0.82291031]	[4.82944672e+02 8.67608093e+02 8.35479975e-01]	[523.84008789 585.49145508 0.71301907]	[549.54449463 749.57507324 0.78912902]	[5.26490967e+02 7.44534973e+02 4.63742375e-01]	[462.33157349 328.86364746 0.87487316]	[485.50085449 328.88113403 0.85153043]	[441.87481689 316.0569458 0.80847567]	[508.48324585 316.07446289 0.84380662]	[5.39281738e+02 7.67578735e+02 5.10685444e-01]	[5.44411499e+02 7.62500977e+02 4.68129426e-01]	[5.31529602e+02 7.44512817e+02 3.22214961e-01]	[4.85478882e+02 8.98408875e+02 7.85822570e-01]	[4.70014984e+02 8.93409973e+02 8.02822292e-01]	[4.90564575e+02 8.72773376e+02 7.15726435e-01]
[477.69161987 339.20999146 0.90991783]	[480.24057007 393.05111694 0.89382768]	[418.5508728 392.9715271 0.81670052]	[385.32305908 498.16308594 0.86926717]	[364.84594727 588.00897217 0.85436606]	[541.92822266 393.01858521 0.8326925 ]	[562.25866699 493.0758667 0.84463984]	[567.45874023 588.02905273 0.85472554]	[482.72164917 588.03094482 0.75379145]	[439.26104736 590.59643555 0.70447522]	[477.66738892 747.02081299 0.83382571]	[4.82954712e+02 8.65104065e+02 8.23826551e-01]	[523.84338379 585.49676514 0.71733922]	[549.55773926 749.56542969 0.79215676]	[5.29051208e+02 7.44517517e+02 3.77408147e-01]	[462.29626465 326.37350464 0.87034273]	[485.48025513 328.86779785 0.85222554]	[441.8760376 316.04284668 0.7961328 ]	[508.49810791 316.05401611 0.84636325]	[5.41807800e+02 7.65072021e+02 4.67031658e-01]	[5.46994690e+02 7.62416260e+02 4.09448892e-01]	[5.34143066e+02 7.47004944e+02 2.97740400e-01]	[4.85465485e+02 8.95948059e+02 7.92803288e-01]	[4.69987335e+02 8.93368286e+02 8.06947708e-01]	[4.93063232e+02 8.72704712e+02 7.24832177e-01]
[477.70547485 339.13983154 0.91387224]	[480.25143433 392.96362305 0.88187599]	[418.58349609 387.93798828 0.81651288]	[385.35083008 498.16876221 0.8589918 ]	[364.87680054 588.00115967 0.84889609]	[541.9397583 390.47647095 0.82695103]	[562.24975586 493.06433105 0.84381849]	[567.44573975 588.03491211 0.85644764]	[480.3699646 585.53009033 0.76021075]	[439.23129272 588.07885742 0.70559281]	[477.69000244 746.99987793 0.83624184]	[4.82952606e+02 8.65087830e+02 8.20164084e-01]	[523.81018066 585.4364624 0.71935511]	[549.5446167 747.17614746 0.79580444]	[5.34166992e+02 7.44473694e+02 3.03682148e-01]	[462.3152771 323.81997681 0.8761465 ]	[487.91488647 326.32162476 0.84515053]	[441.89572144 315.98690796 0.80699134]	[508.49819946 316.02914429 0.85110074]	[5.41893921e+02 7.64984558e+02 4.06119347e-01]	[5.54665527e+02 7.57328857e+02 3.54635447e-01]	[5.36703003e+02 7.47054993e+02 2.67196000e-01]	[4.85469147e+02 8.95936646e+02 7.92909086e-01]	[4.69983429e+02 8.93360840e+02 8.09448421e-01]	[4.93062378e+02 8.72693481e+02 7.25099564e-01]
[477.71588135 339.10714722 0.9165293 ]	[480.25744629 390.45788574 0.88439691]	[418.59539795 387.89215088 0.8212105 ]	[385.37490845 498.12298584 0.850559 ]	[367.37255859 587.96612549 0.85625082]	[544.2913208 387.93850708 0.83049494]	[562.2590332 493.05264282 0.84553015]	[565.07922363 588.01202393 0.86276162]	[480.34750366 585.49859619 0.76451379]	[439.22158813 588.03607178 0.711914 ]	[477.68334961 744.54815674 0.82090706]	[4.82949127e+02 8.65087036e+02 8.20678174e-01]	[523.78979492 585.41119385 0.72079825]	[549.58392334 747.10699463 0.77969563]	[5.31580688e+02 7.44450989e+02 3.38693649e-01]	[462.34390259 323.75570679 0.88587141]	[487.92559814 323.81750488 0.84605449]	[441.91970825 315.93618774 0.8152892 ]	[508.48638916 316.00027466 0.85110486]	[5.41867065e+02 7.65033936e+02 4.09028947e-01]	[5.52092163e+02 7.59861084e+02 3.57255578e-01]	[5.34103943e+02 7.44541748e+02 2.63746768e-01]	[4.85471161e+02 8.95951782e+02 7.91425824e-01]	[4.69983459e+02 8.93371948e+02 8.09199214e-01]	[4.93062347e+02 8.72695007e+02 7.23079681e-01]
[477.70724487 336.69888306 0.92309678]	[480.26464844 387.89355469 0.89926577]	[418.60855103 385.34936523 0.83700532]	[385.39102173 495.63677979 0.84430009]	[367.42263794 585.56933594 0.86576724]	[544.30847168 385.40264893 0.84191936]	[562.27362061 490.49087524 0.85454339]	[565.06091309 585.54107666 0.88257438]	[480.3692627 585.44622803 0.75574344]	[439.23297119 585.53387451 0.71976924]	[477.70965576 744.48199463 0.81478608]	[4.82951874e+02 8.65087524e+02 8.24836910e-01]	[523.82086182 582.93817139 0.73128915]	[549.57739258 746.94995117 0.75007999]	[5.29013977e+02 7.44514099e+02 5.39018869e-01]	[462.34963989 321.2194519 0.91431153]	[487.92059326 321.29653931 0.8588798 ]	[444.29296875 313.45907593 0.80782205]	[508.49038696 315.97335815 0.85062099]	[5.36748840e+02 7.70192017e+02 5.30006170e-01]	[5.41902222e+02 7.67549194e+02 5.22866786e-01]	[5.26436401e+02 7.39388428e+02 3.66438031e-01]	[4.85458923e+02 8.95960815e+02 7.83288956e-01]	[4.69979889e+02 8.93385071e+02 8.04688573e-01]	[4.93047424e+02 8.72708435e+02 7.22839117e-01]
[477.73800659 336.63323975 0.92668104]	[480.27001953 385.36383057 0.90614426]	[418.60757446 382.87088013 0.84103048]	[385.39822388 493.11740112 0.82991666]	[367.42510986 585.5222168 0.87095284]	[544.3067627 385.37042236 0.84454668]	[562.26153564 487.95083618 0.84804803]	[565.05285645 585.43835449 0.89702511]	[482.73248291 582.94403076 0.76385248]	[439.24627686 585.46624756 0.73849028]	[475.15847778 736.8404541 0.77364582]	[4.82926727e+02 8.62568848e+02 8.24077845e-01]	[523.8649292 582.84771729 0.73013961]	[5.44544922e+02 7.31674316e+02 6.97047293e-01]	[5.39285706e+02 7.47113831e+02 6.23728275e-01]	[462.37942505 321.14923096 0.92350048]	[487.95355225 321.22668457 0.86678129]	[444.31338501 310.91921997 0.79569548]	[508.49420166 313.54595947 0.83764577]	[5.29004089e+02 7.80433350e+02 5.24251103e-01]	[5.41883545e+02 7.72749512e+02 5.39603353e-01]	[5.31562439e+02 7.44446472e+02 4.61731136e-01]	[4.85461700e+02 8.95961304e+02 7.81232655e-01]	[4.69969238e+02 8.93387268e+02 8.00292909e-01]	[4.90565979e+02 8.70303528e+02 7.22348690e-01]
[477.73770142 336.63323975 0.92652678]	[480.26931763 385.36859131 0.90518212]	[418.60775757 382.87628174 0.83991516]	[385.39886475 493.11425781 0.82925195]	[367.42538452 585.52044678 0.87099552]	[544.30493164 385.36990356 0.8443675 ]	[562.26367188 487.94869995 0.84803647]	[565.05389404 585.43634033 0.8978402 ]	[482.73205566 582.93414307 0.76413548]	[439.25064087 585.45770264 0.73956144]	[475.16159058 736.82800293 0.77559918]	[4.82926422e+02 8.62560547e+02 8.23999822e-01]	[523.85992432 582.83892822 0.73040831]	[5.44527527e+02 7.31655151e+02 6.97574675e-01]	[5.39308655e+02 7.47137939e+02 6.29024863e-01]	[462.37939453 321.1494751 0.92351061]	[487.953125 321.22717285 0.86676234]	[444.31344604 310.92254639 0.79537654]	[508.49411011 313.54776001 0.83768338]	[5.26530457e+02 7.82948242e+02 5.24611771e-01]	[5.41872864e+02 7.72797363e+02 5.34848094e-01]	[5.31582520e+02 7.44466125e+02 4.67559218e-01]	[4.85465607e+02 8.95959778e+02 7.81523764e-01]	[4.69975555e+02 8.93385193e+02 8.00471067e-01]	[4.90562469e+02 8.70300659e+02 7.22472906e-01]
[480.16989136 336.55233765 0.93248725]	[480.29550171 382.76663208 0.93080103]	[418.61691284 382.74298096 0.85716659]	[385.37994385 490.54736328 0.82671928]	[369.90576172 585.44439697 0.88409835]	[544.32012939 382.74279785 0.86451089]	[562.2666626 485.38485718 0.86992919]	[565.04962158 582.98895264 0.89717209]	[482.75045776 582.80670166 0.75396883]	[439.2807312 582.93945312 0.73824519]	[4.72520935e+02 7.36856384e+02 7.32935250e-01]	[4.82885834e+02 8.67623474e+02 8.43380809e-01]	[523.87109375 580.27478027 0.71354783]	[5.44433167e+02 7.26625916e+02 6.95683718e-01]	[5.41706848e+02 7.47038940e+02 6.10965550e-01]	[462.44790649 318.72427368 0.92666775]	[490.4928894 318.77084351 0.86709809]	[441.93307495 305.78594971 0.79586554]	[508.54864502 313.45129395 0.81583619]	[5.26466736e+02 7.77877991e+02 5.69070935e-01]	[5.41825439e+02 7.72727783e+02 5.70478261e-01]	[5.34121338e+02 7.44438049e+02 4.50440228e-01]	[4.85422668e+02 8.98445435e+02 7.82321870e-01]	[4.67478394e+02 8.95842712e+02 7.99563766e-01]	[4.90496460e+02 8.72806763e+02 7.15186357e-01]
[480.17904663 333.96224976 0.90431398]	[480.30737305 380.25292969 0.93577164]	[418.62210083 380.19381714 0.86999279]	[387.90969849 485.44015503 0.83633739]	[369.94851685 582.93395996 0.88613558]	[544.3302002 380.25863647 0.8696596 ]	[562.27801514 482.84844971 0.88632685]	[565.05340576 582.81555176 0.89969075]	[482.74691772 580.32763672 0.74979633]	[439.26739502 582.88146973 0.73788404]	[472.53457642 739.39624023 0.75977963]	[4.82869934e+02 8.67706238e+02 8.54541838e-01]	[523.87219238 577.76531982 0.70906121]	[546.95788574 729.17468262 0.77077675]	[5.36687561e+02 7.44427551e+02 6.66974962e-01]	[464.84558105 318.52438354 0.93503529]	[490.50708008 318.57995605 0.89032203]	[441.92050171 300.69741821 0.82276475]	[508.54769897 308.40234375 0.79084367]	[5.26431580e+02 7.75355469e+02 6.32582426e-01]	[5.39319275e+02 7.70264160e+02 6.06388450e-01]	[5.26425049e+02 7.31759094e+02 5.78073204e-01]	[4.85443359e+02 8.98498718e+02 7.84791768e-01]	[4.69971252e+02 8.95894531e+02 8.01533461e-01]	[4.87991882e+02 8.72863708e+02 7.19358087e-01]
[480.17929077 333.96228027 0.90438175]	[480.30563354 380.25219727 0.93566823]	[418.61984253 380.1932373 0.86920327]	[387.91473389 485.43875122 0.83605403]	[369.94946289 582.93029785 0.88559067]	[544.32971191 380.25735474 0.86958903]	[562.27679443 482.84237671 0.88762075]	[565.05523682 582.81359863 0.89939106]	[482.743927 580.32006836 0.74853784]	[439.26559448 582.87432861 0.73718494]	[472.53564453 739.36743164 0.75670171]	[4.82871368e+02 8.67697327e+02 8.53944361e-01]	[523.86932373 577.75653076 0.70784307]	[546.95672607 729.14562988 0.7721653 ]	[5.36695251e+02 7.44424622e+02 6.72214568e-01]	[464.84585571 318.52459717 0.93490797]	[490.50680542 318.57998657 0.89032018]	[441.92166138 300.69696045 0.82213193]	[508.54486084 308.40335083 0.79109812]	[5.26424438e+02 7.75361328e+02 6.39027596e-01]	[5.39313660e+02 7.70273071e+02 6.10604584e-01]	[5.26426880e+02 7.31760498e+02 5.83484888e-01]	[4.85446503e+02 8.98489258e+02 7.83995509e-01]	[4.69977936e+02 8.95887329e+02 8.01580727e-01]	[4.87990601e+02 8.72856201e+02 7.20663369e-01]
[480.18832397 321.28179932 0.89405549]	[480.31323242 377.57528687 0.93487513]	[418.62277222 377.54669189 0.85052347]	[390.46356201 480.33129883 0.86468029]	[369.98193359 577.74359131 0.83065265]	[544.33660889 377.61846924 0.85492748]	[562.30487061 480.26705933 0.89298081]	[565.04956055 572.63531494 0.85052824]	[482.74813843 572.61486816 0.73188716]	[439.27609253 577.69592285 0.70817167]	[469.98217773 729.25354004 0.79742682]	[4.82876190e+02 8.65128235e+02 8.31474304e-01]	[523.88092041 570.02288818 0.71161455]	[544.32067871 723.96716309 0.79286516]	[528.99798584 739.38323975 0.75353795]	[462.43557739 313.47235107 0.9028309 ]	[488.01678467 313.4786377 0.86886078]	[441.92190552 298.03668213 0.83929664]	[511.0140686 298.13821411 0.84144694]	[523.87530518 775.30639648 0.78317469]	[5.39245789e+02 7.70228577e+02 7.47055829e-01]	[5.23821289e+02 7.29209595e+02 7.26302505e-01]	[4.85447998e+02 8.98413330e+02 7.85647750e-01]	[4.69965729e+02 8.93442688e+02 7.99241543e-01]	[4.88014435e+02 8.72764526e+02 7.24038005e-01]
[480.15582275 318.66567993 0.9263739 ]	[480.31622314 375.03076172 0.9157474 ]	[418.59686279 372.5402832 0.82517248]	[390.44937134 477.69189453 0.83558398]	[372.47994995 567.59777832 0.83225411]	[544.34069824 375.01342773 0.82606089]	[562.32397461 477.59597778 0.85027367]	[565.03869629 567.47338867 0.87848628]	[482.75100708 567.53405762 0.73445201]	[439.28613281 570.07940674 0.70607769]	[470.04620361 731.68981934 0.78710771]	[4.82865356e+02 8.65124634e+02 8.38599801e-01]	[523.85894775 565.00897217 0.71613848]	[544.28643799 721.440979 0.80560136]	[526.53759766 739.41888428 0.78697354]	[462.42727661 305.83853149 0.87896204]	[488.01293945 308.33157349 0.84049547]	[444.31234741 295.49282837 0.82579434]	[508.52331543 295.6512146 0.85446739]	[523.88409424 775.26818848 0.81352615]	[539.24981689 770.21575928 0.79633379]	[523.80773926 731.64459229 0.75344735]	[4.85457184e+02 8.95963196e+02 7.79197335e-01]	[4.69970978e+02 8.93425598e+02 7.95788527e-01]	[4.88002380e+02 8.72741394e+02 7.45371699e-01]
[480.20718384 316.01422119 0.93750322]	[480.33453369 362.22662354 0.92774785]	[418.628479 362.24279785 0.84984225]	[392.97021484 464.90704346 0.83602506]	[375.07333374 564.89624023 0.90664071]	[544.3704834 359.80978394 0.85722035]	[562.36096191 464.90576172 0.88208729]	[567.4519043 562.32336426 0.9062556 ]	[482.79992676 562.34088135 0.75150985]	[441.71676636 564.86956787 0.73594862]	[470.01531982 726.47735596 0.79109561]	[4.82839722e+02 8.59960754e+02 8.19352031e-01]	[523.89752197 559.81152344 0.71974283]	[541.85473633 711.1673584 0.81771576]	[529.05950928 741.93511963 0.75780338]	[464.84945679 298.18783569 0.92334121]	[490.55673218 298.22573853 0.86815083]	[444.36129761 285.26763916 0.77985835]	[511.05352783 292.92459106 0.81758821]	[523.93206787 777.83258057 0.79871523]	[541.77484131 770.2824707 0.80991036]	[5.23896057e+02 7.31683044e+02 6.85516715e-01]	[4.85462250e+02 8.95914246e+02 7.84049034e-01]	[4.67483612e+02 8.93376709e+02 7.94499397e-01]	[4.87985779e+02 8.70249817e+02 7.24863589e-01]
[480.20483398 310.90362549 0.89217919]	[480.35745239 359.60122681 0.93556875]	[418.65512085 359.57266235 0.86662668]	[393.01773071 462.33331299 0.85986722]	[375.05996704 562.34985352 0.90127492]	[544.3515625 359.61242676 0.87133425]	[562.37005615 462.30203247 0.90206987]	[567.47241211 559.77410889 0.88009524]	[482.8321228 559.77874756 0.73252958]	[441.71429443 562.33831787 0.72860718]	[469.97677612 723.97229004 0.77643669]	[4.82790039e+02 8.59954346e+02 8.31566393e-01]	[523.94165039 557.20391846 0.69810766]	[541.81359863 708.56951904 0.84474796]	[531.57775879 744.56292725 0.78646713]	[464.89294434 295.54019165 0.92628878]	[490.54718018 295.6444397 0.89096612]	[444.39916992 280.12997437 0.79813862]	[511.05157471 287.84255981 0.7831682 ]	[523.97894287 783.00378418 0.79302156]	[541.8626709 775.30450439 0.79031503]	[5.23942200e+02 7.34299744e+02 6.76156223e-01]	[4.85444397e+02 8.95915771e+02 7.95432210e-01]	[4.67466766e+02 8.93398010e+02 8.06050241e-01]	[4.87930420e+02 8.70213867e+02 7.42750764e-01]
[480.22201538 305.78704834 0.88494098]	[480.37756348 357.12451172 0.93376875]	[418.6706543 357.10095215 0.86017746]	[395.50869751 459.7796936 0.87402749]	[375.05249023 559.76782227 0.87402022]	[544.38006592 357.15231323 0.86472392]	[562.38574219 459.68353271 0.89159852]	[567.49511719 554.62493896 0.83918941]	[482.85577393 557.23303223 0.72800851]	[441.72637939 559.81732178 0.72350836]	[467.42391968 716.32855225 0.760023 ]	[4.82785950e+02 8.57444885e+02 8.33603084e-01]	[523.96838379 554.63842773 0.69386542]	[541.83532715 706.08618164 0.83693647]	[531.62207031 747.09112549 0.79493874]	[464.89373779 295.4107666 0.90020001]	[490.540802 295.48861694 0.88913846]	[444.41387939 277.57226562 0.81272119]	[511.09533691 280.15844727 0.80758172]	[5.26422424e+02 7.88129700e+02 7.77818799e-01]	[5.44299133e+02 7.83011169e+02 7.72737622e-01]	[5.23929077e+02 7.39377441e+02 6.49831772e-01]	[4.85453278e+02 8.95853516e+02 7.98890769e-01]	[4.67481720e+02 8.93343689e+02 8.10977221e-01]	[4.87925201e+02 8.70196106e+02 7.55098581e-01]
[480.23876953 303.22085571 0.89442557]	[482.74133301 357.02108765 0.92722875]	[418.68649292 357.00222778 0.84768164]	[395.53515625 459.67434692 0.87617272]	[375.0809021 557.19250488 0.85806191]	[544.41986084 357.07113647 0.85628021]	[562.41314697 457.15484619 0.87142789]	[567.52087402 549.48883057 0.84165925]	[482.87771606 554.62475586 0.72043782]	[441.76931763 557.215271 0.7084251 ]	[467.41674805 713.72625732 0.76257586]	[4.82805176e+02 8.57373108e+02 8.39827180e-01]	[523.94744873 549.54882812 0.70058399]	[541.84564209 706.03662109 0.82005107]	[534.19152832 749.69537354 0.77824062]	[464.8739624 292.96902466 0.89563775]	[490.5501709 293.00994873 0.87154871]	[444.43374634 277.49859619 0.79716474]	[513.58300781 277.64474487 0.84082192]	[5.29008179e+02 7.93310547e+02 7.39901781e-01]	[5.44392395e+02 7.90592957e+02 7.81256199e-01]	[5.23965393e+02 7.44544373e+02 6.46336615e-01]	[4.85439392e+02 8.95837402e+02 7.94631541e-01]	[4.67467499e+02 8.93324951e+02 8.11996698e-01]	[4.87960632e+02 8.70161682e+02 7.57465065e-01]
[480.26791382 300.74127197 0.90667039]	[482.73495483 357.00195312 0.92551208]	[418.67074585 356.99139404 0.84573102]	[395.52496338 459.65765381 0.87296486]	[375.10531616 554.70477295 0.85752857]	[544.41430664 357.03573608 0.85257888]	[562.44458008 457.10961914 0.86860716]	[567.56402588 547.01361084 0.84201998]	[482.89990234 552.07714844 0.71476871]	[441.79165649 554.6696167 0.70178187]	[464.94760132 711.16894531 0.7911011 ]	[4.82817352e+02 8.57459229e+02 8.29753637e-01]	[523.95648193 547.01422119 0.70039606]	[541.82592773 705.95996094 0.78337592]	[534.1697998 757.32073975 0.76519144]	[464.88723755 292.90853882 0.88905543]	[493.0670166 292.93994141 0.86317134]	[446.87164307 277.49380493 0.79540509]	[513.59710693 277.59182739 0.84540653]	[5.31544006e+02 8.00990723e+02 7.28680372e-01]	[5.44489380e+02 7.93240906e+02 7.44711637e-01]	[5.23937439e+02 7.52179199e+02 6.56147778e-01]	[4.85397583e+02 8.93426575e+02 7.99064934e-01]	[4.67433197e+02 8.93299133e+02 8.11286092e-01]	[4.87991669e+02 8.70250305e+02 7.65794337e-01]
[480.30279541 300.73556519 0.90927833]	[482.76101685 357.00823975 0.92531222]	[418.69515991 357.01300049 0.84851938]	[395.52322388 459.68707275 0.87627649]	[375.09051514 557.1628418 0.85545212]	[544.44567871 357.02923584 0.84986305]	[562.46606445 457.07958984 0.86602557]	[567.59210205 547.05822754 0.8319965 ]	[482.9307251 552.13018799 0.71299851]	[441.83950806 557.19134521 0.70306945]	[464.95343018 713.72454834 0.78446466]	[4.82823029e+02 8.57386658e+02 8.37982178e-01]	[523.96984863 549.5423584 0.69731122]	[541.84857178 706.0793457 0.81441617]	[534.14996338 767.57989502 0.79877692]	[464.92492676 292.89743042 0.88161182]	[493.11672974 292.934021 0.86455441]	[446.89535522 277.48849487 0.79310167]	[513.61352539 277.56912231 0.83814561]	[5.34175476e+02 8.11166870e+02 7.55204678e-01]	[5.46934875e+02 8.06079163e+02 7.32840896e-01]	[5.23909302e+02 7.65026245e+02 6.45381689e-01]	[4.85422668e+02 8.93419250e+02 7.96520710e-01]	[4.67439423e+02 8.93286743e+02 8.11795235e-01]	[4.87986176e+02 8.70182251e+02 7.66342640e-01]
[480.32922363 300.74627686 0.90723354]	[482.76583862 357.01898193 0.92476618]	[418.71105957 357.01376343 0.84896058]	[395.53442383 459.70858765 0.88117647]	[375.090271 557.17987061 0.85494947]	[544.4385376 357.05438232 0.85412633]	[562.46533203 454.64129639 0.86796892]	[570.01361084 547.06671143 0.83027208]	[482.9390564 554.62774658 0.71343648]	[441.83734131 557.21105957 0.7038849 ]	[464.89404297 711.23931885 0.80436099]	[4.82814606e+02 8.54890198e+02 8.44061673e-01]	[523.97491455 549.54882812 0.69670421]	[541.87524414 708.58300781 0.83893621]	[5.36687805e+02 7.80416321e+02 7.77436018e-01]	[464.96200562 292.90560913 0.8750335 ]	[495.6104126 292.94717407 0.86989754]	[446.91506958 277.52493286 0.79478115]	[513.65527344 277.57797241 0.82409799]	[5.39196533e+02 8.26553833e+02 7.11979687e-01]	[5.47037109e+02 8.13879211e+02 6.89009070e-01]	[5.23960083e+02 7.80404541e+02 6.34133101e-01]	[4.85449921e+02 8.93412048e+02 7.97314346e-01]	[4.67458038e+02 8.93279846e+02 8.09220612e-01]	[4.87947968e+02 8.70132996e+02 7.37737477e-01]
[480.3515625 300.75042725 0.90526956]	[482.79382324 357.02481079 0.92559981]	[418.72854614 357.01235962 0.85192943]	[395.60653687 459.67828369 0.89366889]	[375.1126709 557.18768311 0.85891461]	[544.45855713 357.06228638 0.85470825]	[564.80493164 457.09494019 0.87062013]	[570.02453613 547.05688477 0.83178437]	[482.96905518 552.12744141 0.71460414]	[441.86764526 557.19793701 0.70451725]	[464.88668823 711.25262451 0.80352104]	[4.82834045e+02 8.54903137e+02 8.39094460e-01]	[524.01873779 549.53125 0.6986298 ]	[541.84698486 708.51776123 0.79656982]	[539.20593262 785.60772705 0.78661239]	[467.41900635 292.91088867 0.86862242]	[495.64611816 292.96182251 0.87521833]	[446.9737854 277.48388672 0.78738475]	[516.1348877 277.5960083 0.82877034]	[5.41904846e+02 8.29276123e+02 7.30123043e-01]	[5.59741821e+02 8.21516235e+02 6.58428729e-01]	[5.23967041e+02 7.88093872e+02 5.95016360e-01]	[4.85461426e+02 8.93412354e+02 7.95639455e-01]	[4.67469513e+02 8.93280029e+02 8.08527827e-01]	[4.87969086e+02 8.70129822e+02 7.26863742e-01]
[482.72357178 300.76385498 0.90023136]	[482.85153198 357.02297974 0.92359471]	[418.77734375 356.98959351 0.85404372]	[395.644104 459.69335938 0.90248966]	[377.49365234 557.2310791 0.86499113]	[544.51312256 357.07077026 0.85312486]	[564.80834961 457.10101318 0.8681609 ]	[570.05126953 549.49267578 0.8273769 ]	[482.97503662 552.1171875 0.71687132]	[441.88284302 557.18737793 0.70400918]	[464.86706543 711.18792725 0.80860883]	[4.82836578e+02 8.54902527e+02 8.40739489e-01]	[524.00830078 549.52484131 0.70379329]	[541.83453369 705.956604 0.76197195]	[539.30755615 788.02252197 0.7983464 ]	[467.47665405 292.92730713 0.86645722]	[498.11465454 292.97589111 0.88241011]	[449.46963501 275.11398315 0.77970076]	[516.17492676 277.61907959 0.83130556]	[5.44338501e+02 8.34290466e+02 7.02839375e-01]	[5.59804382e+02 8.29066833e+02 6.82477713e-01]	[5.26447571e+02 7.88127197e+02 5.58437169e-01]	[4.85486542e+02 8.93433472e+02 7.84098089e-01]	[4.67497620e+02 8.93292786e+02 8.04437339e-01]	[4.87980377e+02 8.70117065e+02 7.29510307e-01]
[482.74588013 300.76638794 0.89938068]	[482.88226318 357.01315308 0.91897184]	[421.14813232 356.97644043 0.85364318]	[398.03234863 459.7359314 0.9125334 ]	[377.56027222 554.70996094 0.8701247 ]	[544.5289917 357.0473938 0.85004938]	[564.81848145 454.61721802 0.86119694]	[570.0501709 549.49243164 0.82820719]	[485.3515625 552.07672119 0.71909302]	[441.90667725 554.67041016 0.70271015]	[464.84680176 711.17578125 0.8143602 ]	[4.82808105e+02 8.54853821e+02 8.49786639e-01]	[524.02197266 547.03369141 0.7070846 ]	[541.76550293 700.91241455 0.71149272]	[541.84222412 790.77679443 0.79831952]	[469.95703125 292.93249512 0.86420131]	[498.14648438 292.98068237 0.88897377]	[449.52429199 275.0869751 0.77521837]	[516.21923828 277.62582397 0.83430082]	[5.44424927e+02 8.47106018e+02 7.19057798e-01]	[5.62418945e+02 8.31840820e+02 6.97719574e-01]	[5.34125183e+02 7.95795593e+02 4.41971481e-01]	[4.85444397e+02 8.93439331e+02 7.84152508e-01]	[4.67462708e+02 8.93290771e+02 8.02989304e-01]	[4.87990936e+02 8.67656860e+02 7.23838687e-01]
[482.78436279 300.74993896 0.89978707]	[482.93234253 357.00421143 0.90972829]	[421.19088745 356.97549438 0.85382873]	[398.05633545 459.71365356 0.91284049]	[377.62332153 554.61993408 0.87151796]	[546.93713379 357.0357666 0.84571016]	[564.83575439 454.58282471 0.87079942]	[570.05981445 547.00244141 0.83576274]	[485.36901855 552.11126709 0.71107841]	[444.30776978 557.1819458 0.69688594]	[464.88861084 711.16485596 0.81883568]	[482.77108765 852.3684082 0.85808128]	[524.02337646 549.51934814 0.70035261]	[541.94390869 706.04260254 0.80693161]	[544.31079102 806.01037598 0.81929326]	[470.02938843 292.93405151 0.86322176]	[498.17907715 292.97180176 0.89120787]	[452.06445312 275.09155273 0.78004384]	[518.65917969 277.59057617 0.837273 ]	[5.47038696e+02 8.52204041e+02 7.35287249e-01]	[5.64979736e+02 8.42034912e+02 7.00919449e-01]	[5.39232910e+02 8.08636902e+02 5.27912617e-01]	[4.85441925e+02 8.93424805e+02 8.04992914e-01]	[4.67456360e+02 8.93260742e+02 8.17286909e-01]	[4.87957886e+02 8.65120850e+02 7.09927678e-01]
[482.79821777 300.73425293 0.90314525]	[482.95733643 356.99658203 0.90600657]	[421.23461914 354.60012817 0.8521952 ]	[398.05026245 459.73690796 0.91282272]	[377.71392822 552.12365723 0.87809396]	[546.96453857 357.01190186 0.84080291]	[564.8604126 454.55514526 0.86836195]	[570.0604248 546.92425537 0.84503412]	[485.4005127 552.08081055 0.71437967]	[444.34963989 554.67614746 0.69912672]	[464.89154053 711.20263672 0.81745678]	[482.78536987 852.34967041 0.85905415]	[526.39990234 549.49645996 0.70239884]	[544.29718018 706.07293701 0.83430278]	[544.45483398 811.27148438 0.83344144]	[472.51766968 292.91323853 0.85781437]	[498.2043457 292.96585083 0.89354801]	[454.55877686 275.09091187 0.78563666]	[518.70050049 277.58123779 0.83895177]	[5.49573120e+02 8.62519348e+02 7.42801487e-01]	[5.65038452e+02 8.52235229e+02 7.52449095e-01]	[5.41838257e+02 8.18908752e+02 5.62128723e-01]	[4.85458221e+02 8.95850708e+02 8.02850187e-01]	[4.67473511e+02 8.93288330e+02 8.17623913e-01]	[4.87974182e+02 8.65101196e+02 7.12561846e-01]
[482.83078003 300.7303772 0.90054959]	[485.35250854 357.00204468 0.9037652 ]	[421.25152588 354.59747314 0.85236704]	[398.07156372 459.77420044 0.91511452]	[377.75619507 554.68505859 0.87995756]	[547.01947021 357.03140259 0.84088606]	[564.88751221 454.59799194 0.86871964]	[570.11651611 546.94775391 0.83883452]	[485.41046143 552.07348633 0.71103716]	[444.34851074 554.66381836 0.69892275]	[464.90701294 711.22570801 0.81084162]	[482.78134155 852.38494873 0.85360992]	[526.41479492 547.03222656 0.6994307 ]	[544.30438232 706.11700439 0.86088657]	[5.46988708e+02 8.24020813e+02 7.99311161e-01]	[472.56344604 292.89578247 0.85406762]	[498.24771118 292.95858765 0.89982307]	[454.59555054 275.06097412 0.79165179]	[518.73791504 277.58529663 0.84476489]	[5.57249146e+02 8.70145447e+02 8.13471377e-01]	[5.70019836e+02 8.59940491e+02 7.49692857e-01]	[5.44337280e+02 8.29233215e+02 6.48162425e-01]	[4.85456024e+02 8.95871521e+02 8.07242811e-01]	[4.67462311e+02 8.93306030e+02 8.20590079e-01]	[4.87946655e+02 8.67586182e+02 7.15708017e-01]
[482.9100647 300.72824097 0.89267778]	[485.36831665 357.00491333 0.90481508]	[421.27984619 356.98010254 0.85304457]	[398.09060669 459.77929688 0.91398901]	[380.1166687 557.26330566 0.88976675]	[547.02832031 357.01550293 0.83914208]	[564.91094971 454.61828613 0.86704284]	[572.64672852 547.02789307 0.82749814]	[485.42419434 552.11767578 0.70927453]	[444.36474609 557.1842041 0.70122534]	[464.93106079 713.71136475 0.80075747]	[482.78042603 852.39282227 0.85288244]	[526.4284668 549.5355835 0.69754297]	[544.29675293 708.49639893 0.86538547]	[5.52066223e+02 8.29212402e+02 7.97435045e-01]	[475.09405518 292.91497803 0.86095488]	[500.67498779 292.94363403 0.90534455]	[454.63708496 275.07763672 0.79802716]	[521.16796875 277.53311157 0.85592431]	[5.62237610e+02 8.72706238e+02 8.42901945e-01]	[5.72644836e+02 8.65132629e+02 7.64403582e-01]	[5.44502136e+02 8.34392578e+02 6.65087461e-01]	[4.85448029e+02 8.95872742e+02 8.07589531e-01]	[4.67457672e+02 8.93311340e+02 8.15475583e-01]	[4.87958099e+02 8.67598450e+02 7.16797292e-01]
[485.36126709 300.72518921 0.88365316]	[485.39834595 357.01013184 0.90037024]	[421.32739258 356.98202515 0.84563261]	[398.12411499 459.78222656 0.91725188]	[380.19171143 557.26837158 0.88881302]	[547.04730225 357.01486206 0.83715922]	[564.93304443 454.58508301 0.86061442]	[575.21118164 549.50354004 0.82570028]	[485.45593262 552.06726074 0.70787805]	[444.40356445 554.65606689 0.69237208]	[464.97387695 713.73028564 0.79406679]	[4.82797455e+02 8.54822388e+02 8.53887022e-01]	[526.45098877 547.03112793 0.70137173]	[544.29559326 708.54675293 0.87826574]	[5.54692383e+02 8.34299805e+02 7.99240887e-01]	[477.60195923 292.91091919 0.87040758]	[500.74603271 292.91870117 0.91115195]	[457.11813354 275.11920166 0.80481529]	[521.19543457 277.53790283 0.84858817]	[5.62232117e+02 8.75330383e+02 8.14714730e-01]	[5.75145203e+02 8.70216370e+02 7.89597273e-01]	[5.47007690e+02 8.47119019e+02 6.58795953e-01]	[4.85443604e+02 8.95908630e+02 8.11362922e-01]	[4.67453949e+02 8.93332642e+02 8.20948720e-01]	[4.87975891e+02 8.67625122e+02 7.27576911e-01]
[485.4258728 300.74447632 0.87198019]	[485.45172119 357.01141357 0.89467293]	[421.37924194 354.59609985 0.83988297]	[398.16073608 459.76974487 0.92442334]	[380.22894287 559.69549561 0.89061809]	[549.52807617 357.02331543 0.83248019]	[564.9598999 454.61184692 0.86026889]	[577.76342773 549.55297852 0.83226126]	[487.91299438 552.08337402 0.69808352]	[444.4319458 554.66748047 0.68672168]	[467.39376831 713.70855713 0.7972219 ]	[4.82803070e+02 8.54836792e+02 8.50913227e-01]	[526.51873779 549.50878906 0.69241923]	[541.95251465 708.51251221 0.88554269]	[5.59788696e+02 8.44595520e+02 8.09803963e-01]	[477.68914795 292.91223145 0.88269889]	[500.80773926 292.93862915 0.91560578]	[457.17095947 275.06048584 0.83792651]	[521.27471924 277.52578735 0.87722921]	[5.62244812e+02 8.83074280e+02 7.75872052e-01]	[5.75190552e+02 8.72916016e+02 7.63404965e-01]	[5.54621887e+02 8.52343140e+02 6.51471376e-01]	[4.85439331e+02 8.95893127e+02 8.11675668e-01]	[4.67448181e+02 8.93327942e+02 8.13429713e-01]	[4.87984131e+02 8.67658752e+02 7.23197818e-01]
[487.92706299 300.75796509 0.85828221]	[487.93704224 357.0279541 0.88410914]	[423.79385376 356.99560547 0.8333776 ]	[398.20440674 459.76879883 0.9222731 ]	[380.30743408 559.71063232 0.8846606 ]	[552.08203125 357.04385376 0.82550704]	[565.01843262 457.07418823 0.85116619]	[580.24572754 549.54742432 0.84507674]	[487.99462891 552.12646484 0.68859601]	[446.93588257 557.18109131 0.6773724 ]	[467.45898438 713.7744751 0.7881003 ]	[4.82816650e+02 8.54865234e+02 8.47870350e-01]	[528.99481201 549.56243896 0.682374 ]	[544.29425049 708.54931641 0.89400214]	[5.62275513e+02 8.49630371e+02 8.47543597e-01]	[480.12158203 292.91558838 0.89197075]	[500.88653564 292.95568848 0.91775584]	[459.58920288 275.05029297 0.84203577]	[521.32702637 277.55056763 0.87895471]	[5.62295898e+02 8.88130920e+02 7.98155665e-01]	[5.77774109e+02 8.77911926e+02 7.62351751e-01]	[5.57225891e+02 8.57382202e+02 6.42051458e-01]	[4.85450195e+02 8.95897400e+02 8.00383270e-01]	[4.67460541e+02 8.93330688e+02 8.03593099e-01]	[4.87992859e+02 8.67689453e+02 7.22610831e-01]
[490.51260376 300.76583862 0.84992313]	[488.01879883 357.03466797 0.87503803]	[423.8482666 357.00445557 0.82678831]	[398.27828979 459.71185303 0.91674441]	[380.32852173 559.70080566 0.8765133 ]	[554.6229248 357.05349731 0.82410061]	[565.06134033 454.61129761 0.84744722]	[580.28735352 549.53521729 0.85001594]	[493.03811646 549.58477783 0.68253034]	[449.51217651 554.63513184 0.66726279]	[469.9710083 716.25354004 0.78168035]	[4.82830627e+02 8.54846130e+02 8.48266482e-01]	[531.58734131 547.03344727 0.67994261]	[544.29492188 706.1048584 0.89772236]	[5.62329224e+02 8.49698608e+02 8.48367095e-01]	[480.17834473 292.92056274 0.90593773]	[503.32510376 292.93496704 0.92090333]	[459.62316895 275.12322998 0.84451425]	[521.42510986 277.61184692 0.87368453]	[5.59840942e+02 8.90784912e+02 7.89678693e-01]	[5.77710815e+02 8.85637878e+02 7.48973012e-01]	[5.59725220e+02 8.59962463e+02 6.32583439e-01]	[4.85450287e+02 8.95877136e+02 8.05528343e-01]	[4.67466309e+02 8.93321289e+02 8.05865645e-01]	[4.88013184e+02 8.67680176e+02 7.17009425e-01]
[493.07852173 300.74905396 0.85513431]	[490.52438354 357.03457642 0.87323034]	[423.86343384 357.03094482 0.82817787]	[400.67617798 459.61715698 0.90029067]	[382.7381897 557.25708008 0.86359894]	[554.69012451 357.03668213 0.82201934]	[567.50604248 457.21453857 0.85644436]	[580.32781982 549.48907471 0.86234969]	[495.64746094 552.13262939 0.68228722]	[454.57015991 557.18157959 0.66788226]	[472.52542114 716.34063721 0.77563322]	[4.82827759e+02 8.54890381e+02 8.43255341e-01]	[536.69915771 552.06262207 0.67969352]	[544.34545898 708.60357666 0.88912928]	[562.36590576 852.23138428 0.85495973]	[480.24554443 292.90963745 0.90975583]	[503.40042114 292.9246521 0.91673601]	[459.73016357 277.49853516 0.85547894]	[523.8137207 277.64770508 0.85080928]	[5.59776367e+02 8.93410095e+02 7.74505138e-01]	[5.77720276e+02 8.90717712e+02 7.72841513e-01]	[5.59774597e+02 8.65100464e+02 6.35036945e-01]	[4.85452423e+02 8.95900452e+02 8.03671956e-01]	[4.67457855e+02 8.93335449e+02 8.05007875e-01]	[4.88002960e+02 8.67702271e+02 7.14862108e-01]
[495.63568115 300.76065063 0.86271125]	[493.11782837 357.04818726 0.87545824]	[426.38476562 357.04400635 0.81374037]	[400.76730347 459.61557007 0.89925337]	[382.83361816 557.19458008 0.85272062]	[559.70349121 357.04919434 0.83142895]	[567.55505371 457.19598389 0.85818177]	[582.76220703 549.50616455 0.86249936]	[498.15966797 552.06414795 0.69356936]	[457.0687561 554.64984131 0.67586577]	[472.59249878 716.27508545 0.78178757]	[4.82828369e+02 8.54882385e+02 8.45465660e-01]	[539.23693848 549.515625 0.69114619]	[544.38134766 708.50024414 0.88946587]	[5.62418579e+02 8.52192261e+02 8.51314068e-01]	[480.32925415 292.93435669 0.91530162]	[503.47927856 292.93060303 0.90691847]	[459.86166382 277.53973389 0.84974188]	[523.91052246 277.66091919 0.83135259]	[5.54687683e+02 8.93397949e+02 7.53276467e-01]	[5.72658508e+02 8.90750671e+02 7.56608605e-01]	[5.62337341e+02 8.62573486e+02 6.31554246e-01]	[4.85473907e+02 8.95886536e+02 8.00146818e-01]	[4.67468353e+02 8.93326355e+02 8.03799093e-01]	[4.87988525e+02 8.67705078e+02 7.18582451e-01]
[498.14068604 300.72949219 0.87646174]	[495.68252563 357.03665161 0.88697577]	[428.9760437 357.04281616 0.80204415]	[400.82165527 459.64614868 0.90025163]	[385.36627197 554.67474365 0.82435429]	[559.80084229 357.03198242 0.83840358]	[567.59906006 457.1076355 0.83826017]	[582.82385254 547.05877686 0.87705815]	[498.26934814 549.55541992 0.70717841]	[457.18075562 552.1050415 0.68880785]	[472.56292725 711.22937012 0.7815367 ]	[4.82837463e+02 8.54865601e+02 8.47478449e-01]	[541.71844482 549.50842285 0.70573568]	[544.39953613 706.09716797 0.89017427]	[5.62459656e+02 8.52393616e+02 8.49094450e-01]	[482.72817993 292.90338135 0.91136676]	[505.93774414 292.91918945 0.8930366 ]	[462.25039673 277.50384521 0.85404766]	[524.02435303 277.64260864 0.83199775]	[5.49586853e+02 8.95896973e+02 7.33598590e-01]	[5.70094788e+02 8.93249939e+02 7.46396601e-01]	[5.62423523e+02 8.67711487e+02 6.80836201e-01]	[4.85474823e+02 8.95887268e+02 7.96644926e-01]	[4.67469086e+02 8.93320007e+02 7.99590886e-01]	[4.87994690e+02 8.67697571e+02 7.13228583e-01]
[498.24755859 300.72994995 0.88638598]	[498.19555664 357.01867676 0.90169674]	[434.04534912 356.99795532 0.80388665]	[403.29785156 459.71496582 0.89471841]	[387.91366577 554.66479492 0.81959653]	[562.27911377 357.01486206 0.84659123]	[572.58703613 457.10861206 0.82139641]	[582.92700195 549.49975586 0.88010138]	[500.67385864 552.0592041 0.71369535]	[457.21606445 552.12774658 0.69541413]	[472.60293579 711.14916992 0.78200251]	[4.82831329e+02 8.54826233e+02 8.50814402e-01]	[541.78186035 549.54968262 0.70914489]	[544.44000244 706.04919434 0.89008391]	[5.62465698e+02 8.54803040e+02 8.46255183e-01]	[482.81637573 292.91149902 0.91530728]	[506.01855469 292.91201782 0.87867546]	[462.30770874 277.4928894 0.8538056 ]	[526.49163818 277.60247803 0.83558702]	[5.52132385e+02 8.95949097e+02 7.19628274e-01]	[5.72601868e+02 8.93283325e+02 7.40738392e-01]	[5.62406067e+02 8.70104919e+02 6.77746773e-01]	[4.87919495e+02 8.95867981e+02 7.96821773e-01]	[4.67479431e+02 8.93304688e+02 7.92314947e-01]	[4.87969879e+02 8.67651428e+02 7.04339147e-01]
[500.69873047 300.68942261 0.90458113]	[500.68167114 356.98614502 0.91295135]	[436.63989258 354.56982422 0.82071048]	[408.39413452 459.75393677 0.87175035]	[392.98342896 557.1628418 0.82384604]	[562.39715576 357.01901245 0.85224438]	[580.20617676 457.14477539 0.83255112]	[585.3727417 549.56292725 0.86912739]	[500.79977417 549.54156494 0.72816598]	[459.69210815 552.06988525 0.71208805]	[475.13006592 708.63531494 0.79962099]	[4.82834930e+02 8.54867737e+02 8.43065143e-01]	[541.90222168 549.49383545 0.72135121]	[544.46716309 706.02154541 0.88466477]	[562.45465088 852.36810303 0.85376459]	[482.93954468 290.43795776 0.89508784]	[508.51358032 292.87869263 0.8619225 ]	[462.39624023 275.07714844 0.85063231]	[528.97644043 277.53848267 0.83522516]	[5.54645386e+02 8.95985962e+02 7.29140162e-01]	[5.72624756e+02 8.93299805e+02 7.50139236e-01]	[5.62412048e+02 8.67680969e+02 6.69419885e-01]	[4.85486084e+02 8.95911377e+02 7.96929121e-01]	[4.67483032e+02 8.93341003e+02 7.90805519e-01]	[4.87970398e+02 8.67703918e+02 7.10724473e-01]
[500.74505615 300.62738037 0.92135847]	[500.83016968 356.97134399 0.92453945]	[439.13217163 354.53991699 0.83913195]	[413.52215576 459.66854858 0.86591208]	[395.55325317 554.6607666 0.84132934]	[564.85040283 357.04214478 0.84665912]	[582.76702881 457.20928955 0.85998797]	[585.47192383 552.08294678 0.8572619 ]	[500.86532593 549.56793213 0.72731179]	[459.76202393 552.08563232 0.71615672]	[477.66937256 708.59643555 0.82231754]	[4.82811340e+02 8.54897888e+02 8.35992932e-01]	[541.94134521 549.52752686 0.71937621]	[544.50793457 706.05755615 0.8770951 ]	[562.42529297 852.35314941 0.85572249]	[485.38311768 290.37026978 0.88463038]	[511.0604248 290.45223999 0.85172826]	[464.90240479 275.05703735 0.82318693]	[531.56060791 277.58227539 0.84680271]	[5.52061157e+02 8.95948181e+02 7.04128981e-01]	[5.70100403e+02 8.93266235e+02 7.18007743e-01]	[5.62363037e+02 8.67690125e+02 6.66533411e-01]	[4.85461426e+02 8.95888733e+02 7.99252510e-01]	[4.67457489e+02 8.93339966e+02 7.92426646e-01]	[4.87960602e+02 8.70138184e+02 7.14950919e-01]
[500.84008789 298.21234131 0.93299615]	[503.26675415 356.96389771 0.91989326]	[439.20358276 354.56912231 0.84375048]	[416.15988159 459.62243652 0.89128661]	[398.01821899 554.67663574 0.8538636 ]	[564.96948242 356.9967041 0.84272093]	[582.89013672 459.60150146 0.869829 ]	[585.59985352 549.55310059 0.84031248]	[503.28759766 552.07629395 0.72372019]	[459.82266235 552.09436035 0.71252161]	[480.11422729 708.675354 0.83136302]	[4.82804169e+02 8.57376221e+02 8.33033442e-01]	[544.36883545 549.56567383 0.71713799]	[544.54290771 706.05194092 0.85848963]	[562.409729 852.30328369 0.85315073]	[485.49417114 287.86486816 0.85941797]	[516.14324951 290.40783691 0.85267389]	[467.47265625 275.00183105 0.7997753 ]	[534.10699463 277.57925415 0.84094685]	[5.52129944e+02 8.95945862e+02 6.91722274e-01]	[5.72598450e+02 8.93254028e+02 7.07372606e-01]	[5.62293640e+02 8.67639221e+02 6.46687329e-01]	[4.85440125e+02 8.95886597e+02 8.01386297e-01]	[4.67441284e+02 8.93342651e+02 7.92787969e-01]	[4.87949921e+02 8.70180725e+02 7.25919724e-01]
[503.27258301 298.19088745 0.93719137]	[503.43386841 354.60272217 0.9060843 ]	[441.70880127 354.5581665 0.85158432]	[418.59130859 459.67825317 0.91025794]	[398.21112061 552.12927246 0.87317055]	[567.4755249 356.97637939 0.83598119]	[583.00726318 454.63143921 0.86823463]	[588.06274414 549.57427979 0.83018792]	[503.33035278 549.50848389 0.72566086]	[462.19400024 549.51586914 0.71798104]	[480.19473267 708.66583252 0.84688973]	[4.82813232e+02 8.54912659e+02 8.37136865e-01]	[544.38696289 547.0145874 0.72129571]	[546.99719238 706.10186768 0.84349996]	[5.62405762e+02 8.52366760e+02 8.47322226e-01]	[490.521698 287.81713867 0.83847934]	[518.71844482 290.37753296 0.87531292]	[472.58520508 275.02731323 0.79122132]	[539.1854248 277.58883667 0.8538509 ]	[5.52122070e+02 8.95950806e+02 6.79898679e-01]	[5.72616882e+02 8.93255920e+02 6.99671030e-01]	[5.62278687e+02 8.70097290e+02 6.65923953e-01]	[4.85441010e+02 8.95882080e+02 8.00253332e-01]	[4.67441071e+02 8.93337402e+02 7.93372810e-01]	[4.87947083e+02 8.70156921e+02 7.23095298e-01]
[503.44949341 298.14349365 0.92313898]	[505.92752075 356.98040771 0.8969332 ]	[441.83328247 354.55737305 0.84642535]	[418.68591309 459.72851562 0.9210695 ]	[400.66815186 557.17199707 0.87111533]	[570.02874756 357.0083313 0.82931614]	[585.44000244 457.08618164 0.86950701]	[593.11303711 552.05908203 0.81173414]	[503.41848755 547.01629639 0.73044217]	[462.28631592 547.01013184 0.72032934]	[480.21960449 708.65570068 0.84553421]	[4.82829803e+02 8.54918640e+02 8.35389137e-01]	[544.46142578 547.02453613 0.7195105 ]	[549.49578857 706.10656738 0.82962233]	[5.62417969e+02 8.54840515e+02 8.40291381e-01]	[495.64486694 285.30606079 0.84243888]	[521.23327637 287.85891724 0.88250935]	[477.64108276 275.01568604 0.80994457]	[541.75646973 277.49890137 0.88532197]	[5.52128967e+02 8.98417358e+02 6.81386828e-01]	[5.72606812e+02 8.93295044e+02 7.00212836e-01]	[5.62288696e+02 8.70164978e+02 6.82610869e-01]	[4.85415436e+02 8.95890930e+02 7.98780859e-01]	[4.67428558e+02 8.93339966e+02 7.94425428e-01]	[4.87962677e+02 8.70162903e+02 7.20244825e-01]
[505.97607422 298.11782837 0.90418792]	[508.45654297 357.0022583 0.88326585]	[444.29678345 356.97735596 0.83221936]	[418.80059814 459.6758728 0.90895808]	[400.84771729 554.67871094 0.85238826]	[572.63726807 357.01132202 0.81687689]	[585.53326416 457.07785034 0.86597306]	[595.68884277 552.14501953 0.80800408]	[503.48498535 549.54248047 0.71886277]	[462.35586548 549.51226807 0.70920348]	[480.25881958 711.11975098 0.83553988]	[4.82853912e+02 8.57369263e+02 8.33075583e-01]	[544.52886963 549.56829834 0.70836103]	[549.59545898 708.52764893 0.81886923]	[5.62425110e+02 8.54852112e+02 8.41871917e-01]	[498.22848511 285.26486206 0.86972773]	[521.36456299 287.83242798 0.88970155]	[480.13671875 274.95220947 0.84068787]	[541.87469482 275.11468506 0.90983307]	[5.52120667e+02 8.98426575e+02 6.80723190e-01]	[5.72598328e+02 8.93304932e+02 6.97279871e-01]	[5.62302979e+02 8.70164124e+02 6.85261607e-01]	[4.85399139e+02 8.95921082e+02 7.92591870e-01]	[4.67415894e+02 8.93354065e+02 7.92157948e-01]	[4.87988556e+02 8.70183105e+02 7.21523583e-01]
[508.53189087 298.11880493 0.89348066]	[511.05453491 357.01882935 0.86902231]	[444.40304565 357.02075195 0.82079107]	[421.29165649 457.20251465 0.88954258]	[403.32446289 557.19561768 0.84532011]	[577.72460938 357.01535034 0.81729567]	[588.02514648 457.21243286 0.86065233]	[598.27246094 554.64971924 0.82002944]	[505.97525024 552.10058594 0.69680774]	[464.85665894 549.57940674 0.6900897 ]	[480.32107544 711.1696167 0.8430233 ]	[4.82851135e+02 8.57397461e+02 8.33471656e-01]	[547.03167725 554.63226318 0.68975133]	[554.62011719 708.60021973 0.810422 ]	[5.62435852e+02 8.54848083e+02 8.42978776e-01]	[500.69326782 285.24758911 0.88626599]	[523.83996582 287.80688477 0.88445735]	[480.27130127 274.95333862 0.8479529 ]	[544.33551025 277.48272705 0.91485137]	[5.52130310e+02 8.98412476e+02 6.77833974e-01]	[5.72613708e+02 8.93294678e+02 6.97903574e-01]	[5.62311218e+02 8.70147644e+02 6.82293177e-01]	[4.85399414e+02 8.95932190e+02 7.91652083e-01]	[4.67416840e+02 8.93363647e+02 7.89588392e-01]	[4.87986481e+02 8.70201111e+02 7.22327054e-01]
[513.62939453 298.10794067 0.89490223]	[516.20245361 357.03686523 0.88335061]	[452.03344727 357.0328064 0.8023138 ]	[423.83377075 459.64385986 0.87682295]	[408.44946289 554.62493896 0.80664456]	[580.34088135 357.0395813 0.83656895]	[588.09332275 457.125 0.85010612]	[600.81811523 552.14001465 0.84596747]	[511.1008606 552.06555176 0.67719835]	[469.98440552 549.56109619 0.66904199]	[480.36480713 711.16607666 0.84267342]	[4.82858643e+02 8.54877747e+02 8.40868294e-01]	[554.62414551 552.11798096 0.67029518]	[554.70922852 708.58862305 0.8188315 ]	[5.62437927e+02 8.54803589e+02 8.49408209e-01]	[500.80239868 282.76882935 0.88973463]	[523.97937012 285.30001831 0.87737119]	[482.71051025 275.06347656 0.84553045]	[544.50921631 277.57223511 0.8826791 ]	[5.54616882e+02 8.95967651e+02 6.79008484e-01]	[5.72629639e+02 8.93268616e+02 7.01743484e-01]	[5.62320557e+02 8.70106445e+02 6.77872896e-01]	[4.85411285e+02 8.95950562e+02 7.87775695e-01]	[4.67427673e+02 8.93367004e+02 7.87598610e-01]	[4.87987488e+02 8.70127136e+02 7.04612374e-01]
[518.67297363 298.05258179 0.91899407]	[518.75970459 356.98980713 0.89497995]	[457.1105957 354.55847168 0.81278718]	[428.98068237 459.74923706 0.86660779]	[416.0300293 554.64508057 0.82464445]	[582.83685303 357.03451538 0.84616655]	[590.62121582 457.09146118 0.82384193]	[603.29071045 549.56903076 0.86352468]	[516.2130127 552.10693359 0.68261445]	[475.11468506 552.10339355 0.67379951]	[482.73703003 711.18988037 0.83792877]	[4.82867004e+02 8.54873169e+02 8.41126919e-01]	[557.26971436 554.64337158 0.68201917]	[559.71356201 708.66619873 0.83219093]	[5.62444885e+02 8.54802673e+02 8.51361811e-01]	[503.28897095 282.7406311 0.89288378]	[526.46405029 282.76235962 0.85868615]	[482.84985352 275.00576782 0.86202562]	[547.00878906 277.50311279 0.86825395]	[5.54637451e+02 8.98414551e+02 6.81846976e-01]	[5.72633972e+02 8.93286743e+02 7.02376008e-01]	[5.62324219e+02 8.67691589e+02 6.77581251e-01]	[4.85411835e+02 8.95968018e+02 7.81283617e-01]	[4.67432800e+02 8.93375916e+02 7.81852186e-01]	[4.87992676e+02 8.70112793e+02 7.06035554e-01]
[518.76379395 298.01217651 0.92819822]	[521.26525879 356.99200439 0.9193967 ]	[459.59695435 354.5949707 0.83346659]	[436.59078979 459.59472656 0.86919367]	[416.14071655 554.66375732 0.84400004]	[582.97845459 357.04324341 0.84708607]	[600.81481934 457.19033813 0.84231704]	[603.43719482 554.67449951 0.85759735]	[518.79180908 552.13812256 0.70008677]	[477.6887207 554.62487793 0.69377053]	[482.81149292 708.65527344 0.84210616]	[4.82867737e+02 8.54819763e+02 8.44583094e-01]	[562.22613525 554.65020752 0.6956867 ]	[559.78485107 708.60766602 0.84512937]	[5.62448853e+02 8.54807434e+02 8.51616979e-01]	[503.39840698 282.70022583 0.89591271]	[528.96948242 282.69522095 0.84676111]	[485.34561157 274.98846436 0.83438981]	[549.55517578 275.09280396 0.86508048]	[5.54624084e+02 8.98445435e+02 6.80059016e-01]	[5.72625793e+02 8.93314087e+02 6.99680507e-01]	[5.62320557e+02 8.67696411e+02 6.79978013e-01]	[4.85409790e+02 8.95967896e+02 7.78805494e-01]	[4.67426666e+02 8.93371094e+02 7.76001513e-01]	[4.87980865e+02 8.67671265e+02 6.97286367e-01]
[521.24224854 295.61486816 0.94225526]	[521.39874268 356.98355103 0.92091179]	[459.6791687 356.98483276 0.84243399]	[439.09204102 459.67294312 0.9056778 ]	[418.66790771 552.13592529 0.86703098]	[585.44226074 357.00750732 0.84075761]	[603.36456299 457.21731567 0.86093891]	[605.93469238 554.6494751 0.85823911]	[521.26861572 552.07189941 0.7158497 ]	[480.16235352 552.08807373 0.70771682]	[482.84542847 708.6229248 0.84152883]	[4.82872314e+02 8.54794983e+02 8.43648612e-01]	[562.34576416 552.08581543 0.70667756]	[562.25476074 708.60968018 0.86181754]	[562.45336914 852.38165283 0.85402673]	[505.89437866 280.20275879 0.88299137]	[531.57061768 280.20648193 0.84471768]	[487.95080566 274.94732666 0.8240512 ]	[552.08709717 275.07080078 0.87499714]	[5.52100342e+02 8.98438110e+02 6.84140742e-01]	[5.72595215e+02 8.93324646e+02 6.99486554e-01]	[5.62325806e+02 8.67650330e+02 6.75052047e-01]	[4.85431732e+02 8.95958984e+02 7.72394896e-01]	[4.67436127e+02 8.93364563e+02 7.63128102e-01]	[4.87973602e+02 8.67667114e+02 6.95123851e-01]
[521.35253906 295.59429932 0.94840229]	[523.93243408 356.96932983 0.90614402]	[462.19958496 354.58914185 0.85330069]	[439.17684937 459.75595093 0.91756302]	[421.18951416 557.18395996 0.87530106]	[587.97796631 357.00448608 0.83410412]	[603.4864502 457.19070435 0.86992568]	[606.04785156 554.63647461 0.85231531]	[521.40625 549.53881836 0.7205205 ]	[480.30029297 549.54345703 0.71701384]	[482.91775513 708.61029053 0.8391968 ]	[4.82859863e+02 8.52375854e+02 8.49026322e-01]	[562.44885254 549.54376221 0.71196544]	[562.3369751 708.60864258 0.86875099]	[562.45373535 852.32446289 0.85899448]	[506.00979614 280.16531372 0.87867224]	[536.68438721 280.15512085 0.86299169]	[490.52688599 274.96087646 0.81041479]	[557.18426514 275.04556274 0.88409841]	[5.52075500e+02 8.98421082e+02 6.87944949e-01]	[5.72591553e+02 8.93312561e+02 7.00944662e-01]	[5.62307068e+02 8.65136902e+02 6.66008174e-01]	[4.85434814e+02 8.95946350e+02 7.69454122e-01]	[4.67424805e+02 8.93351685e+02 7.58083820e-01]	[4.87968384e+02 8.67662415e+02 6.93814635e-01]
[523.77838135 295.58105469 0.94364506]	[526.41473389 356.96374512 0.89537418]	[462.32229614 354.5637207 0.85394466]	[439.26898193 459.70788574 0.91707945]	[421.35879517 557.21520996 0.86033106]	[588.08068848 357.01998901 0.83517337]	[605.90655518 457.07455444 0.86460346]	[608.58666992 552.09869385 0.82872975]	[523.82110596 546.99267578 0.72856343]	[480.35501099 546.98052979 0.72729909]	[485.35693359 708.54797363 0.82941449]	[4.82869843e+02 8.52382507e+02 8.48564088e-01]	[564.85247803 547.01013184 0.72228575]	[562.40930176 708.54730225 0.87571514]	[562.4786377 852.33666992 0.85808372]	[511.02648926 280.12304688 0.87799251]	[539.23272705 280.14840698 0.8866483 ]	[493.11010742 274.91543579 0.80484033]	[559.73522949 275.07003784 0.88648522]	[5.52079285e+02 8.98461853e+02 6.90172613e-01]	[5.72616943e+02 8.93348755e+02 7.01286256e-01]	[5.62305359e+02 8.67598450e+02 6.74967587e-01]	[4.85444977e+02 8.95951660e+02 7.70178318e-01]	[4.67431274e+02 8.93347534e+02 7.60722995e-01]	[4.87969238e+02 8.67679016e+02 6.89290762e-01]
[523.9173584 295.46710205 0.93640983]	[526.53741455 357.00543213 0.88904613]	[462.42385864 357.01473999 0.84497237]	[441.74636841 459.64471436 0.90430677]	[423.86303711 557.1729126 0.8326754 ]	[593.10437012 357.03707886 0.82467598]	[606.03631592 457.14834595 0.87386626]	[611.14477539 554.6630249 0.8180505 ]	[523.91308594 546.99658203 0.72937673]	[482.78311157 546.94415283 0.73084384]	[485.440979 708.54632568 0.81768686]	[4.82885315e+02 8.54824768e+02 8.39653790e-01]	[564.93670654 549.50238037 0.71402776]	[564.83410645 708.58105469 0.87209034]	[562.48449707 852.36712646 0.85907781]	[516.12805176 277.66378784 0.89905441]	[541.72015381 277.66571045 0.92715144]	[498.18112183 274.94171143 0.81706321]	[562.29089355 274.9604187 0.89844406]	[5.52100525e+02 8.98474670e+02 6.92762375e-01]	[5.72644958e+02 8.93369812e+02 7.08090603e-01]	[5.62278198e+02 8.67647400e+02 6.83572710e-01]	[4.85454651e+02 8.95946594e+02 7.76797295e-01]	[4.67445496e+02 8.93347412e+02 7.63123751e-01]	[4.87993469e+02 8.70136047e+02 6.88261271e-01]
[526.40789795 292.93807983 0.8990339 ]	[529.06958008 356.99298096 0.87421966]	[464.88766479 357.01382446 0.83510697]	[441.84716797 459.66644287 0.90434206]	[428.99841309 557.23400879 0.81727183]	[595.72174072 356.99301147 0.81521749]	[606.12371826 457.12719727 0.85731018]	[616.24365234 554.64306641 0.81158358]	[523.96044922 549.53149414 0.72182542]	[482.83862305 547.00231934 0.72335505]	[487.93496704 708.51831055 0.81200033]	[4.82901398e+02 8.54840576e+02 8.35649550e-01]	[565.00848389 552.08227539 0.70911831]	[564.90429688 708.58221436 0.86322755]	[564.80706787 852.36999512 0.86012924]	[518.72808838 277.48779297 0.93360496]	[541.82562256 277.49890137 0.95428133]	[500.68249512 272.47039795 0.84791666]	[562.41912842 272.49203491 0.90101838]	[5.52117126e+02 8.98460754e+02 6.90803766e-01]	[5.72663208e+02 8.93364563e+02 7.07397401e-01]	[5.62264099e+02 8.67658813e+02 6.84414864e-01]	[4.85445923e+02 8.95954346e+02 7.76993990e-01]	[4.67439453e+02 8.93350708e+02 7.65961766e-01]	[4.88012421e+02 8.70150146e+02 6.88718021e-01]
[526.52246094 290.36920166 0.85921133]	[534.10473633 357.01416016 0.86871386]	[467.42153931 357.01776123 0.81549519]	[444.31207275 459.72216797 0.88963997]	[436.55459595 557.23168945 0.83038974]	[598.30426025 357.02032471 0.82023764]	[608.62530518 459.7590332 0.87827855]	[618.8114624 557.20330811 0.82823342]	[526.40759277 549.55493164 0.70318788]	[482.92697144 547.01873779 0.70580906]	[488.012146 708.51544189 0.80759001]	[4.82915894e+02 8.54839844e+02 8.33766460e-01]	[567.46740723 552.11785889 0.69460398]	[564.9664917 708.60223389 0.86525321]	[564.82025146 852.37451172 0.85698408]	[521.18426514 275.04336548 0.952232 ]	[541.91601562 275.05355835 0.96108055]	[500.70230103 272.41104126 0.85543931]	[562.4642334 272.47320557 0.90548438]	[5.52142578e+02 8.98437683e+02 6.80574417e-01]	[5.75160583e+02 8.93354553e+02 7.03658104e-01]	[5.62261536e+02 8.67679321e+02 6.81726933e-01]	[4.85435303e+02 8.95953857e+02 7.78676748e-01]	[4.67439301e+02 8.93349060e+02 7.67533183e-01]	[4.90488678e+02 8.70149597e+02 6.87413275e-01]
[529.0269165 287.80929565 0.84653527]	[536.66748047 357.03259277 0.87869126]	[469.9810791 357.03701782 0.80602968]	[444.42269897 459.76641846 0.88393152]	[436.67562866 557.21728516 0.85569894]	[600.81768799 357.02575684 0.83167052]	[611.12072754 459.67770386 0.86337656]	[621.32019043 554.62231445 0.83311212]	[526.52258301 549.54425049 0.69206488]	[485.38919067 547.04223633 0.69460213]	[490.52474976 708.54034424 0.81259 ]	[4.82925995e+02 8.54840820e+02 8.33662152e-01]	[570.02459717 552.08911133 0.67633462]	[564.99450684 708.58233643 0.8609044 ]	[564.83105469 852.34509277 0.85914749]	[521.24499512 274.97702026 0.95706981]	[544.31213379 274.96890259 0.96553898]	[500.83175659 272.45333862 0.84929466]	[564.87145996 272.4524231 0.90633309]	[5.54641846e+02 8.98413757e+02 6.80155993e-01]	[5.75160461e+02 8.93334534e+02 7.01630116e-01]	[5.62260437e+02 8.67644714e+02 6.79485142e-01]	[4.85427490e+02 8.95954041e+02 7.80677140e-01]	[4.67436707e+02 8.93342712e+02 7.74873614e-01]	[4.90494293e+02 8.70150085e+02 6.95461094e-01]
[531.55615234 282.76016235 0.84758717]	[539.17950439 357.01397705 0.88800907]	[475.07458496 356.99438477 0.80716139]	[449.47091675 459.77804565 0.86069494]	[439.12063599 557.23455811 0.87098956]	[600.887146 357.02008057 0.83566183]	[611.14593506 457.125 0.82535148]	[621.40161133 552.14239502 0.8393423 ]	[529.00195312 549.57568359 0.68045509]	[485.46820068 549.52752686 0.68001837]	[490.55691528 708.55133057 0.81157732]	[4.82930969e+02 8.54803528e+02 8.36349010e-01]	[570.08056641 554.62384033 0.67263681]	[565.01287842 708.63928223 0.85678446]	[564.83557129 852.36181641 0.8609243 ]	[521.30474854 274.88537598 0.9464342 ]	[544.3651123 274.87939453 0.94719261]	[500.8664856 272.37808228 0.86372268]	[564.92425537 272.41503906 0.90059042]	[5.54651550e+02 8.98420654e+02 6.76121652e-01]	[5.75156616e+02 8.93344788e+02 6.99216127e-01]	[5.62268005e+02 8.67659424e+02 6.85581326e-01]	[4.85439575e+02 8.95939453e+02 7.82704949e-01]	[4.67450958e+02 8.93327148e+02 7.75760293e-01]	[4.90494110e+02 8.70114746e+02 6.92385852e-01]
[534.14880371 280.24026489 0.86127549]	[539.25384521 357.01873779 0.8988809 ]	[475.15081787 357.01437378 0.8202796 ]	[454.61886597 459.70065308 0.87481207]	[439.20083618 554.64044189 0.8756662 ]	[603.33929443 357.00747681 0.8443315 ]	[618.73461914 459.6807251 0.85955727]	[623.84985352 559.69110107 0.86607993]	[531.53826904 549.53271484 0.67666698]	[487.97949219 549.51043701 0.67295343]	[490.56964111 708.5713501 0.80467862]	[4.82932709e+02 8.52377258e+02 8.40419114e-01]	[572.62689209 552.06774902 0.66657215]	[565.02264404 708.61224365 0.85633963]	[564.84436035 852.34906006 0.86286885]	[521.37219238 272.43609619 0.93783355]	[544.47674561 272.40759277 0.91294324]	[503.26095581 272.35525513 0.86998057]	[565.03747559 272.43167114 0.88267779]	[5.54659058e+02 8.98412659e+02 6.75436020e-01]	[5.75166504e+02 8.93339966e+02 6.99877083e-01]	[5.62267334e+02 8.67642578e+02 6.86907709e-01]	[4.85444092e+02 8.95942810e+02 7.84316778e-01]	[4.67457062e+02 8.93326477e+02 7.78993309e-01]	[4.90491211e+02 8.67677063e+02 6.92650437e-01]
[536.68286133 280.11599731 0.88504261]	[541.68249512 357.0289917 0.90488672]	[477.65963745 357.00115967 0.83345842]	[457.07980347 459.75106812 0.88636768]	[439.26895142 554.62988281 0.87777823]	[603.40698242 357.04598999 0.85550869]	[621.26611328 459.74673462 0.86565852]	[623.96276855 559.75531006 0.88910854]	[531.62097168 549.55133057 0.67060018]	[490.51831055 549.51208496 0.66710258]	[493.04486084 708.61828613 0.79407316]	[4.82934326e+02 8.52350220e+02 8.45639706e-01]	[575.20428467 552.08770752 0.66070396]	[565.05432129 708.58648682 0.84606916]	[564.85510254 852.32275391 0.86424088]	[523.7578125 269.89123535 0.91868973]	[546.94537354 269.85787964 0.87683612]	[503.38372803 272.34213257 0.85748637]	[567.55822754 272.41387939 0.85085779]	[5.54670837e+02 8.95981567e+02 6.76448941e-01]	[5.75179871e+02 8.93334106e+02 6.99857652e-01]	[5.62274170e+02 8.67604370e+02 6.84031487e-01]	[4.85447998e+02 8.95947876e+02 7.82925189e-01]	[4.67464417e+02 8.93326782e+02 7.78218746e-01]	[4.90485229e+02 8.67642456e+02 6.95471406e-01]
[539.21264648 277.64804077 0.91870779]	[541.7366333 357.03042603 0.91633946]	[477.71472168 357.0166626 0.84231412]	[457.20831299 459.69320679 0.9049595 ]	[441.67648315 557.26446533 0.88701934]	[603.46484375 357.05648804 0.85915256]	[621.32696533 459.73260498 0.87924725]	[624.03997803 559.82995605 0.90046346]	[534.11114502 549.50860596 0.66629195]	[490.52001953 547.00292969 0.66180158]	[493.09091187 708.5869751 0.79650337]	[4.82944153e+02 8.52325867e+02 8.47404480e-01]	[577.72930908 552.06896973 0.66226506]	[565.0567627 708.58483887 0.84869885]	[564.86401367 852.31793213 0.86558574]	[523.83636475 267.36044312 0.91380566]	[547.01672363 267.2961731 0.86071795]	[503.50320435 272.39489746 0.8513965 ]	[567.58575439 272.35491943 0.84407425]	[5.54704651e+02 8.95979858e+02 6.78627372e-01]	[5.75204834e+02 8.93327576e+02 7.03257442e-01]	[5.62281677e+02 8.67590210e+02 6.81209564e-01]	[4.85441895e+02 8.95944458e+02 7.81400740e-01]	[4.67457123e+02 8.93316589e+02 7.78498888e-01]	[4.90499481e+02 8.67610474e+02 6.91392899e-01]
[539.26965332 277.59130859 0.92866576]	[541.81384277 357.02636719 0.93062925]	[480.14349365 356.99951172 0.84801036]	[459.62741089 459.74783325 0.9116925 ]	[441.75476074 559.75720215 0.88813215]	[605.88110352 357.06295776 0.86043525]	[621.40710449 459.70330811 0.87384498]	[626.42736816 559.74603271 0.88331223]	[536.64685059 549.58422852 0.66296393]	[493.07452393 549.50286865 0.65714931]	[493.08200073 708.57635498 0.79880273]	[4.82941895e+02 8.52310608e+02 8.49921048e-01]	[580.21862793 554.65124512 0.66765511]	[567.45129395 708.59509277 0.8425687 ]	[564.86981201 852.33135986 0.86497509]	[523.88531494 267.26644897 0.90864116]	[547.07397461 264.75201416 0.84977323]	[505.89535522 269.91467285 0.8354817 ]	[570.05718994 269.87255859 0.83427602]	[5.54678162e+02 8.95959229e+02 6.81227624e-01]	[5.75184143e+02 8.93321228e+02 7.02535331e-01]	[5.62295410e+02 8.67606750e+02 6.82911158e-01]	[4.85441620e+02 8.95937134e+02 7.81655908e-01]	[4.67456146e+02 8.93309326e+02 7.76666641e-01]	[4.90502380e+02 8.67594055e+02 6.89761698e-01]
[539.32165527 277.53771973 0.93191123]	[541.84863281 357.01687622 0.93207538]	[480.18667603 356.99423218 0.85296869]	[459.66995239 459.73071289 0.91615963]	[441.80133057 559.72821045 0.88944376]	[605.89044189 357.03991699 0.85969287]	[623.8348999 459.65939331 0.87654901]	[626.46014404 559.73687744 0.88739604]	[536.69158936 549.51281738 0.67220521]	[493.12646484 546.99316406 0.66028124]	[493.09460449 708.60778809 0.79467237]	[4.82930908e+02 8.52326111e+02 8.47929716e-01]	[580.25799561 552.09240723 0.67783862]	[567.49078369 708.62536621 0.83658975]	[564.8739624 852.35687256 0.8625741 ]	[523.9498291 264.73474121 0.90529108]	[549.56182861 264.70935059 0.83985054]	[506.0017395 272.34957886 0.82847655]	[570.10205078 272.34960938 0.842457 ]	[5.54664978e+02 8.95957214e+02 6.79650605e-01]	[5.75178345e+02 8.93332764e+02 7.02025294e-01]	[5.62286377e+02 8.67645081e+02 6.83701634e-01]	[4.85442169e+02 8.95951111e+02 7.80383408e-01]	[4.67455139e+02 8.93325745e+02 7.75396407e-01]	[4.90484314e+02 8.67611816e+02 6.91630721e-01]
[541.83190918 275.11169434 0.94171023]	[544.30529785 357.05749512 0.93355989]	[480.31057739 357.03292847 0.86539686]	[459.7147522 459.7645874 0.91799557]	[441.91085815 559.6987915 0.87467963]	[606.00921631 357.09439087 0.86970073]	[623.93035889 462.22531128 0.89494574]	[626.52856445 562.26550293 0.91008568]	[536.72576904 552.06268311 0.67627114]	[495.60791016 547.02246094 0.66539329]	[493.12957764 708.56140137 0.79898286]	[4.82937592e+02 8.52315796e+02 8.48068118e-01]	[580.30480957 554.67858887 0.69150025]	[567.56011963 708.64465332 0.82409555]	[564.89422607 852.35925293 0.85925955]	[526.45581055 262.15093994 0.88155127]	[557.16894531 259.73046875 0.84898764]	[511.02841187 272.37957764 0.82414997]	[577.71240234 272.41537476 0.87056673]	[5.54664429e+02 8.95942749e+02 6.76663101e-01]	[5.75185608e+02 8.93325256e+02 6.97553158e-01]	[5.62297424e+02 8.67650330e+02 6.83390498e-01]	[4.85436493e+02 8.95950745e+02 7.80061901e-01]	[4.67451538e+02 8.93321228e+02 7.76191473e-01]	[4.90493378e+02 8.67602844e+02 6.91101074e-01]
[541.83178711 275.11514282 0.9419204 ]	[544.30474854 357.05465698 0.93382293]	[480.31158447 357.02963257 0.86518443]	[459.71133423 459.73983765 0.91474158]	[441.91744995 557.26580811 0.87064373]	[606.00823975 357.08853149 0.86990845]	[623.93054199 462.24734497 0.89337468]	[626.52453613 562.26287842 0.91276789]	[536.7331543 552.07012939 0.67537856]	[495.61782837 547.02850342 0.66431516]	[493.11416626 708.57977295 0.79824018]	[4.82937317e+02 8.52326904e+02 8.46904516e-01]	[580.309021 554.68127441 0.6899417 ]	[567.56488037 708.6171875 0.82321733]	[564.89355469 852.34747314 0.85777766]	[526.45379639 262.15655518 0.88185418]	[557.17034912 259.73422241 0.84837329]	[511.03036499 272.39035034 0.82494855]	[577.71624756 272.4135437 0.87138808]	[5.54657471e+02 8.95939026e+02 6.76188946e-01]	[5.75180908e+02 8.93321777e+02 6.96241438e-01]	[5.62298401e+02 8.67639404e+02 6.80288017e-01]	[4.85435944e+02 8.95950378e+02 7.79413998e-01]	[4.67451538e+02 8.93322388e+02 7.75910974e-01]	[4.90493835e+02 8.67618225e+02 6.94614530e-01]
[541.83081055 275.11468506 0.94178802]	[544.2989502 357.052948 0.93348694]	[480.3052063 357.02758789 0.86500776]	[459.71408081 459.74041748 0.91496938]	[441.91644287 557.27209473 0.87175763]	[606.00732422 357.08792114 0.87015426]	[623.92980957 462.24865723 0.89422935]	[626.52508545 562.26489258 0.9131549 ]	[536.73065186 552.08624268 0.67436844]	[495.6159668 547.03900146 0.66242796]	[493.11068726 708.58062744 0.79738986]	[4.82939423e+02 8.52326904e+02 8.46674204e-01]	[580.30578613 557.17602539 0.6888352 ]	[567.55444336 708.61218262 0.82601732]	[564.89282227 852.3526001 0.85737371]	[526.45330811 262.15609741 0.88178885]	[557.16900635 259.73370361 0.84798735]	[511.03033447 272.39291382 0.82513994]	[577.71588135 272.41479492 0.87136489]	[5.54660217e+02 8.95944458e+02 6.76896811e-01]	[5.75183777e+02 8.93326599e+02 6.97874665e-01]	[5.62297241e+02 8.67648193e+02 6.80657625e-01]	[4.85437866e+02 8.95948608e+02 7.79441953e-01]	[4.67453400e+02 8.93321350e+02 7.75978386e-01]	[4.90496185e+02 8.67620056e+02 6.95022047e-01]
[541.83068848 275.11450195 0.94166654]	[544.29730225 357.05029297 0.93327802]	[480.30517578 357.02783203 0.86503279]	[459.71508789 459.73983765 0.91532415]	[441.91696167 557.27209473 0.8717308 ]	[606.0043335 357.08099365 0.86979109]	[623.93096924 462.23452759 0.89426523]	[626.5256958 562.26568604 0.91196954]	[536.73498535 549.58551025 0.67658961]	[495.61914062 547.02227783 0.66635126]	[493.10971069 708.5723877 0.7980358 ]	[4.82940674e+02 8.52337463e+02 8.44984710e-01]	[580.30718994 554.67346191 0.69014931]	[567.55877686 708.61413574 0.82532769]	[564.89172363 852.35089111 0.85734731]	[526.45306396 262.15557861 0.88178504]	[557.16870117 259.73339844 0.84804487]	[511.03005981 272.39169312 0.8250404 ]	[577.71520996 272.41418457 0.87115586]	[5.54657227e+02 8.95940308e+02 6.76164806e-01]	[5.75182373e+02 8.93323730e+02 6.96996331e-01]	[5.62297607e+02 8.67647400e+02 6.80452824e-01]	[4.85434753e+02 8.95949463e+02 7.78528035e-01]	[4.67450653e+02 8.93323608e+02 7.75691986e-01]	[4.90499481e+02 8.67633667e+02 6.96413398e-01]
[541.88348389 275.10317993 0.94369686]	[544.37512207 357.04852295 0.9322443 ]	[480.36218262 357.0267334 0.86696213]	[459.77304077 459.66741943 0.91061819]	[444.38259888 559.69342041 0.85504073]	[606.06774902 357.10162354 0.86776984]	[623.98321533 462.24200439 0.90008152]	[626.55554199 562.26739502 0.90875089]	[539.20941162 549.56542969 0.68388158]	[495.68655396 547.01568604 0.67145669]	[493.1237793 708.57116699 0.79678297]	[4.82941895e+02 8.52339050e+02 8.44939232e-01]	[580.3626709 554.64349365 0.69428962]	[567.57928467 708.58758545 0.8247599 ]	[564.90258789 852.36535645 0.85447258]	[526.51031494 259.7227478 0.87328064]	[557.24755859 259.71255493 0.86329043]	[513.56799316 272.36401367 0.81873077]	[580.23742676 272.38467407 0.88125336]	[5.54677673e+02 8.95946228e+02 6.72447979e-01]	[5.75196106e+02 8.93326782e+02 6.96080267e-01]	[5.62306824e+02 8.67663208e+02 6.81426942e-01]	[4.85439545e+02 8.95952454e+02 7.76279509e-01]	[4.67456757e+02 8.93326294e+02 7.74009228e-01]	[4.90495331e+02 8.67635376e+02 6.97789550e-01]
[541.92633057 275.10726929 0.94316781]	[544.45263672 357.04940796 0.92296326]	[482.76144409 357.01483154 0.8685509 ]	[459.81289673 459.67672729 0.90945196]	[446.89639282 557.23150635 0.83094764]	[606.11328125 357.09439087 0.865812 ]	[624.02270508 462.29019165 0.89558488]	[626.57830811 562.30450439 0.91360343]	[539.23876953 549.53704834 0.68545836]	[498.12960815 546.9855957 0.67510694]	[493.12469482 708.56182861 0.79350972]	[4.82934967e+02 8.52330688e+02 8.44660878e-01]	[582.74804688 552.12896729 0.69494307]	[570.07745361 708.54321289 0.81945539]	[5.64909729e+02 8.52391724e+02 8.52145553e-01]	[528.9654541 259.7210083 0.86733824]	[559.72845459 259.70840454 0.88182151]	[513.6295166 272.37850952 0.82117242]	[580.3180542 272.42938232 0.89918929]	[5.54676514e+02 8.95945190e+02 6.78735912e-01]	[5.75191223e+02 8.93337280e+02 7.00954676e-01]	[5.62309998e+02 8.67693115e+02 6.85417831e-01]	[4.85443298e+02 8.95946899e+02 7.75646865e-01]	[4.67457611e+02 8.93321045e+02 7.74473846e-01]	[4.90486115e+02 8.67626526e+02 6.94164157e-01]
[544.39447021 277.47076416 0.94917119]	[546.93438721 357.10067749 0.91378534]	[482.85522461 357.06369019 0.87129378]	[462.21447754 459.63934326 0.90298188]	[452.00427246 557.18511963 0.80789316]	[608.62329102 357.14639282 0.85790873]	[626.44232178 462.22146606 0.90123439]	[626.64221191 562.27233887 0.90296078]	[539.32012939 549.55755615 0.69142592]	[498.22717285 546.97351074 0.68916816]	[493.11868286 708.59747314 0.79412353]	[4.82953308e+02 8.52380066e+02 8.35659742e-01]	[582.78369141 554.65539551 0.70053113]	[572.64904785 708.56530762 0.79962713]	[5.64925720e+02 8.54810120e+02 8.45919549e-01]	[534.11523438 262.18395996 0.8520155 ]	[562.21954346 262.14556885 0.91134048]	[518.67102051 272.46273804 0.86474234]	[582.80377197 272.40310669 0.91870224]	[5.54622131e+02 8.95970398e+02 6.78106427e-01]	[5.75166870e+02 8.93368835e+02 6.97588325e-01]	[5.62343933e+02 8.70116821e+02 6.86332464e-01]	[4.85434204e+02 8.95971252e+02 7.73110449e-01]	[4.67454773e+02 8.93338989e+02 7.75750637e-01]	[4.90496582e+02 8.67681152e+02 7.01764107e-01]
[544.42266846 277.47601318 0.94608814]	[546.96173096 357.12435913 0.9122048 ]	[482.87982178 357.08270264 0.86856639]	[462.22546387 459.68945312 0.90748745]	[452.02975464 557.22833252 0.81413746]	[608.63928223 357.1796875 0.85606694]	[626.46875 462.25161743 0.8960349 ]	[626.65155029 562.32244873 0.90269482]	[541.68609619 549.55957031 0.69080913]	[498.22393799 546.97717285 0.68696153]	[493.11050415 708.58190918 0.79300916]	[4.82951874e+02 8.52379028e+02 8.33715260e-01]	[582.78192139 554.65844727 0.70151776]	[572.64941406 708.57928467 0.79635507]	[5.64926392e+02 8.54814331e+02 8.46186757e-01]	[534.17419434 262.20394897 0.8502959 ]	[562.23828125 262.16397095 0.91266525]	[518.70471191 272.48718262 0.87408853]	[582.80090332 272.44754028 0.92201388]	[5.52141357e+02 8.95964355e+02 6.78385675e-01]	[5.75160522e+02 8.93369202e+02 6.97222769e-01]	[5.62343750e+02 8.70121094e+02 6.86367035e-01]	[4.85439850e+02 8.95970093e+02 7.69833982e-01]	[4.67460999e+02 8.93339905e+02 7.71887839e-01]	[4.90492065e+02 8.67684814e+02 6.94861054e-01]
[544.43518066 277.4765625 0.94500446]	[546.98529053 357.13085938 0.90943485]	[482.90090942 357.07809448 0.86567307]	[462.22171021 459.73373413 0.91354358]	[452.02337646 557.23205566 0.81551063]	[611.08624268 357.19869995 0.85340065]	[626.47442627 462.26391602 0.89519519]	[626.65216064 562.31964111 0.90152514]	[541.70251465 549.54785156 0.69558495]	[498.25009155 546.97521973 0.69317013]	[493.10415649 708.59991455 0.79320103]	[4.82945618e+02 8.52392334e+02 8.33099306e-01]	[582.78656006 554.64282227 0.70248395]	[572.6696167 708.62658691 0.79388839]	[5.64923401e+02 8.54819519e+02 8.48336399e-01]	[536.6706543 262.21002197 0.85258615]	[562.24468994 262.16796875 0.91369778]	[518.76348877 272.48809814 0.88108873]	[582.81732178 272.4057312 0.9214015 ]	[5.54615051e+02 8.95963867e+02 6.77209854e-01]	[5.75159180e+02 8.93368408e+02 6.96872532e-01]	[5.62334778e+02 8.70119629e+02 6.87033892e-01]	[4.85435730e+02 8.95979370e+02 7.68362463e-01]	[4.67454803e+02 8.93348755e+02 7.70861387e-01]	[4.90483276e+02 8.67704041e+02 6.94567323e-01]
[544.43920898 277.48626709 0.94613135]	[547.00848389 357.13079834 0.90628219]	[482.92382812 357.08517456 0.86061621]	[462.23751831 459.72402954 0.91349363]	[452.02624512 557.2401123 0.81691986]	[611.12200928 357.19165039 0.8488766 ]	[626.48797607 462.34140015 0.89676726]	[629.01776123 562.37701416 0.90432483]	[541.70562744 549.56237793 0.69645154]	[498.26681519 546.98168945 0.69703513]	[493.12713623 708.59857178 0.79426062]	[4.82952850e+02 8.54802429e+02 8.30078781e-01]	[582.77874756 554.66534424 0.70243907]	[572.6171875 708.56500244 0.80298215]	[5.64928223e+02 8.54826721e+02 8.44073117e-01]	[536.68640137 262.21786499 0.85391521]	[562.24713135 262.16824341 0.91528434]	[518.7845459 272.47717285 0.88019413]	[582.82879639 272.36343384 0.91729701]	[5.54645020e+02 8.98420959e+02 6.77102387e-01]	[5.75190491e+02 8.93388550e+02 7.01015592e-01]	[5.62337891e+02 8.70131287e+02 6.78590059e-01]	[4.85437958e+02 8.98411072e+02 7.66399145e-01]	[4.67458038e+02 8.93354187e+02 7.70555317e-01]	[4.90490265e+02 8.70114624e+02 6.95528269e-01]
[544.44421387 277.50454712 0.94649613]	[547.02459717 357.11834717 0.90363771]	[482.93972778 357.08267212 0.85913694]	[462.25170898 459.71743774 0.91365772]	[452.04632568 557.22955322 0.81477147]	[611.16021729 357.17749023 0.84552008]	[626.51190186 462.32803345 0.89220792]	[629.01818848 562.36962891 0.90651178]	[541.72210693 549.54785156 0.69659305]	[498.25582886 546.97540283 0.68962264]	[495.63973999 708.61279297 0.79129136]	[4.82951752e+02 8.54808289e+02 8.29166532e-01]	[582.80895996 554.64251709 0.70508283]	[575.15759277 708.60986328 0.79510725]	[5.64927124e+02 8.54820557e+02 8.45604539e-01]	[536.70373535 262.2376709 0.8535279 ]	[562.25671387 262.18475342 0.91431487]	[521.15686035 272.46981812 0.87759358]	[582.82385254 272.3677063 0.92033166]	[5.54615723e+02 8.98433411e+02 6.78672910e-01]	[5.75171875e+02 8.93397156e+02 6.96056366e-01]	[5.62333557e+02 8.70120239e+02 6.78561211e-01]	[4.85430176e+02 8.95970215e+02 7.62943208e-01]	[4.67443481e+02 8.93336731e+02 7.62936652e-01]	[4.90496643e+02 8.70109863e+02 6.98161006e-01]
[544.44616699 277.51361084 0.94665086]	[547.02716064 357.118927 0.90262574]	[482.94549561 357.08547974 0.85789108]	[462.25482178 459.71078491 0.9133631 ]	[452.05453491 557.22930908 0.81512153]	[611.16601562 357.18051147 0.84417474]	[626.52978516 462.33135986 0.88703901]	[629.01971436 562.38049316 0.90652055]	[541.71307373 549.52764893 0.69696575]	[498.24295044 546.95922852 0.68979251]	[495.64126587 708.60186768 0.79065984]	[4.82951355e+02 8.54811218e+02 8.28788579e-01]	[582.80377197 552.13659668 0.70418394]	[575.14654541 708.57867432 0.79763961]	[5.64926697e+02 8.54827820e+02 8.45017076e-01]	[536.70812988 262.24914551 0.85244477]	[562.26116943 262.18972778 0.91464293]	[521.159729 272.47799683 0.88078326]	[582.83117676 272.36895752 0.92219985]	[5.54616028e+02 8.98433533e+02 6.78837121e-01]	[5.75170410e+02 8.93398376e+02 6.96174264e-01]	[5.62330627e+02 8.70128967e+02 6.80886328e-01]	[4.85429230e+02 8.95966553e+02 7.63232470e-01]	[4.67443237e+02 8.93334900e+02 7.62898505e-01]	[4.90495361e+02 8.70113342e+02 6.99204803e-01]
[544.44854736 277.51821899 0.94615239]	[547.03039551 357.11251831 0.90231919]	[482.94702148 357.08059692 0.85767609]	[462.25601196 459.71478271 0.91351342]	[452.0352478 557.21917725 0.81309843]	[611.17303467 357.17248535 0.84361339]	[626.52832031 462.32232666 0.8854934 ]	[629.01800537 562.38671875 0.90605062]	[541.72003174 549.515625 0.69662315]	[498.25131226 546.9420166 0.69082475]	[495.64578247 708.61047363 0.79077339]	[4.82949799e+02 8.54819336e+02 8.27839911e-01]	[582.80914307 552.13049316 0.7030164 ]	[575.137146 708.66363525 0.7856735 ]	[5.64924500e+02 8.54834290e+02 8.45794916e-01]	[536.71490479 262.25973511 0.85193592]	[562.2598877 262.203125 0.91310161]	[521.16351318 272.47982788 0.88103402]	[582.83435059 272.36468506 0.9211576 ]	[5.54617859e+02 8.98428101e+02 6.81153238e-01]	[5.75172119e+02 8.93395874e+02 6.98958516e-01]	[5.62326721e+02 8.70134827e+02 6.82244360e-01]	[4.85431366e+02 8.95968384e+02 7.62039781e-01]	[4.67443359e+02 8.93337341e+02 7.62341917e-01]	[4.90492035e+02 8.70120239e+02 6.99497104e-01]
[544.4552002 277.52560425 0.94400871]	[547.0289917 357.12557983 0.90273714]	[482.95056152 357.09552002 0.85737348]	[462.24493408 459.72003174 0.91477072]	[452.04138184 557.23370361 0.8146612 ]	[611.16882324 357.18847656 0.8426798 ]	[626.53686523 462.34393311 0.88693357]	[629.0166626 562.38891602 0.90738559]	[541.7166748 549.51379395 0.69875807]	[498.24798584 546.93682861 0.69434834]	[495.67111206 708.57281494 0.80118507]	[4.82949310e+02 8.54827332e+02 8.28942835e-01]	[582.80682373 552.12915039 0.70303881]	[575.14953613 708.63104248 0.78954411]	[5.64927673e+02 8.54838318e+02 8.45139503e-01]	[536.72570801 264.72372437 0.8523519 ]	[562.25775146 262.21533203 0.9109211 ]	[521.1640625 272.48654175 0.88622355]	[582.82843018 272.35595703 0.91995132]	[5.54622437e+02 8.98435913e+02 6.79494560e-01]	[5.75176819e+02 8.93402954e+02 6.97104275e-01]	[5.62331299e+02 8.70140503e+02 6.83019280e-01]	[4.85429077e+02 8.95975342e+02 7.62839794e-01]	[4.67443085e+02 8.93341797e+02 7.61878431e-01]	[4.90489655e+02 8.70126038e+02 7.02317774e-01]
[544.4552002 277.52584839 0.94366658]	[547.02416992 357.12609863 0.90372658]	[482.94937134 357.09564209 0.85770631]	[462.24276733 459.7177124 0.91486096]	[452.03652954 557.2321167 0.81423891]	[611.16094971 357.19073486 0.84354186]	[626.53363037 462.33953857 0.88696432]	[629.01898193 562.38812256 0.90690029]	[541.71795654 547.02941895 0.69965553]	[498.24703979 544.47894287 0.69673252]	[495.6696167 708.57678223 0.80094236]	[4.82947357e+02 8.54820435e+02 8.30115855e-01]	[582.80627441 552.10229492 0.70377457]	[575.15478516 708.63354492 0.78973335]	[5.64927246e+02 8.54832092e+02 8.46085846e-01]	[536.72186279 264.72363281 0.85198647]	[562.25701904 262.21463013 0.91077644]	[521.16003418 272.48443604 0.88466871]	[582.82897949 272.35400391 0.9190613 ]	[5.54622009e+02 8.98434204e+02 6.78025961e-01]	[5.75178589e+02 8.93399719e+02 6.96562648e-01]	[5.62332520e+02 8.70131714e+02 6.82184160e-01]	[4.85428070e+02 8.95975891e+02 7.63954818e-01]	[4.67444336e+02 8.93342346e+02 7.62869358e-01]	[4.90486481e+02 8.70117737e+02 7.02401400e-01]
[544.44500732 277.53329468 0.94375497]	[547.02215576 357.13232422 0.90454584]	[482.93515015 357.09777832 0.86036897]	[462.23291016 459.73434448 0.91945326]	[452.01449585 557.22180176 0.81195611]	[611.17077637 357.19644165 0.84203207]	[626.5234375 462.32058716 0.89106846]	[629.02032471 562.38476562 0.90710926]	[541.73400879 549.50085449 0.69981396]	[498.25338745 544.49383545 0.69263935]	[495.66525269 708.58728027 0.79633796]	[4.82944336e+02 8.54820984e+02 8.30348849e-01]	[582.82733154 552.11785889 0.70536429]	[575.15075684 708.63659668 0.78839082]	[5.64926819e+02 8.54821289e+02 8.46647143e-01]	[536.69689941 264.73214722 0.84961206]	[562.24743652 262.22250366 0.90793842]	[518.78790283 272.48651123 0.88297337]	[582.81665039 272.36557007 0.91932553]	[5.54621582e+02 8.98430725e+02 6.75388336e-01]	[5.75178894e+02 8.93394470e+02 6.93511367e-01]	[5.62330933e+02 8.70119568e+02 6.79424345e-01]	[4.85424652e+02 8.95979797e+02 7.63513267e-01]	[4.67438385e+02 8.93344788e+02 7.62553096e-01]	[4.90483856e+02 8.70118347e+02 7.01476872e-01]
[544.43157959 277.54641724 0.94559383]	[547.01171875 357.13842773 0.90688419]	[482.91461182 357.09848022 0.86411989]	[462.22714233 459.72158813 0.9184103 ]	[451.99484253 557.21777344 0.81093293]	[611.15948486 357.20333862 0.84322917]	[626.50335693 462.31069946 0.88966852]	[629.01678467 562.37841797 0.90672547]	[541.70526123 547.02923584 0.7009545 ]	[498.20822144 544.4576416 0.69439894]	[495.66949463 708.55114746 0.80017102]	[4.82939972e+02 8.54838440e+02 8.30088854e-01]	[582.82177734 552.13299561 0.70801276]	[575.16015625 708.63214111 0.79141945]	[5.64929749e+02 8.54828918e+02 8.46054494e-01]	[536.66314697 264.74624634 0.84680837]	[562.23413086 262.23013306 0.9048664 ]	[518.76733398 272.4894104 0.87759352]	[582.80078125 272.3742981 0.91714782]	[5.54626587e+02 8.98416809e+02 6.69831157e-01]	[5.75182922e+02 8.93385071e+02 6.89367890e-01]	[5.62328308e+02 8.70124695e+02 6.79971576e-01]	[4.85424042e+02 8.95979187e+02 7.67109752e-01]	[4.67439697e+02 8.93347656e+02 7.65602469e-01]	[4.88021118e+02 8.70133118e+02 7.05518544e-01]
[544.4105835 277.55999756 0.95062131]	[546.96539307 357.13433838 0.91126275]	[482.87509155 357.09863281 0.86928058]	[462.21160889 459.70532227 0.91478479]	[449.4901123 557.21472168 0.81292802]	[611.10272217 357.18484497 0.85021329]	[626.47796631 462.21469116 0.89367783]	[626.64538574 562.34381104 0.90603471]	[539.30987549 549.50805664 0.69586122]	[498.17544556 544.48358154 0.68871391]	[495.66436768 708.58612061 0.80359066]	[4.82942200e+02 8.54846497e+02 8.30567300e-01]	[582.80871582 554.62188721 0.70368683]	[575.15313721 708.67993164 0.79193527]	[5.64927673e+02 8.54857117e+02 8.43805671e-01]	[534.16687012 264.76922607 0.84152114]	[562.21862793 262.24087524 0.90226305]	[518.72412109 274.87008667 0.87660825]	[582.78808594 272.39227295 0.91623896]	[5.54621643e+02 8.98434448e+02 6.68260217e-01]	[5.75181274e+02 8.93402893e+02 6.87134802e-01]	[5.62326355e+02 8.70153992e+02 6.83485508e-01]	[4.85421265e+02 8.95981201e+02 7.71310389e-01]	[4.67440948e+02 8.93351196e+02 7.69408345e-01]	[4.90482758e+02 8.70141052e+02 7.08913267e-01]
[544.38684082 277.56793213 0.95530236]	[546.94641113 357.12774658 0.9131518 ]	[482.8588562 357.08609009 0.87021959]	[462.21307373 459.62835693 0.90576351]	[449.43600464 557.22418213 0.81558204]	[611.08032227 357.18539429 0.8523618 ]	[626.47192383 462.21813965 0.8908323 ]	[626.61883545 562.33422852 0.90634561]	[539.26727295 547.02734375 0.68903828]	[498.12710571 544.45361328 0.67686033]	[495.6706543 708.57342529 0.80548 ]	[4.82941620e+02 8.54826965e+02 8.33805263e-01]	[582.7824707 552.12573242 0.70005357]	[575.13763428 708.67797852 0.79166257]	[5.64934204e+02 8.54837463e+02 8.46909225e-01]	[534.09765625 264.77902222 0.83889234]	[559.84393311 262.24758911 0.89756382]	[518.67352295 274.88153076 0.86798638]	[582.77178955 272.41320801 0.9119184 ]	[5.54639282e+02 8.95977783e+02 6.75469875e-01]	[5.75186768e+02 8.93380859e+02 6.95426941e-01]	[5.62338013e+02 8.70135925e+02 6.86632454e-01]	[4.85424927e+02 8.95972900e+02 7.71443963e-01]	[4.67446411e+02 8.93341797e+02 7.67572999e-01]	[4.88017517e+02 8.70117981e+02 7.11102843e-01]
[544.35473633 277.61343384 0.95265138]	[544.54901123 357.09677124 0.91463691]	[482.83120728 357.0501709 0.87024522]	[462.18664551 459.62124634 0.90425825]	[446.93212891 557.19744873 0.82049763]	[608.63891602 357.15161133 0.85299301]	[626.43041992 462.29867554 0.89769596]	[626.59637451 562.36956787 0.92032945]	[539.22473145 549.56225586 0.68004715]	[495.67105103 546.95916748 0.66873324]	[495.63983154 708.5947876 0.80740255]	[4.82941071e+02 8.54820740e+02 8.34174216e-01]	[582.75134277 554.68884277 0.69783044]	[572.67529297 708.70288086 0.79039109]	[5.64941162e+02 8.54869141e+02 8.42842460e-01]	[531.57849121 267.26672363 0.83708453]	[559.81268311 264.72912598 0.89203429]	[516.21795654 272.487854 0.85414612]	[582.76086426 272.42834473 0.91085958]	[5.54658386e+02 8.98419800e+02 6.71652734e-01]	[5.75202942e+02 8.93394470e+02 6.92167282e-01]	[5.62340027e+02 8.70168091e+02 6.88955545e-01]	[4.85422089e+02 8.95977905e+02 7.74282992e-01]	[4.67445221e+02 8.93345581e+02 7.70236135e-01]	[4.88019043e+02 8.70111816e+02 7.09703684e-01]
[544.3026123 277.64874268 0.94468623]	[544.51617432 357.11212158 0.92108077]	[482.80926514 357.06063843 0.87261522]	[459.81777954 459.66110229 0.90470803]	[446.86883545 557.24151611 0.83176792]	[608.59277344 357.1612854 0.86011618]	[626.39587402 462.3571167 0.8861661 ]	[626.57397461 562.38916016 0.92636001]	[539.206604 552.10076904 0.67550099]	[495.64318848 547.00939941 0.65893227]	[493.12115479 708.63238525 0.79988402]	[4.82939972e+02 8.54814514e+02 8.36260855e-01]	[582.74298096 557.22668457 0.6984514 ]	[572.63977051 708.71911621 0.79108018]	[5.64950073e+02 8.54845093e+02 8.42097878e-01]	[529.0269165 267.32171631 0.84773254]	[559.74407959 264.80303955 0.87378085]	[516.12268066 272.49349976 0.83081847]	[580.33087158 272.44998169 0.90271485]	[5.54651794e+02 8.95962341e+02 6.72396004e-01]	[5.75196533e+02 8.93370239e+02 6.92230403e-01]	[5.62352356e+02 8.70147949e+02 6.90219223e-01]	[4.85418091e+02 8.95976746e+02 7.72860825e-01]	[4.67438324e+02 8.93343506e+02 7.70214200e-01]	[4.88021912e+02 8.67708435e+02 7.10538268e-01]
[541.88256836 277.72079468 0.93337578]	[544.44226074 357.09378052 0.9301343 ]	[482.74365234 357.04055786 0.87243915]	[459.76907349 459.68664551 0.91222572]	[444.40960693 559.73144531 0.85108703]	[608.51916504 357.15460205 0.86718512]	[624.03015137 462.34020996 0.89139074]	[626.55303955 562.34161377 0.92415082]	[536.71960449 552.10205078 0.66971701]	[493.12020874 547.01324463 0.65437925]	[493.08053589 708.62756348 0.80090684]	[4.82938629e+02 8.54813477e+02 8.35610092e-01]	[580.31652832 557.22692871 0.68785691]	[570.06335449 708.69250488 0.80632049]	[5.64949707e+02 8.54891052e+02 8.38103354e-01]	[526.52709961 269.85290527 0.867158 ]	[557.20825195 269.84759521 0.85588849]	[513.61083984 272.41781616 0.80775785]	[580.23956299 272.47665405 0.89649159]	[5.54667053e+02 8.98423157e+02 6.75537586e-01]	[5.75212219e+02 8.93396423e+02 6.98082983e-01]	[5.62359314e+02 8.70196655e+02 6.98189616e-01]	[4.85420563e+02 8.95975586e+02 7.74534106e-01]	[4.67441101e+02 8.93345459e+02 7.71019161e-01]	[4.88022888e+02 8.67708557e+02 7.07199395e-01]
[541.800354 280.13424683 0.91926903]	[544.38409424 357.0864563 0.93500108]	[480.36373901 357.04971313 0.8687712 ]	[459.71670532 459.73974609 0.91367388]	[444.35272217 559.73468018 0.86458921]	[606.10070801 357.14358521 0.86538535]	[623.94885254 462.34811401 0.88786918]	[626.49206543 562.2802124 0.92261028]	[536.64886475 552.11376953 0.6645481 ]	[490.5718689 547.02435303 0.64889652]	[493.10891724 708.64624023 0.80216992]	[4.82934723e+02 8.54799561e+02 8.36413562e-01]	[580.26647949 557.24157715 0.68422788]	[567.58081055 711.12731934 0.80564624]	[5.64948608e+02 8.54921082e+02 8.33343506e-01]	[526.43377686 269.91638184 0.88588417]	[554.63806152 269.91244507 0.84635061]	[511.02072144 272.44287109 0.79380757]	[577.72296143 272.48873901 0.88694698]	[5.54683044e+02 8.98437012e+02 6.78902984e-01]	[5.75222656e+02 8.93411316e+02 7.02246189e-01]	[5.62362000e+02 8.70230469e+02 7.00566769e-01]	[4.85424622e+02 8.95976746e+02 7.75950253e-01]	[4.67441010e+02 8.93347900e+02 7.72117019e-01]	[4.88022064e+02 8.67690735e+02 7.02404380e-01]
[541.69104004 280.20666504 0.89626831]	[541.94085693 357.08486938 0.93488288]	[480.28686523 357.03448486 0.86782151]	[459.65026855 459.74221802 0.91600287]	[441.90042114 559.71563721 0.88051492]	[605.98931885 357.1472168 0.86827493]	[623.90026855 462.19458008 0.89611906]	[626.45318604 562.24291992 0.91058892]	[531.62634277 552.12963867 0.65774882]	[490.47982788 547.01605225 0.64973634]	[493.06646729 708.66992188 0.79815972]	[4.82929230e+02 8.54818359e+02 8.36673379e-01]	[577.73303223 557.25769043 0.66885316]	[567.51239014 711.15130615 0.82448184]	[5.64942322e+02 8.54917236e+02 8.34523141e-01]	[523.98468018 272.37747192 0.90667063]	[549.59405518 272.40548706 0.86825979]	[508.46932983 272.3465271 0.77689964]	[572.67022705 272.49395752 0.87317401]	[5.54647766e+02 8.98443970e+02 6.79090142e-01]	[5.75205139e+02 8.93419434e+02 7.00954318e-01]	[5.62378540e+02 8.70239746e+02 7.04032898e-01]	[4.85420837e+02 8.95963684e+02 7.78752267e-01]	[4.67439423e+02 8.93342041e+02 7.73149967e-01]	[4.90486359e+02 8.70113037e+02 7.03713655e-01]
[536.659729 285.29721069 0.84006041]	[541.78118896 357.08187866 0.93119049]	[480.1265564 357.0145874 0.84761548]	[457.13839722 459.69903564 0.89232129]	[441.80465698 557.24334717 0.88025665]	[603.5067749 357.15145874 0.86747444]	[621.26727295 462.27301025 0.8620494 ]	[623.92651367 562.32843018 0.91187441]	[526.54498291 552.06512451 0.67146057]	[485.41442871 547.00231934 0.67361212]	[490.52206421 708.60974121 0.80506104]	[4.82914520e+02 8.54803711e+02 8.39502990e-01]	[570.08477783 554.68280029 0.66359895]	[565.03704834 708.59332275 0.85412216]	[5.64925476e+02 8.54879272e+02 8.32031786e-01]	[523.7991333 274.94219971 0.95009035]	[546.92333984 274.94454956 0.91258192]	[503.48562622 272.36819458 0.76452935]	[567.60003662 274.96685791 0.88849044]	[5.54619385e+02 8.98443665e+02 6.74379647e-01]	[5.75180237e+02 8.93413208e+02 6.94029272e-01]	[5.62371582e+02 8.70200134e+02 6.87156081e-01]	[4.85426666e+02 8.95942139e+02 7.81180263e-01]	[4.67435120e+02 8.93328308e+02 7.74171472e-01]	[4.88021576e+02 8.70111816e+02 7.00326383e-01]
[534.09326172 290.368927 0.84048533]	[541.69482422 357.07302856 0.91938037]	[477.69396973 356.99102783 0.84074521]	[454.58163452 459.71038818 0.86928302]	[441.74301147 557.27185059 0.88721985]	[603.43859863 357.1600647 0.86920357]	[616.23522949 462.21813965 0.85393339]	[623.8114624 562.31787109 0.89561158]	[526.44067383 549.56439209 0.69073015]	[482.97183228 546.98449707 0.69035244]	[487.93984985 708.62127686 0.81696033]	[4.82904327e+02 8.52383850e+02 8.43690097e-01]	[567.49200439 554.64361572 0.68401998]	[564.99194336 708.56866455 0.87213033]	[5.64919739e+02 8.54879089e+02 8.26868773e-01]	[521.35644531 275.05917358 0.95710206]	[544.46661377 275.04302979 0.95126688]	[503.41040039 274.88632202 0.72055066]	[567.50952148 274.98947144 0.89298046]	[5.54620667e+02 8.98436035e+02 6.72615230e-01]	[5.75180725e+02 8.93406555e+02 6.94387674e-01]	[5.62367493e+02 8.70211914e+02 6.87374830e-01]	[4.85424225e+02 8.95922424e+02 7.80988634e-01]	[4.67433899e+02 8.93310425e+02 7.75177419e-01]	[4.88012543e+02 8.67677917e+02 6.97353899e-01]
[529.00415039 292.93136597 0.87193549]	[539.22302246 357.07669067 0.90295589]	[475.13476562 357.01367188 0.8211332 ]	[449.49554443 459.65917969 0.85439944]	[441.68255615 557.2130127 0.88210797]	[603.33300781 357.15307617 0.8571676 ]	[611.15478516 462.21316528 0.86825037]	[621.38665771 562.29992676 0.89052218]	[523.96533203 549.55187988 0.71241045]	[482.86575317 546.99450684 0.70774651]	[485.4949646 708.56536865 0.82686645]	[4.82892212e+02 8.52378723e+02 8.45103979e-01]	[565.01477051 552.11669922 0.70374417]	[564.96685791 706.10870361 0.87450057]	[5.64916809e+02 8.54882996e+02 8.24874878e-01]	[521.26617432 277.46322632 0.96124715]	[544.33300781 277.51602173 0.94889104]	[503.26669312 272.46932983 0.78783554]	[565.01953125 274.99749756 0.91417742]	[5.54633057e+02 8.98442871e+02 6.70251906e-01]	[5.75196838e+02 8.93409424e+02 6.93905056e-01]	[5.62355652e+02 8.70217896e+02 6.92224979e-01]	[4.85426666e+02 8.95909973e+02 7.80646324e-01]	[4.67433502e+02 8.93304504e+02 7.74704456e-01]	[4.88002838e+02 8.67667969e+02 6.93722844e-01]
[529.00396729 292.93157959 0.87193704]	[539.22418213 357.07577515 0.90298748]	[475.13604736 357.01150513 0.82100749]	[449.4954834 459.65756226 0.85419846]	[441.68527222 557.21447754 0.88238686]	[603.33306885 357.15231323 0.85720569]	[611.15588379 462.21282959 0.86831331]	[621.38903809 562.2991333 0.89033455]	[523.96203613 549.55413818 0.71385449]	[482.86248779 546.98974609 0.71011871]	[485.48641968 708.51635742 0.82474583]	[4.82892670e+02 8.52362244e+02 8.47209036e-01]	[565.01367188 552.12286377 0.70458871]	[564.96893311 706.09008789 0.87508935]	[5.64916992e+02 8.54873047e+02 8.26205373e-01]	[521.26611328 277.46337891 0.96127474]	[544.33288574 277.51565552 0.94882792]	[503.26553345 272.4703064 0.78824246]	[565.02026367 274.99801636 0.91429293]	[5.54627991e+02 8.98439209e+02 6.69430852e-01]	[5.75192444e+02 8.93406616e+02 6.92930162e-01]	[5.62356873e+02 8.70208008e+02 6.90824509e-01]	[4.85425415e+02 8.95905518e+02 7.79824078e-01]	[4.67432068e+02 8.93300049e+02 7.74123013e-01]	[4.88001831e+02 8.67652405e+02 6.90772414e-01]
[526.45495605 293.02233887 0.90335971]	[536.65979004 357.10800171 0.88742274]	[470.00869751 357.06216431 0.8110705 ]	[444.40359497 459.69638062 0.88367653]	[439.2749939 554.68444824 0.87838101]	[600.84338379 357.16488647 0.84366661]	[608.62115479 462.27026367 0.87526625]	[621.34143066 562.30236816 0.88728881]	[523.89837646 549.55871582 0.72267908]	[482.80258179 546.99261475 0.72143912]	[485.39309692 708.60180664 0.83738977]	[4.82892365e+02 8.54796509e+02 8.42109501e-01]	[564.93890381 552.1204834 0.71693766]	[564.94030762 708.59118652 0.87371671]	[5.64897766e+02 8.57362671e+02 8.26099753e-01]	[518.78875732 277.54440308 0.93759918]	[541.89080811 277.5696106 0.94305742]	[500.85568237 274.91552734 0.82160556]	[564.90319824 274.99029541 0.93610674]	[5.54634338e+02 8.98467041e+02 6.75566316e-01]	[5.75190430e+02 8.93428772e+02 7.00744629e-01]	[5.62347656e+02 8.70254272e+02 6.98921442e-01]	[4.85428497e+02 8.95925049e+02 7.77342916e-01]	[4.67429504e+02 8.93322388e+02 7.71458924e-01]	[4.88011444e+02 8.67700928e+02 6.94558978e-01]
[523.98052979 295.4876709 0.93581027]	[531.55865479 357.09820557 0.88316059]	[464.96884155 357.04019165 0.82532322]	[441.88983154 459.69940186 0.90491092]	[439.15637207 557.25268555 0.87786782]	[598.24273682 357.17443848 0.82921273]	[608.50848389 462.1986084 0.88381022]	[618.80792236 559.79272461 0.85555232]	[523.80682373 549.56799316 0.71446037]	[480.37435913 547.00482178 0.71369898]	[482.95489502 708.64147949 0.84452331]	[4.82883392e+02 8.54792603e+02 8.42968583e-01]	[564.84606934 552.125 0.71776718]	[564.90093994 708.65539551 0.86505598]	[5.64885559e+02 8.54920227e+02 8.27378988e-01]	[518.67523193 277.64492798 0.91554624]	[541.81951904 277.69430542 0.93172324]	[500.77340698 274.868927 0.81761247]	[564.82147217 274.99487305 0.92759764]	[5.54631653e+02 8.98456787e+02 6.75398111e-01]	[5.75186951e+02 8.93418762e+02 7.01785922e-01]	[5.62334961e+02 8.70237305e+02 6.93822742e-01]	[4.85419922e+02 8.95930481e+02 7.72587121e-01]	[4.67416168e+02 8.93322998e+02 7.68008530e-01]	[4.88009430e+02 8.67688477e+02 6.94947660e-01]
[523.88470459 295.57681274 0.95152026]	[528.96392822 357.07025146 0.89413643]	[464.82275391 357.0480957 0.84669375]	[441.7852478 459.64511108 0.90691149]	[439.0802002 557.24664307 0.86538631]	[593.13903809 357.11331177 0.8282963 ]	[606.02398682 459.82894897 0.90194523]	[613.684021 562.23095703 0.85010803]	[521.33392334 552.06585693 0.71153533]	[480.26449585 547.03009033 0.70973229]	[482.87329102 708.63317871 0.86301655]	[4.82869415e+02 8.52380615e+02 8.43692958e-01]	[562.38787842 552.12219238 0.71458822]	[564.81494141 708.62872314 0.88224715]	[5.64870239e+02 8.57367859e+02 8.23861778e-01]	[513.65496826 277.73034668 0.88318962]	[541.73693848 280.12466431 0.90960145]	[498.26855469 274.90591431 0.76547623]	[562.43048096 275.00744629 0.92210162]	[5.54640259e+02 8.98476379e+02 6.71212912e-01]	[5.75185547e+02 8.93421448e+02 6.97023332e-01]	[5.62327698e+02 8.70241150e+02 6.92232490e-01]	[4.85414154e+02 8.95936035e+02 7.72755623e-01]	[4.67413269e+02 8.93327148e+02 7.66146779e-01]	[4.87995605e+02 8.67665283e+02 6.87985301e-01]
[523.80541992 295.63275146 0.94970095]	[526.41351318 357.06167603 0.90795249]	[462.32733154 357.0484314 0.86392379]	[441.67657471 459.64331055 0.90618849]	[436.60964966 557.25756836 0.84706038]	[588.10943604 357.1027832 0.8384667 ]	[605.93469238 459.68103027 0.88876438]	[608.64111328 559.83789062 0.85984719]	[521.25341797 552.11309814 0.70667535]	[480.19107056 549.55407715 0.69788969]	[482.82437134 708.58898926 0.86209023]	[4.82871368e+02 8.54822083e+02 8.41221571e-01]	[562.33026123 554.66900635 0.70941716]	[562.39959717 708.61968994 0.87496763]	[5.64840881e+02 8.54914062e+02 8.25041294e-01]	[511.07565308 280.15737915 0.86999136]	[539.28674316 280.19702148 0.88876075]	[498.12966919 274.96615601 0.77117425]	[562.26928711 275.04043579 0.90705895]	[5.52142517e+02 8.98458252e+02 6.75322592e-01]	[5.75150085e+02 8.93400574e+02 6.96194649e-01]	[5.62319214e+02 8.70206299e+02 6.87270641e-01]	[4.85410248e+02 8.95963745e+02 7.69097030e-01]	[4.67406891e+02 8.93349915e+02 7.64942586e-01]	[4.87994232e+02 8.67702332e+02 7.01238632e-01]
[521.35131836 295.63943481 0.9496485 ]	[523.95794678 357.05871582 0.9167608 ]	[462.22845459 357.03860474 0.86560494]	[439.2671814 459.66812134 0.90837532]	[434.07528687 559.69500732 0.83173287]	[588.01635742 357.10839844 0.84788769]	[603.51153564 459.69073486 0.88923097]	[608.53503418 559.79315186 0.87623513]	[518.78997803 552.07006836 0.69809765]	[477.69775391 549.50531006 0.68723285]	[482.79821777 708.62249756 0.85416073]	[4.82862854e+02 8.54850525e+02 8.40657234e-01]	[562.27075195 554.62866211 0.7046991 ]	[562.3225708 708.55206299 0.86805648]	[5.64828186e+02 8.54910950e+02 8.21049213e-01]	[508.44192505 280.19836426 0.86513406]	[536.71282959 280.22338867 0.8560968 ]	[493.06335449 274.97463989 0.7937578 ]	[559.7086792 277.4694519 0.89743841]	[5.52134155e+02 8.98469177e+02 6.77843392e-01]	[5.72659790e+02 8.93398254e+02 6.97760582e-01]	[5.62327087e+02 8.70193298e+02 6.81767166e-01]	[4.85406464e+02 8.95972961e+02 7.68677771e-01]	[4.67402618e+02 8.93363586e+02 7.65500426e-01]	[4.87993713e+02 8.70117126e+02 7.09381104e-01]
[521.25183105 295.6282959 0.94021082]	[523.76519775 357.03903198 0.93023485]	[459.75592041 354.59024048 0.85036474]	[439.14367676 459.68972778 0.91220099]	[428.98254395 557.23046875 0.81701803]	[585.46813965 357.13577271 0.85544467]	[603.41748047 462.20684814 0.89037573]	[606.10845947 559.78320312 0.88021064]	[516.21179199 552.11047363 0.67850983]	[475.08340454 549.51824951 0.66434693]	[482.70834351 711.13360596 0.84277296]	[4.82838837e+02 8.54856750e+02 8.40757906e-01]	[559.77886963 554.69012451 0.69278395]	[562.22460938 706.1338501 0.8506074 ]	[5.64819397e+02 8.54903748e+02 8.22524190e-01]	[505.90536499 280.19485474 0.8834241 ]	[531.62780762 280.212677 0.84263092]	[490.50076294 274.96292114 0.77965724]	[557.18377686 275.10012817 0.89236772]	[5.52111206e+02 8.98451904e+02 6.84875548e-01]	[5.72644897e+02 8.93377563e+02 7.03168929e-01]	[5.62356995e+02 8.70200378e+02 6.89772666e-01]	[4.85409271e+02 8.95940735e+02 7.78646290e-01]	[4.67403046e+02 8.93344116e+02 7.71134317e-01]	[4.87970184e+02 8.70111084e+02 7.07247913e-01]
[521.17248535 297.99008179 0.93213683]	[521.3067627 357.01953125 0.92952663]	[459.63809204 354.59552002 0.84073156]	[436.68167114 459.67532349 0.90051663]	[423.89825439 559.70202637 0.84575498]	[582.98944092 357.09634399 0.85193312]	[600.8684082 459.73361206 0.8749963 ]	[605.94421387 559.80358887 0.89395356]	[513.64855957 552.09185791 0.66856956]	[472.53866577 549.50396729 0.65784776]	[480.32772827 711.18725586 0.84430677]	[4.82804779e+02 8.54855591e+02 8.44811797e-01]	[557.26690674 554.65783691 0.67836881]	[559.72003174 706.08026123 0.83044654]	[5.64808044e+02 8.54837280e+02 8.26497972e-01]	[503.45422363 282.67779541 0.88909626]	[529.02935791 282.67166138 0.84320176]	[485.49688721 275.003479 0.79215574]	[552.11694336 275.12893677 0.87420595]	[5.52088684e+02 8.98426697e+02 6.88133121e-01]	[5.72618774e+02 8.93345215e+02 7.06967890e-01]	[5.62371826e+02 8.70144836e+02 6.84644341e-01]	[4.85412476e+02 8.95913147e+02 7.85560071e-01]	[4.67403351e+02 8.93334045e+02 7.73818851e-01]	[4.87932739e+02 8.67706726e+02 7.05989420e-01]
[518.71838379 298.06427002 0.92546344]	[521.16760254 357.00546265 0.90908456]	[457.16040039 354.55844116 0.82710898]	[434.0994873 459.64251709 0.86135983]	[421.35931396 557.25036621 0.87120038]	[582.89001465 357.08056641 0.85615909]	[595.73217773 459.75448608 0.86127043]	[603.45019531 559.82965088 0.8960318 ]	[508.54043579 549.57702637 0.67520463]	[467.43548584 547.03527832 0.66327608]	[480.26040649 711.17297363 0.83830136]	[4.82798523e+02 8.57398010e+02 8.33851337e-01]	[552.11273193 552.11334229 0.66959584]	[557.2177124 706.1083374 0.81976211]	[5.62482422e+02 8.54876953e+02 8.27289879e-01]	[503.36172485 282.76858521 0.88880754]	[526.5211792 285.24276733 0.84755498]	[485.35083008 274.97332764 0.80089831]	[549.56774902 277.47305298 0.86244661]	[5.52085266e+02 8.98429871e+02 6.88532948e-01]	[5.72606628e+02 8.93345703e+02 7.06103325e-01]	[5.62375122e+02 8.70171997e+02 6.88566089e-01]	[4.85387482e+02 8.95944031e+02 7.83833742e-01]	[4.64951904e+02 8.93371216e+02 7.77846038e-01]	[4.87935150e+02 8.70207214e+02 7.24116921e-01]
[516.21496582 298.08300781 0.91078657]	[518.67279053 357.04815674 0.89314348]	[454.55880737 356.99905396 0.80496174]	[428.90982056 459.67105103 0.86148334]	[421.27459717 557.25622559 0.87959266]	[582.77258301 357.08746338 0.84346104]	[590.58148193 459.66738892 0.86145329]	[603.33813477 559.72027588 0.8743062 ]	[505.93988037 552.10900879 0.6840291 ]	[462.4375 549.5279541 0.67446971]	[480.19204712 708.64447021 0.85089225]	[4.82789276e+02 8.57411804e+02 8.32800269e-01]	[547.06585693 554.64038086 0.67896122]	[554.70330811 708.54095459 0.80604953]	[5.62450928e+02 8.54852112e+02 8.34084749e-01]	[503.26571655 282.76312256 0.88924652]	[526.47076416 285.26370239 0.85766393]	[482.87179565 275.03991699 0.833664 ]	[547.07440186 277.56668091 0.85465628]	[5.52077026e+02 8.95979736e+02 6.84936941e-01]	[5.72599304e+02 8.93315186e+02 7.03431010e-01]	[5.62353210e+02 8.70148438e+02 6.78142011e-01]	[4.85380981e+02 8.95947510e+02 7.83211648e-01]	[4.64945251e+02 8.93374512e+02 7.79109597e-01]	[4.87937347e+02 8.70213196e+02 7.24035382e-01]
[513.63787842 298.11380005 0.89780819]	[516.14086914 357.06689453 0.88444209]	[449.52560425 356.97775269 0.79807115]	[423.82888794 459.73059082 0.89073348]	[421.1746521 557.21905518 0.88377357]	[580.2354126 357.12530518 0.83218271]	[588.02246094 459.75830078 0.8794592 ]	[600.87438965 559.75866699 0.86727113]	[503.43927002 552.11376953 0.70924866]	[462.33267212 549.54315186 0.69453621]	[480.16488647 708.65985107 0.84604847]	[4.82790619e+02 8.57377014e+02 8.37813735e-01]	[544.51916504 554.6239624 0.70002675]	[552.05755615 706.10223389 0.81813109]	[5.62437744e+02 8.54857544e+02 8.30870390e-01]	[500.84631348 285.24755859 0.89185536]	[523.99188232 287.79800415 0.87486047]	[482.77746582 275.07785034 0.84117675]	[544.54980469 277.60137939 0.87324089]	[5.52137939e+02 8.98410706e+02 6.76264405e-01]	[5.72625183e+02 8.93306274e+02 6.98142886e-01]	[5.62315308e+02 8.70174011e+02 6.74963355e-01]	[4.85385956e+02 8.95948853e+02 7.89820552e-01]	[4.64957581e+02 8.93370667e+02 7.86438823e-01]	[4.87936249e+02 8.70185303e+02 7.29687750e-01]
[508.48095703 298.15615845 0.89464802]	[506.00726318 357.08297729 0.89657772]	[441.88146973 357.05059814 0.85048312]	[421.19058228 459.63061523 0.90513259]	[418.58605957 557.25738525 0.86562246]	[572.58032227 357.09640503 0.83095574]	[585.45471191 459.6015625 0.8876887 ]	[598.25744629 559.7980957 0.8478533 ]	[503.28329468 549.53106689 0.72886962]	[459.83712769 546.99871826 0.7127403 ]	[477.74417114 708.66400146 0.82961583]	[4.82783478e+02 8.54916748e+02 8.42088878e-01]	[544.35174561 549.55377197 0.72813398]	[547.03857422 706.06182861 0.8342585 ]	[5.62406921e+02 8.54886475e+02 8.35874677e-01]	[500.67050171 285.29428101 0.88530338]	[523.7923584 290.35244751 0.89377052]	[480.20425415 274.95153809 0.85399354]	[541.9354248 277.59301758 0.90400195]	[5.54625854e+02 8.98445923e+02 6.75160289e-01]	[5.72624329e+02 8.93313904e+02 6.97762668e-01]	[5.62276062e+02 8.70206543e+02 6.86800182e-01]	[4.85397034e+02 8.95953003e+02 7.95655429e-01]	[4.67406799e+02 8.93378601e+02 7.90323138e-01]	[4.87922729e+02 8.70144653e+02 7.29833782e-01]
[505.96142578 298.16281128 0.90466124]	[505.94070435 357.03848267 0.9046005 ]	[441.84884644 354.59197998 0.8528803 ]	[418.80441284 459.60165405 0.89773953]	[416.11172485 559.71350098 0.85712516]	[567.58880615 357.07937622 0.84457242]	[585.39935303 459.72140503 0.90718681]	[593.14056396 559.76824951 0.84387267]	[500.88452148 549.55145264 0.72562444]	[459.78741455 547.03503418 0.7118178 ]	[477.69659424 708.54486084 0.82823068]	[4.82783752e+02 8.54923157e+02 8.41845393e-01]	[541.95562744 549.57446289 0.72719896]	[546.98223877 706.043396 0.84028137]	[5.62406799e+02 8.54887878e+02 8.37036967e-01]	[498.22717285 285.30157471 0.86542869]	[521.36505127 290.35455322 0.89834958]	[477.7321167 274.95129395 0.84422946]	[541.85125732 277.58032227 0.89843482]	[5.54628845e+02 8.98441101e+02 6.79095984e-01]	[5.72625427e+02 8.93307922e+02 7.02279806e-01]	[5.62280945e+02 8.70208313e+02 6.92706883e-01]	[4.85391174e+02 8.95940674e+02 8.00255895e-01]	[4.67407623e+02 8.93367737e+02 7.94351339e-01]	[4.87917114e+02 8.70155579e+02 7.32122719e-01]
[505.96734619 298.16537476 0.90371382]	[505.94232178 357.05426025 0.90492916]	[441.837677 356.97381592 0.85358506]	[421.13607788 459.60293579 0.8978523 ]	[416.08792114 559.70373535 0.85338181]	[567.58111572 357.09890747 0.84892583]	[585.40533447 459.77139282 0.91276777]	[593.14196777 559.77252197 0.84472662]	[500.9012146 549.55987549 0.72495854]	[459.78762817 549.51037598 0.70978546]	[477.70144653 708.58502197 0.80578536]	[4.82784363e+02 8.54898438e+02 8.45154941e-01]	[544.31341553 552.07086182 0.72720182]	[546.97460938 706.04327393 0.84149849]	[5.62410217e+02 8.54888123e+02 8.35567415e-01]	[498.22647095 285.30865479 0.86523467]	[521.36779785 290.35076904 0.89756083]	[477.71560669 274.96972656 0.84227902]	[541.85717773 277.57644653 0.89943254]	[5.54638794e+02 8.98458435e+02 6.83071375e-01]	[5.72635071e+02 8.93317810e+02 7.05991387e-01]	[5.62291809e+02 8.70213196e+02 6.95685267e-01]	[4.85401123e+02 8.95942383e+02 7.90984631e-01]	[4.67413269e+02 8.93365601e+02 7.87661672e-01]	[4.87917694e+02 8.70128601e+02 7.31112242e-01]
[503.47000122 298.21536255 0.91106832]	[503.4296875 357.07766724 0.91962516]	[441.71157837 356.99862671 0.85775656]	[418.73403931 459.61483765 0.89403415]	[413.58044434 559.73687744 0.83977717]	[565.07092285 357.11578369 0.85780883]	[583.00543213 459.66271973 0.8949393 ]	[590.57092285 559.82373047 0.85921496]	[500.80374146 549.55493164 0.72426659]	[459.70809937 549.54296875 0.70224804]	[477.64859009 708.55535889 0.82115442]	[4.82782593e+02 8.54914490e+02 8.42969835e-01]	[541.89904785 549.5635376 0.7262392 ]	[544.54138184 706.00012207 0.85425848]	[5.62412720e+02 8.54886230e+02 8.37129176e-01]	[495.69076538 287.83078003 0.84617919]	[521.26861572 290.41116333 0.90124464]	[477.62411499 275.01715088 0.81295097]	[541.75567627 277.60198975 0.87184107]	[5.54642944e+02 8.98465271e+02 6.86312854e-01]	[5.72642578e+02 8.93321838e+02 7.08144009e-01]	[5.62298218e+02 8.70204590e+02 6.92594051e-01]	[4.85413391e+02 8.95943726e+02 7.96765089e-01]	[4.67427155e+02 8.93370850e+02 7.92986631e-01]	[4.85478333e+02 8.70137146e+02 7.29620695e-01]
[503.31958008 298.24429321 0.92342842]	[503.30801392 357.08486938 0.93164438]	[439.28161621 356.9876709 0.85056949]	[418.62265015 459.77072144 0.91618943]	[410.974823 559.7355957 0.83174801]	[564.9743042 357.16305542 0.86287922]	[582.95587158 459.77706909 0.90236902]	[588.0925293 559.79821777 0.86721796]	[500.74560547 549.5803833 0.71755058]	[459.64318848 549.56982422 0.69798321]	[477.58786011 708.64038086 0.80598235]	[4.82779358e+02 8.54925232e+02 8.42350125e-01]	[541.86621094 552.06555176 0.72226954]	[544.50506592 706.06488037 0.86858213]	[5.62409668e+02 8.54850464e+02 8.41822267e-01]	[493.0451355 287.88250732 0.83678865]	[518.77722168 290.45083618 0.8885079 ]	[472.60803223 275.03945923 0.79245746]	[539.25836182 277.62011719 0.84322393]	[5.54622742e+02 8.98439453e+02 6.88809395e-01]	[5.72621765e+02 8.93302429e+02 7.09972680e-01]	[5.62295532e+02 8.70166992e+02 6.80617094e-01]	[4.85412811e+02 8.95937683e+02 8.04346323e-01]	[4.67425293e+02 8.93370972e+02 7.99532056e-01]	[4.85483704e+02 8.70144226e+02 7.29466140e-01]
[503.23596191 300.65356445 0.91621083]	[500.85107422 357.06469727 0.93416351]	[439.16320801 356.98822021 0.84605205]	[418.57006836 459.73391724 0.91679227]	[405.90447998 559.79907227 0.84523612]	[564.87457275 357.13153076 0.86211187]	[582.86682129 459.7321167 0.89357066]	[588.02056885 559.78979492 0.87635964]	[500.6355896 549.57025146 0.70530498]	[457.18405151 549.54608154 0.68588477]	[472.57470703 708.69573975 0.79225183]	[4.82772675e+02 8.54911804e+02 8.45287263e-01]	[541.78137207 552.06494141 0.71689355]	[544.46551514 706.13031006 0.87484413]	[5.62395935e+02 8.54829224e+02 8.40494096e-01]	[488.01858521 290.39157104 0.84826034]	[518.6496582 292.87768555 0.86831665]	[470.03182983 275.04345703 0.79124653]	[536.71112061 277.58944702 0.83818716]	[5.52124268e+02 8.98436768e+02 6.89138293e-01]	[5.72596069e+02 8.93301636e+02 7.07590461e-01]	[5.62283813e+02 8.70142395e+02 6.64354682e-01]	[4.85414673e+02 8.95921875e+02 8.06487978e-01]	[4.67425903e+02 8.93362061e+02 7.99610794e-01]	[4.87918671e+02 8.70139832e+02 7.28266835e-01]
[500.84594727 300.65246582 0.92292655]	[500.7767334 357.05636597 0.93182874]	[439.10888672 356.98284912 0.84252405]	[416.12759399 459.70828247 0.9013046 ]	[403.35452271 562.22515869 0.87470132]	[562.46697998 357.13827515 0.85940707]	[582.79382324 459.67626953 0.88439775]	[585.60107422 559.79571533 0.8832832 ]	[498.22879028 552.08673096 0.69573492]	[457.14877319 552.06188965 0.67829436]	[472.51931763 711.19561768 0.78253484]	[4.82777191e+02 8.54916992e+02 8.47482800e-01]	[541.72528076 552.1159668 0.70600379]	[544.42596436 708.49621582 0.88111567]	[5.62390320e+02 8.54825684e+02 8.42151344e-01]	[485.48779297 290.42901611 0.87076879]	[516.11297607 292.88150024 0.8544206 ]	[467.42617798 277.49203491 0.80831403]	[534.10455322 277.63015747 0.83684117]	[5.52131714e+02 8.98444763e+02 6.92373991e-01]	[5.72595764e+02 8.93301453e+02 7.11679637e-01]	[5.62272522e+02 8.70126831e+02 6.62931621e-01]	[4.85408264e+02 8.95915100e+02 8.10379326e-01]	[4.67423981e+02 8.93357483e+02 8.03966224e-01]	[4.87930481e+02 8.70140076e+02 7.32032776e-01]
[500.77578735 300.65002441 0.92390615]	[500.69921875 357.03820801 0.92375171]	[436.68908691 354.59829712 0.83137619]	[416.05163574 459.73016357 0.88986087]	[400.86172485 562.27252197 0.89717114]	[562.39660645 357.11196899 0.86471927]	[580.29431152 459.64205933 0.8736037 ]	[585.55175781 559.75158691 0.88224041]	[498.1534729 552.0668335 0.69100851]	[454.65066528 549.56292725 0.67045915]	[470.03463745 711.15765381 0.78220373]	[4.82769318e+02 8.54906494e+02 8.48843038e-01]	[539.29650879 552.09179688 0.70096761]	[544.42199707 706.13879395 0.87750697]	[5.62373535e+02 8.52334961e+02 8.51264775e-01]	[485.39425659 290.42687988 0.88841844]	[511.08392334 292.87301636 0.84920263]	[464.86679077 277.50646973 0.84299809]	[531.56799316 277.61187744 0.84530747]	[5.52114136e+02 8.95944153e+02 7.03173578e-01]	[5.70113403e+02 8.93239319e+02 7.20941722e-01]	[5.62244385e+02 8.67636658e+02 6.39622569e-01]	[4.85417664e+02 8.95903687e+02 8.13781023e-01]	[4.67435547e+02 8.93350159e+02 8.07081461e-01]	[4.85487244e+02 8.70124939e+02 7.29809165e-01]
[500.71243286 300.68145752 0.9140057 ]	[498.25735474 357.04455566 0.91069353]	[436.59979248 356.97418213 0.82117224]	[413.57608032 459.72616577 0.87653661]	[400.79776001 562.24633789 0.90027374]	[562.31866455 357.1149292 0.86055517]	[577.72558594 459.70800781 0.87088615]	[585.51062012 559.76934814 0.89426458]	[495.69284058 552.10101318 0.68292379]	[454.60671997 552.07983398 0.66433513]	[470.01138306 711.20196533 0.77950788]	[4.82775726e+02 8.54914001e+02 8.48032117e-01]	[539.23803711 552.12011719 0.69111943]	[544.38409424 708.50634766 0.88232768]	[562.3527832 852.3168335 0.85358977]	[482.95346069 292.87438965 0.90008962]	[508.52285767 292.90048218 0.86358726]	[462.38571167 275.08129883 0.85757101]	[528.9642334 277.64160156 0.83546621]	[5.52087219e+02 8.95954163e+02 6.97956383e-01]	[5.70094055e+02 8.93244446e+02 7.17797637e-01]	[5.59827148e+02 8.67631592e+02 6.31739080e-01]	[4.85427917e+02 8.95897827e+02 8.16943347e-01]	[4.67448212e+02 8.93347656e+02 8.13640058e-01]	[4.87921051e+02 8.70124939e+02 7.34727740e-01]
[498.26721191 300.69940186 0.89731646]	[498.16256714 357.08901978 0.90087104]	[434.05438232 357.03659058 0.80894148]	[413.48629761 459.77441406 0.86987114]	[400.74945068 562.27270508 0.90413272]	[562.24664307 357.13241577 0.85099411]	[575.16522217 459.70907593 0.8693009 ]	[585.43884277 559.72601318 0.88877672]	[495.62780762 552.1036377 0.67571336]	[452.06915283 552.08978271 0.65534151]	[467.47003174 711.1932373 0.78769565]	[4.82785950e+02 8.57406006e+02 8.45754981e-01]	[539.19665527 552.10760498 0.68116325]	[544.3515625 706.14001465 0.88669324]	[562.35559082 852.29400635 0.85724699]	[482.84805298 292.88467407 0.91672271]	[508.44262695 292.90701294 0.87180191]	[462.30743408 275.12347412 0.86355531]	[526.48504639 277.67996216 0.82397145]	[5.52094482e+02 8.95940186e+02 7.00239956e-01]	[5.70088562e+02 8.93231873e+02 7.17235446e-01]	[5.59827148e+02 8.67594055e+02 6.24064326e-01]	[4.85413879e+02 8.95912292e+02 8.18539679e-01]	[4.67441956e+02 8.93359497e+02 8.18931103e-01]	[4.87938293e+02 8.70175659e+02 7.47853458e-01]
[498.11947632 300.72729492 0.87794876]	[493.11495972 357.14950562 0.8834182 ]	[426.43408203 357.10339355 0.81402004]	[403.3444519 459.82369995 0.88429642]	[400.6489563 562.29217529 0.91397816]	[557.23913574 357.1607666 0.83294272]	[570.09741211 459.71713257 0.87191105]	[582.93707275 559.715271 0.88945603]	[490.48583984 554.66870117 0.67388111]	[446.88687134 554.68817139 0.65782392]	[467.38986206 713.72991943 0.78232318]	[4.82804871e+02 8.57385864e+02 8.48266065e-01]	[531.61376953 554.63891602 0.6640743 ]	[544.31494141 708.52575684 0.88459486]	[562.35369873 852.28619385 0.85358548]	[482.72930908 292.91641235 0.91478264]	[505.90829468 292.94985962 0.8975243 ]	[462.21099854 275.12054443 0.86220765]	[523.99072266 280.11343384 0.82260376]	[5.52096191e+02 8.95940430e+02 6.97258592e-01]	[5.70093811e+02 8.93230957e+02 7.14039803e-01]	[5.59815063e+02 8.67600891e+02 6.15472496e-01]	[4.85430481e+02 8.95916931e+02 8.14599454e-01]	[4.67459351e+02 8.93358154e+02 8.17500591e-01]	[4.87967163e+02 8.70155334e+02 7.51510322e-01]
[495.61138916 300.72076416 0.87077016]	[490.53942871 357.14221191 0.88298267]	[423.91305542 357.10305786 0.83059299]	[400.88168335 459.79443359 0.90271145]	[398.24234009 559.84313965 0.89747596]	[554.66314697 357.14233398 0.83180404]	[570.03613281 459.77734375 0.88222957]	[582.87799072 559.77648926 0.89393491]	[487.93945312 557.21343994 0.68754303]	[444.39916992 557.24316406 0.67779207]	[464.95300293 713.75482178 0.78335261]	[4.82803619e+02 8.57397583e+02 8.48706603e-01]	[529.02386475 557.18109131 0.67689669]	[544.29107666 708.54077148 0.88714468]	[562.35473633 852.31060791 0.85631698]	[480.31231689 292.92044067 0.91872668]	[503.44784546 292.92050171 0.90916151]	[459.7925415 277.54443359 0.85735166]	[523.86956787 280.10464478 0.8276915 ]	[5.52105408e+02 8.95973389e+02 6.96143448e-01]	[5.70085327e+02 8.93256226e+02 7.16264307e-01]	[5.59822510e+02 8.67612549e+02 6.19316995e-01]	[4.85429047e+02 8.95916748e+02 8.12690258e-01]	[4.67463623e+02 8.93363647e+02 8.14708114e-01]	[4.87967377e+02 8.70162048e+02 7.57114530e-01]
[493.08621216 300.71923828 0.86531234]	[487.98403931 357.11026001 0.88787055]	[423.80584717 357.08822632 0.8473841 ]	[400.80990601 459.78814697 0.91576183]	[398.16461182 559.82617188 0.89575207]	[552.14770508 357.10943604 0.82913864]	[567.53912354 459.7401123 0.88827527]	[582.85845947 559.82952881 0.90361905]	[485.45675659 557.20050049 0.69682527]	[444.34393311 557.23980713 0.68746167]	[464.92904663 713.7612915 0.78687578]	[4.82803589e+02 8.57414429e+02 8.47755194e-01]	[526.54797363 554.6930542 0.68434358]	[541.94683838 708.54541016 0.8853451 ]	[562.35668945 852.30725098 0.85847247]	[480.24771118 292.91519165 0.91594958]	[503.38595581 292.91564941 0.91495574]	[459.69180298 277.52957153 0.85699224]	[523.79187012 277.71615601 0.84581178]	[5.52093262e+02 8.98410767e+02 6.95842922e-01]	[5.70072632e+02 8.93264465e+02 7.15240955e-01]	[5.59836792e+02 8.67607117e+02 6.20824337e-01]	[4.85416443e+02 8.95921204e+02 8.12615693e-01]	[4.67451324e+02 8.93366760e+02 8.16002786e-01]	[4.87977539e+02 8.70175598e+02 7.60739148e-01]
[493.08407593 300.7192688 0.86529219]	[487.98410034 357.10952759 0.8877306 ]	[423.80953979 357.08258057 0.84688216]	[400.80926514 459.78668213 0.9158659 ]	[398.16204834 559.8260498 0.8956759 ]	[552.14642334 357.11434937 0.82934302]	[567.53790283 459.74160767 0.88867319]	[582.85803223 559.82666016 0.90320635]	[485.44897461 557.21130371 0.69875246]	[444.32995605 557.25866699 0.69046974]	[464.92990112 713.78259277 0.78502411]	[4.82804138e+02 8.57415283e+02 8.47559392e-01]	[526.54022217 557.17401123 0.68550295]	[541.94378662 708.55438232 0.88517761]	[562.35876465 852.3092041 0.85811293]	[480.24789429 292.91589355 0.91649663]	[503.38485718 292.91693115 0.91510725]	[459.69207764 277.525177 0.85678136]	[523.7913208 277.7175293 0.84656662]	[5.52094727e+02 8.98416321e+02 6.96151257e-01]	[5.70078247e+02 8.93268372e+02 7.15095520e-01]	[5.59841736e+02 8.67612305e+02 6.22118354e-01]	[4.85413239e+02 8.95921326e+02 8.12240839e-01]	[4.67450958e+02 8.93368042e+02 8.15927029e-01]	[4.87978302e+02 8.70175293e+02 7.60221958e-01]
[490.50177002 300.71890259 0.86170363]	[485.49572754 357.10693359 0.89314508]	[421.37051392 357.08581543 0.85504222]	[400.7432251 459.71392822 0.91524148]	[398.09658813 562.22601318 0.89686435]	[552.07122803 357.10568237 0.83200246]	[567.47570801 459.64767456 0.87511498]	[582.82397461 559.71673584 0.88158119]	[485.38208008 554.69598389 0.70060182]	[441.88717651 557.22167969 0.69257545]	[464.89889526 713.78881836 0.7874465 ]	[4.82811432e+02 8.57379761e+02 8.48357022e-01]	[526.49389648 554.64416504 0.68428969]	[541.94110107 708.50640869 0.87922436]	[562.36816406 852.30175781 0.8571583 ]	[480.17706299 292.90045166 0.90797734]	[503.30279541 292.92071533 0.91488647]	[459.58834839 275.11224365 0.84062672]	[521.3984375 277.66448975 0.8637526 ]	[5.52081238e+02 8.98420898e+02 6.94425702e-01]	[5.70076111e+02 8.93275024e+02 7.13654339e-01]	[5.62250244e+02 8.67592285e+02 6.21879458e-01]	[4.85423492e+02 8.95909180e+02 8.13770115e-01]	[4.67461761e+02 8.93358154e+02 8.16881835e-01]	[4.87984039e+02 8.70148438e+02 7.54641891e-01]
[490.50250244 300.7170105 0.86197597]	[487.91247559 357.10632324 0.89312637]	[421.37088013 357.08709717 0.8549614 ]	[400.74514771 459.71728516 0.91578293]	[398.09927368 562.23260498 0.89803642]	[552.0668335 357.10360718 0.83205003]	[567.47259521 459.64944458 0.87524897]	[582.82171631 559.71276855 0.88000071]	[485.38031006 554.69915771 0.70113254]	[441.88687134 557.2277832 0.69385874]	[464.90447998 716.26794434 0.78568351]	[4.82812195e+02 8.57387268e+02 8.47760737e-01]	[526.49194336 554.64782715 0.68410975]	[541.93341064 708.51361084 0.88052469]	[562.36920166 852.32550049 0.85494375]	[480.17803955 292.89932251 0.90803128]	[503.30322266 292.91802979 0.91411257]	[459.58850098 275.1048584 0.83957028]	[521.39782715 277.66116333 0.86496437]	[5.52084351e+02 8.98436707e+02 6.92753732e-01]	[5.70079224e+02 8.93287720e+02 7.11514950e-01]	[5.62253418e+02 8.67618774e+02 6.24574721e-01]	[4.85421631e+02 8.95906738e+02 8.15124869e-01]	[4.67460510e+02 8.93357544e+02 8.17719519e-01]	[4.87985077e+02 8.70155273e+02 7.54450619e-01]
[487.93984985 300.7260437 0.8672533 ]	[485.45492554 357.10534668 0.89998102]	[421.32110596 357.09899902 0.86327296]	[400.69943237 459.76715088 0.92157543]	[398.0609436 559.84655762 0.89241779]	[549.59234619 357.08996582 0.83188963]	[565.07531738 459.62619019 0.87254131]	[582.79644775 557.23681641 0.86859035]	[482.95230103 554.66265869 0.70333409]	[441.8298645 557.18701172 0.69241452]	[464.90460205 716.31323242 0.78063118]	[4.82814972e+02 8.57391602e+02 8.44957471e-01]	[526.4163208 552.13189697 0.68444991]	[541.90667725 706.13647461 0.8811605 ]	[5.62381897e+02 8.52339417e+02 8.51298213e-01]	[480.12771606 292.88430786 0.89247984]	[500.89529419 292.93789673 0.91706473]	[457.17123413 275.02285767 0.83995116]	[521.33178711 277.64001465 0.87442386]	[5.49567688e+02 8.98422363e+02 6.99589849e-01]	[5.70043274e+02 8.93293091e+02 7.11413085e-01]	[5.62287354e+02 8.67639404e+02 6.27419233e-01]	[4.85433319e+02 8.95898193e+02 8.17389190e-01]	[4.67467499e+02 8.93353638e+02 8.15250695e-01]	[4.87984680e+02 8.70167847e+02 7.49187827e-01]
[482.97375488 300.7071228 0.88852102]	[485.3671875 357.07485962 0.9090054 ]	[421.26165771 357.07324219 0.86987799]	[400.62234497 459.80380249 0.92089021]	[395.60409546 562.28973389 0.88848484]	[547.04107666 357.05831909 0.84269994]	[564.96502686 457.06637573 0.86461186]	[582.73590088 554.62231445 0.85759979]	[482.88458252 552.11224365 0.7148959 ]	[441.77389526 554.6449585 0.69673008]	[464.90371704 713.78869629 0.79369843]	[4.82816467e+02 8.57378418e+02 8.45642984e-01]	[523.97406006 552.06829834 0.69683194]	[541.8815918 708.5368042 0.87699699]	[562.38818359 852.32049561 0.85283333]	[475.15231323 292.86712646 0.86121392]	[500.73950195 292.9128418 0.91026837]	[454.63574219 275.06878662 0.80775619]	[518.79626465 277.58963013 0.83478063]	[5.49587280e+02 8.95980896e+02 7.03978658e-01]	[5.70063721e+02 8.93275269e+02 7.17734575e-01]	[5.62312866e+02 8.67601562e+02 6.21313334e-01]	[4.85446899e+02 8.95898376e+02 8.17755640e-01]	[4.67480835e+02 8.93353149e+02 8.14482629e-01]	[4.87976288e+02 8.70158569e+02 7.51165509e-01]
[482.88638306 300.72351074 0.89650732]	[482.95562744 357.0508728 0.91080737]	[421.20471191 357.04925537 0.86943793]	[398.24847412 459.80380249 0.92593801]	[395.55871582 562.32775879 0.88083017]	[546.99212646 357.04391479 0.84524083]	[564.92419434 457.07830811 0.87496471]	[582.73046875 554.67572021 0.85819322]	[482.859375 552.09057617 0.7138018 ]	[441.72576904 554.63336182 0.69406456]	[464.87371826 713.74224854 0.79713666]	[4.82812225e+02 8.54928345e+02 8.46954405e-01]	[523.95727539 549.54534912 0.69464064]	[541.8649292 706.12811279 0.87317508]	[562.39831543 852.28009033 0.85794801]	[472.61065674 292.88354492 0.85460567]	[500.66323853 292.94555664 0.90710962]	[454.55709839 275.01998901 0.80187166]	[518.71630859 277.59378052 0.8272143 ]	[5.54655701e+02 8.98415527e+02 7.13727176e-01]	[5.72594910e+02 8.93273926e+02 7.37224162e-01]	[5.62324829e+02 8.65110840e+02 6.18310452e-01]	[4.85443909e+02 8.95903503e+02 8.17713082e-01]	[4.67480713e+02 8.93354004e+02 8.15998018e-01]	[4.87976562e+02 8.70138367e+02 7.49207139e-01]
[482.82107544 300.72247314 0.90295905]	[482.86920166 357.06817627 0.92345947]	[418.78387451 357.04486084 0.86265159]	[398.22021484 459.77026367 0.92750359]	[395.49386597 562.42138672 0.86985016]	[544.52807617 357.08526611 0.85067403]	[564.90496826 457.11245728 0.88207871]	[580.34527588 554.67590332 0.85289651]	[482.81460571 549.56060791 0.7197336 ]	[441.69595337 552.09527588 0.69671357]	[464.86502075 713.73254395 0.79910785]	[4.82812134e+02 8.57372498e+02 8.44466746e-01]	[523.89770508 547.03131104 0.70258272]	[541.84667969 708.51367188 0.87089682]	[562.44061279 852.24438477 0.85740536]	[472.54019165 292.90509033 0.85880822]	[498.22897339 292.96261597 0.89804143]	[452.05654907 275.10769653 0.79421079]	[518.65325928 277.67034912 0.81982559]	[5.57212402e+02 8.95875793e+02 7.35413373e-01]	[5.72662598e+02 8.90828918e+02 7.46396601e-01]	[5.62379028e+02 8.65090027e+02 6.35828793e-01]	[4.85452820e+02 8.95887817e+02 8.16122532e-01]	[4.67486359e+02 8.93349243e+02 8.15334678e-01]	[4.87971039e+02 8.70158203e+02 7.46533334e-01]
[482.77328491 300.71508789 0.90793914]	[482.7883606 357.07745361 0.92961186]	[418.72546387 357.05288696 0.85723835]	[398.18566895 459.80157471 0.93130696]	[392.96994019 562.39086914 0.86090004]	[544.43914795 357.09500122 0.85835052]	[564.89916992 457.14746094 0.88204664]	[580.28436279 557.19989014 0.84730047]	[482.77999878 549.5269165 0.72550088]	[439.3142395 552.07501221 0.70025843]	[464.84558105 713.68695068 0.80032235]	[4.82811493e+02 8.57380493e+02 8.40035617e-01]	[523.87969971 546.98980713 0.71097475]	[541.80865479 706.09643555 0.87034333]	[5.62461731e+02 8.52313416e+02 8.50311637e-01]	[470.00933838 292.8899231 0.85870433]	[498.17269897 292.94262695 0.88659751]	[449.49664307 275.07366943 0.79666007]	[516.1651001 277.63995361 0.80856055]	[5.59745972e+02 8.93452881e+02 7.61971891e-01]	[5.77716797e+02 8.90802307e+02 7.75786877e-01]	[5.62380859e+02 8.67635071e+02 6.58404529e-01]	[4.85450531e+02 8.95872620e+02 8.19161415e-01]	[4.67484192e+02 8.93339966e+02 8.15256536e-01]	[4.87990234e+02 8.70177307e+02 7.41490424e-01]
[482.73492432 300.71127319 0.91169047]	[480.36590576 357.05664062 0.92841244]	[418.66046143 357.0430603 0.8518014 ]	[398.14862061 459.82147217 0.92913872]	[387.95413208 562.40087891 0.86045074]	[544.34747314 357.0675354 0.85765922]	[564.8638916 457.13034058 0.86973977]	[580.22747803 554.69348145 0.83335555]	[482.76763916 549.57415771 0.72323066]	[439.31311035 552.11761475 0.69961506]	[464.85412598 713.69958496 0.8001343 ]	[4.82783112e+02 8.54915100e+02 8.43225181e-01]	[523.86859131 549.49786377 0.71161515]	[541.79852295 706.05578613 0.87309772]	[5.64825623e+02 8.52334106e+02 8.38979185e-01]	[467.46911621 292.8888855 0.86501336]	[498.11898804 292.92016602 0.87474382]	[446.93295288 275.10696411 0.803509 ]	[513.65289307 277.58676147 0.80888873]	[5.59786316e+02 8.93377441e+02 7.46097744e-01]	[5.77780029e+02 8.90751038e+02 7.60609865e-01]	[5.62397400e+02 8.67687866e+02 6.74406350e-01]	[4.85437592e+02 8.95855286e+02 8.18145931e-01]	[4.67467926e+02 8.93326050e+02 8.15417051e-01]	[4.87961853e+02 8.70150269e+02 7.31385171e-01]
[480.33288574 300.70062256 0.91923475]	[480.31665039 357.03881836 0.9293977 ]	[418.61514282 357.05010986 0.84760076]	[398.08798218 462.19210815 0.92828643]	[385.32281494 562.24633789 0.85599399]	[544.29803467 357.04400635 0.85370576]	[564.81365967 457.15093994 0.87145203]	[577.72540283 552.09106445 0.82033163]	[482.77185059 552.12030029 0.72756022]	[439.31698608 554.68615723 0.70950747]	[464.83966064 713.74090576 0.80097777]	[4.82789246e+02 8.57370361e+02 8.37912977e-01]	[523.86608887 549.55108643 0.71468204]	[541.78515625 706.02862549 0.85778677]	[5.64881592e+02 8.49594727e+02 8.28965664e-01]	[464.95050049 292.89746094 0.88430971]	[495.58639526 292.9133606 0.86129868]	[444.40997314 277.49514771 0.8278805 ]	[511.06674194 277.60214233 0.82618558]	[5.62234985e+02 8.88106934e+02 7.28356600e-01]	[5.80298401e+02 8.77939636e+02 7.11110294e-01]	[5.64856384e+02 8.54920898e+02 6.69492304e-01]	[4.85418396e+02 8.95836060e+02 8.11818957e-01]	[4.67456512e+02 8.93323853e+02 8.18247139e-01]	[4.87983307e+02 8.70174927e+02 7.39281476e-01]
[480.31677246 300.72842407 0.91475034]	[480.29559326 357.0586853 0.92992318]	[418.58865356 357.0737915 0.84732676]	[398.0418396 462.21881104 0.92013264]	[382.79141235 562.29162598 0.88782656]	[541.93286133 357.06387329 0.85874748]	[564.80718994 457.13894653 0.86223018]	[575.1887207 549.58587646 0.81494498]	[482.76913452 554.63409424 0.73008138]	[439.31756592 554.70056152 0.70846409]	[464.84506226 713.78759766 0.79983455]	[4.82802856e+02 8.54926941e+02 8.36016178e-01]	[523.85723877 552.06298828 0.7151587 ]	[541.74688721 706.125 0.8644731 ]	[5.64878784e+02 8.47064514e+02 8.25607896e-01]	[464.92205811 292.92715454 0.89266479]	[493.10028076 292.91699219 0.86155826]	[444.34701538 277.51937866 0.84478515]	[511.02313232 277.56082153 0.82730359]	[5.62337036e+02 8.80529968e+02 7.59368896e-01]	[5.82773193e+02 8.75320740e+02 7.70941734e-01]	[5.64838013e+02 8.52391846e+02 6.85664356e-01]	[4.85440735e+02 8.93444031e+02 8.09378803e-01]	[4.67463074e+02 8.93307373e+02 8.19833875e-01]	[4.87999268e+02 8.70166626e+02 7.36276269e-01]
[480.27697754 300.77151489 0.90531552]	[480.26501465 357.05929565 0.92980587]	[418.57214355 357.06845093 0.84638739]	[395.63604736 462.23327637 0.91134477]	[382.75827026 562.26898193 0.88738072]	[541.91998291 357.07577515 0.86229259]	[562.4520874 457.11355591 0.86067545]	[572.67547607 549.55541992 0.81628376]	[482.75921631 552.13305664 0.72672385]	[439.30380249 554.67034912 0.70595938]	[464.84713745 716.26312256 0.79690093]	[4.82796753e+02 8.54882019e+02 8.44017863e-01]	[523.85620117 549.57525635 0.71441031]	[541.80169678 708.57763672 0.86390197]	[5.64847168e+02 8.47087402e+02 8.45033050e-01]	[464.86605835 292.95687866 0.90332413]	[493.04644775 292.95135498 0.86478806]	[441.92877197 277.51327515 0.8572033 ]	[508.54367065 277.56103516 0.82886249]	[5.62393738e+02 8.77925354e+02 7.50733256e-01]	[5.82799744e+02 8.72807556e+02 7.86331177e-01]	[5.62425720e+02 8.52369629e+02 7.12361574e-01]	[4.85419312e+02 8.95842590e+02 8.06594014e-01]	[4.67429626e+02 8.93309509e+02 8.16531658e-01]	[4.88013092e+02 8.70110291e+02 7.20361590e-01]
[480.26296997 300.77310181 0.90419304]	[480.23300171 357.07058716 0.92885125]	[418.56243896 357.07833862 0.84644037]	[395.61428833 462.22131348 0.90750968]	[382.71862793 562.23980713 0.88648629]	[541.90014648 357.07730103 0.86479342]	[562.42327881 457.16217041 0.86856747]	[572.65588379 549.55334473 0.81597716]	[482.74526978 552.10430908 0.72666758]	[439.29000854 554.6539917 0.70801872]	[464.84695435 716.31695557 0.79328918]	[4.82834686e+02 8.54923340e+02 8.41812730e-01]	[523.84790039 549.54187012 0.71561092]	[541.80407715 708.56555176 0.86443633]	[564.84423828 836.84606934 0.85108942]	[464.85388184 292.9624939 0.90532792]	[490.55679321 292.95352173 0.86639762]	[441.91818237 277.50091553 0.85911173]	[508.50042725 277.5680542 0.83289754]	[5.62421875e+02 8.72812988e+02 8.08012426e-01]	[5.82794373e+02 8.70155823e+02 8.09721410e-01]	[5.62418274e+02 8.49667725e+02 7.29738832e-01]	[4.85433502e+02 8.95849243e+02 8.06396067e-01]	[4.67460083e+02 8.93313232e+02 8.22123826e-01]	[4.90524597e+02 8.70130798e+02 7.38051474e-01]
[480.25134277 300.76553345 0.90576828]	[480.2036438 357.07144165 0.92594302]	[418.55090332 357.08746338 0.84438086]	[395.57455444 462.2605896 0.90140176]	[380.31530762 562.29364014 0.90266919]	[541.86218262 357.06356812 0.86483037]	[562.37677002 457.12609863 0.86614692]	[572.58428955 549.56542969 0.81571507]	[482.75784302 554.63171387 0.72467738]	[439.30825806 557.19580078 0.71337932]	[464.85955811 716.30145264 0.79995412]	[4.82829498e+02 8.54873596e+02 8.49117637e-01]	[523.85583496 549.56842041 0.70997548]	[541.81970215 708.68988037 0.85267669]	[562.46630859 831.69750977 0.87852138]	[464.84350586 292.96182251 0.90635145]	[490.52926636 292.95608521 0.86767608]	[441.90374756 277.50289917 0.86238754]	[508.46520996 277.59558105 0.83408332]	[5.64853760e+02 8.70119385e+02 8.24192405e-01]	[5.82862305e+02 8.59939514e+02 7.87563980e-01]	[5.62394287e+02 8.39498779e+02 6.57336295e-01]	[4.85428040e+02 8.95838318e+02 7.99016476e-01]	[4.67451935e+02 8.93300842e+02 8.19333851e-01]	[4.90509033e+02 8.67672058e+02 7.24010825e-01]
[480.24716187 300.76818848 0.90457034]	[480.19668579 357.06060791 0.92537761]	[416.16998291 357.08340454 0.84310341]	[395.55093384 462.25073242 0.89741248]	[380.26809692 562.31640625 0.90491289]	[541.85296631 357.04858398 0.8633393 ]	[562.35528564 457.10708618 0.86220598]	[570.08575439 552.06628418 0.81426585]	[482.7628479 554.62817383 0.72286731]	[439.32046509 557.18731689 0.70933115]	[464.84075928 716.28198242 0.79552549]	[4.82843536e+02 8.54868896e+02 8.52431774e-01]	[523.85516357 549.5692749 0.70947444]	[541.82745361 708.67352295 0.83773649]	[5.62444092e+02 8.26549438e+02 8.26481700e-01]	[464.84060669 292.96377563 0.90743577]	[490.51925659 292.95950317 0.86875737]	[441.89486694 277.49084473 0.86287135]	[508.44866943 277.59332275 0.83449119]	[5.64912720e+02 8.59966492e+02 7.76017368e-01]	[5.82909241e+02 8.52236877e+02 7.94216573e-01]	[5.62400085e+02 8.31774109e+02 6.12864316e-01]	[4.85479462e+02 8.95841553e+02 7.98449695e-01]	[4.69973328e+02 8.93301392e+02 8.14659595e-01]	[4.90487152e+02 8.67666748e+02 7.23897099e-01]
[480.24453735 300.77011108 0.90391326]	[480.19943237 357.05404663 0.92518651]	[418.55108643 357.0692749 0.84315592]	[395.54977417 462.24969482 0.89751917]	[380.26651001 562.31829834 0.90505999]	[541.85351562 357.04818726 0.86344415]	[562.35681152 457.09729004 0.86182398]	[570.08538818 552.06402588 0.81413823]	[482.75985718 552.12109375 0.72267485]	[439.31451416 554.68920898 0.70899194]	[464.84545898 716.29278564 0.79556179]	[4.82840485e+02 8.54886536e+02 8.50585759e-01]	[523.85076904 549.54559326 0.71109957]	[541.81628418 708.68078613 0.84002525]	[5.62443909e+02 8.26549744e+02 8.26292574e-01]	[464.83731079 292.9647522 0.90746868]	[490.51663208 292.9621582 0.86965603]	[441.89028931 277.49133301 0.86318779]	[508.44842529 277.59411621 0.8340255 ]	[5.64917053e+02 8.59958740e+02 7.76807189e-01]	[5.82911987e+02 8.52230774e+02 7.95669794e-01]	[5.62400269e+02 8.31776184e+02 6.11788809e-01]	[4.85476410e+02 8.95845337e+02 7.97454834e-01]	[4.69969879e+02 8.93308044e+02 8.13477159e-01]	[4.90487152e+02 8.67682678e+02 7.25670695e-01]
[480.23846436 300.75769043 0.9053629 ]	[480.18002319 357.05554199 0.92263091]	[416.15197754 357.08349609 0.8399663 ]	[395.5274353 462.27905273 0.89179391]	[380.24084473 562.33276367 0.90796244]	[541.84472656 357.03134155 0.85964644]	[562.34661865 457.08300781 0.857113 ]	[570.05145264 549.59625244 0.81553423]	[482.74591064 552.08770752 0.72333896]	[439.3024292 554.67004395 0.71042943]	[464.8338623 716.25616455 0.79866421]	[4.82848663e+02 8.54883728e+02 8.52965891e-01]	[523.84033203 549.50683594 0.71492285]	[541.81158447 708.56408691 0.83333755]	[562.32879639 811.22009277 0.84210348]	[464.82885742 292.95379639 0.90520018]	[490.4989624 292.94985962 0.8686049 ]	[441.87173462 277.47665405 0.86640644]	[506.02114868 277.57873535 0.83524084]	[5.64832886e+02 8.52259155e+02 7.86669850e-01]	[5.82780518e+02 8.44610535e+02 7.40766048e-01]	[5.62306335e+02 8.18953857e+02 5.29271305e-01]	[4.87931000e+02 8.93445374e+02 7.99244225e-01]	[4.69994019e+02 8.93304443e+02 8.13099384e-01]	[4.88005157e+02 8.67695618e+02 7.35271990e-01]
[480.23123169 300.74935913 0.90604818]	[480.16812134 357.05966187 0.9214443 ]	[416.1421814 357.09320068 0.83783984]	[395.5135498 462.27868652 0.8899321 ]	[380.2036438 562.38336182 0.92153478]	[541.84143066 357.03314209 0.85988015]	[562.34460449 457.09155273 0.8565731 ]	[570.04571533 549.58404541 0.81929076]	[482.73410034 552.08538818 0.72216409]	[439.28198242 554.66937256 0.71078163]	[464.82037354 713.69403076 0.80286288]	[482.85458374 854.85119629 0.85786563]	[523.83728027 549.50439453 0.71368432]	[541.81915283 708.63763428 0.82488143]	[5.59835693e+02 7.98402954e+02 7.85656154e-01]	[464.82028198 292.94494629 0.90412813]	[490.48773193 292.94046021 0.86688823]	[441.86431885 277.48883057 0.86808783]	[506.02593994 277.574646 0.8347187 ]	[5.62390503e+02 8.42047607e+02 7.02409387e-01]	[5.80281250e+02 8.31737305e+02 7.10495174e-01]	[5.59738342e+02 8.06079346e+02 5.08029640e-01]	[4.87942749e+02 8.93437805e+02 8.01797509e-01]	[4.70009338e+02 8.93302856e+02 8.13294530e-01]	[4.88002289e+02 8.67661926e+02 7.45205283e-01]
[480.21405029 300.72866821 0.90868855]	[480.15927124 357.07284546 0.92242235]	[416.12548828 357.11080933 0.83619595]	[395.5223999 462.32696533 0.8872208 ]	[380.16934204 562.40155029 0.9269737 ]	[541.83673096 357.04266357 0.85892934]	[562.35083008 457.13626099 0.86301279]	[570.04602051 549.59173584 0.81803721]	[482.73260498 552.09173584 0.72414637]	[439.29147339 554.67797852 0.71048725]	[464.82839966 713.72949219 0.79474133]	[4.82862366e+02 8.54870728e+02 8.54695022e-01]	[523.8324585 549.50543213 0.71604133]	[541.82781982 706.06213379 0.74027967]	[5.59737366e+02 7.85489685e+02 7.51600385e-01]	[462.44497681 292.91622925 0.90357745]	[490.47763062 292.92883301 0.86439145]	[441.84033203 275.11227417 0.87253392]	[506.01568604 277.60467529 0.83314675]	[5.62276917e+02 8.26554565e+02 6.98014975e-01]	[5.77707153e+02 8.13758057e+02 6.88388407e-01]	[5.57186157e+02 7.85557251e+02 4.91519392e-01]	[4.85484802e+02 8.93441711e+02 7.98281908e-01]	[4.69992828e+02 8.93300232e+02 8.11081052e-01]	[4.90487701e+02 8.67678467e+02 7.53073812e-01]
[480.206604 300.71969604 0.90980422]	[480.12289429 357.09387207 0.91645789]	[416.07568359 357.13598633 0.82960594]	[395.50894165 462.33117676 0.88559985]	[380.1255188 562.3225708 0.92419827]	[541.81610107 357.05480957 0.85817927]	[562.34295654 457.13977051 0.86864191]	[570.10345459 549.57226562 0.81548584]	[482.70904541 552.10888672 0.72263187]	[439.28765869 557.19262695 0.70830762]	[464.85891724 713.78540039 0.79085612]	[4.82844086e+02 8.54925659e+02 8.46732318e-01]	[523.80450439 549.50512695 0.71064854]	[541.80834961 705.99731445 0.75243908]	[559.72265625 777.86907959 0.78336555]	[462.43997192 292.90515137 0.90227753]	[488.02523804 292.93356323 0.86406517]	[441.82040405 275.09869385 0.87690526]	[505.99508667 277.63339233 0.82894403]	[5.59807312e+02 8.24065674e+02 7.73519039e-01]	[5.72621033e+02 8.11332397e+02 7.41404772e-01]	[5.54691895e+02 7.77851929e+02 5.66489279e-01]	[4.87929840e+02 8.93433350e+02 7.95394957e-01]	[4.70000885e+02 8.93310974e+02 8.04603338e-01]	[4.88000946e+02 8.70109985e+02 7.54503727e-01]
[480.19985962 300.70526123 0.91221404]	[480.11279297 357.08566284 0.91416711]	[416.07473755 357.11639404 0.82942814]	[395.51077271 462.30700684 0.8907333 ]	[380.10076904 562.32141113 0.9252106 ]	[541.80706787 357.04968262 0.85574985]	[562.3536377 457.17300415 0.87384647]	[570.12506104 552.05474854 0.81153685]	[482.70730591 554.62261963 0.72271794]	[439.28140259 557.22528076 0.7106173 ]	[464.86114502 716.26397705 0.78909463]	[4.82835358e+02 8.54931885e+02 8.43535364e-01]	[523.80969238 549.53729248 0.7110303 ]	[541.87512207 708.57836914 0.74790734]	[554.61657715 767.51013184 0.80309546]	[462.42230225 292.8913269 0.9045468 ]	[488.0246582 292.9147644 0.86185008]	[441.80044556 275.11627197 0.87563586]	[506.00610352 277.64138794 0.82712156]	[5.57177917e+02 8.11212402e+02 7.70699620e-01]	[5.67592224e+02 8.03562622e+02 7.30110288e-01]	[5.49538208e+02 7.64971252e+02 6.37557805e-01]	[4.85463470e+02 8.95844177e+02 7.93720424e-01]	[4.69973877e+02 8.93324341e+02 8.04051876e-01]	[4.88015472e+02 8.70117371e+02 7.56313086e-01]
[480.1340332 300.69628906 0.90272933]	[477.72454834 357.09234619 0.91025364]	[416.0328064 357.1321106 0.82348156]	[393.05575562 462.31781006 0.88050765]	[377.67398071 562.26654053 0.91488552]	[541.77050781 357.05508423 0.85097313]	[562.33441162 459.6027832 0.87764907]	[572.58990479 552.10876465 0.81053036]	[482.71368408 554.65814209 0.72601545]	[439.28649902 559.72973633 0.71634662]	[464.82827759 713.74560547 0.79282856]	[4.82821869e+02 8.57384277e+02 8.38261306e-01]	[523.8182373 549.56103516 0.70927304]	[541.91461182 708.5559082 0.77202481]	[547.01794434 747.0881958 0.83083272]	[462.35098267 292.87728882 0.91381335]	[487.9598999 292.89956665 0.86617386]	[441.78274536 275.11395264 0.86858553]	[505.96514893 277.65853882 0.82719254]	[546.94042969 788.22607422 0.80437124]	[5.64864868e+02 7.83013062e+02 7.71718860e-01]	[5.46940857e+02 7.44529114e+02 6.63753033e-01]	[4.85448303e+02 8.95841919e+02 7.94027686e-01]	[4.69961304e+02 8.93330811e+02 8.05203795e-01]	[4.88013458e+02 8.70145935e+02 7.52281547e-01]
[477.73468018 300.70037842 0.89535707]	[477.70074463 357.11935425 0.90918052]	[413.56646729 357.17010498 0.81951737]	[393.05422974 462.33648682 0.87155342]	[377.63162231 562.27044678 0.90989745]	[541.75909424 357.08126831 0.85255378]	[562.3302002 459.6946106 0.88848031]	[572.60290527 554.64263916 0.81177634]	[480.37747192 557.17681885 0.73255676]	[439.27801514 559.77386475 0.72569072]	[464.84051514 713.75915527 0.78838849]	[4.82811157e+02 8.57368347e+02 8.36776257e-01]	[523.81097412 552.08355713 0.7132557 ]	[544.28460693 708.54412842 0.80969054]	[546.95678711 744.45947266 0.79911637]	[462.3196106 290.45483398 0.91540086]	[487.93682861 292.91265869 0.87084502]	[441.76782227 275.08227539 0.87180972]	[505.95309448 277.70614624 0.82484525]	[544.42456055 785.61425781 0.80383331]	[5.62375854e+02 7.77832520e+02 7.48627424e-01]	[5.44467957e+02 7.36820374e+02 6.53521538e-01]	[4.85445282e+02 8.95895996e+02 7.86736488e-01]	[4.67475494e+02 8.93367737e+02 8.02386403e-01]	[4.88013458e+02 8.70125671e+02 7.40116715e-01]
[477.70040894 300.69729614 0.89258057]	[477.68676758 357.11398315 0.91027153]	[413.54730225 357.16821289 0.81837595]	[392.99871826 462.37619019 0.86100143]	[377.60614014 562.3302002 0.91733992]	[541.73516846 357.05966187 0.8504523 ]	[562.34655762 459.73455811 0.89342344]	[572.62756348 554.63989258 0.81045508]	[482.72171021 557.21173096 0.73510277]	[439.30282593 559.8225708 0.72852898]	[464.81735229 716.26239014 0.78462803]	[4.82780823e+02 8.54895142e+02 8.44096899e-01]	[523.81793213 552.10241699 0.71460587]	[544.32501221 706.13061523 0.83129072]	[544.51202393 734.22259521 0.78966844]	[462.29840088 290.44284058 0.91536379]	[485.50064087 292.918396 0.87609571]	[441.76217651 275.03271484 0.87148017]	[505.91571045 277.71002197 0.82551831]	[5.44446411e+02 7.77882263e+02 7.76778758e-01]	[562.3034668 770.1829834 0.79194081]	[5.44401428e+02 7.29158691e+02 6.63202345e-01]	[4.85432220e+02 8.95875916e+02 7.83876121e-01]	[4.67460815e+02 8.93354858e+02 8.01119328e-01]	[4.88001678e+02 8.67684875e+02 7.24489629e-01]
[477.65441895 300.69046021 0.88972598]	[477.66470337 357.10424805 0.90828121]	[413.51422119 357.16448975 0.81553268]	[392.98764038 462.32666016 0.86512631]	[377.57751465 562.25909424 0.90219796]	[541.71636963 357.03851318 0.84548712]	[562.32867432 459.70120239 0.89093667]	[572.6451416 554.64892578 0.81073481]	[482.71057129 557.20605469 0.73353505]	[439.29302979 559.81304932 0.72748661]	[462.41809082 716.27337646 0.79199511]	[4.82797913e+02 8.57425232e+02 8.33715022e-01]	[523.80810547 552.09155273 0.71323138]	[544.309021 706.12731934 0.84852028]	[544.47528076 731.73382568 0.818923 ]	[462.26138306 290.44058228 0.91338289]	[485.46472168 292.91046143 0.88256073]	[441.74731445 275.07977295 0.86662376]	[505.89309692 277.71905518 0.82448429]	[541.86047363 772.79278564 0.79261172]	[557.18231201 770.08306885 0.77138358]	[5.44405518e+02 7.29131470e+02 6.89843416e-01]	[4.85419373e+02 8.95890930e+02 7.90806770e-01]	[4.67469910e+02 8.93375000e+02 8.03082943e-01]	[4.88005341e+02 8.70154480e+02 7.37395465e-01]
[477.64242554 300.69689941 0.88767749]	[477.64981079 357.11828613 0.90697277]	[411.02243042 357.19039917 0.81113148]	[390.50042725 462.328125 0.86104244]	[377.55218506 562.2600708 0.9039771 ]	[541.72399902 357.05480957 0.84675682]	[562.31994629 459.67089844 0.8861891 ]	[572.64654541 554.63037109 0.80876297]	[482.72357178 557.21130371 0.73443198]	[439.30480957 559.82092285 0.72882158]	[462.42889404 716.29162598 0.78531975]	[4.82800140e+02 8.57417175e+02 8.33379090e-01]	[523.81134033 552.10357666 0.71210063]	[544.35327148 706.05114746 0.8308692 ]	[544.39013672 729.16870117 0.84450102]	[462.24203491 290.44445801 0.90945542]	[485.44506836 292.91027832 0.88582444]	[441.7170105 275.0932312 0.86860287]	[505.86642456 277.7013855 0.82202125]	[541.88238525 767.62969971 0.80700517]	[5.54667175e+02 7.64957397e+02 7.42948890e-01]	[5.41899170e+02 7.26598816e+02 6.91426694e-01]	[4.85423401e+02 8.95886047e+02 7.93428898e-01]	[4.67469208e+02 8.93370667e+02 8.05097938e-01]	[4.87999878e+02 8.70155334e+02 7.35745728e-01]
[477.60598755 300.70004272 0.88163489]	[477.64431763 357.12084961 0.90611196]	[411.02270508 357.19219971 0.81286311]	[390.47885132 462.35998535 0.85860729]	[377.55053711 562.28112793 0.90847576]	[541.72088623 357.0541687 0.8460027 ]	[562.31237793 459.67178345 0.8843711 ]	[572.64593506 554.63183594 0.80936134]	[482.71609497 557.22192383 0.73617768]	[439.29992676 559.83355713 0.7311666 ]	[464.82644653 716.29907227 0.78712857]	[4.82803375e+02 8.57401550e+02 8.34952831e-01]	[523.80639648 552.11071777 0.71176213]	[544.33813477 706.05633545 0.83172119]	[544.3659668 729.19940186 0.86137211]	[462.20983887 290.44396973 0.90809494]	[485.42102051 292.90655518 0.88894564]	[441.69952393 275.09011841 0.86081004]	[503.50564575 277.70562744 0.82421321]	[541.83508301 767.50378418 0.81298006]	[5.52123535e+02 7.59943726e+02 7.51998603e-01]	[5.41901245e+02 7.29045959e+02 7.07574248e-01]	[4.85444977e+02 8.95900696e+02 7.84757137e-01]	[4.67471039e+02 8.93378296e+02 7.98565507e-01]	[4.88000244e+02 8.70146423e+02 7.30792999e-01]
[477.60888672 300.71975708 0.87889963]	[477.63479614 357.14910889 0.90926468]	[411.02508545 357.1769104 0.81724721]	[387.95349121 462.26202393 0.86058193]	[377.54196167 562.38201904 0.91365129]	[539.30004883 357.11383057 0.84911019]	[562.32861328 459.76849365 0.90077829]	[572.625 554.64044189 0.81360477]	[480.3598938 557.2543335 0.73951143]	[439.28704834 562.27362061 0.73078299]	[464.86694336 716.2734375 0.78655142]	[4.82809296e+02 8.59940735e+02 8.29946220e-01]	[523.77655029 554.63873291 0.71211386]	[544.33190918 706.06738281 0.83120787]	[544.378479 729.08337402 0.81816202]	[462.18893433 292.87878418 0.91087282]	[485.40661621 292.90341187 0.88767385]	[441.66265869 275.12878418 0.86017931]	[503.48031616 277.69915771 0.83057809]	[5.41759888e+02 7.62440613e+02 7.33549953e-01]	[5.49558472e+02 7.54753235e+02 6.98534966e-01]	[5.41913696e+02 7.26507568e+02 6.66618764e-01]	[4.85437744e+02 8.95938843e+02 7.83497632e-01]	[4.67462128e+02 8.93400757e+02 7.95371711e-01]	[4.87997009e+02 8.70198364e+02 7.30214417e-01]
[477.61224365 300.72021484 0.87925118]	[477.64129639 357.14440918 0.91049451]	[411.03198242 357.17514038 0.81673539]	[387.95324707 462.26000977 0.86014652]	[377.54193115 562.38293457 0.91391939]	[539.30059814 357.1081543 0.84918654]	[562.33172607 459.76376343 0.90112293]	[572.62579346 554.65515137 0.81401086]	[480.35775757 557.2578125 0.74098504]	[439.2840271 562.27929688 0.73320633]	[464.86938477 716.2868042 0.78359801]	[4.82804047e+02 8.59949341e+02 8.30485404e-01]	[523.7756958 554.64172363 0.71295506]	[544.3348999 706.07330322 0.83105874]	[544.37982178 729.07354736 0.81291562]	[462.19110107 292.88134766 0.91195834]	[485.40991211 292.90383911 0.88751817]	[441.67086792 277.47454834 0.8595354 ]	[503.48022461 277.7010498 0.82943153]	[5.41760376e+02 7.62443665e+02 7.34365404e-01]	[5.49565979e+02 7.54752563e+02 6.95468485e-01]	[5.41913574e+02 7.26487793e+02 6.61710858e-01]	[4.85431549e+02 8.95943359e+02 7.83724308e-01]	[4.67452698e+02 8.93408813e+02 7.97351778e-01]	[4.87995087e+02 8.70202209e+02 7.32253850e-01]
[475.17364502 300.74694824 0.87033057]	[477.63363647 357.15066528 0.90935683]	[413.49407959 357.16928101 0.81974244]	[387.9012146 462.26638794 0.86107832]	[377.54089355 562.39178467 0.91107178]	[539.27178955 357.1229248 0.84637427]	[562.3392334 459.74206543 0.90065348]	[572.62243652 554.65228271 0.81322038]	[480.37289429 559.74536133 0.74572647]	[439.28967285 562.31256104 0.73400164]	[464.83700562 716.29119873 0.77708125]	[4.82820374e+02 8.59977966e+02 8.27598989e-01]	[523.78991699 554.68017578 0.7155087 ]	[544.33361816 706.02380371 0.78363383]	[5.41948608e+02 7.29028564e+02 6.90854132e-01]	[459.83837891 292.91049194 0.91592848]	[485.37658691 292.91940308 0.89426953]	[441.66653442 277.47988892 0.8573994 ]	[503.45797729 277.69854736 0.83268124]	[5.41748657e+02 7.59872375e+02 6.42581046e-01]	[5.47062561e+02 7.52196899e+02 6.28174782e-01]	[5.41764038e+02 7.26478027e+02 5.44247806e-01]	[4.85437683e+02 8.95961487e+02 7.80070186e-01]	[4.67451538e+02 8.93421265e+02 7.93340445e-01]	[4.88019775e+02 8.70232422e+02 7.32377350e-01]
[475.14794922 300.76843262 0.86025226]	[477.61251831 357.14440918 0.90363866]	[411.00915527 357.18078613 0.81860423]	[387.85498047 462.3052063 0.88018328]	[377.55160522 562.43127441 0.91973776]	[539.26593018 357.07653809 0.85739446]	[562.33026123 459.74853516 0.9098838 ]	[572.63323975 554.67364502 0.81381834]	[480.36495972 559.79754639 0.75993925]	[439.29647827 562.36096191 0.72956955]	[464.87606812 723.93499756 0.77774197]	[4.82835602e+02 8.62520142e+02 8.23916435e-01]	[523.78192139 557.21813965 0.72073144]	[544.41369629 708.6015625 0.81661808]	[5.44292419e+02 7.31769226e+02 3.11567277e-01]	[459.818573 292.91879272 0.91290927]	[485.36120605 292.94000244 0.90082985]	[439.29330444 277.49053955 0.86511666]	[503.44726562 277.7071228 0.82794166]	[5.41789734e+02 7.52254578e+02 1.82459891e-01]	[5.54630615e+02 7.49688293e+02 1.77983761e-01]	[5.41884033e+02 7.34290771e+02 2.87352175e-01]	[4.85446106e+02 8.95963257e+02 7.88552463e-01]	[4.67458923e+02 8.93419983e+02 7.96951354e-01]	[4.90493530e+02 8.70276917e+02 7.40268826e-01]
[475.11611938 300.7762146 0.85859549]	[477.58883667 357.16403198 0.90164214]	[410.97784424 357.20751953 0.82084835]	[385.36294556 462.35375977 0.88230133]	[377.54943848 562.46575928 0.92140484]	[539.24041748 357.08602905 0.85785991]	[562.31066895 459.75866699 0.90484989]	[572.61053467 557.17071533 0.81691551]	[480.35705566 559.79370117 0.75883287]	[439.29602051 562.35760498 0.72861981]	[464.87698364 723.94763184 0.7788437 ]	[4.82842163e+02 8.62499939e+02 8.19658935e-01]	[523.7800293 557.20697021 0.7174322 ]	[544.42407227 708.6461792 0.79909098]	[5.41932007e+02 7.31720520e+02 3.65164697e-01]	[459.78936768 292.93640137 0.91845566]	[482.97018433 292.94766235 0.90522194]	[439.24633789 277.54147339 0.86410183]	[503.4046936 280.1149292 0.823982 ]	[5.41759583e+02 7.54773743e+02 2.30123162e-01]	[5.52140198e+02 7.49698792e+02 2.28293329e-01]	[5.41805786e+02 7.34226196e+02 3.27234805e-01]	[4.85441833e+02 8.98411499e+02 7.80755281e-01]	[4.67456604e+02 8.93427551e+02 7.90324390e-01]	[4.90508209e+02 8.70267822e+02 7.32779622e-01]
[475.09457397 303.21612549 0.85548085]	[475.17114258 357.17819214 0.90332818]	[410.94488525 359.57513428 0.82206506]	[385.34075928 464.83465576 0.87069219]	[377.55099487 562.4598999 0.92075634]	[539.25152588 357.11392212 0.86178821]	[562.3024292 459.77667236 0.90039515]	[572.609375 557.17852783 0.81954992]	[482.70782471 559.83483887 0.75756598]	[439.30410767 562.39215088 0.72841305]	[464.9203186 724.03356934 0.77989191]	[4.82851410e+02 8.62574280e+02 8.25271547e-01]	[523.81781006 557.23260498 0.72173387]	[544.42449951 708.64782715 0.81143379]	[5.41938599e+02 7.29152893e+02 4.27636147e-01]	[459.76785278 292.96914673 0.92229581]	[482.9430542 292.9677124 0.91104293]	[439.21148682 277.56613159 0.86517489]	[503.39196777 280.11166382 0.83099437]	[5.39317688e+02 7.54757812e+02 2.75931358e-01]	[5.49528320e+02 7.49669617e+02 2.83219278e-01]	[5.41780945e+02 7.29137634e+02 3.48941326e-01]	[4.85413788e+02 8.98416809e+02 7.86490798e-01]	[4.67450989e+02 8.93438904e+02 7.95944810e-01]	[4.90532837e+02 8.70321716e+02 7.39441097e-01]
[475.07989502 303.28634644 0.84727216]	[475.09646606 359.57351685 0.89436775]	[408.38162231 359.62783813 0.82770258]	[382.86743164 467.39035034 0.86485833]	[377.54180908 564.86987305 0.92582071]	[539.17974854 357.14718628 0.85475075]	[562.2800293 462.2147522 0.90172762]	[572.61755371 559.75543213 0.84067911]	[480.35095215 562.32757568 0.77413613]	[439.26950073 564.88623047 0.73617238]	[464.94030762 726.53918457 0.79320657]	[4.82821442e+02 8.62573303e+02 8.30218434e-01]	[523.79803467 559.75256348 0.73142105]	[544.48913574 708.7232666 0.79065853]	[5.41947327e+02 7.29110535e+02 4.61396188e-01]	[459.76531982 295.3928833 0.92347002]	[482.92614746 295.42132568 0.92444873]	[439.140625 277.59591675 0.86902416]	[503.32839966 280.2333374 0.81089061]	[5.41752808e+02 7.52251160e+02 3.32602233e-01]	[5.49552490e+02 7.49626709e+02 3.34774941e-01]	[5.41731445e+02 7.29088318e+02 3.92379910e-01]	[4.85424164e+02 8.98419006e+02 7.86539972e-01]	[4.67445129e+02 8.93444153e+02 7.97498465e-01]	[4.90502991e+02 8.70297180e+02 7.34801888e-01]
[472.57138062 305.8034668 0.84166539]	[475.08468628 359.61306763 0.8951478 ]	[405.91223145 359.66503906 0.83369112]	[382.84078979 467.44833374 0.86534607]	[377.53668213 564.87921143 0.92296451]	[536.72644043 357.1836853 0.85553521]	[562.26068115 462.2399292 0.90192479]	[572.62792969 559.82806396 0.8449235 ]	[480.32229614 562.29571533 0.76365417]	[439.23443604 562.43188477 0.73325056]	[464.85598755 726.53735352 0.8026998 ]	[4.82826782e+02 8.62574341e+02 8.31573427e-01]	[523.76947021 559.73291016 0.72286141]	[544.53509521 708.71929932 0.77242666]	[5.41913330e+02 7.29058167e+02 5.02027154e-01]	[459.73760986 295.42993164 0.9265005 ]	[482.88467407 295.48098755 0.94136584]	[439.11364746 277.57748413 0.85774559]	[503.29727173 282.77020264 0.81633288]	[5.39302368e+02 7.54762451e+02 3.75273615e-01]	[5.46982788e+02 7.49669067e+02 3.83149981e-01]	[5.39232727e+02 7.26545593e+02 4.09885406e-01]	[4.85386719e+02 8.98421509e+02 7.96070218e-01]	[4.67429077e+02 8.93452332e+02 8.08111489e-01]	[4.90516388e+02 8.70292908e+02 7.47838974e-01]
[472.54336548 305.85314941 0.84248763]	[475.07260132 359.6399231 0.88948512]	[405.90264893 359.70147705 0.8308174 ]	[382.79571533 467.47088623 0.86847472]	[377.52349854 564.92236328 0.91668785]	[536.7130127 357.18173218 0.85360622]	[562.23480225 462.22720337 0.9026981 ]	[572.6060791 562.23187256 0.84599972]	[480.31018066 562.29370117 0.76035511]	[439.21160889 562.43225098 0.72928858]	[462.41799927 726.56622314 0.81848693]	[4.82811981e+02 8.62567566e+02 8.31921697e-01]	[521.41723633 559.73565674 0.7114917 ]	[544.53411865 708.70983887 0.76945925]	[5.41942383e+02 7.29068420e+02 4.70282346e-01]	[459.71710205 295.46704102 0.93243504]	[482.85821533 295.51824951 0.94849443]	[439.09823608 277.57049561 0.85421538]	[503.28109741 285.28936768 0.82750791]	[5.39286621e+02 7.54785400e+02 3.76238197e-01]	[5.46960083e+02 7.49704224e+02 3.80366355e-01]	[5.39260864e+02 7.26574280e+02 3.81178737e-01]	[4.85367767e+02 8.98440002e+02 8.08212101e-01]	[4.67414154e+02 8.95841980e+02 8.17113519e-01]	[4.90490204e+02 8.70279663e+02 7.52041698e-01]
[470.03439331 308.39984131 0.84418523]	[472.5953064 359.69543457 0.88591778]	[405.8782959 359.74200439 0.83535945]	[382.77767944 467.46148682 0.8727414 ]	[377.50296021 564.94909668 0.90949869]	[536.68780518 359.59802246 0.85150331]	[562.24743652 462.35012817 0.8951112 ]	[572.59777832 562.26226807 0.84550428]	[480.31488037 562.27539062 0.75832552]	[439.19668579 562.41699219 0.7304076 ]	[462.43664551 726.54669189 0.81269586]	[4.82806824e+02 8.62535828e+02 8.25234950e-01]	[523.78411865 559.72033691 0.71477002]	[544.53436279 708.62811279 0.77230036]	[5.44295349e+02 7.26580933e+02 5.24392903e-01]	[459.68695068 295.53292847 0.94545555]	[482.82189941 295.58428955 0.95491743]	[439.10137939 280.11703491 0.8347255 ]	[503.23858643 287.86437988 0.8314178 ]	[5.39284546e+02 7.52284180e+02 4.27851617e-01]	[5.46925354e+02 7.49661987e+02 4.30177242e-01]	[5.39261536e+02 7.24016174e+02 4.02681500e-01]	[4.85361359e+02 8.98438232e+02 8.02341342e-01]	[4.67404022e+02 8.95836670e+02 8.12778533e-01]	[4.90496735e+02 8.70274048e+02 7.39192486e-01]
[469.99920654 313.41522217 0.85945606]	[472.56002808 359.74667358 0.87637883]	[405.87158203 359.82162476 0.82415295]	[382.73825073 470.00079346 0.86582595]	[375.10256958 565.03173828 0.88782549]	[536.6762085 359.62817383 0.85017341]	[562.21154785 462.35470581 0.89450139]	[572.59832764 562.31646729 0.85338807]	[480.30209351 562.3213501 0.77052474]	[439.21395874 564.86242676 0.73114944]	[464.83102417 726.58843994 0.81444687]	[4.82807556e+02 8.62513672e+02 8.19582462e-01]	[521.40240479 559.77178955 0.72461176]	[546.95941162 711.14892578 0.76192063]	[5.44353638e+02 7.29146790e+02 4.20741379e-01]	[459.64456177 295.65383911 0.94898033]	[482.78475952 295.66220093 0.95421648]	[439.06622314 280.19155884 0.81915158]	[500.87628174 290.34335327 0.81848562]	[5.41799622e+02 7.52240356e+02 3.11267972e-01]	[5.52104126e+02 7.49634094e+02 3.05082798e-01]	[5.41751343e+02 7.29170654e+02 3.68237406e-01]	[4.85389709e+02 8.98416565e+02 7.97406077e-01]	[4.67433624e+02 8.93438110e+02 8.03028286e-01]	[4.88016998e+02 8.70253723e+02 7.20398903e-01]
[467.48181152 313.52301025 0.87814081]	[472.5291748 362.24075317 0.85640448]	[405.83825684 362.33499146 0.80896217]	[382.72463989 470.00537109 0.86825669]	[375.06436157 567.44891357 0.87084341]	[536.6739502 359.77215576 0.8416366 ]	[562.21374512 462.41113281 0.88956487]	[572.59088135 562.37561035 0.85942483]	[480.33828735 562.38134766 0.78067577]	[439.24871826 564.92840576 0.73071337]	[464.85775757 729.08410645 0.81528658]	[4.82815125e+02 8.65079407e+02 8.35466206e-01]	[523.7802124 562.26116943 0.73607957]	[547.04815674 711.21130371 0.74423289]	[5.44350098e+02 7.29158081e+02 4.40668017e-01]	[459.62124634 298.06204224 0.93911099]	[482.72387695 298.0970459 0.95098269]	[436.69616699 282.68292236 0.82435232]	[500.79840088 290.43664551 0.82325399]	[5.41833069e+02 7.52251892e+02 3.39986205e-01]	[5.52115967e+02 7.49630310e+02 3.35179627e-01]	[5.39273743e+02 7.29144226e+02 3.68339509e-01]	[4.85385712e+02 8.98446167e+02 8.00257504e-01]	[4.67435486e+02 8.95844421e+02 8.08487058e-01]	[4.88014282e+02 8.70305054e+02 7.44332969e-01]
[467.43304443 315.97872925 0.89926493]	[472.52194214 364.77145386 0.83859652]	[405.81958008 364.84942627 0.80192393]	[382.72817993 472.59475708 0.86796695]	[375.06326294 567.5144043 0.86262149]	[536.65887451 362.28695679 0.82007307]	[562.23980713 464.90557861 0.88312995]	[572.58734131 562.45050049 0.85635734]	[480.31613159 564.87261963 0.77587897]	[439.22686768 565.01940918 0.72171861]	[464.86257935 729.17877197 0.80694509]	[4.82809143e+02 8.65103699e+02 8.42465043e-01]	[521.40435791 562.34466553 0.73362184]	[5.52127197e+02 7.21415894e+02 7.07401752e-01]	[5.41869019e+02 7.26582886e+02 4.20824081e-01]	[457.21133423 298.18600464 0.91582912]	[480.34637451 298.17279053 0.94194424]	[439.05252075 285.3314209 0.8189131 ]	[500.75299072 292.91308594 0.82621074]	[5.41897949e+02 7.49626343e+02 4.02999371e-01]	[5.52138000e+02 7.47050842e+02 3.81014138e-01]	[5.36733398e+02 7.24010803e+02 3.28535914e-01]	[4.85360138e+02 8.98503662e+02 7.98474610e-01]	[4.67405579e+02 8.95888550e+02 8.12650502e-01]	[4.88017487e+02 8.70325989e+02 7.49183059e-01]
[464.91842651 316.04434204 0.91837227]	[470.02111816 367.33297729 0.81935322]	[403.34277344 369.89160156 0.79767644]	[380.33309937 475.10046387 0.88100821]	[375.03479004 567.58703613 0.8428877 ]	[534.1751709 364.77853394 0.80627698]	[562.24664307 464.96020508 0.87278193]	[572.5836792 564.82885742 0.85606158]	[480.29321289 564.8548584 0.78245479]	[439.19592285 564.99798584 0.72439134]	[464.83853149 729.16345215 0.80208814]	[4.82785919e+02 8.65118591e+02 8.41352582e-01]	[521.38116455 562.33477783 0.74163938]	[554.64544678 723.9967041 0.72830981]	[5.41741211e+02 7.26482788e+02 3.07733148e-01]	[457.15072632 298.24209595 0.90210885]	[480.28979492 298.23126221 0.93174285]	[436.66940308 290.39349365 0.82572228]	[500.71618652 292.95574951 0.82747018]	[5.41833069e+02 7.47056519e+02 4.11454380e-01]	[5.49576599e+02 7.44472412e+02 3.60626817e-01]	[5.36732727e+02 7.26507568e+02 2.54361302e-01]	[4.85390961e+02 8.98508179e+02 8.03364456e-01]	[4.67418457e+02 8.95893127e+02 8.13236117e-01]	[4.87990082e+02 8.72712280e+02 7.44969785e-01]
[464.91900635 316.04504395 0.91762245]	[470.02682495 367.33526611 0.8188321 ]	[403.34228516 369.89172363 0.79816127]	[380.32965088 475.12890625 0.88618237]	[375.02478027 570.02929688 0.8382653 ]	[534.18139648 364.78488159 0.80492806]	[562.24780273 467.39160156 0.87142891]	[572.58233643 564.83947754 0.85584092]	[480.29229736 564.85272217 0.78157246]	[439.1960144 564.99078369 0.72352457]	[464.83068848 729.15014648 0.8016637 ]	[4.82788513e+02 8.65119202e+02 8.41325700e-01]	[521.38031006 562.33166504 0.74111575]	[554.63873291 723.99121094 0.72711957]	[5.39313660e+02 7.26456970e+02 3.12490016e-01]	[457.15209961 298.24313354 0.90238285]	[480.28927612 298.23120117 0.93253189]	[436.68374634 290.40039062 0.82690281]	[500.71411133 292.95318604 0.82671332]	[5.41803955e+02 7.47078430e+02 4.20559794e-01]	[5.49526367e+02 7.44487366e+02 3.73614073e-01]	[5.36682617e+02 7.24016907e+02 2.51956403e-01]	[4.85392334e+02 8.98508728e+02 8.03022683e-01]	[4.67419342e+02 8.95894836e+02 8.13352764e-01]	[4.87992920e+02 8.72713318e+02 7.44133174e-01]
[464.83895874 316.09838867 0.93331957]	[469.97671509 369.89498901 0.81536561]	[403.30947876 372.443573 0.80379438]	[380.33081055 477.63311768 0.88847506]	[374.98620605 572.59820557 0.82274866]	[534.15930176 364.81051636 0.80411786]	[562.2456665 467.44223022 0.86563367]	[572.58532715 564.90362549 0.85764992]	[480.30401611 564.92346191 0.78606915]	[439.2038269 567.50384521 0.72281343]	[464.86663818 731.65014648 0.79442775]	[4.82765106e+02 8.65071716e+02 8.30883920e-01]	[521.38354492 562.4095459 0.74315441]	[554.6685791 724.03100586 0.74879587]	[5.41754089e+02 7.23960327e+02 2.09011078e-01]	[457.07925415 300.66690063 0.87861037]	[480.23648071 300.70874023 0.91556323]	[436.6232605 290.45111084 0.81713951]	[500.67913818 295.41885376 0.84666628]	[5.41923828e+02 7.41937744e+02 3.22851926e-01]	[5.59769592e+02 7.34253784e+02 2.89966226e-01]	[5.39255493e+02 7.26544800e+02 1.88867405e-01]	[4.85393616e+02 8.98461121e+02 8.06025982e-01]	[4.67412994e+02 8.95857117e+02 8.13334942e-01]	[4.87962372e+02 8.70322815e+02 7.28092432e-01]
[464.82369995 316.16604614 0.92495263]	[469.9602356 372.47817993 0.81889266]	[403.29592896 374.97979736 0.81361401]	[380.33636475 477.74746704 0.89630884]	[372.54501343 575.18585205 0.81919551]	[534.1618042 367.35400391 0.7913245 ]	[562.24407959 467.45144653 0.86569953]	[572.59796143 564.92797852 0.85549271]	[480.31564331 567.45935059 0.77328587]	[439.19595337 570.09973145 0.70947433]	[464.94488525 731.65686035 0.78962368]	[4.82789703e+02 8.62567017e+02 8.23142767e-01]	[521.41436768 564.91717529 0.73606998]	[554.6652832 726.50878906 0.7498616 ]	[5.39316589e+02 7.21427307e+02 1.81867346e-01]	[454.62646484 300.75994873 0.86091268]	[480.22589111 303.21276855 0.89531898]	[436.57861328 292.93792725 0.80609167]	[500.69207764 295.44412231 0.85942084]	[5.41949768e+02 7.41969238e+02 3.17519486e-01]	[5.62207031e+02 7.34295227e+02 2.85825789e-01]	[5.39223633e+02 7.26531982e+02 1.63264558e-01]	[4.85386658e+02 8.98427002e+02 7.97911763e-01]	[4.67416229e+02 8.93440308e+02 8.09023142e-01]	[4.87988892e+02 8.70277710e+02 7.23937988e-01]
[464.81997681 318.57836914 0.9225601 ]	[467.49649048 372.54669189 0.8268519 ]	[403.2940979 375.04849243 0.82298219]	[380.35296631 480.18325806 0.90486395]	[372.53921509 577.70727539 0.82483947]	[534.15686035 367.42855835 0.7875582 ]	[562.25708008 469.95401001 0.86156106]	[572.6239624 565.01757812 0.84719503]	[480.30871582 567.48510742 0.76794314]	[439.20367432 572.5914917 0.70587027]	[467.39764404 731.69799805 0.78375953]	[4.82820557e+02 8.62538696e+02 8.18734467e-01]	[521.40142822 564.9440918 0.72911018]	[554.61358643 726.53613281 0.75412178]	[5.41714355e+02 7.21432312e+02 1.37903765e-01]	[454.60760498 303.25750732 0.85014367]	[480.23553467 305.78326416 0.88636094]	[436.54602051 293.01751709 0.79949468]	[500.71865845 295.50518799 0.86528218]	[5.44290649e+02 7.41948730e+02 2.56287277e-01]	[5.62319397e+02 7.34300110e+02 2.33249143e-01]	[0. 0. 0.]	[4.85409424e+02 8.98439819e+02 7.95242548e-01]	[4.67427002e+02 8.93435608e+02 8.05863023e-01]	[4.88009186e+02 8.70256165e+02 7.13746667e-01]
[462.42376709 318.67126465 0.91829538]	[469.95596313 375.0614624 0.84383488]	[403.32421875 377.50030518 0.82397813]	[382.74407959 480.24536133 0.91159391]	[372.49237061 580.25805664 0.83938354]	[534.18035889 372.45498657 0.78747529]	[562.24151611 470.02142334 0.85511398]	[572.63616943 567.46307373 0.836263 ]	[480.32159424 567.54217529 0.76466447]	[439.21243286 575.14294434 0.70770323]	[464.96524048 731.70556641 0.77861756]	[4.82823608e+02 8.62505920e+02 8.18240821e-01]	[521.42285156 565.00146484 0.72453451]	[552.09259033 726.59710693 0.7596761 ]	[5.41732422e+02 7.18858765e+02 1.27667084e-01]	[454.60049438 305.83505249 0.84140205]	[480.22247314 310.86749268 0.88228405]	[436.5395813 295.42129517 0.78876597]	[500.74530029 295.60137939 0.87437624]	[5.44341309e+02 7.39403687e+02 2.49084204e-01]	[5.62383972e+02 7.31783142e+02 2.36440212e-01]	[0. 0. 0.]	[4.85422272e+02 8.98450378e+02 7.93173432e-01]	[4.67435333e+02 8.93434937e+02 8.03252280e-01]	[4.88013214e+02 8.70230103e+02 7.15227008e-01]
[462.41137695 321.17233276 0.90107727]	[469.96463013 377.52822876 0.85674834]	[403.3208313 377.59869385 0.83478802]	[382.73898315 482.71374512 0.92168605]	[372.5357666 582.75036621 0.86402261]	[536.68237305 375.00982666 0.79887843]	[562.25134277 475.10375977 0.8598175 ]	[572.64257812 567.58660889 0.81616116]	[480.3409729 570.02996826 0.75653273]	[439.22381592 575.18640137 0.70660877]	[464.96179199 734.22961426 0.7716316 ]	[4.82818298e+02 8.62545105e+02 8.23423266e-01]	[523.77905273 567.46270752 0.71906686]	[549.56848145 729.05529785 0.77879518]	[5.39236450e+02 7.13720154e+02 6.34554401e-02]	[454.55728149 310.91891479 0.84519529]	[480.20291138 310.97732544 0.89376736]	[434.12133789 295.53997803 0.77947623]	[500.72286987 298.03234863 0.86840421]	[5.44330750e+02 7.31776978e+02 1.96385771e-01]	[5.62437622e+02 7.29189941e+02 1.81693837e-01]	[0. 0. 0.]	[4.85431946e+02 8.98450378e+02 7.94737875e-01]	[4.67450134e+02 8.93440430e+02 8.04488003e-01]	[4.88003571e+02 8.70249512e+02 7.16986060e-01]
[462.43756104 321.26828003 0.8767097 ]	[469.96646118 377.59054565 0.86306751]	[403.33282471 377.68661499 0.83878684]	[382.75180054 482.82284546 0.91802466]	[374.97924805 582.82757568 0.88075483]	[536.67645264 375.07571411 0.80857235]	[562.26617432 477.64517212 0.87261832]	[572.62817383 570.05249023 0.8097716 ]	[480.34768677 575.16436768 0.75106722]	[439.22793579 580.25958252 0.71571183]	[467.44094849 736.84484863 0.76256633]	[4.82829803e+02 8.65043884e+02 8.24248135e-01]	[523.79577637 570.09991455 0.7094453 ]	[549.56390381 729.2098999 0.76881003]	[5.39248352e+02 7.11213135e+02 6.04799390e-02]	[454.60794067 313.42956543 0.85764301]	[480.19866943 313.45083618 0.9009831 ]	[436.56912231 295.61819458 0.7917515 ]	[500.69732666 298.05941772 0.85896027]	[5.44293579e+02 7.34290222e+02 1.96051806e-01]	[5.62424500e+02 7.31682800e+02 1.75182909e-01]	[0. 0. 0.]	[4.85435059e+02 8.98473083e+02 7.96887040e-01]	[4.67450928e+02 8.93455811e+02 8.07835698e-01]	[4.87997314e+02 8.70273376e+02 7.16747761e-01]
[464.86895752 326.34112549 0.85451764]	[472.55059814 377.74407959 0.8699984 ]	[405.83926392 380.15597534 0.8324973 ]	[382.79315186 485.45480347 0.88021296]	[372.53051758 582.96368408 0.89064384]	[536.70196533 377.63409424 0.83420491]	[562.26470947 480.22677612 0.90547609]	[570.07873535 577.70684814 0.82005477]	[480.33636475 577.78912354 0.77106285]	[439.23129272 582.78485107 0.738132 ]	[470.05078125 741.90771484 0.76910055]	[4.82887024e+02 8.67595886e+02 8.33533347e-01]	[523.78668213 577.72167969 0.72588974]	[549.58905029 734.25091553 0.74561375]	[0. 0. 0.]	[457.11294556 315.98287964 0.89347088]	[480.26617432 315.99316406 0.93229395]	[436.60223389 298.06817627 0.81829494]	[500.7923584 298.23379517 0.86308891]	[0. 0. 0.]	[0. 0. 0.]	[0. 0. 0.]	[4.85418549e+02 8.98478577e+02 7.88569570e-01]	[4.67461487e+02 8.95849915e+02 8.05082679e-01]	[4.90518005e+02 8.72750000e+02 7.16061294e-01]
[464.94107056 328.93002319 0.84796101]	[472.54336548 380.16470337 0.87194777]	[405.83514404 380.24395752 0.82981855]	[382.77496338 487.96325684 0.87052613]	[372.55148315 585.40020752 0.88707048]	[536.67572021 377.70187378 0.83905447]	[562.24139404 480.30874634 0.9106189 ]	[570.03387451 580.23797607 0.83744514]	[480.32052612 580.2510376 0.76305437]	[439.23269653 582.80651855 0.73287964]	[472.52026367 741.92144775 0.77149677]	[4.82887238e+02 8.65122925e+02 8.29355836e-01]	[521.40777588 577.71716309 0.71126449]	[549.56408691 736.78997803 0.7475692 ]	[5.39225159e+02 7.08681824e+02 5.51596545e-02]	[457.17825317 316.07672119 0.92266941]	[480.32687378 316.08621216 0.94133508]	[436.63931274 298.14367676 0.82014799]	[500.82397461 303.22906494 0.85084629]	[5.44432983e+02 7.39395020e+02 1.47680998e-01]	[5.64802856e+02 7.34304382e+02 1.43574804e-01]	[0. 0. 0.]	[4.85400543e+02 8.98466919e+02 7.93211818e-01]	[4.67456726e+02 8.93451904e+02 8.08978558e-01]	[4.90515289e+02 8.72707520e+02 7.13828504e-01]
[464.94219971 328.92816162 0.84766251]	[472.54489136 380.16625977 0.87192959]	[405.83618164 380.24407959 0.82892001]	[382.77694702 487.95953369 0.87119865]	[372.54693604 585.39562988 0.88720059]	[536.67089844 377.70407104 0.83818829]	[562.24169922 480.31307983 0.91104531]	[570.0322876 580.23547363 0.83712524]	[480.31304932 580.25933838 0.76472592]	[439.22439575 582.81420898 0.73402333]	[470.03570557 739.41741943 0.76649022]	[4.82890717e+02 8.65134033e+02 8.30430388e-01]	[521.40026855 577.72558594 0.71184182]	[549.56005859 736.79675293 0.74719346]	[5.39206360e+02 7.08651550e+02 5.66344187e-02]	[457.1781311 316.07574463 0.92255479]	[480.32785034 316.08444214 0.94105148]	[436.63705444 298.14968872 0.81965846]	[500.82702637 303.23187256 0.85073364]	[5.44430603e+02 7.39400574e+02 1.46688193e-01]	[5.64798645e+02 7.34301697e+02 1.42583713e-01]	[0. 0. 0.]	[4.85395966e+02 8.98463989e+02 7.94681728e-01]	[4.67454071e+02 8.93449280e+02 8.10970008e-01]	[4.90524384e+02 8.72712158e+02 7.15249956e-01]
[467.42404175 333.95333862 0.863819 ]	[472.58148193 380.24591064 0.87005532]	[405.8699646 382.73425293 0.81636548]	[382.79443359 488.0161438 0.86225772]	[372.55010986 585.43963623 0.88387996]	[536.72698975 380.112854 0.84378022]	[562.230896 482.72732544 0.91099697]	[570.02856445 580.31512451 0.85182065]	[480.33203125 580.31933594 0.77374214]	[439.23736572 582.88464355 0.74101317]	[467.48544312 736.86816406 0.7686767 ]	[4.82887970e+02 8.65105347e+02 8.30876410e-01]	[523.77026367 577.77642822 0.7179122 ]	[549.51470947 736.86279297 0.75296098]	[0. 0. 0.]	[459.60198975 318.52148438 0.9380002 ]	[480.35516357 318.52514648 0.93948859]	[436.69403076 300.70632935 0.81485838]	[500.80209351 308.33731079 0.84077585]	[0. 0. 0.]	[0. 0. 0.]	[0. 0. 0.]	[4.85400238e+02 8.98464417e+02 7.92001188e-01]	[4.67455383e+02 8.93449036e+02 8.10414970e-01]	[4.90529144e+02 8.70319214e+02 7.20695376e-01]
[467.48855591 334.07574463 0.88056904]	[475.09143066 380.34799194 0.86186457]	[408.38079834 382.84451294 0.79780227]	[382.81564331 490.5585022 0.85281134]	[375.00531006 585.5279541 0.87279874]	[539.22601318 380.22186279 0.85468882]	[562.25421143 485.34866333 0.88260639]	[567.57910156 582.83825684 0.87432563]	[480.35089111 582.82696533 0.78387374]	[439.25201416 582.96618652 0.7438038 ]	[467.44683838 741.97723389 0.77466822]	[4.82901367e+02 8.65095093e+02 8.30560684e-01]	[523.78479004 580.3180542 0.73461837]	[549.52825928 739.41674805 0.75059646]	[0. 0. 0.]	[459.62905884 318.63363647 0.93265289]	[482.715271 318.62976074 0.9470818 ]	[439.125 305.7800293 0.81059319]	[500.85308838 310.97698975 0.8448593 ]	[0. 0. 0.]	[0. 0. 0.]	[0. 0. 0.]	[4.85419189e+02 8.98448669e+02 7.95744538e-01]	[4.67479034e+02 8.93440674e+02 8.13768446e-01]	[4.90554718e+02 8.70308655e+02 7.18004167e-01]
[470.00878906 336.58859253 0.8984943 ]	[475.12457275 385.36584473 0.83064353]	[408.40762329 387.94976807 0.77529848]	[382.83102417 498.15136719 0.86749512]	[375.00537109 588.05010986 0.85407263]	[539.27197266 382.78762817 0.8452186 ]	[562.26281738 485.45767212 0.87484014]	[567.57745361 585.4107666 0.86540854]	[480.31472778 582.94952393 0.78666174]	[439.20709229 585.48132324 0.73406714]	[469.96322632 747.02203369 0.78626335]	[4.82904541e+02 8.67690735e+02 8.43429267e-01]	[521.40905762 582.86602783 0.74444187]	[549.52069092 744.50341797 0.77981389]	[0. 0. 0.]	[459.65484619 321.15042114 0.90671533]	[482.78717041 321.16177368 0.9245773 ]	[439.20150757 310.97061157 0.82476288]	[503.27664185 315.9475708 0.85910821]	[0. 0. 0.]	[0. 0. 0.]	[0. 0. 0.]	[4.85444977e+02 8.98483643e+02 7.95631886e-01]	[4.69983856e+02 8.95870239e+02 8.08817029e-01]	[4.90518372e+02 8.72843811e+02 7.10147560e-01]
[470.00912476 336.58734131 0.89713603]	[475.12518311 385.36755371 0.83044946]	[408.40600586 387.95013428 0.77469182]	[382.8302002 498.1489563 0.86625338]	[374.99853516 588.05377197 0.85255301]	[539.27526855 382.79040527 0.84500086]	[562.26837158 485.47198486 0.87466133]	[567.57818604 585.41522217 0.86501646]	[480.32266235 582.9576416 0.78668594]	[439.21630859 585.49273682 0.7340821 ]	[469.96405029 746.98516846 0.78389746]	[4.82902222e+02 8.67696838e+02 8.43466282e-01]	[521.41503906 582.86846924 0.74459338]	[549.51519775 744.49694824 0.78063363]	[5.39256897e+02 7.13749573e+02 5.23384735e-02]	[459.65563965 321.146698 0.90748 ]	[482.78726196 321.16064453 0.9254545 ]	[439.20346069 310.96957397 0.82610744]	[503.2769165 315.95083618 0.86040205]	[5.44374023e+02 7.47115417e+02 1.62774384e-01]	[5.62433533e+02 7.44553711e+02 1.45962715e-01]	[0. 0. 0.]	[4.85445282e+02 8.98486084e+02 7.95933425e-01]	[4.69986786e+02 8.95872986e+02 8.07931721e-01]	[4.90512604e+02 8.72848267e+02 7.09872425e-01]
[470.03979492 336.65719604 0.89419103]	[475.13491821 387.93997192 0.82130218]	[408.42218018 390.47241211 0.77653587]	[382.87741089 498.24398804 0.87215209]	[372.5508728 590.54376221 0.8356905 ]	[539.27484131 385.31201172 0.82814729]	[562.26739502 487.93643188 0.86766106]	[567.57446289 585.46600342 0.86249173]	[480.29016113 585.40136719 0.7838009 ]	[439.18588257 585.53405762 0.72550011]	[469.97546387 747.07348633 0.79282564]	[4.82893158e+02 8.67703369e+02 8.41401279e-01]	[521.37341309 582.91033936 0.73952407]	[549.49816895 746.97180176 0.80011511]	[5.36681274e+02 7.13761902e+02 5.02569564e-02]	[459.68374634 321.20178223 0.90280253]	[482.83670044 321.28601074 0.90057337]	[439.22546387 313.41577148 0.83431882]	[503.33230591 316.07330322 0.87711751]	[5.44367615e+02 7.47217957e+02 1.71598807e-01]	[5.62427612e+02 7.46982422e+02 1.56182915e-01]	[0. 0. 0.]	[4.85457764e+02 8.98471985e+02 7.95825779e-01]	[4.69998840e+02 8.95862244e+02 8.06662142e-01]	[4.90481964e+02 8.72863403e+02 6.98930740e-01]
[472.52581787 336.69665527 0.89226401]	[475.14862061 392.97381592 0.82427925]	[408.43106079 393.02786255 0.78191161]	[382.84786987 500.65164185 0.8836363 ]	[372.52981567 590.62280273 0.82530463]	[539.27215576 385.40301514 0.81561488]	[562.28149414 488.00921631 0.86761838]	[567.56945801 585.53436279 0.8585664 ]	[480.30871582 585.4128418 0.78750539]	[439.20040894 585.54870605 0.7246474 ]	[470.00317383 747.06170654 0.8199054 ]	[4.82904022e+02 8.70114563e+02 8.44344497e-01]	[521.38891602 582.91796875 0.74178606]	[547.05535889 747.05157471 0.81853634]	[0. 0. 0.]	[459.69372559 321.26046753 0.89582485]	[482.85455322 323.74194336 0.89280182]	[439.22839355 313.53152466 0.84049404]	[503.36108398 316.12454224 0.88584805]	[0. 0. 0.]	[0. 0. 0.]	[0. 0. 0.]	[4.85478241e+02 8.98482178e+02 7.92204320e-01]	[4.70024963e+02 8.95876587e+02 8.05222869e-01]	[4.90481781e+02 8.72873596e+02 6.99526608e-01]
[472.56564331 339.13336182 0.88669068]	[477.63473511 395.55380249 0.85748738]	[410.9699707 395.54971313 0.78466958]	[382.86947632 500.74179077 0.89354986]	[374.96743774 595.75506592 0.82625651]	[541.72296143 393.03930664 0.81815237]	[562.27905273 493.07400513 0.85902148]	[567.57714844 585.58996582 0.8479262 ]	[480.29656982 585.51074219 0.77607906]	[439.18023682 588.08361816 0.71204156]	[469.96252441 747.11975098 0.80817783]	[4.82923553e+02 8.70102844e+02 8.38141441e-01]	[521.39849854 585.40881348 0.73469746]	[547.0501709 749.54644775 0.81636411]	[0. 0. 0.]	[459.71392822 323.79656982 0.8865881 ]	[482.91662598 326.31225586 0.87485462]	[439.28674316 316.03677368 0.82681513]	[503.4362793 318.53729248 0.86197639]	[0. 0. 0.]	[0. 0. 0.]	[0. 0. 0.]	[4.87939148e+02 8.98483521e+02 7.81397879e-01]	[4.72520966e+02 8.95871582e+02 7.92156577e-01]	[4.90521271e+02 8.72857239e+02 6.98000729e-01]
[475.06848145 339.19851685 0.87935668]	[477.67956543 395.58041382 0.86880958]	[411.02587891 395.5609436 0.78613901]	[385.30526733 500.80014038 0.8979708 ]	[372.55108643 598.24780273 0.82984644]	[541.75427246 395.50619507 0.82400429]	[562.28027344 493.08480835 0.85787421]	[567.56939697 588.01019287 0.84360963]	[480.32888794 585.52099609 0.77310336]	[439.21496582 588.0892334 0.70912486]	[470.02996826 747.17889404 0.80491662]	[4.82917328e+02 8.67704590e+02 8.39138806e-01]	[521.41851807 585.4286499 0.73185951]	[547.0602417 749.59533691 0.81934732]	[0. 0. 0.]	[459.75796509 326.31658936 0.88060063]	[482.94937134 328.86868286 0.86976242]	[439.31033325 315.98913574 0.82947296]	[503.44824219 318.57510376 0.86304188]	[0. 0. 0.]	[0. 0. 0.]	[0. 0. 0.]	[4.87935272e+02 8.98483582e+02 7.80984044e-01]	[4.70043396e+02 8.95869873e+02 7.91288674e-01]	[4.90516449e+02 8.72833618e+02 6.95591509e-01]
[475.11123657 339.27941895 0.8710646 ]	[477.70062256 395.61520386 0.87809968]	[413.52780151 395.58584595 0.79409099]	[385.31738281 500.8163147 0.90003109]	[372.53991699 598.29718018 0.83580476]	[541.75189209 395.53814697 0.83078766]	[562.28863525 493.10748291 0.85723114]	[567.56610107 588.08215332 0.83372092]	[480.31280518 587.99035645 0.76509368]	[439.19747925 590.59112549 0.70420986]	[472.52410889 749.55090332 0.80338967]	[4.82915497e+02 8.67628296e+02 8.32544446e-01]	[521.40509033 585.47894287 0.72497648]	[547.04467773 749.64593506 0.81571472]	[0. 0. 0.]	[459.79864502 328.86239624 0.87574172]	[485.35620117 331.41549683 0.87358785]	[441.65692139 316.00076294 0.82765013]	[503.48480225 318.63812256 0.84898353]	[0. 0. 0.]	[0. 0. 0.]	[0. 0. 0.]	[4.87927765e+02 8.98470825e+02 7.82990038e-01]	[4.70029510e+02 8.95848816e+02 7.91168690e-01]	[4.90527740e+02 8.72783752e+02 6.94509625e-01]
[475.13485718 341.6864624 0.86762452]	[477.68276978 398.01751709 0.88019943]	[413.49795532 395.64761353 0.79261696]	[385.33001709 500.86575317 0.8978368 ]	[372.50137329 600.75463867 0.83899587]	[541.76281738 395.5612793 0.8328988 ]	[562.30395508 495.6321106 0.8611477 ]	[567.57489014 590.60406494 0.8215943 ]	[480.30853271 588.02563477 0.75858426]	[439.18716431 590.6237793 0.69838554]	[470.04013062 749.57537842 0.80629146]	[4.82921448e+02 8.67637451e+02 8.35748017e-01]	[521.40496826 585.51757812 0.71763247]	[549.49438477 749.66772461 0.80857974]	[0. 0. 0.]	[459.81393433 328.9303894 0.87868273]	[485.37258911 331.46157837 0.87840605]	[441.67074585 316.04162598 0.82923394]	[503.49157715 318.65625 0.8366639 ]	[0. 0. 0.]	[0. 0. 0.]	[0. 0. 0.]	[4.87924469e+02 8.98483643e+02 7.81705976e-01]	[4.70035187e+02 8.95860962e+02 7.91141093e-01]	[4.90538788e+02 8.72780029e+02 7.00748086e-01]
[475.15744019 341.72265625 0.86532795]	[477.68554688 398.03921509 0.88334209]	[413.50775146 398.04095459 0.79786581]	[385.35397339 500.85882568 0.89459419]	[372.51052856 600.77185059 0.84374702]	[541.75866699 395.59518433 0.8369866 ]	[562.32788086 495.6859436 0.86254692]	[570.01251221 593.13037109 0.81234956]	[480.31802368 590.55767822 0.75175488]	[439.20135498 595.67224121 0.70069927]	[469.9961853 749.55255127 0.81097525]	[4.82917145e+02 8.67666260e+02 8.37800264e-01]	[521.421875 588.03033447 0.71117038]	[549.5501709 749.67877197 0.80776507]	[0. 0. 0.]	[459.82409668 331.42269897 0.88492012]	[485.38632202 331.47265625 0.87903243]	[441.67810059 316.10076904 0.82275903]	[505.86807251 318.62213135 0.82948744]	[0. 0. 0.]	[0. 0. 0.]	[0. 0. 0.]	[4.85487335e+02 8.98502014e+02 7.81105280e-01]	[4.70026978e+02 8.95874146e+02 7.89014757e-01]	[4.90531647e+02 8.72808289e+02 6.98184073e-01]
[475.17514038 341.75805664 0.86040395]	[477.69299316 398.0562439 0.88709152]	[413.53482056 398.06201172 0.8032127 ]	[385.35437012 503.25485229 0.89096218]	[372.52398682 600.84655762 0.85836869]	[541.75579834 395.60952759 0.83991218]	[562.34002686 498.15084839 0.86745846]	[570.04797363 593.10968018 0.81015384]	[480.30734253 590.60266113 0.75068867]	[439.18099976 595.72833252 0.70382375]	[469.96121216 749.69604492 0.79991734]	[4.82920471e+02 8.67635864e+02 8.34342957e-01]	[523.77258301 588.07226562 0.71241367]	[549.60351562 749.7164917 0.79288161]	[0. 0. 0.]	[459.83718872 331.46234131 0.88914901]	[485.40100098 331.50363159 0.87924439]	[441.68518066 316.12026978 0.83053577]	[503.50061035 318.6182251 0.82803941]	[0. 0. 0.]	[0. 0. 0.]	[0. 0. 0.]	[4.85479980e+02 8.98486267e+02 7.83834517e-01]	[4.70015472e+02 8.95854126e+02 7.90682614e-01]	[4.90553864e+02 8.72783630e+02 6.94443285e-01]
[477.60009766 341.77481079 0.86198527]	[477.69888306 398.08258057 0.8913396 ]	[413.5461731 398.10275269 0.81098622]	[385.36474609 503.29284668 0.88646233]	[372.55252075 603.26403809 0.86847627]	[541.76300049 395.6361084 0.84619015]	[562.36138916 498.15725708 0.87609619]	[570.07244873 590.65008545 0.80892092]	[480.31799316 590.62524414 0.75489062]	[439.17379761 595.74359131 0.71077704]	[467.49526978 752.18060303 0.79147094]	[4.82922791e+02 8.67619568e+02 8.34641695e-01]	[523.79797363 590.56262207 0.71573901]	[552.07110596 749.77929688 0.78015912]	[0. 0. 0.]	[459.84848022 333.91571045 0.8938598 ]	[485.40707397 333.93911743 0.88156718]	[441.68405151 316.16271973 0.83680707]	[503.49621582 318.65188599 0.82754034]	[0. 0. 0.]	[0. 0. 0.]	[0. 0. 0.]	[4.85467133e+02 8.98485291e+02 7.86681831e-01]	[4.70004333e+02 8.95847717e+02 7.90427446e-01]	[4.93050171e+02 8.72760803e+02 6.97107255e-01]
[477.60571289 341.81091309 0.85819978]	[477.70672607 398.10336304 0.89486665]	[413.54376221 398.12734985 0.81554997]	[385.39065552 503.33312988 0.88074648]	[374.97756958 603.31317139 0.87785435]	[541.78619385 398.04290771 0.85376453]	[562.37945557 495.69924927 0.87451816]	[570.09619141 590.62719727 0.80855346]	[480.32376099 593.11468506 0.75308913]	[439.18792725 598.22924805 0.7114386 ]	[469.99121094 752.21502686 0.78980047]	[4.82923157e+02 8.67621399e+02 8.31340611e-01]	[523.79656982 590.574646 0.71326339]	[552.07684326 752.20422363 0.77031749]	[0. 0. 0.]	[459.84130859 333.95370483 0.89854395]	[485.4072876 333.96533203 0.88626242]	[441.68411255 318.53475952 0.83351791]	[503.5015564 318.65670776 0.82511741]	[0. 0. 0.]	[0. 0. 0.]	[0. 0. 0.]	[4.85476654e+02 8.98478271e+02 7.84058869e-01]	[4.70007324e+02 8.95846436e+02 7.90016055e-01]	[4.93045563e+02 8.72768921e+02 6.88896239e-01]
[477.59625244 344.26486206 0.8544293 ]	[477.71786499 398.12197876 0.90039575]	[413.5546875 398.15542603 0.82068753]	[387.86471558 503.33978271 0.87740111]	[375.00515747 603.34472656 0.88562405]	[541.79718018 398.05310059 0.85964847]	[562.40228271 498.1265564 0.87601244]	[570.10534668 590.6328125 0.80445921]	[480.35269165 593.14031982 0.75213283]	[439.21661377 598.26586914 0.71363443]	[470.03024292 752.22918701 0.78855366]	[4.82935608e+02 8.67602051e+02 8.25433493e-01]	[523.81030273 590.58105469 0.71139908]	[552.0994873 752.20965576 0.77021176]	[0. 0. 0.]	[459.82992554 334.00656128 0.90437043]	[485.39318848 334.00271606 0.89371985]	[441.68115234 318.58731079 0.82678223]	[505.86782837 318.70507812 0.82073915]	[0. 0. 0.]	[0. 0. 0.]	[0. 0. 0.]	[4.85468536e+02 8.98451660e+02 7.81893432e-01]	[4.70000854e+02 8.93446411e+02 7.90550351e-01]	[4.93074158e+02 8.72758179e+02 6.88485503e-01]
[477.59753418 344.26596069 0.85456192]	[477.72137451 398.12057495 0.90075201]	[413.55883789 398.15750122 0.82168102]	[387.871521 503.33755493 0.87795198]	[375.00204468 603.34606934 0.88575566]	[541.80059814 398.05148315 0.86072814]	[562.39874268 495.69064331 0.87584698]	[570.09985352 590.62670898 0.80584222]	[480.36553955 593.17126465 0.74993825]	[439.22598267 598.29779053 0.71434534]	[470.0428772 752.24847412 0.78885067]	[4.82932678e+02 8.65100586e+02 8.18715811e-01]	[523.82458496 590.60083008 0.70992786]	[552.08782959 752.21557617 0.77009332]	[0. 0. 0.]	[459.83123779 334.00872803 0.90466571]	[485.39401245 334.00491333 0.8937794 ]	[441.68185425 318.58709717 0.82782757]	[503.50424194 318.71453857 0.81968737]	[0. 0. 0.]	[0. 0. 0.]	[0. 0. 0.]	[4.85483215e+02 8.98419312e+02 7.82127261e-01]	[4.70005768e+02 8.93412109e+02 7.91942894e-01]	[4.93080078e+02 8.72704041e+02 6.82977080e-01]
[477.60455322 344.30664062 0.85055453]	[477.71792603 398.15701294 0.90407544]	[413.51913452 398.20571899 0.81893873]	[387.87234497 503.37838745 0.87323374]	[374.98965454 603.36303711 0.88357592]	[541.8104248 398.07720947 0.86622059]	[562.40722656 498.13305664 0.8780421 ]	[572.58343506 593.1114502 0.80093968]	[480.35089111 593.17541504 0.74704409]	[439.21316528 598.30163574 0.71073562]	[472.54699707 752.21258545 0.79501921]	[4.82943542e+02 8.67582092e+02 8.21780086e-01]	[523.81860352 590.60510254 0.70657295]	[552.0881958 752.22735596 0.7649827 ]	[5.41780273e+02 7.16275879e+02 5.78754023e-02]	[459.83209229 334.03677368 0.90796173]	[485.4130249 334.02966309 0.89427149]	[441.68789673 318.59506226 0.82914042]	[505.89544678 318.69876099 0.81753755]	[0. 0. 0.]	[0. 0. 0.]	[0. 0. 0.]	[4.85462128e+02 8.98413818e+02 7.86341012e-01]	[4.70003082e+02 8.93409668e+02 7.95722604e-01]	[4.93085419e+02 8.72738770e+02 6.84284806e-01]
[477.62573242 344.33432007 0.84881908]	[477.74414062 398.16836548 0.90587378]	[413.56533813 398.21151733 0.82590055]	[387.87875366 503.43563843 0.86803222]	[375.01290894 603.38269043 0.89087093]	[541.8215332 398.0994873 0.87044168]	[562.41162109 498.16238403 0.88146931]	[572.578125 593.15936279 0.80049652]	[482.70809937 595.7086792 0.75046116]	[439.25354004 600.81115723 0.72057003]	[475.10693359 752.16705322 0.80547875]	[4.82952759e+02 8.67623352e+02 8.30503285e-01]	[523.84283447 593.10784912 0.70711964]	[552.09423828 752.25146484 0.76427287]	[5.41758606e+02 7.13754761e+02 5.44558130e-02]	[462.19497681 334.06008911 0.91292924]	[485.44369507 334.06536865 0.89182746]	[441.71206665 318.60449219 0.83309817]	[505.92904663 318.74087524 0.80246979]	[0. 0. 0.]	[0. 0. 0.]	[0. 0. 0.]	[4.85462952e+02 8.98411499e+02 7.86836445e-01]	[4.70011749e+02 8.93414001e+02 7.96713769e-01]	[4.93077820e+02 8.72777283e+02 6.97637737e-01]
[477.6545105 344.3442688 0.85182655]	[480.11343384 398.18493652 0.90870345]	[416.03018188 398.21368408 0.83125925]	[387.88317871 503.4888916 0.86253136]	[375.03271484 603.3848877 0.89508826]	[541.82427979 398.12304688 0.87073672]	[562.41290283 498.20742798 0.88643163]	[570.09887695 595.67816162 0.80527711]	[480.38409424 595.74780273 0.7532711 ]	[439.24969482 600.85180664 0.72760373]	[475.15786743 749.74591064 0.81251043]	[4.82962646e+02 8.67683228e+02 8.35315228e-01]	[523.84112549 593.1451416 0.70717394]	[552.09454346 752.27868652 0.75543612]	[5.39222717e+02 7.21390198e+02 5.48781529e-02]	[462.23516846 334.06939697 0.91896403]	[485.4777832 336.45394897 0.89101434]	[441.72311401 318.58209229 0.8384409 ]	[505.95053101 321.14785767 0.79431164]	[5.44454773e+02 7.52306274e+02 1.68860793e-01]	[5.64792542e+02 7.49729553e+02 1.63791284e-01]	[0. 0. 0.]	[4.85452881e+02 8.98412415e+02 7.85111427e-01]	[4.70007507e+02 8.93423706e+02 7.98313975e-01]	[4.93083344e+02 8.72828247e+02 6.98478043e-01]
[480.11325073 344.34890747 0.86139959]	[480.16146851 398.16098022 0.91317564]	[416.08758545 398.175354 0.83677852]	[387.9425354 503.3793335 0.87028587]	[375.0355835 603.37213135 0.89305872]	[541.8404541 398.11553955 0.87075716]	[562.42541504 498.19650269 0.88447285]	[570.06567383 595.70904541 0.81234521]	[482.73791504 598.26953125 0.75768727]	[439.3012085 603.31811523 0.72843814]	[477.66546631 752.184021 0.81731337]	[4.82952179e+02 8.67698364e+02 8.38919997e-01]	[523.83795166 593.18249512 0.70161408]	[549.57830811 752.30822754 0.75460732]	[5.39230469e+02 7.23990540e+02 5.55975214e-02]	[462.34017944 334.06942749 0.91688764]	[487.96609497 336.47564697 0.88054037]	[441.78918457 318.59014893 0.84027278]	[506.01657104 318.75250244 0.7752378 ]	[5.44418518e+02 7.54795776e+02 1.82654828e-01]	[5.62498169e+02 7.52179626e+02 1.76150113e-01]	[0. 0. 0.]	[4.85469513e+02 8.98415771e+02 7.87317336e-01]	[4.70027039e+02 8.93429626e+02 8.00302744e-01]	[4.90566772e+02 8.72844788e+02 7.08679080e-01]
[480.19091797 344.28466797 0.88121974]	[480.19412231 398.12792969 0.91277915]	[416.12585449 398.11627197 0.83777368]	[390.42935181 503.27429199 0.87832463]	[375.04483032 603.2890625 0.88325071]	[541.88946533 398.12246704 0.87158877]	[562.42559814 498.20022583 0.87942344]	[570.03948975 595.69042969 0.8119598 ]	[482.72442627 598.25744629 0.7552706 ]	[439.28781128 600.87341309 0.72755575]	[477.69216919 749.69818115 0.82249182]	[4.82943604e+02 8.67688171e+02 8.38735104e-01]	[523.81817627 593.18457031 0.70247543]	[549.559021 752.26831055 0.76454532]	[5.36729492e+02 7.29114563e+02 7.71161988e-02]	[462.40011597 334.01965332 0.90692383]	[490.48013306 334.02651978 0.86321598]	[441.82107544 318.54013062 0.83810294]	[508.48016357 318.68429565 0.80207682]	[5.44375366e+02 7.57376160e+02 2.24830538e-01]	[5.62404724e+02 7.52287537e+02 2.07648292e-01]	[0. 0. 0.]	[4.85475311e+02 8.98418701e+02 7.86825597e-01]	[4.70030212e+02 8.93430481e+02 7.99621463e-01]	[4.90549896e+02 8.72840088e+02 7.09858119e-01]
[480.23358154 341.80883789 0.89119714]	[480.2326355 398.03457642 0.90971786]	[416.1630249 395.64544678 0.83039266]	[390.45358276 500.87918091 0.88167429]	[375.05484009 600.7923584 0.86698973]	[541.91601562 398.04071045 0.8611353 ]	[562.43084717 495.64816284 0.87124681]	[570.03967285 593.12127686 0.81112361]	[482.74386597 595.69122314 0.74731535]	[439.30090332 600.80273438 0.71798825]	[477.72589111 749.63555908 0.82046473]	[4.82941406e+02 8.67672180e+02 8.39538276e-01]	[523.83721924 590.59515381 0.70217288]	[549.48913574 752.17022705 0.77445728]	[5.34106506e+02 7.44545898e+02 2.06495687e-01]	[464.81851196 333.94061279 0.88432479]	[490.54501343 333.9715271 0.85346663]	[441.88619995 316.09140015 0.83808988]	[508.52566528 318.60690308 0.82826406]	[5.41806702e+02 7.67535522e+02 3.79001141e-01]	[5.52071655e+02 7.64957825e+02 3.19329649e-01]	[5.36648438e+02 7.49660889e+02 1.91320851e-01]	[4.85467651e+02 8.98421082e+02 7.88629949e-01]	[4.70023621e+02 8.93429199e+02 7.99481869e-01]	[4.90546600e+02 8.72830566e+02 7.16531932e-01]
[480.25866699 339.24935913 0.93061841]	[480.27218628 395.59619141 0.91608387]	[418.57171631 395.5447998 0.8342253 ]	[390.44049072 500.80905151 0.87798119]	[375.07229614 598.24304199 0.85548973]	[541.93841553 395.59783936 0.85011077]	[562.45245361 490.57354736 0.8624599 ]	[570.07440186 588.06530762 0.82603383]	[482.75534058 593.11456299 0.72850418]	[439.31613159 598.25158691 0.69920969]	[480.14120483 749.56860352 0.82099771]	[4.82943451e+02 8.67615601e+02 8.37200999e-01]	[523.84570312 588.01464844 0.69567531]	[547.06610107 749.65228271 0.77271283]	[5.29025452e+02 7.49589111e+02 3.85379702e-01]	[464.8838501 328.85693359 0.86468679]	[493.07974243 331.40771484 0.8395986 ]	[444.35668945 316.00616455 0.82063693]	[511.02978516 318.54382324 0.83783132]	[5.39315002e+02 7.70214905e+02 4.93210346e-01]	[5.44391296e+02 7.67646301e+02 4.76347715e-01]	[5.34112671e+02 7.47154419e+02 3.15385520e-01]	[4.85464600e+02 8.98428711e+02 7.80360401e-01]	[4.70022217e+02 8.93425415e+02 7.93158889e-01]	[4.90539398e+02 8.72804260e+02 7.20832765e-01]
[480.31164551 339.11233521 0.93934947]	[480.24853516 393.06427002 0.89840668]	[416.17205811 392.9906311 0.81330669]	[390.46688843 500.67654419 0.8616215 ]	[377.50305176 593.18737793 0.85848081]	[544.30474854 393.03656006 0.831622 ]	[562.45495605 488.00717163 0.86620462]	[570.05889893 585.57977295 0.84247863]	[482.76074219 588.08184814 0.73168689]	[439.31124878 595.67333984 0.69207531]	[480.10992432 747.11199951 0.82272458]	[4.82946930e+02 8.65126587e+02 8.32969368e-01]	[523.85693359 585.48181152 0.71338981]	[547.0300293 747.05810547 0.77913737]	[5.36675110e+02 7.49566528e+02 4.53485012e-01]	[464.95611572 323.75585938 0.85815096]	[495.65289307 326.29003906 0.84319973]	[444.44384766 313.47894287 0.8219921 ]	[511.09933472 316.12417603 0.84076387]	[5.39240784e+02 7.77835632e+02 3.88668299e-01]	[5.44486023e+02 7.70244202e+02 3.98766875e-01]	[5.29013977e+02 7.46976135e+02 3.53482842e-01]	[4.85472107e+02 8.98438110e+02 7.75244415e-01]	[4.70008484e+02 8.93427734e+02 7.93049455e-01]	[4.90565582e+02 8.72734436e+02 7.27096915e-01]
[480.3664856 336.67727661 0.94224286]	[480.2585144 387.94937134 0.89128721]	[418.57608032 385.40930176 0.81592596]	[392.96844482 493.13046265 0.81877214]	[377.51345825 588.0916748 0.88178611]	[544.32318115 387.92520142 0.8303265 ]	[564.81280518 487.95339966 0.8628332 ]	[570.06390381 585.44396973 0.86394459]	[482.74273682 585.42907715 0.75957131]	[439.30093384 587.99462891 0.7243095 ]	[477.7208252 744.54772949 0.79680163]	[4.82945435e+02 8.65078125e+02 8.29462290e-01]	[523.83135986 582.89208984 0.73575956]	[5.46923462e+02 7.39359924e+02 6.89889669e-01]	[5.39263367e+02 7.49668091e+02 6.20431304e-01]	[467.44128418 321.20193481 0.87762886]	[498.14611816 321.28579712 0.87003314]	[446.92810059 310.97994995 0.80559093]	[513.57702637 316.0328064 0.83263981]	[5.29025146e+02 7.88098450e+02 5.33546984e-01]	[5.41874573e+02 7.83008606e+02 5.35680950e-01]	[5.29000793e+02 7.44557068e+02 4.79955018e-01]	[4.85471130e+02 8.98421753e+02 7.65986204e-01]	[4.69998169e+02 8.93409058e+02 7.84646153e-01]	[4.90568970e+02 8.70328186e+02 7.27035701e-01]
[482.75561523 336.51165771 0.93355346]	[480.31259155 382.84234619 0.91470933]	[418.61404419 382.82324219 0.83893192]	[390.50845337 488.00839233 0.82065046]	[377.52133179 585.55566406 0.90838051]	[544.3651123 382.83721924 0.84758127]	[564.83398438 485.34588623 0.88655984]	[570.07537842 582.88623047 0.87278849]	[482.81445312 582.91186523 0.75981981]	[441.72299194 585.46728516 0.73539323]	[480.12698364 736.86480713 0.78317028]	[4.82944824e+02 8.65078186e+02 8.31025362e-01]	[523.90283203 582.80285645 0.72429484]	[5.44470764e+02 7.31684265e+02 7.21965075e-01]	[5.39247009e+02 7.47153198e+02 7.40015268e-01]	[470.0375061 318.65478516 0.89940029]	[498.20968628 318.74887085 0.89971626]	[449.46524048 303.2130127 0.7987659 ]	[513.64782715 313.4755249 0.79541224]	[5.31552002e+02 7.88007751e+02 6.87705815e-01]	[5.41951355e+02 7.80447632e+02 6.84104204e-01]	[5.29004150e+02 7.41943665e+02 6.06704116e-01]	[4.85475739e+02 8.98424561e+02 7.66278982e-01]	[4.70017273e+02 8.93413147e+02 7.87252188e-01]	[4.90559204e+02 8.70323059e+02 7.42100000e-01]
[482.84973145 331.40103149 0.88526654]	[480.3515625 380.18151855 0.93568432]	[418.66543579 380.09872437 0.86738449]	[393.00744629 482.9107666 0.85930824]	[377.50900269 585.34918213 0.9137184 ]	[544.35449219 380.22094727 0.87622243]	[564.85424805 482.72012329 0.89698946]	[572.59075928 580.32092285 0.85215747]	[482.79074097 580.29669189 0.74977458]	[441.71121216 582.89471436 0.73997927]	[480.12289429 734.22558594 0.80233604]	[4.82928314e+02 8.65135376e+02 8.42260540e-01]	[523.87878418 577.72967529 0.71263105]	[544.4463501 729.11157227 0.80221146]	[541.70135498 749.6819458 0.8249253 ]	[475.0753479 316.03399658 0.89706504]	[500.64315796 316.17376709 0.9342733 ]	[449.51348877 298.09451294 0.80701256]	[516.17657471 305.83255005 0.72939253]	[5.36711121e+02 7.90673645e+02 7.57250965e-01]	[5.44479004e+02 7.88003357e+02 7.74399579e-01]	[5.29053223e+02 7.47017029e+02 6.91958010e-01]	[4.85485565e+02 8.95980408e+02 7.66220152e-01]	[4.70021362e+02 8.93413513e+02 7.92331398e-01]	[4.90523560e+02 8.72735535e+02 7.54033148e-01]
[482.83190918 323.73513794 0.8877334 ]	[480.3548584 377.65814209 0.93286347]	[418.65362549 377.58776855 0.85593617]	[393.02301025 480.33496094 0.87558365]	[375.12515259 580.34393311 0.88940156]	[544.35705566 377.70346069 0.87293953]	[564.85681152 477.69708252 0.87599772]	[572.61480713 570.11187744 0.81734973]	[482.80960083 575.2098999 0.73182535]	[441.72781372 580.3145752 0.72665548]	[480.11120605 734.25280762 0.80112153]	[4.82937927e+02 8.65130737e+02 8.40584159e-01]	[523.87512207 570.10205078 0.70555997]	[544.38989258 726.6328125 0.81238842]	[541.76873779 752.25115967 0.82911217]	[472.55148315 313.47558594 0.86400968]	[498.24578857 315.91635132 0.90693599]	[452.0012207 295.60650635 0.80443859]	[518.65167236 298.19592285 0.79710519]	[5.39260559e+02 7.93307312e+02 7.70507216e-01]	[5.47045471e+02 7.88203552e+02 7.83691645e-01]	[5.31570862e+02 7.49597412e+02 6.90642416e-01]	[4.85487366e+02 8.98426514e+02 7.68227756e-01]	[4.70032654e+02 8.93432922e+02 7.92856634e-01]	[4.90525421e+02 8.72735229e+02 7.58046627e-01]
[482.85473633 323.72827148 0.88662016]	[480.37203979 377.68756104 0.93153071]	[418.64572144 377.60946655 0.85550827]	[393.01641846 480.32901001 0.87307328]	[375.12722778 580.36535645 0.89171541]	[544.36523438 377.73013306 0.87192208]	[564.86279297 477.70663452 0.87717849]	[572.63366699 572.58679199 0.81498551]	[482.83227539 575.20776367 0.72976172]	[441.75604248 580.31640625 0.72215724]	[480.13424683 734.31195068 0.79963827]	[4.82938385e+02 8.67600342e+02 8.44673872e-01]	[523.890625 572.58282471 0.70540905]	[544.3918457 726.63000488 0.82524228]	[541.78637695 752.25408936 0.83479434]	[472.57998657 313.47335815 0.86426419]	[498.26263428 313.54559326 0.90703487]	[452.00787354 295.61416626 0.80299729]	[518.65209961 298.17919922 0.79075992]	[5.39229919e+02 7.93293823e+02 7.75257707e-01]	[547.01635742 788.20739746 0.79072046]	[5.31599060e+02 7.49591736e+02 6.90174222e-01]	[4.85487488e+02 8.98416748e+02 7.72308886e-01]	[4.70038818e+02 8.93441528e+02 7.98759043e-01]	[4.90525146e+02 8.72775146e+02 7.53834486e-01]
[482.91809082 318.68579102 0.92372298]	[482.71481323 377.50152588 0.91995847]	[418.63973999 375.03445435 0.8338322 ]	[395.50732422 477.67285156 0.84621865]	[377.55062866 572.65270996 0.86569929]	[544.39752197 377.56344604 0.85642183]	[564.86236572 475.07339478 0.8611238 ]	[572.66412354 567.50994873 0.8418116 ]	[482.80303955 570.04644775 0.72907215]	[441.72451782 575.17828369 0.70205611]	[477.73358154 729.23614502 0.82671791]	[4.82913147e+02 8.65044922e+02 8.31973135e-01]	[523.85986328 565.00946045 0.7165429 ]	[541.94659424 723.94488525 0.7907927 ]	[541.87261963 757.38824463 0.81192195]	[475.10571289 305.76754761 0.84429234]	[500.71768188 308.41156006 0.88973218]	[454.54949951 295.40817261 0.80321944]	[518.74017334 298.03009033 0.82666916]	[5.41820984e+02 8.03515381e+02 7.49122858e-01]	[5.54707642e+02 7.93249817e+02 6.97767854e-01]	[5.34152832e+02 7.52246460e+02 6.58664405e-01]	[4.87934479e+02 8.95954346e+02 7.77732253e-01]	[4.70020538e+02 8.93410828e+02 7.99402118e-01]	[4.90516632e+02 8.70318726e+02 7.60192156e-01]
[485.42822266 316.04107666 0.91572297]	[482.77856445 362.33352661 0.90897495]	[418.71463013 362.25692749 0.85463554]	[395.51199341 464.97341919 0.84831667]	[377.64523315 564.9901123 0.93200254]	[544.48712158 364.81158447 0.83449095]	[564.87316895 464.83123779 0.89348543]	[575.1583252 562.3067627 0.86393726]	[482.85943604 562.38665771 0.75640237]	[441.77416992 564.88781738 0.74093097]	[475.15942383 726.47546387 0.79558748]	[4.82861877e+02 8.57404175e+02 8.35836112e-01]	[523.92730713 562.30535889 0.73632717]	[5.44350403e+02 7.11147217e+02 6.96080327e-01]	[544.54589844 770.22027588 0.80530465]	[477.65652466 298.20819092 0.91619271]	[500.80737305 298.24102783 0.94060284]	[457.11425781 285.32626343 0.80104905]	[518.77893066 292.97509766 0.7975046 ]	[5.46987488e+02 8.16398987e+02 7.39534378e-01]	[5.64923706e+02 8.08744568e+02 7.61052430e-01]	[5.41878418e+02 7.70098999e+02 6.40432894e-01]	[4.87972229e+02 8.95845764e+02 7.88867354e-01]	[4.70017059e+02 8.93319153e+02 7.94620395e-01]	[4.87966980e+02 8.70138245e+02 7.44521976e-01]
[485.47415161 313.46792603 0.878865 ]	[482.81497192 359.70812988 0.93453038]	[418.71942139 359.64099121 0.87489897]	[395.54467773 462.41998291 0.88186002]	[377.64804077 562.43444824 0.92996895]	[544.4901123 359.71295166 0.87321877]	[564.86907959 459.80545044 0.91184515]	[575.19665527 557.23400879 0.82724005]	[482.88217163 559.82452393 0.74174601]	[441.79742432 562.37329102 0.72945935]	[475.16174316 723.90716553 0.76916933]	[4.82885162e+02 8.54854736e+02 8.45267594e-01]	[523.94665527 559.73425293 0.71830326]	[544.40875244 708.66040039 0.73659736]	[547.07000732 788.02581787 0.81322062]	[477.70620728 298.00189209 0.94018865]	[500.85647583 298.06213379 0.95984995]	[454.64569092 280.11764526 0.79393578]	[521.20098877 290.34552002 0.77548075]	[5.54652222e+02 8.29257568e+02 7.58910596e-01]	[5.67589905e+02 8.23997314e+02 6.96645081e-01]	[5.44372864e+02 7.85605469e+02 6.26207173e-01]	[4.87946045e+02 8.95846008e+02 7.78323829e-01]	[4.69984589e+02 8.93285217e+02 7.91175425e-01]	[4.87988007e+02 8.67614990e+02 7.23440349e-01]
[485.46340942 308.41043091 0.85111511]	[482.81945801 359.57485962 0.93118489]	[418.72937012 357.17871094 0.86960578]	[395.57687378 462.26367188 0.90340012]	[377.67431641 562.34375 0.92493713]	[544.48919678 359.5944519 0.87730515]	[564.8951416 459.61367798 0.89193976]	[577.69250488 552.10845947 0.81809425]	[482.90231323 557.24371338 0.73228568]	[441.81045532 559.81079102 0.72076422]	[475.08273315 718.89831543 0.75930524]	[4.82915039e+02 8.54883789e+02 8.43533576e-01]	[523.96380615 554.69152832 0.70946103]	[544.4465332 711.19360352 0.77953702]	[5.49542908e+02 7.88216553e+02 7.76960194e-01]	[477.71917725 295.51312256 0.92397952]	[500.8793335 295.61453247 0.96090448]	[454.61483765 277.50817871 0.81172484]	[521.22381592 282.76126099 0.70298499]	[5.57209412e+02 8.34396912e+02 7.04935133e-01]	[5.70063660e+02 8.29173035e+02 7.11890101e-01]	[5.44446960e+02 7.88181824e+02 5.60304701e-01]	[4.87938843e+02 8.95854370e+02 7.73683965e-01]	[4.69980804e+02 8.93293640e+02 7.92094171e-01]	[4.90508392e+02 8.67665649e+02 7.31774986e-01]
[487.92553711 305.76119995 0.8465696 ]	[482.79876709 357.12557983 0.92934632]	[418.71035767 357.09817505 0.86230731]	[395.60952759 459.83374023 0.90837336]	[377.73190308 559.78662109 0.9027189 ]	[544.46606445 357.1194458 0.86749035]	[564.91906738 457.11236572 0.87745678]	[577.79119873 549.50848389 0.84256464]	[482.89025879 554.68475342 0.72504306]	[441.78927612 559.73431396 0.7123695 ]	[472.54870605 718.88439941 0.75626117]	[4.82910278e+02 8.54901550e+02 8.41728508e-01]	[523.95251465 552.09118652 0.70913136]	[544.42559814 708.60284424 0.82370973]	[5.57163452e+02 8.06109131e+02 8.05288315e-01]	[477.73913574 295.39709473 0.9064678 ]	[500.86026001 295.43304443 0.9331733 ]	[454.60873413 275.05886841 0.81799769]	[521.22515869 277.59857178 0.77092469]	[5.62281372e+02 8.49659851e+02 7.96831012e-01]	[5.75210510e+02 8.36903503e+02 7.24342346e-01]	[5.49522400e+02 8.08742859e+02 5.82667291e-01]	[4.87968933e+02 8.95864929e+02 7.81192720e-01]	[4.69991394e+02 8.93307678e+02 8.00414562e-01]	[4.90526733e+02 8.67687012e+02 7.27260709e-01]
[488.01229858 303.22854614 0.85065413]	[482.82952881 357.05764771 0.925915 ]	[418.71893311 357.02172852 0.85557401]	[395.64505005 459.78982544 0.91201109]	[380.10214233 559.72058105 0.89806646]	[544.51580811 357.074646 0.85995591]	[564.93371582 454.56829834 0.85961622]	[577.79394531 547.04760742 0.84806126]	[482.93637085 552.12164307 0.71561098]	[441.84005737 557.18493652 0.70231897]	[467.4730835 711.25469971 0.76873642]	[4.82881287e+02 8.54829712e+02 8.53156924e-01]	[523.98010254 549.53942871 0.7085911 ]	[544.4654541 708.59008789 0.83264363]	[557.24645996 808.69287109 0.81352329]	[480.12878418 292.95437622 0.89934325]	[503.24487305 292.97845459 0.92132813]	[454.63613892 274.99853516 0.82128549]	[521.22546387 277.51599121 0.76323336]	[5.62440918e+02 8.52234497e+02 8.02045345e-01]	[5.80296143e+02 8.44548279e+02 7.35563397e-01]	[5.49553223e+02 8.13761719e+02 5.84384739e-01]	[4.87940247e+02 8.95871033e+02 7.93272913e-01]	[4.69984344e+02 8.93308105e+02 8.12030494e-01]	[4.90490814e+02 8.67622864e+02 7.27714300e-01]
[488.00964355 303.22433472 0.85147887]	[482.82910156 357.05636597 0.92644322]	[418.71859741 357.0222168 0.85619426]	[395.64321899 459.78942871 0.91183728]	[380.10256958 559.70703125 0.8959285 ]	[544.5133667 357.0675354 0.86001456]	[564.93499756 454.56704712 0.85916328]	[580.21691895 547.05090332 0.85027641]	[482.93972778 552.11499023 0.71656287]	[441.83676147 554.70202637 0.7044754 ]	[467.462677 711.23822021 0.77087146]	[4.82890717e+02 8.54864075e+02 8.49053442e-01]	[523.98474121 549.54040527 0.70866585]	[544.47424316 708.57098389 0.8267228 ]	[557.24261475 808.68865967 0.81209338]	[480.12976074 292.95111084 0.89871049]	[503.24279785 292.97857666 0.92131221]	[454.64614868 274.99389648 0.82246375]	[521.2220459 277.51748657 0.76315701]	[5.62443298e+02 8.52222595e+02 8.01266253e-01]	[5.80297729e+02 8.44534058e+02 7.34121799e-01]	[5.49546326e+02 8.13760315e+02 5.82804501e-01]	[4.87951385e+02 8.95883423e+02 7.93997705e-01]	[4.70004822e+02 8.93323730e+02 8.10911596e-01]	[4.90500793e+02 8.67662354e+02 7.33357728e-01]
[490.50216675 300.76202393 0.85308993]	[482.85739136 357.02304077 0.9214462 ]	[418.73083496 356.97924805 0.85068977]	[395.63748169 459.78741455 0.91121471]	[380.11431885 559.71490479 0.89586043]	[544.53399658 357.05502319 0.857054 ]	[564.95361328 454.54171753 0.85668784]	[580.22607422 546.99591064 0.8597452 ]	[485.34338379 552.1048584 0.71453542]	[441.90246582 554.69610596 0.70203501]	[467.46829224 711.24157715 0.78695464]	[4.82871521e+02 8.54890686e+02 8.43180835e-01]	[524.01452637 549.50897217 0.70936078]	[544.41534424 706.0723877 0.85458636]	[5.62308044e+02 8.26634460e+02 8.23587775e-01]	[480.15444946 292.91567993 0.90138197]	[503.277771 292.93130493 0.91381758]	[457.06777954 274.96762085 0.82200408]	[521.26135254 277.49505615 0.79225051]	[5.64965576e+02 8.65074585e+02 7.58784175e-01]	[5.82880310e+02 8.52346008e+02 7.76554346e-01]	[5.59730408e+02 8.31879517e+02 5.79188049e-01]	[4.87935089e+02 8.95871582e+02 8.04464102e-01]	[4.69989532e+02 8.93325500e+02 8.13910007e-01]	[4.88023834e+02 8.67706482e+02 7.25726247e-01]
[490.54699707 300.75558472 0.85342443]	[482.89071655 357.01239014 0.91762978]	[418.75997925 356.99154663 0.85250872]	[398.01275635 459.76596069 0.91524905]	[380.12869263 559.75006104 0.90120679]	[546.92645264 357.04446411 0.8550992 ]	[564.97045898 452.05212402 0.84771335]	[580.25323486 546.95635986 0.87071371]	[485.38598633 552.12579346 0.71007121]	[444.3331604 557.20880127 0.69748652]	[467.4630127 716.29882812 0.77012837]	[4.82850281e+02 8.54849731e+02 8.50137174e-01]	[526.41442871 549.53155518 0.70487738]	[544.48577881 708.54241943 0.8527348 ]	[562.41802979 831.69458008 0.8773542 ]	[480.17767334 292.9069519 0.90171909]	[503.31561279 292.92141724 0.9147867 ]	[457.0802002 274.94113159 0.82367074]	[521.28717041 277.51321411 0.78133357]	[5.65051208e+02 8.70254761e+02 8.22274804e-01]	[5.82953247e+02 8.62531372e+02 8.05470109e-01]	[5.59836121e+02 8.39486572e+02 6.38124228e-01]	[4.85483002e+02 8.95846069e+02 8.03792059e-01]	[4.67498016e+02 8.93304749e+02 8.14226747e-01]	[4.88023438e+02 8.67664612e+02 7.22481251e-01]
[493.07437134 300.73413086 0.85828435]	[482.93670654 357.01092529 0.91091174]	[421.18292236 356.99035645 0.85422635]	[398.05758667 459.78445435 0.91993093]	[380.20294189 559.80230713 0.90699893]	[546.94067383 357.0355835 0.85531592]	[564.9887085 452.05175781 0.84273344]	[580.28057861 546.95965576 0.87579972]	[485.37295532 552.09051514 0.71290863]	[441.91595459 554.67254639 0.69960248]	[464.94848633 713.74450684 0.78056049]	[4.82877563e+02 8.57373596e+02 8.33401799e-01]	[526.42089844 549.50634766 0.70627713]	[544.46118164 706.08123779 0.87916338]	[5.64968506e+02 8.44534119e+02 8.20494950e-01]	[480.2010498 292.89102173 0.90220988]	[503.36257935 292.89572144 0.91040492]	[457.09417725 274.96008301 0.82815522]	[521.34466553 277.48883057 0.79034245]	[5.70030090e+02 8.83045288e+02 7.58839130e-01]	[5.85512024e+02 8.72888794e+02 7.86081910e-01]	[5.62397949e+02 8.52238647e+02 7.26753831e-01]	[4.85436646e+02 8.95862366e+02 8.07073355e-01]	[4.67455811e+02 8.93310303e+02 8.17993045e-01]	[4.90548737e+02 8.70155640e+02 7.39397287e-01]
[493.11773682 300.71884155 0.86330652]	[485.34506226 356.99639893 0.90327394]	[421.23132324 354.59609985 0.85269082]	[398.09130859 459.77441406 0.91824281]	[380.22943115 559.80645752 0.90351677]	[546.97930908 357.01150513 0.85153341]	[564.98260498 452.03927612 0.84644115]	[580.27496338 546.97436523 0.87360722]	[485.40472412 552.07531738 0.70727044]	[444.33175659 554.67730713 0.69481272]	[467.38961792 713.78192139 0.775747 ]	[4.82869904e+02 8.57378601e+02 8.38030100e-01]	[526.43438721 547.04034424 0.70122129]	[544.47668457 706.13220215 0.86736465]	[5.65000305e+02 8.47071716e+02 8.20701599e-01]	[480.21902466 292.88058472 0.90269017]	[503.38641357 292.87536621 0.90570843]	[457.11077881 274.96792603 0.83232838]	[521.35675049 277.49041748 0.76566666]	[5.72600525e+02 8.88179810e+02 7.78549433e-01]	[5.85562500e+02 8.77924561e+02 7.76825607e-01]	[5.62413940e+02 8.52333618e+02 7.25920439e-01]	[4.85444885e+02 8.95888184e+02 8.04597735e-01]	[4.67455048e+02 8.93323425e+02 8.17314982e-01]	[4.90524323e+02 8.70159607e+02 7.53455102e-01]
[495.59115601 300.69195557 0.86992383]	[485.38104248 356.98309326 0.89745939]	[421.25616455 354.5821228 0.85153037]	[398.1126709 459.78164673 0.92145759]	[380.27618408 559.82965088 0.90288854]	[547.01818848 356.99456787 0.84533876]	[565.00585938 452.00549316 0.84346807]	[580.29449463 546.95703125 0.87860256]	[485.42480469 552.09460449 0.70686227]	[444.34295654 554.68548584 0.69465977]	[464.95083618 713.72418213 0.78428459]	[4.82823975e+02 8.54883484e+02 8.48551571e-01]	[526.45440674 549.53161621 0.69987661]	[544.46179199 706.11169434 0.86849004]	[5.65003479e+02 8.49616394e+02 8.27756643e-01]	[480.24993896 290.43692017 0.89873183]	[503.41381836 292.87902832 0.90457964]	[457.19683838 274.97616577 0.85091376]	[521.39355469 277.56469727 0.77114701]	[5.72658875e+02 8.90778809e+02 7.98723578e-01]	[5.87965820e+02 8.83079590e+02 7.81824291e-01]	[5.62380798e+02 8.54848633e+02 7.14346945e-01]	[4.85465332e+02 8.95877075e+02 8.12874377e-01]	[4.67459564e+02 8.93314575e+02 8.18536401e-01]	[4.88000519e+02 8.70109131e+02 7.36426353e-01]
[495.61590576 300.67733765 0.87483412]	[485.44036865 356.99118042 0.89269567]	[421.33190918 354.5737915 0.84621334]	[398.14855957 459.74624634 0.92220759]	[380.33496094 559.79980469 0.88901746]	[549.49139404 357.01760864 0.8415637 ]	[565.03222656 452.00994873 0.83552814]	[580.33166504 546.97033691 0.87778902]	[485.45776367 552.08093262 0.70268059]	[444.37713623 554.64355469 0.68811852]	[464.92993164 711.24377441 0.79387265]	[4.82815704e+02 8.54891724e+02 8.46536458e-01]	[526.48034668 549.53216553 0.69768184]	[544.44940186 706.11480713 0.88090265]	[5.65032593e+02 8.49742249e+02 8.27926695e-01]	[480.27212524 290.4133606 0.89876211]	[503.45117188 292.87548828 0.90030891]	[457.21893311 274.92877197 0.84810877]	[523.79174805 277.5944519 0.78322637]	[5.70038574e+02 8.93298096e+02 7.89860666e-01]	[5.85511536e+02 8.88159180e+02 8.01399410e-01]	[5.62431030e+02 8.57432861e+02 7.07830906e-01]	[4.85468689e+02 8.95869568e+02 8.12334597e-01]	[4.67457764e+02 8.93318542e+02 8.21410239e-01]	[4.87990051e+02 8.70124817e+02 7.43743479e-01]
[495.6633606 300.6628418 0.88008261]	[487.92526245 356.99917603 0.88094771]	[421.37762451 354.5663147 0.83748668]	[398.21096802 459.71737671 0.92256474]	[382.73391724 559.78326416 0.88231587]	[549.5892334 357.03189087 0.83109796]	[567.46032715 454.54101562 0.82669103]	[580.35858154 546.97442627 0.8814835 ]	[485.46481323 552.08752441 0.70052373]	[444.3538208 554.63726807 0.69226378]	[464.89779663 711.20452881 0.8070671 ]	[4.82819977e+02 8.54851074e+02 8.49486947e-01]	[526.52319336 549.54699707 0.69149601]	[544.47058105 706.12677002 0.88214433]	[5.65018982e+02 8.52232666e+02 8.17471564e-01]	[480.31262207 290.39804077 0.90272343]	[503.49725342 290.44009399 0.88983393]	[459.66809082 274.95120239 0.85879391]	[523.86206055 277.59320068 0.80490959]	[5.67513672e+02 8.95905151e+02 7.43641078e-01]	[5.85483765e+02 8.90742310e+02 7.76188910e-01]	[5.62421753e+02 8.62533630e+02 6.68675780e-01]	[4.85450958e+02 8.95860107e+02 8.04826498e-01]	[4.67445953e+02 8.93313049e+02 8.14231992e-01]	[4.88016846e+02 8.67698486e+02 7.28891850e-01]
[498.12045288 300.65139771 0.8844716 ]	[487.97610474 357.0279541 0.87816024]	[423.7739563 356.98690796 0.8307991 ]	[400.63711548 459.65841675 0.91424894]	[382.81011963 557.24945068 0.85583764]	[552.11029053 357.05523682 0.82629955]	[567.51824951 454.64569092 0.83108997]	[582.746521 547.00689697 0.87914872]	[487.98382568 552.08282471 0.68788803]	[444.44122314 552.12084961 0.6755302 ]	[464.93173218 711.20635986 0.79859024]	[4.82814392e+02 8.54869202e+02 8.48548949e-01]	[529.03070068 549.55133057 0.6801461 ]	[544.44641113 708.49285889 0.89338917]	[5.65026245e+02 8.52370056e+02 8.14347029e-01]	[482.72186279 290.37988281 0.90045106]	[505.91586304 290.44085693 0.88372838]	[459.80831909 274.94177246 0.8751545 ]	[523.92645264 277.63296509 0.7952441 ]	[5.65018799e+02 8.95974792e+02 7.70814300e-01]	[5.85429932e+02 8.93226868e+02 8.14247847e-01]	[5.64839294e+02 8.67651672e+02 6.88055158e-01]	[4.85424591e+02 8.95851440e+02 8.06770086e-01]	[4.67423950e+02 8.93310547e+02 8.15721631e-01]	[4.87998932e+02 8.70106995e+02 7.30688572e-01]
[498.18310547 300.6434021 0.89647323]	[488.01940918 357.01626587 0.8708154 ]	[423.81750488 356.98205566 0.82567799]	[400.70028687 459.64697266 0.91122299]	[385.38153076 557.26159668 0.83698714]	[554.63012695 357.04367065 0.82305515]	[567.58660889 457.0871582 0.83198345]	[582.85375977 547.04852295 0.88742727]	[490.50280762 552.08410645 0.68194586]	[446.90527344 552.12927246 0.66913444]	[464.95574951 711.19561768 0.79684043]	[4.82817932e+02 8.54882874e+02 8.45724940e-01]	[531.59075928 549.55169678 0.67455137]	[544.41912842 706.05914307 0.88369501]	[5.64960938e+02 8.52334595e+02 8.26977670e-01]	[482.77804565 290.36895752 0.90353382]	[505.97039795 290.43130493 0.8785671 ]	[462.18640137 274.90356445 0.87148917]	[523.97271729 277.62176514 0.80765903]	[5.64860718e+02 8.95931152e+02 7.87484467e-01]	[5.82928406e+02 8.90840637e+02 8.10870528e-01]	[5.64833618e+02 8.67614197e+02 6.87332213e-01]	[4.85407959e+02 8.95864990e+02 8.11777055e-01]	[4.67414093e+02 8.93316345e+02 8.15820038e-01]	[4.87999817e+02 8.70113525e+02 7.25818574e-01]
[498.24737549 300.67556763 0.89863414]	[490.56799316 357.01647949 0.86677986]	[423.91363525 357.00680542 0.81154382]	[400.72640991 459.64935303 0.90390301]	[390.41928101 557.24499512 0.82707804]	[557.17340088 357.0357666 0.82277578]	[570.06616211 454.58724976 0.81573159]	[582.90759277 547.03179932 0.89182138]	[493.10418701 549.5625 0.6816991 ]	[449.5177002 552.08197021 0.66445142]	[467.4256897 711.18017578 0.79003924]	[4.82831146e+02 8.54880432e+02 8.47147882e-01]	[536.66693115 549.52331543 0.68077874]	[544.41674805 706.09173584 0.88937026]	[5.64907166e+02 8.52260803e+02 8.40763688e-01]	[482.82702637 290.38366699 0.90585345]	[508.44604492 290.45285034 0.87404805]	[462.27148438 274.89175415 0.86278421]	[526.42205811 277.59899902 0.82827884]	[5.62384766e+02 8.95904297e+02 7.75589526e-01]	[5.82797302e+02 8.90810913e+02 7.71489799e-01]	[5.62447998e+02 8.65053955e+02 6.67019963e-01]	[4.85418549e+02 8.95888489e+02 8.09200525e-01]	[4.67425323e+02 8.93335815e+02 8.15003753e-01]	[4.88017609e+02 8.70108093e+02 7.21986055e-01]
[500.6652832 300.68649292 0.90350479]	[495.5904541 357.03271484 0.87211156]	[426.43365479 357.02194214 0.80047166]	[400.85455322 459.61627197 0.88930917]	[393.07073975 557.25219727 0.84016114]	[559.71893311 357.04980469 0.83074105]	[572.62921143 457.09475708 0.81393099]	[582.97442627 547.05688477 0.88837117]	[498.14074707 552.13146973 0.69307286]	[454.6239624 554.68029785 0.67599499]	[469.9593811 713.70812988 0.76604819]	[4.82823120e+02 8.54894470e+02 8.46162856e-01]	[539.25366211 552.09466553 0.69644016]	[544.45593262 708.57836914 0.88422859]	[5.64897400e+02 8.52321289e+02 8.44858289e-01]	[482.887146 290.37716675 0.89814103]	[508.50061035 290.45071411 0.86263257]	[462.31622314 274.92745972 0.85996133]	[526.45275879 277.61721802 0.8253426 ]	[5.62388489e+02 8.95915955e+02 7.72621930e-01]	[5.82778076e+02 8.90829224e+02 7.73912966e-01]	[5.62451843e+02 8.65110596e+02 6.70581877e-01]	[4.85394318e+02 8.95902588e+02 8.09128881e-01]	[4.67408722e+02 8.93343018e+02 8.12019825e-01]	[4.88018066e+02 8.70115112e+02 7.26092160e-01]
[500.73284912 300.6395874 0.92425656]	[498.11849976 357.00836182 0.88551784]	[431.49041748 356.97427368 0.79322529]	[403.32345581 459.64474487 0.88095701]	[395.55477905 557.18774414 0.84611392]	[559.81182861 357.02835083 0.83948624]	[577.74090576 457.09506226 0.82067144]	[585.3717041 549.51574707 0.87677681]	[498.26956177 552.12982178 0.70691377]	[457.1630249 554.68286133 0.69266331]	[470.02923584 713.71343994 0.76287031]	[4.82818176e+02 8.54893799e+02 8.46287072e-01]	[541.74456787 552.09356689 0.70831895]	[544.49230957 708.52197266 0.87707275]	[5.64914368e+02 8.52364258e+02 8.36289704e-01]	[482.972229 290.35656738 0.88615614]	[511.01876831 290.43832397 0.85700405]	[462.37255859 274.95471191 0.86378098]	[526.51623535 277.58074951 0.83232194]	[5.62390015e+02 8.95956787e+02 7.60774910e-01]	[5.82779053e+02 8.93226990e+02 7.68900692e-01]	[5.64838501e+02 8.67597961e+02 6.76284909e-01]	[4.85403076e+02 8.95889893e+02 8.10234904e-01]	[4.67417542e+02 8.93333557e+02 8.12079668e-01]	[4.88002411e+02 8.70112427e+02 7.25471139e-01]
[500.75640869 298.21722412 0.9278155 ]	[498.22573853 356.98254395 0.89473742]	[434.10986328 354.54302979 0.80128491]	[405.8576355 459.71307373 0.87783945]	[395.63320923 554.66656494 0.85307932]	[562.27264404 357.01742554 0.84722948]	[580.22058105 457.07443237 0.82357377]	[585.43652344 549.54766846 0.870377 ]	[500.70840454 552.1227417 0.72295827]	[459.6262207 557.17779541 0.71055841]	[472.54489136 708.6940918 0.7884441 ]	[4.82810669e+02 8.54906860e+02 8.42593372e-01]	[541.81396484 549.57531738 0.71805537]	[544.53588867 706.05450439 0.86095166]	[5.64934326e+02 8.54801575e+02 8.23845208e-01]	[485.39361572 287.84890747 0.87383217]	[511.08615112 290.38833618 0.84554982]	[464.8404541 274.94830322 0.84451503]	[529.02624512 277.53704834 0.84249705]	[5.62394409e+02 8.98457214e+02 7.55125940e-01]	[5.82789368e+02 8.93296936e+02 7.69428790e-01]	[5.64857056e+02 8.67660461e+02 6.79295897e-01]	[4.85400452e+02 8.95874939e+02 8.11452270e-01]	[4.67410065e+02 8.93322083e+02 8.11087847e-01]	[4.87987518e+02 8.70137329e+02 7.29337454e-01]
[500.85571289 298.17080688 0.93501204]	[500.703125 356.9887085 0.91290224]	[436.67599487 354.5088501 0.82012618]	[413.49432373 459.61923218 0.8514114 ]	[398.03594971 554.63641357 0.85890138]	[562.39862061 357.07339478 0.86138439]	[580.35443115 457.16720581 0.84139019]	[585.49200439 552.06982422 0.85821176]	[500.7901001 549.56726074 0.73164868]	[459.68319702 552.12060547 0.71322691]	[475.06344604 708.61816406 0.78803658]	[4.82800629e+02 8.54903931e+02 8.41410756e-01]	[541.88781738 549.50738525 0.72569007]	[544.54632568 705.95855713 0.84941405]	[5.64968750e+02 8.52317566e+02 8.22159827e-01]	[487.91577148 287.80197144 0.85290569]	[516.16589355 287.88064575 0.84654504]	[467.39169312 275.00405884 0.82603598]	[531.61364746 277.57284546 0.82979399]	[5.62338379e+02 8.98446533e+02 7.47182548e-01]	[5.80352112e+02 8.93288269e+02 7.61416674e-01]	[5.64908875e+02 8.65114929e+02 6.75241590e-01]	[4.85383545e+02 8.95871277e+02 8.09177101e-01]	[4.67399200e+02 8.93327393e+02 8.09893847e-01]	[4.87965210e+02 8.70132446e+02 7.28343368e-01]
[503.25106812 298.08636475 0.93925881]	[500.82424927 357. 0.92527854]	[439.11975098 354.54406738 0.83518243]	[416.06008911 459.61495972 0.87361181]	[398.20263672 552.13568115 0.87389243]	[564.84057617 357.07583618 0.85705853]	[582.84796143 459.66186523 0.87709349]	[585.54711914 549.59881592 0.85203576]	[500.86047363 549.53057861 0.73239851]	[459.74685669 552.07495117 0.71640497]	[475.10916138 708.64868164 0.7966432 ]	[4.82786377e+02 8.54914490e+02 8.40599418e-01]	[544.2857666 547.0078125 0.72828966]	[546.99621582 705.96856689 0.84546983]	[5.64970032e+02 8.52368774e+02 8.18983257e-01]	[490.5032959 282.77539062 0.83897257]	[518.69805908 285.32653809 0.85867357]	[469.9984436 272.49884033 0.80735755]	[536.68487549 277.50268555 0.83168447]	[5.62291077e+02 8.98430664e+02 7.49774635e-01]	[5.80319580e+02 8.93303894e+02 7.70259023e-01]	[5.64926453e+02 8.67647278e+02 6.96079850e-01]	[4.85384430e+02 8.95859558e+02 8.09114218e-01]	[4.67397766e+02 8.93325745e+02 8.08662772e-01]	[4.87944275e+02 8.70147156e+02 7.33049273e-01]
[503.37866211 298.0401001 0.9366129 ]	[503.23913574 356.97286987 0.9238534 ]	[439.19934082 354.54193115 0.84300631]	[418.53622437 459.66424561 0.90418708]	[400.65100098 557.17297363 0.87605965]	[564.89215088 356.99499512 0.851174 ]	[582.97253418 457.181427 0.87211627]	[588.01416016 549.55230713 0.84049433]	[500.88250732 547.03399658 0.73513484]	[459.76361084 549.55877686 0.71361119]	[477.65063477 708.67523193 0.80018288]	[4.82781403e+02 8.54911560e+02 8.40514004e-01]	[544.30938721 546.97528076 0.73696983]	[549.50146484 705.99688721 0.83726823]	[5.64969971e+02 8.52345459e+02 8.20894301e-01]	[493.12918091 282.67999268 0.8540827 ]	[521.17425537 285.25912476 0.87962717]	[475.06115723 272.49472046 0.81148362]	[539.19793701 277.51574707 0.83810204]	[5.62298035e+02 8.98408569e+02 7.51413584e-01]	[5.80335449e+02 8.93290527e+02 7.70912588e-01]	[5.64909668e+02 8.67610901e+02 6.92319036e-01]	[4.85380341e+02 8.95885620e+02 8.08066547e-01]	[4.64960876e+02 8.93348999e+02 8.06340396e-01]	[4.87933105e+02 8.70145996e+02 7.30887651e-01]
[505.86618042 295.63308716 0.92842996]	[503.41918945 356.97512817 0.91109681]	[441.67648315 354.5430603 0.85110927]	[418.62191772 459.67721558 0.91768694]	[400.746521 557.2286377 0.87837481]	[565.04119873 356.990448 0.8463062 ]	[585.39654541 457.14593506 0.87790662]	[590.55352783 552.0847168 0.81890488]	[503.32809448 549.50842285 0.73415875]	[459.85220337 549.54248047 0.71146291]	[477.71951294 708.66485596 0.81694728]	[4.82781372e+02 8.57365967e+02 8.37456048e-01]	[544.40252686 547.01617432 0.73206431]	[549.53076172 706.07495117 0.83341646]	[5.64943909e+02 8.52345215e+02 8.21184635e-01]	[495.7010498 280.22235107 0.8704561 ]	[521.25390625 282.70782471 0.89617205]	[477.58700562 272.45983887 0.82125914]	[539.30865479 275.10928345 0.84758967]	[5.62325928e+02 8.95973755e+02 7.47275472e-01]	[5.80357544e+02 8.93273193e+02 7.68265307e-01]	[5.64859863e+02 8.67610840e+02 6.80634797e-01]	[4.85390594e+02 8.95891602e+02 8.06825101e-01]	[4.67403046e+02 8.93352661e+02 8.03308010e-01]	[4.87927765e+02 8.70159302e+02 7.28697062e-01]
[505.99588013 295.57260132 0.91559017]	[505.89703369 356.96847534 0.89814806]	[441.81600952 354.54876709 0.85266018]	[418.69876099 459.7175293 0.92102921]	[400.84283447 557.25964355 0.86774355]	[567.51245117 356.98242188 0.84204125]	[585.47485352 457.11831665 0.87099499]	[593.19165039 549.51660156 0.81984115]	[503.40481567 549.5682373 0.72923547]	[462.26712036 549.56951904 0.71350485]	[480.14871216 708.6675415 0.83564246]	[4.82778870e+02 8.57364868e+02 8.34622324e-01]	[544.47070312 549.55731201 0.72474563]	[554.61578369 706.09521484 0.82028556]	[5.64935730e+02 8.52372620e+02 8.14982772e-01]	[498.23797607 280.17025757 0.89543372]	[521.3550415 280.18823242 0.91938072]	[477.70672607 272.48187256 0.84585518]	[541.78253174 275.0713501 0.87447 ]	[5.62359009e+02 8.98414246e+02 7.42162406e-01]	[5.82782593e+02 8.93279236e+02 7.61086524e-01]	[5.64830200e+02 8.67662720e+02 6.77074552e-01]	[4.85382935e+02 8.95887085e+02 8.05607080e-01]	[4.67398712e+02 8.93347961e+02 8.00249755e-01]	[4.87921204e+02 8.70167725e+02 7.18796551e-01]
[511.02853394 295.56280518 0.89631408]	[506.01574707 356.9972229 0.88517088]	[441.88522339 357.00497437 0.84587759]	[421.18084717 459.66784668 0.91035593]	[403.33682251 557.23095703 0.85319936]	[572.59643555 357.00421143 0.82230872]	[585.57995605 457.13934326 0.85930049]	[598.28533936 554.61962891 0.82299936]	[503.49398804 552.1138916 0.71519554]	[462.34906006 552.09832764 0.70682877]	[480.20236206 708.68487549 0.83240211]	[4.82792297e+02 8.54922180e+02 8.33956063e-01]	[546.9463501 552.10540771 0.71003771]	[557.17602539 706.12164307 0.81290829]	[5.64937622e+02 8.52340393e+02 8.23437572e-01]	[500.7131958 280.12741089 0.91298002]	[523.82305908 280.14654541 0.92360783]	[480.20932007 274.90014648 0.87519425]	[541.949646 275.08590698 0.89738458]	[5.62364685e+02 8.95969299e+02 7.41023004e-01]	[5.82794373e+02 8.93251770e+02 7.58718371e-01]	[5.62448425e+02 8.67619568e+02 6.80282354e-01]	[4.85388489e+02 8.95901917e+02 8.00714195e-01]	[4.67405121e+02 8.93355286e+02 7.98748970e-01]	[4.87937103e+02 8.70165039e+02 7.15365231e-01]
[513.60339355 295.57141113 0.90146476]	[511.00683594 356.99514771 0.86892366]	[444.37039185 357.01785278 0.82662153]	[421.28344727 459.66534424 0.90075266]	[410.96893311 557.16967773 0.81630749]	[575.19146729 356.97210693 0.81207395]	[588.04638672 459.67422485 0.86706376]	[600.79522705 549.5892334 0.84346747]	[506.00152588 552.10015869 0.6942988 ]	[464.85897827 552.06628418 0.69089741]	[480.27508545 711.24468994 0.82230735]	[4.82799774e+02 8.57365356e+02 8.35041463e-01]	[547.07299805 552.1262207 0.69089788]	[559.75799561 706.07043457 0.83971465]	[5.64949280e+02 8.52366577e+02 8.21407199e-01]	[500.81167603 280.10253906 0.92254579]	[523.93518066 280.16760254 0.91437852]	[480.34228516 274.8815918 0.87613893]	[544.43029785 277.51733398 0.89801729]	[5.62372253e+02 8.98411560e+02 7.39210904e-01]	[5.82807068e+02 8.93268982e+02 7.58288860e-01]	[5.62419067e+02 8.67645813e+02 6.81701362e-01]	[4.85385986e+02 8.95931702e+02 7.97929823e-01]	[4.67397797e+02 8.93373413e+02 7.99416006e-01]	[4.87936768e+02 8.70172974e+02 7.16824472e-01]
[516.18798828 295.53637695 0.9090749 ]	[516.16021729 357.00109863 0.87266177]	[452.02682495 356.97912598 0.79668725]	[423.87817383 459.71020508 0.88098431]	[416.05505371 557.25598145 0.84424007]	[580.28448486 357.01312256 0.83046675]	[590.5847168 457.17276001 0.84035605]	[603.2755127 549.52362061 0.86465979]	[513.58508301 552.09991455 0.67565024]	[470.03787231 552.09490967 0.66316152]	[480.35238647 711.20562744 0.83476806]	[4.82825562e+02 8.57368042e+02 8.32425237e-01]	[554.64880371 552.11621094 0.67441148]	[559.82855225 706.10003662 0.85171789]	[5.64978210e+02 8.54812622e+02 8.17854047e-01]	[503.24902344 277.71533203 0.93450928]	[526.41607666 280.10281372 0.89508593]	[482.75823975 274.9125061 0.88030154]	[544.53479004 277.5128479 0.88546693]	[5.62379883e+02 8.98427795e+02 7.39888251e-01]	[5.82828064e+02 8.93287048e+02 7.59521365e-01]	[5.62441223e+02 8.67698486e+02 6.86086178e-01]	[4.85380096e+02 8.95949097e+02 7.91509807e-01]	[4.67397064e+02 8.93375366e+02 7.94909894e-01]	[4.87960510e+02 8.70178833e+02 7.15194345e-01]
[518.6829834 295.4871521 0.90901279]	[518.72711182 356.97137451 0.8888247 ]	[457.08303833 354.56561279 0.81014371]	[428.93887329 459.71322632 0.86282772]	[416.13809204 557.20477295 0.85365307]	[582.79223633 356.98712158 0.83676636]	[598.26013184 457.21731567 0.83862644]	[603.45056152 549.59649658 0.86646384]	[518.68267822 552.1027832 0.69066978]	[475.16781616 552.11968994 0.67694724]	[482.72885132 711.12036133 0.83299786]	[4.82829834e+02 8.54848938e+02 8.37908745e-01]	[559.77532959 552.12585449 0.68542266]	[562.31268311 706.11083984 0.8641786 ]	[5.64993469e+02 8.54825073e+02 8.24196994e-01]	[503.33480835 277.67102051 0.9434039 ]	[526.5145874 277.70306396 0.88406754]	[482.84609985 274.90777588 0.87080526]	[547.0100708 277.51968384 0.87283224]	[5.62381897e+02 8.98427856e+02 7.43991435e-01]	[5.82827637e+02 8.93290405e+02 7.64586389e-01]	[5.62448059e+02 8.70094482e+02 7.05012023e-01]	[4.85401276e+02 8.95959900e+02 7.80004740e-01]	[4.67415070e+02 8.93372070e+02 7.85266757e-01]	[4.87953094e+02 8.67694336e+02 6.92040205e-01]
[521.20117188 295.44454956 0.92595851]	[521.23791504 357.00222778 0.91329867]	[457.21252441 356.98501587 0.83610892]	[436.59002686 459.70968628 0.8889879 ]	[418.6829834 554.69116211 0.87020254]	[582.9307251 357.05728149 0.85440814]	[603.25817871 459.60211182 0.86221993]	[605.98474121 554.61694336 0.85808301]	[521.16217041 552.08459473 0.70553762]	[477.66946411 552.08679199 0.69112414]	[482.8213501 708.64489746 0.84126151]	[4.82842590e+02 8.54796021e+02 8.40996027e-01]	[562.29119873 552.0980835 0.70648414]	[562.40130615 708.51196289 0.88063341]	[5.65001770e+02 8.54810608e+02 8.24029863e-01]	[503.47772217 277.63323975 0.9310388 ]	[529.04827881 277.65829468 0.87932754]	[482.98425293 272.49530029 0.84309733]	[549.52056885 274.98477173 0.85688925]	[5.62342773e+02 8.98430969e+02 7.35127807e-01]	[5.82802795e+02 8.93299438e+02 7.61472046e-01]	[5.64836731e+02 8.67691223e+02 7.04757869e-01]	[4.85445007e+02 8.95909180e+02 7.73423374e-01]	[4.67455902e+02 8.93324402e+02 7.69622982e-01]	[4.87937073e+02 8.67650757e+02 6.76638782e-01]
[521.29925537 295.42218018 0.93217671]	[521.35852051 356.99520874 0.92234766]	[459.65093994 357.00473022 0.84491122]	[439.11456299 459.70980835 0.91001511]	[421.18588257 557.23364258 0.87848413]	[585.3895874 357.01419067 0.84532952]	[603.43188477 459.61880493 0.87480211]	[606.09881592 554.61975098 0.84527993]	[521.29675293 549.54296875 0.72109878]	[480.19021606 549.55181885 0.70996726]	[482.91409302 708.60583496 0.83932775]	[4.82849609e+02 8.52371216e+02 8.45097899e-01]	[562.3850708 549.54046631 0.71598661]	[562.45184326 708.61474609 0.8811512 ]	[5.64999939e+02 8.54843567e+02 8.31368446e-01]	[505.96640015 277.59832764 0.91657346]	[534.14282227 277.62756348 0.8740744 ]	[485.45782471 272.40505981 0.83597934]	[552.11071777 274.98376465 0.86442077]	[5.62349915e+02 8.98454956e+02 7.35287488e-01]	[5.82816345e+02 8.93315857e+02 7.63723969e-01]	[5.62451782e+02 8.70106018e+02 7.15347707e-01]	[4.85440491e+02 8.95898865e+02 7.67465532e-01]	[4.67437805e+02 8.93307922e+02 7.65833914e-01]	[4.87943695e+02 8.67652161e+02 6.77645922e-01]
[523.77587891 293.01577759 0.92440164]	[523.86584473 356.97610474 0.91526812]	[459.81311035 356.9906311 0.85468471]	[439.19293213 459.79315186 0.91778803]	[421.33782959 559.72399902 0.87624288]	[585.53424072 356.98947144 0.84208095]	[605.87530518 454.60076904 0.85480833]	[608.63989258 549.57006836 0.81933451]	[521.40075684 547.0168457 0.72873956]	[480.29656982 547.02154541 0.72396761]	[485.3581543 708.60302734 0.83072931]	[4.82852203e+02 8.54796509e+02 8.42376590e-01]	[562.4576416 547.0135498 0.72666186]	[564.87054443 708.59777832 0.8714186 ]	[5.65007935e+02 8.54809509e+02 8.31960976e-01]	[511.00131226 277.57809448 0.89888841]	[539.17797852 277.57391357 0.90850061]	[490.50970459 272.4432373 0.81829792]	[557.24005127 274.92791748 0.8765102 ]	[5.62354736e+02 8.98448730e+02 7.30969846e-01]	[5.82830505e+02 8.93311829e+02 7.59255052e-01]	[5.62433350e+02 8.70093933e+02 7.16060817e-01]	[4.85455170e+02 8.95893616e+02 7.66241133e-01]	[4.67448029e+02 8.93305298e+02 7.63320684e-01]	[4.87941071e+02 8.67695740e+02 6.83776140e-01]
[523.89782715 290.42883301 0.90318257]	[524.01434326 356.96212769 0.89526117]	[462.2833252 356.98312378 0.86074793]	[439.3243103 459.67282104 0.9119308 ]	[423.86569214 559.77276611 0.8564564 ]	[588.03051758 356.97506714 0.8354426 ]	[605.99493408 457.11398315 0.86363906]	[613.67529297 552.06384277 0.81332433]	[523.84344482 549.51623535 0.72306395]	[482.73672485 547.01367188 0.72035074]	[485.47409058 706.12554932 0.81825727]	[4.82860931e+02 8.54794800e+02 8.41116786e-01]	[564.88049316 549.54956055 0.71674013]	[564.90356445 708.56561279 0.87296891]	[5.65018738e+02 8.54920105e+02 8.17993224e-01]	[513.63049316 275.08898926 0.90556139]	[539.30206299 275.10119629 0.93750215]	[493.10964966 272.48330688 0.8199929 ]	[559.76544189 274.89373779 0.87993646]	[5.62344666e+02 8.98497498e+02 7.19220340e-01]	[5.82829590e+02 8.93374023e+02 7.53037751e-01]	[5.62436462e+02 8.70204468e+02 7.19253659e-01]	[4.85444824e+02 8.95890442e+02 7.63839662e-01]	[4.67444183e+02 8.93300171e+02 7.58611083e-01]	[4.87946533e+02 8.67698425e+02 6.86770022e-01]
[523.97192383 290.3572998 0.88537169]	[526.48693848 357.01525879 0.89318216]	[462.35916138 357.05819702 0.85999626]	[441.74319458 459.70358276 0.91162485]	[428.99334717 559.77667236 0.83179015]	[590.60778809 357.01834106 0.82327783]	[606.09979248 457.10913086 0.85819554]	[618.84631348 552.06561279 0.83187491]	[523.92407227 547.02435303 0.71951145]	[482.79779053 546.96746826 0.71637571]	[487.9888916 708.59362793 0.80818784]	[4.82878632e+02 8.54859863e+02 8.30956936e-01]	[564.97149658 549.53497314 0.7104305 ]	[564.94958496 706.1159668 0.87423539]	[5.65033752e+02 8.57405518e+02 8.11122715e-01]	[516.1953125 275.04055786 0.91548449]	[541.73913574 275.052948 0.94804949]	[495.67584229 272.47436523 0.82013208]	[562.24383545 272.48379517 0.87578499]	[5.62339905e+02 8.98493286e+02 7.14231372e-01]	[5.82830750e+02 8.93384399e+02 7.52102077e-01]	[5.62455261e+02 8.70261169e+02 7.25975752e-01]	[4.85438354e+02 8.95915405e+02 7.62290835e-01]	[4.67443146e+02 8.93322327e+02 7.59399891e-01]	[4.87977936e+02 8.70154846e+02 6.91750407e-01]
[526.41882324 287.84640503 0.86893737]	[529.03466797 357.02709961 0.88047051]	[464.85290527 357.04650879 0.84337771]	[441.84963989 459.73416138 0.90464532]	[436.55117798 559.74005127 0.84536088]	[595.69854736 357.04241943 0.81962889]	[608.59973145 459.65139771 0.86652029]	[621.29394531 552.07696533 0.83720458]	[524.00665283 549.57196045 0.7097581 ]	[482.8927002 549.51629639 0.70559841]	[493.04071045 708.61761475 0.80326557]	[4.82888489e+02 8.54822021e+02 8.39413166e-01]	[565.05981445 552.10321045 0.70591289]	[564.99786377 708.51312256 0.87009096]	[5.65030945e+02 8.57410034e+02 8.11760366e-01]	[518.71374512 275.00262451 0.93056643]	[541.81628418 275.01220703 0.96056324]	[498.228302 272.40420532 0.82901251]	[562.35046387 272.40475464 0.88540107]	[5.62341187e+02 8.98497925e+02 7.20773339e-01]	[5.82824219e+02 8.93390564e+02 7.55907059e-01]	[5.64827332e+02 8.70264099e+02 7.23397613e-01]	[4.85444672e+02 8.95911743e+02 7.66656280e-01]	[4.67453064e+02 8.93316162e+02 7.62623072e-01]	[4.87975098e+02 8.70114075e+02 6.95649743e-01]
[526.55004883 287.8024292 0.84774595]	[531.60919189 357.02355957 0.87152082]	[464.96224976 357.05981445 0.82483184]	[444.35424805 459.80990601 0.88836485]	[439.07955933 557.22583008 0.85947084]	[598.3147583 357.01568604 0.82466549]	[611.14147949 459.60394287 0.851695 ]	[623.77734375 552.08502197 0.85252631]	[526.50164795 552.09753418 0.68956494]	[485.39596558 552.06280518 0.6839534 ]	[493.08694458 708.65734863 0.79755497]	[4.82901520e+02 8.54832886e+02 8.36748838e-01]	[567.57354736 554.63415527 0.68168008]	[565.03985596 708.52612305 0.86117619]	[5.65044312e+02 8.59929199e+02 8.06608677e-01]	[521.18585205 274.97244263 0.94492161]	[541.90844727 274.96469116 0.9635694 ]	[500.64859009 272.39254761 0.85035795]	[562.4085083 272.38641357 0.88847893]	[5.62364136e+02 9.00977600e+02 7.18102872e-01]	[5.82846924e+02 8.93404480e+02 7.54474938e-01]	[5.64835022e+02 8.70306519e+02 7.27471948e-01]	[4.85423096e+02 8.95934326e+02 7.69371152e-01]	[4.67438354e+02 8.93329163e+02 7.68163443e-01]	[4.87995789e+02 8.70120972e+02 7.01237142e-01]
[529.06713867 282.77627563 0.84562671]	[536.69030762 357.01071167 0.87894654]	[470.02688599 357.02581787 0.80217439]	[449.44476318 459.76229858 0.86197662]	[439.17300415 557.21990967 0.86970431]	[600.81451416 356.99816895 0.82815295]	[616.18518066 457.10876465 0.81431335]	[623.82904053 549.55200195 0.85586578]	[531.55639648 549.53765869 0.67432845]	[487.99191284 549.53289795 0.66664386]	[493.07330322 708.64807129 0.79186952]	[4.82906250e+02 8.54846924e+02 8.34184110e-01]	[572.66394043 549.57208252 0.66478789]	[565.05084229 708.57897949 0.84954971]	[5.65044800e+02 8.59961609e+02 8.09421837e-01]	[521.2722168 274.90310669 0.94720936]	[544.32147217 274.89700317 0.9556303 ]	[500.80834961 272.43249512 0.86488569]	[564.84338379 272.45495605 0.91329467]	[5.62343811e+02 9.00996765e+02 7.11291671e-01]	[5.82832764e+02 8.93422546e+02 7.49508202e-01]	[5.64834290e+02 8.70322510e+02 7.27194905e-01]	[4.85420868e+02 8.95941711e+02 7.70549953e-01]	[4.67439117e+02 8.93334595e+02 7.70950258e-01]	[4.87993591e+02 8.70138794e+02 7.05115676e-01]
[531.61529541 282.71279907 0.8513943 ]	[539.24963379 356.99411011 0.89760399]	[475.12838745 357.00170898 0.81427652]	[454.62908936 459.74307251 0.87881601]	[439.2767334 557.24645996 0.87650365]	[603.328125 356.99325562 0.8406738 ]	[618.83599854 459.67919922 0.86149871]	[623.96282959 552.13354492 0.86932403]	[534.08563232 549.53509521 0.67175448]	[490.51620483 549.50531006 0.66405958]	[495.61831665 708.66552734 0.79401135]	[4.82915802e+02 8.54858398e+02 8.32469821e-01]	[575.22052002 552.07043457 0.66302723]	[567.48675537 708.66113281 0.83664376]	[5.65058777e+02 8.59961853e+02 8.08511674e-01]	[521.3369751 274.86523438 0.94423395]	[544.40350342 272.48123169 0.93498707]	[500.90618896 269.92703247 0.85711193]	[564.93414307 272.42364502 0.89765894]	[5.62354980e+02 9.00986389e+02 7.12373078e-01]	[5.82840332e+02 8.93419006e+02 7.49249995e-01]	[5.64838074e+02 8.70313477e+02 7.24751949e-01]	[4.85414673e+02 8.95952026e+02 7.71462917e-01]	[4.67440552e+02 8.93341187e+02 7.71378756e-01]	[4.87999146e+02 8.70148926e+02 7.10856378e-01]
[536.64703369 280.20285034 0.86890799]	[541.70233154 357.02005005 0.91124696]	[477.66876221 357.02938843 0.83729172]	[457.18292236 459.73303223 0.89715505]	[441.71609497 559.69470215 0.88882136]	[603.42834473 357.02359009 0.85164475]	[621.39471436 459.60470581 0.86042631]	[626.39788818 552.05737305 0.86500442]	[536.66845703 549.53027344 0.67755568]	[493.12295532 547.03552246 0.67147422]	[495.67248535 708.58831787 0.80404961]	[4.82931396e+02 8.54879456e+02 8.27311039e-01]	[580.23504639 552.07507324 0.67342633]	[570.0133667 708.60070801 0.81660032]	[5.67439392e+02 8.60004150e+02 8.00841987e-01]	[521.40917969 272.39578247 0.929685 ]	[544.5345459 272.35946655 0.89392602]	[503.32516479 269.87878418 0.86210501]	[567.46655273 272.4012146 0.85620362]	[5.62341309e+02 9.01023499e+02 7.13200808e-01]	[5.82833069e+02 8.93455078e+02 7.45547473e-01]	[5.64877136e+02 8.72683411e+02 7.26426780e-01]	[4.85412048e+02 8.95954163e+02 7.70934284e-01]	[4.67439850e+02 8.93339661e+02 7.69882441e-01]	[4.88005829e+02 8.70167603e+02 7.19209969e-01]
[539.18292236 280.10836792 0.89602435]	[541.79882812 357.03378296 0.92354327]	[477.73501587 357.04806519 0.84557194]	[459.64239502 459.7387085 0.91803539]	[441.79647827 559.76983643 0.89541888]	[603.49603271 357.04266357 0.85369396]	[623.8392334 457.21463013 0.86559474]	[626.48730469 554.61956787 0.86438894]	[539.19110107 547.03979492 0.68671095]	[495.65887451 547.00018311 0.67552131]	[498.13961792 708.60253906 0.80906689]	[4.82933502e+02 8.54885071e+02 8.25985074e-01]	[580.36236572 549.57617188 0.69251758]	[570.0871582 708.51831055 0.81200302]	[5.67457458e+02 8.59931458e+02 7.99568713e-01]	[523.81616211 269.90994263 0.91959333]	[547.01147461 269.86355591 0.86902773]	[503.46148682 272.35400391 0.84641016]	[567.58959961 272.36712646 0.83877075]	[5.62310974e+02 9.00997314e+02 7.11774528e-01]	[5.82813782e+02 8.93448364e+02 7.48674452e-01]	[5.64910217e+02 8.70290100e+02 7.17596173e-01]	[4.85428467e+02 8.95955383e+02 7.73213208e-01]	[4.67456940e+02 8.93342407e+02 7.69760609e-01]	[4.87991455e+02 8.70168091e+02 7.20119536e-01]
[539.32025146 277.70776367 0.92282003]	[541.88378906 357.02157593 0.92837292]	[480.17437744 357.0302124 0.85024321]	[459.68963623 459.78466797 0.9249109 ]	[441.90887451 559.71203613 0.87514985]	[605.91851807 357.01879883 0.85039061]	[623.94824219 459.69891357 0.88407099]	[626.53076172 554.66479492 0.8593573 ]	[539.22741699 546.96923828 0.69133592]	[498.10925293 544.4956665 0.67814618]	[498.18789673 708.56256104 0.81789804]	[4.82946198e+02 8.54857483e+02 8.25244784e-01]	[582.76403809 549.51153564 0.69771439]	[572.64880371 708.5380249 0.80288333]	[5.67487854e+02 8.57419373e+02 7.99793303e-01]	[523.93469238 269.86178589 0.90803242]	[549.53656006 269.83157349 0.85484099]	[505.93942261 269.91183472 0.82079065]	[570.08911133 269.88821411 0.83162135]	[5.62316467e+02 9.00994995e+02 7.12870598e-01]	[5.82806335e+02 8.93445557e+02 7.48214483e-01]	[5.64937622e+02 8.70253662e+02 7.14711547e-01]	[4.85445770e+02 8.95942505e+02 7.64477253e-01]	[4.67473785e+02 8.93331299e+02 7.60635197e-01]	[4.87991455e+02 8.70145752e+02 7.13920414e-01]
[541.76934814 277.63412476 0.93694919]	[544.29272461 357.02374268 0.9299106 ]	[480.27468872 357.03094482 0.86020339]	[459.75552368 459.7557373 0.91462433]	[444.40496826 559.73846436 0.86010206]	[605.98083496 357.01940918 0.85624588]	[624.01275635 459.67410278 0.8844285 ]	[626.57806396 557.16809082 0.86359394]	[541.68444824 546.95684814 0.70673358]	[498.18127441 544.48284912 0.68936467]	[500.62820435 708.52032471 0.82814878]	[4.82955688e+02 8.54839172e+02 8.25370252e-01]	[582.8493042 547.03637695 0.70915735]	[575.20904541 708.58563232 0.79828686]	[5.67507690e+02 8.57386597e+02 7.93873429e-01]	[526.3927002 267.30410767 0.88398796]	[552.11248779 267.28225708 0.83488441]	[508.43930054 269.85269165 0.81822413]	[572.66479492 269.84072876 0.83234656]	[5.62309204e+02 9.00978333e+02 7.12385595e-01]	[5.82797241e+02 8.93436279e+02 7.49052465e-01]	[5.64951233e+02 8.70236023e+02 7.07730711e-01]	[4.85462677e+02 8.95934998e+02 7.65842795e-01]	[4.67495422e+02 8.93321960e+02 7.60297358e-01]	[4.87984650e+02 8.70128479e+02 7.08698630e-01]
[541.87341309 277.5496521 0.94173372]	[544.40777588 357.02563477 0.92484248]	[480.35806274 357.05664062 0.86779577]	[459.82763672 459.73724365 0.91895437]	[449.44656372 557.22045898 0.82188869]	[606.07678223 357.02496338 0.85456353]	[626.40478516 457.21673584 0.87179279]	[629.02935791 554.70300293 0.8417114 ]	[541.76379395 546.965271 0.71221715]	[498.26574707 544.48028564 0.69751835]	[500.64053345 708.6739502 0.81873524]	[4.82964355e+02 8.54868469e+02 8.23008657e-01]	[582.89941406 549.50695801 0.71416509]	[577.70068359 708.69244385 0.79883564]	[5.67510864e+02 8.57450562e+02 7.87678421e-01]	[526.50134277 264.74377441 0.86806786]	[557.190979 262.25875854 0.84219271]	[511.03543091 272.36468506 0.82028162]	[577.70489502 269.92901611 0.85512602]	[5.62321655e+02 9.00982849e+02 7.13871300e-01]	[5.82802185e+02 8.93442566e+02 7.49216437e-01]	[5.64964172e+02 8.70281860e+02 7.05577612e-01]	[4.85451630e+02 8.95953430e+02 7.67373741e-01]	[4.67485596e+02 8.93334595e+02 7.62394965e-01]	[4.88000244e+02 8.70156555e+02 7.11607873e-01]
[544.29846191 277.52822876 0.94900262]	[544.52337646 357.02243042 0.90825766]	[482.79467773 357.05178833 0.86623138]	[462.21389771 459.76074219 0.92233688]	[449.51187134 559.71203613 0.82706308]	[608.54278564 357.00933838 0.85014784]	[626.48828125 457.16174316 0.86529315]	[629.10498047 557.20910645 0.84211981]	[541.85668945 546.98620605 0.71280807]	[500.73840332 544.48193359 0.71410966]	[500.67843628 708.652771 0.81856811]	[4.82967377e+02 8.54911743e+02 8.16764355e-01]	[582.94067383 549.53259277 0.70950806]	[577.77453613 708.70849609 0.80144268]	[5.67527832e+02 8.59938843e+02 7.81370401e-01]	[529.01672363 262.25088501 0.85465932]	[559.74945068 262.23587036 0.8740738 ]	[513.60070801 269.88296509 0.81726462]	[580.2769165 272.3442688 0.87221497]	[5.62335815e+02 9.00990845e+02 7.13704109e-01]	[5.82809143e+02 8.93449158e+02 7.46537626e-01]	[5.64974609e+02 8.70296936e+02 7.03572035e-01]	[4.85449554e+02 8.95970215e+02 7.64405906e-01]	[4.67484253e+02 8.93351807e+02 7.61883378e-01]	[4.87997437e+02 8.70199890e+02 7.18782306e-01]
[544.35296631 277.52386475 0.94950545]	[546.96105957 357.02041626 0.9023813 ]	[482.85998535 357.06118774 0.86434484]	[462.24053955 459.80291748 0.92004472]	[454.5796814 559.75140381 0.83953017]	[608.63208008 356.99591064 0.83538026]	[626.527771 459.65438843 0.88744467]	[631.6628418 557.17718506 0.82100892]	[541.91259766 546.99237061 0.71348447]	[500.77218628 544.48431396 0.71489763]	[500.69299316 708.61743164 0.82983547]	[4.82963928e+02 8.54906311e+02 8.19094777e-01]	[582.99407959 549.5413208 0.71052891]	[580.26446533 708.69732666 0.81696224]	[5.67530151e+02 8.59970642e+02 7.80010402e-01]	[531.58837891 262.2298584 0.84840786]	[559.82897949 262.23995972 0.89050663]	[516.16729736 269.87731934 0.8351289 ]	[580.33636475 272.39712524 0.88697422]	[5.62332031e+02 9.01009766e+02 7.18620121e-01]	[5.82804016e+02 8.95851807e+02 7.51341403e-01]	[5.64978149e+02 8.70315125e+02 7.10661054e-01]	[4.85448883e+02 8.95965332e+02 7.64044166e-01]	[4.67478180e+02 8.93344360e+02 7.61048675e-01]	[4.87988831e+02 8.70190308e+02 7.21379578e-01]
[544.35455322 277.52282715 0.9495976 ]	[546.95202637 357.03045654 0.90419072]	[482.84875488 357.08825684 0.86749619]	[462.23803711 459.80578613 0.92037487]	[454.57772827 559.75219727 0.83943713]	[608.62921143 356.99313354 0.8353616 ]	[626.52801514 459.65274048 0.88739347]	[631.66601562 557.17224121 0.82004386]	[541.91967773 546.99108887 0.7141915 ]	[500.7802124 544.48590088 0.71557945]	[500.70489502 708.59008789 0.83163124]	[4.82969849e+02 8.54907898e+02 8.18531871e-01]	[582.99975586 549.53552246 0.71072775]	[580.26745605 708.69360352 0.81870097]	[5.67530212e+02 8.59966919e+02 7.80572295e-01]	[531.58953857 262.22885132 0.84855759]	[559.8293457 262.24093628 0.89017522]	[516.16394043 269.8793335 0.83500898]	[580.32678223 272.40136719 0.88543868]	[5.62334534e+02 9.01010437e+02 7.19275534e-01]	[5.82806580e+02 8.95851807e+02 7.52062917e-01]	[5.64976685e+02 8.70312683e+02 7.11379051e-01]	[4.85446899e+02 8.95967834e+02 7.65149534e-01]	[4.67476013e+02 8.93345093e+02 7.62246788e-01]	[4.87997131e+02 8.70189941e+02 7.23247647e-01]
[544.40588379 277.50512695 0.94752163]	[547.03527832 357.05410767 0.89868534]	[482.88900757 357.08325195 0.8596189 ]	[462.3097229 459.77206421 0.91968459]	[457.08117676 559.8236084 0.85980076]	[611.16973877 357.03796387 0.82777524]	[626.57263184 459.63439941 0.89146143]	[634.18823242 554.62255859 0.80874866]	[544.30670166 547.01202393 0.71372098]	[500.84140015 546.93768311 0.71524602]	[500.75213623 708.63287354 0.8376103 ]	[4.82976105e+02 8.54925232e+02 8.15663993e-01]	[585.35125732 549.55432129 0.71204245]	[580.29980469 708.65985107 0.83276981]	[5.67554077e+02 8.59983887e+02 7.76706636e-01]	[534.14324951 262.22317505 0.85122299]	[562.22875977 262.215271 0.90193528]	[518.6362915 272.35269165 0.84569252]	[582.75946045 272.40881348 0.89868319]	[5.62337097e+02 9.00996521e+02 7.18238115e-01]	[5.82808716e+02 8.95846130e+02 7.52153158e-01]	[5.64991089e+02 8.70320007e+02 7.15696096e-01]	[4.85448975e+02 8.95955994e+02 7.67395318e-01]	[4.67480377e+02 8.93333252e+02 7.65564084e-01]	[4.87995941e+02 8.70202942e+02 7.26726174e-01]
[544.45251465 277.52859497 0.94343734]	[549.50518799 357.05789185 0.89174938]	[482.96408081 357.08538818 0.84797919]	[462.38815308 459.78540039 0.91473091]	[457.18942261 559.81274414 0.87337887]	[613.68902588 357.04669189 0.82711518]	[626.63812256 459.65011597 0.88695836]	[636.77758789 554.62182617 0.80961651]	[544.37463379 549.50787354 0.71174294]	[503.26083374 546.96075439 0.71479917]	[500.80740356 708.60388184 0.83618009]	[4.82973999e+02 8.57379761e+02 8.13602269e-01]	[585.41217041 552.07281494 0.70542526]	[582.73760986 711.22491455 0.82197446]	[5.67567871e+02 8.59995544e+02 7.73621142e-01]	[536.70184326 262.25912476 0.85351104]	[562.25939941 262.24267578 0.90307552]	[518.7421875 272.35388184 0.85677433]	[582.81756592 269.89767456 0.89883077]	[5.62342957e+02 9.00988403e+02 7.17868805e-01]	[5.82821350e+02 8.95847107e+02 7.54253447e-01]	[5.64991516e+02 8.70326355e+02 7.18975782e-01]	[4.85451385e+02 8.95959595e+02 7.66763508e-01]	[4.67481537e+02 8.93337585e+02 7.63447225e-01]	[4.87984375e+02 8.70224792e+02 7.25796461e-01]
[544.54626465 277.51473999 0.93280238]	[549.60070801 357.06759644 0.88107342]	[485.49331665 357.08636475 0.82480764]	[464.85876465 462.24246216 0.89774215]	[459.63745117 559.7598877 0.88718939]	[616.23297119 357.06600952 0.82902849]	[629.12713623 459.81484985 0.87828875]	[639.35845947 557.21166992 0.83170336]	[544.44720459 552.06622314 0.70999819]	[503.34042358 549.50415039 0.70949841]	[500.83740234 708.66333008 0.84233624]	[4.85350311e+02 8.57420166e+02 8.08709323e-01]	[585.48999023 554.61999512 0.70124626]	[582.80249023 716.31738281 0.82628775]	[5.67548462e+02 8.62567749e+02 7.81551242e-01]	[539.21905518 262.24914551 0.86840391]	[562.35900879 262.19641113 0.92304856]	[521.18768311 272.39859009 0.87456638]	[582.92456055 269.90148926 0.90613151]	[5.62342529e+02 9.01042725e+02 7.17709184e-01]	[5.82820374e+02 8.95895142e+02 7.52795756e-01]	[5.64978149e+02 8.72730225e+02 7.30573416e-01]	[4.85424927e+02 8.95980957e+02 7.63724446e-01]	[4.67460999e+02 8.93350647e+02 7.64910936e-01]	[4.88011261e+02 8.70258606e+02 7.29185224e-01]
[546.97320557 277.50994873 0.92472976]	[552.12567139 357.08969116 0.87715161]	[487.93206787 357.09289551 0.82192349]	[464.9102478 459.81915283 0.88689542]	[459.67840576 557.25671387 0.88067341]	[618.7755127 357.10192871 0.83496261]	[631.60992432 462.23144531 0.86572313]	[641.80523682 557.21453857 0.8380053 ]	[544.48309326 549.56903076 0.70306695]	[503.37823486 547.03063965 0.70349121]	[500.87533569 708.60076904 0.84953046]	[4.85363708e+02 8.54915833e+02 8.10568988e-01]	[585.51654053 552.12884521 0.69469696]	[582.82312012 713.78070068 0.83475494]	[5.67547424e+02 8.62569153e+02 7.81913877e-01]	[539.28894043 262.25540161 0.87638384]	[562.40209961 262.20626831 0.91995883]	[521.25482178 272.40002441 0.88516116]	[582.9864502 269.88967896 0.90590316]	[5.62350403e+02 9.01034424e+02 7.19201267e-01]	[5.82831848e+02 8.95885315e+02 7.55542338e-01]	[5.64972107e+02 8.72730225e+02 7.33995378e-01]	[4.85446472e+02 8.95945251e+02 7.61050224e-01]	[4.67480133e+02 8.93316956e+02 7.58933365e-01]	[4.88017944e+02 8.70195984e+02 7.19127834e-01]
[547.02606201 277.5020752 0.91879815]	[554.65289307 357.11560059 0.87891537]	[487.99200439 357.12539673 0.81570661]	[467.39962769 459.8057251 0.87095153]	[459.69677734 557.24194336 0.88201511]	[618.82501221 357.10656738 0.83861482]	[631.66766357 462.21588135 0.86581063]	[641.84979248 557.22790527 0.84606707]	[544.48950195 552.06488037 0.70224434]	[503.39080811 549.50061035 0.70139414]	[500.88812256 708.59545898 0.8531726 ]	[4.85372040e+02 8.54925903e+02 8.08862329e-01]	[585.53234863 554.6227417 0.69190592]	[582.83404541 713.77557373 0.83653069]	[5.67556091e+02 8.65044312e+02 7.79348969e-01]	[541.69281006 262.25900269 0.88155705]	[562.43768311 262.21636963 0.91609448]	[521.296875 272.4213562 0.8912645]	[585.33770752 272.353302 0.91440356]	[5.62342651e+02 9.01026794e+02 7.13295937e-01]	[5.82832703e+02 8.95882874e+02 7.51750648e-01]	[5.64975769e+02 8.72737976e+02 7.30563462e-01]	[4.85453461e+02 8.95931030e+02 7.59690344e-01]	[4.67485779e+02 8.93305725e+02 7.58179724e-01]	[4.90480133e+02 8.70209167e+02 7.20755637e-01]
[549.5111084 277.51242065 0.90901047]	[554.67797852 357.1335144 0.88143772]	[488.01358032 357.14825439 0.8142032 ]	[467.45794678 462.20507812 0.86728448]	[459.74325562 557.22857666 0.88347268]	[618.84454346 357.125 0.84091437]	[634.21740723 462.20559692 0.86033952]	[641.89099121 557.18426514 0.84010369]	[544.52502441 549.55505371 0.69642264]	[503.41241455 547.01812744 0.70032692]	[500.90234375 708.53552246 0.8489297 ]	[4.85376282e+02 8.57364075e+02 8.08425546e-01]	[585.58618164 552.11682129 0.68181634]	[582.82440186 716.2590332 0.83040959]	[5.67566101e+02 8.65043213e+02 7.77173460e-01]	[541.73706055 264.72564697 0.89181191]	[564.81481934 262.23022461 0.90639323]	[521.32501221 272.43777466 0.89158034]	[585.38562012 272.36929321 0.91316795]	[5.62352417e+02 9.01028015e+02 7.12306023e-01]	[5.82842224e+02 8.95880249e+02 7.50192761e-01]	[5.64978821e+02 8.72737488e+02 7.28826046e-01]	[4.85447601e+02 8.95931702e+02 7.60758460e-01]	[4.67484955e+02 8.93305298e+02 7.59299517e-01]	[4.90479828e+02 8.70215637e+02 7.22783566e-01]
[549.56628418 277.52194214 0.90398109]	[557.20922852 357.11846924 0.8887248 ]	[490.54632568 357.12503052 0.81106418]	[469.98815918 459.79379272 0.8628372 ]	[459.76531982 557.21466064 0.87883312]	[621.34375 357.11529541 0.84687459]	[634.2432251 462.23016357 0.85737121]	[641.91168213 559.73059082 0.86068523]	[546.93255615 549.52764893 0.69437522]	[503.45211792 546.99053955 0.69789433]	[503.23428345 708.52301025 0.85286021]	[4.85380463e+02 8.57381226e+02 8.07653606e-01]	[587.99505615 552.1003418 0.68015957]	[582.84106445 713.73901367 0.8386448 ]	[5.67571167e+02 8.65060913e+02 7.75738299e-01]	[541.78271484 264.73919678 0.90142274]	[564.85003662 262.23440552 0.90368134]	[521.39770508 272.44378662 0.88404781]	[585.42584229 269.91714478 0.9007315 ]	[5.62357910e+02 9.01031616e+02 7.10468531e-01]	[5.82847534e+02 8.95884216e+02 7.46221125e-01]	[5.64979797e+02 8.72748596e+02 7.21900940e-01]	[4.85452698e+02 8.95932556e+02 7.61880100e-01]	[4.67486511e+02 8.93306396e+02 7.61345744e-01]	[4.88015717e+02 8.70230164e+02 7.24225640e-01]
[552.0715332 277.54370117 0.90092736]	[557.26446533 357.10748291 0.89372969]	[493.08966064 357.11251831 0.81373715]	[472.5112915 459.71731567 0.85318851]	[459.77471924 557.22521973 0.87840593]	[621.37316895 357.09915161 0.84871459]	[636.75634766 459.82696533 0.85619783]	[644.30651855 559.7522583 0.87047845]	[546.94488525 549.51141357 0.6934244 ]	[503.46508789 546.96679688 0.69638681]	[503.23913574 708.55737305 0.84946483]	[4.85383606e+02 8.57373291e+02 8.08220029e-01]	[588.00299072 552.09259033 0.67888105]	[582.85784912 713.74383545 0.83757681]	[5.67574097e+02 8.65062561e+02 7.76552081e-01]	[541.8137207 264.76315308 0.90595281]	[564.89654541 262.2571106 0.89927042]	[521.42260742 272.45254517 0.88148439]	[585.47113037 272.37261963 0.90098113]	[5.62369690e+02 9.01029053e+02 7.13897824e-01]	[5.82857239e+02 8.95881348e+02 7.49264777e-01]	[5.64980042e+02 8.72744995e+02 7.23694444e-01]	[4.85451050e+02 8.95928284e+02 7.63578713e-01]	[4.67487183e+02 8.93301575e+02 7.62689292e-01]	[4.88017944e+02 8.70216614e+02 7.23993838e-01]
[552.10961914 277.55502319 0.90088028]	[559.71203613 357.10467529 0.90039456]	[493.12234497 357.10791016 0.81546897]	[472.54968262 459.74740601 0.85969508]	[459.78063965 557.23126221 0.8801176 ]	[621.40313721 357.10629272 0.85241413]	[636.77929688 459.81774902 0.85554904]	[644.33258057 559.77557373 0.88042879]	[546.96844482 549.52301025 0.69352263]	[503.49133301 546.97399902 0.69546098]	[503.24810791 708.5579834 0.85566711]	[4.85386963e+02 8.57401428e+02 8.05996895e-01]	[588.02734375 552.11328125 0.67894155]	[582.87286377 713.71496582 0.84072196]	[5.67575317e+02 8.65081482e+02 7.76603758e-01]	[541.8394165 264.76895142 0.90911585]	[564.93487549 264.71435547 0.89490497]	[523.77685547 272.46737671 0.87779415]	[585.51367188 272.41644287 0.90400463]	[5.62371887e+02 9.01027527e+02 7.12400258e-01]	[5.82861389e+02 8.95880615e+02 7.48492002e-01]	[5.64981689e+02 8.72757080e+02 7.21321940e-01]	[4.85452209e+02 8.95937805e+02 7.62708664e-01]	[4.67486938e+02 8.93310608e+02 7.62368798e-01]	[4.88014191e+02 8.70242920e+02 7.26030350e-01]
[554.61395264 277.56048584 0.90023953]	[559.74902344 357.10021973 0.90683776]	[495.63171387 357.09140015 0.82163793]	[472.56375122 459.75906372 0.86240578]	[459.77926636 557.24932861 0.88180518]	[623.81036377 357.11135864 0.85809648]	[636.79901123 459.80895996 0.85784197]	[644.36175537 559.80462646 0.88871753]	[546.95831299 549.55322266 0.69367659]	[503.48187256 547.00018311 0.69715315]	[503.24926758 708.54663086 0.85505468]	[4.85386292e+02 8.57410034e+02 8.05258334e-01]	[588.01495361 554.62640381 0.68162507]	[582.86993408 713.73571777 0.83729303]	[5.67575623e+02 8.65083435e+02 7.76906967e-01]	[541.86682129 264.78253174 0.91243136]	[564.96520996 264.71295166 0.89214486]	[523.80773926 272.47381592 0.87827289]	[585.54016113 272.41473389 0.89849126]	[5.62360962e+02 9.01028503e+02 7.11685836e-01]	[5.82850281e+02 8.95883972e+02 7.48243988e-01]	[5.64984680e+02 8.72762939e+02 7.21394360e-01]	[4.85447571e+02 8.95950439e+02 7.60667741e-01]	[4.67484131e+02 8.93320435e+02 7.60549068e-01]	[4.88012787e+02 8.70250610e+02 7.28120565e-01]
[554.63995361 277.56616211 0.90125805]	[559.75823975 357.09017944 0.90788281]	[495.64428711 357.07891846 0.82107854]	[472.60101318 459.74145508 0.86339438]	[459.78149414 557.25616455 0.88411933]	[623.82354736 357.10809326 0.85891175]	[639.27093506 459.7885437 0.86007494]	[644.39129639 559.80834961 0.88964456]	[546.97668457 549.52844238 0.6936444 ]	[503.48852539 546.97619629 0.69764221]	[503.25299072 708.5333252 0.85548234]	[4.85386810e+02 8.57387512e+02 8.06281507e-01]	[588.06469727 552.11779785 0.67545861]	[582.88482666 713.72741699 0.83575511]	[5.67586121e+02 8.65057678e+02 7.72245407e-01]	[541.88482666 264.79519653 0.91303277]	[564.97528076 264.7255249 0.89090312]	[523.82141113 272.46731567 0.88110226]	[585.5425415 272.41677856 0.89784515]	[5.62372803e+02 9.01017639e+02 7.09839404e-01]	[5.82864807e+02 8.95872986e+02 7.47755945e-01]	[5.64983093e+02 8.72745178e+02 7.19510615e-01]	[4.85446655e+02 8.95948059e+02 7.59812176e-01]	[4.67482239e+02 8.93314148e+02 7.59639621e-01]	[4.88017639e+02 8.70228821e+02 7.27085352e-01]
[554.62677002 277.59289551 0.90060616]	[559.76623535 357.08544922 0.90876442]	[495.66867065 357.0630188 0.82315266]	[472.60211182 459.75479126 0.86562228]	[459.78231812 557.25701904 0.88352168]	[623.83172607 357.10702515 0.85844684]	[636.7822876 459.77288818 0.86300087]	[644.40563965 559.76849365 0.88542056]	[546.97369385 549.5201416 0.69340605]	[503.48123169 546.96789551 0.69972807]	[503.25015259 708.54644775 0.85485804]	[4.85378387e+02 8.57397217e+02 8.05922091e-01]	[588.06689453 552.10064697 0.67540556]	[582.88604736 713.71044922 0.83687121]	[5.67590027e+02 8.62573547e+02 7.69940555e-01]	[541.87896729 267.28518677 0.91345918]	[564.9730835 264.75469971 0.89172632]	[523.8336792 272.46588135 0.87805903]	[585.5501709 272.43154907 0.89743179]	[5.62363586e+02 9.01009644e+02 7.10001111e-01]	[5.82858765e+02 8.95869812e+02 7.49711037e-01]	[5.64986206e+02 8.72734863e+02 7.18101203e-01]	[4.85454132e+02 8.95960205e+02 7.60164082e-01]	[4.67484894e+02 8.93325928e+02 7.60360479e-01]	[4.88010559e+02 8.70236389e+02 7.25116014e-01]
[552.11962891 277.70187378 0.88495493]	[559.77966309 357.0925293 0.91118979]	[495.6940918 357.06704712 0.82655823]	[475.07098389 459.75921631 0.86891007]	[459.78063965 557.23608398 0.88354099]	[623.840271 357.11947632 0.86000425]	[636.80383301 459.76092529 0.8607105 ]	[644.40606689 559.77288818 0.88520086]	[546.96173096 547.02526855 0.69893175]	[503.45974731 546.93609619 0.70620948]	[503.24926758 706.12921143 0.85668314]	[4.85380310e+02 8.57389099e+02 8.04824114e-01]	[588.05578613 552.06213379 0.67628688]	[582.88543701 711.19268799 0.84454787]	[5.67584656e+02 8.62557129e+02 7.69301653e-01]	[541.86279297 269.83990479 0.91585493]	[564.95684814 267.3576355 0.89357799]	[523.84014893 272.44717407 0.86123604]	[585.56060791 272.45773315 0.89649796]	[5.62352905e+02 9.01016968e+02 7.04306901e-01]	[5.82853271e+02 8.95874084e+02 7.45943367e-01]	[5.64984009e+02 8.72725830e+02 7.14685202e-01]	[4.85463409e+02 8.95947998e+02 7.60180175e-01]	[4.67490662e+02 8.93318237e+02 7.60295331e-01]	[4.88008698e+02 8.70233459e+02 7.21937537e-01]
[552.07525635 280.09790039 0.87554371]	[559.80096436 357.10525513 0.91391486]	[498.13513184 357.06204224 0.83248794]	[475.06433105 459.74832153 0.86556649]	[459.77316284 557.23309326 0.88487583]	[623.8560791 357.14712524 0.86466771]	[636.78161621 459.79766846 0.85923582]	[644.41680908 559.82098389 0.89195722]	[546.95013428 552.08068848 0.69809228]	[503.46853638 547.03662109 0.69781733]	[503.24438477 708.56195068 0.86024958]	[4.85383087e+02 8.54924927e+02 8.09951305e-01]	[588.05041504 554.6776123 0.68424809]	[582.88775635 713.68994141 0.8373583 ]	[5.67592957e+02 8.62565491e+02 7.70188689e-01]	[541.8460083 269.87081909 0.91489667]	[564.93115234 269.85760498 0.90194458]	[523.83081055 272.44302368 0.85941839]	[585.5604248 272.48498535 0.90320671]	[5.62340576e+02 9.01002441e+02 7.00301111e-01]	[5.82840820e+02 8.95866943e+02 7.43941963e-01]	[5.64993408e+02 8.72725342e+02 7.17168748e-01]	[4.85479034e+02 8.95935303e+02 7.61071146e-01]	[4.69964966e+02 8.93300171e+02 7.59328723e-01]	[4.88016937e+02 8.70197266e+02 7.25710452e-01]
[549.59204102 280.12216187 0.87458861]	[559.79394531 357.10299683 0.91346109]	[498.12341309 357.05557251 0.82978439]	[475.05990601 459.7281189 0.86335182]	[459.77255249 557.21331787 0.88172948]	[623.84350586 357.14831543 0.86198378]	[639.26409912 459.84396362 0.86144859]	[644.38269043 562.23797607 0.89616913]	[546.93530273 549.55108643 0.70202434]	[503.44403076 546.99023438 0.70462823]	[503.24047852 708.54272461 0.86052978]	[4.85374786e+02 8.54902039e+02 8.14336836e-01]	[588.02111816 554.62963867 0.68466163]	[582.87420654 713.7074585 0.83731776]	[5.67598816e+02 8.62550476e+02 7.69518137e-01]	[541.81921387 269.90258789 0.91547561]	[564.89434814 269.8822937 0.90671599]	[523.79107666 272.47592163 0.85630518]	[585.53063965 272.48709106 0.90944952]	[5.62327698e+02 9.00992615e+02 7.03109682e-01]	[5.82827515e+02 8.95861877e+02 7.47935653e-01]	[5.65005859e+02 8.72718140e+02 7.17580855e-01]	[4.85477936e+02 8.95933533e+02 7.61332989e-01]	[4.69961761e+02 8.93300171e+02 7.59779871e-01]	[4.88013580e+02 8.70176392e+02 7.27482378e-01]
[549.55224609 280.15093994 0.87524325]	[559.77130127 357.10705566 0.91057622]	[495.68414307 357.06259155 0.82889801]	[472.5819397 459.7119751 0.85849458]	[459.7635498 557.19903564 0.88035005]	[623.82012939 357.15200806 0.85911155]	[636.77893066 462.21243286 0.86017913]	[644.35980225 562.23504639 0.89447558]	[544.54547119 552.07244873 0.7003665 ]	[503.42895508 547.02941895 0.70026171]	[500.87753296 708.63739014 0.85431129]	[4.85369843e+02 8.54893005e+02 8.17054331e-01]	[587.98596191 554.6661377 0.68744367]	[582.85766602 713.7276001 0.83452147]	[5.70015015e+02 8.62502441e+02 7.68212557e-01]	[541.78265381 272.34411621 0.91307789]	[564.86462402 269.91677856 0.91239303]	[521.42950439 272.49301147 0.85053015]	[585.50396729 272.493927 0.9173826 ]	[5.62336853e+02 8.98515198e+02 7.07811832e-01]	[5.82829590e+02 8.95844055e+02 7.50928760e-01]	[5.65018188e+02 8.72690002e+02 7.19230175e-01]	[4.85471954e+02 8.95945129e+02 7.60102332e-01]	[4.69958771e+02 8.93308228e+02 7.59081483e-01]	[4.88014709e+02 8.70164185e+02 7.27600813e-01]
[549.49908447 280.16616821 0.87856698]	[559.73236084 357.10092163 0.90529299]	[495.63183594 357.0569458 0.82225364]	[470.02374268 459.68075562 0.85152292]	[459.74072266 557.22320557 0.87908542]	[621.4152832 357.14404297 0.85608524]	[634.24920654 462.24487305 0.85906422]	[644.33648682 562.22210693 0.89271355]	[544.51165771 552.12310791 0.70223475]	[503.39361572 549.54473877 0.69795656]	[500.8795166 708.64379883 0.85358375]	[4.85362305e+02 8.54908386e+02 8.16037953e-01]	[585.57714844 557.17974854 0.69195336]	[582.83789062 713.68798828 0.8419323 ]	[5.70013367e+02 8.62510986e+02 7.69565344e-01]	[541.74420166 272.35733032 0.91081828]	[564.8258667 272.3487854 0.91794586]	[521.3815918 272.496521 0.85709763]	[585.45623779 272.49490356 0.93217993]	[5.62334961e+02 8.98516602e+02 7.09437370e-01]	[5.82824829e+02 8.95843872e+02 7.52284169e-01]	[5.65024597e+02 8.72693176e+02 7.21150875e-01]	[4.85462952e+02 8.95958557e+02 7.60586500e-01]	[4.67492920e+02 8.93324158e+02 7.60053813e-01]	[4.88008209e+02 8.70175903e+02 7.31199384e-01]
[547.03741455 280.18521118 0.88103664]	[557.24267578 357.11355591 0.89597899]	[493.08425903 357.08850098 0.81524563]	[467.45755005 459.72631836 0.86049628]	[459.70025635 559.70953369 0.88180923]	[621.36138916 357.15628052 0.8494823 ]	[634.2076416 462.25918579 0.85582352]	[641.93536377 562.24456787 0.88914502]	[544.46368408 554.66912842 0.713081 ]	[503.35293579 552.08447266 0.70136803]	[500.85165405 708.66784668 0.85631388]	[4.85361359e+02 8.54921631e+02 8.15064013e-01]	[585.53289795 557.22607422 0.70156711]	[582.83746338 716.26983643 0.83674002]	[5.70018066e+02 8.62504333e+02 7.70014763e-01]	[541.6986084 272.35498047 0.90369546]	[562.46679688 272.35220337 0.92207253]	[521.30841064 274.86682129 0.87729609]	[585.41601562 272.45709229 0.9320721 ]	[5.62351257e+02 8.98508240e+02 7.16832995e-01]	[5.82833252e+02 8.93455383e+02 7.56712258e-01]	[5.65029846e+02 8.72692688e+02 7.23783076e-01]	[4.85461700e+02 8.95979065e+02 7.57702827e-01]	[4.67494598e+02 8.93341431e+02 7.58663833e-01]	[4.88009613e+02 8.70187378e+02 7.31070518e-01]
[546.99493408 280.1729126 0.88727176]	[557.19390869 357.12368774 0.88984203]	[490.56735229 357.08215332 0.81111693]	[464.89663696 459.81265259 0.88442105]	[459.67059326 559.76525879 0.88897592]	[621.33001709 357.18237305 0.84534061]	[631.67901611 462.25094604 0.86478019]	[644.31689453 559.78857422 0.8833912 ]	[544.4309082 554.63568115 0.71685874]	[503.29730225 549.57403564 0.70771337]	[500.83477783 708.68902588 0.84676528]	[4.85349182e+02 8.57366089e+02 8.15209568e-01]	[585.50250244 557.1762085 0.70332611]	[582.81970215 713.78387451 0.84031165]	[5.67603760e+02 8.62501892e+02 7.70325840e-01]	[539.29925537 272.34210205 0.89469725]	[562.41723633 269.92324829 0.92165112]	[521.26208496 274.8732605 0.88290536]	[585.37304688 272.4574585 0.93434405]	[5.62343567e+02 9.00982239e+02 7.15042949e-01]	[5.82825745e+02 8.95845032e+02 7.55866528e-01]	[5.65030701e+02 8.72700256e+02 7.25239098e-01]	[4.85447784e+02 8.98411560e+02 7.61232913e-01]	[4.67487244e+02 8.93350647e+02 7.61624217e-01]	[4.88000458e+02 8.70198608e+02 7.29700208e-01]
[544.55157471 280.16949463 0.90133083]	[554.62884521 357.14053345 0.88254273]	[487.98492432 357.10272217 0.82038319]	[462.45181274 459.82223511 0.90102482]	[459.63519287 559.7388916 0.88078374]	[618.82678223 357.1914978 0.84031546]	[629.15942383 462.29418945 0.86837071]	[641.86071777 559.78491211 0.87067074]	[544.36962891 552.09533691 0.7196824 ]	[503.23953247 549.50299072 0.71668404]	[500.79516602 708.6618042 0.8253603 ]	[4.85340088e+02 8.54914490e+02 8.16662133e-01]	[585.42327881 554.67407227 0.7131629 ]	[582.78875732 713.75256348 0.83458847]	[5.70020691e+02 8.59983887e+02 7.71284103e-01]	[539.25311279 269.91531372 0.88479263]	[562.35980225 272.34298706 0.92492181]	[521.22796631 272.44241333 0.86684382]	[585.33630371 272.44287109 0.93589234]	[5.62329956e+02 8.98513000e+02 7.16947138e-01]	[5.82817078e+02 8.93455933e+02 7.56930709e-01]	[5.65044617e+02 8.70316528e+02 7.20972538e-01]	[4.85442444e+02 8.98413513e+02 7.63848186e-01]	[4.67485168e+02 8.93356445e+02 7.63194501e-01]	[4.88001831e+02 8.70178528e+02 7.27424681e-01]
[544.49310303 280.13656616 0.91876358]	[552.07183838 357.12432861 0.88549995]	[485.48513794 357.11965942 0.83397859]	[462.3862915 459.77792358 0.90926743]	[459.59420776 559.73358154 0.87385899]	[616.27941895 357.15551758 0.83612502]	[629.09509277 462.27120972 0.8799023 ]	[641.80426025 559.82269287 0.86247671]	[544.33959961 552.10583496 0.71633959]	[500.87808228 549.50250244 0.7123735 ]	[500.81341553 708.61676025 0.83221954]	[4.82981293e+02 8.54894897e+02 8.20178986e-01]	[585.39105225 554.6986084 0.71398807]	[582.77355957 713.73266602 0.82962477]	[5.70019592e+02 8.59974243e+02 7.71856546e-01]	[539.16345215 269.91485596 0.87110126]	[562.3012085 269.88873291 0.91965854]	[521.16601562 272.47650146 0.82877004]	[582.94671631 272.39834595 0.91895831]	[5.62312622e+02 9.00977661e+02 7.10954607e-01]	[5.82802979e+02 8.95840881e+02 7.54054248e-01]	[5.65048889e+02 8.70311462e+02 7.22039878e-01]	[4.85457031e+02 8.95987610e+02 7.65066206e-01]	[4.67488342e+02 8.93354614e+02 7.64258087e-01]	[4.87986389e+02 8.70162537e+02 7.25183487e-01]
[544.43725586 280.13061523 0.92699188]	[549.51025391 357.09082031 0.89463496]	[485.36401367 357.09390259 0.85129642]	[462.31274414 459.72167969 0.91830426]	[457.16629028 559.76782227 0.87225592]	[613.68237305 357.1149292 0.83430243]	[629.02435303 459.82702637 0.8920207 ]	[639.32574463 557.23168945 0.83202052]	[541.92108154 552.08306885 0.71053612]	[500.80496216 547.02331543 0.71035117]	[500.72888184 711.14959717 0.81452525]	[4.82963013e+02 8.54927429e+02 8.20627809e-01]	[582.98138428 554.68731689 0.71553952]	[582.73693848 713.74536133 0.82120293]	[5.67603210e+02 8.59981140e+02 7.72580981e-01]	[536.67913818 269.91812134 0.86005223]	[562.22955322 269.88000488 0.90811956]	[518.78161621 272.43884277 0.83743232]	[582.86865234 272.3762207 0.91031414]	[5.62307922e+02 8.98507141e+02 7.11264372e-01]	[5.82795532e+02 8.93453186e+02 7.53718674e-01]	[5.67442078e+02 8.70306885e+02 7.17330337e-01]	[4.85430725e+02 8.98425964e+02 7.71080196e-01]	[4.67471527e+02 8.93372803e+02 7.69796014e-01]	[4.87982086e+02 8.70194763e+02 7.27046132e-01]
[544.39916992 280.10580444 0.93346459]	[547.01611328 357.08233643 0.9035207 ]	[482.90542603 357.07745361 0.85923129]	[462.23925781 459.69677734 0.91510314]	[454.63702393 559.74438477 0.84606683]	[611.137146 357.1109314 0.84233975]	[626.55664062 459.78610229 0.90454489]	[636.78741455 559.78149414 0.84108216]	[541.82189941 549.52667236 0.71443862]	[500.70870972 546.97320557 0.70954716]	[500.69900513 711.15625 0.81326807]	[4.82957275e+02 8.57365540e+02 8.22822809e-01]	[582.91436768 552.12335205 0.71752334]	[580.30847168 708.71411133 0.83092636]	[5.67595703e+02 8.59960693e+02 7.70906210e-01]	[534.13201904 269.88839722 0.84859478]	[559.83532715 269.85693359 0.89659578]	[518.69104004 272.45709229 0.84122175]	[582.79290771 272.4251709 0.91117322]	[5.62295532e+02 9.00978882e+02 7.06433237e-01]	[5.82788391e+02 8.93455872e+02 7.45023429e-01]	[5.65043640e+02 8.70293030e+02 7.10187435e-01]	[4.85423645e+02 8.98456665e+02 7.68063068e-01]	[4.67466705e+02 8.93391663e+02 7.66638935e-01]	[4.87985687e+02 8.70188232e+02 7.34807372e-01]
[544.31256104 277.71237183 0.94171709]	[546.92492676 357.072052 0.91028583]	[482.82415771 357.04650879 0.86547697]	[462.18487549 459.63848877 0.90764469]	[452.034729 557.23443604 0.81773746]	[608.62109375 357.11242676 0.85225296]	[626.52410889 462.22940063 0.90000671]	[631.66741943 559.81555176 0.85168266]	[541.70532227 549.51782227 0.70149618]	[498.25827026 546.96862793 0.69978392]	[500.63049316 711.12335205 0.80040061]	[4.82959137e+02 8.54878479e+02 8.27985704e-01]	[582.81719971 552.11956787 0.70745349]	[580.22943115 711.14245605 0.8063457 ]	[5.67590515e+02 8.59935181e+02 7.74054587e-01]	[531.53289795 269.86187744 0.84674549]	[559.72967529 269.83200073 0.87517983]	[516.15875244 272.40386963 0.81675255]	[580.331604 272.44390869 0.89738619]	[5.62304626e+02 8.98502869e+02 7.07499027e-01]	[5.82791931e+02 8.93440186e+02 7.46450961e-01]	[5.65036926e+02 8.70274231e+02 7.09431529e-01]	[4.85428345e+02 8.98447021e+02 7.65192509e-01]	[4.67473175e+02 8.93386108e+02 7.64679730e-01]	[4.87996735e+02 8.70143188e+02 7.28223443e-01]
[541.85400391 277.72070312 0.93587089]	[544.41577148 357.05834961 0.92920166]	[482.73513794 357.03240967 0.86713135]	[459.77597046 459.68237305 0.91209644]	[449.4307251 557.25750732 0.82127941]	[606.09448242 357.09997559 0.86259675]	[626.43170166 459.70999146 0.89419258]	[629.11834717 559.83215332 0.86903089]	[539.22961426 549.50714111 0.69079888]	[495.69775391 546.94055176 0.67986947]	[498.12246704 711.1739502 0.78623843]	[4.82949951e+02 8.54847473e+02 8.34070683e-01]	[582.75 552.12438965 0.69657898]	[575.171875 711.17980957 0.78551263]	[5.67576355e+02 8.57429504e+02 7.85217583e-01]	[526.49182129 269.86328125 0.87477589]	[554.7088623 269.85470581 0.85129124]	[511.0980835 272.36001587 0.79109818]	[577.76855469 272.4251709 0.87473297]	[5.62319336e+02 8.98487976e+02 7.12626159e-01]	[5.82804565e+02 8.93416809e+02 7.54081368e-01]	[5.65016968e+02 8.70222412e+02 7.07359314e-01]	[4.85414703e+02 8.98430176e+02 7.70745158e-01]	[4.67464783e+02 8.93373962e+02 7.70706534e-01]	[4.88005646e+02 8.70108582e+02 7.26687491e-01]
[541.76275635 277.71856689 0.92741829]	[541.94946289 357.05841064 0.93429542]	[480.26074219 357.03778076 0.86398208]	[459.67254639 459.79769897 0.92456323]	[444.36349487 559.76641846 0.86595607]	[605.98651123 357.08816528 0.86076379]	[626.38323975 459.82174683 0.88758129]	[629.03314209 562.22265625 0.8890807 ]	[536.67382812 547.02368164 0.68011111]	[493.10687256 544.48736572 0.67025644]	[495.66372681 708.59710693 0.79868978]	[4.82939758e+02 8.54843140e+02 8.34121048e-01]	[580.26428223 552.10430908 0.68729275]	[572.63543701 708.66644287 0.79565626]	[5.67556702e+02 8.57382507e+02 7.88400412e-01]	[526.39044189 269.85760498 0.88940215]	[552.12713623 269.86395264 0.84138143]	[508.49337769 272.38638306 0.80853915]	[575.21087646 272.4246521 0.86766118]	[5.62336121e+02 8.98481995e+02 7.07677245e-01]	[5.82812866e+02 8.93394958e+02 7.49195278e-01]	[5.64996094e+02 8.70177734e+02 6.96918845e-01]	[4.85407684e+02 8.95971008e+02 7.71765828e-01]	[4.67445587e+02 8.93342896e+02 7.70495534e-01]	[4.88001007e+02 8.70118774e+02 7.24520564e-01]
[541.7600708 277.71780396 0.92691171]	[541.94641113 357.05718994 0.93348181]	[480.26199341 357.03713989 0.86371922]	[459.67349243 459.79650879 0.92453313]	[444.36364746 559.76885986 0.86619413]	[605.98223877 357.08514404 0.86190295]	[626.38598633 459.84362793 0.8869524 ]	[629.03015137 562.22338867 0.88931847]	[536.67529297 547.02685547 0.68022251]	[493.10577393 544.48876953 0.6704874 ]	[495.66696167 708.60272217 0.79764289]	[4.82938934e+02 8.54851868e+02 8.32648098e-01]	[580.26849365 552.11035156 0.68809879]	[572.63781738 708.66882324 0.79510421]	[5.67556396e+02 8.57384949e+02 7.88687408e-01]	[524.03173828 269.85540771 0.88964468]	[552.12384033 269.86212158 0.84089369]	[508.48928833 272.38952637 0.80902398]	[575.21313477 272.42669678 0.86834997]	[5.62331360e+02 8.98477417e+02 7.09201097e-01]	[5.82810242e+02 8.93394470e+02 7.50614703e-01]	[5.64994812e+02 8.70182495e+02 6.98733211e-01]	[4.85401245e+02 8.95974182e+02 7.70525038e-01]	[4.67437378e+02 8.93346130e+02 7.70059764e-01]	[4.88001740e+02 8.70128601e+02 7.25024939e-01]
[539.26135254 277.72961426 0.90857494]	[541.78338623 357.04226685 0.92663282]	[480.13763428 357.01763916 0.84875953]	[459.58865356 459.71963501 0.90885603]	[441.87701416 559.72644043 0.88012129]	[603.46588135 357.08319092 0.86636305]	[623.88806152 462.19946289 0.89486182]	[626.58758545 559.81658936 0.89941072]	[534.1204834 549.5836792 0.66896063]	[490.52706909 546.99926758 0.66060787]	[495.59072876 708.68414307 0.78871673]	[4.82923248e+02 8.54917480e+02 8.32422912e-01]	[577.74542236 554.67877197 0.67603528]	[567.58331299 708.65948486 0.82286704]	[5.67504333e+02 8.57364563e+02 7.97066808e-01]	[523.90197754 269.88143921 0.90866876]	[549.50323486 269.87838745 0.85486186]	[505.92776489 272.34640503 0.82310939]	[570.09625244 272.40335083 0.84999144]	[5.62327881e+02 8.98469604e+02 7.06615448e-01]	[5.82809265e+02 8.93382507e+02 7.47880042e-01]	[5.64956848e+02 8.70179504e+02 6.99108720e-01]	[4.85393890e+02 8.98414429e+02 7.65612304e-01]	[4.67421722e+02 8.93359497e+02 7.68061876e-01]	[4.87984802e+02 8.70172180e+02 7.41012096e-01]
[536.70233154 280.11749268 0.88524348]	[541.67779541 357.04800415 0.90788531]	[477.64761353 357.02877808 0.83414376]	[454.63461304 459.74023438 0.87665653]	[441.77511597 559.7376709 0.89387017]	[603.4085083 357.08728027 0.86470455]	[621.37188721 459.73910522 0.88588113]	[626.45880127 559.71557617 0.89232761]	[529.02276611 549.54229736 0.67982787]	[485.4901123 546.99633789 0.67431247]	[493.05413818 708.66015625 0.79600388]	[4.82936371e+02 8.54881897e+02 8.35357964e-01]	[570.12774658 552.12451172 0.66918325]	[567.48016357 708.68450928 0.84268779]	[5.67466675e+02 8.57453064e+02 7.90411413e-01]	[523.79034424 269.90176392 0.91600055]	[546.96350098 269.88717651 0.87112153]	[503.44802856 269.8972168 0.82598972]	[567.59692383 272.45568848 0.85989916]	[5.62316772e+02 8.98501282e+02 7.06222296e-01]	[5.82805176e+02 8.93412415e+02 7.47070074e-01]	[5.64950623e+02 8.70267700e+02 7.03372955e-01]	[4.85387207e+02 8.95971008e+02 7.68207431e-01]	[4.67411774e+02 8.93344360e+02 7.72408426e-01]	[4.88021637e+02 8.70145691e+02 7.35582113e-01]
[528.98620605 280.20452881 0.8743692 ]	[534.14483643 357.08099365 0.88030672]	[467.49188232 357.06591797 0.81080019]	[444.31265259 459.76101685 0.89402521]	[439.25976562 557.2543335 0.88071465]	[600.76281738 357.12582397 0.84260273]	[611.14404297 459.6703186 0.86539304]	[623.90380859 559.73858643 0.88422787]	[523.96002197 549.56988525 0.71927583]	[482.85153198 547.02886963 0.71147186]	[487.98251343 708.61578369 0.81328487]	[4.82899963e+02 8.54871399e+02 8.38412166e-01]	[565.01348877 552.11663818 0.70756763]	[564.97888184 706.13494873 0.87062472]	[5.65079102e+02 8.59943481e+02 7.89158285e-01]	[521.24737549 272.34921265 0.91140664]	[544.31365967 272.40841675 0.9280746 ]	[500.82540894 269.91775513 0.8662973 ]	[564.9128418 272.4826355 0.92818761]	[5.62297241e+02 8.98502991e+02 7.03864098e-01]	[5.82795959e+02 8.93423706e+02 7.46582448e-01]	[5.64913330e+02 8.70315430e+02 7.01245546e-01]	[4.85421326e+02 8.95933899e+02 7.65019417e-01]	[4.67427704e+02 8.93323486e+02 7.64852703e-01]	[4.87985229e+02 8.70146240e+02 7.32669532e-01]
[526.45806885 280.20910645 0.8854562 ]	[529.03405762 357.05654907 0.88898021]	[464.88772583 357.02752686 0.83755815]	[441.81954956 459.71682739 0.90703952]	[439.12493896 559.74285889 0.87972999]	[595.67266846 357.09585571 0.83424133]	[608.58422852 459.78610229 0.87564516]	[623.80145264 559.76287842 0.87994754]	[523.88183594 552.08874512 0.72100091]	[482.75585938 549.52905273 0.70881528]	[485.44815063 708.6395874 0.81877762]	[4.82884155e+02 8.54833862e+02 8.41550887e-01]	[564.94232178 554.62640381 0.71492642]	[564.94989014 708.5982666 0.87660331]	[5.65044556e+02 8.57405823e+02 8.05419922e-01]	[518.77862549 272.35675049 0.89227837]	[541.89892578 272.42416382 0.93328714]	[500.71417236 272.37948608 0.8667118 ]	[564.8192749 272.45825195 0.93574715]	[5.62274414e+02 8.98481567e+02 7.10169017e-01]	[5.82774902e+02 8.93400269e+02 7.53002524e-01]	[5.64883545e+02 8.70254456e+02 7.12012708e-01]	[4.85419769e+02 8.95915405e+02 7.60436237e-01]	[4.67421478e+02 8.93311340e+02 7.55697668e-01]	[4.87975250e+02 8.70115479e+02 7.21926451e-01]
[524.00878906 280.18457031 0.90272707]	[526.4989624 357.05459595 0.89896601]	[462.40112305 357.03851318 0.85072339]	[441.72201538 459.63973999 0.9017784 ]	[436.65768433 559.70300293 0.86169112]	[590.57910156 357.08511353 0.84250522]	[606.11090088 459.81192017 0.88752568]	[621.30871582 559.77960205 0.86167824]	[521.4151001 552.09338379 0.71747547]	[480.33129883 549.52709961 0.7107591 ]	[485.34545898 711.14794922 0.82609111]	[4.82880585e+02 8.54892822e+02 8.31294954e-01]	[562.44714355 554.62670898 0.71924806]	[564.87268066 708.71411133 0.8626073 ]	[5.65032349e+02 8.57430237e+02 8.02639961e-01]	[518.69128418 272.36334229 0.88302827]	[541.80670166 272.40673828 0.93305415]	[500.6362915 272.38494873 0.84222639]	[562.36981201 272.45846558 0.92675352]	[5.62256287e+02 8.98479065e+02 6.98222935e-01]	[5.82771118e+02 8.93403870e+02 7.41515100e-01]	[5.64872742e+02 8.70270264e+02 6.96235240e-01]	[4.85417572e+02 8.95925537e+02 7.69004941e-01]	[4.67421265e+02 8.93320740e+02 7.61736810e-01]	[4.87976624e+02 8.70154480e+02 7.14723349e-01]
[523.92767334 280.19805908 0.90645325]	[524.00610352 357.0199585 0.90587437]	[462.29049683 356.98318481 0.85884273]	[439.29595947 459.64855957 0.9052847 ]	[434.11862183 557.2713623 0.83400536]	[588.04455566 357.07299805 0.85631382]	[606.01257324 459.73156738 0.89586675]	[618.75543213 557.25579834 0.82962471]	[521.28778076 552.08404541 0.7147947 ]	[480.22540283 549.53399658 0.70576376]	[482.90582275 711.20245361 0.82404232]	[4.82863770e+02 8.54861389e+02 8.36918354e-01]	[562.34442139 554.61846924 0.7143718 ]	[562.45800781 708.69165039 0.8741464 ]	[5.65025696e+02 8.57413513e+02 8.07575941e-01]	[516.17987061 272.36938477 0.87037885]	[541.71722412 272.42016602 0.91785574]	[498.14663696 269.87713623 0.82894635]	[562.25811768 272.47747803 0.91281092]	[5.62239746e+02 8.98476379e+02 7.01138198e-01]	[5.80355103e+02 8.93395691e+02 7.45766878e-01]	[5.64883362e+02 8.70244751e+02 7.04408646e-01]	[4.85418243e+02 8.95932129e+02 7.66814232e-01]	[4.67414154e+02 8.93326294e+02 7.62313128e-01]	[4.87964020e+02 8.70112366e+02 7.07280397e-01]
[523.83563232 280.20748901 0.91074562]	[523.84979248 357.04806519 0.92661738]	[459.80944824 356.98812866 0.85814202]	[439.20480347 459.68005371 0.90575749]	[428.99206543 557.21600342 0.81309009]	[585.52996826 357.11849976 0.86411369]	[605.90930176 459.70077515 0.89562762]	[611.17633057 559.75744629 0.84170812]	[518.78125 552.09338379 0.70221341]	[477.68511963 549.52270508 0.68911785]	[482.83163452 711.12939453 0.8312279 ]	[4.82865417e+02 8.54845093e+02 8.38187814e-01]	[562.24951172 554.66003418 0.71026492]	[562.4107666 708.60144043 0.88661736]	[5.65029724e+02 8.54871948e+02 8.12873125e-01]	[513.56311035 272.37713623 0.8575018 ]	[539.25531006 272.4251709 0.89619219]	[493.12225342 269.91223145 0.81458294]	[559.74383545 274.89364624 0.90216839]	[5.62254028e+02 8.98422974e+02 7.04598308e-01]	[5.80360962e+02 8.93343201e+02 7.51928508e-01]	[5.64875732e+02 8.70145691e+02 7.00254738e-01]	[4.85407471e+02 8.95935242e+02 7.63039231e-01]	[4.67407471e+02 8.93328064e+02 7.61164546e-01]	[4.87973114e+02 8.67687073e+02 7.03960001e-01]
[521.32293701 282.68945312 0.89778221]	[521.35101318 357.03265381 0.93086541]	[459.67480469 356.97912598 0.84897184]	[439.08685303 459.69787598 0.90911222]	[426.36001587 559.74853516 0.84343982]	[585.37908936 357.09042358 0.86862254]	[603.51098633 459.71975708 0.88684642]	[611.06616211 559.78143311 0.85575294]	[518.652771 552.07757568 0.69272447]	[475.15594482 549.50115967 0.67748922]	[482.7862854 711.14807129 0.83327293]	[4.82865204e+02 8.54918396e+02 8.30464542e-01]	[559.77362061 554.64056396 0.69842321]	[562.30584717 706.11773682 0.87555915]	[5.65028320e+02 8.54884888e+02 8.10813665e-01]	[505.99215698 272.42138672 0.88770252]	[534.17895508 272.46777344 0.87014508]	[488.0012207 269.90863037 0.80210751]	[557.1786499 274.89135742 0.89223778]	[5.62279053e+02 8.98434875e+02 7.09525585e-01]	[5.80370178e+02 8.93341003e+02 7.51691878e-01]	[5.64861206e+02 8.70147339e+02 6.98611975e-01]	[4.85403137e+02 8.95936157e+02 7.67533779e-01]	[4.67410553e+02 8.93338745e+02 7.67244935e-01]	[4.87980499e+02 8.70148987e+02 7.08998680e-01]
[521.19458008 282.76071167 0.87912214]	[521.20709229 357.0355835 0.91628993]	[457.16729736 356.98754883 0.83664489]	[436.63104248 459.65411377 0.88194823]	[421.39074707 559.74664307 0.87567592]	[582.91369629 357.10165405 0.86565 ]	[603.39276123 459.84143066 0.90032911]	[608.53527832 559.828125 0.8874011 ]	[513.61322021 552.12109375 0.67597532]	[470.03131104 549.52618408 0.6602087 ]	[482.73501587 711.21917725 0.83608496]	[4.82857452e+02 8.57395752e+02 8.27410579e-01]	[557.21551514 554.69067383 0.68006176]	[562.25024414 708.5177002 0.86388099]	[5.65015259e+02 8.54852783e+02 8.20072889e-01]	[503.48651123 272.50250244 0.91817331]	[529.07873535 274.89535522 0.88160336]	[485.38504028 269.89663696 0.83078891]	[549.5925293 274.87161255 0.8638258 ]	[5.62298706e+02 8.98415771e+02 7.22116590e-01]	[5.82771118e+02 8.93315857e+02 7.58904994e-01]	[5.64848328e+02 8.70107727e+02 7.03160048e-01]	[4.85409973e+02 8.95924255e+02 7.71617711e-01]	[4.67422791e+02 8.93339050e+02 7.71863818e-01]	[4.87967926e+02 8.70176453e+02 7.11773634e-01]
[518.7064209 285.31524658 0.85967845]	[518.75714111 357.01889038 0.89747632]	[457.10726929 354.56213379 0.82033044]	[434.0305481 459.70819092 0.86312795]	[421.2744751 559.75384521 0.8949818 ]	[582.84429932 357.10787964 0.86324984]	[603.25585938 459.787323 0.88871384]	[606.08099365 559.79949951 0.89237976]	[511.01065063 552.10009766 0.67910051]	[467.45251465 549.51086426 0.66600078]	[480.34640503 711.18096924 0.83894366]	[4.82854340e+02 8.57368591e+02 8.28269064e-01]	[552.12054443 554.65582275 0.67263973]	[562.22277832 708.51025391 0.85861647]	[5.64989197e+02 8.54810059e+02 8.29394877e-01]	[503.3770752 274.94543457 0.94440383]	[526.53778076 274.97033691 0.89959753]	[482.9223938 269.84576416 0.82939321]	[547.06488037 274.90963745 0.87237853]	[5.62311279e+02 8.98415955e+02 7.33532012e-01]	[5.82776184e+02 8.93307007e+02 7.67522037e-01]	[5.62452759e+02 8.67680969e+02 7.01286554e-01]	[4.85411346e+02 8.95915771e+02 7.76774168e-01]	[4.67422394e+02 8.93333862e+02 7.76536465e-01]	[4.87978302e+02 8.70158630e+02 7.10329175e-01]
[516.14239502 290.38861084 0.85575408]	[516.22564697 357.06594849 0.88636851]	[452.03515625 357.00775146 0.80253398]	[426.39852905 459.72720337 0.86488801]	[421.19802856 559.73291016 0.89085245]	[582.77398682 357.12963867 0.85513234]	[600.75012207 459.81735229 0.87428439]	[605.97607422 557.25756836 0.88129568]	[505.96807861 554.62072754 0.69036013]	[464.84979248 549.56689453 0.6802513 ]	[480.33609009 708.71899414 0.83645809]	[4.82842651e+02 8.54921326e+02 8.28604639e-01]	[547.07403564 554.68469238 0.68376189]	[559.78198242 708.50592041 0.84829819]	[5.64963074e+02 8.52381531e+02 8.36644232e-01]	[503.2427063 275.06362915 0.95770973]	[526.39862061 275.07925415 0.92417133]	[482.80831909 272.37353516 0.84358466]	[546.94555664 274.97625732 0.88909835]	[5.62290100e+02 8.95973389e+02 7.33952045e-01]	[5.80361816e+02 8.93285828e+02 7.71424174e-01]	[5.64830078e+02 8.67645081e+02 7.02396214e-01]	[4.85423706e+02 8.95919434e+02 7.77135551e-01]	[4.67430542e+02 8.93342834e+02 7.74918616e-01]	[4.87964111e+02 8.70155090e+02 7.03366399e-01]
[truncated: 185 more rows]
