# Supplementary material for: Evaluation of functional tests performance using a camera-based and machine learning approach
Source: PLoS One. 2023 Nov 3;18(11):e0288279. doi: 10.1371/journal.pone.0288279 (PMC10624324; doi:10.1371/journal.pone.0288279)
Supplement: S1 Data — This dataset includes all the extracted keypoints of movements and the associated features and statistics, which were used for the analyses presented in the main manuscript. (ZIP) [file pone.0288279.s001.zip › PLOS_data_28032023/original_movement_data/CSV/000039_SDT_P_crop.csv]

[444.39660645 215.90400696 0.91576588]	[452.08242798 282.66952515 0.84392697]	[393.06317139 282.71542358 0.81709373]	[377.54342651 382.73840332 0.89890856]	[359.70578003 480.12753296 0.90634501]	[511.07699585 280.23019409 0.81925559]	[526.3972168 380.10891724 0.89153743]	[523.98547363 469.9977417 0.86112839]	[446.88626099 467.40023804 0.71029764]	[410.95275879 464.94192505 0.67688745]	[421.32727051 623.99694824 0.82924551]	[439.25408936 765.07897949 0.83423525]	[482.94238281 467.40704346 0.72483468]	[490.54751587 618.74914551 0.77650023]	[500.84017944 767.58483887 0.81531811]	[436.67330933 203.13693237 0.87880272]	[459.71713257 200.58215332 0.90888625]	[418.6222229 203.22303772 0.84832448]	[480.21380615 198.08374023 0.89409608]	[5.00764618e+02 7.95791992e+02 7.50020325e-01]	[5.21221802e+02 7.90758911e+02 7.38762498e-01]	[4.98153717e+02 7.77921448e+02 6.37427866e-01]	[4.36654999e+02 7.98360352e+02 6.94315076e-01]	[4.18730988e+02 7.90800964e+02 7.40594983e-01]	[4.44400818e+02 7.72692749e+02 7.46790826e-01]
[444.39639282 215.90394592 0.91583437]	[452.08370972 282.66949463 0.84396112]	[393.06326294 282.71490479 0.81717366]	[377.54336548 382.73883057 0.89846259]	[359.70617676 480.1272583 0.90592068]	[511.07891846 280.23040771 0.81914079]	[526.39764404 380.10940552 0.89158547]	[523.98657227 469.99899292 0.86101818]	[446.88626099 467.39886475 0.71034467]	[410.95275879 464.93954468 0.67715383]	[421.32873535 623.99450684 0.82959032]	[439.25457764 765.07830811 0.83479029]	[482.94281006 467.40631104 0.72470498]	[490.54586792 618.74462891 0.77592814]	[500.84088135 767.58105469 0.81520176]	[436.67324829 203.13690186 0.87884438]	[459.71670532 200.58203125 0.90886307]	[418.6222229 203.2227478 0.84836733]	[480.21405029 198.08340454 0.89412498]	[5.00765137e+02 7.95789001e+02 7.50141025e-01]	[5.21221191e+02 7.90755981e+02 7.39169478e-01]	[4.98155396e+02 7.77914368e+02 6.37470186e-01]	[4.36664551e+02 7.95892883e+02 6.94071412e-01]	[4.18732697e+02 7.90795288e+02 7.41497815e-01]	[4.44400604e+02 7.72692200e+02 7.47127712e-01]
[444.32669067 213.55545044 0.92145866]	[449.47833252 280.22210693 0.84458137]	[392.96911621 282.72210693 0.80493718]	[377.49609375 380.30038452 0.90109605]	[359.66317749 477.67337036 0.89445025]	[508.50866699 280.1505127 0.83627379]	[523.99530029 380.13690186 0.88954979]	[523.94470215 467.47918701 0.8663466 ]	[446.87960815 467.43911743 0.70775145]	[408.47094727 467.4675293 0.6739403 ]	[421.30517578 624.00054932 0.83227241]	[439.24523926 767.5234375 0.84238046]	[482.95123291 467.42520142 0.72424799]	[490.51403809 618.77532959 0.78029919]	[500.82839966 767.59503174 0.81996036]	[436.59335327 200.66618347 0.86784369]	[459.6645813 198.15298462 0.90285569]	[418.55380249 203.23001099 0.83856499]	[480.16830444 198.08274841 0.89027053]	[5.00736115e+02 7.93363586e+02 7.50208795e-01]	[5.18791809e+02 7.90756104e+02 7.34274566e-01]	[4.98142670e+02 7.80402588e+02 6.43555045e-01]	[4.36626617e+02 7.98410461e+02 6.88128471e-01]	[4.18701202e+02 7.93224365e+02 7.34595358e-01]	[4.44391541e+02 7.72744507e+02 7.52651036e-01]
[441.91256714 213.54216003 0.9250713 ]	[446.96343994 280.23828125 0.84408998]	[390.48565674 282.72583008 0.80447465]	[375.02532959 380.24761963 0.88578314]	[359.65667725 477.71682739 0.90224016]	[506.00418091 280.16256714 0.84137243]	[523.90997314 380.1262207 0.89482123]	[523.90783691 467.42956543 0.87769699]	[444.44906616 467.43658447 0.71333176]	[408.43972778 467.47296143 0.6781736 ]	[421.29708862 623.94122314 0.84002936]	[439.23843384 765.06640625 0.83338338]	[482.95318604 467.41177368 0.72630072]	[490.49179077 616.27081299 0.78000724]	[500.82369995 767.57855225 0.81370866]	[434.11972046 200.6164093 0.86203337]	[459.63449097 198.12593079 0.90459001]	[416.12695312 203.1506958 0.83308679]	[480.1166687 198.08612061 0.87729234]	[5.00747955e+02 7.93339783e+02 7.50360250e-01]	[5.21207886e+02 7.90740601e+02 7.37351537e-01]	[4.98126587e+02 7.80401611e+02 6.38125777e-01]	[4.36651123e+02 7.98355225e+02 6.89873040e-01]	[4.18722565e+02 7.90805298e+02 7.36410618e-01]	[4.44386322e+02 7.70293152e+02 7.46166527e-01]
[441.91387939 213.54393005 0.92515427]	[446.96646118 280.24285889 0.84357435]	[390.48327637 282.72924805 0.80418062]	[375.03643799 380.24972534 0.88747138]	[359.65136719 477.71212769 0.90078294]	[506.00457764 280.16369629 0.84125674]	[523.91522217 380.13043213 0.8954336 ]	[523.91113281 467.4234314 0.87796628]	[444.4402771 467.42282104 0.71632576]	[408.43032837 467.4602356 0.6793716 ]	[421.28677368 623.93884277 0.839513 ]	[439.23919678 765.05566406 0.83540756]	[482.94302368 467.39611816 0.73042554]	[490.50640869 618.76702881 0.78233147]	[500.82910156 767.57342529 0.81294417]	[434.12161255 200.61842346 0.86217749]	[459.6361084 198.1275177 0.9046073]	[416.1295166 203.14855957 0.83366495]	[480.11962891 198.07835388 0.87837994]	[5.00747833e+02 7.93341553e+02 7.48888075e-01]	[5.21203979e+02 7.90737793e+02 7.34576583e-01]	[4.98155884e+02 7.77910522e+02 6.39399171e-01]	[4.36634827e+02 7.98354370e+02 6.84214175e-01]	[4.18709656e+02 7.90803223e+02 7.33131409e-01]	[4.44387299e+02 7.70283508e+02 7.52861738e-01]
[441.86407471 213.52981567 0.93253714]	[444.43356323 280.21328735 0.86225319]	[387.89413452 282.73397827 0.80071431]	[374.98556519 380.25595093 0.87382698]	[359.6026001 477.70385742 0.90210611]	[505.92810059 277.7182312 0.86081499]	[523.87384033 377.68365479 0.8990767 ]	[523.89782715 464.95843506 0.88321018]	[444.4152832 467.42541504 0.71987063]	[405.91558838 467.46011353 0.68328774]	[421.2689209 623.94140625 0.83982551]	[439.23446655 765.081604 0.83986479]	[482.94192505 467.39971924 0.72936881]	[488.02392578 616.27539062 0.78228539]	[500.83053589 767.54919434 0.8128618 ]	[434.04678345 200.59013367 0.8601886 ]	[459.59823608 198.10469055 0.89898604]	[416.07678223 203.18785095 0.82110745]	[477.7300415 198.07975769 0.87874097]	[5.00728485e+02 7.93333801e+02 7.50800073e-01]	[5.18781982e+02 7.90728455e+02 7.31677234e-01]	[4.98169373e+02 7.77866211e+02 6.43476367e-01]	[4.36608948e+02 7.98357544e+02 6.87738240e-01]	[4.18692688e+02 7.90806213e+02 7.39318907e-01]	[4.44385162e+02 7.72698547e+02 7.60758579e-01]
[441.83956909 213.51715088 0.93279582]	[444.3807373 280.22277832 0.87064201]	[385.33380127 282.73812866 0.80663198]	[372.52069092 380.26333618 0.86706102]	[359.57821655 475.17251587 0.88821089]	[505.91009521 280.09848022 0.86003029]	[523.80389404 377.69052124 0.90159696]	[523.86639404 464.95166016 0.88825029]	[444.41958618 467.46054077 0.71666819]	[408.38726807 469.97824097 0.68130207]	[421.24462891 623.93914795 0.84155571]	[439.23989868 765.04486084 0.83543736]	[482.94052124 467.43612671 0.72795534]	[488.01049805 618.7598877 0.79016471]	[500.84048462 767.54473877 0.81545722]	[431.54995728 198.15957642 0.85878903]	[457.21282959 198.09712219 0.8951748 ]	[416.01144409 203.14772034 0.81499749]	[477.67459106 198.09396362 0.87311602]	[5.00729156e+02 7.93339783e+02 7.52579749e-01]	[5.18782227e+02 7.90731934e+02 7.30319202e-01]	[4.98187347e+02 7.77853210e+02 6.48550451e-01]	[4.36615417e+02 7.95867249e+02 6.83635831e-01]	[4.18694031e+02 7.90781982e+02 7.36501932e-01]	[4.44396332e+02 7.70278137e+02 7.55615354e-01]
[441.77954102 213.45353699 0.93792641]	[444.31643677 282.66882324 0.87718803]	[382.83657837 282.73358154 0.81641072]	[369.97271729 380.31481934 0.84990364]	[357.18301392 472.59655762 0.87821156]	[503.45010376 280.13586426 0.86516339]	[521.42364502 377.66516113 0.90011752]	[523.80627441 467.44134521 0.8814261 ]	[444.35821533 467.44854736 0.72489935]	[405.84301758 467.47473145 0.68794888]	[421.22537231 623.94744873 0.84116232]	[439.23898315 764.96643066 0.82404184]	[482.90368652 467.4258728 0.72992605]	[485.4949646 616.22509766 0.79665333]	[500.83477783 767.53601074 0.81066638]	[431.46908569 198.08848572 0.86830181]	[457.13632202 198.02737427 0.89072883]	[413.49511719 200.68191528 0.80582929]	[475.1072998 198.10194397 0.85006553]	[5.00737701e+02 7.93325684e+02 7.54196882e-01]	[5.18787903e+02 7.90719482e+02 7.33666122e-01]	[4.98170868e+02 7.77858093e+02 6.42551541e-01]	[4.36625824e+02 7.95823120e+02 6.89025104e-01]	[4.18697845e+02 7.90749939e+02 7.41281807e-01]	[4.44403931e+02 7.70220703e+02 7.52284944e-01]
[441.74801636 213.43399048 0.94038028]	[441.92462158 282.68753052 0.87971312]	[382.77883911 282.74887085 0.82183099]	[369.96609497 380.31442261 0.84632021]	[357.16320801 472.57403564 0.87850976]	[503.42654419 280.14471436 0.86520314]	[521.40209961 377.69073486 0.90749317]	[521.43377686 467.45721436 0.88066524]	[444.35406494 467.42324829 0.72778964]	[403.39825439 467.43899536 0.69335413]	[421.2114563 623.9831543 0.83491313]	[439.25036621 765.04840088 0.83498377]	[482.90731812 467.40249634 0.73128772]	[485.47555542 616.25714111 0.79964703]	[500.84014893 767.56488037 0.82001871]	[428.97729492 198.06665039 0.87187648]	[457.10568237 198.00476074 0.88787025]	[411.02334595 203.14016724 0.8035984 ]	[472.61038208 198.12010193 0.8395291 ]	[5.00740479e+02 7.93345581e+02 7.53442943e-01]	[5.18784485e+02 7.90735474e+02 7.33732522e-01]	[4.98191803e+02 7.77895996e+02 6.52547777e-01]	[4.36593536e+02 7.98378601e+02 6.81862533e-01]	[4.18682007e+02 7.90815491e+02 7.34161973e-01]	[4.44416351e+02 7.70286560e+02 7.55498648e-01]
[441.71643066 213.39480591 0.93583202]	[441.90307617 282.69204712 0.88317835]	[382.76477051 282.74942017 0.82404482]	[369.94293213 380.28881836 0.84910452]	[357.15774536 475.08410645 0.87872136]	[503.39535522 280.15457153 0.86474687]	[521.37872314 377.72659302 0.90838027]	[521.41772461 469.96127319 0.87614828]	[444.33621216 467.43237305 0.72447896]	[403.3789978 467.44317627 0.6915251 ]	[421.20666504 623.98052979 0.8363663 ]	[439.25601196 765.03521729 0.83383411]	[482.88522339 467.40530396 0.73178357]	[485.4203186 616.24603271 0.80596077]	[500.84640503 767.53601074 0.81941336]	[428.93518066 198.03030396 0.87508655]	[454.64556885 195.62207031 0.88075238]	[410.99737549 203.13883972 0.80425495]	[472.55761719 198.08482361 0.84595841]	[5.00735382e+02 7.93337646e+02 7.56415546e-01]	[5.18786499e+02 7.90725342e+02 7.33856201e-01]	[4.98196716e+02 7.77860291e+02 6.57952726e-01]	[4.36598022e+02 7.98367676e+02 6.86323583e-01]	[4.18690887e+02 7.90804504e+02 7.38149226e-01]	[4.44422882e+02 7.70271912e+02 7.56821632e-01]
[441.69116211 213.36460876 0.932446 ]	[441.8770752 282.70056152 0.88634056]	[382.73123169 282.76870728 0.82508564]	[367.42282104 380.26956177 0.85050493]	[357.14273071 475.06918335 0.87802267]	[503.35821533 280.15344238 0.8701908 ]	[521.35223389 380.10229492 0.9086324 ]	[521.40039062 469.97741699 0.87517405]	[444.34536743 467.42712402 0.72671312]	[405.82122803 467.44592285 0.6911763 ]	[421.19543457 623.95184326 0.83746034]	[439.25524902 765.0480957 0.83392847]	[482.8840332 467.39807129 0.7338655 ]	[485.41049194 616.21728516 0.80664301]	[500.84402466 767.578125 0.82489318]	[426.43191528 198.00666809 0.87929118]	[454.59460449 195.58222961 0.87900537]	[410.95559692 200.6660614 0.80065471]	[472.51663208 198.02636719 0.85198992]	[5.00743011e+02 7.93352234e+02 7.51209795e-01]	[5.18788879e+02 7.90740784e+02 7.31598377e-01]	[4.98188141e+02 7.77921753e+02 6.62217557e-01]	[4.36594177e+02 7.98365784e+02 6.82162285e-01]	[4.18686554e+02 7.90806274e+02 7.34522164e-01]	[4.44423187e+02 7.70286560e+02 7.52796829e-01]
[439.31674194 213.34466553 0.92956257]	[441.86135864 282.70574951 0.88923246]	[382.72061157 282.76208496 0.82798707]	[367.35699463 380.26013184 0.85179687]	[357.12878418 475.06500244 0.87691367]	[503.34246826 280.17001343 0.87046832]	[521.30786133 380.13867188 0.91135472]	[521.38366699 470.00170898 0.87407035]	[444.31918335 467.43240356 0.72610635]	[403.37088013 467.44882202 0.69301778]	[421.19332886 623.94470215 0.83756858]	[439.25247192 765.04675293 0.83502734]	[482.86657715 467.39624023 0.73352438]	[485.4112854 616.21124268 0.80365819]	[500.84216309 767.55499268 0.82160783]	[426.38433838 195.6257019 0.88793707]	[454.55209351 195.55952454 0.87484258]	[408.45449829 200.68348694 0.80317986]	[469.98968506 198.05198669 0.85034555]	[5.00733826e+02 7.93343079e+02 7.52088308e-01]	[5.18779419e+02 7.90732727e+02 7.30799317e-01]	[4.98181244e+02 7.77890991e+02 6.59263909e-01]	[4.36606323e+02 7.98368958e+02 6.84947491e-01]	[4.18693542e+02 7.90811157e+02 7.35580742e-01]	[4.44420349e+02 7.70287048e+02 7.56378353e-01]
[439.28012085 213.35375977 0.93169302]	[441.84066772 282.70877075 0.89447659]	[380.30899048 282.75640869 0.83620179]	[364.85925293 380.27807617 0.84952468]	[357.12237549 475.06607056 0.87890768]	[503.33450317 280.19012451 0.86761522]	[521.27978516 380.13800049 0.90799153]	[521.34484863 469.98703003 0.87367618]	[441.92843628 467.40917969 0.73092204]	[403.34356689 467.42977905 0.70013541]	[421.19448853 623.95397949 0.84076667]	[439.25131226 765.06732178 0.83583379]	[482.83660889 464.91241455 0.74258769]	[485.40594482 613.72265625 0.80358684]	[500.84539795 767.51184082 0.81719959]	[426.35003662 195.63441467 0.88951689]	[452.05975342 195.57284546 0.87080085]	[408.43252563 203.17042542 0.80504072]	[467.49700928 198.08428955 0.84562695]	[5.00710876e+02 7.93317200e+02 7.53643215e-01]	[5.18756226e+02 7.90713074e+02 7.31911302e-01]	[4.98215454e+02 7.75365662e+02 6.57816648e-01]	[4.36614319e+02 7.98360107e+02 6.89445198e-01]	[4.18705231e+02 7.90808044e+02 7.40820944e-01]	[4.44421112e+02 7.72696228e+02 7.52039969e-01]
[439.24121094 213.37660217 0.93549156]	[441.79980469 282.68789673 0.90232646]	[380.25985718 282.74346924 0.84385693]	[364.83657837 380.27490234 0.85203898]	[357.11724854 472.59963989 0.87953115]	[503.31658936 280.17678833 0.87158591]	[521.26074219 380.14331055 0.90403199]	[521.33563232 470.01034546 0.87319869]	[441.87728882 464.92156982 0.73371321]	[403.26913452 467.40942383 0.70844442]	[421.19360352 623.94287109 0.84043646]	[439.24993896 765.05731201 0.83403808]	[482.80264282 464.86358643 0.74216336]	[485.39801025 613.71875 0.80602711]	[500.84295654 767.56677246 0.82305098]	[423.90682983 198.01086426 0.8915503 ]	[452.01794434 195.61158752 0.86212635]	[408.38699341 203.16856384 0.80433172]	[467.45407104 198.10548401 0.84569997]	[5.00717285e+02 7.93340881e+02 7.48384655e-01]	[5.18756592e+02 7.90734985e+02 7.29810297e-01]	[4.98199554e+02 7.77911011e+02 6.55236661e-01]	[4.36638672e+02 7.95886536e+02 6.91925287e-01]	[4.18711273e+02 7.90797485e+02 7.42304683e-01]	[4.44415131e+02 7.72690369e+02 7.46892393e-01]
[439.22155762 213.42503357 0.94085574]	[441.78210449 282.72695923 0.89957231]	[380.2482605 285.2371521 0.83688152]	[364.78988647 380.30307007 0.85236889]	[357.1088562 475.07757568 0.88000917]	[503.29391479 280.20388794 0.87008846]	[521.24035645 380.1305542 0.90182465]	[521.32043457 469.9743042 0.8746869 ]	[441.85571289 464.92904663 0.73556113]	[400.85958862 467.41165161 0.71436274]	[421.18994141 623.93096924 0.83817977]	[439.24853516 765.04595947 0.83110213]	[482.79785156 464.86599731 0.74217576]	[485.37863159 613.71173096 0.80330491]	[500.84762573 767.55670166 0.82253605]	[423.87542725 198.07099915 0.88583708]	[451.99111938 198.0098114 0.85375583]	[408.38067627 203.21569824 0.80136633]	[467.42391968 198.12492371 0.84391642]	[5.00723907e+02 7.93339722e+02 7.47018933e-01]	[5.18763245e+02 7.90731445e+02 7.30026782e-01]	[4.98206177e+02 7.77896851e+02 6.51815772e-01]	[4.36647705e+02 7.95885315e+02 6.95661783e-01]	[4.18718048e+02 7.90799438e+02 7.45253682e-01]	[4.44410797e+02 7.70295776e+02 7.45749235e-01]
[439.18212891 213.48320007 0.94113678]	[441.74563599 282.74798584 0.89983082]	[380.21679688 285.26608276 0.83622742]	[362.29159546 380.32910156 0.86319238]	[357.09051514 475.08837891 0.8813408 ]	[503.25891113 280.22122192 0.86682564]	[521.21228027 380.14031982 0.89857101]	[521.28814697 469.98406982 0.8730371 ]	[441.84161377 467.40368652 0.73834342]	[400.85394287 467.44036865 0.71543729]	[421.19033813 623.96191406 0.83958787]	[439.24639893 765.06225586 0.83251524]	[482.77819824 464.86831665 0.74395972]	[485.38009644 616.23974609 0.8061446 ]	[500.84152222 767.60375977 0.82512546]	[423.81845093 198.13441467 0.87793297]	[449.46948242 198.08724976 0.84394199]	[405.85177612 200.6817627 0.81193233]	[464.96746826 198.10704041 0.84686345]	[5.00740631e+02 7.93360779e+02 7.41459548e-01]	[5.18773071e+02 7.90747681e+02 7.27374077e-01]	[4.98177124e+02 7.80436401e+02 6.51468813e-01]	[4.36660645e+02 7.95862915e+02 7.00620055e-01]	[4.18730164e+02 7.90790344e+02 7.49138236e-01]	[4.44404907e+02 7.72705566e+02 7.43897498e-01]
[439.16665649 213.55230713 0.94956875]	[441.68893433 282.73974609 0.90331405]	[380.15542603 285.2895813 0.83964729]	[362.24822998 382.72692871 0.86405265]	[357.05609131 475.0802002 0.87712538]	[500.89703369 280.21951294 0.86670917]	[521.17858887 380.13861084 0.89778769]	[521.26629639 470.00341797 0.8711707 ]	[441.81225586 464.89251709 0.74375552]	[400.80770874 464.95056152 0.72357559]	[421.17724609 623.92138672 0.83740997]	[439.24197388 765.03979492 0.83024305]	[482.76644897 462.37689209 0.74927747]	[485.36602783 616.23150635 0.81229907]	[500.84555054 767.50762939 0.81925803]	[423.78100586 200.66085815 0.87875056]	[446.94732666 200.56990051 0.83990413]	[403.39440918 203.1714325 0.82069588]	[464.88323975 198.10505676 0.85261011]	[5.00705444e+02 7.93326050e+02 7.55396366e-01]	[5.18743713e+02 7.90718994e+02 7.34980881e-01]	[4.98244263e+02 7.75352173e+02 6.60187066e-01]	[4.36634918e+02 7.95825928e+02 6.97193444e-01]	[4.18710632e+02 7.90763000e+02 7.47794867e-01]	[4.44406250e+02 7.70290039e+02 7.48370647e-01]
[439.14892578 216.01626587 0.94852126]	[439.33224487 282.71731567 0.90659344]	[380.11138916 285.29672241 0.8418867 ]	[362.20449829 382.76193237 0.86734408]	[357.04556274 475.09713745 0.87424582]	[500.86810303 280.20220947 0.86661011]	[518.79956055 380.10699463 0.8849926 ]	[521.22503662 469.96749878 0.86341417]	[441.80337524 464.86135864 0.74976152]	[400.78848267 464.93725586 0.72679961]	[421.16757202 623.86956787 0.83534563]	[439.23007202 764.97119141 0.81764746]	[482.77178955 462.33886719 0.75277084]	[482.97219849 616.18981934 0.81574434]	[500.84033203 765.02819824 0.81763434]	[421.3989563 205.75791931 0.88237262]	[446.91021729 203.21881104 0.83840412]	[403.33746338 200.64279175 0.83350426]	[464.87594604 198.08207703 0.85571659]	[5.00659943e+02 7.93294495e+02 7.61180758e-01]	[5.18706116e+02 7.90695679e+02 7.41582334e-01]	[4.98253845e+02 7.72832031e+02 6.69734001e-01]	[4.36641052e+02 7.95789246e+02 6.94383085e-01]	[4.18706207e+02 7.90734253e+02 7.43464887e-01]	[4.44402527e+02 7.70244141e+02 7.49850750e-01]
[439.09545898 216.13090515 0.92874533]	[439.3187561 282.7204895 0.9075914]	[380.10980225 285.2611084 0.84432834]	[359.83175659 382.75143433 0.87621224]	[357.03347778 475.10525513 0.87160867]	[500.84515381 280.22491455 0.86613345]	[521.15179443 377.70880127 0.88628805]	[521.19372559 467.47125244 0.85961819]	[441.79937744 464.88537598 0.74893105]	[400.78894043 464.94525146 0.72733861]	[421.16833496 621.39752197 0.82320654]	[439.21243286 762.48712158 0.80516386]	[482.76412964 462.37408447 0.74987578]	[482.95483398 613.70245361 0.81982338]	[500.83895874 765.01483154 0.81526959]	[421.33303833 210.77719116 0.91222727]	[444.43258667 208.2800293 0.85946125]	[403.29244995 203.20011902 0.82320082]	[464.86291504 198.13110352 0.84893596]	[4.98257141e+02 7.93311951e+02 7.55354285e-01]	[5.18703186e+02 7.90708923e+02 7.37999916e-01]	[5.00651245e+02 7.72799316e+02 6.74376965e-01]	[4.36637695e+02 7.93342773e+02 6.91598177e-01]	[4.18682312e+02 7.90719055e+02 7.41287410e-01]	[4.44399323e+02 7.70230957e+02 7.37911522e-01]
[436.67797852 218.62207031 0.89758939]	[439.29449463 282.73382568 0.90743262]	[377.74627686 285.27087402 0.84523612]	[359.81842041 380.34707642 0.88847882]	[356.99313354 475.1255188 0.86634719]	[500.82467651 280.23635864 0.86416286]	[518.77624512 377.69729614 0.88599664]	[521.16931152 467.45846558 0.85495943]	[441.7722168 464.88446045 0.74917245]	[400.76644897 467.39724731 0.73090535]	[421.15206909 621.28076172 0.81454533]	[439.20690918 759.94793701 0.79401439]	[482.73971558 462.36715698 0.74822408]	[482.92840576 611.10650635 0.83095616]	[500.84030151 764.96514893 0.80770785]	[421.29806519 210.89842224 0.92796123]	[444.38641357 210.82528687 0.88575888]	[403.25842285 203.20133972 0.82061833]	[464.83816528 200.61608887 0.84366721]	[4.98244751e+02 7.93307434e+02 7.50221074e-01]	[5.18702209e+02 7.90702942e+02 7.36930013e-01]	[5.00659821e+02 7.72747620e+02 6.73646450e-01]	[4.36649017e+02 7.95791443e+02 6.82798922e-01]	[4.18701202e+02 7.90726990e+02 7.28684783e-01]	[4.44404480e+02 7.70163696e+02 7.29603648e-01]
[436.63772583 221.17727661 0.87286121]	[439.26245117 282.75372314 0.9076314 ]	[377.71624756 285.28286743 0.84533507]	[359.79449463 380.32009888 0.894732 ]	[356.96813965 475.09423828 0.85575116]	[500.79922485 282.68127441 0.85994524]	[518.75354004 377.71292114 0.88568169]	[518.79327393 467.42727661 0.85251635]	[441.74221802 464.86300659 0.75074548]	[400.74911499 464.94396973 0.73266989]	[421.16308594 621.29302979 0.81628472]	[439.21136475 762.42401123 0.79445159]	[480.37808228 462.34158325 0.74739039]	[482.89019775 608.5715332 0.85525542]	[500.84558105 762.49273682 0.80417764]	[421.26660156 213.37504578 0.9463743 ]	[444.33401489 213.29676819 0.90487814]	[400.88452148 205.7376709 0.81209838]	[462.43215942 200.68287659 0.8421753 ]	[4.98250519e+02 7.93306946e+02 7.49133706e-01]	[5.18707642e+02 7.90696594e+02 7.33532429e-01]	[5.00666962e+02 7.72738220e+02 6.73365116e-01]	[4.36667511e+02 7.93341980e+02 6.87246144e-01]	[4.18708771e+02 7.90719299e+02 7.32548237e-01]	[4.44400879e+02 7.70173950e+02 7.27124870e-01]
[436.61691284 223.71620178 0.86289012]	[439.2432251 282.70205688 0.91328144]	[377.71081543 285.28030396 0.84670615]	[359.77651978 380.3288269 0.89652252]	[354.55328369 475.17218018 0.85665458]	[500.75598145 280.19586182 0.86534059]	[518.68505859 377.66558838 0.87272441]	[518.76586914 464.94390869 0.85870188]	[441.73803711 464.89538574 0.74929494]	[400.75558472 467.42297363 0.73180187]	[421.16189575 621.30126953 0.82063818]	[439.19979858 759.93664551 0.79134345]	[480.37063599 462.37411499 0.74567485]	[482.88983154 608.59594727 0.85334152]	[500.84191895 764.97918701 0.80881423]	[421.24972534 213.44000244 0.9527452 ]	[444.31893921 213.36448669 0.9181636 ]	[400.85202026 205.72224426 0.82012755]	[462.40765381 203.20410156 0.84294963]	[4.98253265e+02 7.93306213e+02 7.43002355e-01]	[5.18704163e+02 7.90699036e+02 7.25235164e-01]	[5.00660461e+02 7.72780640e+02 6.67309344e-01]	[4.36675354e+02 7.93327820e+02 6.90385342e-01]	[4.18707764e+02 7.90711243e+02 7.33121574e-01]	[4.44391174e+02 7.70159119e+02 7.26713359e-01]
[436.55343628 226.24066162 0.85635716]	[439.24569702 282.66748047 0.92144072]	[377.72564697 282.78210449 0.85058558]	[359.73422241 380.28631592 0.90422952]	[354.48257446 477.60751343 0.84600121]	[500.75326538 280.16802979 0.86971456]	[516.22613525 377.70526123 0.86746258]	[518.73114014 464.92874146 0.85963953]	[441.72338867 464.86401367 0.75328761]	[400.72143555 464.93621826 0.7358911 ]	[421.1673584 621.2925415 0.82093716]	[439.20367432 759.92669678 0.79493153]	[480.36322021 462.35409546 0.74891168]	[482.90127563 608.58392334 0.85255325]	[500.8465271 765.02148438 0.81501997]	[421.19598389 213.49627686 0.96271443]	[441.92089844 213.41757202 0.93461668]	[400.84509277 208.35643005 0.81434757]	[462.38397217 208.306427 0.85559231]	[4.98265808e+02 7.93314575e+02 7.41463900e-01]	[5.18710999e+02 7.90710938e+02 7.23867655e-01]	[5.00652588e+02 7.72825439e+02 6.66175544e-01]	[4.36682587e+02 7.93331543e+02 6.95574164e-01]	[4.18712280e+02 7.90716187e+02 7.36778200e-01]	[4.44390747e+02 7.70147522e+02 7.30864227e-01]
[434.10824585 226.28910828 0.85340804]	[439.24578857 280.24234009 0.92575276]	[377.73461914 282.7328186 0.85697222]	[359.693573 380.19515991 0.90676367]	[354.4588623 475.16873169 0.83754826]	[500.75769043 280.17950439 0.86915433]	[518.63702393 377.67306519 0.87066001]	[518.71362305 464.91345215 0.85900259]	[441.70132446 464.85281372 0.75591725]	[400.69445801 464.91351318 0.74277222]	[421.18283081 621.2880249 0.81984895]	[439.20333862 759.92987061 0.79317772]	[480.3526001 462.35403442 0.7502045 ]	[482.91949463 611.15643311 0.82816064]	[500.84695435 765.01934814 0.81637657]	[421.16369629 213.52323914 0.96466041]	[441.88308716 213.43881226 0.94338155]	[400.85211182 210.80218506 0.80603486]	[462.37200928 208.30484009 0.86252689]	[4.98265839e+02 7.93300476e+02 7.44165659e-01]	[5.18717468e+02 7.90701233e+02 7.27821767e-01]	[5.00653198e+02 7.72823181e+02 6.62373126e-01]	[4.39096741e+02 7.93303528e+02 6.99071348e-01]	[4.18731323e+02 7.90703979e+02 7.38359511e-01]	[4.44384125e+02 7.70150269e+02 7.27983713e-01]
[434.06665039 226.28817749 0.85019785]	[439.21841431 280.24841309 0.92233211]	[377.70574951 282.75665283 0.85328221]	[359.6807251 380.26205444 0.89962214]	[351.98123169 477.65716553 0.84398806]	[500.72549438 280.17752075 0.86379385]	[516.20343018 377.62515259 0.86526847]	[518.71368408 464.91241455 0.85710645]	[441.69934082 464.92819214 0.74724096]	[400.6857605 467.4432373 0.73319459]	[421.17456055 623.82476807 0.82854128]	[439.19815063 759.902771 0.79503095]	[480.35586548 464.85290527 0.74394822]	[482.93048096 613.69372559 0.82226753]	[500.85043335 765.03326416 0.81978929]	[418.79858398 213.51567078 0.96481019]	[441.85421753 213.43547058 0.94851184]	[400.80523682 210.80473328 0.80399621]	[462.34988403 208.27226257 0.86080903]	[5.00687988e+02 7.93292419e+02 7.40543365e-01]	[5.18741699e+02 7.90690918e+02 7.26965606e-01]	[4.98242004e+02 7.75293457e+02 6.59926653e-01]	[4.39101196e+02 7.93256653e+02 7.02644706e-01]	[4.18734253e+02 7.90671509e+02 7.43275821e-01]	[4.44383728e+02 7.70119385e+02 7.23006845e-01]
[434.04492188 226.27503967 0.84828758]	[439.18902588 282.67373657 0.92010182]	[377.67840576 285.23571777 0.84936059]	[359.66525269 380.28955078 0.89838248]	[349.45458984 477.65042114 0.83316875]	[500.70452881 280.15762329 0.86404741]	[516.16497803 377.59469604 0.86414647]	[518.70733643 464.89389038 0.85872483]	[441.66680908 464.92199707 0.74979389]	[400.66061401 467.44433594 0.73444742]	[421.18878174 623.82635498 0.83306092]	[439.20175171 759.92059326 0.79619336]	[480.3302002 464.84298706 0.74351531]	[482.9034729 613.65606689 0.82813096]	[500.85391235 765.04034424 0.8207621 ]	[418.76837158 213.51963806 0.96563596]	[441.83935547 213.42211914 0.94777632]	[400.76275635 210.87388611 0.82828653]	[462.33026123 208.272995 0.86096638]	[5.00694397e+02 7.93306641e+02 7.43123174e-01]	[5.18755798e+02 7.90699585e+02 7.30490804e-01]	[4.98246490e+02 7.75304443e+02 6.59444988e-01]	[4.39109894e+02 7.93234558e+02 7.05197453e-01]	[4.18737976e+02 7.90656006e+02 7.45256186e-01]	[4.44382324e+02 7.70135559e+02 7.19733953e-01]
[434.02322388 226.30529785 0.84592879]	[439.16650391 282.68453979 0.91622216]	[377.66394043 282.77914429 0.85031176]	[359.64730835 380.31893921 0.89520591]	[346.88061523 477.60205078 0.82620531]	[500.68084717 280.18087769 0.85860997]	[513.62530518 377.644104 0.87332451]	[518.70135498 464.91323853 0.85887086]	[441.66595459 464.92105103 0.74858147]	[400.66003418 467.44403076 0.73388058]	[421.18048096 623.8503418 0.83366334]	[439.19625854 759.90216064 0.79598624]	[480.32803345 464.84750366 0.74050015]	[482.9225769 616.21124268 0.82421732]	[500.85336304 765.02685547 0.82328701]	[418.7494812 213.53424072 0.96440649]	[441.82583618 213.43885803 0.95018423]	[400.72924805 210.82232666 0.82935429]	[462.32681274 208.2666626 0.86248916]	[5.00681152e+02 7.93307312e+02 7.43615627e-01]	[5.18745117e+02 7.90702637e+02 7.31861591e-01]	[4.98252563e+02 7.75276917e+02 6.63850069e-01]	[4.39109131e+02 7.93225769e+02 7.05177605e-01]	[4.18740723e+02 7.90650635e+02 7.43936062e-01]	[4.44377014e+02 7.70119202e+02 7.20205665e-01]
[434.01272583 228.78337097 0.84615529]	[439.15142822 282.67572021 0.91570485]	[377.65161133 282.769104 0.85080653]	[359.62985229 380.2711792 0.90076864]	[346.80899048 477.5993042 0.82701677]	[500.65396118 280.18426514 0.85502094]	[513.62121582 377.61599731 0.8680985 ]	[518.69512939 464.86401367 0.86222404]	[441.6890564 464.89828491 0.75155622]	[400.67108154 467.41247559 0.7344681 ]	[421.16702271 623.83032227 0.82695925]	[439.19302368 759.88879395 0.79364556]	[480.34762573 462.39447021 0.74424064]	[482.91851807 616.22717285 0.82366216]	[500.84472656 765.07080078 0.8288281 ]	[418.73809814 213.55438232 0.96283108]	[441.8175354 213.45672607 0.95095104]	[400.70663452 210.81936646 0.83016121]	[462.3097229 208.26728821 0.8621701 ]	[5.00694366e+02 7.93327881e+02 7.42018700e-01]	[5.18761230e+02 7.90718994e+02 7.33317435e-01]	[4.98233582e+02 7.75318726e+02 6.64986849e-01]	[4.39110260e+02 7.93223877e+02 7.08055496e-01]	[4.18737244e+02 7.90649414e+02 7.45577693e-01]	[4.44376160e+02 7.70109436e+02 7.16905832e-01]
[431.55618286 228.80860901 0.84775233]	[439.14266968 282.67037964 0.91603935]	[377.65170288 282.75842285 0.85319078]	[359.62359619 380.3137207 0.89495641]	[344.32473755 477.63381958 0.83524245]	[498.24731445 280.18527222 0.85357684]	[511.08551025 377.59820557 0.87114584]	[518.64294434 464.83227539 0.85474259]	[441.67590332 464.91134644 0.75381625]	[400.65679932 467.42901611 0.73614645]	[421.16897583 623.84844971 0.82212085]	[439.19998169 759.88751221 0.79789031]	[480.33447266 464.8387146 0.74522883]	[482.89318848 616.26263428 0.82575768]	[500.86264038 764.98284912 0.82477319]	[418.72961426 215.88697815 0.9646737 ]	[441.80661011 213.47029114 0.95316857]	[400.69522095 210.86671448 0.83587641]	[462.29013062 208.28225708 0.86343414]	[5.00682465e+02 7.93265320e+02 7.54139960e-01]	[5.18750366e+02 7.90667419e+02 7.39437938e-01]	[5.00666260e+02 7.72769531e+02 6.70649529e-01]	[4.39119171e+02 7.90815613e+02 7.14504063e-01]	[4.18737518e+02 7.90632080e+02 7.50881672e-01]	[4.44379486e+02 7.70095276e+02 7.25592852e-01]
[431.52642822 228.83248901 0.84843969]	[439.12484741 282.68756104 0.91156673]	[377.62197876 282.77511597 0.84912044]	[359.60482788 380.3175354 0.89471585]	[344.29794312 477.67645264 0.84454924]	[498.243927 280.20999146 0.85044163]	[511.0586853 377.60101318 0.8799473 ]	[516.22119141 462.40847778 0.85787612]	[441.67575073 464.90402222 0.75471389]	[400.66305542 467.43774414 0.73634338]	[421.18466187 623.8762207 0.82583225]	[439.22052002 759.93511963 0.80540377]	[480.3269043 462.39141846 0.74623275]	[482.92352295 621.28411865 0.84115851]	[500.86602783 764.96374512 0.82669091]	[418.71359253 215.89408875 0.96451676]	[441.78723145 213.4864502 0.95363915]	[400.67358398 210.87858582 0.83924615]	[462.2701416 208.3039856 0.86633378]	[4.98259155e+02 7.93268066e+02 7.62957990e-01]	[5.18725037e+02 7.90672729e+02 7.42400467e-01]	[5.00680023e+02 7.72739929e+02 6.83550119e-01]	[4.39108887e+02 7.90805054e+02 7.14794993e-01]	[4.18728851e+02 7.90617249e+02 7.53217280e-01]	[4.44396393e+02 7.70125610e+02 7.35096395e-01]
[431.51095581 228.83900452 0.84783679]	[439.11706543 282.69226074 0.90934688]	[377.61264038 282.77792358 0.84652334]	[359.59109497 382.72994995 0.89031994]	[344.27319336 477.69625854 0.85001051]	[498.23370361 280.21463013 0.84870899]	[511.05102539 377.63571167 0.88484919]	[516.19415283 462.42068481 0.85734558]	[439.3223877 464.87518311 0.75916809]	[400.64645386 467.41162109 0.74146879]	[421.19491577 623.89001465 0.83474606]	[439.23348999 762.50048828 0.81993812]	[480.30062866 462.36816406 0.74967885]	[482.86868286 621.35443115 0.85659713]	[500.87994385 767.50762939 0.83741677]	[418.70724487 215.90171814 0.9644118 ]	[441.7694397 213.49336243 0.95354831]	[400.66345215 210.88372803 0.84070897]	[462.24603271 208.31054688 0.86880559]	[5.00743988e+02 7.93335205e+02 7.51311779e-01]	[5.21218018e+02 7.90723694e+02 7.35848665e-01]	[5.00659271e+02 7.75308960e+02 6.66385889e-01]	[4.36672699e+02 7.90816467e+02 7.12152243e-01]	[4.18709473e+02 7.90620483e+02 7.58315027e-01]	[4.44399475e+02 7.70203796e+02 7.44657695e-01]
[431.49371338 228.86112976 0.84862256]	[439.10003662 282.72720337 0.90225148]	[377.58123779 285.24905396 0.84367275]	[359.57369995 382.78112793 0.88959503]	[344.27914429 477.74505615 0.85306746]	[498.22946167 282.68511963 0.83970469]	[511.03543091 377.63000488 0.88786465]	[516.18951416 462.38479614 0.86180997]	[439.32421875 464.89968872 0.7586953 ]	[400.64907837 467.44869995 0.74078387]	[421.18536377 623.88696289 0.83803713]	[439.24996948 762.50683594 0.8270551 ]	[480.29989624 462.37771606 0.75255215]	[482.85482788 621.3359375 0.85851854]	[500.88327026 767.57562256 0.85327536]	[418.69116211 215.90875244 0.96267921]	[441.75704956 213.51210022 0.95442325]	[400.63479614 210.85629272 0.8386572 ]	[462.2154541 208.33375549 0.86921364]	[5.00738251e+02 7.93318726e+02 7.45233119e-01]	[5.21203430e+02 7.90730835e+02 7.33319461e-01]	[4.98261536e+02 7.77866394e+02 6.71665132e-01]	[4.36681061e+02 7.90794495e+02 7.16888130e-01]	[4.18709656e+02 7.90607483e+02 7.62626529e-01]	[4.44422394e+02 7.70210388e+02 7.52943337e-01]
[431.5194397 231.31588745 0.85569566]	[439.08782959 282.72763062 0.90036124]	[377.57250977 285.24560547 0.84332216]	[359.58013916 382.7348938 0.89054263]	[344.2857666 477.7354126 0.85085905]	[498.22332764 282.68692017 0.83835727]	[508.54171753 377.59597778 0.88867462]	[516.18023682 462.33566284 0.86500591]	[439.29864502 464.87258911 0.76342744]	[400.63711548 467.41674805 0.74373484]	[421.18780518 623.85516357 0.83969295]	[439.26522827 762.46447754 0.82615364]	[480.27069092 462.35708618 0.75408739]	[482.82937622 621.27062988 0.85221767]	[500.90164185 767.6463623 0.85077864]	[418.70227051 215.94000244 0.95923948]	[441.76660156 213.54458618 0.95149344]	[400.63006592 210.8596344 0.84907049]	[462.20629883 208.35099792 0.86669755]	[5.00797821e+02 7.93363342e+02 7.40509152e-01]	[5.21279358e+02 7.90777100e+02 7.39733577e-01]	[4.98232880e+02 7.80484497e+02 6.78311288e-01]	[4.39114441e+02 7.90731628e+02 7.47724652e-01]	[4.18744324e+02 7.88210022e+02 7.79988289e-01]	[4.44442413e+02 7.70185242e+02 7.47394621e-01]
[431.50106812 231.32901001 0.85685223]	[439.06741333 282.73043823 0.89600027]	[377.55551147 285.25259399 0.83999968]	[359.57540894 382.724823 0.89090437]	[344.28356934 477.73025513 0.84898174]	[498.19735718 282.67938232 0.83582526]	[508.53839111 377.6038208 0.89237708]	[516.17358398 462.32287598 0.86574215]	[439.27972412 464.87637329 0.76403022]	[400.62844849 467.4022522 0.74517143]	[421.18811035 623.81134033 0.83191723]	[439.2668457 762.42657471 0.82431591]	[480.25048828 462.37698364 0.74988908]	[482.84893799 621.32476807 0.86010647]	[503.23510742 770.1697998 0.8561213 ]	[418.69442749 215.94381714 0.95961982]	[441.75604248 213.55882263 0.95119703]	[400.62011719 210.86094666 0.8521781 ]	[462.18899536 210.78375244 0.86787045]	[5.00862762e+02 7.95887085e+02 7.31561482e-01]	[5.21325378e+02 7.93234253e+02 7.42729485e-01]	[4.98211029e+02 7.85559875e+02 7.08856463e-01]	[4.39117218e+02 7.90687378e+02 7.57401526e-01]	[4.18752838e+02 7.88162048e+02 7.84707189e-01]	[4.44436035e+02 7.70156921e+02 7.38374412e-01]
[431.52078247 231.34016418 0.8596009 ]	[439.05822754 282.73510742 0.89280707]	[377.55511475 285.25439453 0.84002048]	[359.56884766 380.34442139 0.89061522]	[344.26913452 477.74591064 0.85405785]	[498.17749023 282.68469238 0.83291405]	[508.53424072 377.60617065 0.89354795]	[516.1796875 462.33618164 0.86482227]	[439.27819824 464.86923218 0.7666564 ]	[400.62619019 467.40237427 0.74681056]	[421.18688965 623.86077881 0.84050018]	[439.26965332 762.47375488 0.830001 ]	[480.24807739 462.36743164 0.75253648]	[482.83895874 621.33093262 0.86305296]	[503.27893066 770.09246826 0.85861468]	[418.70526123 215.95451355 0.95841736]	[441.76324463 215.89294434 0.94971079]	[400.61618042 210.85708618 0.85633618]	[459.85845947 210.79963684 0.86653334]	[5.00819153e+02 7.93364929e+02 7.51639187e-01]	[5.21293152e+02 7.90793152e+02 7.54441917e-01]	[5.00692505e+02 7.83011230e+02 6.90442741e-01]	[4.39102722e+02 7.90746277e+02 7.53782451e-01]	[418.73535156 788.22515869 0.79336321]	[4.44434601e+02 7.70202332e+02 7.50272691e-01]
[431.52645874 231.34994507 0.86178386]	[439.0508728 282.74743652 0.88875234]	[377.55111694 285.26138306 0.83952034]	[359.56594849 380.34161377 0.89298737]	[344.26205444 480.13027954 0.85945982]	[498.17584229 282.70077515 0.83048421]	[508.51751709 377.59521484 0.89300036]	[516.17468262 462.31417847 0.8668915 ]	[439.24420166 464.90093994 0.76642334]	[398.26766968 467.42724609 0.74886483]	[421.18435669 623.90008545 0.84078515]	[439.26412964 759.92687988 0.82512289]	[480.22250366 462.39831543 0.75147402]	[482.86065674 621.32684326 0.86053431]	[503.28121948 767.57745361 0.8600738 ]	[418.70834351 215.96476746 0.95677698]	[441.7640686 215.90367126 0.94902182]	[400.62329102 210.85487366 0.85680425]	[459.84780884 210.80458069 0.86483389]	[5.00682343e+02 7.93330566e+02 7.82416284e-01]	[5.18772339e+02 7.90771118e+02 7.63930857e-01]	[5.00764008e+02 7.75368225e+02 6.88446581e-01]	[4.39104218e+02 7.90703247e+02 7.57572114e-01]	[418.73492432 788.17572021 0.79228586]	[4.44442810e+02 7.70118713e+02 7.52311707e-01]
[431.5355835 231.35322571 0.86244863]	[436.69421387 282.72827148 0.88948089]	[377.55218506 285.24719238 0.84039599]	[359.56283569 380.33779907 0.89289939]	[344.27233887 477.71990967 0.85068095]	[498.15344238 282.67779541 0.83078074]	[508.51431274 377.60229492 0.89386201]	[516.17047119 462.30770874 0.86769325]	[439.24197388 464.85870361 0.77294105]	[398.2628479 467.39651489 0.75153732]	[421.18011475 623.92504883 0.83226728]	[439.28417969 762.46313477 0.82855189]	[480.22427368 462.35562134 0.7570225 ]	[482.84420776 621.28204346 0.85445148]	[503.25949097 767.56970215 0.85564613]	[418.7086792 215.97171021 0.95637071]	[441.76599121 215.90733337 0.94997656]	[400.61114502 210.8555603 0.8565594 ]	[459.8447876 210.81625366 0.86369967]	[5.00690338e+02 7.93341736e+02 7.80864894e-01]	[5.18760071e+02 7.90764954e+02 7.64972270e-01]	[5.00747253e+02 7.75362305e+02 6.84332490e-01]	[4.39106018e+02 7.90753540e+02 7.51124322e-01]	[418.74588013 788.23071289 0.79443395]	[4.46882568e+02 7.70187317e+02 7.51010478e-01]
[431.53973389 231.35984802 0.86274421]	[436.69235229 282.72921753 0.88849336]	[377.55038452 285.24752808 0.84025115]	[357.23254395 380.34414673 0.88868481]	[344.2673645 477.72116089 0.85166585]	[498.14785767 282.68511963 0.82934535]	[508.49850464 377.60198975 0.89360046]	[516.16442871 462.30993652 0.86791492]	[439.22412109 464.86550903 0.77165693]	[398.25079346 467.4029541 0.75283509]	[421.18655396 623.90869141 0.83218563]	[439.28967285 762.43218994 0.82734311]	[480.20831299 462.36416626 0.75622129]	[482.85351562 618.77478027 0.84621072]	[503.25430298 764.96728516 0.84394062]	[418.70819092 215.97801208 0.95537478]	[441.76419067 215.90908813 0.94887251]	[400.6026001 210.83628845 0.85611147]	[459.84298706 210.78385925 0.85880524]	[498.14102173 793.28100586 0.7947036 ]	[5.16187500e+02 7.90713440e+02 7.85041034e-01]	[5.00828278e+02 7.70294556e+02 7.19515800e-01]	[4.39108673e+02 7.90739990e+02 7.51850009e-01]	[418.75039673 788.21643066 0.79534352]	[4.46890900e+02 7.70154785e+02 7.53175259e-01]
[431.53924561 231.36412048 0.86339134]	[436.69073486 282.73406982 0.88753724]	[377.54992676 285.25115967 0.84053218]	[357.22454834 380.31878662 0.89444214]	[344.24841309 477.68753052 0.84931791]	[498.1439209 282.68737793 0.82911295]	[508.49093628 377.58731079 0.8905673 ]	[516.14074707 462.30825806 0.86508262]	[439.21670532 464.85726929 0.77325588]	[398.24682617 464.9463501 0.7545746 ]	[421.16888428 623.82116699 0.83032441]	[439.28707886 762.42590332 0.82555872]	[480.19714355 462.36456299 0.75498408]	[482.82885742 616.25695801 0.84533364]	[503.25021362 764.97967529 0.85161525]	[418.70483398 215.98332214 0.95511568]	[441.76077271 215.91119385 0.94948512]	[398.28201294 210.82458496 0.85549998]	[459.83816528 210.7807312 0.8582803 ]	[4.95694641e+02 7.93307312e+02 7.67154098e-01]	[5.16147095e+02 7.90729187e+02 7.70666420e-01]	[5.00858551e+02 7.70251099e+02 7.41473198e-01]	[4.39127747e+02 7.90734009e+02 7.50238121e-01]	[418.7520752 788.22467041 0.79682791]	[4.46895264e+02 7.70150085e+02 7.52433896e-01]
[431.53240967 231.36192322 0.86227554]	[436.69348145 282.73187256 0.88811767]	[377.55123901 285.24853516 0.84107912]	[357.21096802 380.32299805 0.89297545]	[341.81948853 477.68432617 0.84826195]	[498.14178467 282.68222046 0.82916451]	[508.48968506 377.59783936 0.89172673]	[516.13983154 462.30444336 0.86688262]	[439.2164917 464.86941528 0.77174795]	[398.2467041 467.39962769 0.75310796]	[421.17428589 621.41015625 0.83015335]	[439.27609253 759.88317871 0.81812376]	[480.20089722 462.37713623 0.75323373]	[482.8006897 616.26190186 0.83996522]	[500.90234375 762.42224121 0.83708513]	[418.70193481 215.98292542 0.95476866]	[441.75552368 215.91139221 0.95075113]	[398.2784729 210.82669067 0.85554647]	[459.83258057 210.7898407 0.85999858]	[4.95626129e+02 7.93227173e+02 7.60716856e-01]	[5.13607361e+02 7.90655823e+02 7.57223845e-01]	[5.00826080e+02 7.70142578e+02 7.42672205e-01]	[4.39131012e+02 7.90716919e+02 7.59813428e-01]	[418.7623291 788.19824219 0.79863977]	[4.46886688e+02 7.70086304e+02 7.42920697e-01]
[431.51016235 231.34738159 0.85952497]	[439.05297852 282.71072388 0.89303833]	[377.57022095 282.77572632 0.84508115]	[357.21322632 380.30926514 0.89414477]	[341.80172729 477.66937256 0.85205948]	[498.1388855 282.6690979 0.83041751]	[508.49890137 377.59140015 0.89158869]	[516.17144775 462.30682373 0.87001473]	[439.25302124 462.38473511 0.77911466]	[398.27655029 464.8963623 0.7578972 ]	[421.17880249 623.815979 0.82666016]	[439.28994751 762.42419434 0.82346231]	[480.23181152 462.30047607 0.75731188]	[482.79644775 616.22576904 0.83821583]	[500.86367798 765.00036621 0.84820503]	[418.69430542 215.96766663 0.95670635]	[441.74786377 215.90837097 0.95268399]	[398.2828064 210.82385254 0.85351962]	[459.83218384 210.81347656 0.86532354]	[4.93107330e+02 7.95803223e+02 7.39813626e-01]	[5.11083130e+02 7.90799561e+02 7.37589598e-01]	[5.00804871e+02 7.70302612e+02 7.16944337e-01]	[4.3668576e+02 7.9081604e+02 7.3660928e-01]	[418.72335815 790.62731934 0.79640108]	[4.46894470e+02 7.70164124e+02 7.54468381e-01]
[431.48400879 231.33560181 0.85671759]	[439.05020142 282.70559692 0.89375299]	[377.56698608 282.76794434 0.84555244]	[357.20770264 380.28909302 0.89655238]	[341.78839111 477.62945557 0.85162342]	[498.12896729 280.24584961 0.82964694]	[508.49252319 377.5838623 0.89139664]	[516.18811035 462.27282715 0.87427819]	[439.25994873 464.82540894 0.77558172]	[398.27807617 464.92453003 0.75274146]	[421.18408203 623.81762695 0.83167768]	[439.30474854 759.88287354 0.81770146]	[480.23617554 462.30841064 0.75796473]	[482.7678833 613.65216064 0.84474683]	[500.82553101 765.0692749 0.85549438]	[418.68673706 215.9528656 0.95787549]	[441.74197388 215.90711975 0.95510727]	[398.28128052 210.81619263 0.85165799]	[459.83218384 210.84313965 0.87010729]	[4.93041168e+02 7.95798401e+02 7.62018681e-01]	[5.11035217e+02 7.90813171e+02 7.70639598e-01]	[5.00769257e+02 7.72755920e+02 7.08797693e-01]	[4.39121643e+02 7.90782410e+02 7.49415755e-01]	[418.75219727 790.61230469 0.80206817]	[4.46932983e+02 7.70113281e+02 7.36977637e-01]
[431.47174072 231.32347107 0.85372108]	[436.69525146 282.69790649 0.89456642]	[377.5592041 282.75415039 0.84624267]	[357.19497681 380.27880859 0.89975578]	[341.76583862 477.61038208 0.85235065]	[498.12710571 280.23864746 0.83126169]	[508.49359131 377.58746338 0.89166546]	[516.19293213 462.28579712 0.87678254]	[439.25326538 464.85098267 0.77656054]	[398.28009033 467.41732788 0.7506628 ]	[421.19552612 623.91815186 0.83830202]	[439.32885742 762.43029785 0.82430106]	[480.21530151 462.3086853 0.75927621]	[482.71609497 611.15911865 0.845281 ]	[500.78424072 767.50372314 0.86435413]	[418.6836853 215.94404602 0.95743668]	[441.73620605 215.89979553 0.95489341]	[400.60794067 210.82321167 0.8487429 ]	[459.83877563 210.82498169 0.87008971]	[4.85475067e+02 7.93368042e+02 7.90822327e-01]	[5.05940796e+02 7.93239868e+02 7.88723588e-01]	[5.00754730e+02 7.72799988e+02 7.07236469e-01]	[4.39133453e+02 7.90828064e+02 7.53915310e-01]	[418.7623291 790.64245605 0.80980712]	[4.49430145e+02 7.70166321e+02 7.43836164e-01]
[428.99829102 231.32543945 0.85403943]	[436.68722534 282.69219971 0.89423937]	[377.55551147 282.74325562 0.84800339]	[357.16729736 380.2494812 0.90259451]	[341.7069397 477.5947876 0.85355037]	[498.12530518 280.23968506 0.8303256 ]	[508.48925781 377.59100342 0.89524615]	[516.19775391 462.31311035 0.87676048]	[439.26699829 464.88925171 0.77161455]	[400.63522339 467.46524048 0.74743259]	[421.20526123 623.94366455 0.84000266]	[441.65655518 759.9019165 0.81565732]	[480.20950317 462.34051514 0.75057054]	[480.36810303 611.15606689 0.84458458]	[500.69061279 764.96868896 0.84214461]	[418.6746521 215.93612671 0.95697016]	[441.73626709 215.90016174 0.95528197]	[398.28283691 210.80126953 0.84704518]	[459.84527588 210.832901 0.87199813]	[485.35333252 793.24542236 0.83482301]	[503.44659424 790.72332764 0.841658 ]	[5.00672302e+02 7.70301514e+02 7.01374888e-01]	[4.39143768e+02 7.90834229e+02 7.53451407e-01]	[418.77615356 790.6496582 0.80213636]	[4.49465637e+02 7.70112366e+02 7.46966302e-01]
[431.46621704 231.3374176 0.85545158]	[436.68225098 282.67178345 0.89512098]	[377.56045532 282.71966553 0.85097134]	[357.14279175 380.28015137 0.90391088]	[341.66992188 475.15899658 0.85140258]	[495.69192505 280.22247314 0.83224982]	[508.51434326 377.63388062 0.89745772]	[516.20068359 462.3343811 0.87540883]	[439.26065063 464.89822388 0.76868731]	[400.62417603 467.47573853 0.74593389]	[421.23321533 623.99621582 0.84097946]	[441.68569946 762.46490479 0.82830453]	[480.20443726 462.34848022 0.74610877]	[480.34265137 611.15673828 0.84226918]	[498.25036621 765.03302002 0.83851957]	[418.68344116 215.94560242 0.95797342]	[441.73794556 215.91090393 0.95561308]	[400.61773682 210.78544617 0.84210074]	[459.84783936 210.83435059 0.8736558 ]	[485.43762207 793.24755859 0.8262018 ]	[503.47109985 790.71130371 0.83464891]	[4.98156189e+02 7.70273193e+02 7.02654421e-01]	[4.36680054e+02 7.93278687e+02 7.44747460e-01]	[418.73861694 790.68988037 0.80886197]	[449.51742554 770.1539917 0.78486735]
[431.46325684 231.34043884 0.85539651]	[436.6734314 280.25125122 0.89542699]	[377.56063843 282.70288086 0.85263145]	[357.12362671 380.3196106 0.9012593 ]	[339.2678833 475.13430786 0.85597104]	[495.68515015 280.22592163 0.83098584]	[508.51843262 377.64215088 0.89715385]	[516.20941162 462.32659912 0.87586945]	[439.24987793 464.87826538 0.77088338]	[400.61953735 467.45089722 0.74648952]	[421.22784424 623.96624756 0.8439523 ]	[441.67477417 762.44805908 0.82987821]	[480.19015503 462.32977295 0.74990708]	[480.34365845 611.09710693 0.84911436]	[498.27307129 759.94042969 0.81986809]	[418.68313599 215.94548035 0.95736253]	[441.73751831 215.91113281 0.95537698]	[400.61740112 210.79707336 0.84422034]	[459.8543396 210.83174133 0.87466615]	[485.38433838 793.33325195 0.82174402]	[503.44482422 790.76208496 0.83348113]	[4.98179718e+02 7.70119324e+02 7.14305460e-01]	[4.39090790e+02 7.93303040e+02 7.49255538e-01]	[418.74121094 790.70825195 0.82271409]	[449.50027466 770.13787842 0.77830207]
[431.46090698 231.33416748 0.85409904]	[436.6741333 280.24734497 0.89641583]	[377.5612793 282.69558716 0.85290211]	[357.11300659 380.33282471 0.90113956]	[339.18411255 477.62246704 0.87273616]	[495.68264771 280.2197876 0.83239615]	[508.51638794 377.63439941 0.89624894]	[516.22692871 462.32662964 0.87703145]	[439.24682617 464.93002319 0.76338196]	[400.61880493 469.97671509 0.74300718]	[421.24237061 623.97387695 0.84592366]	[441.67440796 759.90338135 0.8265444 ]	[480.18609619 462.36999512 0.74717003]	[480.34500122 611.1217041 0.84757811]	[500.65249634 764.95812988 0.82195711]	[418.68032837 215.94120789 0.95719332]	[441.74139404 215.90682983 0.95398456]	[400.61853027 210.79284668 0.84123063]	[462.18893433 210.82093811 0.87201762]	[4.85421997e+02 7.98420959e+02 7.93282211e-01]	[5.05893738e+02 7.93338623e+02 7.74794638e-01]	[4.98177643e+02 7.70232544e+02 7.01079369e-01]	[4.39109497e+02 7.93286926e+02 7.49144077e-01]	[418.76037598 790.68536377 0.81153768]	[4.49495544e+02 7.70078369e+02 7.65234113e-01]
[431.47143555 231.34938049 0.85711253]	[436.67370605 282.66830444 0.89445388]	[377.55938721 282.70135498 0.85155004]	[357.07391357 380.34164429 0.90273923]	[339.10083008 477.64987183 0.88450038]	[495.68264771 280.2258606 0.8313421 ]	[508.51138306 377.6385498 0.89421833]	[518.65161133 462.33285522 0.87855554]	[439.25686646 467.41897583 0.7582736 ]	[400.61560059 470.02877808 0.74323499]	[421.25424194 624.00012207 0.84412384]	[441.66473389 759.94067383 0.82538122]	[480.20535278 462.39422607 0.74426752]	[480.37185669 613.69921875 0.84277415]	[498.24642944 765.04626465 0.82567614]	[418.68881226 215.95271301 0.95675427]	[441.74542236 215.91716003 0.95261461]	[400.64105225 210.81369019 0.84373987]	[462.1914978 210.83277893 0.87513369]	[4.85467560e+02 7.98419312e+02 7.92467713e-01]	[5.05888519e+02 7.93347046e+02 7.76151836e-01]	[4.95663086e+02 7.70294922e+02 6.92445636e-01]	[4.36690125e+02 7.93311890e+02 7.49218166e-01]	[418.74609375 790.69024658 0.81067693]	[449.46286011 770.10772705 0.7730521 ]
[431.47061157 231.35749817 0.85766441]	[436.6746521 282.68991089 0.89259791]	[377.56530762 282.70645142 0.85090238]	[357.05966187 382.75323486 0.90034521]	[336.6968689 475.1618042 0.87100703]	[495.67932129 282.67715454 0.82420391]	[508.51138306 377.66983032 0.89499652]	[518.67047119 462.35803223 0.88169754]	[439.24710083 467.42486572 0.75965458]	[398.27038574 470.01376343 0.74476171]	[421.27865601 624.02105713 0.84508312]	[441.66650391 759.94207764 0.82338631]	[480.20678711 464.83477783 0.74262017]	[482.74383545 616.23895264 0.84345436]	[498.26168823 762.45251465 0.79623854]	[418.69372559 215.95910645 0.95449728]	[441.73986816 215.92953491 0.95167094]	[400.63726807 210.80357361 0.84584266]	[462.19619751 210.8296814 0.87523466]	[4.90505585e+02 7.98412537e+02 7.81160414e-01]	[5.08461395e+02 7.93297424e+02 7.78378963e-01]	[4.95627380e+02 7.70191284e+02 6.70499384e-01]	[4.39120026e+02 7.93299377e+02 7.60684073e-01]	[418.75238037 790.69268799 0.81477159]	[449.45114136 770.10424805 0.77794927]
[431.48104858 231.37194824 0.86034083]	[436.66995239 282.70678711 0.89015019]	[377.55566406 282.70571899 0.84922361]	[357.05044556 380.32391357 0.90816665]	[336.6026001 475.07556152 0.86538172]	[495.67623901 282.70898438 0.82073855]	[508.51361084 377.70223999 0.89236724]	[518.69433594 462.36764526 0.88520026]	[439.25579834 467.47113037 0.75565994]	[398.27548218 472.53573608 0.74119657]	[421.26040649 626.4197998 0.84360206]	[441.67868042 762.45355225 0.83007699]	[480.22824097 464.88790894 0.74243629]	[482.76599121 618.78082275 0.85028613]	[498.25167847 765.02001953 0.80524713]	[418.69726562 215.96705627 0.95315862]	[441.75024414 215.93777466 0.95126855]	[400.63726807 210.80708313 0.84717602]	[462.20983887 210.85075378 0.8783915 ]	[4.93080536e+02 8.03493469e+02 7.95639753e-01]	[5.08489197e+02 7.95851624e+02 7.74639368e-01]	[4.93092224e+02 7.72716919e+02 6.71262741e-01]	[4.39095062e+02 7.93356323e+02 7.48250008e-01]	[418.73254395 790.72729492 0.8130641 ]	[449.46316528 770.15179443 0.78585595]
[429.00097656 231.38705444 0.86241788]	[436.65835571 282.71798706 0.88644636]	[377.54431152 282.73455811 0.84416437]	[357.03103638 380.29016113 0.91320276]	[336.52877808 475.09848022 0.85943222]	[495.6605835 282.70297241 0.81984359]	[508.51321411 377.6920166 0.89467502]	[518.71069336 462.39212036 0.88559604]	[439.24694824 467.47360229 0.74805909]	[398.26895142 472.5256958 0.73403192]	[421.25524902 626.45135498 0.83882451]	[441.70980835 762.47540283 0.82626927]	[480.2098999 464.91262817 0.73335123]	[482.74865723 618.77606201 0.84516138]	[498.19824219 765.06176758 0.79146361]	[418.69058228 215.98379517 0.95134324]	[441.73391724 215.96098328 0.95044208]	[400.62786865 210.83721924 0.85596758]	[462.19058228 210.87812805 0.88149452]	[4.90530640e+02 8.00969055e+02 7.77563989e-01]	[5.08455078e+02 7.95829773e+02 7.72544444e-01]	[4.90554596e+02 7.72785828e+02 6.52264893e-01]	[4.39101868e+02 7.93330872e+02 7.45638013e-01]	[418.74884033 790.7097168 0.80354947]	[449.5255127 770.18164062 0.77568746]
[428.97640991 231.39941406 0.86639845]	[436.64862061 282.73864746 0.88238418]	[377.53988647 282.74789429 0.84246016]	[356.99072266 380.27078247 0.91268915]	[334.04660034 475.10144043 0.84751433]	[495.65036011 282.7281189 0.81615055]	[508.52062988 377.70849609 0.89306033]	[518.73492432 462.4385376 0.8836872 ]	[439.22149658 469.97872925 0.74535924]	[398.24389648 472.56130981 0.73561162]	[421.25842285 626.49475098 0.83938056]	[441.73110962 762.45593262 0.82806695]	[480.19250488 467.39831543 0.72696567]	[482.76431274 621.35333252 0.85538059]	[495.65008545 767.52227783 0.80037344]	[418.68218994 215.99316406 0.95048255]	[441.72473145 215.98536682 0.95038092]	[400.62863159 210.89576721 0.85834593]	[459.85559082 213.31886292 0.89064413]	[485.45578003 798.3984375 0.8061673 ]	[505.89871216 793.34655762 0.80254871]	[4.87946381e+02 7.72792725e+02 6.70462251e-01]	[4.39123810e+02 7.93309998e+02 7.46776223e-01]	[421.16775513 790.69274902 0.80373996]	[452.01168823 770.16278076 0.77196586]
[428.97668457 231.39884949 0.86613417]	[436.64376831 282.72885132 0.88308591]	[377.5328064 282.73532104 0.84261191]	[356.99298096 380.27035522 0.91364521]	[334.04421997 475.10238647 0.84767318]	[495.65811157 282.72058105 0.8180353 ]	[508.51531982 377.70376587 0.89425778]	[518.73297119 462.43835449 0.88384497]	[439.20843506 469.98245239 0.74465311]	[398.23034668 472.56323242 0.73505926]	[421.26373291 626.50183105 0.83951843]	[441.73178101 762.46697998 0.82975668]	[480.18554688 467.40872192 0.7248916 ]	[482.76367188 621.3526001 0.85576355]	[495.65054321 767.51977539 0.79938716]	[418.68161011 215.99334717 0.95014781]	[441.72421265 215.985672 0.94994211]	[400.6288147 210.89604187 0.8585434 ]	[459.85418701 213.31898499 0.89160299]	[485.44760132 798.40759277 0.8081702 ]	[505.89694214 793.35040283 0.80178654]	[4.87953461e+02 7.72786072e+02 6.69206500e-01]	[4.39127625e+02 7.93322571e+02 7.47586370e-01]	[421.17398071 790.70324707 0.80531812]	[452.0112915 770.16851807 0.77234799]
[428.9703064 231.43823242 0.87329787]	[436.64346313 282.75253296 0.88009208]	[377.53393555 282.74472046 0.84216434]	[354.58764648 380.23828125 0.90931869]	[333.97369385 475.15774536 0.84843349]	[495.63787842 282.74679565 0.8141374 ]	[508.52450562 377.75476074 0.89073491]	[518.72973633 464.85488892 0.8813715 ]	[439.22897339 472.5723877 0.75044018]	[398.25857544 475.13702393 0.74213219]	[421.31015015 626.58636475 0.82865655]	[441.7507019 762.51538086 0.83570123]	[480.19363403 469.99124146 0.72117579]	[482.76208496 623.80456543 0.85291791]	[495.66439819 770.11401367 0.80604243]	[418.68334961 216.02110291 0.94877034]	[441.7315979 216.02352905 0.94860959]	[400.63980103 213.30860901 0.86165285]	[462.19567871 213.36766052 0.89786464]	[485.40991211 803.57232666 0.81741643]	[5.03479340e+02 8.00933167e+02 7.94134498e-01]	[4.87994690e+02 7.77898254e+02 6.46693528e-01]	[4.36671600e+02 7.95805603e+02 7.30476081e-01]	[418.75576782 790.73809814 0.80624741]	[4.52035126e+02 7.70212646e+02 7.58762658e-01]
[428.98306274 233.8380127 0.87891221]	[436.63287354 285.26000977 0.87228233]	[377.51596069 285.25357056 0.83546889]	[354.56341553 380.24362183 0.90070969]	[333.91937256 477.65899658 0.85319901]	[495.63720703 285.24514771 0.80816334]	[508.53240967 380.13824463 0.88299221]	[518.73480225 464.91262817 0.87355429]	[439.24710083 472.58013916 0.74999058]	[398.27615356 477.61505127 0.74161512]	[421.35375977 626.5546875 0.82007903]	[441.75747681 764.98236084 0.84144711]	[480.20108032 469.98236084 0.71983886]	[482.7510376 621.4163208 0.8590315]	[495.59060669 770.12133789 0.80113453]	[418.68399048 216.0700531 0.94216007]	[441.73675537 216.05523682 0.94392699]	[400.63967896 213.37768555 0.87144905]	[462.19473267 213.39451599 0.89867187]	[482.92147827 806.00610352 0.81941533]	[5.03414551e+02 8.00971985e+02 7.90898502e-01]	[4.85476013e+02 7.80398865e+02 6.40139043e-01]	[4.36673431e+02 7.95834656e+02 7.15697229e-01]	[418.76654053 790.76104736 0.79871696]	[4.52033478e+02 7.70255859e+02 7.61105120e-01]
[428.94805908 233.92926025 0.89268947]	[436.60144043 287.83102417 0.8618955 ]	[375.11950684 287.83773804 0.82492346]	[354.50613403 380.34259033 0.87501615]	[328.92044067 477.68460083 0.84252703]	[495.6060791 285.28527832 0.80097783]	[508.49414062 380.26272583 0.8709712 ]	[518.70721436 469.97402954 0.84552115]	[439.17843628 475.16256714 0.76073623]	[398.21356201 477.72677612 0.76229542]	[421.33804321 629.09326172 0.8105942 ]	[441.75411987 764.94482422 0.84605348]	[480.14349365 475.08837891 0.71587169]	[482.70913696 623.90563965 0.86652017]	[493.07495117 770.12811279 0.80313987]	[418.65884399 218.52534485 0.91856098]	[441.71188354 216.14653015 0.92841095]	[400.63269043 213.4770813 0.86910582]	[459.85089111 213.43798828 0.8972975 ]	[482.88970947 806.00378418 0.82341379]	[5.03343933e+02 8.00976501e+02 7.95395017e-01]	[4.85469238e+02 7.77901794e+02 6.48054659e-01]	[4.36618774e+02 7.95841553e+02 7.11045742e-01]	[418.73904419 790.74810791 0.79661518]	[452.03857422 770.19439697 0.77193367]
[428.93988037 233.97410583 0.89617181]	[436.58462524 290.36312866 0.86099011]	[375.10351562 290.36331177 0.82681882]	[354.48922729 382.7522583 0.86557055]	[328.84365845 477.72668457 0.84668171]	[495.6027832 287.79440308 0.79631925]	[506.02563477 382.73162842 0.85789549]	[518.6652832 472.60580444 0.83877784]	[439.16702271 477.64398193 0.76225424]	[398.21383667 480.17236328 0.76560247]	[421.33071899 629.13537598 0.8065806 ]	[441.73242188 764.9598999 0.84546351]	[480.11990356 475.1171875 0.71442926]	[480.36553955 623.95288086 0.87391818]	[490.56286621 770.25323486 0.79779077]	[418.65307617 218.56941223 0.91295403]	[441.71359253 218.54870605 0.92223912]	[400.63302612 213.4989624 0.87086642]	[462.20690918 213.45848083 0.90607136]	[482.89111328 806.12365723 0.83232403]	[503.35369873 806.01104736 0.81787729]	[4.85413696e+02 7.83031616e+02 6.54374182e-01]	[4.36648376e+02 7.98367859e+02 7.19611883e-01]	[418.75259399 790.79986572 0.80303949]	[4.52003662e+02 7.70215454e+02 7.54918754e-01]
[428.92504883 234.06242371 0.89805281]	[434.11523438 292.93414307 0.87207687]	[375.0617981 292.91137695 0.83608556]	[352.00119019 385.30072021 0.84115416]	[323.82559204 480.22732544 0.87108243]	[493.07580566 290.41784668 0.80072546]	[505.97640991 382.73370361 0.86663938]	[516.20159912 477.5932312 0.84158355]	[439.15512085 477.68310547 0.76839507]	[398.20883179 480.22210693 0.77254546]	[421.30447388 629.13360596 0.82077926]	[441.71173096 764.95782471 0.84710753]	[477.72750854 475.14834595 0.71414483]	[482.70986938 623.94177246 0.86816645]	[490.51608276 770.27801514 0.79876816]	[418.64645386 221.10816956 0.8959192 ]	[441.69262695 218.66300964 0.90700412]	[400.64343262 215.94116211 0.85423619]	[459.84039307 215.90068054 0.91216725]	[482.84362793 808.57867432 0.86294848]	[503.28646851 806.08599854 0.83764446]	[4.85394897e+02 7.85524292e+02 6.71880126e-01]	[4.36630676e+02 7.98389832e+02 7.26841986e-01]	[418.74526978 790.8125 0.80850601]	[4.49513000e+02 7.70214355e+02 7.63694346e-01]
[426.44515991 236.49008179 0.89830858]	[434.11709595 295.39389038 0.88867295]	[375.0802002 292.99761963 0.84618127]	[351.97787476 385.3868103 0.82951045]	[321.2928772 480.30004883 0.88980639]	[493.0473938 292.97491455 0.8132844 ]	[505.94467163 385.31002808 0.84918249]	[516.13537598 477.70095825 0.85551965]	[439.14862061 480.20144653 0.77925229]	[398.19772339 480.32678223 0.7754218 ]	[421.23794556 636.75366211 0.82159138]	[439.3263855 767.5413208 0.87157941]	[477.70053101 477.6947937 0.72070652]	[480.36999512 626.48242188 0.86396325]	[490.49240112 772.72583008 0.79102409]	[418.63134766 223.65979004 0.8896333 ]	[441.6895752 223.69090271 0.89336979]	[400.62417603 215.98483276 0.8446182 ]	[459.82113647 215.9906311 0.9128778 ]	[482.87716675 808.65533447 0.88415551]	[503.31451416 808.52960205 0.85983551]	[4.85359039e+02 7.88010010e+02 6.84571326e-01]	[4.36563202e+02 7.98439209e+02 6.94043577e-01]	[4.18677856e+02 7.90842102e+02 7.88200796e-01]	[4.46956543e+02 7.72783569e+02 7.34212220e-01]
[428.90661621 236.62867737 0.88334435]	[434.12719727 295.47982788 0.90250933]	[375.10095215 295.4543457 0.85604274]	[351.9380188 390.45700073 0.82671148]	[321.20626831 482.74069214 0.90093666]	[490.55056763 295.44335938 0.82809341]	[505.92926025 385.36499023 0.84676707]	[516.13464355 480.14956665 0.85953689]	[439.1300354 480.19869995 0.76954746]	[398.17666626 480.29348755 0.7687192 ]	[421.20706177 634.17987061 0.82249177]	[439.30404663 767.60113525 0.87606406]	[477.67196655 477.72158813 0.71499491]	[480.33926392 626.42779541 0.8657093 ]	[490.48742676 772.72692871 0.79219568]	[418.6428833 226.31144714 0.89511245]	[441.70373535 228.81860352 0.89836973]	[398.27728271 216.02992249 0.8689667 ]	[459.8187561 216.11068726 0.89695978]	[482.90090942 808.71185303 0.88410693]	[503.34118652 808.55950928 0.86601067]	[4.8538623e+02 7.8801001e+02 6.8373996e-01]	[4.34055939e+02 8.00927185e+02 6.94371581e-01]	[4.18636902e+02 7.90847717e+02 7.90516555e-01]	[4.46915283e+02 7.75269653e+02 7.38550723e-01]
[428.90914917 239.11973572 0.86360174]	[434.12597656 295.54501343 0.90837991]	[375.11422729 295.51165771 0.86453134]	[351.93667603 393.02740479 0.83499002]	[321.18774414 482.83398438 0.89772755]	[490.53582764 295.51657104 0.83973104]	[505.93530273 390.51071167 0.84664363]	[516.18658447 480.30099487 0.87263119]	[439.12966919 480.26809692 0.77732921]	[398.17562866 482.7532959 0.77148765]	[421.23013306 634.21765137 0.82681292]	[439.30200195 767.64599609 0.86710775]	[477.68389893 480.20587158 0.72451234]	[480.26394653 626.50042725 0.8574301 ]	[490.49786377 775.31097412 0.77655798]	[418.64450073 231.35046387 0.9176724 ]	[441.69030762 231.33061218 0.91306728]	[398.27709961 216.14089966 0.85599196]	[459.79684448 216.15837097 0.88499641]	[482.82507324 811.13153076 0.87765938]	[503.28018188 808.67120361 0.85660022]	[4.85407196e+02 7.88131897e+02 6.93324208e-01]	[4.34054962e+02 8.03461243e+02 6.99133337e-01]	[4.18625305e+02 7.93281311e+02 7.84081519e-01]	[4.46924530e+02 7.75353333e+02 7.11897969e-01]
[426.35836792 239.17626953 0.8658058 ]	[436.53427124 295.64816284 0.9093827 ]	[375.0921936 295.63485718 0.86926627]	[349.40853882 395.57650757 0.84958488]	[321.17913818 482.89108276 0.89351904]	[490.54547119 295.60144043 0.84275115]	[505.95010376 393.07217407 0.85633111]	[516.21990967 482.7409668 0.88051963]	[439.08843994 480.32000732 0.77033424]	[398.13119507 482.79330444 0.76364154]	[421.22421265 631.69506836 0.82810092]	[439.27337646 767.6072998 0.86906016]	[477.63613892 480.2645874 0.72301108]	[480.27175903 626.48846436 0.86012661]	[4.88004211e+02 7.75291687e+02 7.66803682e-01]	[418.59423828 231.43147278 0.91794384]	[439.28323364 231.40797424 0.92698658]	[398.25289917 218.57522583 0.83280808]	[459.78182983 218.63731384 0.88599515]	[482.82781982 811.15081787 0.88050133]	[503.33459473 808.6673584 0.83363366]	[4.82910767e+02 7.88173950e+02 6.90186024e-01]	[4.36620667e+02 8.03481873e+02 7.35310614e-01]	[4.18713135e+02 7.93314880e+02 7.91796267e-01]	[4.46870087e+02 7.75283386e+02 7.12799132e-01]
[426.35879517 239.17581177 0.86543167]	[436.53244019 295.64083862 0.90885472]	[375.09552002 295.63186646 0.86953735]	[349.41043091 395.56460571 0.84911042]	[321.17935181 482.89602661 0.89338446]	[490.53677368 295.59030151 0.84295392]	[505.95068359 395.50485229 0.86032933]	[516.21130371 482.73925781 0.87979382]	[439.09481812 480.30041504 0.7741496 ]	[398.13259888 482.7767334 0.76599365]	[421.22012329 631.67901611 0.82951802]	[439.26547241 767.59637451 0.86725712]	[477.64862061 480.24108887 0.72690165]	[480.26763916 626.47076416 0.86049783]	[4.88013306e+02 7.72825684e+02 7.69351959e-01]	[418.59606934 231.43078613 0.91818929]	[439.28344727 231.40759277 0.92641741]	[398.25494385 218.56967163 0.83491331]	[459.78082275 218.63217163 0.88638318]	[482.80691528 811.15252686 0.88438749]	[503.32131958 808.67199707 0.83756572]	[4.82930756e+02 7.88150085e+02 6.83292270e-01]	[4.36623413e+02 8.03497559e+02 7.39213467e-01]	[4.18710510e+02 7.93325928e+02 7.90661991e-01]	[4.44448578e+02 7.75262756e+02 7.16676414e-01]
[423.86422729 241.71372986 0.85969019]	[436.53543091 298.09902954 0.90836483]	[375.08483887 298.06799316 0.87168008]	[349.3873291 398.12301636 0.87448049]	[321.16870117 485.35140991 0.8818326 ]	[490.53359985 298.1015625 0.8377282 ]	[505.95574951 395.61975098 0.87777644]	[516.21411133 482.84225464 0.88148147]	[436.70028687 482.84197998 0.75780654]	[398.10946655 482.92388916 0.75451905]	[421.14807129 634.24353027 0.81774223]	[439.24438477 767.61950684 0.8657673 ]	[477.61148071 482.78494263 0.72082746]	[480.28439331 626.53808594 0.85660255]	[487.96765137 772.72302246 0.78110546]	[418.54360962 233.89108276 0.92247069]	[439.2147522 233.88674927 0.94445157]	[398.18435669 218.63539124 0.82883865]	[459.74328613 221.15628052 0.87542206]	[482.77438354 811.12341309 0.86298245]	[503.27096558 808.61669922 0.82057643]	[4.82911865e+02 7.88016052e+02 6.49659812e-01]	[4.34113922e+02 8.03509705e+02 7.21607924e-01]	[4.18669312e+02 7.93322937e+02 7.79417038e-01]	[4.44436127e+02 7.75266113e+02 7.28904545e-01]
[423.81768799 246.77523804 0.85910791]	[436.55453491 298.2512207 0.89316159]	[375.09524536 298.20770264 0.86578238]	[349.37722778 398.21624756 0.87829334]	[321.18814087 487.91937256 0.85691166]	[490.57241821 300.63345337 0.82445043]	[506.0007019 398.15298462 0.90279365]	[516.21710205 482.94894409 0.87357271]	[436.6829834 485.39785767 0.74155563]	[398.08581543 487.91793823 0.73631138]	[421.14575195 636.76361084 0.82843876]	[439.2701416 767.66070557 0.86485022]	[477.61453247 482.92297363 0.7138986 ]	[480.24884033 629.10540771 0.83786643]	[4.87961761e+02 7.77868347e+02 7.67131209e-01]	[416.13983154 233.98973083 0.93566883]	[439.17913818 233.98979187 0.94724727]	[398.14746094 221.17037964 0.80485082]	[459.70706177 223.71678162 0.85976976]	[482.87588501 811.21887207 0.83302772]	[503.36050415 808.73370361 0.82435822]	[4.82861450e+02 7.90592346e+02 7.07886815e-01]	[4.34100769e+02 8.06000427e+02 7.23539472e-01]	[4.18653168e+02 7.93369995e+02 7.62719870e-01]	[4.44445129e+02 7.75329712e+02 7.25473225e-01]
[421.37277222 254.36761475 0.91771424]	[436.53826904 305.77835083 0.84974104]	[375.01126099 305.76837158 0.81558746]	[346.82870483 400.87197876 0.85035306]	[321.15283203 498.11480713 0.86272669]	[493.10964966 303.287323 0.80222034]	[505.97375488 400.72741699 0.89320648]	[516.19128418 490.55789185 0.83304924]	[439.04882812 493.06570435 0.73360234]	[398.09768677 495.60583496 0.73796242]	[418.78640747 641.81451416 0.84293437]	[439.26019287 767.67755127 0.86309636]	[477.65264893 490.54266357 0.70363635]	[480.29922485 636.71130371 0.82652283]	[4.90482880e+02 7.88117859e+02 7.76439726e-01]	[416.05123901 236.57752991 0.91170204]	[439.13119507 236.59875488 0.93057293]	[398.13305664 231.3367157 0.82940876]	[459.68893433 233.82945251 0.88242877]	[4.85374756e+02 8.13836487e+02 7.47269750e-01]	[5.03394012e+02 8.11350403e+02 7.73836315e-01]	[4.82856812e+02 7.95797913e+02 6.82197332e-01]	[4.34095856e+02 8.06063965e+02 7.39000082e-01]	[4.18624725e+02 7.95831421e+02 7.64139473e-01]	[4.44406067e+02 7.75350159e+02 7.08409548e-01]
[421.33734131 254.47468567 0.93648458]	[434.08496094 308.33407593 0.83959901]	[374.97067261 308.34576416 0.80329502]	[344.33056641 403.349823 0.84523213]	[318.76254272 500.644104 0.88485545]	[493.06646729 305.77548218 0.79752141]	[505.96600342 400.76937866 0.89012349]	[516.17010498 490.56774902 0.83005905]	[436.69039917 493.068573 0.73456961]	[398.09265137 495.62792969 0.73955429]	[418.787323 641.86486816 0.84926832]	[439.28210449 767.6239624 0.87559587]	[477.62979126 490.5390625 0.70236087]	[480.28518677 636.77478027 0.82647055]	[4.90485077e+02 7.88172058e+02 7.85483479e-01]	[413.57788086 239.06419373 0.88363534]	[439.09255981 239.08087158 0.90734279]	[398.0770874 233.85101318 0.82907152]	[459.6628418 233.87759399 0.89110911]	[4.85381104e+02 8.18912964e+02 7.28738189e-01]	[5.03440247e+02 8.16311401e+02 7.67135143e-01]	[4.82843414e+02 7.95860779e+02 6.96730971e-01]	[4.36617340e+02 8.06102417e+02 7.66332507e-01]	[4.18684357e+02 7.95872131e+02 7.77232051e-01]	[4.44406921e+02 7.72830200e+02 7.14546561e-01]
[421.34274292 254.56968689 0.94233233]	[434.01464844 313.40515137 0.84845996]	[372.52410889 310.97943115 0.81065333]	[344.32189941 405.88244629 0.83506942]	[318.72720337 500.75479126 0.90537977]	[490.52224731 308.40707397 0.79364973]	[505.95300293 403.25570679 0.87543285]	[516.140625 493.09042358 0.83192366]	[436.65988159 495.64715576 0.73708874]	[398.08914185 498.17474365 0.74792606]	[418.79492188 641.91101074 0.85192323]	[439.30783081 767.56719971 0.87694359]	[475.1449585 495.60174561 0.69685197]	[480.29483032 639.32318115 0.831985 ]	[4.90530365e+02 7.90628906e+02 7.68074751e-01]	[413.57754517 239.18310547 0.86605179]	[439.10415649 241.62185669 0.88643843]	[398.0718689 233.93531799 0.83895063]	[459.66357422 233.98460388 0.90809196]	[4.85388947e+02 8.21527954e+02 7.22956181e-01]	[5.03477234e+02 8.18906738e+02 7.55847812e-01]	[4.82861877e+02 8.00944885e+02 6.50341928e-01]	[4.36626465e+02 8.06098572e+02 7.71314025e-01]	[4.18700043e+02 7.95853516e+02 7.91690230e-01]	[4.44447754e+02 7.72733032e+02 7.15034544e-01]
[421.32199097 257.03448486 0.94458324]	[434.02133179 313.53097534 0.87256849]	[375.01052856 313.48522949 0.83640027]	[344.30065918 408.44049072 0.83096242]	[318.6991272 503.25796509 0.91169339]	[488.01040649 313.46612549 0.81161875]	[505.92654419 405.85766602 0.85581762]	[513.63885498 498.15246582 0.84771287]	[436.63891602 498.15444946 0.7434662 ]	[398.09359741 498.23522949 0.75193566]	[418.79827881 644.40380859 0.85868025]	[439.33123779 767.61413574 0.87901282]	[475.07214355 495.67840576 0.69559342]	[480.32345581 641.894104 0.85005397]	[4.90514313e+02 7.90789612e+02 7.65585840e-01]	[413.53656006 244.2265625 0.84615225]	[439.09170532 244.27488708 0.8782022 ]	[398.04043579 234.04995728 0.80432934]	[459.67016602 236.4352417 0.90480953]	[4.87984375e+02 8.26666565e+02 7.50349283e-01]	[5.05981232e+02 8.26522705e+02 7.73757100e-01]	[4.82827911e+02 8.06081360e+02 6.83354020e-01]	[4.36692291e+02 8.08519958e+02 7.89862514e-01]	[4.18747345e+02 7.95905212e+02 7.89393306e-01]	[4.46900848e+02 7.72762329e+02 7.05254972e-01]
[421.30435181 257.16625977 0.93406427]	[434.02087402 315.99404907 0.8872084 ]	[375.01220703 315.98049927 0.84923494]	[344.26916504 413.51626587 0.83870918]	[318.69326782 503.37615967 0.91110379]	[488.01196289 315.96429443 0.8303619 ]	[505.93206787 410.95199585 0.84794027]	[516.12945557 500.66412354 0.86161637]	[436.6789856 498.2276001 0.75636798]	[398.1126709 500.71636963 0.76084483]	[418.79534912 644.45532227 0.86872888]	[439.31854248 767.60827637 0.88032353]	[475.13049316 498.20172119 0.70790285]	[480.33453369 641.93548584 0.85218984]	[4.93039459e+02 7.88213074e+02 7.66879499e-01]	[413.54937744 249.32971191 0.85349214]	[439.07290649 249.39538574 0.89495021]	[398.0362854 236.4432373 0.80012512]	[459.65826416 236.59820557 0.88797128]	[4.93048340e+02 8.29142944e+02 7.56940484e-01]	[5.08525391e+02 8.26571411e+02 7.69973755e-01]	[4.82822998e+02 8.00954895e+02 6.80781722e-01]	[439.17526245 808.56311035 0.81656659]	[4.21158997e+02 7.98421265e+02 7.82041132e-01]	[4.46869385e+02 7.72756836e+02 7.16268003e-01]
[421.28781128 259.67321777 0.90963155]	[434.03756714 316.06246948 0.89552033]	[375.03326416 316.05807495 0.85698318]	[344.26538086 416.14364624 0.86651546]	[318.66830444 503.4564209 0.90179497]	[488.0038147 316.01287842 0.83520091]	[505.94287109 413.53305054 0.85824972]	[516.15344238 500.88143921 0.88273793]	[436.65795898 498.26348877 0.75983775]	[398.10266113 500.74981689 0.76764256]	[418.78689575 644.49145508 0.86716497]	[439.32830811 767.53771973 0.87930423]	[475.09030151 498.24688721 0.70836627]	[480.33337402 644.42877197 0.8651402 ]	[4.93095764e+02 7.88194275e+02 7.78210998e-01]	[413.53164673 251.91914368 0.87298656]	[436.65957642 251.94776917 0.90397328]	[398.01092529 236.59825134 0.77875781]	[459.63534546 236.67955017 0.87548304]	[4.85470734e+02 8.29160645e+02 7.87746906e-01]	[5.05958710e+02 8.26642822e+02 8.00810158e-01]	[4.85364594e+02 7.98404114e+02 6.45452678e-01]	[439.17025757 808.63696289 0.82429731]	[4.18781769e+02 8.00935242e+02 7.80886710e-01]	[4.46912567e+02 7.70243164e+02 7.32831776e-01]
[421.28945923 264.74331665 0.88580889]	[434.04495239 318.53588867 0.89928108]	[375.03540039 318.52981567 0.86244565]	[341.81936646 418.63513184 0.88700664]	[318.6418457 505.89004517 0.89404601]	[487.99603271 316.16888428 0.84442848]	[505.95767212 416.09014893 0.87563574]	[516.16351318 503.32232666 0.8826558 ]	[436.60540771 500.75253296 0.75636739]	[398.04876709 500.85058594 0.76328731]	[421.14059448 646.98132324 0.8689605 ]	[441.67080688 767.53918457 0.87638783]	[472.60690308 500.7114563 0.70700246]	[480.31515503 644.55853271 0.85924745]	[4.90579834e+02 7.90665588e+02 7.76666343e-01]	[413.54052734 254.43215942 0.8925758 ]	[436.6685791 254.46983337 0.92434454]	[398.02822876 239.09860229 0.78605562]	[459.63796997 239.20120239 0.85674232]	[4.82937866e+02 8.29229675e+02 7.82947659e-01]	[5.03473572e+02 8.29077942e+02 7.89695323e-01]	[4.82925232e+02 8.00923828e+02 6.42168701e-01]	[439.19747925 808.71307373 0.8126995 ]	[4.21176361e+02 8.03475403e+02 7.65017450e-01]	[4.46978546e+02 7.70210449e+02 7.33496904e-01]
[421.28878784 264.74203491 0.88600159]	[434.04193115 318.53747559 0.89901304]	[375.03240967 318.53015137 0.86204559]	[341.81484985 418.63467407 0.88763356]	[318.64169312 505.89123535 0.89373159]	[487.99435425 316.17126465 0.84469736]	[505.95532227 416.09359741 0.8765465 ]	[516.16149902 503.31314087 0.8829881 ]	[436.60708618 500.76580811 0.75777358]	[398.0519104 500.86605835 0.76369792]	[421.15130615 646.99084473 0.86813712]	[441.67062378 767.54681396 0.87372178]	[472.60754395 500.72171021 0.70775974]	[480.30532837 644.56103516 0.85758603]	[4.90573608e+02 7.90666931e+02 7.75576472e-01]	[413.54083252 254.43066406 0.89205539]	[436.66882324 254.46932983 0.92447162]	[398.03085327 239.09751892 0.78585583]	[459.63937378 239.20401001 0.85664809]	[4.82919525e+02 8.29226807e+02 7.78679490e-01]	[5.03457031e+02 8.29077759e+02 7.85572290e-01]	[4.82924042e+02 8.00934814e+02 6.40063643e-01]	[4.39207306e+02 8.08716675e+02 8.07486534e-01]	[4.21181641e+02 8.03483398e+02 7.60188341e-01]	[4.46971558e+02 7.70222839e+02 7.32267082e-01]
[421.29745483 269.88580322 0.90029323]	[436.54370117 318.75198364 0.89458859]	[375.09249878 318.70507812 0.86444366]	[341.77279663 418.75772095 0.90032369]	[318.60543823 506.00112915 0.88163954]	[493.04367065 321.15844727 0.81980944]	[505.98580933 418.73791504 0.90678173]	[516.15112305 505.87832642 0.86536258]	[436.59262085 503.31167603 0.75591809]	[398.04916382 503.40344238 0.75713438]	[421.17489624 647.07183838 0.86478734]	[441.73620605 767.54864502 0.87934899]	[472.5647583 500.86813354 0.71148211]	[480.2444458 647.05163574 0.84777641]	[4.90512115e+02 7.90693787e+02 7.71861970e-01]	[413.54702759 254.58248901 0.90941322]	[436.69454956 254.59645081 0.92875016]	[398.07949829 244.21548462 0.73561138]	[459.6416626 246.78811646 0.8537786 ]	[4.82864655e+02 8.29256531e+02 7.68761039e-01]	[5.03412323e+02 8.29106140e+02 7.85990834e-01]	[4.82919891e+02 8.00927979e+02 6.29603028e-01]	[439.18881226 808.73864746 0.82371819]	[4.21194580e+02 8.03488647e+02 7.82998204e-01]	[4.52008575e+02 7.70205383e+02 7.34734595e-01]
[421.30221558 272.49066162 0.92440844]	[436.55532837 321.26663208 0.87777364]	[375.07687378 321.25668335 0.84121841]	[341.76330566 421.14163208 0.9029097 ]	[318.55932617 505.99545288 0.88357306]	[493.09332275 321.29211426 0.80962795]	[506.00009155 421.21646118 0.89679909]	[516.19433594 508.53408813 0.83887398]	[436.5994873 503.42166138 0.75147355]	[398.0630188 505.91641235 0.74829757]	[421.22164917 647.14117432 0.8620494 ]	[441.7232666 767.55151367 0.88050967]	[472.57800293 503.37136841 0.71462774]	[480.1494751 649.60266113 0.8109048 ]	[4.90581757e+02 7.90805115e+02 7.60094941e-01]	[413.60119629 257.04464722 0.91207385]	[439.08755493 257.11508179 0.92417574]	[398.15658569 249.29660034 0.78951848]	[459.67977905 251.96009827 0.8859843 ]	[4.82934296e+02 8.31716370e+02 7.73179889e-01]	[5.03421997e+02 8.29213745e+02 8.03805828e-01]	[4.85404327e+02 8.03538757e+02 6.28012180e-01]	[439.18270874 808.7074585 0.83454257]	[4.21183136e+02 8.01009949e+02 7.92826891e-01]	[4.51994049e+02 7.70227112e+02 7.23672926e-01]
[421.35446167 275.05496216 0.93995559]	[436.54711914 328.93386841 0.84872431]	[375.06436157 328.86300659 0.81406212]	[339.31079102 423.82705688 0.88718063]	[316.09762573 513.57159424 0.87015611]	[493.09182739 328.88552856 0.7899707 ]	[505.95178223 423.85473633 0.8650564 ]	[516.19152832 518.69647217 0.85589677]	[436.55807495 511.0085144 0.72494346]	[395.6385498 511.08587646 0.72533864]	[421.25079346 649.68688965 0.85353005]	[441.71789551 767.48858643 0.88371861]	[472.54766846 508.4850769 0.69439459]	[480.19787598 659.80249023 0.80310422]	[4.90559265e+02 8.06024841e+02 7.22711265e-01]	[416.0385437 259.62701416 0.882671 ]	[439.14587402 259.69155884 0.89802372]	[398.17416382 254.38633728 0.83665383]	[459.77325439 254.46350098 0.91726428]	[4.85404236e+02 8.39425537e+02 6.96247578e-01]	[5.05878784e+02 8.34375549e+02 7.49188483e-01]	[4.85377563e+02 8.11265930e+02 5.97753525e-01]	[436.69638062 808.65771484 0.83277225]	[418.75192261 800.92181396 0.80329049]	[4.49510101e+02 7.70135742e+02 7.17204392e-01]
[423.77252197 277.49234009 0.93268847]	[436.54660034 333.97164917 0.87223005]	[375.10372925 331.40637207 0.82591867]	[339.30984497 426.34811401 0.87103742]	[316.00366211 516.1640625 0.87080133]	[490.56329346 333.99380493 0.80635369]	[505.92153931 428.90768433 0.84312904]	[516.20593262 521.27038574 0.87736529]	[436.57281494 516.1583252 0.73287177]	[398.04745483 518.67980957 0.74136454]	[421.26248169 657.26525879 0.84132159]	[441.71563721 767.48956299 0.88808137]	[472.53393555 516.12841797 0.69203752]	[480.21603394 662.39837646 0.82136464]	[4.90505280e+02 8.08668518e+02 7.29824245e-01]	[416.1038208 262.1895752 0.87254143]	[439.18777466 264.74533081 0.88233435]	[398.22714233 254.44682312 0.81341028]	[459.79171753 254.60498047 0.92594683]	[4.85388306e+02 8.47143677e+02 7.37640560e-01]	[5.05880402e+02 8.44526733e+02 7.64990389e-01]	[4.85356506e+02 8.16369873e+02 5.69341719e-01]	[436.64465332 808.65545654 0.82997799]	[418.72723389 800.91821289 0.81324714]	[4.49512390e+02 7.70123230e+02 7.05680847e-01]
[423.79763794 277.58416748 0.92519546]	[436.54699707 336.44967651 0.89144212]	[375.11129761 333.96112061 0.84139347]	[339.28863525 428.95855713 0.85396266]	[315.95773315 518.68127441 0.87662661]	[490.55212402 336.48291016 0.82385278]	[505.94009399 434.03930664 0.84908712]	[518.6673584 523.79602051 0.8934207 ]	[436.60113525 518.72467041 0.75197029]	[398.07571411 521.19885254 0.75776935]	[421.2588501 659.82476807 0.84528983]	[441.75665283 767.55169678 0.89250106]	[472.56140137 518.71173096 0.70163435]	[480.21615601 664.8949585 0.83226919]	[4.90488037e+02 8.11175293e+02 7.48490036e-01]	[416.15414429 264.75317383 0.8712908 ]	[439.21582031 267.36117554 0.89096874]	[398.2494812 254.48327637 0.81464136]	[459.79989624 257.07296753 0.91985869]	[4.85375031e+02 8.49590576e+02 7.37235427e-01]	[5.03471802e+02 8.44595398e+02 7.58046567e-01]	[4.85381989e+02 8.18949097e+02 6.08185410e-01]	[436.6451416 808.70471191 0.8246991 ]	[418.72253418 800.97174072 0.81698787]	[4.52021698e+02 7.70181152e+02 6.97149336e-01]
[423.83291626 277.715271 0.89957547]	[436.57910156 336.4921875 0.90494055]	[377.525177 334.00054932 0.85309321]	[339.27246094 431.48471069 0.85826242]	[313.50100708 521.24621582 0.89236307]	[493.0508728 336.53591919 0.83565873]	[505.9362793 434.0559082 0.85134113]	[518.66033936 523.87713623 0.891105 ]	[436.59036255 518.75158691 0.75283223]	[398.07376099 521.22216797 0.76137406]	[421.26425171 662.33154297 0.84394521]	[441.77270508 767.50427246 0.88587129]	[472.53274536 518.7477417 0.7013064 ]	[480.16390991 665.00335693 0.83295655]	[4.90480713e+02 8.13821533e+02 7.28836954e-01]	[418.55633545 269.84970093 0.8842327 ]	[439.23312378 272.37948608 0.91449648]	[398.29092407 254.59220886 0.80369556]	[459.82003784 257.17047119 0.91005367]	[4.85348755e+02 8.49813538e+02 7.71528661e-01]	[5.03484406e+02 8.49645203e+02 7.90992260e-01]	[4.82930206e+02 8.26645020e+02 6.23437703e-01]	[436.61486816 808.70544434 0.81463373]	[418.70111084 800.9586792 0.80595624]	[4.52073914e+02 7.70112122e+02 7.03454614e-01]
[423.85821533 280.16799927 0.88419956]	[436.58132935 336.52401733 0.91031504]	[377.55541992 334.03662109 0.86075467]	[339.26721191 431.54440308 0.86557996]	[313.48776245 521.32714844 0.89734197]	[493.04116821 336.56347656 0.83744615]	[505.93591309 436.56304932 0.86372566]	[518.63702393 523.96246338 0.88119453]	[434.11764526 518.77941895 0.74375027]	[398.03933716 521.25115967 0.75932372]	[421.26400757 662.40148926 0.84011209]	[441.79330444 767.51947021 0.88855493]	[469.97128296 518.7779541 0.70417619]	[480.13491821 665.05529785 0.8322531 ]	[4.87984650e+02 8.16397339e+02 7.27046490e-01]	[418.58016968 272.38687134 0.89948624]	[439.23309326 272.46087646 0.92474377]	[400.60961914 257.05316162 0.83785135]	[459.80410767 259.59375 0.90334445]	[4.82910278e+02 8.52249695e+02 7.72211015e-01]	[5.03425537e+02 8.49759216e+02 7.91546166e-01]	[4.82879120e+02 8.29142700e+02 6.47489965e-01]	[436.62728882 808.71496582 0.81366807]	[418.71054077 800.94018555 0.80316591]	[4.54560730e+02 7.70117004e+02 7.01799691e-01]
[423.78579712 280.25039673 0.87777561]	[436.58700562 336.62228394 0.91459703]	[377.53701782 336.5430603 0.86828864]	[339.25875854 434.04608154 0.86845839]	[313.45800781 523.79156494 0.89458531]	[493.06304932 336.64526367 0.83637929]	[505.95474243 439.06518555 0.87940294]	[516.18475342 524.01080322 0.8677178 ]	[434.11889648 521.25244141 0.75097203]	[398.03207397 521.30743408 0.76103783]	[421.22653198 662.41912842 0.84443468]	[441.73721313 767.52008057 0.88557041]	[469.98413086 521.2611084 0.71131968]	[477.67715454 667.45544434 0.79830623]	[4.87975464e+02 8.18904541e+02 7.27793455e-01]	[418.54425049 272.47085571 0.89764971]	[439.17687988 274.9041748 0.93147123]	[400.60351562 257.13848877 0.81646204]	[459.81335449 259.71420288 0.88456446]	[4.85441132e+02 8.52393250e+02 7.24822283e-01]	[5.05937805e+02 8.52217285e+02 7.68638074e-01]	[4.82891724e+02 8.29174988e+02 6.56149626e-01]	[436.581604 808.55682373 0.81370336]	[418.71353149 795.87792969 0.83008963]	[4.52028595e+02 7.70136230e+02 6.67645991e-01]
[423.80792236 282.75784302 0.86606616]	[436.56283569 339.06347656 0.91427898]	[377.50430298 336.61520386 0.86889446]	[339.24926758 436.56387329 0.8829273 ]	[313.43292236 523.94512939 0.88456678]	[493.08001709 339.15411377 0.83345217]	[505.99627686 439.22280884 0.9010725 ]	[516.16693115 526.48181152 0.85513711]	[434.06463623 521.31707764 0.74742854]	[395.63058472 521.36535645 0.75837409]	[421.20550537 662.46435547 0.84233999]	[441.71435547 767.56854248 0.88000321]	[467.47805786 521.32873535 0.71420461]	[477.67300415 667.60327148 0.78876984]	[4.87949799e+02 8.21450073e+02 7.26678908e-01]	[418.53640747 274.91207886 0.90934634]	[439.20285034 274.96749878 0.9422164 ]	[398.27114868 259.61004639 0.80070418]	[459.8024292 264.72073364 0.86691946]	[4.82879913e+02 8.52376160e+02 7.44840026e-01]	[5.03400421e+02 8.52225098e+02 7.77465761e-01]	[4.82920807e+02 8.29258423e+02 6.57260120e-01]	[436.57748413 808.70495605 0.81881672]	[418.67938232 800.95324707 0.80715096]	[4.49507812e+02 7.70187500e+02 6.41686082e-01]
[423.80545044 287.79220581 0.85797048]	[436.58691406 339.19381714 0.91306752]	[375.12237549 339.07632446 0.86985028]	[339.22003174 436.67166138 0.90037835]	[313.40087891 523.95996094 0.87262774]	[493.11755371 341.68569946 0.82202387]	[506.01998901 441.66162109 0.89863515]	[516.18048096 528.99407959 0.84447038]	[434.06463623 523.80133057 0.74681371]	[395.64633179 523.82458496 0.75304353]	[421.17422485 664.94934082 0.85782564]	[441.68878174 767.59783936 0.87878746]	[467.46136475 523.83843994 0.7133075 ]	[477.6156311 667.61993408 0.78612286]	[4.85460663e+02 8.24012817e+02 7.33563006e-01]	[416.16738892 275.01254272 0.929811 ]	[439.19430542 275.04623413 0.94216406]	[398.27508545 262.17501831 0.75730562]	[459.77529907 267.3196106 0.86539984]	[4.82901215e+02 8.54809937e+02 7.26689219e-01]	[5.03398407e+02 8.52246033e+02 7.72743821e-01]	[4.82849915e+02 8.31698364e+02 6.62219763e-01]	[436.63143921 808.70324707 0.8148191 ]	[418.70593262 800.98022461 0.80390471]	[4.49442474e+02 7.70215271e+02 6.37482166e-01]
[423.77600098 290.37722778 0.87359321]	[436.59378052 339.30184937 0.89851224]	[375.11325073 339.18936157 0.86861658]	[339.17080688 439.19519043 0.92235142]	[313.40002441 526.41046143 0.86123222]	[493.11679077 341.78741455 0.81289053]	[506.01708984 441.72140503 0.89829719]	[516.19073486 529.01574707 0.84510702]	[434.07946777 523.92626953 0.74210465]	[395.63839722 523.93902588 0.74743116]	[418.77038574 665.0098877 0.85433376]	[439.31268311 767.59210205 0.87856734]	[469.96243286 523.95300293 0.70794863]	[475.17700195 667.6194458 0.77903903]	[4.85382446e+02 8.21501404e+02 7.46576548e-01]	[416.13250732 275.09942627 0.93463796]	[439.16815186 275.12915039 0.93971312]	[398.23672485 264.7406311 0.76786536]	[459.73666382 269.90310669 0.86918616]	[4.82840607e+02 8.54825623e+02 7.38891602e-01]	[5.03329407e+02 8.52265625e+02 7.87200093e-01]	[4.82813141e+02 8.31644470e+02 6.74847484e-01]	[436.65301514 808.69274902 0.82559371]	[418.72625732 800.97595215 0.80758035]	[4.46886810e+02 7.70216797e+02 6.38491035e-01]
[423.76925659 292.9465332 0.89611793]	[436.597229 341.75076294 0.89149451]	[375.11199951 339.28881836 0.85772926]	[339.17834473 439.25012207 0.9264158 ]	[310.96881104 526.54821777 0.83914471]	[495.5920105 344.28088379 0.80607277]	[508.43890381 441.8085022 0.88799369]	[516.17333984 531.56787109 0.83854204]	[434.09109497 526.45257568 0.7353844 ]	[398.01730347 526.45788574 0.73872221]	[418.73355103 665.06054688 0.85091877]	[439.31436157 767.58398438 0.8712858 ]	[469.97640991 526.48193359 0.70328116]	[475.10385132 670.11334229 0.75706476]	[4.82950470e+02 8.21445435e+02 7.44690418e-01]	[416.1338501 277.50421143 0.93679368]	[439.17755127 277.58047485 0.93910861]	[398.2505188 267.32501221 0.80602694]	[459.72103882 272.47195435 0.8899914 ]	[4.82803223e+02 8.54789612e+02 7.56779432e-01]	[5.03291473e+02 8.52238586e+02 8.02652240e-01]	[4.82759644e+02 8.29262512e+02 6.62291586e-01]	[4.36637024e+02 8.11157288e+02 8.07100475e-01]	[4.18691803e+02 8.03520203e+02 7.91399717e-01]	[4.46897369e+02 7.70198669e+02 6.25751495e-01]
[423.76763916 295.3973999 0.90533078]	[436.59524536 341.81756592 0.88226026]	[375.10812378 341.7729187 0.84508413]	[339.19689941 441.66705322 0.92821103]	[310.93310547 529.0557251 0.82752788]	[495.61010742 344.29672241 0.80670434]	[508.4614563 441.81686401 0.88843626]	[516.17205811 534.11108398 0.83873057]	[434.10073853 526.44158936 0.73748893]	[398.02734375 526.43670654 0.74379873]	[418.74526978 665.06829834 0.8514623 ]	[439.33010864 767.58343506 0.86983919]	[469.99902344 526.47283936 0.70360464]	[475.12963867 670.19622803 0.75388658]	[4.82897858e+02 8.26574219e+02 7.61557698e-01]	[416.10891724 277.59869385 0.92459714]	[439.16610718 277.65078735 0.93209225]	[398.22906494 269.90328979 0.82157451]	[459.7361145 274.86901855 0.89279288]	[4.80334534e+02 8.57386414e+02 7.09767163e-01]	[5.00826691e+02 8.52387878e+02 7.64312088e-01]	[4.82743652e+02 8.31768555e+02 6.58847332e-01]	[4.36643097e+02 8.11139526e+02 8.07260931e-01]	[4.18705933e+02 8.03493958e+02 7.93295622e-01]	[4.46930420e+02 7.70184387e+02 6.22071862e-01]
[421.37252808 295.47958374 0.92210561]	[436.58755493 344.29293823 0.87046421]	[375.10202026 344.27401733 0.8310926 ]	[339.19277954 441.76113892 0.93037015]	[310.9465332 531.57720947 0.82727218]	[495.59191895 344.3218689 0.80231363]	[508.48791504 441.84936523 0.87755919]	[516.20159912 534.17437744 0.83987105]	[434.12289429 526.50689697 0.7312935 ]	[398.02902222 526.4979248 0.73804617]	[421.18045044 665.01623535 0.85224116]	[441.75436401 767.58532715 0.87433594]	[470.03744507 528.98638916 0.69441479]	[475.12149048 672.69024658 0.74912065]	[4.82867371e+02 8.26606262e+02 7.68401623e-01]	[416.08029175 277.69467163 0.90306133]	[439.13769531 280.11029053 0.91495866]	[398.2171936 272.43511963 0.8346504 ]	[459.72665405 274.90466309 0.901851 ]	[4.80261108e+02 8.57424255e+02 7.16977775e-01]	[5.00742950e+02 8.54808777e+02 7.69185424e-01]	[4.82770233e+02 8.31791504e+02 6.70193672e-01]	[4.34084656e+02 8.08665588e+02 7.82513678e-01]	[418.68066406 800.92633057 0.8038044 ]	[4.52024170e+02 7.70204102e+02 6.20281637e-01]
[421.3508606 295.52587891 0.93111527]	[436.60064697 346.83172607 0.86424071]	[375.11755371 344.34848022 0.82433116]	[339.18585205 441.81555176 0.92523897]	[310.96524048 534.09179688 0.83087242]	[495.6144104 346.83761597 0.79911906]	[508.48638916 441.89065552 0.87022108]	[516.19775391 536.69750977 0.84409344]	[436.57867432 529.00408936 0.729684 ]	[398.07150269 529.012146 0.73431027]	[421.34628296 667.49200439 0.81033033]	[441.7796936 767.58428955 0.86549008]	[472.56982422 529.01342773 0.69337654]	[477.59173584 672.72735596 0.7328651 ]	[4.82838684e+02 8.29082825e+02 7.79035807e-01]	[416.04916382 280.0977478 0.88933998]	[439.12167358 280.14901733 0.90553319]	[398.19726562 274.87420654 0.8296265 ]	[459.74856567 274.93658447 0.90866387]	[4.80223358e+02 8.59967590e+02 7.24007845e-01]	[5.00733124e+02 8.54880798e+02 7.71386921e-01]	[4.82731140e+02 8.31823547e+02 6.69364214e-01]	[4.34083313e+02 8.08631531e+02 7.69142509e-01]	[418.68328857 798.41381836 0.80080324]	[4.52046997e+02 7.70230103e+02 5.97792923e-01]
[421.36221313 295.58526611 0.93567264]	[436.59973145 349.38504028 0.8595984 ]	[375.12057495 346.84960938 0.82175064]	[339.19119263 441.84759521 0.92281324]	[310.95639038 534.17407227 0.83257699]	[493.13198853 349.394104 0.78952146]	[508.48464966 444.35470581 0.85328168]	[516.20996094 539.20147705 0.8579973 ]	[436.56515503 531.55535889 0.72278988]	[398.06561279 531.57800293 0.72742981]	[423.76931763 667.49505615 0.80215698]	[441.78082275 767.59997559 0.86938763]	[472.52502441 531.57641602 0.687751 ]	[475.16174316 675.24822998 0.73216844]	[4.82837097e+02 8.31711731e+02 7.91258216e-01]	[416.06134033 280.16311646 0.88259792]	[439.14230347 280.22769165 0.89576918]	[398.20458984 274.92788696 0.83739805]	[459.76382446 275.01092529 0.92072117]	[4.80263336e+02 8.62539795e+02 7.22720206e-01]	[5.00762512e+02 8.57407471e+02 7.62991607e-01]	[4.80324249e+02 8.39441650e+02 6.36589527e-01]	[4.34054504e+02 8.08623840e+02 7.66503811e-01]	[418.67773438 798.42156982 0.80933082]	[4.52024414e+02 7.70233154e+02 6.07790470e-01]
[421.38562012 295.63494873 0.93256456]	[436.60858154 351.93936157 0.86546338]	[377.50497437 346.88275146 0.82423979]	[339.18981934 441.85183716 0.92429543]	[310.93463135 536.64349365 0.83383501]	[493.11047363 351.99447632 0.79239011]	[508.4480896 446.86495972 0.84270197]	[516.2121582 539.29180908 0.87127656]	[436.57000732 531.60211182 0.72658455]	[398.07781982 534.11102295 0.73203808]	[423.78726196 667.54888916 0.80987203]	[441.78521729 767.6027832 0.86736405]	[472.53082275 531.61737061 0.68948627]	[475.16220093 672.73181152 0.74087971]	[4.82831329e+02 8.31783447e+02 7.93416202e-01]	[416.09753418 280.2300415 0.87771332]	[439.1628418 282.73828125 0.88550299]	[398.253479 274.94058228 0.8145746 ]	[459.79504395 275.06195068 0.927275 ]	[4.80290466e+02 8.65040527e+02 7.30380893e-01]	[5.00762939e+02 8.57451416e+02 7.68535972e-01]	[4.80305176e+02 8.44525024e+02 6.41483605e-01]	[4.34047058e+02 8.08590637e+02 7.64361620e-01]	[418.68591309 798.3961792 0.81401235]	[4.52036133e+02 7.70248413e+02 6.02489114e-01]
[423.78585815 298.02520752 0.9290415 ]	[436.60836792 352.01885986 0.87375367]	[377.52099609 349.378479 0.83096611]	[339.19998169 441.82806396 0.9250223 ]	[310.91183472 536.65026855 0.83208948]	[493.07406616 354.50930786 0.80290341]	[508.43988037 446.95114136 0.83371633]	[516.21075439 541.76733398 0.88052392]	[436.56811523 534.11083984 0.72668505]	[398.08068848 534.14630127 0.73128438]	[423.8074646 667.52947998 0.80277097]	[441.79559326 767.61401367 0.86624175]	[470.04489136 534.13464355 0.69106042]	[477.60275269 675.22692871 0.74232304]	[4.82848083e+02 8.31755493e+02 7.93413639e-01]	[416.14212036 282.70535278 0.87554985]	[439.20428467 285.29678345 0.88305098]	[398.2677002 274.97027588 0.81932378]	[459.79364014 277.49804688 0.92764497]	[4.82737976e+02 8.65076233e+02 7.32310057e-01]	[5.00811615e+02 8.59929382e+02 7.68405259e-01]	[4.80307495e+02 8.42009155e+02 6.43332779e-01]	[4.34065948e+02 8.08545837e+02 7.67184436e-01]	[418.7104187 798.35894775 0.82300025]	[4.52052094e+02 7.70267151e+02 5.90480924e-01]
[423.81796265 298.03045654 0.9276787 ]	[436.61303711 354.47692871 0.88149953]	[377.52383423 349.45074463 0.83094925]	[339.16339111 441.8991394 0.92210275]	[310.89517212 536.65405273 0.83158231]	[493.08874512 354.52090454 0.80513614]	[506.00793457 446.96923828 0.83668524]	[516.2142334 541.83673096 0.88735437]	[436.59552002 534.12188721 0.73084891]	[398.09979248 534.14782715 0.73223275]	[423.80496216 667.48016357 0.81145477]	[441.78936768 767.55578613 0.86567259]	[472.5397644 534.13568115 0.69202733]	[477.69802856 677.84234619 0.74658054]	[4.82856567e+02 8.31796936e+02 7.73584247e-01]	[418.53729248 282.74356079 0.87655693]	[439.21578979 285.30825806 0.8836292 ]	[400.60638428 275.04345703 0.81389517]	[459.79803467 277.52636719 0.92882568]	[4.82769287e+02 8.67615540e+02 7.32565880e-01]	[5.00851349e+02 8.62533508e+02 7.53595293e-01]	[4.80289337e+02 8.44552734e+02 6.29083872e-01]	[4.34083984e+02 8.08534912e+02 7.80951381e-01]	[418.72323608 795.88537598 0.82763773]	[4.52013000e+02 7.70206421e+02 6.02061868e-01]
[423.82345581 298.09658813 0.91956741]	[436.62680054 354.51660156 0.88999087]	[377.54296875 349.45535278 0.83552969]	[339.16079712 441.9022522 0.92214501]	[308.41278076 536.65344238 0.82805037]	[493.09942627 354.590271 0.81332946]	[505.99978638 449.45968628 0.83604515]	[518.63739014 541.90710449 0.88986695]	[436.5586853 534.13269043 0.72578019]	[398.07229614 534.14910889 0.72914648]	[423.80743408 667.47924805 0.81278622]	[441.79431152 767.58227539 0.86380124]	[470.027771 534.15704346 0.69178182]	[477.68643188 680.35687256 0.75038588]	[4.82885284e+02 8.31773987e+02 7.75572658e-01]	[418.5531311 285.25714111 0.87556458]	[439.23623657 287.88467407 0.88914114]	[400.61444092 275.0222168 0.81249338]	[459.84320068 277.57910156 0.92908007]	[4.82762421e+02 8.67642273e+02 7.53684521e-01]	[5.00861176e+02 8.62555908e+02 7.63948441e-01]	[4.80314453e+02 8.42034912e+02 6.32089317e-01]	[4.34071960e+02 8.08589539e+02 7.86659241e-01]	[418.69848633 798.39941406 0.82057047]	[4.52031616e+02 7.70237854e+02 5.98587453e-01]
[423.86553955 298.14691162 0.90989053]	[436.63598633 354.5385437 0.89363724]	[377.54983521 351.93902588 0.83923686]	[339.15682983 441.90570068 0.91815346]	[310.86929321 534.12524414 0.823075 ]	[493.10598755 354.59906006 0.8150633 ]	[506.00695801 449.46655273 0.83565658]	[518.63885498 541.91894531 0.8896085 ]	[436.56829834 534.15789795 0.72732669]	[398.08764648 536.64642334 0.72964066]	[423.7868042 667.52062988 0.80474836]	[441.8142395 767.62365723 0.86079121]	[470.04086304 534.17602539 0.69039869]	[477.68707275 682.86413574 0.75457942]	[4.82897125e+02 8.31841919e+02 7.71622956e-01]	[418.58062744 285.32183838 0.87844676]	[439.28134155 290.39517212 0.90090525]	[400.6468811 275.06460571 0.80042201]	[462.20269775 277.62255859 0.9289881 ]	[4.82786438e+02 8.67632019e+02 7.45622396e-01]	[5.00866913e+02 8.62547913e+02 7.62771368e-01]	[4.80318848e+02 8.44567871e+02 6.45830929e-01]	[4.31559326e+02 8.08635132e+02 7.74338901e-01]	[418.66262817 798.44049072 0.81149298]	[4.52086975e+02 7.72696045e+02 5.95738590e-01]
[423.90527344 298.19754028 0.89537364]	[436.64987183 354.57269287 0.89879286]	[377.56536865 351.95031738 0.84138817]	[339.13693237 444.30532837 0.91429561]	[308.37399292 534.15753174 0.82204807]	[493.1305542 357.01715088 0.82111311]	[505.98580933 452.00283813 0.83760375]	[518.64294434 544.30548096 0.89194489]	[436.56228638 536.64776611 0.72742695]	[398.08392334 536.67004395 0.73137796]	[423.83602905 667.54663086 0.79660439]	[441.81707764 767.62188721 0.86049187]	[470.01556396 536.66174316 0.6926533 ]	[477.69830322 682.92022705 0.76245838]	[4.82897095e+02 8.34363342e+02 7.65693545e-01]	[418.61181641 287.86737061 0.88720757]	[439.31295776 290.45437622 0.90833676]	[400.67605591 275.11590576 0.79184461]	[462.22531128 277.66790771 0.92137975]	[4.82791870e+02 8.67703064e+02 7.36111104e-01]	[5.00866638e+02 8.65105286e+02 7.62102783e-01]	[4.80319305e+02 8.47138000e+02 6.63613677e-01]	[4.31520294e+02 8.08682068e+02 7.61028051e-01]	[4.18621002e+02 8.00937073e+02 7.96852112e-01]	[4.52083588e+02 7.70276550e+02 6.02770329e-01]
[426.36886597 298.23468018 0.88197124]	[436.66619873 354.58929443 0.9023028 ]	[377.58666992 351.97930908 0.84479761]	[339.14987183 441.88851929 0.91801256]	[308.35787964 536.64971924 0.82470059]	[495.61386108 357.03753662 0.82612878]	[505.98428345 452.0296936 0.8384068 ]	[518.64990234 544.34088135 0.89420623]	[436.56817627 536.67120361 0.7313751 ]	[398.0871582 536.69885254 0.73537838]	[423.84283447 667.46582031 0.8080644 ]	[441.80889893 767.63305664 0.86106056]	[470.02563477 536.68603516 0.69298589]	[477.71282959 682.91943359 0.75667214]	[4.82894409e+02 8.34391052e+02 7.62230992e-01]	[418.64065552 290.36178589 0.8946138 ]	[441.67449951 292.88824463 0.91325176]	[400.69186401 277.50897217 0.78006113]	[462.25921631 277.7048645 0.9117043 ]	[4.82804230e+02 8.67712769e+02 7.26680517e-01]	[5.00877136e+02 8.65117615e+02 7.55187571e-01]	[4.80295990e+02 8.47164612e+02 6.65835500e-01]	[4.31499176e+02 8.08728577e+02 7.48514295e-01]	[4.18594696e+02 8.00980957e+02 7.83027828e-01]	[4.52078400e+02 7.72710999e+02 6.03662848e-01]
[426.39230347 300.62322998 0.87426168]	[436.67297363 354.59799194 0.90425909]	[377.58532715 351.98068237 0.8443169 ]	[339.14276123 444.32870483 0.90971667]	[308.37295532 536.64300537 0.8237071 ]	[495.62875366 357.05203247 0.82986772]	[505.98797607 452.06332397 0.84060752]	[518.64855957 544.36010742 0.89329094]	[436.57583618 536.66473389 0.7334094 ]	[398.08706665 536.6932373 0.73537987]	[423.79263306 667.47338867 0.80957013]	[441.81317139 767.625 0.86004043]	[470.03924561 536.68572998 0.69381905]	[477.68518066 682.90075684 0.75124633]	[4.82894501e+02 8.34400085e+02 7.60429382e-01]	[418.65835571 290.39431763 0.89705837]	[441.69168091 292.91241455 0.9193902 ]	[400.70199585 277.53146362 0.78207612]	[462.29199219 277.71136475 0.9058708 ]	[4.82790344e+02 8.67703918e+02 7.18930185e-01]	[5.00867676e+02 8.65109375e+02 7.47883201e-01]	[4.80311096e+02 8.47167175e+02 6.58325970e-01]	[4.31497070e+02 8.08722778e+02 7.50171125e-01]	[4.18600159e+02 8.00976624e+02 7.88525701e-01]	[4.54559906e+02 7.72701294e+02 6.03548169e-01]
[426.40789795 300.65023804 0.86911714]	[436.66897583 356.9680481 0.90616083]	[377.57977295 352.00518799 0.84527951]	[339.14239502 444.35360718 0.90486109]	[308.36676025 536.65734863 0.82441062]	[495.61953735 357.04879761 0.8291055 ]	[505.98526001 452.06787109 0.84077263]	[518.64990234 544.37432861 0.89317966]	[436.57937622 536.69677734 0.73549068]	[398.08779907 536.72320557 0.73760611]	[423.78070068 667.4697876 0.81002176]	[441.80731201 767.63848877 0.86017096]	[470.04534912 536.72283936 0.69457948]	[477.68057251 682.92810059 0.75358158]	[4.82908966e+02 8.34340149e+02 7.55473077e-01]	[418.66903687 290.42501831 0.90005386]	[441.70068359 292.93206787 0.92284471]	[400.70703125 277.54428101 0.77904338]	[462.302948 277.71585083 0.90162003]	[4.82744904e+02 8.67678162e+02 7.12448835e-01]	[5.00847076e+02 8.65080872e+02 7.38615930e-01]	[4.80346954e+02 8.47077942e+02 6.42892838e-01]	[4.31529785e+02 8.08734924e+02 7.51797676e-01]	[4.18616425e+02 8.00996582e+02 7.88349271e-01]	[4.54559387e+02 7.72712158e+02 6.04241908e-01]
[426.41082764 300.6541748 0.86827117]	[436.66567993 356.9697876 0.90660769]	[377.574646 352.0213623 0.84486407]	[339.14224243 444.33950806 0.90823209]	[308.36929321 536.65234375 0.82400721]	[495.62017822 357.03866577 0.82803071]	[505.9887085 452.05999756 0.84010541]	[518.64874268 544.37512207 0.89192301]	[436.5743103 536.70605469 0.7361142 ]	[398.08911133 536.73736572 0.73897576]	[423.79034424 667.49597168 0.81715494]	[441.79675293 767.63909912 0.86160553]	[470.04022217 536.72772217 0.69624871]	[477.68777466 682.90124512 0.75312293]	[4.82909027e+02 8.34283752e+02 7.60877311e-01]	[418.66903687 290.43026733 0.90033919]	[441.70315552 292.93234253 0.92350149]	[400.70648193 277.54058838 0.76903367]	[462.30130005 277.7166748 0.90074396]	[4.82748291e+02 8.67675659e+02 7.20490813e-01]	[5.00857727e+02 8.65066589e+02 7.43946850e-01]	[4.80348541e+02 8.44564270e+02 6.39260232e-01]	[4.31528992e+02 8.11127258e+02 7.50810623e-01]	[4.18610535e+02 8.01007263e+02 7.85728633e-01]	[4.52074005e+02 7.72708313e+02 6.06294990e-01]
[426.40371704 300.64810181 0.86959749]	[436.66360474 356.97348022 0.90696567]	[377.57180786 352.02728271 0.8444584 ]	[339.14419556 444.34341431 0.90835792]	[308.36334229 536.64929199 0.82313496]	[495.62463379 357.04281616 0.82882166]	[505.98464966 454.54074097 0.84217167]	[518.64984131 544.3770752 0.89283299]	[436.5592041 536.70635986 0.73435652]	[398.08236694 536.73529053 0.73854119]	[423.80419922 667.49176025 0.81729555]	[441.79782104 767.64501953 0.86063272]	[470.02011108 536.72937012 0.69747305]	[477.67919922 682.92926025 0.75525463]	[4.82911011e+02 8.34287476e+02 7.60151803e-01]	[418.66586304 290.42437744 0.89966452]	[441.69726562 292.93008423 0.92288852]	[400.70404053 277.5362854 0.76755118]	[462.29815674 277.71533203 0.90206516]	[4.80342926e+02 8.67671265e+02 7.23237693e-01]	[5.00846863e+02 8.65071289e+02 7.46550560e-01]	[4.80356140e+02 8.44565308e+02 6.41079068e-01]	[4.31510193e+02 8.11133667e+02 7.45368302e-01]	[4.18600647e+02 8.01006836e+02 7.81237602e-01]	[4.52080658e+02 7.72722351e+02 6.02671862e-01]
[426.38241577 298.24926758 0.8770662 ]	[436.65463257 356.96661377 0.90289176]	[377.56982422 352.02166748 0.84450746]	[339.17416382 441.91830444 0.91290063]	[308.41275024 536.65905762 0.82586002]	[495.60720825 357.0289917 0.82570976]	[505.99328613 452.06173706 0.83825171]	[518.66442871 544.35229492 0.894458 ]	[436.5692749 536.6854248 0.73316318]	[398.08441162 536.71514893 0.73580003]	[423.80838013 667.48736572 0.81989747]	[441.80038452 767.65686035 0.85891378]	[470.03771973 536.71051025 0.69714874]	[477.68173218 682.91253662 0.74652296]	[4.82907990e+02 8.34280579e+02 7.60809302e-01]	[418.65457153 290.38696289 0.89732182]	[441.68188477 292.90274048 0.9162792 ]	[400.69671631 277.5328064 0.77223992]	[462.27365112 277.70986938 0.90618986]	[4.82764130e+02 8.67670715e+02 7.21416593e-01]	[5.00872986e+02 8.65047058e+02 7.38245010e-01]	[4.80335663e+02 8.44557068e+02 6.38404489e-01]	[4.31532593e+02 8.11171570e+02 7.39130318e-01]	[4.18589294e+02 8.03502563e+02 7.77786791e-01]	[4.52085114e+02 7.72730530e+02 5.96243918e-01]
[426.37426758 298.19900513 0.88842052]	[436.63882446 354.59902954 0.89993155]	[377.56051636 352.00698853 0.84419739]	[339.1875 441.91390991 0.91202289]	[310.90991211 534.15460205 0.8281917 ]	[493.10891724 357.02026367 0.82448089]	[506.00906372 452.03921509 0.83402663]	[518.67114258 544.34350586 0.89594036]	[436.54507446 536.66033936 0.72862124]	[398.0725708 536.67730713 0.73368281]	[423.81747437 667.4864502 0.81964314]	[441.76660156 767.6348877 0.86603707]	[469.99981689 536.69342041 0.69730043]	[477.69207764 682.93310547 0.75327981]	[4.82909790e+02 8.31761292e+02 7.72844672e-01]	[418.63928223 287.87988281 0.8933416 ]	[441.67202759 290.43399048 0.90365344]	[400.69036865 277.53222656 0.7803306 ]	[462.2303772 277.69732666 0.91231865]	[4.82788300e+02 8.67614502e+02 7.28540123e-01]	[5.03275146e+02 8.62502441e+02 7.43406117e-01]	[4.80324127e+02 8.39480652e+02 6.35991395e-01]	[4.31556580e+02 8.11134766e+02 7.59730041e-01]	[4.18608673e+02 8.03470825e+02 7.94429660e-01]	[4.52006592e+02 7.70272583e+02 6.04867995e-01]
[423.87258911 298.0138855 0.92077404]	[436.61346436 354.51205444 0.88646126]	[377.50900269 351.93362427 0.82899791]	[339.21401978 441.84606934 0.92061836]	[310.96737671 536.68511963 0.83721185]	[493.09460449 354.55661011 0.81018984]	[506.01773071 446.97338867 0.83029789]	[518.65667725 541.83032227 0.88802755]	[436.58853149 534.09100342 0.72897464]	[398.0894165 534.1161499 0.7300716]	[423.82199097 667.50146484 0.81454116]	[441.73040771 767.61523438 0.87215835]	[472.52636719 534.10931396 0.69225943]	[477.71313477 680.38519287 0.74723715]	[4.82939484e+02 8.31659668e+02 7.74686813e-01]	[418.56610107 282.71234131 0.88202 ]	[439.26950073 285.26147461 0.88520759]	[400.62701416 275.05712891 0.81666231]	[459.84140015 277.52261353 0.93299854]	[4.80350555e+02 8.62549500e+02 7.20850110e-01]	[5.00853027e+02 8.57430786e+02 7.62630105e-01]	[4.82746613e+02 8.36905457e+02 6.42772317e-01]	[4.34067474e+02 8.08720764e+02 7.76801825e-01]	[4.18645782e+02 8.00990295e+02 8.00820529e-01]	[4.49456024e+02 7.70248596e+02 6.15457356e-01]
[423.84729004 295.60653687 0.922135 ]	[436.60131836 352.01239014 0.87044293]	[375.115448 349.43209839 0.82152605]	[339.22473145 441.85183716 0.91968066]	[313.44030762 534.09753418 0.83432162]	[493.12588501 354.44976807 0.7981478 ]	[508.4437561 444.43780518 0.84006268]	[518.6663208 539.30712891 0.87669396]	[436.59301758 531.5536499 0.73325205]	[398.09075928 531.57843018 0.73439234]	[421.40057373 667.45574951 0.81943917]	[441.71646118 767.5814209 0.87287998]	[472.55303955 531.56152344 0.69480449]	[477.64849854 675.2668457 0.74073929]	[4.82973785e+02 8.26630615e+02 7.57336855e-01]	[416.16040039 280.21762085 0.88549924]	[439.23712158 280.24719238 0.89907956]	[398.28445435 275.03900146 0.83248585]	[459.80917358 275.0894165 0.9287746 ]	[4.80242462e+02 8.57417175e+02 7.27948666e-01]	[5.00782593e+02 8.54845337e+02 7.66678929e-01]	[4.82824005e+02 8.31829651e+02 6.69561982e-01]	[4.34046753e+02 8.11152039e+02 7.77001739e-01]	[4.18614685e+02 8.03485046e+02 7.90346444e-01]	[4.49448059e+02 7.70219604e+02 6.23954237e-01]
[423.83782959 295.53842163 0.91793883]	[436.60913086 349.41433716 0.86515594]	[375.12045288 346.89926147 0.82055879]	[339.22143555 441.78787231 0.92040551]	[313.46420288 531.61065674 0.83333206]	[495.61398315 349.37350464 0.79509389]	[508.50393677 441.88995361 0.86296445]	[518.72515869 536.68597412 0.86086565]	[436.60269165 528.98620605 0.74146158]	[398.11090088 528.98553467 0.74493039]	[421.39007568 665.02960205 0.82275158]	[441.7605896 767.57653809 0.86881244]	[472.55783081 528.99206543 0.70097399]	[477.74594116 672.67041016 0.76090747]	[4.85356781e+02 8.26533203e+02 7.49214172e-01]	[416.15338135 280.11999512 0.8992064 ]	[439.22506714 280.12857056 0.91857451]	[398.28503418 274.96264648 0.84256357]	[459.78097534 274.97167969 0.91334999]	[4.80332306e+02 8.54882996e+02 7.66638160e-01]	[5.00857880e+02 8.52339050e+02 8.00172389e-01]	[4.82807373e+02 8.31746094e+02 6.83173478e-01]	[4.34081482e+02 8.11189880e+02 7.64927924e-01]	[4.18622986e+02 8.03508423e+02 7.77569652e-01]	[4.49526550e+02 7.70208984e+02 6.24364436e-01]
[423.83334351 295.41244507 0.90065354]	[436.61224365 344.27575684 0.87735337]	[375.10491943 344.27703857 0.83167225]	[339.26571655 441.70529175 0.91637278]	[313.5484314 526.53033447 0.85778773]	[495.61480713 344.2749939 0.81213409]	[508.55166626 441.70431519 0.8872357 ]	[518.74542236 531.53344727 0.85947603]	[436.63717651 526.43200684 0.75664985]	[398.1312561 526.4274292 0.76368892]	[421.30245972 664.99987793 0.81836963]	[441.775177 767.52789307 0.87377852]	[472.61233521 526.44641113 0.71038574]	[477.68353271 667.60974121 0.78333873]	[4.82975708e+02 8.18911011e+02 7.43926883e-01]	[416.15988159 277.62741089 0.92386669]	[439.20703125 277.6499939 0.9348098 ]	[398.28317261 272.46972656 0.82321316]	[459.76834106 274.89385986 0.8957029 ]	[4.82738068e+02 8.52370300e+02 7.47497976e-01]	[5.00855713e+02 8.52205383e+02 7.77773440e-01]	[4.82797180e+02 8.29181885e+02 6.76880717e-01]	[4.34074982e+02 8.11168457e+02 7.71440804e-01]	[4.18626617e+02 8.01013611e+02 7.80050278e-01]	[4.52039856e+02 7.70156494e+02 6.37346327e-01]
[423.83068848 287.84899902 0.85972333]	[436.62561035 341.69271851 0.90387505]	[377.51275635 339.26156616 0.86700612]	[339.30319214 439.22573853 0.90174615]	[316.01312256 524.00665283 0.89275318]	[495.61386108 341.75964355 0.8219887 ]	[511.0017395 439.24203491 0.89020771]	[518.77075195 526.45794678 0.88182044]	[436.64923096 523.84057617 0.77744043]	[398.12054443 523.86346436 0.78177363]	[421.30090332 662.41351318 0.82881761]	[441.79864502 767.53967285 0.87758136]	[475.08358765 523.85986328 0.72696024]	[477.68707275 665.06384277 0.80459893]	[4.82980133e+02 8.16405090e+02 7.48795092e-01]	[416.16641235 275.06307983 0.93853927]	[439.19790649 275.06210327 0.94410563]	[398.25857544 267.30435181 0.75956285]	[459.73959351 269.82098389 0.86287612]	[4.82868927e+02 8.52345886e+02 7.62036979e-01]	[5.03333344e+02 8.49785950e+02 7.95744836e-01]	[4.82754211e+02 8.29160889e+02 6.92376018e-01]	[4.31563965e+02 8.08674194e+02 7.56944239e-01]	[4.18629974e+02 7.98432739e+02 7.81849682e-01]	[4.52062103e+02 7.70185852e+02 6.50547922e-01]
[423.82089233 280.22412109 0.88113892]	[436.57745361 339.03723145 0.9139474 ]	[377.5144043 336.67129517 0.87427199]	[341.75460815 434.12594604 0.85829955]	[316.14190674 523.82220459 0.92296016]	[493.08129883 336.69830322 0.84144431]	[508.5378418 436.62359619 0.84684831]	[521.16320801 523.90118408 0.90739524]	[436.66070557 521.2520752 0.77195048]	[398.1479187 521.26226807 0.77610385]	[421.27890015 659.79760742 0.81795394]	[441.75064087 767.53839111 0.88687491]	[472.57177734 521.28533936 0.7179032 ]	[477.72949219 664.85418701 0.79859507]	[4.82977081e+02 8.13781372e+02 7.49001145e-01]	[418.53775024 272.47454834 0.90436256]	[439.17355347 272.49862671 0.92223531]	[398.26065063 257.20031738 0.81455219]	[459.76504517 259.64880371 0.89577985]	[4.82877319e+02 8.49780151e+02 7.56631017e-01]	[5.03353363e+02 8.47189758e+02 7.89941370e-01]	[4.82772308e+02 8.26590942e+02 6.49929762e-01]	[4.34048004e+02 8.08659912e+02 7.44535923e-01]	[4.18638092e+02 7.98443054e+02 7.76294291e-01]	[4.52024719e+02 7.70185486e+02 6.79218411e-01]
[423.86685181 277.58084106 0.91488606]	[436.58551025 336.50265503 0.90674746]	[377.50756836 336.46502686 0.85552049]	[341.81536865 428.92303467 0.83981693]	[318.54272461 521.2935791 0.92407215]	[493.0546875 336.49893188 0.82756853]	[508.49710083 428.98501587 0.81587452]	[521.17205811 521.32794189 0.91190135]	[436.65740967 518.68475342 0.75032693]	[398.14465332 518.70043945 0.75906044]	[421.28726196 652.21374512 0.81378132]	[441.7505188 767.50585938 0.88834679]	[472.58560181 518.71490479 0.70213509]	[477.72039795 659.8359375 0.77480441]	[4.85377228e+02 8.08577820e+02 7.50934660e-01]	[418.55700684 264.78320312 0.8806259 ]	[439.23980713 267.3293457 0.89245349]	[398.28018188 256.98782349 0.83051968]	[459.79373169 257.09906006 0.91954958]	[4.82788635e+02 8.42004028e+02 7.30157197e-01]	[5.03295776e+02 8.36898376e+02 7.72226810e-01]	[4.82762115e+02 8.13792725e+02 6.30339563e-01]	[4.36575439e+02 8.08588379e+02 7.72952318e-01]	[4.18705597e+02 7.98375854e+02 7.84540236e-01]	[4.52012970e+02 7.70181946e+02 7.05265999e-01]
[423.88803101 274.99377441 0.90870965]	[436.61816406 331.46124268 0.87051445]	[375.12451172 328.93981934 0.82307357]	[344.25228882 423.81848145 0.85607624]	[318.59207153 518.70056152 0.88290024]	[495.61221313 331.42773438 0.79433179]	[511.01025391 421.37139893 0.84778434]	[521.16448975 516.21801758 0.86799681]	[436.66571045 511.06787109 0.74263489]	[398.15679932 513.56872559 0.74510568]	[421.26303101 647.14196777 0.83530134]	[441.71426392 767.53961182 0.88594675]	[475.09631348 513.57330322 0.70172876]	[480.14385986 652.15795898 0.78778267]	[4.85429932e+02 7.98411316e+02 7.49345005e-01]	[418.56381226 259.60507202 0.90341991]	[439.24121094 259.59222412 0.91997242]	[398.28216553 254.46896362 0.86451048]	[459.80297852 254.42048645 0.90752167]	[4.82898987e+02 8.34332275e+02 7.82004774e-01]	[5.03410034e+02 8.31777039e+02 8.28446984e-01]	[4.82747864e+02 8.08706360e+02 6.88260794e-01]	[4.39112732e+02 8.08625793e+02 7.98814654e-01]	[4.18779999e+02 7.98435364e+02 7.78813601e-01]	[4.46975281e+02 7.70242004e+02 7.03814983e-01]
[423.92398071 267.34844971 0.84641218]	[436.6328125 321.28216553 0.88951552]	[377.49926758 321.24359131 0.84841526]	[346.85900879 418.71343994 0.87692428]	[318.70709229 508.44989014 0.86082619]	[495.65081787 323.75299072 0.8129676 ]	[511.04104614 421.1776123 0.87825108]	[518.7935791 505.97558594 0.87958813]	[436.6942749 503.3956604 0.77385134]	[398.14266968 503.44000244 0.77448368]	[421.29315186 644.51574707 0.84203124]	[441.69821167 765.07196045 0.87617391]	[475.14294434 503.40130615 0.72948343]	[480.17028809 646.98907471 0.8308776 ]	[4.85474731e+02 7.93269958e+02 7.51969099e-01]	[418.60769653 254.5692749 0.94927967]	[439.28314209 254.55937195 0.95297623]	[400.66781616 249.34811401 0.77779543]	[459.81933594 251.82977295 0.88026261]	[4.85350128e+02 8.31775085e+02 7.97091007e-01]	[5.03458984e+02 8.29227112e+02 8.06466579e-01]	[4.82742126e+02 8.06112610e+02 6.71528280e-01]	[4.39107422e+02 8.06095947e+02 7.87330985e-01]	[418.78634644 795.82885742 0.80205351]	[4.49440979e+02 7.70184692e+02 7.15969443e-01]
[428.91299438 259.65435791 0.86246002]	[436.61740112 316.14910889 0.92146063]	[377.52688599 316.13491821 0.87135339]	[346.88046265 413.58303833 0.8318404 ]	[318.78109741 503.24606323 0.90184265]	[495.60803223 316.12384033 0.84633362]	[508.49639893 416.06140137 0.84238887]	[521.18334961 503.32839966 0.91861612]	[439.08242798 500.74700928 0.77872366]	[398.18121338 500.80404663 0.77903163]	[421.33276367 644.36199951 0.82663745]	[441.71325684 765.08197021 0.88122189]	[475.14874268 500.73815918 0.72249728]	[480.20617676 644.42303467 0.83305252]	[4.85473877e+02 7.90809875e+02 7.73825586e-01]	[418.690979 251.92970276 0.92793602]	[441.6796875 251.91816711 0.92090464]	[400.70321655 239.08764648 0.8347736 ]	[462.20440674 239.13092041 0.89576674]	[4.85365204e+02 8.26641418e+02 7.40230322e-01]	[5.03440826e+02 8.24054443e+02 7.77163267e-01]	[4.80337524e+02 8.06055420e+02 6.95876598e-01]	[4.39130463e+02 8.05997925e+02 7.72248030e-01]	[421.17730713 793.33093262 0.81189847]	[4.46958435e+02 7.70224548e+02 7.12786257e-01]
[428.94873047 254.57824707 0.89762771]	[436.64877319 313.54013062 0.89614457]	[377.53338623 313.43685913 0.8457669 ]	[349.44284058 403.31854248 0.83331716]	[321.24993896 498.17599487 0.85389137]	[495.64059448 315.93499756 0.8215133 ]	[508.52923584 408.42712402 0.8105067 ]	[521.16210938 500.65634155 0.8978923 ]	[439.13220215 495.63601685 0.75730455]	[398.2336731 498.15560913 0.7580868 ]	[421.3939209 639.30596924 0.81247914]	[441.68447876 767.49066162 0.8697961 ]	[477.66366577 495.60263062 0.7092486 ]	[480.23321533 639.31268311 0.81056654]	[485.50030518 785.58258057 0.79021537]	[418.70361328 239.20852661 0.90342903]	[441.70907593 241.64915466 0.89891362]	[400.72393799 234.08476257 0.84794384]	[462.25048828 236.46911621 0.93653989]	[4.82898743e+02 8.13819641e+02 7.79014528e-01]	[503.37295532 811.31567383 0.81677884]	[4.82750702e+02 7.90825745e+02 7.45589793e-01]	[4.39138641e+02 8.03527405e+02 7.71965921e-01]	[421.17248535 793.31121826 0.82289833]	[4.46911804e+02 7.72691040e+02 7.11995244e-01]
[428.97668457 251.97418213 0.86908615]	[439.05084229 303.29238892 0.88649029]	[377.56869507 303.22494507 0.84523302]	[351.95541382 400.70898438 0.87175173]	[323.7281189 487.98303223 0.83074796]	[498.13845825 305.81018066 0.811575 ]	[511.00961304 400.77612305 0.86586285]	[521.15765381 490.50808716 0.86275983]	[439.11038208 485.4397583 0.75498551]	[398.19711304 487.95986938 0.74841386]	[421.39501953 631.69256592 0.80663151]	[441.69656372 765.00946045 0.85826457]	[477.67739868 485.40289307 0.72255951]	[480.22735596 629.11450195 0.8247835 ]	[4.87934692e+02 7.77900452e+02 7.75612354e-01]	[418.73403931 236.55657959 0.9530673 ]	[441.73806763 236.58477783 0.94844431]	[400.73144531 231.43789673 0.83938086]	[462.3079834 233.88922119 0.89912069]	[482.91159058 811.26544189 0.84693557]	[503.39123535 811.11291504 0.83610743]	[4.82808319e+02 7.88208923e+02 7.56965637e-01]	[4.39128723e+02 8.03469421e+02 7.68770635e-01]	[421.18173218 793.26397705 0.82904625]	[4.46974182e+02 7.70223450e+02 7.31301785e-01]
[431.52886963 241.64511108 0.84725541]	[436.68508911 298.04187012 0.92775577]	[377.58685303 295.63235474 0.87968034]	[352.01580811 395.50292969 0.84191239]	[326.29937744 482.87228394 0.86127055]	[498.1272583 298.1015625 0.84610009]	[508.46548462 395.63372803 0.86585116]	[521.18115234 482.87158203 0.91433716]	[439.19747925 480.27261353 0.79556239]	[398.27032471 482.76519775 0.78054696]	[421.37084961 629.02435303 0.82770842]	[441.71337891 765.03295898 0.85457444]	[477.74191284 480.22198486 0.74012911]	[480.28900146 623.98822021 0.87115872]	[487.98513794 775.29931641 0.78239799]	[418.78570557 233.87504578 0.94187975]	[441.76080322 233.84197998 0.932558 ]	[400.77392578 221.19578552 0.80932105]	[462.3117981 221.19081116 0.8697263 ]	[485.35855103 811.10784912 0.87317908]	[503.37979126 808.62469482 0.86896777]	[4.82845764e+02 7.88140259e+02 7.47859836e-01]	[4.36636963e+02 7.98410645e+02 7.28398085e-01]	[418.75469971 790.83599854 0.81459028]	[4.49474335e+02 7.72701599e+02 7.37586439e-01]
[434.02236938 236.55741882 0.89794421]	[439.05285645 295.45697021 0.914482 ]	[377.56884766 293.01693726 0.85605294]	[354.47381592 385.38922119 0.83675796]	[328.88842773 480.16650391 0.85672277]	[498.17755127 295.50341797 0.84384662]	[508.47912598 387.91403198 0.82120788]	[521.15759277 480.23049927 0.9036777 ]	[439.22320557 477.6963501 0.76633775]	[400.62982178 480.23278809 0.77165824]	[421.34164429 626.45007324 0.84244496]	[439.33935547 765.07946777 0.84964353]	[480.14447021 475.16204834 0.71677995]	[480.37420654 623.82965088 0.86643064]	[487.95785522 770.19519043 0.80997658]	[421.14160156 226.26731873 0.8941623 ]	[441.82336426 226.29264832 0.89037019]	[400.81039429 216.00622559 0.81877142]	[462.3677063 216.06001282 0.90696228]	[482.89517212 806.11535645 0.83699107]	[503.33105469 803.49853516 0.80489397]	[4.82882385e+02 7.82967224e+02 6.95210040e-01]	[4.36570679e+02 7.98392090e+02 7.26886511e-01]	[418.69824219 790.82781982 0.81050497]	[4.46971863e+02 7.72747559e+02 7.30091691e-01]
[434.07247925 233.98857117 0.90150505]	[439.10165405 287.87646484 0.88778627]	[377.60354614 285.26104736 0.83932966]	[354.53033447 380.21246338 0.8935973 ]	[331.40219116 475.17279053 0.82556003]	[498.21646118 290.37271118 0.81484532]	[508.51205444 382.72131348 0.84801298]	[518.78973389 475.0930481 0.8596006 ]	[439.26446533 475.08337402 0.75956887]	[400.65438843 477.6496582 0.75409567]	[421.33526611 623.88861084 0.85153019]	[439.33071899 765.00726318 0.84473896]	[480.19454956 470.02758789 0.72364259]	[480.36398315 618.77087402 0.85018766]	[487.99731445 767.59954834 0.79484439]	[421.18725586 218.59954834 0.92112863]	[441.85653687 218.63175964 0.89420104]	[400.85745239 213.51585388 0.85165203]	[462.38131714 215.91218567 0.90190476]	[482.8939209 801.00744629 0.80345118]	[5.03390411e+02 7.95886780e+02 7.80551076e-01]	[4.82890594e+02 7.75321106e+02 7.10779846e-01]	[4.36582031e+02 7.95875854e+02 7.32744038e-01]	[418.6862793 790.7913208 0.81347972]	[4.46975311e+02 7.70303772e+02 7.44053483e-01]
[434.06240845 233.81809998 0.8768146 ]	[439.14941406 282.71780396 0.907309 ]	[377.60083008 280.20687866 0.85836792]	[354.5362854 377.7520752 0.9002943]	[331.48187256 472.52261353 0.8198505 ]	[500.67694092 285.29309082 0.82577783]	[508.55026245 380.15835571 0.87703943]	[518.79174805 464.96328735 0.87192804]	[439.30688477 467.41897583 0.75283444]	[400.67208862 470.0022583 0.73398733]	[421.28848267 623.9005127 0.84501255]	[439.30645752 762.50848389 0.83367163]	[480.25396729 464.86654663 0.73796123]	[482.73953247 616.2019043 0.83505863]	[490.5144043 767.49255371 0.80667806]	[421.17950439 216.04881287 0.94887364]	[441.87991333 216.06803894 0.92895138]	[400.86624146 213.30332947 0.8088423 ]	[462.43664551 213.38032532 0.87878513]	[4.82851349e+02 7.98412598e+02 7.93761373e-01]	[5.03331757e+02 7.93304565e+02 7.84784675e-01]	[4.85396942e+02 7.70292358e+02 7.68234909e-01]	[4.36567780e+02 7.95875427e+02 7.33171105e-01]	[418.64993286 790.7911377 0.81680495]	[4.46948761e+02 7.70199097e+02 7.66649246e-01]
[436.57583618 231.30052185 0.8724876 ]	[439.14279175 280.18920898 0.91881728]	[377.59466553 280.10101318 0.86893535]	[354.57214355 377.63525391 0.8996439 ]	[333.97302246 467.45550537 0.83407134]	[500.66268921 282.70858765 0.82885569]	[511.02893066 377.6519165 0.88693273]	[521.17694092 462.39886475 0.90732622]	[439.29638672 464.84213257 0.76968545]	[400.68395996 467.40460205 0.74410999]	[421.29150391 621.33837891 0.83833587]	[439.2612915 762.5098877 0.82976687]	[480.23443604 462.30715942 0.75041574]	[482.76934814 611.07427979 0.84326589]	[493.08294678 765.06774902 0.79610658]	[421.24356079 215.92939758 0.95668375]	[444.3152771 215.91612244 0.93349582]	[400.8444519 205.76745605 0.78406531]	[464.82330322 210.79794312 0.84383881]	[485.35372925 793.35144043 0.79444242]	[503.39706421 790.79034424 0.79637235]	[4.85438904e+02 7.72699219e+02 7.21374691e-01]	[4.36589661e+02 7.95804321e+02 7.39234984e-01]	[418.65405273 790.75708008 0.8212465 ]	[446.87304688 770.23010254 0.77096534]
[436.62512207 228.82676697 0.87302756]	[439.14916992 277.72155762 0.92801148]	[377.61804199 277.66409302 0.87881047]	[354.58779907 377.60354614 0.90171868]	[333.96054077 467.39724731 0.83831912]	[500.66671753 280.16271973 0.84221113]	[511.08251953 377.66571045 0.88681573]	[521.21887207 462.35791016 0.91646069]	[441.66186523 462.40237427 0.77361161]	[400.70333862 467.40603638 0.75048733]	[421.2467041 621.33276367 0.83953965]	[439.26501465 759.91717529 0.81495333]	[480.28442383 462.27740479 0.75740087]	[482.76113892 608.50836182 0.85686278]	[495.61813354 759.89666748 0.76508683]	[421.26992798 213.56007385 0.95786291]	[444.36315918 213.54515076 0.92470521]	[400.8538208 205.70458984 0.7912488 ]	[464.8387146 208.28155518 0.82992679]	[482.9147644 790.83972168 0.8364169 ]	[503.41690063 790.65435791 0.8312186 ]	[4.90492279e+02 7.70167847e+02 7.03304887e-01]	[4.36622040e+02 7.93309326e+02 7.38139391e-01]	[418.65753174 790.70672607 0.82013708]	[4.46923950e+02 7.70125305e+02 7.53468335e-01]
[436.66921997 228.83622742 0.87985992]	[439.16778564 277.70809937 0.93230587]	[377.63845825 277.66213989 0.88010877]	[356.96154785 377.65463257 0.91065198]	[333.97650146 467.43603516 0.83906513]	[500.66796875 280.13339233 0.84770042]	[511.09835815 377.61685181 0.88369238]	[521.23193359 462.28695679 0.91872871]	[441.71231079 462.38464355 0.77789867]	[400.71444702 464.93658447 0.75002998]	[421.25195312 621.3649292 0.83584207]	[439.26577759 757.36175537 0.8108474 ]	[480.35308838 462.26147461 0.76607817]	[482.8444519 608.52453613 0.85063934]	[498.24682617 759.91088867 0.79984486]	[421.3147583 215.88967896 0.95350671]	[444.40350342 213.55915833 0.92041218]	[400.86410522 203.18391418 0.80143112]	[464.84744263 208.30200195 0.82831001]	[485.41213989 790.80395508 0.79453033]	[503.46862793 790.6361084 0.80755001]	[4.95629517e+02 7.70161316e+02 7.22228765e-01]	[4.36615021e+02 7.93307190e+02 7.24635363e-01]	[418.65386963 790.69372559 0.79468417]	[4.46935333e+02 7.67692566e+02 7.45192826e-01]
[436.6862793 228.80613708 0.8785249 ]	[439.20358276 277.69821167 0.93569601]	[377.66018677 277.67370605 0.87846208]	[357.01431274 377.69030762 0.92568636]	[334.00146484 467.43960571 0.84251964]	[500.69662476 280.10275269 0.85329217]	[513.59887695 377.6350708 0.88359076]	[521.28442383 462.29904175 0.92752886]	[441.71923828 462.35531616 0.77693969]	[400.70321655 464.91400146 0.75126898]	[421.22116089 621.40045166 0.84427983]	[439.26611328 754.81634521 0.8111521 ]	[480.37408447 462.23690796 0.76334363]	[482.85400391 605.99603271 0.8727079 ]	[500.76651001 759.91479492 0.82313073]	[421.33880615 213.54888916 0.94916403]	[444.41665649 213.55677795 0.91753507]	[400.88482666 203.17912292 0.80259174]	[464.84005737 210.78874207 0.83712614]	[4.88004944e+02 7.90815125e+02 7.58298814e-01]	[5.08470245e+02 7.90671814e+02 7.65105546e-01]	[4.98240692e+02 7.70201172e+02 7.22413659e-01]	[4.39113739e+02 7.93218201e+02 7.28904665e-01]	[4.18736298e+02 7.90643433e+02 7.73400486e-01]	[4.46925751e+02 7.67613831e+02 7.25521863e-01]
[439.07696533 228.84118652 0.88663399]	[439.21438599 277.70394897 0.93645614]	[377.67507935 277.70266724 0.87596518]	[357.02505493 377.71640015 0.92406291]	[334.04238892 467.44641113 0.84423089]	[500.69647217 277.71029663 0.8560679 ]	[513.62139893 377.59524536 0.87879497]	[521.31768799 462.37319946 0.91900057]	[441.71038818 462.32858276 0.77942061]	[400.70440674 464.86486816 0.75394911]	[421.21066284 621.31207275 0.83930504]	[439.24902344 754.80072021 0.81415486]	[480.35470581 462.23254395 0.76112658]	[482.86444092 605.96087646 0.8730008 ]	[500.83612061 767.61523438 0.84959841]	[421.38568115 215.89105225 0.94019806]	[444.44989014 215.89974976 0.91036201]	[403.2663269 203.14903259 0.80506146]	[464.86682129 210.78030396 0.83410168]	[4.98194641e+02 7.93305542e+02 7.40679383e-01]	[5.16208984e+02 7.90772705e+02 7.55120575e-01]	[4.98228790e+02 7.80437927e+02 6.66126549e-01]	[4.39120758e+02 7.90821716e+02 7.47202933e-01]	[4.18737396e+02 7.90634155e+02 7.77995706e-01]	[4.46867065e+02 7.67623108e+02 7.20025659e-01]
[439.11151123 228.85096741 0.89483386]	[439.23306274 277.68133545 0.9413951 ]	[377.70678711 277.70770264 0.87349445]	[357.05941772 377.73947144 0.92829609]	[336.4644165 464.94448853 0.86435664]	[500.71112061 277.66784668 0.86619419]	[516.12121582 377.57836914 0.87435663]	[521.33734131 462.39276123 0.91746742]	[441.73849487 462.3008728 0.78439063]	[400.71484375 462.41131592 0.75940996]	[421.22619629 618.80456543 0.83197218]	[439.25024414 754.73895264 0.82179075]	[480.37701416 459.8057251 0.76712525]	[482.90991211 603.49310303 0.86856204]	[503.24594116 757.36199951 0.82242793]	[423.78610229 215.89950562 0.93682718]	[446.89337158 215.90463257 0.90548265]	[403.30371094 203.20358276 0.80107701]	[464.87548828 210.78245544 0.83571166]	[498.25485229 790.8102417 0.79496306]	[5.18752441e+02 7.90614807e+02 7.86156178e-01]	[5.00722626e+02 7.70136658e+02 7.32517898e-01]	[4.39123535e+02 7.90744385e+02 7.59777665e-01]	[4.18764008e+02 7.88208069e+02 7.85906672e-01]	[4.44442200e+02 7.67564026e+02 7.31814325e-01]
[439.14694214 228.85409546 0.90040952]	[439.23126221 277.69012451 0.93949521]	[377.71383667 280.10461426 0.86508226]	[357.08285522 377.74032593 0.9306348 ]	[336.56747437 464.95672607 0.87690175]	[500.72619629 277.65872192 0.86861545]	[516.16430664 377.6463623 0.87895334]	[521.39172363 462.44772339 0.91402435]	[441.74734497 462.34298706 0.77416474]	[400.70901489 464.85623169 0.74815565]	[421.19433594 621.30096436 0.83061409]	[439.26092529 754.81030273 0.81588715]	[482.72790527 462.24438477 0.76632017]	[482.93408203 606.01281738 0.85732532]	[503.29171753 759.9395752 0.82167888]	[423.83673096 215.88917542 0.92833197]	[446.94351196 215.91091919 0.90062118]	[403.36721802 203.22723389 0.79502648]	[464.90274048 210.81958008 0.83713472]	[500.74938965 790.79846191 0.80876118]	[521.2600708 790.59490967 0.79606771]	[5.00741791e+02 7.70232544e+02 7.24662185e-01]	[4.39116882e+02 7.90772461e+02 7.50316679e-01]	[4.18738129e+02 7.88233276e+02 7.79547930e-01]	[4.46887543e+02 7.67630249e+02 7.34877825e-01]
[439.14764404 228.85725403 0.90105951]	[439.23388672 277.68426514 0.93977642]	[377.72424316 277.72311401 0.86632711]	[357.08197021 377.73855591 0.93043554]	[336.56610107 464.95584106 0.87699467]	[500.72543335 277.65774536 0.86821753]	[516.16760254 377.6446228 0.87877721]	[521.3939209 464.81860352 0.91387701]	[441.7479248 462.34933472 0.7718339 ]	[400.71218872 464.85928345 0.74666023]	[421.20440674 621.31231689 0.83295935]	[439.26031494 754.81286621 0.81624252]	[482.72625732 462.25314331 0.76419181]	[482.93017578 606.04833984 0.85481709]	[503.29211426 762.42926025 0.82391095]	[423.83868408 215.89321899 0.92841798]	[446.9430542 215.91377258 0.90099788]	[403.3666687 203.23373413 0.79500175]	[464.90188599 210.8196106 0.83673048]	[500.74383545 790.80041504 0.80696005]	[521.25714111 790.60095215 0.79682994]	[5.00737427e+02 7.70248413e+02 7.21886814e-01]	[4.39120941e+02 7.90761841e+02 7.53214300e-01]	[4.18744598e+02 7.88225403e+02 7.80630112e-01]	[4.46885345e+02 7.67630798e+02 7.35423505e-01]
[439.165802 228.86752319 0.90201795]	[439.26376343 277.67041016 0.94211501]	[380.09564209 277.70181274 0.86788857]	[357.09634399 380.10040283 0.92613095]	[336.64083862 464.95230103 0.88424003]	[500.77938843 277.64056396 0.87227017]	[516.1494751 377.60510254 0.86914819]	[523.76159668 462.42828369 0.91381764]	[441.79092407 462.35665894 0.76747108]	[400.75253296 464.84866333 0.74283504]	[421.24362183 621.29998779 0.83444381]	[439.24972534 754.79296875 0.81518215]	[482.77099609 462.27694702 0.76242089]	[482.96807861 608.62322998 0.83121282]	[503.30984497 759.95214844 0.82141656]	[423.85845947 215.90493774 0.9248482 ]	[446.97097778 215.91661072 0.89513618]	[405.84173584 205.74832153 0.7801109 ]	[464.94708252 210.78868103 0.82562089]	[500.72488403 790.74969482 0.82395488]	[521.23834229 788.19659424 0.80706376]	[5.00770782e+02 7.70246216e+02 7.19741106e-01]	[4.39123535e+02 7.90757751e+02 7.53470719e-01]	[4.18746613e+02 7.88221680e+02 7.77901411e-01]	[4.44449066e+02 7.67609985e+02 7.37478077e-01]
[439.18988037 228.86012268 0.90276945]	[439.30963135 277.6463623 0.9421159 ]	[380.14480591 277.66308594 0.87340856]	[357.11233521 380.09127808 0.92415088]	[336.68798828 467.39697266 0.8778227 ]	[500.80917358 277.62545776 0.87716627]	[516.21258545 377.60562134 0.87045515]	[523.80987549 462.44528198 0.90836644]	[441.83538818 462.38330078 0.76658291]	[400.81771851 464.88162231 0.73977649]	[421.24093628 621.38482666 0.84147978]	[439.26269531 754.79382324 0.81967843]	[482.79690552 462.2975769 0.76140904]	[485.35055542 611.06829834 0.82980776]	[503.32894897 759.93908691 0.82079911]	[423.88513184 215.89880371 0.91923106]	[449.46075439 215.91494751 0.89165491]	[405.91317749 208.24819946 0.77128214]	[467.42605591 208.33308411 0.81216162]	[500.7414856 790.78289795 0.8366282 ]	[521.23834229 790.58972168 0.82078516]	[5.00784058e+02 7.70210693e+02 7.20458686e-01]	[4.39123596e+02 7.90773132e+02 7.60785699e-01]	[4.18753448e+02 7.88233459e+02 7.86106944e-01]	[4.46881195e+02 7.67603699e+02 7.41143584e-01]
[439.27658081 231.33773804 0.92048758]	[441.71038818 277.6685791 0.93661052]	[380.2053833 277.69668579 0.8657136 ]	[357.1756897 377.74328613 0.92446589]	[339.10418701 467.46713257 0.86745113]	[500.86361694 277.64477539 0.87232584]	[521.17950439 377.56546021 0.88622069]	[523.96716309 464.85986328 0.88626355]	[441.90496826 462.37698364 0.75664812]	[403.29882812 464.85873413 0.72565109]	[421.30523682 618.8427124 0.82847834]	[439.27044678 754.78686523 0.82582182]	[482.83187866 462.31469727 0.76368451]	[485.35473633 606.11047363 0.85170096]	[503.33270264 762.465271 0.823681 ]	[426.40667725 215.95394897 0.90153474]	[452.07806396 215.97621155 0.89408875]	[410.9630127 208.27616882 0.77338266]	[467.49664307 210.81843567 0.81671762]	[500.71697998 790.82855225 0.8229298 ]	[521.24066162 790.63916016 0.81062579]	[5.00802124e+02 7.70258850e+02 7.15082049e-01]	[4.39151215e+02 7.90743774e+02 7.76307642e-01]	[418.78213501 788.21209717 0.79931509]	[4.46868134e+02 7.67587952e+02 7.29086757e-01]
[441.66827393 231.3494873 0.92163908]	[441.77090454 277.6769104 0.93569452]	[380.27896118 277.69696045 0.86164665]	[357.20928955 380.09255981 0.92424208]	[339.13711548 469.97613525 0.86091506]	[503.25186157 277.65893555 0.87311375]	[521.25537109 377.54620361 0.89369923]	[524.01593018 464.82952881 0.8814882 ]	[441.90664673 462.33135986 0.76355773]	[403.29620361 462.402771 0.73213822]	[421.331604 621.32617188 0.82895422]	[439.27804565 754.8059082 0.82534868]	[482.82287598 462.26864624 0.76900792]	[485.40640259 608.59094238 0.83389366]	[503.33947754 762.47052002 0.82464647]	[428.94763184 215.97634888 0.89742935]	[454.61444092 215.98587036 0.90375948]	[411.03460693 208.32740784 0.78232217]	[470.02496338 210.79214478 0.80941445]	[500.71151733 790.831604 0.83298141]	[521.23657227 790.6675415 0.82802266]	[5.00803436e+02 7.70279846e+02 7.09082842e-01]	[4.39149292e+02 7.90758850e+02 7.77950585e-01]	[418.78302002 788.22357178 0.80244905]	[4.46868774e+02 7.67599304e+02 7.32874393e-01]
[441.71939087 231.35360718 0.92229968]	[441.82647705 277.65863037 0.93362957]	[380.32037354 277.67456055 0.86005533]	[359.60705566 377.69061279 0.92128587]	[339.1668396 470.04629517 0.85682809]	[503.29098511 277.63568115 0.88183779]	[521.31347656 377.51992798 0.89690381]	[526.41973877 464.84698486 0.87426835]	[444.32974243 462.33898926 0.75032133]	[403.35916138 462.41043091 0.72015411]	[421.36367798 621.36932373 0.82589966]	[439.28295898 757.31610107 0.82205057]	[482.86303711 462.27746582 0.76335859]	[485.4670105 608.62823486 0.81826878]	[503.30871582 762.51794434 0.82746071]	[431.47161865 215.94781494 0.89893329]	[457.11126709 215.98175049 0.92100424]	[413.55194092 208.27081299 0.78574765]	[472.5506897 210.83598328 0.81818128]	[500.71380615 790.82946777 0.82400507]	[521.2310791 790.64746094 0.8160966 ]	[5.00774994e+02 7.70315125e+02 7.04978347e-01]	[4.39155823e+02 7.90785645e+02 7.71861196e-01]	[418.78283691 790.60217285 0.80160797]	[4.44437622e+02 7.67644714e+02 7.42007136e-01]
[441.77856445 231.34333801 0.91900438]	[441.88931274 277.68548584 0.91777903]	[382.77325439 277.69689941 0.84974271]	[359.7076416 377.64309692 0.91860902]	[339.21548462 469.98876953 0.85320699]	[503.35882568 277.64230347 0.88401788]	[521.35430908 375.12014771 0.88922411]	[526.47613525 462.42480469 0.87732607]	[444.39532471 464.8369751 0.7356208 ]	[405.84616089 464.8895874 0.70788682]	[421.39059448 621.41290283 0.81736541]	[439.27941895 757.33734131 0.81602597]	[482.91854858 462.35366821 0.74586719]	[485.47488403 611.10302734 0.81342965]	[503.33670044 765.02386475 0.82833433]	[431.55764771 215.93395996 0.9022826 ]	[457.16369629 215.97406006 0.93071014]	[416.06668091 208.27264404 0.79019374]	[475.07162476 210.84407043 0.81842887]	[500.72250366 793.23986816 0.80564511]	[521.22424316 790.69036865 0.79940313]	[5.00805389e+02 7.72756531e+02 7.00635910e-01]	[4.39122223e+02 7.90816467e+02 7.50843406e-01]	[418.74676514 790.62945557 0.79678082]	[4.44441132e+02 7.67668945e+02 7.32538819e-01]
[441.87762451 231.35353088 0.90708846]	[444.31378174 277.68344116 0.90857309]	[382.85083008 277.69558716 0.84383351]	[359.74090576 377.61578369 0.90899473]	[339.28204346 467.47460938 0.85109341]	[503.42248535 277.65026855 0.87644815]	[521.43261719 375.11740112 0.8828302 ]	[526.52514648 462.38897705 0.87495571]	[446.91415405 464.84545898 0.71689427]	[408.44494629 464.8744812 0.69741774]	[423.81286621 621.40991211 0.81669825]	[439.26043701 757.33795166 0.81680787]	[485.35696411 462.37808228 0.72695756]	[490.53189087 613.71026611 0.78399843]	[503.33752441 765.06262207 0.8335939 ]	[434.12332153 215.94174194 0.91337281]	[459.61880493 215.97616577 0.94779998]	[416.14901733 208.25907898 0.80667061]	[477.61550903 210.8430481 0.8238939 ]	[498.26303101 793.28198242 0.79373407]	[5.18761597e+02 7.90740051e+02 7.79067338e-01]	[5.00824005e+02 7.72764771e+02 6.96679711e-01]	[4.39138275e+02 7.90793945e+02 7.45864689e-01]	[4.18755524e+02 7.90609131e+02 7.85676003e-01]	[4.44408997e+02 7.67658813e+02 7.39387274e-01]
[444.34350586 231.3215332 0.88375497]	[446.8694458 277.68411255 0.88832974]	[387.86569214 277.69842529 0.82788312]	[359.81994629 377.67886353 0.90012896]	[341.74783325 467.45782471 0.83726126]	[505.89300537 277.66366577 0.8632707 ]	[523.80487061 377.52038574 0.89543843]	[528.96368408 462.35275269 0.87893355]	[449.44842529 464.84078979 0.70801145]	[411.03060913 464.86569214 0.69773364]	[423.83557129 621.37445068 0.80686063]	[439.25646973 757.36529541 0.81294924]	[485.42227173 462.38439941 0.71816736]	[493.10806274 616.20202637 0.7801404 ]	[503.29296875 767.59680176 0.85024434]	[436.63336182 215.9258728 0.92887664]	[459.69281006 215.9365387 0.95306373]	[418.53799438 205.76911926 0.8118422 ]	[477.70254517 208.33709717 0.82124645]	[5.00748962e+02 7.93286682e+02 7.71379650e-01]	[5.21248047e+02 7.90748230e+02 7.51603007e-01]	[5.00706055e+02 7.77858459e+02 6.82577252e-01]	[4.39131165e+02 7.90794495e+02 7.45468557e-01]	[4.18747101e+02 7.90611633e+02 7.86359072e-01]	[4.44392792e+02 7.67689819e+02 7.41825819e-01]
[446.87161255 231.3503418 0.87175417]	[449.47827148 277.68426514 0.87758869]	[390.46136475 277.70755005 0.82358778]	[362.27566528 377.70223999 0.8938601 ]	[344.2706604 464.97021484 0.8316173 ]	[508.46801758 277.67868042 0.84274954]	[523.8782959 377.53720093 0.90659988]	[529.03149414 462.43948364 0.86433071]	[452.01550293 464.85171509 0.70282024]	[416.02142334 464.87954712 0.7013647 ]	[423.87838745 623.84344482 0.80912775]	[439.28295898 762.41674805 0.81013054]	[485.49853516 464.84121704 0.70220357]	[495.61602783 618.76068115 0.7787832 ]	[503.24960327 770.0869751 0.83939236]	[439.08798218 215.94979858 0.94289064]	[459.77886963 215.95625305 0.95598876]	[418.61685181 205.71542358 0.82941163]	[480.14581299 210.78834534 0.82985473]	[5.00801300e+02 7.93360840e+02 7.22973228e-01]	[5.21266357e+02 7.90795593e+02 7.18234122e-01]	[4.98180817e+02 7.83013123e+02 6.76203251e-01]	[4.36689789e+02 7.93287170e+02 7.26308525e-01]	[4.18723633e+02 7.90680725e+02 7.85471201e-01]	[4.44414856e+02 7.70161987e+02 7.37299383e-01]
[449.46600342 231.33850098 0.85833418]	[454.54919434 277.70010376 0.87898582]	[395.50146484 277.67611694 0.84465164]	[367.42474365 377.68859863 0.88106453]	[346.84988403 467.434021 0.82138491]	[511.02813721 277.71749878 0.82916057]	[523.95593262 377.57183838 0.90008998]	[531.61981201 462.43643188 0.85857016]	[454.58685303 462.38397217 0.71137083]	[416.13296509 464.86425781 0.71484143]	[423.91226196 623.84460449 0.80364746]	[439.28942871 759.91912842 0.81251025]	[488.01904297 462.3500061 0.69790441]	[498.10968018 618.82720947 0.79207945]	[503.24398804 767.53283691 0.82322598]	[439.17254639 215.96252441 0.9588303 ]	[462.19732666 215.94816589 0.95452493]	[418.78988647 208.29728699 0.83333719]	[480.2442627 210.82147217 0.84977967]	[5.00732056e+02 7.93300964e+02 7.48337150e-01]	[5.21212036e+02 7.90747559e+02 7.34147251e-01]	[4.98261292e+02 7.75351074e+02 6.55518949e-01]	[4.39105621e+02 7.93239075e+02 7.36203551e-01]	[418.73669434 790.65325928 0.7938605 ]	[4.44435028e+02 7.70123413e+02 7.41173983e-01]
[452.0859375 231.33309937 0.86089087]	[457.09106445 277.72463989 0.89503878]	[395.63134766 277.6618042 0.86776441]	[372.52853394 377.69509888 0.89633501]	[351.94525146 467.45098877 0.82538611]	[513.61120605 280.17724609 0.81961453]	[526.4173584 377.60586548 0.89954227]	[536.68841553 464.90072632 0.85776615]	[457.1265564 464.84573364 0.7235083 ]	[418.59646606 464.90896606 0.72858471]	[428.92547607 623.8237915 0.80276835]	[439.29354858 762.4956665 0.8261646 ]	[493.11135864 462.39086914 0.69268817]	[498.19036865 621.28710938 0.80692029]	[503.29043579 767.52667236 0.819682 ]	[439.24951172 215.95921326 0.95733738]	[462.30661011 215.90834045 0.95111161]	[421.19308472 208.34754944 0.82346696]	[482.7166748 210.78492737 0.85462099]	[5.00750061e+02 7.93319580e+02 7.41294324e-01]	[5.21227295e+02 7.90766541e+02 7.19108820e-01]	[5.00702332e+02 7.75305298e+02 6.58007085e-01]	[4.39124786e+02 7.93278809e+02 7.32371569e-01]	[418.74761963 790.68377686 0.79364181]	[4.44405426e+02 7.70211731e+02 7.47690439e-01]
[454.59579468 231.30735779 0.86524451]	[457.20040894 280.10012817 0.90993845]	[398.08468628 277.69332886 0.87445301]	[375.11502075 377.64605713 0.91254294]	[354.4750061 469.99328613 0.8293733 ]	[516.18792725 280.1546936 0.83081603]	[526.49713135 377.58453369 0.8922087 ]	[539.25817871 464.87896729 0.88782781]	[459.60913086 462.38104248 0.7505179 ]	[418.69290161 464.86825562 0.75353152]	[431.50112915 621.37860107 0.80120897]	[439.3203125 764.99694824 0.82916665]	[498.15905762 462.35250854 0.71822816]	[498.24316406 618.78582764 0.8036415 ]	[503.30075073 767.61499023 0.82557601]	[439.31671143 215.92712402 0.95755386]	[462.38696289 215.90040588 0.94482011]	[421.26077271 208.31651306 0.82330847]	[482.82730103 210.8221283 0.86711037]	[5.00806793e+02 7.95789062e+02 7.25698531e-01]	[5.21286804e+02 7.90803772e+02 7.11780548e-01]	[5.00669525e+02 7.77886292e+02 6.52782679e-01]	[4.39095856e+02 7.93330444e+02 7.15032697e-01]	[4.18717438e+02 7.90725037e+02 7.88210213e-01]	[4.46872772e+02 7.70273560e+02 7.30444908e-01]
[457.14572144 228.81416321 0.8730942 ]	[459.6835022 277.69659424 0.93048406]	[398.19558716 277.68457031 0.87940478]	[377.56427002 377.6859436 0.92635524]	[354.58624268 467.47317505 0.84352678]	[518.76782227 277.70126343 0.84535009]	[529.03814697 377.50994873 0.85987151]	[541.70794678 462.44692993 0.9009285 ]	[459.74536133 464.84368896 0.76205432]	[418.78427124 464.91149902 0.75301421]	[434.06750488 621.41064453 0.81001687]	[439.33340454 762.45922852 0.81317383]	[500.68978882 462.36483765 0.73832119]	[500.67669678 618.77563477 0.82610142]	[503.32980347 767.68145752 0.82366091]	[441.76593018 215.90530396 0.9637686 ]	[464.85379028 213.52331543 0.93086743]	[421.3678894 208.2557373 0.79829502]	[482.94741821 208.27105713 0.83919603]	[5.00867767e+02 7.95824707e+02 7.00229049e-01]	[5.21358643e+02 7.90822205e+02 6.97135150e-01]	[4.98235138e+02 7.82969421e+02 6.62010908e-01]	[4.39114319e+02 7.93329285e+02 7.21428573e-01]	[4.18725098e+02 7.90716675e+02 7.88800836e-01]	[4.46883423e+02 7.70203918e+02 7.23753273e-01]
[459.59860229 226.24966431 0.87389213]	[459.76339722 277.62805176 0.94371438]	[400.62789917 277.66912842 0.87958539]	[377.65527344 377.67108154 0.92956841]	[357.09301758 467.43240356 0.86972624]	[521.2310791 277.59243774 0.87059438]	[534.13372803 375.07562256 0.8411358 ]	[541.79193115 462.41851807 0.91720808]	[459.83770752 462.38122559 0.7624132 ]	[421.16522217 464.86901855 0.75112832]	[436.5921936 621.39428711 0.82269865]	[441.66134644 762.49822998 0.81584316]	[500.80282593 462.32385254 0.74754256]	[500.74105835 618.77410889 0.83330142]	[503.34332275 770.15386963 0.82714432]	[441.88241577 213.48907471 0.95044935]	[464.9571228 213.46392822 0.9166249 ]	[421.4133606 203.17906189 0.80340981]	[485.37380981 205.70484924 0.81861436]	[5.03363831e+02 7.95887024e+02 6.75388396e-01]	[5.23853760e+02 7.93245972e+02 6.84695482e-01]	[4.98194855e+02 7.85541809e+02 6.84138954e-01]	[4.39111115e+02 7.93358582e+02 7.23644853e-01]	[4.1873230e+02 7.9073999e+02 7.8866291e-01]	[4.46893097e+02 7.70242615e+02 7.27372289e-01]
[459.68792725 223.68899536 0.89034826]	[462.20657349 277.63150024 0.93923312]	[400.71893311 277.69766235 0.87176281]	[377.72158813 377.72348022 0.92523015]	[359.58029175 467.43145752 0.86896366]	[521.37280273 277.58728027 0.88433397]	[539.27862549 377.51989746 0.86947727]	[541.94946289 464.84698486 0.90841734]	[462.25933838 462.37109375 0.75528103]	[421.23001099 462.40313721 0.75016594]	[436.68826294 621.36071777 0.82549155]	[441.65563965 762.51635742 0.81571937]	[500.88452148 462.33297729 0.74440658]	[500.79333496 616.26074219 0.8337006 ]	[503.32498169 770.20092773 0.82730424]	[444.34616089 213.43807983 0.93013787]	[467.42108154 213.40655518 0.91112113]	[426.37658691 205.72236633 0.760095 ]	[485.43804932 203.20074463 0.81046337]	[5.05895142e+02 7.98394653e+02 6.50907636e-01]	[5.23929382e+02 7.93253113e+02 6.72358453e-01]	[4.98138458e+02 7.85606934e+02 6.95484161e-01]	[4.39101868e+02 7.95791565e+02 7.22140014e-01]	[4.18733185e+02 7.90737488e+02 7.83007205e-01]	[4.46867798e+02 7.70247131e+02 7.23500550e-01]
[459.76376343 221.1645813 0.90155542]	[462.33233643 277.61819458 0.93654317]	[400.85122681 277.68188477 0.85966796]	[380.21676636 377.67224121 0.91733754]	[359.72244263 469.98480225 0.85531515]	[523.78076172 277.56945801 0.88671589]	[541.784729 377.49761963 0.89200032]	[544.44396973 464.84963989 0.89579231]	[462.3762207 464.90182495 0.73462546]	[421.3583374 464.89074707 0.72156292]	[439.09866333 621.38220215 0.8348304 ]	[439.33444214 762.48590088 0.81675088]	[503.28912354 464.89215088 0.73331171]	[500.89801025 616.2331543 0.8378436 ]	[503.35345459 770.13098145 0.827591 ]	[444.43505859 213.35427856 0.90488881]	[469.98959351 213.34112549 0.89254189]	[428.95709229 203.2117157 0.76077861]	[487.97543335 200.67707825 0.80308485]	[5.05911011e+02 7.95895508e+02 6.58950746e-01]	[5.23959290e+02 7.93225281e+02 6.78333163e-01]	[4.98160919e+02 7.85535583e+02 6.89783216e-01]	[4.39126038e+02 7.93347839e+02 7.30121017e-01]	[4.18737396e+02 7.90723083e+02 7.87128687e-01]	[4.44426208e+02 7.70224243e+02 7.32136488e-01]
[462.19555664 221.11212158 0.90842485]	[462.44241333 277.65081787 0.9123202 ]	[403.34527588 280.13659668 0.83954489]	[380.2991333 377.6946106 0.907534 ]	[362.19824219 469.95907593 0.84445524]	[523.89978027 277.55340576 0.8892718 ]	[541.93896484 374.984375 0.87317574]	[546.91925049 462.40377808 0.89030492]	[464.84790039 464.8868103 0.72745574]	[423.87136841 464.88534546 0.70889926]	[439.15280151 621.37792969 0.83472776]	[441.65411377 764.98150635 0.82764679]	[503.384552 464.89422607 0.73201764]	[503.2961731 616.24859619 0.83308309]	[503.38635254 770.10498047 0.82782418]	[449.45565796 213.31819153 0.88886547]	[472.60751343 213.31497192 0.8885479 ]	[434.02487183 203.17427063 0.77071267]	[490.57330322 200.6834259 0.79708862]	[5.03428162e+02 7.98371704e+02 6.84336543e-01]	[5.23924927e+02 7.93265137e+02 6.93808436e-01]	[4.98222961e+02 7.83016785e+02 6.88273251e-01]	[4.39136902e+02 7.93350159e+02 7.32335687e-01]	[4.18741669e+02 7.90726257e+02 7.85181403e-01]	[4.44421570e+02 7.70252502e+02 7.36146152e-01]
[462.31481934 218.63766479 0.91298634]	[464.93963623 277.64733887 0.89341515]	[405.90908813 280.12628174 0.82397228]	[382.78848267 380.09646606 0.89001256]	[364.77035522 469.96838379 0.82518417]	[526.39453125 277.58145142 0.87693101]	[544.36621094 372.5526123 0.8733027 ]	[547.01916504 462.35238647 0.88500786]	[464.93963623 464.84805298 0.71903831]	[426.40377808 464.84091187 0.69945204]	[439.23046875 621.3348999 0.8371321 ]	[441.68969727 765.01403809 0.8335306 ]	[503.46002197 464.85061646 0.72945905]	[503.3609314 613.70257568 0.83442253]	[503.37094116 770.10412598 0.83300698]	[452.05993652 210.89367676 0.8773545 ]	[477.64129639 210.86709595 0.89647323]	[434.12252808 200.6343689 0.76295507]	[498.12255859 198.09599304 0.83237267]	[5.03429779e+02 7.98375061e+02 6.86387658e-01]	[5.23918701e+02 7.93277893e+02 6.96474612e-01]	[4.98198547e+02 7.83022461e+02 6.85312271e-01]	[4.39124359e+02 7.95801270e+02 7.27473140e-01]	[4.18753967e+02 7.90739624e+02 7.78839767e-01]	[4.46884338e+02 7.70275085e+02 7.26397097e-01]
[462.41549683 218.5816803 0.90787423]	[467.47973633 277.64093018 0.88500673]	[410.98764038 280.125 0.8211841 ]	[390.41421509 377.66421509 0.8730222 ]	[369.92697144 467.44198608 0.82238781]	[526.51239014 277.56414795 0.86990112]	[544.47497559 375.02230835 0.88332754]	[549.54162598 462.34432983 0.874672 ]	[467.4258728 464.88287354 0.71108615]	[428.97659302 464.87463379 0.69339436]	[439.26367188 621.29650879 0.82572722]	[441.70196533 762.45739746 0.81849009]	[505.88684082 464.89227295 0.71825248]	[503.40774536 616.25128174 0.82586801]	[503.37561035 767.58392334 0.83354223]	[457.07980347 210.82310486 0.8824265 ]	[480.13241577 210.82432556 0.91146588]	[436.69567871 198.11448669 0.80682003]	[500.65020752 198.11727905 0.85595381]	[5.03270721e+02 7.95827209e+02 7.20223904e-01]	[5.21376343e+02 7.93246460e+02 7.14555323e-01]	[5.00674072e+02 7.77840088e+02 6.79588139e-01]	[4.39134613e+02 7.93332397e+02 7.22978711e-01]	[4.18766174e+02 7.90695618e+02 7.64463544e-01]	[4.46914673e+02 7.70164978e+02 7.32100964e-01]
[464.93215942 218.52178955 0.8949663 ]	[475.07730103 277.67221069 0.88365471]	[416.0854187 280.12329102 0.84782302]	[395.51315308 377.73809814 0.89312303]	[374.97937012 472.53604126 0.83032084]	[529.06970215 277.62588501 0.84633225]	[546.92401123 375.05187988 0.87992227]	[554.67218018 462.39437866 0.86423784]	[469.99291992 464.88342285 0.70621222]	[434.04940796 464.8828125 0.70145607]	[439.31417847 618.84375 0.82032746]	[441.70645142 759.90527344 0.80073917]	[505.97421265 464.91119385 0.70860559]	[503.45465088 618.74481201 0.817963 ]	[503.38739014 767.56469727 0.8359533 ]	[459.58163452 208.35366821 0.89401764]	[480.25350952 208.32072449 0.90550196]	[439.20266724 198.11590576 0.83846641]	[500.76791382 198.07608032 0.87528503]	[5.00851929e+02 7.95809937e+02 7.28049815e-01]	[5.21343872e+02 7.93242920e+02 7.14457393e-01]	[5.00711609e+02 7.75339233e+02 6.86377704e-01]	[4.39140167e+02 7.93287842e+02 7.23499894e-01]	[4.18771729e+02 7.90660583e+02 7.55440891e-01]	[4.46919434e+02 7.70118469e+02 7.07875192e-01]
[467.46173096 218.53015137 0.87828302]	[477.62704468 277.71426392 0.90198231]	[416.16943359 280.15350342 0.85433239]	[398.02505493 377.70791626 0.91893423]	[375.10147095 467.47946167 0.84724736]	[534.16088867 277.66705322 0.84336561]	[547.00622559 375.08010864 0.87015629]	[559.70080566 462.41680908 0.87791204]	[475.10125732 464.89407349 0.70831048]	[436.6295166 464.90945435 0.71635342]	[441.68002319 621.28765869 0.82887256]	[441.70602417 759.88537598 0.8020528 ]	[511.05505371 464.91079712 0.69095057]	[505.88766479 618.7444458 0.81669462]	[503.39556885 767.53216553 0.83217055]	[459.67932129 208.35592651 0.91112918]	[480.38394165 208.34146118 0.90622729]	[441.67019653 198.10847473 0.82829666]	[500.86773682 198.12640381 0.8752656 ]	[5.00826233e+02 7.95799988e+02 7.35772073e-01]	[5.21308411e+02 7.93242798e+02 7.20744193e-01]	[5.00723419e+02 7.75294617e+02 6.87866032e-01]	[4.39179962e+02 7.93269409e+02 7.37750471e-01]	[4.21173157e+02 7.90641541e+02 7.64458001e-01]	[4.46906525e+02 7.70108521e+02 7.05990613e-01]
[470.03356934 216.12770081 0.88144416]	[477.74871826 277.73043823 0.91739482]	[418.63467407 280.16714478 0.86545551]	[398.12319946 380.11392212 0.92717487]	[377.61196899 467.45318604 0.87345743]	[539.19262695 277.66445923 0.85328311]	[549.56140137 375.00054932 0.83941722]	[559.83514404 462.39279175 0.90259266]	[477.68362427 464.8727417 0.726215 ]	[439.13409424 464.90988159 0.73597556]	[441.74331665 621.31744385 0.83041131]	[441.71484375 757.3583374 0.80414873]	[516.21655273 464.85940552 0.69848126]	[506.00125122 616.222229 0.80023724]	[503.41220093 767.49157715 0.82528496]	[459.76757812 208.33718872 0.91661 ]	[482.7819519 208.30052185 0.89932334]	[441.76571655 198.10063171 0.84593856]	[503.29077148 198.13270569 0.8794325 ]	[5.00819427e+02 7.93355408e+02 7.40212262e-01]	[5.21295898e+02 7.93226318e+02 7.18349397e-01]	[5.00732178e+02 7.72823669e+02 6.92116737e-01]	[4.39166779e+02 7.93267883e+02 7.38436282e-01]	[4.21156860e+02 7.90629333e+02 7.61590481e-01]	[4.46913605e+02 7.70088562e+02 7.02148259e-01]
[475.09152222 215.98670959 0.90769345]	[480.20715332 277.71176147 0.93628997]	[418.73666382 280.14498901 0.86861986]	[398.20040894 377.74258423 0.92392778]	[380.10391235 467.4390564 0.87673479]	[541.70147705 277.63433838 0.86522633]	[557.22320557 374.99533081 0.82488489]	[562.29449463 462.39160156 0.91480118]	[480.17529297 462.35830688 0.74462903]	[439.21008301 462.390625 0.74822313]	[441.73132324 621.35882568 0.8358286 ]	[441.70874023 759.88677979 0.79685223]	[521.16998291 462.36679077 0.71747249]	[511.02148438 618.77905273 0.79118472]	[503.42086792 767.55419922 0.83094656]	[459.85574341 205.72627258 0.90350121]	[482.86688232 203.19873047 0.8820793 ]	[441.84991455 198.13777161 0.83551824]	[503.38082886 198.09179688 0.87968254]	[5.03272095e+02 7.93357483e+02 7.24958479e-01]	[5.21350830e+02 7.93232666e+02 7.11916208e-01]	[5.00713409e+02 7.75342163e+02 6.81896210e-01]	[4.39152802e+02 7.93311096e+02 7.34314203e-01]	[4.18776550e+02 7.90675415e+02 7.63247788e-01]	[4.46911377e+02 7.70132935e+02 6.98062897e-01]
[477.61135864 215.94773865 0.92254972]	[480.27914429 277.6887207 0.94414026]	[421.14382935 280.16491699 0.86375237]	[398.26382446 377.6960144 0.92318761]	[380.20031738 475.06808472 0.85965949]	[541.77667236 277.5692749 0.88768303]	[559.84033203 375.10766602 0.86190796]	[562.3772583 464.84182739 0.90699708]	[480.3180542 462.35455322 0.75005865]	[439.31790161 462.37509155 0.74852407]	[441.7913208 621.38140869 0.84126824]	[441.70773315 759.86730957 0.79819191]	[521.28497314 462.35150146 0.72384894]	[513.56616211 618.77923584 0.78203535]	[503.42349243 767.52618408 0.82752419]	[462.26391602 203.2074585 0.90052736]	[482.95092773 203.15028381 0.86472011]	[441.92163086 198.06990051 0.82970464]	[503.48202515 198.01890564 0.87977678]	[5.00841309e+02 7.93341980e+02 7.42651939e-01]	[5.21333130e+02 7.93235352e+02 7.26427197e-01]	[5.00721497e+02 7.75290894e+02 6.79704547e-01]	[4.39156342e+02 7.93345093e+02 7.41100788e-01]	[4.18784698e+02 7.90700989e+02 7.68451154e-01]	[4.46912720e+02 7.70109314e+02 7.04744041e-01]
[477.69854736 215.91560364 0.93394977]	[480.37869263 277.71011353 0.93590784]	[421.22711182 280.19140625 0.8621406 ]	[400.73522949 377.67901611 0.90483493]	[380.32119751 472.58105469 0.84764779]	[541.88421631 277.60513306 0.8877877 ]	[562.26947021 375.06143188 0.87279642]	[564.83380127 464.83261108 0.90945804]	[482.71847534 464.87649536 0.73206508]	[441.71173096 464.85906982 0.73983651]	[441.86843872 621.40258789 0.83503044]	[441.71511841 759.9331665 0.80957514]	[521.34191895 464.89266968 0.71445113]	[516.11383057 621.31433105 0.79144514]	[503.43582153 767.51367188 0.82094175]	[462.35626221 203.16040039 0.89550418]	[485.39651489 200.65080261 0.85375929]	[444.40545654 198.02629089 0.79320663]	[505.91744995 195.62419128 0.87433523]	[5.00849213e+02 7.93332520e+02 7.52789021e-01]	[5.21350037e+02 7.93217224e+02 7.34205723e-01]	[5.00737061e+02 7.72828674e+02 6.76199794e-01]	[4.39142395e+02 7.95804749e+02 7.43559897e-01]	[4.18785858e+02 7.90720581e+02 7.74659991e-01]	[4.46913971e+02 7.70140442e+02 7.21088946e-01]
[480.13900757 213.55865479 0.9460851 ]	[482.77749634 280.10211182 0.92732006]	[421.27780151 280.23544312 0.84929335]	[400.84133911 380.09347534 0.90130621]	[382.84292603 470.04171753 0.82878351]	[541.94030762 277.61795044 0.88221848]	[562.35632324 375.04748535 0.87437761]	[564.89501953 464.93139648 0.89633292]	[482.76168823 464.83816528 0.73396343]	[441.76309204 462.37451172 0.74084872]	[444.30529785 621.29559326 0.81057125]	[441.70935059 757.37268066 0.80749464]	[521.3626709 464.87228394 0.71922404]	[516.18933105 621.35675049 0.80048949]	[503.46942139 767.51123047 0.81667501]	[462.42642212 200.66397095 0.890086 ]	[485.49359131 200.60020447 0.84603983]	[446.90753174 198.06715393 0.77834225]	[505.97375488 197.99739075 0.86295122]	[5.00786163e+02 7.93325500e+02 7.51756787e-01]	[5.21292175e+02 7.93235901e+02 7.36239672e-01]	[5.00785736e+02 7.72810852e+02 6.92534506e-01]	[4.39181213e+02 7.93323975e+02 7.65747905e-01]	[4.21167755e+02 7.90679565e+02 7.85544395e-01]	[4.46904388e+02 7.70096619e+02 7.12872863e-01]
[480.2081604 213.53179932 0.94827628]	[482.88201904 280.1010437 0.91954541]	[421.378479 282.67285156 0.8330459 ]	[400.88284302 377.73608398 0.89698267]	[385.38705444 469.98620605 0.82033229]	[544.35748291 277.59619141 0.89214438]	[562.43359375 375.09680176 0.88219893]	[564.99847412 464.96505737 0.87972999]	[482.86508179 462.38088989 0.7416085 ]	[441.84603882 462.37518311 0.73702574]	[444.37744141 618.8359375 0.7987985 ]	[441.71725464 759.88256836 0.81158465]	[523.77832031 464.84625244 0.73308671]	[516.22161865 618.83850098 0.79628575]	[503.46917725 767.52008057 0.81421548]	[464.85290527 200.60813904 0.88188303]	[490.49008179 198.15063477 0.84316802]	[449.44818115 198.06680298 0.76535046]	[508.4644165 197.99754333 0.84839416]	[5.00786346e+02 7.93337280e+02 7.48096228e-01]	[5.21289978e+02 7.93244568e+02 7.33217955e-01]	[5.00786743e+02 7.72831787e+02 6.85014606e-01]	[4.39141205e+02 7.93347229e+02 7.55347908e-01]	[4.18765991e+02 7.90701599e+02 7.88430870e-01]	[4.46911041e+02 7.70127014e+02 7.21524179e-01]
[480.32189941 213.50132751 0.94732058]	[482.93060303 280.11477661 0.91150832]	[423.82473755 280.23675537 0.8301003 ]	[403.30218506 380.10345459 0.88658077]	[390.509552 467.4921875 0.82126254]	[544.42285156 277.6262207 0.88901532]	[564.83514404 375.09817505 0.87687862]	[565.04949951 467.46405029 0.86232245]	[482.8717041 464.87692261 0.73962235]	[441.86807251 464.85305786 0.73057222]	[446.87417603 621.36486816 0.80482149]	[441.73181152 759.88671875 0.81440234]	[523.78442383 464.90884399 0.73222047]	[516.21130371 621.35351562 0.80599773]	[503.46560669 767.55194092 0.81960887]	[467.40881348 198.15118408 0.86504155]	[493.12561035 198.11303711 0.8507055 ]	[452.07666016 198.08720398 0.77415317]	[513.56445312 195.63438416 0.85241824]	[5.00809387e+02 7.93338989e+02 7.45257020e-01]	[5.21313232e+02 7.93249329e+02 7.32436359e-01]	[5.00767944e+02 7.75300415e+02 6.82087660e-01]	[4.39138428e+02 7.93341736e+02 7.61374176e-01]	[418.76913452 790.69897461 0.79448408]	[4.46922577e+02 7.70130432e+02 7.26508260e-01]
[482.75119019 213.48408508 0.9473747 ]	[485.38540649 280.10559082 0.89565891]	[426.36532593 280.1998291 0.81812465]	[405.85635376 380.09561157 0.87307829]	[395.55007935 472.55950928 0.83985734]	[544.51733398 277.64700317 0.88087416]	[564.89910889 375.09567261 0.88124049]	[567.46514893 467.45397949 0.85299683]	[482.88146973 464.84356689 0.74333763]	[441.88226318 462.40158081 0.73086172]	[449.44281006 621.27032471 0.78809386]	[441.73754883 759.91589355 0.81589168]	[523.79620361 464.87731934 0.73738152]	[516.22216797 621.38061523 0.80828023]	[503.46438599 767.58300781 0.8249768 ]	[469.99749756 198.12438965 0.86332774]	[495.69869995 198.06719971 0.8700971 ]	[454.61401367 198.11309814 0.80213833]	[516.16619873 195.62982178 0.8695066 ]	[5.00820526e+02 7.93349731e+02 7.45183766e-01]	[5.21320129e+02 7.93261230e+02 7.36632884e-01]	[5.00762787e+02 7.75326477e+02 6.80239260e-01]	[4.39141052e+02 7.93335693e+02 7.70233274e-01]	[418.77166748 790.69152832 0.80315799]	[4.46931732e+02 7.70153442e+02 7.25736797e-01]
[482.82369995 213.42523193 0.94071263]	[485.45068359 280.09628296 0.88709658]	[426.44085693 280.18341064 0.81600028]	[405.91738892 377.72885132 0.87266362]	[395.62704468 469.97406006 0.85330111]	[546.95581055 277.64733887 0.87106228]	[564.98278809 375.06393433 0.87801945]	[567.48736572 467.46716309 0.84960449]	[482.91659546 464.87213135 0.7376706 ]	[444.31243896 464.8550415 0.72118884]	[449.44403076 621.3416748 0.79557049]	[441.74557495 759.87896729 0.81695557]	[523.82537842 464.90301514 0.73234951]	[518.67822266 623.85772705 0.8307156 ]	[503.46865845 767.56323242 0.82484698]	[472.5718689 198.05000305 0.87781209]	[498.20516968 197.9981842 0.89818811]	[457.17398071 200.5877533 0.81189191]	[518.73303223 198.03846741 0.88412368]	[5.00792450e+02 7.93338684e+02 7.55485475e-01]	[5.21288208e+02 7.93256958e+02 7.40942061e-01]	[5.00783051e+02 7.75286011e+02 6.86574936e-01]	[4.39138702e+02 7.93326538e+02 7.69761860e-01]	[418.76950073 790.68237305 0.80056548]	[4.46945709e+02 7.70123840e+02 7.31083512e-01]
[482.85473633 213.41342163 0.94133973]	[487.99951172 277.70935059 0.87505454]	[431.47128296 280.14880371 0.81621128]	[410.9755249 377.68841553 0.86454296]	[398.05645752 467.46051025 0.86921757]	[547.05255127 277.65237427 0.86116379]	[565.0557251 377.59838867 0.88603061]	[567.51885986 467.4972229 0.83920193]	[482.94992065 464.89306641 0.73100734]	[444.36053467 464.87399292 0.71551627]	[449.51644897 621.40429688 0.80260682]	[441.76571655 757.38134766 0.81666982]	[523.85015869 464.92626953 0.73015869]	[518.70135498 621.4128418 0.82707393]	[503.47387695 767.58251953 0.82474422]	[472.60006714 198.02949524 0.88283825]	[498.25558472 195.62261963 0.91094804]	[459.58395386 200.60734558 0.81905991]	[518.79040527 198.06910706 0.88199097]	[5.00797638e+02 7.95786194e+02 7.45647609e-01]	[5.21286987e+02 7.93284119e+02 7.35371947e-01]	[5.00789337e+02 7.75309509e+02 6.87261701e-01]	[4.39160522e+02 7.93336426e+02 7.68858492e-01]	[421.15332031 790.67510986 0.79651213]	[4.46952454e+02 7.70098755e+02 7.31274247e-01]
[482.92776489 213.36253357 0.92497408]	[493.04119873 277.72970581 0.8641479 ]	[434.05059814 280.17074585 0.8217265 ]	[413.56945801 377.70428467 0.87801778]	[398.13369751 464.9710083 0.89398515]	[549.56890869 277.6854248 0.84462249]	[565.06158447 377.64926147 0.89288181]	[567.527771 470.0178833 0.83768529]	[485.34851074 464.92709351 0.72350472]	[444.39715576 464.87976074 0.70966202]	[452.0050354 621.36755371 0.80326432]	[441.77624512 757.3505249 0.81644392]	[523.88781738 467.44610596 0.72308755]	[518.7388916 623.82501221 0.84192705]	[503.47595215 767.60668945 0.8268702 ]	[475.16470337 195.61448669 0.89898783]	[500.67913818 195.57118225 0.92882258]	[459.65750122 198.08097839 0.83697349]	[521.23358154 195.58987427 0.90519124]	[5.00814392e+02 7.93366089e+02 7.41008759e-01]	[5.21296997e+02 7.93281494e+02 7.30492353e-01]	[5.00785461e+02 7.75350952e+02 6.88381851e-01]	[4.39166168e+02 7.93302063e+02 7.73331106e-01]	[421.1602478 790.6449585 0.79505903]	[4.46961884e+02 7.70084351e+02 7.29376078e-01]
[485.36935425 213.32608032 0.90587556]	[493.09796143 280.10366821 0.86557043]	[436.54397583 280.14224243 0.83287185]	[416.06280518 377.65060425 0.89017481]	[398.17166138 464.93283081 0.9063496 ]	[549.59033203 277.71856689 0.83733135]	[567.44348145 377.61218262 0.88901138]	[567.54095459 470.04327393 0.83520329]	[482.96813965 464.90979004 0.7273742 ]	[444.37020874 464.86071777 0.71236587]	[452.00283813 621.38952637 0.80634665]	[441.77987671 757.31262207 0.81592822]	[523.87890625 467.42129517 0.72444677]	[518.74291992 623.91986084 0.85412383]	[503.47360229 767.625 0.82908362]	[477.66448975 195.56278992 0.91618639]	[500.75033569 195.53233337 0.94161969]	[459.71090698 198.12364197 0.87289721]	[521.27502441 197.99815369 0.91169101]	[5.00825684e+02 7.95786438e+02 7.35169053e-01]	[5.21306030e+02 7.93283569e+02 7.29472280e-01]	[5.00776794e+02 7.75374939e+02 6.86638057e-01]	[4.39174622e+02 7.93286133e+02 7.80263066e-01]	[421.16674805 790.63311768 0.79723656]	[4.46965179e+02 7.67679871e+02 7.26620436e-01]
[485.40570068 213.30264282 0.90130872]	[495.62246704 280.128479 0.87277877]	[436.58450317 280.1517334 0.83939052]	[416.10894775 377.70932007 0.90946734]	[398.21359253 464.95022583 0.90785646]	[552.12939453 280.12759399 0.83210945]	[567.47460938 377.58624268 0.89064705]	[567.55859375 472.52059937 0.83663064]	[482.97488403 464.87374878 0.72919208]	[444.37216187 462.40151978 0.71476483]	[452.0211792 621.37811279 0.80815512]	[441.78027344 757.31347656 0.81511009]	[523.89733887 464.93664551 0.72763264]	[518.76757812 623.92242432 0.85876578]	[503.46722412 767.63763428 0.83166313]	[477.70410156 195.52581787 0.92863142]	[500.79446411 195.52142334 0.948277 ]	[459.75952148 198.0824585 0.87129182]	[521.33782959 195.63146973 0.91391176]	[5.00819824e+02 7.95792908e+02 7.33710110e-01]	[5.21297180e+02 7.93292664e+02 7.27560997e-01]	[5.00764771e+02 7.77845703e+02 6.87647223e-01]	[4.39160828e+02 7.93279419e+02 7.81814694e-01]	[421.15539551 790.62615967 0.79754084]	[4.46971954e+02 7.67679871e+02 7.25903749e-01]
[485.45489502 210.90440369 0.88689524]	[495.66134644 280.12545776 0.87799913]	[436.59823608 280.16021729 0.8383472 ]	[416.14855957 377.75054932 0.90935051]	[398.26950073 467.4045105 0.89406055]	[554.64154053 280.12280273 0.83145177]	[567.47906494 377.59603882 0.89399493]	[567.57434082 472.51748657 0.83516932]	[485.36935425 464.84140015 0.7266435 ]	[444.394104 462.3699646 0.71432221]	[452.04257202 621.4052124 0.80873471]	[441.77792358 757.38934326 0.81488276]	[523.94085693 464.90429688 0.72389877]	[518.77056885 623.95465088 0.85986495]	[503.45767212 767.6651001 0.83658046]	[480.11730957 195.49502563 0.93541503]	[500.8354187 195.49031067 0.95450068]	[459.80227661 198.05352783 0.87882119]	[521.38232422 195.61897278 0.91799539]	[5.00815155e+02 7.95835815e+02 7.37409294e-01]	[5.21288879e+02 7.93335083e+02 7.34847665e-01]	[5.00769684e+02 7.77867126e+02 6.89277589e-01]	[4.39130615e+02 7.93316223e+02 7.73274899e-01]	[418.7678833 790.6574707 0.79997683]	[4.46967834e+02 7.70115601e+02 7.34048665e-01]
[485.49523926 210.85877991 0.87374353]	[498.10861206 280.15338135 0.88015014]	[436.63232422 280.1647644 0.84225935]	[418.54187012 380.09783936 0.91193378]	[400.63189697 467.4447937 0.89094424]	[554.66088867 280.1618042 0.82543594]	[567.48706055 377.64282227 0.89818949]	[567.56945801 472.55834961 0.84108651]	[485.37814331 464.84509277 0.72890508]	[444.39959717 462.37457275 0.7145772 ]	[452.05462646 621.39855957 0.80787241]	[441.77874756 759.87426758 0.81524229]	[523.9588623 464.90899658 0.72424161]	[518.78985596 623.93450928 0.86225164]	[503.45294189 767.66351318 0.83819252]	[480.15615845 195.45674133 0.94574726]	[500.86831665 195.44351196 0.9511764 ]	[459.84579468 198.06027222 0.88806272]	[521.42675781 195.57901001 0.93720877]	[5.00811981e+02 7.95846008e+02 7.41882861e-01]	[5.21286804e+02 7.93343140e+02 7.38204300e-01]	[5.00769836e+02 7.77862183e+02 6.92439973e-01]	[4.39129425e+02 7.93323242e+02 7.71515250e-01]	[418.77197266 790.66363525 0.79826808]	[4.46969818e+02 7.70123535e+02 7.35262096e-01]
[487.96563721 210.82781982 0.86294824]	[498.13082886 280.15414429 0.88667196]	[436.64541626 280.17807007 0.8407799 ]	[418.56140137 380.0993042 0.91422492]	[400.66137695 467.48318481 0.88237083]	[554.67565918 280.14172363 0.83009928]	[567.5088501 377.67529297 0.8995558 ]	[567.54107666 472.59790039 0.84899592]	[485.41531372 464.82998657 0.73152143]	[446.86523438 462.3493042 0.71331191]	[452.06414795 621.38677979 0.8082664 ]	[441.77810669 759.8659668 0.815799 ]	[523.9932251 464.90405273 0.72730577]	[521.15258789 623.94390869 0.86373365]	[503.46582031 767.65216064 0.83580327]	[480.19949341 195.4382782 0.95421755]	[503.23034668 195.4155426 0.94949013]	[462.20089722 198.04922485 0.88256472]	[523.81182861 195.57319641 0.94075263]	[5.00802094e+02 7.95824219e+02 7.47708440e-01]	[5.21273010e+02 7.93328491e+02 7.42227018e-01]	[5.00792816e+02 7.77835449e+02 6.93577230e-01]	[4.39116882e+02 7.93328430e+02 7.67096281e-01]	[418.76089478 790.66271973 0.79712111]	[4.46969177e+02 7.70114319e+02 7.35996008e-01]
[487.99987793 210.80157471 0.85292393]	[498.15380859 280.15856934 0.89211911]	[436.67199707 280.17086792 0.84473771]	[418.59729004 380.1005249 0.91990352]	[400.67468262 469.96218872 0.87873304]	[554.70635986 280.15390015 0.82783169]	[567.51989746 377.66656494 0.89976132]	[567.52288818 472.57092285 0.84953755]	[485.42077637 464.8409729 0.73017335]	[446.88751221 462.35940552 0.71096051]	[452.04077148 621.39263916 0.80732775]	[441.77362061 759.88116455 0.81683427]	[523.98571777 464.91290283 0.72969449]	[521.1585083 623.93707275 0.86278296]	[503.4697876 767.64691162 0.83516139]	[480.23431396 195.4197998 0.95989996]	[503.25021362 195.3981781 0.9527837 ]	[462.24182129 198.07510376 0.88209158]	[523.82751465 195.59068298 0.93693084]	[5.00792236e+02 7.95815613e+02 7.49904692e-01]	[5.21260071e+02 7.93320740e+02 7.40781903e-01]	[5.00813416e+02 7.75365723e+02 6.93670809e-01]	[4.39110474e+02 7.93360107e+02 7.61720061e-01]	[418.75686646 790.68798828 0.79644048]	[4.46963013e+02 7.70124207e+02 7.37704873e-01]
[490.47891235 210.79171753 0.84860826]	[498.17373657 280.1578064 0.89586419]	[436.68780518 280.15957642 0.84770495]	[418.61846924 380.10397339 0.92333525]	[400.69088745 469.98562622 0.87902611]	[557.18652344 280.15618896 0.83015954]	[567.50384521 377.64074707 0.9014163 ]	[567.50421143 472.5836792 0.85563624]	[485.45397949 464.87976074 0.72399193]	[446.92590332 462.37524414 0.70600957]	[452.05700684 621.34307861 0.80152941]	[441.76593018 759.88269043 0.81613767]	[524.0168457 467.42431641 0.72456688]	[521.16851807 623.92248535 0.86439335]	[503.47186279 767.65161133 0.83370924]	[480.25338745 195.42642212 0.95941997]	[503.26193237 195.39720154 0.95043463]	[462.25531006 198.09233093 0.88408929]	[523.83441162 195.58468628 0.93925864]	[5.00790375e+02 7.95840454e+02 7.46910691e-01]	[5.21261841e+02 7.93337341e+02 7.37319708e-01]	[5.00815247e+02 7.75370789e+02 6.94711566e-01]	[4.39107147e+02 7.95793457e+02 7.56828785e-01]	[4.18758423e+02 7.90698425e+02 7.90471733e-01]	[4.46948517e+02 7.70122803e+02 7.34608531e-01]
[488.02883911 210.79795837 0.84928423]	[498.18569946 280.16366577 0.89692169]	[439.07608032 280.15454102 0.8510291 ]	[418.62332153 380.1149292 0.92440629]	[400.70568848 470.01071167 0.87763655]	[557.19262695 280.16226196 0.82870942]	[567.5133667 377.65423584 0.90176332]	[567.4822998 472.58325195 0.86034834]	[485.44848633 464.88873291 0.72301686]	[446.91415405 462.37960815 0.70545894]	[452.04174805 621.35394287 0.80180711]	[441.75564575 759.9151001 0.81740928]	[524.0189209 467.43954468 0.72275352]	[521.17718506 623.93438721 0.86876607]	[503.47109985 767.6618042 0.83395368]	[480.25091553 195.4303894 0.95962483]	[503.26074219 195.39746094 0.95024854]	[462.26361084 198.10960388 0.87709343]	[523.84301758 195.57952881 0.93839347]	[5.00795471e+02 7.95851196e+02 7.45851696e-01]	[5.21270264e+02 7.93346130e+02 7.36645997e-01]	[5.00798401e+02 7.77852478e+02 6.93472981e-01]	[4.39117584e+02 7.95796021e+02 7.59303272e-01]	[418.76477051 790.70794678 0.79229671]	[4.46927185e+02 7.70145264e+02 7.34992683e-01]
[488.01574707 210.80503845 0.8517043 ]	[498.17996216 280.16574097 0.89594936]	[439.06723022 280.15856934 0.84932905]	[418.61151123 380.12124634 0.92231601]	[400.69882202 470.03265381 0.87717021]	[557.19433594 280.16229248 0.82926404]	[567.51861572 377.6914978 0.9016034 ]	[567.47406006 475.06887817 0.86395204]	[485.42370605 464.86068726 0.72833997]	[446.86938477 462.35443115 0.71131635]	[452.0741272 621.35595703 0.80508685]	[441.75061035 759.93890381 0.81605619]	[524.00738525 467.40179443 0.72622365]	[521.17767334 623.94256592 0.86942196]	[503.47225952 767.66625977 0.83315682]	[480.23825073 195.43273926 0.95809984]	[503.25323486 195.40036011 0.94991261]	[462.24273682 198.09613037 0.88119709]	[523.83746338 195.57765198 0.94029921]	[5.00804352e+02 7.95843628e+02 7.41791248e-01]	[5.21278748e+02 7.93337341e+02 7.33023405e-01]	[5.00791901e+02 7.77864197e+02 6.90653324e-01]	[4.39125549e+02 7.95808960e+02 7.57843018e-01]	[418.76644897 790.72009277 0.79181576]	[4.46914734e+02 7.70160034e+02 7.30224729e-01]
[487.98022461 210.80953979 0.85613793]	[498.15698242 280.1583252 0.89261991]	[436.67202759 280.17376709 0.84382212]	[418.59317017 380.12249756 0.91900736]	[400.68106079 470.0083313 0.87721032]	[557.17321777 280.14904785 0.82921326]	[567.5145874 377.6973877 0.90108246]	[567.46478271 475.06307983 0.86249149]	[485.38116455 464.84222412 0.73686832]	[444.39633179 462.33560181 0.72174025]	[452.07302856 621.3649292 0.80744314]	[441.74523926 759.95050049 0.81637567]	[523.97436523 464.92828369 0.73281741]	[521.1652832 623.92596436 0.8626976 ]	[503.47399902 767.67425537 0.83159322]	[480.20922852 195.43496704 0.95595312]	[503.23495483 195.3981781 0.94985008]	[462.21847534 198.08853149 0.87660509]	[523.83300781 195.56848145 0.94197512]	[5.00819946e+02 7.95848267e+02 7.36376822e-01]	[5.21296875e+02 7.93336792e+02 7.29084909e-01]	[5.00783020e+02 7.77889038e+02 6.87678635e-01]	[4.39129913e+02 7.95818359e+02 7.60070205e-01]	[418.76739502 790.72564697 0.7923556 ]	[4.46905792e+02 7.70167114e+02 7.28573024e-01]
[487.97912598 210.81033325 0.85670829]	[498.15768433 280.16235352 0.89211959]	[436.67080688 280.17434692 0.84380376]	[418.59283447 380.11813354 0.91927719]	[400.68197632 470.00476074 0.87687439]	[557.17687988 280.15548706 0.82897848]	[567.51379395 377.69662476 0.90116811]	[567.46435547 472.6081543 0.86186904]	[485.37255859 464.83718872 0.7384271 ]	[444.38659668 462.33825684 0.72313046]	[452.07391357 621.37194824 0.80862367]	[441.73892212 759.94482422 0.81697458]	[523.96850586 464.91503906 0.7353279 ]	[521.16259766 623.9039917 0.85993844]	[503.47750854 767.66845703 0.83093768]	[480.20935059 195.43614197 0.9564262 ]	[503.23416138 195.40132141 0.95025462]	[462.22006226 198.09602356 0.87529051]	[523.83331299 195.57345581 0.94065398]	[5.00816101e+02 7.95845276e+02 7.38581836e-01]	[5.21290405e+02 7.93335754e+02 7.30849981e-01]	[5.00788635e+02 7.77876953e+02 6.88366532e-01]	[4.39128815e+02 7.95836975e+02 7.59724140e-01]	[418.76489258 790.73779297 0.79137498]	[4.46897980e+02 7.70165161e+02 7.29002416e-01]
[487.9772644 210.81185913 0.85730588]	[498.15759277 280.16479492 0.89171082]	[436.67034912 280.17453003 0.84366304]	[418.59384155 380.11749268 0.91970849]	[400.68115234 470.00289917 0.87701696]	[557.17736816 280.15948486 0.82844484]	[567.51361084 377.69604492 0.90132034]	[567.46594238 472.60766602 0.86178303]	[485.36746216 464.82971191 0.73911029]	[444.37771606 462.33166504 0.72413838]	[452.07501221 621.36968994 0.80799788]	[441.73913574 759.94067383 0.81624258]	[523.96496582 464.90582275 0.73630965]	[521.1574707 623.89508057 0.85671937]	[503.47677612 767.66955566 0.8306644 ]	[480.20806885 195.43624878 0.95625758]	[503.23345947 195.40333557 0.95046985]	[462.21948242 198.09545898 0.87474215]	[523.83428955 195.57614136 0.93974715]	[5.00816406e+02 7.95846313e+02 7.37323761e-01]	[5.21289978e+02 7.93336243e+02 7.29877472e-01]	[5.00786774e+02 7.77879395e+02 6.87669933e-01]	[4.39125885e+02 7.95831116e+02 7.58449018e-01]	[418.76068115 790.73400879 0.79119968]	[4.46898621e+02 7.70162170e+02 7.28104711e-01]
[487.91549683 210.8253479 0.86476111]	[498.13671875 280.15618896 0.88762498]	[436.64590454 280.1725769 0.84322745]	[418.56918335 380.10021973 0.91751456]	[400.67233276 469.96826172 0.881868 ]	[554.71166992 280.14559937 0.82898444]	[567.48406982 377.74209595 0.8934322 ]	[567.44403076 475.09811401 0.86821783]	[485.34793091 464.88293457 0.73578221]	[444.34710693 462.37506104 0.7254647 ]	[452.01544189 621.41003418 0.80867457]	[441.73776245 759.89532471 0.81721777]	[523.94775391 467.41677856 0.72760993]	[518.79602051 623.94616699 0.86581886]	[503.47531128 767.66253662 0.83239973]	[480.16552734 195.44337463 0.94993234]	[500.86929321 195.40623474 0.95109576]	[459.86282349 198.06932068 0.87599051]	[523.80834961 195.54203796 0.94624096]	[5.00807831e+02 7.95840271e+02 7.40015864e-01]	[5.21286865e+02 7.93334534e+02 7.32749224e-01]	[5.00784485e+02 7.77867188e+02 6.90773845e-01]	[4.39118713e+02 7.95842712e+02 7.61257946e-01]	[418.75497437 790.7399292 0.7965228 ]	[4.46900299e+02 7.70129333e+02 7.32833862e-01]
[485.4520874 210.83833313 0.87488544]	[495.69104004 280.13696289 0.88172442]	[436.6133728 280.15237427 0.84306872]	[418.53677368 377.74905396 0.9105221 ]	[400.63082886 467.47088623 0.88663995]	[554.67468262 280.13696289 0.83106726]	[567.47454834 380.13723755 0.89105988]	[565.07568359 475.10488892 0.87093669]	[482.96411133 464.8727417 0.73877847]	[444.3319397 462.37554932 0.72678655]	[451.98669434 621.39581299 0.80596936]	[441.71862793 759.92449951 0.81880486]	[523.9185791 464.9369812 0.73003542]	[518.77142334 623.91937256 0.85867739]	[503.47250366 767.65014648 0.8352772 ]	[480.12142944 195.44526672 0.94129455]	[500.8324585 195.41307068 0.95213318]	[459.82388306 198.06712341 0.87823182]	[523.76586914 195.53837585 0.94575137]	[5.00782318e+02 7.95828796e+02 7.44764864e-01]	[5.21260864e+02 7.93330750e+02 7.36320853e-01]	[5.00796875e+02 7.77837952e+02 6.94082856e-01]	[4.39102509e+02 7.95851318e+02 7.59307265e-01]	[418.73956299 790.74407959 0.79754412]	[4.46876251e+02 7.70151733e+02 7.30927110e-01]
[482.91177368 213.34764099 0.92642665]	[490.56192017 277.69989014 0.87256676]	[434.08078003 277.69799805 0.83847195]	[413.57156372 377.68331909 0.87979007]	[398.17471313 464.94848633 0.90684861]	[549.54412842 277.69195557 0.84899068]	[564.97485352 377.72134399 0.90333748]	[565.03570557 475.09970093 0.87937081]	[482.85317993 464.85028076 0.74755263]	[441.84442139 462.3866272 0.74095184]	[446.88186646 621.34210205 0.80939567]	[441.68795776 759.87530518 0.80458933]	[523.79321289 464.89471436 0.73658866]	[518.6741333 621.37341309 0.81708741]	[503.47967529 767.65576172 0.83319438]	[475.15896606 195.57962036 0.9048214 ]	[500.68026733 195.55636597 0.9262771 ]	[459.67007446 198.04698181 0.85436028]	[521.28216553 195.59603882 0.92083055]	[5.00771820e+02 7.95814270e+02 7.42266178e-01]	[5.21270203e+02 7.93325500e+02 7.33963311e-01]	[5.00795166e+02 7.77861328e+02 6.93557620e-01]	[4.39144806e+02 7.93341492e+02 7.62783825e-01]	[4.18761353e+02 7.90692444e+02 7.88160563e-01]	[4.44421661e+02 7.70127930e+02 7.06079245e-01]
[482.84283447 213.3581543 0.93425566]	[487.99633789 277.69473267 0.88242853]	[431.47299194 277.6892395 0.82913536]	[408.44107056 377.64498901 0.86241645]	[398.12826538 467.44412231 0.88979053]	[547.0604248 277.68765259 0.85313475]	[564.90032959 377.72247314 0.89844882]	[565.02197266 472.59280396 0.8715235 ]	[482.82037354 464.84338379 0.74457878]	[441.78857422 462.37591553 0.7442317 ]	[444.43481445 621.36309814 0.81036741]	[441.69842529 754.78985596 0.81107163]	[523.77227783 464.89367676 0.73217559]	[518.64099121 623.81756592 0.81134045]	[503.48440552 767.60644531 0.82866406]	[472.61001587 195.60136414 0.89119643]	[498.25436401 195.55461121 0.91410726]	[459.61196899 198.06687927 0.81780934]	[521.24542236 195.59587097 0.91892058]	[5.00767090e+02 7.95801270e+02 7.47259021e-01]	[5.21271179e+02 7.93311340e+02 7.37761676e-01]	[5.00807770e+02 7.75330261e+02 6.94243312e-01]	[4.39164673e+02 7.93305176e+02 7.68814862e-01]	[4.18777679e+02 7.90654785e+02 7.84277141e-01]	[4.44439880e+02 7.67618958e+02 6.93050563e-01]
[482.76928711 213.3731842 0.94119716]	[485.44784546 277.7124939 0.89495295]	[426.40997314 277.69564819 0.83613175]	[405.83068848 377.72506714 0.87524921]	[398.11499023 467.44717407 0.88900477]	[546.95178223 277.7048645 0.86103046]	[564.82952881 380.13342285 0.90304476]	[564.93499756 475.072052 0.8812536 ]	[482.7593689 462.39044189 0.74015152]	[441.73248291 462.34613037 0.74966431]	[444.33911133 621.34063721 0.81742418]	[441.69512939 754.81829834 0.80528432]	[521.3817749 464.89593506 0.72358739]	[516.16955566 623.81634521 0.80237448]	[503.48522949 767.5960083 0.8274709 ]	[470.04122925 195.61669922 0.88704592]	[498.17770386 195.58256531 0.89560384]	[457.18774414 198.05999756 0.78243369]	[521.18096924 195.63624573 0.8988893 ]	[5.00762115e+02 7.93351807e+02 7.48581171e-01]	[5.21267029e+02 7.93289124e+02 7.37778127e-01]	[5.00810394e+02 7.75328125e+02 6.90814137e-01]	[4.39153900e+02 7.93297729e+02 7.62302935e-01]	[4.18769135e+02 7.90654724e+02 7.80625224e-01]	[4.46870972e+02 7.67654297e+02 6.95190132e-01]
[480.31735229 213.40803528 0.94298023]	[482.96148682 280.11984253 0.90680271]	[423.87677002 280.10668945 0.84322363]	[403.30453491 380.15158081 0.8904531 ]	[398.02920532 470.04138184 0.8588292 ]	[544.47570801 280.11416626 0.86856186]	[562.37683105 380.09552002 0.91043144]	[564.81787109 472.6116333 0.87861609]	[480.33184814 464.83340454 0.74296558]	[441.68045044 462.35739136 0.75312752]	[441.87908936 621.38769531 0.83475268]	[441.68933105 757.32672119 0.80543113]	[521.28466797 464.90026855 0.7250787 ]	[516.11572266 621.371521 0.79734772]	[503.48547363 767.55712891 0.82333761]	[467.43444824 195.63165283 0.88960618]	[495.61373901 195.62515259 0.86271536]	[454.64215088 195.63067627 0.75198054]	[518.69659424 195.58291626 0.90100569]	[5.00750305e+02 7.93330139e+02 7.49871016e-01]	[5.21256714e+02 7.93264587e+02 7.36516297e-01]	[5.00816864e+02 7.75279053e+02 6.90016687e-01]	[4.39145844e+02 7.93246826e+02 7.61868894e-01]	[4.18770172e+02 7.90616577e+02 7.82156527e-01]	[4.46873138e+02 7.67693054e+02 6.99674606e-01]
[480.21078491 213.41169739 0.93821669]	[482.83184814 280.11987305 0.92575496]	[421.36990356 280.13006592 0.85298091]	[403.25915527 380.13885498 0.89800107]	[395.57699585 472.54745483 0.84634894]	[544.3616333 277.72259521 0.87077671]	[562.31304932 380.19918823 0.9051854 ]	[562.33435059 475.06759644 0.86901265]	[480.21780396 462.35421753 0.73822874]	[439.26522827 462.33789062 0.75543237]	[441.77584839 621.40252686 0.8482542 ]	[441.67657471 759.91918945 0.80558079]	[521.1875 462.39916992 0.7149992 ]	[513.58178711 618.79547119 0.78275907]	[503.4810791 767.57165527 0.82610178]	[464.88919067 198.0222168 0.89926618]	[490.53665161 198.01322937 0.8533237 ]	[454.53704834 198.03536987 0.73010826]	[513.63800049 195.63690186 0.86449069]	[5.00747528e+02 7.93340576e+02 7.48370647e-01]	[5.21253052e+02 7.93272339e+02 7.37637222e-01]	[5.00820374e+02 7.75309143e+02 6.87230527e-01]	[4.39114319e+02 7.93331543e+02 7.39303529e-01]	[4.18737061e+02 7.90686829e+02 7.77855635e-01]	[4.44439056e+02 7.70146118e+02 7.13061929e-01]
[480.1361084 213.43585205 0.93212241]	[482.74310303 277.71908569 0.93369198]	[421.27050781 280.10021973 0.86748499]	[400.78182983 377.71661377 0.91366631]	[393.06668091 472.51919556 0.82806724]	[541.94458008 277.69476318 0.86939096]	[562.22399902 380.12503052 0.89041066]	[559.81048584 472.59854126 0.84248042]	[477.71173096 462.40289307 0.72041434]	[439.15710449 462.37567139 0.74035525]	[441.74078369 623.80462646 0.84345925]	[441.66741943 762.48748779 0.8151238 ]	[518.68353271 464.85668945 0.69770813]	[508.53656006 618.74694824 0.78682029]	[503.46282959 767.60223389 0.83067155]	[462.43881226 198.0488739 0.90713823]	[487.95855713 198.02722168 0.85941213]	[449.47198486 195.58244324 0.7561146 ]	[508.54977417 195.62329102 0.85592359]	[5.00768860e+02 7.93366089e+02 7.45715022e-01]	[5.21277344e+02 7.93288879e+02 7.43057251e-01]	[5.00805237e+02 7.75365662e+02 6.83580339e-01]	[4.39092407e+02 7.95800537e+02 7.30785668e-01]	[4.18727295e+02 7.90716492e+02 7.78386652e-01]	[4.44421509e+02 7.70217407e+02 7.20711172e-01]
[477.71130371 213.4901886 0.9310261 ]	[480.33547974 277.69210815 0.94312048]	[421.20669556 277.65209961 0.88386458]	[400.67272949 377.68896484 0.91443181]	[390.47009277 469.98959351 0.81546831]	[541.86376953 277.71905518 0.8626411 ]	[559.69836426 380.09082031 0.87632954]	[559.71746826 472.57479858 0.83716607]	[475.121521 464.87142944 0.70874095]	[436.65219116 464.83105469 0.71781528]	[441.66220093 623.82366943 0.84554917]	[439.33297729 762.43395996 0.8122015 ]	[513.60870361 464.91616821 0.68600422]	[505.95205688 618.7644043 0.81413031]	[503.45132446 767.52606201 0.82704961]	[462.37548828 198.11074829 0.90671593]	[485.45663452 198.07989502 0.85206878]	[446.88220215 195.55854797 0.79063243]	[508.44403076 195.5718689 0.87026948]	[5.00756012e+02 7.93326294e+02 7.67157555e-01]	[5.21267151e+02 7.93244263e+02 7.54662097e-01]	[5.00810791e+02 7.75268066e+02 6.90539360e-01]	[4.39097382e+02 7.95791199e+02 7.31210768e-01]	[4.18740021e+02 7.90710327e+02 7.77940154e-01]	[4.44412903e+02 7.70163940e+02 7.28415072e-01]
[475.14926147 213.537323 0.91512275]	[480.25076294 280.10754395 0.94024462]	[418.77810669 277.6940918 0.87987852]	[398.24468994 377.71139526 0.90846652]	[385.35974121 467.50247192 0.82003886]	[541.80487061 280.13653564 0.85735923]	[552.1083374 380.12460327 0.87316167]	[554.69207764 472.51998901 0.82587886]	[472.5222168 464.87493896 0.70963138]	[436.54327393 462.38931274 0.70441282]	[439.32357788 621.40979004 0.83848703]	[439.30358887 762.43017578 0.81037802]	[508.48742676 467.41256714 0.69767249]	[505.87420654 621.34082031 0.84510863]	[503.45681763 767.50921631 0.82873178]	[462.24188232 200.58306885 0.90617836]	[482.95385742 198.14746094 0.86684144]	[444.36083984 195.59449768 0.7550357 ]	[505.96374512 195.59082031 0.87448269]	[5.00727173e+02 7.93328247e+02 7.66780555e-01]	[5.21238647e+02 7.93238831e+02 7.60568261e-01]	[5.00855225e+02 7.72802185e+02 7.17007101e-01]	[4.36675629e+02 7.93348206e+02 7.24643946e-01]	[4.18701904e+02 7.90692017e+02 7.80155241e-01]	[4.44388000e+02 7.70177429e+02 7.21845388e-01]
[472.5508728 213.53605652 0.90513873]	[480.14733887 280.13272095 0.92724115]	[418.65579224 277.67218018 0.87908989]	[398.13708496 377.72467041 0.90642869]	[382.84994507 470.00219727 0.82798642]	[539.30877686 280.21905518 0.8383674 ]	[549.51580811 380.16769409 0.88716072]	[549.51928711 472.56628418 0.84168696]	[467.43374634 464.89862061 0.71710378]	[431.50271606 462.38201904 0.69191647]	[439.28738403 618.83850098 0.82455158]	[439.28143311 762.47167969 0.81559259]	[505.88873291 467.43655396 0.72156954]	[503.43692017 621.36700439 0.85987163]	[503.43875122 767.49761963 0.83157289]	[459.82980347 200.61575317 0.90931779]	[482.82763672 200.5874176 0.88866705]	[441.9039917 198.09776306 0.77274388]	[503.48016357 198.08757019 0.8743304 ]	[5.00706909e+02 7.93334778e+02 7.72207022e-01]	[5.21212830e+02 7.93234619e+02 7.64007449e-01]	[5.00850952e+02 7.72770691e+02 7.21975327e-01]	[4.36642639e+02 7.93311462e+02 7.31005847e-01]	[418.66662598 790.66864014 0.79665279]	[4.44371918e+02 7.70223938e+02 7.25149214e-01]
[467.5017395 213.5537262 0.90619975]	[477.65844727 280.13555908 0.89956009]	[416.16943359 277.70431519 0.8584221 ]	[398.08416748 377.74319458 0.92402518]	[380.31326294 467.49133301 0.86578417]	[536.74591064 280.22164917 0.82382107]	[546.98138428 380.15560913 0.89638174]	[546.96881104 472.57788086 0.85455835]	[464.86709595 464.8843689 0.72593677]	[423.89141846 462.38424683 0.70490026]	[439.19094849 621.34246826 0.82853502]	[439.27420044 757.36132812 0.8053351 ]	[503.44720459 467.3944397 0.72565728]	[503.40991211 621.32324219 0.8514179 ]	[503.44152832 762.49291992 0.81567395]	[459.72848511 200.61886597 0.90482134]	[482.73815918 200.59965515 0.89726627]	[441.771698 198.00456238 0.83037925]	[503.34469604 198.03947449 0.89405513]	[5.00691864e+02 7.93280579e+02 7.79511154e-01]	[5.18794983e+02 7.90780396e+02 7.73223519e-01]	[5.00836182e+02 7.70248108e+02 7.37781644e-01]	[4.39122162e+02 7.90758484e+02 7.43443489e-01]	[4.18744080e+02 7.88175110e+02 7.82368779e-01]	[4.44378021e+02 7.67667053e+02 7.12669969e-01]
[464.92025757 215.93403625 0.93027306]	[475.13272095 277.69180298 0.89017528]	[416.1086731 277.63046265 0.86232471]	[395.58654785 377.6399231 0.89958477]	[380.22024536 470.00445557 0.87822419]	[534.10626221 280.12268066 0.82711774]	[544.51733398 380.14312744 0.89998716]	[544.50408936 475.12158203 0.88270432]	[462.40661621 464.88769531 0.73342991]	[421.38851929 462.39364624 0.71103483]	[439.0836792 623.83447266 0.81970096]	[439.24954224 759.9395752 0.80659878]	[503.35473633 464.91345215 0.73610753]	[503.33728027 618.83184814 0.85714591]	[503.41827393 762.49316406 0.81385833]	[459.60055542 203.15316772 0.88563204]	[480.28707886 203.14181519 0.89642918]	[439.3187561 195.64044189 0.81524551]	[500.8677063 198.05667114 0.89030141]	[5.00667419e+02 7.93297363e+02 7.71651506e-01]	[5.18783813e+02 7.90790161e+02 7.67818034e-01]	[5.00824951e+02 7.70261230e+02 7.36073792e-01]	[4.39101105e+02 7.90753845e+02 7.38949001e-01]	[4.18714447e+02 7.88181763e+02 7.85288751e-01]	[4.44364746e+02 7.70144470e+02 7.30577350e-01]
[462.42730713 216.02587891 0.94027632]	[469.99066162 277.71878052 0.87022519]	[411.0244751 277.67422485 0.82995933]	[392.99627686 377.71591187 0.87892604]	[380.15466309 467.45257568 0.89297318]	[529.02154541 280.13604736 0.83706152]	[544.36071777 380.13348389 0.90631199]	[544.42980957 472.57965088 0.87790757]	[462.32376099 464.9118042 0.73501968]	[421.28970337 464.83093262 0.72651553]	[439.06893921 623.82067871 0.81832278]	[439.25216675 759.93115234 0.80424333]	[503.28411865 467.41864014 0.72890246]	[503.25921631 618.75494385 0.84460306]	[503.40817261 762.51739502 0.80798614]	[457.11437988 205.70236206 0.86625487]	[480.18612671 205.73251343 0.88885278]	[439.14932251 195.59729004 0.79251915]	[500.79956055 198.02577209 0.89925545]	[5.00702179e+02 7.93312195e+02 7.70156503e-01]	[5.21222534e+02 7.90801208e+02 7.56833017e-01]	[5.00798370e+02 7.70291809e+02 7.13948131e-01]	[4.39112091e+02 7.90753601e+02 7.35006094e-01]	[4.18720032e+02 7.88183411e+02 7.82798886e-01]	[4.44369446e+02 7.70137024e+02 7.22728074e-01]
[462.32528687 216.0839386 0.94746464]	[464.97286987 277.70651245 0.8836661 ]	[405.91113281 277.64907837 0.83595741]	[387.86044312 377.69189453 0.86353016]	[377.74642944 467.41351318 0.89425558]	[526.5022583 280.16140747 0.8371349 ]	[541.91589355 380.17758179 0.90704453]	[544.30377197 472.58703613 0.87911892]	[462.28009033 464.92230225 0.72615272]	[421.26382446 464.88031006 0.72116756]	[436.60452271 623.83679199 0.81749415]	[439.24606323 759.8659668 0.80465072]	[500.89834595 467.40429688 0.72159141]	[500.89453125 618.75793457 0.84207869]	[503.40536499 765.0090332 0.81012654]	[454.55889893 205.76850891 0.84260041]	[477.74499512 208.25125122 0.88274568]	[436.66940308 198.02590942 0.75396025]	[500.75628662 198.06391907 0.88833886]	[5.00710327e+02 7.93346069e+02 7.65704870e-01]	[5.21234009e+02 7.93216248e+02 7.50395775e-01]	[5.00792236e+02 7.72704529e+02 7.07388520e-01]	[4.39151672e+02 7.90763184e+02 7.43510604e-01]	[4.18752228e+02 7.88198853e+02 7.80695081e-01]	[4.44348358e+02 7.67685303e+02 7.25614429e-01]
[462.22396851 216.13426208 0.94567764]	[462.43338013 280.13357544 0.90081143]	[403.32165527 277.68695068 0.8513552 ]	[382.76638794 380.11392212 0.89262533]	[377.65563965 467.39651489 0.90106714]	[523.98114014 280.2232666 0.8476581 ]	[541.79364014 380.18365479 0.90590018]	[541.80444336 470.03900146 0.87626249]	[462.18704224 464.91796875 0.72976935]	[421.19821167 464.90682983 0.72545338]	[434.04824829 623.83880615 0.79249048]	[439.25146484 759.90124512 0.81626928]	[500.79711914 464.90994263 0.72396439]	[500.83682251 618.80084229 0.85161394]	[503.39590454 765.03302002 0.81353581]	[449.4720459 208.32128906 0.84743774]	[477.60577393 208.31977844 0.87210917]	[436.55270386 200.58006287 0.69962245]	[498.19818115 198.1370697 0.84955204]	[5.00688446e+02 7.93360474e+02 7.63071120e-01]	[5.21216736e+02 7.93224976e+02 7.47612715e-01]	[5.00811920e+02 7.72708923e+02 7.03380108e-01]	[4.39144775e+02 7.90762146e+02 7.44498312e-01]	[4.18753906e+02 7.88199463e+02 7.80157268e-01]	[4.44349335e+02 7.70091797e+02 7.48066723e-01]
[459.82202148 218.5869751 0.92530191]	[462.3086853 280.11523438 0.91769677]	[400.81640625 277.70056152 0.86119217]	[380.2946167 377.73977661 0.90905714]	[377.57397461 467.48162842 0.87742752]	[523.88391113 280.17153931 0.86091018]	[541.70690918 380.11575317 0.89113742]	[539.30944824 472.52774048 0.85342419]	[459.70394897 464.82681274 0.73853302]	[418.75949097 464.82894897 0.73847151]	[431.5010376 623.81494141 0.78828895]	[439.24890137 762.456604 0.82981962]	[500.65023804 464.82730103 0.7185511 ]	[500.74725342 616.27197266 0.82566631]	[503.37268066 767.5435791 0.82468468]	[446.91427612 210.81715393 0.87335461]	[472.59432983 210.81929016 0.86342597]	[431.49691772 198.12863159 0.75068569]	[493.11761475 198.09291077 0.82964116]	[5.00721954e+02 7.95817139e+02 7.52070189e-01]	[5.21238403e+02 7.93250916e+02 7.34519839e-01]	[5.00793060e+02 7.72822754e+02 6.87292278e-01]	[4.39150116e+02 7.90782471e+02 7.41328537e-01]	[4.18762756e+02 7.88221313e+02 7.78810084e-01]	[4.44336761e+02 7.70152039e+02 7.60770500e-01]
[459.75662231 218.6192627 0.91669691]	[462.21389771 277.69772339 0.92961717]	[400.74182129 277.61914062 0.87990379]	[380.21817017 377.5703125 0.89892733]	[375.1242981 470.01071167 0.84909755]	[523.77734375 280.15509033 0.8629573 ]	[539.19287109 380.14053345 0.87737554]	[539.18432617 472.52307129 0.83663279]	[459.59222412 462.39663696 0.7297672 ]	[418.68228149 462.39959717 0.73606461]	[428.95718384 623.87042236 0.79364407]	[439.25717163 762.44000244 0.83063346]	[498.15057373 462.40570068 0.70635229]	[500.66964722 618.7890625 0.81865883]	[503.36190796 767.59973145 0.83234477]	[444.41555786 210.86657715 0.89181083]	[470.03866577 210.87866211 0.86739695]	[428.91696167 200.63172913 0.7732414 ]	[490.51538086 200.62423706 0.80410272]	[5.00744141e+02 7.95830017e+02 7.51272857e-01]	[5.21252319e+02 7.93263916e+02 7.34753788e-01]	[5.00769379e+02 7.75334900e+02 6.87004089e-01]	[4.39144592e+02 7.90772766e+02 7.44796395e-01]	[4.18768921e+02 7.88212952e+02 7.80553341e-01]	[4.44356232e+02 7.70133972e+02 7.61894882e-01]
[459.68380737 221.1068573 0.8934828 ]	[459.80117798 277.71017456 0.93655455]	[400.63961792 277.6300354 0.88670379]	[380.10922241 377.64831543 0.91191852]	[375.00177002 470.02166748 0.82714403]	[521.3536377 280.16555786 0.85722834]	[534.11016846 380.15740967 0.86865532]	[536.68994141 470.00631714 0.83209109]	[457.09420776 464.86709595 0.71048307]	[418.54165649 464.8576355 0.7118752 ]	[426.39126587 623.92602539 0.80055666]	[439.2505188 762.49450684 0.83702016]	[495.62716675 464.86715698 0.69435298]	[498.24752808 621.28820801 0.81008881]	[503.33215332 767.62530518 0.83740038]	[444.32003784 213.30596924 0.91183543]	[467.48751831 210.92724609 0.87613535]	[423.89297485 198.15458679 0.78230798]	[488.02340698 198.10896301 0.8103165 ]	[5.00783264e+02 7.95835022e+02 7.55357623e-01]	[5.21284729e+02 7.93245483e+02 7.33119309e-01]	[5.00719604e+02 7.77845398e+02 6.81433022e-01]	[4.39116272e+02 7.93224426e+02 7.31379211e-01]	[4.18750366e+02 7.90627014e+02 7.75320709e-01]	[4.44348480e+02 7.70175171e+02 7.68747151e-01]
[459.60491943 221.13191223 0.88014656]	[459.7293396 277.7227478 0.93354917]	[398.2088623 277.63650513 0.88694799]	[377.6975708 377.65911865 0.90959358]	[369.94488525 470.00326538 0.80762225]	[521.28308105 280.17175293 0.85134995]	[529.04376221 380.18032837 0.87736404]	[534.11688232 469.99758911 0.8277601 ]	[454.56417847 464.87078857 0.70212877]	[416.09442139 464.85351562 0.70212883]	[423.90557861 623.88861084 0.81037295]	[439.24511719 762.45794678 0.82867116]	[490.52078247 464.88549805 0.69060397]	[498.17803955 618.8302002 0.80055225]	[503.32189941 767.57989502 0.83775246]	[441.89611816 213.34786987 0.92529517]	[464.96884155 213.32653809 0.89456946]	[423.79721069 198.15475464 0.80716676]	[485.48770142 198.12956238 0.81644773]	[5.00777588e+02 7.95788635e+02 7.60323584e-01]	[5.21266846e+02 7.90811768e+02 7.35631526e-01]	[5.00735260e+02 7.75315491e+02 6.83163345e-01]	[4.39122375e+02 7.90815247e+02 7.20531523e-01]	[4.18755798e+02 7.90608459e+02 7.62428463e-01]	[4.44353729e+02 7.70145630e+02 7.52543330e-01]
[457.14559937 223.66088867 0.85898322]	[459.63665771 280.17370605 0.91604918]	[398.09463501 277.67276001 0.87378311]	[377.6262207 377.71627808 0.92269635]	[364.83294678 469.98196411 0.81682605]	[521.20568848 282.69204712 0.83646566]	[526.47912598 380.25994873 0.89023393]	[529.04290771 470.04382324 0.83719146]	[449.45651245 464.86978149 0.70164251]	[413.51400757 464.83428955 0.68489933]	[423.86624146 623.90216064 0.81795293]	[439.23995972 762.46685791 0.82748657]	[485.44250488 464.89346313 0.70908135]	[495.67657471 621.32434082 0.79702878]	[503.309021 767.64703369 0.84324706]	[441.79589844 213.41581726 0.93878031]	[464.88101196 213.37750244 0.90992093]	[421.34133911 200.64189148 0.82275778]	[485.39559937 200.65319824 0.82429361]	[5.00797913e+02 7.95806702e+02 7.51103759e-01]	[5.21277405e+02 7.90822266e+02 7.35112190e-01]	[5.00717072e+02 7.77882507e+02 6.85043454e-01]	[4.39121307e+02 7.90789734e+02 7.19889224e-01]	[4.18752045e+02 7.88221252e+02 7.60020614e-01]	[4.44348572e+02 7.70154968e+02 7.46101260e-01]
[454.6368103 223.74832153 0.84640318]	[457.17727661 280.19232178 0.89412701]	[395.64059448 277.69970703 0.85931808]	[377.54763794 380.09524536 0.92148525]	[362.25170898 472.55807495 0.83922017]	[518.70928955 282.73809814 0.81976277]	[526.4263916 380.20184326 0.89925516]	[528.97143555 469.99884033 0.83978599]	[444.4486084 464.88342285 0.70855033]	[408.39297485 464.83911133 0.68657762]	[423.78387451 623.86407471 0.81951475]	[439.23898315 762.47833252 0.82651579]	[482.95788574 464.90026855 0.72045064]	[495.59069824 618.7791748 0.78273141]	[503.30157471 767.65179443 0.83836055]	[441.69863892 213.4440918 0.95273578]	[462.43682861 213.41664124 0.92385435]	[421.29940796 203.15066528 0.81802177]	[482.93746948 203.21679688 0.84193599]	[5.00814819e+02 7.95793640e+02 7.44583726e-01]	[5.21298035e+02 7.90804016e+02 7.29084969e-01]	[5.00690948e+02 7.80400513e+02 6.81195498e-01]	[4.39122345e+02 7.90811218e+02 7.25214660e-01]	[4.18752289e+02 7.90606323e+02 7.65969932e-01]	[4.44359039e+02 7.70173340e+02 7.42218673e-01]
[452.08538818 226.24028015 0.84174049]	[457.09063721 280.14672852 0.88595027]	[395.60205078 277.67172241 0.86005557]	[375.11056519 377.73760986 0.90467107]	[359.78338623 472.58630371 0.86496902]	[516.15740967 282.7192688 0.80874109]	[523.99456787 380.12316895 0.90079278]	[526.50823975 469.97155762 0.8433007 ]	[444.36984253 464.87744141 0.72288495]	[405.84259033 464.86444092 0.69691366]	[423.78158569 623.8157959 0.82221091]	[439.23358154 762.4776001 0.82023811]	[482.89837646 464.86401367 0.73448944]	[490.57131958 616.237854 0.77634048]	[503.29284668 767.59515381 0.83639574]	[439.29251099 213.46560669 0.95794404]	[462.34970093 213.44581604 0.94789064]	[421.23196411 205.72412109 0.81658596]	[482.80722046 208.27748108 0.85828447]	[5.00777344e+02 7.93351685e+02 7.47590244e-01]	[5.21265442e+02 7.90779968e+02 7.30806351e-01]	[5.00714905e+02 7.77846436e+02 6.81483746e-01]	[4.39124237e+02 7.90810913e+02 7.16395140e-01]	[4.18738220e+02 7.90612915e+02 7.61498809e-01]	[4.44359406e+02 7.70184265e+02 7.32428253e-01]
[452.02731323 226.26647949 0.83947539]	[454.61010742 280.14163208 0.87419671]	[395.51065063 277.66598511 0.84817284]	[374.97763062 377.7255249 0.88728237]	[359.72235107 475.12896729 0.880898 ]	[513.60351562 282.70825195 0.80398965]	[523.91760254 380.11184692 0.90600258]	[526.43280029 470.02282715 0.85197961]	[441.92547607 464.91534424 0.72382241]	[403.30773926 464.90322876 0.70385188]	[421.37051392 623.87200928 0.83535767]	[439.22998047 762.44580078 0.81824464]	[482.85757446 464.8899231 0.73336548]	[490.49435425 613.70465088 0.78169811]	[503.28408813 767.59362793 0.83755577]	[439.24655151 213.49377441 0.96008825]	[462.28552246 213.46621704 0.9507308 ]	[421.15914917 203.1914978 0.8326332 ]	[482.71960449 205.775177 0.84908617]	[5.00784668e+02 7.93340271e+02 7.48600662e-01]	[5.21258606e+02 7.90765137e+02 7.29414821e-01]	[5.00710175e+02 7.77857788e+02 6.84086978e-01]	[4.39110321e+02 7.90793945e+02 7.16363907e-01]	[4.18741241e+02 7.88233948e+02 7.58263469e-01]	[4.44365570e+02 7.70158081e+02 7.38300562e-01]
[446.93847656 226.3089447 0.84359002]	[451.99316406 280.13327026 0.85852623]	[390.46316528 277.69317627 0.82794338]	[372.46987915 377.6907959 0.87489784]	[359.65783691 475.12939453 0.88039505]	[511.02984619 280.21661377 0.81255943]	[523.84295654 377.72348022 0.91475636]	[524.02416992 469.99438477 0.85965592]	[441.86273193 464.90628052 0.73600954]	[400.85037231 464.90859985 0.71363211]	[421.34747314 623.85235596 0.83908498]	[439.23352051 762.43676758 0.81836063]	[482.82049561 464.86593628 0.74366528]	[488.00973511 613.71051025 0.78596252]	[503.28088379 767.54724121 0.83642888]	[439.14285278 213.52877808 0.95873523]	[459.84048462 213.50238037 0.95109135]	[418.75222778 208.27053833 0.82394159]	[480.26211548 205.7893219 0.85082358]	[5.00772614e+02 7.93312744e+02 7.52473652e-01]	[5.21251892e+02 7.90739136e+02 7.30201840e-01]	[5.00727356e+02 7.75334106e+02 6.91411793e-01]	[4.39107056e+02 7.90797974e+02 7.16392934e-01]	[4.18736511e+02 7.90602966e+02 7.59781778e-01]	[4.44374146e+02 7.70149414e+02 7.41581142e-01]
[444.42507935 228.76855469 0.85249072]	[446.93640137 280.15820312 0.86269546]	[385.37966919 280.10546875 0.82480919]	[367.42556763 380.15335083 0.86386931]	[359.64526367 475.12054443 0.8862893 ]	[508.4621582 280.21032715 0.8195709 ]	[523.79431152 380.17050171 0.91386622]	[523.98919678 469.97763062 0.8638975 ]	[441.84487915 464.91928101 0.73674572]	[400.8140564 464.92364502 0.71540481]	[421.34069824 623.88537598 0.84051025]	[439.23449707 762.45489502 0.82142681]	[482.8157959 464.87091064 0.7441923 ]	[487.99453735 616.19024658 0.78839064]	[503.27954102 767.53436279 0.83541542]	[439.07723999 213.52648926 0.94436967]	[459.76419067 213.51864624 0.94765687]	[418.59240723 203.19380188 0.82015437]	[480.20193481 205.74627686 0.8441419 ]	[5.00774170e+02 7.93291992e+02 7.56578505e-01]	[5.21252319e+02 7.90719727e+02 7.33669877e-01]	[5.00728729e+02 7.75314514e+02 6.93345368e-01]	[4.39121307e+02 7.90826721e+02 7.21652627e-01]	[4.18744354e+02 7.90627319e+02 7.63395607e-01]	[4.44372101e+02 7.70160034e+02 7.46481657e-01]
[444.37954712 228.80326843 0.86482871]	[444.40228271 280.19122314 0.87545317]	[382.86611938 280.13067627 0.83325869]	[364.83724976 380.20974731 0.86300427]	[359.61785889 475.13644409 0.88807213]	[505.92697144 280.22598267 0.82929152]	[521.40612793 380.13357544 0.90716112]	[523.93737793 469.96792603 0.87028718]	[441.82235718 464.93417358 0.73323733]	[400.77999878 464.93572998 0.71452338]	[421.32034302 623.8616333 0.84327465]	[439.23361206 759.93151855 0.8143788 ]	[482.79379272 464.88735962 0.73804539]	[487.92642212 613.69525146 0.79887426]	[503.27191162 767.53497314 0.8313942 ]	[436.66369629 213.54548645 0.9362393 ]	[459.72711182 213.53567505 0.94874048]	[418.55548096 203.22486877 0.81209242]	[480.1517334 205.73643494 0.84160262]	[5.00789246e+02 7.93268188e+02 7.54896343e-01]	[5.21263428e+02 7.90701233e+02 7.34433353e-01]	[5.00713501e+02 7.75338074e+02 6.82827711e-01]	[4.39140625e+02 7.90761658e+02 7.25699246e-01]	[4.18780701e+02 7.88204407e+02 7.54958630e-01]	[4.44375061e+02 7.70106079e+02 7.31439352e-01]
[444.29718018 228.85836792 0.88170314]	[444.32128906 280.23193359 0.88111228]	[382.78311157 280.16491699 0.84021765]	[362.32766724 380.17678833 0.87476385]	[359.57507324 475.12313843 0.88926721]	[503.4838562 282.70098877 0.82766628]	[521.36474609 380.22149658 0.91084439]	[523.89892578 467.4770813 0.88081598]	[441.80877686 467.4046936 0.73344833]	[400.75631714 467.41146851 0.71405107]	[421.28952026 623.90771484 0.84901744]	[439.23126221 759.94628906 0.81273544]	[482.79232788 464.88589478 0.73752689]	[485.45394897 613.65557861 0.80405635]	[503.26473999 767.56524658 0.83269322]	[436.58343506 215.89208984 0.92395216]	[459.6602478 213.56079102 0.94735765]	[416.1361084 205.72848511 0.79449093]	[477.73544312 205.74043274 0.82610297]	[5.00801147e+02 7.93284607e+02 7.48625875e-01]	[5.21280457e+02 7.90716553e+02 7.31094360e-01]	[5.00687164e+02 7.77857544e+02 6.79799259e-01]	[4.39113007e+02 7.90789795e+02 7.16481149e-01]	[4.18753052e+02 7.88224854e+02 7.51982570e-01]	[4.44378540e+02 7.70117432e+02 7.30964959e-01]
[441.84033203 231.29447937 0.90223432]	[441.89398193 280.23855591 0.89079952]	[382.72296143 280.20401001 0.83883625]	[362.26959229 380.24569702 0.88280851]	[357.21432495 475.15765381 0.89081031]	[503.41668701 282.69909668 0.83616996]	[521.30511475 380.21109009 0.91630012]	[523.86676025 467.40332031 0.8908844 ]	[441.7800293 464.89727783 0.74121881]	[400.72344971 464.92807007 0.7241776 ]	[421.2644043 623.84832764 0.84088618]	[439.23699951 762.43286133 0.81387138]	[482.7661438 464.83447266 0.74522585]	[485.43389893 611.12890625 0.8099243 ]	[503.26779175 767.50817871 0.82338345]	[434.0652771 215.90026855 0.90681946]	[457.21780396 215.9067688 0.93706149]	[416.0949707 208.29252625 0.79076797]	[477.61181641 208.34841919 0.81739199]	[5.00788147e+02 7.93265137e+02 7.52275765e-01]	[5.21272583e+02 7.90696045e+02 7.30268836e-01]	[5.00711395e+02 7.75330017e+02 6.80684090e-01]	[4.39120667e+02 7.90787354e+02 7.21172273e-01]	[4.18763245e+02 7.88228821e+02 7.55996108e-01]	[4.44377411e+02 7.70145813e+02 7.31699407e-01]
[441.78820801 231.3276825 0.91473043]	[441.83251953 280.20706177 0.90714651]	[380.2973938 280.18707275 0.84913832]	[362.20864868 380.27502441 0.88766289]	[357.18252563 475.13156128 0.88828987]	[503.3671875 280.23065186 0.84441662]	[521.25769043 380.15533447 0.91106904]	[523.8067627 467.43505859 0.89164573]	[441.73699951 464.89987183 0.74041158]	[400.67498779 464.92660522 0.72687113]	[421.26101685 623.85632324 0.83507705]	[439.23312378 762.43286133 0.81209451]	[482.73617554 464.84405518 0.74116194]	[485.40374756 611.15844727 0.80930418]	[503.26678467 767.50823975 0.8247146 ]	[434.01245117 215.90974426 0.90304428]	[457.18365479 215.94439697 0.9344328 ]	[416.02212524 205.7780304 0.78593457]	[475.140625 210.784729 0.81744069]	[5.00781464e+02 7.93267761e+02 7.50624418e-01]	[5.21263123e+02 7.90698486e+02 7.28727996e-01]	[5.00718811e+02 7.75330078e+02 6.82265043e-01]	[4.39121735e+02 7.90801514e+02 7.23262966e-01]	[4.18762543e+02 7.90611877e+02 7.58883178e-01]	[4.44370117e+02 7.70152588e+02 7.31064379e-01]
[441.74246216 231.31515503 0.91551149]	[441.78659058 280.17376709 0.91622627]	[380.25634766 280.15859985 0.85759783]	[359.8241272 380.27767944 0.89437878]	[357.14706421 475.1027832 0.88234931]	[503.33782959 280.21078491 0.85131073]	[521.23138428 380.21774292 0.90645278]	[521.43328857 467.45892334 0.88637519]	[441.70654297 464.90982056 0.73723578]	[400.65490723 464.94351196 0.72112972]	[421.24816895 623.89599609 0.82795715]	[439.22805786 759.94177246 0.81299818]	[480.3807373 464.83834839 0.73425925]	[485.36550903 613.62884521 0.81685841]	[503.25830078 767.50622559 0.82975364]	[431.50131226 215.9118042 0.89754128]	[457.13418579 215.94477844 0.92830688]	[413.53125 208.24487305 0.7853002 ]	[472.56277466 210.81781006 0.80782729]	[5.00752258e+02 7.93234375e+02 7.48989403e-01]	[5.21235718e+02 7.90681580e+02 7.25315094e-01]	[5.00719208e+02 7.75330200e+02 6.86809540e-01]	[4.39119446e+02 7.90769897e+02 7.30125606e-01]	[4.18767883e+02 7.88222046e+02 7.64012218e-01]	[4.44371490e+02 7.70131287e+02 7.32782483e-01]
[441.71066284 231.32717896 0.91868085]	[441.7277832 280.17807007 0.92066729]	[380.20751953 280.16119385 0.86344123]	[359.76678467 380.26083374 0.91001201]	[357.13430786 475.06466675 0.88011408]	[503.28726196 280.2071228 0.85293794]	[521.18231201 380.18075562 0.90134472]	[521.3927002 467.42724609 0.88874406]	[441.68212891 464.90792847 0.74022377]	[400.64169312 464.94485474 0.72297847]	[421.22592163 623.86663818 0.82699537]	[439.24078369 759.89227295 0.8165502 ]	[480.35848999 464.84017944 0.73719639]	[482.96325684 611.0970459 0.81920868]	[503.26016235 764.98529053 0.82567775]	[428.99829102 215.93287659 0.89530534]	[457.09091187 215.95487976 0.91592944]	[411.00521851 205.78677368 0.78555167]	[470.05130005 210.80935669 0.81159812]	[5.00674988e+02 7.90815308e+02 7.59178221e-01]	[5.18764343e+02 7.90640259e+02 7.28798032e-01]	[5.00764313e+02 7.72757568e+02 7.05769300e-01]	[4.39128845e+02 7.90722290e+02 7.37514615e-01]	[4.18785736e+02 7.88184998e+02 7.67133534e-01]	[4.44395905e+02 7.70086304e+02 7.37550676e-01]
[439.32467651 231.34934998 0.92040837]	[441.66592407 280.1446228 0.92671877]	[380.1541748 280.1350708 0.87026703]	[359.68588257 380.16281128 0.92023945]	[357.08248901 475.10653687 0.8754971 ]	[500.88934326 280.16952515 0.85309207]	[518.74304199 380.09301758 0.88540137]	[521.30999756 464.96011353 0.89368314]	[439.31777954 464.84542847 0.74561203]	[400.61706543 464.90219116 0.72635931]	[421.21768188 623.82037354 0.82594192]	[439.23995972 759.90612793 0.81975532]	[480.31967163 462.34616089 0.74223751]	[482.93652344 608.55041504 0.83572096]	[503.26052856 764.96380615 0.82513058]	[426.45083618 215.95666504 0.89913291]	[454.61181641 215.96968079 0.90460223]	[408.44061279 208.28614807 0.78725564]	[469.99536133 210.83306885 0.81514144]	[5.00674774e+02 7.90815125e+02 7.58643150e-01]	[5.18757202e+02 7.90637329e+02 7.27619946e-01]	[5.00763794e+02 7.72729431e+02 7.11950719e-01]	[4.39135529e+02 7.90707397e+02 7.46792138e-01]	[4.21157410e+02 7.88173096e+02 7.75461197e-01]	[4.44390442e+02 7.70093506e+02 7.45220542e-01]
[439.24816895 231.33988953 0.91895747]	[439.28942871 280.13815308 0.93170345]	[380.10076904 280.1395874 0.86748624]	[359.64080811 380.09872437 0.91856325]	[357.05377197 475.11856079 0.87230706]	[500.83721924 280.15817261 0.85561675]	[518.68341064 380.12689209 0.88354671]	[521.26654053 464.94787598 0.89788938]	[439.29644775 464.85772705 0.74428552]	[398.26132202 464.91275024 0.72568125]	[421.25534058 623.87182617 0.82857549]	[439.23788452 759.93695068 0.81958866]	[480.30599976 462.36218262 0.74153036]	[482.93856812 616.2020874 0.82901573]	[503.25918579 764.9621582 0.82939279]	[426.36056519 215.96206665 0.90987962]	[452.02322388 215.97839355 0.88852334]	[405.9168396 208.31103516 0.79382485]	[467.39385986 210.8842926 0.8366769 ]	[5.00672699e+02 7.90819214e+02 7.61462033e-01]	[5.18762451e+02 7.90637329e+02 7.33621120e-01]	[5.00767914e+02 7.72719910e+02 7.12794840e-01]	[4.39135651e+02 7.90728577e+02 7.48289466e-01]	[4.21155670e+02 7.88193909e+02 7.80966818e-01]	[4.44381989e+02 7.70121155e+02 7.45862603e-01]
[439.19766235 231.34724426 0.91762447]	[439.25228882 280.13287354 0.93410939]	[377.71994019 280.13061523 0.87154353]	[359.60925293 377.72677612 0.91688955]	[357.02877808 475.12252808 0.87007558]	[500.79977417 280.15716553 0.85552675]	[518.66015625 380.12490845 0.88212281]	[521.2300415 464.9281311 0.89238703]	[439.25741577 464.88839722 0.74164271]	[398.23422241 464.94070435 0.72404557]	[421.22128296 623.93688965 0.83091617]	[439.2510376 762.44580078 0.8265636 ]	[480.26330566 462.38717651 0.74115705]	[482.97277832 618.75140381 0.81206155]	[503.27218628 762.4463501 0.83156401]	[423.89785767 215.9609375 0.91695678]	[449.4800415 215.98614502 0.88889766]	[405.86557007 208.25001526 0.7893275 ]	[464.95013428 210.84507751 0.83305252]	[4.98260010e+02 7.90763062e+02 7.70055115e-01]	[5.18736389e+02 7.90592712e+02 7.31892228e-01]	[5.00812347e+02 7.70258301e+02 7.24209249e-01]	[4.39120026e+02 7.90748413e+02 7.44813979e-01]	[4.18778656e+02 7.88216064e+02 7.83329129e-01]	[4.44396423e+02 7.70160828e+02 7.54811883e-01]
[439.19818115 231.34509277 0.91731715]	[439.25900269 280.13946533 0.93268448]	[377.7293396 280.11248779 0.87354183]	[359.60934448 377.72555542 0.91673142]	[357.02835083 475.12884521 0.87045038]	[500.80639648 280.18493652 0.8531338 ]	[518.65655518 380.13180542 0.88161266]	[521.23236084 464.92910767 0.89266515]	[439.2585144 464.88287354 0.74156755]	[398.23654175 464.93447876 0.72440541]	[421.20858765 623.94641113 0.83398038]	[439.25177002 762.44732666 0.82743824]	[480.26290894 462.38598633 0.74159861]	[482.96640015 616.28082275 0.81502515]	[503.27218628 762.45776367 0.83225763]	[423.89904785 215.95880127 0.91653579]	[449.48083496 215.9839325 0.88872027]	[405.8621521 205.79231262 0.78995919]	[464.94946289 210.84567261 0.8340354 ]	[5.00661591e+02 7.90770691e+02 7.69126654e-01]	[5.18741699e+02 7.90596497e+02 7.31651843e-01]	[5.00809296e+02 7.70267700e+02 7.22444713e-01]	[4.39119720e+02 7.90747253e+02 7.45579481e-01]	[4.18779602e+02 7.88215271e+02 7.83985078e-01]	[4.44398254e+02 7.70161560e+02 7.55228817e-01]
[439.175354 231.34832764 0.91685754]	[439.22286987 280.16030884 0.93219554]	[377.67791748 280.13381958 0.87051207]	[359.56414795 377.73565674 0.91099107]	[356.99673462 477.62026978 0.87194502]	[500.78067017 280.20321655 0.84986871]	[516.14880371 377.67941284 0.87646961]	[521.21417236 464.87246704 0.89659882]	[439.22128296 464.8760376 0.74545914]	[398.21578979 467.39892578 0.7264185 ]	[421.20535278 623.92419434 0.83396339]	[439.25631714 762.4921875 0.83514768]	[480.22305298 462.37283325 0.74303126]	[482.91629028 616.21374512 0.82728136]	[503.27716064 767.51031494 0.84019744]	[423.85748291 215.96130371 0.92438787]	[449.43893433 215.97715759 0.89132035]	[403.37771606 208.25160217 0.80414534]	[464.91131592 210.85942078 0.83827949]	[5.00764313e+02 7.93217102e+02 7.45994508e-01]	[5.21268005e+02 7.90673462e+02 7.24056542e-01]	[5.00741882e+02 7.75346252e+02 6.86372697e-01]	[4.39101929e+02 7.90780945e+02 7.40502417e-01]	[4.18752289e+02 7.90606750e+02 7.84621775e-01]	[4.44404266e+02 7.70194824e+02 7.59429514e-01]
[439.14456177 231.33454895 0.90934908]	[439.17785645 280.21408081 0.92170745]	[377.60723877 280.19232178 0.85785812]	[357.22238159 380.10897827 0.9148187 ]	[354.57861328 477.6472168 0.8680948 ]	[500.73733521 282.66989136 0.84114474]	[513.62261963 380.09658813 0.87405896]	[521.19152832 464.83575439 0.90288454]	[439.16415405 464.90527344 0.74421048]	[398.17111206 467.44622803 0.72421145]	[421.20391846 623.87573242 0.82867652]	[439.25933838 762.44451904 0.82784772]	[480.18295288 462.39819336 0.74046946]	[482.91696167 613.72070312 0.82212484]	[503.2326355 767.56622314 0.84669328]	[423.81890869 215.9499054 0.92941093]	[446.94619751 215.96330261 0.89610815]	[403.29696655 205.73721313 0.81680125]	[464.88088989 210.8572998 0.84120691]	[5.00821625e+02 7.93281372e+02 7.41413534e-01]	[5.21305176e+02 7.90703735e+02 7.39777625e-01]	[4.98261261e+02 7.77901550e+02 6.82700515e-01]	[4.39128174e+02 7.90795959e+02 7.45133042e-01]	[4.18771606e+02 7.90620361e+02 7.85914898e-01]	[4.44421082e+02 7.70157410e+02 7.47975826e-01]
[439.10845947 231.30702209 0.89835417]	[439.08074951 280.22268677 0.90315622]	[377.55325317 280.16946411 0.85536683]	[357.15576172 380.15988159 0.9140029 ]	[354.49490356 477.71136475 0.85873628]	[498.23513794 282.70300293 0.8270613 ]	[511.0083313 380.12643433 0.87173086]	[518.75683594 462.44607544 0.89239204]	[439.12200928 464.9312439 0.73868263]	[398.12817383 467.47756958 0.72247368]	[421.18814087 623.9901123 0.83767033]	[439.27630615 764.97705078 0.84124243]	[480.16268921 464.83898926 0.73716325]	[482.88665771 618.76751709 0.84190083]	[500.80566406 767.52593994 0.86087358]	[421.39251709 215.94422913 0.93865705]	[446.88214111 215.93167114 0.90548533]	[400.85101318 203.23831177 0.82820582]	[464.82598877 208.342453 0.82622325]	[4.98220795e+02 7.93316101e+02 7.81034648e-01]	[5.16222412e+02 7.90740479e+02 7.76730418e-01]	[4.98237213e+02 7.75333008e+02 6.94120049e-01]	[4.36666107e+02 7.93276978e+02 7.26155758e-01]	[418.73486328 790.68951416 0.79347491]	[4.46865814e+02 7.70229858e+02 7.53067672e-01]
[439.07489014 231.30412292 0.89301878]	[436.68295288 280.23550415 0.89080447]	[377.50762939 280.19818115 0.84431499]	[357.10089111 380.15905762 0.9146592 ]	[352.00100708 477.70373535 0.84825361]	[498.19293213 282.71533203 0.82147563]	[508.49963379 380.10083008 0.88032323]	[518.72650146 462.42245483 0.89265841]	[439.11529541 464.8649292 0.75188524]	[398.1289978 467.41937256 0.72869277]	[421.16036987 623.96972656 0.83769369]	[439.30960083 765.05004883 0.84983945]	[480.13653564 462.3482666 0.74258435]	[482.84286499 618.8336792 0.85449064]	[500.67816162 767.52984619 0.85456383]	[421.34606934 215.95016479 0.94436055]	[444.43444824 215.92881775 0.9115296 ]	[400.83636475 205.75328064 0.82967621]	[462.44332886 210.78535461 0.83309096]	[4.95631409e+02 7.93340332e+02 7.78090596e-01]	[5.11060699e+02 7.90777039e+02 7.78908372e-01]	[4.95680115e+02 7.75342407e+02 6.77780986e-01]	[4.36660706e+02 7.93325684e+02 7.18123496e-01]	[418.73962402 790.73175049 0.79304624]	[4.46941254e+02 7.70303528e+02 7.55145967e-01]
[436.68057251 231.32028198 0.8908571 ]	[436.65335083 280.22659302 0.88776338]	[377.48937988 280.18591309 0.84426367]	[357.07479858 380.16671753 0.91441905]	[351.93383789 477.72085571 0.84472597]	[498.17098999 282.72244263 0.81906885]	[508.48049927 377.74099731 0.88385141]	[518.71923828 462.42330933 0.89220142]	[439.0866394 464.8616333 0.7544468]	[398.11203003 467.45373535 0.7290684 ]	[421.18099976 623.99835205 0.83769071]	[439.30072021 765.00323486 0.84552974]	[477.73153687 462.32687378 0.74431598]	[482.80926514 618.77288818 0.84098136]	[498.17999268 762.47106934 0.80996239]	[421.30270386 215.96504211 0.95112336]	[444.39682007 215.93618774 0.91652483]	[400.82077026 208.2565155 0.82902169]	[462.42367554 210.81535339 0.84646738]	[485.42062378 793.22131348 0.82144326]	[505.88778687 790.6965332 0.81326509]	[4.95623444e+02 7.70229431e+02 6.93728566e-01]	[4.39117859e+02 7.90832764e+02 7.46370852e-01]	[418.77804565 790.65692139 0.80745178]	[4.46957031e+02 7.70260803e+02 7.58315086e-01]
[436.6401062 231.31225586 0.88621628]	[436.64547729 280.23571777 0.88658428]	[375.10131836 280.20272827 0.84006524]	[357.04415894 380.20022583 0.91116798]	[346.90524292 477.69998169 0.84030485]	[498.1449585 282.71832275 0.81734878]	[508.45864868 380.11416626 0.88855684]	[518.71557617 462.41574097 0.89145088]	[439.0736084 462.34640503 0.76851583]	[398.10394287 464.90261841 0.74131876]	[421.15725708 623.93395996 0.83585542]	[439.32553101 762.51055908 0.83518976]	[477.70697021 462.22851562 0.74273914]	[482.78329468 611.16564941 0.83069128]	[498.11264038 762.43707275 0.79504812]	[421.27877808 215.96328735 0.9516542 ]	[444.35684204 215.94602966 0.92072898]	[400.79153442 208.28268433 0.83638072]	[462.39239502 210.89091492 0.85936654]	[493.09307861 793.27801514 0.82208425]	[511.00894165 790.67584229 0.82712501]	[4.90486725e+02 7.70201294e+02 7.10270286e-01]	[4.39163483e+02 7.90774109e+02 7.77464688e-01]	[421.18371582 790.60510254 0.81937271]	[4.46968506e+02 7.70204285e+02 7.64615834e-01]
[436.60754395 231.34024048 0.88754338]	[436.62750244 280.2427063 0.88080579]	[375.07229614 280.19778442 0.83736229]	[357.01220703 380.2348938 0.90722179]	[344.31192017 477.66635132 0.83886409]	[498.13568115 282.73199463 0.81465042]	[506.01242065 380.16537476 0.89037538]	[518.70050049 462.43353271 0.88634402]	[436.69970703 462.36999512 0.76181316]	[398.07321167 464.9241333 0.7376523 ]	[421.15478516 623.92102051 0.83623946]	[439.33410645 764.97821045 0.84162349]	[477.70040894 462.25827026 0.74119049]	[482.75891113 611.10510254 0.84703124]	[495.64788818 764.97875977 0.79854727]	[421.2600708 215.97911072 0.95325947]	[444.32461548 215.96568298 0.92893595]	[400.76950073 208.31541443 0.83737063]	[462.3644104 210.91300964 0.85889971]	[490.53982544 793.29626465 0.81205434]	[508.48907471 790.72845459 0.82429618]	[4.87983643e+02 7.70295166e+02 7.03888357e-01]	[4.39147949e+02 7.90801575e+02 7.74330914e-01]	[421.17852783 790.63616943 0.82150531]	[4.49439209e+02 7.70239685e+02 7.55603254e-01]
[436.56890869 231.36557007 0.88511652]	[436.58679199 280.22860718 0.87474179]	[375.05432129 280.18447876 0.83800763]	[356.9961853 380.26187134 0.90682656]	[341.79498291 477.74255371 0.86180967]	[495.66891479 282.71893311 0.81053388]	[506.00747681 380.15115356 0.8936581 ]	[518.68585205 462.4453125 0.88221604]	[439.06185913 464.84353638 0.75303698]	[398.10253906 467.41201782 0.7342664 ]	[421.17468262 623.98242188 0.83326197]	[439.33401489 764.97711182 0.84202421]	[477.69326782 462.32263184 0.73693889]	[482.75195312 613.65551758 0.83683103]	[495.60195923 767.60784912 0.80963671]	[421.22491455 215.989151 0.95460629]	[441.9335022 215.98019409 0.93110287]	[400.75631714 208.35191345 0.83628702]	[462.33679199 213.32141113 0.85933268]	[4.95637604e+02 8.00927734e+02 7.91156709e-01]	[5.08532806e+02 7.93330566e+02 7.91318893e-01]	[4.85414978e+02 7.75305298e+02 6.98316991e-01]	[4.39164673e+02 7.90834412e+02 7.67876089e-01]	[421.19119263 790.65167236 0.81051522]	[4.46960541e+02 7.70219849e+02 7.55580664e-01]
[434.09701538 231.39584351 0.87915313]	[436.5894165 280.22174072 0.87750345]	[375.0802002 280.18389893 0.84161979]	[356.96682739 380.22177124 0.91047555]	[341.69891357 477.70327759 0.87662452]	[495.64474487 282.72525024 0.80700177]	[505.99890137 380.13070679 0.89581394]	[518.6885376 462.42828369 0.88524699]	[439.06838989 462.39770508 0.76035947]	[398.1267395 464.93862915 0.74469912]	[418.80615234 623.92425537 0.83236313]	[439.31723022 762.47216797 0.8255012 ]	[477.66992188 462.29946899 0.7347461 ]	[480.35760498 611.14263916 0.84224576]	[493.09957886 767.61529541 0.80532134]	[421.16583252 216.00013733 0.94824916]	[441.87811279 215.99665833 0.9383406 ]	[400.72271729 208.34509277 0.83517802]	[462.29379272 213.32441711 0.87400138]	[490.50671387 803.5524292 0.80422926]	[5.05960907e+02 7.98364502e+02 7.81768024e-01]	[4.85418793e+02 7.75291870e+02 7.06306219e-01]	[4.39138062e+02 7.93289978e+02 7.39752829e-01]	[4.21155518e+02 7.90681946e+02 7.83638418e-01]	[4.46947113e+02 7.70151123e+02 7.47542322e-01]
[434.08203125 231.4047699 0.87835968]	[436.57702637 280.22021484 0.87640506]	[375.07583618 280.18701172 0.84119111]	[354.60147095 380.19891357 0.90961301]	[339.27896118 477.6854248 0.87828207]	[495.63253784 282.72860718 0.80587775]	[505.97149658 380.09909058 0.89716315]	[518.68994141 462.42645264 0.88371968]	[439.07156372 464.8274231 0.75583112]	[398.1418457 467.39422607 0.74219155]	[418.79748535 623.92327881 0.82917392]	[439.31097412 765.00134277 0.83560055]	[477.65484619 462.31262207 0.73037183]	[480.33511353 613.65606689 0.83567309]	[490.50378418 767.62890625 0.80455852]	[418.79983521 216.01426697 0.947119 ]	[441.84979248 215.9887085 0.93971086]	[400.70501709 210.80354309 0.84074593]	[462.25448608 210.91592407 0.87685496]	[490.49295044 806.04266357 0.84318227]	[505.95993042 798.41931152 0.81134534]	[4.82909424e+02 7.75341431e+02 7.24094689e-01]	[4.39090118e+02 7.95846375e+02 7.28363276e-01]	[4.18752380e+02 7.90772583e+02 7.90160418e-01]	[4.46933929e+02 7.70242615e+02 7.50079989e-01]
[434.0508728 231.42158508 0.87673366]	[436.54504395 280.23300171 0.86594003]	[375.03479004 280.20477295 0.83513427]	[354.54296875 380.19229126 0.89839089]	[339.21194458 477.73544312 0.88848853]	[495.62701416 282.73526001 0.8035183 ]	[505.96069336 380.12634277 0.89609611]	[518.7076416 464.82385254 0.88274944]	[436.69290161 464.8840332 0.74583519]	[398.11807251 467.47470093 0.73458934]	[418.7855835 623.93096924 0.83510363]	[439.27941895 767.57348633 0.85514337]	[477.62490845 462.34506226 0.72344339]	[480.29452515 613.68286133 0.83244908]	[487.93597412 770.17877197 0.81184006]	[418.77212524 216.02929688 0.94516259]	[441.81982422 215.99993896 0.94197148]	[400.65548706 210.81498718 0.84911156]	[462.21234131 210.9029541 0.87527406]	[490.49221802 808.52880859 0.86836678]	[505.95150757 803.48272705 0.82572973]	[4.82800568e+02 7.83018311e+02 7.20695317e-01]	[4.36642670e+02 8.00964905e+02 7.17337608e-01]	[4.18714264e+02 7.93281311e+02 7.67620802e-01]	[4.44432281e+02 7.75277161e+02 7.30904818e-01]
[434.02035522 231.42572021 0.87507808]	[434.09725952 280.25177002 0.85731924]	[375.00778198 280.23614502 0.82856035]	[354.4760437 380.23605347 0.88657033]	[339.13485718 480.16522217 0.90469456]	[493.12109375 282.71615601 0.80369365]	[505.95217896 380.12850952 0.89838183]	[518.72247314 464.87371826 0.88223189]	[436.66827393 464.85540771 0.74708998]	[398.08383179 467.44772339 0.73608112]	[418.7671814 623.96014404 0.84020674]	[439.23782349 764.99993896 0.82706428]	[477.60983276 462.32403564 0.7244938 ]	[480.31845093 616.2388916 0.83366847]	[487.96084595 770.10186768 0.81485826]	[418.74267578 216.03683472 0.94741309]	[441.78585815 216.00344849 0.94556576]	[400.60583496 210.80613708 0.8516891 ]	[459.82162476 210.91952515 0.86692214]	[485.3916626 806.08660889 0.8691622 ]	[503.44439697 800.97375488 0.82679021]	[4.82842102e+02 7.80428040e+02 7.11093545e-01]	[4.36578979e+02 8.00953918e+02 7.08385408e-01]	[4.18662872e+02 7.93255432e+02 7.56199241e-01]	[4.44408997e+02 7.70241150e+02 7.38100171e-01]
[431.47555542 231.43356323 0.87212503]	[434.04315186 282.68795776 0.84904349]	[372.53729248 282.72698975 0.81276077]	[354.47686768 380.33209229 0.87371594]	[339.08300781 477.71810913 0.89630729]	[493.06286621 280.24252319 0.8081286 ]	[505.9460144 380.1388855 0.89868098]	[518.73083496 464.9083252 0.87962413]	[436.67578125 467.42382812 0.73694026]	[398.09466553 470.02862549 0.73591006]	[418.75097656 626.45629883 0.83262026]	[439.24594116 767.57324219 0.84930992]	[477.6282959 464.87863159 0.71477216]	[480.32162476 621.40240479 0.85309267]	[485.47970581 772.76507568 0.8115921 ]	[418.677948 216.04203796 0.94863045]	[441.72332764 216.01527405 0.9486894 ]	[398.21557617 208.3346405 0.85129422]	[459.75033569 210.92242432 0.86178076]	[487.91671753 808.56884766 0.86142468]	[503.43988037 805.9977417 0.83261669]	[4.82744080e+02 7.88078186e+02 7.66614556e-01]	[4.36612122e+02 8.00973999e+02 7.02975273e-01]	[4.18683105e+02 7.93302490e+02 7.44997442e-01]	[4.44381836e+02 7.75267944e+02 7.42416680e-01]
[428.94741821 233.81835938 0.87344807]	[434.02844238 282.72149658 0.84544206]	[372.50509644 282.765625 0.80488664]	[354.47775269 380.30249023 0.8809337 ]	[336.66659546 477.67477417 0.88700539]	[493.05984497 282.67764282 0.80644912]	[505.95584106 380.15036011 0.89868915]	[518.74481201 464.96252441 0.87386483]	[436.67843628 469.96237183 0.72951186]	[398.08468628 472.55908203 0.73153192]	[418.73492432 624.02349854 0.82933104]	[439.28875732 767.57147217 0.85540473]	[477.63671875 467.41213989 0.70576864]	[480.26318359 621.37091064 0.84131867]	[485.37200928 772.73120117 0.82257479]	[418.62252808 216.09796143 0.92973161]	[441.65899658 216.03407288 0.94126564]	[398.18118286 210.85197449 0.85687518]	[459.69293213 210.87356567 0.85417014]	[485.35083008 808.64147949 0.86408329]	[503.33572388 806.06256104 0.8376413 ]	[4.80301727e+02 7.88009460e+02 7.51047015e-01]	[4.34085480e+02 8.03500000e+02 6.92885816e-01]	[4.18630463e+02 7.93314575e+02 7.38608301e-01]	[4.46869720e+02 7.75272400e+02 7.25246727e-01]
[428.9463501 233.81945801 0.87374604]	[434.03219604 282.72537231 0.84550482]	[372.50897217 282.7628479 0.80561173]	[354.47784424 380.30001831 0.8813082 ]	[336.6668396 477.6697998 0.88687921]	[493.06072998 282.68792725 0.80541736]	[505.95120239 380.16650391 0.89881527]	[518.74206543 464.9715271 0.87239683]	[436.6680603 467.47988892 0.72889972]	[398.08078003 472.54855347 0.72952199]	[418.73309326 624.01342773 0.82749343]	[439.28747559 767.57904053 0.85570872]	[477.62478638 467.3999939 0.70392901]	[480.26904297 621.37414551 0.84186786]	[485.36730957 772.74261475 0.82302922]	[418.62167358 216.09886169 0.92886287]	[441.65859985 216.03529358 0.9410454 ]	[398.17855835 210.84579468 0.85580707]	[459.69232178 210.87193298 0.85336149]	[485.35928345 808.65216064 0.86415595]	[503.34457397 806.07220459 0.83694434]	[4.80297272e+02 7.88020142e+02 7.54649401e-01]	[4.34075958e+02 8.03506470e+02 6.92607701e-01]	[4.18621185e+02 7.93317749e+02 7.37457752e-01]	[4.46866241e+02 7.75284485e+02 7.24373937e-01]
[426.41873169 233.86071777 0.88507384]	[431.54690552 285.26858521 0.8305518 ]	[372.45498657 285.31268311 0.7925843 ]	[352.0211792 382.75897217 0.85652333]	[336.58364868 477.72143555 0.88593084]	[493.06307983 282.73495483 0.79975069]	[505.95141602 380.17077637 0.89462537]	[518.75286865 467.43844604 0.8678745 ]	[436.6864624 472.55670166 0.72870868]	[398.10501099 475.13516235 0.74163353]	[418.72793579 626.52600098 0.82155949]	[439.29980469 767.62329102 0.86485064]	[477.62646484 470.01742554 0.69790697]	[480.2734375 621.36248779 0.84041613]	[482.9382019 772.80877686 0.82391065]	[418.57958984 216.13076782 0.91716444]	[439.29217529 216.07774353 0.93880892]	[398.13565063 210.8952179 0.86197931]	[459.66665649 210.91551208 0.84986818]	[485.34902954 808.7088623 0.86464715]	[503.31210327 806.12145996 0.84894973]	[4.80239563e+02 7.88109192e+02 7.71360755e-01]	[4.36564789e+02 8.03481018e+02 7.04629421e-01]	[4.18669647e+02 7.93304138e+02 7.48989761e-01]	[4.44427032e+02 7.75340271e+02 7.14859545e-01]
[423.86001587 233.96424866 0.9145062 ]	[428.97302246 290.4541626 0.84113783]	[367.4045105 292.91333008 0.80107164]	[349.43939209 387.88049316 0.81615663]	[336.4781189 482.78881836 0.91091132]	[488.00961304 287.86636353 0.79312479]	[505.91378784 382.76498413 0.8714149 ]	[518.7442627 475.14071655 0.86244053]	[439.14355469 475.14663696 0.75270432]	[398.18936157 477.72625732 0.76049352]	[418.7371521 631.59924316 0.81000286]	[439.31991577 767.63061523 0.87012267]	[477.72070312 472.56689453 0.70559913]	[480.21200562 623.88531494 0.84756935]	[482.87948608 775.30731201 0.82868844]	[416.11151123 218.61390686 0.88576615]	[439.18997192 218.57156372 0.91848397]	[398.04986572 213.4158783 0.86996126]	[459.62530518 213.37583923 0.88237321]	[482.84414673 811.19421387 0.875745 ]	[500.84197998 808.65258789 0.88174248]	[4.80226685e+02 7.88166321e+02 7.72075713e-01]	[4.36619019e+02 8.01001587e+02 7.13884354e-01]	[4.18710938e+02 7.93279175e+02 7.68016040e-01]	[4.44434662e+02 7.75320007e+02 7.08949804e-01]
[423.82046509 234.06651306 0.92539251]	[428.96868896 292.96676636 0.85985148]	[369.9230957 292.99362183 0.81002051]	[349.38467407 392.97686768 0.81566548]	[336.44717407 482.92849731 0.89363003]	[487.9727478 292.87866211 0.80599833]	[505.87841797 382.8265686 0.86876124]	[518.71539307 477.68084717 0.87588775]	[439.14138794 477.64157104 0.76076603]	[398.18884277 480.19219971 0.76864803]	[418.78430176 631.60369873 0.81341118]	[439.33209229 767.60479736 0.869367 ]	[477.70309448 475.09875488 0.7063275 ]	[480.20657349 623.97717285 0.85177177]	[482.88851929 775.33959961 0.81839639]	[416.06286621 221.15220642 0.8700605 ]	[439.16091919 221.12895203 0.89494461]	[395.63998413 213.51428223 0.85660988]	[459.59664917 213.48789978 0.88470793]	[482.80307007 811.1940918 0.8745389 ]	[500.81594849 808.67144775 0.88728869]	[4.80236450e+02 7.88187195e+02 7.55741596e-01]	[4.36655029e+02 8.00957825e+02 7.24828303e-01]	[4.18755920e+02 7.93256287e+02 7.84130752e-01]	[4.44448517e+02 7.75301575e+02 6.90104544e-01]
[423.78585815 236.56173706 0.91784543]	[428.92990112 295.44519043 0.88224125]	[369.92608643 295.50875854 0.81986839]	[349.40185547 395.5552063 0.8359977 ]	[334.02505493 485.36486816 0.8715238 ]	[487.91641235 292.9772644 0.82171476]	[503.50637817 385.33108521 0.8623125 ]	[518.70965576 480.17333984 0.88950795]	[439.14459229 480.16021729 0.77148157]	[398.19107056 480.29626465 0.77087158]	[418.79464722 631.65692139 0.81229246]	[439.32803345 767.6072998 0.8628062 ]	[477.69570923 477.64822388 0.71247184]	[480.1890564 626.41589355 0.84877551]	[482.93566895 775.36212158 0.80022025]	[416.04275513 226.25241089 0.85782975]	[439.14334106 226.28903198 0.88565302]	[395.6086731 215.96174622 0.84666896]	[457.21279907 215.98950195 0.87163889]	[482.76934814 811.26324463 0.86365479]	[500.81860352 808.76318359 0.86257958]	[4.80264832e+02 7.88236572e+02 7.36730635e-01]	[4.36641937e+02 8.01006104e+02 7.33004272e-01]	[4.18737091e+02 7.93287109e+02 7.93150365e-01]	[4.46873962e+02 7.75315491e+02 6.83649480e-01]
[421.38510132 239.08843994 0.90054911]	[428.96395874 295.54718018 0.88899529]	[369.95556641 295.62585449 0.82857907]	[349.42553711 398.12487793 0.87030852]	[334.01348877 487.92044067 0.85052985]	[487.95413208 295.44161987 0.83196259]	[505.8744812 390.46603394 0.85569441]	[518.71801758 480.28897095 0.90180808]	[439.12417603 480.2399292 0.7755056 ]	[398.17330933 482.76544189 0.77108705]	[418.75259399 636.72729492 0.80998635]	[439.32080078 767.60308838 0.86827588]	[477.6706543 480.16461182 0.71606857]	[480.21078491 626.51873779 0.8456797 ]	[482.94494629 777.89074707 0.79414535]	[416.04263306 231.37167358 0.88248068]	[439.07385254 231.35299683 0.90361953]	[395.61349487 218.53263855 0.83159202]	[457.11828613 216.12211609 0.85302776]	[482.78823853 811.18286133 0.85324055]	[500.82272339 808.67486572 0.84322977]	[4.80261292e+02 7.90611572e+02 7.41123021e-01]	[4.36686707e+02 8.00986938e+02 7.31752574e-01]	[418.76800537 793.28503418 0.79563665]	[4.46876617e+02 7.75293152e+02 6.90883219e-01]
[421.36346436 241.67579651 0.87729824]	[428.95834351 298.03967285 0.88934046]	[369.92913818 298.13238525 0.83240795]	[349.40704346 400.63964844 0.87134576]	[333.97558594 493.09368896 0.83978748]	[485.49237061 295.58007812 0.85181546]	[505.88122559 393.0760498 0.86726427]	[518.73345947 482.77966309 0.90728652]	[439.11004639 482.83752441 0.76334286]	[398.15060425 485.38922119 0.74996573]	[418.7562561 639.30926514 0.82876885]	[439.31045532 767.6149292 0.87206823]	[477.71780396 480.3427124 0.72442734]	[480.21212769 629.04846191 0.83085871]	[482.95135498 780.43914795 0.78435826]	[416.03051758 233.8765564 0.89693928]	[436.69311523 233.87530518 0.92317861]	[395.5838623 221.16038513 0.80731982]	[457.09118652 221.15759277 0.81982118]	[4.82831573e+02 8.11318542e+02 8.09761286e-01]	[503.27868652 811.16021729 0.81437963]	[4.80242340e+02 7.90684570e+02 7.30628848e-01]	[4.36686798e+02 8.03559082e+02 7.38737941e-01]	[4.18750702e+02 7.93357300e+02 7.81394243e-01]	[4.44441833e+02 7.72841492e+02 6.98998451e-01]
[421.3611145 246.80485535 0.87885934]	[428.96380615 298.22088623 0.87034142]	[369.93548584 300.68823242 0.81396902]	[349.37451172 400.79916382 0.85347641]	[333.92749023 498.16949463 0.85243714]	[487.96984863 298.14819336 0.84390754]	[505.90936279 398.03210449 0.89512181]	[518.71130371 482.92477417 0.89912003]	[436.70162964 485.40652466 0.7383011 ]	[398.12225342 487.97280884 0.73073864]	[418.72009277 639.36224365 0.83438009]	[439.30551147 767.6272583 0.87454003]	[477.63876343 482.91055298 0.70916903]	[480.22973633 634.16448975 0.80787754]	[4.85406311e+02 7.85584900e+02 7.85326600e-01]	[413.58859253 234.0255127 0.91173124]	[436.69662476 234.00016785 0.93432695]	[395.63983154 228.76950073 0.79057628]	[457.08413696 226.24789429 0.81058943]	[4.82821808e+02 8.13842346e+02 7.65985310e-01]	[5.03289764e+02 8.11351746e+02 7.83588171e-01]	[4.80299896e+02 7.93250183e+02 7.03602612e-01]	[4.36674072e+02 8.06055359e+02 7.47849166e-01]	[4.18745789e+02 7.95831909e+02 7.72135139e-01]	[4.44439362e+02 7.75280212e+02 6.98280334e-01]
[421.32171631 251.95481873 0.92066669]	[428.93933105 300.77703857 0.84259576]	[367.42678833 305.81427002 0.78754807]	[349.39538574 403.37744141 0.82359242]	[331.50445557 500.76000977 0.87350351]	[487.97473145 300.67227173 0.8290751 ]	[505.93884277 398.25811768 0.90746701]	[518.68688965 485.47006226 0.86841202]	[439.05752563 493.07342529 0.73599404]	[398.11679077 495.62991333 0.73852932]	[418.72772217 641.9276123 0.84873748]	[439.32427979 767.61505127 0.8741076 ]	[477.65499878 490.56066895 0.70484275]	[480.23931885 636.73065186 0.81136715]	[485.48287964 790.65338135 0.80378205]	[413.52935791 236.56956482 0.90059018]	[436.69561768 236.5284729 0.93108517]	[395.61917114 233.83786011 0.81439447]	[457.12637329 231.37969971 0.83968461]	[4.82913239e+02 8.21486450e+02 7.41757333e-01]	[5.03344849e+02 8.16392273e+02 7.68251240e-01]	[4.82751068e+02 7.98444397e+02 7.07258701e-01]	[4.36606049e+02 8.06114502e+02 7.54043102e-01]	[4.18686829e+02 7.95871277e+02 7.71493495e-01]	[4.46880524e+02 7.72826782e+02 6.99727178e-01]
[421.32376099 254.44197083 0.92854929]	[428.91867065 305.85317993 0.82774419]	[367.39163208 310.92855835 0.7927947 ]	[346.90258789 408.44244385 0.8072015 ]	[331.48028564 503.24197388 0.8766551 ]	[487.93545532 303.21697998 0.81829065]	[505.93460083 400.77075195 0.89340913]	[518.6829834 490.55157471 0.84442472]	[436.69680786 493.09332275 0.7336365 ]	[398.08895874 495.67614746 0.73485857]	[418.69790649 641.82250977 0.83565319]	[441.65890503 767.52856445 0.87519825]	[477.63909912 490.55957031 0.70109993]	[480.24478149 636.78631592 0.81186062]	[4.87931274e+02 7.90810364e+02 7.77274907e-01]	[413.51205444 239.07719421 0.87813735]	[436.66363525 236.67016602 0.90408295]	[395.58065796 234.00094604 0.83691525]	[457.07049561 233.87232971 0.86130369]	[4.88006317e+02 8.29042603e+02 7.48991072e-01]	[5.05934174e+02 8.24076843e+02 7.62502193e-01]	[4.80310608e+02 8.06106445e+02 7.16638148e-01]	[4.36678070e+02 8.06118347e+02 7.76813090e-01]	[4.18748749e+02 7.95857483e+02 7.79554367e-01]	[4.46897888e+02 7.70283508e+02 7.03033507e-01]
[421.31646729 254.57623291 0.9374252 ]	[428.92233276 313.41702271 0.84626216]	[369.9050293 313.50604248 0.80852562]	[346.90646362 413.57553101 0.82492018]	[331.47067261 503.41989136 0.86630577]	[487.92153931 308.34118652 0.80252326]	[505.90631104 403.28186035 0.87756312]	[518.63635254 498.12463379 0.85432839]	[436.69732666 495.66418457 0.7390818 ]	[398.07843018 498.21072388 0.74421042]	[418.74682617 644.35192871 0.8467654 ]	[441.66583252 767.49981689 0.87530231]	[477.62420654 495.61355591 0.69866353]	[480.26843262 641.82409668 0.82136679]	[4.85484589e+02 7.95854431e+02 7.49730825e-01]	[413.50650024 239.20802307 0.86196029]	[436.69628906 241.61755371 0.88296854]	[395.57470703 234.05880737 0.82844675]	[457.11447144 234.0063324 0.87225711]	[4.90518524e+02 8.31695435e+02 7.71945953e-01]	[5.06008240e+02 8.29151733e+02 7.99021602e-01]	[4.80275635e+02 8.08697754e+02 7.22636938e-01]	[4.39127594e+02 8.06116577e+02 7.77069569e-01]	[4.18765198e+02 7.95840454e+02 7.74487495e-01]	[4.46930023e+02 7.70228149e+02 7.06606746e-01]
[421.32723999 259.60879517 0.91214269]	[428.99731445 316.06509399 0.88670373]	[372.45602417 316.11367798 0.83028573]	[346.88891602 418.68023682 0.87671673]	[331.42987061 505.97692871 0.84070754]	[487.94439697 315.96826172 0.83477503]	[505.90548706 410.94985962 0.84890282]	[518.72894287 500.87286377 0.90653288]	[436.68347168 500.72421265 0.7633667 ]	[398.0753479 500.82565308 0.7605269 ]	[418.77902222 646.97668457 0.85453802]	[441.6673584 767.53491211 0.8888281 ]	[475.16955566 500.68441772 0.710199 ]	[480.22293091 644.42553711 0.83950365]	[485.44281006 790.74591064 0.79512644]	[413.55807495 251.86601257 0.87077194]	[436.68099976 251.87135315 0.89991426]	[395.60745239 236.66563416 0.81322539]	[457.11392212 236.64295959 0.85422587]	[4.82932678e+02 8.31700378e+02 8.20086241e-01]	[503.4130249 829.13012695 0.8330915 ]	[4.80345398e+02 8.00991699e+02 6.78191960e-01]	[4.36610291e+02 8.08538269e+02 7.82410085e-01]	[4.18712769e+02 7.95877380e+02 7.91397691e-01]	[4.49432556e+02 7.70239014e+02 7.36997843e-01]
[421.32717896 259.60824585 0.91221148]	[428.99737549 316.05957031 0.88640559]	[372.45751953 316.10897827 0.83065408]	[346.88601685 418.6652832 0.87534124]	[331.42825317 505.97302246 0.84084272]	[487.94345093 315.96185303 0.83380473]	[505.8972168 408.47875977 0.84737766]	[518.72784424 500.87316895 0.90596449]	[436.68310547 500.70565796 0.76282883]	[398.07055664 500.81118774 0.76170903]	[418.77554321 646.96954346 0.85455501]	[441.66757202 767.53704834 0.88859302]	[477.59671021 498.2510376 0.70870334]	[480.23052979 644.43395996 0.84114498]	[4.85441467e+02 7.90704529e+02 7.90692389e-01]	[413.5586853 251.86645508 0.87098515]	[436.68106079 251.8717041 0.90001166]	[395.60839844 236.66729736 0.81355405]	[457.11151123 236.64756775 0.8534162 ]	[4.82940155e+02 8.31704224e+02 8.18198979e-01]	[5.03427979e+02 8.29131531e+02 8.28869224e-01]	[4.80336578e+02 8.00936279e+02 6.69247985e-01]	[4.36620850e+02 8.06137024e+02 7.80711412e-01]	[4.18722717e+02 7.95862732e+02 7.92158663e-01]	[4.49430511e+02 7.70247009e+02 7.36406028e-01]
[421.32540894 262.21127319 0.88506866]	[428.99136353 318.54818726 0.88825595]	[369.98184204 318.61895752 0.83345073]	[346.86495972 418.7565918 0.87889242]	[331.38845825 508.52441406 0.82221085]	[485.4921875 316.11343384 0.84904379]	[505.94412231 416.02957153 0.86491615]	[518.73083496 503.37615967 0.9071002 ]	[436.60668945 500.81869507 0.75368285]	[398.03488159 503.31289673 0.75137734]	[418.72122192 647.05133057 0.85413688]	[441.6602478 767.53753662 0.88736504]	[472.61224365 500.78097534 0.70270133]	[480.21078491 646.99224854 0.83887267]	[4.85418701e+02 7.93294312e+02 7.79673636e-01]	[413.58883667 254.39115906 0.89075518]	[436.6776123 254.42411804 0.92712224]	[395.62731934 239.15722656 0.81136537]	[457.14208984 241.65170288 0.83387834]	[4.82881622e+02 8.31819458e+02 8.10395896e-01]	[5.03363800e+02 8.29266113e+02 8.25987697e-01]	[4.80341827e+02 8.06076965e+02 7.04460144e-01]	[4.39101166e+02 8.06125366e+02 7.92273998e-01]	[4.18779877e+02 7.95862976e+02 7.91152596e-01]	[4.46954315e+02 7.70240234e+02 7.14605689e-01]
[421.34411621 269.8164978 0.8823483 ]	[431.5161438 318.7170105 0.8765381]	[372.49203491 318.7409668 0.83231246]	[344.35534668 421.2484436 0.87378114]	[326.37945557 513.61486816 0.82318389]	[488.00628662 318.67880249 0.83486885]	[505.97570801 418.63839722 0.89734 ]	[518.72003174 503.48760986 0.89238971]	[436.60198975 503.35552979 0.7507472 ]	[398.02554321 503.44277954 0.74293822]	[418.75244141 649.56439209 0.85294664]	[441.67919922 767.5065918 0.88999182]	[475.07400513 503.32012939 0.7082023 ]	[480.21472168 649.6305542 0.81189215]	[4.87957275e+02 8.03506714e+02 7.33006597e-01]	[413.58868408 254.54676819 0.91575742]	[439.07565308 254.5620575 0.93751729]	[398.05117798 244.24493408 0.76901233]	[457.21212769 246.76937866 0.83441669]	[4.82888214e+02 8.36895203e+02 7.48614013e-01]	[5.03414368e+02 8.34305481e+02 7.81946957e-01]	[4.82855988e+02 8.11165955e+02 6.49308085e-01]	[439.09329224 806.11462402 0.81663942]	[418.78509521 795.84661865 0.81137615]	[4.49465393e+02 7.70175476e+02 7.29239762e-01]
[421.35644531 272.48358154 0.9117375 ]	[434.01339722 321.27157593 0.85184765]	[372.5123291 323.72113037 0.81149477]	[344.27047729 423.86123657 0.85406154]	[323.80554199 516.17565918 0.83752334]	[490.53479004 321.24020386 0.8129617 ]	[505.97915649 421.1630249 0.90007371]	[518.74511719 508.44537354 0.87181664]	[436.59365845 505.96209717 0.73335111]	[398.02716064 508.47344971 0.73055762]	[418.75817871 649.63964844 0.84488666]	[441.72653198 767.48297119 0.88534933]	[475.08129883 505.93716431 0.70009768]	[480.17837524 652.21496582 0.79240996]	[4.90520874e+02 8.08647827e+02 7.65620530e-01]	[416.02352905 257.05459595 0.91027641]	[439.11209106 257.08007812 0.93388331]	[398.07403564 249.39389038 0.81484789]	[459.6335144 251.95123291 0.86936176]	[4.85378906e+02 8.41961182e+02 7.20095217e-01]	[5.03479248e+02 8.36857178e+02 7.67027199e-01]	[4.85381165e+02 8.13808289e+02 6.33094966e-01]	[4.36648590e+02 8.06064148e+02 7.89536834e-01]	[418.76193237 795.79638672 0.81677806]	[4.52011261e+02 7.70142578e+02 7.18693197e-01]
[421.38369751 274.98071289 0.92276025]	[434.03356934 326.3508606 0.83077437]	[372.4838562 326.36849976 0.79249656]	[341.77587891 426.44778442 0.84419209]	[321.29162598 518.73455811 0.85996175]	[490.54473877 323.82269287 0.7912218 ]	[505.95709229 421.32235718 0.88724488]	[518.74261475 516.12402344 0.85706127]	[436.59524536 511.01553345 0.72588432]	[398.03994751 513.56713867 0.72837538]	[418.75823975 649.68438721 0.84644771]	[441.72293091 767.51696777 0.89089537]	[472.60446167 508.52233887 0.68915987]	[480.18994141 654.74450684 0.79862928]	[4.90544952e+02 8.11255798e+02 7.55773306e-01]	[416.04205322 257.21347046 0.89221883]	[439.12597656 259.58282471 0.91400319]	[398.10464478 254.35736084 0.83832657]	[459.64450073 254.39743042 0.88106161]	[4.85441132e+02 8.47176941e+02 7.26345956e-01]	[5.05880432e+02 8.44571594e+02 7.59647846e-01]	[4.85406616e+02 8.24000854e+02 6.14109993e-01]	[4.36635895e+02 8.06126160e+02 7.93401599e-01]	[418.74606323 795.86883545 0.81665146]	[4.51998718e+02 7.70147766e+02 7.03838587e-01]
[421.38259888 275.06781006 0.92948467]	[434.01431274 331.47747803 0.83947879]	[372.45492554 331.42672729 0.79267144]	[341.753479 428.98486328 0.8487699 ]	[321.1645813 521.26031494 0.89285004]	[490.5223999 331.4100647 0.7889182]	[505.90963745 423.85043335 0.87033778]	[518.75512695 518.70526123 0.87696993]	[436.56958008 511.04394531 0.71913683]	[395.63690186 513.61541748 0.72467446]	[418.77130127 652.19171143 0.84250396]	[441.74084473 767.46777344 0.8805455 ]	[472.60543823 508.52313232 0.68563461]	[480.18304443 657.30432129 0.79858452]	[4.93086487e+02 8.11195435e+02 7.45208144e-01]	[416.03530884 259.67398071 0.87651896]	[439.13369751 259.70993042 0.89595199]	[398.07336426 254.45724487 0.84769577]	[459.67437744 254.5004425 0.90467638]	[4.85423126e+02 8.49612488e+02 7.27452636e-01]	[5.05924500e+02 8.47070007e+02 7.45814681e-01]	[4.87928741e+02 8.21458130e+02 5.75962365e-01]	[4.36615082e+02 8.06104370e+02 7.92123437e-01]	[418.72842407 795.82904053 0.82628018]	[4.52051544e+02 7.70102722e+02 7.03987718e-01]
[421.39215088 277.5340271 0.93029469]	[431.5307312 334.03436279 0.86180019]	[372.44967651 333.98306274 0.80624735]	[341.75076294 431.47988892 0.8489809 ]	[318.73468018 521.35858154 0.90870178]	[488.01586914 333.99639893 0.80689615]	[505.89724731 426.40872192 0.85441446]	[518.74511719 521.3192749 0.90342176]	[436.5887146 516.15447998 0.72473627]	[398.02001953 518.68719482 0.73817575]	[418.78393555 657.27038574 0.84073734]	[441.71386719 765.05444336 0.87605095]	[475.07055664 516.137146 0.6847322 ]	[480.18130493 659.862854 0.79427063]	[4.90511230e+02 8.16330994e+02 7.26405799e-01]	[416.03598022 264.70535278 0.85895336]	[439.15344238 264.7835083 0.88565326]	[398.06988525 254.51347351 0.83428222]	[459.68209839 256.96459961 0.90668005]	[4.85458160e+02 8.52230896e+02 7.33577311e-01]	[5.05945526e+02 8.49711670e+02 7.75791764e-01]	[4.85357483e+02 8.29100952e+02 6.22392118e-01]	[4.36625763e+02 8.06040649e+02 7.69973755e-01]	[418.74041748 793.35137939 0.81732267]	[4.52001038e+02 7.67685120e+02 6.91902995e-01]
[421.35070801 277.69235229 0.92108047]	[431.55752563 336.49462891 0.88058913]	[372.49765015 336.45626831 0.82325053]	[341.72784424 434.0451355 0.85681832]	[318.67797852 523.8651123 0.91656852]	[490.48687744 336.48394775 0.82343388]	[505.89401245 428.98312378 0.85012573]	[518.78375244 523.81860352 0.91344672]	[436.57455444 518.6784668 0.73204607]	[395.64129639 518.74462891 0.74479634]	[418.7487793 659.87164307 0.84580004]	[441.73904419 767.47076416 0.87426841]	[472.58892822 518.69171143 0.69000608]	[480.15975952 662.43133545 0.81499207]	[4.90518524e+02 8.16322815e+02 7.36737907e-01]	[416.02212524 269.82290649 0.85315835]	[439.12609863 272.34307861 0.9035362 ]	[398.06762695 254.59288025 0.82174778]	[459.66967773 257.1211853 0.88691825]	[4.82923798e+02 8.52303040e+02 7.46201515e-01]	[5.03457520e+02 8.52171753e+02 7.88900554e-01]	[4.85383759e+02 8.29096619e+02 6.41043603e-01]	[4.36608185e+02 8.06113220e+02 7.90972114e-01]	[418.73513794 795.82354736 0.81573302]	[4.52048248e+02 7.70104736e+02 6.86863184e-01]
[421.34484863 280.177948 0.90206927]	[431.5078125 336.58447266 0.88809347]	[372.4704895 336.58505249 0.83162391]	[341.70251465 436.59960938 0.87225515]	[318.6555481 523.97320557 0.90299988]	[488.00256348 336.5383606 0.83298647]	[505.89508057 434.03363037 0.85367626]	[518.79260254 523.8994751 0.91019094]	[436.55252075 518.76727295 0.74251795]	[395.62319946 521.23083496 0.75028896]	[418.7774353 662.37548828 0.84538352]	[441.7336731 767.56268311 0.87825561]	[472.55810547 518.77380371 0.69862109]	[480.14248657 664.87371826 0.81085944]	[4.87974274e+02 8.18963989e+02 7.30857730e-01]	[416.01419067 272.42541504 0.87735629]	[439.07974243 272.45385742 0.90742773]	[398.03475952 257.08389282 0.82207221]	[459.63946533 257.19003296 0.88188624]	[4.82891357e+02 8.52393677e+02 7.43855238e-01]	[5.03430725e+02 8.52246826e+02 7.87308872e-01]	[4.82907166e+02 8.29243408e+02 6.60286427e-01]	[4.36596741e+02 8.08584351e+02 7.75122106e-01]	[4.18712555e+02 7.95895813e+02 7.95410872e-01]	[4.52024323e+02 7.70175476e+02 6.62277877e-01]
[421.31265259 282.73803711 0.88724303]	[431.54510498 336.68276978 0.89191073]	[372.50292969 336.66854858 0.83799708]	[341.66928101 439.07653809 0.88206029]	[318.62692261 526.44335938 0.89225721]	[488.00888062 336.64498901 0.83689719]	[505.91244507 436.57369995 0.8673358 ]	[518.78509521 523.96075439 0.90630227]	[436.54867554 518.77874756 0.74363661]	[395.64117432 521.2175293 0.74735612]	[418.75134277 662.42248535 0.84165281]	[441.76217651 767.58197021 0.87203777]	[470.05453491 521.22003174 0.69678795]	[477.68942261 665.02593994 0.80871141]	[4.87924164e+02 8.21478027e+02 7.31840491e-01]	[413.58068848 274.90420532 0.88733268]	[436.69381714 274.95529175 0.92676741]	[398.01757812 259.61538696 0.80052108]	[459.60821533 262.19662476 0.84876627]	[4.82824829e+02 8.52404419e+02 7.53110409e-01]	[5.03348724e+02 8.52261475e+02 8.00367117e-01]	[4.82916199e+02 8.29262756e+02 6.59603477e-01]	[4.31546234e+02 8.06119202e+02 7.40619421e-01]	[418.63580322 795.81829834 0.79600567]	[4.54551117e+02 7.70236389e+02 6.49307668e-01]
[421.30825806 290.34204102 0.88765931]	[434.0223999 339.12509155 0.89399385]	[372.53152466 339.10437012 0.84500843]	[339.28787231 439.15933228 0.89530182]	[318.62722778 526.54193115 0.87994003]	[488.02185059 339.13024902 0.83366257]	[505.94992065 439.09771729 0.88728523]	[518.77996826 526.41479492 0.89566725]	[434.12173462 521.26269531 0.74724221]	[395.62225342 521.30267334 0.75708628]	[418.76177979 664.86590576 0.85028654]	[441.72128296 767.56378174 0.86624473]	[470.02697754 521.29516602 0.70422792]	[477.64416504 665.05145264 0.79334855]	[4.85437103e+02 8.24053528e+02 7.38845944e-01]	[413.55551147 275.05441284 0.90710676]	[439.05810547 275.10516357 0.93225127]	[398.05200195 262.20300293 0.75062025]	[459.60418701 264.78689575 0.83961344]	[4.82797668e+02 8.54867798e+02 7.34817326e-01]	[5.03346375e+02 8.52322937e+02 7.88883984e-01]	[4.82846558e+02 8.31719543e+02 6.67681992e-01]	[4.34128662e+02 8.08646179e+02 7.68351376e-01]	[4.18666412e+02 7.98409119e+02 7.84957528e-01]	[4.51995422e+02 7.70194031e+02 6.34243846e-01]
[421.31600952 295.46664429 0.92734486]	[434.03799438 341.76135254 0.86415052]	[372.48974609 341.77264404 0.81844705]	[339.28961182 441.73913574 0.90638202]	[318.628479 534.1159668 0.8691982]	[493.04119873 341.78701782 0.80757827]	[505.97015381 441.76837158 0.89633107]	[518.74499512 531.55950928 0.85869575]	[436.56884766 523.89575195 0.75189131]	[395.63424683 523.92327881 0.75147444]	[421.17138672 664.96008301 0.85268927]	[441.77081299 767.6416626 0.87864721]	[472.60388184 523.91442871 0.71190351]	[477.61148071 667.58099365 0.79535478]	[4.85352234e+02 8.24079468e+02 7.30359793e-01]	[413.56408691 277.67892456 0.89603323]	[439.07949829 277.72451782 0.91009724]	[398.08474731 272.41421509 0.81327307]	[459.59735107 272.49511719 0.87005079]	[4.80262268e+02 8.57379700e+02 7.10909486e-01]	[5.00800079e+02 8.54828369e+02 7.43593574e-01]	[4.82815125e+02 8.31771729e+02 6.47999227e-01]	[4.31522827e+02 8.08718323e+02 7.53678203e-01]	[4.18592072e+02 8.00956787e+02 7.72665203e-01]	[4.52079041e+02 7.72692566e+02 6.33034706e-01]
[421.29110718 295.53903198 0.9388386 ]	[434.03286743 344.28765869 0.84373969]	[372.47079468 344.30877686 0.80106139]	[339.29714966 441.85168457 0.90080363]	[318.62905884 536.69824219 0.873016 ]	[490.56192017 344.28546143 0.79557532]	[505.97412109 441.88931274 0.87709248]	[518.70001221 534.15270996 0.84875232]	[436.55493164 528.98834229 0.7213183 ]	[395.61740112 528.97460938 0.72101462]	[421.33190918 665.01184082 0.82056594]	[441.80004883 767.62158203 0.86978257]	[472.56552124 529.00195312 0.68902546]	[477.74575806 672.64660645 0.75201434]	[4.82946259e+02 8.31723572e+02 7.70733774e-01]	[413.52075195 280.10379028 0.88050842]	[436.6932373 280.15716553 0.89277005]	[398.0279541 274.89416504 0.81905645]	[459.60269165 274.88452148 0.87599796]	[4.82772491e+02 8.65075134e+02 7.19032943e-01]	[5.00866943e+02 8.59977356e+02 7.56448686e-01]	[4.80337158e+02 8.41991821e+02 6.42559946e-01]	[4.31551086e+02 8.08593567e+02 7.42444992e-01]	[4.18637451e+02 7.98387695e+02 7.92061865e-01]	[4.54550171e+02 7.70281799e+02 6.13204539e-01]
[421.29122925 295.53778076 0.9388355 ]	[434.03012085 344.2878418 0.84336305]	[372.46456909 344.31332397 0.79983371]	[339.29693604 441.85238647 0.90095866]	[318.62869263 536.70227051 0.87275034]	[490.56536865 344.27880859 0.79631978]	[505.97622681 441.88766479 0.87728417]	[518.70068359 534.15332031 0.84889644]	[436.55657959 528.97692871 0.72133321]	[395.61834717 528.96563721 0.72093391]	[421.32803345 665.0168457 0.82085133]	[441.79934692 767.63458252 0.86985743]	[472.56970215 528.98864746 0.68914473]	[477.73690796 672.63952637 0.75331843]	[4.82946503e+02 8.31723572e+02 7.69206643e-01]	[413.52017212 280.10223389 0.88043511]	[436.6946106 280.15609741 0.89286822]	[398.02755737 274.8927002 0.81854677]	[459.60510254 274.88586426 0.87756228]	[4.82759521e+02 8.65073792e+02 7.18357146e-01]	[5.00857025e+02 8.59975769e+02 7.55580246e-01]	[4.80344116e+02 8.41986023e+02 6.42145157e-01]	[4.31531921e+02 8.08586121e+02 7.38545835e-01]	[4.18630096e+02 7.98380798e+02 7.91204572e-01]	[4.54551453e+02 7.72710144e+02 6.09262824e-01]
[421.293396 295.60159302 0.93984729]	[434.05667114 346.85592651 0.8359623 ]	[372.4810791 346.8366394 0.79678798]	[339.29272461 444.32772827 0.88934672]	[318.64199829 539.26617432 0.89326012]	[490.57269287 344.35223389 0.78627253]	[505.96035767 441.90484619 0.87830019]	[518.66418457 539.16436768 0.8554579 ]	[436.54483032 529.01971436 0.72021306]	[395.61291504 529.00012207 0.71956694]	[421.37268066 667.4876709 0.8266682 ]	[441.79519653 767.68249512 0.86574155]	[472.53393555 529.04443359 0.68470448]	[477.70217896 677.77276611 0.73784739]	[4.82898926e+02 8.34309814e+02 7.64927268e-01]	[413.54425049 280.16928101 0.87178129]	[439.07208252 282.66610718 0.87911087]	[398.05355835 274.93200684 0.82756126]	[459.63418579 274.99777222 0.90086627]	[4.82775543e+02 8.67680054e+02 7.28516161e-01]	[5.00866058e+02 8.65089172e+02 7.50978470e-01]	[4.80291565e+02 8.47112122e+02 6.41126275e-01]	[4.31556885e+02 8.08688110e+02 7.56920159e-01]	[4.18628204e+02 8.00963440e+02 7.90733993e-01]	[4.52087952e+02 7.72759033e+02 6.00657046e-01]
[421.32995605 297.99887085 0.93702269]	[434.02053833 349.43609619 0.83090258]	[372.44281006 349.37265015 0.78973019]	[339.30130005 446.88592529 0.87113619]	[318.66952515 541.72589111 0.90222955]	[490.53747559 349.39160156 0.78386164]	[505.91903687 444.37515259 0.87075722]	[516.20947266 539.23553467 0.86461926]	[436.55767822 531.54125977 0.7180326 ]	[395.61776733 531.53424072 0.71546441]	[421.33840942 667.54290771 0.82558882]	[441.79147339 767.67016602 0.86567158]	[472.57080078 531.56774902 0.68612045]	[477.67169189 677.81585693 0.73468995]	[4.82833710e+02 8.34379456e+02 7.68831253e-01]	[413.56170654 282.66900635 0.85852051]	[439.09390259 282.76568604 0.87570632]	[398.04788208 274.98144531 0.82094729]	[459.64419556 275.06393433 0.90137845]	[4.82786102e+02 8.70220337e+02 7.29916990e-01]	[5.00850800e+02 8.67636353e+02 7.54311919e-01]	[4.80240967e+02 8.47177612e+02 6.52002454e-01]	[4.34047729e+02 8.08708740e+02 7.62258530e-01]	[4.18651398e+02 8.00998779e+02 7.93193936e-01]	[4.52078613e+02 7.72728821e+02 6.05968535e-01]
[421.29043579 298.07348633 0.94321787]	[434.02435303 351.98883057 0.83802068]	[369.98699951 349.44787598 0.79008466]	[339.30545044 446.91082764 0.86671549]	[318.67575073 541.8192749 0.9135074 ]	[490.52148438 351.95932007 0.78569967]	[505.90213013 446.88671875 0.85881096]	[516.15161133 539.25579834 0.86165893]	[436.54827881 531.61291504 0.71874422]	[395.61392212 531.61029053 0.71578944]	[421.31478882 667.60205078 0.82027215]	[441.77337646 767.64416504 0.86554646]	[472.54379272 534.11486816 0.68876058]	[477.63934326 682.90093994 0.74720955]	[4.82859406e+02 8.39411804e+02 7.62029827e-01]	[413.54110718 282.76327515 0.84825891]	[439.07974243 287.80700684 0.87494278]	[398.06033325 274.96588135 0.79580128]	[459.6399231 277.47525024 0.90199137]	[4.82819794e+02 8.70330933e+02 7.49780416e-01]	[5.03269653e+02 8.70153748e+02 7.74719596e-01]	[4.80248077e+02 8.49719910e+02 6.61934555e-01]	[4.34070160e+02 8.08619141e+02 7.74062335e-01]	[418.68353271 798.45147705 0.80064982]	[4.52041199e+02 7.70274719e+02 6.09517038e-01]
[421.28414917 298.13201904 0.93883896]	[434.03619385 354.48812866 0.85406923]	[372.47103882 351.96005249 0.79969543]	[341.67575073 449.45452881 0.85949123]	[318.6842041 541.91455078 0.91837513]	[490.50036621 354.48641968 0.79753864]	[505.87701416 446.91897583 0.85923684]	[516.13598633 539.27197266 0.86363155]	[434.11846924 534.12121582 0.71638227]	[395.58660889 534.13000488 0.71446902]	[421.27554321 670.0894165 0.80598605]	[441.72485352 767.59399414 0.86434746]	[472.53326416 534.15496826 0.68767679]	[475.13391113 685.4274292 0.7538774 ]	[4.82852112e+02 8.42024292e+02 7.66576052e-01]	[413.53707886 285.30062866 0.84416521]	[439.07400513 287.88516235 0.87885797]	[398.03033447 274.9750061 0.79389417]	[459.62329102 277.51156616 0.88898581]	[4.82817902e+02 8.72730347e+02 7.54433215e-01]	[5.00849884e+02 8.70203552e+02 7.86939025e-01]	[4.80247589e+02 8.52187988e+02 6.65380895e-01]	[4.34077576e+02 8.08732117e+02 7.57511973e-01]	[4.18656128e+02 8.01006348e+02 7.76523352e-01]	[4.49460052e+02 7.70201782e+02 6.32927418e-01]
[421.27236938 298.18600464 0.93446445]	[434.03677368 354.52841187 0.86264586]	[372.49325562 351.99172974 0.80344486]	[341.68658447 449.52676392 0.85659933]	[318.69970703 541.91467285 0.91673267]	[490.49124146 354.53036499 0.80296624]	[505.88650513 446.97702026 0.8513999 ]	[516.10772705 539.29248047 0.86529529]	[436.55737305 536.72259521 0.72781169]	[395.60864258 536.73052979 0.72820097]	[421.26022339 670.14904785 0.79943985]	[441.72805786 767.54138184 0.85911226]	[472.56164551 539.20684814 0.69532132]	[472.60946655 685.5244751 0.75126171]	[4.82819855e+02 8.42036133e+02 7.65707731e-01]	[413.53668213 287.81399536 0.84267652]	[439.06887817 290.40032959 0.88621807]	[398.03503418 274.99008179 0.78925097]	[459.62661743 277.56954956 0.88468128]	[4.82750916e+02 8.72747070e+02 7.50748634e-01]	[5.00792542e+02 8.70227234e+02 7.79334307e-01]	[4.80257996e+02 8.52198181e+02 6.46691144e-01]	[4.34104736e+02 8.08658813e+02 7.68867731e-01]	[4.18696411e+02 7.98453796e+02 7.85420656e-01]	[4.49475189e+02 7.70138733e+02 6.23128116e-01]
[421.25564575 298.22808838 0.92766428]	[434.02285767 354.56118774 0.8651045 ]	[372.48297119 354.47271729 0.80723381]	[341.70895386 451.9982605 0.85527742]	[318.69750977 544.32006836 0.91646314]	[490.48440552 354.56811523 0.80680597]	[505.89273071 449.47244263 0.84993577]	[513.65356445 541.69439697 0.86962217]	[434.12536621 536.74151611 0.72552454]	[395.59329224 539.19226074 0.72741115]	[421.24798584 670.11138916 0.80387491]	[441.706604 767.58837891 0.85919982]	[472.53829956 539.21984863 0.69840288]	[472.55224609 685.59588623 0.74990034]	[4.82790192e+02 8.47057556e+02 7.75288701e-01]	[413.50982666 287.88076782 0.84177601]	[436.68811035 290.43960571 0.88929403]	[398.01687622 275.0423584 0.77203989]	[459.62594604 277.59414673 0.88152653]	[4.80287140e+02 8.72818359e+02 7.44076967e-01]	[5.00744263e+02 8.70314453e+02 7.82971740e-01]	[4.80254333e+02 8.52297546e+02 6.32084548e-01]	[4.34070831e+02 8.08670166e+02 7.67793536e-01]	[4.18669739e+02 8.00947876e+02 7.84973621e-01]	[4.49449860e+02 7.70196594e+02 6.16033733e-01]
[421.24584961 298.24859619 0.9285562 ]	[434.01846313 354.58023071 0.86628205]	[372.48529053 354.47714233 0.80876774]	[341.71682739 452.02542114 0.85597962]	[318.70968628 544.36663818 0.91434693]	[490.49121094 356.96871948 0.81006575]	[505.90493774 449.52224731 0.84632719]	[513.65393066 541.73248291 0.87455618]	[434.11526489 539.18847656 0.7254563 ]	[395.58636475 539.20617676 0.72800076]	[421.23556519 670.13946533 0.80188221]	[441.69943237 767.60455322 0.86081755]	[472.53250122 539.22717285 0.69773042]	[470.04718018 685.59228516 0.75065488]	[4.82778595e+02 8.47117371e+02 7.78382182e-01]	[413.48791504 290.37658691 0.845617 ]	[436.66290283 292.87228394 0.88942319]	[395.64474487 275.10678101 0.73353255]	[459.59796143 277.62878418 0.86969233]	[4.80264313e+02 8.72838562e+02 7.17908680e-01]	[5.00706726e+02 8.72712158e+02 7.59168148e-01]	[4.80245087e+02 8.52347290e+02 6.27821028e-01]	[4.34067810e+02 8.08681396e+02 7.44090796e-01]	[4.18656128e+02 8.00960144e+02 7.68036485e-01]	[4.49441254e+02 7.70198242e+02 6.22702599e-01]
[421.23892212 300.65380859 0.92569828]	[434.01394653 356.96981812 0.87188548]	[372.48684692 354.51904297 0.81552446]	[341.70932007 452.04400635 0.85824287]	[318.7177124 544.37329102 0.91653669]	[490.49923706 357.00088501 0.81742918]	[505.91107178 452.04788208 0.84952521]	[513.65942383 541.80712891 0.88029099]	[434.09896851 539.19561768 0.72785479]	[395.58233643 539.21081543 0.72810978]	[421.2255249 670.11395264 0.79730523]	[441.67779541 767.57757568 0.85905325]	[470.0357666 539.24291992 0.6991083 ]	[470.04620361 685.57000732 0.74527675]	[4.82755066e+02 8.49703918e+02 8.05343628e-01]	[411.0272522 290.43130493 0.85219347]	[436.64105225 292.91506958 0.89022321]	[395.64178467 277.47665405 0.72642928]	[457.2130127 277.63833618 0.86764443]	[4.80312866e+02 8.75342590e+02 7.28867114e-01]	[5.00745850e+02 8.72808411e+02 7.77522624e-01]	[4.80193634e+02 8.57430908e+02 6.10174179e-01]	[4.34116119e+02 8.08570312e+02 7.56041765e-01]	[4.18712708e+02 7.98425964e+02 7.80078292e-01]	[4.46948456e+02 7.70156067e+02 6.32190526e-01]
[421.23916626 300.6546936 0.92501915]	[434.00683594 356.97473145 0.87110233]	[372.47802734 354.53671265 0.8160069 ]	[341.71408081 452.05001831 0.85811162]	[318.72198486 544.3637085 0.91584426]	[490.49710083 357.00210571 0.81668973]	[505.91253662 452.05078125 0.84901583]	[516.11303711 541.81567383 0.88017023]	[434.1182251 539.22027588 0.73148805]	[395.59222412 539.2366333 0.73283321]	[421.20074463 670.1741333 0.79576385]	[441.67996216 767.60247803 0.86107004]	[472.52926636 539.26489258 0.70052612]	[472.54559326 685.57556152 0.75127399]	[4.82763214e+02 8.49717102e+02 8.06223631e-01]	[411.02841187 290.43243408 0.85224754]	[436.64175415 292.91815186 0.89013124]	[395.63510132 275.12277222 0.73300153]	[457.21304321 277.63919067 0.86848682]	[4.80335846e+02 8.75343628e+02 7.24210382e-01]	[5.00760742e+02 8.72810608e+02 7.72701979e-01]	[4.80190216e+02 8.57461365e+02 6.08098209e-01]	[4.34092712e+02 8.08543823e+02 7.63034880e-01]	[4.18709045e+02 7.98408142e+02 7.93704987e-01]	[4.46962433e+02 7.70186829e+02 6.32510662e-01]
[421.24731445 300.66497803 0.92347604]	[431.550354 356.98526001 0.87256646]	[372.47979736 354.54223633 0.81660771]	[341.7142334 452.03811646 0.85762912]	[318.71966553 544.35723877 0.91530979]	[490.48651123 357.01623535 0.81914377]	[505.91784668 452.07385254 0.84769118]	[516.11395264 541.82556152 0.87985587]	[434.10568237 539.19482422 0.72922218]	[395.59344482 539.21948242 0.73271489]	[421.18814087 672.6418457 0.78923601]	[441.69177246 767.57592773 0.85513711]	[470.03445435 539.23712158 0.69694215]	[472.52835083 685.55065918 0.75171888]	[4.82759247e+02 8.49748230e+02 8.05168331e-01]	[413.48913574 292.87347412 0.85575825]	[436.6390686 292.9380188 0.8900516]	[398.00805664 277.49328613 0.72727841]	[457.21405029 277.64401245 0.86595929]	[4.80343231e+02 8.75394775e+02 7.11150885e-01]	[5.00764282e+02 8.72838989e+02 7.58216321e-01]	[4.80165253e+02 8.59950500e+02 6.09368801e-01]	[4.34054535e+02 8.08562378e+02 7.53516555e-01]	[4.18682617e+02 7.98398804e+02 7.90831029e-01]	[4.46979919e+02 7.70169983e+02 6.15741611e-01]
[421.24514771 300.69924927 0.91570932]	[431.54956055 357.01376343 0.87616479]	[372.46185303 354.57067871 0.81532902]	[341.70779419 452.03955078 0.85849804]	[318.712677 544.35186768 0.91497701]	[490.50143433 357.05245972 0.82292008]	[505.93148804 454.60977173 0.8535111 ]	[516.12188721 541.87585449 0.87976873]	[434.10153198 539.18859863 0.7309165 ]	[395.58343506 539.206604 0.7337606 ]	[421.18157959 670.15246582 0.79305446]	[441.71575928 767.5625 0.84081209]	[470.04135132 539.24060059 0.69653481]	[470.04824829 685.53570557 0.74725306]	[4.82739594e+02 8.49691162e+02 7.81644046e-01]	[413.48571777 292.90258789 0.85881686]	[436.6373291 292.97503662 0.89464438]	[398.01229858 277.48406982 0.7243042 ]	[457.21466064 277.65606689 0.8606112 ]	[4.80321106e+02 8.75360413e+02 6.77395880e-01]	[5.00753265e+02 8.72824341e+02 7.30944514e-01]	[4.80145874e+02 8.57427979e+02 5.84517598e-01]	[4.34069702e+02 8.08564331e+02 7.58577108e-01]	[4.18687958e+02 7.98397339e+02 7.90343285e-01]	[4.49508972e+02 7.70203125e+02 5.88223815e-01]
[421.24707031 300.70300293 0.91595107]	[431.54611206 357.01898193 0.87668347]	[372.49499512 354.568573 0.82020724]	[339.30279541 452.03427124 0.86364299]	[318.65020752 544.38232422 0.92192674]	[490.48236084 357.05969238 0.82337356]	[505.89678955 454.58218384 0.85477674]	[516.14532471 544.32556152 0.883856 ]	[434.05715942 539.20147705 0.730914 ]	[395.56259155 539.2121582 0.73283476]	[421.15197754 670.0949707 0.80234647]	[441.69195557 767.58599854 0.85029471]	[469.99020386 539.26385498 0.69824994]	[472.55352783 685.55773926 0.74409151]	[4.82755341e+02 8.49749695e+02 7.94793785e-01]	[413.4932251 292.90701294 0.85933399]	[436.64837646 292.98492432 0.89884663]	[398.02575684 277.49465942 0.71842676]	[459.61166382 277.68707275 0.85935676]	[4.82839050e+02 8.75422791e+02 6.89194322e-01]	[5.00846100e+02 8.72849548e+02 7.59938538e-01]	[4.77728912e+02 8.59980957e+02 5.92161357e-01]	[4.34073853e+02 8.08554871e+02 7.65364647e-01]	[418.69061279 798.40319824 0.79866278]	[4.49452332e+02 7.70204285e+02 6.01235569e-01]
[421.24954224 300.69818115 0.91650331]	[431.54684448 357.01348877 0.87619662]	[372.48834229 354.56872559 0.81912637]	[339.30349731 452.03063965 0.86271048]	[318.64508057 544.37689209 0.92137039]	[490.48376465 357.04620361 0.82115352]	[505.89645386 454.57818604 0.85300243]	[516.15020752 544.3180542 0.88347483]	[434.06469727 539.19927979 0.7296434 ]	[395.57168579 539.20965576 0.73252958]	[421.16015625 670.08013916 0.80104417]	[441.69061279 767.60559082 0.85080326]	[469.99649048 539.26184082 0.69576949]	[472.57702637 685.53747559 0.74034745]	[4.82756195e+02 8.49746826e+02 7.93284774e-01]	[413.49777222 292.90219116 0.85933626]	[436.65072632 292.98205566 0.8988117 ]	[398.02084351 277.47686768 0.72201741]	[459.60668945 277.68099976 0.85849828]	[4.82837799e+02 8.75426025e+02 6.88519478e-01]	[5.00846313e+02 8.72850098e+02 7.58257508e-01]	[4.77728882e+02 8.59977173e+02 5.92127085e-01]	[4.34068207e+02 8.08573364e+02 7.64520049e-01]	[4.18683441e+02 7.98423401e+02 7.95101345e-01]	[4.49447876e+02 7.70229248e+02 5.97630262e-01]
[421.24661255 300.69915771 0.91559583]	[431.55950928 357.00332642 0.87606853]	[372.49780273 354.54925537 0.81879419]	[339.30435181 452.00616455 0.85888213]	[318.6315918 544.37322998 0.92052209]	[490.48510742 357.03353882 0.82049036]	[505.8963623 454.56768799 0.85344911]	[516.15374756 544.29327393 0.88328242]	[434.06594849 539.190979 0.72845644]	[395.5824585 539.19818115 0.73164397]	[421.14950562 667.62652588 0.80897671]	[441.66082764 767.58984375 0.85593402]	[469.99691772 539.2600708 0.69507205]	[472.57305908 685.5456543 0.742917 ]	[4.82810150e+02 8.49642578e+02 7.80451059e-01]	[413.48944092 292.89743042 0.85848469]	[436.64743042 292.97943115 0.89717507]	[398.00616455 275.11227417 0.72447056]	[459.59573364 277.66809082 0.86063457]	[4.82813843e+02 8.75337219e+02 7.14136183e-01]	[5.00845581e+02 8.72775452e+02 7.66664445e-01]	[4.80195557e+02 8.57375122e+02 5.96374691e-01]	[4.34088715e+02 8.08592896e+02 7.77708292e-01]	[418.69415283 798.45135498 0.80167353]	[4.46941132e+02 7.70198303e+02 6.14962399e-01]
[421.24649048 300.69873047 0.91540903]	[434.01934814 356.99478149 0.87617326]	[372.51983643 354.53039551 0.82011414]	[339.30786133 451.98776245 0.8567881 ]	[318.63082886 544.37652588 0.92021561]	[490.4911499 357.02648926 0.81926876]	[505.88458252 452.06442261 0.85038388]	[516.15216064 541.9432373 0.88225269]	[434.07321167 536.74334717 0.72693187]	[395.58337402 539.19598389 0.73068964]	[421.1394043 667.63983154 0.81036299]	[441.65585327 767.58868408 0.85620141]	[470.01629639 539.24499512 0.69330812]	[472.54370117 685.55273438 0.74743366]	[4.82814331e+02 8.49657227e+02 7.82364488e-01]	[413.48995972 292.89834595 0.85850894]	[436.64614868 292.9793396 0.89672291]	[398.00814819 275.11367798 0.7233882 ]	[459.59490967 277.66519165 0.86171055]	[4.82803223e+02 8.75347717e+02 7.12436497e-01]	[5.00842926e+02 8.72789001e+02 7.65123487e-01]	[4.80201996e+02 8.57394958e+02 5.96961737e-01]	[4.34098206e+02 8.08567932e+02 7.79890180e-01]	[418.70541382 798.43145752 0.80501676]	[4.46932434e+02 7.70193420e+02 6.17707551e-01]
[421.23907471 300.66821289 0.92188823]	[434.00671387 356.9932251 0.87414384]	[372.48312378 354.54742432 0.81568193]	[341.66894531 449.4992981 0.85742217]	[318.63870239 544.31884766 0.9211728 ]	[490.49575806 357.01626587 0.81843168]	[505.87716675 452.02075195 0.85003775]	[516.15118408 541.91107178 0.88254368]	[434.07489014 539.18444824 0.72707653]	[395.58029175 539.1920166 0.72922063]	[421.14419556 667.65930176 0.80364716]	[439.33303833 767.6050415 0.86429846]	[470.01321411 539.24847412 0.69462419]	[472.58190918 685.54620361 0.74521565]	[4.82831024e+02 8.47135681e+02 7.79289603e-01]	[411.03234863 292.86837769 0.85337889]	[436.64022827 292.95205688 0.89257562]	[395.64529419 275.11560059 0.72798055]	[459.5930481 277.64941406 0.86674064]	[4.82778534e+02 8.75315430e+02 7.29048312e-01]	[5.00839020e+02 8.72773193e+02 7.85053611e-01]	[4.80231964e+02 8.54799072e+02 6.33695364e-01]	[4.34109589e+02 8.08586182e+02 7.77016878e-01]	[4.18702667e+02 8.00923340e+02 7.99018979e-01]	[4.46897522e+02 7.70199829e+02 6.26896799e-01]
[421.20071411 300.62225342 0.93127537]	[434.01489258 356.96792603 0.8697226 ]	[372.47555542 354.51702881 0.81060755]	[341.67169189 449.51882935 0.85695708]	[318.63470459 544.31872559 0.92265064]	[490.51403809 356.99221802 0.81372648]	[505.87060547 449.5161438 0.84871835]	[516.15081787 541.83709717 0.88091105]	[434.10714722 536.71429443 0.7315731 ]	[395.5881958 536.72625732 0.72864348]	[421.1557312 667.63745117 0.8093431 ]	[441.66235352 767.61871338 0.86339056]	[472.52246094 539.20355225 0.69585574]	[475.0814209 685.52020264 0.73849416]	[4.82841461e+02 8.44529968e+02 7.63461828e-01]	[410.99343872 290.37878418 0.8430438 ]	[436.62402344 292.90460205 0.89065409]	[395.64163208 275.07293701 0.72654939]	[459.60211182 277.65905762 0.86969119]	[4.82758240e+02 8.72854309e+02 7.51989305e-01]	[5.00820618e+02 8.70327637e+02 8.01448405e-01]	[4.80282990e+02 8.52245300e+02 6.45519316e-01]	[4.34084839e+02 8.08656433e+02 7.77548015e-01]	[4.18680359e+02 8.00975891e+02 7.93639421e-01]	[4.46915070e+02 7.70213623e+02 6.37197316e-01]
[421.21606445 298.090271 0.94566041]	[431.5463562 354.48522949 0.84798121]	[369.96365356 351.98980713 0.79432529]	[341.67404175 449.45526123 0.8604455 ]	[318.6696167 541.84454346 0.91597545]	[490.48965454 354.47250366 0.79514211]	[505.90151978 446.8913269 0.85296458]	[516.15130615 539.22790527 0.85539716]	[434.11151123 534.09326172 0.72213912]	[395.58798218 534.10180664 0.71848732]	[418.78414917 667.62084961 0.83428377]	[441.68823242 767.65795898 0.86587423]	[472.53845215 534.12872314 0.69188184]	[477.5909729 682.87908936 0.76640558]	[4.82853363e+02 8.41973022e+02 7.64023244e-01]	[410.96762085 285.25344849 0.84110147]	[436.62728882 287.79641724 0.86351907]	[395.59927368 275.00793457 0.74826908]	[457.21853638 275.125 0.89103037]	[4.82795868e+02 8.72795776e+02 7.66491115e-01]	[5.00853088e+02 8.70256409e+02 8.00181270e-01]	[4.80260315e+02 8.49789001e+02 6.61485851e-01]	[4.34092896e+02 8.08652161e+02 7.88337529e-01]	[4.18676788e+02 8.00972290e+02 8.00672531e-01]	[4.49447540e+02 7.72709778e+02 6.23853207e-01]
[421.23657227 295.65081787 0.94402701]	[431.5385437 349.41534424 0.826352 ]	[369.97094727 349.39971924 0.78987592]	[341.68026733 446.94085693 0.86836779]	[318.7204895 541.70739746 0.89036024]	[490.50515747 346.89123535 0.78393495]	[505.90893555 444.34786987 0.87035179]	[516.12908936 536.74206543 0.8454836 ]	[434.06991577 529.01269531 0.72617179]	[395.5446167 529.00897217 0.72332627]	[418.77792358 667.56427002 0.8482365 ]	[441.66372681 767.68347168 0.86628073]	[470.00616455 529.03582764 0.69490975]	[477.6192627 675.24188232 0.75938827]	[4.82836823e+02 8.31843445e+02 7.60060728e-01]	[410.98571777 280.24514771 0.85941195]	[436.6390686 282.72000122 0.86668181]	[395.59179688 274.96417236 0.78506941]	[457.19613647 275.0244751 0.89143187]	[4.82828033e+02 8.72690857e+02 7.45156229e-01]	[5.03265289e+02 8.67693359e+02 7.55270839e-01]	[4.80237061e+02 8.44601562e+02 6.10844731e-01]	[4.34101715e+02 8.08659058e+02 7.98171043e-01]	[418.67407227 800.97454834 0.81179655]	[4.46970306e+02 7.72753906e+02 6.29856229e-01]
[421.18405151 295.57025146 0.9433043 ]	[434.02615356 344.34277344 0.83617193]	[372.45254517 344.35229492 0.79380703]	[341.72488403 444.37176514 0.88074201]	[318.78433228 539.23150635 0.86995173]	[490.55459595 344.32199097 0.79013103]	[505.92324829 444.31082153 0.87425739]	[516.17480469 534.16040039 0.83799434]	[434.08029175 526.49176025 0.73251152]	[395.54205322 526.47613525 0.73188901]	[418.7739563 667.5302124 0.84245211]	[441.66928101 767.65985107 0.87134075]	[470.0390625 526.52075195 0.69851857]	[477.59796143 672.72290039 0.75405413]	[4.82881134e+02 8.31724976e+02 7.55956471e-01]	[410.94271851 280.13790894 0.87148654]	[436.58062744 280.20068359 0.87069362]	[395.60058594 274.91470337 0.76111311]	[457.15542603 274.9418335 0.8792007 ]	[4.82807190e+02 8.67659363e+02 7.14092195e-01]	[5.03262238e+02 8.62529236e+02 7.27997780e-01]	[4.80286652e+02 8.41992004e+02 5.99086523e-01]	[4.34066223e+02 8.08694702e+02 7.86652088e-01]	[418.63885498 800.99194336 0.80545819]	[4.46974670e+02 7.72711121e+02 6.33609831e-01]
[421.19857788 292.90231323 0.918446 ]	[431.4916687 339.20794678 0.88363093]	[372.472229 339.23297119 0.83312333]	[341.82217407 439.31100464 0.89133316]	[321.30084229 529.04351807 0.83713007]	[487.97213745 339.18634033 0.83996749]	[505.97384644 439.24163818 0.89767456]	[518.66064453 526.47790527 0.86946529]	[434.09835815 523.85717773 0.75459296]	[395.60531616 523.87402344 0.75610858]	[418.72286987 665.01715088 0.84436953]	[441.67077637 767.66461182 0.86253059]	[470.00619507 523.89086914 0.7148639 ]	[472.60690308 667.6685791 0.77137303]	[4.82895996e+02 8.26571838e+02 7.55058885e-01]	[410.97244263 277.49105835 0.90239799]	[436.58453369 277.52655029 0.91423613]	[395.64709473 267.28051758 0.70916688]	[457.11550903 269.88284302 0.83433348]	[4.82745239e+02 8.57460144e+02 7.03562319e-01]	[5.00839752e+02 8.54798523e+02 7.58469343e-01]	[4.82749359e+02 8.31742249e+02 6.67138278e-01]	[4.34096069e+02 8.08714661e+02 7.89871514e-01]	[4.18633575e+02 8.00994446e+02 7.95212984e-01]	[4.49467377e+02 7.72735657e+02 6.13234758e-01]
[421.22155762 285.23931885 0.89372087]	[431.50656128 336.69631958 0.88807768]	[372.49176025 336.68191528 0.84124041]	[344.27883911 439.09518433 0.87651372]	[323.77056885 526.43237305 0.85419351]	[487.95986938 336.66964722 0.83648896]	[505.93722534 436.58657837 0.86900997]	[518.68060303 523.90167236 0.89679158]	[434.11779785 521.23321533 0.75048888]	[395.61590576 521.26062012 0.75433797]	[418.65499878 662.41265869 0.83035374]	[441.65487671 767.54663086 0.86537719]	[470.03082275 521.27404785 0.70962286]	[475.11968994 665.06481934 0.78722316]	[4.82971741e+02 8.21526855e+02 7.50968337e-01]	[410.98913574 274.93911743 0.89362019]	[436.56912231 274.97003174 0.91123915]	[395.56225586 259.69122314 0.71324515]	[457.1413269 262.19122314 0.83097118]	[4.82848511e+02 8.54893738e+02 7.51075327e-01]	[5.03336121e+02 8.52299805e+02 8.04273844e-01]	[4.82742462e+02 8.31667664e+02 6.75678909e-01]	[4.34091187e+02 8.08658203e+02 7.69375205e-01]	[4.18616364e+02 7.98434753e+02 7.86393285e-01]	[4.49439026e+02 7.70186523e+02 6.42465949e-01]
[421.19229126 277.72280884 0.93606859]	[431.49664307 336.52947998 0.87911177]	[372.50045776 336.52990723 0.83015007]	[344.3152771 434.11566162 0.83854169]	[326.31607056 523.94915771 0.87047529]	[487.97515869 336.4949646 0.82839513]	[505.91836548 431.49084473 0.84246475]	[518.7119751 523.78363037 0.9003315 ]	[436.53488159 518.67614746 0.7369042 ]	[395.63623047 518.73358154 0.7469486 ]	[418.63317871 659.8293457 0.83205789]	[439.33578491 767.60949707 0.88083994]	[470.03616333 518.6965332 0.69585079]	[477.63824463 659.88531494 0.78108507]	[4.85388092e+02 8.13818237e+02 7.53161669e-01]	[408.46279907 269.91226196 0.85146636]	[436.54714966 272.35317993 0.87260413]	[395.50793457 257.16665649 0.68304235]	[457.09255981 257.15667725 0.85839409]	[4.82829834e+02 8.52394897e+02 7.69129455e-01]	[5.03356232e+02 8.52196655e+02 8.10348690e-01]	[4.82814270e+02 8.29055237e+02 6.58583164e-01]	[4.31523254e+02 8.08595825e+02 7.59621859e-01]	[4.18575317e+02 7.98374939e+02 7.91615367e-01]	[4.46973297e+02 7.70295288e+02 6.71866059e-01]
[421.22769165 277.50653076 0.94875711]	[431.503479 333.97384644 0.849033 ]	[369.96746826 334.00216675 0.80587196]	[346.8104248 428.96102905 0.82219523]	[328.90109253 521.3392334 0.88060987]	[488.01239014 331.43908691 0.79393649]	[505.95626831 423.88253784 0.85319138]	[518.71557617 518.72418213 0.87752795]	[436.58908081 513.57910156 0.72946012]	[398.04443359 513.64556885 0.73306513]	[418.61361694 649.6161499 0.83910972]	[439.32775879 767.49621582 0.88213664]	[472.58248901 513.59118652 0.6905576 ]	[477.68606567 657.24176025 0.77888823]	[4.85379944e+02 8.13798279e+02 7.47357666e-01]	[410.94009399 262.21643066 0.84928149]	[436.62301636 262.256073 0.86217588]	[395.51663208 254.5716095 0.77294195]	[457.14187622 254.58139038 0.88462281]	[4.85471405e+02 8.52336304e+02 7.34328866e-01]	[5.05900238e+02 8.49732971e+02 7.90820479e-01]	[4.82748657e+02 8.26611694e+02 6.46983624e-01]	[4.34063141e+02 8.06030945e+02 7.53556609e-01]	[418.64300537 793.35687256 0.82696509]	[4.46975067e+02 7.70188232e+02 7.02498496e-01]
[421.22756958 274.97149658 0.9384551 ]	[431.5324707 323.81225586 0.82999909]	[372.44436646 326.37390137 0.78644031]	[349.3888855 421.37664795 0.85346138]	[331.43414307 518.7210083 0.85630667]	[490.53366089 323.73803711 0.80212885]	[508.43759155 421.28268433 0.87690425]	[518.75646973 511.05239868 0.86078274]	[436.6394043 508.51620483 0.73899257]	[398.08514404 511.05966187 0.74179512]	[418.69281006 649.60418701 0.85073668]	[439.29675293 767.55004883 0.89310795]	[475.13748169 508.50726318 0.70308411]	[480.1206665 654.72253418 0.79708999]	[4.85454712e+02 8.11140686e+02 7.62511075e-01]	[410.96520996 257.21539307 0.87678987]	[436.59591675 257.19467163 0.89062762]	[395.59896851 254.48603821 0.76430631]	[457.10281372 254.36972046 0.86623621]	[4.82841125e+02 8.47073364e+02 7.38551378e-01]	[5.03339508e+02 8.41999146e+02 7.56908119e-01]	[4.82782684e+02 8.18897644e+02 6.40101790e-01]	[4.34116241e+02 8.06044617e+02 7.59991229e-01]	[418.66522217 795.7980957 0.81272364]	[4.46896088e+02 7.70251587e+02 7.13420212e-01]
[421.22146606 274.9800415 0.94155914]	[431.51965332 323.8057251 0.83186311]	[369.97320557 328.85189819 0.78658217]	[349.37042236 423.78384399 0.84949857]	[331.44067383 518.71960449 0.85499513]	[490.52612305 321.30047607 0.80439562]	[506.00888062 421.27923584 0.8803333 ]	[518.75640869 511.03051758 0.86245501]	[436.66845703 508.51559448 0.74123448]	[398.11047363 511.06280518 0.74086434]	[418.6774292 649.66400146 0.83150399]	[439.29901123 767.54846191 0.89206362]	[475.17468262 508.49740601 0.70625824]	[480.11923218 654.70648193 0.79189956]	[4.85461426e+02 8.11144714e+02 7.59800255e-01]	[410.95910645 259.57138062 0.87753195]	[436.58981323 257.20141602 0.88830489]	[395.58370972 254.48487854 0.77185482]	[457.10305786 254.38121033 0.8677724 ]	[4.82842346e+02 8.47070251e+02 7.45627463e-01]	[5.03360504e+02 8.42007507e+02 7.62905061e-01]	[4.82792969e+02 8.18914429e+02 6.32491291e-01]	[4.34100891e+02 8.06031311e+02 7.60243773e-01]	[418.66265869 793.37139893 0.81654292]	[4.46909180e+02 7.70255981e+02 7.07591295e-01]
[421.25271606 269.8253479 0.8996526 ]	[434.01672363 318.7276001 0.87843341]	[372.54959106 318.77813721 0.83264834]	[349.44650269 421.15136719 0.87913239]	[331.48803711 513.57598877 0.82219988]	[490.51501465 318.68295288 0.82955295]	[508.44497681 418.69265747 0.89270699]	[518.7722168 503.47753906 0.9006409 ]	[436.69671631 503.306427 0.7724539 ]	[398.13577271 503.39349365 0.76837474]	[418.66812134 647.00793457 0.85602844]	[439.33770752 767.59289551 0.89122128]	[475.17446899 503.29956055 0.72750509]	[480.23535156 646.99688721 0.85397184]	[4.85494995e+02 8.00965637e+02 7.33478367e-01]	[410.99996948 254.54737854 0.89894754]	[436.60644531 254.53359985 0.9217639 ]	[395.6270752 246.82820129 0.70204133]	[457.13897705 246.81092834 0.8281163 ]	[4.82868103e+02 8.36890381e+02 7.53017604e-01]	[5.03400269e+02 8.34300476e+02 7.81301260e-01]	[4.82770264e+02 8.11129028e+02 6.78528786e-01]	[4.36576935e+02 8.06093628e+02 7.68656373e-01]	[4.18670929e+02 7.95831116e+02 7.89089739e-01]	[4.46959564e+02 7.72739563e+02 7.15573549e-01]
[421.24398804 259.6418457 0.92243737]	[431.54330444 316.0949707 0.88814354]	[372.52435303 316.14813232 0.84157419]	[351.93859863 416.15921021 0.8554939 ]	[333.97387695 505.94760132 0.85743773]	[488.02148438 316.00958252 0.83078802]	[505.98568726 413.5632019 0.84130341]	[521.18157959 503.27874756 0.91817391]	[439.08786011 498.25341797 0.76658279]	[398.14535522 500.75738525 0.77344507]	[418.69747925 644.39160156 0.86502755]	[439.33456421 767.5960083 0.88331467]	[477.65814209 498.21798706 0.71747535]	[480.19552612 641.93615723 0.83398217]	[4.85492340e+02 7.90761963e+02 7.79747605e-01]	[411.01522827 251.88128662 0.86306536]	[436.60949707 251.9019165 0.89338326]	[395.58071899 236.63829041 0.75325423]	[457.1791687 236.68132019 0.86330146]	[4.82740509e+02 8.31647461e+02 8.23633552e-01]	[5.00865906e+02 8.29148438e+02 8.21044683e-01]	[4.82800964e+02 8.03534912e+02 6.77374840e-01]	[4.36680664e+02 8.08531677e+02 7.70162940e-01]	[4.18710632e+02 7.95906433e+02 7.71609485e-01]	[4.46932953e+02 7.72772278e+02 7.04902351e-01]
[421.30969238 256.96759033 0.9461453 ]	[431.53460693 313.47235107 0.8560465 ]	[372.48660278 313.5118103 0.81679589]	[351.97900391 405.89324951 0.83142465]	[334.01116943 500.83810425 0.88914675]	[490.52175903 310.92807007 0.7933327 ]	[508.44567871 403.30316162 0.84129781]	[521.18988037 498.15609741 0.88380051]	[439.11386108 495.63998413 0.75391358]	[398.17431641 498.1812439 0.75664419]	[418.7989502 641.86309814 0.84890652]	[439.31286621 767.57989502 0.88328505]	[477.6914978 495.60427856 0.70804393]	[480.28747559 636.78491211 0.82247746]	[4.90495544e+02 7.90730774e+02 7.74837136e-01]	[413.52423096 241.67227173 0.85617626]	[439.07623291 241.71269226 0.87651998]	[398.01754761 233.99916077 0.81503236]	[459.63052368 234.0276947 0.90204823]	[4.82854309e+02 8.29221802e+02 8.12978745e-01]	[5.03369415e+02 8.29066772e+02 8.20338368e-01]	[4.82884064e+02 8.03471680e+02 6.62503719e-01]	[4.39116089e+02 8.06114197e+02 7.76089609e-01]	[4.18759949e+02 7.95862122e+02 7.75859416e-01]	[4.46873199e+02 7.72731812e+02 7.20332742e-01]
[421.38024902 254.38671875 0.91731191]	[434.05560303 303.30432129 0.83591992]	[372.54110718 305.83850098 0.79867393]	[352.02365112 400.75897217 0.88752353]	[334.01586914 498.12240601 0.85723078]	[493.05123901 303.22354126 0.80017591]	[508.48666382 400.64465332 0.88252187]	[521.22698975 485.46722412 0.89185989]	[439.10693359 487.97409058 0.7500121 ]	[398.17181396 490.52807617 0.74534076]	[421.19580078 636.74572754 0.83389801]	[441.65899658 767.58898926 0.8743273 ]	[477.7137146 487.93154907 0.71923614]	[480.28857422 634.16217041 0.82459909]	[4.90493103e+02 7.88025818e+02 7.80985892e-01]	[416.03466797 236.64137268 0.89831889]	[439.10824585 236.62606812 0.9212923 ]	[398.11865234 233.83030701 0.82640934]	[459.640625 231.43574524 0.8678534 ]	[4.82829773e+02 8.18928467e+02 7.69542158e-01]	[5.03339752e+02 8.16337708e+02 7.85326004e-01]	[4.82893188e+02 7.93235535e+02 6.94004834e-01]	[4.36690582e+02 8.06009644e+02 7.35396147e-01]	[4.18741272e+02 7.93368774e+02 7.72838712e-01]	[4.46908264e+02 7.72805420e+02 7.06954956e-01]
[421.39419556 244.1930542 0.868025 ]	[434.08636475 298.03414917 0.90055579]	[375.03488159 298.10076904 0.8599202 ]	[354.48794556 398.14489746 0.89725012]	[336.52804565 487.92156982 0.8771252 ]	[490.51193237 295.61932373 0.83809215]	[508.50518799 395.64511108 0.85886532]	[521.23291016 482.85137939 0.92075485]	[439.22134399 482.77996826 0.79347235]	[398.25274658 482.87869263 0.7708239 ]	[421.24002075 631.68530273 0.82373673]	[441.68118286 767.56536865 0.87364888]	[480.17477417 480.31454468 0.74849188]	[480.34936523 626.4866333 0.86485374]	[4.90571747e+02 7.75359131e+02 7.49070525e-01]	[416.07250977 233.92652893 0.91167867]	[439.10559082 233.91795349 0.93321335]	[398.07928467 218.63418579 0.80158061]	[459.64001465 221.15751648 0.85375535]	[482.93795776 811.31756592 0.83128947]	[503.46380615 811.19989014 0.82496315]	[4.82934418e+02 7.88183655e+02 6.79370046e-01]	[4.36666718e+02 8.03483521e+02 7.18544483e-01]	[4.18745300e+02 7.93292969e+02 7.82282233e-01]	[4.49438202e+02 7.72793213e+02 7.23096967e-01]
[423.86364746 236.67185974 0.89359158]	[434.02856445 295.51153564 0.88908613]	[374.97662354 295.55917358 0.84342635]	[354.55148315 393.04397583 0.85725111]	[336.57797241 482.90689087 0.92125708]	[490.52734375 295.43908691 0.82073849]	[508.52664185 390.45132446 0.8080163 ]	[521.23632812 480.25036621 0.9248926 ]	[439.1796875 480.18713379 0.78810108]	[398.23986816 480.29974365 0.77701545]	[421.26467896 629.078125 0.82880527]	[441.68237305 764.9710083 0.85263443]	[477.74264526 477.7175293 0.7249884 ]	[482.77038574 623.87268066 0.86621487]	[498.11706543 772.75268555 0.77973676]	[416.16204834 228.86480713 0.88559186]	[439.20053101 228.8707428 0.89747465]	[398.17803955 215.96040344 0.83528584]	[459.7170105 216.0708313 0.89617389]	[485.39129639 811.24273682 0.8403405 ]	[505.8916626 808.75524902 0.84038913]	[4.90510864e+02 7.88036194e+02 6.49218321e-01]	[4.36674133e+02 7.98384399e+02 7.48864830e-01]	[418.76702881 790.80828857 0.82892168]	[4.49489594e+02 7.70210571e+02 7.27402866e-01]
[423.8727417 234.06077576 0.92067182]	[434.09765625 292.92120361 0.86125088]	[374.97802734 292.9524231 0.82082522]	[354.58554077 387.94863892 0.8526122 ]	[336.62960815 480.34277344 0.92130369]	[493.12908936 290.37365723 0.79124784]	[511.08255005 382.77359009 0.82909983]	[521.25616455 475.15026855 0.88017702]	[439.26852417 475.13250732 0.76057863]	[400.63580322 477.71990967 0.75732213]	[421.33956909 626.47113037 0.84460342]	[441.68618774 764.97644043 0.83641022]	[480.22717285 472.5524292 0.72079027]	[482.79397583 621.31335449 0.84485424]	[500.65731812 770.23748779 0.83297974]	[416.16821289 221.09407043 0.8829236 ]	[439.23712158 221.1104126 0.90132821]	[398.25253296 213.46299744 0.83605969]	[459.77862549 213.48907471 0.92193395]	[490.50112915 811.15612793 0.83469123]	[506.00836182 808.63275146 0.82959342]	[4.95658539e+02 7.85530334e+02 6.82624817e-01]	[4.36638947e+02 7.95880737e+02 7.41342664e-01]	[418.73291016 790.76385498 0.81630892]	[4.49484741e+02 7.70223633e+02 7.18575299e-01]
[428.96179199 233.83229065 0.87334013]	[436.63076782 280.24371338 0.88710093]	[375.09585571 282.72665405 0.82619464]	[356.96878052 380.30801392 0.90387899]	[336.69631958 477.62911987 0.88138086]	[495.65228271 280.22845459 0.81842023]	[513.58001709 380.10369873 0.87784213]	[521.23516846 462.4480896 0.91477084]	[441.66912842 464.93899536 0.76082236]	[400.67111206 470.00753784 0.74408656]	[421.29568481 623.87792969 0.83741349]	[439.3208313 765.01934814 0.85121489]	[480.33081055 462.38330078 0.74862325]	[482.80654907 606.05004883 0.85803783]	[500.89260864 767.59759521 0.84432054]	[418.65570068 216.06535339 0.93600422]	[441.70361328 216.04637146 0.94153219]	[400.6505127 210.91998291 0.83437145]	[459.85394287 210.92007446 0.88550973]	[4.95586670e+02 8.03532593e+02 7.61492014e-01]	[5.11030182e+02 7.98399963e+02 7.43058920e-01]	[5.00837250e+02 7.75304993e+02 6.87456608e-01]	[4.36561401e+02 7.95853882e+02 7.13746011e-01]	[418.64517212 790.77429199 0.80651826]	[4.46923798e+02 7.70281616e+02 7.41780400e-01]
[431.52615356 231.43243408 0.86922365]	[436.650177 280.15036011 0.90669239]	[375.12112427 280.20690918 0.84267479]	[356.99224854 380.24456787 0.91372293]	[339.06030273 475.09640503 0.86934698]	[498.12652588 280.13543701 0.83520317]	[513.63562012 377.60516357 0.87452722]	[521.27996826 462.3369751 0.92188019]	[441.69610596 464.91351318 0.75876164]	[400.67886353 469.99029541 0.73882401]	[421.30551147 623.80737305 0.83474684]	[439.31015015 764.97265625 0.84427649]	[480.36688232 462.34335327 0.74975204]	[482.91012573 606.03961182 0.85090423]	[503.26010132 767.51043701 0.83928245]	[418.71676636 216.01368713 0.94868362]	[441.78497314 215.99404907 0.9495886 ]	[400.66732788 210.81898499 0.8192237 ]	[462.25131226 210.84828186 0.86651021]	[4.98225922e+02 8.00914612e+02 7.51612782e-01]	[5.18666382e+02 7.93311035e+02 7.45062530e-01]	[5.00813171e+02 7.72784119e+02 7.12289214e-01]	[4.36630127e+02 7.93348328e+02 7.22167552e-01]	[418.68267822 790.74188232 0.80554271]	[4.46901642e+02 7.70262085e+02 7.54090250e-01]
[434.02484131 231.41822815 0.87034947]	[436.69769287 280.09951782 0.91721261]	[377.50109863 280.17150879 0.8481288 ]	[357.00558472 380.22442627 0.9149192 ]	[339.10568237 475.06777954 0.8696925 ]	[498.1769104 277.6796875 0.84710681]	[516.16833496 377.61422729 0.87625957]	[521.31817627 462.36880493 0.92451078]	[441.74786377 464.87771606 0.7671777 ]	[400.73135376 467.46246338 0.74223381]	[421.3019104 623.80883789 0.83498335]	[439.31976318 762.44873047 0.83757597]	[482.73632812 462.31613159 0.75897348]	[482.96405029 605.89880371 0.862432 ]	[503.41357422 762.44219971 0.79357779]	[418.76107788 216.00924683 0.94785583]	[441.81576538 215.99090576 0.94851857]	[400.73324585 210.83964539 0.81685579]	[462.29083252 210.82147217 0.86634308]	[5.00778015e+02 7.95793457e+02 7.81249106e-01]	[5.21252625e+02 7.90766602e+02 7.82322168e-01]	[5.00880188e+02 7.70225952e+02 7.00390637e-01]	[4.36689636e+02 7.93282043e+02 7.56091237e-01]	[418.72384644 790.70379639 0.82482129]	[446.92544556 770.16717529 0.77336174]
[434.11309814 231.41217041 0.88151097]	[439.06970215 277.72128296 0.92144012]	[377.53445435 280.13592529 0.8562693 ]	[357.03100586 380.19662476 0.91908056]	[339.13537598 472.57122803 0.86618334]	[498.23175049 277.67037964 0.85129696]	[516.20983887 377.61764526 0.87908113]	[521.38201904 462.38726807 0.92478502]	[441.74029541 464.8276062 0.77301073]	[400.70724487 467.39657593 0.75026286]	[421.3092041 621.34533691 0.82749629]	[439.32873535 759.9152832 0.83444971]	[482.75064087 462.27896118 0.76481146]	[485.37420654 605.98797607 0.85275936]	[505.91882324 762.43444824 0.79550362]	[421.17773438 216.01301575 0.95397538]	[441.88989258 216.00746155 0.94037431]	[400.77197266 208.3422699 0.81175518]	[462.37176514 210.83270264 0.85172486]	[503.27920532 795.83190918 0.81197584]	[523.78399658 790.79797363 0.79294711]	[5.03372467e+02 7.70164795e+02 7.40364850e-01]	[4.39100708e+02 7.93238708e+02 7.74008989e-01]	[418.7538147 790.67901611 0.83312178]	[446.93972778 770.11016846 0.77444714]
[436.6182251 231.41539001 0.89607793]	[439.11834717 277.72238159 0.92768919]	[377.5826416 280.15856934 0.86086679]	[357.06439209 380.25134277 0.92002696]	[339.17123413 475.07852173 0.87336332]	[498.26489258 277.65606689 0.85653323]	[518.63427734 377.67141724 0.88060808]	[523.77264404 462.43832397 0.9181658 ]	[441.80322266 464.9151001 0.75917 ]	[400.78491211 469.96383667 0.73500741]	[421.30822754 621.40313721 0.82752031]	[439.32955933 759.87353516 0.83304203]	[482.78900146 462.35284424 0.75467795]	[485.42822266 605.97912598 0.83887941]	[508.43780518 762.4284668 0.78337789]	[421.26303101 216.02127075 0.94959366]	[444.34960938 216.01686096 0.92374867]	[400.80838013 208.27905273 0.81332767]	[462.43478394 210.80310059 0.8398068 ]	[503.33105469 793.36120605 0.80312628]	[523.84326172 790.77062988 0.79706967]	[5.05877228e+02 7.70166321e+02 7.06820369e-01]	[4.39130798e+02 7.93224182e+02 7.84326851e-01]	[418.77682495 790.65991211 0.83247155]	[446.93182373 767.69140625 0.77049851]
[439.07254028 231.45223999 0.91218174]	[439.16098022 277.69436646 0.93903327]	[377.60995483 280.16104126 0.86203635]	[357.07974243 380.19772339 0.92047167]	[339.19387817 475.11148071 0.86883068]	[500.69296265 277.61834717 0.87015408]	[518.64849854 377.60119629 0.87354845]	[523.83734131 464.82495117 0.90920943]	[441.84353638 467.40856934 0.74597317]	[400.8274231 470.02365112 0.72235793]	[421.324646 623.83581543 0.83406866]	[439.31945801 759.90606689 0.83909291]	[482.82162476 462.3767395 0.7439459 ]	[485.49621582 606.09442139 0.81815511]	[508.51657104 762.42541504 0.7697798 ]	[421.35656738 216.04545593 0.93957895]	[444.44656372 216.05130005 0.90356302]	[400.8656311 205.77644348 0.81208104]	[464.84738159 210.81617737 0.83513254]	[503.34317017 793.27581787 0.81420285]	[523.86950684 790.74023438 0.81732941]	[5.05967133e+02 7.70200623e+02 6.81120336e-01]	[439.16375732 790.82519531 0.79945338]	[421.16265869 790.63885498 0.83825547]	[446.88812256 770.07965088 0.78521454]
[439.07254028 231.45367432 0.91238439]	[439.15719604 277.70288086 0.93717808]	[377.60668945 280.17333984 0.86054784]	[357.07772827 380.20150757 0.92042232]	[339.19714355 475.11154175 0.86948991]	[500.69393921 277.62252808 0.86995775]	[518.64080811 377.59664917 0.87238526]	[523.83343506 464.82293701 0.91013145]	[441.83740234 467.41940308 0.74463272]	[400.81958008 470.0390625 0.72199851]	[421.31088257 623.84094238 0.8324858 ]	[439.32040405 759.88482666 0.83787549]	[482.82040405 462.38232422 0.74266696]	[485.4937439 606.09515381 0.82022858]	[508.51760864 762.42749023 0.77035022]	[421.35644531 216.04641724 0.93938804]	[444.44699097 216.05184937 0.90308738]	[400.87026978 205.78570557 0.81156808]	[464.84860229 210.81755066 0.83538568]	[503.34249878 793.27398682 0.81471509]	[523.8682251 790.74060059 0.81772071]	[5.05968048e+02 7.70200500e+02 6.81001544e-01]	[439.16467285 790.81469727 0.79777163]	[421.16259766 790.62976074 0.83430094]	[446.89541626 767.69152832 0.78355783]
[439.12054443 231.45155334 0.92105901]	[439.21786499 277.6925354 0.94220555]	[377.66488647 280.13391113 0.86349714]	[357.11010742 380.12045288 0.91675466]	[339.27484131 472.57537842 0.8474223 ]	[500.75057983 277.63973999 0.86836916]	[518.71691895 377.66775513 0.88465351]	[523.89434814 464.85876465 0.8943547 ]	[441.79394531 467.46032715 0.73949981]	[400.7696228 470.03921509 0.72264636]	[421.32666016 623.87011719 0.826653 ]	[439.2935791 757.37963867 0.83491904]	[482.77639771 464.87927246 0.73597568]	[490.51800537 608.62506104 0.79448795]	[508.53262329 762.47607422 0.77969939]	[423.77624512 216.05432129 0.93146271]	[446.91381836 216.0557251 0.8938421 ]	[403.31729126 208.25228882 0.79563397]	[464.90151978 210.7956543 0.83019984]	[503.39315796 793.23394775 0.81586874]	[523.89233398 790.71734619 0.82471901]	[5.05943665e+02 7.70232605e+02 7.04455853e-01]	[439.1680603 790.76434326 0.79271978]	[421.171875 788.23931885 0.81857765]	[444.43530273 767.64245605 0.78175151]
[439.1652832 231.44255066 0.92858589]	[439.28262329 277.67236328 0.94358402]	[377.7364502 280.11764526 0.86584985]	[357.13446045 380.14648438 0.91534525]	[341.68637085 475.07388306 0.84557146]	[500.78872681 277.62252808 0.86824936]	[518.78668213 377.65197754 0.8932265 ]	[523.95397949 464.89083862 0.87947577]	[441.83691406 464.91464233 0.74871153]	[400.83724976 467.48181152 0.72183651]	[421.31283569 623.85797119 0.83268631]	[439.26828003 754.82580566 0.83190709]	[482.79467773 462.36572266 0.74853379]	[493.09603882 613.64001465 0.7813096 ]	[508.50640869 762.45410156 0.77471977]	[423.82693481 216.0622406 0.92615539]	[446.95425415 216.04270935 0.89238977]	[405.83334351 208.3097229 0.78193563]	[464.93865967 208.31524658 0.82022417]	[503.35681152 790.8258667 0.81459653]	[523.87689209 790.69256592 0.80990934]	[5.05914490e+02 7.70227783e+02 6.91363096e-01]	[439.17321777 790.71392822 0.7913599 ]	[421.16455078 788.18634033 0.81383502]	[4.44426300e+02 7.67573181e+02 7.64762998e-01]
[439.21603394 231.42630005 0.92739516]	[441.67868042 277.64242554 0.94315201]	[380.14614868 277.70755005 0.87018538]	[357.17388916 377.73260498 0.91519284]	[341.71206665 472.60372925 0.84383875]	[500.84197998 277.59057617 0.87421232]	[521.21179199 377.58657837 0.89716482]	[524.02490234 464.85455322 0.87328815]	[441.9151001 464.88122559 0.74431056]	[403.27371216 467.44549561 0.71396899]	[421.31808472 623.92364502 0.83379853]	[439.28109741 754.82720947 0.83352649]	[482.85388184 462.34780884 0.7462253 ]	[493.10641479 613.69714355 0.7825132 ]	[508.47369385 762.50640869 0.77753031]	[423.89541626 216.05088806 0.91387439]	[449.50564575 216.03625488 0.8828187 ]	[408.37973022 208.34925842 0.78036815]	[467.41796875 208.35050964 0.81836259]	[503.39251709 793.24230957 0.80588663]	[523.91064453 790.72967529 0.80945677]	[5.05876740e+02 7.70280090e+02 6.89059436e-01]	[4.39194305e+02 7.90719421e+02 7.90551007e-01]	[421.18713379 788.1897583 0.80923814]	[4.44425446e+02 7.67572327e+02 7.63356686e-01]
[439.26586914 231.45127869 0.93089348]	[441.76522827 277.65405273 0.94154799]	[380.22137451 277.70028687 0.86895221]	[359.60513306 377.6864624 0.91435927]	[341.77444458 470.04266357 0.83963674]	[503.24380493 277.61856079 0.87375009]	[521.27874756 377.59484863 0.90520263]	[526.44775391 464.89831543 0.86112958]	[444.31640625 464.93389893 0.73329639]	[403.32644653 467.47573853 0.70303071]	[421.37179565 623.91827393 0.83418143]	[439.27206421 757.31762695 0.8336432 ]	[482.86721802 464.82943726 0.74019128]	[495.63552856 618.78027344 0.79513013]	[508.44790649 762.49261475 0.78978127]	[426.36972046 216.07598877 0.90232605]	[452.04241943 216.05343628 0.88233989]	[408.44918823 210.77894592 0.77269077]	[467.49526978 208.34283447 0.81289744]	[503.28701782 793.27386475 0.82559955]	[523.79162598 790.75830078 0.81909573]	[5.05885315e+02 7.70224609e+02 7.15730309e-01]	[4.39172729e+02 7.90713318e+02 7.86249340e-01]	[421.16592407 788.1763916 0.80984199]	[4.44413605e+02 7.67590027e+02 7.64374733e-01]
[441.66397095 233.82020569 0.92965603]	[441.81665039 277.65380859 0.93655479]	[380.27206421 277.70834351 0.86220622]	[359.66778564 377.74411011 0.91296893]	[344.26080322 470.00827026 0.82806212]	[503.28753662 277.59631348 0.8806752 ]	[521.33789062 377.52908325 0.89786255]	[526.48986816 464.83547974 0.86666906]	[444.39416504 464.92480469 0.72275865]	[405.85952759 467.45565796 0.68929738]	[421.40322876 623.89038086 0.82896256]	[439.25296021 754.79571533 0.83374083]	[482.91104126 464.83325195 0.73113668]	[498.11206055 618.79321289 0.80441743]	[505.97454834 765.00964355 0.80810797]	[428.9241333 216.07002258 0.89460057]	[454.60250854 216.06097412 0.89092308]	[411.02682495 208.30101013 0.76926589]	[470.00933838 210.7926178 0.81309903]	[503.28475952 793.35510254 0.80881143]	[523.79193115 790.8137207 0.80839103]	[5.03400085e+02 7.70277161e+02 7.30229020e-01]	[439.18197632 790.68481445 0.79415661]	[421.17236328 788.14355469 0.80694163]	[4.44386780e+02 7.67552124e+02 7.52718449e-01]
[441.84173584 231.43441772 0.91827804]	[444.32281494 277.69754028 0.90368599]	[382.80181885 280.13363647 0.83840895]	[359.82958984 380.13549805 0.90054691]	[349.44424438 472.60653687 0.81970751]	[503.47113037 277.63739014 0.86332071]	[523.78649902 377.51049805 0.89041531]	[528.97521973 462.36682129 0.86842477]	[446.97616577 464.91192627 0.70711839]	[410.99642944 467.43487549 0.68440604]	[423.86343384 623.87304688 0.82201898]	[439.25289917 754.82611084 0.83049291]	[485.38894653 464.84222412 0.71712404]	[498.19369507 621.29333496 0.82402164]	[505.91729736 765.012146 0.81194115]	[434.04647827 216.02406311 0.90356845]	[457.21966553 216.02108765 0.93008119]	[416.10644531 208.33352661 0.79805088]	[475.15783691 208.35098267 0.80177188]	[503.33035278 793.30981445 0.79417229]	[5.23840332e+02 7.90783936e+02 7.86755264e-01]	[5.03317627e+02 7.70304810e+02 7.47028768e-01]	[439.20318604 790.65856934 0.80207235]	[421.19573975 788.12805176 0.81694365]	[4.44379242e+02 7.67572998e+02 7.50470757e-01]
[444.3248291 231.39012146 0.89344037]	[444.44000244 277.68280029 0.88947582]	[385.30352783 280.13577271 0.82689184]	[362.28131104 380.15744019 0.89471555]	[354.46096802 475.07913208 0.83803087]	[505.97000122 277.6288147 0.85316247]	[523.85961914 377.57781982 0.90745521]	[529.02355957 462.42767334 0.8627125 ]	[449.52929688 464.9130249 0.70465398]	[413.57415771 467.42782593 0.69368005]	[423.87750244 623.82214355 0.81295002]	[439.2492981 754.7822876 0.82552248]	[485.46472168 464.85446167 0.70900261]	[498.2147522 618.7645874 0.8179903]	[505.92825317 765.04571533 0.81037027]	[436.59924316 215.98085022 0.92015839]	[459.68185425 215.98921204 0.94798201]	[416.16195679 205.74780273 0.80861884]	[477.6802063 208.34881592 0.81893444]	[5.03298737e+02 7.93317017e+02 7.92183518e-01]	[5.23817749e+02 7.90799255e+02 7.85549879e-01]	[5.03315125e+02 7.72711304e+02 7.37467825e-01]	[439.2171936 790.63751221 0.80184591]	[421.20013428 788.1138916 0.81464744]	[4.44379211e+02 7.67541016e+02 7.31161535e-01]
[446.88781738 231.39497375 0.87574428]	[449.47183228 277.7159729 0.86902612]	[387.93191528 280.14898682 0.8134504 ]	[367.35522461 380.17373657 0.87294632]	[354.55859375 472.54119873 0.84647292]	[508.51361084 277.69393921 0.83071226]	[523.98693848 377.68484497 0.90573561]	[531.61682129 464.86236572 0.85032374]	[454.54904175 464.91845703 0.7054202 ]	[416.09365845 467.44390869 0.70590836]	[426.33996582 621.41296387 0.80952221]	[439.25839233 754.77197266 0.82315356]	[487.9866333 464.86880493 0.69436002]	[500.63552856 616.27844238 0.82109302]	[505.97421265 765.03979492 0.80307752]	[439.08609009 216.00233459 0.93602622]	[459.77966309 215.97569275 0.94941175]	[418.63049316 205.73921204 0.82526249]	[480.1675415 208.32002258 0.83010387]	[503.3326416 793.30773926 0.79360706]	[5.23857666e+02 7.90799194e+02 7.82381058e-01]	[5.03340454e+02 7.72744568e+02 7.18774736e-01]	[439.21713257 790.64642334 0.80025405]	[421.20181274 788.12182617 0.81167614]	[4.44393280e+02 7.67537476e+02 7.24903882e-01]
[449.51626587 231.394104 0.86252725]	[454.6166687 277.70666504 0.88915318]	[395.54196167 277.6786499 0.85235655]	[372.51501465 377.71871948 0.8950966 ]	[356.99334717 470.04037476 0.85578978]	[511.09539795 280.10302734 0.82097757]	[526.42224121 377.67208862 0.89671719]	[536.74078369 464.8338623 0.8701815 ]	[457.10552979 464.8692627 0.72619498]	[418.58465576 464.92593384 0.72741604]	[428.93264771 621.38238525 0.80084658]	[439.26547241 754.81976318 0.82502836]	[493.08685303 464.83312988 0.69414759]	[500.68167114 616.22900391 0.83372557]	[506.02539062 765.03912354 0.79035544]	[439.18087769 216.0002594 0.94870895]	[462.22695923 215.97879028 0.94998509]	[418.76690674 208.24958801 0.82504368]	[480.27120972 210.81587219 0.85455906]	[5.03329346e+02 7.93286377e+02 7.82809019e-01]	[5.23858093e+02 7.90793152e+02 7.73253500e-01]	[5.03363037e+02 7.72757568e+02 7.05382228e-01]	[4.39202850e+02 7.90646729e+02 7.89868951e-01]	[421.18548584 788.11730957 0.80511129]	[4.44391296e+02 7.67572144e+02 7.36438930e-01]
[454.56265259 231.41014099 0.87215185]	[457.14428711 280.09576416 0.90384841]	[395.63079834 277.69851685 0.85956305]	[375.08609009 380.12020874 0.91804397]	[357.13580322 469.99215698 0.88060182]	[516.17907715 280.15264893 0.82394588]	[526.53289795 377.67706299 0.8952148 ]	[539.24267578 464.84158325 0.88502151]	[457.20843506 464.88024902 0.73933613]	[418.62963867 464.93533325 0.7417649 ]	[431.46270752 621.27166748 0.78649372]	[439.26303101 754.77484131 0.82066631]	[498.16271973 464.84036255 0.71169639]	[500.75610352 618.75238037 0.84623718]	[508.51205444 764.98815918 0.78026521]	[439.28161621 216.00852966 0.95105112]	[462.32705688 215.9785614 0.94850308]	[421.1965332 208.30027771 0.82934707]	[482.74407959 210.79948425 0.85911101]	[503.30432129 793.24707031 0.79626054]	[5.23852539e+02 7.90770447e+02 7.84559369e-01]	[5.03448151e+02 7.70302856e+02 6.85544670e-01]	[4.39213959e+02 7.90634827e+02 7.87210763e-01]	[421.18612671 788.10717773 0.80221593]	[4.44393921e+02 7.67538574e+02 7.18707800e-01]
[454.56185913 231.40916443 0.87174833]	[457.14572144 280.09744263 0.90398335]	[395.62982178 277.69888306 0.85950708]	[375.08657837 380.12017822 0.91801065]	[357.13583374 469.99325562 0.88051957]	[516.18231201 280.15509033 0.82388145]	[526.53527832 377.69406128 0.89549828]	[539.24316406 464.84283447 0.88489169]	[457.21066284 464.87637329 0.7393043 ]	[418.62756348 464.93228149 0.74160963]	[431.46316528 618.84100342 0.78598958]	[439.26376343 754.77471924 0.82068402]	[498.17102051 464.83731079 0.71261674]	[500.75845337 618.75042725 0.84645271]	[508.51477051 764.9786377 0.7792995 ]	[439.28213501 216.00796509 0.95098519]	[462.32650757 215.97831726 0.94849426]	[421.19906616 208.30252075 0.82934201]	[482.74368286 210.79928589 0.85918021]	[503.29418945 793.25415039 0.79922074]	[5.23845337e+02 7.90776306e+02 7.87237287e-01]	[5.03452759e+02 7.70292297e+02 6.87094986e-01]	[4.39216553e+02 7.90634338e+02 7.87197649e-01]	[421.18862915 788.10638428 0.8018328 ]	[4.44394440e+02 7.67537048e+02 7.18509555e-01]
[454.56027222 231.40863037 0.8714124 ]	[457.14834595 280.09805298 0.90421671]	[395.63024902 277.69952393 0.85944271]	[375.08514404 380.12084961 0.91803628]	[357.13763428 469.99108887 0.88081723]	[516.19006348 280.15750122 0.82381701]	[526.53344727 377.72012329 0.89560783]	[539.24060059 464.84448242 0.88531935]	[457.20251465 464.8671875 0.7390238 ]	[418.62612915 464.92150879 0.74191242]	[428.99176025 618.84051514 0.78515184]	[439.26473999 754.77252197 0.82055163]	[498.15783691 462.40512085 0.71161592]	[500.75750732 618.74713135 0.8462072 ]	[508.51705933 764.96984863 0.77785975]	[439.28128052 216.00692749 0.95117056]	[462.32595825 215.97758484 0.94862521]	[421.20001221 208.30143738 0.82908416]	[482.74508667 210.79658508 0.85892904]	[503.28710938 793.24285889 0.800762 ]	[5.23835938e+02 7.90767334e+02 7.88354397e-01]	[5.03456879e+02 7.70286072e+02 6.85463846e-01]	[4.39216003e+02 7.90630859e+02 7.87967980e-01]	[421.1890564 788.10345459 0.80271292]	[4.44396179e+02 7.67534363e+02 7.17369795e-01]
[454.64846802 231.34986877 0.87595761]	[459.62567139 277.68963623 0.92524803]	[398.12365723 277.68286133 0.87306142]	[377.5614624 380.14111328 0.92552805]	[359.59869385 472.58370972 0.87113118]	[518.72503662 277.66009521 0.84071654]	[529.06433105 377.57144165 0.86963081]	[541.70373535 462.41921997 0.9015218 ]	[459.7116394 464.87341309 0.75263309]	[418.7298584 464.93392944 0.7454856 ]	[434.02532959 618.80761719 0.78854573]	[439.2671814 757.35058594 0.81389207]	[500.69207764 462.39071655 0.72915798]	[500.83135986 613.71838379 0.85296023]	[508.50146484 762.46984863 0.7764982 ]	[441.73025513 215.95991516 0.95823801]	[462.43215942 215.96766663 0.94054765]	[421.30041504 205.73243713 0.80618483]	[482.8918457 210.84962463 0.8566882 ]	[5.03300690e+02 7.93277588e+02 7.87926614e-01]	[5.23844360e+02 7.90788086e+02 7.80550539e-01]	[5.03441650e+02 7.70244690e+02 6.99527621e-01]	[4.39155640e+02 7.90747009e+02 7.68966198e-01]	[418.76144409 788.20800781 0.80905503]	[4.44384338e+02 7.67633911e+02 7.35054314e-01]
[457.20733643 231.32484436 0.88841921]	[459.75241089 277.64602661 0.93954778]	[398.22900391 277.70758057 0.8722474 ]	[377.63916016 380.1647644 0.932657 ]	[359.72732544 475.08453369 0.86472416]	[521.23901367 277.58755493 0.86456305]	[536.67156982 375.09954834 0.84287643]	[541.76953125 462.42147827 0.90763444]	[462.21087646 464.85745239 0.75100517]	[421.171875 464.91290283 0.74187529]	[436.54766846 621.29211426 0.80404168]	[439.27593994 759.87963867 0.81247985]	[500.86270142 462.36502075 0.74391043]	[503.24813843 618.77331543 0.86283731]	[508.52624512 765.08673096 0.79540539]	[441.87210083 215.95089722 0.94525987]	[464.94039917 215.95727539 0.91573834]	[421.38525391 203.22128296 0.80558217]	[485.39163208 208.3008728 0.82890642]	[5.03328918e+02 7.93306030e+02 7.73630559e-01]	[5.23864319e+02 7.93217346e+02 7.75198460e-01]	[5.03446350e+02 7.72756775e+02 7.03696191e-01]	[4.39168396e+02 7.90743408e+02 7.73387492e-01]	[418.77618408 788.20922852 0.80985206]	[4.44379547e+02 7.67679077e+02 7.35111117e-01]
[459.77828979 231.30819702 0.91231531]	[462.34680176 277.66000366 0.93300438]	[400.81808472 277.72280884 0.85732639]	[380.22991943 380.11383057 0.91414976]	[364.84234619 470.04519653 0.81534815]	[523.8026123 277.60079956 0.87897086]	[541.83850098 377.56768799 0.89718521]	[544.38049316 464.84298706 0.90999824]	[462.42376709 464.86361694 0.74588126]	[421.38531494 464.87420654 0.72426593]	[439.10488892 618.77355957 0.80851227]	[439.29754639 757.37805176 0.81749815]	[503.36090088 464.83544922 0.7462272 ]	[503.38735962 611.16796875 0.83864355]	[508.51260376 767.5625 0.79871017]	[446.91741943 215.94245911 0.90165114]	[472.51950073 215.943573 0.88698447]	[431.49194336 205.77507019 0.75888628]	[487.9793396 208.27629089 0.81370479]	[5.03423950e+02 7.93356201e+02 7.48074532e-01]	[5.23929138e+02 7.93250061e+02 7.60874331e-01]	[5.03380035e+02 7.75312561e+02 7.01747656e-01]	[4.39210419e+02 7.90748535e+02 7.67400324e-01]	[4.21174286e+02 7.88197510e+02 7.87676215e-01]	[4.44378876e+02 7.67667297e+02 7.48531342e-01]
[462.22503662 228.87097168 0.91448683]	[464.84140015 277.7043457 0.90324366]	[403.35745239 280.16732788 0.8335104 ]	[380.35427856 380.18704224 0.90193057]	[372.45483398 472.54257202 0.82037747]	[523.94702148 277.63024902 0.87301528]	[541.94726562 377.52920532 0.87891996]	[544.48638916 464.91827393 0.87861139]	[464.89932251 464.92092896 0.72420055]	[423.90396118 464.91540527 0.70584005]	[439.18478394 621.29364014 0.82765275]	[439.28808594 762.50982666 0.83374637]	[503.44430542 464.92974854 0.72809529]	[503.43984985 611.12536621 0.8324632 ]	[508.53103638 767.54547119 0.80091393]	[451.98831177 215.90615845 0.89272666]	[475.15606689 215.91162109 0.90712947]	[434.08279419 205.76676941 0.76368022]	[493.05734253 208.27865601 0.80580044]	[5.03426178e+02 7.93346375e+02 7.56823480e-01]	[5.23903381e+02 7.93245117e+02 7.62035370e-01]	[5.03410583e+02 7.72832520e+02 7.11281240e-01]	[4.39191559e+02 7.93260925e+02 7.45198369e-01]	[4.21160919e+02 7.90668945e+02 7.76868045e-01]	[444.33636475 770.18554688 0.77158785]
[462.30361938 231.29850769 0.91248941]	[467.45217896 277.68798828 0.8792665 ]	[408.38531494 280.15432739 0.81765956]	[385.33651733 380.20498657 0.87180722]	[375.04263306 472.53118896 0.8453669 ]	[526.52130127 277.64724731 0.84485501]	[544.39892578 375.06295776 0.88009572]	[546.94403076 462.44155884 0.88248819]	[467.45843506 464.90585327 0.70923978]	[428.99597168 464.88259888 0.69285828]	[439.25692749 618.7678833 0.8246823 ]	[439.29248047 764.95574951 0.83105797]	[505.9017334 464.92410278 0.71477604]	[503.47805786 611.11273193 0.83324218]	[508.54241943 767.51867676 0.79161513]	[454.53924561 215.90185547 0.90210009]	[477.67007446 215.92172241 0.92262864]	[436.64807129 205.74989319 0.76253986]	[498.11380005 208.29318237 0.8188026 ]	[5.03401093e+02 7.93339844e+02 7.59360194e-01]	[5.23869812e+02 7.93244263e+02 7.60068893e-01]	[5.03424011e+02 7.72803894e+02 7.03738153e-01]	[4.39188782e+02 7.93294861e+02 7.36146390e-01]	[4.21160217e+02 7.90695435e+02 7.69598842e-01]	[4.44331665e+02 7.70192932e+02 7.66760826e-01]
[462.39489746 228.8788147 0.89073312]	[472.57492065 277.69284058 0.874008 ]	[413.55300903 280.12435913 0.83029896]	[393.02767944 377.73828125 0.8826679 ]	[377.51000977 467.49954224 0.86103672]	[531.54534912 277.67300415 0.82792163]	[544.52001953 375.11984253 0.88402331]	[547.04266357 462.42755127 0.86772305]	[472.55764771 464.91033936 0.70861655]	[436.5447998 464.90304565 0.70859337]	[439.30465698 618.79315186 0.82085806]	[439.28475952 765.03442383 0.84689921]	[508.47705078 464.94485474 0.69749635]	[505.90713501 613.67169189 0.81890923]	[511.0072937 767.64685059 0.79993105]	[457.06692505 215.9006958 0.91014528]	[480.13394165 215.92979431 0.93321127]	[436.68615723 203.19102478 0.79487467]	[500.64682007 205.73727417 0.83775896]	[5.05882782e+02 7.95822144e+02 7.28038013e-01]	[5.23940430e+02 7.93284058e+02 7.34955788e-01]	[5.03373138e+02 7.77879639e+02 6.95278049e-01]	[4.39174255e+02 7.93318787e+02 7.31721103e-01]	[4.21152344e+02 7.90715637e+02 7.67561376e-01]	[4.44305145e+02 7.70268860e+02 7.60702014e-01]
[467.39678955 231.29269409 0.8544879 ]	[477.75009155 277.70742798 0.92056632]	[418.63400269 280.14117432 0.8639729 ]	[398.11419678 380.18051147 0.92419982]	[380.16918945 472.5397644 0.87614739]	[536.74542236 277.63098145 0.84382188]	[547.05957031 377.52508545 0.87454772]	[554.68981934 462.41540527 0.86199272]	[477.70452881 464.93225098 0.73076922]	[439.16583252 464.92834473 0.74478078]	[441.72631836 621.29516602 0.81920844]	[439.32290649 762.47296143 0.82374841]	[516.19519043 467.40847778 0.6921829 ]	[508.54589844 616.24664307 0.7828896 ]	[511.04840088 767.56237793 0.79011667]	[459.63946533 215.90927124 0.94338089]	[480.32644653 215.90150452 0.94466567]	[439.31054688 203.22821045 0.79175675]	[500.80099487 208.2766571 0.85912734]	[5.03429443e+02 7.93343994e+02 7.51725674e-01]	[5.23890625e+02 7.93254822e+02 7.49869943e-01]	[5.03423401e+02 7.75298401e+02 6.94718003e-01]	[4.39183014e+02 7.93284180e+02 7.37395644e-01]	[4.21158203e+02 7.90667664e+02 7.62119293e-01]	[4.44358490e+02 7.70171265e+02 7.43475020e-01]
[472.51223755 231.30505371 0.84599411]	[480.23458862 277.67779541 0.9419077 ]	[418.75180054 280.12457275 0.87126178]	[398.18426514 380.12927246 0.92464238]	[380.28796387 472.59140015 0.86041063]	[539.32232666 277.59057617 0.86093777]	[557.17327881 377.49319458 0.84017169]	[559.75958252 462.43582153 0.87610084]	[480.24032593 464.85574341 0.75124621]	[439.27474976 464.85336304 0.75596696]	[441.76589966 621.35687256 0.83275324]	[441.66348267 757.38195801 0.8050037 ]	[521.18920898 464.87561035 0.71710312]	[513.64477539 618.74383545 0.77708399]	[511.02825928 767.61108398 0.78916848]	[459.74160767 215.9319458 0.95430797]	[482.78439331 215.90249634 0.95362473]	[441.7250061 205.79133606 0.77136761]	[503.29711914 208.2517395 0.85570675]	[5.05880890e+02 7.93350281e+02 7.35761702e-01]	[5.23925903e+02 7.93259033e+02 7.45386004e-01]	[5.03377289e+02 7.77831970e+02 6.88052714e-01]	[4.39179108e+02 7.93256287e+02 7.40220666e-01]	[4.21150177e+02 7.90629272e+02 7.57207096e-01]	[4.44396149e+02 7.70089417e+02 7.11916566e-01]
[475.11367798 231.30769348 0.86121929]	[480.33880615 277.63208008 0.94696325]	[421.18869019 280.09939575 0.87412143]	[400.63040161 377.74871826 0.91970849]	[382.79388428 472.56759644 0.84730184]	[541.7925415 277.54879761 0.87843478]	[559.78540039 375.04788208 0.85437155]	[562.21173096 462.41213989 0.89117712]	[482.7611084 464.86437988 0.75271547]	[441.73748779 464.86566162 0.75197494]	[441.84744263 616.25531006 0.81353331]	[441.67910767 754.78424072 0.8077873 ]	[521.38665771 464.87042236 0.73455107]	[516.18823242 618.74273682 0.79205972]	[511.0163269 767.70007324 0.78461456]	[459.84906006 215.93858337 0.95342052]	[482.90411377 215.90733337 0.94904435]	[441.83694458 208.31277466 0.76737261]	[503.44839478 205.77001953 0.84470665]	[5.05970551e+02 7.95816589e+02 7.03056455e-01]	[5.24004150e+02 7.93288513e+02 7.23750174e-01]	[5.03301636e+02 7.80466003e+02 6.95822418e-01]	[4.39204010e+02 7.93259888e+02 7.46754169e-01]	[4.21158203e+02 7.90632019e+02 7.57484078e-01]	[4.44412170e+02 7.67617554e+02 6.90106869e-01]
[477.63919067 228.85458374 0.87192971]	[482.78463745 277.64089966 0.94486529]	[421.2661438 280.14028931 0.86516881]	[400.74157715 380.13760376 0.91281027]	[387.87103271 470.05099487 0.82117069]	[541.90917969 277.54470825 0.88360405]	[562.23620605 375.11749268 0.86903524]	[562.27191162 462.43890381 0.90852028]	[482.83178711 464.85144043 0.7438426 ]	[441.81292725 464.84997559 0.7445482 ]	[441.90682983 616.25354004 0.80684066]	[441.68548584 752.2434082 0.81951648]	[523.76696777 464.86212158 0.7298131 ]	[518.66760254 616.26556396 0.79679859]	[511.0411377 767.69647217 0.78516626]	[462.29470825 215.92315674 0.96257514]	[485.3550415 213.55300903 0.93528461]	[441.90267944 205.77337646 0.75634843]	[505.91687012 205.69744873 0.82249838]	[5.05962708e+02 7.95836426e+02 7.04373896e-01]	[5.24009644e+02 7.93307129e+02 7.28558064e-01]	[5.03306976e+02 7.80452026e+02 6.99895203e-01]	[4.39229065e+02 7.93227661e+02 7.53634155e-01]	[4.21179840e+02 7.88226013e+02 7.55912185e-01]	[4.44421783e+02 7.65085999e+02 6.63278103e-01]
[477.74786377 228.79550171 0.87964559]	[482.87414551 277.65948486 0.9317044 ]	[421.36761475 280.16085815 0.84750974]	[400.84399414 380.20977783 0.90402251]	[392.9821167 475.0944519 0.82618386]	[544.32513428 277.55923462 0.88447702]	[562.33428955 375.10232544 0.88181007]	[562.39904785 464.81655884 0.91341549]	[482.90551758 464.83013916 0.74698895]	[441.89892578 464.83248901 0.73595005]	[444.37255859 616.22363281 0.79831582]	[441.68267822 752.29919434 0.81946284]	[523.82470703 464.84365845 0.74081343]	[518.74932861 616.23120117 0.81278938]	[511.02148438 770.13122559 0.78435612]	[462.41159058 215.8883667 0.94473505]	[485.46139526 213.52963257 0.92070413]	[444.40139771 203.22190857 0.73305249]	[505.99087524 205.75311279 0.81781143]	[5.05985657e+02 7.98361877e+02 6.97064519e-01]	[5.26414551e+02 7.95792969e+02 7.22203434e-01]	[5.03271881e+02 7.82998718e+02 7.12734640e-01]	[4.39192657e+02 7.93279114e+02 7.55239487e-01]	[4.18778412e+02 7.90642029e+02 7.64439940e-01]	[4.44427826e+02 7.67558777e+02 6.82491124e-01]
[480.2038269 228.80174255 0.89588028]	[482.94125366 277.69387817 0.9165554 ]	[423.80691528 280.21679688 0.83373266]	[403.32345581 380.30133057 0.87850517]	[395.53616333 475.10580444 0.85270792]	[544.41223145 277.56027222 0.88381916]	[562.4175415 375.08068848 0.87528104]	[564.85931396 462.44677734 0.91339135]	[485.35791016 464.89892578 0.73297346]	[444.38717651 464.90536499 0.72050232]	[444.44802856 618.83404541 0.79463577]	[441.68533325 754.7989502 0.81247652]	[523.92077637 464.91189575 0.73240584]	[518.78155518 618.75439453 0.82120961]	[511.01651001 770.11956787 0.78475869]	[464.89645386 213.54595947 0.92395198]	[487.98632812 213.52908325 0.90462911]	[449.43490601 205.78503418 0.71800208]	[508.47372437 208.24980164 0.8093316 ]	[5.05950592e+02 7.98363892e+02 6.99536562e-01]	[5.23992920e+02 7.95794250e+02 7.19086051e-01]	[5.03277405e+02 7.82979431e+02 7.15911925e-01]	[4.39188263e+02 7.93319946e+02 7.50885189e-01]	[4.18773621e+02 7.90674622e+02 7.63661683e-01]	[4.44426575e+02 7.67620239e+02 6.87528431e-01]
[480.20401001 228.8004303 0.89579028]	[482.94216919 277.69311523 0.91646796]	[423.81259155 280.21432495 0.83354056]	[403.32409668 380.2727356 0.88299739]	[395.53570557 475.11169434 0.85328269]	[544.41088867 277.56109619 0.88395011]	[562.41644287 375.07562256 0.8755495 ]	[564.86425781 462.44665527 0.91336066]	[485.35800171 464.89111328 0.73503286]	[444.3883667 464.89538574 0.72263116]	[444.42770386 618.81854248 0.79521132]	[441.68682861 754.83300781 0.80974615]	[523.92010498 464.91000366 0.73299336]	[518.78808594 618.7522583 0.82104492]	[511.01757812 770.12322998 0.78558153]	[464.89700317 213.5451355 0.92378759]	[487.98648071 213.52819824 0.90476924]	[449.43988037 205.78535461 0.71715915]	[508.47210693 208.25227356 0.80953497]	[5.05943176e+02 7.95888489e+02 7.01646030e-01]	[5.23982666e+02 7.93351379e+02 7.19238281e-01]	[5.03279541e+02 7.82989258e+02 7.14299977e-01]	[4.39176758e+02 7.93341248e+02 7.44027913e-01]	[4.18758575e+02 7.90689636e+02 7.62021124e-01]	[4.44430420e+02 7.67653748e+02 6.91119671e-01]
[480.28063965 228.78118896 0.89859641]	[485.40002441 277.69433594 0.89915848]	[426.36477661 280.20513916 0.81924438]	[405.90979004 380.16104126 0.87146181]	[395.6177063 472.5489502 0.85701835]	[544.51184082 277.59133911 0.8774513 ]	[564.8104248 375.08966064 0.87282711]	[564.91912842 464.81640625 0.91162932]	[485.40374756 464.86108398 0.73258376]	[444.44454956 464.85552979 0.71546483]	[446.92510986 616.27893066 0.78180873]	[441.6892395 757.3649292 0.81148934]	[523.94891357 464.88256836 0.73312962]	[521.1786499 618.7623291 0.82987976]	[511.04153442 770.109375 0.78352034]	[467.39346313 213.52345276 0.9072684 ]	[490.5430603 213.50167847 0.89761341]	[452.05102539 208.32427979 0.72961462]	[511.06085205 205.76412964 0.80434495]	[5.05935242e+02 7.95849060e+02 7.04703689e-01]	[5.23975891e+02 7.93324829e+02 7.18774676e-01]	[5.03300812e+02 7.82968445e+02 7.06376612e-01]	[4.39153442e+02 7.95808838e+02 7.37523139e-01]	[4.18753632e+02 7.90716370e+02 7.60590017e-01]	[4.44432129e+02 7.70099976e+02 7.04477608e-01]
[480.37716675 226.2467804 0.89616752]	[487.99468994 277.681427 0.87630349]	[428.96868896 280.1444397 0.81829387]	[410.97787476 380.10101318 0.86696321]	[398.03747559 472.52459717 0.86203957]	[547.02587891 277.63757324 0.85345453]	[564.94067383 377.52093506 0.88061583]	[565.00628662 464.86581421 0.88885522]	[485.45776367 464.90765381 0.72010577]	[446.93933105 464.87026978 0.70586693]	[449.51092529 618.83129883 0.78466284]	[441.68322754 762.42980957 0.82596028]	[523.99682617 467.41174316 0.72040045]	[521.25866699 618.74072266 0.83877534]	[511.04602051 770.11523438 0.78176111]	[467.49829102 213.46835327 0.89652753]	[493.12866211 213.44335938 0.90152085]	[454.61361694 210.78890991 0.73532015]	[513.64575195 205.69615173 0.80460179]	[5.05941620e+02 7.95831299e+02 7.00891018e-01]	[5.23971313e+02 7.93325073e+02 7.13267267e-01]	[5.03300201e+02 7.82994202e+02 7.07227230e-01]	[4.39135864e+02 7.95846313e+02 7.38234878e-01]	[4.18744019e+02 7.90743042e+02 7.65061259e-01]	[4.44413177e+02 7.70182373e+02 7.29063630e-01]
[482.7734375 223.75186157 0.89800167]	[490.5218811 277.69094849 0.87024051]	[431.55654907 280.20974731 0.81089383]	[413.59747314 380.103302 0.89082932]	[398.10888672 470.01147461 0.87719136]	[549.50836182 277.61422729 0.8466875 ]	[565.02056885 377.5005188 0.88047028]	[565.06359863 464.87869263 0.87911636]	[487.95941162 467.40441895 0.70896459]	[449.50350952 464.88778687 0.69617784]	[452.00006104 618.83404541 0.78713667]	[441.68533325 762.4654541 0.83309734]	[526.43902588 469.96856689 0.71297169]	[521.2857666 621.37310791 0.86773598]	[511.0546875 770.13452148 0.78380984]	[472.5128479 213.46247864 0.89876658]	[495.66522217 213.41915894 0.90833461]	[457.12524414 208.26011658 0.71437156]	[518.65136719 200.66925049 0.8249917 ]	[5.05943542e+02 7.95831299e+02 6.99057698e-01]	[5.23968445e+02 7.93322327e+02 7.11106241e-01]	[5.03310913e+02 7.83008972e+02 7.05931067e-01]	[4.39117218e+02 7.95883728e+02 7.35957623e-01]	[4.18732178e+02 7.90765808e+02 7.66144633e-01]	[4.44413422e+02 7.70201355e+02 7.36279190e-01]
[482.83938599 223.67842102 0.89290726]	[493.112854 277.67764282 0.87535703]	[436.58700562 280.1473999 0.84056002]	[416.09036255 380.10699463 0.90782225]	[398.1456604 469.96420288 0.88241178]	[549.5748291 277.60317993 0.84328896]	[565.0713501 375.1234436 0.87620854]	[567.49328613 464.83813477 0.87253737]	[487.98345947 464.90374756 0.70623142]	[452.00018311 462.4046936 0.6964922 ]	[452.05145264 618.78265381 0.78520876]	[441.71008301 762.45690918 0.82968986]	[526.46594238 467.45892334 0.70806313]	[521.33953857 621.28375244 0.85175914]	[511.10067749 770.08380127 0.78200179]	[475.06735229 213.4100647 0.89740431]	[498.16921997 213.39134216 0.9223181 ]	[457.18267822 203.21203613 0.73965031]	[518.74102783 200.66223145 0.83704221]	[5.05902588e+02 7.93367554e+02 7.10724533e-01]	[5.23936951e+02 7.93292480e+02 7.17036545e-01]	[5.03344849e+02 7.82946045e+02 6.94895446e-01]	[4.39134552e+02 7.95871826e+02 7.40748107e-01]	[4.18750397e+02 7.90759949e+02 7.69163787e-01]	[4.44436981e+02 7.70194702e+02 7.33766794e-01]
[482.91519165 221.14500427 0.88651007]	[498.11383057 277.71246338 0.88997978]	[439.06750488 280.17266846 0.84928989]	[418.56365967 380.18600464 0.91668689]	[400.612854 470.03686523 0.88230264]	[552.14984131 277.63272095 0.84004259]	[567.527771 377.55541992 0.88840348]	[570.01794434 464.92260742 0.84882087]	[490.50668335 467.41671753 0.70305389]	[454.59335327 464.8767395 0.7020489 ]	[454.60235596 618.82470703 0.79032767]	[441.73764038 759.89788818 0.81875676]	[526.50457764 470.01272583 0.70663202]	[521.38647461 623.82580566 0.870646 ]	[513.59619141 770.08837891 0.78448224]	[477.59255981 213.33508301 0.89651763]	[498.26434326 213.32196045 0.91827196]	[459.61938477 198.14071655 0.7880764 ]	[521.23834229 198.15208435 0.87275219]	[5.05924835e+02 7.95791016e+02 7.03604639e-01]	[5.23957397e+02 7.93306030e+02 7.11039901e-01]	[5.03348938e+02 7.82977112e+02 6.93296254e-01]	[4.39150757e+02 7.95803101e+02 7.49774456e-01]	[4.18765625e+02 7.90705933e+02 7.72912920e-01]	[4.46891815e+02 7.70135193e+02 7.23200440e-01]
[482.96948242 221.12251282 0.87854004]	[498.15231323 280.10864258 0.89482337]	[439.08068848 280.19534302 0.84717512]	[418.60134888 380.15490723 0.92083186]	[400.64273071 472.61120605 0.87998623]	[554.69134521 277.66296387 0.84072554]	[567.51550293 377.54232788 0.88469088]	[570.11260986 464.93170166 0.84211224]	[490.54074097 464.9369812 0.70489687]	[454.62133789 464.85665894 0.70415008]	[454.62948608 618.77655029 0.78393 ]	[441.74832153 757.38311768 0.81369376]	[526.52178955 469.9704895 0.70426965]	[521.40710449 623.80993652 0.86209583]	[513.58105469 770.10961914 0.78359044]	[477.65771484 213.30810547 0.90072137]	[500.68249512 213.29859924 0.92395794]	[459.68734741 198.13713074 0.78703356]	[521.31817627 198.14024353 0.88239807]	[5.05960999e+02 7.95816162e+02 6.92357719e-01]	[5.23983582e+02 7.93316772e+02 7.04105139e-01]	[5.03326630e+02 7.83011169e+02 6.98308527e-01]	[4.39156952e+02 7.95793701e+02 7.50015199e-01]	[4.18765717e+02 7.90692993e+02 7.70078897e-01]	[4.46897217e+02 7.70113281e+02 7.11011767e-01]
[485.38195801 218.6577301 0.88282812]	[498.19442749 280.11386108 0.90298635]	[439.1111145 280.18533325 0.85462576]	[418.62979126 380.21707153 0.91637248]	[400.67648315 475.09719849 0.87973779]	[557.18041992 277.67880249 0.84042811]	[567.53137207 377.54293823 0.88025093]	[572.64642334 464.90872192 0.84329093]	[490.56402588 467.42062378 0.70007753]	[457.0617981 464.88238525 0.70195031]	[457.07156372 616.21569824 0.78100461]	[441.7578125 754.82446289 0.81302738]	[526.54284668 470.01824951 0.69978267]	[521.42272949 621.37573242 0.85823935]	[513.60211182 770.09057617 0.7852791 ]	[477.73562622 213.28216553 0.90759265]	[500.71697998 210.91064453 0.92341566]	[459.82827759 200.57695007 0.76997107]	[521.3503418 198.15351868 0.89080244]	[5.05929993e+02 7.95819092e+02 6.97044909e-01]	[5.23956909e+02 7.93319641e+02 7.07430065e-01]	[5.03346649e+02 7.82980957e+02 6.91940665e-01]	[4.39176422e+02 7.93333984e+02 7.48926699e-01]	[4.18769501e+02 7.90666565e+02 7.63664901e-01]	[4.46911072e+02 7.67663208e+02 7.01180935e-01]
[485.40997314 218.63699341 0.88422394]	[498.23483276 280.12249756 0.90906298]	[439.14498901 280.17538452 0.86081177]	[418.65075684 380.20007324 0.91928458]	[400.7130127 475.10205078 0.87948847]	[557.23931885 277.69976807 0.83976686]	[567.5411377 377.55892944 0.88028002]	[575.15374756 464.85836792 0.84813941]	[493.09588623 467.41226196 0.69690514]	[457.12591553 464.88299561 0.71150488]	[457.10128784 616.22424316 0.78711557]	[441.77380371 754.83502197 0.80938631]	[529.04797363 470.01113892 0.68897724]	[523.77508545 623.82025146 0.86280245]	[513.5993042 770.10247803 0.7873711 ]	[480.12533569 210.90289307 0.91161323]	[500.74972534 210.89175415 0.92515922]	[462.17532349 198.14317322 0.7725141 ]	[521.37426758 198.1532135 0.89462829]	[5.05941803e+02 7.95826172e+02 6.96474433e-01]	[5.23957031e+02 7.93330688e+02 7.09196091e-01]	[5.03343658e+02 7.82990356e+02 6.98657513e-01]	[4.39166931e+02 7.93324646e+02 7.50808597e-01]	[4.18764984e+02 7.90653442e+02 7.68983960e-01]	[4.46925323e+02 7.67670593e+02 6.96793854e-01]
[485.4375 218.62670898 0.88149738]	[498.25073242 280.12036133 0.91215086]	[439.16220093 280.1668396 0.8648712 ]	[418.67242432 380.15686035 0.91758668]	[400.71453857 475.08642578 0.87656581]	[557.27166748 277.69607544 0.84394246]	[567.56188965 377.51907349 0.87240905]	[575.17993164 464.89044189 0.84582555]	[493.12322998 464.93060303 0.69966328]	[457.13818359 464.85903931 0.71495605]	[457.11303711 616.23504639 0.78758794]	[441.77636719 754.83776855 0.80751461]	[531.52764893 467.47540283 0.68640232]	[523.77893066 621.40893555 0.8563028 ]	[513.60968018 770.08862305 0.78570753]	[480.14318848 210.87466431 0.91243935]	[500.78881836 210.87414551 0.92610323]	[462.18640137 198.07180786 0.78821081]	[521.4118042 198.13409424 0.89450872]	[5.05934937e+02 7.95816711e+02 6.94161952e-01]	[5.23954346e+02 7.93326477e+02 7.04711318e-01]	[5.03348175e+02 7.82982300e+02 6.93203568e-01]	[4.39166351e+02 7.93331421e+02 7.48857737e-01]	[4.18764771e+02 7.90661072e+02 7.67981708e-01]	[4.46927826e+02 7.67673645e+02 6.95591033e-01]
[485.45684814 218.6114502 0.88185668]	[498.26455688 280.14492798 0.9103511 ]	[439.16305542 280.19528198 0.85901725]	[418.68695068 380.12185669 0.91437858]	[400.74975586 475.07858276 0.87036216]	[559.72613525 280.09689331 0.84481525]	[567.5803833 377.53997803 0.87336612]	[577.71990967 464.91436768 0.84896034]	[495.59371948 464.89639282 0.70192349]	[457.14239502 462.40908813 0.71494389]	[457.134552 616.23754883 0.79371005]	[441.78405762 754.81481934 0.80657625]	[531.57574463 467.44171143 0.68638265]	[523.78259277 623.80126953 0.85821873]	[513.59490967 770.14398193 0.78719467]	[480.15911865 210.8585968 0.91321605]	[500.8062439 210.86122131 0.92630076]	[462.19967651 198.06622314 0.78702384]	[521.4239502 198.15838623 0.89139986]	[5.06000214e+02 7.95848511e+02 6.76258087e-01]	[5.24008545e+02 7.93353821e+02 6.94032490e-01]	[5.03308868e+02 7.85506592e+02 7.06960678e-01]	[4.39177795e+02 7.93299072e+02 7.54932165e-01]	[4.18779419e+02 7.90634460e+02 7.66729951e-01]	[4.46939331e+02 7.67653748e+02 6.88218236e-01]
[485.46353149 218.60525513 0.88216311]	[498.27127075 280.14700317 0.91173315]	[439.16333008 280.18395996 0.86081958]	[418.68496704 380.10647583 0.91613662]	[400.75439453 472.60598755 0.86644554]	[559.73706055 280.11984253 0.84409785]	[567.59906006 377.56781006 0.87617552]	[577.73175049 464.92773438 0.84812856]	[495.59759521 464.88656616 0.70260346]	[457.13726807 462.40356445 0.71439898]	[457.12826538 616.2623291 0.79380405]	[441.78396606 754.8057251 0.80766064]	[531.58795166 467.42501831 0.68602234]	[523.78094482 621.40148926 0.85590839]	[513.59399414 770.15454102 0.78546488]	[480.16308594 210.84643555 0.91129035]	[500.81750488 210.85276794 0.92507458]	[462.21389771 198.07850647 0.76345843]	[523.77856445 198.14474487 0.89449281]	[5.08461853e+02 7.95856628e+02 6.63217068e-01]	[5.26429199e+02 7.95791260e+02 6.84046090e-01]	[5.03297974e+02 7.85533691e+02 7.07797289e-01]	[4.39175720e+02 7.93305969e+02 7.54486322e-01]	[4.18773926e+02 7.90637268e+02 7.67488122e-01]	[4.46943207e+02 7.67647583e+02 6.88495398e-01]
[485.46154785 218.60214233 0.88408673]	[498.26403809 280.14639282 0.91108626]	[439.16564941 280.18222046 0.86181611]	[418.68280029 380.10281372 0.9158684 ]	[400.75494385 472.58560181 0.86604881]	[559.70739746 280.11453247 0.84208316]	[567.59368896 377.57473755 0.87788057]	[577.73651123 464.92504883 0.85060418]	[493.12490845 464.94683838 0.69369328]	[457.10852051 464.86883545 0.70592338]	[457.09463501 618.75061035 0.78762096]	[441.78225708 754.78796387 0.8083027 ]	[531.5579834 469.96408081 0.68159443]	[523.77545166 621.40100098 0.85604483]	[513.59240723 770.15942383 0.78453362]	[480.15591431 210.83164978 0.90739 ]	[500.82717896 210.8419342 0.92507124]	[462.20864868 198.11808777 0.75084305]	[523.79510498 200.57159424 0.89078796]	[5.08479828e+02 7.95866699e+02 6.63782537e-01]	[5.26445129e+02 7.95791565e+02 6.86037898e-01]	[5.03292114e+02 7.85549561e+02 7.07641900e-01]	[4.39174377e+02 7.93287659e+02 7.52258778e-01]	[4.18772736e+02 7.90621948e+02 7.62043953e-01]	[4.46943665e+02 7.67633667e+02 6.85757756e-01]
[485.46038818 218.60180664 0.88453656]	[498.26416016 280.15255737 0.91082102]	[439.16439819 280.18624878 0.86172253]	[418.68267822 380.10397339 0.91527241]	[400.75527954 472.58590698 0.86546117]	[559.70812988 280.12228394 0.84124488]	[567.5927124 377.57794189 0.87944186]	[577.73773193 464.92251587 0.85118383]	[493.11706543 464.93969727 0.69340783]	[457.08761597 464.86022949 0.70291972]	[457.08258057 618.75378418 0.78494042]	[441.7819519 754.80877686 0.80637217]	[531.57836914 467.48623657 0.68026799]	[523.78149414 623.8067627 0.85831922]	[513.58880615 770.159729 0.78507715]	[480.15576172 210.83126831 0.90704846]	[500.82635498 210.84281921 0.92506588]	[462.20858765 198.11422729 0.75429434]	[523.79504395 198.16020203 0.89157856]	[5.08467743e+02 7.95859863e+02 6.67917013e-01]	[5.26436707e+02 7.95789001e+02 6.88051164e-01]	[5.03292389e+02 7.85548035e+02 7.06795454e-01]	[4.39163422e+02 7.93324219e+02 7.49352396e-01]	[4.18761475e+02 7.90652405e+02 7.65383363e-01]	[4.46943787e+02 7.67657166e+02 6.87875152e-01]
[485.44729614 218.57905579 0.89128613]	[498.26004028 280.14862061 0.91089052]	[439.16534424 280.18273926 0.86219645]	[418.67675781 380.11352539 0.91545057]	[400.74890137 472.58312988 0.86649585]	[557.27166748 280.11831665 0.84095603]	[567.55786133 377.57305908 0.88142431]	[577.70825195 464.90112305 0.84806645]	[493.13458252 464.93243408 0.69703752]	[457.11715698 464.84313965 0.71038163]	[457.09127808 616.20269775 0.78664804]	[441.77999878 754.81744385 0.80757099]	[531.56768799 469.96328735 0.68011683]	[523.78320312 623.79968262 0.85848945]	[513.59643555 770.14776611 0.78599232]	[480.14544678 210.80743408 0.90331924]	[500.81637573 210.82099915 0.92086548]	[462.20315552 198.10371399 0.74855554]	[523.7979126 198.15187073 0.89428759]	[5.08445312e+02 7.95842896e+02 6.69027090e-01]	[5.26413574e+02 7.93350647e+02 6.87207401e-01]	[5.03304718e+02 7.85528931e+02 7.04706073e-01]	[4.39157196e+02 7.93324951e+02 7.48857498e-01]	[4.18757141e+02 7.90653015e+02 7.67048657e-01]	[4.46936981e+02 7.67662537e+02 6.92933142e-01]
[485.42337036 218.5539856 0.89989251]	[498.25350952 280.14581299 0.91052049]	[439.16851807 280.17391968 0.8629604 ]	[418.66778564 380.12927246 0.91496384]	[400.74032593 472.6100769 0.86698467]	[557.23754883 280.12234497 0.83891904]	[567.52929688 377.58013916 0.88483953]	[575.19482422 464.90359497 0.84462601]	[493.087677 467.43386841 0.69443583]	[457.10437012 464.87878418 0.70406061]	[454.65179443 616.25457764 0.78184199]	[441.76617432 754.82208252 0.8086226 ]	[529.03363037 472.52957153 0.68857551]	[523.76501465 621.40869141 0.85932696]	[513.59875488 770.11676025 0.7866978 ]	[480.13214111 210.77706909 0.89810687]	[500.79992676 210.8041687 0.91736275]	[462.21234131 198.09370422 0.72616833]	[523.78320312 200.57104492 0.89258063]	[5.05951172e+02 7.95797791e+02 6.90290570e-01]	[5.23967041e+02 7.93311584e+02 7.05849528e-01]	[5.03338135e+02 7.83036011e+02 6.93297029e-01]	[4.39156250e+02 7.93323303e+02 7.47711003e-01]	[4.18751465e+02 7.90652222e+02 7.67300069e-01]	[4.46919128e+02 7.67664612e+02 6.95554793e-01]
[485.40872192 218.53848267 0.90551347]	[498.20925903 280.15368652 0.90055496]	[439.11517334 280.19268799 0.85125405]	[418.65753174 380.13320923 0.91796356]	[400.72769165 472.58435059 0.87131613]	[557.19274902 280.13665771 0.83215654]	[567.51434326 377.58862305 0.89129478]	[572.67156982 464.94717407 0.83677864]	[490.53890991 467.41415405 0.69996673]	[454.6177063 464.86212158 0.69821721]	[454.62286377 616.24560547 0.78086793]	[441.75326538 757.34088135 0.81130868]	[526.54052734 470.02407837 0.69865179]	[521.4286499 623.80841064 0.86287212]	[513.58691406 770.13677979 0.78773665]	[480.11895752 208.33474731 0.89181256]	[500.80819702 210.78411865 0.91876233]	[462.1847229 198.10194397 0.74720669]	[523.78308105 200.62928772 0.88409966]	[5.05964203e+02 7.95857361e+02 6.88313663e-01]	[5.23986389e+02 7.93350830e+02 6.97535157e-01]	[5.03317291e+02 7.85488342e+02 7.07345009e-01]	[4.39139526e+02 7.95795044e+02 7.44614780e-01]	[4.18745575e+02 7.90690430e+02 7.67082453e-01]	[4.46905365e+02 7.70089783e+02 7.10276723e-01]
[482.95339966 216.14936829 0.92306834]	[498.14648438 280.12051392 0.89125568]	[439.09667969 280.18237305 0.84825635]	[418.57952881 380.11740112 0.91676801]	[400.63671875 469.96923828 0.88029408]	[554.62939453 277.71261597 0.83616662]	[567.52276611 377.66210938 0.8993758 ]	[570.02557373 467.44854736 0.83648837]	[488.0249939 467.43484497 0.69915855]	[454.54330444 464.86465454 0.69142145]	[452.07681274 618.77819824 0.78171557]	[441.71807861 759.90063477 0.81790817]	[526.484375 470.03411865 0.70585144]	[521.39575195 621.29632568 0.85296661]	[513.58026123 770.08996582 0.7841931 ]	[477.65826416 208.33300781 0.87883228]	[500.70681763 208.3193512 0.90429389]	[459.81777954 200.58453369 0.63984025]	[521.41625977 198.12011719 0.89150774]	[5.05873779e+02 7.95839050e+02 7.01839864e-01]	[5.23918823e+02 7.93336426e+02 7.03141749e-01]	[5.03348755e+02 7.82963867e+02 6.91382945e-01]	[4.39112915e+02 7.95823975e+02 7.43908644e-01]	[4.18726715e+02 7.90713501e+02 7.75298119e-01]	[4.46880310e+02 7.70150635e+02 7.23404408e-01]
[482.92340088 216.14657593 0.9302544 ]	[495.6690979 280.11343384 0.8773132 ]	[436.6701355 280.20346069 0.83810979]	[418.53500366 380.10491943 0.91174114]	[398.25314331 467.46353149 0.88638699]	[552.08874512 277.71520996 0.83648932]	[567.44885254 377.63787842 0.89381766]	[567.58795166 467.4447937 0.83792996]	[487.96520996 467.40512085 0.70236421]	[452.00189209 464.85116577 0.68639582]	[452.02398682 618.78308105 0.77843416]	[441.69961548 759.86767578 0.81703156]	[526.44445801 469.98010254 0.70737946]	[521.36737061 621.28369141 0.85062748]	[511.10321045 770.10412598 0.78270292]	[477.62203979 208.32380676 0.87339437]	[500.66921997 208.3117218 0.90086299]	[459.77038574 198.11325073 0.69750011]	[521.35778809 198.08987427 0.89443207]	[5.03461853e+02 7.95841064e+02 7.01203525e-01]	[5.23909058e+02 7.93336426e+02 7.07215607e-01]	[5.03343994e+02 7.82967102e+02 6.92365110e-01]	[4.39137848e+02 7.93336243e+02 7.46484995e-01]	[4.18739136e+02 7.90674011e+02 7.70136714e-01]	[4.44425262e+02 7.70119019e+02 7.20436096e-01]
[482.89422607 216.14208984 0.93468493]	[495.60513306 280.12036133 0.86869043]	[436.62200928 280.1918335 0.83836704]	[416.11984253 377.72854614 0.91229516]	[398.18981934 467.40777588 0.89886349]	[549.60070801 277.72067261 0.83715767]	[565.03302002 377.65005493 0.89843255]	[567.53344727 469.96405029 0.84346831]	[485.47546387 464.91055298 0.71284908]	[449.44677734 464.83325195 0.6924327 ]	[449.50881958 616.28045654 0.77458584]	[441.67633057 759.9019165 0.81583714]	[524.01019287 467.4425354 0.71526325]	[521.31506348 618.81311035 0.84657675]	[511.06842041 770.10388184 0.78534675]	[475.17672729 208.30343628 0.86614138]	[500.64852905 208.30404663 0.89871097]	[459.69592285 198.04603577 0.76431948]	[521.31390381 198.08647156 0.88885599]	[5.03435181e+02 7.95856934e+02 7.13365257e-01]	[5.23889343e+02 7.93339233e+02 7.16129482e-01]	[5.03344910e+02 7.82945068e+02 6.92667842e-01]	[4.39153564e+02 7.93323181e+02 7.48956144e-01]	[4.18752716e+02 7.90667419e+02 7.68497527e-01]	[4.44397522e+02 7.70145081e+02 7.14279056e-01]
[482.84378052 216.12327576 0.94359982]	[493.12420654 280.09729004 0.86630696]	[436.60092163 280.18041992 0.83739525]	[416.0663147 377.69778442 0.89447308]	[398.14660645 467.40301514 0.89686733]	[549.56719971 277.7116394 0.8411274 ]	[564.98498535 377.60586548 0.89203322]	[567.45068359 469.96743774 0.84887487]	[485.42419434 464.91430664 0.72207189]	[446.92474365 464.84591675 0.7006129 ]	[449.47964478 618.8135376 0.78255695]	[441.67169189 757.35308838 0.80810016]	[523.95819092 467.43188477 0.72205937]	[521.27197266 616.27825928 0.8383975 ]	[511.043396 767.69165039 0.78526413]	[475.10583496 208.26876831 0.85236681]	[498.25268555 208.28617859 0.8897047 ]	[459.63656616 198.01872253 0.75038779]	[521.30847168 198.08724976 0.89083803]	[5.03353058e+02 7.95832397e+02 7.23131895e-01]	[5.23814758e+02 7.93320190e+02 7.19122946e-01]	[5.03358978e+02 7.80405579e+02 6.82920337e-01]	[4.39181946e+02 7.93267639e+02 7.53962874e-01]	[4.18763580e+02 7.90624451e+02 7.64055848e-01]	[4.44395599e+02 7.70095581e+02 6.91785872e-01]
[482.7756958 216.10394287 0.9566685 ]	[490.54528809 280.0965271 0.86655998]	[434.08804321 280.19052124 0.82338578]	[413.59463501 377.68051147 0.87917483]	[398.09326172 467.48114014 0.88100606]	[549.49615479 277.70516968 0.84865987]	[564.9619751 377.54528809 0.87673479]	[565.03497314 469.96075439 0.85784841]	[485.39831543 464.88354492 0.73242432]	[446.87838745 464.83273315 0.71251261]	[446.9465332 618.76623535 0.78052562]	[441.65661621 759.88140869 0.80234218]	[523.93359375 467.39318848 0.72965151]	[521.24676514 621.29638672 0.85524803]	[511.01605225 770.09912109 0.79133624]	[472.55029297 208.27037048 0.8440997 ]	[498.17901611 208.26148987 0.87691832]	[457.20629883 198.0730896 0.69335765]	[521.23309326 198.12492371 0.87965643]	[5.03427551e+02 7.95829590e+02 7.13214517e-01]	[5.23878418e+02 7.93318726e+02 7.20944345e-01]	[5.03331573e+02 7.80459595e+02 6.96795642e-01]	[4.39124115e+02 7.95807007e+02 7.33955562e-01]	[4.18709686e+02 7.90712402e+02 7.59919763e-01]	[4.44380066e+02 7.70149780e+02 6.99745536e-01]
[482.74795532 216.07785034 0.96147132]	[487.98181152 280.1133728 0.87156993]	[431.49523926 280.2048645 0.80915654]	[410.98010254 377.65795898 0.85236156]	[398.05691528 467.46722412 0.87607652]	[547.01019287 277.69790649 0.85931051]	[564.9274292 377.58239746 0.88279736]	[565.00494385 469.95767212 0.86397767]	[485.34960938 464.87774658 0.73874265]	[444.39083862 464.83505249 0.72334224]	[444.44335938 618.73907471 0.78589576]	[441.66635132 754.81542969 0.80731118]	[523.89404297 464.94018555 0.73472309]	[521.19793701 618.83807373 0.84709287]	[511.00491333 770.0958252 0.79172975]	[470.03967285 208.25830078 0.84115088]	[498.12722778 205.79214478 0.86617911]	[457.15856934 198.11642456 0.70097011]	[518.78857422 198.13256836 0.86629772]	[5.03428650e+02 7.95833191e+02 7.07581520e-01]	[5.23877747e+02 7.93317749e+02 7.19302595e-01]	[5.03328125e+02 7.80459290e+02 6.98174894e-01]	[4.39140594e+02 7.93302979e+02 7.37338722e-01]	[4.18712006e+02 7.90656006e+02 7.56684959e-01]	[4.44396698e+02 7.67661743e+02 6.90283835e-01]
[480.36056519 216.06639099 0.96515429]	[485.48031616 280.11807251 0.87920582]	[428.94830322 280.17736816 0.81341404]	[405.92456055 377.70843506 0.86438572]	[395.63650513 469.99273682 0.85497361]	[546.95697021 277.70697021 0.86230087]	[564.81616211 377.56433105 0.88699508]	[564.9630127 467.48306274 0.87060708]	[482.96820068 464.86672974 0.73794812]	[444.34619141 464.8314209 0.72676718]	[444.37203979 616.2010498 0.79478568]	[441.67565918 752.28527832 0.81826711]	[523.8885498 464.91702271 0.73305124]	[521.17578125 618.83032227 0.84122801]	[508.55511475 770.08581543 0.78928494]	[467.47161865 208.25143433 0.85077721]	[495.63208008 205.7766571 0.85616565]	[457.12051392 200.63323975 0.62899464]	[518.69500732 198.14933777 0.85256451]	[5.03431213e+02 7.95840027e+02 7.09756613e-01]	[5.23894836e+02 7.93315247e+02 7.22265422e-01]	[5.03330322e+02 7.80445740e+02 6.92599714e-01]	[4.39179199e+02 7.90802307e+02 7.55383253e-01]	[4.18762390e+02 7.88204102e+02 7.60424912e-01]	[4.44406219e+02 7.67587158e+02 6.83976054e-01]
[480.27484131 216.04263306 0.95520151]	[485.36703491 280.14776611 0.8948704 ]	[426.36605835 280.20852661 0.81673765]	[403.38534546 380.13800049 0.87215006]	[395.57943726 470.03424072 0.84517568]	[544.47894287 277.7124939 0.87322438]	[562.40930176 377.65753174 0.90099049]	[564.90124512 467.47546387 0.88108581]	[482.92010498 464.89389038 0.73900133]	[441.91522217 464.85623169 0.72883171]	[444.33761597 616.20501709 0.80317181]	[441.68817139 754.75494385 0.81796592]	[523.83563232 467.39883423 0.73273867]	[518.79107666 618.79431152 0.8202734 ]	[508.55255127 767.6942749 0.788275 ]	[464.97073364 205.73934937 0.8561126 ]	[493.07299805 205.76383972 0.84544426]	[454.63256836 198.08250427 0.68115526]	[516.15649414 198.15672302 0.83860266]	[5.03412659e+02 7.95810120e+02 7.14490533e-01]	[5.23873047e+02 7.93296265e+02 7.25777626e-01]	[5.03332642e+02 7.80422424e+02 6.85206294e-01]	[4.39165192e+02 7.90811157e+02 7.53148735e-01]	[4.18760376e+02 7.88216431e+02 7.65461445e-01]	[4.44433228e+02 7.67609985e+02 6.90787196e-01]
[480.20227051 216.03067017 0.94925529]	[482.92929077 280.15075684 0.91060728]	[423.86584473 280.23330688 0.82554543]	[403.27252197 380.15890503 0.89470857]	[393.00341797 469.9914856 0.82762229]	[544.4006958 277.69491577 0.88264412]	[562.33172607 377.621521 0.90470541]	[564.82653809 467.42086792 0.88823181]	[482.88415527 464.84390259 0.74403787]	[441.87805176 462.38998413 0.73637575]	[441.91506958 618.75085449 0.81290829]	[441.69500732 752.28826904 0.82117987]	[523.79589844 464.88726807 0.7381193 ]	[518.75134277 621.29016113 0.81908536]	[508.54187012 770.08972168 0.78941691]	[464.87438965 205.72190857 0.87012678]	[490.51266479 205.72966003 0.83964407]	[452.07952881 198.06211853 0.66408283]	[513.63024902 198.11643982 0.8374244 ]	[5.03412720e+02 7.95802307e+02 7.13673830e-01]	[5.23873291e+02 7.93290833e+02 7.25899994e-01]	[5.03327606e+02 7.80462036e+02 6.79882109e-01]	[4.39179108e+02 7.90763733e+02 7.62136400e-01]	[4.18778748e+02 7.88174316e+02 7.66014516e-01]	[4.46875763e+02 7.67575378e+02 6.87101960e-01]
[480.20193481 216.03109741 0.94936574]	[482.9284668 280.16281128 0.90927118]	[423.85375977 280.23358154 0.82685095]	[403.27935791 380.15646362 0.89373219]	[393.00811768 469.98474121 0.8283481 ]	[544.40557861 277.71255493 0.87975079]	[562.33074951 377.62445068 0.90462929]	[564.82525635 467.43014526 0.88744646]	[482.88339233 464.84817505 0.74349469]	[441.87637329 462.39105225 0.73561484]	[441.912323 618.75054932 0.81309229]	[441.6902771 754.74945068 0.81805086]	[523.79473877 464.89413452 0.73714262]	[518.74377441 618.83764648 0.81466782]	[508.54321289 770.08581543 0.78805149]	[464.87435913 205.72106934 0.86971664]	[490.51211548 205.73028564 0.83969319]	[452.0796814 198.0607605 0.66163445]	[513.63244629 198.11730957 0.83727431]	[5.03412537e+02 7.95800537e+02 7.13872969e-01]	[5.23872864e+02 7.93287720e+02 7.26377070e-01]	[5.03330048e+02 7.80455322e+02 6.79575205e-01]	[4.39170898e+02 7.90785156e+02 7.58593380e-01]	[4.18769684e+02 7.88193909e+02 7.67012000e-01]	[4.46870361e+02 7.67598633e+02 6.90847158e-01]
[480.12255859 216.0177002 0.93972343]	[482.84286499 280.16082764 0.92030931]	[421.37060547 282.67446899 0.83573014]	[400.88000488 377.74563599 0.8960408 ]	[390.44665527 467.46627808 0.82606709]	[544.32073975 277.69497681 0.88178641]	[562.28271484 377.60586548 0.89673489]	[562.38256836 467.39294434 0.89003485]	[482.78582764 464.85794067 0.7360239 ]	[441.78359985 462.40582275 0.73851621]	[441.87289429 618.77984619 0.81998456]	[441.68032837 754.8092041 0.81116569]	[521.37872314 464.88571167 0.72500598]	[518.71466064 621.32281494 0.81388134]	[508.55114746 770.11517334 0.78732258]	[462.43530273 205.69763184 0.88368511]	[487.97372437 205.70597839 0.84345084]	[449.50628662 198.06500244 0.69682539]	[511.0324707 198.1509552 0.82225585]	[5.03436798e+02 7.95820068e+02 7.10612655e-01]	[5.23898193e+02 7.93298096e+02 7.24670768e-01]	[5.03324890e+02 7.82967346e+02 6.80036902e-01]	[4.39157867e+02 7.90809998e+02 7.53411770e-01]	[4.18758331e+02 7.88218018e+02 7.68240690e-01]	[4.44436554e+02 7.67651489e+02 6.90423191e-01]
[477.69091797 215.99717712 0.93795711]	[482.75683594 280.13473511 0.92937803]	[421.29251099 280.2119751 0.85150194]	[400.77999878 377.67861938 0.91077554]	[385.36425781 467.48040771 0.82927483]	[541.91314697 277.69192505 0.87647909]	[562.21008301 377.58108521 0.87793356]	[562.31097412 464.96279907 0.87998021]	[480.36044312 462.34790039 0.75392652]	[441.69854736 462.33728027 0.75952613]	[441.7956543 618.79040527 0.82206452]	[441.67944336 757.3081665 0.80834526]	[521.31225586 462.37014771 0.73282635]	[518.68560791 618.83441162 0.80485797]	[511.01361084 770.1116333 0.78815883]	[462.36923218 205.70727539 0.89324939]	[485.44235229 203.22320557 0.85520107]	[449.46411133 198.08966064 0.62240022]	[508.49746704 198.08927917 0.8295514 ]	[5.03433563e+02 7.95821167e+02 7.08957434e-01]	[5.23883728e+02 7.93300842e+02 7.24170268e-01]	[5.03337006e+02 7.82950806e+02 6.82385385e-01]	[4.39125458e+02 7.93248474e+02 7.39942968e-01]	[4.18731750e+02 7.90624329e+02 7.65571833e-01]	[4.46876526e+02 7.67670349e+02 6.98619723e-01]
[475.1022644 215.99507141 0.91236907]	[480.28302002 280.12649536 0.93733633]	[421.15304565 280.17346191 0.86220443]	[400.62347412 377.66500854 0.91069669]	[382.73590088 469.98937988 0.85052198]	[541.8046875 277.67205811 0.87926537]	[554.66442871 377.53778076 0.85157728]	[559.79315186 467.4034729 0.85826743]	[480.13320923 462.37734985 0.74107808]	[439.19232178 462.38809204 0.74957949]	[441.69973755 621.30267334 0.83060956]	[441.65411377 759.8961792 0.8089962 ]	[518.73846436 462.39022827 0.71378714]	[513.65014648 618.73864746 0.7800262 ]	[511.00588989 770.15020752 0.78887182]	[462.21643066 205.69947815 0.90089285]	[482.93704224 203.20550537 0.87509423]	[444.3800354 198.12800598 0.63426161]	[505.98666382 198.09346008 0.83610356]	[5.03441040e+02 7.95866577e+02 7.06386924e-01]	[5.23885864e+02 7.93327576e+02 7.22412109e-01]	[5.03338257e+02 7.83034485e+02 6.87147498e-01]	[4.36683197e+02 7.93349548e+02 7.27121472e-01]	[4.18689728e+02 7.90687317e+02 7.67999232e-01]	[4.44414703e+02 7.70112183e+02 7.28866994e-01]
[472.53970337 215.99266052 0.90519828]	[480.19430542 280.14257812 0.93087852]	[418.74542236 280.13677979 0.86965233]	[398.20056152 377.69992065 0.91426086]	[380.32348633 469.95339966 0.85693228]	[541.706604 280.14102173 0.85477072]	[549.56488037 377.52896118 0.86618388]	[559.7098999 464.95639038 0.85748768]	[477.63092041 464.86410522 0.72089893]	[439.08825684 464.83145142 0.72897363]	[441.66384888 618.79473877 0.82314909]	[439.32046509 762.48083496 0.82176232]	[516.14727783 464.89916992 0.69228303]	[511.03045654 616.2020874 0.7800256 ]	[511.01544189 770.0960083 0.79082453]	[459.83206177 205.72108459 0.90647829]	[482.82394409 203.22465515 0.88872784]	[444.31069946 200.59898376 0.64392579]	[503.48812866 198.1572113 0.8526271 ]	[5.03408325e+02 7.95841003e+02 7.26117849e-01]	[5.23867126e+02 7.93303467e+02 7.34205604e-01]	[5.03383728e+02 7.80463928e+02 6.74939036e-01]	[4.36649597e+02 7.95839966e+02 7.21637666e-01]	[4.18681732e+02 7.90729431e+02 7.69428849e-01]	[4.44380524e+02 7.70193298e+02 7.50814974e-01]
[472.5401001 215.99273682 0.90517747]	[480.19525146 280.14450073 0.93081605]	[418.74432373 280.13818359 0.86945075]	[398.20040894 377.69967651 0.91452932]	[380.32501221 469.95355225 0.85590297]	[541.70855713 280.14434814 0.85468984]	[549.56573486 377.52947998 0.86677563]	[559.71173096 464.95581055 0.85853189]	[477.63143921 464.86688232 0.72128159]	[439.08700562 464.83746338 0.7286911 ]	[441.66345215 618.78424072 0.82019728]	[439.31933594 762.45410156 0.81686437]	[516.14770508 464.90112305 0.69229865]	[511.0227356 613.69219971 0.7794444 ]	[511.01254272 770.10461426 0.78878206]	[459.83200073 205.72042847 0.90644246]	[482.82470703 203.22419739 0.88867229]	[444.30984497 200.59934998 0.64686626]	[503.48910522 198.15524292 0.85291845]	[5.03418884e+02 7.95851013e+02 7.20247507e-01]	[5.23879639e+02 7.93308533e+02 7.30899811e-01]	[5.03364136e+02 7.82948547e+02 6.74275756e-01]	[4.36658020e+02 7.95833496e+02 7.22272933e-01]	[4.18684265e+02 7.90722351e+02 7.66126215e-01]	[4.44380219e+02 7.70172546e+02 7.48340249e-01]
[472.54006958 215.99327087 0.90509033]	[480.19244385 280.14251709 0.93051982]	[418.74429321 280.13604736 0.87026238]	[398.20031738 377.69967651 0.91475487]	[380.32409668 467.49938965 0.85761118]	[541.70574951 280.13827515 0.85479778]	[549.56518555 377.52960205 0.86642981]	[559.70782471 464.95355225 0.85834682]	[477.62213135 464.85876465 0.72054392]	[439.07931519 464.83215332 0.72751963]	[441.66464233 618.78125 0.82217187]	[439.31622314 762.45495605 0.81426448]	[516.13891602 464.89379883 0.69247699]	[511.01916504 616.18762207 0.78069365]	[511.01660156 770.11065674 0.79039496]	[459.83132935 205.7207489 0.9065755 ]	[482.82510376 203.22447205 0.888785 ]	[444.309021 200.59794617 0.64879733]	[503.48828125 198.15312195 0.85342073]	[5.03428802e+02 7.95865173e+02 7.21847355e-01]	[5.23890320e+02 7.93318542e+02 7.32989490e-01]	[5.03365540e+02 7.82955505e+02 6.79912210e-01]	[4.36657074e+02 7.95842773e+02 7.22558260e-01]	[4.18682251e+02 7.90732056e+02 7.65892386e-01]	[4.44379517e+02 7.70178772e+02 7.44491041e-01]
[469.95748901 215.99595642 0.9033885 ]	[477.72485352 280.16616821 0.90934658]	[418.62927246 280.16894531 0.86216241]	[398.14489746 380.11764526 0.91652757]	[380.26501465 470.00091553 0.86386937]	[536.72143555 280.16531372 0.83854842]	[547.0032959 377.59689331 0.89111447]	[554.69134521 464.92233276 0.84466374]	[475.06808472 464.87097168 0.70884287]	[436.60235596 464.83840942 0.71298873]	[439.29730225 618.83074951 0.8250283 ]	[439.30215454 764.97399902 0.82934731]	[511.04577637 464.91036987 0.69087398]	[508.48699951 613.63397217 0.78929979]	[511.00976562 770.09741211 0.79159242]	[459.75198364 205.69726562 0.90667593]	[482.73971558 205.69818115 0.89031392]	[441.82009888 198.0793457 0.79320061]	[503.36373901 200.58659363 0.87886977]	[5.03412140e+02 7.95858826e+02 7.35021651e-01]	[5.23881592e+02 7.93315125e+02 7.36308038e-01]	[5.03381042e+02 7.80471497e+02 6.76738501e-01]	[4.36599304e+02 7.98389404e+02 7.13992059e-01]	[4.18648376e+02 7.90788696e+02 7.60789573e-01]	[4.44365967e+02 7.70228943e+02 7.69774616e-01]
[464.94210815 215.97923279 0.92402488]	[477.62698364 280.14404297 0.89337659]	[418.56335449 280.16537476 0.85153139]	[398.0737915 380.13293457 0.92159897]	[380.19320679 470.05050659 0.87188882]	[534.14013672 280.11968994 0.83779395]	[546.96740723 377.60076904 0.89575547]	[552.05303955 467.40786743 0.83126158]	[469.98678589 464.84963989 0.71507829]	[434.06295776 462.39602661 0.70516497]	[439.24835205 621.2779541 0.82806933]	[439.27346802 765.04119873 0.8459273 ]	[505.98071289 464.88613892 0.71434069]	[505.95559692 613.68487549 0.80832654]	[508.54904175 767.69451904 0.79621267]	[459.65261841 203.20266724 0.89508706]	[480.32015991 203.21975708 0.89366847]	[441.75082397 198.04304504 0.75136393]	[503.27313232 198.14233398 0.88774276]	[5.03404785e+02 7.95843201e+02 7.41352320e-01]	[5.23874939e+02 7.93294495e+02 7.37263322e-01]	[5.03387146e+02 7.80427063e+02 6.72879875e-01]	[4.36641052e+02 7.95882202e+02 7.13079691e-01]	[4.18659454e+02 7.90770935e+02 7.61902452e-01]	[444.31362915 770.27941895 0.77761757]
[462.30014038 215.97914124 0.96248919]	[467.41262817 277.71554565 0.88031495]	[408.44970703 280.11520386 0.81907469]	[387.89425659 377.71121216 0.8593744 ]	[377.60516357 467.4546814 0.88197756]	[526.46673584 277.68878174 0.86337805]	[544.34136963 377.52935791 0.8883009 ]	[546.9197998 467.40942383 0.8588537 ]	[464.82339478 464.82885742 0.7357198 ]	[423.84988403 462.40682983 0.70990139]	[439.11303711 618.80999756 0.81600058]	[439.24258423 764.96130371 0.81520188]	[503.384552 462.39892578 0.74672383]	[503.42764282 613.68927002 0.82657754]	[508.51818848 767.57794189 0.8012563 ]	[454.55227661 203.16571045 0.84459233]	[477.73181152 203.21403503 0.87482411]	[439.07980347 198.01295471 0.75762039]	[500.72134399 198.10861206 0.88366997]	[5.03412384e+02 7.93321167e+02 7.49343753e-01]	[5.23894348e+02 7.90822998e+02 7.48112679e-01]	[5.03391693e+02 7.75318970e+02 6.84312701e-01]	[4.36628021e+02 7.93339905e+02 7.06039131e-01]	[4.18637939e+02 7.90698181e+02 7.58162975e-01]	[4.44308960e+02 7.70210022e+02 7.55236149e-01]
[462.21588135 215.97013855 0.95467937]	[464.81695557 280.13430786 0.89844388]	[403.36419678 280.19274902 0.82666659]	[382.85995483 380.17544556 0.87522686]	[377.5355835 469.98800659 0.8642962 ]	[523.95709229 277.69000244 0.87797862]	[541.90869141 377.60116577 0.89942122]	[544.47644043 467.45755005 0.86952239]	[462.40042114 462.37686157 0.73950756]	[421.36877441 462.38586426 0.72028142]	[439.09558105 618.76470947 0.81573939]	[439.2387085 762.43395996 0.79769057]	[503.35565186 462.37911987 0.74115431]	[503.3848877 616.19689941 0.83296418]	[508.50613403 767.49365234 0.79121202]	[449.4781189 203.16571045 0.84073764]	[477.61895752 203.17790222 0.86135489]	[436.55792236 198.07731628 0.74369389]	[498.21160889 198.09786987 0.85913438]	[5.03391144e+02 7.93292542e+02 7.54446864e-01]	[5.23873901e+02 7.90792847e+02 7.50262797e-01]	[5.03401581e+02 7.72787537e+02 6.94746137e-01]	[4.36625610e+02 7.93306213e+02 7.03113914e-01]	[4.18625549e+02 7.90660645e+02 7.51290321e-01]	[4.44323273e+02 7.70137085e+02 7.40743935e-01]
[459.74975586 216.00804138 0.94808435]	[462.35256958 280.12969971 0.91789222]	[403.25567627 280.20709229 0.83795279]	[382.7437439 380.11434937 0.89283234]	[375.07061768 470.04040527 0.84411412]	[523.83270264 277.67544556 0.88504618]	[541.81030273 377.62365723 0.90720499]	[544.42181396 467.39849854 0.88111055]	[462.33911133 462.36608887 0.74852091]	[421.30603027 462.37319946 0.73546922]	[436.69692993 616.26855469 0.80142695]	[439.23513794 759.87322998 0.79329485]	[503.29452515 462.35552979 0.74629939]	[503.35928345 613.70062256 0.84079981]	[508.48840332 765.00750732 0.78704357]	[444.45056152 203.23347473 0.85104305]	[472.55700684 205.73065186 0.84363717]	[431.55178833 198.00753784 0.76771599]	[493.12295532 198.13368225 0.82983059]	[5.03344421e+02 7.93248657e+02 7.63108134e-01]	[5.23823608e+02 7.90757080e+02 7.53235340e-01]	[5.03406982e+02 7.72693420e+02 7.07043946e-01]	[4.36640045e+02 7.93254333e+02 7.14382350e-01]	[4.18635254e+02 7.90618652e+02 7.54948795e-01]	[4.44332550e+02 7.67682800e+02 7.32911706e-01]
[459.75012207 216.00852966 0.94826806]	[462.35153198 280.12872314 0.91827846]	[403.25109863 280.206604 0.83834875]	[382.74581909 380.11398315 0.89277661]	[375.06924438 470.04025269 0.84403008]	[523.83544922 277.67471313 0.88454872]	[541.8112793 377.62487793 0.90769064]	[544.4230957 467.39520264 0.88101494]	[462.34292603 462.36843872 0.74712241]	[421.30892944 462.37246704 0.73485273]	[436.69934082 616.27258301 0.80559456]	[439.23532104 759.8840332 0.79399794]	[503.2973938 462.35961914 0.74512553]	[503.35482788 613.64550781 0.84050483]	[508.49023438 764.99658203 0.78476965]	[444.45053101 203.23420715 0.85113001]	[472.55712891 205.73085022 0.84381104]	[431.55227661 198.00683594 0.76753706]	[493.1217041 198.1317749 0.83011025]	[5.03340118e+02 7.93249512e+02 7.63544440e-01]	[5.23821655e+02 7.90753845e+02 7.52719820e-01]	[5.03416260e+02 7.70299316e+02 7.05674291e-01]	[4.36637665e+02 7.93275330e+02 7.11758554e-01]	[4.18630066e+02 7.90635376e+02 7.53982008e-01]	[4.4433139e+02 7.6768811e+02 7.3438549e-01]
[459.67077637 216.05735779 0.94222039]	[462.25634766 280.14154053 0.9239409 ]	[400.75598145 280.22720337 0.84768277]	[380.30957031 380.11245728 0.90136993]	[372.54071045 470.05282593 0.82396507]	[523.77978516 277.68383789 0.88195449]	[541.71508789 377.61715698 0.8943041 ]	[544.29833984 467.42529297 0.88929594]	[462.2897644 462.3848877 0.74268627]	[421.26837158 464.83276367 0.73183399]	[434.10339355 621.28149414 0.79321253]	[439.23666382 757.36346436 0.79902679]	[503.23538208 462.35601807 0.73908454]	[503.3248291 613.69299316 0.8429842 ]	[508.48287964 764.96289062 0.7802555 ]	[444.35098267 205.74591064 0.8709833 ]	[469.9777832 208.24580383 0.84319973]	[428.95751953 198.00340271 0.76208311]	[490.53015137 198.1137085 0.82546604]	[5.03332977e+02 7.93233459e+02 7.64518201e-01]	[5.23813416e+02 7.90745056e+02 7.54756093e-01]	[5.03413727e+02 7.70274170e+02 7.07501769e-01]	[4.36632751e+02 7.93298462e+02 7.13555455e-01]	[4.18625427e+02 7.90652527e+02 7.57810950e-01]	[4.44341644e+02 7.67640503e+02 7.44437099e-01]
[457.17745972 216.0574646 0.92945313]	[459.77371216 280.15203857 0.93612218]	[400.63284302 280.19790649 0.85840774]	[380.12191772 377.69744873 0.91728842]	[362.34112549 469.97802734 0.82713658]	[521.29797363 277.71212769 0.87074083]	[536.69763184 377.59368896 0.8619495 ]	[541.737854 464.89117432 0.89297962]	[459.76397705 462.38076782 0.7559247 ]	[418.76950073 464.84423828 0.74146956]	[429.00189209 621.31134033 0.78563714]	[439.23919678 759.91363525 0.81725019]	[500.73208618 462.35015869 0.74151576]	[503.25949097 613.66253662 0.83748901]	[508.4770813 762.42205811 0.76581365]	[441.84442139 205.79003906 0.89066756]	[464.92053223 205.79319763 0.8588295 ]	[423.87719727 195.62480164 0.79523057]	[485.48901367 198.10420227 0.83336079]	[5.03324280e+02 7.90821716e+02 7.79780328e-01]	[5.23796448e+02 7.90699646e+02 7.63400674e-01]	[5.03419922e+02 7.70201172e+02 6.95006788e-01]	[4.39095703e+02 7.93293274e+02 7.32074559e-01]	[4.18693390e+02 7.90677429e+02 7.80393004e-01]	[444.33026123 767.6751709 0.77651596]
[457.09545898 216.07896423 0.91616893]	[459.72238159 280.13388062 0.93319076]	[398.23873901 280.15805054 0.86528385]	[377.7041626 377.7192688 0.91501725]	[362.20623779 472.5453186 0.84362274]	[521.26275635 280.10049438 0.86737967]	[531.61248779 377.61257935 0.86811137]	[541.72167969 464.9213562 0.88996804]	[459.69100952 464.83352661 0.74548072]	[418.71676636 464.88479614 0.73221034]	[426.43917847 621.35992432 0.78420615]	[439.24182129 762.41900635 0.81927896]	[500.67608643 462.36401367 0.73126727]	[500.86566162 611.1194458 0.84309345]	[508.47732544 762.47070312 0.76870835]	[441.75650024 208.26405334 0.90040988]	[464.85488892 208.25746155 0.86853546]	[423.77926636 198.02571106 0.79247755]	[485.44717407 198.11732483 0.83259273]	[5.03309875e+02 7.93218445e+02 7.77641177e-01]	[5.21398804e+02 7.90722839e+02 7.61141837e-01]	[5.03431366e+02 7.70237244e+02 6.87770307e-01]	[4.39106140e+02 7.93318481e+02 7.30976045e-01]	[4.18706787e+02 7.90705200e+02 7.81785071e-01]	[444.32897949 770.09295654 0.78064615]
[454.57751465 216.10536194 0.89672476]	[459.64416504 280.19580078 0.91868162]	[398.1729126 280.14199829 0.87102079]	[377.64199829 377.73022461 0.9172498 ]	[359.77328491 470.02474976 0.84947699]	[518.77911377 280.22570801 0.84258747]	[529.05523682 377.64498901 0.87966943]	[539.23760986 464.96160889 0.86611634]	[457.17782593 464.88449097 0.72508776]	[418.62081909 464.91830444 0.72070545]	[426.39819336 621.3984375 0.79573327]	[439.24627686 759.90997314 0.81430638]	[498.12948608 464.85971069 0.70508516]	[500.82727051 613.63574219 0.83390892]	[508.46194458 764.9744873 0.77080673]	[441.68438721 208.29351807 0.90666676]	[462.41964722 208.2817688 0.88289309]	[421.38891602 198.12840271 0.79823357]	[485.3416748 200.64465332 0.83478159]	[5.03320251e+02 7.93245300e+02 7.67703533e-01]	[5.23797302e+02 7.90750061e+02 7.55732417e-01]	[5.03405670e+02 7.70302246e+02 6.78563297e-01]	[4.39137787e+02 7.93284668e+02 7.41513908e-01]	[4.18738739e+02 7.90684387e+02 7.84797013e-01]	[4.44336182e+02 7.67673218e+02 7.65793324e-01]
[452.02218628 216.15248108 0.88129538]	[457.21618652 280.2081604 0.90454531]	[398.10299683 280.18215942 0.85901928]	[377.58776855 377.71377563 0.92393041]	[359.69467163 472.52642822 0.85901177]	[518.68133545 280.222229 0.83784282]	[526.51776123 380.11605835 0.88762671]	[539.20635986 467.44903564 0.85422868]	[457.09222412 467.3973999 0.71586859]	[418.55081177 467.43664551 0.71504277]	[423.91287231 623.81188965 0.79820204]	[439.25869751 762.42840576 0.82402062]	[495.60675049 464.9211731 0.69692791]	[500.77719116 616.21264648 0.82968384]	[508.43978882 765.01574707 0.77379453]	[439.29248047 208.34890747 0.91559684]	[462.32055664 208.34135437 0.89893001]	[421.35308838 198.16223145 0.78689873]	[482.89550781 200.64523315 0.85773611]	[5.03329376e+02 7.93250427e+02 7.67949104e-01]	[5.23815857e+02 7.90755798e+02 7.55565882e-01]	[5.03372284e+02 7.72733215e+02 6.74095929e-01]	[4.39111115e+02 7.93319946e+02 7.41034389e-01]	[418.72329712 790.70733643 0.79159176]	[444.36621094 770.08605957 0.77469659]
[449.43917847 218.53840637 0.87873352]	[457.12298584 280.19186401 0.88995558]	[398.0199585 280.18283081 0.84798431]	[377.52038574 377.74542236 0.91698396]	[359.65255737 472.54507446 0.87024772]	[516.14904785 280.19302368 0.83187371]	[526.45855713 377.69140625 0.90293944]	[536.72833252 467.39547729 0.8527891 ]	[454.54919434 467.41186523 0.70094639]	[416.09716797 467.43737793 0.70339286]	[423.83691406 623.89434814 0.81502652]	[439.2538147 762.4564209 0.82852626]	[490.48376465 467.40026855 0.69135851]	[500.70288086 616.2555542 0.8257373 ]	[508.43780518 764.98223877 0.7730161 ]	[439.22232056 208.34822083 0.91239887]	[462.24664307 210.81044006 0.91164476]	[421.24319458 198.10533142 0.84388453]	[482.80291748 203.17347717 0.86819988]	[5.03301422e+02 7.93242920e+02 7.75498867e-01]	[5.21400574e+02 7.90743103e+02 7.58340955e-01]	[5.03399506e+02 7.70304626e+02 6.82824433e-01]	[4.39094635e+02 7.93330627e+02 7.38103926e-01]	[418.70526123 790.72009277 0.79622805]	[444.37722778 770.11468506 0.7784552 ]
[446.9362793 218.57446289 0.87733501]	[454.63916016 280.15917969 0.87912393]	[395.60229492 280.15023804 0.84846485]	[375.11410522 377.74279785 0.91240251]	[359.59857178 472.56439209 0.87833869]	[513.58465576 280.16290283 0.83015168]	[526.41345215 377.72338867 0.89864361]	[536.65264893 464.95803833 0.84435105]	[452.01501465 467.4302063 0.69940358]	[413.59039307 467.44625854 0.69211173]	[423.8352356 623.84301758 0.81658459]	[439.24234009 759.9463501 0.81867129]	[487.97088623 467.41885376 0.69651896]	[500.67150879 616.21051025 0.82021111]	[506.02578735 762.50134277 0.7695508 ]	[439.17980957 210.79019165 0.91606921]	[462.19717407 210.82751465 0.91539192]	[421.1925354 198.07592773 0.84520853]	[482.7203064 200.64993286 0.87418425]	[5.03261780e+02 7.93216980e+02 7.82913029e-01]	[5.21371155e+02 7.90727051e+02 7.62295485e-01]	[5.03412933e+02 7.70271484e+02 6.85285449e-01]	[4.39105438e+02 7.93320435e+02 7.32479811e-01]	[4.18708435e+02 7.90710999e+02 7.83680916e-01]	[444.37542725 767.69702148 0.76889396]
[446.89639282 218.60675049 0.87546968]	[454.56002808 280.15979004 0.86707103]	[395.55993652 280.1579895 0.84306437]	[375.0291748 377.73754883 0.89959908]	[357.21780396 472.52877808 0.88037431]	[511.05471802 280.15542603 0.83088672]	[524.02453613 377.73919678 0.89321756]	[531.60516357 467.44332886 0.8274917 ]	[449.46936035 467.45632935 0.69777888]	[413.53262329 467.46749878 0.68131578]	[423.76965332 623.88665771 0.82167518]	[439.2387085 762.43597412 0.81904352]	[485.45755005 467.44055176 0.70291841]	[498.26239014 616.26269531 0.81056726]	[506.01846313 762.51141357 0.7693103 ]	[439.14291382 210.8127594 0.91559994]	[459.8503418 210.84567261 0.91969216]	[418.81268311 198.07226562 0.84913784]	[480.33145142 200.62860107 0.87223446]	[5.03259735e+02 7.93230530e+02 7.80177951e-01]	[5.21371033e+02 7.90735901e+02 7.58137643e-01]	[5.03412140e+02 7.70280762e+02 6.81466818e-01]	[4.36687683e+02 7.93362305e+02 7.21857309e-01]	[4.18693634e+02 7.90733398e+02 7.77923882e-01]	[4.44372467e+02 7.70103760e+02 7.66040206e-01]
[444.4225769 218.59373474 0.88457847]	[449.52474976 280.15588379 0.85647154]	[393.03793335 280.19543457 0.82190013]	[374.96847534 377.72763062 0.88952273]	[357.19406128 469.99517822 0.87969732]	[508.50009155 280.13796997 0.83889771]	[523.96807861 380.09805298 0.9003554 ]	[529.06976318 464.97091675 0.8316083 ]	[446.90460205 467.43624878 0.70717186]	[410.94238281 467.45245361 0.67829323]	[421.3789978 623.8168335 0.81994379]	[439.23803711 762.43615723 0.81861061]	[485.37075806 467.4140625 0.7138136 ]	[498.17623901 613.715271 0.80039781]	[506.02084351 764.99615479 0.77314639]	[439.08587646 210.79124451 0.90142983]	[459.78604126 210.81759644 0.91955209]	[418.73861694 198.1190033 0.83620453]	[480.30279541 200.57969666 0.87733257]	[5.03280670e+02 7.93246155e+02 7.71971047e-01]	[5.21392761e+02 7.90749329e+02 7.52761960e-01]	[5.03398041e+02 7.72713806e+02 6.74320996e-01]	[4.36667908e+02 7.95811646e+02 7.15332627e-01]	[4.18689636e+02 7.90748962e+02 7.70965099e-01]	[4.44372772e+02 7.70107727e+02 7.68295586e-01]
[444.35726929 218.60494995 0.89093661]	[446.96572876 280.14279175 0.86118853]	[390.46359253 280.19958496 0.81172311]	[372.47167969 377.70611572 0.87402374]	[357.14898682 469.96081543 0.87997282]	[506.00183105 280.10140991 0.85003167]	[523.9029541 377.67410278 0.90699685]	[529.00610352 464.93933105 0.83807623]	[444.44607544 467.43484497 0.7130186 ]	[408.42327881 467.46551514 0.68077666]	[421.34552002 623.84863281 0.83724231]	[439.23208618 759.89916992 0.8107298 ]	[482.9670105 467.40115356 0.72387516]	[498.13803101 613.70410156 0.79820281]	[506.00259399 762.50311279 0.7726106 ]	[436.67422485 210.81829834 0.89572567]	[459.71243286 210.84286499 0.92269206]	[418.61291504 198.07925415 0.84542513]	[480.23693848 198.16003418 0.87114686]	[5.00850433e+02 7.93223328e+02 7.78550386e-01]	[5.21344055e+02 7.90730408e+02 7.61160135e-01]	[5.03406067e+02 7.70271851e+02 6.84252739e-01]	[4.39094086e+02 7.93310730e+02 7.19580948e-01]	[4.18691742e+02 7.90703491e+02 7.69484162e-01]	[4.44383423e+02 7.67679565e+02 7.52748728e-01]
[441.89755249 218.62243652 0.90126258]	[444.43756104 280.1776123 0.86824012]	[387.89465332 280.21054077 0.80916089]	[369.92126465 380.10772705 0.86595315]	[357.12280273 469.96170044 0.88027406]	[505.92330933 280.12823486 0.85502446]	[523.83581543 377.66201782 0.91249967]	[528.97869873 464.95162964 0.83949161]	[444.38531494 467.41311646 0.72267222]	[405.89385986 467.43450928 0.68602717]	[421.34475708 623.83477783 0.83423704]	[439.23214722 762.42449951 0.81616795]	[482.90197754 464.92227173 0.73490471]	[498.12313843 616.25286865 0.79679143]	[505.98400879 767.53479004 0.79675269]	[436.58203125 210.83642578 0.88513839]	[459.63339233 210.88346863 0.92319363]	[418.53121948 198.14369202 0.81960934]	[480.17520142 200.60624695 0.85733145]	[5.03373962e+02 7.93296692e+02 7.49187231e-01]	[5.23869324e+02 7.90783142e+02 7.46582270e-01]	[5.03325745e+02 7.75292786e+02 6.85574591e-01]	[4.36662720e+02 7.93334839e+02 7.22234964e-01]	[4.18674103e+02 7.90709534e+02 7.74755716e-01]	[4.44373169e+02 7.70116821e+02 7.59205699e-01]
[441.85031128 218.63648987 0.90264827]	[444.35681152 280.24264526 0.87238663]	[385.3321228 280.21884155 0.81617045]	[364.87539673 380.14358521 0.86456853]	[357.10317993 467.48687744 0.88305646]	[503.47393799 280.21813965 0.84933037]	[523.78479004 377.68740845 0.91535419]	[526.53234863 467.43423462 0.83686441]	[444.33795166 467.40383911 0.72711354]	[405.8218689 467.4203186 0.69038576]	[421.32775879 623.85699463 0.83964413]	[439.22543335 762.43218994 0.81588638]	[482.86535645 464.90863037 0.73801732]	[495.68939209 618.79217529 0.79927391]	[505.97683716 767.56304932 0.80702227]	[434.10986328 210.84841919 0.87871665]	[457.22503662 210.89363098 0.91651654]	[416.08370972 200.57089233 0.80360013]	[477.71655273 200.62561035 0.83323759]	[5.03435028e+02 7.93341553e+02 7.45578408e-01]	[5.23931519e+02 7.90799316e+02 7.46937692e-01]	[5.03312256e+02 7.75327759e+02 7.01838851e-01]	[4.36653442e+02 7.93324585e+02 7.28496909e-01]	[4.18673340e+02 7.90704468e+02 7.79358923e-01]	[4.44362518e+02 7.70124878e+02 7.64378726e-01]
[441.85128784 218.63269043 0.90283364]	[444.34869385 280.23947144 0.87444913]	[385.32293701 280.22369385 0.81610304]	[364.86697388 380.14834595 0.86504227]	[357.10580444 469.95632935 0.88274926]	[503.47018433 280.20959473 0.85138959]	[523.78387451 377.66714478 0.91406518]	[526.5369873 467.39962769 0.8404932 ]	[444.35272217 464.93899536 0.72689438]	[405.85171509 467.41278076 0.68979228]	[421.35403442 623.85961914 0.84240985]	[439.21121216 759.87408447 0.80657446]	[482.87594604 464.89556885 0.73978823]	[495.63088989 618.82617188 0.80160958]	[505.96710205 767.59893799 0.81187069]	[434.11444092 210.83810425 0.87766707]	[459.58493042 210.89234924 0.91727221]	[416.07025146 200.57434082 0.80651498]	[477.70837402 200.68045044 0.82743782]	[5.03442505e+02 7.95790100e+02 7.39106596e-01]	[5.23937561e+02 7.90815247e+02 7.46643126e-01]	[5.03305878e+02 7.75371155e+02 7.03669548e-01]	[4.39093231e+02 7.93231750e+02 7.45041609e-01]	[4.18698059e+02 7.90648743e+02 7.83530056e-01]	[4.44338257e+02 7.67680908e+02 7.52063334e-01]
[441.8046875 218.6648407 0.90357727]	[441.92559814 282.67565918 0.88121945]	[382.81027222 282.67279053 0.82257462]	[362.34481812 380.22521973 0.86624902]	[357.08084106 470.03997803 0.873752 ]	[503.41708374 280.2059021 0.85623741]	[523.75592041 377.62390137 0.9074738 ]	[526.51660156 464.96786499 0.84300548]	[444.30505371 464.93432617 0.72985041]	[403.36074829 467.41867065 0.69696242]	[421.32418823 623.92364502 0.84775579]	[439.20419312 757.34869385 0.80839884]	[482.85009766 464.88601685 0.74279332]	[495.60757446 618.81317139 0.7983399 ]	[505.96853638 767.56268311 0.80912346]	[434.03692627 210.87666321 0.87632626]	[457.16595459 210.92326355 0.91061032]	[416.02929688 198.14524841 0.78747594]	[477.63479614 200.66075134 0.82295871]	[5.03435852e+02 7.93331238e+02 7.46431768e-01]	[5.23918030e+02 7.90793396e+02 7.55435288e-01]	[5.03315765e+02 7.75318848e+02 7.04727054e-01]	[4.39092468e+02 7.93219177e+02 7.46025205e-01]	[4.18704956e+02 7.90632263e+02 7.82605827e-01]	[4.44345886e+02 7.67631714e+02 7.48803020e-01]
[441.71151733 221.13391113 0.90651006]	[441.82723999 280.20526123 0.90660137]	[380.31378174 282.71505737 0.83198756]	[362.21060181 380.21057129 0.89157796]	[357.02963257 472.54949951 0.87188375]	[503.32189941 280.09890747 0.87937582]	[521.3348999 377.66192627 0.9160974 ]	[526.40655518 464.92044067 0.86482841]	[441.86447144 464.91043091 0.73630363]	[400.86627197 464.94232178 0.7115103 ]	[421.31640625 623.90380859 0.84370655]	[439.24111938 762.44873047 0.82805568]	[482.8102417 464.8380127 0.74495608]	[493.09136963 616.27844238 0.78843844]	[506.00256348 767.53094482 0.79698455]	[429.00009155 213.30142212 0.88218343]	[454.61911011 213.32403564 0.89393437]	[411.03320312 200.60058594 0.78798658]	[472.59945679 203.17533875 0.80342466]	[5.03386444e+02 7.93319641e+02 7.47750700e-01]	[5.23876526e+02 7.90794861e+02 7.48802364e-01]	[5.03364655e+02 7.75290222e+02 6.87080204e-01]	[4.36662903e+02 7.93281067e+02 7.36159265e-01]	[4.18678955e+02 7.90676147e+02 7.89719045e-01]	[444.37527466 770.13983154 0.77379549]
[441.68249512 221.1151123 0.90885234]	[441.79608154 280.21511841 0.90971446]	[380.26901245 282.7008667 0.84027445]	[359.81576538 380.25854492 0.89652932]	[356.99319458 472.60150146 0.8653183 ]	[503.29589844 280.13323975 0.87678951]	[521.293396 377.67401123 0.91569638]	[524.00335693 464.92080688 0.87039149]	[441.87182617 467.43408203 0.73203903]	[400.87564087 467.44100952 0.70681334]	[421.31478882 623.94628906 0.84945095]	[439.2387085 762.44836426 0.82950401]	[482.81900024 464.91900635 0.74104929]	[493.05252075 618.81787109 0.79480374]	[506.01873779 767.5322876 0.79823887]	[428.9357605 213.31256104 0.88730282]	[454.55258179 213.31173706 0.88697702]	[410.96783447 203.17498779 0.77893472]	[472.53015137 203.13601685 0.79660779]	[5.03383331e+02 7.93321838e+02 7.52130568e-01]	[5.23873352e+02 7.90793152e+02 7.52119601e-01]	[5.03396088e+02 7.75275757e+02 6.90401495e-01]	[4.36653381e+02 7.93286865e+02 7.36427069e-01]	[4.18672882e+02 7.90677673e+02 7.90615797e-01]	[444.37374878 770.1340332 0.77838689]
[439.29977417 221.15745544 0.90486169]	[441.72964478 280.2416687 0.90869927]	[380.22305298 282.71505737 0.8409912 ]	[359.78631592 380.22161865 0.90506327]	[354.57754517 475.11950684 0.85651374]	[503.24771118 280.16433716 0.86940306]	[521.2612915 377.66247559 0.91337448]	[523.99487305 464.90646362 0.87680453]	[441.81811523 467.42852783 0.73297054]	[400.81655884 467.44549561 0.71141261]	[421.29333496 623.92456055 0.84946978]	[439.23956299 762.41400146 0.82548755]	[482.78079224 464.90304565 0.74218374]	[490.51696777 618.79595947 0.79467082]	[505.98846436 767.53637695 0.80492783]	[426.41320801 213.32859802 0.89179528]	[452.03872681 213.33662415 0.88584125]	[408.44354248 203.19613647 0.78769565]	[470.03274536 203.16833496 0.79858327]	[5.03388306e+02 7.93291992e+02 7.58543909e-01]	[5.23868591e+02 7.90762756e+02 7.61342883e-01]	[5.03368835e+02 7.75299500e+02 6.90399647e-01]	[4.36659943e+02 7.93269226e+02 7.41096139e-01]	[418.67929077 790.66436768 0.79158789]	[444.37799072 770.10742188 0.77384973]
[439.25256348 221.15632629 0.90396488]	[439.33270264 280.21862793 0.91598135]	[380.17108154 282.67745972 0.85034335]	[359.71817017 380.13040161 0.91047156]	[354.52996826 475.13412476 0.85060716]	[500.85385132 280.15948486 0.86745661]	[521.24481201 377.64233398 0.91352856]	[523.99511719 464.91119385 0.87650776]	[441.81530762 467.42105103 0.73515582]	[400.80786133 467.46002197 0.71158671]	[421.26934814 623.93945312 0.84974605]	[439.24057007 759.89428711 0.82308316]	[482.78683472 464.88476562 0.74616438]	[487.99359131 618.77038574 0.80829775]	[505.95529175 765.06915283 0.81153762]	[426.34994507 213.33721924 0.89626253]	[449.51080322 213.347229 0.88825154]	[405.93463135 203.22688293 0.78682131]	[467.49172974 203.18862915 0.79836571]	[5.03317902e+02 7.93288635e+02 7.80903816e-01]	[5.23825989e+02 7.90764648e+02 7.81109214e-01]	[5.03384216e+02 7.72752380e+02 7.08870530e-01]	[4.36677612e+02 7.93218262e+02 7.56350756e-01]	[418.69967651 790.63720703 0.805004 ]	[444.38909912 767.69006348 0.77308673]
[439.2170105 221.15267944 0.90137053]	[439.30691528 280.18499756 0.92495775]	[380.13897705 280.23379517 0.85504979]	[359.66796875 380.10565186 0.91001749]	[354.51086426 475.13638306 0.84602505]	[500.83169556 280.12664795 0.87034136]	[521.22766113 377.64456177 0.90978825]	[523.97784424 464.90527344 0.87977779]	[441.79858398 464.89428711 0.74390996]	[400.77197266 464.94003296 0.72103965]	[421.27859497 623.94915771 0.85189462]	[439.25506592 759.89111328 0.82591283]	[482.77752686 462.38717651 0.75213689]	[487.95419312 618.76025391 0.8102935 ]	[505.94329834 765.05944824 0.81611168]	[423.88189697 213.36364746 0.90691447]	[449.44308472 213.34738159 0.88996935]	[405.88372803 205.7598114 0.78149933]	[467.44302368 203.16177368 0.8021242 ]	[503.28442383 793.29876709 0.79606402]	[523.81762695 790.78356934 0.79193592]	[5.03371368e+02 7.72743225e+02 7.21764386e-01]	[4.39095612e+02 7.90826904e+02 7.66165674e-01]	[418.70788574 790.63677979 0.8112911 ]	[444.41424561 767.69403076 0.76918519]
[439.21133423 221.16687012 0.89984167]	[439.277771 280.20187378 0.9206562 ]	[380.1050415 280.23794556 0.85334027]	[359.67129517 380.12060547 0.907763 ]	[354.47570801 475.15765381 0.84301507]	[500.80667114 280.16400146 0.86290169]	[521.18444824 377.67736816 0.91164023]	[523.96038818 464.92556763 0.87979174]	[441.76089478 464.92990112 0.73678285]	[400.72488403 467.42260742 0.7207551 ]	[421.29595947 623.93371582 0.85563982]	[439.2800293 762.41845703 0.82834923]	[482.75274658 464.8432312 0.74465299]	[485.47250366 616.22192383 0.80385482]	[505.89178467 765.0526123 0.81061965]	[423.87457275 213.38301086 0.91005182]	[446.97616577 213.35452271 0.89221025]	[405.86401367 205.77476501 0.78909171]	[467.42715454 200.68223572 0.80422425]	[5.03295135e+02 7.93330566e+02 7.87645638e-01]	[523.83093262 790.77178955 0.79326403]	[5.03337585e+02 7.72722412e+02 7.03202844e-01]	[4.39118622e+02 7.90799316e+02 7.69893825e-01]	[418.73324585 790.62530518 0.8179754 ]	[4.44431549e+02 7.70135925e+02 7.63495088e-01]
[439.20022583 223.65895081 0.89705366]	[439.25082397 280.17300415 0.92673904]	[380.09301758 280.18795776 0.86412865]	[359.625 380.12338257 0.91009367]	[351.98181152 477.60449219 0.83423746]	[500.77429199 280.17120361 0.86152434]	[518.76580811 377.68157959 0.90482605]	[523.96276855 464.9147644 0.88183725]	[441.74395752 464.86737061 0.74449569]	[400.70254517 464.91659546 0.72917372]	[421.26324463 623.93572998 0.84739172]	[439.28289795 759.91296387 0.8211937 ]	[482.7411499 462.34820557 0.75509357]	[485.40127563 613.65380859 0.80388659]	[503.49136353 759.95367432 0.80495095]	[423.85900879 213.429245 0.92047912]	[446.94680786 213.38793945 0.90048587]	[405.81506348 205.77079773 0.80103248]	[464.95526123 203.1474762 0.80884618]	[500.85247803 790.82775879 0.81889856]	[521.40625 790.66711426 0.80302751]	[5.03306488e+02 7.70198792e+02 7.17736542e-01]	[4.39122070e+02 7.90772400e+02 7.72785723e-01]	[418.746521 790.60229492 0.81418884]	[4.44445129e+02 7.70110657e+02 7.54882336e-01]
[439.18835449 223.68339539 0.89676315]	[439.23110962 280.16671753 0.92644179]	[377.71334839 280.20516968 0.86070436]	[359.59594727 380.18438721 0.9110083 ]	[351.94381714 477.62091064 0.83561206]	[500.75741577 280.16625977 0.85844594]	[518.75128174 377.64782715 0.90134984]	[523.94934082 464.92245483 0.88159037]	[441.73739624 464.92016602 0.73494411]	[400.69702148 467.42294312 0.72406268]	[421.28164673 623.9128418 0.84535849]	[439.29754639 759.90802002 0.82576257]	[482.74005127 464.82852173 0.74369568]	[485.41766357 611.16491699 0.8062768 ]	[503.44000244 759.878479 0.80771124]	[423.84063721 213.44018555 0.92525941]	[446.92645264 213.40733337 0.90665239]	[403.35574341 205.71000671 0.8114363 ]	[464.89483643 203.20877075 0.81140155]	[503.26556396 790.83740234 0.82868224]	[523.78442383 790.65063477 0.81257951]	[5.00870300e+02 7.70169983e+02 7.02536523e-01]	[4.39119141e+02 7.90813293e+02 7.69414902e-01]	[418.74829102 790.63452148 0.81210601]	[4.46877594e+02 7.70106262e+02 7.61746109e-01]
[439.18313599 223.72245789 0.89460015]	[439.20065308 280.19421387 0.92018336]	[377.67697144 280.23724365 0.85093546]	[359.59695435 380.21578979 0.90852749]	[349.42407227 477.64578247 0.83326012]	[500.70834351 280.19363403 0.84663308]	[518.71325684 377.64532471 0.89896023]	[523.94921875 464.90890503 0.88262779]	[441.70092773 464.93252563 0.73685479]	[400.66763306 467.44168091 0.72340751]	[421.27862549 623.96459961 0.84111917]	[439.30838013 762.48461914 0.83723003]	[482.71322632 464.83853149 0.73874271]	[485.46002197 613.65008545 0.79927665]	[503.43057251 762.42120361 0.81964523]	[423.83682251 213.462677 0.92984843]	[446.91851807 213.43618774 0.90762186]	[403.31771851 203.23754883 0.81016999]	[464.87145996 205.7137146 0.81535923]	[503.31079102 793.31994629 0.83024162]	[523.80737305 790.72607422 0.82609773]	[5.00860657e+02 7.70193787e+02 7.19632149e-01]	[4.36673828e+02 7.93266174e+02 7.58317173e-01]	[418.71868896 790.67376709 0.81830817]	[4.46889526e+02 7.70183777e+02 7.70183623e-01]
[439.16513062 226.23143005 0.89157188]	[439.1769104 280.19515991 0.91934347]	[377.66986084 280.23327637 0.85255039]	[359.58169556 380.2119751 0.91318953]	[346.86816406 477.62548828 0.8272745 ]	[500.68078613 280.1940918 0.84623933]	[518.69018555 377.64828491 0.89811528]	[523.9520874 464.89004517 0.88686812]	[441.68395996 464.91339111 0.73814261]	[400.63763428 467.42660522 0.72521824]	[421.28814697 623.95422363 0.84199882]	[439.29077148 762.46856689 0.83396137]	[482.71194458 462.39074707 0.73736387]	[485.44692993 613.63635254 0.79948354]	[503.39654541 762.45385742 0.826132 ]	[423.81430054 213.48060608 0.93735576]	[446.91525269 213.46228027 0.9071101 ]	[403.28265381 203.23028564 0.81767416]	[464.86886597 205.75453186 0.81883574]	[503.33831787 795.79119873 0.81733578]	[523.8236084 790.74743652 0.80040973]	[5.00825500e+02 7.70235291e+02 7.36160398e-01]	[4.36672485e+02 7.93268311e+02 7.65168488e-01]	[418.71331787 790.67352295 0.82269406]	[4.44440308e+02 7.70182251e+02 7.69895256e-01]
[439.16259766 226.28060913 0.89250284]	[439.1618042 280.21395874 0.91488004]	[377.64440918 280.256073 0.84786403]	[357.23171997 380.21426392 0.91273242]	[346.8319397 477.62786865 0.82636863]	[500.66952515 280.20797729 0.8439759 ]	[518.67327881 377.64797974 0.89754844]	[523.94732666 464.88491821 0.8885268 ]	[441.68447876 467.4024353 0.73459929]	[400.64959717 467.46102905 0.72020102]	[421.28601074 623.97027588 0.83934891]	[439.29458618 762.46966553 0.82650888]	[480.37023926 464.85083008 0.73406196]	[485.36483765 613.69641113 0.80085671]	[503.34262085 762.48382568 0.82878059]	[423.81015015 213.51295471 0.94079113]	[446.91094971 213.49368286 0.90572655]	[403.2593689 205.73809814 0.82411385]	[464.84313965 208.26937866 0.82477278]	[503.33572388 790.81604004 0.79691255]	[5.23796997e+02 7.88203369e+02 7.77789652e-01]	[5.00779907e+02 7.70240601e+02 7.36066699e-01]	[4.39107758e+02 7.90806946e+02 7.64410615e-01]	[418.73913574 790.63165283 0.8212989 ]	[4.44436676e+02 7.70196838e+02 7.55496860e-01]
[439.15148926 228.77008057 0.89381796]	[439.14154053 280.22012329 0.91050059]	[377.64590454 280.22970581 0.85439271]	[357.21212769 380.28378296 0.90394628]	[344.33575439 477.6729126 0.83570218]	[498.25924683 280.24285889 0.83521456]	[518.65527344 377.6477356 0.89825088]	[523.96246338 464.86520386 0.8873595 ]	[441.67269897 464.91918945 0.73990822]	[400.62762451 467.45996094 0.72086143]	[421.30059814 626.41003418 0.83718288]	[439.31558228 762.4708252 0.83197665]	[480.36715698 462.37905884 0.74090278]	[485.34387207 616.20050049 0.80383587]	[503.2947998 767.56463623 0.84675992]	[423.79425049 213.5357666 0.94166946]	[446.90570068 213.51878357 0.90582466]	[400.88168335 205.73403931 0.83112544]	[464.83627319 208.29949951 0.8268804 ]	[5.05952820e+02 7.98442017e+02 7.35332847e-01]	[5.23887634e+02 7.93223022e+02 7.70710170e-01]	[4.98254333e+02 7.75318115e+02 7.03850865e-01]	[4.39115112e+02 7.90816956e+02 7.88170695e-01]	[418.75817871 790.63525391 0.83767134]	[4.46905914e+02 7.70173767e+02 7.66975403e-01]
[439.12979126 228.80793762 0.8963722 ]	[439.1111145 280.2366333 0.90367889]	[377.63259888 280.21951294 0.85715294]	[357.16821289 380.34188843 0.89769858]	[344.27288818 477.66687012 0.84198344]	[498.22302246 282.69372559 0.82955712]	[518.67260742 377.67565918 0.90321732]	[523.9888916 464.89520264 0.88111073]	[439.31472778 464.87567139 0.75015295]	[398.26870728 467.40982056 0.73360699]	[421.32278442 624.01385498 0.82359141]	[441.6758728 762.51147461 0.83950245]	[480.35348511 462.3520813 0.75016493]	[485.34683228 613.69787598 0.81148922]	[503.29180908 770.11981201 0.83794039]	[423.77154541 213.55490112 0.9433772 ]	[446.89138794 213.54611206 0.90603673]	[400.84811401 203.22280884 0.8352071 ]	[464.8248291 208.3132019 0.82656628]	[5.03426880e+02 8.03490356e+02 7.31304765e-01]	[5.23809998e+02 7.95809143e+02 7.45331883e-01]	[4.98240692e+02 7.83014526e+02 7.06234276e-01]	[4.36681122e+02 7.93260315e+02 7.60271072e-01]	[418.71911621 790.6661377 0.82800615]	[4.46970795e+02 7.70212524e+02 7.59694457e-01]
[439.10040283 228.86523438 0.89920217]	[439.11911011 282.70797729 0.89785856]	[377.6277771 282.67959595 0.8488282 ]	[357.13079834 382.73504639 0.89450389]	[341.80279541 477.67935181 0.85082018]	[498.22433472 282.75689697 0.82285839]	[518.67663574 377.69293213 0.90247285]	[524.00408936 464.94940186 0.86954963]	[439.30603027 464.87994385 0.75058472]	[398.2628479 467.42895508 0.73191869]	[421.34655762 626.50366211 0.82052541]	[441.681427 762.48040771 0.83479279]	[480.33972168 462.3465271 0.74686414]	[482.93310547 616.22753906 0.82239425]	[500.86898804 770.18017578 0.83562332]	[421.37304688 215.91680908 0.95001888]	[446.87411499 215.89962769 0.90647852]	[400.85427856 205.78115845 0.8313387 ]	[464.82949829 210.79421997 0.83540022]	[5.00852173e+02 8.06108704e+02 7.79262304e-01]	[5.21270325e+02 8.00934082e+02 7.57095993e-01]	[4.98161743e+02 7.85511963e+02 6.76510096e-01]	[4.39129364e+02 7.93225830e+02 7.60822475e-01]	[418.76852417 790.65466309 0.81990385]	[4.49435059e+02 7.70193237e+02 7.28180289e-01]
[439.08163452 231.36454773 0.9065913 ]	[439.10562134 285.24209595 0.88524902]	[377.61520386 282.76257324 0.83815467]	[357.11907959 382.80209351 0.892645 ]	[341.74365234 480.14706421 0.87418914]	[498.21292114 285.26342773 0.81602353]	[518.67211914 380.10656738 0.89903063]	[524.00524902 467.45397949 0.86323017]	[439.32113647 467.44766235 0.74105614]	[400.62420654 470.027771 0.72720599]	[421.36740112 626.54797363 0.81615752]	[441.70651245 762.44647217 0.83333087]	[480.33938599 464.86404419 0.7379877 ]	[482.92651367 621.30194092 0.84059489]	[500.86642456 775.27539062 0.81595218]	[421.36831665 215.99009705 0.94312489]	[444.44833374 215.98820496 0.90468019]	[400.85272217 210.77810669 0.84776974]	[464.83047485 210.90499878 0.85585833]	[503.2857666 808.66430664 0.80960464]	[5.21288391e+02 8.06050720e+02 7.98633099e-01]	[4.95683014e+02 7.88178162e+02 7.29597449e-01]	[4.39168549e+02 7.90806763e+02 7.86138296e-01]	[421.18417358 790.61517334 0.828538 ]	[4.49463867e+02 7.70140320e+02 7.30845749e-01]
[439.078125 233.8210144 0.91451311]	[439.09768677 285.32745361 0.87648749]	[377.59606934 285.28488159 0.82889432]	[357.0953064 385.35906982 0.87587613]	[341.68856812 480.24136353 0.89779496]	[498.22418213 285.3241272 0.81413841]	[518.67285156 380.19116211 0.89323169]	[524.01263428 472.53356934 0.86421925]	[441.66854858 472.53512573 0.73921132]	[400.65197754 475.12213135 0.73258978]	[421.38189697 629.01953125 0.81141955]	[441.73526001 759.93890381 0.82665855]	[480.3515625 467.43844604 0.72483826]	[482.88027954 621.37780762 0.84912419]	[500.77288818 772.71520996 0.82131863]	[421.36517334 216.06268311 0.93116701]	[446.86624146 216.06515503 0.89168775]	[400.89123535 210.85643005 0.84949851]	[464.84503174 213.32597351 0.85616159]	[5.00815704e+02 8.11139954e+02 8.10573518e-01]	[5.18776306e+02 8.08551819e+02 7.82600105e-01]	[4.93124054e+02 7.88054321e+02 6.94817603e-01]	[4.39187408e+02 7.93253418e+02 7.63519287e-01]	[421.19763184 790.64447021 0.8146522 ]	[4.49503815e+02 7.70080505e+02 7.32895911e-01]
[439.07653809 233.89332581 0.92736268]	[439.10473633 290.38119507 0.88185507]	[377.60574341 287.88095093 0.83024442]	[357.0894165 387.8890686 0.87034339]	[339.27386475 480.29421997 0.9057616 ]	[498.2081604 287.88134766 0.80819046]	[518.69702148 380.33615112 0.87453079]	[524.01422119 475.09664917 0.87758958]	[439.32965088 477.64282227 0.7567873 ]	[400.67251587 480.17282104 0.75472218]	[421.39199829 631.61053467 0.79417032]	[441.75054932 764.96484375 0.84168607]	[480.3112793 475.07714844 0.72567928]	[482.87301636 623.92163086 0.86516398]	[500.71908569 775.32061768 0.80121487]	[421.37527466 216.14149475 0.91707098]	[444.43197632 216.14277649 0.87762713]	[403.28778076 213.34632874 0.86047989]	[462.45248413 213.44790649 0.87815332]	[5.00747009e+02 8.11231750e+02 8.09345186e-01]	[5.18670105e+02 8.08675842e+02 7.89998412e-01]	[4.93048462e+02 7.88185364e+02 7.13537693e-01]	[4.39163849e+02 7.93363342e+02 7.52284408e-01]	[421.17730713 790.71862793 0.81828254]	[4.49525879e+02 7.70190796e+02 7.40745604e-01]
[439.07662964 233.89292908 0.92722613]	[439.1048584 290.38461304 0.88133317]	[377.60427856 287.88793945 0.82948512]	[357.08898926 387.88140869 0.86978674]	[339.27352905 480.29324341 0.90536541]	[498.21044922 287.88418579 0.8081857 ]	[518.69458008 380.34384155 0.87283546]	[524.01171875 475.09539795 0.87802416]	[441.66140747 477.64816284 0.75800365]	[400.68197632 480.17965698 0.75470352]	[421.39990234 631.62384033 0.79450476]	[441.75180054 764.96325684 0.84098041]	[480.31585693 475.0814209 0.72628832]	[482.87216187 623.92590332 0.86439204]	[500.71627808 775.3369751 0.79833502]	[421.37542725 216.14149475 0.91678476]	[444.43170166 216.14277649 0.87760496]	[403.28781128 213.34683228 0.86054456]	[462.45251465 213.44566345 0.87749577]	[5.00760742e+02 8.11236755e+02 8.08457136e-01]	[5.18680359e+02 8.08677185e+02 7.92070389e-01]	[4.93037201e+02 7.88200073e+02 7.12978959e-01]	[4.39159149e+02 7.93354004e+02 7.50700116e-01]	[421.17672729 790.71142578 0.81808907]	[4.49525696e+02 7.70191589e+02 7.39166379e-01]
[439.08041382 233.98927307 0.94002831]	[439.08062744 292.95391846 0.89470983]	[377.58016968 292.92364502 0.84703124]	[357.07849121 390.41809082 0.86958605]	[339.19537354 482.7819519 0.9184252 ]	[498.2121582 292.91168213 0.8139292 ]	[518.68231201 382.8543396 0.8491177 ]	[523.98590088 480.12451172 0.9059121 ]	[439.24606323 477.68899536 0.76463097]	[400.61972046 480.18475342 0.75303751]	[423.78808594 631.62762451 0.79027063]	[441.71490479 767.52862549 0.85993779]	[480.21905518 475.16433716 0.72277111]	[482.84741211 624.01794434 0.86149877]	[500.68591309 777.90332031 0.79289216]	[421.36639404 218.60223389 0.9041087 ]	[444.43139648 218.59710693 0.8626405 ]	[403.27102661 213.42823792 0.87532198]	[462.44848633 213.48696899 0.88208282]	[5.00700897e+02 8.11273682e+02 8.03641260e-01]	[5.16210815e+02 8.08723328e+02 7.96379566e-01]	[4.90529938e+02 7.90639404e+02 7.10452855e-01]	[4.39123627e+02 7.95888611e+02 7.29015172e-01]	[418.77633667 790.80627441 0.81072766]	[4.49458008e+02 7.72758179e+02 7.25344181e-01]
[439.10171509 236.43118286 0.94275224]	[439.0920105 295.42367554 0.90870708]	[377.61050415 293.02142334 0.85464966]	[357.06564331 393.0696106 0.88378465]	[339.128479 482.91427612 0.91735458]	[498.23425293 295.44842529 0.8381086 ]	[518.64959717 387.86752319 0.8301059 ]	[523.96185303 480.31066895 0.91450274]	[439.24960327 480.19369507 0.78073263]	[398.25384521 480.2578125 0.76258951]	[423.77590942 631.65698242 0.78864384]	[441.70443726 767.5390625 0.86557603]	[480.23101807 477.73898315 0.74189824]	[482.84313965 626.43981934 0.85864013]	[500.68191528 780.44110107 0.79281199]	[421.37783813 221.173172 0.88475001]	[444.43572998 221.15718079 0.84705108]	[403.25897217 213.5300293 0.87445533]	[462.45632935 215.92990112 0.88321686]	[4.98221436e+02 8.11311218e+02 8.07014763e-01]	[5.16122742e+02 8.11131531e+02 8.01371038e-01]	[4.93057404e+02 7.90674011e+02 6.91594064e-01]	[4.39121185e+02 7.98394836e+02 7.33107209e-01]	[418.77874756 790.8427124 0.8110857 ]	[4.49445099e+02 7.72770508e+02 7.31684089e-01]
[439.10031128 236.43022156 0.94258529]	[439.09451294 295.42141724 0.90896654]	[377.6114502 293.02075195 0.85465419]	[357.06744385 393.07073975 0.88362223]	[339.13031006 482.91226196 0.91789585]	[498.23934937 295.44476318 0.83845603]	[518.64666748 387.86407471 0.8292926 ]	[523.96160889 480.31539917 0.91365135]	[439.25259399 480.19430542 0.78090286]	[398.25875854 480.25973511 0.76266187]	[423.77908325 631.67053223 0.78895199]	[441.70733643 767.54003906 0.86692178]	[480.23410034 477.73843384 0.74205375]	[482.84805298 626.4588623 0.85768837]	[500.68374634 780.42523193 0.79379523]	[421.37609863 221.1734314 0.8853007 ]	[444.4336853 221.15490723 0.84730536]	[403.25958252 213.52754211 0.87383878]	[462.45703125 215.92156982 0.88329339]	[4.98210846e+02 8.11306763e+02 8.10810924e-01]	[5.13652832e+02 8.11117004e+02 8.05863321e-01]	[4.93068665e+02 7.90659790e+02 6.91215813e-01]	[4.39117065e+02 7.98407288e+02 7.39501834e-01]	[418.77947998 790.8505249 0.81701958]	[4.49453461e+02 7.72765320e+02 7.33622849e-01]
[439.13113403 239.09783936 0.9143433 ]	[439.16513062 295.62991333 0.937087 ]	[377.68286133 295.61520386 0.87583309]	[357.02288818 398.17950439 0.91642821]	[336.70593262 485.49041748 0.88786787]	[500.67684937 295.63641357 0.8606478 ]	[516.2255249 395.57028198 0.8468082 ]	[523.85333252 485.34777832 0.89879388]	[439.25769043 482.76849365 0.78548431]	[400.61645508 482.85958862 0.76010358]	[423.85916138 636.76470947 0.78215659]	[441.70898438 767.54943848 0.87242019]	[480.2265625 480.29681396 0.74648023]	[482.7819519 631.63922119 0.8279373 ]	[498.13613892 785.5692749 0.78948057]	[423.78610229 231.36300659 0.9031806 ]	[446.88204956 231.3639679 0.87541181]	[403.32681274 216.14454651 0.8377353 ]	[464.87136841 218.53222656 0.84759027]	[4.93113403e+02 8.13753601e+02 7.56739557e-01]	[5.08515686e+02 8.11228394e+02 7.91990757e-01]	[4.85460785e+02 7.90741455e+02 6.76802695e-01]	[4.39131989e+02 7.98400879e+02 7.38651872e-01]	[421.17007446 790.83026123 0.81168395]	[4.49457977e+02 7.72773438e+02 7.30385303e-01]
[439.16674805 241.69122314 0.89276338]	[439.22045898 298.14300537 0.941513 ]	[377.72055054 298.11590576 0.88171327]	[356.98843384 398.24151611 0.91632187]	[336.61593628 487.9649353 0.89122576]	[500.73498535 298.15460205 0.86486638]	[518.64825439 398.17453003 0.88418257]	[523.84918213 487.9934082 0.8762303 ]	[439.3086853 485.43624878 0.7425577 ]	[400.6651001 487.9982605 0.72512543]	[423.89697266 639.35552979 0.77470803]	[441.71728516 767.57067871 0.872922 ]	[480.2545166 482.89190674 0.7277348 ]	[482.7387085 636.78125 0.81806898]	[4.98114410e+02 7.85570923e+02 7.85013080e-01]	[423.84634399 233.88671875 0.91727501]	[446.92581177 233.895401 0.90014958]	[403.38317871 221.13891602 0.81398791]	[464.95144653 221.16889954 0.81031013]	[4.85472534e+02 8.11298157e+02 7.79325008e-01]	[503.48010254 811.21691895 0.81291056]	[4.87999207e+02 7.90785400e+02 6.59001350e-01]	[4.39108459e+02 7.98407349e+02 7.44744718e-01]	[421.16012573 790.8293457 0.82005817]	[4.49451813e+02 7.72822937e+02 7.10012257e-01]
[439.19946289 254.3505249 0.92894351]	[439.25064087 308.31552124 0.89486372]	[380.09954834 303.26113892 0.83518612]	[354.54519653 400.83294678 0.88166368]	[333.95080566 498.19616699 0.86339808]	[500.74688721 308.40744019 0.82537484]	[516.1965332 403.26324463 0.84461695]	[523.77404785 495.6862793 0.87919968]	[439.2585144 495.69180298 0.74717164]	[400.65393066 498.25613403 0.74600011]	[426.4309082 644.39868164 0.79723191]	[441.71408081 767.64013672 0.87835467]	[480.16558838 495.60638428 0.70482016]	[482.71286011 641.88311768 0.82831901]	[4.93061981e+02 7.90727722e+02 7.82796919e-01]	[423.90118408 236.58580017 0.90821815]	[449.51397705 236.59860229 0.87333226]	[405.9303894 231.36030579 0.79231113]	[467.48068237 231.45059204 0.83854264]	[4.90553925e+02 8.26625671e+02 7.62393415e-01]	[5.05984802e+02 8.24022034e+02 7.78946042e-01]	[4.82850189e+02 8.03474365e+02 6.86577559e-01]	[4.39115997e+02 8.01004028e+02 7.50290573e-01]	[421.1809082 793.29888916 0.80654788]	[4.46947937e+02 7.75326416e+02 6.99519873e-01]
[439.21710205 254.46522522 0.94210184]	[439.24121094 313.39379883 0.90407908]	[377.70996094 308.34979248 0.82478935]	[354.53683472 403.28359985 0.87765497]	[331.44232178 500.67214966 0.86842811]	[500.76773071 313.50158691 0.84064591]	[516.1762085 405.82797241 0.81776261]	[521.38763428 500.73617554 0.91996467]	[439.22052002 498.2147522 0.75887197]	[398.26898193 500.72140503 0.75531948]	[426.34036255 644.43865967 0.79811853]	[441.71313477 767.63195801 0.8845259 ]	[480.14080811 498.15292358 0.711191 ]	[480.36584473 641.9241333 0.82764143]	[4.93069855e+02 7.93230713e+02 7.63533831e-01]	[423.91342163 239.05999756 0.88299829]	[452.01321411 239.07461548 0.85233033]	[408.44314575 233.86958313 0.80447268]	[469.99734497 233.92170715 0.85488546]	[4.88011047e+02 8.29192566e+02 8.00536692e-01]	[5.05951965e+02 8.26663025e+02 8.14385235e-01]	[4.82887817e+02 8.06058655e+02 6.72088087e-01]	[4.39113220e+02 8.03568970e+02 7.58680165e-01]	[4.21164703e+02 7.95798645e+02 7.89833784e-01]	[4.46970642e+02 7.72834839e+02 7.17446566e-01]
[439.28765869 254.5838623 0.94348019]	[439.296875 313.50646973 0.92300105]	[377.72775269 310.92276001 0.83312964]	[354.5222168 403.36901855 0.85472918]	[328.91717529 500.75271606 0.87345904]	[500.86642456 316.01373291 0.86243963]	[516.14978027 410.97259521 0.80365521]	[521.33795166 503.31298828 0.92473674]	[439.21383667 500.70736694 0.77420491]	[398.24630737 500.79748535 0.76782882]	[423.90795898 644.52606201 0.79718173]	[441.70648193 767.67980957 0.87309939]	[480.15408325 498.25958252 0.72193134]	[480.35565186 644.51574707 0.83853173]	[4.93093903e+02 7.95808655e+02 7.41204500e-01]	[426.42440796 239.19711304 0.8533287 ]	[454.59796143 241.65371704 0.84704113]	[411.01754761 233.92675781 0.80831611]	[472.57589722 234.05247498 0.8689636 ]	[4.95601105e+02 8.31718018e+02 7.64145792e-01]	[5.08534912e+02 8.29173706e+02 7.84041584e-01]	[4.82875488e+02 8.08602417e+02 6.63389802e-01]	[4.36681213e+02 8.03571594e+02 7.44732678e-01]	[4.18773621e+02 7.95798767e+02 7.83405542e-01]	[4.46972992e+02 7.75323975e+02 7.03399599e-01]
[441.68209839 257.05523682 0.94905144]	[439.33145142 315.95309448 0.93272603]	[380.13909912 313.41268921 0.84590447]	[354.49273682 403.35482788 0.85580987]	[326.34524536 500.7104187 0.86635435]	[500.88183594 316.10559082 0.87332767]	[516.11151123 416.09317017 0.82736629]	[521.28771973 503.45529175 0.91360551]	[439.21359253 500.76776123 0.78211963]	[398.24710083 500.86437988 0.76512659]	[423.90478516 646.97991943 0.80348063]	[441.70098877 767.69854736 0.87719673]	[480.15023804 500.72351074 0.72190636]	[480.33578491 646.99957275 0.84076893]	[4.95625732e+02 7.98351318e+02 7.40677536e-01]	[428.97735596 244.22625732 0.84130168]	[457.10308838 246.81303406 0.86297953]	[413.49966431 233.98356628 0.80200297]	[475.10134888 236.54841614 0.83240038]	[4.95650940e+02 8.31828186e+02 7.50092924e-01]	[5.11037140e+02 8.29257019e+02 7.69770503e-01]	[4.85374268e+02 8.08605835e+02 6.41913295e-01]	[4.36609314e+02 8.06002197e+02 7.26886988e-01]	[4.18718018e+02 7.95791748e+02 7.80881405e-01]	[4.49437134e+02 7.75357910e+02 7.01259792e-01]
[truncated: 121 more rows]
