# Supplementary material for: Evaluation of functional tests performance using a camera-based and machine learning approach
Source: PLoS One. 2023 Nov 3;18(11):e0288279. doi: 10.1371/journal.pone.0288279 (PMC10624324; doi:10.1371/journal.pone.0288279)
Supplement: S1 Data — This dataset includes all the extracted keypoints of movements and the associated features and statistics, which were used for the analyses presented in the main manuscript. (ZIP) [file pone.0288279.s001.zip › PLOS_data_28032023/original_movement_data/CSV/000040_PNJN_P_crop.csv]

[503.27386475 316.11929321 0.94756174]	[500.77770996 357.15960693 0.94154638]	[436.69335938 357.05349731 0.86292017]	[400.80328369 457.17034912 0.89121479]	[380.21359253 544.43835449 0.90344715]	[564.82757568 359.59985352 0.89593732]	[582.92504883 464.82098389 0.8924188 ]	[600.87658691 564.97186279 0.89457554]	[500.85882568 549.49676514 0.73913461]	[459.66534424 549.55786133 0.70965236]	[477.60980225 708.67553711 0.79996127]	[4.82734802e+02 8.67700562e+02 8.63614380e-01]	[544.40014648 546.95666504 0.72375262]	[562.34857178 708.49493408 0.90399468]	[5.85418274e+02 8.57404602e+02 8.34275007e-01]	[487.97323608 300.7076416 0.85654032]	[518.67272949 300.69406128 0.88996339]	[467.42810059 290.41085815 0.77975422]	[534.16882324 287.79251099 0.76992428]	[5.82914185e+02 9.03586609e+02 8.37065578e-01]	[6.03379456e+02 8.95872314e+02 8.16261470e-01]	[5.85369446e+02 8.70163757e+02 7.11493015e-01]	[4.85378387e+02 9.01051208e+02 8.20758224e-01]	[4.67416718e+02 8.95946350e+02 7.99081922e-01]	[4.85418304e+02 8.72907959e+02 7.42491424e-01]
[503.27383423 316.11947632 0.94758618]	[500.77758789 357.15982056 0.94152939]	[436.69256592 357.05316162 0.86284834]	[400.80331421 457.17059326 0.89125007]	[380.21231079 544.4397583 0.90309304]	[564.828125 359.60021973 0.89590281]	[582.92175293 462.43719482 0.89266086]	[600.87658691 564.97064209 0.89453226]	[500.85842896 549.49645996 0.73915368]	[459.66494751 549.55737305 0.70962304]	[477.60864258 708.67443848 0.79970986]	[4.82735535e+02 8.67710510e+02 8.64075899e-01]	[544.40026855 546.956604 0.72368991]	[562.34820557 708.49694824 0.90384984]	[5.85418640e+02 8.57402222e+02 8.34453285e-01]	[487.97344971 300.70782471 0.85650897]	[518.67260742 300.69430542 0.88994813]	[467.42785645 290.41094971 0.78004813]	[534.16912842 287.7925415 0.77010679]	[5.82914429e+02 9.03587097e+02 8.37410092e-01]	[6.03379150e+02 8.95872192e+02 8.16325545e-01]	[5.85369690e+02 8.70161499e+02 7.11378932e-01]	[4.85372162e+02 9.01050964e+02 8.20548534e-01]	[4.67414551e+02 8.95946350e+02 7.99098194e-01]	[4.85419312e+02 8.72918335e+02 7.41340995e-01]
[500.90136719 316.09146118 0.94925058]	[500.68911743 357.16098022 0.93664098]	[436.59460449 357.06628418 0.85039079]	[400.66351318 459.66479492 0.91538608]	[377.73535156 546.9418335 0.88823271]	[562.3795166 359.58276367 0.89857763]	[582.7902832 462.34140015 0.883582 ]	[600.81500244 565.03411865 0.87192792]	[500.81063843 549.53448486 0.73294091]	[459.5958252 552.09576416 0.69405192]	[475.10595703 711.11999512 0.78473163]	[4.82740692e+02 8.70114136e+02 8.68130267e-01]	[544.39001465 546.96258545 0.72317559]	[562.31677246 706.13757324 0.90235007]	[5.85452332e+02 8.54876343e+02 8.45705986e-01]	[485.49545288 300.69873047 0.8636511 ]	[516.16149902 300.66033936 0.87548596]	[464.915802 292.89102173 0.80941021]	[529.03375244 282.74749756 0.77522832]	[5.82898987e+02 9.03556580e+02 8.31813633e-01]	[6.03370911e+02 8.95844910e+02 8.05416167e-01]	[5.85404724e+02 8.67643494e+02 6.98691428e-01]	[4.85372162e+02 9.01061157e+02 8.18429053e-01]	[4.67420654e+02 8.95962158e+02 7.96181083e-01]	[4.85419891e+02 8.72932068e+02 7.42976427e-01]
[500.72753906 316.08227539 0.94484496]	[498.20465088 357.17529297 0.92495012]	[434.02655029 357.07562256 0.82642704]	[398.23806763 459.68875122 0.92646861]	[377.65426636 547.0413208 0.88050771]	[562.27441406 359.59359741 0.88719934]	[580.29211426 462.26846313 0.88005209]	[600.80615234 567.46813965 0.8631314 ]	[500.72094727 547.04058838 0.73760277]	[457.16192627 552.06091309 0.69840765]	[472.56307983 711.15594482 0.79081082]	[482.73764038 870.13476562 0.87546945]	[544.30657959 544.4909668 0.7370463 ]	[562.2387085 706.09130859 0.88845348]	[585.4395752 852.38665771 0.8576799 ]	[482.91973877 300.6605835 0.90382314]	[511.0307312 300.64804077 0.87082207]	[462.36288452 290.38821411 0.811553 ]	[526.50274658 282.77755737 0.79784167]	[5.82905762e+02 9.03547729e+02 8.29705834e-01]	[6.03361877e+02 8.93445435e+02 7.98879147e-01]	[5.85387390e+02 8.62575317e+02 6.80222213e-01]	[4.85356964e+02 9.01068970e+02 8.18734705e-01]	[4.67403595e+02 8.95972595e+02 7.99320936e-01]	[4.85421173e+02 8.75317871e+02 7.48480678e-01]
[500.72744751 316.08221436 0.94469446]	[498.2036438 357.17324829 0.9248361 ]	[434.0317688 357.07354736 0.82709879]	[398.23825073 459.68603516 0.92665064]	[377.6529541 547.04077148 0.88078779]	[562.26947021 359.5904541 0.88599998]	[580.29077148 462.27529907 0.88072014]	[600.81359863 567.4675293 0.86342895]	[500.71569824 547.03442383 0.73911417]	[457.14556885 549.58319092 0.69908524]	[472.56497192 711.15631104 0.78966588]	[482.74124146 870.13293457 0.87516803]	[544.30731201 544.48638916 0.73873872]	[562.22644043 706.09118652 0.88769269]	[585.44012451 852.39172363 0.85765463]	[482.91995239 300.6607666 0.90377069]	[511.03137207 300.64862061 0.87074536]	[462.36413574 290.39190674 0.81141943]	[526.50402832 282.77966309 0.79746884]	[5.82908997e+02 9.03551086e+02 8.31637323e-01]	[6.03364624e+02 8.93447632e+02 8.00687969e-01]	[5.85383789e+02 8.65051758e+02 6.81469619e-01]	[4.85360260e+02 9.01058411e+02 8.16989064e-01]	[4.67402313e+02 8.95963013e+02 8.00034523e-01]	[4.85426819e+02 8.75312378e+02 7.46548176e-01]
[500.65637207 316.07897949 0.93999642]	[495.66351318 357.20651245 0.906003 ]	[428.93685913 357.11090088 0.8270812 ]	[398.19491577 459.7260437 0.93312877]	[377.61160278 547.07073975 0.87394381]	[559.81152344 359.58761597 0.87065619]	[577.77246094 462.26986694 0.86994624]	[600.81878662 567.47009277 0.86177123]	[500.66287231 549.52685547 0.72122222]	[457.10281372 552.08752441 0.68710959]	[472.55105591 711.15612793 0.78605241]	[482.73138428 870.13983154 0.87697351]	[541.92358398 546.96478271 0.73032749]	[559.82635498 706.10003662 0.88091964]	[585.42614746 852.32330322 0.87408465]	[482.84674072 300.67889404 0.91421992]	[506.01196289 300.62405396 0.88408828]	[462.29156494 290.40322876 0.81977004]	[523.95733643 282.76623535 0.80517507]	[5.82898743e+02 9.03530334e+02 8.44978154e-01]	[6.03334412e+02 8.93438965e+02 8.06655526e-01]	[5.85424377e+02 8.59995850e+02 6.87428653e-01]	[4.85371460e+02 9.01037598e+02 8.16778600e-01]	[4.67414490e+02 8.95952148e+02 7.98238993e-01]	[4.85407593e+02 8.75323914e+02 7.49149978e-01]
[498.12210083 316.0592041 0.9087218 ]	[493.10952759 357.20513916 0.89784443]	[426.39703369 357.10720825 0.8348335 ]	[398.16003418 459.72805786 0.9347899 ]	[377.53417969 549.56793213 0.85883784]	[559.7154541 359.57223511 0.85924911]	[575.20367432 462.28570557 0.86231899]	[600.81512451 565.04919434 0.86523753]	[498.21511841 546.98669434 0.72323865]	[454.59579468 549.5100708 0.69416469]	[472.52624512 708.69274902 0.79420751]	[482.7255249 870.13269043 0.87667888]	[541.84442139 544.46643066 0.74328917]	[559.76513672 706.10223389 0.87268603]	[585.38769531 852.3348999 0.86956751]	[480.36804199 300.65548706 0.91348135]	[503.45217896 298.25650024 0.91948855]	[459.8604126 287.86367798 0.82197767]	[523.79272461 285.25302124 0.80889755]	[5.82885803e+02 9.03533569e+02 8.40875506e-01]	[6.03329102e+02 8.93428284e+02 8.04136992e-01]	[5.85404480e+02 8.62499023e+02 6.68682277e-01]	[4.85351288e+02 9.01041321e+02 8.19174051e-01]	[4.67397888e+02 8.95951050e+02 8.00605893e-01]	[4.85407715e+02 8.75315308e+02 7.50878096e-01]
[493.11065674 316.04681396 0.89004421]	[485.49490356 357.22686768 0.9027313 ]	[421.35766602 357.15545654 0.86924493]	[398.07138062 462.22073364 0.92385888]	[374.99987793 554.66516113 0.82939142]	[552.0748291 359.59362793 0.84931433]	[570.10369873 462.21087646 0.87084067]	[600.79455566 567.48828125 0.85038477]	[498.13388062 547.00213623 0.70557255]	[452.04263306 549.54907227 0.68045187]	[469.97872925 711.13647461 0.78754008]	[482.72906494 867.71252441 0.86978781]	[541.79260254 544.47515869 0.73428416]	[557.24603271 708.53155518 0.85957092]	[585.34002686 852.34655762 0.87241381]	[480.20602417 300.71008301 0.89544845]	[503.29611206 298.2237854 0.9513458 ]	[459.64160156 290.43933105 0.82064503]	[521.27752686 280.2154541 0.8114897 ]	[5.82876404e+02 9.01061829e+02 8.41734052e-01]	[6.03309326e+02 8.93412170e+02 8.22842360e-01]	[5.82978088e+02 8.62517029e+02 6.60376012e-01]	[4.85363617e+02 9.01028625e+02 8.20538163e-01]	[4.67397522e+02 8.95934387e+02 8.01994145e-01]	[4.85426941e+02 8.72905273e+02 7.48208225e-01]
[490.5005188 316.06057739 0.89042127]	[485.39154053 357.19717407 0.91637754]	[421.24633789 357.17681885 0.88971382]	[395.63647461 462.29492188 0.90439677]	[372.46148682 557.21337891 0.82321417]	[547.06292725 357.21420288 0.8680476 ]	[570.07757568 462.24133301 0.87114549]	[600.76068115 565.05072021 0.85372549]	[495.63641357 547.01879883 0.6980173 ]	[449.47750854 552.07550049 0.67942703]	[469.96395874 711.12670898 0.78824437]	[4.82718323e+02 8.67677612e+02 8.67434442e-01]	[541.74908447 544.46789551 0.72795635]	[557.21282959 708.55474854 0.84661454]	[582.99810791 852.33184814 0.87556988]	[477.73944092 300.72427368 0.88018101]	[500.88851929 298.23501587 0.95080376]	[457.15054321 290.42297363 0.79659271]	[521.19378662 282.71643066 0.80788612]	[5.82883911e+02 9.03534424e+02 8.45865190e-01]	[6.03305603e+02 8.93403503e+02 8.23502660e-01]	[5.82965942e+02 8.62498169e+02 6.49230361e-01]	[4.82946472e+02 9.01031555e+02 8.22118819e-01]	[4.64942169e+02 8.95923950e+02 8.07132423e-01]	[4.85418213e+02 8.72869812e+02 7.50234425e-01]
[485.48913574 316.05410767 0.90582371]	[482.95629883 357.2015686 0.92481124]	[421.18322754 357.19854736 0.89522004]	[395.52224731 462.30337524 0.88466668]	[367.36999512 559.76544189 0.8331691 ]	[546.98028564 357.20962524 0.88034201]	[570.03704834 459.83685303 0.86480415]	[600.76623535 564.99346924 0.86066514]	[493.12921143 547.02954102 0.69037724]	[446.93170166 552.09619141 0.68100274]	[467.46044922 711.18591309 0.7984342 ]	[482.71322632 867.70635986 0.87226951]	[541.74609375 544.46728516 0.72826439]	[554.68823242 708.53289795 0.84394908]	[582.97375488 852.35571289 0.87089002]	[477.62188721 300.69430542 0.8700816 ]	[500.8074646 298.22000122 0.94953299]	[454.62966919 290.42092896 0.77242595]	[518.76757812 282.74621582 0.79307407]	[5.82894714e+02 9.03539429e+02 8.42907071e-01]	[6.03312988e+02 8.93388672e+02 8.20772588e-01]	[5.82927124e+02 8.62559509e+02 6.38488889e-01]	[4.82926331e+02 9.01039978e+02 8.27007592e-01]	[4.64932770e+02 8.95935425e+02 8.08768094e-01]	[4.85416168e+02 8.72896667e+02 7.47373581e-01]
[485.3840332 316.0814209 0.9254294]	[482.89474487 357.18984985 0.9369874 ]	[418.73498535 357.21817017 0.88974243]	[392.97143555 462.35940552 0.8641786 ]	[364.79116821 559.831604 0.85080129]	[546.93145752 357.17324829 0.88378537]	[567.57067871 462.19674683 0.87820834]	[598.29815674 564.9586792 0.85850126]	[493.05761719 549.52075195 0.68438506]	[444.4418335 552.13739014 0.68241739]	[467.44271851 711.16174316 0.80253464]	[482.70230103 867.69458008 0.8728984 ]	[541.70373535 544.48278809 0.71923113]	[554.63043213 708.49493408 0.8473419 ]	[582.94934082 852.38439941 0.87136662]	[475.09130859 300.71722412 0.85945952]	[500.72329712 298.2381897 0.9392277 ]	[454.54577637 292.887146 0.76585227]	[518.70013428 282.74835205 0.78544343]	[5.82889282e+02 9.03555847e+02 8.50582004e-01]	[6.00893433e+02 8.93396973e+02 8.26455832e-01]	[5.82893738e+02 8.65090759e+02 6.44432902e-01]	[4.8291507e+02 9.0103302e+02 8.2939136e-01]	[4.64924469e+02 8.95929932e+02 8.10766160e-01]	[4.85405945e+02 8.72886047e+02 7.52834558e-01]
[482.88366699 316.1020813 0.94949317]	[482.82312012 357.14840698 0.94174743]	[418.67956543 357.19122314 0.88560838]	[387.93753052 462.28939819 0.86644208]	[362.22860718 562.25598145 0.87750685]	[544.4710083 357.12628174 0.89204013]	[567.52319336 462.2147522 0.88381475]	[598.24981689 564.95257568 0.85250467]	[490.56225586 549.50592041 0.6864993 ]	[444.39059448 552.13433838 0.69099969]	[467.40811157 711.20861816 0.79950118]	[482.69992065 867.68438721 0.87467599]	[539.31195068 544.46862793 0.71969849]	[554.62701416 708.49664307 0.84818184]	[582.89770508 852.33239746 0.87975848]	[470.03347778 300.71801758 0.8542909 ]	[498.25177002 300.6383667 0.91639608]	[449.49984741 290.41680908 0.75926751]	[516.16802979 285.24920654 0.77232879]	[5.82888062e+02 9.03539673e+02 8.56694877e-01]	[6.00871582e+02 8.93380188e+02 8.41229081e-01]	[5.82822754e+02 8.62553711e+02 6.34567618e-01]	[4.82910522e+02 9.01022522e+02 8.28582346e-01]	[4.64923767e+02 8.95921082e+02 8.09651554e-01]	[4.85399414e+02 8.72875000e+02 7.54372597e-01]
[482.83309937 316.09744263 0.95284343]	[482.76489258 357.15164185 0.94291985]	[418.63076782 357.19415283 0.87987274]	[385.29040527 462.31512451 0.87795329]	[359.74291992 562.32580566 0.90041351]	[544.40911865 357.11642456 0.89359212]	[565.03320312 459.77835083 0.89231455]	[595.75537109 564.84405518 0.85453695]	[490.48513794 549.52215576 0.6898846 ]	[444.35018921 554.63861084 0.69648451]	[467.42092896 711.17895508 0.79794526]	[480.38217163 867.69812012 0.87509817]	[539.25408936 544.47039795 0.71516937]	[554.61639404 706.11804199 0.85190809]	[582.86962891 852.29858398 0.87769943]	[469.9581604 300.70172119 0.85672802]	[498.19775391 300.63378906 0.90963572]	[446.90994263 290.38528442 0.77431905]	[513.60955811 282.73434448 0.76573706]	[5.82861572e+02 8.98494995e+02 8.56982946e-01]	[6.00862549e+02 8.93284241e+02 8.55565012e-01]	[5.82766235e+02 8.62541382e+02 6.22617722e-01]	[4.82908539e+02 9.01040405e+02 8.27526689e-01]	[4.64922699e+02 8.95933899e+02 8.07321608e-01]	[4.85394897e+02 8.72877441e+02 7.55953312e-01]
[482.79864502 316.07449341 0.95725238]	[480.35430908 357.12942505 0.94484222]	[418.57629395 357.18301392 0.87236661]	[382.77200317 462.20324707 0.89453185]	[359.58111572 562.25286865 0.90409875]	[544.34033203 357.08132935 0.89295781]	[564.94689941 459.67852783 0.88871592]	[598.22039795 562.44146729 0.85418159]	[488.00323486 549.49908447 0.69495672]	[444.32263184 554.63195801 0.70129246]	[464.94296265 713.69171143 0.79603207]	[480.36590576 867.70599365 0.87900949]	[539.23138428 544.45373535 0.71334261]	[554.68341064 706.12347412 0.85033524]	[582.74481201 852.23144531 0.85960495]	[467.46481323 300.69140625 0.86303747]	[498.14456177 298.24636841 0.89934498]	[444.41964722 290.38336182 0.79193991]	[511.01296997 280.22320557 0.77237034]	[5.80356140e+02 8.95850586e+02 8.70353699e-01]	[5.98256409e+02 8.90781006e+02 8.43018770e-01]	[5.77790527e+02 8.59965515e+02 6.11540139e-01]	[4.82910126e+02 9.01067322e+02 8.26508343e-01]	[4.64928741e+02 8.95956055e+02 8.04405332e-01]	[4.85370636e+02 8.72880615e+02 7.63116658e-01]
[482.76419067 316.07049561 0.95904434]	[480.31054688 357.13586426 0.94567311]	[416.16571045 357.19424438 0.86591905]	[380.29934692 462.24014282 0.90606862]	[357.14413452 559.84619141 0.89285094]	[544.2980957 357.07907104 0.89350754]	[564.91870117 459.61901855 0.88246471]	[598.26177979 562.38702393 0.85827386]	[487.97540283 546.98956299 0.7064175 ]	[444.30023193 552.09069824 0.70534837]	[464.93518066 711.22753906 0.79680455]	[480.37588501 867.69030762 0.87571734]	[539.20025635 544.40252686 0.71303755]	[554.68762207 706.08398438 0.85182935]	[5.80311646e+02 8.49660400e+02 8.40715289e-01]	[467.39724731 300.68502808 0.87231517]	[495.67221069 298.22732544 0.89340013]	[444.32641602 290.43893433 0.80765074]	[508.46893311 280.17718506 0.78406948]	[5.80306091e+02 8.90847473e+02 8.65888357e-01]	[5.95711121e+02 8.88089111e+02 7.75995374e-01]	[5.75185303e+02 8.54815674e+02 6.60595357e-01]	[4.82930847e+02 9.01045776e+02 8.27936947e-01]	[4.64944061e+02 8.95941528e+02 8.03144336e-01]	[4.85398651e+02 8.72871460e+02 7.58615792e-01]
[482.7170105 316.0637207 0.96031451]	[480.26611328 357.1232605 0.94297719]	[416.13296509 357.18585205 0.86134326]	[380.22601318 462.2298584 0.91198528]	[354.57183838 562.2857666 0.87402666]	[541.90319824 357.08062744 0.89634424]	[564.92584229 459.71618652 0.89822483]	[598.27496338 562.35510254 0.86097157]	[487.94470215 546.97650146 0.7090072 ]	[441.90545654 552.07818604 0.70626259]	[464.94955444 711.15270996 0.79873723]	[480.37854004 867.6706543 0.87138033]	[536.74517822 544.37756348 0.70602649]	[557.16821289 706.07525635 0.85358542]	[5.80248962e+02 8.47133850e+02 8.18957448e-01]	[464.91854858 300.67358398 0.88707894]	[495.6267395 298.2237854 0.89000767]	[441.91204834 290.41415405 0.80995405]	[508.45257568 280.17993164 0.79077017]	[5.77748047e+02 8.85614685e+02 7.67062426e-01]	[5.90615479e+02 8.75406006e+02 7.54370928e-01]	[5.72670288e+02 8.52307800e+02 6.78485453e-01]	[4.82933044e+02 9.01027893e+02 8.26539159e-01]	[4.64950562e+02 8.95930847e+02 8.07054937e-01]	[4.85411438e+02 8.72853638e+02 7.55108118e-01]
[480.36349487 316.04995728 0.96039021]	[480.24429321 357.12710571 0.94372159]	[416.10229492 357.18984985 0.85810721]	[380.14651489 462.29095459 0.91987586]	[349.44692993 562.29522705 0.85652792]	[541.89007568 357.08944702 0.89713758]	[564.89013672 459.63269043 0.88760996]	[600.76098633 562.32385254 0.86548436]	[487.9151001 547.0100708 0.70761937]	[441.88781738 552.09954834 0.70716584]	[464.95880127 711.17205811 0.79093242]	[4.82713348e+02 8.67640625e+02 8.62730384e-01]	[536.71551514 544.41955566 0.70493931]	[554.69885254 705.99914551 0.8480888 ]	[5.77781311e+02 8.34334045e+02 8.22100759e-01]	[464.89318848 300.65582275 0.89797914]	[495.59057617 298.21951294 0.88707769]	[441.87756348 290.35671997 0.81795359]	[506.01858521 280.22177124 0.79343468]	[5.75214172e+02 8.75459534e+02 8.03690493e-01]	[5.90582031e+02 8.72743835e+02 8.10200393e-01]	[5.75162964e+02 8.47133362e+02 6.83753848e-01]	[4.82951599e+02 9.01033997e+02 8.19737494e-01]	[4.64967865e+02 8.95932678e+02 8.00100803e-01]	[4.85434753e+02 8.72807190e+02 7.51083314e-01]
[480.33972168 316.02709961 0.95708972]	[480.21963501 357.13113403 0.94031549]	[416.09033203 357.19009399 0.85586631]	[377.70599365 462.33172607 0.92217898]	[344.28463745 562.2522583 0.84960765]	[541.8649292 357.10824585 0.89649791]	[564.86541748 459.66094971 0.89307046]	[600.83099365 562.31677246 0.87712753]	[485.48660278 546.98962402 0.70960003]	[441.87661743 552.11053467 0.70493394]	[464.95367432 711.20043945 0.79228663]	[4.82740143e+02 8.67639526e+02 8.65935087e-01]	[536.67218018 544.38928223 0.69919354]	[554.62121582 705.92730713 0.8307417 ]	[5.75233765e+02 8.29185303e+02 8.25823367e-01]	[464.87161255 300.63571167 0.90219992]	[493.10244751 298.1940918 0.88529915]	[441.85256958 290.36618042 0.8251918 ]	[506.00695801 280.18057251 0.79753327]	[5.77774170e+02 8.70316772e+02 8.46419871e-01]	[5.90623291e+02 8.65123047e+02 7.87130594e-01]	[5.72587402e+02 8.34309387e+02 7.12466657e-01]	[4.85364929e+02 9.01029114e+02 8.11080873e-01]	[4.67419006e+02 8.95935852e+02 7.94471562e-01]	[4.85460205e+02 8.72809875e+02 7.49092102e-01]
[480.32727051 316.02008057 0.95440793]	[480.20309448 357.13278198 0.93951625]	[416.07293701 357.19476318 0.85302246]	[377.65725708 462.24401855 0.93147284]	[339.25354004 557.21154785 0.85228097]	[541.85540771 357.10583496 0.89608204]	[564.84234619 459.67376709 0.89643717]	[600.86071777 562.3260498 0.88289636]	[485.44137573 546.96203613 0.72189975]	[441.84115601 552.06884766 0.70995879]	[464.95175171 711.11749268 0.79953343]	[4.82763031e+02 8.67584656e+02 8.55775952e-01]	[534.15930176 544.35955811 0.70070356]	[549.57427979 703.42425537 0.80826682]	[570.1015625 813.79577637 0.8204692 ]	[464.85986328 300.62832642 0.90375012]	[493.08874512 298.19009399 0.88291979]	[441.8420105 290.36703491 0.82765722]	[506.00646973 280.18374634 0.79953593]	[5.70080933e+02 8.62553833e+02 8.29218864e-01]	[5.88015503e+02 8.52383179e+02 8.29503298e-01]	[5.70059143e+02 8.24042419e+02 7.08320320e-01]	[4.85374146e+02 9.01021301e+02 7.99905896e-01]	[4.67431976e+02 8.95919739e+02 7.93146074e-01]	[4.85479034e+02 8.72757202e+02 7.41504014e-01]
[480.32589722 316.02075195 0.9571718 ]	[480.18453979 357.14138794 0.93760079]	[416.06625366 357.1942749 0.85207367]	[377.60842896 462.19119263 0.92598224]	[336.65963745 554.65716553 0.86085343]	[541.8369751 357.11590576 0.89579093]	[564.80529785 459.68005371 0.89844155]	[600.87506104 562.35198975 0.88807642]	[485.40734863 547.0010376 0.71806443]	[441.80621338 552.1050415 0.71097904]	[464.91659546 711.19073486 0.80085278]	[4.82789551e+02 8.65101440e+02 8.51286769e-01]	[534.1048584 544.39520264 0.69486922]	[549.50946045 700.91052246 0.78857231]	[567.5322876 808.65881348 0.85432202]	[464.85925293 300.62582397 0.90559357]	[493.08642578 298.18753052 0.88356495]	[441.84255981 290.37011719 0.82903802]	[506.00500488 280.1885376 0.80196208]	[570.05010986 852.34802246 0.85315681]	[5.87992310e+02 8.49620850e+02 8.25653136e-01]	[5.65010132e+02 8.11350525e+02 7.65719593e-01]	[4.85418243e+02 9.01003540e+02 7.90924072e-01]	[4.67464203e+02 8.95907043e+02 7.86678970e-01]	[4.87950775e+02 8.72703613e+02 7.45011568e-01]
[480.33276367 316.02651978 0.95678353]	[480.19247437 357.15939331 0.93945503]	[416.06445312 357.1968689 0.85135072]	[377.50650024 459.78161621 0.91340083]	[331.48965454 552.14776611 0.80472332]	[541.85137939 357.14233398 0.89850652]	[562.44793701 459.68914795 0.90347677]	[600.88891602 562.37994385 0.89453113]	[485.36923218 546.95245361 0.72881556]	[441.77703857 549.57568359 0.71657091]	[467.39041138 708.51745605 0.8103683 ]	[4.82778564e+02 8.65086792e+02 8.43477011e-01]	[531.56103516 544.34411621 0.69794971]	[544.546875 698.33569336 0.78130591]	[564.94873047 790.75445557 0.89729226]	[464.86224365 300.64016724 0.90205848]	[493.09283447 298.1902771 0.88325757]	[441.85726929 290.39389038 0.82327819]	[506.02114868 280.177948 0.80816883]	[5.64850708e+02 8.41982300e+02 8.29823256e-01]	[5.82887817e+02 8.31822510e+02 7.94469535e-01]	[5.64885803e+02 7.93330627e+02 7.27084517e-01]	[4.85402344e+02 9.00975647e+02 7.82525420e-01]	[4.67458740e+02 8.95894165e+02 7.78712153e-01]	[4.87927155e+02 8.72709167e+02 7.44791210e-01]
[480.34558105 316.02688599 0.95865643]	[480.2038269 357.16766357 0.94216865]	[416.06646729 357.19262695 0.85100639]	[374.99859619 459.67050171 0.89036137]	[321.29528809 546.94354248 0.83745313]	[541.87548828 357.16757202 0.89991385]	[562.40545654 459.70330811 0.9045825 ]	[600.85015869 562.41210938 0.88124824]	[482.97253418 546.93249512 0.73809731]	[441.74087524 549.55090332 0.71822745]	[464.95303345 708.70776367 0.8255915 ]	[4.82778076e+02 8.65091431e+02 8.43024373e-01]	[529.06842041 544.33703613 0.70429659]	[544.54400635 695.80499268 0.74332821]	[562.42102051 775.26965332 0.86868095]	[464.87533569 300.64212036 0.89918184]	[493.10845947 298.19195557 0.88260651]	[441.87634277 290.40335083 0.81552976]	[508.44458008 280.17276001 0.8059904 ]	[559.83117676 829.13525391 0.85366988]	[5.77731628e+02 8.18941711e+02 7.42958546e-01]	[5.62276917e+02 7.77829590e+02 6.73748732e-01]	[4.85358002e+02 9.01003906e+02 7.84411967e-01]	[4.67424896e+02 8.95905151e+02 7.78349519e-01]	[4.87948700e+02 8.72701782e+02 7.41044044e-01]
[480.36224365 316.03408813 0.95862526]	[480.2293396 357.19281006 0.9439373 ]	[416.10253906 357.1701355 0.85723889]	[367.38400269 459.59494019 0.84961051]	[316.08435059 544.39782715 0.90758497]	[541.89544678 357.22058105 0.89693141]	[562.39007568 459.74523926 0.9100188 ]	[600.8338623 564.84393311 0.87596679]	[482.94226074 546.94934082 0.74205858]	[441.70996094 549.55438232 0.71888816]	[464.92687988 708.67803955 0.81715888]	[4.82752594e+02 8.65059875e+02 8.38361681e-01]	[529.02929688 544.35980225 0.70526183]	[544.49786377 703.45043945 0.73762047]	[559.79815674 762.4854126 0.8285253 ]	[464.90362549 300.6350708 0.895042 ]	[495.59182739 298.20178223 0.88272679]	[441.92630005 290.37631226 0.80054545]	[508.47235107 280.17819214 0.80495775]	[549.52044678 811.2522583 0.82407528]	[5.64962036e+02 8.08544861e+02 8.06713879e-01]	[5.57230835e+02 7.62421021e+02 6.60252690e-01]	[4.85371704e+02 9.01031555e+02 7.82170594e-01]	[4.67453400e+02 8.95928040e+02 7.70502746e-01]	[4.87920776e+02 8.70308228e+02 7.37624288e-01]
[480.36248779 316.02313232 0.95744169]	[480.23348999 357.19387817 0.94478554]	[416.12197876 357.1272583 0.85836518]	[362.27679443 454.58831787 0.84694862]	[305.79074097 541.7175293 0.84540457]	[541.9185791 359.58358765 0.89717948]	[562.36859131 459.80950928 0.9119243 ]	[600.77069092 564.95794678 0.86201984]	[482.90234375 544.45263672 0.75525284]	[441.67062378 547.04193115 0.72263438]	[464.92163086 708.7154541 0.8170597 ]	[4.82769989e+02 8.65135376e+02 8.46604347e-01]	[528.96875 541.87677002 0.71071893]	[5.46931335e+02 6.98304932e+02 6.17228270e-01]	[554.69262695 749.55297852 0.8410418 ]	[464.92575073 298.25045776 0.89723444]	[495.61508179 298.19561768 0.88696474]	[444.32681274 290.36135864 0.7985332 ]	[508.49743652 280.20562744 0.79091048]	[5.46929077e+02 7.95833252e+02 7.86303043e-01]	[564.83892822 790.64276123 0.80199057]	[5.52065491e+02 7.47125854e+02 7.04183578e-01]	[4.85382690e+02 9.01057617e+02 7.84953773e-01]	[4.67471436e+02 8.95956238e+02 7.68708050e-01]	[4.87943024e+02 8.72701538e+02 7.33716369e-01]
[480.37799072 316.01150513 0.95399463]	[480.23577881 357.17529297 0.94393492]	[416.13247681 357.09268188 0.85632962]	[359.7684021 449.51751709 0.86771607]	[298.0791626 529.04937744 0.85405731]	[541.94055176 359.58172607 0.89614803]	[562.3560791 462.28515625 0.91059721]	[598.2868042 565.05358887 0.8429352 ]	[482.8692627 546.94073486 0.75204659]	[441.665802 549.56066895 0.71772403]	[464.91983032 708.68182373 0.8105197 ]	[4.82772675e+02 8.67592590e+02 8.46791625e-01]	[526.48266602 544.3324585 0.71843338]	[5.44496094e+02 7.00909729e+02 6.33543253e-01]	[552.09069824 731.75170898 0.77925467]	[464.9647522 298.24313354 0.88458008]	[495.63677979 298.19564819 0.88900357]	[444.36932373 287.86642456 0.79492813]	[508.53121948 280.20269775 0.79217482]	[541.9006958 785.50927734 0.82930416]	[5.59776428e+02 7.75307922e+02 7.56166220e-01]	[5.52081360e+02 7.29167236e+02 7.09626198e-01]	[4.85380890e+02 9.01050598e+02 7.83811450e-01]	[4.67469757e+02 8.95954529e+02 7.67937839e-01]	[4.87948975e+02 8.72727539e+02 7.30283201e-01]
[482.72290039 316.02001953 0.95289862]	[480.25585938 357.16070557 0.94462323]	[416.14730835 357.05123901 0.85639673]	[357.22357178 444.3850708 0.90321106]	[290.37423706 523.82745361 0.86272746]	[544.30645752 359.60232544 0.89765567]	[562.37011719 464.90563965 0.8876121 ]	[598.26165771 567.53466797 0.8270033 ]	[482.8447876 546.98547363 0.7464987 ]	[439.30258179 552.08105469 0.7064473 ]	[464.85266113 711.24829102 0.80386221]	[4.82760742e+02 8.67616821e+02 8.49116087e-01]	[526.47302246 544.37341309 0.71716422]	[5.44342224e+02 7.03410645e+02 7.01990306e-01]	[546.93743896 726.62579346 0.7400378 ]	[467.41537476 298.24703979 0.8773343 ]	[495.68182373 298.21191406 0.89084315]	[444.4274292 287.85372925 0.78823143]	[511.07397461 280.21920776 0.79456514]	[541.84448242 770.12060547 0.83305585]	[5.54699463e+02 7.67511292e+02 7.33680427e-01]	[5.44481018e+02 7.23937195e+02 5.83160579e-01]	[4.82944611e+02 9.01068604e+02 7.82482684e-01]	[4.67441681e+02 8.95964294e+02 7.67868876e-01]	[4.87926880e+02 8.72750671e+02 7.24366963e-01]
[482.74789429 316.02081299 0.95279491]	[480.2649231 357.15011597 0.94378126]	[416.1711731 357.02102661 0.85670149]	[356.97680664 441.91757202 0.88052052]	[277.59472656 521.24603271 0.88909239]	[544.31164551 359.60797119 0.89896649]	[562.35949707 464.89526367 0.88279271]	[595.69775391 567.59442139 0.80165476]	[482.82061768 546.98291016 0.75193036]	[439.29742432 549.57025146 0.70743662]	[462.42050171 711.17871094 0.82622576]	[4.82717163e+02 8.67685364e+02 8.63363266e-01]	[526.42767334 544.38726807 0.71927005]	[541.95062256 700.88787842 0.73598784]	[544.46179199 724.03057861 0.72483605]	[467.44317627 298.25088501 0.87299013]	[498.12832642 298.21350098 0.89565206]	[446.89276123 287.83578491 0.77983665]	[513.59381104 280.22396851 0.79017651]	[541.78381348 762.45751953 0.79344654]	[5.52137695e+02 7.54767334e+02 6.95974529e-01]	[5.44375305e+02 7.16314575e+02 5.80230951e-01]	[4.85348999e+02 9.01048157e+02 7.82982230e-01]	[4.67459564e+02 8.95968140e+02 7.62741089e-01]	[4.85425568e+02 8.72821289e+02 7.33730018e-01]
[482.75424194 316.01235962 0.95237148]	[480.25643921 357.11801147 0.94081014]	[418.54647827 356.97744751 0.85217279]	[354.51757812 441.70825195 0.8983885 ]	[274.9513855 508.50942993 0.82698691]	[544.30944824 359.57980347 0.89775586]	[562.33996582 464.87231445 0.88907975]	[590.63983154 570.02844238 0.80698812]	[482.76446533 546.96881104 0.75505382]	[439.26754761 549.56262207 0.70968544]	[462.36856079 711.19366455 0.8305558 ]	[4.82727509e+02 8.70098267e+02 8.68928254e-01]	[523.98864746 544.37359619 0.72959304]	[544.30328369 700.90930176 0.70662487]	[5.44357300e+02 7.23990967e+02 6.22545779e-01]	[467.462677 298.23757935 0.87278938]	[498.14343262 298.21133423 0.90062702]	[446.95071411 287.80548096 0.77088952]	[513.62286377 282.66970825 0.78259301]	[5.41888428e+02 7.49757263e+02 6.91076577e-01]	[5.52148071e+02 7.47170349e+02 6.17668629e-01]	[5.41776489e+02 7.18865967e+02 4.91172016e-01]	[4.82941803e+02 9.01062378e+02 7.87852645e-01]	[4.67442657e+02 8.95982300e+02 7.64030278e-01]	[4.85441284e+02 8.72865662e+02 7.34345317e-01]
[482.72515869 316.01855469 0.95855796]	[480.22891235 357.13873291 0.93663204]	[416.14227295 354.58963013 0.84854144]	[349.37780762 439.30780029 0.88388646]	[272.35903931 503.45053101 0.86109954]	[544.29675293 359.57867432 0.91394389]	[562.324646 464.8581543 0.8948189]	[588.12255859 570.01812744 0.81960684]	[482.72061157 547.02276611 0.74556899]	[439.20980835 552.0993042 0.70064026]	[462.34942627 711.21911621 0.81397873]	[4.80383850e+02 8.70103210e+02 8.67729902e-01]	[523.96844482 544.43054199 0.70973051]	[544.44732666 711.17718506 0.73362547]	[5.41823059e+02 7.11165527e+02 3.23175848e-01]	[467.41567993 298.23779297 0.87941396]	[498.13818359 298.22665405 0.90242571]	[446.88189697 287.87979126 0.7885192 ]	[513.62036133 282.7354126 0.78128237]	[5.41938782e+02 7.41977905e+02 4.77405012e-01]	[5.54685242e+02 7.34292847e+02 4.31579322e-01]	[5.39252686e+02 7.08609985e+02 2.82117367e-01]	[4.82943848e+02 9.01044006e+02 7.93461502e-01]	[4.67447388e+02 8.95977112e+02 7.67805278e-01]	[4.85389465e+02 8.72899170e+02 7.35279739e-01]
[482.72003174 316.00967407 0.95037478]	[480.19543457 357.15756226 0.92331409]	[416.08706665 356.97906494 0.84012288]	[344.33615112 439.23492432 0.87450111]	[262.19522095 503.37301636 0.87184852]	[541.93566895 359.60324097 0.90144777]	[562.28948975 462.3934021 0.89393353]	[588.08685303 567.59118652 0.82417578]	[482.74023438 549.52252197 0.74952704]	[439.22311401 554.63171387 0.69912905]	[462.35443115 711.20452881 0.81654018]	[4.80363617e+02 8.67687073e+02 8.64044309e-01]	[523.97406006 544.49395752 0.6997214 ]	[544.41229248 711.24298096 0.76703501]	[5.39257019e+02 7.08579407e+02 1.34684294e-01]	[467.39501953 298.22909546 0.88027143]	[498.12966919 298.21826172 0.90238309]	[444.44332886 290.36453247 0.802127 ]	[513.60778809 282.77337646 0.77493024]	[5.41853943e+02 7.31670227e+02 3.40176821e-01]	[5.52116760e+02 7.29097412e+02 3.08086216e-01]	[5.39320251e+02 7.13745911e+02 1.38867378e-01]	[4.85356262e+02 9.01028320e+02 7.95178235e-01]	[4.67459930e+02 8.95965454e+02 7.66019344e-01]	[4.85358276e+02 8.72877319e+02 7.38220811e-01]
[482.70410156 315.99230957 0.94322801]	[480.17858887 357.14749146 0.91742229]	[416.0647583 354.58761597 0.83153331]	[346.8286438 439.15869141 0.86317599]	[264.71264648 503.27108765 0.86469126]	[541.91760254 359.59710693 0.89973122]	[562.30255127 462.43041992 0.88454765]	[588.03881836 567.55670166 0.84340298]	[482.74258423 549.55877686 0.74658519]	[439.22213745 554.68145752 0.69799334]	[462.34268188 711.24279785 0.82469404]	[4.80330963e+02 8.70132568e+02 8.70005369e-01]	[523.97821045 546.95959473 0.69648856]	[544.32440186 713.7244873 0.79594487]	[0. 0. 0.]	[464.96343994 298.20980835 0.88748223]	[495.68960571 298.20275879 0.89602906]	[444.40951538 290.34631348 0.81170034]	[513.56335449 282.73260498 0.77235627]	[0. 0. 0.]	[0. 0. 0.]	[0. 0. 0.]	[4.85352112e+02 9.01031616e+02 7.95697212e-01]	[4.67447998e+02 8.95980835e+02 7.64666975e-01]	[4.82905548e+02 8.75315063e+02 7.33960509e-01]
[480.36303711 315.97421265 0.94818699]	[480.14041138 357.16668701 0.91423959]	[413.59524536 356.97363281 0.82344592]	[344.27206421 439.32061768 0.88333368]	[259.69793701 503.42837524 0.87293422]	[541.89221191 359.60818481 0.89875919]	[562.31585693 462.4135437 0.89193392]	[588.04284668 567.56341553 0.83800101]	[482.71530151 549.54833984 0.75197005]	[439.19277954 554.67498779 0.70143652]	[462.29492188 713.72979736 0.81640977]	[4.80340576e+02 8.70123962e+02 8.67797315e-01]	[523.95001221 546.96136475 0.70643264]	[541.95672607 716.2789917 0.80164957]	[0. 0. 0.]	[464.93505859 298.20236206 0.89787364]	[495.63586426 298.18658447 0.8902638 ]	[444.38186646 287.86776733 0.80996293]	[511.01806641 282.70797729 0.771864 ]	[0. 0. 0.]	[0. 0. 0.]	[0. 0. 0.]	[4.82940857e+02 9.01019958e+02 7.91180134e-01]	[4.67417206e+02 8.95964539e+02 7.66263664e-01]	[4.82933075e+02 8.72936584e+02 7.31674314e-01]
[480.32870483 315.98898315 0.95064145]	[480.1244812 357.17123413 0.91210359]	[413.57458496 356.98342896 0.82383931]	[344.27203369 441.84240723 0.87512511]	[264.74224854 508.43939209 0.8099969 ]	[541.87432861 359.61218262 0.89680463]	[562.31402588 462.41409302 0.88872242]	[588.10955811 567.49353027 0.83638984]	[480.37405396 549.51922607 0.75120461]	[439.1630249 554.64306641 0.69481403]	[462.28649902 711.2244873 0.82615483]	[4.80313354e+02 8.70120483e+02 8.65466237e-01]	[523.9430542 546.93811035 0.70876676]	[541.91809082 713.78485107 0.79783875]	[0. 0. 0.]	[464.87823486 298.2170105 0.91005063]	[493.12710571 298.1907959 0.88179618]	[444.32019043 290.37960815 0.81741428]	[508.52178955 282.77627563 0.7717157 ]	[0. 0. 0.]	[0. 0. 0.]	[0. 0. 0.]	[4.82940399e+02 9.01026794e+02 7.92832255e-01]	[4.67418732e+02 8.95978638e+02 7.65158832e-01]	[4.82900513e+02 8.72935364e+02 7.29764044e-01]
[480.28808594 315.98822021 0.95061779]	[477.71697998 357.15771484 0.9067204 ]	[413.5067749 356.99420166 0.81976211]	[349.40228271 441.8739624 0.86382961]	[272.37734985 513.62872314 0.81069225]	[541.8303833 359.59259033 0.89519602]	[562.32434082 462.39797974 0.90079421]	[593.14593506 565.0133667 0.83195919]	[480.35140991 549.5055542 0.75260949]	[439.14733887 554.62469482 0.6935274 ]	[462.27502441 713.6963501 0.82215643]	[4.80320953e+02 8.70132996e+02 8.66552293e-01]	[523.921875 546.9319458 0.71163917]	[541.91558838 713.77911377 0.79651403]	[0. 0. 0.]	[464.8296814 298.21847534 0.91690558]	[493.06100464 298.19778442 0.87921083]	[441.88702393 290.41751099 0.83471888]	[508.47503662 285.26568604 0.77430707]	[0. 0. 0.]	[0. 0. 0.]	[0. 0. 0.]	[4.85372620e+02 9.01051575e+02 7.86079705e-01]	[4.67445587e+02 8.98433105e+02 7.58810520e-01]	[4.82903046e+02 8.75314331e+02 7.24184155e-01]
[480.20471191 315.96899414 0.94120705]	[477.65203857 357.16809082 0.90082544]	[410.9876709 357.02685547 0.81730604]	[354.503479 444.38201904 0.86381567]	[275.03100586 521.32214355 0.9214344 ]	[541.77258301 359.58337402 0.89008009]	[562.43103027 464.89712524 0.89507699]	[600.81573486 564.94891357 0.86983764]	[480.36108398 549.50732422 0.75781733]	[439.15808105 554.63116455 0.69582248]	[462.26821899 711.22961426 0.82292128]	[4.80318848e+02 8.70120117e+02 8.63434553e-01]	[523.92919922 546.93133545 0.71868223]	[541.92767334 713.73126221 0.79662865]	[0. 0. 0.]	[462.37924194 298.22027588 0.93040389]	[488.02932739 298.18566895 0.88367975]	[441.81201172 290.40591431 0.84046376]	[505.9743042 285.29626465 0.78419697]	[0. 0. 0.]	[0. 0. 0.]	[0. 0. 0.]	[4.85394409e+02 9.01040222e+02 7.86920488e-01]	[4.67457947e+02 8.98423157e+02 7.58925915e-01]	[4.82898773e+02 8.72932068e+02 7.22576022e-01]
[480.12442017 315.94766235 0.92426884]	[475.15023804 357.17349243 0.88793015]	[408.45111084 357.0647583 0.8210851 ]	[356.99029541 451.99441528 0.87048316]	[277.67425537 523.92926025 0.90268958]	[541.70159912 357.2041626 0.87958348]	[562.46936035 462.35275269 0.91881657]	[603.48712158 564.85693359 0.90899193]	[480.33856201 547.0168457 0.76590538]	[439.1366272 552.11560059 0.69965887]	[462.25686646 711.17254639 0.82120717]	[4.80321320e+02 8.67700439e+02 8.55235934e-01]	[523.89916992 544.45672607 0.72634465]	[544.27960205 711.21685791 0.79994112]	[0. 0. 0.]	[462.30761719 298.22912598 0.93237656]	[485.46878052 298.16848755 0.90312862]	[441.76867676 290.45040894 0.85202563]	[503.4710083 282.769104 0.81252062]	[0. 0. 0.]	[0. 0. 0.]	[0. 0. 0.]	[4.85400421e+02 9.01029175e+02 7.85417914e-01]	[4.67457550e+02 8.95983643e+02 7.56556988e-01]	[4.82910187e+02 8.72901001e+02 7.21546888e-01]
[477.66152954 315.95111084 0.90713167]	[475.09295654 357.17156982 0.88497472]	[408.40194702 357.10601807 0.82968032]	[357.11965942 457.2170105 0.93761039]	[282.74459839 539.24383545 0.82160598]	[539.25860596 357.16571045 0.86910236]	[564.96282959 462.41311646 0.89674461]	[608.60064697 562.28521729 0.88268733]	[480.34695435 546.97088623 0.77282107]	[439.15097046 552.06518555 0.70416164]	[462.23635864 711.15270996 0.82584006]	[4.80302551e+02 8.70096863e+02 8.62936616e-01]	[523.91149902 544.41052246 0.72506922]	[544.29724121 711.14904785 0.78387302]	[5.39199402e+02 6.88075684e+02 6.41693175e-02]	[462.21984863 298.23449707 0.93135858]	[482.98300171 298.17645264 0.91849393]	[441.73287964 292.89663696 0.85554242]	[503.340271 287.78778076 0.82474232]	[5.41681702e+02 7.26463257e+02 2.38073915e-01]	[5.47065430e+02 7.24008301e+02 2.04703301e-01]	[0. 0. 0.]	[4.85404510e+02 9.01013367e+02 7.92492926e-01]	[4.67470062e+02 8.95981995e+02 7.59547651e-01]	[4.82885162e+02 8.72912476e+02 7.33309746e-01]
[477.6072998 315.96685791 0.89791769]	[472.5814209 357.15206909 0.88168418]	[405.90618896 357.12161255 0.83599675]	[359.64089966 459.64944458 0.94269097]	[295.43307495 541.81781006 0.90057504]	[539.20068359 357.10809326 0.86287338]	[567.45532227 462.22280884 0.8955856 ]	[623.82751465 559.82543945 0.87737578]	[480.32846069 544.49975586 0.77909917]	[439.1590271 549.54248047 0.71200025]	[462.22622681 711.1262207 0.82056594]	[4.80284515e+02 8.67679382e+02 8.55826318e-01]	[523.86846924 544.36608887 0.73490721]	[544.33050537 708.71386719 0.76815373]	[5.39230591e+02 6.93195679e+02 9.03063938e-02]	[459.83273315 298.26281738 0.9276405 ]	[482.918396 298.17993164 0.93604213]	[439.31835938 290.42947388 0.84756362]	[503.26931763 282.76702881 0.83376122]	[5.41662537e+02 7.26621460e+02 2.69038886e-01]	[5.47052979e+02 7.26533447e+02 2.43819684e-01]	[0. 0. 0.]	[4.85397949e+02 9.01001770e+02 7.93040216e-01]	[4.67455139e+02 8.95970154e+02 7.61639059e-01]	[4.82875580e+02 8.72894104e+02 7.31640458e-01]
[475.12841797 315.99630737 0.89961624]	[472.54907227 357.19372559 0.89134312]	[405.84326172 357.184021 0.84530115]	[359.7623291 462.2572937 0.94864339]	[303.19625854 544.43902588 0.86958861]	[539.18756104 357.10452271 0.86956716]	[570.03546143 459.76419067 0.88446599]	[626.4864502 546.9967041 0.87517995]	[480.29537964 544.48529053 0.76718366]	[439.15499878 549.51025391 0.7111302 ]	[462.2361145 708.6930542 0.81662589]	[4.80289673e+02 8.67682922e+02 8.57822537e-01]	[523.85186768 541.91461182 0.72987783]	[544.30548096 706.11169434 0.72892618]	[5.39312378e+02 7.06082642e+02 3.93057227e-01]	[459.775177 300.64602661 0.92597556]	[482.8795166 298.18978882 0.95050222]	[439.24139404 292.93029785 0.85980248]	[500.88046265 285.23440552 0.82936275]	[5.39232666e+02 7.39407288e+02 4.89276141e-01]	[5.44514160e+02 7.31692566e+02 4.97444302e-01]	[5.34168091e+02 7.03466858e+02 3.07891876e-01]	[4.85400726e+02 9.01011841e+02 7.89070547e-01]	[4.67462799e+02 8.95982117e+02 7.61046827e-01]	[4.82872406e+02 8.72902161e+02 7.31420934e-01]
[475.0619812 316.00454712 0.89246738]	[470.03173828 357.20019531 0.88971961]	[403.34606934 357.22302246 0.85353506]	[362.30221558 462.36825562 0.90223843]	[310.94073486 552.09454346 0.80209315]	[536.71191406 357.08364868 0.86092222]	[572.64685059 459.61361694 0.84512234]	[636.71832275 541.94488525 0.84448946]	[480.26028442 544.40710449 0.77278781]	[439.13247681 546.98907471 0.7174325 ]	[462.2454834 708.66149902 0.82907337]	[4.80281769e+02 8.67705383e+02 8.58067632e-01]	[523.81427002 541.8236084 0.73800617]	[5.41889282e+02 6.98371521e+02 6.90436184e-01]	[5.41723389e+02 7.08642517e+02 5.66539228e-01]	[459.71109009 300.67443848 0.91122305]	[482.81536865 298.18469238 0.95571476]	[439.17337036 292.98095703 0.85558271]	[500.81472778 282.67419434 0.83381379]	[5.36684753e+02 7.44476807e+02 6.00407958e-01]	[5.44392578e+02 7.36783020e+02 5.92002451e-01]	[5.31597107e+02 7.05968506e+02 4.28209841e-01]	[4.85416565e+02 9.01008972e+02 7.86798358e-01]	[4.67484833e+02 8.95984619e+02 7.55145311e-01]	[4.82849731e+02 8.72917358e+02 7.34554291e-01]
[475.06387329 316.00320435 0.89330041]	[470.0177002 357.19674683 0.89078516]	[403.3421936 357.22372437 0.85370934]	[362.30401611 462.36633301 0.90080422]	[310.93670654 552.08288574 0.80272639]	[536.68121338 357.08004761 0.85636783]	[572.64276123 459.6111145 0.84306943]	[636.71350098 541.94500732 0.84284383]	[480.26333618 544.42285156 0.77333689]	[439.13427734 547.00854492 0.71678215]	[462.23580933 708.6762085 0.8282513 ]	[4.80278015e+02 8.67706787e+02 8.60515952e-01]	[523.82073975 541.83734131 0.73919606]	[5.41889099e+02 6.98287903e+02 6.95841432e-01]	[5.41741638e+02 7.08651123e+02 5.82445443e-01]	[459.71261597 300.67367554 0.91096926]	[482.81246948 298.18331909 0.95483321]	[439.17214966 292.97033691 0.85251802]	[500.81085205 280.23709106 0.83305484]	[5.36661255e+02 7.44503113e+02 6.13579273e-01]	[5.44380432e+02 7.36814575e+02 5.99777162e-01]	[5.34096191e+02 7.05981323e+02 4.37872052e-01]	[4.85402283e+02 9.01010193e+02 7.88216293e-01]	[4.67475769e+02 8.95989685e+02 7.55692542e-01]	[4.82854675e+02 8.72916382e+02 7.38044620e-01]
[475.07357788 316.04571533 0.89334905]	[469.96389771 357.193573 0.89004409]	[403.28207397 359.60345459 0.8608737 ]	[369.95028687 462.43133545 0.84494442]	[316.02227783 557.17175293 0.84813249]	[534.15136719 357.07351685 0.84386945]	[580.2678833 459.66357422 0.86623377]	[644.38201904 539.30529785 0.88337874]	[480.23886108 544.43487549 0.76936257]	[439.12490845 547.03149414 0.72012621]	[462.23901367 708.69708252 0.82677323]	[4.80286530e+02 8.67707214e+02 8.62768471e-01]	[523.78149414 541.85180664 0.73157346]	[5.41825378e+02 6.93186646e+02 6.78788781e-01]	[5.41734314e+02 7.08706604e+02 6.28251135e-01]	[459.67907715 300.6986084 0.89721906]	[482.80258179 298.18948364 0.9467473 ]	[439.0687561 292.9569397 0.82760286]	[500.77062988 280.16101074 0.80835879]	[5.36677002e+02 7.46965271e+02 6.49576902e-01]	[5.44379333e+02 7.39388489e+02 6.26352668e-01]	[5.31571533e+02 7.06012451e+02 4.68056768e-01]	[4.85381195e+02 9.01004395e+02 7.90807068e-01]	[4.67460724e+02 8.95982544e+02 7.60797977e-01]	[4.82870819e+02 8.72912109e+02 7.39591062e-01]
[472.5380249 316.05053711 0.88728058]	[467.48974609 357.17495728 0.89196086]	[403.25939941 359.5993042 0.86259317]	[375.04858398 462.41845703 0.87021601]	[318.75637817 559.69702148 0.83645838]	[534.10546875 357.05944824 0.84002364]	[582.73291016 457.14959717 0.86124849]	[647.01184082 529.03497314 0.86004066]	[480.22711182 544.3895874 0.77206355]	[439.12625122 546.99499512 0.7251457 ]	[462.24105835 708.69207764 0.82636529]	[4.80286774e+02 8.67711670e+02 8.64372313e-01]	[521.40997314 541.79980469 0.7282005 ]	[5.41767273e+02 6.88108887e+02 6.65760696e-01]	[5.41757141e+02 7.11125671e+02 6.77955508e-01]	[459.62261963 300.70913696 0.88325995]	[482.75128174 298.2052002 0.94331717]	[436.637146 292.92459106 0.80990851]	[500.73028564 280.17770386 0.81261116]	[5.34129089e+02 7.47046082e+02 6.82425082e-01]	[5.44354736e+02 7.41962830e+02 6.55304015e-01]	[5.34096985e+02 7.06043030e+02 4.96697903e-01]	[4.85397308e+02 9.01000549e+02 7.88506925e-01]	[4.67468903e+02 8.95978149e+02 7.59110928e-01]	[4.82861328e+02 8.72913635e+02 7.42450297e-01]
[469.97720337 316.09146118 0.88805991]	[467.44277954 357.16845703 0.89512074]	[400.84759521 359.62252808 0.86923242]	[377.57284546 464.8656311 0.89725488]	[331.39526367 562.27435303 0.84077322]	[531.57989502 357.03604126 0.83701575]	[582.90289307 452.04858398 0.86639708]	[659.83410645 521.40576172 0.84989202]	[480.22277832 544.37872314 0.76891845]	[439.14013672 546.9732666 0.72811794]	[462.2428894 708.65667725 0.83692402]	[4.80280243e+02 8.70108337e+02 8.64387393e-01]	[521.39300537 541.7956543 0.73043758]	[5.41736389e+02 6.88162781e+02 6.87892437e-01]	[541.81298828 721.36566162 0.72832429]	[457.19528198 300.76296997 0.87056667]	[480.3631897 298.24478149 0.94432193]	[436.59503174 293.01229858 0.81561673]	[500.66897583 282.74282837 0.79196566]	[5.36721863e+02 7.52274536e+02 7.07311273e-01]	[5.44497620e+02 7.49606201e+02 7.18066096e-01]	[5.34149841e+02 7.13709351e+02 5.54439425e-01]	[4.85389008e+02 9.01006653e+02 7.88093626e-01]	[4.67460724e+02 8.95984985e+02 7.59392023e-01]	[4.82849030e+02 8.72917664e+02 7.40010500e-01]
[467.4553833 316.11560059 0.89549673]	[467.41082764 357.18804932 0.89684236]	[400.82250977 359.66189575 0.8748166 ]	[377.58703613 467.39395142 0.88490474]	[333.95883179 562.34637451 0.86893022]	[531.56622314 357.03781128 0.8362782 ]	[582.98138428 449.50979614 0.87080193]	[664.95172119 518.79693604 0.89214802]	[480.22076416 544.37341309 0.77083391]	[439.13839722 546.96881104 0.72919697]	[462.25991821 708.65948486 0.83657211]	[4.80285492e+02 8.67710388e+02 8.63355041e-01]	[521.39215088 541.78820801 0.73046184]	[5.41714539e+02 6.90656677e+02 6.83815002e-01]	[5.41770691e+02 7.18901245e+02 6.96362197e-01]	[457.14517212 300.77606201 0.8640092 ]	[480.3336792 300.62158203 0.94189876]	[436.5743103 293.00878906 0.80492294]	[500.65014648 285.27023315 0.79419661]	[5.36637268e+02 7.54813110e+02 6.80096328e-01]	[5.44433289e+02 7.49688477e+02 7.09641993e-01]	[5.31625000e+02 7.11223694e+02 5.27760267e-01]	[4.85397583e+02 9.01012756e+02 7.88312972e-01]	[4.67457886e+02 8.95984802e+02 7.61297107e-01]	[4.82859161e+02 8.72902100e+02 7.40234256e-01]
[467.43911743 316.134552 0.89608163]	[467.41802979 357.21875 0.89671737]	[400.82797241 359.6960144 0.87447715]	[377.57403564 467.48455811 0.87668985]	[333.94119263 562.42297363 0.86237323]	[531.57513428 357.05569458 0.83982807]	[585.39385986 446.95925903 0.8699767 ]	[667.49835205 516.16717529 0.86217546]	[480.23086548 544.41516113 0.77446431]	[439.14532471 547.01690674 0.73021722]	[462.25271606 708.6829834 0.8300603 ]	[4.80279510e+02 8.67700867e+02 8.62770498e-01]	[521.40393066 541.82391357 0.73342979]	[5.41727051e+02 6.90699890e+02 6.88905478e-01]	[5.41810425e+02 7.21424072e+02 6.86411560e-01]	[457.13302612 303.19863892 0.86073214]	[480.32290649 300.64642334 0.93952668]	[436.56552124 293.02026367 0.80046958]	[498.26748657 285.31170654 0.79747701]	[5.34115234e+02 7.59898987e+02 6.87753022e-01]	[5.44424500e+02 7.52220032e+02 6.92943454e-01]	[5.36661255e+02 7.13711304e+02 5.17684579e-01]	[4.85392548e+02 9.01043579e+02 7.83580422e-01]	[4.67453186e+02 8.98421875e+02 7.57134616e-01]	[4.82865051e+02 8.72890381e+02 7.38468885e-01]
[467.39898682 316.16976929 0.9009583 ]	[467.43682861 359.5930481 0.89795458]	[400.8399353 359.73443604 0.87274873]	[377.56967163 467.48968506 0.87919325]	[333.93231201 562.4274292 0.86033046]	[531.58117676 357.09860229 0.84637833]	[585.48400879 446.98071289 0.86054111]	[667.60699463 511.01647949 0.85195738]	[480.25308228 544.45141602 0.77496809]	[439.1673584 549.49346924 0.73023033]	[462.32104492 708.66503906 0.84326589]	[480.29660034 870.15753174 0.87531996]	[523.77227783 541.86816406 0.736655 ]	[5.41745789e+02 6.93168640e+02 6.66880608e-01]	[541.82873535 726.45806885 0.73148197]	[457.10961914 303.21582031 0.85793787]	[480.3157959 300.69320679 0.93413234]	[436.56237793 295.43624878 0.80929941]	[500.63809204 290.34487915 0.8124643 ]	[5.36644592e+02 7.64946838e+02 7.15247333e-01]	[5.44450806e+02 7.54823364e+02 6.80255711e-01]	[5.36724670e+02 7.21381836e+02 5.51235020e-01]	[4.85394989e+02 9.01037720e+02 7.89221227e-01]	[4.67473083e+02 8.98427856e+02 7.61608183e-01]	[4.82852692e+02 8.75341187e+02 7.39684939e-01]
[464.93762207 318.57022095 0.90447104]	[467.45373535 359.67663574 0.89752805]	[400.85995483 359.81500244 0.86236149]	[377.56036377 470.01022339 0.87246382]	[331.41366577 564.82525635 0.84981388]	[531.60058594 357.16091919 0.85173476]	[585.53039551 449.50408936 0.84935021]	[667.64398193 505.97372437 0.86281681]	[480.28759766 546.95690918 0.76706469]	[439.18936157 552.06317139 0.72082794]	[462.33096313 708.6862793 0.83074158]	[480.33233643 870.19903564 0.88046646]	[523.81634521 544.35974121 0.73778212]	[5.41715210e+02 6.98338867e+02 6.70405269e-01]	[541.82525635 726.43560791 0.73766696]	[457.06790161 303.29495239 0.84264064]	[480.28573608 303.20330811 0.91195935]	[434.11196899 295.51559448 0.81067026]	[500.63623047 290.44805908 0.8330009 ]	[5.34121460e+02 7.65010132e+02 7.22731709e-01]	[5.44413696e+02 7.57360107e+02 6.78805113e-01]	[5.36702209e+02 7.18872375e+02 5.66080272e-01]	[4.85394470e+02 9.03556824e+02 7.86825836e-01]	[4.67472626e+02 8.98466370e+02 7.58106112e-01]	[4.82910278e+02 8.75382629e+02 7.29974389e-01]
[467.39886475 318.74465942 0.87116462]	[467.45199585 359.7991333 0.8844859 ]	[403.26104736 362.31192017 0.84727901]	[377.52371216 472.56484985 0.86380982]	[323.79376221 564.83557129 0.8509509 ]	[531.58312988 359.61730957 0.85267085]	[585.56719971 452.06506348 0.84260827]	[670.15307617 505.99151611 0.83432186]	[480.30697632 549.49938965 0.76164645]	[439.20339966 554.64324951 0.72299463]	[462.3722229 708.67810059 0.82132268]	[480.35754395 870.25134277 0.87946379]	[523.8347168 544.45202637 0.73033512]	[5.41686829e+02 7.03383484e+02 6.76783681e-01]	[541.80328369 726.550354 0.76191831]	[457.08911133 310.91088867 0.84823966]	[480.30450439 308.31619263 0.89414912]	[434.08618164 295.60717773 0.78196383]	[500.68109131 292.90737915 0.83253676]	[5.34091675e+02 7.67485229e+02 7.37022400e-01]	[5.44400574e+02 7.62422974e+02 6.97029352e-01]	[5.36679443e+02 7.23927246e+02 5.85156143e-01]	[4.85363159e+02 9.03580505e+02 7.77106345e-01]	[4.67454773e+02 8.98492493e+02 7.49898076e-01]	[4.82941742e+02 8.75447510e+02 7.16433108e-01]
[467.48538208 321.23287964 0.84747195]	[467.47451782 362.32015991 0.85743958]	[403.3057251 364.85531616 0.8280015 ]	[375.09634399 470.0105896 0.85005236]	[321.16897583 564.8168335 0.88087028]	[534.10144043 359.7953186 0.83721244]	[585.59667969 457.07458496 0.85025251]	[670.15637207 508.51254272 0.81983918]	[480.32388306 549.55395508 0.75848311]	[439.23165894 557.17645264 0.72765458]	[464.82565308 711.17718506 0.80955005]	[480.37573242 870.28887939 0.88227475]	[523.84606934 546.92883301 0.72484529]	[5.39304382e+02 7.03506409e+02 6.85037553e-01]	[541.80236816 729.07470703 0.79927373]	[457.15835571 313.46160889 0.88111717]	[480.34588623 310.87487793 0.8964842 ]	[434.08178711 298.03515625 0.79889667]	[500.67932129 293.00073242 0.81933796]	[5.31580933e+02 7.67590942e+02 7.39585280e-01]	[5.44330139e+02 7.64998413e+02 7.27478087e-01]	[5.36669250e+02 7.26481689e+02 6.18100643e-01]	[4.85361176e+02 9.03616394e+02 7.72135735e-01]	[4.67455109e+02 8.98517029e+02 7.47014403e-01]	[4.82935181e+02 8.77884155e+02 7.15792656e-01]
[467.40887451 323.75180054 0.84020841]	[467.48773193 364.88302612 0.83392817]	[403.34463501 369.90597534 0.81290036]	[374.97009277 475.09729004 0.83696079]	[318.6105957 562.45904541 0.91085285]	[534.105896 362.28890991 0.81815332]	[585.55133057 459.58895874 0.8786658 ]	[672.70391846 516.12768555 0.80758435]	[480.331604 554.62780762 0.75516361]	[439.23706055 559.74243164 0.73860192]	[464.87609863 713.69665527 0.80099988]	[480.38360596 870.27807617 0.88362455]	[523.84069824 547.027771 0.72010458]	[5.39267334e+02 7.05983276e+02 6.78158402e-01]	[541.75695801 729.12921143 0.82653892]	[457.15405273 313.53497314 0.88574827]	[480.31872559 313.431427 0.91031885]	[434.12487793 298.04147339 0.80901939]	[500.72320557 295.45874023 0.83765936]	[529.043396 767.69995117 0.78319186]	[544.31164551 767.48803711 0.78671634]	[5.34132324e+02 7.26497925e+02 6.37282133e-01]	[4.82946381e+02 9.03624207e+02 7.71782160e-01]	[4.67438873e+02 8.98505615e+02 7.50032544e-01]	[4.82943085e+02 8.75447388e+02 7.10400939e-01]
[470.02166748 326.28033447 0.83583808]	[470.01004028 369.95153809 0.8275795 ]	[405.86032104 372.48168945 0.80874205]	[372.46102905 475.16592407 0.83040953]	[315.97967529 562.47589111 0.90180206]	[534.16033936 364.81872559 0.80479866]	[585.49505615 459.78591919 0.91696262]	[670.20056152 521.2197876 0.86209524]	[480.31970215 557.17547607 0.75569779]	[439.22491455 559.80950928 0.74847734]	[464.90280151 713.78619385 0.79341483]	[480.37368774 870.32281494 0.88381672]	[523.82550049 549.56365967 0.71381932]	[5.39322754e+02 7.06066284e+02 6.98152959e-01]	[541.76849365 729.14373779 0.82678264]	[459.63119507 315.99432373 0.92453855]	[482.74053955 313.5007019 0.92631161]	[436.58554077 298.19302368 0.83249265]	[500.73196411 295.52178955 0.82563126]	[526.49963379 770.1932373 0.77784801]	[541.91894531 767.62475586 0.79393733]	[5.34159607e+02 7.26505676e+02 6.30216479e-01]	[4.82925720e+02 9.03632141e+02 7.66497731e-01]	[4.67409424e+02 8.98511719e+02 7.49683022e-01]	[4.82915375e+02 8.77924500e+02 7.08486080e-01]
[472.54467773 331.45703125 0.84208876]	[472.53649902 374.9671936 0.8420164 ]	[405.89031982 374.98364258 0.8139044 ]	[367.3885498 477.59161377 0.81793106]	[313.42318726 562.44561768 0.87781727]	[536.67193604 367.40130615 0.79555064]	[585.44360352 462.27609253 0.92243475]	[667.58221436 523.76574707 0.90373987]	[480.29663086 557.21142578 0.75637507]	[439.19537354 562.25183105 0.74846441]	[464.92727661 716.33660889 0.78580719]	[480.38143921 870.3338623 0.8827318 ]	[523.81463623 552.08282471 0.71244043]	[5.39294800e+02 7.06079651e+02 6.98338568e-01]	[541.70855713 729.17974854 0.78800303]	[459.6534729 318.50836182 0.9280594 ]	[482.79324341 316.08016968 0.95168215]	[436.65109253 300.62911987 0.8278383 ]	[500.79144287 295.63720703 0.84149683]	[526.47210693 770.25061035 0.78221738]	[541.86956787 767.67852783 0.80531156]	[5.31597107e+02 7.26520569e+02 6.11210346e-01]	[4.82915894e+02 9.06109924e+02 7.65855551e-01]	[4.67397827e+02 9.00985413e+02 7.49357998e-01]	[4.82935181e+02 8.77940552e+02 7.03511357e-01]
[472.57681274 334.07385254 0.86660123]	[472.57556152 375.11300659 0.86642641]	[405.88235474 377.49697876 0.82514662]	[364.79946899 477.70700073 0.85022104]	[303.26171875 564.83508301 0.87302977]	[536.72869873 372.49130249 0.80227065]	[585.45214844 464.89016724 0.89672863]	[665.05029297 526.42138672 0.88736832]	[480.25723267 559.74841309 0.76675189]	[439.15109253 562.32293701 0.75414091]	[467.43530273 721.41540527 0.78854579]	[480.37704468 872.74462891 0.88735729]	[523.77374268 554.66705322 0.71954906]	[5.39279419e+02 7.06018616e+02 6.23013735e-01]	[541.72930908 731.75854492 0.78170395]	[459.66830444 318.69369507 0.91594172]	[482.80407715 318.57644653 0.95065486]	[439.09060669 303.29064941 0.79933238]	[500.79626465 298.07327271 0.82063854]	[5.26513184e+02 7.72806885e+02 7.53598630e-01]	[541.89886475 770.17126465 0.79262161]	[5.34106018e+02 7.29128296e+02 6.01928532e-01]	[4.82914948e+02 9.06152100e+02 7.60988593e-01]	[4.67395386e+02 9.01037170e+02 7.46721268e-01]	[4.82913788e+02 8.80489136e+02 7.08091378e-01]
[472.60803223 336.54418945 0.8896035 ]	[472.58630371 377.58859253 0.88925385]	[405.88397217 377.63357544 0.83437413]	[362.29168701 480.15899658 0.88218486]	[298.24880981 564.82427979 0.89270729]	[539.17327881 375.07147217 0.8240326 ]	[585.43237305 469.98855591 0.87281746]	[664.89532471 534.11315918 0.84109926]	[480.27944946 562.31097412 0.79430246]	[439.17147827 564.84832764 0.76298851]	[469.98123169 723.93994141 0.79360187]	[480.38528442 872.74279785 0.88503587]	[523.79602051 559.74298096 0.73848969]	[5.39294495e+02 7.06071228e+02 6.48378074e-01]	[541.72698975 731.76312256 0.74746585]	[459.69290161 321.17297363 0.90261811]	[482.81317139 318.70608521 0.9481141 ]	[439.15481567 310.88433838 0.81664056]	[500.77093506 300.63369751 0.80449873]	[5.28969177e+02 7.75357910e+02 7.09703982e-01]	[5.41909363e+02 7.70248291e+02 7.41726339e-01]	[5.34105164e+02 7.29048462e+02 5.75244129e-01]	[4.82907654e+02 9.06142578e+02 7.65287757e-01]	[4.64961914e+02 9.01021545e+02 7.52522528e-01]	[4.82924103e+02 8.80463196e+02 7.03493178e-01]
[472.58239746 336.64807129 0.89184701]	[475.08792114 377.67443848 0.89819205]	[408.42919922 377.7119751 0.83277166]	[362.24603271 480.19692993 0.89406204]	[298.05407715 562.46710205 0.9166106 ]	[539.18902588 377.55563354 0.84982073]	[585.37243652 472.6098938 0.87440538]	[664.8706665 541.71337891 0.87799621]	[480.24105835 562.37457275 0.79615694]	[439.14916992 564.92340088 0.76021749]	[470.03741455 726.44116211 0.80337739]	[480.38638306 872.73132324 0.88501453]	[521.40350342 559.7947998 0.73847765]	[5.39261719e+02 7.03492004e+02 5.74304402e-01]	[5.39265015e+02 7.34238831e+02 6.91695094e-01]	[459.69030762 321.26599121 0.88837546]	[482.81869507 321.19204712 0.93108445]	[439.18383789 313.47665405 0.80793971]	[500.81399536 305.79345703 0.79589999]	[5.26412109e+02 7.77915039e+02 6.71556354e-01]	[5.41752319e+02 7.72760681e+02 6.71120346e-01]	[5.31534302e+02 7.29134094e+02 5.41561067e-01]	[4.82931091e+02 9.06137939e+02 7.61292458e-01]	[4.67404999e+02 9.01016602e+02 7.50844717e-01]	[4.82914337e+02 8.77981689e+02 7.02592909e-01]
[472.60211182 339.18585205 0.88183904]	[475.14181519 380.18539429 0.90379065]	[410.95275879 380.18270874 0.83607107]	[362.21743774 480.24783325 0.90242004]	[295.57202148 562.45397949 0.9146229 ]	[539.2489624 380.0930481 0.8728537]	[585.36968994 477.71057129 0.901833 ]	[659.8782959 541.93859863 0.85287929]	[480.28442383 564.90802002 0.79722297]	[439.17092896 567.47753906 0.74671727]	[472.51559448 726.54058838 0.80555546]	[482.70220947 872.72088623 0.88278353]	[523.80090332 562.35925293 0.74892139]	[5.39173889e+02 7.08561829e+02 5.95037162e-01]	[5.39177307e+02 7.41889954e+02 6.42589152e-01]	[459.69244385 328.84274292 0.86430341]	[482.87304688 326.35174561 0.89367861]	[439.23794556 315.99978638 0.81070626]	[500.89968872 313.42202759 0.83348125]	[5.23914978e+02 7.82973206e+02 6.79459512e-01]	[5.39200928e+02 7.75336670e+02 6.22549772e-01]	[5.29045105e+02 7.31721375e+02 5.21332264e-01]	[4.85349976e+02 9.06133667e+02 7.59082437e-01]	[4.67415070e+02 9.01016602e+02 7.47990310e-01]	[4.82923981e+02 8.77975159e+02 7.00189948e-01]
[475.11785889 341.75457764 0.85714108]	[475.16848755 380.33816528 0.89032871]	[410.95681763 380.29638672 0.83119863]	[359.80056763 480.36044312 0.91517532]	[295.46618652 562.43115234 0.90234375]	[539.29449463 380.26464844 0.86512202]	[585.35510254 480.20440674 0.92322558]	[654.75848389 544.5189209 0.83571893]	[480.30667114 567.44732666 0.78552449]	[439.17779541 570.06964111 0.73321277]	[472.55612183 726.56079102 0.80634546]	[482.70120239 872.70098877 0.87864697]	[523.82666016 564.88366699 0.74590212]	[5.36726318e+02 7.08659546e+02 6.01779699e-01]	[5.39168030e+02 7.41962769e+02 6.20555639e-01]	[459.72937012 333.95315552 0.89265209]	[482.91012573 331.44152832 0.89849389]	[439.2517395 316.12841797 0.79123908]	[503.26000977 313.5229187 0.82273591]	[5.23867859e+02 7.85516113e+02 6.80244684e-01]	[5.36680664e+02 7.80433777e+02 5.97458482e-01]	[5.29035095e+02 7.34234436e+02 5.02353489e-01]	[4.85375793e+02 9.06120911e+02 7.55021095e-01]	[4.67434204e+02 9.01000244e+02 7.40219116e-01]	[4.82915100e+02 8.77952820e+02 7.00918078e-01]
[475.16378784 344.28561401 0.84510183]	[477.61639404 382.84301758 0.88041759]	[410.99523926 382.82528687 0.81331933]	[359.765625 482.78857422 0.91758043]	[292.98101807 564.8192749 0.88247496]	[539.31781006 382.7583313 0.85498393]	[585.38128662 480.37161255 0.93547809]	[652.20928955 547.06768799 0.81424099]	[480.32769775 567.5513916 0.77437228]	[439.1796875 572.65838623 0.72344631]	[472.59283447 726.59381104 0.81035221]	[480.38601685 872.6986084 0.87918812]	[523.85314941 564.9744873 0.74054211]	[5.36685242e+02 7.11170349e+02 6.13799095e-01]	[5.34172852e+02 7.46985107e+02 6.25358105e-01]	[459.78582764 336.44012451 0.91444385]	[482.92550659 333.96496582 0.90816981]	[439.33001709 318.5168457 0.82161015]	[503.27484131 315.97723389 0.81512535]	[5.23831909e+02 7.85615601e+02 6.96623027e-01]	[5.36697998e+02 7.83017029e+02 6.17087603e-01]	[5.28969482e+02 7.39392395e+02 4.96495843e-01]	[4.85369507e+02 9.06095215e+02 7.55305886e-01]	[4.67431030e+02 8.98520081e+02 7.41924226e-01]	[4.82914825e+02 8.77945068e+02 7.03553140e-01]
[475.17468262 344.32647705 0.84088814]	[477.66836548 385.38128662 0.87149161]	[413.49993896 385.34564209 0.80402261]	[359.77865601 482.84002686 0.90958416]	[292.9644165 564.83441162 0.87815446]	[541.72265625 385.30895996 0.84091794]	[585.39624023 482.81973267 0.93546253]	[652.16900635 552.1229248 0.80809844]	[480.34838867 570.08355713 0.76778489]	[439.20513916 575.2098999 0.72607917]	[475.06536865 726.63439941 0.80971611]	[482.70294189 872.71832275 0.88220483]	[523.86395264 567.49261475 0.7311843 ]	[5.36677368e+02 7.13747009e+02 6.07960045e-01]	[5.34110413e+02 7.46992310e+02 6.14892006e-01]	[459.80404663 336.47946167 0.91479647]	[482.93945312 334.00442505 0.90740943]	[441.68710327 318.57537842 0.82041943]	[503.29644775 316.02618408 0.81104898]	[5.23832336e+02 7.88042664e+02 7.01491296e-01]	[5.36684570e+02 7.85477539e+02 6.23649657e-01]	[5.26457031e+02 7.39398376e+02 4.94355798e-01]	[4.85364807e+02 9.06106079e+02 7.53679633e-01]	[4.67429169e+02 9.00984619e+02 7.41949916e-01]	[4.82914429e+02 8.77971375e+02 7.04173207e-01]
[477.61117554 346.89175415 0.83991563]	[477.71911621 387.92901611 0.87411833]	[413.54345703 385.39822388 0.8025102 ]	[359.80288696 482.90814209 0.89936972]	[293.01473999 564.8638916 0.88472164]	[541.75976562 387.87524414 0.82868057]	[585.34796143 482.89303589 0.9320302 ]	[652.13952637 557.20770264 0.8216092 ]	[480.33920288 572.63916016 0.76208621]	[439.19876099 577.74005127 0.72876048]	[472.60055542 726.65026855 0.80228567]	[480.38070679 872.73431396 0.8835609 ]	[523.85418701 570.03314209 0.72236931]	[5.36661194e+02 7.18871033e+02 6.02656007e-01]	[5.31600098e+02 7.47147705e+02 6.51054442e-01]	[459.80932617 336.55197144 0.92170727]	[482.97323608 336.44259644 0.90557098]	[441.70077515 318.61169434 0.8063246 ]	[503.34310913 316.05227661 0.80743575]	[5.23796509e+02 7.88096252e+02 7.04221964e-01]	[5.36646973e+02 7.85548889e+02 6.36108339e-01]	[5.26426514e+02 7.44496643e+02 5.23316622e-01]	[4.85379486e+02 9.06112183e+02 7.50307262e-01]	[4.67437225e+02 9.01002563e+02 7.39929140e-01]	[4.82891693e+02 8.80460693e+02 7.02483714e-01]
[477.63790894 349.46008301 0.84995419]	[480.11022949 390.47341919 0.88274032]	[413.56729126 387.90255737 0.80209392]	[359.82421875 482.92514038 0.88977045]	[295.42010498 564.90960693 0.88539368]	[541.79193115 387.94656372 0.82924169]	[582.99298096 482.93731689 0.92532307]	[647.15106201 559.77685547 0.87141228]	[480.34494019 575.18432617 0.75629765]	[439.20831299 580.24395752 0.73143792]	[475.08987427 729.07299805 0.80027944]	[480.36734009 872.73828125 0.88702673]	[523.85644531 570.10394287 0.71467483]	[5.34119324e+02 7.23938171e+02 5.96076071e-01]	[5.29033997e+02 7.49671082e+02 7.30498672e-01]	[459.81582642 336.60430908 0.92374015]	[485.40237427 336.51931763 0.90448076]	[441.70809937 318.66702271 0.79333508]	[503.43139648 316.11602783 0.79362655]	[5.21381775e+02 7.88191467e+02 7.79331386e-01]	[5.34172852e+02 7.88012939e+02 7.02027917e-01]	[5.23959290e+02 7.47068848e+02 6.04532421e-01]	[4.85365906e+02 9.06131897e+02 7.56008208e-01]	[4.67441345e+02 9.01015991e+02 7.43692517e-01]	[4.82876038e+02 8.80460693e+02 7.05092907e-01]
[477.71032715 354.45748901 0.87984192]	[480.14440918 392.97131348 0.89375967]	[416.02035522 387.94433594 0.80107802]	[362.21124268 485.37628174 0.87380475]	[295.46536255 564.9418335 0.89631206]	[541.83563232 390.4414978 0.83524227]	[582.98425293 485.42196655 0.90686661]	[647.08685303 562.25201416 0.89099908]	[480.33657837 575.22631836 0.75710601]	[439.1991272 580.2713623 0.73570418]	[475.06317139 729.17272949 0.78731048]	[480.37365723 872.74072266 0.88609672]	[523.85321045 572.62878418 0.71393943]	[5.31618286e+02 7.23989014e+02 6.15352690e-01]	[5.28974182e+02 7.49653625e+02 7.29052603e-01]	[462.22213745 339.04022217 0.92174572]	[485.46173096 336.63323975 0.90529799]	[441.73434448 318.72918701 0.78145701]	[503.45565796 316.14160156 0.76855564]	[5.21362244e+02 7.88187317e+02 7.86801934e-01]	[5.31619568e+02 7.88026123e+02 7.09533691e-01]	[5.23908447e+02 7.47011475e+02 5.98301291e-01]	[4.82910522e+02 9.06132874e+02 7.58187890e-01]	[4.67398895e+02 9.01000488e+02 7.45495081e-01]	[4.82897339e+02 8.80472900e+02 7.04915524e-01]
[477.73614502 354.48635864 0.88944256]	[480.16156006 393.01602173 0.9024334 ]	[416.03170776 390.45654297 0.80369568]	[362.25100708 485.41107178 0.86478913]	[295.4881897 564.95727539 0.89538968]	[541.86810303 390.47192383 0.83887947]	[582.94299316 487.94940186 0.89355952]	[646.9831543 562.4465332 0.91094077]	[480.36502075 577.76794434 0.76505899]	[439.21255493 580.33184814 0.74554366]	[472.60583496 729.17687988 0.78117067]	[482.70193481 872.71313477 0.8878715 ]	[523.89038086 575.19873047 0.71595198]	[5.31549622e+02 7.26522949e+02 6.46447420e-01]	[5.26474365e+02 7.49737305e+02 7.45917857e-01]	[462.25183105 339.07711792 0.92607599]	[485.474823 336.67160034 0.90740347]	[441.74475098 318.70770264 0.81459439]	[503.47290039 316.12615967 0.77678567]	[521.3380127 788.20922852 0.7991395 ]	[5.31598083e+02 7.88026733e+02 7.29868948e-01]	[5.23833618e+02 7.47061340e+02 6.02332711e-01]	[4.82929291e+02 9.06135376e+02 7.58739650e-01]	[4.67420654e+02 9.00997192e+02 7.43972123e-01]	[4.82914948e+02 8.77974426e+02 7.10085571e-01]
[480.16400146 354.53875732 0.90985608]	[480.17947388 393.06121826 0.90622091]	[416.06811523 390.48104858 0.80939996]	[362.265625 485.41357422 0.86235565]	[295.49136353 564.9574585 0.89661258]	[541.87738037 393.01226807 0.84288847]	[582.92712402 490.49731445 0.88683891]	[644.52728271 564.84558105 0.92272753]	[480.37615967 580.25408936 0.76721722]	[439.23834229 582.77026367 0.74945998]	[472.60934448 729.16033936 0.78082025]	[480.38711548 872.74969482 0.89169997]	[523.89050293 577.72015381 0.71933198]	[5.31547913e+02 7.26627441e+02 6.65369153e-01]	[5.26433899e+02 7.49758362e+02 7.39617229e-01]	[462.3145752 339.13793945 0.92794752]	[487.94949341 339.03668213 0.901173 ]	[441.78738403 321.16213989 0.79096305]	[503.49771118 316.15499878 0.78919995]	[521.31677246 788.23602295 0.80541885]	[5.31539856e+02 7.88042114e+02 7.37949967e-01]	[5.21390076e+02 7.47062500e+02 5.94389260e-01]	[4.85348999e+02 9.06154541e+02 7.50314653e-01]	[4.67432281e+02 9.01026001e+02 7.38064229e-01]	[4.82895569e+02 8.80495361e+02 7.09445357e-01]
[480.20651245 354.59121704 0.92032427]	[480.20214844 395.51055908 0.91588932]	[416.07794189 392.98135376 0.81337059]	[362.30459595 485.40258789 0.85912228]	[295.48654175 564.95263672 0.89574271]	[541.90405273 393.07589722 0.84713662]	[582.94537354 495.63272095 0.88501561]	[644.4876709 565.01928711 0.89879066]	[482.71881104 580.31170654 0.77459764]	[439.25827026 582.8347168 0.75817299]	[475.06808472 729.17297363 0.78187376]	[480.38827515 872.75128174 0.89100003]	[523.9151001 577.78826904 0.72218955]	[5.31558411e+02 7.26575012e+02 6.53500855e-01]	[5.24013794e+02 7.52259277e+02 7.36116469e-01]	[462.36322021 339.19216919 0.92057276]	[487.99206543 339.09274292 0.89501703]	[441.83206177 321.24893188 0.73823494]	[505.87646484 318.5227356 0.78474164]	[521.29852295 790.66888428 0.79542416]	[5.29065674e+02 7.88117737e+02 7.39645362e-01]	[5.21358765e+02 7.49577209e+02 6.00676239e-01]	[4.85363708e+02 9.06156250e+02 7.49347031e-01]	[4.67443481e+02 9.01033997e+02 7.35392690e-01]	[4.82894287e+02 8.80501526e+02 7.11790562e-01]
[480.22290039 357.01983643 0.93044561]	[480.25534058 395.55151367 0.92856556]	[416.14880371 393.02072144 0.82881546]	[362.29907227 485.46932983 0.85124254]	[295.42163086 564.94482422 0.88264173]	[541.93707275 395.56161499 0.85661322]	[582.90045166 495.67755127 0.88371348]	[644.31274414 567.53808594 0.86463231]	[482.75170898 580.30944824 0.77682376]	[439.30163574 582.84234619 0.7632308 ]	[475.08322144 729.17449951 0.78020781]	[482.70782471 872.74127197 0.88985473]	[523.94085693 577.78479004 0.72126085]	[5.31544495e+02 7.26632324e+02 6.60169542e-01]	[523.97772217 754.74688721 0.75792915]	[462.39547729 339.26000977 0.90996432]	[490.49133301 339.19094849 0.88539183]	[441.83279419 323.74536133 0.73988831]	[505.90966797 318.67410278 0.78654855]	[521.26397705 790.72924805 0.83159101]	[5.29015930e+02 7.88181519e+02 7.87913442e-01]	[5.21333618e+02 7.49633179e+02 6.26104593e-01]	[4.82935333e+02 9.06130615e+02 7.52522111e-01]	[4.67431854e+02 9.01002563e+02 7.38234758e-01]	[4.82910248e+02 8.80481262e+02 7.11696565e-01]
[480.24026489 357.08105469 0.93745333]	[480.29510498 395.60836792 0.94020069]	[418.54049683 393.07254028 0.83635974]	[362.29031372 487.91589355 0.84939682]	[292.99057007 564.87384033 0.88088679]	[544.33581543 395.63909912 0.86682642]	[582.83551025 498.20092773 0.88940281]	[641.78942871 572.66534424 0.81481951]	[482.73492432 582.81304932 0.79017878]	[439.27352905 582.92028809 0.76866025]	[475.17340088 731.70202637 0.77840185]	[482.7270813 872.71630859 0.89209205]	[523.92523193 580.32415771 0.73629487]	[5.31532959e+02 7.29075073e+02 6.52386367e-01]	[523.93438721 757.36315918 0.76901412]	[462.41082764 341.67044067 0.90165228]	[490.5333252 339.25195312 0.87861413]	[441.87728882 323.82125854 0.73219633]	[505.97058105 318.7611084 0.79358673]	[521.23504639 793.29626465 0.79403877]	[5.28996521e+02 7.90708984e+02 7.81426251e-01]	[5.21308167e+02 7.52183594e+02 6.30638003e-01]	[4.85382294e+02 9.06153076e+02 7.52459168e-01]	[4.67481659e+02 9.01029175e+02 7.35402763e-01]	[4.82923615e+02 8.77941711e+02 7.25190818e-01]
[480.30886841 357.109375 0.95122612]	[480.33428955 398.02532959 0.94715708]	[418.55606079 395.53463745 0.84637004]	[362.28839111 487.93045044 0.84799254]	[292.95379639 562.43920898 0.88193023]	[544.3762207 398.08746338 0.88278085]	[582.81188965 500.76171875 0.91006708]	[639.32342529 582.74127197 0.84781063]	[482.73623657 582.82232666 0.79530734]	[439.26702881 582.93884277 0.77196896]	[477.60836792 729.20294189 0.77415866]	[482.74645996 870.31713867 0.88988578]	[523.93170166 580.33453369 0.73888344]	[5.31545532e+02 7.23982788e+02 5.70413470e-01]	[523.92883301 762.45477295 0.76770526]	[464.83895874 341.71151733 0.89428759]	[493.07897949 339.29251099 0.87497228]	[441.91235352 328.85012817 0.75148165]	[506.01629639 321.2428894 0.79289466]	[521.19195557 793.35839844 0.80419117]	[5.28981567e+02 7.90816040e+02 7.88197100e-01]	[5.21330811e+02 7.54808044e+02 6.31376505e-01]	[4.85376160e+02 9.06107178e+02 7.60920525e-01]	[4.69953308e+02 8.98518738e+02 7.44773984e-01]	[4.82947021e+02 8.75447693e+02 7.32808173e-01]
[480.32519531 357.13183594 0.9530015 ]	[480.35446167 398.0718689 0.94961977]	[418.58743286 395.56967163 0.8559233 ]	[362.26315308 487.95669556 0.84454668]	[287.85263062 562.34747314 0.85069287]	[544.39324951 398.15307617 0.88956058]	[580.3302002 500.87454224 0.89538944]	[631.69494629 582.95123291 0.8602494 ]	[482.72476196 582.92468262 0.79656607]	[439.26531982 585.41369629 0.77042496]	[477.65661621 731.65185547 0.77481842]	[482.74572754 870.29846191 0.88429701]	[523.92205811 582.86938477 0.74131489]	[5.31555115e+02 7.26542969e+02 6.02333605e-01]	[523.94268799 762.50213623 0.76543832]	[464.87591553 341.73052979 0.88567573]	[493.11920166 341.68295288 0.87244701]	[444.31253052 328.93884277 0.75058842]	[508.49337769 323.75161743 0.78530669]	[5.21210938e+02 7.98379089e+02 7.64522195e-01]	[5.29006409e+02 7.93300110e+02 7.52497852e-01]	[5.21329041e+02 7.54804810e+02 6.35328531e-01]	[4.85409912e+02 9.03621216e+02 7.53804266e-01]	[4.69974182e+02 8.98497864e+02 7.45858908e-01]	[4.82928741e+02 8.75437439e+02 7.31207907e-01]
[480.35559082 357.16775513 0.95404065]	[480.36181641 398.12487793 0.95087564]	[418.60449219 395.63568115 0.86413765]	[362.19259644 487.91452026 0.85655838]	[282.77542114 559.83337402 0.83226037]	[544.40130615 398.20556641 0.89504337]	[580.28057861 503.41766357 0.87428641]	[629.14984131 585.56494141 0.8553282 ]	[482.72268677 585.37200928 0.7962538 ]	[439.26916504 585.45910645 0.76760966]	[477.63748169 731.67785645 0.77030468]	[482.75570679 870.30895996 0.88820368]	[523.90856934 582.91448975 0.74479878]	[5.31531250e+02 7.26588257e+02 6.04961157e-01]	[5.23908936e+02 7.65049561e+02 7.56658673e-01]	[464.89898682 341.76821899 0.8784135 ]	[495.59997559 341.71569824 0.87366909]	[444.36624146 331.47109985 0.71353328]	[508.54156494 323.74328613 0.77425337]	[5.21176514e+02 8.00951843e+02 7.25642681e-01]	[5.26514099e+02 7.95837219e+02 7.20960855e-01]	[5.21308655e+02 7.57380981e+02 6.05737209e-01]	[4.85414337e+02 9.06090576e+02 7.54522502e-01]	[4.69989532e+02 8.98507935e+02 7.46540964e-01]	[4.82935669e+02 8.75436829e+02 7.36642659e-01]
[482.71075439 357.21542358 0.95389789]	[480.37173462 398.19036865 0.94558203]	[418.60696411 398.0484314 0.86789155]	[359.79974365 485.39608765 0.87772 ]	[280.22592163 554.6762085 0.81612045]	[544.42791748 400.64535522 0.8979761 ]	[577.78540039 505.89569092 0.84223014]	[626.55725098 593.12139893 0.85178 ]	[482.7177124 585.43237305 0.79193676]	[439.2585144 585.50817871 0.75780272]	[477.66525269 731.74249268 0.76281846]	[482.73910522 872.70043945 0.88744402]	[523.90063477 585.39178467 0.74706316]	[5.29035706e+02 7.26543579e+02 5.98276556e-01]	[523.83044434 767.62719727 0.78858119]	[464.94287109 341.81500244 0.86107159]	[495.67907715 341.79031372 0.87286431]	[446.87020874 333.93609619 0.71623576]	[511.06576538 323.81619263 0.76654518]	[5.18770752e+02 8.03517517e+02 7.00027406e-01]	[5.26462463e+02 7.98417969e+02 7.01422513e-01]	[5.18793884e+02 7.65006042e+02 6.04218960e-01]	[4.85442719e+02 9.06089172e+02 7.45730817e-01]	[4.70015198e+02 9.00984253e+02 7.37438679e-01]	[4.82901398e+02 8.77901123e+02 7.29335368e-01]
[482.72900391 359.57354736 0.9504773 ]	[482.72695923 398.23916626 0.94040138]	[418.61184692 398.08688354 0.86923343]	[359.78417969 482.8609314 0.90462619]	[277.6991272 546.94873047 0.86829948]	[544.45587158 400.71801758 0.89473933]	[575.20355225 505.92987061 0.82549351]	[626.51654053 600.78564453 0.88259405]	[480.3788147 585.47949219 0.78733218]	[439.24859619 585.55487061 0.74878675]	[477.67410278 734.23254395 0.75388694]	[482.72247314 872.76147461 0.88949251]	[523.88891602 585.44006348 0.74696553]	[5.29037292e+02 7.29142700e+02 6.07857585e-01]	[523.82714844 767.61975098 0.77583969]	[467.39752197 344.269104 0.85165918]	[498.12579346 344.26498413 0.87036353]	[449.45510864 333.95819092 0.70633614]	[513.59558105 326.34249878 0.77295494]	[5.18713806e+02 8.03535034e+02 6.73239589e-01]	[5.23999573e+02 7.98449707e+02 6.82168841e-01]	[5.21216553e+02 7.62514709e+02 5.91210425e-01]	[4.85431122e+02 9.06121033e+02 7.36700714e-01]	[4.69982544e+02 9.01023376e+02 7.32116044e-01]	[4.82880859e+02 8.80463989e+02 7.20247447e-01]
[482.77432251 359.59439087 0.94752014]	[482.72488403 400.62710571 0.94186342]	[418.60546875 398.15103149 0.87348145]	[359.71899414 482.84393311 0.91113216]	[277.48605347 544.44213867 0.89229572]	[544.47033691 400.75985718 0.8893261 ]	[572.66033936 508.47979736 0.79772115]	[623.98669434 603.31506348 0.91298759]	[480.37405396 585.52911377 0.78281397]	[439.23693848 588.02160645 0.74150467]	[477.69625854 734.22711182 0.76370198]	[482.73498535 872.7878418 0.88549113]	[523.8883667 585.47772217 0.74769145]	[5.29005371e+02 7.29180603e+02 6.17143035e-01]	[523.78076172 767.67004395 0.78750116]	[467.46612549 344.30081177 0.84091198]	[498.17019653 344.29669189 0.87379193]	[449.51751709 334.00436401 0.74415642]	[516.1305542 331.41629028 0.78797698]	[5.16142395e+02 8.06024963e+02 6.74727559e-01]	[5.23834656e+02 8.03465698e+02 7.02932358e-01]	[5.18782349e+02 7.65023560e+02 5.98140955e-01]	[4.85458160e+02 9.06147644e+02 7.29227245e-01]	[4.69991089e+02 9.01060730e+02 7.26837516e-01]	[4.82882080e+02 8.80514709e+02 7.16643572e-01]
[482.79299927 359.5949707 0.94841218]	[482.72790527 400.65698242 0.9435733 ]	[418.61810303 398.16690063 0.87583888]	[359.66152954 482.80725098 0.91970575]	[275.10650635 544.34796143 0.90540791]	[544.46820068 400.78985596 0.88700467]	[572.63061523 511.06167603 0.7948029 ]	[623.86572266 603.43719482 0.91274852]	[480.36691284 585.53656006 0.78379309]	[439.2326355 588.03045654 0.74347419]	[477.64456177 734.23571777 0.76367563]	[482.72940063 872.82128906 0.88449913]	[523.88513184 585.48999023 0.74882191]	[5.28996338e+02 7.29156372e+02 6.27343833e-01]	[521.43017578 767.6217041 0.79986697]	[467.5039978 344.29470825 0.83921623]	[498.20248413 344.30715942 0.87861061]	[452.03271484 334.02429199 0.7529819 ]	[516.16986084 331.46380615 0.79271358]	[5.13574463e+02 8.03520813e+02 6.82639360e-01]	[5.23789124e+02 8.00936523e+02 7.14397669e-01]	[5.18745117e+02 7.64962646e+02 6.09665632e-01]	[4.85466064e+02 9.06168335e+02 7.22185314e-01]	[4.69990295e+02 9.03560547e+02 7.24082172e-01]	[4.82881409e+02 8.83039551e+02 7.18926966e-01]
[482.81170654 359.5763855 0.95197785]	[482.73153687 400.6489563 0.94346493]	[418.6222229 398.17208862 0.87572885]	[359.60494995 482.79779053 0.92271507]	[275.03063965 544.28778076 0.91006625]	[544.4666748 400.77615356 0.89006603]	[570.01971436 505.99746704 0.8267197 ]	[621.27355957 603.46392822 0.86920846]	[480.3684082 585.53216553 0.78408444]	[439.23223877 588.02886963 0.74277234]	[477.60296631 731.76861572 0.75706071]	[482.70394897 872.83093262 0.88593906]	[523.89031982 585.48028564 0.74804986]	[5.29045166e+02 7.31663208e+02 6.17033303e-01]	[521.34417725 767.61938477 0.79632771]	[469.9828186 344.26834106 0.84077996]	[498.21710205 344.28463745 0.882954 ]	[452.03720093 333.99282837 0.75182045]	[516.16345215 331.45916748 0.78751564]	[5.11021790e+02 8.03558228e+02 6.74185753e-01]	[5.21316284e+02 8.00958069e+02 7.10095584e-01]	[5.16141296e+02 7.64969055e+02 6.15107417e-01]	[4.85466248e+02 9.06143494e+02 7.21861839e-01]	[4.69977936e+02 9.03540771e+02 7.24719465e-01]	[4.82850677e+02 8.83064331e+02 7.21218526e-01]
[482.80075073 359.57531738 0.95313615]	[482.72634888 400.63278198 0.94283599]	[418.62008667 398.17062378 0.87501448]	[359.56948853 482.83944702 0.91991681]	[275.01034546 544.300354 0.90665364]	[544.44970703 400.74612427 0.89300489]	[567.5447998 508.46286011 0.837273 ]	[616.25250244 603.49401855 0.85575116]	[480.37518311 585.52667236 0.78475618]	[439.25262451 588.01708984 0.74499339]	[475.16311646 731.73944092 0.75358266]	[482.70111084 872.81695557 0.89085108]	[523.8972168 585.47290039 0.75165212]	[5.29068909e+02 7.29172668e+02 6.05167985e-01]	[521.31115723 767.559021 0.77126092]	[469.96270752 344.2527771 0.84096664]	[498.22116089 344.28225708 0.88541383]	[452.00784302 333.95043945 0.75313503]	[516.168396 331.44451904 0.78591824]	[5.11058838e+02 8.03553162e+02 6.44357502e-01]	[5.21276245e+02 8.00930725e+02 6.81519449e-01]	[5.13619995e+02 7.62451965e+02 5.84175110e-01]	[4.85425293e+02 9.06130432e+02 7.33376265e-01]	[4.67474854e+02 9.01045166e+02 7.33411193e-01]	[4.82867371e+02 8.83032532e+02 7.20842957e-01]
[482.81069946 357.22399902 0.95262623]	[482.72351074 398.25482178 0.94163954]	[418.61138916 398.13928223 0.87152737]	[359.5798645 482.86505127 0.91525596]	[275.03436279 544.35595703 0.90891087]	[544.43890381 400.70565796 0.89675981]	[567.51312256 506.01651001 0.84628105]	[613.63995361 605.89208984 0.85432565]	[482.73937988 585.51080322 0.79006857]	[439.284729 588.0022583 0.74872166]	[477.61340332 731.74609375 0.759148 ]	[482.70147705 872.80645752 0.89104569]	[523.93377686 585.44451904 0.75503093]	[5.29039856e+02 7.31676514e+02 6.09753728e-01]	[521.32733154 767.58666992 0.77269566]	[467.50100708 341.82165527 0.84539574]	[498.22509766 344.23733521 0.88868165]	[449.46990967 331.48580933 0.75785792]	[516.1630249 328.91021729 0.77749336]	[5.11074066e+02 8.06011292e+02 6.49537563e-01]	[5.21279785e+02 8.00965149e+02 6.88612580e-01]	[5.16133972e+02 7.62454773e+02 5.81016481e-01]	[4.85423981e+02 9.06130493e+02 7.39670694e-01]	[4.67479065e+02 9.01036194e+02 7.36301005e-01]	[4.82858612e+02 8.83012634e+02 7.22879469e-01]
[482.78997803 357.16522217 0.95418674]	[482.71063232 398.19934082 0.94319159]	[418.60049438 398.08764648 0.86711788]	[359.62173462 482.89297485 0.90941429]	[275.02130127 544.52630615 0.88106918]	[544.4274292 400.64453125 0.89844418]	[567.45343018 505.91040039 0.86853975]	[608.6239624 603.47625732 0.87532192]	[482.76187134 585.5166626 0.78330797]	[439.29373169 587.98693848 0.74488837]	[477.69689941 734.2557373 0.75505257]	[482.70947266 872.79614258 0.89225549]	[523.97137451 585.4677124 0.74085546]	[5.29040527e+02 7.34241882e+02 6.36775851e-01]	[5.21343933e+02 7.65073975e+02 7.35455930e-01]	[467.48846436 341.76043701 0.85280752]	[498.18518066 341.75128174 0.89169496]	[449.46881104 331.44567871 0.75769621]	[513.65454102 326.34469604 0.76358145]	[5.13577515e+02 8.03515808e+02 6.46789610e-01]	[5.21295410e+02 7.98376282e+02 6.88926280e-01]	[5.16178955e+02 7.57371704e+02 5.53426623e-01]	[4.85443268e+02 9.06137573e+02 7.34771311e-01]	[4.67488434e+02 9.01041626e+02 7.29786754e-01]	[4.82862305e+02 8.80525024e+02 7.22236514e-01]
[482.81152344 357.14312744 0.95417523]	[480.37646484 398.12051392 0.94468868]	[418.6131897 395.61087036 0.86150432]	[359.75933838 482.82424927 0.90357649]	[277.65994263 546.94055176 0.87189841]	[544.41271973 398.2567749 0.89857453]	[567.44555664 503.46563721 0.87772393]	[608.52453613 605.86932373 0.89188415]	[482.75823975 585.41320801 0.79553241]	[439.30297852 585.4866333 0.76407808]	[477.71990967 731.77032471 0.75896633]	[482.7203064 872.77557373 0.8888483 ]	[523.96051025 585.37762451 0.7503373 ]	[5.29028259e+02 7.31658997e+02 6.43533051e-01]	[5.21432312e+02 7.64977783e+02 7.10258245e-01]	[467.48336792 341.74230957 0.85945439]	[498.18624878 341.69165039 0.9036091 ]	[449.43408203 331.42944336 0.76038045]	[513.62536621 323.80053711 0.76602393]	[5.11069580e+02 8.00944519e+02 6.24321938e-01]	[5.21332886e+02 7.95829712e+02 6.73220158e-01]	[5.18754578e+02 7.54814453e+02 5.37077188e-01]	[4.85446075e+02 9.06136230e+02 7.36041546e-01]	[4.69959930e+02 9.01029602e+02 7.28381693e-01]	[4.82875336e+02 8.80482605e+02 7.19802797e-01]
[482.80032349 357.09356689 0.95244312]	[480.37005615 398.06411743 0.94438517]	[418.62142944 395.55374146 0.85664475]	[362.26470947 482.79293823 0.88012582]	[280.18023682 552.12689209 0.81857151]	[544.40344238 398.18591309 0.89474118]	[565.02062988 503.30322266 0.89369118]	[606.03302002 603.44927979 0.90466481]	[482.76248169 585.37219238 0.79136938]	[439.31518555 585.44696045 0.76464057]	[477.70687866 729.18963623 0.76503253]	[482.74981689 872.75939941 0.88632065]	[523.96258545 582.92877197 0.74287373]	[5.31546326e+02 7.29160522e+02 6.24046683e-01]	[5.21423279e+02 7.59897522e+02 7.44070888e-01]	[467.46960449 341.69387817 0.86722994]	[498.15786743 339.27609253 0.90417433]	[446.93685913 331.3951416 0.76110041]	[513.5637207 323.74020386 0.764521 ]	[5.13639832e+02 7.98391846e+02 6.74781740e-01]	[5.23760132e+02 7.93290588e+02 7.43873537e-01]	[5.18705444e+02 7.52185364e+02 5.77808797e-01]	[4.85453400e+02 9.06114563e+02 7.35959113e-01]	[4.69998138e+02 9.01013794e+02 7.25909233e-01]	[4.82908752e+02 8.80468384e+02 7.17848241e-01]
[482.77191162 357.01165771 0.94577503]	[482.72070312 395.64419556 0.93650335]	[418.65942383 393.07336426 0.85277069]	[362.30123901 482.95950317 0.86315596]	[282.7722168 559.72540283 0.81922346]	[544.43695068 398.10238647 0.88478452]	[564.99176025 500.88955688 0.891837 ]	[605.93933105 603.43737793 0.90968227]	[482.7883606 582.8951416 0.78920037]	[441.68762207 585.38037109 0.77083266]	[480.12210083 729.1619873 0.77994078]	[482.75506592 872.74139404 0.88549566]	[523.99346924 582.85333252 0.73472047]	[5.31585693e+02 7.29101318e+02 6.27966166e-01]	[5.23798889e+02 7.57351990e+02 7.46507704e-01]	[467.45684814 339.2611084 0.8771382 ]	[498.12908936 339.19815063 0.90055233]	[446.96298218 326.30511475 0.75579774]	[511.05731201 321.18109131 0.7834267 ]	[5.16183350e+02 7.95797791e+02 6.62867248e-01]	[5.23816589e+02 7.90782104e+02 7.33508766e-01]	[5.18787720e+02 7.49729980e+02 5.86518526e-01]	[4.85468414e+02 9.06107117e+02 7.30500281e-01]	[4.70023712e+02 9.01011658e+02 7.21739590e-01]	[4.82905914e+02 8.80458862e+02 7.13201404e-01]
[482.771698 357.01147461 0.94585145]	[482.71847534 395.6434021 0.93649536]	[418.65988159 393.07211304 0.85275298]	[362.29690552 482.95883179 0.86424369]	[282.76660156 559.72998047 0.82043934]	[544.43212891 398.10241699 0.88519675]	[564.9866333 500.86785889 0.89242256]	[605.93511963 603.43328857 0.90895563]	[482.78826904 582.8963623 0.78945518]	[441.68807983 585.38140869 0.77092767]	[480.12149048 729.16314697 0.77977532]	[482.75961304 872.7409668 0.88476253]	[523.99163818 582.8536377 0.73538947]	[5.31585144e+02 7.29103882e+02 6.27360582e-01]	[5.23801697e+02 7.57353943e+02 7.45284617e-01]	[467.45773315 339.26150513 0.87691021]	[498.12814331 339.19802856 0.90028685]	[446.96517944 326.30651855 0.75435036]	[511.05526733 321.1854248 0.78310412]	[5.16190735e+02 7.95798706e+02 6.61543071e-01]	[5.23820984e+02 7.90782104e+02 7.32240438e-01]	[5.21203735e+02 7.49723083e+02 5.85247099e-01]	[4.85474701e+02 9.06105957e+02 7.29242086e-01]	[4.70037292e+02 9.01014099e+02 7.20194757e-01]	[4.82907867e+02 8.80456604e+02 7.12921858e-01]
[482.74066162 354.51937866 0.92971766]	[482.71655273 395.59616089 0.93133759]	[418.66882324 393.02987671 0.849406 ]	[364.84335327 482.95236206 0.84583044]	[290.39407349 559.79620361 0.83668512]	[544.41925049 398.05563354 0.87788773]	[564.93292236 500.70202637 0.89200354]	[603.42126465 603.35192871 0.89801323]	[482.79129028 582.82635498 0.78308123]	[441.70303345 582.93151855 0.77570093]	[480.12231445 729.21173096 0.78423905]	[482.76608276 872.70611572 0.88677651]	[523.97174072 580.34472656 0.72892088]	[5.34116760e+02 7.29062622e+02 6.41415954e-01]	[523.84307861 754.73730469 0.76351726]	[467.44735718 339.11663818 0.88343447]	[495.68780518 339.06109619 0.89584947]	[446.96221924 321.26339722 0.77408183]	[511.08004761 318.70849609 0.78808665]	[5.18645996e+02 7.90784058e+02 6.63677394e-01]	[5.23859863e+02 7.90617920e+02 7.14594781e-01]	[5.21246094e+02 7.49627869e+02 5.96736491e-01]	[4.85420654e+02 9.06097229e+02 7.46806443e-01]	[4.69987213e+02 8.98518738e+02 7.32240260e-01]	[4.82942444e+02 8.77953308e+02 7.16668785e-01]
[482.78042603 349.38412476 0.89073193]	[482.70657349 395.51116943 0.91834128]	[418.67477417 390.46609497 0.8453393 ]	[367.40667725 482.90093994 0.85724372]	[295.45428467 559.7833252 0.86169827]	[544.41851807 395.63134766 0.86540276]	[564.92120361 500.70025635 0.90188473]	[603.27587891 603.3447876 0.8857156 ]	[482.8013916 582.78741455 0.77667677]	[441.71517944 582.8861084 0.76901698]	[480.13284302 729.11065674 0.80590123]	[482.76571655 872.72241211 0.88718462]	[523.97259521 580.32128906 0.72574347]	[5.34112671e+02 7.26646118e+02 6.61290765e-01]	[523.77081299 749.74084473 0.78553736]	[467.49606323 336.56689453 0.88043159]	[498.1272583 336.51696777 0.89152324]	[449.43374634 318.73791504 0.79363453]	[511.09011841 318.54104614 0.77528751]	[5.18665466e+02 7.90656006e+02 6.93022847e-01]	[5.23845520e+02 7.88120483e+02 7.33588696e-01]	[5.18770508e+02 7.47059387e+02 5.78918517e-01]	[4.85417816e+02 9.06089783e+02 7.40961313e-01]	[4.69982361e+02 8.98518921e+02 7.27738023e-01]	[4.82943268e+02 8.77974426e+02 7.14330912e-01]
[482.83285522 344.27523804 0.88331938]	[482.71154785 390.44812012 0.90408438]	[418.67630005 385.33099365 0.85482323]	[372.46276855 482.80264282 0.86285323]	[298.19897461 559.83166504 0.86552387]	[544.43585205 393.00198364 0.84426141]	[564.80975342 493.11065674 0.87018198]	[593.12969971 598.23187256 0.80578709]	[482.80352783 577.71685791 0.75729406]	[441.70431519 580.29187012 0.74837887]	[480.11288452 729.11871338 0.8041898 ]	[482.77944946 870.32043457 0.8836565 ]	[523.97595215 575.16522217 0.70722049]	[5.34105469e+02 7.23993713e+02 6.43161297e-01]	[523.85614014 749.74609375 0.75702572]	[470.02114868 336.45251465 0.86314827]	[498.18649292 334.0189209 0.88564205]	[446.94647217 316.15881348 0.79675281]	[513.59509277 316.00128174 0.77080232]	[5.21184021e+02 7.88109131e+02 6.77894533e-01]	[5.24003723e+02 7.85550415e+02 6.88403428e-01]	[5.21280823e+02 7.47094055e+02 5.72978079e-01]	[4.85427124e+02 9.06090515e+02 7.57580638e-01]	[4.69984070e+02 8.98498535e+02 7.42955387e-01]	[4.85355225e+02 8.77885925e+02 7.19541371e-01]
[482.84854126 341.74383545 0.89822423]	[480.371521 385.34024048 0.91395921]	[418.68804932 382.7638855 0.87576842]	[372.53353882 482.71792603 0.87412035]	[298.24838257 562.22570801 0.8589111 ]	[544.41589355 387.89727783 0.84794164]	[562.44750977 493.04989624 0.86300856]	[588.0748291 595.72149658 0.82697463]	[482.79052734 575.18835449 0.75407565]	[441.69454956 580.24768066 0.74133575]	[477.73553467 726.640625 0.79947025]	[482.77758789 870.29730225 0.88121367]	[523.95721436 572.60223389 0.71116167]	[5.34100342e+02 7.21462158e+02 6.39008224e-01]	[5.23883362e+02 7.47170959e+02 7.27737665e-01]	[470.03381348 333.98245239 0.84444726]	[498.2154541 331.48895264 0.87666357]	[449.43069458 316.11456299 0.78786677]	[516.11193848 315.92370605 0.77560598]	[5.18749146e+02 7.85479736e+02 6.55374050e-01]	[5.23986145e+02 7.80422485e+02 6.65889859e-01]	[5.21312500e+02 7.44463196e+02 5.40830016e-01]	[4.85428040e+02 9.06111206e+02 7.57851362e-01]	[4.69983917e+02 8.98515869e+02 7.38706768e-01]	[4.85365265e+02 8.75450806e+02 7.18350291e-01]
[482.8649292 339.20648193 0.91918099]	[480.37158203 382.74389648 0.93763363]	[418.69326782 380.2583313 0.88923186]	[375.09692383 480.20718384 0.89702892]	[303.24545288 559.79772949 0.8269735 ]	[544.42382812 382.81121826 0.88180685]	[562.39318848 487.94537354 0.86832124]	[585.55505371 590.63525391 0.85280895]	[482.80007935 572.61633301 0.74952596]	[441.69137573 575.21936035 0.7256887 ]	[477.71795654 729.04077148 0.80908167]	[482.77593994 870.27001953 0.88251621]	[523.95330811 570.03540039 0.71182257]	[5.34112488e+02 7.23938599e+02 6.50522888e-01]	[5.23838379e+02 7.47118103e+02 7.42916226e-01]	[472.53393555 328.88970947 0.8207047 ]	[498.24786377 328.85202026 0.87066519]	[449.50784302 315.97219849 0.78429848]	[516.18200684 313.45046997 0.79011261]	[5.18764221e+02 7.83033386e+02 6.65329993e-01]	[5.23966492e+02 7.77901794e+02 6.70912087e-01]	[5.21266296e+02 7.41957458e+02 5.48447728e-01]	[4.85392365e+02 9.06132080e+02 7.74212420e-01]	[4.67477203e+02 9.00985291e+02 7.51389146e-01]	[4.85401276e+02 8.75411438e+02 7.19198048e-01]
[482.96383667 339.06549072 0.9292556 ]	[482.74926758 380.20672607 0.95060986]	[418.70407104 377.74743652 0.89075017]	[377.55151367 477.65325928 0.89030826]	[310.91030884 557.21820068 0.80730712]	[544.45709229 380.32287598 0.88859284]	[562.34228516 487.92471313 0.86918521]	[585.38873291 588.10626221 0.87901026]	[482.8236084 570.0255127 0.76137519]	[441.69696045 570.10290527 0.73221308]	[477.68832397 726.48706055 0.78115118]	[482.77371216 870.21368408 0.87930679]	[523.97741699 567.49371338 0.72385281]	[5.34164429e+02 7.21455017e+02 6.69383526e-01]	[523.79980469 747.02502441 0.76602823]	[475.06317139 323.77142334 0.84223187]	[500.71130371 323.72241211 0.90481412]	[452.00497437 313.50918579 0.77943432]	[518.6539917 310.94940186 0.78885299]	[5.18699585e+02 7.88021179e+02 6.88072801e-01]	[5.23954163e+02 7.82978882e+02 6.82199836e-01]	[5.18773193e+02 7.39367065e+02 5.79779208e-01]	[4.85416870e+02 9.06120239e+02 7.73303032e-01]	[4.69958221e+02 8.98512268e+02 7.48678088e-01]	[4.85396332e+02 8.75345581e+02 7.23062098e-01]
[485.45010376 336.59664917 0.91391355]	[482.77471924 377.72000122 0.94587469]	[418.69723511 377.61190796 0.88158345]	[377.57559204 475.14801025 0.88245738]	[313.42926025 554.64959717 0.8119905 ]	[544.45910645 380.16891479 0.9018575 ]	[562.29595947 482.95407104 0.88208932]	[582.88458252 585.5657959 0.90468264]	[482.83615112 567.52819824 0.75780922]	[441.6762085 570.09130859 0.72613645]	[475.07421875 726.51141357 0.7746436 ]	[482.76889038 870.20239258 0.87620163]	[524.01641846 564.98620605 0.71427435]	[5.31613770e+02 7.16265930e+02 6.61529362e-01]	[523.81433105 741.93426514 0.74448192]	[477.59783936 321.22381592 0.86440814]	[500.77487183 318.78060913 0.9449119 ]	[454.57818604 310.95587158 0.78297627]	[518.70239258 305.81384277 0.77139199]	[5.16161133e+02 7.82973206e+02 7.07985818e-01]	[5.23929871e+02 7.75350220e+02 7.15811372e-01]	[5.18777039e+02 7.31726318e+02 5.75156152e-01]	[4.85401642e+02 9.06095154e+02 7.73478806e-01]	[4.69956879e+02 8.98489441e+02 7.49054313e-01]	[4.85423370e+02 8.75317322e+02 7.14470267e-01]
[487.95986938 336.49829102 0.89217359]	[482.75018311 377.57797241 0.94496608]	[418.69659424 375.09054565 0.87007964]	[377.60229492 472.60739136 0.87228042]	[315.93121338 552.07550049 0.82978988]	[544.45703125 377.70739746 0.89891231]	[562.25274658 482.84881592 0.88235158]	[582.78039551 585.46166992 0.90862042]	[482.81286621 564.97753906 0.7750088 ]	[439.29260254 567.48413086 0.74457377]	[472.57058716 723.90667725 0.76446843]	[482.76889038 870.19580078 0.87938732]	[526.40350342 564.89135742 0.72590113]	[5.34096558e+02 7.11180298e+02 7.00665414e-01]	[523.84088135 736.78204346 0.76942253]	[477.68200684 318.78411865 0.88462037]	[500.83062744 318.67120361 0.9520725 ]	[454.64083862 308.39178467 0.78493464]	[518.73248291 300.73266602 0.77979261]	[5.16124023e+02 7.77901550e+02 7.26181269e-01]	[5.23918945e+02 7.72762390e+02 7.56274641e-01]	[5.21239014e+02 7.29135864e+02 6.14601433e-01]	[4.85417389e+02 9.06098511e+02 7.78803468e-01]	[4.69988159e+02 8.98499146e+02 7.50438273e-01]	[4.85415436e+02 8.75318054e+02 7.16581762e-01]
[490.56668091 331.45132446 0.84859741]	[482.75537109 375.07171631 0.92681694]	[418.72988892 372.48501587 0.85456198]	[377.67669678 467.47018433 0.88412392]	[316.1187439 547.02099609 0.86972362]	[544.43603516 377.57034302 0.88735127]	[562.23596191 480.30596924 0.89229691]	[580.33660889 582.96087646 0.89338708]	[482.86526489 562.387146 0.76685131]	[441.69030762 564.89361572 0.75147349]	[472.5319519 723.9642334 0.77837014]	[482.73132324 870.23626709 0.88670766]	[526.46350098 562.31829834 0.70982945]	[531.62548828 711.16802979 0.72617173]	[523.78643799 734.23883057 0.78919637]	[480.18655396 318.51882935 0.93075764]	[503.26254272 316.12768555 0.96032506]	[454.61904907 300.7644043 0.82644147]	[518.68847656 298.14767456 0.61643362]	[5.13641541e+02 7.80405762e+02 7.34506011e-01]	[5.23887512e+02 7.72762024e+02 7.60918140e-01]	[5.18716125e+02 7.29054565e+02 6.21140540e-01]	[4.85365082e+02 9.03589355e+02 7.65145302e-01]	[4.67476257e+02 8.98472534e+02 7.47916341e-01]	[4.85371490e+02 8.75406433e+02 7.13625014e-01]
[490.55041504 326.31015015 0.84150046]	[482.7482605 372.54348755 0.91293812]	[418.71658325 367.40524292 0.84721106]	[377.72512817 464.91134644 0.89643067]	[318.56713867 546.95715332 0.87981409]	[544.43713379 377.49362183 0.87338012]	[562.2623291 480.25079346 0.88923645]	[580.31091309 582.84960938 0.88705456]	[482.83102417 562.27716064 0.76689267]	[439.32009888 562.36096191 0.75571012]	[467.4140625 716.30718994 0.76663446]	[480.38037109 870.23394775 0.87807351]	[526.4486084 559.8059082 0.70735657]	[534.12451172 708.60662842 0.72904235]	[523.83850098 731.74206543 0.78580844]	[480.17687988 316.00540161 0.93032849]	[503.24215698 315.93673706 0.93358243]	[454.59121704 298.21466064 0.83646953]	[518.70727539 298.00378418 0.61647153]	[5.13642944e+02 7.77869995e+02 7.36727953e-01]	[5.23974060e+02 7.72718567e+02 7.55647302e-01]	[5.18787964e+02 7.26598938e+02 6.31423295e-01]	[4.85358063e+02 9.03591492e+02 7.65784442e-01]	[4.67452698e+02 8.98487610e+02 7.50596762e-01]	[4.82924194e+02 8.75427490e+02 7.03042626e-01]
[490.52331543 321.29586792 0.84659785]	[482.73553467 369.94372559 0.90604955]	[418.70333862 364.81152344 0.8548252 ]	[377.746521 462.43972778 0.91669911]	[318.64730835 546.92004395 0.8854509 ]	[544.425354 372.54364014 0.854038 ]	[562.23425293 480.15127563 0.86402476]	[580.23309326 577.78216553 0.83077526]	[482.83053589 554.67974854 0.74032438]	[439.32107544 559.71655273 0.72411597]	[464.85012817 711.19726562 0.76511365]	[480.34402466 870.21014404 0.87300682]	[526.41455078 552.1295166 0.69390011]	[5.34103394e+02 7.05971069e+02 6.75043464e-01]	[523.84942627 736.81738281 0.74858171]	[480.14794922 313.51809692 0.9061625 ]	[500.90151978 313.41986084 0.90788609]	[454.55352783 298.08120728 0.83196253]	[518.75311279 295.56451416 0.7247591 ]	[5.16210327e+02 7.82965210e+02 7.38885999e-01]	[5.26471741e+02 7.75318359e+02 7.17622638e-01]	[5.21204712e+02 7.31662598e+02 6.14529073e-01]	[4.85372681e+02 9.03596130e+02 7.66504765e-01]	[4.67451263e+02 8.98507263e+02 7.49029219e-01]	[4.82901093e+02 8.75428711e+02 7.04377890e-01]
[493.03918457 321.17733765 0.85486305]	[480.37692261 364.8263855 0.91093469]	[418.66149902 362.23904419 0.86994034]	[377.7427063 462.38427734 0.93000132]	[318.75750732 546.92602539 0.86948472]	[544.42279053 369.89938354 0.84584093]	[562.24047852 477.61105347 0.84735876]	[580.24450684 575.20648193 0.82498127]	[482.84576416 554.65991211 0.73645121]	[441.67715454 559.71716309 0.71865606]	[464.85025024 711.18334961 0.77704805]	[480.3147583 870.1940918 0.87175035]	[526.4262085 552.08349609 0.69366145]	[536.65429688 706.06494141 0.72623116]	[523.88427734 731.77801514 0.75685644]	[480.13336182 313.43945312 0.89312869]	[503.23934937 308.38583374 0.89517254]	[452.07168579 295.56411743 0.82137489]	[518.77722168 295.39968872 0.72457922]	[5.18787415e+02 7.82987427e+02 7.76749194e-01]	[5.29028076e+02 7.75285522e+02 7.28398263e-01]	[5.21261780e+02 7.29142090e+02 6.18493021e-01]	[4.85397247e+02 9.03603455e+02 7.72610605e-01]	[4.67459778e+02 8.98519531e+02 7.51079321e-01]	[4.82858490e+02 8.75415894e+02 7.06359565e-01]
[493.07919312 318.60128784 0.88699979]	[480.35827637 362.22341919 0.93265146]	[418.62414551 359.73104858 0.88032645]	[380.1036377 462.28500366 0.93879741]	[323.74072266 544.51104736 0.84484065]	[544.41717529 362.29022217 0.88232476]	[562.21679688 472.52264404 0.82910806]	[580.32012939 572.58325195 0.84164679]	[482.87384033 552.10791016 0.73436105]	[441.69302368 557.19360352 0.71727473]	[464.82479858 708.70269775 0.78837216]	[480.30194092 870.22259521 0.87634349]	[526.46026611 549.52276611 0.68680441]	[541.7121582 706.08453369 0.78354394]	[523.95800781 736.82275391 0.79593557]	[480.16235352 308.32553101 0.87108243]	[503.2661438 303.23266602 0.9127326 ]	[452.08163452 295.42321777 0.80800486]	[518.76953125 292.87155151 0.66434133]	[521.28723145 785.57269287 0.8671 ]	[5.34142944e+02 7.77893311e+02 7.61810184e-01]	[5.21281250e+02 7.31645508e+02 7.13265717e-01]	[4.85404297e+02 9.03608765e+02 7.77065217e-01]	[4.67470428e+02 9.00989746e+02 7.53281534e-01]	[4.82836304e+02 8.75447144e+02 7.22419083e-01]
[493.06375122 316.13394165 0.88780224]	[480.33627319 359.72460938 0.94316643]	[418.59024048 359.65563965 0.87992269]	[380.134552 462.2477417 0.9392671]	[326.34146118 544.5223999 0.82441407]	[544.39453125 359.7605896 0.9014799 ]	[559.84307861 464.86303711 0.85211015]	[582.7678833 567.49926758 0.88071364]	[482.88876343 549.53320312 0.73678464]	[441.69863892 554.62493896 0.7160151 ]	[462.44058228 708.60644531 0.79054481]	[480.28436279 870.15942383 0.87196076]	[526.48852539 546.92791748 0.69074172]	[544.30761719 708.56060791 0.839863 ]	[531.54425049 744.47442627 0.79821903]	[480.18069458 303.21682739 0.88005197]	[503.24798584 300.6619873 0.93779677]	[452.01126099 292.97567749 0.80417144]	[518.73779297 285.32824707 0.58657855]	[523.90686035 790.78991699 0.83943814]	[541.72650146 788.08062744 0.82144141]	[5.23894958e+02 7.36778687e+02 7.07292914e-01]	[4.85374634e+02 9.03552307e+02 7.85395920e-01]	[4.67449585e+02 8.98484558e+02 7.63346732e-01]	[4.82850983e+02 8.75385315e+02 7.38637507e-01]
[490.55737305 316.07827759 0.88955933]	[480.2980957 359.63101196 0.9391908 ]	[418.55715942 359.58862305 0.87307334]	[380.12017822 462.28598022 0.93797654]	[328.88705444 546.96582031 0.81937075]	[544.34423828 359.66268921 0.91293883]	[562.22692871 462.39013672 0.87287021]	[582.81719971 565.00231934 0.90114266]	[482.94433594 547.01989746 0.7320928 ]	[441.73934937 552.11834717 0.71973956]	[464.83538818 708.5949707 0.78423607]	[480.275177 870.12884521 0.87288928]	[528.99676514 544.43518066 0.68602949]	[544.40026855 708.5111084 0.83116591]	[539.29412842 749.73913574 0.86038715]	[480.13900757 300.73547363 0.88555813]	[500.89642334 298.22967529 0.9462651 ]	[449.5239563 292.87973022 0.79911155]	[5.16143433e+02 2.82772308e+02 4.80245799e-01]	[5.31567688e+02 8.06069397e+02 8.04472446e-01]	[5.46946716e+02 7.95825867e+02 7.63229370e-01]	[5.26506348e+02 7.49619324e+02 7.07541406e-01]	[4.85383179e+02 9.03555542e+02 7.86836505e-01]	[4.67436829e+02 8.98487793e+02 7.68326461e-01]	[4.82836700e+02 8.75339539e+02 7.53241956e-01]
[490.50674438 316.03121948 0.89037418]	[480.2878418 357.22140503 0.93427801]	[416.15823364 357.19540405 0.86755311]	[380.18621826 462.28942871 0.93471807]	[334.00540161 547.04003906 0.82560605]	[544.33520508 359.58154297 0.91330338]	[562.27160645 462.3248291 0.88410997]	[582.90844727 564.95574951 0.91784227]	[485.35516357 546.99633789 0.72816461]	[441.78057861 552.07666016 0.71964282]	[462.43997192 708.63708496 0.80034453]	[4.80276611e+02 8.67686707e+02 8.66919935e-01]	[531.534729 544.421875 0.68399131]	[546.98345947 708.52111816 0.81334627]	[541.86437988 764.97723389 0.87100464]	[477.73760986 300.68942261 0.88480908]	[500.85858154 298.1829834 0.94861442]	[449.43389893 290.40966797 0.8019762 ]	[5.13608398e+02 2.82709259e+02 4.93394405e-01]	[541.91046143 811.17492676 0.87649989]	[5.59796997e+02 8.06066956e+02 7.70901442e-01]	[5.34126953e+02 7.62464661e+02 6.70732796e-01]	[4.85413300e+02 9.03555847e+02 7.82329559e-01]	[4.67455048e+02 8.98477173e+02 7.63032734e-01]	[4.82837006e+02 8.72902161e+02 7.65597880e-01]
[487.94125366 316.0065918 0.89995527]	[480.27432251 357.14230347 0.93708277]	[416.13235474 357.14440918 0.86400127]	[380.22219849 462.26986694 0.9302485 ]	[336.48727417 549.51312256 0.83802402]	[544.31530762 357.17364502 0.90753251]	[562.27008057 459.7442627 0.89246207]	[582.97735596 562.40008545 0.92101192]	[485.41000366 546.99932861 0.72470027]	[441.81958008 552.10333252 0.72067291]	[462.40060425 708.51239014 0.80183214]	[4.80311249e+02 8.67646057e+02 8.64526510e-01]	[534.10778809 544.41796875 0.68412524]	[549.50457764 706.02233887 0.76530421]	[546.93450928 772.83282471 0.84296006]	[477.67507935 300.64996338 0.88148832]	[500.7807312 298.16726685 0.94581234]	[446.94967651 290.35522461 0.805013 ]	[513.60211182 280.24591064 0.54130495]	[5.49530640e+02 8.26531250e+02 7.95753479e-01]	[5.65026123e+02 8.13811768e+02 7.72349417e-01]	[5.41861694e+02 7.72809875e+02 7.16723979e-01]	[4.85396973e+02 9.01059509e+02 7.77664781e-01]	[4.67448853e+02 8.98429626e+02 7.61646807e-01]	[4.82880646e+02 8.72864563e+02 7.49103010e-01]
[485.46542358 316.0090332 0.91423011]	[480.26672363 357.07550049 0.9367615 ]	[416.09918213 357.12240601 0.85846078]	[380.27801514 462.30142212 0.92065537]	[336.60931396 552.1105957 0.84952682]	[544.296875 357.06518555 0.89395821]	[562.29547119 457.18585205 0.86325455]	[585.39733887 562.36956787 0.91150606]	[485.45166016 544.47381592 0.72609395]	[441.8605957 549.51629639 0.71932441]	[464.84463501 706.11175537 0.81380165]	[4.80297668e+02 8.65119202e+02 8.47850323e-01]	[534.13537598 541.91052246 0.68236268]	[552.05407715 700.93127441 0.74639225]	[557.20727539 790.70092773 0.83142769]	[477.60873413 300.64822388 0.87729728]	[500.72943115 298.15786743 0.94578016]	[446.87054443 290.37185669 0.81239963]	[513.59088135 280.22091675 0.6234405 ]	[5.62262024e+02 8.34387634e+02 8.03932965e-01]	[5.75207825e+02 8.29239929e+02 7.79339552e-01]	[5.49520752e+02 7.93312866e+02 6.74804747e-01]	[4.85416016e+02 8.98489685e+02 7.95627832e-01]	[4.67448425e+02 8.95911072e+02 7.76113033e-01]	[4.82897125e+02 8.72784424e+02 7.53234208e-01]
[485.45013428 315.97943115 0.91616261]	[480.25906372 357.03713989 0.93550301]	[416.08862305 357.1109314 0.85651875]	[382.72119141 462.34500122 0.90459746]	[339.13461304 554.63708496 0.84170222]	[541.94140625 356.98516846 0.88427317]	[562.33599854 457.16656494 0.8723973 ]	[585.47918701 562.28179932 0.90248644]	[487.95413208 544.44470215 0.71817094]	[444.31692505 547.03057861 0.717022 ]	[464.88626099 706.0690918 0.80951953]	[4.80288086e+02 8.65036865e+02 8.38678896e-01]	[536.68713379 541.88519287 0.68754792]	[557.2711792 705.9085083 0.77448112]	[562.3972168 800.94989014 0.83575082]	[475.16796875 298.26303101 0.8778348 ]	[500.71298218 298.11889648 0.94488275]	[444.43850708 287.88308716 0.81568807]	[511.06234741 280.15737915 0.62336773]	[5.65026001e+02 8.47151611e+02 8.07639241e-01]	[5.82967285e+02 8.34390625e+02 7.68316209e-01]	[5.59766846e+02 8.08558777e+02 6.48783803e-01]	[4.85439056e+02 8.98448303e+02 8.04505646e-01]	[4.67456085e+02 8.95870483e+02 7.87344456e-01]	[4.82883820e+02 8.72713562e+02 7.41761148e-01]
[485.39752197 315.97869873 0.92426491]	[480.24679565 357.01065063 0.93283057]	[416.0854187 357.09909058 0.85479707]	[382.80432129 462.34222412 0.8942219 ]	[341.74224854 557.16241455 0.81388414]	[541.91503906 354.56082153 0.87964511]	[562.38897705 457.14541626 0.88068092]	[585.59613037 562.2578125 0.88743937]	[487.97598267 544.45391846 0.71719909]	[444.31182861 549.52001953 0.71683216]	[464.91452026 708.52105713 0.82031494]	[4.80322205e+02 8.62571838e+02 8.39181900e-01]	[539.1829834 541.87207031 0.69289738]	[562.24249268 700.91278076 0.81607962]	[567.53326416 811.20361328 0.85434073]	[475.09765625 298.25888062 0.87338865]	[500.68041992 298.10809326 0.93743306]	[444.41690063 287.86981201 0.81742579]	[508.51968384 280.11056519 0.57676387]	[5.75184204e+02 8.59935608e+02 8.21173608e-01]	[5.88099426e+02 8.52257629e+02 8.19001019e-01]	[5.64957520e+02 8.16351013e+02 7.39680469e-01]	[4.85451294e+02 8.98502625e+02 8.02035809e-01]	[4.67451447e+02 8.95885681e+02 7.89290607e-01]	[4.82931305e+02 8.70321411e+02 7.45559812e-01]
[485.3828125 315.96588135 0.92334545]	[480.26846313 357.00732422 0.93260771]	[416.09341431 357.09875488 0.85415709]	[385.35739136 462.32736206 0.87252623]	[344.33920288 557.18798828 0.80590278]	[541.93145752 354.55706787 0.87679642]	[562.40753174 454.63394165 0.87146842]	[588.02545166 559.74475098 0.8578974 ]	[490.54821777 544.46490479 0.70552605]	[444.4055481 549.52929688 0.70330322]	[467.45028687 708.68353271 0.81164318]	[4.80350464e+02 8.67592102e+02 8.59922051e-01]	[541.70513916 541.88049316 0.70596611]	[562.29974365 703.39215088 0.84435427]	[5.77768005e+02 8.24069641e+02 7.93216527e-01]	[475.07077026 298.25296021 0.871346 ]	[500.66717529 298.08102417 0.93536276]	[444.39309692 287.86480713 0.81964731]	[508.48620605 277.6862793 0.58399153]	[582.93988037 870.25579834 0.89855325]	[6.00790833e+02 8.62500427e+02 7.73286343e-01]	[5.72611938e+02 8.31654785e+02 6.76100671e-01]	[4.85414520e+02 9.00978455e+02 8.11091602e-01]	[4.67435883e+02 8.95902649e+02 7.97230899e-01]	[4.82948425e+02 8.72783447e+02 7.59822786e-01]
[485.36911011 315.95898438 0.92380852]	[480.296875 357.00195312 0.93290871]	[416.09869385 357.09014893 0.85365611]	[390.47671509 462.28869629 0.87392974]	[349.45928955 559.72192383 0.82659352]	[544.30645752 354.56887817 0.87508512]	[562.46704102 457.0954895 0.8738867 ]	[588.09204102 559.81939697 0.85374439]	[493.06762695 544.49084473 0.7020787 ]	[444.43618774 549.56109619 0.69521731]	[467.4498291 708.64068604 0.80474961]	[4.80371521e+02 8.67601013e+02 8.56381953e-01]	[541.75048828 541.89764404 0.71644288]	[562.35595703 700.92675781 0.86201543]	[582.85247803 831.74420166 0.88853788]	[472.60324097 298.24731445 0.87033033]	[500.65713501 298.06564331 0.93340582]	[444.38220215 287.8717041 0.82085931]	[508.49578857 277.67114258 0.60156757]	[5.85476135e+02 8.77983337e+02 8.29983532e-01]	[6.03331604e+02 8.72722778e+02 8.32835436e-01]	[5.80270996e+02 8.39480774e+02 6.46289229e-01]	[4.85420074e+02 9.01006714e+02 8.09508681e-01]	[4.67431549e+02 8.95923523e+02 7.91546047e-01]	[4.85357788e+02 8.72792725e+02 7.52966821e-01]
[485.42391968 315.95510864 0.91422689]	[480.33505249 357.00427246 0.9323619 ]	[416.13839722 357.09680176 0.85762817]	[393.04330444 462.32376099 0.88243675]	[354.54013062 559.76220703 0.85996056]	[544.33435059 354.57809448 0.87575734]	[564.83129883 457.1166687 0.87126565]	[590.58032227 559.80871582 0.84021658]	[495.65548706 544.49475098 0.70486587]	[449.44390869 549.54608154 0.68342805]	[469.98318481 708.67169189 0.80838674]	[4.82708954e+02 8.67665466e+02 8.66555810e-01]	[541.83093262 541.90692139 0.72159725]	[562.4006958 700.93707275 0.86871082]	[585.4140625 836.84051514 0.85825306]	[475.1109314 298.24499512 0.87552768]	[500.6975708 298.07192993 0.94206488]	[444.40609741 287.88000488 0.81968802]	[508.52526855 277.69515991 0.60040087]	[5.90553772e+02 8.88170166e+02 8.63202274e-01]	[6.06032471e+02 8.75417236e+02 8.17898333e-01]	[5.82912720e+02 8.47133972e+02 7.28475332e-01]	[4.85422424e+02 9.01028503e+02 8.13493073e-01]	[4.67438324e+02 8.95941345e+02 7.90875554e-01]	[4.85388458e+02 8.72853455e+02 7.54927158e-01]
[487.95425415 315.98486328 0.89909285]	[482.71948242 357.01287842 0.92976975]	[418.56433105 357.11413574 0.86518109]	[395.56771851 462.33187866 0.9003824 ]	[357.03970337 559.73986816 0.88349998]	[544.37469482 354.58782959 0.87721443]	[564.91326904 457.18728638 0.87767917]	[593.11273193 562.21868896 0.83661282]	[498.1463623 544.49499512 0.7118839 ]	[452.02111816 549.54626465 0.68167108]	[470.03305054 708.60754395 0.80270624]	[4.82731659e+02 8.67664185e+02 8.66408467e-01]	[541.88317871 541.89465332 0.72472548]	[562.45288086 700.8394165 0.86300981]	[5.88017822e+02 8.49585388e+02 8.31509113e-01]	[477.6390686 300.63900757 0.87932837]	[500.77401733 298.10144043 0.95368743]	[446.87646484 290.36642456 0.80963814]	[511.05651855 277.71044922 0.5836336 ]	[5.93182617e+02 8.90778992e+02 8.67863297e-01]	[6.08582153e+02 8.85579407e+02 8.14101338e-01]	[5.85441650e+02 8.52364258e+02 8.02582681e-01]	[4.85410187e+02 9.01013611e+02 8.17189634e-01]	[4.67437836e+02 8.95923157e+02 7.93194473e-01]	[4.85429596e+02 8.72852356e+02 7.51213431e-01]
[490.5178833 316.01040649 0.88848734]	[482.78366089 357.01263428 0.92858934]	[418.61657715 357.11752319 0.87336445]	[395.63616943 462.37734985 0.90301716]	[357.15066528 559.784729 0.89174104]	[544.43280029 356.96350098 0.87714094]	[564.9621582 457.21353149 0.87667298]	[595.68310547 559.81018066 0.83176005]	[498.25848389 546.9286499 0.72294348]	[454.56625366 549.54150391 0.68410492]	[472.53097534 708.62481689 0.80126339]	[4.82733063e+02 8.67648926e+02 8.64227057e-01]	[544.32110596 544.34289551 0.72752064]	[564.83544922 700.93292236 0.86282957]	[5.90574280e+02 8.49681763e+02 8.25378299e-01]	[477.72058105 300.66152954 0.88575685]	[500.85995483 298.11968994 0.96084875]	[446.91223145 287.87710571 0.79955083]	[513.57537842 280.14096069 0.52254355]	[5.95750793e+02 8.93425049e+02 8.79517555e-01]	[6.11119080e+02 8.90674194e+02 8.44782531e-01]	[5.85572021e+02 8.54826782e+02 7.74456084e-01]	[4.85413727e+02 9.01014343e+02 8.14034224e-01]	[4.67429077e+02 8.95922729e+02 7.93558776e-01]	[4.85431671e+02 8.72848450e+02 7.51156747e-01]
[493.09082031 316.00537109 0.88503134]	[482.84719849 357.0149231 0.92613304]	[418.68795776 357.12875366 0.88210422]	[398.04400635 462.38516235 0.91597909]	[357.20281982 559.80493164 0.88951957]	[544.50384521 356.96398926 0.86918694]	[565.05487061 459.61846924 0.8857547 ]	[598.23913574 559.83288574 0.83372146]	[500.71029663 544.45751953 0.74236089]	[457.13104248 549.50482178 0.70037717]	[472.55697632 708.54193115 0.80810946]	[4.82726166e+02 8.67648071e+02 8.63128841e-01]	[544.35296631 541.87316895 0.73055696]	[564.85058594 700.89465332 0.85850394]	[5.93176941e+02 8.52240417e+02 8.18958700e-01]	[480.1546936 300.65979004 0.89181423]	[503.25872803 298.1177063 0.96288425]	[449.48666382 287.86880493 0.78938138]	[5.13606812e+02 2.80190125e+02 4.44943458e-01]	[5.98253967e+02 8.95977844e+02 8.55939925e-01]	[6.11142090e+02 8.90859009e+02 8.54698062e-01]	[5.88104187e+02 8.60013245e+02 7.04409301e-01]	[4.85382568e+02 9.01013794e+02 8.15350115e-01]	[4.67407349e+02 8.95920593e+02 7.92237043e-01]	[4.85425323e+02 8.72851562e+02 7.50443459e-01]
[495.65951538 315.98007202 0.89369333]	[482.91973877 357.02496338 0.91724014]	[418.77133179 357.14651489 0.8876946 ]	[398.10977173 462.40731812 0.92194027]	[359.59280396 562.24395752 0.89597201]	[546.96960449 356.97512817 0.86101031]	[567.54418945 459.64123535 0.87416303]	[600.75372314 562.29003906 0.86017549]	[500.77246094 544.45739746 0.74582422]	[457.17828369 547.03735352 0.70495278]	[475.09460449 708.59448242 0.79931813]	[4.82743164e+02 8.67675232e+02 8.66050959e-01]	[544.40698242 541.88104248 0.72777849]	[564.89599609 703.39361572 0.86195123]	[5.95691040e+02 8.52248047e+02 8.24308097e-01]	[480.2487793 300.62039185 0.91134012]	[503.3526001 298.09963989 0.95950311]	[452.05291748 290.3475647 0.7945382 ]	[5.16116943e+02 2.80137085e+02 3.96387160e-01]	[5.98241760e+02 8.98429199e+02 8.40610683e-01]	[6.11171448e+02 8.93248047e+02 8.49294782e-01]	[5.90580322e+02 8.59964905e+02 6.88542843e-01]	[4.85367676e+02 9.01039124e+02 8.12958837e-01]	[4.67400543e+02 8.95930908e+02 7.89236605e-01]	[4.85446777e+02 8.72873108e+02 7.45909929e-01]
[498.17608643 315.98010254 0.91416466]	[485.42251587 357.0456543 0.90163076]	[421.23422241 357.14556885 0.88495719]	[398.20883179 462.40637207 0.92314231]	[359.7116394 562.25482178 0.89642394]	[549.56512451 354.60006714 0.83316684]	[570.07495117 459.72415161 0.87807459]	[600.87591553 562.30297852 0.88931501]	[500.83807373 544.45300293 0.75725669]	[459.62179565 547.03582764 0.72092664]	[475.12658691 708.59661865 0.79488951]	[4.82728088e+02 8.67691589e+02 8.67304444e-01]	[544.45825195 541.88214111 0.72742528]	[564.88952637 700.8996582 0.85412848]	[5.95696838e+02 8.52312561e+02 8.20241928e-01]	[480.32617188 300.62683105 0.91391587]	[503.43222046 298.11035156 0.94242454]	[457.06622314 290.37670898 0.80963546]	[518.76934814 277.62872314 0.52993631]	[5.98238708e+02 8.98499512e+02 8.36721718e-01]	[6.11169495e+02 8.93309448e+02 8.51204395e-01]	[5.90591431e+02 8.62572388e+02 6.71340764e-01]	[4.85345398e+02 9.01031555e+02 8.15015912e-01]	[4.64955261e+02 8.95925293e+02 7.92836130e-01]	[4.85435944e+02 8.72885803e+02 7.48617470e-01]
[498.25048828 315.98294067 0.93143427]	[488.01913452 357.06478882 0.89183426]	[423.78726196 357.0866394 0.85810649]	[400.63470459 462.34283447 0.92709225]	[359.83224487 559.81463623 0.86836082]	[557.16882324 356.97994995 0.83254802]	[575.23144531 459.69995117 0.85575718]	[603.30578613 562.32305908 0.90097362]	[503.24075317 544.48156738 0.75465608]	[459.7130127 549.52142334 0.72096771]	[477.64712524 708.59405518 0.80493593]	[482.74398804 870.11132812 0.87281346]	[544.49798584 541.894104 0.72080278]	[564.9041748 700.92492676 0.85129374]	[5.93182556e+02 8.54840088e+02 8.00250053e-01]	[482.74838257 300.63632202 0.92451596]	[503.49563599 298.12310791 0.93156612]	[459.61935425 287.86694336 0.83476859]	[521.27801514 277.65792847 0.67880642]	[5.95670593e+02 9.01034668e+02 8.14428687e-01]	[6.08644592e+02 8.93400879e+02 8.45688581e-01]	[5.90631348e+02 8.67662415e+02 6.82124496e-01]	[4.85361389e+02 9.01032043e+02 8.12564194e-01]	[4.67392059e+02 8.95931274e+02 7.88146317e-01]	[4.85430969e+02 8.72919617e+02 7.45705068e-01]
[500.74484253 315.98483276 0.94902289]	[493.1086731 357.03936768 0.88786536]	[426.41345215 357.08718872 0.82838416]	[400.74819946 462.38827515 0.9123075 ]	[362.27450562 559.80169678 0.86133027]	[557.25738525 354.56744385 0.83575374]	[580.26885986 457.21658325 0.85990059]	[603.44873047 562.4262085 0.91843385]	[503.34197998 546.9765625 0.74708843]	[459.76641846 549.58642578 0.72178185]	[477.70526123 708.53430176 0.82064706]	[482.75738525 870.11773682 0.87306237]	[546.98297119 544.3637085 0.70371664]	[564.91986084 703.46655273 0.86812961]	[5.90653198e+02 8.54910706e+02 7.94505596e-01]	[482.87826538 300.64755249 0.92505789]	[506.02252197 298.11212158 0.90540689]	[459.70687866 285.33062744 0.8393386 ]	[523.78619385 277.63037109 0.67481625]	[5.93149109e+02 9.06092224e+02 8.30363393e-01]	[6.08560120e+02 8.95876099e+02 8.40035141e-01]	[5.90581421e+02 8.70125366e+02 7.09827423e-01]	[4.85376221e+02 9.01037720e+02 8.07618618e-01]	[4.67401917e+02 8.95934326e+02 7.83822417e-01]	[4.85438416e+02 8.72924561e+02 7.42507696e-01]
[500.74353027 315.9850769 0.94901884]	[493.10760498 357.03866577 0.88795412]	[426.41217041 357.08746338 0.82863247]	[400.74603271 462.38861084 0.91264433]	[362.27807617 559.79785156 0.85988414]	[557.25689697 354.56634521 0.83566499]	[580.26678467 457.20159912 0.85848278]	[603.44708252 562.42608643 0.91831857]	[503.34832764 546.98419189 0.74638343]	[459.77612305 552.06976318 0.72094291]	[477.70440674 708.53967285 0.82025099]	[482.75778198 870.12652588 0.87470931]	[546.98748779 544.36798096 0.70337278]	[564.92114258 703.46746826 0.86811715]	[5.90657593e+02 8.54897583e+02 7.96024680e-01]	[482.87741089 300.64691162 0.9254927 ]	[506.02105713 298.11254883 0.90570903]	[459.70870972 285.32971191 0.84001392]	[523.78833008 277.63192749 0.68175334]	[5.93144531e+02 9.06091064e+02 8.31852138e-01]	[6.08557739e+02 8.95876892e+02 8.41710865e-01]	[5.90588562e+02 8.70109863e+02 7.05923557e-01]	[4.85379608e+02 9.01037415e+02 8.08578551e-01]	[4.67407227e+02 8.95936890e+02 7.84344137e-01]	[4.85437469e+02 8.72934021e+02 7.42063820e-01]
[500.8815918 316.02908325 0.95986706]	[498.16220093 357.04644775 0.90920901]	[431.53094482 357.11703491 0.82876575]	[400.87167358 462.32382202 0.90489525]	[364.79095459 559.70013428 0.82883364]	[562.23803711 354.59066772 0.86395669]	[582.78869629 454.64627075 0.8538307 ]	[605.85626221 562.3302002 0.91065747]	[503.44247437 546.99798584 0.73618245]	[459.85394287 549.58209229 0.71773726]	[477.72836304 708.52429199 0.81717271]	[482.7543335 870.14587402 0.87769604]	[547.07342529 544.41204834 0.68532705]	[564.94049072 705.89544678 0.87416798]	[5.90603882e+02 8.57372192e+02 7.94622958e-01]	[485.38128662 300.67382812 0.8971349 ]	[513.57312012 298.16720581 0.88109118]	[462.18173218 287.82199097 0.8321209 ]	[523.97857666 277.67236328 0.63124156]	[5.95670593e+02 9.06182983e+02 8.43469262e-01]	[6.08593750e+02 8.95930725e+02 8.28631699e-01]	[5.88093933e+02 8.70148743e+02 7.22681701e-01]	[4.85378662e+02 9.01040771e+02 8.05220962e-01]	[4.67409912e+02 8.95945740e+02 7.80456364e-01]	[4.85428223e+02 8.75328979e+02 7.41630018e-01]
[503.39877319 316.0118103 0.94959092]	[500.73245239 357.07168579 0.93179464]	[436.5866394 357.10644531 0.85570639]	[408.38119507 462.28424072 0.87190628]	[367.38015747 557.19775391 0.81196642]	[562.42529297 357.04281616 0.88670075]	[582.93939209 459.65927124 0.89343476]	[605.97589111 564.84039307 0.90548873]	[505.8911438 546.98260498 0.72456694]	[462.29730225 552.06243896 0.71624124]	[480.11456299 708.52191162 0.82354647]	[482.74920654 870.14324951 0.87604177]	[549.60327148 544.40112305 0.67699033]	[564.93249512 705.94433594 0.87716866]	[5.90578125e+02 8.59949585e+02 7.83778012e-01]	[488.01754761 300.66625977 0.86495048]	[518.65838623 298.13671875 0.90216178]	[462.38879395 290.38525391 0.83824331]	[526.49847412 277.6368103 0.7141704 ]	[5.95679932e+02 9.08618469e+02 8.40288639e-01]	[6.08610474e+02 8.95944885e+02 8.18323493e-01]	[5.88053223e+02 8.70266296e+02 7.33464718e-01]	[4.85383881e+02 9.01035767e+02 8.07057977e-01]	[4.67409668e+02 8.95944946e+02 7.79951811e-01]	[4.85417419e+02 8.75344116e+02 7.36661196e-01]
[508.53326416 316.037323 0.89155102]	[503.47903442 357.125 0.92428219]	[441.71322632 357.1451416 0.89473295]	[418.54107666 462.28588867 0.91520023]	[377.49832153 554.61871338 0.84386599]	[567.5291748 357.12002563 0.87596238]	[585.58959961 459.6607666 0.87601262]	[608.62640381 564.94134521 0.86317098]	[508.53283691 547.01324463 0.70377666]	[464.85760498 549.50952148 0.70967573]	[480.28033447 706.11260986 0.8467617 ]	[482.77093506 870.11968994 0.87672079]	[559.70635986 546.97717285 0.69235259]	[567.45574951 706.08630371 0.86261564]	[5.90580994e+02 8.65074341e+02 7.83512890e-01]	[498.19250488 300.70413208 0.87001991]	[521.36187744 298.17214966 0.95105624]	[470.0329895 290.37332153 0.77453029]	[536.74316406 280.13769531 0.73661518]	[5.95730469e+02 9.08647095e+02 8.38936150e-01]	[6.11067688e+02 8.95973633e+02 8.00263345e-01]	[5.87993896e+02 8.72800598e+02 7.55881190e-01]	[4.85400208e+02 9.01037659e+02 8.06273103e-01]	[4.67427704e+02 8.95937195e+02 7.81559348e-01]	[4.85410675e+02 8.75334412e+02 7.35173762e-01]
[516.14794922 315.99075317 0.8927567 ]	[508.52120972 357.15255737 0.89479893]	[441.91418457 357.10818481 0.86783111]	[418.69012451 462.36294556 0.93316859]	[377.63372803 554.63153076 0.86264956]	[575.23126221 357.14135742 0.84833813]	[590.6315918 462.21572876 0.87144113]	[613.67486572 565.02386475 0.83832985]	[516.13909912 546.97479248 0.70684373]	[467.48373413 546.97918701 0.69543785]	[480.37585449 706.11987305 0.84341872]	[4.82798553e+02 8.67646606e+02 8.63743365e-01]	[562.28094482 546.97875977 0.72639394]	[567.53070068 706.10955811 0.84423065]	[5.90621704e+02 8.65134644e+02 7.83344507e-01]	[500.76013184 300.6647644 0.90465373]	[523.84906006 298.14450073 0.94560981]	[477.68835449 290.40194702 0.8138203 ]	[541.75396729 277.65606689 0.80706817]	[5.98217102e+02 9.08642273e+02 8.36383820e-01]	[6.11082886e+02 8.95977539e+02 7.99063802e-01]	[5.88016724e+02 8.72864563e+02 7.52323687e-01]	[4.85403290e+02 9.01019409e+02 8.04008484e-01]	[4.67420044e+02 8.95910095e+02 7.87495553e-01]	[4.85446320e+02 8.72896729e+02 7.28584886e-01]
[518.67871094 316.01473999 0.91404665]	[516.17028809 357.16845703 0.90714109]	[449.46539307 357.12567139 0.83436096]	[421.24813843 462.34545898 0.92851907]	[380.10934448 554.66589355 0.86108077]	[580.30554199 357.15606689 0.87312931]	[598.30303955 459.79925537 0.86450088]	[618.80419922 565.06115723 0.83460534]	[518.71124268 547.01989746 0.71758169]	[472.5899353 547.02734375 0.6899786 ]	[482.77600098 708.60247803 0.84161305]	[482.8081665 867.70501709 0.87485409]	[562.38208008 547.00158691 0.73507458]	[570.04370117 708.54455566 0.84561872]	[5.93143005e+02 8.67629211e+02 7.87455857e-01]	[500.87197876 300.65332031 0.92159462]	[523.96124268 298.17276001 0.93613106]	[480.26950073 287.79577637 0.82596803]	[541.93170166 280.13500977 0.83890605]	[5.95752625e+02 9.08621399e+02 8.26827168e-01]	[6.11078247e+02 8.95968750e+02 8.00932944e-01]	[5.88097534e+02 8.72919006e+02 7.35452294e-01]	[4.85433167e+02 9.01035645e+02 8.02296877e-01]	[4.67459564e+02 8.95929688e+02 7.81183481e-01]	[4.85433167e+02 8.75330322e+02 7.38764942e-01]
[521.28320312 316.0249939 0.94509947]	[521.16333008 357.14703369 0.93644261]	[454.64263916 357.12435913 0.85068607]	[423.86407471 462.25958252 0.89637882]	[382.76553345 554.61230469 0.82016146]	[582.8916626 357.19064331 0.89664769]	[603.35369873 459.77307129 0.88954651]	[621.40240479 565.04656982 0.87587672]	[521.27752686 549.55645752 0.72581846]	[477.66897583 549.55871582 0.68963897]	[482.77908325 711.16870117 0.82454765]	[482.81900024 867.69146729 0.8693471 ]	[564.9083252 549.5378418 0.71121216]	[572.61865234 708.64154053 0.83122098]	[5.93158691e+02 8.67647949e+02 7.87359476e-01]	[503.43600464 300.66317749 0.91141689]	[529.05114746 298.19390869 0.88299644]	[482.80438232 290.35772705 0.8274036 ]	[544.51263428 280.20550537 0.82452983]	[5.98218750e+02 9.08617065e+02 8.23789120e-01]	[6.11093933e+02 8.95965454e+02 7.99140334e-01]	[5.88098083e+02 8.75318176e+02 7.27264285e-01]	[4.85422089e+02 9.01056274e+02 7.94859171e-01]	[4.67435150e+02 8.95938904e+02 7.81395257e-01]	[4.85452850e+02 8.72933411e+02 7.31463552e-01]
[523.81677246 316.05010986 0.95386636]	[521.41571045 357.17001343 0.94814909]	[459.621521 357.14553833 0.8770411 ]	[434.04437256 462.24688721 0.87330765]	[387.92440796 554.61846924 0.79884756]	[585.46221924 357.19577026 0.89336503]	[605.95159912 462.32748413 0.88608217]	[623.95166016 567.59197998 0.87742257]	[523.85284424 552.09307861 0.73193216]	[480.26638794 552.13739014 0.70734113]	[482.83892822 708.63262939 0.82983273]	[4.82827271e+02 8.67676514e+02 8.66779387e-01]	[567.49285889 549.57537842 0.67968982]	[577.72088623 708.64367676 0.82478511]	[5.93170593e+02 8.67700378e+02 7.90881634e-01]	[508.45465088 300.6756897 0.86797661]	[536.72625732 298.21563721 0.88914341]	[485.35028076 290.42404175 0.80408955]	[549.55749512 280.15808105 0.80419302]	[5.95754883e+02 9.08619995e+02 8.15644324e-01]	[6.11106873e+02 8.95972900e+02 7.96499968e-01]	[5.88102661e+02 8.75361145e+02 7.17264056e-01]	[4.85418304e+02 9.01053467e+02 7.95538127e-01]	[4.67433380e+02 8.95933655e+02 7.80129194e-01]	[4.85463470e+02 8.72923035e+02 7.29482472e-01]
[523.98150635 316.06063843 0.93690479]	[524.00628662 357.21209717 0.93151069]	[462.24227905 357.15246582 0.89911497]	[439.11245728 462.27758789 0.91621572]	[395.63851929 554.61499023 0.83707988]	[588.04827881 359.58566284 0.87914097]	[606.12927246 462.32321167 0.87377292]	[626.53143311 570.12030029 0.85227007]	[524.03082275 554.65997314 0.70448178]	[482.74588013 554.67126465 0.7106005 ]	[482.9682312 708.51556396 0.8220188 ]	[482.82315063 867.6864624 0.87110174]	[570.08520508 554.67169189 0.64870232]	[580.2869873 708.7074585 0.82909107]	[5.93199646e+02 8.70136780e+02 7.92996526e-01]	[513.60089111 300.67089844 0.85980868]	[541.71160889 298.22091675 0.92853045]	[493.04321289 290.40359497 0.76121396]	[559.71765137 280.24404907 0.81157535]	[5.95728577e+02 9.08630615e+02 8.11777711e-01]	[6.11093018e+02 8.98413330e+02 7.89134264e-01]	[5.88094177e+02 8.75379028e+02 7.12599158e-01]	[4.85406189e+02 9.01055176e+02 7.87435412e-01]	[4.67428680e+02 8.95936707e+02 7.70817757e-01]	[4.85457703e+02 8.75319153e+02 7.30495632e-01]
[529.04229736 316.01980591 0.89069986]	[529.02624512 357.23181152 0.90313274]	[462.43746948 357.13391113 0.87499022]	[441.66653442 462.31390381 0.94269222]	[398.22241211 554.68170166 0.86424744]	[595.71063232 359.60342407 0.84534526]	[616.21221924 464.83309937 0.83300894]	[629.02874756 575.19372559 0.83670527]	[529.01538086 552.07904053 0.68914294]	[482.96536255 549.55908203 0.70777231]	[485.48764038 706.0736084 0.78764427]	[4.82834351e+02 8.67648560e+02 8.67186904e-01]	[577.72290039 552.09960938 0.65895069]	[582.73443604 708.6395874 0.85757899]	[5.95673462e+02 8.70155029e+02 7.95985222e-01]	[518.75982666 300.66513062 0.88239276]	[541.90045166 298.18759155 0.94762361]	[500.66079712 292.89379883 0.80583435]	[562.29650879 280.22445679 0.85683423]	[5.95722595e+02 9.08642273e+02 8.14569175e-01]	[6.11089294e+02 8.98432434e+02 7.91266382e-01]	[5.88110291e+02 8.75390991e+02 7.13632584e-01]	[4.85418640e+02 9.01066772e+02 7.83682346e-01]	[4.67430023e+02 8.95933960e+02 7.68317223e-01]	[4.85474152e+02 8.72902710e+02 7.30121613e-01]
[536.66729736 315.98852539 0.89177346]	[536.71936035 357.19158936 0.91119313]	[472.54406738 357.13156128 0.83914483]	[444.30978394 462.35266113 0.89609522]	[400.85003662 559.69042969 0.84249103]	[600.80407715 357.21740723 0.8656885 ]	[621.34997559 462.30300903 0.8737995 ]	[631.62542725 570.01568604 0.81331593]	[534.18145752 549.56433105 0.67865944]	[487.9758606 547.04321289 0.68307316]	[490.49954224 708.64654541 0.78272998]	[482.8369751 870.11816406 0.88115048]	[582.7623291 552.12493896 0.69238585]	[582.86621094 711.19610596 0.85505497]	[5.95696899e+02 8.70163452e+02 7.97489107e-01]	[521.33807373 300.61712646 0.91938025]	[544.41223145 298.16802979 0.94138098]	[500.87768555 290.43502808 0.81882429]	[564.82434082 280.20736694 0.86125159]	[5.95732422e+02 9.08639465e+02 8.17529500e-01]	[6.11098999e+02 8.98432617e+02 7.93386340e-01]	[5.90552490e+02 8.75409790e+02 7.03167856e-01]	[4.85411224e+02 9.03560791e+02 7.79368579e-01]	[4.67426178e+02 8.95958862e+02 7.64339030e-01]	[4.85464813e+02 8.75353638e+02 7.35923171e-01]
[539.31500244 315.98019409 0.91868305]	[541.71716309 357.19503784 0.94613147]	[475.17114258 357.17462158 0.85541254]	[452.05749512 462.35409546 0.86910248]	[405.84951782 559.76763916 0.83502126]	[603.43963623 359.57446289 0.88904858]	[624.01385498 464.87567139 0.88438994]	[636.73944092 570.06988525 0.80502427]	[539.22338867 549.54101562 0.70288473]	[493.04666138 547.01574707 0.68153417]	[493.04959106 708.59912109 0.76482242]	[482.84295654 867.68011475 0.87173808]	[582.89648438 552.12414551 0.71431279]	[582.94152832 713.70794678 0.85634857]	[5.95730835e+02 8.70166138e+02 8.01099479e-01]	[523.85723877 298.23086548 0.9263711 ]	[547.03015137 298.16986084 0.90146619]	[503.35787964 290.40536499 0.81124061]	[567.44311523 282.69473267 0.83784831]	[5.95724365e+02 9.08618164e+02 8.19585502e-01]	[6.11097961e+02 8.98418518e+02 8.00679922e-01]	[5.90575012e+02 8.75411499e+02 7.04571247e-01]	[4.85416077e+02 9.03565430e+02 7.80802786e-01]	[4.67430206e+02 8.95952209e+02 7.61992097e-01]	[4.85467682e+02 8.72926514e+02 7.34302282e-01]
[541.94470215 316.01312256 0.95262349]	[544.31420898 357.20254517 0.95488346]	[480.197052 357.16342163 0.8886652 ]	[457.2041626 462.36050415 0.89831352]	[416.09896851 559.8237915 0.85875684]	[606.0090332 359.57669067 0.88976359]	[626.54754639 462.40060425 0.87506866]	[641.80096436 572.63031006 0.81701565]	[541.82641602 549.52020264 0.73262793]	[498.17572021 546.99249268 0.69993722]	[498.11941528 706.08050537 0.76721573]	[4.82869904e+02 8.65068481e+02 8.40223312e-01]	[585.41943359 552.09124756 0.71453393]	[582.98852539 711.18920898 0.86636782]	[5.95742859e+02 8.70176941e+02 8.03719461e-01]	[526.51507568 300.62088013 0.88079149]	[557.20025635 298.19924927 0.88757354]	[505.92694092 290.35696411 0.79385555]	[572.60046387 280.20809937 0.81394744]	[5.95718140e+02 9.08634155e+02 8.20093632e-01]	[6.11088867e+02 8.98443176e+02 7.97863007e-01]	[5.90580627e+02 8.75424927e+02 7.03455806e-01]	[4.85448486e+02 9.03546570e+02 7.71252513e-01]	[4.67437653e+02 8.95915405e+02 7.56797552e-01]	[4.85463257e+02 8.72784973e+02 7.33293951e-01]
[544.37963867 315.99023438 0.94619018]	[544.5333252 359.58441162 0.93369007]	[482.77044678 357.17254639 0.90103394]	[459.75646973 462.39505005 0.93028617]	[418.70785522 562.24926758 0.90318942]	[608.59680176 359.63070679 0.87233031]	[629.02264404 467.44958496 0.8330664 ]	[644.30841064 572.64898682 0.83570194]	[544.32275391 552.06555176 0.7400918 ]	[500.69638062 547.04528809 0.71108037]	[500.67477417 706.065979 0.81439203]	[4.82875732e+02 8.65088135e+02 8.41641843e-01]	[585.60223389 554.66656494 0.69617122]	[585.44128418 711.17382812 0.86633545]	[5.95745239e+02 8.70153198e+02 8.01968455e-01]	[531.56628418 298.22866821 0.86732012]	[559.77478027 298.1946106 0.91517377]	[513.65887451 290.35098267 0.74968034]	[580.23071289 282.74310303 0.8223865 ]	[5.95707214e+02 9.08620117e+02 8.18621159e-01]	[6.11086121e+02 8.98434509e+02 7.99995840e-01]	[5.90566772e+02 8.75395935e+02 7.11685121e-01]	[4.85453461e+02 9.01064514e+02 7.72625327e-01]	[4.67448212e+02 8.95900330e+02 7.61475444e-01]	[4.85453796e+02 8.72785583e+02 7.38935471e-01]
[546.97076416 315.96588135 0.90705252]	[549.51208496 359.60852051 0.90830904]	[482.93722534 357.16143799 0.88048488]	[462.35220337 462.34225464 0.92275482]	[421.28857422 562.3760376 0.90770841]	[613.7130127 359.68536377 0.84010863]	[631.69580078 470.02096558 0.79743254]	[644.44335938 575.22796631 0.85127294]	[544.48602295 554.62487793 0.72640383]	[500.86685181 549.58105469 0.71376055]	[500.70611572 708.51025391 0.80840218]	[4.82871307e+02 8.65137024e+02 8.46034706e-01]	[588.10791016 557.19750977 0.67400336]	[585.48620605 711.13885498 0.86127257]	[5.95748657e+02 8.70147522e+02 8.03406298e-01]	[539.18261719 298.2116394 0.8857519 ]	[562.33764648 298.15258789 0.94879746]	[521.15270996 290.40646362 0.79343569]	[582.81652832 282.71600342 0.86881244]	[5.95689758e+02 9.08614868e+02 8.21229458e-01]	[6.11074097e+02 8.98435364e+02 8.04722786e-01]	[5.90556763e+02 8.75374451e+02 7.13756442e-01]	[4.85473083e+02 9.03576233e+02 7.74541020e-01]	[4.67467560e+02 8.95940308e+02 7.56178141e-01]	[4.85428345e+02 8.72820007e+02 7.38904178e-01]
[552.12042236 315.93087769 0.87194622]	[557.15509033 359.58987427 0.90138054]	[490.49688721 357.15188599 0.84101808]	[464.95510864 462.32730103 0.88648254]	[426.40982056 562.4730835 0.87988859]	[618.82519531 359.65753174 0.84964502]	[639.33227539 464.90267944 0.82265931]	[646.96069336 577.71209717 0.86079216]	[547.05328369 554.64752197 0.69333225]	[503.40814209 552.05999756 0.70870697]	[500.79748535 706.06420898 0.83122396]	[4.82890991e+02 8.65097290e+02 8.38286638e-01]	[595.68054199 557.19842529 0.64858514]	[588.00299072 711.14556885 0.8319453 ]	[5.98214050e+02 8.70146423e+02 8.02757263e-01]	[541.76013184 298.19555664 0.9114607 ]	[564.83752441 298.12670898 0.94426644]	[521.30792236 287.87332153 0.8080436 ]	[582.96014404 280.17047119 0.87093443]	[5.93176575e+02 9.08610229e+02 8.13860297e-01]	[6.08628235e+02 8.98447021e+02 8.04415524e-01]	[5.90568237e+02 8.75367249e+02 7.11831093e-01]	[4.85476349e+02 9.03563782e+02 7.77458310e-01]	[4.67484558e+02 8.95924622e+02 7.56677926e-01]	[4.85429749e+02 8.72783081e+02 7.41409779e-01]
[557.22753906 313.54891968 0.87848866]	[559.78649902 359.56521606 0.93326497]	[495.62902832 357.16809082 0.84844887]	[472.60681152 462.42605591 0.85800719]	[436.64517212 564.82696533 0.89776039]	[623.85522461 359.64154053 0.88803798]	[641.94006348 467.4475708 0.82915109]	[647.12457275 577.75408936 0.86031693]	[549.59259033 554.61749268 0.68509245]	[505.90808105 549.53131104 0.69862062]	[500.86499023 706.07525635 0.83238173]	[4.82924805e+02 8.65111389e+02 8.33575368e-01]	[598.27026367 557.18426514 0.66661674]	[590.57727051 711.16467285 0.80435312]	[5.98217346e+02 8.70124268e+02 7.98642576e-01]	[541.89538574 298.14505005 0.93500954]	[565.00854492 298.10952759 0.93377465]	[523.81378174 290.34915161 0.80224508]	[585.51373291 282.71151733 0.8564449 ]	[5.93182190e+02 9.06174255e+02 8.12813640e-01]	[6.08634033e+02 8.98433533e+02 8.05370748e-01]	[5.90553650e+02 8.75341919e+02 7.12278426e-01]	[4.87920227e+02 9.03581726e+02 7.73670256e-01]	[4.67494415e+02 8.95923706e+02 7.56002545e-01]	[4.85452545e+02 8.72790283e+02 7.44830251e-01]
[559.80718994 313.54840088 0.90432954]	[562.30224609 359.60125732 0.95514357]	[498.18066406 357.20928955 0.86596531]	[477.73959351 462.44320679 0.88981688]	[439.28665161 564.84143066 0.91890186]	[624.02178955 359.67025757 0.88959247]	[644.47521973 472.53152466 0.86129987]	[649.59130859 582.73901367 0.87610364]	[557.17877197 552.13677979 0.67994136]	[508.51483154 549.51989746 0.68204916]	[503.29367065 708.51306152 0.83102971]	[4.82936920e+02 8.65079224e+02 8.27618241e-01]	[603.27459717 557.18981934 0.6944567 ]	[593.14556885 713.68774414 0.78204787]	[5.98217102e+02 8.70133301e+02 7.99759328e-01]	[544.36694336 298.14822388 0.93679082]	[567.56945801 298.10739136 0.90685594]	[523.902771 290.39587402 0.80653167]	[588.10784912 282.70361328 0.82771027]	[5.93170959e+02 9.06174133e+02 8.12548399e-01]	[6.08621826e+02 8.98441650e+02 8.07008862e-01]	[5.90540771e+02 8.75337524e+02 7.15058506e-01]	[4.87936249e+02 9.03592102e+02 7.78262258e-01]	[4.69965637e+02 8.95926636e+02 7.57100880e-01]	[4.85454132e+02 8.72758728e+02 7.45530009e-01]
[562.36340332 315.98019409 0.94445693]	[562.44085693 359.60992432 0.95800942]	[500.68673706 357.21191406 0.88293934]	[480.20535278 462.40155029 0.91912931]	[441.86254883 564.8616333 0.91296756]	[626.49517822 359.65713501 0.89085817]	[646.90380859 472.52084351 0.86035711]	[652.11791992 582.76586914 0.85346317]	[559.70025635 552.08227539 0.69283342]	[513.61016846 547.02709961 0.68905258]	[503.35321045 706.08135986 0.83193135]	[4.82948853e+02 8.65082581e+02 8.24729085e-01]	[603.32989502 554.6864624 0.70213509]	[593.18237305 713.76116943 0.77379233]	[5.98216980e+02 8.70139221e+02 7.98715115e-01]	[546.94177246 298.2109375 0.91071969]	[575.14813232 298.1869812 0.87919939]	[526.42297363 287.86688232 0.78320861]	[593.13323975 282.76382446 0.81433445]	[5.93190857e+02 9.06172729e+02 8.07551742e-01]	[6.08634521e+02 8.98440552e+02 8.03554535e-01]	[5.88106628e+02 8.75343689e+02 7.17154324e-01]	[4.87939819e+02 9.03583130e+02 7.80338824e-01]	[4.69970612e+02 8.95918030e+02 7.56963015e-01]	[4.85449677e+02 8.72771545e+02 7.44295895e-01]
[562.45166016 315.98406982 0.94530535]	[564.97210693 359.65563965 0.94991297]	[500.85250854 359.5725708 0.90034741]	[480.32061768 464.82733154 0.9253341 ]	[446.89654541 564.90765381 0.89073807]	[629.01757812 359.71304321 0.87856448]	[647.01495361 470.00732422 0.86507624]	[654.72741699 582.75115967 0.83779359]	[559.78192139 552.12738037 0.69967461]	[516.12701416 549.51000977 0.68512046]	[503.39404297 706.04833984 0.82201064]	[4.82964722e+02 8.65080017e+02 8.20033431e-01]	[603.37854004 557.20812988 0.70898986]	[595.734375 711.23608398 0.77570742]	[5.98231079e+02 8.70124451e+02 7.98018098e-01]	[547.05999756 298.2270813 0.88209015]	[577.73339844 298.18502808 0.88507295]	[529.07208252 287.8848877 0.7425406 ]	[598.22021484 282.66983032 0.82748431]	[5.93192078e+02 9.06166992e+02 8.07819784e-01]	[6.08640442e+02 8.98440430e+02 8.01123440e-01]	[5.88111572e+02 8.75313477e+02 7.15497732e-01]	[4.87925812e+02 9.03583557e+02 7.78348327e-01]	[4.69961731e+02 8.95915588e+02 7.56084085e-01]	[4.85467072e+02 8.72782104e+02 7.36194909e-01]
[564.84661865 315.98126221 0.94615269]	[567.44012451 359.68051147 0.92986792]	[503.31112671 359.57226562 0.89967251]	[482.79867554 464.90652466 0.90647763]	[457.14160156 564.94525146 0.90648878]	[629.14935303 359.74282837 0.85522079]	[647.10760498 472.52389526 0.84569269]	[659.82128906 582.77178955 0.8428573 ]	[562.29150391 554.66235352 0.71480739]	[518.699646 549.58325195 0.68796992]	[503.43786621 708.60266113 0.82064885]	[4.82969330e+02 8.65093262e+02 8.22798610e-01]	[603.47845459 557.25244141 0.71640551]	[598.29620361 718.81677246 0.77451622]	[5.98232361e+02 8.70144043e+02 8.01525712e-01]	[549.57318115 298.21343994 0.87340903]	[580.25018311 298.18182373 0.90085441]	[536.64068604 287.87768555 0.73920077]	[600.81268311 282.76754761 0.84894645]	[5.93193665e+02 9.06163025e+02 8.08532894e-01]	[6.08643982e+02 8.98437683e+02 8.02859366e-01]	[5.88109192e+02 8.75334473e+02 7.20196784e-01]	[4.87922821e+02 9.03581543e+02 7.82024026e-01]	[4.69968140e+02 8.95914429e+02 7.60245025e-01]	[4.85463409e+02 8.72787781e+02 7.42234766e-01]
[564.84558105 315.98168945 0.94603962]	[567.43817139 359.68008423 0.93005645]	[503.3092041 359.57354736 0.89963835]	[482.79849243 464.90777588 0.90646499]	[457.14086914 564.94677734 0.90601796]	[629.14855957 359.74157715 0.85554898]	[647.10394287 472.51934814 0.84496105]	[659.82250977 582.76416016 0.84211403]	[562.28948975 554.66497803 0.71463436]	[518.69628906 549.58441162 0.68750107]	[503.43609619 708.61132812 0.82113016]	[4.82970764e+02 8.65092896e+02 8.22464228e-01]	[603.47955322 557.25506592 0.71638155]	[598.29455566 718.87414551 0.77736086]	[5.98231873e+02 8.70138245e+02 8.00663233e-01]	[549.57189941 298.21343994 0.87348431]	[580.24963379 298.1819458 0.90077591]	[536.63995361 287.88012695 0.73777384]	[600.81268311 282.77178955 0.84822196]	[5.93191895e+02 9.06157288e+02 8.08609128e-01]	[6.08641968e+02 8.98433716e+02 8.03545713e-01]	[5.88107605e+02 8.75331055e+02 7.19834268e-01]	[4.87931976e+02 9.03576599e+02 7.82910287e-01]	[4.69979828e+02 8.95912598e+02 7.61045814e-01]	[4.85459625e+02 8.72791443e+02 7.41668582e-01]
[564.93383789 315.99047852 0.94689977]	[567.59039307 359.69958496 0.90863806]	[503.41009521 357.21612549 0.88753521]	[482.95962524 462.41036987 0.90423667]	[459.68554688 564.88476562 0.92083049]	[634.21484375 359.80584717 0.83086497]	[647.16296387 477.62145996 0.84953892]	[662.37957764 582.79394531 0.86839592]	[562.37078857 554.63592529 0.72502148]	[518.75048828 549.55072021 0.69669789]	[505.88095093 706.11920166 0.81151164]	[4.82975708e+02 8.65064087e+02 8.20253015e-01]	[605.92004395 557.23620605 0.71567178]	[600.78613281 713.77362061 0.79250872]	[5.98229797e+02 8.70121216e+02 7.97530413e-01]	[554.62976074 298.20306396 0.87472171]	[582.73181152 298.18780518 0.92042327]	[539.19580078 287.83026123 0.73264873]	[603.29724121 285.29620361 0.85885769]	[5.93190063e+02 9.06156372e+02 8.07678759e-01]	[6.08639954e+02 8.98434448e+02 8.01998794e-01]	[5.88088867e+02 8.72915649e+02 7.22350419e-01]	[4.87949493e+02 9.03568909e+02 7.79698253e-01]	[4.69992279e+02 8.95902954e+02 7.55758882e-01]	[4.85449585e+02 8.72776001e+02 7.48895228e-01]
[565.02441406 315.97735596 0.92881405]	[570.09460449 359.69134521 0.90101832]	[505.87796021 357.20309448 0.87778676]	[485.40866089 464.92602539 0.87075204]	[462.20394897 564.90258789 0.92305475]	[636.76763916 359.80545044 0.83254653]	[649.60742188 475.14169312 0.83600736]	[664.83410645 582.7668457 0.87387514]	[562.42895508 554.68804932 0.72591823]	[521.18414307 549.5758667 0.69783765]	[505.89401245 708.61456299 0.81531388]	[4.82966064e+02 8.65125488e+02 8.28751206e-01]	[605.97167969 559.75341797 0.70837533]	[600.84814453 716.26049805 0.80455089]	[5.98217102e+02 8.70108093e+02 7.95385540e-01]	[557.19995117 298.20062256 0.88159156]	[582.80480957 298.16616821 0.93420708]	[541.71228027 290.41662598 0.73331994]	[603.38342285 285.29833984 0.86296928]	[5.95666321e+02 9.06154053e+02 8.10873210e-01]	[6.08648010e+02 8.98432434e+02 8.02278578e-01]	[5.88061768e+02 8.72893555e+02 7.30024755e-01]	[4.87938904e+02 9.03570374e+02 7.84638047e-01]	[4.69988586e+02 8.95908203e+02 7.60339200e-01]	[4.85431183e+02 8.72816956e+02 7.49915004e-01]
[567.57354736 315.97549438 0.89919186]	[575.19128418 359.69299316 0.89820313]	[508.48382568 357.19522095 0.85554552]	[490.51541138 464.90093994 0.84221983]	[464.84381104 564.95269775 0.89207035]	[641.79364014 362.20309448 0.83715844]	[654.68786621 477.62786865 0.82483172]	[665.03057861 582.82409668 0.90495306]	[564.8182373 557.19390869 0.73181576]	[521.23931885 552.10583496 0.69767082]	[505.95327759 708.67529297 0.80406052]	[4.82970612e+02 8.65135925e+02 8.29422235e-01]	[606.06231689 559.77954102 0.69951218]	[603.2723999 718.81793213 0.81316149]	[5.98224121e+02 8.67691711e+02 7.96199441e-01]	[559.79467773 298.19689941 0.89896041]	[582.94519043 298.18188477 0.94534194]	[541.80078125 287.8399353 0.78404123]	[603.46765137 285.27539062 0.85868508]	[5.95670593e+02 9.06160217e+02 8.10960591e-01]	[6.11064697e+02 8.98436829e+02 8.00037086e-01]	[5.88046692e+02 8.72857971e+02 7.35933721e-01]	[4.87934692e+02 9.03584595e+02 7.84993231e-01]	[4.69987305e+02 8.95917236e+02 7.61126101e-01]	[4.85437653e+02 8.72824402e+02 7.47040033e-01]
[570.05883789 315.96289062 0.88787293]	[577.71008301 359.69274902 0.9037357 ]	[511.03463745 357.19793701 0.84628606]	[493.11331177 464.85610962 0.85155135]	[464.93621826 564.9163208 0.88577443]	[641.83483887 362.20184326 0.84404862]	[657.28582764 475.11453247 0.80343777]	[665.09729004 582.82305908 0.90268224]	[564.8416748 554.68780518 0.72784179]	[521.26104736 552.07836914 0.70257282]	[505.99743652 708.5814209 0.80110621]	[4.82984070e+02 8.65126465e+02 8.23449612e-01]	[606.10015869 559.75183105 0.69239151]	[603.27612305 716.31408691 0.81819713]	[5.98218018e+02 8.67683960e+02 7.94708848e-01]	[562.22070312 298.18960571 0.90549117]	[582.9901123 298.1758728 0.94197112]	[541.82629395 287.84036255 0.79814363]	[603.4901123 285.24511719 0.85989153]	[5.95668823e+02 9.06158875e+02 8.09933662e-01]	[6.08647766e+02 8.98435425e+02 8.01031113e-01]	[5.88035095e+02 8.72851990e+02 7.39380777e-01]	[4.87942230e+02 9.03562622e+02 7.81536758e-01]	[4.69996490e+02 8.95898621e+02 7.61042714e-01]	[4.85457428e+02 8.72817261e+02 7.40550637e-01]
[570.06762695 315.96636963 0.8853904 ]	[577.74310303 359.68191528 0.90794587]	[511.08740234 357.19564819 0.84391248]	[495.6178894 462.43203735 0.86279207]	[467.40411377 564.96118164 0.87840444]	[641.8480835 359.8164978 0.84613854]	[659.89135742 475.08682251 0.80998451]	[667.50469971 582.74822998 0.90142787]	[564.84613037 557.17785645 0.72644091]	[521.26977539 552.10028076 0.7025491 ]	[505.98513794 708.62744141 0.80908555]	[4.82965973e+02 8.67582336e+02 8.29805970e-01]	[606.12243652 559.76422119 0.68712997]	[603.27368164 716.2956543 0.81583393]	[5.98212891e+02 8.67668518e+02 7.93359280e-01]	[562.23272705 298.20495605 0.90165836]	[582.99047852 298.1847229 0.94074178]	[541.87579346 287.88641357 0.77611816]	[603.51226807 285.27841187 0.86180598]	[5.93188049e+02 9.06157288e+02 8.11717510e-01]	[6.08641724e+02 8.98434814e+02 8.04244041e-01]	[5.88029846e+02 8.72832153e+02 7.41009772e-01]	[4.87938446e+02 9.03570801e+02 7.82981992e-01]	[4.69993622e+02 8.95909790e+02 7.60825932e-01]	[4.85434418e+02 8.72835266e+02 7.44366407e-01]
[570.06671143 315.96051025 0.88446712]	[577.7802124 359.67001343 0.9126966 ]	[513.5904541 357.19354248 0.84428132]	[495.61315918 464.83532715 0.85850167]	[464.96450806 564.96862793 0.88167465]	[641.88592529 359.81228638 0.84957194]	[662.33947754 475.0760498 0.81469214]	[667.54803467 582.83752441 0.91431296]	[564.8692627 554.68530273 0.73052436]	[521.28320312 552.07403564 0.70666581]	[505.99835205 708.62353516 0.80564511]	[4.82965637e+02 8.67580261e+02 8.29659224e-01]	[608.52038574 559.74969482 0.68974078]	[603.27374268 716.28430176 0.81586295]	[5.98210999e+02 8.67674255e+02 7.93587208e-01]	[562.23291016 298.20141602 0.90180433]	[582.99023438 298.17837524 0.93990046]	[541.90167236 290.37332153 0.75932485]	[605.86834717 285.24517822 0.86113864]	[5.93179871e+02 9.06158142e+02 8.11737418e-01]	[6.08637024e+02 8.98435974e+02 8.04181695e-01]	[5.88033569e+02 8.72839417e+02 7.40458250e-01]	[4.87935303e+02 9.03576355e+02 7.83124506e-01]	[4.69986694e+02 8.95912842e+02 7.61585951e-01]	[4.85436829e+02 8.72832703e+02 7.43479431e-01]
[570.07495117 315.96664429 0.88374627]	[577.77954102 359.67544556 0.91195226]	[513.5904541 357.19683838 0.84402305]	[495.59085083 464.85192871 0.8542816 ]	[464.94195557 564.95800781 0.88538009]	[641.88574219 359.81680298 0.84851211]	[662.33508301 475.09683228 0.81166327]	[667.56378174 582.88861084 0.91455269]	[564.86700439 557.20678711 0.73445666]	[521.2822876 552.11871338 0.70626462]	[506.00424194 708.61437988 0.80365592]	[4.82965881e+02 8.67586304e+02 8.30068350e-01]	[608.53857422 559.78771973 0.69037908]	[603.277771 716.29412842 0.81463605]	[5.98210449e+02 8.67667969e+02 7.92958081e-01]	[562.23431396 298.20657349 0.90092129]	[582.99493408 298.1817627 0.93936896]	[541.88787842 290.36669922 0.76292813]	[605.86315918 285.25149536 0.86124474]	[5.93178345e+02 9.06156067e+02 8.12204003e-01]	[6.08637085e+02 8.98434204e+02 8.04695666e-01]	[5.88031555e+02 8.72832764e+02 7.40371466e-01]	[4.87936005e+02 9.03572449e+02 7.82668114e-01]	[4.69988556e+02 8.95911926e+02 7.61294842e-01]	[4.85435974e+02 8.72840759e+02 7.43407190e-01]
[570.06793213 315.97766113 0.88583738]	[577.77911377 359.67471313 0.91143531]	[513.59008789 357.19256592 0.84403402]	[493.08905029 464.86083984 0.8542819 ]	[464.86480713 564.90551758 0.89398557]	[641.88745117 359.81439209 0.84876913]	[662.33374023 475.07620239 0.81251627]	[667.56988525 582.93389893 0.91544104]	[564.86035156 557.17926025 0.73391312]	[521.24981689 552.10144043 0.70430076]	[506.01089478 708.6270752 0.80176884]	[4.82967316e+02 8.67589783e+02 8.30073655e-01]	[608.55474854 559.76977539 0.68914378]	[603.2755127 716.29034424 0.82071739]	[5.98209229e+02 8.67677673e+02 7.94215679e-01]	[562.23114014 298.21896362 0.89913791]	[582.98840332 298.18997192 0.9396047 ]	[541.89630127 290.37503052 0.75776732]	[603.52502441 285.26431274 0.8617878 ]	[5.93179504e+02 9.06165405e+02 8.12985659e-01]	[6.08636292e+02 8.98440002e+02 8.05699408e-01]	[5.88029846e+02 8.72842285e+02 7.40957856e-01]	[4.87936768e+02 9.03572876e+02 7.83119321e-01]	[4.69992188e+02 8.95912537e+02 7.61228919e-01]	[4.85436432e+02 8.72840698e+02 7.44507492e-01]
[570.03808594 315.98989868 0.89088023]	[577.76013184 359.68704224 0.90858811]	[511.09622192 357.18374634 0.8427856 ]	[490.572052 464.83331299 0.85572118]	[462.41506958 564.90124512 0.90615332]	[641.8793335 362.21072388 0.84571636]	[659.89025879 475.0796814 0.80126148]	[667.54962158 582.97296143 0.91182971]	[564.8515625 557.20141602 0.73244858]	[521.23846436 552.08990479 0.70083064]	[505.98968506 708.57537842 0.80279416]	[4.82969238e+02 8.65133118e+02 8.26186836e-01]	[608.54925537 559.79675293 0.68809742]	[603.25311279 716.28771973 0.81921422]	[5.95757629e+02 8.67679871e+02 7.93393612e-01]	[559.83178711 298.22006226 0.89548618]	[582.97827148 298.19720459 0.94114465]	[541.8626709 287.8861084 0.75811297]	[603.52191162 285.25140381 0.85823607]	[5.93175964e+02 9.06170227e+02 8.13452899e-01]	[6.08635559e+02 8.98442505e+02 8.04381311e-01]	[5.88026123e+02 8.72846436e+02 7.40545154e-01]	[4.87919220e+02 9.03560242e+02 7.83491373e-01]	[4.69975281e+02 8.95903442e+02 7.65303969e-01]	[4.85444031e+02 8.72826355e+02 7.44092703e-01]
[567.56341553 316.00076294 0.90247053]	[577.7243042 359.68927002 0.90585846]	[511.02328491 357.18533325 0.84703219]	[488.02096558 464.87762451 0.85151744]	[462.33566284 564.9163208 0.90977621]	[641.86529541 362.21582031 0.8432433 ]	[659.80828857 472.60775757 0.7971468 ]	[667.51452637 582.91601562 0.91010416]	[564.84490967 557.19384766 0.72689986]	[521.24377441 552.06622314 0.69828343]	[505.97860718 708.54675293 0.81301188]	[4.82963989e+02 8.67577942e+02 8.29193592e-01]	[608.51739502 559.79180908 0.68599093]	[600.88970947 716.25439453 0.81416029]	[5.95754333e+02 8.67685913e+02 7.93124199e-01]	[559.79260254 298.22042847 0.89524227]	[582.94262695 298.21289062 0.9403103 ]	[541.85125732 287.86889648 0.75958425]	[603.47528076 287.80703735 0.85816866]	[5.93183105e+02 9.06168945e+02 8.14185321e-01]	[6.08638123e+02 8.98440918e+02 8.05097640e-01]	[5.88025391e+02 8.72858093e+02 7.36973226e-01]	[4.85485626e+02 9.03571350e+02 7.85309374e-01]	[4.69970917e+02 8.95909790e+02 7.65488565e-01]	[4.85434174e+02 8.72835999e+02 7.47708499e-01]
[567.51263428 316.00262451 0.90972662]	[575.20269775 359.69741821 0.89923412]	[508.48471069 357.19073486 0.8530187 ]	[487.95904541 464.82644653 0.86231309]	[462.24472046 564.88098145 0.91718441]	[641.80841064 362.22131348 0.83771151]	[657.26373291 475.1546936 0.80524218]	[667.48223877 582.86767578 0.90456188]	[564.83496094 554.65966797 0.72877234]	[521.25048828 549.54364014 0.70762426]	[505.90866089 708.50482178 0.81227118]	[4.82963348e+02 8.67582703e+02 8.29513192e-01]	[606.109375 559.74700928 0.69663882]	[600.86096191 713.70025635 0.81557792]	[5.98206543e+02 8.67701660e+02 7.91861415e-01]	[559.74847412 298.21594238 0.89092308]	[582.91064453 298.21472168 0.93796539]	[541.81970215 287.84664917 0.74673259]	[603.46307373 287.83911133 0.86237824]	[5.93183472e+02 9.06158569e+02 8.13472748e-01]	[6.08639160e+02 8.98431519e+02 8.06751549e-01]	[5.88045288e+02 8.72879456e+02 7.31090188e-01]	[4.87919037e+02 9.03578430e+02 7.82797515e-01]	[4.69978455e+02 8.95921753e+02 7.61987090e-01]	[4.85436493e+02 8.72838562e+02 7.48585761e-01]
[565.05084229 315.99212646 0.92320049]	[572.66699219 359.7019043 0.89652926]	[505.99383545 357.18661499 0.86290872]	[485.38354492 464.84680176 0.88399303]	[459.8097229 564.87866211 0.92565024]	[639.33605957 362.22900391 0.83100349]	[652.215271 477.61465454 0.81800735]	[665.1015625 582.85870361 0.90056139]	[562.4619751 554.66290283 0.72662991]	[521.20361328 549.54364014 0.70612961]	[505.87701416 708.5010376 0.81537259]	[4.82961334e+02 8.65130798e+02 8.26294959e-01]	[606.03033447 559.74334717 0.70545459]	[600.78826904 713.70483398 0.80770081]	[5.95747681e+02 8.70106445e+02 7.92492449e-01]	[557.25024414 298.20278931 0.88202322]	[582.83422852 298.20703125 0.931431 ]	[541.765625 287.86260986 0.73576468]	[603.43280029 285.33044434 0.8649165 ]	[5.93182983e+02 9.06160889e+02 8.12344313e-01]	[6.08638367e+02 8.98428772e+02 8.06560457e-01]	[5.88041443e+02 8.72894714e+02 7.31124401e-01]	[4.85487732e+02 9.03575806e+02 7.83312738e-01]	[4.69981232e+02 8.95917725e+02 7.62387872e-01]	[4.85439117e+02 8.72818665e+02 7.46981323e-01]
[564.93048096 316.006073 0.9428997 ]	[572.57318115 359.69650269 0.89697289]	[505.89660645 357.18035889 0.87303311]	[482.96209717 462.34790039 0.91317743]	[459.70166016 564.85388184 0.92557949]	[636.80743408 362.22802734 0.82516319]	[649.68157959 472.61071777 0.81210029]	[665.01452637 582.95617676 0.90587538]	[562.4185791 554.68560791 0.72709835]	[521.1675415 549.57745361 0.69801086]	[503.47122192 706.12481689 0.82241064]	[4.82959686e+02 8.65133667e+02 8.27159822e-01]	[605.95709229 559.74926758 0.71423811]	[600.74023438 713.7376709 0.79365206]	[5.95746704e+02 8.70137146e+02 7.95953512e-01]	[554.65155029 298.20553589 0.87285525]	[582.74316406 298.20935059 0.91460979]	[539.3192749 287.83813477 0.66250896]	[603.38995361 285.31082153 0.86545336]	[5.93176758e+02 9.06162903e+02 8.10738802e-01]	[6.08628235e+02 8.98432556e+02 8.06478143e-01]	[5.88059998e+02 8.75323914e+02 7.25264907e-01]	[4.87946625e+02 9.03562073e+02 7.80457497e-01]	[4.70008057e+02 8.95911987e+02 7.60234773e-01]	[4.85437653e+02 8.72820007e+02 7.46294081e-01]
[564.82037354 316.00540161 0.94735539]	[570.02868652 359.70147705 0.90757608]	[503.43600464 357.19424438 0.88394588]	[482.86248779 462.42105103 0.91725194]	[459.6378479 562.45629883 0.92318332]	[634.22521973 359.81689453 0.8316294 ]	[649.56292725 475.11886597 0.83266884]	[664.93121338 585.35266113 0.89716482]	[562.28149414 554.65075684 0.71094561]	[518.66992188 549.5456543 0.68663824]	[503.38626099 708.56781006 0.83754033]	[4.82953888e+02 8.67588684e+02 8.31570625e-01]	[603.48956299 557.26171875 0.71510577]	[598.23760986 716.29150391 0.77667475]	[5.95738647e+02 8.70153442e+02 7.98790932e-01]	[549.59619141 298.20907593 0.87187845]	[580.26470947 298.22186279 0.89391059]	[539.22186279 285.30386353 0.66960657]	[603.3125 285.28216553 0.86727619]	[5.93164246e+02 9.06175720e+02 8.12101245e-01]	[6.08618408e+02 8.98444031e+02 8.07959676e-01]	[5.88065247e+02 8.75346436e+02 7.23473787e-01]	[4.87957245e+02 9.03565308e+02 7.78730750e-01]	[4.70019440e+02 8.95920776e+02 7.57685602e-01]	[4.85431580e+02 8.72832397e+02 7.49014616e-01]
[562.42297363 316.01022339 0.94744635]	[567.50726318 359.69412231 0.92253232]	[503.33877563 357.20223999 0.89578879]	[480.38214111 464.85125732 0.91696763]	[457.16015625 564.90551758 0.9024657 ]	[631.6652832 359.80371094 0.83764356]	[647.128479 472.57232666 0.84396994]	[664.85656738 582.94134521 0.88919091]	[562.22387695 554.62219238 0.70529145]	[516.16662598 549.51226807 0.68187392]	[503.34225464 708.56396484 0.8400991 ]	[4.82937256e+02 8.67573914e+02 8.32666218e-01]	[603.46905518 557.2442627 0.71711922]	[595.68890381 713.73095703 0.78132921]	[5.95750793e+02 8.70160400e+02 8.00678849e-01]	[547.06097412 298.21359253 0.88197982]	[577.730896 298.22512817 0.8756603 ]	[536.68389893 285.32162476 0.60196102]	[600.86303711 285.25741577 0.85645986]	[5.93164185e+02 9.06182495e+02 8.08351696e-01]	[6.08617676e+02 8.98452515e+02 8.04147720e-01]	[5.88084778e+02 8.75353821e+02 7.20135629e-01]	[4.87957336e+02 9.03544922e+02 7.78014421e-01]	[4.70016937e+02 8.95908752e+02 7.58505940e-01]	[4.85414948e+02 8.72819153e+02 7.48916686e-01]
[562.39764404 316.01449585 0.94629669]	[565.02703857 359.67248535 0.94006842]	[500.88519287 357.19927979 0.89785147]	[480.25073242 464.88256836 0.90960211]	[452.08648682 565.01446533 0.86121875]	[629.10870361 359.77301025 0.86090219]	[647.06341553 469.96273804 0.85773474]	[662.3536377 582.94250488 0.87317967]	[559.7666626 554.64337158 0.70228881]	[513.65063477 549.527771 0.68266761]	[503.28018188 706.13085938 0.84310734]	[4.82918427e+02 8.67577087e+02 8.38028550e-01]	[603.37872314 557.24316406 0.72253114]	[593.13549805 713.72088623 0.78135532]	[5.95759460e+02 8.70161072e+02 8.02878141e-01]	[547.01080322 298.23336792 0.88894314]	[575.22900391 298.22296143 0.8728233 ]	[531.60687256 285.31900024 0.64987141]	[598.26513672 282.72872925 0.83527255]	[5.93164001e+02 9.06188538e+02 8.10545087e-01]	[6.08616150e+02 8.98452026e+02 8.04165959e-01]	[5.88107056e+02 8.75356628e+02 7.19590068e-01]	[4.87961029e+02 9.01070068e+02 7.80231237e-01]	[4.70016022e+02 8.95908997e+02 7.62722135e-01]	[4.85399536e+02 8.72815002e+02 7.53027320e-01]
[562.38989258 316.0161438 0.94556981]	[565.00836182 359.65286255 0.94167978]	[500.88922119 357.19274902 0.89932483]	[480.24047852 464.88476562 0.90769261]	[454.54412842 565.01239014 0.86143392]	[629.06054688 359.74838257 0.86882752]	[647.06237793 470.00280762 0.85137421]	[662.3414917 582.90936279 0.87017405]	[559.78997803 554.6784668 0.70102292]	[513.6473999 549.56433105 0.67672598]	[503.30166626 708.64648438 0.84475684]	[4.82928467e+02 8.67575256e+02 8.39708805e-01]	[603.4161377 559.72979736 0.7240563 ]	[593.16973877 716.27972412 0.76694995]	[5.98209412e+02 8.70164001e+02 8.03488135e-01]	[547.00482178 298.23135376 0.8895908 ]	[575.22589111 298.22903442 0.87137783]	[531.59020996 285.28689575 0.65580773]	[598.27331543 282.72924805 0.83264703]	[5.93187744e+02 9.06180786e+02 8.07256460e-01]	[6.08630859e+02 8.98441101e+02 8.01577330e-01]	[5.88107849e+02 8.75363342e+02 7.22381234e-01]	[4.87982910e+02 9.03545898e+02 7.80317962e-01]	[4.70023071e+02 8.95912781e+02 7.59553432e-01]	[4.85401459e+02 8.72815063e+02 7.52255023e-01]
[562.29675293 316.00653076 0.93727112]	[564.83422852 359.60964966 0.95622617]	[500.73208618 357.19198608 0.88883233]	[480.18862915 462.40115356 0.91665745]	[449.47592163 564.95654297 0.86990786]	[626.5670166 359.68289185 0.88327956]	[646.96374512 472.55160522 0.86279166]	[657.29650879 582.90075684 0.85795867]	[557.17114258 554.64172363 0.67984962]	[511.02868652 549.54248047 0.68037355]	[503.25366211 708.62896729 0.84270447]	[4.82922363e+02 8.65135132e+02 8.38256836e-01]	[603.2756958 557.21221924 0.70214742]	[590.64349365 711.16101074 0.79308027]	[5.98209656e+02 8.70135193e+02 8.00015569e-01]	[544.53106689 298.212677 0.91314912]	[572.62835693 298.22088623 0.87408763]	[526.53320312 285.31536865 0.70084423]	[593.17401123 282.7598877 0.81647229]	[5.93182556e+02 9.06179199e+02 8.06552112e-01]	[6.08629883e+02 8.98437073e+02 8.00264478e-01]	[5.90542114e+02 8.75337463e+02 7.17903793e-01]	[4.87969849e+02 9.03550781e+02 7.78250813e-01]	[4.70004242e+02 8.95923035e+02 7.58344889e-01]	[4.85416504e+02 8.72812683e+02 7.50978231e-01]
[559.71295166 315.94906616 0.89274889]	[562.34844971 359.60748291 0.95712751]	[498.23721313 357.19259644 0.87221009]	[477.73083496 462.41574097 0.89724571]	[444.3298645 562.46563721 0.90451097]	[626.40368652 359.67541504 0.88662499]	[644.52490234 472.53149414 0.86724401]	[652.12475586 582.83300781 0.85905272]	[552.09381104 554.65301514 0.67929006]	[505.95059204 549.52429199 0.69149345]	[500.89550781 708.56317139 0.84628612]	[4.82909363e+02 8.65121948e+02 8.38331640e-01]	[600.7946167 557.21765137 0.68036354]	[588.06958008 711.125 0.82771534]	[5.98231750e+02 8.70185181e+02 8.07931483e-01]	[544.32366943 298.16165161 0.93055433]	[567.49542236 298.16937256 0.90553451]	[523.96252441 287.87698364 0.71600378]	[590.55029297 282.75561523 0.8247394 ]	[5.95670105e+02 9.08611694e+02 8.04598331e-01]	[6.08641235e+02 8.98452332e+02 7.96407282e-01]	[5.90576294e+02 8.75414978e+02 7.09798396e-01]	[4.87961029e+02 9.03542297e+02 7.77613878e-01]	[4.69985840e+02 8.95918396e+02 7.57656455e-01]	[4.85417603e+02 8.72802185e+02 7.43620694e-01]
[549.57073975 316.00375366 0.88590133]	[557.23968506 359.62451172 0.90965366]	[490.54058838 357.16491699 0.84038746]	[467.434021 464.83255005 0.87106514]	[439.28253174 564.86535645 0.9200747 ]	[621.3717041 359.72994995 0.85558718]	[641.78979492 470.02255249 0.80917895]	[647.10137939 582.83404541 0.90111375]	[546.99908447 554.68591309 0.70153356]	[503.34738159 552.0625 0.70406836]	[500.7387085 708.60162354 0.82516134]	[4.82871002e+02 8.67622253e+02 8.54612172e-01]	[593.17840576 557.26104736 0.66324854]	[585.48327637 708.69006348 0.87763685]	[5.98250427e+02 8.70171387e+02 8.10231447e-01]	[541.71289062 298.2434082 0.89575052]	[564.8092041 298.20654297 0.94156766]	[521.38787842 290.39312744 0.72956419]	[585.35449219 282.6980896 0.86493874]	[5.95678345e+02 9.08607788e+02 8.08365762e-01]	[6.08648804e+02 8.98440857e+02 8.00848782e-01]	[5.90616638e+02 8.75416138e+02 7.06701696e-01]	[4.87933807e+02 9.01071533e+02 7.76584625e-01]	[4.69960297e+02 8.95925903e+02 7.58915484e-01]	[4.85421417e+02 8.72861572e+02 7.40912557e-01]
[544.48944092 315.98077393 0.93115175]	[552.05285645 359.61795044 0.90097493]	[485.38833618 357.15646362 0.86823022]	[462.39541626 462.36087036 0.91996914]	[439.11309814 564.84991455 0.912332 ]	[616.26806641 359.70639038 0.8370899 ]	[636.73925781 472.55166626 0.80030149]	[646.91345215 582.7767334 0.90446293]	[544.47381592 554.68432617 0.73080981]	[500.87237549 552.09674072 0.71127892]	[500.68469238 708.56585693 0.82244945]	[4.82853699e+02 8.67623718e+02 8.57207537e-01]	[588.08599854 559.73303223 0.68276072]	[585.47369385 711.23651123 0.85915762]	[5.98243713e+02 8.70126526e+02 8.06447566e-01]	[536.67279053 298.19863892 0.88222128]	[562.27331543 298.18817139 0.93344837]	[521.22680664 290.35940552 0.68565035]	[582.88897705 282.77297974 0.87120146]	[5.95682617e+02 9.08610962e+02 8.13825786e-01]	[6.11070740e+02 8.98438171e+02 8.02758873e-01]	[5.90606506e+02 8.75362183e+02 7.13928998e-01]	[4.85479309e+02 9.01025208e+02 7.74795890e-01]	[4.67482666e+02 8.95892578e+02 7.60906398e-01]	[4.85412720e+02 8.72875427e+02 7.37639427e-01]
[544.48736572 315.9815979 0.93166631]	[552.05285645 359.62295532 0.90082973]	[485.38571167 357.15740967 0.86844796]	[462.39434814 462.3626709 0.92027551]	[439.11621094 564.84954834 0.91345811]	[616.26922607 359.71679688 0.83642733]	[636.72473145 472.5609436 0.8004244 ]	[646.91949463 582.78149414 0.90429676]	[544.47338867 554.68139648 0.73104233]	[500.87039185 552.09307861 0.71202916]	[500.68304443 708.55633545 0.82231498]	[4.82855011e+02 8.67622192e+02 8.56816828e-01]	[588.08770752 559.72900391 0.68257678]	[585.47857666 711.23858643 0.85831678]	[5.98245483e+02 8.70126343e+02 8.06837618e-01]	[536.66986084 298.19949341 0.88171554]	[562.27142334 298.1892395 0.93272531]	[521.22393799 290.35412598 0.68357205]	[582.88867188 282.76907349 0.87124377]	[5.95690796e+02 9.08610596e+02 8.14229727e-01]	[6.11077515e+02 8.98436279e+02 8.02856266e-01]	[5.90605774e+02 8.75362671e+02 7.14121044e-01]	[4.85480225e+02 9.01023743e+02 7.74928689e-01]	[4.67484253e+02 8.95892517e+02 7.60999262e-01]	[4.85413422e+02 8.72875244e+02 7.37706423e-01]
[541.93151855 316.01345825 0.9494642 ]	[547.00854492 359.62832642 0.920259 ]	[482.81695557 357.16229248 0.89517426]	[459.81488037 464.85665894 0.91860121]	[436.54177856 564.95080566 0.88082546]	[613.64276123 359.7154541 0.84234464]	[629.02209473 472.5887146 0.8393122 ]	[644.41137695 580.36474609 0.89895463]	[541.93585205 552.11004639 0.73094356]	[500.65075684 549.54168701 0.69696927]	[498.19119263 708.65496826 0.80037081]	[4.82849854e+02 8.67602600e+02 8.56285930e-01]	[585.51696777 554.68572998 0.7069549 ]	[585.38433838 711.25921631 0.86297238]	[5.98231079e+02 8.70155823e+02 8.06937993e-01]	[528.99414062 298.22335815 0.87676096]	[557.26263428 298.22900391 0.88824457]	[516.20910645 285.29855347 0.61647928]	[580.33978271 285.24786377 0.84583914]	[5.95700989e+02 9.08630798e+02 8.16660941e-01]	[6.11084656e+02 8.98448059e+02 8.01358104e-01]	[5.90604431e+02 8.75401245e+02 7.10618377e-01]	[4.85471588e+02 9.01034729e+02 7.77279496e-01]	[4.67468384e+02 8.95899353e+02 7.65521884e-01]	[4.85426727e+02 8.72868896e+02 7.38621593e-01]
[541.85473633 316.00686646 0.94747698]	[544.40270996 359.5809021 0.95088601]	[480.25091553 357.16674805 0.89174432]	[459.6350708 462.4335022 0.907493 ]	[428.97659302 564.94342041 0.87115008]	[606.1192627 359.65435791 0.87899417]	[626.53479004 467.44937134 0.86117429]	[641.82971191 580.26757812 0.8506487 ]	[541.77075195 549.55773926 0.71754616]	[498.11380005 547.02331543 0.68320632]	[495.6237793 708.65112305 0.78133613]	[4.82851105e+02 8.67650574e+02 8.64166737e-01]	[585.33996582 552.11651611 0.72064865]	[582.97741699 713.75140381 0.85272056]	[5.98229065e+02 8.70147095e+02 8.07209611e-01]	[526.4576416 298.22885132 0.89967245]	[554.66650391 298.22036743 0.87895739]	[508.4871521 285.30383301 0.71912783]	[575.19122314 282.70599365 0.82960534]	[5.95698792e+02 9.08648438e+02 8.18091691e-01]	[6.11088928e+02 8.98458679e+02 7.96621978e-01]	[5.90615601e+02 8.75389282e+02 7.07262158e-01]	[4.85485779e+02 9.03545227e+02 7.74270415e-01]	[4.67487732e+02 8.95944946e+02 7.58926034e-01]	[4.85437195e+02 8.72919617e+02 7.36503959e-01]
[531.59436035 315.97457886 0.87624997]	[539.23095703 357.23092651 0.93097734]	[475.06185913 357.14727783 0.838691 ]	[446.95291138 464.84130859 0.86371452]	[421.17868042 564.83203125 0.92340285]	[603.32061768 359.63208008 0.88448673]	[623.81317139 467.44570923 0.84785354]	[629.14233398 577.69946289 0.82716715]	[531.59796143 552.11804199 0.67420667]	[485.4286499 549.53924561 0.6885494 ]	[487.92776489 711.17260742 0.79089636]	[482.82879639 867.65197754 0.86967146]	[580.29272461 554.64453125 0.67962092]	[582.85888672 711.12524414 0.86138982]	[5.98254517e+02 8.70142883e+02 8.08231354e-01]	[521.26074219 298.22253418 0.91105151]	[544.33880615 298.18844604 0.94494975]	[503.26281738 290.44760132 0.73429596]	[564.88818359 285.22988892 0.86098629]	[5.95717590e+02 9.08677856e+02 8.18688929e-01]	[6.11103333e+02 8.98483337e+02 7.90072918e-01]	[5.90646973e+02 8.75385803e+02 6.94572508e-01]	[4.85455109e+02 9.01033691e+02 7.91353762e-01]	[4.67457336e+02 8.95910034e+02 7.78188825e-01]	[4.85452606e+02 8.72911072e+02 7.38998294e-01]
[526.50445557 316.01022339 0.90424937]	[531.59216309 359.58987427 0.89912242]	[464.92315674 357.12774658 0.85820633]	[441.86779785 462.32977295 0.91617203]	[418.62234497 564.85302734 0.9166317 ]	[598.25921631 359.67553711 0.84512568]	[618.78186035 464.92645264 0.83185703]	[626.57312012 575.21026611 0.85339165]	[526.50799561 549.56958008 0.70931458]	[482.89736938 549.5425415 0.71296155]	[485.40661621 708.67132568 0.80834401]	[482.8180542 867.70263672 0.87670273]	[572.61633301 549.58093262 0.67179394]	[582.75244141 708.63891602 0.87211585]	[5.98273926e+02 8.70119934e+02 8.08656394e-01]	[518.69665527 300.61853027 0.88194942]	[541.84960938 298.19674683 0.94167358]	[500.75073242 292.90316772 0.74864942]	[562.37487793 282.77896118 0.8599416 ]	[5.95726135e+02 9.08683899e+02 8.20539594e-01]	[6.11112183e+02 8.98487366e+02 7.87838936e-01]	[5.90646240e+02 8.75367798e+02 6.96794629e-01]	[4.85437622e+02 9.01057068e+02 7.93754578e-01]	[4.67448822e+02 8.95935547e+02 7.78525531e-01]	[4.85447845e+02 8.75329285e+02 7.40331292e-01]
[523.76104736 316.02542114 0.94925439]	[526.4541626 359.59143066 0.92451429]	[462.27905273 357.13684082 0.89506733]	[439.24182129 462.38223267 0.93493146]	[413.58538818 564.91802979 0.88487762]	[590.59735107 359.67843628 0.85438484]	[608.57336426 467.43060303 0.83101892]	[626.39160156 572.6494751 0.86219954]	[523.97772217 549.55999756 0.726524 ]	[480.37033081 552.06390381 0.70853359]	[482.92321777 711.19567871 0.81297672]	[482.8241272 867.69976807 0.87497854]	[567.55090332 549.51867676 0.68253356]	[580.28631592 708.54956055 0.86047548]	[5.98252808e+02 8.67696289e+02 8.03391099e-01]	[508.49621582 298.25076294 0.87035245]	[539.17932129 298.24154663 0.89041507]	[495.66439819 287.84802246 0.63253176]	[559.79199219 285.25262451 0.83930558]	[5.95741394e+02 9.08687805e+02 8.19255710e-01]	[6.11120483e+02 8.98483459e+02 7.85259902e-01]	[5.90617737e+02 8.75340088e+02 7.01504230e-01]	[4.85402863e+02 9.01056274e+02 8.00627828e-01]	[4.67424408e+02 8.95932007e+02 7.83889890e-01]	[4.85472961e+02 8.75328491e+02 7.38389015e-01]
[521.33752441 316.03094482 0.95033562]	[523.84405518 357.19308472 0.95338625]	[459.68615723 357.12738037 0.88414514]	[439.06307983 462.28787231 0.91670507]	[405.89492798 564.82867432 0.88159859]	[585.54534912 359.59494019 0.89002693]	[605.99133301 464.82940674 0.88613546]	[623.88861084 570.06781006 0.86506909]	[521.42651367 546.99066162 0.7341519 ]	[480.177948 547.01879883 0.71296167]	[482.83963013 711.13195801 0.82408148]	[482.8253479 870.12738037 0.87958634]	[564.97601318 546.94799805 0.71269059]	[577.76501465 708.49841309 0.83686852]	[5.98250427e+02 8.67633545e+02 7.97996879e-01]	[505.92681885 298.26235962 0.89609891]	[534.137146 298.24334717 0.87336028]	[485.47366333 287.8614502 0.7341271 ]	[552.14562988 282.75149536 0.80695438]	[5.95729553e+02 9.08670044e+02 8.21866632e-01]	[6.11117249e+02 8.98463440e+02 7.90682435e-01]	[5.93110962e+02 8.72908447e+02 7.05427825e-01]	[4.85422729e+02 9.03541443e+02 7.98196614e-01]	[4.67454956e+02 8.95959534e+02 7.76337206e-01]	[4.85473724e+02 8.75354736e+02 7.39851952e-01]
[518.70941162 315.99032593 0.90896118]	[521.24066162 357.15356445 0.95331144]	[457.11251831 357.06567383 0.85370386]	[431.55368042 462.26739502 0.88408709]	[400.82885742 562.40820312 0.91238815]	[582.9475708 359.59521484 0.88743263]	[603.52246094 464.91955566 0.88744169]	[621.37982178 570.08282471 0.84173369]	[521.17584229 547.00018311 0.71690565]	[475.12640381 546.99926758 0.68942684]	[482.79034424 711.19671631 0.81281239]	[482.79397583 870.18078613 0.88749468]	[562.46038818 546.9821167 0.72435737]	[577.69848633 708.61291504 0.8321321 ]	[5.98291016e+02 8.67610352e+02 7.97035217e-01]	[503.28274536 298.22512817 0.9240846 ]	[526.44787598 298.19506836 0.90822357]	[482.88647461 290.35253906 0.74337083]	[546.92462158 282.7442627 0.83261865]	[5.95743347e+02 9.08638794e+02 8.15037370e-01]	[6.11137146e+02 8.98435059e+02 7.90026128e-01]	[5.93164917e+02 8.72903015e+02 6.95897937e-01]	[4.85387238e+02 9.01061218e+02 7.99971998e-01]	[4.67433105e+02 8.95955811e+02 7.81415939e-01]	[4.85437347e+02 8.75405029e+02 7.37223148e-01]
[511.08959961 316.00259399 0.87984544]	[518.66064453 357.18771362 0.92193204]	[452.00671387 357.1003418 0.82954228]	[423.78265381 462.36404419 0.90409195]	[398.23306274 562.45837402 0.92418194]	[582.76196289 359.5814209 0.87807953]	[603.26977539 464.86135864 0.86688966]	[618.74700928 567.54077148 0.81945914]	[516.18518066 547.03192139 0.6918093 ]	[469.9581604 547.01654053 0.68410856]	[482.72372437 711.19952393 0.81472164]	[482.78857422 870.1987915 0.88860422]	[562.29162598 549.49682617 0.7190541 ]	[575.16088867 708.59643555 0.82760054]	[6.00731750e+02 8.65087280e+02 7.96331227e-01]	[500.74230957 298.25143433 0.90803581]	[523.82562256 298.21578979 0.94285083]	[482.72320557 290.40484619 0.74736893]	[544.31842041 282.69641113 0.86047256]	[5.95721619e+02 9.08621765e+02 8.20536256e-01]	[6.11125183e+02 8.95987305e+02 7.97733188e-01]	[5.95713196e+02 8.72795288e+02 7.02789187e-01]	[4.85365326e+02 9.01058960e+02 8.01998854e-01]	[4.67418640e+02 8.95957214e+02 7.83918321e-01]	[4.85442810e+02 8.75416992e+02 7.31310785e-01]
[505.98556519 316.01919556 0.90578079]	[511.04824829 357.21426392 0.89732534]	[444.34283447 357.08651733 0.85663593]	[421.21408081 462.3616333 0.92384481]	[398.0602417 562.46520996 0.9131512 ]	[577.73071289 359.60214233 0.84907001]	[595.72027588 462.40213013 0.85067552]	[611.16534424 567.52984619 0.8241846 ]	[511.04476929 546.9362793 0.7057811 ]	[464.88061523 546.95458984 0.71837366]	[480.38168335 708.56958008 0.83046752]	[482.78713989 870.17449951 0.88407528]	[559.75976562 546.93188477 0.71602678]	[570.06988525 706.12091064 0.84043235]	[6.00741943e+02 8.62515503e+02 7.97222912e-01]	[498.16986084 300.62783813 0.87897569]	[521.33605957 298.21487427 0.9452967 ]	[480.19052124 290.39907837 0.7491945 ]	[541.8302002 282.76605225 0.85740072]	[5.95695068e+02 9.06175232e+02 8.13993275e-01]	[6.11105347e+02 8.95951111e+02 7.99112201e-01]	[5.98229248e+02 8.70329590e+02 6.98645055e-01]	[4.85380768e+02 9.01055969e+02 7.98566639e-01]	[4.67431396e+02 8.95958008e+02 7.77844667e-01]	[4.85440643e+02 8.75384521e+02 7.29651749e-01]
[503.30096436 316.07345581 0.94960618]	[505.94836426 357.17385864 0.91803217]	[441.77902222 357.07077026 0.88650656]	[418.67947388 462.29354858 0.94010502]	[390.51373291 564.84442139 0.88375348]	[570.06689453 357.22650146 0.86116683]	[588.08422852 462.39208984 0.86097991]	[608.58105469 567.45324707 0.85648423]	[506.02026367 546.9473877 0.71459037]	[462.37451172 546.9654541 0.72807825]	[480.28894043 708.63421631 0.8366704 ]	[482.76971436 870.2109375 0.89030236]	[554.70269775 544.47296143 0.69496703]	[567.54241943 706.09326172 0.84941435]	[6.00749207e+02 8.59965088e+02 8.01913500e-01]	[490.49655151 300.6534729 0.85739136]	[518.7265625 300.65136719 0.90064681]	[477.61376953 287.8190918 0.65854144]	[539.28881836 285.29724121 0.83683455]	[5.93189392e+02 9.06132019e+02 8.05490375e-01]	[6.11073669e+02 8.95914429e+02 8.02845359e-01]	[5.98278687e+02 8.70243896e+02 6.88986897e-01]	[4.85376190e+02 9.01063477e+02 8.03411007e-01]	[4.67420807e+02 8.95975647e+02 7.82855988e-01]	[4.85428589e+02 8.75422485e+02 7.29439437e-01]
[500.88256836 316.04379272 0.94455254]	[503.38391113 357.13525391 0.94437277]	[439.22354126 357.09747314 0.88216424]	[416.16647339 462.25756836 0.91874009]	[382.81539917 562.3739624 0.89324832]	[565.05615234 357.18460083 0.88810515]	[585.51959229 459.84591675 0.90003121]	[606.0479126 567.47814941 0.87673831]	[505.86868286 546.97930908 0.72550827]	[462.23703003 549.50018311 0.71974742]	[480.16171265 711.13665771 0.79921359]	[482.74243164 870.19000244 0.88503361]	[549.5824585 544.44793701 0.68324941]	[567.52380371 706.11431885 0.85932505]	[6.00761780e+02 8.59959167e+02 8.01015496e-01]	[485.49954224 300.65328979 0.86718863]	[516.15454102 300.62295532 0.87823731]	[470.03106689 287.85733032 0.69513535]	[534.14117432 282.69454956 0.80615526]	[5.93184082e+02 9.06125793e+02 8.04472506e-01]	[6.11095947e+02 8.95920654e+02 8.03342640e-01]	[5.98297668e+02 8.70246826e+02 6.83731794e-01]	[4.85354553e+02 9.01034119e+02 8.11858833e-01]	[4.67398163e+02 8.95947144e+02 7.90292740e-01]	[4.85413818e+02 8.75393921e+02 7.31419086e-01]
[500.7364502 316.03643799 0.93501115]	[500.88031006 357.13168335 0.95401269]	[439.08291626 357.10314941 0.86576879]	[413.52890015 462.33990479 0.88118845]	[380.23867798 564.82385254 0.91999209]	[564.88726807 357.16323853 0.89265692]	[585.39141846 462.20297241 0.91413033]	[605.95129395 565.05566406 0.89008576]	[503.40753174 547.03265381 0.73205942]	[459.81402588 549.55688477 0.71826118]	[477.67803955 708.70684814 0.76919925]	[482.72808838 870.17242432 0.88085246]	[547.02606201 544.47821045 0.69210207]	[567.48736572 706.09594727 0.86734855]	[5.98311951e+02 8.54911926e+02 8.09988737e-01]	[482.92410278 298.26019287 0.90435171]	[511.04629517 298.24700928 0.87530661]	[462.4262085 285.24200439 0.72792053]	[529.02325439 282.69122314 0.81067455]	[5.93182251e+02 9.03617310e+02 8.01312089e-01]	[6.11095520e+02 8.95858093e+02 8.13748896e-01]	[5.98265442e+02 8.67693237e+02 6.57560050e-01]	[4.85357330e+02 9.01031067e+02 8.13465059e-01]	[4.67390961e+02 8.95945801e+02 7.94732153e-01]	[4.85420593e+02 8.75368713e+02 7.30385959e-01]
[498.16519165 316.01782227 0.90302515]	[500.67556763 357.10064697 0.94277787]	[436.56326294 357.10089111 0.84911263]	[405.84933472 462.2461853 0.88912404]	[380.0887146 562.37799072 0.92296255]	[562.36248779 357.12533569 0.89197242]	[582.95050049 462.20095825 0.90730453]	[603.51806641 565.03259277 0.89352798]	[503.26568604 546.96710205 0.74398953]	[459.72314453 549.49536133 0.71372545]	[477.64126587 708.60101318 0.78396034]	[482.70758057 870.2098999 0.88631004]	[544.51696777 544.41119385 0.70815992]	[565.02087402 706.08758545 0.88355577]	[5.98264038e+02 8.54892700e+02 8.07987571e-01]	[482.74234009 298.25476074 0.91403395]	[505.88293457 298.22027588 0.90352166]	[462.3414917 287.84619141 0.73257154]	[523.97961426 282.68460083 0.85098922]	[5.93135925e+02 9.03574402e+02 7.99043298e-01]	[6.08621521e+02 8.93450256e+02 8.22523534e-01]	[5.98229370e+02 8.67673950e+02 6.55076444e-01]	[4.85354889e+02 9.01055603e+02 8.08697641e-01]	[4.67395020e+02 8.95979553e+02 7.88018525e-01]	[4.85378510e+02 8.75418152e+02 7.34113097e-01]
[493.10510254 316.0017395 0.88257766]	[498.13238525 357.11187744 0.91550392]	[431.49942017 357.11151123 0.82972217]	[400.85061646 462.27816772 0.91815454]	[377.56100464 562.34918213 0.91492778]	[559.83349609 357.09597778 0.86831844]	[582.82946777 459.81845093 0.90567136]	[603.46862793 565.01647949 0.89883816]	[500.82394409 546.95123291 0.75058979]	[459.60238647 547.03814697 0.71189594]	[477.59014893 708.64215088 0.77549237]	[482.71640015 870.2020874 0.887743 ]	[544.43054199 544.41149902 0.7280463 ]	[564.93560791 706.05145264 0.89755893]	[5.98262085e+02 8.54877136e+02 8.10647786e-01]	[480.25863647 298.25622559 0.91014719]	[503.34597778 298.1940918 0.93836582]	[462.19622803 290.37313843 0.75002003]	[523.81018066 280.13510132 0.87208015]	[5.93137817e+02 9.03574341e+02 8.03093731e-01]	[6.08617554e+02 8.93448181e+02 8.26910734e-01]	[5.98234009e+02 8.67638306e+02 6.48830295e-01]	[4.85375580e+02 9.01070435e+02 8.08788657e-01]	[4.67414001e+02 8.95988953e+02 7.87067175e-01]	[4.85383789e+02 8.75400391e+02 7.36930013e-01]
[490.47842407 316.01013184 0.88184726]	[495.60604858 357.14120483 0.90088713]	[426.39547729 357.10083008 0.83649874]	[400.70730591 462.34048462 0.92464703]	[375.04748535 562.44744873 0.9036082 ]	[559.777771 357.11404419 0.86183155]	[580.2722168 459.71453857 0.86965632]	[603.39416504 564.89831543 0.90762436]	[500.7270813 544.48199463 0.73896307]	[457.17446899 546.98907471 0.70210934]	[475.12689209 711.175354 0.78346878]	[482.728302 870.22039795 0.89265579]	[544.33740234 544.37786865 0.72490209]	[564.87634277 706.0803833 0.90433943]	[5.98232239e+02 8.54842896e+02 8.13542426e-01]	[477.74761963 300.63330078 0.88783503]	[500.89898682 298.19577026 0.94456208]	[459.70111084 290.34436035 0.76317501]	[521.34783936 280.16567993 0.8694312 ]	[5.93114624e+02 9.03540100e+02 8.05826843e-01]	[6.08611450e+02 8.93422180e+02 8.30059707e-01]	[5.95749023e+02 8.67582031e+02 6.45078182e-01]	[4.85373840e+02 9.03554199e+02 8.11695755e-01]	[4.67417572e+02 8.98420776e+02 7.87579417e-01]	[4.85407471e+02 8.75412476e+02 7.44135320e-01]
[485.43392944 316.0017395 0.90501082]	[490.50845337 357.1484375 0.89482832]	[423.79278564 357.12530518 0.8624022 ]	[398.24057007 462.39532471 0.92547727]	[372.47610474 564.83319092 0.89158338]	[557.22387695 357.11505127 0.84919608]	[577.71948242 459.79379272 0.86992753]	[603.31719971 564.91363525 0.89905483]	[500.70239258 546.92828369 0.73600793]	[457.13977051 547.01824951 0.70041853]	[475.08926392 708.71044922 0.79212379]	[482.7199707 870.20184326 0.89045739]	[544.3302002 544.39337158 0.73179197]	[564.82635498 706.04943848 0.90329516]	[5.95715881e+02 8.52375977e+02 8.13708723e-01]	[477.60281372 300.62545776 0.86992037]	[500.7802124 298.17581177 0.94071472]	[459.61755371 290.40380859 0.7324881 ]	[521.25830078 280.2038269 0.85443139]	[5.93114502e+02 9.01018555e+02 8.01382244e-01]	[6.08621582e+02 8.93381104e+02 8.27166021e-01]	[5.93162415e+02 8.62563660e+02 6.35321259e-01]	[4.85354553e+02 9.03541687e+02 8.10913861e-01]	[4.67398895e+02 8.95991699e+02 7.92151392e-01]	[4.85396515e+02 8.75395386e+02 7.49576926e-01]
[482.847229 316.04833984 0.94190747]	[485.46618652 357.12936401 0.90860879]	[421.28085327 357.13406372 0.88571799]	[398.15280151 462.34133911 0.93380296]	[367.35327148 562.3838501 0.89009291]	[552.05914307 357.09576416 0.84560251]	[572.61651611 459.76983643 0.87326902]	[603.26409912 564.8638916 0.89088959]	[498.22390747 544.48455811 0.71532696]	[454.58428955 547.01116943 0.68704236]	[472.5581665 711.12567139 0.78191811]	[482.72613525 870.2008667 0.89178061]	[541.90655518 544.36749268 0.72662252]	[562.44000244 706.01202393 0.90260613]	[5.93119019e+02 8.52344910e+02 8.22183669e-01]	[470.04464722 300.66769409 0.85560608]	[498.22390747 298.24057007 0.90762639]	[457.12249756 290.36395264 0.68666553]	[518.73754883 282.69152832 0.83032233]	[5.90592773e+02 8.98524475e+02 8.16693068e-01]	[6.08563171e+02 8.93357483e+02 8.51431131e-01]	[5.90573547e+02 8.62572449e+02 6.67275727e-01]	[4.85350708e+02 9.03550720e+02 8.07082415e-01]	[4.67393494e+02 8.98415710e+02 7.88442791e-01]	[4.85406067e+02 8.75389526e+02 7.49607265e-01]
[482.77038574 316.03857422 0.94846761]	[485.34069824 357.12747192 0.92308319]	[421.18652344 357.15563965 0.89499736]	[398.07293701 462.33740234 0.927306 ]	[362.27124023 562.36950684 0.9098165 ]	[547.03314209 357.10943604 0.86788976]	[570.09423828 459.80395508 0.87227309]	[600.84277344 564.88250732 0.88119304]	[498.13891602 546.93127441 0.70779926]	[449.52462769 547.03448486 0.68143761]	[472.56234741 711.12261963 0.78771198]	[482.72393799 870.19354248 0.89361215]	[541.8380127 544.37231445 0.72896838]	[562.34472656 706.00073242 0.90483224]	[5.88123962e+02 8.52359070e+02 8.24704349e-01]	[467.46328735 300.66329956 0.86316735]	[498.13491821 298.22225952 0.89721841]	[452.04443359 290.34609985 0.67580336]	[516.14086914 280.21694946 0.80123496]	[5.88087585e+02 8.98483276e+02 8.13427687e-01]	[6.06107178e+02 8.93320862e+02 8.43232572e-01]	[5.87994690e+02 8.65054138e+02 7.02129364e-01]	[4.82922821e+02 9.03552002e+02 8.14378083e-01]	[4.64933624e+02 8.95978394e+02 7.95576811e-01]	[4.85421570e+02 8.75375244e+02 7.55086243e-01]
[482.72463989 316.01898193 0.94809258]	[482.89569092 357.11135864 0.93953681]	[418.75610352 357.16113281 0.89202344]	[398.04495239 462.32528687 0.92517966]	[362.21862793 562.36901855 0.91528207]	[546.92852783 357.0921936 0.87845898]	[567.58642578 459.74258423 0.87762725]	[600.75531006 564.82354736 0.86640108]	[495.64788818 546.96813965 0.69795662]	[449.44610596 549.55133057 0.67897332]	[469.9871521 711.12200928 0.78698748]	[482.73135376 870.16235352 0.88687277]	[541.78094482 544.39971924 0.72862709]	[562.29785156 706.04589844 0.89931715]	[5.88015930e+02 8.52364075e+02 8.40068579e-01]	[467.39276123 300.65756226 0.86940634]	[495.64080811 298.2020874 0.88626426]	[446.92254639 287.8694458 0.71281594]	[511.06924438 280.15863037 0.81352854]	[5.88056152e+02 8.98412720e+02 8.23526502e-01]	[6.06061646e+02 8.93245361e+02 8.36284637e-01]	[5.85540649e+02 8.65057861e+02 7.19607115e-01]	[4.82938599e+02 9.03546326e+02 8.14343154e-01]	[4.64947510e+02 8.95975586e+02 7.93877959e-01]	[4.85445679e+02 8.75336182e+02 7.49107122e-01]
[480.3059082 316.01971436 0.94877833]	[482.834198 357.10617065 0.94688702]	[418.68017578 357.17153931 0.88629544]	[395.57861328 462.35623169 0.89960021]	[359.74569702 564.86895752 0.92543423]	[544.49938965 357.06304932 0.88150418]	[567.53869629 459.79324341 0.8859421 ]	[598.2286377 562.45574951 0.85355067]	[493.13336182 547.00463867 0.69387209]	[446.92276001 552.08685303 0.6840539 ]	[467.46685791 711.16223145 0.79429173]	[482.71990967 870.12872314 0.87892908]	[541.75183105 544.42883301 0.73213345]	[562.23480225 706.02069092 0.88521516]	[5.87986877e+02 8.52339844e+02 8.39779139e-01]	[464.86584473 300.62805176 0.89499587]	[493.07684326 298.21405029 0.8800717 ]	[444.3241272 285.29995728 0.74859673]	[508.52218628 280.16268921 0.81817961]	[5.88046143e+02 8.95873535e+02 8.41875374e-01]	[6.06037170e+02 8.90792175e+02 8.37251186e-01]	[5.85531738e+02 8.65077759e+02 7.33150005e-01]	[4.82922241e+02 9.01059082e+02 8.21394324e-01]	[4.64935852e+02 8.95951538e+02 7.99148798e-01]	[4.85440918e+02 8.72934509e+02 7.48727500e-01]
[480.25024414 315.99832153 0.94097275]	[482.77682495 357.0977478 0.9491806 ]	[418.62744141 357.18701172 0.87977481]	[395.51055908 462.3152771 0.8953265 ]	[359.67248535 562.45788574 0.92624772]	[544.40844727 357.03088379 0.88492703]	[567.44268799 459.71337891 0.88727283]	[595.74719238 562.41876221 0.84907997]	[493.07788086 546.98950195 0.69668281]	[444.44384766 549.56677246 0.68994009]	[467.43267822 711.24188232 0.79668748]	[480.38391113 870.13452148 0.88064754]	[541.72851562 544.41723633 0.72739333]	[559.77520752 706.03009033 0.87452132]	[5.85575134e+02 8.52298950e+02 8.46566796e-01]	[462.4223938 300.62719727 0.90145969]	[490.5010376 298.18734741 0.88394767]	[441.88562012 287.8034668 0.75709152]	[508.44619751 280.16741943 0.82722449]	[5.88068298e+02 8.93406677e+02 8.51094306e-01]	[6.06060974e+02 8.90646790e+02 8.34591985e-01]	[5.85483398e+02 8.62533203e+02 7.40384996e-01]	[4.82944275e+02 9.01071350e+02 8.16726744e-01]	[4.64958588e+02 8.95975098e+02 7.89868951e-01]	[4.85396698e+02 8.72936462e+02 7.54881620e-01]
[480.12698364 315.96429443 0.91617012]	[482.70843506 357.10580444 0.95064431]	[418.58578491 357.18756104 0.87478065]	[390.47424316 462.38793945 0.86753243]	[359.61865234 562.41650391 0.92723858]	[544.33978271 357.04241943 0.8843286 ]	[565.02832031 459.69122314 0.88906759]	[595.66448975 562.34893799 0.850106 ]	[490.51412964 549.50262451 0.68993825]	[444.35946655 552.11688232 0.69512707]	[464.97183228 711.25469971 0.79815334]	[480.3800354 870.13818359 0.88527703]	[539.28118896 544.47711182 0.71552855]	[559.71710205 706.02648926 0.86658919]	[585.41619873 849.79766846 0.88076878]	[462.30166626 298.24264526 0.91607952]	[485.46887207 298.14865112 0.90097678]	[441.8286438 287.83364868 0.73678023]	[505.87957764 280.10601807 0.8500151 ]	[5.87985107e+02 8.93237427e+02 8.39737296e-01]	[6.05967712e+02 8.85661987e+02 7.92133331e-01]	[5.82941284e+02 8.57383728e+02 7.54585028e-01]	[4.82945709e+02 9.01053833e+02 8.19968998e-01]	[4.64966766e+02 8.95966614e+02 7.91502416e-01]	[4.85398773e+02 8.72937317e+02 7.55654991e-01]
[477.7026062 315.96417236 0.90850991]	[480.34030151 357.09707642 0.95263994]	[418.56491089 357.19656372 0.87141085]	[387.87539673 462.39526367 0.86233419]	[357.19863892 562.41259766 0.93338048]	[544.29144287 357.02313232 0.88039792]	[564.98297119 459.62911987 0.87808573]	[593.17932129 562.34796143 0.85111034]	[487.98577881 547.02362061 0.69807208]	[441.92056274 552.0769043 0.70349854]	[464.93417358 711.20391846 0.80974698]	[480.35919189 870.1138916 0.88449323]	[539.23669434 544.46453857 0.71085292]	[557.20117188 706.06671143 0.85952771]	[582.96557617 849.61608887 0.87182832]	[462.24276733 298.24002075 0.91627359]	[485.39389038 298.14404297 0.90999144]	[441.80661011 287.84329224 0.73066777]	[503.4715271 277.69567871 0.87197715]	[5.85567139e+02 8.90696228e+02 8.48472834e-01]	[6.03476807e+02 8.80496887e+02 7.84856379e-01]	[5.82811035e+02 8.52402771e+02 7.32969880e-01]	[4.85361786e+02 9.01050903e+02 8.22473824e-01]	[4.67412415e+02 8.95981384e+02 7.92316914e-01]	[4.85349182e+02 8.72924011e+02 7.62467504e-01]
[477.60455322 315.97555542 0.89673233]	[480.27539062 357.09552002 0.95442337]	[416.14086914 357.21298218 0.86668622]	[385.28875732 462.43725586 0.86771506]	[357.09140015 562.41522217 0.93187606]	[541.89215088 357.00753784 0.88241869]	[564.94934082 457.19625854 0.87725854]	[593.12365723 562.2857666 0.85021651]	[487.93331909 547.01043701 0.703219 ]	[441.87493896 552.06689453 0.70914996]	[464.93597412 711.23693848 0.80291915]	[480.33825684 867.70361328 0.8781299 ]	[539.18695068 544.44543457 0.70170754]	[554.63739014 706.01873779 0.83991349]	[5.82764221e+02 8.36923218e+02 8.30324233e-01]	[459.84796143 298.23699951 0.91560066]	[482.93948364 298.16455078 0.92512912]	[441.79788208 290.35678101 0.73571336]	[503.4074707 280.13555908 0.86940622]	[5.85351440e+02 8.80464233e+02 8.16804528e-01]	[6.00837769e+02 8.72795837e+02 8.25921476e-01]	[5.80258240e+02 8.49695984e+02 7.19840884e-01]	[4.85384064e+02 9.01032227e+02 8.21340024e-01]	[4.67420715e+02 8.95971985e+02 7.94544220e-01]	[4.82942383e+02 8.72897644e+02 7.65131056e-01]
[475.15112305 315.97961426 0.89159846]	[480.20617676 357.09112549 0.94831502]	[416.08639526 359.57284546 0.86382526]	[382.82720947 462.37347412 0.88704109]	[357.0267334 562.45263672 0.91901171]	[541.81176758 356.98074341 0.87632906]	[564.93829346 459.63269043 0.89072871]	[593.1149292 562.24798584 0.84710413]	[487.9342041 546.98547363 0.71040732]	[441.8828125 549.58404541 0.71234679]	[464.93899536 711.11828613 0.80968428]	[480.33590698 867.65032959 0.87095541]	[536.73718262 544.41552734 0.7054342 ]	[549.50592041 705.8939209 0.83577168]	[580.32885742 831.78308105 0.86528081]	[459.80603027 298.24987793 0.91838872]	[482.8862915 298.15460205 0.93445522]	[441.73873901 290.42532349 0.75219774]	[503.32400513 280.13574219 0.87238801]	[5.82949890e+02 8.72846497e+02 8.70802701e-01]	[6.00809326e+02 8.70135986e+02 8.16919744e-01]	[5.77762573e+02 8.44563843e+02 6.83094859e-01]	[4.85386017e+02 9.01060425e+02 8.10925782e-01]	[4.67413818e+02 8.95983398e+02 7.85452724e-01]	[4.82954620e+02 8.72842712e+02 7.64835417e-01]
[475.12863159 315.98257446 0.89041162]	[480.16717529 357.09106445 0.94496697]	[416.07183838 359.57672119 0.86299866]	[382.7616272 462.34686279 0.89862812]	[356.96743774 562.44366455 0.90578961]	[541.76599121 356.96856689 0.87038481]	[564.94085693 459.64306641 0.8885842 ]	[593.15344238 562.29211426 0.8479569 ]	[487.91772461 546.98901367 0.71104372]	[441.87924194 549.58337402 0.70991814]	[464.96838379 708.64428711 0.82017338]	[480.35357666 867.68823242 0.87319553]	[536.71704102 544.41326904 0.70305842]	[547.03369141 703.51812744 0.84631014]	[577.79864502 829.15429688 0.84072834]	[459.78335571 298.26504517 0.91640407]	[482.85418701 298.15307617 0.93832308]	[441.69869995 290.44500732 0.76655275]	[503.2878418 280.10827637 0.87569863]	[582.81671143 870.14892578 0.88451201]	[5.98296387e+02 8.59999329e+02 7.72131562e-01]	[5.75161194e+02 8.34344299e+02 6.94317818e-01]	[4.85405060e+02 9.01053955e+02 8.05351138e-01]	[4.67437561e+02 8.95986145e+02 7.82891095e-01]	[4.85366211e+02 8.72885498e+02 7.57943928e-01]
[475.09240723 315.97525024 0.88393438]	[480.15786743 357.0904541 0.94396794]	[416.06051636 359.58834839 0.86092287]	[380.34841919 462.41992188 0.89431411]	[354.48742676 562.43328857 0.89084232]	[541.75463867 354.58789062 0.86874491]	[564.92834473 459.62365723 0.89056462]	[595.67932129 562.29315186 0.85175955]	[485.47879028 546.97369385 0.71881241]	[441.86190796 549.5826416 0.71627229]	[464.95523071 711.11779785 0.80782127]	[480.37145996 867.71258545 0.87234837]	[536.68823242 544.39678955 0.70221245]	[546.94708252 703.44915771 0.83410209]	[572.61743164 813.79364014 0.81740028]	[459.75634766 298.26260376 0.91335833]	[482.82345581 298.14489746 0.94202322]	[441.67715454 292.88778687 0.76736641]	[503.26889038 277.70794678 0.88216263]	[5.77733765e+02 8.62534424e+02 8.06990385e-01]	[5.90601379e+02 8.52347595e+02 7.92681158e-01]	[5.70078247e+02 8.24015320e+02 7.03941524e-01]	[4.85396790e+02 9.01041443e+02 8.01401734e-01]	[4.67446625e+02 8.95978394e+02 7.82314479e-01]	[4.85384247e+02 8.72905884e+02 7.48056591e-01]
[475.06442261 315.97506714 0.8797518 ]	[480.13879395 357.09597778 0.94069743]	[416.05386353 359.58944702 0.85830003]	[380.30514526 462.42654419 0.89946771]	[349.4017334 562.40515137 0.87945473]	[541.73529053 354.59570312 0.86555916]	[564.92755127 459.64080811 0.89329875]	[595.7432251 562.32312012 0.85187703]	[485.46075439 546.99108887 0.72075438]	[441.86694336 552.08862305 0.71633148]	[467.40927124 711.13201904 0.80911273]	[4.82709137e+02 8.67627258e+02 8.60990405e-01]	[536.64935303 544.41082764 0.69657099]	[544.527771 703.46246338 0.83045447]	[567.5723877 811.18054199 0.85179991]	[459.74066162 298.26370239 0.90985519]	[482.80575562 298.14770508 0.94266337]	[441.66159058 290.44711304 0.75319719]	[503.24987793 277.68859863 0.87908435]	[5.70079102e+02 8.54805786e+02 8.46228123e-01]	[5.87976501e+02 8.49719604e+02 8.40357721e-01]	[5.67468079e+02 8.16327637e+02 7.53840446e-01]	[4.85421021e+02 9.01041260e+02 8.01914692e-01]	[4.67457947e+02 8.95954712e+02 7.84825385e-01]	[4.85416443e+02 8.72808228e+02 7.45389819e-01]
[472.58837891 315.98779297 0.88282442]	[480.11773682 357.11065674 0.93863666]	[416.04611206 359.59313965 0.85718673]	[380.19226074 462.3770752 0.92145401]	[341.68344116 562.33325195 0.89930171]	[541.72247314 356.9828186 0.86594898]	[564.91680908 459.63592529 0.89570355]	[598.2520752 562.35333252 0.85840887]	[485.41629028 546.98724365 0.72448391]	[441.84301758 552.11126709 0.71616006]	[467.43817139 711.16583252 0.80612749]	[4.82755432e+02 8.65125000e+02 8.40416491e-01]	[534.11523438 544.39093018 0.69311213]	[544.35089111 700.83746338 0.80398226]	[562.40307617 790.71533203 0.9092136 ]	[459.72174072 300.61688232 0.90812737]	[482.79785156 298.15887451 0.9435696 ]	[441.65441895 292.88882446 0.75600147]	[503.24359131 277.70501709 0.87459767]	[5.62285339e+02 8.36941040e+02 8.28946054e-01]	[5.77778564e+02 8.31732666e+02 8.05607021e-01]	[5.62320740e+02 7.93296875e+02 6.75016582e-01]	[4.85420563e+02 8.98506836e+02 7.95158267e-01]	[4.67461731e+02 8.95892395e+02 7.84777880e-01]	[4.85476135e+02 8.72764648e+02 7.35219300e-01]
[472.58944702 315.98675537 0.88255596]	[480.11703491 357.10842896 0.9385184 ]	[416.04541016 359.59210205 0.85708761]	[380.19335938 462.3782959 0.92126977]	[341.68756104 562.33203125 0.89878124]	[541.71917725 356.97796631 0.86403406]	[564.91522217 459.63848877 0.89558315]	[598.25250244 562.34240723 0.85781592]	[485.41671753 546.99688721 0.72455829]	[441.84243774 552.12719727 0.71623451]	[467.42272949 711.13690186 0.80467856]	[4.82756470e+02 8.65121094e+02 8.40075850e-01]	[534.11871338 544.3984375 0.6937061 ]	[544.35089111 698.34637451 0.8036465 ]	[562.40142822 790.7154541 0.9093979 ]	[459.72055054 298.2663269 0.90824163]	[482.79684448 298.15789795 0.94349462]	[439.32946777 290.45306396 0.75396907]	[503.24295044 277.70004272 0.87626255]	[5.62280212e+02 8.36941711e+02 8.30139816e-01]	[5.77771545e+02 8.31733643e+02 8.06388676e-01]	[5.62318481e+02 7.93298096e+02 6.76122248e-01]	[4.85419952e+02 8.98513794e+02 7.93310046e-01]	[4.67461487e+02 8.95897583e+02 7.83386707e-01]	[4.85479279e+02 8.72759644e+02 7.35591829e-01]
[472.61071777 316.00540161 0.88640654]	[480.13473511 357.10998535 0.94225484]	[416.05661011 359.58828735 0.85887015]	[380.12670898 462.31295776 0.93666077]	[339.18939209 562.25585938 0.89962006]	[541.73651123 356.99237061 0.86976659]	[564.91235352 459.68395996 0.89921725]	[595.75561523 562.35748291 0.8554759 ]	[485.43066406 547.03491211 0.71594 ]	[441.86047363 554.64904785 0.71392584]	[467.41278076 713.72070312 0.78221232]	[4.82745239e+02 8.65137817e+02 8.42481732e-01]	[534.14581299 544.43310547 0.6929248 ]	[544.37561035 700.91601562 0.78990126]	[559.73175049 785.58422852 0.82823062]	[459.73156738 300.63272095 0.9093073 ]	[482.81680298 298.17248535 0.94258904]	[441.66854858 292.90890503 0.75616246]	[503.24423218 280.12240601 0.87209815]	[5.57187866e+02 8.29279724e+02 8.26079845e-01]	[5.70060181e+02 8.26521179e+02 7.67333806e-01]	[5.54672668e+02 7.88128540e+02 6.57443106e-01]	[4.85399109e+02 8.98519165e+02 7.90202737e-01]	[4.67455811e+02 8.95906982e+02 7.81915665e-01]	[4.85467407e+02 8.72761169e+02 7.34719276e-01]
[475.06307983 316.01040649 0.88698816]	[480.14419556 357.11715698 0.94267416]	[416.06036377 359.57839966 0.85840601]	[377.72247314 462.277771 0.94667166]	[336.64535522 559.76568604 0.89010817]	[541.75952148 357.02947998 0.87743962]	[564.89086914 459.69708252 0.8998456 ]	[595.68164062 562.38891602 0.84902263]	[485.39892578 547.03900146 0.71422839]	[441.82830811 554.64215088 0.71347779]	[467.40499878 713.6897583 0.78869957]	[4.82749146e+02 8.65113892e+02 8.39991689e-01]	[534.11419678 544.42871094 0.68800515]	[544.44506836 703.40460205 0.72179008]	[549.55871582 770.29626465 0.82629573]	[459.73406982 300.6305542 0.90930563]	[482.8274231 298.17611694 0.94087309]	[441.67608643 292.9067688 0.75286388]	[503.25558472 280.14373779 0.87030625]	[5.44501709e+02 8.18921936e+02 7.64927208e-01]	[5.64850342e+02 8.11291138e+02 7.61187613e-01]	[5.46931030e+02 7.72743408e+02 7.08157599e-01]	[4.85360138e+02 9.01008362e+02 7.84905612e-01]	[4.67421570e+02 8.95923157e+02 7.80962586e-01]	[4.85480713e+02 8.72735840e+02 7.31065035e-01]
[472.6027832 316.00750732 0.885818 ]	[480.14666748 357.121521 0.94421995]	[416.05740356 359.57516479 0.85830265]	[377.66146851 462.2427063 0.94709277]	[336.46209717 557.22821045 0.86804795]	[541.76000977 357.04251099 0.87931514]	[564.88977051 459.73178101 0.90468359]	[593.13574219 562.39746094 0.85231638]	[485.3788147 549.5078125 0.71686155]	[441.82531738 554.65899658 0.71357441]	[467.4072876 711.19830322 0.78680778]	[4.82708069e+02 8.67577759e+02 8.46181035e-01]	[531.61047363 544.44049072 0.68586135]	[5.44508240e+02 7.06053284e+02 6.83323622e-01]	[546.94049072 765.01635742 0.83916664]	[459.72723389 300.62567139 0.91066599]	[482.81982422 298.17480469 0.94208729]	[441.6713562 292.89996338 0.75822842]	[503.25640869 280.18560791 0.8680318 ]	[541.90020752 811.11071777 0.8641001 ]	[5.59782471e+02 8.06108948e+02 7.68855333e-01]	[5.44353210e+02 7.64958984e+02 7.28341520e-01]	[4.85347412e+02 9.01051025e+02 7.87578940e-01]	[4.67411499e+02 8.95967651e+02 7.78591514e-01]	[4.85434143e+02 8.72774536e+02 7.34459460e-01]
[475.06170654 316.03015137 0.89007813]	[480.14157104 357.13815308 0.94192535]	[416.0451355 359.58053589 0.85833782]	[377.59539795 462.19369507 0.94488186]	[331.47494507 559.70739746 0.84871221]	[541.77996826 357.04595947 0.88396615]	[564.88165283 459.75747681 0.91218472]	[590.61505127 562.44934082 0.85245687]	[485.36911011 549.51733398 0.71568382]	[441.82958984 554.67175293 0.71162158]	[464.96826172 711.21258545 0.78187174]	[4.82708801e+02 8.67622375e+02 8.51999998e-01]	[531.57244873 544.43823242 0.68243945]	[5.44390015e+02 7.06107666e+02 7.05763042e-01]	[544.34405518 752.29516602 0.84298891]	[459.728302 300.64599609 0.90861654]	[482.82824707 298.18927002 0.93693382]	[441.67477417 292.91699219 0.76140064]	[503.25582886 280.19918823 0.86624694]	[5.39261902e+02 8.06094055e+02 7.81618476e-01]	[5.52138550e+02 7.98374146e+02 6.92216396e-01]	[5.41725220e+02 7.52208435e+02 7.01927066e-01]	[4.82940186e+02 9.03542419e+02 7.93999910e-01]	[4.67410797e+02 8.95989319e+02 7.80589938e-01]	[4.85436432e+02 8.72811951e+02 7.30564356e-01]
[475.06613159 316.02944946 0.89020181]	[480.14434814 357.13446045 0.94209433]	[416.05081177 359.57818604 0.85890573]	[377.59674072 462.18930054 0.94470721]	[331.47567749 559.71185303 0.85005832]	[541.77734375 357.04614258 0.883843 ]	[564.88256836 459.75759888 0.91279459]	[590.61608887 562.44946289 0.85198522]	[485.37521362 549.50341797 0.71619618]	[441.83728027 554.65722656 0.71184814]	[467.40426636 711.23693848 0.77954644]	[4.82712433e+02 8.67637756e+02 8.52884710e-01]	[531.57775879 544.42974854 0.68369979]	[544.38708496 708.55175781 0.72919506]	[544.33630371 752.28991699 0.84451139]	[459.72988892 300.64877319 0.90878278]	[482.82901001 298.1862793 0.93773139]	[441.67565918 292.92230225 0.76167125]	[503.26177979 280.19161987 0.86853331]	[5.39246399e+02 8.06095642e+02 7.78870642e-01]	[5.52124451e+02 7.98376648e+02 6.91387892e-01]	[5.39305664e+02 7.52195007e+02 7.07640886e-01]	[4.82937317e+02 9.03552551e+02 7.94947267e-01]	[4.67413544e+02 8.98414856e+02 7.80328095e-01]	[4.85437042e+02 8.72823914e+02 7.29242206e-01]
[475.06735229 316.04104614 0.88916039]	[480.14538574 357.15020752 0.94165331]	[416.04858398 359.59570312 0.85806865]	[377.51660156 462.19094849 0.9207105 ]	[323.82443237 557.199646 0.82566684]	[541.77844238 357.074646 0.88574719]	[564.87634277 459.7348938 0.90492249]	[590.61053467 564.88269043 0.85262227]	[485.38491821 549.52996826 0.71614414]	[441.85736084 554.68426514 0.71355855]	[467.41946411 711.22436523 0.7893039 ]	[4.82721100e+02 8.70109497e+02 8.66032183e-01]	[531.57971191 544.46447754 0.68635488]	[541.9241333 708.5078125 0.77032286]	[541.84967041 747.10858154 0.8768754 ]	[459.73324585 300.65078735 0.90774512]	[482.83953857 298.19882202 0.93664134]	[441.6817627 292.91973877 0.75167507]	[503.27639771 280.2175293 0.86485666]	[5.31523804e+02 7.93309570e+02 7.55255401e-01]	[544.43792725 790.6383667 0.79309982]	[5.36687622e+02 7.46984070e+02 6.72561347e-01]	[4.82931427e+02 9.03554871e+02 7.92618155e-01]	[4.67420227e+02 8.98417114e+02 7.76976705e-01]	[4.85433716e+02 8.72884216e+02 7.27841973e-01]
[475.074646 316.06707764 0.89111507]	[480.14529419 357.18084717 0.9424535 ]	[416.05212402 359.61038208 0.8597399 ]	[377.49597168 459.7734375 0.91411495]	[321.20605469 557.20672607 0.84707981]	[541.79510498 357.12380981 0.89109814]	[564.87017822 459.75869751 0.905608 ]	[590.57629395 564.92572021 0.85436106]	[485.37442017 549.5657959 0.71242243]	[441.84204102 557.19720459 0.71452355]	[467.42944336 711.22888184 0.77883822]	[4.82731384e+02 8.70133118e+02 8.67586613e-01]	[531.57855225 546.92858887 0.67861068]	[541.85949707 705.96270752 0.73749268]	[541.75177002 739.34918213 0.79910195]	[459.7338562 300.67501831 0.9048996 ]	[482.84933472 298.22372437 0.93009663]	[441.67550659 292.9156189 0.75664306]	[503.27685547 280.24584961 0.85851091]	[528.99169922 788.05822754 0.81280786]	[5.44387634e+02 7.82973755e+02 7.68658996e-01]	[5.34105408e+02 7.34254333e+02 6.79491043e-01]	[4.82902161e+02 9.03576294e+02 7.95812249e-01]	[4.67397675e+02 8.98429626e+02 7.79573262e-01]	[4.85445282e+02 8.72901855e+02 7.17944622e-01]
[472.61169434 316.1156311 0.8915602 ]	[480.15029907 357.22659302 0.94431663]	[416.05621338 359.64227295 0.86317033]	[375.01620483 459.8260498 0.89406067]	[318.69137573 549.58599854 0.87019664]	[541.8079834 357.17129517 0.89545178]	[564.86914062 462.20150757 0.91315955]	[588.12310791 564.99493408 0.85359758]	[485.37649536 549.52947998 0.71526724]	[441.82635498 554.68304443 0.71286815]	[469.96697998 711.14599609 0.77536279]	[4.82757294e+02 8.70145630e+02 8.65986228e-01]	[531.57940674 544.48150635 0.68065119]	[5.41876526e+02 7.03422974e+02 6.90506101e-01]	[5.39205688e+02 7.26452209e+02 6.92822933e-01]	[459.72491455 300.71224976 0.90116483]	[482.85348511 300.62814331 0.92398286]	[441.68252563 292.96325684 0.76194054]	[503.29986572 282.75137329 0.85409653]	[5.23884521e+02 7.70076355e+02 7.69900680e-01]	[5.39233459e+02 7.67498413e+02 6.94802463e-01]	[5.26535034e+02 7.18811768e+02 5.49349606e-01]	[4.82924744e+02 9.03566040e+02 7.93607414e-01]	[4.67415771e+02 8.98416199e+02 7.76351333e-01]	[4.85454926e+02 8.72925476e+02 7.09199369e-01]
[475.08267212 316.13000488 0.8975631 ]	[480.15756226 359.57980347 0.94392711]	[416.05645752 359.65270996 0.86450636]	[374.98352051 459.84820557 0.89183629]	[318.64685059 549.57354736 0.87766451]	[541.83795166 357.19369507 0.89643461]	[564.86633301 462.22900391 0.91328681]	[588.09570312 564.98248291 0.85400367]	[485.37411499 549.5536499 0.71278334]	[441.81872559 554.70178223 0.71178001]	[469.99716187 711.14135742 0.77444154]	[482.76187134 870.16815186 0.87070334]	[531.57971191 544.49493408 0.68048018]	[541.88397217 705.95501709 0.71398973]	[5.36692627e+02 7.23919556e+02 5.14231920e-01]	[459.74441528 300.72375488 0.90093803]	[482.88101196 300.6541748 0.91657728]	[441.7026062 292.98678589 0.74351263]	[503.31582642 285.25024414 0.84221476]	[5.23842834e+02 7.65041260e+02 6.97213531e-01]	[5.36648926e+02 7.59915222e+02 5.89216530e-01]	[5.26513306e+02 7.13727783e+02 4.49044108e-01]	[4.82932007e+02 9.03565735e+02 7.85661817e-01]	[4.67429749e+02 8.98422546e+02 7.69640982e-01]	[4.85445923e+02 8.75346375e+02 7.10521162e-01]
[475.10137939 316.1569519 0.90139318]	[480.16766357 359.60440063 0.94545537]	[416.06271362 359.6590271 0.86783773]	[374.98352051 459.84423828 0.8990674 ]	[318.64385986 549.54455566 0.88141227]	[541.87774658 357.21670532 0.89878416]	[564.8583374 462.25100708 0.9221378 ]	[588.08099365 565.00250244 0.8533051 ]	[485.35165405 549.53729248 0.71828562]	[441.80114746 554.67974854 0.71555096]	[467.50436401 711.14208984 0.7698549 ]	[482.76919556 870.16265869 0.87142324]	[531.53356934 544.47650146 0.68339223]	[541.89648438 706.04309082 0.71012473]	[5.34148743e+02 7.26486877e+02 4.88611549e-01]	[459.75460815 300.75439453 0.89636904]	[482.89968872 300.69128418 0.90837604]	[441.72146606 295.40438843 0.734846 ]	[503.34280396 285.31173706 0.83553612]	[5.23826721e+02 7.59907593e+02 6.41961098e-01]	[5.34168579e+02 7.52290894e+02 5.65024555e-01]	[5.26455444e+02 7.18854614e+02 4.23025578e-01]	[4.82931702e+02 9.03564758e+02 7.86941528e-01]	[4.67424652e+02 8.98418152e+02 7.71007419e-01]	[4.85461884e+02 8.75330566e+02 7.15019107e-01]
[475.11245728 318.52166748 0.90100598]	[480.18487549 359.61578369 0.94859809]	[416.0920105 359.66271973 0.873142 ]	[375.01245117 459.80700684 0.90251541]	[318.65628052 549.55279541 0.87883759]	[541.90106201 359.59274292 0.90749699]	[564.87182617 462.29464722 0.91474682]	[588.08154297 564.99658203 0.85512936]	[485.34683228 552.10974121 0.71338487]	[441.80062866 557.22821045 0.71715075]	[467.47463989 711.23962402 0.76424205]	[4.82770691e+02 8.70145325e+02 8.66137981e-01]	[531.5333252 547.01483154 0.67700666]	[541.86547852 708.64019775 0.74986792]	[5.28966125e+02 7.29151184e+02 5.50981104e-01]	[459.76876831 303.19091797 0.88833112]	[482.93206787 300.73999023 0.89549226]	[441.74765015 295.44314575 0.73408228]	[503.38793945 287.86459351 0.82593131]	[5.23848267e+02 7.54759155e+02 5.21629572e-01]	[5.34116882e+02 7.52177307e+02 4.82518435e-01]	[5.23844177e+02 7.26463928e+02 4.86026883e-01]	[4.82930145e+02 9.03543091e+02 7.89111376e-01]	[4.67423218e+02 8.95980652e+02 7.73989022e-01]	[4.85469299e+02 8.75313904e+02 7.12694764e-01]
[477.58792114 318.59576416 0.90904987]	[480.20614624 359.72149658 0.93439353]	[416.09466553 359.69647217 0.8655985 ]	[375.03955078 462.19259644 0.92847049]	[318.67868042 549.58441162 0.87767327]	[544.29730225 359.68746948 0.90940315]	[564.87365723 464.94171143 0.89321434]	[588.00836182 570.05773926 0.82973772]	[482.9781189 557.21051025 0.72522718]	[441.76159668 559.7956543 0.72361273]	[467.50088501 711.23199463 0.78239673]	[4.82778717e+02 8.70142090e+02 8.68844092e-01]	[529.05645752 552.13012695 0.65096444]	[544.33703613 718.89868164 0.73471361]	[5.23894409e+02 7.06040039e+02 3.36232990e-01]	[459.79162598 305.77935791 0.87844938]	[485.35696411 303.28482056 0.87419331]	[441.76937866 295.47796631 0.73898381]	[503.47293091 290.3760376 0.8328706 ]	[5.23980957e+02 7.36862915e+02 5.16627789e-01]	[5.39216919e+02 7.29245361e+02 4.73455966e-01]	[5.29000793e+02 7.06038147e+02 2.04890460e-01]	[4.82939850e+02 9.03563660e+02 7.88051605e-01]	[4.67432892e+02 8.95985291e+02 7.68656969e-01]	[4.85469452e+02 8.72921326e+02 7.14998305e-01]
[477.60473633 318.64358521 0.90293115]	[480.22122192 359.7746582 0.93024892]	[416.12515259 359.72909546 0.86762851]	[375.07891846 462.19055176 0.93371844]	[318.70428467 552.0645752 0.8709321 ]	[544.30944824 359.73779297 0.90442854]	[564.87658691 467.41271973 0.88214004]	[587.96459961 572.6192627 0.83341891]	[482.96200562 557.23028564 0.73276734]	[441.75787354 559.81274414 0.7268157 ]	[467.4786377 711.25842285 0.78407198]	[482.77606201 870.15008545 0.87086153]	[529.00769043 554.64678955 0.655716 ]	[544.28637695 718.86627197 0.73598951]	[5.23893494e+02 7.06050781e+02 2.91803092e-01]	[459.80343628 308.33004761 0.87037343]	[485.37185669 305.80657959 0.86425745]	[441.77108765 295.47113037 0.73077095]	[505.86688232 290.35113525 0.82244956]	[5.26399170e+02 7.34279724e+02 4.84254479e-01]	[5.39266113e+02 7.29199951e+02 4.59171623e-01]	[5.26452759e+02 7.06078430e+02 1.89491361e-01]	[4.82947784e+02 9.01070679e+02 7.86430001e-01]	[4.67440002e+02 8.95966980e+02 7.68140554e-01]	[4.85470856e+02 8.72936462e+02 7.13457704e-01]
[477.59420776 318.63815308 0.90096205]	[480.2215271 359.77636719 0.92967534]	[416.12911987 359.7328186 0.86786377]	[375.07888794 462.18954468 0.9330138 ]	[318.70635986 552.06640625 0.87030923]	[544.30963135 359.73876953 0.90338939]	[564.87731934 467.41314697 0.88206661]	[585.60461426 572.6151123 0.83355772]	[482.96200562 557.21795654 0.73305243]	[441.76077271 559.79449463 0.72540045]	[467.47463989 711.24316406 0.78370613]	[482.78036499 870.16595459 0.87228912]	[529.00518799 554.63970947 0.65632331]	[541.95471191 718.85986328 0.74014622]	[5.23899841e+02 7.06016785e+02 2.71522313e-01]	[459.79858398 308.3223877 0.86919367]	[485.36483765 305.8053894 0.86375988]	[441.77288818 295.47061157 0.72379732]	[505.8684082 290.35699463 0.82257748]	[5.26413269e+02 7.34247620e+02 4.75536764e-01]	[5.39281982e+02 7.29180237e+02 4.53038305e-01]	[5.29015320e+02 7.08573303e+02 1.78764969e-01]	[4.82943359e+02 9.03539001e+02 7.84510076e-01]	[4.67447937e+02 8.95973999e+02 7.63734996e-01]	[4.85476013e+02 8.75326782e+02 7.11657703e-01]
[477.61508179 318.68978882 0.89823216]	[480.2401123 359.82177734 0.93045163]	[416.13174438 359.7638855 0.86761999]	[375.07809448 462.24118042 0.93305659]	[318.7336731 552.14855957 0.8619588 ]	[544.33514404 359.78411865 0.90394479]	[564.88366699 467.44290161 0.87776136]	[585.58648682 572.62841797 0.83574349]	[482.96435547 559.71557617 0.73775947]	[441.76480103 559.82659912 0.72906667]	[467.43518066 711.23193359 0.78336251]	[482.76925659 870.17498779 0.87202179]	[529.00262451 557.18426514 0.66111195]	[541.88800049 721.39007568 0.74161178]	[5.23933350e+02 7.05989380e+02 2.67887771e-01]	[459.81988525 308.38305664 0.87226808]	[485.38973999 308.32821655 0.86168063]	[441.80245972 295.48901367 0.71905529]	[505.90927124 290.39648438 0.82829678]	[5.23970642e+02 7.34233582e+02 4.88174438e-01]	[5.39267639e+02 7.29163330e+02 4.60288286e-01]	[0. 0. 0.]	[4.85356506e+02 9.03564331e+02 7.80900121e-01]	[4.67462036e+02 8.98429871e+02 7.57214189e-01]	[4.85437256e+02 8.75337585e+02 7.10983813e-01]
[477.65029907 318.73748779 0.8958993 ]	[480.24246216 362.23428345 0.9269985 ]	[416.12564087 359.81298828 0.8603242 ]	[375.11270142 462.28314209 0.9348222 ]	[318.75216675 554.70391846 0.85789913]	[544.34838867 362.19821167 0.89706773]	[564.88006592 469.95715332 0.87092155]	[585.53442383 575.19470215 0.84754872]	[482.95471191 559.73431396 0.7420249 ]	[441.7616272 562.25646973 0.72955465]	[467.41775513 711.23614502 0.78330129]	[482.77981567 870.19439697 0.87261581]	[528.98712158 557.20440674 0.665784 ]	[541.82562256 723.95825195 0.75245202]	[5.23839722e+02 7.08532715e+02 2.65077442e-01]	[459.84417725 310.91439819 0.87923443]	[485.41729736 308.38693237 0.86252654]	[441.8114624 295.53924561 0.69097686]	[505.96173096 290.39904785 0.81488001]	[5.23955811e+02 7.34270996e+02 4.78152096e-01]	[5.39266052e+02 7.29202942e+02 4.45227802e-01]	[5.26437683e+02 7.11182434e+02 1.67386696e-01]	[4.85357666e+02 9.03565125e+02 7.83546805e-01]	[4.67458099e+02 8.98425720e+02 7.60307074e-01]	[4.85446228e+02 8.75354126e+02 7.09196925e-01]
[477.6869812 321.18771362 0.88560307]	[480.25695801 362.33728027 0.91402799]	[416.15179443 362.29885864 0.84832346]	[375.11868286 462.44454956 0.90652025]	[318.7532959 559.76306152 0.88002622]	[544.34393311 362.28634644 0.88586766]	[564.8671875 469.98974609 0.8658424 ]	[585.50305176 580.22613525 0.86825389]	[482.93887329 562.29925537 0.75805211]	[441.72750854 562.39459229 0.74306345]	[467.41189575 713.79150391 0.7723738 ]	[482.76123047 870.22039795 0.88125873]	[528.98510742 559.81408691 0.67872077]	[541.7756958 726.49761963 0.76553619]	[5.21354370e+02 7.08536560e+02 2.43079796e-01]	[462.18981934 313.43356323 0.89512926]	[485.42266846 310.91543579 0.8626954 ]	[441.7951355 295.61230469 0.71526003]	[505.93911743 290.41448975 0.81725258]	[5.23930542e+02 7.34278015e+02 4.48523939e-01]	[5.39252686e+02 7.29207947e+02 4.04928774e-01]	[0. 0. 0.]	[4.85371338e+02 9.03573059e+02 7.86800921e-01]	[4.67464905e+02 8.98437073e+02 7.59015560e-01]	[4.85411194e+02 8.75375122e+02 7.13851869e-01]
[477.71228027 321.24856567 0.88084787]	[480.28726196 367.37234497 0.89739364]	[418.55114746 364.84945679 0.83333337]	[375.11856079 467.42752075 0.87744558]	[321.1774292 562.25634766 0.88933271]	[544.35943604 367.33999634 0.84930617]	[564.89013672 475.15307617 0.8784256 ]	[585.47210693 580.27722168 0.88886499]	[482.92028809 562.3482666 0.76959437]	[441.70965576 562.4317627 0.74878401]	[467.48245239 716.34069824 0.77351773]	[482.75326538 870.24316406 0.8817991 ]	[526.5378418 562.29534912 0.68496174]	[541.75561523 726.59759521 0.77817714]	[5.21307251e+02 7.03496216e+02 1.68826997e-01]	[462.19723511 313.53710938 0.9117561 ]	[485.431427 310.97061157 0.86498439]	[441.78500366 298.04138184 0.72030878]	[505.9385376 292.92349243 0.81682467]	[5.23996216e+02 7.31747314e+02 3.92191857e-01]	[5.41736511e+02 7.29129028e+02 3.62369686e-01]	[0. 0. 0.]	[4.85408813e+02 9.03590332e+02 7.84163773e-01]	[4.69957977e+02 8.98461609e+02 7.52364039e-01]	[4.85373505e+02 8.75397095e+02 7.18062341e-01]
[477.67895508 323.76663208 0.85663569]	[480.31704712 369.9777832 0.89750481]	[418.58557129 367.42044067 0.82989031]	[377.52142334 469.96481323 0.88218468]	[321.24176025 562.44329834 0.90293384]	[544.35778809 372.45443726 0.84328461]	[564.89984131 477.71984863 0.89765924]	[585.43322754 582.8036499 0.90441251]	[482.88546753 562.42474365 0.77952838]	[441.68728638 564.89813232 0.74575275]	[469.95562744 718.88745117 0.77521068]	[482.76568604 870.26251221 0.88174617]	[526.49658203 562.3706665 0.69632024]	[539.26196289 726.60809326 0.77741206]	[5.21307434e+02 7.03463562e+02 1.75543725e-01]	[459.85073853 315.95910645 0.91160333]	[485.42462158 313.49850464 0.87981904]	[441.77331543 298.02590942 0.69684231]	[505.97305298 293.00762939 0.80684805]	[5.26423828e+02 7.31700806e+02 3.74275625e-01]	[5.41801331e+02 7.29115173e+02 3.72768104e-01]	[0. 0. 0.]	[4.85405701e+02 9.03597595e+02 7.79786587e-01]	[4.67497009e+02 8.98471863e+02 7.50390649e-01]	[4.85389160e+02 8.75419006e+02 7.19244301e-01]
[477.72283936 328.87918091 0.85570961]	[480.34991455 374.97702026 0.90804166]	[418.61447144 372.46310425 0.84098113]	[377.57678223 475.12884521 0.90659416]	[323.7817688 564.87487793 0.88207889]	[544.36224365 375.01950073 0.86190122]	[564.87677002 480.22442627 0.92273426]	[585.4197998 582.91119385 0.91364795]	[482.88876343 564.9107666 0.77928519]	[441.66799927 564.97979736 0.73483813]	[470.02987671 718.83172607 0.77105093]	[482.78677368 870.25897217 0.87946618]	[526.50842285 562.43084717 0.69490623]	[539.22369385 729.09222412 0.76144946]	[5.21280823e+02 7.00874023e+02 1.76631421e-01]	[462.20996094 316.11157227 0.93515992]	[485.48800659 316.0088501 0.8907069 ]	[441.79772949 298.21185303 0.70809931]	[505.97906494 295.55422974 0.81340587]	[5.26438904e+02 7.31764832e+02 3.08641851e-01]	[5.41881714e+02 7.29163940e+02 3.19858283e-01]	[0. 0. 0.]	[4.85374084e+02 9.03592285e+02 7.82699883e-01]	[4.67473785e+02 8.98449585e+02 7.57766545e-01]	[4.85424225e+02 8.75407776e+02 7.14828730e-01]
[480.15478516 334.00515747 0.90925878]	[480.32540894 377.48574829 0.92995262]	[418.59213257 375.0383606 0.85356772]	[377.61300659 477.66433716 0.93591917]	[326.31716919 564.97906494 0.86725307]	[544.35778809 377.51055908 0.88177127]	[564.91467285 480.34030151 0.92018604]	[585.42486572 585.52252197 0.88981372]	[482.83840942 565.02612305 0.77638394]	[439.29467773 567.50653076 0.72129738]	[472.50924683 721.37207031 0.76968414]	[482.78146362 870.24304199 0.87920785]	[526.43353271 564.95343018 0.69878888]	[539.18334961 729.21716309 0.74970192]	[5.16174927e+02 7.00905762e+02 2.14428917e-01]	[462.30001831 318.62805176 0.93368465]	[487.95462036 318.53286743 0.89583451]	[441.82177734 300.7644043 0.73099732]	[505.97827148 298.112854 0.82296866]	[5.23995789e+02 7.36789734e+02 2.95127839e-01]	[5.41819153e+02 7.31655090e+02 2.93477774e-01]	[5.03357574e+02 6.95764771e+02 1.14438362e-01]	[4.85386047e+02 9.03598694e+02 7.81611383e-01]	[4.67474609e+02 8.98454651e+02 7.56384075e-01]	[4.85422424e+02 8.75391785e+02 7.15155780e-01]
[480.21252441 336.5541687 0.94034207]	[480.33441162 377.63967896 0.93958598]	[418.5880127 377.61575317 0.87738973]	[377.60784912 480.19189453 0.97122729]	[326.33093262 567.45269775 0.84701174]	[544.37115479 377.64028931 0.89548653]	[564.88598633 482.74789429 0.92619187]	[585.44226074 588.04522705 0.87243307]	[482.83007812 567.5567627 0.77066135]	[439.31420898 570.08093262 0.7171154 ]	[472.52526855 726.43408203 0.78127372]	[482.78469849 870.2565918 0.87877595]	[524.01580811 567.4821167 0.69792086]	[536.71020508 731.67706299 0.74036652]	[5.16171143e+02 7.05995911e+02 1.97086260e-01]	[462.35266113 321.17462158 0.91299301]	[488.0291748 318.72723389 0.8752923 ]	[441.83624268 308.36242676 0.74146831]	[505.99273682 300.75939941 0.80817944]	[5.26405029e+02 7.36868958e+02 2.30049670e-01]	[5.41945374e+02 7.31720825e+02 2.46697292e-01]	[0. 0. 0.]	[4.85382629e+02 9.03614807e+02 7.79407024e-01]	[4.67461761e+02 8.98466675e+02 7.53837824e-01]	[4.85431946e+02 8.75399841e+02 7.10215807e-01]
[480.22250366 336.68637085 0.95049733]	[480.33807373 380.16531372 0.94168442]	[418.60574341 380.12365723 0.89032185]	[377.62872314 480.3034668 0.96988571]	[323.81762695 570.05847168 0.82314652]	[544.38067627 380.16638184 0.90694493]	[564.89300537 485.4230957 0.89331585]	[585.39068604 590.64031982 0.85928118]	[482.82852173 572.63238525 0.75238597]	[441.66802979 575.1784668 0.70704031]	[472.59356689 726.56658936 0.79855496]	[482.75390625 870.27581787 0.88366878]	[524.00830078 570.10064697 0.67794925]	[5.34128418e+02 7.36797302e+02 7.09852993e-01]	[5.21297302e+02 7.08556519e+02 1.80166110e-01]	[462.37133789 323.73422241 0.88009673]	[490.50714111 321.25265503 0.84911114]	[441.88562012 313.4772644 0.78149736]	[508.440979 308.33563232 0.7961688 ]	[5.24012878e+02 7.46978516e+02 2.60796010e-01]	[5.41956055e+02 7.39395325e+02 2.74238825e-01]	[0. 0. 0.]	[4.85381714e+02 9.03624512e+02 7.83524156e-01]	[4.67454224e+02 8.98479736e+02 7.55512178e-01]	[4.85392975e+02 8.75417786e+02 7.19220042e-01]
[480.25411987 341.80789185 0.8939662 ]	[480.35308838 385.36517334 0.90739477]	[418.63684082 382.80093384 0.87135792]	[377.55020142 482.927948 0.93848956]	[321.18054199 575.17694092 0.84915149]	[544.42468262 385.39282227 0.85611492]	[564.87756348 493.09487915 0.87499923]	[582.99676514 600.80157471 0.87642878]	[482.80944824 580.25878906 0.76543522]	[441.67266846 580.30938721 0.73333418]	[475.08328247 729.15917969 0.78799504]	[482.74008179 872.706604 0.88844317]	[523.97955322 577.77038574 0.69024515]	[5.36657654e+02 7.44508057e+02 7.23120034e-01]	[5.21240662e+02 7.31689758e+02 2.31040731e-01]	[462.3972168 334.02719116 0.87765121]	[490.5569458 333.93771362 0.84743071]	[441.89285278 316.11831665 0.75414455]	[511.01766968 313.42269897 0.79659808]	[5.23977722e+02 7.52262024e+02 3.36051822e-01]	[5.41765015e+02 7.49590881e+02 3.54173303e-01]	[0. 0. 0.]	[4.82933075e+02 9.06124695e+02 7.86762953e-01]	[4.67399872e+02 9.00978882e+02 7.65734017e-01]	[4.85367310e+02 8.77925781e+02 7.17680216e-01]
[480.29849243 346.86688232 0.88862741]	[482.74703979 393.01052856 0.90730244]	[418.6802063 385.40460205 0.84690034]	[377.50106812 485.36199951 0.92145848]	[318.70986938 572.65985107 0.86585087]	[544.49926758 395.5486145 0.86004281]	[564.87280273 500.65475464 0.90019387]	[582.94110107 603.43322754 0.91474038]	[482.78851318 582.83807373 0.77790105]	[439.29263306 582.83898926 0.74175847]	[472.5390625 729.24621582 0.77737278]	[482.73623657 872.7210083 0.89422655]	[523.96887207 582.81414795 0.71033102]	[5.36684326e+02 7.46991577e+02 7.39554048e-01]	[5.21202393e+02 7.31702820e+02 2.62752593e-01]	[464.8303833 336.54296875 0.90332925]	[493.09417725 336.46832275 0.87147284]	[444.32388306 318.55056763 0.73473591]	[511.05065918 315.92901611 0.78797388]	[5.23935669e+02 7.52298096e+02 3.37762475e-01]	[5.41720947e+02 7.49625305e+02 3.42199117e-01]	[0. 0. 0.]	[4.85414795e+02 9.06168945e+02 7.79652357e-01]	[4.69957611e+02 9.01041321e+02 7.48761594e-01]	[4.82949982e+02 8.77947510e+02 7.18557596e-01]
[480.29769897 346.86895752 0.88842863]	[482.74703979 393.01126099 0.90696812]	[418.67962646 385.40505981 0.84710562]	[377.50057983 485.36068726 0.9217118 ]	[318.71060181 572.66210938 0.86566782]	[544.49914551 395.54931641 0.85993409]	[564.87310791 500.65304565 0.89987242]	[582.94110107 603.4342041 0.91449851]	[482.79006958 582.84143066 0.77836525]	[439.29400635 582.84307861 0.74223709]	[472.54244995 731.64526367 0.77644193]	[482.73654175 872.71887207 0.89435267]	[523.9699707 582.81719971 0.71066678]	[5.36682190e+02 7.46995911e+02 7.40334570e-01]	[5.21207764e+02 7.31696411e+02 2.59942234e-01]	[464.82925415 336.54321289 0.90317023]	[493.09365845 336.46768188 0.8709408 ]	[444.32723999 318.55001831 0.73339701]	[511.05178833 313.54672241 0.78715587]	[5.23941284e+02 7.52291748e+02 3.37484777e-01]	[5.41727722e+02 7.49621887e+02 3.43131900e-01]	[0. 0. 0.]	[4.85412750e+02 9.06167236e+02 7.81503201e-01]	[4.69957428e+02 9.01038330e+02 7.50075459e-01]	[4.85347076e+02 8.77938904e+02 7.19658971e-01]
[480.34295654 354.48864746 0.91785222]	[482.78088379 395.53656006 0.91946447]	[418.70758057 390.4407959 0.8403005 ]	[375.09564209 485.39886475 0.90479434]	[318.58184814 572.67370605 0.87843382]	[544.52966309 398.03555298 0.87251037]	[564.86328125 500.82351685 0.93330681]	[582.92114258 606.00280762 0.90544707]	[482.77203369 582.91265869 0.78396118]	[439.30465698 582.93109131 0.75107539]	[472.59872437 731.77276611 0.76714045]	[482.71737671 872.74334717 0.8960309 ]	[523.93017578 582.87591553 0.72351772]	[536.7064209 747.09570312 0.7691111 ]	[5.18664551e+02 7.34289368e+02 3.03633004e-01]	[464.91601562 339.11428833 0.90974855]	[495.60360718 339.05206299 0.8974539 ]	[446.9319458 318.7545166 0.69637877]	[513.57165527 318.55725098 0.8228963 ]	[5.23835754e+02 7.54762817e+02 3.58594745e-01]	[5.39217041e+02 7.49698486e+02 3.36447567e-01]	[5.18706360e+02 7.36827209e+02 1.82239801e-01]	[4.85419098e+02 9.06163696e+02 7.75996208e-01]	[4.69955261e+02 9.01046021e+02 7.48661280e-01]	[4.82917389e+02 8.77979126e+02 7.20403850e-01]
[482.71060181 357.04989624 0.94596922]	[482.78509521 395.63598633 0.93735147]	[418.7124939 393.00030518 0.85499746]	[375.02975464 487.93579102 0.87785828]	[316.07611084 577.71459961 0.88990182]	[544.52398682 398.1227417 0.89302099]	[564.85955811 503.2911377 0.93827683]	[582.86737061 606.11791992 0.88679862]	[482.76293945 585.42877197 0.79664123]	[439.2840271 585.44763184 0.74802858]	[472.59616089 734.30541992 0.76003456]	[480.38702393 872.76300049 0.89554083]	[523.90875244 585.38183594 0.73581636]	[539.18609619 749.5557251 0.78069508]	[5.11087219e+02 7.29146790e+02 2.70764560e-01]	[464.95907593 339.28567505 0.88517874]	[495.66394043 339.23864746 0.89709461]	[449.51202393 326.30715942 0.65319484]	[513.56488037 321.17645264 0.80662453]	[5.23855469e+02 7.52304932e+02 3.26172352e-01]	[5.39229065e+02 7.49650024e+02 2.96013892e-01]	[5.05996643e+02 7.26541992e+02 1.49494722e-01]	[4.85455658e+02 9.06124878e+02 7.68743157e-01]	[4.69970184e+02 9.01023499e+02 7.48315573e-01]	[4.82882935e+02 8.80460388e+02 7.21334875e-01]
[482.73736572 357.13082886 0.95114487]	[482.78372192 398.08721924 0.9329381 ]	[418.69949341 395.55825806 0.86744398]	[375.04223633 487.9335022 0.87571853]	[315.98745728 577.79772949 0.89165986]	[544.52294922 398.21182251 0.89400572]	[564.85101318 503.42062378 0.9137792 ]	[582.84710693 608.55474854 0.88308573]	[482.77072144 585.4319458 0.79452622]	[439.2833252 585.46380615 0.74463147]	[475.07022095 739.39691162 0.76346117]	[480.38232422 872.81304932 0.88563198]	[523.9230957 585.38262939 0.73591286]	[539.19665527 749.70465088 0.78045261]	[5.16141846e+02 7.26540100e+02 1.97425783e-01]	[467.39416504 341.74615479 0.85451865]	[498.12060547 341.6867981 0.87845951]	[446.97900391 328.92041016 0.65287435]	[511.09939575 321.27832031 0.77317303]	[5.23988586e+02 7.52228271e+02 2.63083935e-01]	[5.41850464e+02 7.49626526e+02 2.49809831e-01]	[0. 0. 0.]	[4.85440002e+02 9.06117615e+02 7.65355945e-01]	[4.67484985e+02 9.01021057e+02 7.44000614e-01]	[4.82884949e+02 8.83017639e+02 7.16411710e-01]
[482.71817017 357.21954346 0.95173752]	[482.7824707 398.19799805 0.93416429]	[418.69512939 398.08001709 0.88551295]	[374.98843384 493.07122803 0.8621375 ]	[315.94155884 580.27368164 0.89636028]	[544.51538086 400.63961792 0.89615387]	[564.86352539 505.88696289 0.901447 ]	[582.84228516 611.06854248 0.87179887]	[482.75283813 585.53930664 0.78782475]	[439.26763916 587.98876953 0.73846018]	[475.08636475 741.90795898 0.77613723]	[480.3789978 872.84283447 0.88372177]	[523.91345215 585.48760986 0.72812629]	[539.2041626 752.16784668 0.76808184]	[5.16133057e+02 7.18838623e+02 1.49353832e-01]	[464.96502686 344.2555542 0.84253097]	[495.69320679 341.82061768 0.86003828]	[446.95285034 331.43115234 0.66956979]	[513.62188721 326.28982544 0.77881873]	[5.28991699e+02 7.52230530e+02 1.87615737e-01]	[5.44359741e+02 7.49666870e+02 1.96148127e-01]	[0. 0. 0.]	[4.85438446e+02 9.06124512e+02 7.64379919e-01]	[4.67473938e+02 9.01033752e+02 7.41831958e-01]	[4.82880493e+02 8.83075439e+02 7.19735563e-01]
[482.72406006 359.6685791 0.94268155]	[482.78204346 400.64584351 0.93394953]	[418.68988037 398.19107056 0.89881527]	[375.01205444 495.61550903 0.87420678]	[313.54855347 580.34973145 0.8951838 ]	[544.51696777 400.72857666 0.89056778]	[564.86859131 505.93847656 0.89624792]	[582.84588623 611.09844971 0.86955774]	[482.73318481 588.01794434 0.77558839]	[439.26437378 588.05053711 0.73157483]	[475.07632446 741.93585205 0.78203297]	[482.70883179 872.83770752 0.884404 ]	[523.87341309 585.54296875 0.71615136]	[539.23577881 752.22247314 0.77633643]	[5.11049011e+02 7.11146667e+02 1.37916297e-01]	[464.94274902 349.37084961 0.83290702]	[495.69955444 346.84490967 0.85032296]	[446.93103027 334.03897095 0.68946397]	[513.612854 328.88977051 0.78820854]	[0. 0. 0.]	[0. 0. 0.]	[0. 0. 0.]	[4.85459198e+02 9.06126038e+02 7.62329936e-01]	[4.67486786e+02 9.01036194e+02 7.40909457e-01]	[4.82896820e+02 8.83061951e+02 7.19838500e-01]
[480.37911987 359.82128906 0.92016774]	[482.79046631 400.74945068 0.93723512]	[418.70098877 400.62460327 0.89850295]	[375.02536011 498.13171387 0.89125276]	[315.96166992 582.84112549 0.92463315]	[544.52227783 400.80743408 0.88830459]	[564.88574219 505.96618652 0.89215529]	[582.85943604 613.63317871 0.86306751]	[482.75637817 588.06585693 0.77235425]	[439.30178833 590.5557251 0.7235837 ]	[477.64346313 744.43688965 0.79249477]	[482.73416138 872.8449707 0.88410169]	[523.88275146 587.99523926 0.71687728]	[539.26696777 752.30084229 0.76460677]	[5.16174133e+02 7.13722717e+02 1.18737288e-01]	[464.9034729 352.0118103 0.84386575]	[495.65560913 351.92749023 0.84648812]	[446.89822388 336.49435425 0.66758758]	[511.0786438 331.42901611 0.78943026]	[0. 0. 0.]	[0. 0. 0.]	[0. 0. 0.]	[4.87943054e+02 9.06124390e+02 7.57696986e-01]	[4.69996460e+02 9.01053284e+02 7.38605022e-01]	[4.82907623e+02 8.83068237e+02 7.20677495e-01]
[482.72387695 362.31484985 0.89652115]	[482.76837158 400.81838989 0.93336135]	[418.69354248 400.67327881 0.90299743]	[375.06045532 498.18136597 0.90862286]	[316.0567627 582.87634277 0.93776989]	[544.51727295 403.25289917 0.88072324]	[564.89154053 505.98577881 0.88916463]	[582.88153076 616.18811035 0.86230081]	[482.80728149 590.56646729 0.76641107]	[441.68719482 590.60351562 0.71802199]	[480.12408447 739.39837646 0.80362147]	[482.76446533 872.80963135 0.88718855]	[523.92828369 588.05297852 0.70668334]	[539.2689209 752.28082275 0.78015405]	[5.13584656e+02 7.08603210e+02 9.72995460e-02]	[464.94918823 354.53329468 0.85015363]	[495.68502808 354.44448853 0.85798675]	[446.87393188 336.52078247 0.70853239]	[511.07754517 331.48043823 0.78536755]	[0. 0. 0.]	[0. 0. 0.]	[0. 0. 0.]	[4.87979614e+02 9.06124939e+02 7.59625494e-01]	[4.70044769e+02 9.01045532e+02 7.37512529e-01]	[4.82928650e+02 8.83012878e+02 7.21009970e-01]
[480.3795166 364.81298828 0.89229786]	[482.76956177 403.26138306 0.93406618]	[418.70123291 400.74014282 0.90418094]	[375.09066772 500.65560913 0.93964499]	[316.13415527 582.9352417 0.94271803]	[544.52050781 403.33154297 0.87513167]	[564.90466309 508.47433472 0.88425535]	[582.89520264 618.73449707 0.86281699]	[482.82797241 590.60437012 0.75702584]	[441.72735596 590.63000488 0.71410698]	[480.23764038 744.43890381 0.81500477]	[482.79074097 872.7723999 0.89429063]	[523.94073486 588.08135986 0.70137906]	[539.25750732 754.77539062 0.7737835 ]	[5.05922699e+02 7.03455261e+02 1.22184329e-01]	[464.93740845 354.59277344 0.86432374]	[495.64154053 354.49029541 0.86249214]	[446.8821106 336.59030151 0.67519456]	[511.0758667 331.48452759 0.78696817]	[0. 0. 0.]	[0. 0. 0.]	[0. 0. 0.]	[4.87975677e+02 9.06112610e+02 7.62807310e-01]	[4.72523560e+02 9.01016113e+02 7.40294456e-01]	[4.85353424e+02 8.80476562e+02 7.21123993e-01]
[480.37585449 364.86700439 0.88420844]	[482.7756958 403.306427 0.92925817]	[418.70812988 400.78018188 0.9017117 ]	[377.48617554 500.67379761 0.94867271]	[318.52737427 582.98498535 0.94609869]	[544.52337646 403.38806152 0.86216122]	[564.92144775 511.00476074 0.88048369]	[582.92156982 621.27514648 0.87454826]	[482.82897949 590.63153076 0.7602222 ]	[441.74542236 593.12640381 0.71975332]	[480.28408813 741.88800049 0.80991614]	[482.79806519 872.77557373 0.89584285]	[523.93762207 590.56555176 0.70669895]	[539.22821045 754.80334473 0.7682054 ]	[5.03387787e+02 6.98373047e+02 1.41515732e-01]	[464.94830322 356.9815979 0.86827403]	[495.63769531 354.53604126 0.86730832]	[446.91897583 336.60736084 0.6781317 ]	[511.09805298 333.93447876 0.77728796]	[0. 0. 0.]	[0. 0. 0.]	[0. 0. 0.]	[4.87988617e+02 9.06121826e+02 7.60380447e-01]	[4.72540894e+02 9.01029663e+02 7.38787413e-01]	[4.82949585e+02 8.80487305e+02 7.26806343e-01]
[482.70828247 367.3687439 0.88270366]	[482.82180786 403.37078857 0.915649 ]	[418.73562622 400.83688354 0.89803672]	[377.57189941 500.74008179 0.97250992]	[318.58178711 582.99499512 0.94173628]	[546.93096924 405.91891479 0.84277505]	[564.92773438 511.09460449 0.8759445 ]	[582.92364502 621.30938721 0.88027239]	[482.84866333 593.18591309 0.75927526]	[441.77166748 595.67285156 0.7190603 ]	[480.30776978 739.41479492 0.8012464 ]	[482.81176758 872.78417969 0.89525515]	[523.95233154 593.1416626 0.70178682]	[539.25372314 757.36230469 0.7629841 ]	[5.00814819e+02 7.05949707e+02 1.40945464e-01]	[467.40884399 357.00860596 0.864483 ]	[495.6411438 354.59024048 0.86873901]	[449.51812744 336.68634033 0.6123035 ]	[513.63513184 334.04354858 0.79399407]	[0. 0. 0.]	[0. 0. 0.]	[0. 0. 0.]	[4.87999420e+02 9.06131897e+02 7.62311995e-01]	[4.72563110e+02 9.01035767e+02 7.41214812e-01]	[4.85354431e+02 8.80490540e+02 7.27800369e-01]
[482.73303223 367.39483643 0.88392937]	[482.8482666 403.38623047 0.9132368 ]	[418.76269531 400.83053589 0.90252048]	[377.56393433 500.72058105 0.96831036]	[318.581604 582.99707031 0.94262666]	[546.95996094 408.42492676 0.83877414]	[564.93029785 513.60601807 0.87726575]	[582.91345215 621.34472656 0.88565701]	[482.85009766 595.71569824 0.75784415]	[441.77124023 595.71289062 0.72026855]	[480.32006836 739.34307861 0.79532069]	[482.81488037 872.76226807 0.8970834 ]	[523.95373535 595.68969727 0.70153612]	[5.39230957e+02 7.59863281e+02 7.58878946e-01]	[5.00782043e+02 7.03477112e+02 1.51538745e-01]	[467.4526062 357.01922607 0.86764884]	[495.69564819 356.96862793 0.87677729]	[452.05047607 339.05096436 0.62834311]	[516.14868164 336.49420166 0.81411177]	[0. 0. 0.]	[0. 0. 0.]	[0. 0. 0.]	[4.88005219e+02 9.06128479e+02 7.69625247e-01]	[4.72579681e+02 9.01028748e+02 7.46437073e-01]	[4.85363037e+02 8.80457703e+02 7.27686703e-01]
[482.74295044 367.41802979 0.88287812]	[482.85598755 405.82254028 0.90799612]	[418.76550293 400.83581543 0.9007436 ]	[377.56814575 500.728302 0.97263181]	[318.60916138 582.93054199 0.9437083 ]	[546.97479248 408.46386719 0.83393091]	[564.93554688 516.1159668 0.87511617]	[582.89343262 621.39318848 0.89210343]	[482.84451294 595.71392822 0.75329792]	[441.75683594 595.71240234 0.71815866]	[480.31619263 739.3671875 0.80156302]	[482.81585693 872.75543213 0.89720696]	[523.95367432 595.68450928 0.69911373]	[539.24908447 759.89471436 0.7615332 ]	[5.00750031e+02 7.03409119e+02 1.62423551e-01]	[467.47836304 357.01693726 0.86459458]	[498.15689087 357.00524902 0.88973975]	[454.55444336 336.68438721 0.63550889]	[518.64672852 336.58813477 0.83526111]	[0. 0. 0.]	[0. 0. 0.]	[0. 0. 0.]	[4.88012543e+02 9.06119019e+02 7.70963907e-01]	[4.72588684e+02 9.01018921e+02 7.46883750e-01]	[4.85367584e+02 8.77991882e+02 7.28770375e-01]
[482.8208313 369.90936279 0.87860352]	[482.90478516 405.83050537 0.90124017]	[418.79138184 400.81936646 0.90200919]	[377.55679321 500.67028809 0.96069396]	[318.53765869 582.88635254 0.9443711 ]	[547.0244751 410.95480347 0.8298493 ]	[564.94000244 516.17285156 0.88458735]	[582.87506104 623.83166504 0.90330738]	[482.85253906 595.73968506 0.75010574]	[441.75897217 595.72857666 0.71742356]	[480.33288574 741.92529297 0.80945009]	[482.81802368 872.75665283 0.89903545]	[523.9765625 595.72003174 0.69512737]	[539.21594238 759.91992188 0.76061648]	[4.98198303e+02 7.03475891e+02 1.73997134e-01]	[470.04766846 357.04852295 0.86512828]	[498.22692871 357.04489136 0.90604842]	[457.08068848 339.08404541 0.67156881]	[518.71118164 336.65643311 0.85874391]	[0. 0. 0.]	[0. 0. 0.]	[0. 0. 0.]	[4.90482880e+02 9.06114075e+02 7.72855520e-01]	[4.75071747e+02 9.01015015e+02 7.51231492e-01]	[4.85359955e+02 8.77994995e+02 7.30346084e-01]
[482.82174683 369.90905762 0.87940967]	[482.90594482 405.83425903 0.89987129]	[418.79098511 400.82305908 0.90058154]	[377.55957031 500.66864014 0.96096444]	[318.53781128 582.88592529 0.94363129]	[547.02435303 410.95822144 0.83041602]	[564.94018555 516.18377686 0.88616985]	[582.875 623.83361816 0.90318239]	[482.85494995 595.7434082 0.7508567 ]	[441.76171875 595.73358154 0.71718687]	[480.33145142 741.9130249 0.8099131 ]	[482.81600952 872.7557373 0.89934039]	[523.97937012 595.7210083 0.69518268]	[539.22088623 759.91278076 0.7619282 ]	[4.98231659e+02 7.03456360e+02 1.62766144e-01]	[472.51016235 357.05233765 0.86485189]	[498.22595215 357.04489136 0.90559238]	[457.08499146 339.08862305 0.67030847]	[518.70703125 336.65603638 0.85681641]	[0. 0. 0.]	[0. 0. 0.]	[0. 0. 0.]	[4.90484680e+02 9.06098877e+02 7.73826957e-01]	[4.75077881e+02 9.00999146e+02 7.53799438e-01]	[4.85354004e+02 8.77989136e+02 7.30381370e-01]
[482.88589478 369.91720581 0.87069082]	[482.94067383 405.81491089 0.89578813]	[421.15634155 400.79708862 0.90413517]	[377.54772949 498.22640991 0.94445795]	[316.175354 582.80310059 0.93824273]	[549.48901367 410.9682312 0.82401735]	[564.91973877 516.15960693 0.87972766]	[582.82952881 623.82824707 0.89981639]	[482.83227539 595.72949219 0.75520033]	[441.73275757 595.70758057 0.71948034]	[480.3359375 741.89953613 0.81095737]	[482.82485962 872.75909424 0.89971483]	[523.96075439 595.71405029 0.6985985 ]	[5.39212158e+02 7.59901794e+02 7.57667243e-01]	[4.95683655e+02 7.05939575e+02 1.65095955e-01]	[472.58337402 357.05953979 0.87062299]	[500.66482544 357.04165649 0.91372895]	[457.12133789 339.06079102 0.66795725]	[521.16546631 336.62979126 0.86630607]	[0. 0. 0.]	[0. 0. 0.]	[0. 0. 0.]	[4.90491180e+02 9.06086365e+02 7.71373093e-01]	[4.75092712e+02 9.00989319e+02 7.56133676e-01]	[4.85356781e+02 8.77996277e+02 7.30889261e-01]
[482.94702148 367.38397217 0.86042148]	[485.34570312 405.81918335 0.88975573]	[421.19503784 400.78237915 0.90652406]	[377.55923462 495.69796753 0.92438972]	[316.04495239 580.33770752 0.92106563]	[549.512146 411.02130127 0.82235712]	[564.91040039 516.20623779 0.88080549]	[582.80169678 623.87939453 0.90334582]	[482.81973267 598.22125244 0.75808144]	[441.71841431 595.71002197 0.72068608]	[480.33435059 739.40429688 0.80785269]	[482.82369995 872.73901367 0.90065575]	[523.94897461 598.22589111 0.70219636]	[5.39200806e+02 7.59883362e+02 7.56426454e-01]	[4.95683167e+02 7.03477112e+02 1.65422559e-01]	[475.11993408 357.01278687 0.87080777]	[500.73513794 357.01455688 0.92509305]	[457.19607544 336.60723877 0.69281787]	[521.24719238 336.66217041 0.87574208]	[0. 0. 0.]	[0. 0. 0.]	[0. 0. 0.]	[4.90487152e+02 9.03621460e+02 7.72450507e-01]	[4.75101685e+02 8.98523193e+02 7.58477271e-01]	[4.85358490e+02 8.77956177e+02 7.33633280e-01]
[485.39358521 367.36584473 0.84706134]	[485.38284302 403.38644409 0.88701648]	[421.21899414 400.75192261 0.90404677]	[375.10241699 495.66824341 0.89948595]	[315.95559692 577.78991699 0.88810998]	[549.55273438 411.0244751 0.81675792]	[564.89953613 516.19714355 0.88357025]	[582.75793457 623.93664551 0.89904863]	[482.82324219 598.2255249 0.75769508]	[441.72753906 595.69830322 0.71808702]	[480.33468628 741.9019165 0.81554186]	[482.82675171 872.73406982 0.90072137]	[523.94622803 598.23846436 0.70685434]	[5.39177307e+02 7.59854858e+02 7.53648520e-01]	[4.93060913e+02 7.03491150e+02 1.93764061e-01]	[477.60931396 356.97402954 0.87058973]	[500.82061768 356.97732544 0.92794418]	[459.60958862 336.54879761 0.73113245]	[521.3347168 336.61895752 0.89000911]	[0. 0. 0.]	[0. 0. 0.]	[0. 0. 0.]	[4.90487000e+02 9.03615784e+02 7.71327198e-01]	[4.75098663e+02 8.98518188e+02 7.58328259e-01]	[4.85363983e+02 8.77950012e+02 7.34483480e-01]
[485.49023438 364.87139893 0.83397007]	[485.40036011 403.35910034 0.88943517]	[421.25012207 400.72064209 0.90037835]	[375.04510498 493.11019897 0.87510848]	[313.51208496 572.66400146 0.85316414]	[549.56781006 410.99172974 0.81436741]	[564.88598633 516.16400146 0.881154 ]	[582.746521 623.96209717 0.89780766]	[482.82272339 595.71417236 0.75378144]	[441.72653198 593.17352295 0.71646881]	[480.33810425 741.89801025 0.81369317]	[482.828125 872.72302246 0.89814341]	[523.93725586 595.71795654 0.70605737]	[5.39167114e+02 7.57356812e+02 7.57072508e-01]	[4.90537476e+02 7.03444580e+02 2.04256445e-01]	[477.69400024 354.58575439 0.88183123]	[500.88916016 354.5791626 0.92733508]	[459.61703491 336.49780273 0.75143313]	[521.3729248 336.57785034 0.87981975]	[0. 0. 0.]	[0. 0. 0.]	[0. 0. 0.]	[4.88017700e+02 9.03602356e+02 7.74585366e-01]	[4.75091827e+02 8.98497498e+02 7.63612688e-01]	[4.85363190e+02 8.77922363e+02 7.33881056e-01]
[490.53817749 364.82522583 0.83352596]	[485.37200928 403.29916382 0.90149927]	[421.25262451 400.6428833 0.89872414]	[374.99685669 490.53683472 0.8616643 ]	[313.43405151 570.07507324 0.84187025]	[549.53845215 410.95651245 0.81527102]	[564.87731934 513.659729 0.87365323]	[580.33837891 623.91680908 0.88685226]	[482.8241272 593.18170166 0.75043076]	[441.71502686 593.13574219 0.71459532]	[480.32717896 739.41522217 0.81700081]	[482.83410645 872.71508789 0.89419538]	[523.94354248 593.16687012 0.69984722]	[5.39172729e+02 7.57333679e+02 7.55294025e-01]	[4.98187347e+02 7.03400269e+02 1.78707272e-01]	[480.17895508 354.56130981 0.90060115]	[503.32867432 354.51931763 0.91983849]	[459.74954224 336.54776001 0.78104579]	[521.39489746 336.49530029 0.86221921]	[0. 0. 0.]	[0. 0. 0.]	[0. 0. 0.]	[4.88001190e+02 9.03593689e+02 7.80332148e-01]	[4.75078156e+02 8.98484924e+02 7.63679683e-01]	[4.85389862e+02 8.77909851e+02 7.31272638e-01]
[493.0451355 362.28820801 0.84606653]	[485.39013672 400.83370972 0.91560519]	[421.31393433 398.19161987 0.88961494]	[374.99105835 485.48403931 0.87199026]	[310.93200684 567.45587158 0.8559168 ]	[549.55944824 405.912323 0.81957191]	[564.84698486 513.56518555 0.87143099]	[580.32104492 623.92938232 0.88605857]	[482.79354858 593.1428833 0.75524509]	[441.68585205 590.62756348 0.72173822]	[480.27682495 736.82757568 0.81312972]	[482.84286499 872.71020508 0.89167893]	[523.91168213 593.12487793 0.70925784]	[536.72698975 754.80181885 0.76529664]	[4.95665375e+02 6.98337830e+02 1.87719628e-01]	[480.18518066 352.0227356 0.88575768]	[503.3765564 352.00018311 0.9032656 ]	[459.71963501 336.48019409 0.81264281]	[523.75640869 336.45239258 0.84704047]	[0. 0. 0.]	[0. 0. 0.]	[0. 0. 0.]	[4.88009613e+02 9.03623413e+02 7.82691836e-01]	[4.75095612e+02 8.98510986e+02 7.63108432e-01]	[4.85405762e+02 8.77900452e+02 7.31395245e-01]
[493.09783936 359.73828125 0.88451564]	[485.40167236 400.7512207 0.92050368]	[421.31036377 398.07580566 0.8802222 ]	[375.01000977 482.92108154 0.90916294]	[310.90924072 564.9197998 0.87912244]	[549.57739258 403.39758301 0.82443583]	[564.83728027 511.04336548 0.87444252]	[580.31689453 623.86224365 0.87848151]	[482.81390381 590.61157227 0.75940496]	[441.69226074 590.57958984 0.72148508]	[480.29953003 739.33551025 0.81605494]	[482.83673096 872.70941162 0.89248526]	[523.93237305 590.59283447 0.71173006]	[539.2432251 754.75366211 0.77638209]	[4.98238525e+02 7.00874817e+02 1.67679861e-01]	[480.20645142 346.88525391 0.86675757]	[503.42410278 349.38803101 0.88946617]	[459.75296021 333.97689819 0.80218506]	[523.79534912 333.96261597 0.81114799]	[0. 0. 0.]	[0. 0. 0.]	[0. 0. 0.]	[4.87997864e+02 9.03603882e+02 7.85023451e-01]	[4.75086060e+02 8.98491211e+02 7.65255988e-01]	[4.85399933e+02 8.77900452e+02 7.31795490e-01]
[498.13119507 357.12789917 0.91478944]	[485.41259766 398.17166138 0.92000061]	[421.33105469 393.05773926 0.84881359]	[374.974823 482.73391724 0.91839081]	[310.90942383 562.3248291 0.87809259]	[549.56323242 400.69210815 0.87228411]	[564.82824707 505.99371338 0.89225203]	[580.35644531 618.79962158 0.8499921 ]	[482.84130859 588.01098633 0.77458632]	[441.69042969 588.00006104 0.73513025]	[480.28842163 734.23413086 0.81212234]	[482.83856201 872.69110107 0.88966739]	[523.98809814 585.54779053 0.72349364]	[541.69030762 749.72009277 0.80977958]	[5.00767059e+02 7.06016418e+02 1.84759825e-01]	[482.73132324 341.6824646 0.91629589]	[503.47885132 341.70132446 0.91011614]	[459.82232666 326.37826538 0.83958536]	[523.78057861 328.87335205 0.78898859]	[0. 0. 0.]	[0. 0. 0.]	[0. 0. 0.]	[4.87994781e+02 9.06086731e+02 7.86565006e-01]	[4.75076721e+02 8.98509583e+02 7.62364149e-01]	[4.85415863e+02 8.75469055e+02 7.33251452e-01]
[498.16088867 356.97772217 0.90151036]	[485.39614868 398.0496521 0.90326142]	[421.30560303 390.46206665 0.8449412 ]	[372.51495361 480.34185791 0.91911054]	[310.94784546 562.24188232 0.87118685]	[549.52484131 398.21450806 0.87334841]	[564.81030273 503.33984375 0.91937679]	[580.36914062 613.66552734 0.83760804]	[482.86639404 585.4987793 0.79000497]	[441.71081543 585.50341797 0.74152249]	[480.30001831 731.75671387 0.83210999]	[482.82989502 872.70617676 0.88429928]	[524.00860596 585.46325684 0.72155744]	[541.77661133 749.69152832 0.82251263]	[5.03390442e+02 7.03471191e+02 1.38753191e-01]	[482.73568726 339.19595337 0.94019771]	[505.88650513 339.21124268 0.9283371 ]	[459.76126099 323.73251343 0.85531473]	[523.7956543 321.22399902 0.72129577]	[0. 0. 0.]	[0. 0. 0.]	[0. 0. 0.]	[4.87983063e+02 9.06088623e+02 7.80242801e-01]	[4.72590424e+02 8.98512695e+02 7.54067123e-01]	[4.85386963e+02 8.77907959e+02 7.29404330e-01]
[498.22717285 351.99490356 0.88353968]	[485.37750244 395.50216675 0.88227105]	[421.26809692 385.37973022 0.84751332]	[372.5295105 480.19564819 0.90891647]	[313.40658569 559.77038574 0.86691707]	[549.4921875 398.07531738 0.86376274]	[562.45672607 500.74975586 0.90895355]	[582.74505615 608.49298096 0.87391472]	[482.89559937 585.40997314 0.7721926 ]	[441.73651123 585.40454102 0.74308354]	[480.24078369 734.28955078 0.82058781]	[482.8348999 870.32220459 0.88674903]	[526.44885254 585.37353516 0.70562738]	[541.80712891 747.14300537 0.80640161]	[5.16195984e+02 7.29167969e+02 2.83468127e-01]	[482.77038574 339.05255127 0.94323039]	[505.96835327 339.03588867 0.92085159]	[459.77682495 318.67852783 0.88979578]	[523.83825684 318.57254028 0.60674119]	[5.28966919e+02 7.52268860e+02 4.48172003e-01]	[5.41708801e+02 7.49640320e+02 4.28492069e-01]	[0. 0. 0.]	[4.87940948e+02 9.03622803e+02 7.85527229e-01]	[4.72557434e+02 8.98488342e+02 7.63370395e-01]	[4.85433472e+02 8.75458069e+02 7.31820762e-01]
[500.65609741 344.31842041 0.87902337]	[485.37371826 390.47677612 0.86673683]	[421.23913574 382.81616211 0.86025929]	[372.50509644 477.73944092 0.87614328]	[313.45065308 559.72528076 0.86831057]	[547.06848145 395.63513184 0.84673327]	[564.809021 500.69168091 0.89655232]	[582.77111816 605.97888184 0.89106274]	[482.92785645 582.85314941 0.75636655]	[441.75137329 582.8828125 0.74636185]	[480.19229126 731.6697998 0.81615132]	[482.83123779 870.2746582 0.88301468]	[526.53479004 582.83148193 0.68659323]	[541.95770264 746.98797607 0.77575994]	[5.21307312e+02 7.29193542e+02 4.75381583e-01]	[482.78781128 336.52859497 0.93503094]	[505.99130249 336.49188232 0.89698428]	[459.78552246 318.53771973 0.88792789]	[523.87908936 316.07885742 0.5982452 ]	[5.26408203e+02 7.57301636e+02 5.79014182e-01]	[5.39191833e+02 7.49747131e+02 5.24799824e-01]	[5.18788452e+02 7.29066956e+02 2.27812216e-01]	[4.85485413e+02 9.06091553e+02 7.83104062e-01]	[4.72534698e+02 8.98489075e+02 7.59299457e-01]	[4.85445251e+02 8.75411499e+02 7.34115720e-01]
[500.65740967 344.322052 0.87855464]	[485.37658691 390.47622681 0.86619025]	[421.24209595 382.81896973 0.85895187]	[372.51174927 477.74313354 0.87617934]	[313.4425354 559.72546387 0.86717856]	[547.07073975 395.63339233 0.84417057]	[564.80786133 500.68884277 0.89496791]	[582.77008057 605.97723389 0.89113122]	[482.93109131 582.85723877 0.75695336]	[441.75180054 582.88366699 0.74616653]	[480.19735718 731.68457031 0.81891143]	[482.83203125 870.27825928 0.88499832]	[526.5425415 582.84039307 0.6877169 ]	[541.96325684 746.98413086 0.7748608 ]	[5.21301331e+02 7.29190735e+02 4.90467459e-01]	[482.79049683 336.5249939 0.93351138]	[505.98797607 336.48257446 0.89527225]	[459.78729248 318.53158569 0.88815153]	[523.87548828 316.07672119 0.59723288]	[5.26394531e+02 7.57321228e+02 5.93295097e-01]	[5.39171692e+02 7.49758911e+02 5.30941248e-01]	[5.18724365e+02 7.26597351e+02 2.34091431e-01]	[4.87917847e+02 9.03626709e+02 7.82743156e-01]	[4.72537628e+02 8.98485474e+02 7.60910153e-01]	[4.85444122e+02 8.75412842e+02 7.36470103e-01]
[500.65719604 344.32174683 0.8785724 ]	[485.37768555 390.47772217 0.86609119]	[421.2428894 382.81906128 0.85879159]	[372.52349854 477.73779297 0.8770864 ]	[313.45169067 559.71697998 0.86756814]	[547.07183838 395.63647461 0.84435475]	[564.81262207 500.68869019 0.89446962]	[582.77148438 605.98669434 0.89090669]	[482.92929077 582.85626221 0.75832802]	[441.75354004 582.88415527 0.74856776]	[480.19317627 731.68389893 0.81823134]	[482.82922363 870.27746582 0.88376784]	[526.53253174 582.83557129 0.69013911]	[541.96160889 746.99328613 0.77997988]	[5.21290161e+02 7.29188049e+02 4.80725944e-01]	[482.78997803 336.52438354 0.93316531]	[505.98660278 336.4815979 0.89516664]	[459.78704834 318.53158569 0.88884085]	[523.87506104 316.0758667 0.5992732 ]	[5.26404724e+02 7.57305725e+02 5.81744075e-01]	[5.39186279e+02 7.49744446e+02 5.25329113e-01]	[5.18775208e+02 7.29060425e+02 2.26773873e-01]	[4.87922180e+02 9.03617554e+02 7.84155965e-01]	[4.72546417e+02 8.98480286e+02 7.60937870e-01]	[4.85441406e+02 8.75416687e+02 7.36393750e-01]
[500.64151001 341.76412964 0.89603645]	[485.36703491 385.32684326 0.88452846]	[421.22601318 380.28582764 0.88752878]	[372.50610352 477.63626099 0.86285108]	[313.55062866 557.21551514 0.87151152]	[549.49041748 393.02731323 0.82259566]	[562.47888184 498.16101074 0.87678057]	[582.80712891 603.49200439 0.90769529]	[482.91055298 577.78625488 0.73907739]	[441.7550354 580.30731201 0.72486931]	[480.18386841 729.13061523 0.83734274]	[482.83465576 870.27307129 0.88225365]	[526.45965576 577.70874023 0.67712486]	[544.37854004 741.9498291 0.75497538]	[5.21303528e+02 7.26586365e+02 5.63602388e-01]	[482.76394653 334.06997681 0.91526079]	[505.92666626 333.99371338 0.89586955]	[459.78381348 316.11248779 0.8958022 ]	[523.82537842 315.96246338 0.71770966]	[5.23895569e+02 7.62426575e+02 5.96175313e-01]	[5.36663940e+02 7.52230408e+02 5.20508468e-01]	[5.11061676e+02 7.13746155e+02 2.69942969e-01]	[4.85487366e+02 9.06100891e+02 7.86616683e-01]	[4.72541351e+02 8.98500366e+02 7.58779049e-01]	[4.85447906e+02 8.75418701e+02 7.31950045e-01]
[498.20724487 339.18719482 0.91670436]	[482.92697144 382.72219849 0.92429847]	[421.18157959 380.13192749 0.90113401]	[374.9836731 475.09631348 0.85789764]	[316.04318237 554.69012451 0.88768721]	[546.99328613 385.3420105 0.84247071]	[562.4777832 490.537323 0.87098897]	[582.88879395 603.27233887 0.88984168]	[482.90591431 572.59729004 0.73796034]	[441.71643066 575.20733643 0.71358752]	[480.13272095 729.02844238 0.8349719 ]	[482.80877686 870.27166748 0.88826877]	[526.47839355 567.52679443 0.67195129]	[544.49035645 734.3012085 0.75129837]	[5.23828674e+02 7.26597839e+02 5.98007798e-01]	[482.72409058 326.3760376 0.87797713]	[505.93234253 326.38186646 0.87331527]	[459.77282715 316.01263428 0.92101502]	[523.80358887 315.97756958 0.66261631]	[5.23876343e+02 7.62494507e+02 6.25152051e-01]	[5.36652771e+02 7.52248718e+02 5.32278538e-01]	[5.21349426e+02 7.21401917e+02 3.23556513e-01]	[4.85445068e+02 9.06112671e+02 7.82888532e-01]	[4.70023834e+02 8.98511292e+02 7.57549942e-01]	[4.85421173e+02 8.75420776e+02 7.32433259e-01]
[498.2303772 336.48641968 0.91621459]	[482.88485718 377.6072998 0.93211281]	[418.7913208 375.07162476 0.86143178]	[375.03942871 469.98193359 0.84368819]	[318.75778198 549.54962158 0.8750574 ]	[546.92327881 377.72180176 0.89024276]	[562.47943115 482.79586792 0.91016144]	[582.95709229 588.04248047 0.88324845]	[482.94561768 564.9475708 0.76031494]	[441.74813843 565.02862549 0.73663479]	[477.70095825 723.90472412 0.77933776]	[482.80471802 870.22827148 0.87839788]	[526.50469971 562.43450928 0.70033926]	[547.02734375 726.42907715 0.76534718]	[5.26446533e+02 7.26503174e+02 6.59571409e-01]	[482.77127075 318.75164795 0.93943107]	[505.88131714 318.67895508 0.93568611]	[459.66207886 310.90048218 0.85908216]	[5.21319885e+02 3.03231262e+02 4.69387710e-01]	[5.21338562e+02 7.67603882e+02 6.92252278e-01]	[5.26443237e+02 7.65011658e+02 5.93490720e-01]	[5.23891479e+02 7.16252441e+02 4.69487846e-01]	[4.85406860e+02 9.06111572e+02 7.75584102e-01]	[4.69963837e+02 8.98496094e+02 7.52360880e-01]	[4.85440125e+02 8.75376221e+02 7.18620956e-01]
[498.22305298 331.46307373 0.88058776]	[482.87420654 375.06896973 0.91152048]	[421.15124512 372.46084595 0.84003562]	[375.12011719 464.9630127 0.87517101]	[321.25524902 552.07092285 0.845258 ]	[544.53222656 377.55895996 0.87994576]	[564.81286621 480.25308228 0.90372026]	[582.96893311 585.4420166 0.90360355]	[482.95782471 562.3470459 0.74927777]	[441.76593018 564.85137939 0.7516138 ]	[477.62371826 718.82806396 0.75513732]	[482.78607178 870.22351074 0.88001394]	[528.97045898 559.82659912 0.67960358]	[549.56671143 716.27545166 0.74499422]	[5.29065186e+02 7.23978149e+02 6.65853381e-01]	[482.75582886 318.55966187 0.94652867]	[505.91934204 318.51538086 0.93323404]	[459.60253906 303.20755005 0.86179924]	[5.21276245e+02 2.98201111e+02 3.58264148e-01]	[5.23899719e+02 7.67506287e+02 7.61838794e-01]	[5.34107544e+02 7.62448364e+02 6.31314695e-01]	[5.26420532e+02 7.11194336e+02 5.35450876e-01]	[4.85391388e+02 9.06103760e+02 7.75330424e-01]	[4.69958252e+02 8.98491760e+02 7.49521375e-01]	[4.85423492e+02 8.75361267e+02 7.18287885e-01]
[498.20617676 323.81362915 0.86492896]	[482.85855103 372.50875854 0.90235311]	[418.76434326 367.39718628 0.84067786]	[377.54623413 464.87374878 0.8953988 ]	[326.36459351 549.56500244 0.82302666]	[544.54272461 375.0770874 0.85523123]	[564.82244873 477.69000244 0.88434708]	[582.96405029 582.83837891 0.90677649]	[485.35897827 559.79058838 0.73000413]	[441.83166504 562.35375977 0.74447429]	[475.14523315 718.85626221 0.74913591]	[482.78067017 870.25152588 0.88044989]	[528.98822021 557.2321167 0.67188591]	[552.05993652 708.71130371 0.74176294]	[5.34152771e+02 7.23926880e+02 7.02128112e-01]	[482.72265625 316.00759888 0.93376517]	[503.49032593 313.5383606 0.89713216]	[457.21841431 298.16729736 0.89555097]	[5.21231750e+02 2.95629059e+02 3.89336258e-01]	[526.48425293 767.54626465 0.78687924]	[5.39310730e+02 7.62494690e+02 7.11724579e-01]	[5.26420349e+02 7.11144897e+02 6.12319112e-01]	[4.85389069e+02 9.06098572e+02 7.77083218e-01]	[4.69960022e+02 8.98491821e+02 7.49829948e-01]	[4.85418427e+02 8.75395203e+02 7.14049220e-01]
[498.1567688 321.29382324 0.86804724]	[482.81585693 367.41189575 0.89878845]	[418.73059082 364.81283569 0.85076952]	[377.62905884 462.43267822 0.91359144]	[334.03173828 549.55950928 0.84957719]	[544.49273682 372.4487915 0.83981985]	[564.82440186 472.5748291 0.8694036 ]	[585.35058594 580.25793457 0.88179672]	[485.39221191 557.23022461 0.71702975]	[441.84793091 562.28131104 0.73295116]	[475.13287354 711.14660645 0.7742967 ]	[482.75588989 870.20776367 0.87442374]	[529.06237793 552.10614014 0.66127694]	[552.0569458 706.02075195 0.74344969]	[541.83404541 726.55859375 0.77580273]	[480.29315186 313.54391479 0.91953439]	[503.44949341 310.94509888 0.89218932]	[457.07870483 298.05874634 0.85982609]	[521.27520752 295.39471436 0.5547663 ]	[5.34106689e+02 7.70250549e+02 7.37744570e-01]	[5.41925598e+02 7.67630737e+02 7.64521718e-01]	[5.34128906e+02 7.18851807e+02 6.00267291e-01]	[4.85391266e+02 9.03605713e+02 7.77999938e-01]	[4.69961273e+02 8.98468872e+02 7.51906991e-01]	[4.85399872e+02 8.75358215e+02 7.09102333e-01]
[495.69415283 318.55075073 0.91055238]	[482.7638855 359.79586792 0.93830031]	[418.66378784 359.75082397 0.87576824]	[380.08905029 462.32244873 0.92224884]	[339.10455322 547.05352783 0.88557661]	[544.43084717 359.79296875 0.89783776]	[564.81634521 464.8321228 0.89551508]	[585.4800415 570.08612061 0.86325872]	[485.43475342 547.02807617 0.72215319]	[441.8598938 554.65997314 0.71635216]	[469.97372437 708.56195068 0.79468626]	[4.80369843e+02 8.70146301e+02 8.64128947e-01]	[531.61358643 544.40844727 0.6886518 ]	[557.19287109 700.93927002 0.75209725]	[544.48150635 734.31481934 0.83468878]	[480.25292969 305.81085205 0.88253319]	[503.37628174 300.73599243 0.9200266 ]	[452.03594971 295.45648193 0.81679481]	[521.22875977 290.34085083 0.52949786]	[544.52667236 788.01452637 0.85932064]	[562.34710693 775.2956543 0.7903229 ]	[541.76751709 729.19348145 0.73641849]	[4.85429871e+02 9.03573547e+02 7.83178926e-01]	[4.69966064e+02 8.98469055e+02 7.55376697e-01]	[4.82916077e+02 8.72933716e+02 7.13977158e-01]
[495.6663208 316.12478638 0.90443575]	[482.77096558 359.69467163 0.94201291]	[418.66253662 359.68359375 0.8813473 ]	[380.13778687 462.34674072 0.92112821]	[339.24990845 549.60070801 0.86670864]	[544.42144775 359.68817139 0.91226327]	[562.4697876 462.2492981 0.91953164]	[585.5355835 567.51727295 0.87533331]	[485.49685669 546.93109131 0.72422814]	[441.90966797 549.57720947 0.71241981]	[467.4670105 708.62231445 0.78747576]	[4.80352142e+02 8.67695007e+02 8.60952139e-01]	[534.14318848 544.33117676 0.69115305]	[562.36340332 706.03594971 0.85489428]	[552.0803833 747.11865234 0.83051145]	[480.25811768 303.20193481 0.89258915]	[503.353302 300.62530518 0.93773818]	[452.03018188 293.00537109 0.80769527]	[5.18739746e+02 2.87792694e+02 4.40237612e-01]	[5.54618774e+02 7.95874451e+02 7.55637169e-01]	[5.65038635e+02 7.88233459e+02 7.69847393e-01]	[5.44435608e+02 7.41955566e+02 6.81709349e-01]	[4.85418945e+02 9.01056824e+02 7.91818023e-01]	[4.67482452e+02 8.98422546e+02 7.63901591e-01]	[4.82937897e+02 8.72873291e+02 7.24202573e-01]
[495.66378784 316.08016968 0.90132415]	[482.76132202 359.60424805 0.93862653]	[418.64743042 359.64038086 0.87996638]	[380.21902466 462.2661438 0.92103374]	[341.8190918 552.10375977 0.83170295]	[544.40612793 359.57781982 0.91245538]	[564.84057617 462.21524048 0.91361368]	[585.59332275 565.0057373 0.88310635]	[487.97116089 544.4307251 0.72689915]	[444.32058716 547.04327393 0.71894526]	[467.4203186 708.605896 0.79673558]	[4.80351074e+02 8.67669128e+02 8.57969224e-01]	[536.69677734 541.85723877 0.69823229]	[564.81329346 706.00488281 0.84471524]	[562.20471191 759.86761475 0.81341434]	[480.23931885 300.74331665 0.90443349]	[503.34069824 298.19384766 0.94979006]	[449.4715271 292.93865967 0.80912077]	[5.16197632e+02 2.82775116e+02 3.81474704e-01]	[564.85125732 808.68292236 0.84727585]	[5.80362732e+02 7.98372192e+02 7.16796458e-01]	[5.47064270e+02 7.57344238e+02 6.53938770e-01]	[4.85385010e+02 9.01011108e+02 7.94483006e-01]	[4.67454346e+02 8.95959412e+02 7.74025798e-01]	[4.82942719e+02 8.72846558e+02 7.21851945e-01]
[495.6361084 316.00512695 0.89321983]	[482.75640869 357.19720459 0.93681246]	[418.63562012 359.59963989 0.87742448]	[380.2711792 462.30728149 0.91759419]	[349.37719727 554.70965576 0.82613766]	[544.38397217 357.13650513 0.90626347]	[564.86816406 462.20053101 0.90897781]	[587.99536133 564.91491699 0.88836437]	[490.53149414 544.43164062 0.71311057]	[444.40930176 547.03039551 0.70770675]	[467.45080566 708.65368652 0.79525048]	[4.80351379e+02 8.67607239e+02 8.56823623e-01]	[539.23254395 541.86315918 0.70343477]	[564.89007568 705.93457031 0.8011415 ]	[564.87414551 767.69665527 0.89945143]	[480.23474121 300.65737915 0.91206998]	[503.32568359 298.12927246 0.95300347]	[449.4473877 290.41094971 0.80539423]	[5.16123474e+02 2.80226593e+02 3.64998609e-01]	[5.75148010e+02 8.21481567e+02 7.65964627e-01]	[5.85569946e+02 8.11180908e+02 7.49595642e-01]	[5.59700684e+02 7.67647705e+02 6.97793007e-01]	[4.85462524e+02 9.01006714e+02 7.93752074e-01]	[4.67498413e+02 8.95950195e+02 7.74616480e-01]	[4.82941101e+02 8.72777893e+02 7.33558536e-01]
[495.60983276 315.99893188 0.88991427]	[482.75390625 357.15621948 0.93560618]	[418.64251709 359.57046509 0.88069761]	[382.73828125 462.27099609 0.90420002]	[354.49224854 554.6697998 0.85008675]	[544.36529541 357.07824707 0.90213752]	[564.90014648 459.81677246 0.9140234 ]	[588.07647705 564.82757568 0.87735766]	[493.09255981 544.45953369 0.71288323]	[446.89807129 549.51715088 0.70086718]	[467.44848633 708.62353516 0.79267824]	[4.80339661e+02 8.67645996e+02 8.63638103e-01]	[541.72869873 541.87701416 0.71728814]	[564.9197998 695.80609131 0.81580013]	[575.17144775 790.68444824 0.83323479]	[480.2043457 300.64074707 0.90796369]	[503.30911255 298.10491943 0.95468748]	[449.43518066 290.38070679 0.80403244]	[5.13603027e+02 2.80160400e+02 3.55012864e-01]	[582.81256104 834.26507568 0.83641219]	[5.98242310e+02 8.29115234e+02 7.85101652e-01]	[5.67555847e+02 7.93308899e+02 7.14429259e-01]	[4.85408936e+02 9.01013611e+02 7.98950791e-01]	[4.67455780e+02 8.95954956e+02 7.78910339e-01]	[4.82933655e+02 8.72814880e+02 7.44174182e-01]
[493.13653564 315.99081421 0.88669062]	[482.76226807 357.12075806 0.93269885]	[418.64102173 357.2276001 0.87929237]	[382.84536743 462.32098389 0.88517541]	[357.00595093 557.19567871 0.87648487]	[544.37817383 357.03466797 0.89677989]	[564.92907715 459.74411011 0.90216792]	[590.54925537 564.83990479 0.870148 ]	[495.63790894 544.44152832 0.72350323]	[446.96490479 547.02502441 0.69841886]	[467.46502686 708.56011963 0.78831428]	[480.34790039 867.70855713 0.87168598]	[541.7855835 541.86560059 0.72916746]	[564.99066162 695.73901367 0.80882794]	[582.76452637 806.05621338 0.8350234 ]	[480.1831665 300.62869263 0.90918839]	[503.29589844 298.10128784 0.95631009]	[446.94116211 290.35498047 0.80473018]	[5.11075378e+02 2.80179169e+02 3.27871472e-01]	[5.85407471e+02 8.47174133e+02 8.30611050e-01]	[6.03364685e+02 8.34400024e+02 7.87686050e-01]	[5.77761780e+02 8.11153625e+02 6.61947191e-01]	[4.85368805e+02 9.01008118e+02 8.03718150e-01]	[4.67423859e+02 8.95948425e+02 7.83215165e-01]	[4.82933167e+02 8.72880859e+02 7.47331619e-01]
[493.13735962 315.99032593 0.88683426]	[482.76138306 357.11947632 0.93253732]	[418.63775635 357.22509766 0.87896538]	[382.84967041 462.32318115 0.88425881]	[357.00698853 557.19720459 0.87697387]	[544.38012695 357.0375061 0.89668632]	[564.93084717 459.75491333 0.90249217]	[590.54821777 564.84344482 0.87001389]	[495.63348389 544.44165039 0.72276533]	[446.96066284 547.02252197 0.69901198]	[467.46798706 708.53155518 0.79024202]	[480.34631348 867.70098877 0.87027234]	[541.78222656 541.86627197 0.72800505]	[564.99145508 695.74127197 0.80795348]	[582.76434326 806.05505371 0.83455789]	[480.18359375 300.62750244 0.90966767]	[503.29678345 298.09866333 0.95669216]	[446.93737793 290.35595703 0.80604476]	[5.11049591e+02 2.80177399e+02 3.15414011e-01]	[5.85410034e+02 8.47178772e+02 8.31256032e-01]	[6.03366577e+02 8.34403076e+02 7.87559986e-01]	[5.77759338e+02 8.11152222e+02 6.62147760e-01]	[4.85378204e+02 9.01010559e+02 8.02703381e-01]	[4.67432495e+02 8.95950928e+02 7.81127155e-01]	[4.82925415e+02 8.72873047e+02 7.48591006e-01]
[493.13604736 315.97570801 0.88429737]	[482.78646851 357.10241699 0.93071979]	[418.64129639 357.21862793 0.87976325]	[385.36196899 462.36334229 0.87032634]	[357.15481567 557.27416992 0.89550596]	[544.40698242 357.02435303 0.89181125]	[564.96130371 459.72528076 0.90358722]	[590.62664795 562.46966553 0.85917759]	[498.13815308 544.45458984 0.72843772]	[449.50900269 547.03466797 0.69084162]	[470.01486206 706.11895752 0.79277408]	[4.80363312e+02 8.67677368e+02 8.64314139e-01]	[541.86218262 541.8807373 0.73131347]	[565.0022583 695.75384521 0.80037487]	[582.99047852 808.71832275 0.8868525 ]	[480.17822266 298.25961304 0.91001022]	[503.29104614 298.07345581 0.95828319]	[446.94058228 290.34851074 0.80657691]	[5.11031708e+02 2.80136108e+02 3.11813325e-01]	[5.90576355e+02 8.57395874e+02 7.75830209e-01]	[6.06047180e+02 8.49720337e+02 7.65760899e-01]	[5.80365601e+02 8.11337952e+02 6.75335765e-01]	[4.85413452e+02 9.01000000e+02 7.98638105e-01]	[4.67432343e+02 8.95923889e+02 7.87088871e-01]	[4.82936310e+02 8.72856567e+02 7.46657014e-01]
[495.61535645 315.96298218 0.88626838]	[482.80276489 357.09622192 0.93035161]	[418.64993286 357.22692871 0.8788597 ]	[392.97296143 462.35943604 0.87292188]	[359.64050293 559.81152344 0.91350448]	[544.43353271 357.00183105 0.88444275]	[565.01861572 459.75875854 0.89413106]	[593.12176514 562.47015381 0.85337484]	[498.21084595 546.94989014 0.72246909]	[452.0680542 549.55749512 0.68611932]	[470.03717041 708.63745117 0.79381883]	[4.80378662e+02 8.67677185e+02 8.66156399e-01]	[541.91638184 544.38519287 0.72778547]	[565.06518555 700.87457275 0.8091805 ]	[587.98455811 826.56774902 0.83330041]	[480.19177246 298.24804688 0.9160096 ]	[503.31109619 298.05148315 0.9568125 ]	[446.9487915 287.89294434 0.80447167]	[5.11095856e+02 2.80102356e+02 3.28697115e-01]	[5.98249084e+02 8.70281677e+02 8.56830001e-01]	[6.11076721e+02 8.65044312e+02 7.89286792e-01]	[5.85417725e+02 8.31679260e+02 7.54610240e-01]	[4.85415497e+02 9.01017456e+02 8.00497293e-01]	[4.67427582e+02 8.95931641e+02 7.86609769e-01]	[4.85366791e+02 8.72860168e+02 7.52096057e-01]
[495.64059448 315.96151733 0.88857341]	[482.83666992 357.10040283 0.92862755]	[418.68933105 359.57589722 0.88434988]	[395.54876709 462.3765564 0.89539343]	[359.77600098 562.30407715 0.91277409]	[544.47631836 357.01010132 0.88094389]	[565.07843018 459.60900879 0.87486088]	[595.68237305 562.41174316 0.84609842]	[500.70205688 546.93212891 0.74369103]	[457.11813354 549.55157471 0.69684476]	[472.60128784 708.70037842 0.78368551]	[4.82701172e+02 8.67675659e+02 8.66636038e-01]	[544.34179688 544.35449219 0.7387594 ]	[567.58355713 703.48138428 0.82472759]	[5.93143738e+02 8.31865662e+02 8.22247326e-01]	[480.21112061 298.24996948 0.91723156]	[503.32208252 298.04544067 0.95552242]	[446.97280884 287.89239502 0.80091023]	[5.13642456e+02 2.77677002e+02 3.72120559e-01]	[6.00808838e+02 8.80521301e+02 8.44584644e-01]	[6.11172974e+02 8.72842590e+02 8.17858934e-01]	[5.88072693e+02 8.44610535e+02 7.24717081e-01]	[4.85416748e+02 9.01026672e+02 8.03737760e-01]	[4.67426971e+02 8.95935791e+02 7.90766239e-01]	[4.85380188e+02 8.72855896e+02 7.53800809e-01]
[495.69815063 315.94030762 0.88981223]	[482.88449097 357.09078979 0.92466271]	[418.72238159 359.58517456 0.88812441]	[398.00888062 462.42248535 0.89866358]	[362.27038574 562.36230469 0.905415 ]	[546.91973877 356.98947144 0.86784565]	[567.54260254 459.73220825 0.87881291]	[600.74176025 564.83502197 0.86167234]	[500.790802 544.48791504 0.75331008]	[457.197052 549.54840088 0.70285475]	[475.13540649 708.71679688 0.79032594]	[482.73526001 867.70690918 0.87250316]	[544.41870117 541.8973999 0.7384063 ]	[567.5645752 703.38153076 0.82189286]	[6.00816528e+02 8.47103455e+02 8.14796746e-01]	[480.27050781 298.23153687 0.92239279]	[503.37057495 298.03799438 0.95073169]	[449.49890137 287.88085938 0.79948217]	[5.16131165e+02 2.77659912e+02 3.53137612e-01]	[6.03360962e+02 8.90686707e+02 8.59846950e-01]	[6.18819275e+02 8.80487610e+02 7.61974573e-01]	[5.95686340e+02 8.52327698e+02 6.96390927e-01]	[4.85425140e+02 9.01035522e+02 8.03989768e-01]	[4.67433472e+02 8.95933533e+02 7.88812816e-01]	[4.85415466e+02 8.72891296e+02 7.41855919e-01]
[498.16751099 313.53356934 0.89578259]	[485.34085083 357.10971069 0.90902126]	[421.16516113 359.58889771 0.88879943]	[398.08773804 464.82418823 0.90205079]	[364.87115479 564.88165283 0.89199495]	[547.03857422 357.00027466 0.85074496]	[570.10821533 459.80807495 0.87868738]	[600.83990479 564.86749268 0.88416827]	[500.88677979 544.44238281 0.76648265]	[459.66094971 547.03479004 0.71984935]	[477.64172363 708.52331543 0.81057799]	[482.76635742 867.71118164 0.87025642]	[544.49249268 541.86114502 0.73405671]	[567.55084229 698.36322021 0.80695927]	[603.30511475 852.18157959 0.8700031 ]	[480.32424927 298.17752075 0.93625742]	[503.42843628 297.99822998 0.94013453]	[454.55804443 287.86819458 0.80388153]	[5.16204834e+02 2.77628082e+02 3.73040229e-01]	[6.05882751e+02 8.93302307e+02 8.89560282e-01]	[6.23822266e+02 8.88166321e+02 8.24495316e-01]	[5.98251587e+02 8.59954468e+02 6.69525921e-01]	[4.85404816e+02 9.01047974e+02 8.00218701e-01]	[4.67428894e+02 8.95936584e+02 7.83701777e-01]	[4.85463654e+02 8.72892578e+02 7.34557331e-01]
[498.25592041 313.55142212 0.91454744]	[485.46105957 357.13043213 0.89958608]	[421.25997925 359.60192871 0.87878531]	[398.20776367 464.91879272 0.90052146]	[372.50460815 564.83239746 0.8880831 ]	[549.58947754 356.9982605 0.83524328]	[572.66577148 459.73828125 0.87168133]	[603.33807373 564.91662598 0.90044099]	[503.26489258 544.48388672 0.75832552]	[459.70727539 549.50585938 0.7224676 ]	[477.70651245 708.58111572 0.80902237]	[4.82779022e+02 8.70107117e+02 8.69221807e-01]	[546.91644287 541.90679932 0.7184127 ]	[570.04870605 703.42950439 0.81707627]	[603.37524414 854.8180542 0.8608318 ]	[482.72198486 298.21603394 0.93137163]	[505.87002563 298.01486206 0.92539287]	[454.63504028 290.37759399 0.81214607]	[5.18773254e+02 2.77601318e+02 3.58089745e-01]	[6.05941650e+02 8.98439819e+02 8.57229531e-01]	[6.23903259e+02 8.90859924e+02 8.66686106e-01]	[6.00856018e+02 8.67695435e+02 6.81385159e-01]	[4.85385864e+02 9.01057373e+02 7.99069285e-01]	[4.67412415e+02 8.95942200e+02 7.85985947e-01]	[4.85466675e+02 8.72907959e+02 7.28452027e-01]
[500.66168213 313.55255127 0.92474091]	[490.51556396 357.14801025 0.88993484]	[423.78219604 359.60171509 0.8588208 ]	[400.70083618 464.96203613 0.89117223]	[377.50427246 564.88720703 0.91380179]	[557.19885254 357.00067139 0.83584899]	[580.25708008 459.72802734 0.8778159 ]	[603.36932373 564.87561035 0.90631253]	[503.38803101 547.0244751 0.73931062]	[459.80389404 552.10217285 0.71746099]	[477.74621582 708.60467529 0.80651236]	[482.78643799 870.12432861 0.8748185 ]	[547.04278564 544.41998291 0.69159442]	[570.0557251 705.89782715 0.82378459]	[603.37744141 852.38531494 0.86819762]	[482.77429199 298.24411011 0.92892474]	[505.89385986 298.02694702 0.92230791]	[459.59887695 290.39508057 0.83760345]	[521.29418945 277.53616333 0.57365859]	[6.05990906e+02 9.00969055e+02 8.57282519e-01]	[6.23969360e+02 8.93242310e+02 8.81589472e-01]	[6.00831726e+02 8.67607544e+02 6.65500224e-01]	[4.85390137e+02 9.03536743e+02 7.98219740e-01]	[4.67421722e+02 8.95954407e+02 7.84878969e-01]	[4.85471405e+02 8.72922424e+02 7.30669022e-01]
[500.66217041 313.5534668 0.92498988]	[490.51638794 357.14859009 0.88997072]	[423.78573608 359.59881592 0.85828555]	[400.7020874 464.95483398 0.89255738]	[377.5067749 564.88165283 0.9147799 ]	[557.19793701 357.00357056 0.83655381]	[580.2578125 459.72885132 0.87824756]	[603.36883545 564.87646484 0.90639281]	[503.38726807 547.02331543 0.73946798]	[459.8031311 552.0994873 0.71725142]	[477.74676514 708.60089111 0.80736035]	[482.78677368 870.12677002 0.87493235]	[547.04199219 544.41973877 0.69177419]	[570.07275391 705.91296387 0.82342994]	[603.37609863 852.3850708 0.868213 ]	[482.77453613 298.24462891 0.9291563 ]	[505.8951416 298.02709961 0.922185 ]	[459.60159302 290.40039062 0.83845419]	[521.29290771 277.53649902 0.57069212]	[6.05990051e+02 8.98518494e+02 8.57444286e-01]	[6.23965698e+02 8.93241577e+02 8.82454336e-01]	[6.00830566e+02 8.67608337e+02 6.65248513e-01]	[4.85392395e+02 9.03537903e+02 7.97679782e-01]	[4.67423553e+02 8.95957092e+02 7.84522593e-01]	[4.85469360e+02 8.72925903e+02 7.30361760e-01]
[500.87631226 315.97183228 0.95758843]	[498.19287109 357.1114502 0.91821998]	[434.02008057 359.58865356 0.83751673]	[405.91433716 464.87554932 0.85962474]	[380.18615723 564.85253906 0.92090726]	[562.2612915 356.98974609 0.87133014]	[582.90301514 459.63049316 0.89104319]	[605.91656494 564.89886475 0.90606445]	[503.49780273 546.96191406 0.73564881]	[462.24578857 549.53424072 0.72401863]	[480.17214966 708.60540771 0.82975763]	[4.82802216e+02 8.67695374e+02 8.66187871e-01]	[549.57403564 544.39526367 0.68197572]	[570.0322876 703.49176025 0.8159343 ]	[6.03328003e+02 8.62563354e+02 8.23017180e-01]	[485.36676025 300.65563965 0.9013769 ]	[511.06576538 298.09298706 0.88693082]	[459.82092285 287.87103271 0.84115535]	[523.94586182 277.64852905 0.61267263]	[6.05888000e+02 9.06131042e+02 8.72534811e-01]	[6.23868347e+02 8.93446228e+02 8.66829216e-01]	[6.00802917e+02 8.72730774e+02 6.76153183e-01]	[4.85373566e+02 9.01060303e+02 8.00917268e-01]	[4.67405701e+02 8.95934082e+02 7.88144410e-01]	[4.87932648e+02 8.72884094e+02 7.29933143e-01]
[503.32217407 315.94506836 0.9505769 ]	[500.80374146 357.1232605 0.94263893]	[436.61813354 359.58172607 0.86254549]	[416.06091309 462.44869995 0.88329035]	[380.33331299 564.87561035 0.91331708]	[564.82672119 357.02304077 0.88127077]	[585.42791748 459.77236938 0.90825909]	[606.06945801 564.98419189 0.89199913]	[505.99911499 546.96618652 0.72180241]	[462.37200928 549.5435791 0.71848869]	[480.21975708 711.14031982 0.81482625]	[4.82808228e+02 8.67655518e+02 8.62182319e-01]	[554.67730713 544.41296387 0.68972582]	[570.10449219 706.04925537 0.83372188]	[6.03346619e+02 8.67703369e+02 8.37964058e-01]	[487.93228149 300.62887573 0.87809777]	[516.14196777 298.05938721 0.89035976]	[462.34887695 290.43566895 0.84937501]	[526.41900635 277.59832764 0.72411776]	[6.05965881e+02 9.08631653e+02 8.54211986e-01]	[6.23952576e+02 8.95871094e+02 8.51205289e-01]	[6.00802185e+02 8.75400696e+02 6.69523656e-01]	[4.85363434e+02 9.01045044e+02 7.98884451e-01]	[4.6495755e+02 8.9591272e+02 7.9307574e-01]	[4.87949005e+02 8.72856201e+02 7.30862081e-01]
[508.50170898 316.00732422 0.89361912]	[505.88400269 357.21127319 0.91754377]	[441.72238159 359.60534668 0.8989237 ]	[418.71798706 464.92977905 0.90780222]	[387.89614868 564.88848877 0.88491237]	[570.02758789 357.13684082 0.86222994]	[588.10406494 459.769104 0.88184565]	[613.62554932 567.4463501 0.83066565]	[513.62890625 547.012146 0.70013636]	[467.39968872 547.04284668 0.69639552]	[482.71542358 708.550354 0.83703154]	[4.82823975e+02 8.67625061e+02 8.62199366e-01]	[562.23699951 546.99969482 0.70942861]	[575.15289307 708.60266113 0.82902217]	[6.03389038e+02 8.70236694e+02 8.61561060e-01]	[498.17922974 300.66387939 0.87474436]	[521.33978271 298.11758423 0.94892973]	[470.00491333 290.39535522 0.77873975]	[539.1729126 280.09811401 0.75635397]	[6.05987549e+02 9.08691284e+02 8.55491757e-01]	[6.23967773e+02 8.95956238e+02 8.41126859e-01]	[6.00870728e+02 8.77989929e+02 6.79242134e-01]	[4.85386383e+02 9.01035217e+02 7.95071900e-01]	[4.67408203e+02 8.95912292e+02 7.85519361e-01]	[4.87938324e+02 8.72851746e+02 7.38400519e-01]
[508.49905396 316.00689697 0.89416206]	[505.88186646 357.21047974 0.9177649 ]	[441.7215271 359.60494995 0.89900672]	[418.71716309 464.93185425 0.90738064]	[387.89724731 564.88537598 0.88499254]	[570.02307129 357.13504028 0.8624593 ]	[588.10455322 459.76751709 0.88161123]	[611.17706299 565.06915283 0.83169043]	[513.62316895 547.0098877 0.700647 ]	[467.39401245 547.04284668 0.69696999]	[480.37844849 708.55090332 0.83409172]	[4.82827911e+02 8.67613647e+02 8.60858083e-01]	[562.23492432 546.99761963 0.70967096]	[575.17633057 708.62371826 0.82786822]	[6.03388489e+02 8.70229309e+02 8.61345887e-01]	[498.1763916 300.66394043 0.87445605]	[521.33831787 298.1164856 0.94901085]	[470.00323486 290.39575195 0.7800982 ]	[539.17388916 280.09838867 0.75835067]	[6.05981995e+02 9.08689148e+02 8.56091857e-01]	[6.23959717e+02 8.95953735e+02 8.41207325e-01]	[6.00875854e+02 8.77977661e+02 6.80472195e-01]	[4.85378265e+02 9.01031677e+02 7.94281960e-01]	[4.67400696e+02 8.95903931e+02 7.85796165e-01]	[4.87946808e+02 8.72837646e+02 7.39108920e-01]
[516.15319824 315.98501587 0.89310813]	[511.06362915 357.20825195 0.89097518]	[444.34976196 357.22543335 0.86249626]	[421.27185059 464.94723511 0.89333928]	[393.07598877 564.84643555 0.89351964]	[577.76861572 357.14028931 0.85469949]	[598.24664307 462.22583008 0.86444646]	[616.23950195 567.50671387 0.82163435]	[518.69372559 547.02893066 0.7148149 ]	[472.55459595 547.04241943 0.68623823]	[482.76040649 708.63201904 0.83065021]	[4.82815094e+02 8.67638367e+02 8.65369320e-01]	[562.37738037 547.01647949 0.72923988]	[577.71569824 706.11401367 0.83990502]	[6.03419434e+02 8.70143066e+02 8.55001450e-01]	[500.76095581 300.63876343 0.91071028]	[523.86206055 298.12017822 0.94556421]	[477.70632935 290.41906738 0.81750846]	[541.78625488 277.69015503 0.80690908]	[6.05979309e+02 9.08671753e+02 8.68106604e-01]	[6.23985229e+02 8.95939697e+02 8.46325636e-01]	[6.03297668e+02 8.75426636e+02 6.88162923e-01]	[4.85388184e+02 9.01027954e+02 7.96626568e-01]	[4.67411316e+02 8.95904175e+02 7.87635386e-01]	[4.87923248e+02 8.72859924e+02 7.38925874e-01]
[518.78509521 315.93530273 0.91699553]	[518.68811035 357.20892334 0.92284465]	[452.07424927 357.21847534 0.83924717]	[423.78363037 467.38973999 0.87284523]	[398.05426025 562.44067383 0.91796505]	[582.7598877 357.1882019 0.88295197]	[603.31036377 462.25378418 0.89390063]	[621.2980957 567.5211792 0.83941817]	[521.27160645 549.49707031 0.74056613]	[477.64111328 549.52062988 0.69690341]	[482.72796631 713.74621582 0.80274868]	[4.82820801e+02 8.67661682e+02 8.66006970e-01]	[564.88903809 547.00408936 0.7272085 ]	[580.33673096 708.57696533 0.85855108]	[6.03464783e+02 8.70153381e+02 8.64591718e-01]	[503.29174805 298.25100708 0.93332618]	[526.4173584 298.07824707 0.92527598]	[480.2911377 287.85061646 0.8384853 ]	[544.3416748 277.69390869 0.82333559]	[6.05964722e+02 9.08667664e+02 8.73480916e-01]	[6.23997131e+02 8.95963806e+02 8.48995745e-01]	[6.03323975e+02 8.75427612e+02 7.00142860e-01]	[4.85384705e+02 9.01047302e+02 7.92037845e-01]	[4.67405243e+02 8.95920776e+02 7.82872796e-01]	[4.87937653e+02 8.72875427e+02 7.34719038e-01]
[521.35980225 315.98840332 0.95182467]	[521.28979492 359.56808472 0.94904447]	[457.12963867 359.57485962 0.86427855]	[431.52978516 464.88226318 0.85582083]	[398.16882324 562.39031982 0.92131448]	[585.34173584 359.58294678 0.89749491]	[605.85534668 462.39285278 0.89809257]	[623.84747314 570.019104 0.86411309]	[523.83453369 549.56433105 0.73932898]	[480.25140381 552.06744385 0.71178019]	[482.8420105 711.12719727 0.81743324]	[4.82828857e+02 8.67624817e+02 8.64261329e-01]	[565.06903076 549.5244751 0.69528055]	[582.80413818 708.50628662 0.88563132]	[6.03485352e+02 8.70114380e+02 8.58478129e-01]	[505.8921814 300.63101196 0.90419316]	[531.60430908 298.16168213 0.88173068]	[482.84658813 290.40774536 0.83677781]	[546.97491455 280.16171265 0.823883 ]	[6.05967468e+02 9.08641602e+02 8.73875797e-01]	[6.24020447e+02 8.95937378e+02 8.54038954e-01]	[6.03342773e+02 8.75392700e+02 7.14309156e-01]	[4.85403534e+02 9.01046082e+02 7.88955986e-01]	[4.67413025e+02 8.95918945e+02 7.83721089e-01]	[4.87931213e+02 8.72848816e+02 7.39810705e-01]
[523.88427734 315.98471069 0.94458461]	[523.92034912 359.59457397 0.9442538 ]	[459.74761963 359.57540894 0.89457095]	[436.66256714 464.83190918 0.88908863]	[400.6973877 562.40112305 0.91751003]	[585.57611084 359.60879517 0.88841546]	[606.01757812 462.35015869 0.89700282]	[624.03100586 570.04577637 0.87178355]	[524.02838135 552.10430908 0.71683913]	[482.72460938 554.63623047 0.72024441]	[485.3553772 708.68157959 0.8245039 ]	[4.82833801e+02 8.67602600e+02 8.62566531e-01]	[570.10913086 552.06176758 0.65598768]	[582.88793945 708.49841309 0.89503437]	[6.03488525e+02 8.70161194e+02 8.59734535e-01]	[508.53771973 298.25445557 0.86103493]	[539.22161865 298.13131714 0.91112643]	[485.453125 287.86834717 0.80321538]	[554.64135742 280.11212158 0.80715317]	[6.05984436e+02 9.08633850e+02 8.64909530e-01]	[6.26411926e+02 8.95932678e+02 8.50110233e-01]	[6.03334656e+02 8.77894470e+02 7.06679225e-01]	[4.85419128e+02 9.03539429e+02 7.84435391e-01]	[4.67419617e+02 8.95937439e+02 7.79874444e-01]	[4.87925842e+02 8.72835266e+02 7.40440786e-01]
[526.50415039 315.97729492 0.90179616]	[526.46923828 359.60675049 0.91756243]	[462.30935669 357.21447754 0.89656544]	[439.16442871 464.88586426 0.90331531]	[400.83129883 564.84228516 0.91304559]	[590.63061523 359.63418579 0.85338426]	[608.60247803 462.44470215 0.85124952]	[626.55218506 572.58135986 0.85145283]	[529.03131104 552.12286377 0.69101572]	[482.94100952 552.11181641 0.71083856]	[485.45840454 708.70306396 0.79615694]	[4.82848389e+02 8.67624695e+02 8.67430985e-01]	[577.78674316 552.12280273 0.66119814]	[582.98260498 708.67474365 0.87618738]	[6.03481079e+02 8.70174744e+02 8.64027321e-01]	[518.66662598 298.25827026 0.87792492]	[541.8102417 298.13235474 0.94750565]	[495.66778564 290.43603516 0.78721339]	[559.84387207 280.2277832 0.82807773]	[6.05996033e+02 9.08644836e+02 8.67018282e-01]	[6.26415894e+02 8.95937256e+02 8.54522169e-01]	[6.03316162e+02 8.77891052e+02 7.09967613e-01]	[4.85414520e+02 9.03553040e+02 7.80300915e-01]	[4.67426941e+02 8.95942200e+02 7.76493907e-01]	[4.87940948e+02 8.72849243e+02 7.42063761e-01]
[534.14440918 315.91937256 0.87095523]	[534.16864014 359.57003784 0.89614522]	[467.39666748 357.19863892 0.8488369 ]	[441.75411987 467.40942383 0.8890937 ]	[403.39273071 562.38879395 0.89323664]	[600.7958374 359.57348633 0.85915291]	[618.80181885 462.40707397 0.84293884]	[629.11047363 572.58380127 0.81800705]	[534.15136719 549.55535889 0.68429071]	[487.93753052 547.04394531 0.68884534]	[488.02133179 711.18212891 0.79836458]	[4.82865265e+02 8.67598999e+02 8.62030208e-01]	[582.76361084 552.11437988 0.69125527]	[585.34655762 708.72509766 0.86789346]	[6.03481567e+02 8.70199585e+02 8.66260767e-01]	[521.26452637 298.19512939 0.91723555]	[544.35736084 298.06930542 0.94631237]	[500.71029663 290.34436035 0.82098132]	[562.42730713 277.68460083 0.86745495]	[6.06005310e+02 9.08641846e+02 8.61218333e-01]	[6.26424011e+02 8.95932739e+02 8.52476537e-01]	[6.03307190e+02 8.77946838e+02 7.06985712e-01]	[4.85428528e+02 9.03568909e+02 7.83342004e-01]	[4.67448151e+02 8.95941040e+02 7.78132260e-01]	[4.87921722e+02 8.72819763e+02 7.48755395e-01]
[541.81854248 313.51315308 0.92672831]	[541.88232422 359.61489868 0.95345908]	[477.72018433 359.5904541 0.87227917]	[454.565979 462.4281311 0.86348623]	[418.57781982 562.31054688 0.91146839]	[605.90936279 359.63150024 0.89232278]	[626.49725342 467.44293213 0.87146801]	[639.30541992 575.18096924 0.81452894]	[541.83062744 549.51452637 0.73547196]	[498.18637085 547.02227783 0.69909942]	[498.13235474 708.5725708 0.77946222]	[4.82892273e+02 8.65114990e+02 8.46362293e-01]	[585.41986084 549.56945801 0.7180298 ]	[585.53234863 708.57275391 0.87979448]	[6.03503113e+02 8.70133423e+02 8.52745533e-01]	[526.39385986 298.13467407 0.91874051]	[552.09753418 298.08358765 0.88960707]	[503.44049072 285.29470825 0.81626999]	[570.06018066 280.15856934 0.80905849]	[6.05984070e+02 9.08633850e+02 8.60815763e-01]	[6.26421814e+02 8.95942505e+02 8.48563492e-01]	[6.03310425e+02 8.75441284e+02 7.10554719e-01]	[4.85438934e+02 9.03551941e+02 7.71243513e-01]	[4.67468811e+02 8.95909119e+02 7.66425848e-01]	[4.85477112e+02 8.72788025e+02 7.42100596e-01]
[544.34991455 313.50933838 0.93307698]	[544.47705078 359.63967896 0.94133788]	[480.32562256 359.59207153 0.89806879]	[459.59228516 464.82913208 0.89647716]	[418.78747559 562.3848877 0.91775358]	[608.52856445 359.65725708 0.87832117]	[626.63562012 467.4307251 0.85405767]	[641.92260742 572.60345459 0.83950007]	[544.3572998 552.0980835 0.73868656]	[500.75872803 549.51574707 0.71961987]	[500.68847656 708.57476807 0.82899082]	[4.82901337e+02 8.67573914e+02 8.45327675e-01]	[585.60180664 554.68878174 0.69492859]	[587.99420166 708.72369385 0.84258276]	[6.03526123e+02 8.70161194e+02 8.57319832e-01]	[529.04589844 298.11706543 0.88102531]	[559.71264648 298.0397644 0.9086256 ]	[508.47332764 285.32852173 0.79296052]	[575.22943115 280.11981201 0.81018496]	[6.05987366e+02 9.08624451e+02 8.60608816e-01]	[6.26427246e+02 8.95947937e+02 8.46999526e-01]	[6.03332397e+02 8.75459656e+02 7.20052898e-01]	[4.85481934e+02 9.03573853e+02 7.67009616e-01]	[4.69966248e+02 8.95924927e+02 7.57859230e-01]	[4.85455048e+02 8.72803528e+02 7.46114373e-01]
[544.45184326 313.49029541 0.92373317]	[547.0133667 359.64126587 0.91702646]	[482.84707642 359.57080078 0.89147711]	[459.78646851 464.83166504 0.92580593]	[421.36105347 562.45343018 0.91061115]	[613.64569092 359.68896484 0.84394574]	[631.62127686 469.95983887 0.8105765 ]	[644.43878174 572.65716553 0.85673118]	[544.55657959 552.09729004 0.72317272]	[503.27127075 549.55181885 0.71941763]	[500.75256348 708.54205322 0.82101297]	[4.82925415e+02 8.65101746e+02 8.34774077e-01]	[590.59265137 554.64849854 0.67165875]	[590.62530518 711.20550537 0.79225451]	[6.05864014e+02 8.70129822e+02 8.48298430e-01]	[534.15283203 298.06286621 0.88617212]	[562.23095703 298.02996826 0.93381822]	[516.15887451 285.27294922 0.77666402]	[580.36920166 280.19372559 0.84573019]	[6.05999573e+02 9.06190979e+02 8.56558979e-01]	[6.26436035e+02 8.95931091e+02 8.46716583e-01]	[6.03328918e+02 8.75414246e+02 7.19022989e-01]	[4.87926178e+02 9.03595459e+02 7.66447663e-01]	[4.69992706e+02 8.95935059e+02 7.54841208e-01]	[4.85458435e+02 8.72761719e+02 7.39846587e-01]
[549.51983643 313.44744873 0.86277789]	[552.1307373 359.6239624 0.89625573]	[485.449646 357.22515869 0.86115253]	[462.3911438 464.92379761 0.89215165]	[426.38589478 562.46685791 0.89444447]	[618.79284668 359.65893555 0.84818506]	[639.37335205 464.89013672 0.83414918]	[646.96398926 577.69561768 0.86024797]	[549.52844238 549.54864502 0.69755954]	[503.42984009 547.01647949 0.71935111]	[500.82061768 708.50244141 0.83917743]	[4.82947601e+02 8.65123718e+02 8.30377638e-01]	[598.2401123 552.07867432 0.66198015]	[593.12542725 711.16296387 0.791574 ]	[6.05871277e+02 8.70130188e+02 8.49278569e-01]	[539.29144287 298.05709839 0.91372025]	[562.43237305 297.99227905 0.94505304]	[518.79705811 285.25656128 0.80876023]	[582.93658447 277.70840454 0.89333296]	[6.05976746e+02 9.06190857e+02 8.57376635e-01]	[6.26416565e+02 8.95944153e+02 8.42255950e-01]	[6.03336914e+02 8.75407837e+02 7.25871265e-01]	[4.87937775e+02 9.03597717e+02 7.60050118e-01]	[4.69999481e+02 8.95939392e+02 7.49252081e-01]	[4.85464783e+02 8.72790100e+02 7.38646626e-01]
[554.63165283 313.43005371 0.85240734]	[559.69439697 359.62612915 0.91319418]	[493.06774902 359.57907104 0.84126371]	[464.96551514 464.9246521 0.86357963]	[436.58346558 562.44110107 0.89751458]	[621.38897705 359.66812134 0.86815602]	[644.32391357 467.49029541 0.84562916]	[647.14068604 575.18328857 0.84240848]	[552.14782715 549.57128906 0.69053584]	[505.99191284 547.02099609 0.70344961]	[503.29589844 706.05804443 0.8493796 ]	[4.82959534e+02 8.65132629e+02 8.29428673e-01]	[600.82342529 554.64483643 0.68805045]	[598.29211426 711.17822266 0.79626727]	[6.05876404e+02 8.67710144e+02 8.44655991e-01]	[541.77697754 298.02853394 0.93259448]	[564.91583252 295.63955688 0.94489932]	[521.30371094 285.30273438 0.811333 ]	[585.39459229 277.71002197 0.87263268]	[6.05968933e+02 9.06181396e+02 8.58578324e-01]	[6.26415283e+02 8.95946838e+02 8.40872824e-01]	[6.03320801e+02 8.75377014e+02 7.24177003e-01]	[4.87951080e+02 9.03585388e+02 7.60586262e-01]	[4.70001434e+02 8.95921936e+02 7.53148079e-01]	[4.85441284e+02 8.72798279e+02 7.40135252e-01]
[557.2255249 313.42507935 0.86283106]	[562.22894287 359.63873291 0.94421667]	[495.69680786 359.62335205 0.85671687]	[475.14178467 464.83267212 0.87256998]	[439.17034912 562.40344238 0.91875392]	[623.92382812 359.65576172 0.88963628]	[644.51391602 469.95849609 0.86584145]	[649.69042969 577.70147705 0.82442993]	[557.19317627 552.0723877 0.68304139]	[511.02145386 547.02349854 0.68297023]	[503.34921265 706.11529541 0.83766007]	[4.82957031e+02 8.67619751e+02 8.34503293e-01]	[603.30084229 554.68035889 0.70132661]	[600.83050537 711.19415283 0.80943155]	[6.05898010e+02 8.67688477e+02 8.43032122e-01]	[541.88549805 298.02001953 0.9351185 ]	[565.0357666 295.66070557 0.93508744]	[523.80395508 285.296875 0.79221022]	[585.55645752 280.13565063 0.8601954 ]	[6.05950439e+02 9.06181274e+02 8.61196280e-01]	[6.24032288e+02 8.95963013e+02 8.38297069e-01]	[6.03344116e+02 8.75342957e+02 7.30637074e-01]	[4.87940094e+02 9.03589844e+02 7.62628078e-01]	[4.69990417e+02 8.95929688e+02 7.55173504e-01]	[4.85442993e+02 8.72844788e+02 7.37744808e-01]
[557.2253418 313.42687988 0.86311263]	[562.23278809 359.64532471 0.94445699]	[495.69537354 359.62432861 0.85649616]	[475.14187622 464.83288574 0.87265199]	[439.17019653 562.4029541 0.91890961]	[623.93920898 359.66726685 0.88890332]	[644.5123291 469.95983887 0.86631817]	[649.68249512 577.69171143 0.82402831]	[557.19067383 552.07073975 0.68272865]	[511.01956177 547.02282715 0.68274593]	[503.35369873 706.11694336 0.83805752]	[4.82953827e+02 8.67629822e+02 8.34770620e-01]	[603.29876709 554.67773438 0.70106775]	[600.83776855 711.18908691 0.8106488 ]	[6.05897034e+02 8.67691956e+02 8.43864918e-01]	[541.88653564 298.02059937 0.93548691]	[565.03717041 295.66134644 0.93525934]	[523.80389404 285.29644775 0.79315943]	[585.55865479 280.13308716 0.85984379]	[6.05956055e+02 9.06184631e+02 8.61387849e-01]	[6.26403076e+02 8.95966492e+02 8.37203681e-01]	[6.03342102e+02 8.75346191e+02 7.29962528e-01]	[4.87950378e+02 9.03586792e+02 7.61938453e-01]	[4.70000580e+02 8.95930908e+02 7.54504383e-01]	[4.85434418e+02 8.72856323e+02 7.36833513e-01]
[559.7901001 313.40802002 0.88209355]	[562.37963867 359.66888428 0.95571774]	[498.25808716 359.63684082 0.88018942]	[477.71951294 467.4263916 0.86652648]	[441.7416687 562.46569824 0.93085837]	[626.41424561 359.67913818 0.88872385]	[647.00817871 469.97085571 0.86382735]	[652.20599365 577.72180176 0.81920356]	[559.74700928 549.56335449 0.70143461]	[513.62402344 547.01513672 0.69280446]	[503.41268921 706.10449219 0.83692908]	[4.82968811e+02 8.67588867e+02 8.27224195e-01]	[603.39093018 554.63244629 0.71110517]	[603.26513672 711.15252686 0.82822764]	[6.05891663e+02 8.67679810e+02 8.45839262e-01]	[544.34350586 298.02059937 0.94261253]	[567.54180908 295.64053345 0.92295706]	[523.8885498 282.78479004 0.80565763]	[588.10095215 280.14956665 0.84081429]	[6.05957153e+02 9.06182251e+02 8.62220168e-01]	[6.24029846e+02 8.95960388e+02 8.40651751e-01]	[6.03325012e+02 8.75328918e+02 7.27613032e-01]	[4.87949585e+02 9.03567993e+02 7.66940355e-01]	[4.70002167e+02 8.95906555e+02 7.58732975e-01]	[4.85453735e+02 8.72824829e+02 7.38330483e-01]
[562.31280518 313.45227051 0.9148103 ]	[564.87878418 359.67834473 0.95165348]	[500.77923584 359.63711548 0.89887404]	[480.17547607 464.94732666 0.88813752]	[441.92651367 564.84698486 0.91386336]	[626.56439209 359.70932007 0.88394594]	[647.10943604 469.98364258 0.84841645]	[657.30963135 577.76409912 0.81646085]	[562.26599121 552.07263184 0.71454436]	[518.64361572 549.49456787 0.69395214]	[503.46044922 708.50177002 0.8232317 ]	[4.82980927e+02 8.65122620e+02 8.22165728e-01]	[603.51763916 554.6463623 0.71466261]	[603.35150146 711.13616943 0.8422187 ]	[6.05893127e+02 8.67645874e+02 8.43346953e-01]	[544.52844238 298.05886841 0.92973894]	[572.6027832 298.00695801 0.89093393]	[524.02984619 282.76922607 0.80494446]	[593.11657715 280.13626099 0.84041762]	[6.05969543e+02 9.06174194e+02 8.66717279e-01]	[6.26404724e+02 8.95947754e+02 8.42983425e-01]	[6.03302979e+02 8.72915100e+02 7.26710200e-01]	[4.87944733e+02 9.03582153e+02 7.69541979e-01]	[4.69999420e+02 8.95907288e+02 7.59860516e-01]	[4.85463531e+02 8.72795227e+02 7.39992738e-01]
[562.38293457 313.43972778 0.91878283]	[565.01324463 359.70574951 0.9356454 ]	[500.89016724 359.63748169 0.89916611]	[480.30282593 464.918396 0.91184968]	[444.43865967 564.8604126 0.89883196]	[629.07293701 359.73788452 0.8682698 ]	[649.54949951 472.55279541 0.83105075]	[662.34326172 580.24346924 0.83941495]	[562.35772705 552.11639404 0.7236523 ]	[518.71063232 549.52459717 0.69857055]	[503.49703979 708.53125 0.82250577]	[4.82988007e+02 8.65123352e+02 8.22860897e-01]	[605.94317627 557.19000244 0.71179843]	[603.41796875 713.78796387 0.84322017]	[6.05895386e+02 8.67658447e+02 8.46515715e-01]	[546.98736572 298.03881836 0.91202527]	[575.17749023 297.99746704 0.88429135]	[528.96728516 282.69787598 0.75249189]	[595.72692871 277.71081543 0.84668571]	[6.05973022e+02 9.06171143e+02 8.66689801e-01]	[6.26408630e+02 8.95946899e+02 8.44338417e-01]	[6.03307251e+02 8.72930359e+02 7.36847103e-01]	[4.87933594e+02 9.03586853e+02 7.69893646e-01]	[4.69984344e+02 8.95903992e+02 7.61200845e-01]	[4.85473663e+02 8.72797607e+02 7.39890516e-01]
[562.46057129 313.45828247 0.92603475]	[567.472229 359.71643066 0.92096174]	[503.34280396 359.63204956 0.89870006]	[482.79437256 467.42037964 0.89631677]	[449.45523071 564.90197754 0.88757968]	[631.6038208 359.76556396 0.84832788]	[649.56494141 472.55383301 0.82537103]	[662.43743896 577.6942749 0.84001505]	[562.45007324 554.62713623 0.73116767]	[521.17663574 549.53662109 0.7087599 ]	[505.94302368 708.51696777 0.815714 ]	[4.85345062e+02 8.65114868e+02 8.23742688e-01]	[606.04467773 557.21563721 0.70527238]	[603.41381836 713.73321533 0.8457799 ]	[6.05892090e+02 8.67668030e+02 8.47890377e-01]	[549.51574707 298.04858398 0.8959167 ]	[577.72558594 298.01470947 0.89321315]	[534.10192871 285.2434082 0.72386581]	[600.74682617 280.13571167 0.85881865]	[6.05967041e+02 9.06174622e+02 8.63069713e-01]	[6.24029968e+02 8.95951050e+02 8.38738620e-01]	[6.03305115e+02 8.75315979e+02 7.43537009e-01]	[4.87927521e+02 9.03593384e+02 7.72058308e-01]	[4.69981293e+02 8.95906189e+02 7.62951672e-01]	[4.85468781e+02 8.72798157e+02 7.42745280e-01]
[564.87634277 313.48043823 0.92798424]	[570.09405518 359.69866943 0.89845783]	[505.90420532 359.58349609 0.87328827]	[482.96191406 464.92098999 0.88849074]	[454.64376831 564.8425293 0.88904965]	[636.73309326 359.79278564 0.83145857]	[654.73388672 472.54779053 0.79387885]	[664.96502686 580.28845215 0.87658733]	[564.86138916 554.65649414 0.73622888]	[521.27429199 549.58532715 0.71359837]	[505.9859314 708.54663086 0.80633229]	[4.85354614e+02 8.67577698e+02 8.22003126e-01]	[606.12591553 557.25738525 0.69600117]	[603.4387207 713.71496582 0.84505278]	[6.05897705e+02 8.67687927e+02 8.51102769e-01]	[552.1081543 298.0362854 0.8862257]	[580.29937744 298.02911377 0.91036183]	[539.16320801 285.25302124 0.69186288]	[603.32684326 280.22296143 0.88095677]	[6.05951904e+02 9.06167847e+02 8.65094423e-01]	[6.24019531e+02 8.95959534e+02 8.41496587e-01]	[6.03308167e+02 8.75331421e+02 7.49034166e-01]	[4.85483582e+02 9.03590088e+02 7.71812618e-01]	[4.69973389e+02 8.95901489e+02 7.63037026e-01]	[4.87920349e+02 8.72827759e+02 7.33985722e-01]
[564.92633057 313.47451782 0.92341697]	[572.63775635 359.68469238 0.89573348]	[505.97607422 357.23062134 0.86394334]	[485.40997314 464.86279297 0.88386136]	[457.18624878 562.40039062 0.90988141]	[639.27600098 359.7979126 0.83165884]	[657.31738281 475.10900879 0.80334753]	[665.03405762 580.33410645 0.88244438]	[564.90704346 552.1315918 0.73553884]	[521.31750488 549.53411865 0.72351825]	[506.00073242 708.53485107 0.80849969]	[4.85357361e+02 8.67574402e+02 8.21576834e-01]	[608.53765869 557.21472168 0.69307154]	[603.46484375 711.24798584 0.84498948]	[6.05897095e+02 8.67697266e+02 8.51466596e-01]	[554.65802002 298.02719116 0.88986993]	[580.35314941 298.03091431 0.91636413]	[539.26434326 285.26940918 0.6727168 ]	[603.36938477 282.70211792 0.88099182]	[6.05941528e+02 9.06164124e+02 8.67636442e-01]	[6.24017029e+02 8.95963806e+02 8.43890131e-01]	[6.03308350e+02 8.75336426e+02 7.48335719e-01]	[4.87923615e+02 9.03575684e+02 7.70535171e-01]	[4.69986145e+02 8.95893433e+02 7.62366951e-01]	[4.87914368e+02 8.72820129e+02 7.35591412e-01]
[564.98217773 313.48220825 0.91450638]	[575.20855713 359.71490479 0.89518178]	[508.49642944 359.58169556 0.85463369]	[485.48410034 464.86816406 0.87570256]	[457.22610474 562.41040039 0.9137091 ]	[639.37194824 362.22833252 0.82840538]	[659.79370117 475.07427979 0.80331063]	[665.09075928 580.33966064 0.88365865]	[564.93414307 552.1159668 0.73412681]	[521.3427124 549.51513672 0.72529876]	[506.01171875 708.50726318 0.80502415]	[4.85364014e+02 8.65135376e+02 8.20437133e-01]	[608.56732178 557.20562744 0.69082338]	[603.46643066 711.23223877 0.84880245]	[6.05895691e+02 8.67700684e+02 8.52051735e-01]	[557.18536377 298.02746582 0.89418364]	[582.7623291 298.04037476 0.92291683]	[541.68133545 282.77163696 0.68969882]	[603.40759277 280.25018311 0.88258356]	[6.05942627e+02 9.06174133e+02 8.68025422e-01]	[6.24019653e+02 8.95972168e+02 8.43663633e-01]	[6.03305847e+02 8.75340027e+02 7.48662949e-01]	[4.87924866e+02 9.03582458e+02 7.72256136e-01]	[4.69981689e+02 8.95897034e+02 7.63892114e-01]	[4.87920624e+02 8.72816956e+02 7.35300183e-01]
[565.03161621 313.48925781 0.90713656]	[575.22998047 359.71820068 0.89701694]	[508.52209473 359.5737915 0.85201752]	[485.49884033 464.890625 0.8700645 ]	[457.22558594 562.40802002 0.9129743 ]	[641.80181885 362.23898315 0.8305493 ]	[659.81915283 472.60671997 0.80377012]	[665.08990479 582.75305176 0.88867921]	[564.93597412 552.13317871 0.73348421]	[521.34832764 549.53411865 0.72393376]	[506.01513672 708.50421143 0.8053323 ]	[4.85363190e+02 8.65139404e+02 8.21672201e-01]	[608.56512451 557.2175293 0.69112939]	[603.4697876 711.2144165 0.84978002]	[6.05893372e+02 8.67699585e+02 8.52686644e-01]	[557.24468994 298.034729 0.90134943]	[582.80340576 298.04373169 0.9313224 ]	[541.70996094 282.71191406 0.71742254]	[603.42626953 280.2300415 0.88476956]	[6.05938965e+02 9.06174805e+02 8.68413448e-01]	[6.24016602e+02 8.95971252e+02 8.43503714e-01]	[6.03302246e+02 8.75330505e+02 7.50624835e-01]	[4.87926056e+02 9.03586182e+02 7.72226214e-01]	[4.69985077e+02 8.95901001e+02 7.63277411e-01]	[4.87916321e+02 8.72820129e+02 7.37327158e-01]
[565.04528809 313.51525879 0.90638733]	[577.69232178 359.72598267 0.89881426]	[508.54434204 359.57424927 0.84970433]	[485.48840332 464.89608765 0.87201089]	[457.20413208 562.38848877 0.90998173]	[641.80426025 362.25210571 0.82976353]	[659.79730225 472.6031189 0.80064994]	[665.08361816 582.74645996 0.89063454]	[564.92919922 552.13739014 0.73166007]	[521.32568359 549.53601074 0.72202587]	[505.9979248 708.52416992 0.80540049]	[4.85363037e+02 8.65099487e+02 8.18984449e-01]	[608.57678223 557.22729492 0.68828481]	[603.46350098 711.1930542 0.8547135 ]	[6.05900269e+02 8.67680054e+02 8.50902140e-01]	[557.26641846 298.06771851 0.89857578]	[582.81347656 298.07000732 0.93149048]	[541.75720215 285.23953247 0.7039578 ]	[603.42950439 282.68527222 0.87894297]	[6.05931824e+02 9.06170044e+02 8.70332837e-01]	[6.24015137e+02 8.95966980e+02 8.44259501e-01]	[6.03317932e+02 8.72935364e+02 7.50743091e-01]	[4.87933868e+02 9.03589905e+02 7.72046149e-01]	[4.69991028e+02 8.95900024e+02 7.63890743e-01]	[4.87921051e+02 8.72785645e+02 7.38232493e-01]
[565.05200195 313.5284729 0.90596509]	[577.68591309 359.72070312 0.89825493]	[508.52722168 357.22225952 0.85023105]	[485.4697876 462.44458008 0.88369358]	[457.14901733 562.33868408 0.90318769]	[641.80529785 362.25610352 0.82889766]	[659.77825928 475.15280151 0.80748892]	[665.02502441 582.80847168 0.89256656]	[564.90997314 554.6227417 0.7313208 ]	[521.32019043 549.53674316 0.7198084 ]	[506.0168457 708.50048828 0.80400187]	[4.85365814e+02 8.65083435e+02 8.20711315e-01]	[608.55688477 557.22924805 0.69102859]	[603.46142578 711.23168945 0.85274345]	[6.05895142e+02 8.67690369e+02 8.51910651e-01]	[557.27264404 298.07977295 0.89895189]	[582.82067871 298.08569336 0.93313634]	[541.76324463 285.25857544 0.7112475 ]	[603.43487549 282.71179199 0.87561166]	[6.05935059e+02 9.06177124e+02 8.69301140e-01]	[6.24014038e+02 8.95970886e+02 8.42447817e-01]	[6.03312317e+02 8.75320129e+02 7.50656605e-01]	[4.87959747e+02 9.03605347e+02 7.70977974e-01]	[4.70010468e+02 8.95905273e+02 7.60132730e-01]	[4.85477936e+02 8.72770081e+02 7.44658709e-01]
[565.01843262 313.53479004 0.91566718]	[575.19122314 359.71322632 0.8964172 ]	[508.48556519 359.56817627 0.85523331]	[485.42376709 462.39056396 0.8974216 ]	[457.07327271 562.33392334 0.88738346]	[639.33972168 362.23040771 0.82790047]	[654.77301025 477.59793091 0.80576682]	[665.00079346 582.84527588 0.89488667]	[564.88580322 554.66668701 0.73979682]	[521.2980957 549.58605957 0.71927047]	[505.9772644 708.53564453 0.81628931]	[4.85358856e+02 8.65084839e+02 8.23011637e-01]	[608.52062988 559.72076416 0.69927227]	[603.45385742 711.23931885 0.85137647]	[6.05890381e+02 8.67682983e+02 8.50602627e-01]	[557.2387085 298.07797241 0.89874083]	[582.79602051 298.09063721 0.93173116]	[541.74700928 285.25286865 0.70759839]	[603.41931152 282.72747803 0.87594926]	[6.05934387e+02 9.06173096e+02 8.68243694e-01]	[6.24011414e+02 8.95966736e+02 8.42200160e-01]	[6.03304504e+02 8.75317932e+02 7.50127614e-01]	[4.87954224e+02 9.03611450e+02 7.72491336e-01]	[4.70004669e+02 8.95909241e+02 7.61453629e-01]	[4.85471863e+02 8.72770081e+02 7.49138772e-01]
[564.96331787 313.52182007 0.92452472]	[572.64782715 359.70333862 0.8947897 ]	[506.01721191 357.21499634 0.86049616]	[482.97457886 462.37490845 0.91189504]	[452.06732178 562.42010498 0.88721919]	[639.2645874 362.22329712 0.82387817]	[654.70861816 475.14648438 0.80486882]	[664.93676758 582.79754639 0.88743579]	[564.84155273 554.65222168 0.73785394]	[521.23260498 549.56787109 0.71286201]	[505.94772339 708.50134277 0.81843495]	[4.85352875e+02 8.65087341e+02 8.23631942e-01]	[606.11773682 559.72167969 0.70464987]	[603.44464111 711.25598145 0.84660959]	[6.05891235e+02 8.67668823e+02 8.47654283e-01]	[557.16345215 298.0668335 0.89129853]	[582.7522583 298.08230591 0.92333931]	[539.32012939 282.77120972 0.66558665]	[603.40600586 282.69778442 0.87673545]	[6.05932068e+02 9.06164978e+02 8.67837787e-01]	[6.24010437e+02 8.95952759e+02 8.43587279e-01]	[6.03315063e+02 8.72926270e+02 7.45955050e-01]	[4.87945160e+02 9.03615234e+02 7.74357915e-01]	[4.69998596e+02 8.95912537e+02 7.62448788e-01]	[4.85471710e+02 8.72766602e+02 7.46923268e-01]
[564.9630127 313.52227783 0.92470479]	[572.64959717 359.70480347 0.89448994]	[506.0166626 357.21304321 0.86043513]	[482.97335815 462.37536621 0.91174608]	[452.06845093 562.41809082 0.88728118]	[639.26715088 362.22625732 0.82389247]	[654.70788574 475.1472168 0.80499184]	[664.93231201 582.79736328 0.886953 ]	[564.8371582 554.64685059 0.73770392]	[521.22436523 549.56622314 0.71180999]	[505.94302368 708.50140381 0.81943834]	[4.85353058e+02 8.65076660e+02 8.22738409e-01]	[606.11975098 557.26000977 0.70466119]	[603.4475708 711.22912598 0.85016751]	[6.05902710e+02 8.67661865e+02 8.45386147e-01]	[557.16241455 298.06777954 0.8909539 ]	[582.75109863 298.08294678 0.92236847]	[541.68469238 285.23571777 0.66201335]	[603.40783691 282.69885254 0.87584418]	[6.05928284e+02 9.06167786e+02 8.68846953e-01]	[6.24008728e+02 8.95959900e+02 8.40843916e-01]	[6.03325256e+02 8.72921387e+02 7.47063041e-01]	[4.87953827e+02 9.03609436e+02 7.73914933e-01]	[4.70008698e+02 8.95908875e+02 7.61688888e-01]	[4.85469910e+02 8.72756348e+02 7.48512685e-01]
[564.87750244 313.50872803 0.92943656]	[572.58178711 359.71282959 0.8940509 ]	[505.9367981 357.20834351 0.86903965]	[482.91247559 462.38772583 0.9220885 ]	[452.00439453 562.38293457 0.88894475]	[636.78363037 362.2331543 0.82078117]	[649.69317627 477.65515137 0.8355639 ]	[664.84924316 582.87896729 0.88356453]	[562.46337891 554.652771 0.73495078]	[521.17224121 549.56652832 0.70416909]	[505.93002319 706.12908936 0.8148421 ]	[4.82976440e+02 8.67571777e+02 8.30328584e-01]	[606.07507324 557.24938965 0.71192372]	[603.44586182 713.7276001 0.84640253]	[6.05898499e+02 8.67674500e+02 8.46318007e-01]	[554.62011719 298.05801392 0.88540924]	[580.30609131 298.07977295 0.90785253]	[539.28363037 285.2880249 0.62977165]	[603.35961914 282.77243042 0.87269855]	[6.05928284e+02 9.06175537e+02 8.68965447e-01]	[6.24009277e+02 8.95968445e+02 8.40648890e-01]	[6.03313538e+02 8.75312561e+02 7.44974673e-01]	[4.87941833e+02 9.03617737e+02 7.74026215e-01]	[4.70003937e+02 8.95927124e+02 7.58859098e-01]	[4.85457306e+02 8.72806702e+02 7.47667849e-01]
[564.82653809 313.50057983 0.92928368]	[570.0357666 359.72271729 0.90286291]	[503.45608521 359.57046509 0.88031518]	[482.82025146 462.39541626 0.93015045]	[446.9694519 562.34863281 0.88801098]	[634.23895264 362.2086792 0.8255505 ]	[649.57800293 477.6368103 0.844715 ]	[662.40820312 582.74157715 0.86307383]	[562.40661621 552.09936523 0.7309258 ]	[518.75939941 549.50134277 0.70239586]	[505.90768433 706.07501221 0.81569421]	[4.85340820e+02 8.65127502e+02 8.27176690e-01]	[606.00500488 557.18395996 0.71565491]	[603.40582275 713.72186279 0.84790099]	[6.05892700e+02 8.67680115e+02 8.44669938e-01]	[552.05657959 298.06613159 0.88430321]	[580.23449707 298.06820679 0.89808619]	[539.16912842 285.2868042 0.63142258]	[603.29956055 282.71932983 0.8692646 ]	[6.05933167e+02 9.06169556e+02 8.67309868e-01]	[6.24011108e+02 8.95955627e+02 8.42946768e-01]	[6.03317139e+02 8.75313110e+02 7.43113041e-01]	[4.87952148e+02 9.03615234e+02 7.71303415e-01]	[4.70013275e+02 8.95921936e+02 7.57403016e-01]	[4.85471649e+02 8.72794983e+02 7.45155156e-01]
[562.43682861 313.4854126 0.92897624]	[567.52606201 359.71847534 0.91638255]	[503.4072876 357.22756958 0.88666922]	[482.72277832 462.40863037 0.93727493]	[444.41137695 562.38824463 0.89855897]	[631.66320801 362.19644165 0.83297193]	[647.16400146 477.61361694 0.84993684]	[659.89056396 582.87713623 0.86035937]	[562.3236084 554.62091064 0.72498095]	[518.69024658 549.5289917 0.69751459]	[505.87438965 706.02593994 0.82348907]	[4.82985718e+02 8.65101074e+02 8.24213386e-01]	[605.89648438 557.21966553 0.72436661]	[603.35754395 711.17736816 0.84616137]	[6.05901611e+02 8.67684937e+02 8.44009399e-01]	[549.5300293 298.06863403 0.89167291]	[577.69372559 298.06384277 0.88791251]	[536.73071289 285.24667358 0.60898638]	[600.82910156 280.25720215 0.86819875]	[6.05925049e+02 9.06168579e+02 8.66772652e-01]	[6.24000427e+02 8.95963501e+02 8.39981973e-01]	[6.03328369e+02 8.75312622e+02 7.39912689e-01]	[4.87969177e+02 9.03623169e+02 7.69518435e-01]	[4.70027924e+02 8.95930725e+02 7.54295945e-01]	[4.85463074e+02 8.72761353e+02 7.45059788e-01]
[562.27111816 313.48974609 0.91083324]	[564.94555664 359.66876221 0.94711375]	[500.85470581 357.21554565 0.89860159]	[480.21286011 462.32592773 0.93216634]	[441.7947998 562.30950928 0.90891391]	[626.63446045 359.77185059 0.86639851]	[647.0322876 475.07147217 0.85991925]	[652.21636963 582.7713623 0.84914005]	[559.72406006 552.12652588 0.69375312]	[513.5736084 547.046875 0.68672669]	[503.36605835 706.0803833 0.829355 ]	[4.82964722e+02 8.65101318e+02 8.28005850e-01]	[603.36401367 557.20446777 0.70949286]	[600.89196777 711.24536133 0.81046909]	[6.05886047e+02 8.67653076e+02 8.39534283e-01]	[544.51824951 298.09695435 0.92647809]	[570.11230469 298.07174683 0.89245868]	[526.52514648 282.77124023 0.67772543]	[593.18945312 280.21157837 0.83094096]	[6.05911804e+02 9.06157837e+02 8.62665832e-01]	[6.23986389e+02 8.95941711e+02 8.44372809e-01]	[6.03347656e+02 8.72907532e+02 7.31525540e-01]	[4.87956451e+02 9.03607239e+02 7.71958470e-01]	[4.70016998e+02 8.95923096e+02 7.57867098e-01]	[4.85461914e+02 8.72754578e+02 7.44543135e-01]
[559.69256592 313.45968628 0.87462658]	[562.4185791 359.67532349 0.95479876]	[500.69299316 359.58096313 0.88910973]	[480.11291504 462.32113647 0.91544074]	[439.27999878 562.26501465 0.90892041]	[626.45648193 359.75732422 0.87534344]	[646.90765381 472.59170532 0.85849237]	[649.64837646 582.78961182 0.87165773]	[557.16143799 552.11553955 0.68393731]	[508.50622559 549.50769043 0.68919444]	[503.27380371 708.53320312 0.8399924 ]	[4.82951019e+02 8.65120789e+02 8.34266543e-01]	[603.27679443 557.1819458 0.70220703]	[600.81237793 711.19671631 0.80847806]	[6.05885681e+02 8.67640869e+02 8.39448094e-01]	[544.30084229 298.04800415 0.93892241]	[567.46459961 298.02093506 0.92397022]	[523.97827148 287.81954956 0.67588025]	[590.58282471 280.23782349 0.83323926]	[6.05912415e+02 9.06156250e+02 8.67666721e-01]	[6.23993347e+02 8.95938660e+02 8.48595798e-01]	[6.03345947e+02 8.72893555e+02 7.31950581e-01]	[4.87961731e+02 9.03605713e+02 7.74139583e-01]	[4.70024048e+02 8.95933838e+02 7.59258270e-01]	[4.85449432e+02 8.72776733e+02 7.49815941e-01]
[554.67077637 313.49447632 0.85680515]	[562.25701904 359.6685791 0.94814909]	[498.1552124 359.59429932 0.86670655]	[477.58938599 462.33422852 0.89207953]	[439.17138672 562.27783203 0.91066658]	[623.9654541 359.7416687 0.87496936]	[644.44549561 475.12469482 0.86657321]	[649.55401611 582.74621582 0.88672829]	[552.05938721 552.1048584 0.6825099 ]	[505.88626099 549.51959229 0.70089018]	[500.87420654 706.11810303 0.8447473 ]	[4.82928558e+02 8.65064453e+02 8.30838919e-01]	[600.77081299 554.65039062 0.68207335]	[598.24560547 711.137146 0.80021846]	[6.05890991e+02 8.67621826e+02 8.35520625e-01]	[541.84057617 298.06771851 0.9344846 ]	[564.94970703 298.04766846 0.9384743 ]	[523.86053467 290.36737061 0.7142092 ]	[585.55444336 280.22589111 0.86567146]	[6.05916565e+02 9.06151245e+02 8.73611808e-01]	[6.24000244e+02 8.95941833e+02 8.58796299e-01]	[6.03356201e+02 8.72873291e+02 7.30914176e-01]	[4.87956299e+02 9.03591187e+02 7.76647925e-01]	[4.70023346e+02 8.95925842e+02 7.60877252e-01]	[4.85436951e+02 8.72729431e+02 7.45188177e-01]
[549.49639893 313.52999878 0.870924 ]	[559.76464844 359.67953491 0.92832923]	[495.65707397 359.5774231 0.85549498]	[467.48565674 462.40258789 0.87838519]	[436.62768555 559.83312988 0.88909149]	[623.80310059 359.79721069 0.85140932]	[641.8949585 472.57763672 0.83191228]	[647.06011963 580.36688232 0.90130746]	[547.06134033 552.13189697 0.69205934]	[503.4119873 549.55078125 0.71129322]	[500.84335327 706.03607178 0.85185516]	[4.82898712e+02 8.65041931e+02 8.32805336e-01]	[595.73400879 554.68408203 0.66204137]	[593.11328125 708.70373535 0.81006539]	[6.05895264e+02 8.67643372e+02 8.38236511e-01]	[539.31738281 298.10894775 0.90636271]	[562.44470215 298.09555054 0.93384957]	[521.41693115 290.4079895 0.67696983]	[585.40612793 282.69656372 0.87272775]	[6.05927734e+02 9.06148315e+02 8.74902666e-01]	[6.24007507e+02 8.95939209e+02 8.62656534e-01]	[6.03365906e+02 8.72906433e+02 7.28541434e-01]	[4.87928497e+02 9.03566406e+02 7.72400975e-01]	[4.69993286e+02 8.95917603e+02 7.59595394e-01]	[4.85407990e+02 8.72725769e+02 7.42770910e-01]
[544.49951172 315.91549683 0.91671503]	[554.69122314 359.67541504 0.90282339]	[487.99893188 357.20211792 0.84999037]	[462.45803833 462.24249268 0.91861737]	[428.9881897 562.26898193 0.86497128]	[621.2857666 362.20117188 0.83471 ]	[639.27105713 475.07113647 0.80743223]	[644.50708008 580.35748291 0.89083058]	[544.4901123 552.10900879 0.72401088]	[500.89199829 549.56573486 0.71384621]	[500.76763916 706.11151123 0.85200405]	[4.82864380e+02 8.65095642e+02 8.41425240e-01]	[588.09082031 554.67468262 0.68069261]	[590.56732178 711.12078857 0.81578541]	[6.05893005e+02 8.67686279e+02 8.41668069e-01]	[536.70812988 298.1192627 0.89298517]	[562.27020264 298.11599731 0.93098629]	[521.24493408 287.80575562 0.68337971]	[582.90155029 282.78015137 0.87151635]	[6.05971252e+02 9.06165771e+02 8.75283837e-01]	[6.24038452e+02 8.95945984e+02 8.66093159e-01]	[6.03356506e+02 8.75346375e+02 7.24582613e-01]	[4.85489258e+02 9.01049866e+02 7.75177598e-01]	[4.69985535e+02 8.95890015e+02 7.66391695e-01]	[4.85383270e+02 8.72773438e+02 7.46626198e-01]
[541.95562744 315.95739746 0.94307947]	[549.48901367 359.67425537 0.91013038]	[482.91464233 357.20535278 0.8839637 ]	[462.20462036 462.31878662 0.94906449]	[423.86343384 562.28625488 0.88176 ]	[613.69140625 359.77352905 0.83189452]	[629.09222412 475.07485962 0.83472723]	[644.34814453 580.33831787 0.87740481]	[544.32232666 552.08270264 0.73609352]	[500.69802856 547.04095459 0.71058702]	[500.66625977 706.03668213 0.82584643]	[4.82856415e+02 8.65055237e+02 8.36574495e-01]	[585.5645752 554.67388916 0.70794284]	[587.96850586 708.5435791 0.86181545]	[6.05873413e+02 8.67669922e+02 8.42450261e-01]	[529.03540039 298.17401123 0.88156211]	[557.26837158 298.15603638 0.8939417 ]	[518.65930176 285.31838989 0.62046021]	[580.34558105 282.74838257 0.85676056]	[6.05998169e+02 9.06145447e+02 8.75785947e-01]	[6.26416565e+02 8.95912842e+02 8.75873327e-01]	[6.03321411e+02 8.75328430e+02 7.18736291e-01]	[4.85467926e+02 9.01063782e+02 7.76071608e-01]	[4.69959137e+02 8.95902771e+02 7.62004375e-01]	[4.85426727e+02 8.72751038e+02 7.37595081e-01]
[541.83044434 315.96359253 0.93937397]	[544.47198486 359.65847778 0.9434672 ]	[480.36828613 357.21408081 0.89972275]	[459.69232178 462.3062439 0.93817121]	[421.27636719 562.21740723 0.89470601]	[608.51470947 359.74240112 0.87043822]	[626.58990479 470.05102539 0.85156691]	[641.79205322 580.26043701 0.83924758]	[541.77185059 549.49884033 0.7262904 ]	[495.6897583 546.96148682 0.69705576]	[498.12466431 708.56048584 0.78778863]	[4.82867065e+02 8.65138794e+02 8.45766246e-01]	[585.34857178 552.08129883 0.72105503]	[585.52984619 708.54394531 0.87494624]	[6.05868286e+02 8.67655579e+02 8.45264554e-01]	[526.440979 298.19265747 0.90829134]	[554.63354492 298.18127441 0.88136488]	[511.03399658 287.84106445 0.65722638]	[575.20605469 282.73666382 0.8249675 ]	[6.06012268e+02 9.06147034e+02 8.82645130e-01]	[6.26421631e+02 8.95906372e+02 8.84110749e-01]	[6.03321167e+02 8.72932983e+02 7.27045774e-01]	[4.85451080e+02 9.03558777e+02 7.80290544e-01]	[4.67498230e+02 8.95936707e+02 7.63305008e-01]	[4.85451660e+02 8.72815613e+02 7.40002334e-01]
[539.18835449 313.54379272 0.88894016]	[541.83789062 359.65939331 0.9589873 ]	[480.11911011 359.57098389 0.88021755]	[457.14306641 462.32064819 0.90575826]	[418.7192688 559.80407715 0.89989203]	[605.86486816 359.74105835 0.88236886]	[624.03741455 472.54788208 0.87601781]	[634.16864014 577.75061035 0.82000732]	[539.17218018 549.5625 0.68827778]	[493.05432129 547.03875732 0.67665827]	[490.56607056 708.71520996 0.77283067]	[4.82838531e+02 8.67617798e+02 8.60154867e-01]	[582.83013916 552.13128662 0.71083778]	[585.42175293 708.68878174 0.8826946 ]	[6.05870056e+02 8.70111267e+02 8.56642306e-01]	[523.78881836 298.14764404 0.93866676]	[546.92028809 298.10873413 0.92149264]	[503.44216919 292.88104248 0.75672066]	[567.4887085 285.24926758 0.83575934]	[6.06033813e+02 9.06159241e+02 8.83408844e-01]	[6.26446350e+02 8.95915833e+02 8.85958612e-01]	[6.03336487e+02 8.75375916e+02 7.34522700e-01]	[4.85420990e+02 9.01065552e+02 7.88867474e-01]	[4.67465576e+02 8.95921448e+02 7.76836991e-01]	[4.85459259e+02 8.72850769e+02 7.38472700e-01]
[531.56225586 315.93823242 0.8703087 ]	[539.26647949 359.64907837 0.93592978]	[475.16110229 357.20999146 0.85579419]	[446.94546509 462.30300903 0.88034886]	[416.13314819 559.79205322 0.87916726]	[603.3104248 359.76544189 0.86416715]	[623.81018066 472.572052 0.85177505]	[629.1270752 577.70776367 0.83515877]	[531.59857178 552.06207275 0.67344505]	[485.44952393 549.49688721 0.68599558]	[487.98773193 708.69714355 0.79173458]	[4.82818054e+02 8.67631470e+02 8.66314173e-01]	[580.3067627 552.10748291 0.68520868]	[585.35632324 711.11401367 0.87343478]	[6.05875549e+02 8.70132324e+02 8.59375834e-01]	[521.2489624 298.17358398 0.91860855]	[544.31774902 298.14169312 0.94682002]	[503.25686646 292.88549805 0.74772704]	[564.87310791 285.28979492 0.86255151]	[6.06049072e+02 9.06161377e+02 8.79849911e-01]	[6.26463318e+02 8.95913269e+02 8.82124841e-01]	[6.03335510e+02 8.75396301e+02 7.31840074e-01]	[4.85430481e+02 9.03543335e+02 7.88433254e-01]	[4.67468201e+02 8.95940796e+02 7.73966849e-01]	[4.85438568e+02 8.72866394e+02 7.43521750e-01]
[531.56207275 315.93737793 0.8701002 ]	[539.26574707 359.65280151 0.93570501]	[475.1583252 357.21170044 0.8557657 ]	[446.94454956 462.30032349 0.88108802]	[416.13098145 559.78845215 0.87951553]	[603.31121826 359.77319336 0.86306268]	[623.80895996 472.57800293 0.85186136]	[629.12615967 577.70635986 0.83503973]	[531.5949707 552.07019043 0.67321891]	[485.44955444 549.50091553 0.685579 ]	[487.97390747 708.68884277 0.78977025]	[4.82817902e+02 8.67626709e+02 8.65464389e-01]	[580.30218506 552.11633301 0.68412721]	[585.35955811 708.73535156 0.87225568]	[6.05877197e+02 8.70135925e+02 8.60250056e-01]	[521.24938965 298.17303467 0.91875762]	[544.31738281 298.1411438 0.94637656]	[503.25811768 292.88873291 0.75028765]	[564.87384033 285.28509521 0.86295944]	[6.06052185e+02 9.06157898e+02 8.77213120e-01]	[6.26470093e+02 8.95910400e+02 8.81740212e-01]	[6.03331055e+02 8.75404602e+02 7.31011987e-01]	[4.85435455e+02 9.01072021e+02 7.89114237e-01]	[4.67470337e+02 8.95934998e+02 7.74883509e-01]	[4.85437469e+02 8.72864014e+02 7.43051589e-01]
[524.00775146 315.99075317 0.92411399]	[534.08605957 359.6701355 0.89855039]	[464.9637146 357.18838501 0.85792631]	[441.86032104 462.30630493 0.92200297]	[408.39987183 562.23419189 0.86141157]	[598.30895996 359.80834961 0.83857948]	[616.23126221 475.06762695 0.80700469]	[626.60784912 577.71087646 0.85811812]	[526.50671387 549.57055664 0.69411486]	[482.88653564 549.53009033 0.71440631]	[485.45422363 708.5345459 0.81460643]	[482.81176758 867.63085938 0.8680951 ]	[572.65905762 552.06677246 0.65252382]	[582.95812988 711.18945312 0.86843723]	[6.05887451e+02 8.70148193e+02 8.62639844e-01]	[516.19470215 298.21426392 0.88625646]	[541.76672363 298.17510986 0.9369716 ]	[500.73077393 292.8956604 0.70791906]	[562.34143066 285.32489014 0.86122769]	[6.06062622e+02 9.06161682e+02 8.77401531e-01]	[6.26473572e+02 8.95919678e+02 8.82289290e-01]	[6.03343018e+02 8.75413086e+02 7.28817165e-01]	[4.85411865e+02 9.01068787e+02 7.96463311e-01]	[4.67442505e+02 8.95938782e+02 7.81249046e-01]	[4.85455627e+02 8.72863037e+02 7.41643190e-01]
[521.22155762 315.98443604 0.93200696]	[523.81323242 359.64273071 0.95159161]	[459.72528076 357.21832275 0.89304078]	[436.69754028 462.34283447 0.91163743]	[400.64404297 559.78759766 0.89497113]	[585.48565674 359.72790527 0.88830942]	[605.93255615 467.43002319 0.87664783]	[623.87353516 570.0222168 0.8704828 ]	[521.3861084 549.5020752 0.73490435]	[480.14648438 549.49359131 0.70621377]	[482.83724976 708.61853027 0.81695575]	[482.78857422 867.67523193 0.87617218]	[564.94769287 547.02392578 0.71626997]	[582.80059814 708.59197998 0.87177128]	[6.05921753e+02 8.67661682e+02 8.42346072e-01]	[503.44537354 298.21917725 0.92078638]	[529.06195068 298.1880188 0.88415849]	[485.45019531 290.41851807 0.70531285]	[552.05932617 285.27825928 0.81473327]	[6.06032227e+02 9.06151978e+02 8.74871612e-01]	[6.26465332e+02 8.95914246e+02 8.65346611e-01]	[6.03413208e+02 8.72912231e+02 7.29753673e-01]	[4.85372559e+02 9.01034912e+02 8.03182840e-01]	[4.67425751e+02 8.95925659e+02 7.85539150e-01]	[4.85437592e+02 8.72893860e+02 7.39271760e-01]
[516.16711426 315.95675659 0.8848359 ]	[521.21520996 359.61117554 0.95252305]	[457.13085938 357.20657349 0.86580372]	[428.94104004 462.31878662 0.87448472]	[398.05865479 559.73376465 0.8871243 ]	[582.92443848 359.70065308 0.88917089]	[603.4074707 467.48361206 0.87613606]	[621.35241699 570.1227417 0.8391096 ]	[518.78759766 547.03594971 0.72380763]	[475.12405396 549.50384521 0.68896449]	[482.72650146 711.18896484 0.8046366 ]	[482.77331543 867.65899658 0.87032819]	[562.39831543 547.00341797 0.7332561 ]	[582.75640869 708.61358643 0.86698765]	[6.05946533e+02 8.67614014e+02 8.33638191e-01]	[500.87295532 298.18518066 0.93212962]	[523.95648193 298.16638184 0.92828596]	[482.85925293 292.87765503 0.78120482]	[544.48388672 285.30404663 0.8533178 ]	[6.05993164e+02 9.06115662e+02 8.69809985e-01]	[6.26446472e+02 8.95899048e+02 8.62248600e-01]	[6.03463928e+02 8.72888306e+02 7.33989835e-01]	[4.85355713e+02 9.01012146e+02 8.03400755e-01]	[4.67404388e+02 8.95899292e+02 7.90806711e-01]	[4.85428925e+02 8.72873108e+02 7.39038229e-01]
[508.52484131 315.99230957 0.88598776]	[516.21520996 359.60296631 0.91375601]	[452.05105591 357.18133545 0.83879316]	[421.35827637 462.34353638 0.9123199 ]	[392.99462891 562.21148682 0.86718917]	[580.32092285 359.66625977 0.86419332]	[600.82080078 464.92059326 0.85428756]	[618.74810791 570.0378418 0.81645811]	[516.19903564 546.99285889 0.70687896]	[470.00314331 547.01879883 0.691603 ]	[480.35726929 711.15484619 0.80412418]	[482.77716064 867.67895508 0.8693738 ]	[562.28570557 546.9730835 0.7328313 ]	[580.31591797 708.62792969 0.85958362]	[6.05966370e+02 8.59962952e+02 8.22230875e-01]	[500.66897583 298.24526978 0.89976954]	[521.42034912 298.18835449 0.94515634]	[480.3649292 292.9100647 0.74122262]	[541.93341064 285.2840271 0.857862 ]	[6.05972412e+02 9.03596313e+02 8.71222377e-01]	[6.26431580e+02 8.95852661e+02 8.60572219e-01]	[6.05907959e+02 8.70290527e+02 7.33252108e-01]	[4.85349457e+02 9.00994202e+02 8.05699170e-01]	[4.67408386e+02 8.95887390e+02 7.92439818e-01]	[4.85432739e+02 8.72894104e+02 7.33509004e-01]
[503.44235229 316.00387573 0.93165809]	[508.52548218 359.61364746 0.90201443]	[444.32592773 357.18621826 0.86759722]	[418.76724243 462.39456177 0.92938197]	[382.85467529 562.26806641 0.88281131]	[575.15270996 359.68276978 0.84144074]	[593.15081787 464.90176392 0.83906007]	[611.16265869 567.48028564 0.83335793]	[511.01245117 544.48321533 0.71825904]	[464.88479614 546.93334961 0.72758991]	[480.35470581 705.95892334 0.82711357]	[482.76196289 867.69152832 0.87340146]	[559.71282959 544.44519043 0.72126293]	[580.28289795 708.5925293 0.86580145]	[6.05996460e+02 8.54915649e+02 8.34377110e-01]	[495.6234436 298.24258423 0.87886697]	[521.19543457 298.20471191 0.92973363]	[480.17755127 292.9397583 0.71888041]	[541.74291992 287.80657959 0.84886503]	[6.06005371e+02 9.03607788e+02 8.47197056e-01]	[6.26429688e+02 8.95844604e+02 8.41926694e-01]	[6.05927368e+02 8.70106628e+02 7.08331227e-01]	[4.85346527e+02 9.01017761e+02 8.04751992e-01]	[4.67403625e+02 8.95909546e+02 7.89437592e-01]	[4.85404572e+02 8.72920349e+02 7.34771430e-01]
[503.24093628 316.03561401 0.95045936]	[505.87139893 359.61254883 0.93068832]	[441.72225952 357.22320557 0.89846992]	[418.58370972 462.35559082 0.92189562]	[380.26397705 559.82598877 0.89610529]	[567.54882812 359.64715576 0.87571311]	[585.60400391 462.40661621 0.88268334]	[608.61364746 565.00964355 0.86493897]	[506.02362061 546.98577881 0.7204861 ]	[462.40335083 547.03967285 0.72277582]	[480.2258606 706.08435059 0.81487679]	[482.74801636 870.1003418 0.87409502]	[554.68554688 544.47943115 0.69431001]	[580.27319336 708.60394287 0.86255497]	[6.06010437e+02 8.54870667e+02 8.38939905e-01]	[487.96643066 300.63046265 0.87487227]	[516.21533203 298.2376709 0.89135313]	[475.12820435 290.42333984 0.69897038]	[536.72351074 285.29733276 0.81718928]	[6.05994385e+02 9.03626465e+02 8.49252820e-01]	[6.26418030e+02 8.95846985e+02 8.40563774e-01]	[6.05972473e+02 8.67641724e+02 7.07523942e-01]	[4.82943787e+02 9.01007019e+02 8.12047124e-01]	[4.67390594e+02 8.95896973e+02 7.92940617e-01]	[4.85404022e+02 8.72927917e+02 7.35377550e-01]
[500.80712891 316.04351807 0.95072711]	[503.30426025 359.58380127 0.9475221 ]	[439.19348145 357.20370483 0.88699597]	[413.59866333 462.33892822 0.8858304 ]	[377.75039673 559.78460693 0.90392482]	[564.94360352 359.6401062 0.89859438]	[585.41333008 462.29046631 0.91513485]	[606.04760742 567.47900391 0.88192397]	[503.47998047 546.95611572 0.74460936]	[462.2355957 549.49627686 0.72915083]	[480.19265747 708.53436279 0.8161431 ]	[482.73025513 870.11260986 0.87317801]	[549.50628662 544.41790771 0.70160478]	[580.2479248 708.58374023 0.86059433]	[6.06054565e+02 8.54828064e+02 8.42163444e-01]	[485.39785767 300.6421814 0.8932758 ]	[513.59301758 298.25164795 0.87109298]	[467.39678955 290.40246582 0.71591121]	[531.54632568 285.27139282 0.80207062]	[6.06023132e+02 9.03593445e+02 8.66200387e-01]	[6.26418518e+02 8.95834229e+02 8.55073929e-01]	[6.06012756e+02 8.67581360e+02 7.08750308e-01]	[4.85360291e+02 9.00998108e+02 8.10039103e-01]	[4.67416168e+02 8.95904968e+02 7.90966749e-01]	[4.85373993e+02 8.75317810e+02 7.37518013e-01]
[498.26501465 316.01870728 0.92463923]	[500.74938965 357.23178101 0.95021731]	[436.64242554 357.21975708 0.86515993]	[405.90237427 462.24215698 0.88482463]	[377.52474976 559.7557373 0.88691002]	[562.44128418 359.6060791 0.89506269]	[582.95452881 462.23156738 0.91182679]	[605.9263916 564.95788574 0.90163475]	[503.39834595 546.96789551 0.75004196]	[459.81774902 549.51031494 0.72245109]	[480.13391113 708.50909424 0.79573143]	[482.72650146 870.1227417 0.8775515 ]	[547.01422119 544.41162109 0.70839041]	[577.77386475 708.60644531 0.85163713]	[6.06100098e+02 8.52394348e+02 8.42827618e-01]	[482.84002686 300.62417603 0.92268825]	[505.97842407 298.21142578 0.89474857]	[462.44015503 292.90570068 0.77104634]	[526.39752197 285.27111816 0.83481467]	[6.06057190e+02 9.03588928e+02 8.58821988e-01]	[6.26440063e+02 8.93441772e+02 8.57378960e-01]	[6.06036743e+02 8.65059875e+02 7.04278827e-01]	[4.85348755e+02 9.00995850e+02 8.09936881e-01]	[4.67416901e+02 8.95905823e+02 7.91627586e-01]	[4.85382507e+02 8.75318787e+02 7.40698040e-01]
[495.62631226 315.98043823 0.88727975]	[498.24160767 357.2315979 0.93554568]	[434.09811401 359.57421875 0.84843087]	[400.85717773 462.34002686 0.91397536]	[374.96691895 562.25048828 0.88481116]	[562.29089355 357.22583008 0.89141661]	[582.80175781 459.82589722 0.90207601]	[603.52563477 564.96331787 0.9049136 ]	[503.31497192 546.98956299 0.75406522]	[459.77227783 549.54882812 0.72462124]	[477.69488525 708.55963135 0.78559583]	[482.72268677 870.12219238 0.8750878 ]	[546.93359375 544.41314697 0.7185728 ]	[575.20330811 708.49804688 0.84685963]	[606.07275391 852.27825928 0.86538655]	[480.31826782 298.24276733 0.9257881 ]	[503.37670898 298.17062378 0.93952769]	[462.2824707 292.90057373 0.80109811]	[523.84210205 282.76992798 0.86202002]	[6.06057007e+02 9.00975586e+02 8.43358934e-01]	[6.26456848e+02 8.93326904e+02 8.76236916e-01]	[6.05994629e+02 8.59995117e+02 7.27961779e-01]	[4.85367615e+02 9.01008850e+02 8.09930801e-01]	[4.67421356e+02 8.95919983e+02 7.93093622e-01]	[4.85380096e+02 8.72924377e+02 7.38796473e-01]
[495.62576294 315.98028564 0.88715553]	[498.24197388 357.23199463 0.93577003]	[434.09954834 359.57397461 0.84853423]	[400.85739136 462.33892822 0.91401231]	[374.96856689 562.24920654 0.88477868]	[562.29003906 359.56784058 0.89104974]	[582.80255127 459.828125 0.90203738]	[603.52539062 564.96368408 0.90489149]	[503.31497192 546.9909668 0.75370711]	[459.77288818 549.54907227 0.72432482]	[477.68136597 708.54650879 0.7824322 ]	[482.71963501 870.12884521 0.87605882]	[546.93322754 544.41461182 0.71816576]	[575.21124268 708.49945068 0.84639561]	[606.07196045 852.27984619 0.86537677]	[480.31829834 298.24276733 0.92573828]	[503.3765564 298.17086792 0.93952888]	[462.28237915 292.89959717 0.80053079]	[523.84118652 282.77157593 0.86188847]	[6.06055847e+02 9.00979248e+02 8.43652427e-01]	[6.26455444e+02 8.93328613e+02 8.77223134e-01]	[6.05991638e+02 8.59994751e+02 7.25722671e-01]	[4.85369385e+02 9.01012695e+02 8.10509562e-01]	[4.67429047e+02 8.95925842e+02 7.91041791e-01]	[4.85377228e+02 8.72930054e+02 7.39929914e-01]
[495.62335205 315.97955322 0.88681018]	[498.23934937 357.23248291 0.93571115]	[434.09967041 359.57446289 0.84881866]	[400.85824585 462.33795166 0.91401768]	[374.96853638 562.24920654 0.88491714]	[562.28326416 357.22494507 0.89060181]	[582.80609131 459.82595825 0.90231818]	[603.52661133 564.9664917 0.903965 ]	[503.30682373 546.97924805 0.75544041]	[459.76409912 549.54425049 0.72548699]	[477.67874146 708.5098877 0.78676045]	[482.71688843 870.1282959 0.87660801]	[546.92779541 544.40209961 0.71955055]	[575.20092773 708.50262451 0.84349561]	[606.07354736 852.2845459 0.86419266]	[480.31665039 298.24209595 0.92542982]	[503.37530518 298.1708374 0.9394756 ]	[462.28106689 292.8996582 0.8001188 ]	[523.84216309 282.77352905 0.86171228]	[6.06048828e+02 9.00972046e+02 8.41809750e-01]	[6.26456482e+02 8.93326660e+02 8.77678573e-01]	[6.05995483e+02 8.60009094e+02 7.22587109e-01]	[4.85361084e+02 9.01006042e+02 8.11138451e-01]	[4.67419189e+02 8.95918030e+02 7.92279124e-01]	[4.85373108e+02 8.72932617e+02 7.40983605e-01]
[490.54708862 315.99346924 0.879318 ]	[495.64608765 357.22732544 0.90689433]	[428.97906494 357.22653198 0.83404386]	[400.69570923 462.36743164 0.92314148]	[364.8782959 562.35845947 0.89092261]	[559.74920654 357.18859863 0.86559188]	[580.26916504 459.83010864 0.88654655]	[603.47650146 565.00732422 0.90332454]	[500.82992554 544.46398926 0.76668596]	[459.64608765 547.0057373 0.72721261]	[477.58889771 706.08984375 0.77077091]	[482.70507812 870.10131836 0.8709451 ]	[544.41265869 544.3314209 0.74415129]	[572.65380859 706.06060791 0.83098161]	[606.02746582 849.78656006 0.86156344]	[480.19348145 300.63085938 0.90487057]	[503.25057983 298.19433594 0.94558847]	[459.81256104 292.87893677 0.76985484]	[521.37371826 282.7522583 0.85617852]	[6.06097778e+02 8.95909790e+02 8.59002233e-01]	[6.26493774e+02 8.90753967e+02 8.52765918e-01]	[6.05955566e+02 8.54904175e+02 7.40428090e-01]	[4.85366943e+02 9.00999207e+02 8.11139107e-01]	[4.67423096e+02 8.95920776e+02 7.93438256e-01]	[4.85357300e+02 8.72910400e+02 7.42327273e-01]
[490.54769897 315.99389648 0.87940228]	[495.64770508 357.23120117 0.90674198]	[428.98095703 359.5696106 0.83396405]	[400.69311523 462.36660767 0.92348719]	[364.87866211 562.35693359 0.89044809]	[559.75262451 357.18963623 0.86608803]	[580.26873779 459.82720947 0.88573581]	[603.47729492 565.0067749 0.90316671]	[500.83432007 544.46411133 0.76630348]	[459.64657593 547.00482178 0.72667974]	[477.59503174 706.0880127 0.77310157]	[482.70394897 870.09967041 0.87091142]	[544.41772461 544.33099365 0.7432729 ]	[572.65460205 706.04833984 0.8301357 ]	[606.02630615 849.78771973 0.86198437]	[480.19287109 300.63174438 0.90468305]	[503.25082397 298.19393921 0.94554526]	[459.80838013 292.87908936 0.77081335]	[521.37280273 282.75256348 0.85575247]	[6.06103271e+02 8.95913391e+02 8.56397331e-01]	[6.26497986e+02 8.90754944e+02 8.50959539e-01]	[6.05950562e+02 8.54901001e+02 7.40259647e-01]	[4.85359650e+02 9.00996399e+02 8.11727881e-01]	[4.67419220e+02 8.95917053e+02 7.94236720e-01]	[4.85358063e+02 8.72909485e+02 7.43217826e-01]
[487.92678833 316.02191162 0.89278716]	[493.06747437 359.55966187 0.89656949]	[426.36431885 357.22622681 0.84497452]	[398.22592163 462.42059326 0.92542058]	[362.26745605 562.34210205 0.90490615]	[557.21899414 357.18920898 0.85333908]	[575.20739746 459.82235718 0.88140994]	[603.36901855 564.89129639 0.90877569]	[500.77554321 544.47186279 0.75363857]	[459.58987427 547.01568604 0.71582788]	[475.07443237 708.57513428 0.76971573]	[480.38433838 867.70855713 0.87050444]	[544.3848877 544.34136963 0.73891115]	[570.05316162 705.9821167 0.83835721]	[605.9017334 849.73254395 0.86977929]	[477.69058228 300.64935303 0.8869192 ]	[500.81494141 298.20388794 0.94261456]	[459.69113159 292.95162964 0.7640202 ]	[521.28070068 282.78225708 0.8552931 ]	[6.08606079e+02 8.93279419e+02 8.46129358e-01]	[6.26548828e+02 8.88093506e+02 8.12189996e-01]	[6.03404785e+02 8.54884155e+02 7.24475920e-01]	[4.85370056e+02 9.00980652e+02 8.09714139e-01]	[4.67429321e+02 8.95907471e+02 7.91581094e-01]	[4.85352966e+02 8.72901367e+02 7.45833755e-01]
[482.72912598 316.04876709 0.94614494]	[485.34442139 357.23284912 0.92581213]	[421.1953125 359.60787964 0.90047175]	[395.6473999 462.44790649 0.90189815]	[359.65737915 562.3494873 0.92277753]	[547.02636719 357.16775513 0.87509471]	[570.01159668 459.82452393 0.88584948]	[600.78686523 564.86322021 0.87633717]	[498.17694092 544.46435547 0.72105855]	[454.55709839 547.03070068 0.68904936]	[472.57208252 708.56445312 0.78892624]	[482.71881104 867.70446777 0.86843318]	[541.83422852 541.90338135 0.73490405]	[564.85900879 703.38299561 0.86840844]	[600.78161621 831.7288208 0.84657276]	[467.41912842 300.66171265 0.86748743]	[495.67230225 298.22955322 0.88804609]	[449.472229 290.4069519 0.70517081]	[516.1104126 282.69268799 0.80192816]	[6.05991638e+02 8.72864075e+02 8.63002360e-01]	[6.23853577e+02 8.67691406e+02 8.35075855e-01]	[5.95714722e+02 8.39442444e+02 6.64373696e-01]	[4.85406158e+02 9.01015076e+02 8.03367496e-01]	[4.67442963e+02 8.95938599e+02 7.92635441e-01]	[4.85389862e+02 8.72882568e+02 7.45933890e-01]
[480.28601074 316.05554199 0.94918942]	[482.86480713 359.56924438 0.94494975]	[418.69949341 359.64785767 0.89546037]	[395.5112915 462.40499878 0.88679367]	[357.16549683 562.24383545 0.91688561]	[544.49798584 357.16207886 0.88998139]	[567.47351074 459.79702759 0.89746583]	[595.75140381 564.83258057 0.85669327]	[495.64498901 546.9519043 0.7125774 ]	[449.47225952 549.56140137 0.6876123 ]	[470.04989624 708.67407227 0.78274715]	[4.82745667e+02 8.67681335e+02 8.66661191e-01]	[541.76544189 544.35913086 0.73300707]	[562.36260986 698.34759521 0.83608347]	[587.97790527 811.17852783 0.87374437]	[464.83850098 300.65570068 0.89555317]	[493.05630493 298.23724365 0.87416881]	[444.33950806 290.42077637 0.74970913]	[511.00714111 282.71105957 0.80516958]	[5.95720215e+02 8.57367676e+02 8.21112514e-01]	[6.11084778e+02 8.49780762e+02 8.15433979e-01]	[5.85517517e+02 8.13865784e+02 7.62015879e-01]	[4.85361938e+02 9.01026367e+02 8.02112818e-01]	[4.67399689e+02 8.95926331e+02 8.00359666e-01]	[4.85462524e+02 8.72834106e+02 7.45532870e-01]
[480.21490479 316.02679443 0.93534064]	[482.81610107 357.21478271 0.94870114]	[418.68743896 359.64355469 0.89475167]	[393.02420044 462.38790894 0.87646466]	[357.09854126 562.25952148 0.91994846]	[544.42486572 357.13314819 0.89189577]	[565.06225586 459.79507446 0.90062499]	[595.68249512 564.81817627 0.85425156]	[495.60189819 546.96063232 0.70937896]	[446.96295166 549.57232666 0.68830472]	[470.05014038 711.12231445 0.77715307]	[4.82764130e+02 8.67686707e+02 8.67653012e-01]	[541.75146484 544.37298584 0.73306197]	[562.27557373 700.84130859 0.81130415]	[585.41827393 803.52966309 0.85419607]	[462.40234375 300.64178467 0.90162408]	[488.02856445 298.2119751 0.87832117]	[441.92572021 290.43655396 0.75437832]	[506.02429199 282.70306396 0.81501245]	[5.87976074e+02 8.49624878e+02 8.47179711e-01]	[6.05953552e+02 8.36941528e+02 7.87017643e-01]	[5.85349243e+02 8.08649414e+02 7.11922467e-01]	[4.85357941e+02 9.01039124e+02 7.97410488e-01]	[4.67402771e+02 8.95933350e+02 7.93108165e-01]	[4.85481506e+02 8.72833862e+02 7.38784313e-01]
[480.15637207 316.01730347 0.92624807]	[482.76293945 357.21878052 0.94911838]	[418.66552734 359.64178467 0.891891 ]	[390.4397583 462.400177 0.85949826]	[356.99438477 562.21716309 0.9045552 ]	[544.3626709 357.14331055 0.89527076]	[565.02478027 459.75982666 0.90153396]	[593.16778564 562.46508789 0.85360634]	[493.07089233 546.9786377 0.70572001]	[446.89956665 552.09643555 0.69290525]	[470.02304077 708.671875 0.78826231]	[4.82767090e+02 8.67654968e+02 8.64696860e-01]	[539.30963135 544.38146973 0.72832048]	[559.80810547 693.23168945 0.78517306]	[582.74237061 793.21246338 0.8474741 ]	[462.34613037 300.63427734 0.90955585]	[487.94403076 298.20666504 0.883762 ]	[441.8996582 292.92416382 0.75691146]	[505.94854736 282.68658447 0.82935411]	[5.80344360e+02 8.39463806e+02 7.98747122e-01]	[5.98231201e+02 8.31770081e+02 7.87402868e-01]	[5.80312500e+02 8.00942566e+02 6.47834361e-01]	[4.85358276e+02 9.01019958e+02 7.96257257e-01]	[4.67417480e+02 8.95920532e+02 7.91990638e-01]	[4.87917938e+02 8.72799377e+02 7.49212861e-01]
[477.6993103 315.99783325 0.91095948]	[482.7258606 357.21795654 0.9493677 ]	[418.6166687 359.6361084 0.88726544]	[385.34893799 462.43170166 0.8628813 ]	[354.48254395 562.26727295 0.89417994]	[544.34771729 357.15463257 0.89570814]	[564.98828125 459.75372314 0.90161198]	[590.65307617 564.86700439 0.85496241]	[490.54602051 546.93859863 0.70917255]	[444.43405151 549.56677246 0.70197898]	[469.99578857 708.70959473 0.78384078]	[482.75494385 867.66265869 0.86778361]	[539.25189209 544.35162354 0.71797264]	[559.70245361 700.86175537 0.72876269]	[575.18115234 775.36407471 0.80136448]	[462.26425171 298.2578125 0.9136647 ]	[485.42004395 298.19021606 0.89928156]	[441.8609314 292.92471313 0.75823748]	[505.90313721 280.24945068 0.84306085]	[570.10949707 829.14813232 0.8510108 ]	[5.88017456e+02 8.18951050e+02 7.83836603e-01]	[5.75167419e+02 7.80461304e+02 6.77267313e-01]	[4.85351807e+02 9.01018372e+02 7.90422916e-01]	[4.67412781e+02 8.95925842e+02 7.87809491e-01]	[4.85468628e+02 8.72810486e+02 7.48054802e-01]
[475.17047119 315.99758911 0.89014566]	[480.36950684 357.22674561 0.94906723]	[418.59420776 359.62365723 0.88533145]	[382.81774902 462.37911987 0.88509953]	[346.8963623 562.21990967 0.86156237]	[544.31469727 357.18438721 0.89496827]	[564.98675537 459.84967041 0.90423208]	[590.58508301 564.93347168 0.86001253]	[488.00024414 546.99975586 0.70449829]	[444.36273193 552.11968994 0.70495594]	[469.95678711 711.12554932 0.78107923]	[4.82772125e+02 8.67610840e+02 8.55394721e-01]	[536.74371338 544.41235352 0.70788425]	[557.20269775 706.06530762 0.74342459]	[565.08233643 767.51617432 0.86580181]	[459.8414917 298.23049927 0.91390431]	[482.95825195 298.20159912 0.91206521]	[441.81848145 290.43109131 0.73646694]	[503.4854126 282.67236328 0.8470608 ]	[565.03619385 811.28735352 0.84994578]	[5.85355164e+02 8.06135803e+02 7.94387698e-01]	[5.64948853e+02 7.67480469e+02 7.29672611e-01]	[4.85359711e+02 9.01023499e+02 7.85628915e-01]	[4.67430573e+02 8.95927246e+02 7.74306417e-01]	[4.87923279e+02 8.72772095e+02 7.36134946e-01]
[475.13522339 316.03271484 0.89318073]	[480.35971069 357.22991943 0.94991696]	[418.58132935 359.62261963 0.8853243 ]	[382.73812866 462.3031311 0.89335084]	[341.82992554 559.8192749 0.85946369]	[544.3180542 357.19876099 0.89631969]	[564.99572754 462.24624634 0.90821999]	[590.57244873 564.98919678 0.85788804]	[487.96762085 546.94689941 0.71348578]	[444.33859253 549.57275391 0.71002114]	[467.49255371 708.61889648 0.79157275]	[4.82773712e+02 8.67635254e+02 8.56528819e-01]	[536.68463135 544.37304688 0.69991255]	[552.11328125 708.67950439 0.76517129]	[562.46917725 749.7746582 0.87362653]	[459.8125 298.25494385 0.91241121]	[482.93280029 298.23324585 0.91463834]	[441.77996826 290.43762207 0.75651079]	[503.47717285 282.68908691 0.84863216]	[562.37451172 806.01074219 0.81160223]	[5.80247803e+02 7.93223572e+02 7.30885983e-01]	[5.62334167e+02 7.49638489e+02 7.15370774e-01]	[4.85358307e+02 9.01056763e+02 7.75229156e-01]	[4.67438568e+02 8.95954956e+02 7.67906666e-01]	[4.85480225e+02 8.72799927e+02 7.28593528e-01]
[475.11477661 316.05535889 0.89409965]	[480.33343506 359.5635376 0.95033866]	[418.56460571 359.63150024 0.88279253]	[380.29086304 462.29544067 0.91241831]	[339.28326416 559.70385742 0.85953343]	[544.3024292 357.19979858 0.89355952]	[564.96887207 462.27655029 0.91237044]	[588.12561035 565.03460693 0.85667801]	[485.47201538 544.41503906 0.7369656 ]	[441.91842651 546.99133301 0.72601205]	[467.44708252 706.09289551 0.79415321]	[4.82742981e+02 8.67639526e+02 8.51834118e-01]	[531.62335205 541.86676025 0.69510829]	[5.54634888e+02 7.05944275e+02 6.63295865e-01]	[562.26861572 741.95172119 0.83471131]	[459.80432129 300.62670898 0.907848 ]	[482.91809082 298.25848389 0.91353226]	[441.77600098 292.88769531 0.75408846]	[503.4564209 282.75061035 0.84746468]	[557.16699219 788.10864258 0.81554848]	[5.67504517e+02 7.80478088e+02 7.42121398e-01]	[5.59735840e+02 7.36837585e+02 6.59651458e-01]	[4.82937347e+02 9.01061523e+02 7.71179616e-01]	[4.67421997e+02 8.95959045e+02 7.62485981e-01]	[4.85446259e+02 8.72813110e+02 7.16714323e-01]
[475.07165527 316.07275391 0.89047742]	[480.30056763 359.57598877 0.95085824]	[418.54772949 359.64456177 0.87954789]	[380.19772339 462.3536377 0.91585374]	[339.12197876 557.1986084 0.87231958]	[541.94464111 357.21981812 0.89071184]	[564.94689941 462.31524658 0.90659821]	[588.07507324 565.01507568 0.8653208 ]	[485.46472168 546.93426514 0.72259229]	[441.90014648 549.53967285 0.71690094]	[467.45318604 708.56152344 0.78993785]	[4.82709045e+02 8.67713318e+02 8.60483229e-01]	[534.09295654 544.37939453 0.68916029]	[549.49176025 706.10174561 0.75858217]	[557.22796631 731.74719238 0.79283768]	[459.77432251 300.6399231 0.90628666]	[482.8972168 300.63024902 0.91789663]	[441.74902344 292.90292358 0.74036884]	[503.43527222 285.26254272 0.847103 ]	[5.52053223e+02 7.80431213e+02 7.53896713e-01]	[564.9432373 770.22973633 0.7946794 ]	[5.52094727e+02 7.29134033e+02 6.77838266e-01]	[4.82946625e+02 9.03546448e+02 7.82781482e-01]	[4.67433044e+02 8.95988892e+02 7.67163813e-01]	[4.85396332e+02 8.72868896e+02 7.17577934e-01]
[472.57943726 316.07687378 0.88957793]	[480.27523804 359.60250854 0.95140725]	[416.15802002 359.68228149 0.87647754]	[380.10662842 462.35430908 0.9293766 ]	[336.65109253 554.63574219 0.87435752]	[541.93267822 359.58013916 0.89114243]	[564.93981934 462.365448 0.90210927]	[588.0411377 567.4631958 0.85834146]	[485.44030762 547.04107666 0.71221095]	[441.87072754 554.62939453 0.71241313]	[467.43539429 708.72174072 0.77831286]	[480.37689209 870.14874268 0.87331653]	[531.628479 544.45709229 0.68125337]	[547.05822754 705.97961426 0.77496827]	[5.52096191e+02 7.29030518e+02 7.23479867e-01]	[459.74783325 300.64599609 0.90570277]	[482.8704834 300.63693237 0.91935802]	[441.73269653 292.93167114 0.72459298]	[503.42346191 285.31466675 0.84649456]	[546.96020508 770.1574707 0.78556079]	[5.62327209e+02 7.67488037e+02 7.47005343e-01]	[5.47002747e+02 7.26465881e+02 5.99651694e-01]	[4.85371368e+02 9.03556824e+02 7.95634210e-01]	[4.67467957e+02 8.98437256e+02 7.72014618e-01]	[4.85359802e+02 8.72910217e+02 7.28896439e-01]
[472.55734253 316.08239746 0.8897109 ]	[480.25183105 359.62054443 0.9519062 ]	[416.14584351 359.7020874 0.87458181]	[377.73220825 462.35372925 0.93000847]	[336.5010376 557.20397949 0.86991912]	[541.91638184 359.5927124 0.89297307]	[564.93017578 462.36502075 0.90102768]	[588.00396729 567.46862793 0.86103791]	[485.4258728 547.02832031 0.71760607]	[441.86456299 552.105896 0.71219236]	[467.43179321 711.13470459 0.77793103]	[4.80375732e+02 8.70147034e+02 8.69499922e-01]	[531.6015625 544.45025635 0.68214417]	[546.96740723 703.47241211 0.76830667]	[5.46981812e+02 7.26646362e+02 6.89338207e-01]	[459.72396851 300.67010498 0.90317762]	[482.83999634 300.6312561 0.92154282]	[441.72271729 292.9979248 0.71875107]	[503.38824463 287.80401611 0.85226184]	[541.94030762 765.08740234 0.77625591]	[5.57240784e+02 7.59938782e+02 6.82292998e-01]	[5.44462524e+02 7.23976013e+02 5.56565225e-01]	[4.85373779e+02 9.03578308e+02 7.91860819e-01]	[4.67469635e+02 8.98454468e+02 7.66885579e-01]	[4.85357391e+02 8.72911072e+02 7.23441184e-01]
[472.53079224 316.12155151 0.89024836]	[480.24343872 359.65570068 0.95099956]	[416.13119507 359.71627808 0.87297612]	[377.70904541 462.39822388 0.92432141]	[336.45599365 557.23596191 0.86708927]	[541.92816162 359.63397217 0.89554572]	[564.90966797 462.36279297 0.90494722]	[587.96710205 565.0657959 0.87080592]	[485.42092896 547.0345459 0.7187863 ]	[441.86993408 552.10864258 0.70987159]	[467.42614746 708.71173096 0.78776759]	[4.80385559e+02 8.70141785e+02 8.66073370e-01]	[531.58258057 544.45251465 0.68385923]	[5.46984497e+02 7.03448792e+02 6.93225443e-01]	[5.44465088e+02 7.26533203e+02 6.97016597e-01]	[459.70812988 300.69537354 0.89735371]	[482.84103394 300.68554688 0.91287887]	[441.71520996 293.00363159 0.70378053]	[503.39593506 287.88265991 0.84920454]	[5.41921448e+02 7.52238403e+02 6.89472497e-01]	[5.54622620e+02 7.49667175e+02 6.37737393e-01]	[5.41858459e+02 7.21447083e+02 5.70297778e-01]	[4.85396484e+02 9.03572998e+02 7.90189266e-01]	[4.67479370e+02 8.98445068e+02 7.65811563e-01]	[4.85356049e+02 8.72906860e+02 7.21226037e-01]
[472.54244995 316.16455078 0.89352775]	[480.20007324 359.68951416 0.935031 ]	[416.1151123 359.73406982 0.8672092 ]	[377.66644287 464.8324585 0.94077653]	[334.05343628 557.25994873 0.8668372 ]	[541.92590332 359.62948608 0.90732211]	[564.90606689 462.40301514 0.9137429 ]	[585.59973145 567.5168457 0.8574391 ]	[485.3928833 552.11566162 0.71322441]	[441.8270874 557.20898438 0.70767206]	[467.46716309 711.14605713 0.77616721]	[4.82715454e+02 8.70144226e+02 8.69796395e-01]	[531.56347656 547.01495361 0.65357691]	[5.49515442e+02 7.21441528e+02 6.82162046e-01]	[5.41917664e+02 7.13695557e+02 2.74133235e-01]	[459.69717407 300.78222656 0.88118887]	[482.82925415 300.7668457 0.89780861]	[441.69137573 292.99041748 0.69477272]	[503.36602783 290.35787964 0.84297985]	[5.44440857e+02 7.41900391e+02 4.18622941e-01]	[5.62239685e+02 7.31763123e+02 4.15750802e-01]	[5.41815918e+02 7.18843933e+02 2.41862088e-01]	[4.85400909e+02 9.03559753e+02 7.90825486e-01]	[4.67481079e+02 8.98430054e+02 7.64843106e-01]	[4.85367462e+02 8.72931702e+02 7.23050654e-01]
[472.54797363 318.55758667 0.89216232]	[480.18823242 359.74404907 0.93033421]	[416.08847046 359.79449463 0.85461044]	[377.67797852 462.43490601 0.94737542]	[334.03894043 559.70788574 0.86655104]	[541.92169189 359.65673828 0.90406418]	[564.93725586 464.91732788 0.89021093]	[585.59570312 570.07598877 0.84297991]	[485.39193726 557.19287109 0.71361858]	[441.82647705 559.76489258 0.71745145]	[467.4196167 708.67565918 0.77352655]	[4.82726135e+02 8.70166443e+02 8.69778633e-01]	[531.53747559 552.07568359 0.64391518]	[5.49491211e+02 7.21398071e+02 7.14762568e-01]	[5.41796265e+02 7.11206055e+02 1.94604129e-01]	[459.68991089 305.79638672 0.86305726]	[482.82302856 303.28829956 0.88219625]	[441.70410156 295.51153564 0.65537345]	[503.36935425 290.39407349 0.84371573]	[5.41924500e+02 7.29226379e+02 3.68229091e-01]	[5.59706177e+02 7.29053528e+02 3.41075182e-01]	[0. 0. 0.]	[4.85387756e+02 9.03541992e+02 7.76667535e-01]	[4.67481659e+02 8.98425415e+02 7.49023199e-01]	[4.85367188e+02 8.75341309e+02 7.20916569e-01]
[472.57385254 318.64523315 0.88584101]	[480.18911743 359.81997681 0.92493343]	[416.08358765 362.27148438 0.84050983]	[377.65286255 464.89593506 0.93251032]	[334.05557251 559.76953125 0.87787992]	[541.92633057 359.71276855 0.90177822]	[564.95013428 467.4437561 0.87533617]	[585.56488037 570.06439209 0.85344309]	[485.39886475 557.2088623 0.72302967]	[441.82870483 559.78820801 0.72473568]	[467.50488281 708.69909668 0.76788068]	[4.82746979e+02 8.70137268e+02 8.61577868e-01]	[531.53631592 552.08105469 0.65282059]	[546.95843506 721.40350342 0.77451736]	[5.34131165e+02 6.85494202e+02 5.91823831e-02]	[459.70230103 308.39346313 0.86752057]	[482.84118652 308.33856201 0.87373245]	[441.67883301 295.60958862 0.67487144]	[503.3631897 292.90673828 0.83972931]	[5.41996460e+02 7.21411072e+02 1.49934575e-01]	[5.62373169e+02 7.21346558e+02 1.38842806e-01]	[0. 0. 0.]	[4.85401611e+02 9.01070557e+02 7.71745086e-01]	[4.67479919e+02 8.95983643e+02 7.46822178e-01]	[4.85371429e+02 8.72925903e+02 7.18732059e-01]
[472.58950806 321.16949463 0.85479069]	[480.2038269 362.28314209 0.91800368]	[416.09158325 364.76898193 0.83006459]	[377.69067383 464.90542603 0.93386889]	[334.05334473 562.2387085 0.8897506 ]	[541.93713379 359.79766846 0.89637423]	[564.96112061 469.95794678 0.8696847 ]	[585.5289917 570.12310791 0.85165697]	[485.39334106 559.72735596 0.73435396]	[441.8331604 562.27185059 0.73501396]	[472.57318115 711.2053833 0.75938803]	[482.78482056 870.19934082 0.8737855 ]	[529.0713501 554.65844727 0.65617234]	[544.54217529 721.38433838 0.78425002]	[0. 0. 0.]	[459.71948242 313.42980957 0.89175427]	[482.84152222 310.94500732 0.88756824]	[441.68014526 295.62014771 0.67101264]	[503.35580444 292.94281006 0.8498891 ]	[0. 0. 0.]	[0. 0. 0.]	[0. 0. 0.]	[4.85403900e+02 9.03557495e+02 7.70413220e-01]	[4.67494690e+02 8.98427551e+02 7.45705724e-01]	[4.85399536e+02 8.75358276e+02 7.30221272e-01]
[472.59716797 321.26385498 0.84206367]	[480.22210693 364.7963562 0.90387863]	[416.11456299 364.86962891 0.82520276]	[377.69338989 467.45812988 0.91448879]	[336.47964478 562.32501221 0.9204073 ]	[541.94873047 362.24215698 0.88972223]	[564.96917725 472.58081055 0.87059557]	[585.50933838 575.19140625 0.85374063]	[485.35064697 559.77197266 0.73613518]	[441.81082153 562.31872559 0.73659992]	[475.06317139 708.70330811 0.76839697]	[482.78601074 870.18255615 0.87170136]	[528.99035645 557.18560791 0.65548682]	[544.4798584 723.90124512 0.80378705]	[5.23972900e+02 6.82906799e+02 5.47176152e-02]	[459.73080444 313.51727295 0.91231918]	[482.8503418 313.42773438 0.90152681]	[441.67926025 298.0484314 0.70480573]	[503.32406616 295.421875 0.85387731]	[5.41834595e+02 7.13720642e+02 9.41349566e-02]	[5.62277893e+02 7.11144653e+02 8.17463845e-02]	[0. 0. 0.]	[4.85405762e+02 9.03553955e+02 7.66628087e-01]	[4.69955627e+02 8.98422180e+02 7.45745897e-01]	[4.85394989e+02 8.75339478e+02 7.29649365e-01]
[472.56420898 323.7635498 0.83382523]	[480.2270813 367.38027954 0.89130193]	[416.11367798 369.89883423 0.81648111]	[377.69668579 472.59127808 0.91598582]	[336.4815979 562.47558594 0.92146099]	[544.2845459 362.31591797 0.87825567]	[564.95300293 475.11990356 0.87946951]	[585.48669434 577.78857422 0.87527245]	[482.95962524 562.32147217 0.75803369]	[441.77554321 564.85168457 0.74745893]	[472.59701538 716.27978516 0.7573272 ]	[482.77639771 870.20013428 0.8742398 ]	[526.53381348 559.79003906 0.67874658]	[544.43444824 723.96783447 0.82464796]	[5.23858887e+02 6.82887329e+02 6.60599843e-02]	[459.71142578 315.97601318 0.92820859]	[482.83496094 313.51446533 0.91448367]	[439.31588745 298.07852173 0.71107501]	[503.3170166 295.44515991 0.84703243]	[5.41702942e+02 7.13738647e+02 1.02049164e-01]	[5.59760681e+02 7.08621216e+02 8.14186111e-02]	[0. 0. 0.]	[4.85402649e+02 9.03572998e+02 7.72314310e-01]	[4.67489380e+02 8.98436462e+02 7.51588106e-01]	[4.85381012e+02 8.75354065e+02 7.30279088e-01]
[472.58761597 326.29779053 0.83317852]	[480.27056885 372.47097778 0.89768624]	[416.16744995 372.4524231 0.82508689]	[377.74984741 475.12045288 0.921965 ]	[336.50036621 564.93365479 0.91372746]	[544.31506348 367.41394043 0.84979391]	[564.94415283 477.68225098 0.89318931]	[585.46160889 580.34466553 0.89821166]	[482.95922852 562.38604736 0.76462901]	[441.75894165 564.902771 0.74809211]	[475.12850952 716.29443359 0.77114111]	[482.77377319 870.22479248 0.87654501]	[528.98474121 562.29119873 0.68961877]	[544.40454102 726.44152832 0.82844824]	[5.23814087e+02 6.82917236e+02 7.26571605e-02]	[459.72195435 316.06640625 0.94325352]	[482.85043335 315.95330811 0.92592788]	[439.33078003 298.19839478 0.69735497]	[503.33605957 295.60513306 0.87270522]	[0. 0. 0.]	[0. 0. 0.]	[0. 0. 0.]	[4.85421997e+02 9.03590942e+02 7.68549085e-01]	[4.69959503e+02 8.98454651e+02 7.48385906e-01]	[4.85372742e+02 8.75372437e+02 7.29645014e-01]
[475.08566284 331.48797607 0.83989924]	[480.28509521 375.02105713 0.91320086]	[418.54083252 375.02255249 0.84574628]	[377.72238159 480.112854 0.95740926]	[336.53128052 565.06011963 0.90285879]	[544.32470703 372.52767944 0.85991526]	[564.93847656 480.27029419 0.92739296]	[585.425354 582.94091797 0.91534561]	[482.93417358 564.88476562 0.77964538]	[441.73953247 564.98724365 0.74930632]	[475.11221313 713.77044678 0.76016194]	[482.76971436 870.23925781 0.87489343]	[526.52575684 562.36834717 0.70076454]	[544.32647705 726.5970459 0.84234446]	[5.21311462e+02 6.82940613e+02 8.27072263e-02]	[459.75863647 318.55740356 0.93818247]	[482.86026001 316.15701294 0.93617117]	[441.70248413 303.2237854 0.6702897 ]	[503.35702515 298.08331299 0.88529044]	[0. 0. 0.]	[0. 0. 0.]	[0. 0. 0.]	[4.85409241e+02 9.03587708e+02 7.68589377e-01]	[4.69955475e+02 8.98450012e+02 7.45384693e-01]	[4.85368927e+02 8.75384827e+02 7.26747692e-01]
[475.08590698 331.48733521 0.8399232 ]	[480.28540039 375.02474976 0.91380131]	[418.54220581 375.02453613 0.8466993 ]	[377.72213745 480.11450195 0.95814335]	[336.52871704 565.06225586 0.9012121 ]	[544.32073975 372.53381348 0.86010259]	[564.9362793 480.27032471 0.9277404 ]	[585.42254639 582.93829346 0.91553056]	[482.93917847 564.88116455 0.78170145]	[441.74884033 564.98413086 0.75144887]	[475.14434814 716.25341797 0.76358724]	[482.77774048 870.24926758 0.87454778]	[526.52612305 562.36798096 0.70395315]	[544.33441162 726.59197998 0.84193635]	[5.21321411e+02 6.82926331e+02 8.21797550e-02]	[459.75753784 318.55740356 0.93837088]	[482.86083984 316.15856934 0.93671918]	[441.70120239 303.22781372 0.6690743 ]	[503.3600769 298.08175659 0.88404292]	[0. 0. 0.]	[0. 0. 0.]	[0. 0. 0.]	[4.85417053e+02 9.03592529e+02 7.67188609e-01]	[4.69967773e+02 8.98454712e+02 7.43652523e-01]	[4.85375336e+02 8.75393433e+02 7.27612674e-01]
[475.09902954 336.48074341 0.87480354]	[480.27890015 377.57479858 0.9366107 ]	[416.16821289 377.587677 0.86887693]	[377.74487305 480.19619751 0.96354544]	[336.52938843 567.51428223 0.89312685]	[544.31347656 377.51498413 0.87902391]	[564.94311523 482.80358887 0.92299038]	[585.37054443 585.56835938 0.88401169]	[482.93164062 567.48358154 0.76482648]	[441.74847412 570.03839111 0.72334987]	[477.67596436 721.40930176 0.78598398]	[482.7975769 870.22625732 0.87400389]	[526.50653076 564.9307251 0.69477379]	[544.32397461 729.20898438 0.82050747]	[5.23816284e+02 6.88110046e+02 8.26959535e-02]	[459.7578125 318.72988892 0.93275267]	[482.87728882 318.66824341 0.94320685]	[441.73461914 310.87918091 0.67803073]	[503.42199707 300.75320435 0.85702455]	[0. 0. 0.]	[0. 0. 0.]	[0. 0. 0.]	[4.85444794e+02 9.03603760e+02 7.76051283e-01]	[4.70017944e+02 8.98456055e+02 7.50308692e-01]	[4.85394592e+02 8.75350586e+02 7.31482506e-01]
[475.10040283 336.67584229 0.89447218]	[480.29199219 377.74383545 0.93907452]	[418.5597229 380.099823 0.88091856]	[377.71472168 480.35665894 0.98018175]	[334.06561279 570.06878662 0.85886008]	[544.3392334 377.70013428 0.89614439]	[564.93377686 485.37640381 0.9001773 ]	[582.99633789 588.09179688 0.87815762]	[482.87228394 572.59020996 0.75353998]	[441.72573853 575.18151855 0.71258581]	[477.72045898 726.51428223 0.83817899]	[482.81774902 870.2074585 0.87290049]	[526.40393066 567.54437256 0.68552417]	[541.95404053 734.21820068 0.79263759]	[5.21353516e+02 6.95742676e+02 6.54978603e-02]	[459.7649231 321.2555542 0.9079963]	[482.90414429 321.21502686 0.9089151 ]	[441.77182007 313.53796387 0.68486226]	[503.48474121 308.38671875 0.85354102]	[0. 0. 0.]	[0. 0. 0.]	[0. 0. 0.]	[4.85460083e+02 9.03618652e+02 7.77030766e-01]	[4.70022766e+02 8.98458862e+02 7.50821769e-01]	[4.85422729e+02 8.75317871e+02 7.30755687e-01]
[477.66241455 341.75061035 0.8660869 ]	[480.36819458 382.85757446 0.91661704]	[418.65390015 382.79251099 0.87542105]	[377.65185547 482.84048462 0.97619277]	[326.32159424 570.0904541 0.81833249]	[544.42407227 382.79821777 0.88254809]	[564.88250732 495.63262939 0.8782984 ]	[582.88043213 600.88000488 0.89377367]	[482.86950684 577.76068115 0.75551462]	[441.74957275 580.26879883 0.72135365]	[477.68914795 726.61566162 0.83439374]	[482.81982422 870.21618652 0.87632203]	[524.00701904 577.7121582 0.68199795]	[541.80548096 741.97387695 0.79486907]	[5.18725159e+02 7.00866638e+02 8.02242681e-02]	[462.20666504 334.00323486 0.8961426 ]	[485.38735962 331.49993896 0.87086332]	[441.8296814 316.16934204 0.69388843]	[505.93539429 313.42825317 0.8301239 ]	[0. 0. 0.]	[0. 0. 0.]	[0. 0. 0.]	[4.85484436e+02 9.06102722e+02 7.77268648e-01]	[4.70035431e+02 8.98481018e+02 7.49047041e-01]	[4.85421967e+02 8.75313110e+02 7.31696248e-01]
[477.6918335 344.31982422 0.84429258]	[482.73687744 390.41793823 0.89785862]	[418.68695068 385.34121704 0.85682392]	[377.61392212 482.86880493 0.9652003 ]	[321.21646118 567.53161621 0.87475055]	[544.49407959 390.43814087 0.83415377]	[564.87390137 500.73477173 0.92277122]	[582.81658936 605.89135742 0.9061684 ]	[482.8036499 582.78674316 0.77617776]	[441.69125366 582.78533936 0.741485 ]	[477.70397949 729.02575684 0.84236151]	[482.80111694 870.24835205 0.88431555]	[523.94299316 580.34881592 0.71847963]	[541.70495605 746.94580078 0.81833202]	[5.16186523e+02 6.98359192e+02 8.24517906e-02]	[462.2149353 336.44824219 0.8933211 ]	[485.434021 333.97735596 0.87406856]	[441.8397522 318.52655029 0.66409683]	[508.49066162 313.53268433 0.8125875 ]	[0. 0. 0.]	[0. 0. 0.]	[0. 0. 0.]	[4.85459137e+02 9.06095581e+02 7.82788932e-01]	[4.70009918e+02 8.98483826e+02 7.52970219e-01]	[4.85417572e+02 8.75345459e+02 7.33890831e-01]
[480.15893555 349.41687012 0.8602922 ]	[482.80609131 393.0402832 0.90337902]	[418.75872803 387.92077637 0.85092455]	[377.48550415 482.92254639 0.93378866]	[316.13244629 565.04980469 0.92870808]	[546.9274292 395.58624268 0.85552859]	[564.85900879 500.87948608 0.93611109]	[582.78637695 608.49755859 0.87848973]	[482.74121094 582.82281494 0.78077596]	[439.29089355 582.82885742 0.74344164]	[477.6713562 729.07501221 0.82720274]	[482.80160522 870.23504639 0.88551933]	[523.87432861 582.79504395 0.7284621 ]	[539.26812744 747.10949707 0.82470119]	[5.08521393e+02 6.95747070e+02 1.44206688e-01]	[462.30969238 336.55361938 0.91169775]	[488.00350952 336.46682739 0.87050748]	[441.90402222 318.63070679 0.65626466]	[511.06838989 316.01080322 0.82362556]	[0. 0. 0.]	[0. 0. 0.]	[0. 0. 0.]	[4.85471405e+02 9.06093811e+02 7.85231769e-01]	[4.70025513e+02 8.98482117e+02 7.59552181e-01]	[4.85413849e+02 8.75322510e+02 7.34367430e-01]
[480.27261353 354.57751465 0.93306124]	[482.88015747 395.59207153 0.91642314]	[421.14804077 390.49517822 0.85343367]	[375.03808594 482.85925293 0.93035942]	[313.45663452 564.95410156 0.88786602]	[546.98895264 398.0774231 0.87407005]	[564.83251953 503.44134521 0.91919011]	[580.34295654 613.64233398 0.83791864]	[482.71035767 582.95898438 0.79635078]	[439.2661438 582.96057129 0.755683 ]	[477.6618042 729.15478516 0.80671567]	[482.79431152 870.24127197 0.88853526]	[523.83111572 582.93859863 0.74919176]	[539.19500732 747.17559814 0.80843174]	[5.08512878e+02 6.98331665e+02 1.57486767e-01]	[464.86566162 339.16986084 0.90153682]	[490.57839966 339.09927368 0.87962389]	[446.96594238 321.15762329 0.63110691]	[511.04873657 318.60119629 0.84278023]	[0. 0. 0.]	[0. 0. 0.]	[0. 0. 0.]	[4.85465179e+02 9.06103271e+02 7.88884282e-01]	[4.70020264e+02 8.98489380e+02 7.61065423e-01]	[4.85408264e+02 8.75335266e+02 7.32288241e-01]
[480.30517578 357.10397339 0.94811022]	[482.90362549 398.05316162 0.92741334]	[421.15792847 393.06088257 0.86441767]	[372.51034546 482.84362793 0.91511416]	[303.26980591 562.44403076 0.88412702]	[546.98718262 398.18643188 0.88334858]	[564.83276367 505.99304199 0.89449692]	[577.7767334 616.24609375 0.80869848]	[482.72967529 585.49401855 0.79505557]	[439.26394653 585.48632812 0.74953943]	[477.65136719 731.64355469 0.78439021]	[482.79223633 870.24945068 0.88795161]	[523.87579346 585.46173096 0.74670124]	[536.65362549 749.73583984 0.76578629]	[5.13570129e+02 7.08593811e+02 1.80699557e-01]	[464.89987183 339.3097229 0.88507015]	[493.12713623 339.2901001 0.87254298]	[449.43566895 326.30108643 0.6299395 ]	[513.63104248 321.21359253 0.81323975]	[5.31617798e+02 7.52267395e+02 1.51078507e-01]	[5.44483887e+02 7.49646484e+02 1.89775735e-01]	[0. 0. 0.]	[4.85476868e+02 9.06110718e+02 7.89106369e-01]	[4.70046143e+02 8.98508728e+02 7.58486152e-01]	[4.85391937e+02 8.75345764e+02 7.29047477e-01]
[480.31790161 357.19836426 0.94729424]	[482.90512085 398.17056274 0.93449241]	[421.15719604 395.60690308 0.87893867]	[372.43621826 482.7956543 0.90884107]	[298.21820068 562.34155273 0.92019689]	[547.01385498 400.66650391 0.88211918]	[562.46685791 513.58551025 0.88257259]	[572.63208008 621.27075195 0.81876624]	[482.72723389 588.04272461 0.77176768]	[439.26535034 588.02362061 0.73458952]	[477.60586548 734.25231934 0.773655 ]	[482.77819824 870.3359375 0.89566112]	[523.85809326 588.01318359 0.72515905]	[534.17364502 752.26696777 0.75534207]	[5.08521393e+02 7.08625427e+02 1.75866723e-01]	[464.8991394 341.78649902 0.86601537]	[495.60662842 341.77172852 0.85941285]	[449.46618652 331.4928894 0.57236511]	[516.16046143 323.81259155 0.80596149]	[0. 0. 0.]	[0. 0. 0.]	[0. 0. 0.]	[4.87919525e+02 9.06124817e+02 7.79703438e-01]	[4.72520691e+02 9.00996887e+02 7.55617082e-01]	[4.85358063e+02 8.75431763e+02 7.28855431e-01]
[480.32720947 359.62506104 0.94382691]	[482.89581299 400.65420532 0.9372288 ]	[421.14181519 398.05551147 0.88539195]	[367.40667725 482.84197998 0.89708316]	[298.05236816 559.80426025 0.91266125]	[547.01586914 400.86029053 0.86038655]	[562.43347168 516.20648193 0.88446689]	[567.58978271 623.85015869 0.87915331]	[480.37982178 590.54241943 0.75463516]	[439.2298584 588.05639648 0.72094721]	[475.15930176 736.78424072 0.77056968]	[482.75466919 872.74707031 0.89325804]	[523.85418701 588.08435059 0.70805562]	[534.15710449 754.73925781 0.75486231]	[5.08473022e+02 7.06086365e+02 1.57564610e-01]	[464.93026733 344.33352661 0.84606302]	[495.6335144 344.34390259 0.84984744]	[449.51974487 334.01815796 0.5995543 ]	[516.19171143 331.45666504 0.81799567]	[0. 0. 0.]	[0. 0. 0.]	[0. 0. 0.]	[4.87947906e+02 9.06101929e+02 7.45574713e-01]	[4.70044189e+02 9.01008423e+02 7.33843684e-01]	[4.82923126e+02 8.77960815e+02 7.15083420e-01]
[480.32992554 359.76071167 0.92299145]	[482.88821411 400.7456665 0.93989199]	[421.14587402 398.12030029 0.89604855]	[364.87832642 482.79434204 0.90059698]	[295.54653931 559.73901367 0.89994931]	[547.01635742 403.35192871 0.84711862]	[562.38635254 518.71795654 0.88942647]	[567.5456543 624.00305176 0.88382208]	[480.35971069 590.60955811 0.75187123]	[439.21621704 590.56158447 0.71525526]	[477.59313965 736.79663086 0.77441078]	[482.73513794 872.77478027 0.89439017]	[523.83496094 590.61462402 0.70171982]	[5.34111816e+02 7.54835205e+02 7.51367211e-01]	[5.05946381e+02 7.03452515e+02 1.57873884e-01]	[464.95550537 349.41769409 0.84175932]	[495.65048218 349.43701172 0.85188013]	[452.03869629 336.50857544 0.65021431]	[518.65496826 333.96035767 0.83733594]	[0. 0. 0.]	[0. 0. 0.]	[0. 0. 0.]	[4.87954620e+02 9.06119995e+02 7.43409514e-01]	[4.70037506e+02 9.01040100e+02 7.33241260e-01]	[4.82897125e+02 8.80462646e+02 7.14779496e-01]
[480.34429932 362.3218689 0.89441812]	[482.84783936 400.86437988 0.9292419 ]	[418.77633667 398.22799683 0.90522397]	[362.34054565 482.91604614 0.90070939]	[293.00427246 559.82244873 0.8823365 ]	[546.99554443 405.9269104 0.83124453]	[562.34155273 521.23449707 0.90458727]	[565.07849121 623.99157715 0.8977536 ]	[480.35430908 593.16503906 0.74502194]	[439.21380615 590.62365723 0.70957428]	[477.63369751 739.36022949 0.78120446]	[482.73260498 872.77972412 0.89502227]	[523.8182373 595.67950439 0.70063698]	[5.34114319e+02 7.57360779e+02 7.50894308e-01]	[5.08520996e+02 7.03477844e+02 1.78594261e-01]	[467.3911438 354.48696899 0.85162479]	[495.66351318 354.48336792 0.8647331 ]	[452.06451416 336.58596802 0.62092209]	[518.690979 334.06716919 0.84927881]	[0. 0. 0.]	[0. 0. 0.]	[0. 0. 0.]	[4.87985260e+02 9.06101074e+02 7.41288126e-01]	[4.72524902e+02 9.01033569e+02 7.32990026e-01]	[4.82888489e+02 8.80470398e+02 7.15324342e-01]
[480.35379028 364.83352661 0.88485932]	[482.82922363 403.32089233 0.9209621 ]	[418.74777222 400.68383789 0.90902996]	[362.21795654 485.4682312 0.88824219]	[292.98892212 562.27459717 0.8946048 ]	[547.00231934 408.45986938 0.82786125]	[562.31713867 521.28137207 0.91115236]	[565.03814697 626.40338135 0.89890122]	[480.36846924 595.70324707 0.74598581]	[439.23580933 593.14532471 0.71197498]	[477.63665771 739.42059326 0.79215288]	[482.73291016 872.78997803 0.89619493]	[523.82843018 595.74584961 0.70614338]	[5.34140625e+02 7.57388367e+02 7.56536305e-01]	[5.08488190e+02 7.03404846e+02 1.75399899e-01]	[467.41116333 354.57876587 0.86012012]	[495.65997314 354.57211304 0.87014854]	[452.05917358 336.61968994 0.61476809]	[518.63690186 336.52008057 0.84085822]	[0. 0. 0.]	[0. 0. 0.]	[0. 0. 0.]	[4.87991028e+02 9.06093262e+02 7.39758015e-01]	[4.72529388e+02 9.01028564e+02 7.32900679e-01]	[4.82888947e+02 8.80488403e+02 7.15235114e-01]
[480.33740234 364.86105347 0.88285959]	[482.80050659 403.38235474 0.91290665]	[418.72894287 400.76318359 0.90269482]	[359.82528687 490.50735474 0.88343304]	[292.98532104 562.41552734 0.90405631]	[546.9677124 410.993927 0.8305943]	[562.29931641 521.28985596 0.91049755]	[565.04840088 626.42810059 0.89596939]	[482.70980835 598.25897217 0.7461049 ]	[439.23721313 595.73748779 0.70855194]	[477.668396 744.48345947 0.80706018]	[482.72955322 872.80175781 0.8963303 ]	[523.84942627 598.28826904 0.70877528]	[534.17602539 759.91107178 0.76325595]	[5.11060486e+02 7.05937866e+02 1.63754702e-01]	[464.97225952 354.59140015 0.85864937]	[495.63528442 354.58987427 0.86691165]	[452.01998901 336.6312561 0.60838026]	[518.64788818 336.52328491 0.83654761]	[0. 0. 0.]	[0. 0. 0.]	[0. 0. 0.]	[4.88000183e+02 9.06094604e+02 7.38765776e-01]	[4.72529510e+02 9.01041260e+02 7.35741794e-01]	[4.82880859e+02 8.80501221e+02 7.15972304e-01]
[480.32623291 367.33450317 0.88322878]	[482.7694397 405.86282349 0.9090243 ]	[418.69845581 400.85440063 0.8857075 ]	[362.26672363 493.06011963 0.87265044]	[295.45474243 565.02252197 0.8959505 ]	[544.54577637 411.00424194 0.83680308]	[562.31817627 521.28356934 0.92096555]	[565.07550049 626.41583252 0.89719182]	[480.37124634 598.30621338 0.75421649]	[439.23138428 598.25305176 0.71444941]	[477.68197632 744.44500732 0.80081344]	[482.73391724 872.80584717 0.8948884 ]	[523.83929443 600.77557373 0.71358848]	[536.66918945 762.4588623 0.77606589]	[5.05935974e+02 7.03442383e+02 1.64126754e-01]	[464.96917725 356.97885132 0.86100626]	[495.60372925 356.99169922 0.86866307]	[452.0402832 336.69656372 0.62205166]	[516.13482666 336.55435181 0.82149148]	[0. 0. 0.]	[0. 0. 0.]	[0. 0. 0.]	[4.88009888e+02 9.06096741e+02 7.35212445e-01]	[4.72529297e+02 9.01045166e+02 7.33603060e-01]	[4.82880432e+02 8.80502747e+02 7.14351296e-01]
[480.30908203 367.40252686 0.88231158]	[482.72409058 408.43371582 0.89871383]	[418.65396118 403.31530762 0.86262983]	[362.31991577 498.20828247 0.88548559]	[295.5770874 570.07080078 0.86948693]	[544.51098633 413.53121948 0.83998948]	[562.31781006 521.30090332 0.92526567]	[567.51593018 626.50372314 0.87653232]	[480.36383057 600.77648926 0.75887942]	[439.22314453 598.29144287 0.71541041]	[477.74417114 744.45513916 0.80244297]	[482.7265625 872.81005859 0.89359939]	[523.82843018 600.77911377 0.71360636]	[536.73321533 762.49511719 0.77814752]	[5.03375885e+02 7.03456116e+02 1.43908530e-01]	[464.92822266 357.02374268 0.87023371]	[493.1262207 357.01785278 0.8684845 ]	[446.98138428 336.67095947 0.67493665]	[513.65655518 336.56594849 0.81483996]	[0. 0. 0.]	[0. 0. 0.]	[0. 0. 0.]	[4.87996307e+02 9.06099854e+02 7.36887217e-01]	[4.70042572e+02 9.01038025e+02 7.34280050e-01]	[4.82865234e+02 8.80512390e+02 7.14575887e-01]
[480.309021 372.4515686 0.88414025]	[482.7074585 411.00823975 0.89760131]	[418.61212158 403.39682007 0.84711051]	[364.78009033 500.800354 0.92174113]	[298.15826416 580.22058105 0.87683618]	[544.50274658 416.05834961 0.84869546]	[562.36065674 521.30090332 0.92860764]	[567.57678223 626.42486572 0.87742907]	[482.71679688 600.81268311 0.76624012]	[439.23925781 600.77764893 0.71822017]	[477.7388916 744.46020508 0.79796398]	[482.73928833 872.83319092 0.89162296]	[523.87011719 600.80639648 0.71843141]	[539.16809082 762.49645996 0.77558994]	[5.05951172e+02 7.05950684e+02 1.35502174e-01]	[464.89428711 357.12225342 0.88445902]	[493.11871338 357.07376099 0.86976808]	[446.88894653 339.07037354 0.69897115]	[513.59277344 336.57406616 0.80714649]	[0. 0. 0.]	[0. 0. 0.]	[0. 0. 0.]	[4.87981964e+02 9.06111389e+02 7.34245062e-01]	[4.70032623e+02 9.01042419e+02 7.31240749e-01]	[4.82874603e+02 8.83017090e+02 7.17731476e-01]
[480.29708862 372.48287964 0.88853014]	[480.35540771 410.99938965 0.90007699]	[418.58547974 405.86456299 0.83774644]	[367.39883423 500.89358521 0.90147078]	[300.77490234 582.86761475 0.89252478]	[544.47033691 413.55227661 0.83927059]	[562.40136719 521.30718994 0.92743385]	[570.08435059 626.43035889 0.85972339]	[482.73132324 600.83935547 0.77163255]	[439.26675415 600.81848145 0.72633195]	[480.12210083 744.49383545 0.80387026]	[482.74267578 872.84411621 0.89047724]	[523.86999512 600.82165527 0.72322702]	[539.22247314 764.9352417 0.78691268]	[5.05918365e+02 7.06039734e+02 1.25731409e-01]	[464.87631226 357.16702271 0.88836223]	[493.06524658 357.10119629 0.86922431]	[446.87484741 339.15042114 0.71761698]	[511.02053833 336.60275269 0.80272973]	[0. 0. 0.]	[0. 0. 0.]	[0. 0. 0.]	[4.90489532e+02 9.06118469e+02 7.29482889e-01]	[4.72545166e+02 9.01070312e+02 7.26818562e-01]	[4.82858643e+02 8.83044678e+02 7.20321655e-01]
[480.25726318 372.52642822 0.89657551]	[480.3503418 411.00094604 0.90041208]	[418.59973145 405.88299561 0.84013599]	[372.53494263 500.88485718 0.92135978]	[313.40887451 585.41455078 0.88362151]	[544.43426514 413.54110718 0.84361929]	[562.4251709 521.33636475 0.93862522]	[575.17529297 626.5166626 0.84526628]	[482.72229004 600.88006592 0.77575994]	[439.26641846 600.85272217 0.73437214]	[480.1315918 744.48175049 0.80719441]	[482.74630737 872.84155273 0.89176142]	[523.86456299 600.86785889 0.72871095]	[539.20227051 764.9387207 0.78787851]	[5.11032471e+02 7.08539551e+02 1.13864638e-01]	[462.43881226 359.57019043 0.90060538]	[490.53918457 357.12747192 0.87534094]	[444.38421631 339.1864624 0.70269877]	[508.53677368 336.64953613 0.81300437]	[0. 0. 0.]	[0. 0. 0.]	[0. 0. 0.]	[4.90493866e+02 9.06111511e+02 7.31618762e-01]	[4.72552032e+02 9.01061768e+02 7.28685379e-01]	[4.82864166e+02 8.83042480e+02 7.20724761e-01]
[480.24047852 372.53015137 0.90048033]	[480.334198 411.00985718 0.90151894]	[418.59890747 405.90332031 0.8403275 ]	[375.0206604 503.34844971 0.93074757]	[316.02294922 585.59277344 0.90632492]	[544.41711426 413.52444458 0.8449015 ]	[562.44677734 521.32928467 0.93834865]	[580.25982666 626.57714844 0.86410826]	[480.37017822 600.86547852 0.77496278]	[439.23657227 600.83843994 0.73447955]	[480.13873291 744.47241211 0.80832469]	[482.753479 872.8447876 0.89177883]	[523.84356689 600.85375977 0.72686011]	[539.22625732 762.48431396 0.77514482]	[5.13625000e+02 7.08622070e+02 1.03212841e-01]	[462.42767334 359.5723877 0.90465975]	[490.50799561 357.13729858 0.87619615]	[444.34371948 339.19799805 0.74825633]	[508.46838379 336.63977051 0.81282365]	[0. 0. 0.]	[0. 0. 0.]	[0. 0. 0.]	[4.90491364e+02 9.06121338e+02 7.32620537e-01]	[4.72545654e+02 9.03537781e+02 7.27971137e-01]	[4.82879272e+02 8.83049683e+02 7.23208010e-01]
[480.15512085 372.48516846 0.8770206 ]	[480.32501221 411.00012207 0.89897716]	[418.59179688 405.90185547 0.84055603]	[377.48260498 503.47000122 0.92548591]	[318.62109375 588.06719971 0.90777695]	[544.40899658 413.52557373 0.84484065]	[562.44726562 521.30841064 0.93665075]	[580.35620117 626.4743042 0.88642758]	[480.37408447 600.86114502 0.77193964]	[439.23971558 600.84539795 0.73351455]	[480.13284302 744.46209717 0.80963916]	[482.75057983 872.85668945 0.88811272]	[523.85180664 600.85491943 0.71869457]	[539.26861572 762.50134277 0.77876276]	[5.13640198e+02 7.08655334e+02 1.01470403e-01]	[462.33300781 357.18423462 0.91105205]	[487.96170044 357.11206055 0.88464439]	[441.90475464 339.19509888 0.72913682]	[505.98562622 336.64715576 0.80703366]	[0. 0. 0.]	[0. 0. 0.]	[0. 0. 0.]	[4.90490051e+02 9.06131714e+02 7.33336985e-01]	[4.72551117e+02 9.03540955e+02 7.25828946e-01]	[4.82871185e+02 8.83078430e+02 7.19033301e-01]
[480.10897827 372.48617554 0.86788774]	[480.31869507 411.00796509 0.90083408]	[418.59545898 405.92965698 0.83762223]	[377.59078979 503.49920654 0.95601439]	[321.24908447 590.61358643 0.84591657]	[544.39416504 413.51641846 0.8453117 ]	[562.456604 521.30023193 0.93479705]	[582.75006104 626.47698975 0.8903951 ]	[482.70852661 600.87408447 0.77297151]	[439.25048828 600.83996582 0.73027587]	[480.13092041 744.45965576 0.80802488]	[482.74703979 872.86090088 0.88696492]	[523.8694458 600.87054443 0.72127897]	[539.25933838 762.50006104 0.78277302]	[5.13604980e+02 7.08606079e+02 9.93194357e-02]	[462.27322388 357.17352295 0.91580951]	[485.49353027 357.09347534 0.88966852]	[441.8822937 339.24807739 0.68146658]	[505.93405151 336.63430786 0.80697322]	[0. 0. 0.]	[0. 0. 0.]	[0. 0. 0.]	[4.88017761e+02 9.06133118e+02 7.34456301e-01]	[4.72537872e+02 9.03549438e+02 7.31176019e-01]	[4.82871765e+02 8.83081482e+02 7.17676997e-01]
[477.69830322 369.97418213 0.8494097 ]	[480.30184937 410.96871948 0.89987659]	[418.58688354 405.92736816 0.83684969]	[377.64559937 503.5057373 0.95430338]	[326.32119751 593.19897461 0.80992782]	[544.38214111 411.00717163 0.84025919]	[562.44732666 521.19628906 0.9164508 ]	[582.79022217 626.43536377 0.89810896]	[482.74502563 600.85400391 0.77430236]	[439.29034424 600.83837891 0.73142785]	[480.15301514 741.88684082 0.80341685]	[482.74914551 872.8494873 0.88787091]	[523.9072876 600.85339355 0.71789092]	[539.30065918 762.50268555 0.78775823]	[5.11034973e+02 7.08586731e+02 8.89301822e-02]	[462.22006226 357.13745117 0.91753608]	[485.44137573 357.03820801 0.88931799]	[441.85961914 339.26037598 0.65155792]	[505.90283203 336.60031128 0.81465638]	[0. 0. 0.]	[0. 0. 0.]	[0. 0. 0.]	[4.88014343e+02 9.06135071e+02 7.33990133e-01]	[4.72532654e+02 9.03542603e+02 7.30116487e-01]	[4.82877533e+02 8.83074646e+02 7.19791770e-01]
[477.70300293 369.90185547 0.84266031]	[480.2689209 408.4309082 0.89912194]	[418.57778931 405.89050293 0.83963078]	[377.66845703 505.86865234 0.95496529]	[328.92349243 598.21112061 0.8155883 ]	[544.33673096 408.40829468 0.84811068]	[562.45397949 518.74676514 0.90303725]	[582.80151367 624.03771973 0.90197223]	[482.74295044 600.8026123 0.77546567]	[439.29824829 600.80187988 0.73108089]	[480.16384888 739.3392334 0.80080634]	[482.75311279 872.83850098 0.88962126]	[523.89306641 600.78399658 0.71395552]	[539.29034424 762.484375 0.78695118]	[5.08471558e+02 7.06073547e+02 1.00715071e-01]	[462.21939087 357.09707642 0.91455811]	[485.4234314 356.96633911 0.8815372 ]	[441.84158325 339.23425293 0.6695379 ]	[503.50015259 336.54776001 0.81830025]	[0. 0. 0.]	[0. 0. 0.]	[0. 0. 0.]	[4.87978729e+02 9.06162231e+02 7.48009324e-01]	[4.70016815e+02 9.03544373e+02 7.37759531e-01]	[4.82902924e+02 8.83052551e+02 7.20857739e-01]
[477.65325928 367.33544922 0.83734059]	[480.25283813 405.9017334 0.90544659]	[418.55218506 403.39324951 0.84691149]	[377.70089722 503.42227173 0.9756512 ]	[333.9385376 595.66503906 0.82822973]	[544.34240723 405.87265015 0.86002105]	[562.45812988 518.65222168 0.88666254]	[582.8081665 623.92669678 0.90350765]	[482.75094604 598.24951172 0.76350987]	[439.29885864 598.28790283 0.72327149]	[480.17681885 739.37316895 0.8103956 ]	[482.74810791 872.82763672 0.89041531]	[523.90332031 595.74255371 0.70275164]	[541.68377686 762.41503906 0.77919102]	[5.08513062e+02 7.08651550e+02 8.68712962e-02]	[462.19805908 357.04663086 0.91146564]	[485.37133789 354.5786438 0.88977021]	[441.8286438 339.12652588 0.68428057]	[503.47689819 336.47216797 0.81319875]	[0. 0. 0.]	[0. 0. 0.]	[0. 0. 0.]	[4.87971161e+02 9.06166138e+02 7.51184046e-01]	[4.70012726e+02 9.03541748e+02 7.38500118e-01]	[4.82889099e+02 8.83036194e+02 7.22804666e-01]
[477.69140625 364.82495117 0.84463316]	[480.23330688 403.3326416 0.92248523]	[416.13607788 403.25799561 0.85731179]	[377.70794678 503.35232544 0.98496807]	[334.05828857 593.10638428 0.85458755]	[544.34613037 403.30264282 0.88642156]	[562.4354248 513.61029053 0.87316829]	[582.81707764 623.82220459 0.89804626]	[482.76071167 595.66973877 0.76161993]	[439.31942749 595.7197876 0.71939051]	[480.15090942 741.94439697 0.82082593]	[482.74325562 872.8303833 0.88932997]	[523.89916992 593.13366699 0.70141995]	[541.69567871 757.37945557 0.77281076]	[5.05945892e+02 7.06032349e+02 9.50929672e-02]	[462.23025513 357.00457764 0.89858025]	[485.38183594 354.5413208 0.88420391]	[441.81698608 336.69921875 0.74587035]	[503.46896362 334.04586792 0.82487309]	[0. 0. 0.]	[0. 0. 0.]	[0. 0. 0.]	[4.87954376e+02 9.06158447e+02 7.54586816e-01]	[4.69994904e+02 9.03536438e+02 7.41408050e-01]	[4.82892426e+02 8.83039001e+02 7.22464502e-01]
[477.73129272 362.24279785 0.8852452 ]	[480.22787476 400.82568359 0.9337849 ]	[416.12106323 400.77154541 0.87092745]	[377.7303772 503.2611084 0.98250031]	[336.47351074 588.10540771 0.87691927]	[544.33441162 400.77932739 0.90191591]	[562.43334961 508.51522827 0.8753134 ]	[582.79608154 618.77947998 0.85484421]	[482.78063965 593.11505127 0.76002204]	[439.32278442 593.1809082 0.71694934]	[477.72247314 741.93414307 0.80175608]	[482.74484253 872.83319092 0.88875341]	[523.92858887 590.54400635 0.69892955]	[541.69830322 754.76947021 0.76945478]	[5.13598328e+02 7.06064941e+02 9.90535319e-02]	[462.23498535 354.49020386 0.88647389]	[485.43380737 351.98464966 0.86496758]	[441.81381226 336.64157104 0.74275231]	[503.50354004 331.44830322 0.80769813]	[0. 0. 0.]	[0. 0. 0.]	[0. 0. 0.]	[4.87953949e+02 9.06154236e+02 7.53216743e-01]	[4.69997711e+02 9.01064331e+02 7.41370440e-01]	[4.82891998e+02 8.83034546e+02 7.20618308e-01]
[477.70346069 359.60604858 0.93128669]	[480.21765137 398.26577759 0.9314549 ]	[416.13955688 398.25219727 0.87376165]	[377.72332764 500.81039429 0.97853863]	[336.51092529 585.57794189 0.90592289]	[544.31512451 398.25134277 0.90170145]	[562.44287109 505.97973633 0.88404477]	[582.80725098 611.08764648 0.86402041]	[482.80474854 588.07757568 0.76723355]	[441.68270874 590.59558105 0.7209909 ]	[477.6522522 736.79779053 0.7945556 ]	[482.75421143 872.81256104 0.89023137]	[523.95043945 587.97698975 0.70947671]	[541.75427246 752.19244385 0.79937464]	[5.11063690e+02 7.05963928e+02 9.87990648e-02]	[462.23126221 346.8381958 0.87040937]	[485.4418335 344.28894043 0.8612352 ]	[441.83563232 336.50421143 0.72450054]	[505.87820435 331.40762329 0.8070758 ]	[0. 0. 0.]	[0. 0. 0.]	[0. 0. 0.]	[4.87959930e+02 9.06129883e+02 7.50890374e-01]	[4.70016663e+02 9.01039856e+02 7.40654945e-01]	[4.82903168e+02 8.83014221e+02 7.18875051e-01]
[480.11050415 357.11807251 0.92354155]	[480.24951172 398.08746338 0.92492318]	[416.15075684 398.0557251 0.8611058 ]	[380.08624268 498.22024536 0.94906163]	[336.57751465 585.45159912 0.92749321]	[544.30255127 398.07928467 0.88224101]	[562.42108154 503.29946899 0.93070859]	[582.80389404 606.0725708 0.88969064]	[482.8727417 585.54827881 0.77422065]	[441.70394897 588.04681396 0.72813553]	[477.63394165 736.83764648 0.79775423]	[482.72717285 872.79449463 0.88964415]	[526.41503906 585.43609619 0.7030403 ]	[541.85821533 749.54754639 0.85428518]	[5.21251038e+02 7.11122864e+02 9.91760194e-02]	[462.2565918 341.75131226 0.91067618]	[485.46826172 339.29559326 0.88641804]	[441.84912109 333.9654541 0.72556913]	[503.49713135 323.79763794 0.80639178]	[0. 0. 0.]	[0. 0. 0.]	[0. 0. 0.]	[4.85439697e+02 9.06132019e+02 7.49787688e-01]	[4.67474731e+02 9.01025452e+02 7.38015294e-01]	[4.82916138e+02 8.80510925e+02 7.16588914e-01]
[480.19604492 354.55303955 0.91132963]	[480.25265503 395.55853271 0.90965134]	[416.15515137 393.0710144 0.830212 ]	[380.09790039 495.64749146 0.92429972]	[336.58117676 582.98443604 0.93577218]	[544.29449463 395.53039551 0.8598184 ]	[562.42443848 500.7600708 0.91998816]	[582.81994629 605.96875 0.89698988]	[482.8659668 582.9475708 0.78403008]	[441.69747925 585.42926025 0.75223118]	[475.15991211 731.71398926 0.80867332]	[482.71557617 872.76226807 0.88712555]	[526.4319458 582.84393311 0.70221663]	[541.94622803 747.0256958 0.86025393]	[5.23809509e+02 7.08526855e+02 8.43315870e-02]	[462.3420105 339.20910645 0.93030441]	[487.99319458 339.12203979 0.88835239]	[441.81097412 326.31100464 0.74134958]	[503.50744629 318.6484375 0.77669495]	[0. 0. 0.]	[0. 0. 0.]	[0. 0. 0.]	[4.85420349e+02 9.06125671e+02 7.56457448e-01]	[4.67468201e+02 9.01020813e+02 7.40635872e-01]	[4.82911499e+02 8.80464844e+02 7.09298790e-01]
[480.23748779 346.90222168 0.88420475]	[480.2303772 390.46566772 0.88764375]	[416.14102173 390.45516968 0.81844401]	[380.12316895 488.00897217 0.91366774]	[336.63763428 582.8961792 0.93736982]	[544.29412842 387.91598511 0.85090417]	[562.42279053 495.66604614 0.88013232]	[582.8414917 603.3190918 0.902107 ]	[482.89089966 580.33294678 0.76728702]	[441.72143555 582.86474609 0.7512328 ]	[475.16110229 729.24389648 0.81029278]	[480.38882446 872.76202393 0.88362563]	[526.4564209 580.23760986 0.68426746]	[544.33953857 744.52246094 0.84174836]	[5.23845459e+02 7.06067810e+02 6.35087192e-02]	[462.34432983 336.63879395 0.92513418]	[488.02960205 336.52407837 0.87074739]	[441.79907227 321.17510986 0.79639083]	[505.87991333 316.07876587 0.74375713]	[5.41807434e+02 7.46895996e+02 1.69750378e-01]	[5.57174072e+02 7.41936951e+02 1.21766701e-01]	[0. 0. 0.]	[4.85392273e+02 9.06125671e+02 7.54586935e-01]	[4.67444946e+02 9.01016052e+02 7.38602340e-01]	[4.8289740e+02 8.8047467e+02 7.0622623e-01]
[480.29446411 341.79992676 0.89489663]	[480.22897339 382.8732605 0.90145981]	[416.12854004 385.31311035 0.8348124 ]	[377.75317383 485.49145508 0.9349907 ]	[336.69665527 580.34228516 0.92427242]	[544.32720947 382.78240967 0.88859248]	[562.44946289 490.54043579 0.8743977 ]	[582.91278076 600.78460693 0.88031715]	[482.91067505 575.17010498 0.74574786]	[441.73754883 577.78759766 0.72240371]	[475.15576172 729.07177734 0.81028974]	[480.38430786 872.73431396 0.88249958]	[526.46520996 570.08105469 0.67584288]	[544.36749268 739.37866211 0.81057012]	[5.23849609e+02 7.05954956e+02 5.58559522e-02]	[462.40939331 336.47909546 0.88617826]	[488.0145874 333.95410156 0.84166801]	[441.82522583 318.64993286 0.83870226]	[503.48471069 313.53713989 0.79298204]	[5.41805969e+02 7.36862915e+02 2.01412529e-01]	[5.57247314e+02 7.34267395e+02 1.55308858e-01]	[0. 0. 0.]	[4.85391815e+02 9.06125122e+02 7.63525724e-01]	[4.67453583e+02 9.01007324e+02 7.46517360e-01]	[4.82888611e+02 8.77994141e+02 7.09989488e-01]
[480.27056885 339.25390625 0.92587632]	[480.21392822 380.25567627 0.92764515]	[416.10479736 380.29302979 0.8550626 ]	[380.10684204 482.93954468 0.96319789]	[339.09191895 577.74987793 0.89090264]	[544.29052734 380.1428833 0.90681106]	[562.45983887 482.89474487 0.92166716]	[582.93182373 590.55072021 0.8695665 ]	[482.93658447 570.05401611 0.74954945]	[441.75247192 575.1963501 0.71499628]	[475.10638428 729.03649902 0.80658698]	[482.70965576 872.70251465 0.87968659]	[526.50646973 565.00366211 0.68371052]	[544.45153809 734.28149414 0.79970521]	[5.21379517e+02 7.08559265e+02 1.19824812e-01]	[462.3862915 331.45565796 0.8694669 ]	[490.50213623 328.8583374 0.84219378]	[441.81369019 316.14508057 0.85812914]	[505.88223267 313.43032837 0.82131255]	[5.41697754e+02 7.36869568e+02 2.66330957e-01]	[5.52064148e+02 7.31701111e+02 2.19279528e-01]	[0. 0. 0.]	[4.85384155e+02 9.06108337e+02 7.67117441e-01]	[4.67445404e+02 9.00977539e+02 7.50704646e-01]	[4.82919678e+02 8.77930969e+02 7.02782214e-01]
[480.35876465 336.66424561 0.95428371]	[480.27023315 377.71636963 0.9332152 ]	[416.15408325 380.11831665 0.86959904]	[380.15878296 482.74642944 0.97707266]	[339.14224243 572.6027832 0.88255101]	[544.31072998 377.61148071 0.90117204]	[562.44415283 480.34140015 0.93758917]	[582.94415283 585.57745361 0.88180584]	[485.35415649 565.00152588 0.75563169]	[441.78646851 567.54724121 0.72373289]	[475.15652466 724.00640869 0.79131985]	[482.72158813 870.32183838 0.87808979]	[528.9942627 564.86694336 0.68093288]	[546.91497803 729.20928955 0.79168385]	[5.26404053e+02 7.11197571e+02 2.28743255e-01]	[464.83703613 323.72149658 0.8665477 ]	[493.11022949 321.18716431 0.87048149]	[441.84674072 316.00979614 0.85872483]	[505.8999939 305.7677002 0.68654484]	[5.39249695e+02 7.34328369e+02 3.43383133e-01]	[5.46941650e+02 7.31672424e+02 3.01513612e-01]	[0. 0. 0.]	[4.85403168e+02 9.06106384e+02 7.64544725e-01]	[4.67462524e+02 9.00979553e+02 7.46220887e-01]	[4.82921539e+02 8.77893555e+02 7.03680515e-01]
[482.75015259 336.49325562 0.93684888]	[480.30203247 377.54586792 0.92436206]	[418.56231689 377.59182739 0.8653059 ]	[380.16360474 480.3085022 0.97764432]	[339.24108887 570.03521729 0.88175398]	[544.32220459 375.0480957 0.87955749]	[562.47625732 480.20922852 0.92977226]	[585.3692627 585.41143799 0.90517443]	[485.45761108 564.91601562 0.74835634]	[441.84802246 565.02996826 0.73150164]	[477.61273193 723.96337891 0.79285097]	[482.71392822 870.31817627 0.88092542]	[531.61901855 562.37359619 0.671812 ]	[547.04064941 726.6114502 0.79301333]	[5.26442383e+02 7.13751892e+02 3.59548450e-01]	[464.92422485 321.15011597 0.87905151]	[495.64358521 318.66387939 0.90079874]	[441.90011597 313.43121338 0.8191427 ]	[505.96832275 298.23303223 0.6832453 ]	[5.36701355e+02 7.44472900e+02 4.96758878e-01]	[5.41892883e+02 7.36832947e+02 4.55432057e-01]	[0. 0. 0.]	[4.85401672e+02 9.06091431e+02 7.63010204e-01]	[4.67480042e+02 8.98509521e+02 7.43770719e-01]	[4.82908875e+02 8.77904968e+02 7.09567547e-01]
[482.77368164 333.92254639 0.91289657]	[480.29876709 374.99368286 0.91441715]	[418.54937744 375.00939941 0.84652019]	[380.23895264 477.74728394 0.93561441]	[341.68063354 567.50140381 0.88980299]	[544.3359375 369.96615601 0.86162323]	[564.8192749 475.16976929 0.88196003]	[585.43463135 582.85955811 0.89961648]	[487.93066406 562.3369751 0.72595507]	[441.87576294 564.85968018 0.75001967]	[477.59844971 716.29742432 0.76935154]	[482.73571777 870.25732422 0.88703072]	[536.7076416 559.78979492 0.66990227]	[549.52996826 723.890625 0.73929495]	[5.36648376e+02 7.21401978e+02 5.16711056e-01]	[464.95458984 318.63430786 0.8971622 ]	[495.64300537 316.15350342 0.90240496]	[441.93991089 305.84973145 0.7890377 ]	[505.93597412 295.62258911 0.69636559]	[5.36710144e+02 7.52230835e+02 5.61460674e-01]	[5.41884338e+02 7.49586731e+02 5.64147413e-01]	[5.31556763e+02 7.11167480e+02 3.49179238e-01]	[4.85367218e+02 9.06100342e+02 7.76356339e-01]	[4.67468658e+02 8.98499084e+02 7.53976107e-01]	[4.82944550e+02 8.75415894e+02 7.19142973e-01]
[482.80227661 323.77648926 0.89654213]	[480.31274414 369.90460205 0.90312696]	[418.5819397 372.44296265 0.83746731]	[380.31896973 475.1144104 0.8834852 ]	[341.78213501 565.00628662 0.88819301]	[544.33587646 364.82141113 0.86990285]	[564.85333252 467.46206665 0.8710534 ]	[585.48883057 580.27081299 0.88069868]	[488.00311279 557.23736572 0.69518894]	[444.35113525 562.28204346 0.72284395]	[475.11676025 713.71643066 0.76392555]	[482.74719238 870.25506592 0.88734818]	[536.74633789 552.11553955 0.67042589]	[552.06140137 708.67022705 0.74308455]	[541.78619385 726.59240723 0.75622594]	[467.42712402 316.02157593 0.87850398]	[495.62155151 313.48876953 0.86442512]	[441.89993286 298.22970581 0.87167293]	[505.91729736 295.42584229 0.71144813]	[5.31570740e+02 7.67557983e+02 6.80997670e-01]	[5.41874512e+02 7.62523132e+02 6.78416014e-01]	[5.31594666e+02 7.18879333e+02 5.91629207e-01]	[4.85367065e+02 9.06087463e+02 7.73544192e-01]	[4.67475067e+02 8.98492371e+02 7.51511574e-01]	[4.85373413e+02 8.75405640e+02 7.16465533e-01]
[482.90963745 321.25836182 0.88715827]	[480.37289429 364.8291626 0.90872288]	[418.63415527 367.40036011 0.84484732]	[380.3427124 475.06393433 0.86868775]	[344.2980957 564.89086914 0.88808626]	[544.3805542 362.26428223 0.89284968]	[564.90844727 469.96160889 0.87143433]	[585.57580566 575.15899658 0.84593529]	[490.49850464 552.13336182 0.68150038]	[444.41229248 559.74304199 0.70504272]	[475.15222168 711.18444824 0.76791674]	[482.73983765 870.20544434 0.8807143 ]	[539.19622803 547.02941895 0.67796785]	[549.54144287 705.97064209 0.71424562]	[5.44283569e+02 7.26508789e+02 7.11609364e-01]	[470.00085449 315.94366455 0.85822666]	[498.1703186 310.94961548 0.86979663]	[444.31967163 298.08227539 0.86721504]	[508.46588135 290.44418335 0.70944321]	[5.39176331e+02 7.70220337e+02 7.06135511e-01]	[5.44484131e+02 7.67600891e+02 6.87870145e-01]	[5.39201050e+02 7.18828186e+02 5.36284268e-01]	[4.85368744e+02 9.03604431e+02 7.83522069e-01]	[4.67478302e+02 8.98471375e+02 7.58971035e-01]	[4.85371368e+02 8.75354797e+02 7.11840689e-01]
[482.93621826 321.15454102 0.89728534]	[482.72485352 362.24969482 0.9313876 ]	[418.62677002 364.79516602 0.85184181]	[382.74945068 470.03662109 0.85587859]	[346.87268066 564.82678223 0.88239408]	[544.39733887 359.7489624 0.90683669]	[564.90209961 464.87402344 0.89426416]	[585.59979248 570.01739502 0.85406214]	[490.56668091 547.01782227 0.70160419]	[446.90283203 554.66784668 0.69232541]	[475.09643555 708.58251953 0.75173438]	[4.82738037e+02 8.70154724e+02 8.69206607e-01]	[539.22198486 544.42437744 0.71166521]	[5.49505432e+02 6.90694763e+02 6.78363979e-01]	[544.38146973 726.5647583 0.76183224]	[470.01504517 313.47409058 0.84366477]	[498.23049927 308.39682007 0.87083989]	[444.33947754 295.63397217 0.85076761]	[511.00961304 290.39849854 0.71898091]	[5.41849792e+02 7.72810425e+02 7.42523015e-01]	[5.52111755e+02 7.70106506e+02 7.09273458e-01]	[5.41764954e+02 7.23897766e+02 5.92473090e-01]	[4.85393188e+02 9.03570251e+02 7.78388143e-01]	[4.67494995e+02 8.98451111e+02 7.52771020e-01]	[4.85380310e+02 8.72933228e+02 7.06759572e-01]
[485.39440918 318.59960938 0.92381424]	[482.76885986 359.73620605 0.94451469]	[418.63214111 362.21856689 0.86807084]	[382.79772949 467.40612793 0.85752445]	[349.4519043 562.36401367 0.8817997 ]	[544.43145752 359.64666748 0.90562165]	[564.93908691 462.3380127 0.90580332]	[588.02563477 567.45092773 0.86386085]	[493.07608032 546.97387695 0.69941521]	[446.9095459 552.10882568 0.68767864]	[472.56723022 708.53936768 0.75220704]	[4.82731201e+02 8.67713013e+02 8.59848499e-01]	[539.28509521 544.3807373 0.71437192]	[557.21362305 703.38372803 0.74228406]	[544.53283691 734.23126221 0.82464457]	[475.07095337 308.33175659 0.82504112]	[500.68579102 303.2489624 0.88920808]	[444.40219116 295.52304077 0.84429324]	[513.63726807 290.34350586 0.6835165 ]	[544.38378906 785.50909424 0.84836155]	[562.2713623 772.77923584 0.79386175]	[541.84143066 729.17468262 0.74557555]	[4.85363068e+02 9.03548340e+02 7.78594196e-01]	[4.67476105e+02 8.98415161e+02 7.53692091e-01]	[4.85404144e+02 8.72876099e+02 7.06538260e-01]
[485.47891235 318.52957153 0.91475683]	[482.81869507 359.61520386 0.94345784]	[418.6711731 359.72113037 0.88238543]	[382.84640503 464.88952637 0.86363298]	[351.94604492 562.33752441 0.8834784 ]	[544.43731689 357.19241333 0.90060663]	[564.95410156 459.80596924 0.90770912]	[588.09143066 564.94262695 0.8695451 ]	[495.61080933 546.9821167 0.70448387]	[446.96813965 552.07427979 0.68700671]	[472.51434326 706.05450439 0.7384913 ]	[4.82720154e+02 8.67665527e+02 8.56006384e-01]	[541.75189209 544.41796875 0.72460711]	[562.30047607 705.98382568 0.83398402]	[552.12408447 746.95892334 0.82374972]	[475.14916992 303.30236816 0.84027207]	[500.75753784 300.72387695 0.92132723]	[446.88323975 295.4168396 0.81034994]	[516.15350342 287.79504395 0.68539733]	[5.49560730e+02 7.90798889e+02 7.88532853e-01]	[564.91131592 788.02978516 0.78957838]	[5.44475037e+02 7.39330322e+02 6.86066270e-01]	[4.85378784e+02 9.01050415e+02 7.82835841e-01]	[4.67467163e+02 8.95970703e+02 7.57619381e-01]	[4.85401245e+02 8.72849487e+02 7.09302962e-01]
[490.49130249 316.13363647 0.89568973]	[482.84030151 357.22399902 0.93479806]	[418.69573975 359.6701355 0.88351613]	[385.30645752 464.81869507 0.8599273 ]	[354.48342896 562.22766113 0.88705903]	[544.47344971 357.11911011 0.89127088]	[565.0100708 462.21060181 0.914047 ]	[590.5982666 564.98815918 0.85343462]	[498.12615967 546.92382812 0.71736121]	[452.04699707 549.51379395 0.69256186]	[472.54467773 705.9642334 0.74606055]	[4.82724579e+02 8.67618652e+02 8.48091960e-01]	[541.80163574 544.38006592 0.72673875]	[562.46661377 705.92797852 0.81174242]	[559.82830811 752.26739502 0.82831705]	[477.69515991 303.20547485 0.86632508]	[500.86575317 298.25082397 0.94013929]	[446.97119141 292.9680481 0.79480898]	[516.15234375 282.77267456 0.53015959]	[562.29876709 808.59283447 0.82918519]	[5.77733765e+02 7.95843018e+02 7.02740014e-01]	[5.49510498e+02 7.49729736e+02 6.88372850e-01]	[4.85399567e+02 9.01005615e+02 7.79058456e-01]	[4.67482391e+02 8.95936096e+02 7.57807255e-01]	[4.85400940e+02 8.72815186e+02 7.11799622e-01]
[490.4914856 316.13299561 0.89564753]	[482.8397522 357.22363281 0.93482894]	[418.69589233 359.67028809 0.88344389]	[385.31436157 462.44754028 0.86005157]	[354.48324585 562.22753906 0.88688612]	[544.47290039 357.11889648 0.89127231]	[565.00994873 462.20797729 0.91401941]	[590.59912109 564.98907471 0.85294491]	[498.11828613 544.50024414 0.71775967]	[452.04467773 549.50769043 0.69297451]	[472.54434204 705.96173096 0.74568903]	[4.82723480e+02 8.67617859e+02 8.48236680e-01]	[541.80126953 544.37207031 0.72635013]	[562.46716309 705.92272949 0.81004596]	[559.82751465 752.26513672 0.82814318]	[477.69580078 303.20483398 0.86635953]	[500.86538696 298.25067139 0.94011545]	[446.97167969 292.96820068 0.79490095]	[516.14959717 282.77359009 0.52788031]	[562.29980469 808.59069824 0.82759625]	[5.77736694e+02 7.95839294e+02 7.02731371e-01]	[5.49508789e+02 7.49727783e+02 6.88363850e-01]	[4.85400452e+02 9.01003723e+02 7.79128313e-01]	[4.67483856e+02 8.95935059e+02 7.57405639e-01]	[4.85399048e+02 8.72815247e+02 7.12171614e-01]
[490.49310303 316.13360596 0.89560038]	[482.83963013 357.22525024 0.9347862 ]	[418.69598389 359.67102051 0.88340521]	[385.31628418 462.44152832 0.86122507]	[354.48352051 562.22601318 0.88686013]	[544.47241211 357.12078857 0.8914994 ]	[565.0133667 462.21496582 0.91412967]	[590.60186768 564.98974609 0.85288143]	[498.13015747 546.92352295 0.71762973]	[452.05160522 549.50866699 0.69262385]	[472.54815674 705.95446777 0.74518025]	[4.82718109e+02 8.67623291e+02 8.47786009e-01]	[541.80438232 544.38214111 0.72701722]	[562.47045898 705.93896484 0.81568396]	[559.82971191 752.26733398 0.82901573]	[477.69595337 303.2052002 0.86636728]	[500.86672974 298.24963379 0.94051588]	[446.96969604 292.96682739 0.79464376]	[516.14727783 282.77368164 0.52517569]	[562.30047607 808.59344482 0.82934582]	[5.77732910e+02 7.95844360e+02 7.02342331e-01]	[5.49509644e+02 7.49730286e+02 6.88289702e-01]	[4.85406067e+02 9.01001038e+02 7.78002739e-01]	[4.67488708e+02 8.95935425e+02 7.55544782e-01]	[4.85387939e+02 8.72820190e+02 7.11520493e-01]
[493.11029053 316.11575317 0.89536703]	[482.89266968 357.18756104 0.92998612]	[418.73672485 359.63336182 0.88691437]	[387.88244629 462.39257812 0.85780412]	[354.54226685 559.80963135 0.8883673 ]	[546.91784668 357.08334351 0.88274097]	[565.06085205 459.69168091 0.8908692 ]	[593.12200928 564.94042969 0.84798634]	[498.24533081 546.95733643 0.72829598]	[454.59420776 549.5559082 0.69089049]	[472.59292603 708.52264404 0.76242089]	[4.82714752e+02 8.67641968e+02 8.55970979e-01]	[541.91137695 544.40393066 0.73024035]	[564.85742188 703.40673828 0.79051477]	[562.46124268 767.58380127 0.88479042]	[480.13867188 303.19998169 0.87519622]	[503.29119873 298.21273804 0.95027894]	[449.50082397 292.96316528 0.78642833]	[518.70422363 282.72055054 0.57318342]	[5.70092651e+02 8.16339417e+02 7.43882477e-01]	[5.85485168e+02 8.08633606e+02 7.39017785e-01]	[5.54668030e+02 7.67538696e+02 6.46235347e-01]	[4.85420593e+02 9.00988159e+02 7.89808095e-01]	[4.67484161e+02 8.95929504e+02 7.71015882e-01]	[4.85383392e+02 8.72832031e+02 7.18515038e-01]
[493.12216187 316.11367798 0.89614975]	[482.89151001 357.18826294 0.9297359 ]	[418.73687744 359.63308716 0.88646418]	[387.88397217 462.3934021 0.85766035]	[354.5418396 559.80914307 0.88826036]	[546.91711426 357.08441162 0.88237464]	[565.06109619 459.69036865 0.89071977]	[593.12103271 564.94049072 0.84786367]	[498.24581909 546.95861816 0.72796834]	[454.59274292 549.55780029 0.69036269]	[472.59536743 708.5246582 0.76309592]	[4.82715485e+02 8.67646423e+02 8.56941700e-01]	[541.91369629 544.40527344 0.73017389]	[564.86505127 703.39477539 0.79022765]	[562.46252441 767.57147217 0.88434076]	[480.14309692 303.19381714 0.87659192]	[503.29830933 298.20379639 0.95099115]	[449.49685669 292.96252441 0.78599179]	[518.68353271 282.70095825 0.52747244]	[5.70070190e+02 8.16324219e+02 7.48464942e-01]	[5.85474426e+02 8.08625305e+02 7.39875555e-01]	[5.54672729e+02 7.67521912e+02 6.46888733e-01]	[4.85423492e+02 9.00993042e+02 7.90350139e-01]	[4.67484589e+02 8.95932739e+02 7.71959186e-01]	[4.85385864e+02 8.72835510e+02 7.18279660e-01]
[495.70095825 316.08917236 0.90995574]	[482.93490601 357.16397095 0.92234701]	[418.79055786 359.60662842 0.8858369 ]	[390.43603516 462.37255859 0.86261153]	[356.96508789 559.7076416 0.88163453]	[546.98736572 357.05181885 0.8715167 ]	[567.44232178 457.20574951 0.87444627]	[595.71166992 564.89575195 0.84417605]	[500.64752197 544.49395752 0.73881382]	[457.06616211 547.03997803 0.69970119]	[475.06433105 706.01696777 0.75878501]	[4.82725983e+02 8.67610962e+02 8.53922009e-01]	[544.30944824 544.37750244 0.73394436]	[564.96636963 693.19799805 0.81122339]	[570.02996826 788.0737915 0.82993221]	[480.23052979 300.76605225 0.89346546]	[503.37561035 298.19244385 0.94666129]	[452.02902222 292.95275879 0.79415202]	[5.18749695e+02 2.80247650e+02 4.84529316e-01]	[5.80293579e+02 8.31796631e+02 8.26656938e-01]	[5.93139282e+02 8.26626099e+02 7.59270012e-01]	[5.64931458e+02 7.90672913e+02 7.23083138e-01]	[4.85406738e+02 9.01040222e+02 7.91103244e-01]	[4.67459778e+02 8.95946777e+02 7.69130707e-01]	[4.85426575e+02 8.72782043e+02 7.25670516e-01]
[500.71014404 316.05413818 0.94973373]	[490.48733521 357.12985229 0.89256644]	[421.39147949 357.20202637 0.85691047]	[395.58850098 462.27252197 0.90463656]	[357.12698364 554.65112305 0.87948692]	[557.1829834 357.01541138 0.84224182]	[572.6237793 459.76730347 0.87373674]	[603.32391357 564.90759277 0.8991158 ]	[503.25332642 544.45495605 0.7772668 ]	[459.70214844 547.0291748 0.73385721]	[477.65237427 706.04815674 0.78057927]	[4.82760406e+02 8.67662109e+02 8.64364326e-01]	[544.54382324 541.89294434 0.73836982]	[570.03704834 700.84796143 0.79395497]	[588.00598145 829.07733154 0.83997697]	[482.84710693 300.71127319 0.91331685]	[505.9765625 298.1914978 0.90389222]	[459.71228027 290.40136719 0.84087813]	[521.40130615 280.12457275 0.61207891]	[5.98229431e+02 8.72706482e+02 8.68878722e-01]	[6.11069763e+02 8.65131531e+02 8.11539054e-01]	[5.85398315e+02 8.31847168e+02 7.81334698e-01]	[4.85431519e+02 9.01061768e+02 8.00057113e-01]	[4.67474243e+02 8.95953735e+02 7.78346419e-01]	[4.85436615e+02 8.72836609e+02 7.41991103e-01]
[503.28335571 316.07424927 0.95834494]	[495.64801025 357.10531616 0.89389527]	[426.42871094 357.17526245 0.82552207]	[398.07891846 462.30187988 0.92705548]	[359.57217407 554.64196777 0.88127673]	[559.78375244 357.01068115 0.86601079]	[580.25048828 459.72497559 0.87971061]	[603.3939209 564.87481689 0.91291702]	[503.41882324 544.49468994 0.75732881]	[459.84832764 549.51019287 0.73235524]	[480.12188721 708.52722168 0.78938192]	[4.82780487e+02 8.67648865e+02 8.63262415e-01]	[547.0524292 544.33129883 0.71078062]	[575.14056396 703.50866699 0.81912673]	[6.00835327e+02 8.47104858e+02 8.23829591e-01]	[485.45510864 300.71691895 0.87394637]	[516.13012695 298.19546509 0.87954754]	[462.23745728 290.41204834 0.83559519]	[526.3916626 280.10830688 0.52755916]	[6.05950317e+02 8.90621338e+02 8.74131441e-01]	[6.23845032e+02 8.77898193e+02 8.06451142e-01]	[5.93163696e+02 8.52280334e+02 7.13510633e-01]	[4.85433441e+02 9.01061401e+02 7.99505770e-01]	[4.67469513e+02 8.95949341e+02 7.74551153e-01]	[4.85443359e+02 8.72838989e+02 7.36243427e-01]
[503.45233154 316.1065979 0.94697958]	[498.26358032 357.10214233 0.9164198 ]	[434.05599976 357.18203735 0.83246469]	[398.20718384 462.19369507 0.94154102]	[359.65466309 552.12780762 0.87833273]	[562.31634521 357.03863525 0.89031827]	[582.75213623 459.61383057 0.87169707]	[603.45422363 564.90124512 0.91484362]	[505.89135742 544.47930908 0.73659962]	[462.29412842 547.01263428 0.72724807]	[480.16751099 705.93322754 0.80407369]	[4.82800354e+02 8.67647827e+02 8.62266123e-01]	[552.07312012 544.3604126 0.68562609]	[575.17944336 705.9375 0.82945806]	[603.4017334 852.19903564 0.88077438]	[490.53512573 300.76940918 0.84667736]	[518.71124268 298.23196411 0.89815474]	[462.39178467 292.93228149 0.84866118]	[526.50286865 277.67114258 0.62167674]	[606.07757568 890.8392334 0.90423214]	[6.24028381e+02 8.85604614e+02 8.56069207e-01]	[6.00755981e+02 8.60002869e+02 6.95727050e-01]	[4.85443268e+02 9.01069824e+02 7.96606958e-01]	[4.67481354e+02 8.95942688e+02 7.69729853e-01]	[4.85464539e+02 8.72831116e+02 7.36306548e-01]
[505.89266968 316.12295532 0.93092895]	[500.83258057 357.12765503 0.94113964]	[436.67712402 357.17987061 0.86363435]	[400.67175293 462.19943237 0.93817198]	[359.7336731 554.6260376 0.87190396]	[564.84838867 357.10394287 0.90077364]	[582.89056396 459.7437439 0.90694684]	[605.89074707 564.99206543 0.90049857]	[505.95559692 546.93060303 0.73348242]	[462.34362793 547.03704834 0.72627413]	[480.31051636 706.04327393 0.8409512 ]	[482.800354 867.69177246 0.87095559]	[552.15460205 544.39459229 0.68982774]	[575.17077637 705.91955566 0.83464831]	[603.45001221 852.28320312 0.89519751]	[493.11636353 300.76687622 0.84850019]	[521.18707275 300.63879395 0.91880482]	[464.93450928 292.91662598 0.82342124]	[531.61328125 282.68301392 0.69744146]	[6.08554993e+02 8.95857544e+02 8.61648738e-01]	[6.26449707e+02 8.90703552e+02 8.71876657e-01]	[6.00838867e+02 8.65039673e+02 7.12285697e-01]	[4.85437195e+02 9.03543640e+02 7.94721782e-01]	[4.67479218e+02 8.95949158e+02 7.69318819e-01]	[4.85446777e+02 8.72871826e+02 7.40609288e-01]
[511.02481079 316.11975098 0.89323342]	[503.32717896 357.15740967 0.93298227]	[439.17706299 357.19906616 0.88266855]	[400.79873657 462.23751831 0.92417353]	[359.81356812 557.15814209 0.85672307]	[564.98217773 357.15686035 0.89874071]	[585.40844727 462.21853638 0.90822619]	[606.03393555 567.46600342 0.88140184]	[506.02676392 544.49188232 0.72444177]	[462.41104126 547.02703857 0.72457546]	[480.36782837 706.12164307 0.84067893]	[4.82816772e+02 8.67668335e+02 8.67129326e-01]	[557.18365479 544.40692139 0.69825214]	[575.17230225 703.46295166 0.82726181]	[603.50787354 852.32189941 0.88973665]	[498.21514893 303.19857788 0.86596251]	[521.38311768 298.24035645 0.94609171]	[467.49847412 290.44393921 0.78620481]	[536.70166016 280.24822998 0.60970986]	[6.11120483e+02 8.98471436e+02 8.22247922e-01]	[6.26563110e+02 8.90848877e+02 8.59853923e-01]	[6.00885254e+02 8.65092041e+02 7.05460846e-01]	[4.85434875e+02 9.03555237e+02 7.92338610e-01]	[4.67483704e+02 8.95953064e+02 7.67772615e-01]	[4.85466309e+02 8.72853760e+02 7.38866270e-01]
[516.21484375 316.11276245 0.91040707]	[505.86865234 357.2097168 0.91868258]	[441.7192688 357.19229126 0.88771707]	[405.84082031 459.81600952 0.88193828]	[364.80389404 554.61779785 0.82363784]	[567.58068848 357.2076416 0.87512183]	[585.52734375 459.77224731 0.90567815]	[608.54888916 565.04980469 0.85925049]	[513.59906006 546.93725586 0.70664173]	[467.39996338 547.03771973 0.70296896]	[480.37869263 708.55865479 0.81166828]	[4.82822510e+02 8.67657898e+02 8.66727889e-01]	[559.8338623 544.46398926 0.71508563]	[575.15386963 703.48699951 0.83047736]	[603.50921631 854.78857422 0.87406844]	[500.77859497 303.19824219 0.88657773]	[523.8949585 298.25979614 0.93677944]	[475.16897583 292.93783569 0.80883634]	[541.70831299 280.23620605 0.63093883]	[6.08635193e+02 9.01016296e+02 8.33940327e-01]	[6.26523865e+02 8.93276245e+02 8.79330695e-01]	[6.00879578e+02 8.67652405e+02 7.13833928e-01]	[4.85427521e+02 9.03555054e+02 7.89255559e-01]	[4.67466034e+02 8.95947754e+02 7.70287812e-01]	[4.85473633e+02 8.72846497e+02 7.39288568e-01]
[truncated: 30 more rows]
