# Supplementary material for: Evaluation of functional tests performance using a camera-based and machine learning approach
Source: PLoS One. 2023 Nov 3;18(11):e0288279. doi: 10.1371/journal.pone.0288279 (PMC10624324; doi:10.1371/journal.pone.0288279)
Supplement: S1 Data — This dataset includes all the extracted keypoints of movements and the associated features and statistics, which were used for the analyses presented in the main manuscript. (ZIP) [file pone.0288279.s001.zip › PLOS_data_28032023/original_movement_data/CSV/000040_SDT_P_crop.csv]

[480.14294434 200.6244812 0.87578106]	[480.2194519 282.71716309 0.9262169 ]	[418.71035767 277.69754028 0.8998003 ]	[398.10958862 382.7727356 0.90079564]	[380.08944702 480.18994141 0.9119662 ]	[541.72564697 285.30377197 0.84848928]	[559.83679199 387.86346436 0.85461396]	[577.7244873 485.43734741 0.82361758]	[470.0088501 464.87545776 0.71476829]	[428.93453979 464.8338623 0.70064235]	[439.20565796 618.8024292 0.82505399]	[441.68087769 762.50354004 0.84313166]	[516.11364746 464.91549683 0.69602054]	[505.98269653 613.65490723 0.79174197]	[518.67150879 767.53631592 0.82353556]	[462.41567993 192.93328857 0.94699842]	[487.96990967 192.88378906 0.90015024]	[451.99090576 205.73764038 0.78303874]	[505.99682617 203.14126587 0.86557961]	[5.18709167e+02 7.93355591e+02 7.38028824e-01]	[5.29076782e+02 7.90747498e+02 7.31345236e-01]	[5.05972137e+02 7.77892334e+02 7.18999624e-01]	[439.25643921 793.23449707 0.83400351]	[421.31375122 790.62750244 0.84429204]	[4.44392700e+02 7.70158386e+02 7.54520595e-01]
[480.14291382 200.62438965 0.87560344]	[480.22006226 282.71759033 0.92611253]	[418.71026611 277.69772339 0.89965075]	[398.10980225 382.77368164 0.90056455]	[380.09057617 480.19204712 0.9123019 ]	[541.72692871 285.30435181 0.84861088]	[559.83441162 387.86557007 0.85439241]	[577.72528076 485.43710327 0.82394516]	[470.00854492 464.87219238 0.7149592 ]	[428.93466187 464.82925415 0.70085162]	[439.20108032 618.80566406 0.82475084]	[441.68237305 762.49884033 0.8438198 ]	[516.11376953 464.91329956 0.69635975]	[505.97982788 613.65344238 0.79236352]	[518.67333984 767.54327393 0.82377744]	[462.41607666 192.93261719 0.94669992]	[487.96972656 192.88323975 0.89988518]	[451.99154663 205.73617554 0.78237158]	[505.99740601 203.13935852 0.86516047]	[5.18713257e+02 7.93349731e+02 7.36460149e-01]	[5.31535339e+02 7.90743347e+02 7.29276240e-01]	[5.05973724e+02 7.77911560e+02 7.16560006e-01]	[439.25021362 793.23809814 0.83225501]	[421.31155396 790.62835693 0.8429566 ]	[4.44394440e+02 7.70152710e+02 7.55305231e-01]
[480.17642212 200.66148376 0.87532532]	[480.21618652 282.72589111 0.92483205]	[418.71444702 277.71636963 0.89689237]	[398.10964966 382.76956177 0.90221864]	[377.71951294 480.12744141 0.89620984]	[541.71343994 285.29647827 0.84605032]	[562.28881836 385.35549927 0.88260317]	[577.72943115 485.45022583 0.82901591]	[470.00033569 464.86343384 0.71852273]	[428.92544556 462.41021729 0.70455867]	[439.20925903 618.78643799 0.82502621]	[441.68917847 762.51324463 0.84355193]	[513.64941406 464.91525269 0.69801599]	[505.93774414 613.67590332 0.80142778]	[518.67218018 767.54693604 0.82598823]	[462.45123291 192.93615723 0.93828696]	[488.01062012 192.91452026 0.8949827 ]	[449.51751709 203.22442627 0.79358846]	[505.99737549 203.15834045 0.86466879]	[5.18721313e+02 7.93359741e+02 7.34193146e-01]	[5.31535767e+02 7.90750549e+02 7.29928672e-01]	[5.05974731e+02 7.77900513e+02 7.19908297e-01]	[439.24139404 793.21832275 0.83124614]	[421.30407715 790.61572266 0.84823191]	[4.44405853e+02 7.70164978e+02 7.52035379e-01]
[480.19155884 200.66917419 0.87532216]	[480.20455933 282.73257446 0.92158461]	[418.71490479 277.72003174 0.89718807]	[398.10427856 382.78741455 0.90131152]	[377.71099854 477.72866821 0.89226973]	[539.32012939 285.29898071 0.84242147]	[562.3394165 385.40066528 0.88390762]	[575.21313477 485.47067261 0.81968683]	[469.99075317 464.87731934 0.72009325]	[428.9090271 464.83297729 0.70437056]	[439.20883179 618.81134033 0.83131146]	[441.69296265 762.51220703 0.84357804]	[513.62762451 464.93057251 0.69611245]	[505.92935181 613.6864624 0.80290538]	[518.66906738 767.51885986 0.8222214 ]	[464.83877563 192.91795349 0.93170559]	[490.48410034 192.92649841 0.89297819]	[449.49514771 203.18356323 0.80209982]	[505.99411011 203.1882782 0.86458623]	[5.18703857e+02 7.93335449e+02 7.40696073e-01]	[5.29070312e+02 7.90729858e+02 7.35481441e-01]	[5.05976959e+02 7.77865540e+02 7.15670466e-01]	[439.22521973 793.2255249 0.82961822]	[421.29284668 790.61688232 0.84860504]	[4.44412598e+02 7.70164185e+02 7.53799915e-01]
[480.19070435 203.17185974 0.87382376]	[480.2121582 282.75640869 0.92186165]	[418.72225952 280.10540771 0.89555144]	[398.11044312 382.76245117 0.90313011]	[377.71066284 477.68634033 0.88901013]	[541.6965332 285.3117981 0.84114522]	[562.32849121 387.86245728 0.8800115 ]	[575.22381592 487.93273926 0.81627339]	[469.98693848 464.90542603 0.71541786]	[426.44995117 464.85858154 0.69954431]	[439.2220459 621.32232666 0.84114075]	[441.70761108 764.95959473 0.85116643]	[513.62158203 467.4034729 0.69341588]	[505.96435547 613.7142334 0.79485303]	[518.67590332 767.55523682 0.82631737]	[464.82473755 192.95619202 0.93914258]	[488.02258301 192.95426941 0.89502394]	[449.45028687 203.198349 0.80517906]	[505.97503662 203.19818115 0.86754715]	[5.18735840e+02 7.93333496e+02 7.37039924e-01]	[5.31548035e+02 7.90728149e+02 7.29661167e-01]	[5.05978882e+02 7.80404114e+02 7.11987376e-01]	[439.2210083 790.8348999 0.83118004]	[421.29238892 790.59912109 0.84705156]	[4.44436188e+02 7.70197937e+02 7.51983881e-01]
[480.1819458 205.7592926 0.87527907]	[480.20837402 282.76721191 0.92131937]	[418.71606445 280.12463379 0.89324218]	[398.1121521 382.79873657 0.89763665]	[377.73013306 477.68725586 0.88957363]	[541.69403076 285.31124878 0.84000385]	[562.28594971 385.39254761 0.87590867]	[577.69024658 485.41229248 0.82691604]	[469.99969482 464.89624023 0.71435571]	[428.91534424 464.85427856 0.69884557]	[439.23019409 621.29168701 0.83758199]	[441.71838379 762.51867676 0.84813249]	[513.65008545 464.9382019 0.69331652]	[505.95663452 616.22125244 0.79664654]	[518.67645264 767.5723877 0.82742637]	[464.81634521 193.02099609 0.94310164]	[488.01208496 193.0295105 0.89654386]	[446.95114136 203.20314026 0.8106361 ]	[505.96166992 205.7028656 0.86854422]	[5.18740479e+02 7.93338501e+02 7.37545729e-01]	[5.31556580e+02 7.90735046e+02 7.30446517e-01]	[5.05976624e+02 7.80434143e+02 7.12457776e-01]	[439.22476196 790.83514404 0.82718933]	[421.29852295 790.59613037 0.84234446]	[4.46868225e+02 7.70191467e+02 7.50009477e-01]
[480.14709473 208.29753113 0.87797511]	[480.20986938 282.77502441 0.92092592]	[418.71484375 280.12911987 0.89254826]	[398.11251831 382.79904175 0.89855909]	[377.72885132 477.73291016 0.89670837]	[541.69818115 285.32498169 0.84002334]	[562.23840332 385.34570312 0.87163723]	[575.13739014 485.40716553 0.81604499]	[470.02148438 464.90704346 0.7108165 ]	[428.940979 464.86080933 0.69815838]	[439.24249268 621.32299805 0.84322792]	[441.71627808 764.96240234 0.85111821]	[516.13482666 464.94567871 0.69118565]	[505.98944092 616.22900391 0.78986925]	[518.67816162 767.57061768 0.82712418]	[462.43060303 195.40797424 0.94763196]	[487.97418213 195.3910675 0.89913106]	[446.9526062 205.70924377 0.80732542]	[505.96142578 203.22163391 0.86768138]	[5.18736023e+02 7.93330750e+02 7.38551140e-01]	[5.31558105e+02 7.90730652e+02 7.32055187e-01]	[5.05976471e+02 7.80433594e+02 7.12394714e-01]	[439.22158813 790.82702637 0.82773381]	[421.29702759 790.59301758 0.84161651]	[4.46869598e+02 7.70207825e+02 7.48340130e-01]
[480.13598633 210.77302551 0.88291836]	[480.21130371 282.7722168 0.92154199]	[418.71630859 280.12808228 0.89403689]	[398.11181641 382.82382202 0.89492536]	[377.72631836 480.13461304 0.90144241]	[541.70007324 285.32467651 0.84154087]	[562.20697021 387.86383057 0.8606984 ]	[570.12005615 485.4258728 0.82832605]	[470.02716064 464.92907715 0.7045064 ]	[428.92578125 464.87747192 0.69485533]	[439.24252319 621.28588867 0.83767271]	[441.70965576 764.96148682 0.84966016]	[516.1585083 467.43374634 0.68881702]	[506.01678467 613.71911621 0.78613645]	[518.68286133 767.55456543 0.8249082 ]	[462.42745972 195.44358826 0.94777459]	[487.96697998 195.43257141 0.89793986]	[446.93582153 205.69935608 0.80909342]	[505.96405029 203.21054077 0.86609107]	[5.18730042e+02 7.93340149e+02 7.32955396e-01]	[5.31552246e+02 7.90739929e+02 7.26756394e-01]	[5.05980347e+02 7.80412659e+02 7.10275948e-01]	[439.2204895 790.81762695 0.82847261]	[421.28747559 788.24505615 0.84105217]	[4.44436554e+02 7.70209351e+02 7.48194814e-01]
[480.11968994 210.80407715 0.88494509]	[480.21868896 282.77047729 0.9231199 ]	[418.71853638 280.13729858 0.89212918]	[398.13342285 382.77493286 0.90603828]	[380.10437012 480.18954468 0.91290134]	[541.71258545 285.31890869 0.8445133 ]	[559.753479 387.87225342 0.84296846]	[570.01245117 485.40859985 0.83809173]	[470.01171875 464.93701172 0.70601594]	[428.93527222 464.88339233 0.69349378]	[439.2472229 616.2802124 0.81832832]	[441.70736694 764.94824219 0.8461386 ]	[516.1151123 467.43991089 0.68776363]	[506.01596069 613.6552124 0.78885937]	[518.67510986 767.55584717 0.82233095]	[462.40869141 195.46444702 0.94976014]	[487.95727539 195.45126343 0.89806914]	[446.90158081 203.23207092 0.81148016]	[505.96905518 203.21479797 0.86415356]	[5.18731689e+02 7.93343079e+02 7.33931601e-01]	[5.31555847e+02 7.90737793e+02 7.28477836e-01]	[5.05976074e+02 7.80412109e+02 7.09204853e-01]	[439.21206665 790.80413818 0.82821023]	[421.28924561 788.2276001 0.84040046]	[4.44430511e+02 7.70191528e+02 7.47717977e-01]
[477.73599243 210.83044434 0.88564503]	[480.21914673 282.77560425 0.92267704]	[418.71923828 280.14178467 0.89124584]	[398.14096069 382.80596924 0.89895797]	[380.13262939 480.27828979 0.92533213]	[541.71551514 285.32522583 0.84380382]	[559.69085693 387.88415527 0.82669306]	[567.44274902 488.00350952 0.84372211]	[470.00137329 467.39859009 0.70375979]	[428.95025635 464.9029541 0.68888247]	[439.24633789 618.75268555 0.82039982]	[441.70690918 762.49291992 0.84406668]	[513.62579346 467.44790649 0.68206131]	[505.98693848 611.17333984 0.79482305]	[518.67480469 767.53387451 0.82103008]	[462.38919067 195.47853088 0.95167744]	[487.94430542 195.47109985 0.89898717]	[446.87283325 203.21769714 0.80888891]	[505.96380615 203.22447205 0.85976565]	[5.18715576e+02 7.93330139e+02 7.36737072e-01]	[5.31541809e+02 7.90720947e+02 7.32617259e-01]	[5.05988129e+02 7.77895569e+02 7.09242642e-01]	[439.1998291 790.81689453 0.82998025]	[421.27267456 788.23516846 0.84837061]	[4.44431458e+02 7.70162170e+02 7.52615333e-01]
[477.72930908 210.85975647 0.88925159]	[480.21838379 282.77090454 0.92291486]	[418.72241211 280.14291382 0.89136481]	[398.15823364 382.78216553 0.90259212]	[380.17193604 480.33547974 0.92811382]	[541.71282959 285.31484985 0.84396487]	[557.25592041 387.88555908 0.81853956]	[564.90826416 487.93249512 0.8708384 ]	[470.0067749 464.92868042 0.70195359]	[428.93652344 464.89324951 0.68819058]	[439.25384521 616.26245117 0.8195073 ]	[441.7076416 762.48675537 0.84413719]	[513.64294434 467.41412354 0.67814225]	[506.00827026 613.64581299 0.78865832]	[518.67272949 767.5234375 0.81968594]	[462.38092041 195.49909973 0.95241922]	[487.93933105 195.49385071 0.89752203]	[444.45065308 203.19822693 0.80972677]	[505.96768188 203.19766235 0.85884857]	[5.18703918e+02 7.93327148e+02 7.37751186e-01]	[5.31534790e+02 7.90720093e+02 7.33531833e-01]	[5.05986877e+02 7.77874451e+02 7.08757341e-01]	[439.20092773 790.8145752 0.8275739 ]	[421.27380371 788.23266602 0.84470856]	[4.44431671e+02 7.70158325e+02 7.53544092e-01]
[477.72332764 210.88142395 0.89077026]	[480.21835327 282.78222656 0.92199129]	[418.72171021 280.15481567 0.88979149]	[398.16751099 382.77587891 0.90411913]	[380.17703247 480.32315063 0.9307974 ]	[541.71575928 285.31503296 0.84438956]	[554.68225098 387.88595581 0.80187553]	[562.46478271 487.93609619 0.87014425]	[470.02044678 464.93173218 0.70240515]	[428.95800781 464.89752197 0.68847573]	[439.24731445 616.26965332 0.82135427]	[441.69842529 762.4987793 0.84698915]	[513.65234375 467.41687012 0.67795587]	[505.99649048 613.64868164 0.79120231]	[518.67425537 767.53381348 0.82040727]	[462.37780762 195.51390076 0.95022261]	[487.93276978 195.50837708 0.89470601]	[444.43835449 203.17198181 0.81110662]	[505.96484375 203.18804932 0.85736984]	[5.18705933e+02 7.93331421e+02 7.35148549e-01]	[5.31541138e+02 7.90723328e+02 7.28270710e-01]	[5.05990784e+02 7.77898254e+02 7.09573328e-01]	[439.20159912 790.80981445 0.82644212]	[421.27270508 788.23345947 0.84148598]	[4.44418945e+02 7.70162048e+02 7.56202757e-01]
[477.72351074 210.88946533 0.89074731]	[480.21652222 285.24118042 0.92142546]	[418.71902466 280.16119385 0.88848984]	[398.17108154 382.7975769 0.90305823]	[380.1932373 480.328125 0.93143058]	[541.7164917 285.32196045 0.84292221]	[552.12915039 387.87869263 0.80001402]	[562.34375 487.94415283 0.86871213]	[470.02328491 464.93377686 0.70459205]	[428.95410156 464.9006958 0.68868375]	[439.2550354 616.26416016 0.81968367]	[441.69482422 762.48071289 0.84536135]	[513.65692139 467.41052246 0.67992175]	[506.0071106 613.68011475 0.78823751]	[518.6751709 767.52471924 0.82034767]	[462.37670898 195.52168274 0.9481442 ]	[487.93099976 195.51438904 0.89413941]	[444.43453979 203.16261292 0.81448007]	[505.96112061 203.18479919 0.85800773]	[5.18706299e+02 7.93333496e+02 7.37842619e-01]	[5.31542908e+02 7.90726746e+02 7.31568635e-01]	[5.05993591e+02 7.77874939e+02 7.09112704e-01]	[439.18807983 790.8059082 0.82448584]	[421.26379395 788.22436523 0.83824968]	[4.44411377e+02 7.70147034e+02 7.54247725e-01]
[477.72402954 210.90710449 0.89275599]	[480.21890259 285.23556519 0.92123789]	[418.72039795 280.15856934 0.88873094]	[398.17245483 382.80459595 0.90272254]	[380.21054077 480.36523438 0.92605132]	[541.71917725 285.31716919 0.84350961]	[549.5803833 385.38452148 0.80791354]	[562.24163818 487.96835327 0.86002582]	[470.0368042 464.9197998 0.70806342]	[428.95861816 464.88778687 0.69210607]	[439.25906372 616.26055908 0.81898922]	[441.6953125 762.48657227 0.84614795]	[516.13128662 464.9369812 0.68150514]	[506.01889038 613.67944336 0.78426683]	[518.67724609 767.52398682 0.82001871]	[462.37887573 195.53736877 0.94536483]	[487.92913818 195.52804565 0.89336479]	[444.43859863 203.13989258 0.81636405]	[505.9559021 203.17581177 0.86058646]	[5.18710327e+02 7.93337097e+02 7.37962604e-01]	[5.31548096e+02 7.90728394e+02 7.31300950e-01]	[5.05990601e+02 7.77878479e+02 7.08113849e-01]	[439.19067383 790.81243896 0.82639301]	[421.26303101 788.2298584 0.84274906]	[4.44412384e+02 7.70149231e+02 7.53278673e-01]
[477.73416138 210.926651 0.89542055]	[480.21890259 285.23876953 0.92152637]	[418.72106934 280.16387939 0.88870943]	[398.17080688 382.80874634 0.90300548]	[380.22763062 480.3425293 0.9246037 ]	[541.72033691 285.31774902 0.84403825]	[549.52130127 387.92111206 0.81477499]	[559.84710693 487.94012451 0.85364366]	[470.02304077 464.92324829 0.71083128]	[428.95785522 464.88864136 0.69303739]	[439.25909424 616.25970459 0.81852961]	[441.69390869 762.49157715 0.84732628]	[513.63323975 467.40356445 0.68389857]	[506.00976562 613.64123535 0.78691888]	[518.67114258 767.52087402 0.82020152]	[462.38449097 195.55581665 0.94063288]	[487.92782593 195.53787231 0.89063931]	[444.43914795 203.15386963 0.81734669]	[505.95123291 203.16763306 0.8618986 ]	[5.18692505e+02 7.93330994e+02 7.43726909e-01]	[5.29076660e+02 7.90728882e+02 7.36223400e-01]	[5.05989136e+02 7.77867859e+02 7.09661245e-01]	[439.197052 790.81646729 0.82858199]	[421.26464844 788.23754883 0.8453455 ]	[4.44408905e+02 7.70157715e+02 7.58334816e-01]
[477.74520874 213.29283142 0.8986243 ]	[480.22055054 285.23428345 0.92140692]	[418.72381592 280.16403198 0.88846958]	[398.17062378 382.80081177 0.90382773]	[380.23379517 480.30838013 0.92188239]	[541.71984863 285.30728149 0.84467804]	[549.52752686 387.92456055 0.81386364]	[559.83551025 487.91522217 0.85632437]	[470.03424072 464.92584229 0.70913261]	[428.96609497 464.89160156 0.69234061]	[439.2578125 616.27264404 0.8195821 ]	[441.69412231 762.49255371 0.8471626 ]	[513.65161133 467.40777588 0.6837126 ]	[506.01071167 611.16851807 0.78785372]	[518.67492676 767.51928711 0.81968158]	[462.40155029 195.56063843 0.93776166]	[487.92880249 195.55155945 0.88758779]	[444.44110107 203.13928223 0.81680363]	[505.94989014 203.15110779 0.86393428]	[5.18691101e+02 7.93327454e+02 7.42698789e-01]	[5.31533813e+02 7.90726379e+02 7.34646082e-01]	[5.05989807e+02 7.77875244e+02 7.07497716e-01]	[439.20236206 790.81951904 0.82972115]	[421.26904297 788.24267578 0.84576416]	[4.44408447e+02 7.70158691e+02 7.59004712e-01]
[477.74725342 213.30531311 0.89744627]	[480.21832275 285.23223877 0.92150331]	[418.72283936 280.16479492 0.88772905]	[398.16995239 382.78323364 0.90538454]	[380.22836304 480.32437134 0.92352772]	[541.71710205 285.30999756 0.84342939]	[549.58172607 387.88592529 0.8049826 ]	[559.83587646 485.43856812 0.86563736]	[470.02676392 464.92700195 0.70863962]	[428.95217896 464.89373779 0.69064432]	[439.25177002 616.26287842 0.81725377]	[441.69116211 762.48303223 0.84780324]	[513.64025879 467.41174316 0.68211573]	[506.01431274 613.64886475 0.78931946]	[518.66949463 767.52862549 0.82074606]	[462.39752197 195.56976318 0.93300235]	[487.92984009 195.5561676 0.88451248]	[444.44116211 200.68487549 0.81784129]	[505.95339966 203.18833923 0.86232489]	[5.18689209e+02 7.93327881e+02 7.38225996e-01]	[5.29076965e+02 7.90729675e+02 7.32815921e-01]	[5.05980347e+02 7.77878662e+02 7.13565052e-01]	[439.19869995 790.8269043 0.83557761]	[421.26919556 788.24450684 0.85077572]	[4.44405823e+02 7.70148010e+02 7.61330009e-01]
[480.10830688 213.32073975 0.90155947]	[480.21502686 282.78173828 0.92158318]	[418.72363281 280.16415405 0.88787794]	[398.16641235 382.81216431 0.90060806]	[380.2147522 480.35766602 0.9273845 ]	[541.7121582 285.31317139 0.84227931]	[552.07214355 385.33862305 0.80688816]	[562.21325684 485.40316772 0.87143099]	[470.02786255 464.91851807 0.70886838]	[428.9390564 464.88781738 0.69179589]	[439.2512207 616.25775146 0.81813359]	[441.69281006 762.47180176 0.8470059 ]	[516.12756348 464.94470215 0.68296969]	[506.00375366 613.64135742 0.79077512]	[518.66870117 767.5244751 0.82083213]	[462.39971924 195.59611511 0.92821187]	[487.92672729 195.57589722 0.8803947 ]	[444.44888306 203.15884399 0.81875962]	[505.93945312 203.18840027 0.86514074]	[5.18680481e+02 7.93344543e+02 7.31184423e-01]	[5.29066956e+02 7.90742554e+02 7.29802966e-01]	[5.05981781e+02 7.77868042e+02 7.15754151e-01]	[439.19824219 790.83258057 0.83232331]	[421.27410889 790.59051514 0.85106158]	[4.44404877e+02 7.70141907e+02 7.60735571e-01]
[477.74328613 213.34364319 0.90592039]	[480.21325684 285.24035645 0.92099869]	[418.72296143 280.16888428 0.8872667 ]	[398.16543579 382.79556274 0.90287143]	[380.2059021 480.36175537 0.92812276]	[541.71240234 285.32485962 0.84219986]	[552.11688232 387.85614014 0.8012867 ]	[562.23138428 485.4034729 0.87627351]	[470.02600098 464.92752075 0.70660144]	[428.93643188 464.89782715 0.68974197]	[439.2460022 616.26745605 0.82105923]	[441.69268799 762.47497559 0.84925354]	[516.12347412 467.40350342 0.68276328]	[506.00024414 613.63555908 0.79083973]	[518.66552734 767.52697754 0.8212449 ]	[462.38604736 195.61254883 0.9280352 ]	[487.92016602 195.58679199 0.87856239]	[444.42843628 203.14894104 0.82386458]	[505.93032837 203.17160034 0.86811364]	[5.18683533e+02 7.93341980e+02 7.27712274e-01]	[5.31533325e+02 7.90737061e+02 7.28364944e-01]	[5.05975525e+02 7.77873535e+02 7.17534959e-01]	[439.21621704 790.84100342 0.83324039]	[421.28497314 790.60217285 0.85383916]	[4.44402283e+02 7.70136292e+02 7.62734771e-01]
[477.72915649 213.35105896 0.90684235]	[480.21072388 285.24118042 0.92053396]	[418.72076416 280.16567993 0.88776231]	[398.16485596 382.75198364 0.90677071]	[380.19494629 480.33062744 0.92878342]	[541.71148682 285.32751465 0.84215748]	[554.62115479 387.862854 0.79860395]	[562.26324463 485.40512085 0.88290298]	[470.00466919 464.92657471 0.70743275]	[428.91305542 464.89517212 0.68888283]	[439.24319458 616.22607422 0.81916881]	[441.69412231 762.47998047 0.84895915]	[513.6428833 467.41079712 0.68310118]	[505.99700928 611.1628418 0.79032987]	[518.66375732 767.53808594 0.82135713]	[462.37371826 195.61680603 0.92993957]	[485.49450684 195.58616638 0.87956679]	[444.41772461 200.68031311 0.82742321]	[505.93057251 203.13294983 0.86681813]	[5.18682068e+02 7.93361084e+02 7.30010390e-01]	[5.31547546e+02 7.90749695e+02 7.33422279e-01]	[5.05978882e+02 7.77871399e+02 7.22735524e-01]	[439.21975708 790.83740234 0.8284831 ]	[421.28274536 790.59765625 0.84925628]	[4.44402405e+02 7.70137512e+02 7.61649609e-01]
[477.72698975 213.34202576 0.90622067]	[480.20925903 282.77938843 0.92031735]	[418.71856689 280.16162109 0.88772821]	[398.16088867 382.77038574 0.90443712]	[380.17971802 480.3192749 0.93318355]	[541.70831299 285.31661987 0.84197265]	[554.67779541 385.39648438 0.80147505]	[562.28808594 485.46212769 0.8789525 ]	[470.0128479 464.94915771 0.70659798]	[428.93292236 464.92926025 0.68701655]	[439.25332642 613.70135498 0.81816411]	[441.69180298 762.4486084 0.84513819]	[513.63897705 467.42529297 0.6817922 ]	[505.99627686 613.63116455 0.7915889 ]	[518.66003418 767.56536865 0.82120597]	[462.36923218 195.61097717 0.93318003]	[485.48748779 195.57484436 0.8836928 ]	[444.40664673 203.13677979 0.82554781]	[505.9342041 200.64868164 0.87061983]	[5.1869989e+02 7.9336908e+02 7.2102052e-01]	[5.31555420e+02 7.90759338e+02 7.20670581e-01]	[5.05970032e+02 7.80404785e+02 7.21603632e-01]	[439.20895386 793.22290039 0.8280912 ]	[421.27822876 790.60314941 0.8467347 ]	[4.44400116e+02 7.70127686e+02 7.57177055e-01]
[477.72750854 213.33816528 0.90590781]	[480.20751953 285.23431396 0.91963816]	[418.72116089 280.16442871 0.88723844]	[398.14419556 382.80026245 0.90034074]	[380.16876221 480.34960938 0.93561065]	[541.70062256 285.3218689 0.83956641]	[557.18817139 385.38583374 0.80613309]	[562.32116699 485.4526062 0.88414454]	[470.02905273 467.40261841 0.70392448]	[428.96347046 464.92486572 0.68607783]	[439.24160767 616.21453857 0.81769109]	[441.69421387 762.45593262 0.84468096]	[516.12237549 467.43585205 0.67933756]	[505.98776245 613.66723633 0.79245144]	[518.66064453 767.57189941 0.82124239]	[462.36791992 195.61103821 0.93257219]	[485.48443604 195.57073975 0.88531518]	[444.40719604 203.15220642 0.82479471]	[505.9229126 200.64813232 0.87229943]	[5.18717224e+02 7.93350952e+02 7.22578406e-01]	[5.31548401e+02 7.90735779e+02 7.19165862e-01]	[5.05977875e+02 7.80404358e+02 7.17215419e-01]	[439.19888306 790.82666016 0.83160102]	[421.27542114 788.23565674 0.84676814]	[4.44410431e+02 7.70125610e+02 7.54375100e-01]
[477.72955322 213.33300781 0.90524757]	[480.20550537 282.77975464 0.91950089]	[418.72210693 280.15835571 0.88828272]	[398.14108276 382.77737427 0.90364915]	[380.14877319 480.32217407 0.93598616]	[541.69421387 285.32244873 0.83794624]	[557.22821045 385.39852905 0.81074345]	[562.34002686 485.48110962 0.87814349]	[470.02471924 464.94656372 0.70523548]	[428.95135498 464.91549683 0.68806243]	[439.24673462 613.71594238 0.81669658]	[441.68313599 762.44775391 0.84388983]	[516.12329102 467.42459106 0.68264222]	[505.98547363 613.66113281 0.79290652]	[518.65826416 767.57208252 0.8222754 ]	[462.37014771 195.60751343 0.93208468]	[485.48590088 195.56800842 0.88569885]	[444.40762329 203.15238953 0.82382166]	[505.92230225 200.64405823 0.8718847 ]	[5.18701843e+02 7.93359131e+02 7.11017191e-01]	[5.29075134e+02 7.90748413e+02 7.12565362e-01]	[5.05979431e+02 7.80413025e+02 7.17951357e-01]	[439.19665527 790.76763916 0.83968174]	[421.28109741 788.18829346 0.84698623]	[4.44401245e+02 7.70127319e+02 7.53997087e-01]
[477.73434448 213.33256531 0.90542078]	[480.20037842 282.76809692 0.92019916]	[418.71981812 280.15093994 0.88974553]	[398.13583374 382.77172852 0.90527022]	[380.12820435 480.26086426 0.92845917]	[539.31170654 285.31262207 0.83827096]	[557.23095703 385.39260864 0.81356978]	[562.38116455 485.46350098 0.88482475]	[470.01852417 467.39682007 0.70342678]	[428.94662476 464.92279053 0.688236 ]	[439.24224854 616.20916748 0.81685996]	[441.6862793 762.46887207 0.84629154]	[516.12554932 467.42630005 0.6805976 ]	[505.98867798 613.65289307 0.79228288]	[518.66162109 767.56121826 0.8229214 ]	[462.37353516 195.60635376 0.93112391]	[485.487854 195.56797791 0.88508493]	[444.4055481 203.14813232 0.82515901]	[505.91952515 200.6317749 0.87322861]	[5.18666321e+02 7.95790894e+02 7.20462382e-01]	[5.29057739e+02 7.90758179e+02 7.25875616e-01]	[5.05993958e+02 7.77905701e+02 7.14889288e-01]	[439.19046021 790.8026123 0.83848798]	[421.27224731 788.2199707 0.84812349]	[4.44406921e+02 7.70140076e+02 7.61361003e-01]
[477.73052979 213.32991028 0.90472156]	[480.20004272 282.77044678 0.91968936]	[418.71456909 280.15344238 0.8890906 ]	[398.13677979 382.75149536 0.90709412]	[380.11175537 480.24942017 0.9255867 ]	[539.31256104 285.31808472 0.83843052]	[557.22692871 385.40008545 0.81310773]	[562.41656494 485.49237061 0.88026696]	[470.02163696 464.94677734 0.70234627]	[428.94198608 464.9168396 0.68860096]	[439.24429321 613.70678711 0.81559539]	[441.68630981 762.4498291 0.84413606]	[516.12561035 467.4234314 0.67858607]	[505.98510742 613.64215088 0.79147589]	[518.66760254 767.5848999 0.82285208]	[462.37133789 195.6027832 0.93334824]	[485.48730469 195.56678772 0.88623261]	[444.40420532 203.15013123 0.82575935]	[505.91821289 200.64549255 0.87325174]	[5.18672974e+02 7.93366638e+02 7.11750150e-01]	[5.29067627e+02 7.90750000e+02 7.19351530e-01]	[5.05996429e+02 7.80402710e+02 7.07993925e-01]	[439.2076416 790.7678833 0.83923662]	[421.29367065 788.19464111 0.84363747]	[4.44404694e+02 7.70129578e+02 7.64685452e-01]
[477.73468018 213.32655334 0.9040854 ]	[480.19937134 282.76983643 0.91960293]	[418.71398926 280.15344238 0.88896215]	[398.13162231 382.75296021 0.90777451]	[380.10620117 480.23898315 0.92448032]	[539.31359863 285.31600952 0.83840436]	[557.24481201 387.85601807 0.81423569]	[562.42297363 485.45822144 0.88638437]	[470.01327515 464.94952393 0.70367557]	[428.94366455 464.91760254 0.68966967]	[439.24542236 613.71075439 0.81617343]	[441.68655396 762.45629883 0.84534961]	[513.65307617 467.43930054 0.67856586]	[505.97720337 613.63812256 0.79387647]	[518.66394043 767.58068848 0.82131064]	[462.37463379 195.60264587 0.9324348 ]	[485.48846436 195.56658936 0.88665265]	[444.40899658 203.15892029 0.82536989]	[505.9067688 200.65975952 0.87265676]	[5.18681091e+02 7.95796265e+02 7.15796113e-01]	[5.29070435e+02 7.90763245e+02 7.19461560e-01]	[5.05994659e+02 7.80395264e+02 7.06453085e-01]	[439.22409058 790.75585938 0.83802402]	[421.31069946 788.19030762 0.83974117]	[4.44400757e+02 7.70138062e+02 7.65294194e-01]
[477.73590088 213.33044434 0.90529531]	[480.19830322 282.77084351 0.91949219]	[418.71209717 280.15322876 0.88918591]	[398.13232422 382.75320435 0.90763396]	[380.10580444 480.24124146 0.9240945 ]	[539.31420898 285.32037354 0.83847266]	[557.23968506 387.85473633 0.81340522]	[562.43103027 485.45825195 0.88682675]	[470.01300049 467.39599609 0.70346147]	[428.94567871 464.91912842 0.68948436]	[439.24493408 613.699646 0.81678224]	[441.68572998 762.46081543 0.84545189]	[516.11383057 467.43096924 0.67837149]	[505.97546387 613.63208008 0.79475611]	[518.66137695 767.5725708 0.82153165]	[462.37194824 195.60606384 0.9318012 ]	[485.48706055 195.5657959 0.88642663]	[444.40267944 203.15264893 0.82674664]	[505.90881348 200.63865662 0.87406743]	[5.18689819e+02 7.95795044e+02 7.19772756e-01]	[5.31541199e+02 7.90759094e+02 7.23644018e-01]	[5.05986786e+02 7.80383667e+02 7.13879824e-01]	[439.2286377 790.73974609 0.83724767]	[421.30889893 788.17791748 0.83744454]	[4.44402740e+02 7.70142212e+02 7.64845908e-01]
[477.73596191 213.33424377 0.90628898]	[480.19790649 282.76983643 0.91950589]	[418.71035767 280.15026855 0.88936698]	[398.13137817 382.74639893 0.90823126]	[380.10757446 480.24041748 0.9246093 ]	[539.31213379 285.32244873 0.83803904]	[557.24743652 387.85827637 0.81478989]	[562.42407227 485.46783447 0.88448066]	[470.0189209 467.39935303 0.70354122]	[428.94787598 464.9225769 0.68973631]	[439.24273682 616.19726562 0.81838572]	[441.68591309 762.46691895 0.84637624]	[516.12286377 467.43496704 0.67857182]	[505.97845459 613.6416626 0.79367018]	[518.66223145 767.56634521 0.82034189]	[462.37240601 195.60842896 0.93197507]	[485.48953247 195.56889343 0.8860507 ]	[444.40985107 203.16716003 0.82574397]	[505.90103149 200.66139221 0.87271994]	[5.18687439e+02 7.93366760e+02 7.25143611e-01]	[5.29065186e+02 7.90753906e+02 7.27958024e-01]	[5.05992706e+02 7.77914368e+02 7.06703544e-01]	[439.24523926 790.72637939 0.84122729]	[421.32635498 788.17193604 0.83658892]	[4.44401703e+02 7.70144165e+02 7.66727209e-01]
[477.73129272 213.33787537 0.90681314]	[480.19140625 282.76428223 0.91931957]	[418.71063232 280.15216064 0.88937181]	[398.12869263 382.7571106 0.90623939]	[380.10934448 480.24331665 0.92623127]	[539.29730225 285.31332397 0.83726764]	[557.22229004 387.87338257 0.81186557]	[562.39678955 485.47790527 0.88195527]	[470.01416016 467.40618896 0.70456469]	[428.93939209 464.92819214 0.689879 ]	[439.24194336 616.19134521 0.81974864]	[441.68341064 762.46826172 0.84620887]	[516.11700439 467.44259644 0.6774019 ]	[505.97912598 613.65319824 0.79128033]	[518.66778564 767.57727051 0.82356113]	[462.36517334 195.61613464 0.93217015]	[485.48306274 195.57043457 0.88756371]	[444.41653442 203.2134552 0.82428026]	[505.89724731 200.66140747 0.8734681 ]	[5.18685791e+02 7.95798462e+02 7.27840304e-01]	[5.31536865e+02 7.90770813e+02 7.26562440e-01]	[5.05995575e+02 7.80382019e+02 7.06896007e-01]	[439.21774292 790.71875 0.84089136]	[421.31390381 788.16363525 0.83870214]	[4.44396149e+02 7.70145386e+02 7.65944242e-01]
[477.71731567 213.34988403 0.90757942]	[480.18688965 282.76242065 0.91889602]	[418.70736694 280.15194702 0.8896544 ]	[398.12472534 382.77383423 0.90083045]	[380.12338257 480.23101807 0.92529202]	[539.29302979 285.31033325 0.8374421 ]	[557.20635986 387.87362671 0.80867457]	[562.36791992 487.92004395 0.87397003]	[470.00704956 467.39929199 0.70659947]	[428.94335938 464.9274292 0.68952376]	[439.24041748 616.19580078 0.81966126]	[441.68310547 762.46417236 0.84539497]	[513.64324951 467.4432373 0.68103087]	[505.98394775 613.68847656 0.78808951]	[518.67175293 767.58862305 0.82361585]	[462.35089111 195.62734985 0.93213999]	[485.46786499 195.57629395 0.88824534]	[444.4074707 203.21487427 0.82652646]	[505.88830566 200.66052246 0.87403846]	[5.18700134e+02 7.95808350e+02 7.28458226e-01]	[5.31560486e+02 7.90769897e+02 7.27621853e-01]	[5.06001526e+02 7.77915588e+02 7.05767035e-01]	[439.21478271 790.72009277 0.84299159]	[421.30715942 788.16119385 0.83686537]	[4.44399139e+02 7.70142944e+02 7.65141845e-01]
[477.70339966 213.36203003 0.90818119]	[480.18469238 282.76589966 0.91883034]	[418.70507812 280.15597534 0.8895545 ]	[398.11602783 382.79150391 0.89665663]	[380.14996338 480.26693726 0.93339837]	[539.29351807 285.31030273 0.83737332]	[557.17492676 387.88720703 0.80693257]	[562.33337402 485.47869873 0.87862164]	[469.99697876 467.39990234 0.70811939]	[428.93661499 464.93475342 0.68851101]	[439.24291992 613.71313477 0.81854862]	[441.67889404 762.48321533 0.84852278]	[513.6159668 467.43325806 0.68214679]	[505.96859741 613.66229248 0.79310757]	[518.67382812 767.58959961 0.82510734]	[462.33868408 195.63708496 0.93211824]	[485.45373535 195.58656311 0.88841611]	[444.3873291 203.21389771 0.83122551]	[505.87011719 200.68481445 0.87340462]	[5.18691650e+02 7.95795593e+02 7.24116683e-01]	[5.31549805e+02 7.90764099e+02 7.25093067e-01]	[5.08446014e+02 7.80396423e+02 7.06332803e-01]	[439.20248413 790.71697998 0.84068835]	[421.29992676 788.16131592 0.83936858]	[4.44394775e+02 7.70153809e+02 7.64853477e-01]
[477.6993103 213.37133789 0.9105072 ]	[480.1746521 282.75488281 0.91881096]	[418.70248413 280.15722656 0.89002079]	[398.12139893 382.80078125 0.8948881 ]	[380.16958618 480.30114746 0.93770283]	[539.27618408 285.30105591 0.83643848]	[554.69171143 387.88494873 0.80176216]	[562.30981445 485.46908569 0.87604654]	[470.02267456 467.40350342 0.70427167]	[428.96411133 464.94198608 0.68567532]	[439.24261475 618.78973389 0.83286077]	[441.68685913 764.95050049 0.85415006]	[513.63439941 467.42752075 0.68054533]	[505.98764038 618.78845215 0.79489422]	[518.67071533 767.56610107 0.82440084]	[462.3347168 198.00256348 0.93150043]	[485.44622803 195.59353638 0.88874286]	[444.38677979 203.20115662 0.83476496]	[503.50817871 200.66746521 0.87719893]	[5.18691895e+02 7.95795471e+02 7.39214659e-01]	[5.31556763e+02 7.90768311e+02 7.40139842e-01]	[5.05999268e+02 7.77885681e+02 7.04541922e-01]	[439.17367554 790.71490479 0.84392947]	[421.26712036 788.15435791 0.85277033]	[4.44411804e+02 7.70185974e+02 7.61838078e-01]
[477.69085693 213.36584473 0.90945005]	[480.17056274 282.75924683 0.91745061]	[418.69528198 280.16271973 0.88899231]	[398.11917114 382.81536865 0.89101756]	[380.18292236 480.32705688 0.93608201]	[539.27441406 285.3013916 0.83526915]	[554.67694092 387.88360596 0.8037535 ]	[562.30639648 485.45175171 0.88324201]	[470.01480103 467.40640259 0.70313138]	[428.93157959 467.39712524 0.68355626]	[439.23794556 616.26239014 0.82343173]	[441.69869995 762.4777832 0.84888864]	[513.64630127 467.4230957 0.68005919]	[505.99630737 618.78411865 0.7935828 ]	[518.66119385 767.55279541 0.82348573]	[462.32485962 195.63777161 0.93461877]	[485.43740845 195.58413696 0.89342153]	[444.37084961 203.16482544 0.83636743]	[503.50671387 200.63331604 0.8799364 ]	[5.18651794e+02 7.95800659e+02 7.44946837e-01]	[5.29068359e+02 7.90777161e+02 7.49322414e-01]	[5.08440521e+02 7.77835144e+02 7.04831481e-01]	[439.17379761 790.73834229 0.8382656 ]	[421.2612915 788.16973877 0.853526 ]	[4.44426605e+02 7.70147888e+02 7.64425337e-01]
[477.67425537 213.36129761 0.90681219]	[480.16400146 282.75387573 0.9168365 ]	[418.68109131 280.15817261 0.88849062]	[398.11553955 382.82998657 0.88738805]	[380.1522522 480.31820679 0.93402851]	[539.27264404 285.29855347 0.83527434]	[554.65997314 387.93341064 0.80105102]	[562.26477051 485.47296143 0.8725428 ]	[469.9977417 467.41781616 0.70182019]	[428.90524292 467.40170288 0.68302518]	[439.24267578 613.69543457 0.82056433]	[441.69677734 762.47131348 0.84802437]	[513.64239502 467.43676758 0.67975086]	[506.01904297 618.79376221 0.78968227]	[518.66296387 767.54858398 0.82311887]	[462.30969238 195.63591003 0.93679893]	[485.42272949 195.58073425 0.89649236]	[444.3520813 203.17567444 0.83830953]	[503.49853516 200.63600159 0.88206744]	[5.18656738e+02 7.95793457e+02 7.45312750e-01]	[5.29076660e+02 7.90767700e+02 7.48180091e-01]	[5.06001129e+02 7.77835449e+02 7.05467165e-01]	[439.17370605 790.74591064 0.83830249]	[421.26144409 788.17321777 0.85062754]	[4.44423523e+02 7.70142578e+02 7.63600707e-01]
[477.66629028 213.36064148 0.90635371]	[480.16018677 282.75372314 0.9165898 ]	[418.67312622 280.15737915 0.88845587]	[398.11639404 382.84613037 0.88454717]	[380.17364502 480.3079834 0.92908931]	[539.27294922 285.29995728 0.83606386]	[554.62200928 387.9319458 0.79982483]	[562.22528076 485.42709351 0.87151277]	[469.98095703 467.40313721 0.70265126]	[426.44891357 464.93948364 0.68410188]	[439.23947144 613.70806885 0.82138419]	[441.69485474 762.47070312 0.84750342]	[513.61096191 467.42129517 0.68023992]	[506.01647949 618.79541016 0.79022241]	[518.66375732 767.5557251 0.82354379]	[462.300354 195.63409424 0.938438 ]	[485.41784668 195.57727051 0.89747173]	[444.33566284 203.18305969 0.83934951]	[503.49157715 200.64434814 0.88286716]	[5.18671631e+02 7.95795105e+02 7.51459658e-01]	[5.31537415e+02 7.90763367e+02 7.49610424e-01]	[5.08440338e+02 7.77848755e+02 7.06788898e-01]	[439.17922974 790.72949219 0.83753526]	[421.26712036 788.16088867 0.84613121]	[4.44419922e+02 7.70142883e+02 7.62963772e-01]
[477.65325928 213.35842896 0.90513277]	[480.15402222 282.75668335 0.91488498]	[418.66326904 280.15579224 0.88789666]	[398.11279297 382.83233643 0.88716209]	[380.17495728 480.30020142 0.93055481]	[539.27307129 285.30255127 0.83609319]	[552.10809326 387.94818115 0.8013283 ]	[562.20227051 485.44876099 0.86271858]	[469.97198486 467.41519165 0.70150071]	[426.42855835 467.40286255 0.68428677]	[439.22973633 613.70733643 0.82123005]	[441.69338989 762.47332764 0.84852046]	[513.61724854 467.42874146 0.67768687]	[506.01647949 618.80310059 0.78816485]	[518.66424561 767.55944824 0.82419479]	[462.28384399 195.63104248 0.94121534]	[485.40631104 195.5728302 0.90097702]	[444.30755615 203.17921448 0.84308803]	[503.48638916 200.63047791 0.88458973]	[5.18674927e+02 7.93372742e+02 7.51674235e-01]	[5.29075134e+02 7.90759949e+02 7.49515414e-01]	[5.06001312e+02 7.77857239e+02 7.07086384e-01]	[439.18518066 790.73950195 0.84092432]	[421.27148438 788.16906738 0.84776115]	[4.44416809e+02 7.70141235e+02 7.64049232e-01]
[477.6383667 213.35774231 0.90271729]	[480.14654541 282.76705933 0.91232306]	[418.65325928 280.15722656 0.88738042]	[398.10272217 382.84814453 0.88416189]	[380.16870117 480.31002808 0.9331249 ]	[539.26550293 285.31655884 0.83420777]	[549.59686279 390.45153809 0.80930352]	[559.81347656 485.44998169 0.86201108]	[469.95617676 467.40332031 0.70247936]	[426.41497803 464.94403076 0.68702799]	[439.22821045 613.65002441 0.82485306]	[441.69137573 762.46911621 0.8482191 ]	[513.59649658 467.41964722 0.67979497]	[505.98345947 616.23883057 0.79305363]	[518.66784668 767.56298828 0.82290673]	[462.2663269 195.63265991 0.94066525]	[485.3855896 195.56716919 0.90383625]	[441.92868042 203.1756897 0.8473168 ]	[503.47833252 200.61209106 0.88767308]	[5.18679749e+02 7.93366577e+02 7.41833448e-01]	[5.29074402e+02 7.90751343e+02 7.39477634e-01]	[5.05997437e+02 7.77891235e+02 7.03922570e-01]	[439.19030762 790.73602295 0.84081328]	[421.27682495 788.1661377 0.84762466]	[4.44416168e+02 7.70135193e+02 7.60607123e-01]
[477.61383057 213.36009216 0.89906597]	[480.13110352 282.76031494 0.90894622]	[418.637146 280.15557861 0.8861962 ]	[398.09332275 382.85449219 0.88201946]	[380.1534729 480.3291626 0.93601584]	[539.24078369 285.3052063 0.83147246]	[549.54815674 390.47842407 0.81689501]	[559.8024292 485.4414978 0.86398184]	[467.4921875 467.40371704 0.70312154]	[426.3921814 464.9418335 0.68886548]	[439.23394775 611.1574707 0.82583159]	[441.68658447 762.47125244 0.84850138]	[513.57305908 467.4118042 0.67946017]	[505.99203491 616.25280762 0.79306114]	[518.67199707 767.57427979 0.82372153]	[462.24136353 195.63269043 0.93971747]	[485.3581543 195.56114197 0.90719837]	[441.89535522 203.16697693 0.8533293 ]	[503.47293091 200.59378052 0.88738573]	[5.18697449e+02 7.93358643e+02 7.37984240e-01]	[5.31540161e+02 7.90744751e+02 7.33718276e-01]	[5.05993805e+02 7.80386658e+02 7.01779485e-01]	[439.19985962 790.7355957 0.84224963]	[421.28295898 788.16680908 0.84642315]	[4.44407318e+02 7.70137024e+02 7.60252655e-01]
[475.1739502 213.38723755 0.89624596]	[480.11550903 282.74926758 0.90613908]	[418.62371826 280.15283203 0.88576466]	[398.07617188 382.86584473 0.87972879]	[380.1282959 480.34844971 0.93867558]	[539.2074585 285.28909302 0.82672125]	[549.5447998 392.98223877 0.82073301]	[559.79992676 485.440979 0.86614901]	[467.48300171 467.39697266 0.70429695]	[426.37606812 464.9357605 0.69119412]	[439.23519897 613.63751221 0.82498503]	[441.68795776 762.46002197 0.84750551]	[511.09280396 467.42306519 0.68012458]	[505.99423218 616.27990723 0.79075509]	[518.67504883 767.5715332 0.8240912 ]	[462.22042847 198.01965332 0.93267196]	[482.96380615 195.59022522 0.90489423]	[441.87817383 203.17866516 0.85617417]	[503.45629883 200.63728333 0.88515854]	[5.18691772e+02 7.93355225e+02 7.36971378e-01]	[5.31533630e+02 7.90740479e+02 7.32925594e-01]	[5.05998077e+02 7.77911438e+02 7.01484561e-01]	[439.19897461 790.72723389 0.84131581]	[421.28619385 788.1595459 0.84421134]	[4.4440683e+02 7.7012854e+02 7.6231277e-01]
[475.14117432 213.42312622 0.89783263]	[480.09970093 282.74450684 0.90253699]	[418.60519409 280.15963745 0.88146162]	[398.06018066 382.84692383 0.87877464]	[380.11242676 480.3500061 0.93697953]	[539.18890381 285.28344727 0.82362181]	[549.50762939 393.02142334 0.8299858 ]	[559.78234863 485.45898438 0.86007333]	[467.4647522 464.9432373 0.70495027]	[426.34509277 464.93057251 0.69195169]	[439.23403931 613.63391113 0.82352519]	[441.68151855 762.45343018 0.84668517]	[511.07385254 467.41629028 0.67991394]	[505.98355103 618.7567749 0.79191321]	[518.67736816 767.55993652 0.82183385]	[462.19247437 198.05247498 0.92602611]	[482.94119263 195.62437439 0.89910632]	[441.8508606 203.17857361 0.85937732]	[503.4392395 200.66921997 0.8811596 ]	[5.18695251e+02 7.93350525e+02 7.42353082e-01]	[5.31534607e+02 7.90737610e+02 7.36251712e-01]	[5.08441864e+02 7.77899109e+02 6.99203014e-01]	[439.19665527 790.7298584 0.83964771]	[421.27822876 788.16070557 0.84151971]	[4.44397919e+02 7.70121338e+02 7.64220476e-01]
[475.10089111 213.45169067 0.89996314]	[477.73236084 282.7276001 0.90014261]	[418.57980347 280.15362549 0.87695795]	[398.04345703 382.8263855 0.87986773]	[380.10427856 480.31765747 0.93573064]	[539.17199707 285.26803589 0.82278508]	[549.50817871 393.05023193 0.83414155]	[559.79602051 485.4703064 0.85988092]	[467.43728638 467.42251587 0.70251542]	[423.89230347 467.4079895 0.69293368]	[439.2366333 613.65490723 0.82832861]	[441.67825317 762.46472168 0.84823668]	[511.0557251 467.43823242 0.67668617]	[505.98052979 618.7512207 0.79371512]	[518.67340088 767.60284424 0.82245648]	[459.84613037 198.0884552 0.92265183]	[482.90994263 198.02424622 0.90285164]	[441.84225464 205.69340515 0.849029 ]	[503.39959717 203.16455078 0.88284713]	[5.18711487e+02 7.93356750e+02 7.29281664e-01]	[5.31547791e+02 7.90740906e+02 7.23201573e-01]	[5.05991089e+02 7.80450317e+02 6.99595213e-01]	[439.20523071 790.7434082 0.84423262]	[421.28512573 788.17700195 0.84717762]	[4.44389343e+02 7.70129456e+02 7.64919043e-01]
[475.09603882 213.49040222 0.90467572]	[477.70968628 282.71954346 0.89771569]	[418.56103516 280.15097046 0.87532902]	[398.02572632 382.80532837 0.88008183]	[377.71994019 480.25506592 0.9293431 ]	[536.73846436 285.26480103 0.82161736]	[549.50439453 393.05789185 0.83514798]	[559.79577637 485.47058105 0.85993278]	[464.96548462 467.44677734 0.70505804]	[423.80865479 467.44979858 0.69920403]	[439.2288208 611.11334229 0.8332606 ]	[441.67745972 762.46154785 0.84709638]	[508.54803467 467.45355225 0.67646879]	[505.93112183 618.74072266 0.80096823]	[518.67559814 767.60284424 0.82440305]	[459.82971191 198.15837097 0.91697323]	[482.87490845 198.08091736 0.9042663 ]	[441.82510376 205.77201843 0.85406911]	[503.33752441 203.19828796 0.88500369]	[5.18720276e+02 7.93353333e+02 7.26917088e-01]	[5.31556824e+02 7.90740784e+02 7.21778035e-01]	[5.05989716e+02 7.80465637e+02 7.02920258e-01]	[439.20858765 790.75183105 0.84396291]	[421.28527832 788.18505859 0.84878254]	[4.44391144e+02 7.70130981e+02 7.61234462e-01]
[475.09945679 213.49205017 0.90504628]	[477.70687866 282.72045898 0.89697003]	[418.56060791 280.14785767 0.87530535]	[398.02603149 382.80618286 0.8800993 ]	[377.71856689 480.25177002 0.92834568]	[536.73303223 285.27322388 0.82040101]	[549.50500488 393.06033325 0.83549422]	[559.79510498 485.47253418 0.85909575]	[464.96530151 467.44760132 0.70483035]	[423.80871582 467.44891357 0.69904172]	[439.22793579 611.10797119 0.83389735]	[441.67504883 762.46838379 0.8480432 ]	[508.54666138 467.45581055 0.67639095]	[505.92269897 616.26513672 0.80177808]	[518.68005371 767.6081543 0.82437372]	[459.83343506 200.57028198 0.91597939]	[482.87573242 198.08357239 0.90284765]	[441.82333374 205.76586914 0.85410851]	[503.33547974 203.19088745 0.8844521 ]	[5.18727783e+02 7.93354797e+02 7.24178851e-01]	[5.31565186e+02 7.90739624e+02 7.19649673e-01]	[5.05993134e+02 7.82940552e+02 7.02238560e-01]	[439.20812988 790.75024414 0.84487325]	[421.28512573 788.18395996 0.84903646]	[4.44388214e+02 7.70134583e+02 7.60975242e-01]
[475.08151245 213.54963684 0.90569305]	[477.67199707 282.7197876 0.88865006]	[416.16567993 280.15090942 0.87201935]	[398.02603149 382.78018188 0.8880769 ]	[377.68075562 480.18585205 0.91358531]	[536.67401123 285.26245117 0.8161422 ]	[549.49829102 393.06521606 0.83706242]	[559.7947998 485.48431396 0.85642463]	[464.90927124 467.44543457 0.7142477 ]	[421.38525391 467.43478394 0.70726281]	[439.20275879 613.6875 0.82713389]	[441.67276001 762.46887207 0.84871399]	[508.47787476 467.45358276 0.68414545]	[505.88104248 616.24676514 0.81641895]	[518.68499756 767.61694336 0.82746321]	[459.82550049 200.66398621 0.91147184]	[482.85919189 200.57478333 0.89093417]	[441.81155396 208.30453491 0.86484051]	[503.31167603 205.69282532 0.8823694 ]	[5.18727539e+02 7.93366577e+02 7.26648569e-01]	[5.31565735e+02 7.90748840e+02 7.23360479e-01]	[5.08447144e+02 7.82947144e+02 7.03654528e-01]	[439.20230103 790.73083496 0.84604329]	[421.27877808 788.17071533 0.85104817]	[4.44389862e+02 7.70136414e+02 7.60175288e-01]
[472.60028076 215.97154236 0.89924741]	[477.62576294 282.7437439 0.87330806]	[416.12625122 280.17971802 0.86333454]	[395.6295166 382.80444336 0.87765783]	[377.63397217 480.1633606 0.90667236]	[534.14471436 285.28182983 0.81234539]	[547.04504395 390.50927734 0.82902265]	[559.78912354 485.44668579 0.86183488]	[464.87094116 467.44134521 0.71426314]	[421.34677124 467.43685913 0.71032631]	[439.19085693 616.24078369 0.8358407 ]	[441.66720581 762.41741943 0.84335768]	[506.01904297 467.45315552 0.68733871]	[503.48519897 616.26373291 0.82740188]	[518.67901611 767.60449219 0.82748884]	[459.80038452 205.69395447 0.9088223 ]	[482.82495117 203.13973999 0.8912698 ]	[441.77575684 208.30445862 0.87153167]	[503.24972534 203.22015381 0.87894672]	[5.18711731e+02 7.93367126e+02 7.32578456e-01]	[5.31544250e+02 7.90748413e+02 7.26750553e-01]	[5.06003662e+02 7.80457947e+02 7.05419898e-01]	[439.20083618 790.7444458 0.84356433]	[421.27328491 788.17822266 0.8506428 ]	[4.44386475e+02 7.70098877e+02 7.60132194e-01]
[469.95227051 216.07006836 0.88824689]	[475.06488037 282.72857666 0.84844834]	[416.05267334 280.18667603 0.85292399]	[395.51095581 382.77215576 0.8639158 ]	[377.56677246 480.17626953 0.90111852]	[529.05566406 285.24676514 0.82109767]	[546.996521 390.51034546 0.83572143]	[559.73376465 485.48236084 0.8514986 ]	[462.39556885 467.4498291 0.73668569]	[421.26504517 467.47128296 0.71534151]	[439.14373779 616.26165771 0.83332908]	[441.65472412 762.45684814 0.8488009 ]	[503.48373413 467.42300415 0.71471852]	[503.40817261 618.74615479 0.84515154]	[518.6673584 767.61779785 0.82591712]	[459.71273804 205.7875061 0.90777099]	[482.71847534 205.75132751 0.89390677]	[441.67315674 208.28814697 0.86227906]	[500.85028076 205.72001648 0.88218564]	[5.18709167e+02 7.95801392e+02 7.30428159e-01]	[5.31541931e+02 7.90761292e+02 7.24385142e-01]	[5.06003113e+02 7.82942505e+02 7.06235290e-01]	[439.20266724 790.7522583 0.84434199]	[421.27227783 788.18920898 0.85104746]	[4.44363007e+02 7.70110718e+02 7.66530335e-01]
[467.44009399 216.11793518 0.8876617 ]	[472.51516724 282.75115967 0.83975172]	[413.56393433 280.2130127 0.83959442]	[392.98571777 382.79345703 0.84838063]	[377.55166626 480.25479126 0.90563369]	[528.98260498 285.25469971 0.82648528]	[546.93621826 387.86654663 0.83967382]	[559.71490479 485.48965454 0.84504652]	[462.353302 467.46322632 0.74021006]	[421.2114563 469.96795654 0.7152915 ]	[439.09814453 616.27264404 0.82707953]	[439.33148193 762.49481201 0.85259914]	[503.44815063 467.42648315 0.72034627]	[503.38299561 618.7401123 0.84337097]	[518.66760254 767.62414551 0.82688755]	[459.65161133 208.29051208 0.90682244]	[480.33383179 205.77340698 0.89825249]	[439.26391602 210.77513123 0.8650282 ]	[500.80239868 203.19351196 0.88438505]	[5.18735718e+02 7.95822876e+02 7.19421625e-01]	[5.31562927e+02 7.90766296e+02 7.16735959e-01]	[5.06004669e+02 7.80475403e+02 7.04655051e-01]	[439.20581055 790.76928711 0.84263134]	[421.27056885 788.21228027 0.85155547]	[4.44350891e+02 7.70138123e+02 7.66145349e-01]
[464.91790771 218.52505493 0.89531279]	[467.49975586 285.25558472 0.83900243]	[411.03417969 280.23165894 0.82752824]	[387.89672852 385.29626465 0.83383858]	[377.56246948 480.28094482 0.91286594]	[526.47668457 285.31729126 0.83252424]	[544.51123047 387.86160278 0.85558534]	[559.70935059 485.48031616 0.84733707]	[462.34051514 467.4772644 0.73768103]	[421.20721436 469.99746704 0.71312529]	[439.05880737 618.82397461 0.82308674]	[439.31790161 762.4876709 0.85385203]	[503.40689087 467.4213562 0.72231185]	[503.42041016 621.34136963 0.86275309]	[518.68255615 767.64959717 0.82998371]	[457.21856689 208.31930542 0.89258075]	[480.25967407 208.27420044 0.90219176]	[439.18127441 210.77713013 0.85757327]	[500.76858521 203.20979309 0.88089323]	[5.18773621e+02 7.95815002e+02 7.19427466e-01]	[5.31597046e+02 7.90758728e+02 7.18032241e-01]	[5.08443024e+02 7.82987305e+02 7.08859682e-01]	[439.19186401 790.77593994 0.84367818]	[421.25726318 788.21600342 0.85375214]	[4.44335510e+02 7.70128113e+02 7.66762257e-01]
[464.8560791 218.55978394 0.90239733]	[464.95935059 285.26766968 0.85363066]	[408.39355469 280.20913696 0.82513487]	[385.29946899 382.85244751 0.84957355]	[377.50152588 480.32125854 0.91144979]	[524.00744629 285.32681274 0.84202236]	[544.48187256 385.3828125 0.86436945]	[557.2310791 485.4758606 0.83556372]	[462.29614258 467.42440796 0.74814451]	[418.80392456 467.45983887 0.72141641]	[436.61495972 621.28094482 0.82256091]	[439.31997681 762.48266602 0.85423726]	[503.36410522 464.92822266 0.73727834]	[503.39831543 621.34893799 0.86519933]	[518.66973877 767.66210938 0.82917416]	[457.15637207 208.34028625 0.88339055]	[480.22103882 208.32489014 0.91153514]	[439.07635498 208.30091858 0.83681202]	[500.74081421 203.22894287 0.87075597]	[5.18767151e+02 7.95828552e+02 7.15985060e-01]	[5.31588440e+02 7.90774902e+02 7.15291798e-01]	[5.05995789e+02 7.82986267e+02 7.11756289e-01]	[439.18609619 790.79681396 0.84416229]	[421.25067139 788.22680664 0.85614562]	[444.33798218 770.1159668 0.77121484]
[462.43948364 218.58172607 0.90565032]	[464.87286377 285.25534058 0.86799335]	[405.82852173 280.197052 0.8371895 ]	[382.80328369 385.31307983 0.85666007]	[375.10522461 480.35110474 0.90604061]	[523.95361328 285.30300903 0.85061687]	[544.42883301 387.87896729 0.87254113]	[554.69073486 487.93661499 0.82206565]	[462.24871826 464.89852905 0.75751621]	[418.78625488 464.92224121 0.73323745]	[434.07250977 618.81530762 0.79606318]	[439.31539917 762.48687744 0.85576189]	[503.29928589 464.88690186 0.74946529]	[503.38970947 621.40740967 0.87026548]	[518.65649414 767.68310547 0.82898438]	[457.10598755 210.79507446 0.88059217]	[480.16134644 210.77268982 0.9093895 ]	[436.66744995 210.81817627 0.84584165]	[500.66619873 205.73594666 0.86053634]	[5.18780273e+02 7.95838501e+02 7.09269106e-01]	[5.31594238e+02 7.90783813e+02 7.13406086e-01]	[5.05985474e+02 7.83002930e+02 7.13460147e-01]	[439.1836853 790.81622314 0.8497625 ]	[421.25109863 790.5871582 0.86152405]	[444.34176636 770.11346436 0.77457726]
[462.35171509 218.60768127 0.9163422 ]	[462.42456055 285.23379517 0.88603747]	[403.31246948 280.18014526 0.85334975]	[380.3482666 385.34637451 0.86994386]	[372.50259399 482.73458862 0.87844151]	[523.8770752 285.28179932 0.85727888]	[544.36505127 387.86804199 0.88001138]	[552.13134766 485.49273682 0.81933832]	[459.84011841 467.39929199 0.74880147]	[418.71679688 467.42266846 0.72752416]	[431.53204346 621.34814453 0.8061704 ]	[439.3074646 762.51477051 0.86070585]	[500.90505981 464.9307251 0.74230921]	[503.36444092 621.39001465 0.87334442]	[518.65002441 767.70007324 0.82656598]	[454.5539856 210.83435059 0.86418027]	[477.71478271 210.79321289 0.89799547]	[436.5640564 210.82818604 0.82450736]	[498.23730469 205.72201538 0.84727877]	[5.18769775e+02 7.95855408e+02 6.95489347e-01]	[5.31590210e+02 7.90790466e+02 7.03829706e-01]	[5.05990448e+02 7.83031494e+02 7.11842775e-01]	[439.18450928 790.82232666 0.85102665]	[421.25592041 790.59558105 0.86023408]	[444.33758545 770.13018799 0.78322929]
[462.32409668 218.66262817 0.90749592]	[462.34634399 282.76519775 0.90157819]	[400.85324097 280.17108154 0.86505604]	[380.28866577 382.87246704 0.88762522]	[367.37902832 480.31842041 0.87332678]	[523.82940674 285.25930786 0.85956365]	[544.27636719 390.41760254 0.88002241]	[549.56994629 485.48129272 0.82367063]	[459.74914551 464.93981934 0.741615 ]	[418.62133789 467.41552734 0.72048986]	[431.55844116 621.324646 0.80941665]	[439.29666138 762.50982666 0.86072868]	[500.83978271 464.92584229 0.73740679]	[503.32745361 621.36462402 0.86938167]	[518.64556885 767.70129395 0.82783496]	[452.03308105 210.90489197 0.86821753]	[477.64724731 210.86428833 0.89353675]	[434.09231567 210.88938904 0.83330953]	[495.67156982 205.77243042 0.83006823]	[5.18767700e+02 7.95851562e+02 6.96334541e-01]	[5.31592163e+02 7.90794250e+02 7.05841303e-01]	[5.05988129e+02 7.83018738e+02 7.11285532e-01]	[439.18811035 793.23297119 0.84899181]	[421.25726318 790.62561035 0.85995704]	[444.31332397 770.1217041 0.78654116]
[462.22213745 221.10649109 0.91098964]	[462.22174072 282.74325562 0.91174936]	[400.77371216 280.18286133 0.87300545]	[380.21844482 382.86016846 0.89483517]	[362.34466553 480.25515747 0.88337594]	[521.37774658 285.23736572 0.86454844]	[541.89971924 387.94641113 0.88174897]	[547.03161621 485.49490356 0.83822733]	[459.68054199 467.42675781 0.73261583]	[418.55627441 467.44992065 0.70917565]	[431.47351074 621.36938477 0.80538088]	[439.29251099 762.51123047 0.86134613]	[500.79556274 467.40139771 0.73213542]	[503.32254028 621.37835693 0.87136018]	[518.64819336 767.699646 0.82816064]	[449.43991089 213.29693604 0.87125957]	[475.08813477 213.2850647 0.88022286]	[431.52502441 210.82376099 0.81203997]	[493.03665161 205.72372437 0.81816661]	[5.18770447e+02 7.95876709e+02 7.04205990e-01]	[5.31601990e+02 7.90808594e+02 7.09461987e-01]	[5.05987488e+02 7.83011475e+02 7.08340228e-01]	[439.17398071 793.2255249 0.84037638]	[421.24508667 790.6184082 0.85695392]	[444.31747437 770.12158203 0.78463584]
[459.79187012 218.68135071 0.90969849]	[459.80282593 282.76556396 0.9160586 ]	[400.66799927 280.21810913 0.87704211]	[380.11465454 382.8677063 0.89439195]	[362.25900269 482.73098755 0.90597343]	[521.26879883 285.27841187 0.85752374]	[541.81573486 387.92388916 0.87764925]	[546.91925049 485.39682007 0.87008321]	[459.62802124 467.43710327 0.72226572]	[416.13192749 467.47225952 0.69824189]	[428.92391968 621.39312744 0.80470812]	[439.29202271 762.47271729 0.85963452]	[500.77011108 467.4041748 0.72521716]	[503.25686646 618.84289551 0.85770285]	[518.66680908 770.07977295 0.82561707]	[444.42059326 213.31062317 0.89359236]	[470.03424072 210.91876221 0.86945689]	[428.96337891 210.85929871 0.81120551]	[488.01431274 205.76615906 0.83120251]	[5.18777710e+02 7.95864868e+02 6.91964447e-01]	[5.31615967e+02 7.90795715e+02 7.02332199e-01]	[5.08447296e+02 7.85471130e+02 6.98688269e-01]	[439.17034912 790.83874512 0.84527427]	[421.24737549 790.59887695 0.85988802]	[444.318573 770.090271 0.78665572]
[459.72616577 218.67941284 0.90243429]	[459.72146606 285.24401855 0.9174431 ]	[398.23202515 280.23913574 0.87476039]	[377.66470337 382.87640381 0.89342821]	[359.80343628 482.72906494 0.92021263]	[521.18652344 285.33380127 0.84011996]	[541.70562744 387.92611694 0.85840964]	[544.48504639 485.38711548 0.88932776]	[457.21466064 464.94039917 0.71860248]	[416.09173584 467.42971802 0.70309132]	[426.35598755 623.80957031 0.82014531]	[439.29388428 762.46514893 0.85958052]	[500.7350769 464.89285278 0.72795171]	[500.90054321 618.80987549 0.85850942]	[518.67297363 767.66326904 0.82632011]	[444.33609009 213.32165527 0.91073465]	[467.48800659 210.91688538 0.87150228]	[426.36404419 210.84315491 0.8224169 ]	[485.46707153 205.72702026 0.83657241]	[5.18771179e+02 7.95858215e+02 7.07876623e-01]	[5.31609924e+02 7.90786499e+02 7.10491419e-01]	[5.08458893e+02 7.82994385e+02 6.93308949e-01]	[439.18383789 790.83026123 0.84230971]	[421.26046753 790.59375 0.85425019]	[444.33111572 770.08776855 0.7879765 ]
[459.64169312 221.10400391 0.8915717 ]	[459.64602661 282.76873779 0.91531909]	[398.15042114 280.2130127 0.87925988]	[377.6210022 382.85696411 0.89064032]	[359.74728394 480.36456299 0.92708516]	[518.74505615 285.31414795 0.83433568]	[539.25201416 385.35491943 0.84501392]	[544.4197998 485.34414673 0.89900422]	[457.11016846 467.39611816 0.70589036]	[413.60177612 467.44500732 0.69366843]	[423.87252808 623.94024658 0.83135086]	[439.26837158 762.45526123 0.85886776]	[500.64398193 464.89892578 0.71586996]	[500.87521362 618.78741455 0.85405159]	[518.67169189 767.66033936 0.827061 ]	[441.88562012 213.35055542 0.92956805]	[464.96835327 213.2850647 0.88200295]	[423.8243103 210.83566284 0.84098339]	[485.37658691 205.70855713 0.83907789]	[5.18755676e+02 7.95861206e+02 7.11933792e-01]	[5.31595947e+02 7.90790710e+02 7.13160098e-01]	[5.08467499e+02 7.82967163e+02 6.91617072e-01]	[439.16912842 790.8293457 0.83999032]	[421.2409668 790.59082031 0.84762508]	[444.30599976 770.08337402 0.79244399]
[457.20812988 221.1300354 0.87471098]	[459.5993042 282.75979614 0.90492678]	[398.08792114 280.20840454 0.87342572]	[377.56115723 382.85046387 0.88135332]	[359.66116333 480.36935425 0.9308182 ]	[518.69128418 285.30630493 0.82713449]	[536.73205566 387.85842896 0.81987059]	[544.37304688 485.39785767 0.89440572]	[454.634552 464.93954468 0.70253837]	[413.50320435 467.46261597 0.68572325]	[423.77374268 623.89520264 0.83515453]	[439.26669312 759.94537354 0.85355926]	[498.2298584 464.88424683 0.7116884 ]	[500.82766724 616.25006104 0.84985602]	[518.68695068 767.68218994 0.83118188]	[441.78918457 213.39256287 0.94881195]	[464.86135864 210.92961121 0.88997763]	[421.37738037 210.86856079 0.86941898]	[482.94259644 203.15179443 0.84715164]	[5.18773071e+02 7.95867126e+02 7.09337831e-01]	[5.31610840e+02 7.90797607e+02 7.16464639e-01]	[5.08500916e+02 7.82986328e+02 6.89116120e-01]	[439.15444946 790.82049561 0.83642 ]	[421.23104858 788.22979736 0.84303021]	[444.32156372 767.66845703 0.78978705]
[457.07119751 221.1710968 0.85410166]	[457.18099976 282.75564575 0.88805091]	[395.634552 280.22769165 0.85748345]	[377.53009033 382.78048706 0.89053386]	[357.1925354 480.36016846 0.92921853]	[516.18200684 285.27294922 0.81952739]	[531.56359863 387.90921021 0.80916011]	[541.91503906 485.34698486 0.90128398]	[454.58410645 464.90493774 0.70552278]	[411.01754761 467.40472412 0.68896341]	[421.38485718 623.87030029 0.830971 ]	[439.26116943 762.41705322 0.85696197]	[498.18792725 464.84863281 0.7111851 ]	[500.79876709 616.27441406 0.85148025]	[518.7086792 767.67657471 0.83258319]	[441.69003296 213.41285706 0.94952023]	[462.37701416 213.32243347 0.91422284]	[421.32336426 210.86671448 0.86805218]	[482.81774902 203.20928955 0.86550581]	[5.18771118e+02 7.95858826e+02 7.09539711e-01]	[5.31605042e+02 7.90790039e+02 7.19587922e-01]	[5.11013885e+02 7.82975708e+02 6.79279685e-01]	[439.15267944 790.8192749 0.83970231]	[421.22937012 788.23358154 0.84623128]	[444.31915283 767.68652344 0.79374385]
[454.60458374 221.20402527 0.84587872]	[457.11843872 282.75476074 0.8755216 ]	[395.58676147 280.23910522 0.84975344]	[375.09259033 382.74111938 0.88472319]	[357.1242981 480.30505371 0.92665434]	[513.65313721 285.23519897 0.81605685]	[529.0201416 390.43688965 0.81539077]	[541.85095215 485.34542847 0.89779282]	[452.07223511 464.87698364 0.70582646]	[408.46755981 464.95175171 0.68902808]	[421.38864136 623.81719971 0.82770216]	[439.26272583 762.42932129 0.85639799]	[498.13430786 462.38183594 0.70983362]	[500.77981567 616.25457764 0.84932333]	[518.72216797 767.70220947 0.83299673]	[439.31381226 213.43507385 0.9582873 ]	[462.32659912 213.34344482 0.92575228]	[421.23291016 210.90649414 0.88067675]	[482.75500488 203.21569824 0.86647391]	[5.18769592e+02 7.95877502e+02 6.96167767e-01]	[5.31608337e+02 7.90806091e+02 7.08405256e-01]	[5.11030640e+02 7.82999207e+02 6.75504267e-01]	[439.16220093 790.80426025 0.83489984]	[421.23428345 788.22888184 0.83989263]	[444.32125854 767.699646 0.78616428]
[454.53845215 223.70658875 0.84117901]	[454.58609009 282.76467896 0.84826881]	[395.50457764 282.67755127 0.83305269]	[374.98538208 382.74172974 0.86679822]	[357.01870728 480.20025635 0.9007256 ]	[511.05117798 285.23565674 0.81697851]	[526.49731445 390.4390564 0.83364803]	[541.8236084 482.94958496 0.90553576]	[451.98806763 464.87295532 0.70874774]	[408.42068481 467.40063477 0.69494194]	[423.77307129 618.81085205 0.81183946]	[439.26925659 762.4654541 0.85654771]	[495.63031006 462.37860107 0.70545578]	[500.7713623 616.23382568 0.85230863]	[518.74420166 770.09484863 0.83517361]	[439.2673645 213.46813965 0.96768552]	[462.27871704 213.3625946 0.93943524]	[421.15814209 213.30075073 0.88323402]	[482.70703125 203.17700195 0.85793328]	[5.18766479e+02 7.95891907e+02 6.73773587e-01]	[5.31617859e+02 7.90812317e+02 6.88678980e-01]	[5.11064850e+02 7.85472900e+02 6.70176804e-01]	[439.17089844 790.80072021 0.83415341]	[421.23712158 788.23065186 0.84029353]	[444.32653809 770.10498047 0.78191549]
[449.48764038 226.26997375 0.83774161]	[452.01596069 282.7741394 0.83911431]	[393.02029419 282.69351196 0.82728541]	[372.43899536 382.75842285 0.84920692]	[356.98144531 480.23583984 0.90807629]	[508.45101929 285.25656128 0.82522255]	[526.3951416 387.91351318 0.84581059]	[541.80401611 482.92767334 0.91050231]	[449.45800781 464.90078735 0.71140969]	[408.38616943 467.45007324 0.69180191]	[421.35943604 621.3258667 0.83022392]	[439.24667358 762.50152588 0.86423063]	[490.57492065 462.39846802 0.69847465]	[500.72024536 613.69909668 0.84400862]	[518.77154541 770.08422852 0.83978689]	[439.18618774 213.53166199 0.96514738]	[462.18865967 213.42053223 0.9497937 ]	[418.73974609 213.30703735 0.88342893]	[480.29269409 203.20079041 0.85880148]	[5.18726624e+02 7.95853882e+02 6.69345379e-01]	[5.31574768e+02 7.90803101e+02 6.86333299e-01]	[5.13597778e+02 7.83024536e+02 6.63972318e-01]	[439.16168213 790.82354736 0.82516325]	[421.23327637 790.59716797 0.83728105]	[441.91610718 770.13568115 0.78832912]
[446.9152832 228.77055359 0.84360135]	[446.93942261 285.27987671 0.84265143]	[390.44326782 282.73348999 0.81271881]	[364.81518555 385.34631348 0.84030575]	[356.98864746 480.29605103 0.90914106]	[505.92526245 285.27719116 0.83701187]	[524.00170898 385.40182495 0.84952092]	[541.75762939 482.93026733 0.90515733]	[446.89877319 467.40261841 0.70908898]	[403.38021851 469.99990845 0.69683784]	[421.32470703 621.31207275 0.82336402]	[439.23403931 762.46856689 0.8669011 ]	[490.49560547 464.84985352 0.69360608]	[500.74325562 616.21075439 0.83798611]	[521.16131592 767.68414307 0.84573233]	[439.11624146 213.54681396 0.9525463 ]	[459.790802 213.44641113 0.94850075]	[418.61035156 210.92843628 0.86699468]	[480.23968506 203.23294067 0.85176486]	[5.18717407e+02 7.95829712e+02 6.91242695e-01]	[5.31561096e+02 7.90795593e+02 7.01457024e-01]	[5.16129639e+02 7.82966553e+02 6.67642117e-01]	[439.15185547 790.83605957 0.8056162 ]	[421.23361206 790.60620117 0.82190865]	[441.89126587 770.10882568 0.7930479 ]
[444.42581177 228.85229492 0.85759765]	[444.39935303 285.26916504 0.85869622]	[385.34951782 282.69885254 0.82111281]	[362.24984741 385.38894653 0.84968138]	[354.54421997 480.31582642 0.90042931]	[503.48916626 285.26235962 0.84467733]	[523.95397949 385.33114624 0.86718976]	[541.7444458 482.89474487 0.90552062]	[444.40176392 464.92202759 0.72525281]	[403.2986145 469.97927856 0.70726484]	[421.27032471 623.82806396 0.83390021]	[439.22741699 762.45275879 0.86641037]	[487.95428467 462.38348389 0.70330352]	[500.70611572 611.08325195 0.83649087]	[521.1774292 767.70385742 0.84493876]	[436.68890381 215.89988708 0.93392247]	[459.7414856 213.50274658 0.9436686 ]	[416.15887451 210.89459229 0.84414655]	[480.16967773 205.72161865 0.84175563]	[5.18671448e+02 7.95860962e+02 6.61882043e-01]	[5.29074463e+02 7.90828003e+02 6.75625384e-01]	[5.16173950e+02 7.83005188e+02 6.64929211e-01]	[439.1366272 793.21643066 0.79964995]	[421.22161865 790.60546875 0.81840605]	[441.89605713 770.09576416 0.79261905]
[444.32067871 231.33399963 0.8868621 ]	[444.32086182 285.24127197 0.87377256]	[382.82312012 280.25384521 0.8386687 ]	[359.81408691 387.8638916 0.85550332]	[354.45065308 482.73922729 0.88552982]	[503.42553711 282.76681519 0.85905486]	[523.88995361 382.8687439 0.87717354]	[541.73547363 482.85061646 0.90704322]	[444.34335327 464.87023926 0.74495995]	[400.87335205 467.42495728 0.72089159]	[421.30004883 621.39050293 0.83240229]	[439.21524048 762.46459961 0.86872584]	[485.44561768 462.35559082 0.72322679]	[500.67401123 611.17095947 0.84819484]	[521.21740723 767.63244629 0.87051725]	[436.56561279 215.97674561 0.91031915]	[459.6499939 213.54241943 0.93693626]	[416.08868408 213.3633728 0.85719824]	[477.71633911 205.7202301 0.83020979]	[5.16174133e+02 7.95872314e+02 6.62614286e-01]	[5.29029968e+02 7.93214600e+02 6.80728793e-01]	[5.18712341e+02 7.80393188e+02 6.82776093e-01]	[439.13647461 793.21539307 0.80214065]	[421.21951294 790.60601807 0.82358861]	[441.8800354 770.09130859 0.79879582]
[441.86938477 231.36047363 0.90944207]	[441.87936401 282.75210571 0.89215004]	[380.33779907 280.23999023 0.85392642]	[359.75820923 385.4017334 0.8653875 ]	[349.40966797 480.35888672 0.87493682]	[503.362854 282.7194519 0.87072754]	[523.83508301 382.86709595 0.88353044]	[541.72833252 482.80072021 0.91081983]	[441.90524292 464.90591431 0.74567902]	[400.79244995 467.45288086 0.72379369]	[421.29803467 621.37780762 0.83939338]	[439.20465088 762.48687744 0.86708063]	[485.3717041 462.39138794 0.72658008]	[500.64431763 613.65814209 0.84232998]	[521.24182129 767.65130615 0.87346023]	[434.04388428 215.99279785 0.89518523]	[457.22213745 215.89541626 0.93056482]	[413.58377075 213.38909912 0.83743882]	[477.61758423 205.77650452 0.81917262]	[5.18688293e+02 7.95881836e+02 6.75414860e-01]	[5.31563660e+02 7.90828125e+02 6.85556591e-01]	[5.18723022e+02 7.80404541e+02 6.82047486e-01]	[439.13446045 790.82330322 0.79616481]	[421.21395874 790.59967041 0.82014042]	[441.86843872 770.11907959 0.79482764]
[441.81954956 231.36964417 0.92049289]	[441.82122803 282.71575928 0.90542591]	[380.30755615 280.23336792 0.85940111]	[359.70904541 382.85272217 0.88836145]	[344.31643677 480.29037476 0.88177299]	[503.27563477 282.67507935 0.88038963]	[523.78479004 385.31427002 0.8863557 ]	[541.71990967 482.77789307 0.91218358]	[441.85528564 464.87545776 0.75932086]	[400.75457764 467.41674805 0.73118997]	[421.29568481 621.31274414 0.83932644]	[439.20248413 764.94567871 0.86963034]	[482.93719482 462.35958862 0.74441737]	[498.21743774 613.62579346 0.83769608]	[521.22363281 767.53662109 0.86396015]	[431.53344727 216.00340271 0.89224094]	[457.15856934 215.93009949 0.92833501]	[413.50338745 213.39134216 0.83268082]	[475.07815552 208.27110291 0.81037045]	[5.16138733e+02 7.95812317e+02 7.02641249e-01]	[5.28993652e+02 7.90782288e+02 7.26365328e-01]	[5.18768494e+02 7.75290039e+02 6.96704447e-01]	[4.39128937e+02 7.90817078e+02 7.82411933e-01]	[421.21124268 790.60180664 0.81133646]	[441.86386108 770.14501953 0.79715091]
[441.74179077 231.34619141 0.92038071]	[441.75302124 282.7361145 0.91004556]	[380.22637939 280.23864746 0.8683874 ]	[359.59640503 385.37365723 0.88756818]	[341.75009155 480.32495117 0.89686817]	[500.87573242 282.73794556 0.87227666]	[521.42724609 382.81835938 0.89824307]	[541.71405029 482.72012329 0.91448456]	[441.83221436 464.87908936 0.75771838]	[400.70925903 467.40530396 0.73061758]	[421.27035522 618.78588867 0.83058941]	[439.21032715 764.94976807 0.87023443]	[482.9211731 462.35641479 0.747504 ]	[498.16879272 611.16918945 0.82598424]	[521.23278809 765.03149414 0.85291713]	[428.96582031 215.99420166 0.88654113]	[454.64474487 215.92947388 0.9109959 ]	[411.00027466 213.3874054 0.8349098 ]	[469.99975586 210.7830658 0.81925249]	[5.16145325e+02 7.95818420e+02 7.36646354e-01]	[5.29007324e+02 7.90761963e+02 7.52852321e-01]	[5.18779175e+02 7.72722351e+02 7.16996014e-01]	[4.39107788e+02 7.90824707e+02 7.70720482e-01]	[421.19580078 790.60192871 0.80438763]	[441.87509155 770.15386963 0.79690719]
[439.32138062 231.33465576 0.92095959]	[441.6746521 282.73446655 0.91377366]	[380.15240479 282.69335938 0.8691135 ]	[357.18078613 385.35211182 0.88907117]	[341.68182373 482.78686523 0.90012008]	[500.79327393 282.73278809 0.87228876]	[521.38226318 382.83596802 0.89914 ]	[539.32067871 482.75204468 0.90446305]	[441.81298828 464.92501831 0.75324601]	[400.67687988 467.47406006 0.72562999]	[421.22091675 621.38336182 0.85105813]	[439.21151733 764.99005127 0.88184726]	[482.9041748 462.3782959 0.74654198]	[498.14608765 611.14404297 0.82428193]	[521.20275879 759.94567871 0.82891345]	[426.38796997 215.98991394 0.89712036]	[452.06280518 215.92738342 0.89349931]	[405.92276001 213.36383057 0.83594799]	[467.4347229 210.80493164 0.82835078]	[5.16159851e+02 7.93324341e+02 7.83259690e-01]	[5.29020935e+02 7.90676636e+02 7.85076559e-01]	[5.18706543e+02 7.70164917e+02 7.30906844e-01]	[4.36697174e+02 7.93238831e+02 7.65913844e-01]	[421.18255615 790.6260376 0.8026523 ]	[441.88269043 770.17608643 0.80943906]
[439.22729492 231.33027649 0.91831064]	[439.28759766 282.73162842 0.91778302]	[377.73025513 282.7024231 0.86544371]	[357.11752319 385.35919189 0.88721222]	[339.2477417 482.80340576 0.91055304]	[500.73693848 282.74484253 0.86384559]	[521.33703613 382.74349976 0.90388334]	[539.31982422 480.36737061 0.90747374]	[441.77947998 464.90341187 0.75611812]	[400.64273071 467.4704895 0.72713393]	[421.2015686 623.82489014 0.85438865]	[439.19140625 764.96325684 0.87197435]	[482.88516235 462.33914185 0.75469917]	[495.59295654 608.60516357 0.8205381 ]	[518.7243042 752.26806641 0.79158324]	[423.85675049 215.98963928 0.91393965]	[449.47390747 215.92256165 0.89248002]	[405.82492065 213.34680176 0.82345647]	[464.95001221 210.78384399 0.81813455]	[516.19995117 790.78643799 0.81768572]	[5.29049622e+02 7.88160156e+02 7.83935249e-01]	[5.16133972e+02 7.67580688e+02 6.37362719e-01]	[4.39114899e+02 7.93240784e+02 7.75026321e-01]	[421.1854248 790.62347412 0.81280631]	[441.87692261 770.14996338 0.81034213]
[439.19143677 231.34037781 0.91798115]	[439.23373413 282.73269653 0.92085612]	[377.67779541 282.70529175 0.8655948 ]	[357.05804443 385.31158447 0.88507187]	[339.1177063 482.81524658 0.92030305]	[500.67391968 282.74996948 0.85646862]	[521.32421875 382.75909424 0.90021151]	[539.32220459 480.35803223 0.90407121]	[441.7677002 464.88357544 0.76806098]	[400.64718628 467.45687866 0.73373467]	[421.17712402 623.83813477 0.85269976]	[439.19628906 762.50604248 0.8663848 ]	[482.87133789 462.32769775 0.76563424]	[493.0776062 608.52697754 0.82503587]	[516.14709473 747.15106201 0.80365694]	[423.79605103 216.00201416 0.92427903]	[446.96429443 215.9238739 0.89431739]	[403.2845459 213.33894348 0.85864437]	[464.90969849 208.34107971 0.8240003 ]	[516.17260742 790.65795898 0.85423583]	[5.29000793e+02 7.87995056e+02 7.81795859e-01]	[5.11009338e+02 7.52308228e+02 6.49703324e-01]	[4.39122192e+02 7.90831970e+02 7.84424603e-01]	[421.19998169 790.59759521 0.82270515]	[441.90109253 770.11022949 0.820889 ]
[439.16244507 231.32025146 0.91051865]	[439.17062378 282.72332764 0.91722119]	[377.62460327 282.72146606 0.86231154]	[357.03826904 385.359375 0.87989151]	[336.68997192 482.76797485 0.92262411]	[498.24060059 282.72659302 0.85091698]	[521.30029297 382.80029297 0.89899147]	[539.28735352 480.34872437 0.89807206]	[441.75823975 464.87164307 0.77414948]	[400.65557861 467.43728638 0.73905069]	[421.17254639 621.38409424 0.84774148]	[439.19805908 762.5020752 0.86656541]	[482.85083008 462.32040405 0.77273607]	[490.50656128 606.07507324 0.83317614]	[508.54125977 749.6227417 0.8044377 ]	[421.38638306 216.00720215 0.9311986 ]	[446.89987183 215.90629578 0.90007049]	[400.88131714 213.34307861 0.86121815]	[464.82623291 208.30096436 0.82670593]	[516.21990967 790.73388672 0.85508293]	[528.97894287 788.046875 0.80109411]	[5.03451874e+02 7.57392090e+02 6.98245287e-01]	[439.1479187 793.2166748 0.79495811]	[421.22164917 790.6072998 0.83073467]	[441.90475464 770.10986328 0.81859249]
[439.13409424 231.31364441 0.90370232]	[439.1232605 282.73312378 0.91272831]	[377.58981323 282.72216797 0.86144531]	[357.00680542 385.37609863 0.87373447]	[336.62384033 480.31033325 0.92151868]	[498.19726562 282.71954346 0.84641021]	[521.26806641 382.8001709 0.89686394]	[539.26715088 480.31350708 0.89267099]	[441.69985962 464.84222412 0.77357644]	[398.28042603 467.41494751 0.74292171]	[421.15145874 621.35540771 0.84390777]	[439.17599487 762.49755859 0.86236084]	[482.79547119 462.28762817 0.7756114 ]	[487.95718384 608.53314209 0.83027637]	[505.99450684 752.29675293 0.77318358]	[421.34817505 216.00526428 0.94022965]	[444.44763184 215.8938446 0.9043982 ]	[400.85058594 213.35879517 0.87628257]	[462.43804932 208.31060791 0.83560073]	[513.60406494 790.81011963 0.79995757]	[526.40930176 788.16906738 0.81318533]	[5.03390686e+02 7.67640869e+02 7.23708868e-01]	[439.10214233 790.81243896 0.79376119]	[421.17871094 788.24505615 0.82344425]	[441.88973999 770.13452148 0.81824112]
[439.10354614 231.35061646 0.90489817]	[439.09066772 285.24353027 0.89942038]	[377.56939697 282.74862671 0.85506147]	[356.96636963 385.32073975 0.86974031]	[336.53796387 482.74456787 0.91732812]	[498.15615845 285.24725342 0.8281104 ]	[521.23236084 382.80575562 0.89265573]	[539.28192139 480.29241943 0.898485 ]	[441.67147827 464.84432983 0.77830398]	[398.26245117 467.41854858 0.74551994]	[421.20431519 621.37738037 0.84498674]	[439.19546509 764.987854 0.87366295]	[482.7645874 462.28790283 0.77767879]	[485.42559814 608.54736328 0.84157997]	[503.50363159 762.42047119 0.79673445]	[421.31222534 216.04646301 0.9397738 ]	[444.41479492 215.91899109 0.9116689 ]	[400.82394409 213.38050842 0.87790859]	[462.40951538 208.32641602 0.83979726]	[5.13575684e+02 7.93322327e+02 7.68466234e-01]	[524.01519775 790.66546631 0.80691409]	[5.00885559e+02 7.70187439e+02 7.60658383e-01]	[439.13079834 793.26641846 0.80928928]	[421.19607544 790.64361572 0.84238958]	[441.89089966 770.18945312 0.8063488 ]
[436.69833374 231.3923645 0.90233988]	[439.05169678 285.27624512 0.88808966]	[377.52987671 285.23815918 0.84816444]	[354.56533813 385.33123779 0.86361182]	[336.4866333 482.82855225 0.90883863]	[495.68951416 285.25100708 0.82318968]	[521.21246338 382.82019043 0.88088119]	[539.26873779 480.34597778 0.8945176 ]	[441.6769104 464.8963623 0.77601594]	[398.27261353 467.46890259 0.74147362]	[421.18945312 623.91088867 0.84668303]	[439.23861694 764.99798584 0.88084984]	[482.76733398 462.33456421 0.77242851]	[482.95684814 611.15698242 0.82815832]	[503.41323853 767.5536499 0.84879148]	[421.25888062 216.08435059 0.94082642]	[444.34411621 215.94342041 0.91773939]	[400.78555298 213.4460144 0.89375067]	[462.35830688 208.32835388 0.85366714]	[5.08530548e+02 8.00963135e+02 7.71250248e-01]	[523.97247314 793.25067139 0.8058024 ]	[5.00802826e+02 7.72809387e+02 7.72076249e-01]	[436.6713562 793.31494141 0.79361445]	[418.79498291 790.64831543 0.83386552]	[444.34338379 770.20373535 0.80413228]
[436.64572144 233.82312012 0.90411246]	[436.67977905 287.84466553 0.88160938]	[375.11181641 287.81497192 0.83308184]	[354.45846558 387.86102295 0.84095341]	[334.03079224 482.82330322 0.89074802]	[495.68731689 285.30737305 0.81813288]	[521.19390869 385.35110474 0.86624759]	[539.23175049 482.74069214 0.88662106]	[441.68331909 467.39801025 0.76984835]	[398.28005981 470.01678467 0.73677921]	[421.21859741 623.91833496 0.86655653]	[439.27685547 765.04040527 0.88703537]	[482.78005981 462.37567139 0.77015907]	[482.88973999 613.65161133 0.84010488]	[500.88858032 767.60919189 0.86361033]	[421.23068237 216.12219238 0.93475705]	[444.30514526 216.01687622 0.91710037]	[400.75244141 213.49681091 0.89638209]	[462.31427002 210.84846497 0.85992032]	[505.96084595 808.56243896 0.83525354]	[523.83654785 798.42791748 0.80622756]	[4.98185394e+02 7.75303101e+02 7.26231575e-01]	[439.10656738 793.32537842 0.80719948]	[421.20028687 790.65551758 0.83243746]	[444.35421753 770.25183105 0.79788941]
[436.59298706 233.93254089 0.91183531]	[436.62634277 290.42410278 0.87955058]	[375.06521606 290.35958862 0.82792985]	[351.92495728 390.44396973 0.82734978]	[333.94918823 482.93731689 0.87327629]	[495.64328003 287.88739014 0.8115263 ]	[521.18597412 390.46640015 0.85881799]	[539.2744751 482.93362427 0.88819331]	[439.32843018 469.96432495 0.76072878]	[398.26040649 475.0788269 0.73892516]	[421.177948 624.00042725 0.84632951]	[439.29867554 767.48040771 0.88997483]	[482.72988892 464.87744141 0.75920129]	[482.85025024 621.29681396 0.84989393]	[500.76330566 772.82043457 0.81456834]	[421.18045044 218.5585022 0.92035079]	[441.90237427 216.10646057 0.90519583]	[400.7310791 215.91539001 0.89867055]	[462.28646851 213.32688904 0.87643826]	[5.03437256e+02 8.16315735e+02 7.15965748e-01]	[5.21310913e+02 8.08705322e+02 7.63147831e-01]	[4.95632660e+02 7.88078796e+02 7.14728415e-01]	[4.39103760e+02 7.93308533e+02 7.93285191e-01]	[421.21810913 790.66003418 0.81824297]	[4.44368896e+02 7.72694824e+02 7.67086685e-01]
[436.54067993 234.04125977 0.90814728]	[436.62832642 292.95123291 0.89743382]	[375.06692505 292.88861084 0.83778918]	[349.41915894 390.42950439 0.82586575]	[328.87225342 482.9342041 0.85534638]	[495.66271973 292.91131592 0.82394826]	[521.19525146 393.04013062 0.87016928]	[539.24432373 485.41516113 0.86589926]	[439.28445435 472.52050781 0.75925493]	[398.2288208 475.14764404 0.74792928]	[421.1451416 623.94848633 0.82540607]	[439.2671814 765.03894043 0.88243604]	[480.34783936 467.4203186 0.75267035]	[482.84805298 623.83239746 0.86330122]	[500.77438354 780.4119873 0.79346031]	[418.8052063 218.68083191 0.89854592]	[441.85513306 218.60099792 0.89339525]	[400.70309448 216.04223633 0.89079618]	[462.25259399 213.48132324 0.89918816]	[5.00824951e+02 8.18941162e+02 7.28547335e-01]	[5.18766052e+02 8.11283813e+02 7.49336362e-01]	[4.98130219e+02 7.90657227e+02 6.90860569e-01]	[4.36692810e+02 7.93304443e+02 7.62958348e-01]	[421.21914673 790.66680908 0.80215824]	[4.44355316e+02 7.70228760e+02 7.53312588e-01]
[434.12191772 236.49014282 0.90819454]	[436.60061646 295.40646362 0.91349202]	[375.06021118 295.39892578 0.85770524]	[346.85317993 395.49606323 0.83809042]	[323.74438477 482.95648193 0.86085492]	[495.61096191 293.02096558 0.83515179]	[521.1661377 395.63375854 0.88374692]	[539.18688965 487.98803711 0.83477259]	[439.20785522 472.5993042 0.76019824]	[398.16296387 477.6697998 0.75820738]	[418.78720093 626.43841553 0.83428258]	[439.23657227 765.03796387 0.88671631]	[480.29275513 469.98266602 0.74484092]	[482.82397461 623.93389893 0.86866665]	[500.70700073 783.02728271 0.80795002]	[418.77478027 223.74009705 0.89422953]	[441.85525513 221.17480469 0.88367021]	[400.69223022 218.54774475 0.8570869 ]	[462.23156738 215.93322754 0.90577847]	[4.98139404e+02 8.24021606e+02 7.33334303e-01]	[5.13603149e+02 8.16329224e+02 7.09983468e-01]	[4.95678406e+02 7.90805542e+02 6.68275058e-01]	[4.39131012e+02 7.95842773e+02 7.35733449e-01]	[4.21249847e+02 7.90753235e+02 7.67456532e-01]	[4.41908722e+02 7.70210999e+02 7.63788581e-01]
[434.11801147 236.63504028 0.88986087]	[436.60144043 295.51184082 0.92786002]	[375.07614136 295.54403687 0.87651283]	[346.83056641 398.05978394 0.86486638]	[321.17712402 485.42858887 0.861444 ]	[495.61895752 295.50045776 0.85654545]	[518.75244141 398.12884521 0.898269 ]	[536.74072266 493.08764648 0.82276994]	[439.20193481 477.6829834 0.77962381]	[398.15429688 480.20718384 0.77794385]	[418.79122925 626.49224854 0.848355 ]	[439.21276855 765.05279541 0.8836149 ]	[480.30456543 475.16131592 0.7535727 ]	[482.77984619 626.41363525 0.8829571 ]	[500.67538452 785.58959961 0.83003742]	[418.75708008 228.847229 0.90578449]	[441.85021973 226.25785828 0.885158 ]	[400.64254761 221.11213684 0.85260034]	[462.21932983 216.07585144 0.89258927]	[4.85428223e+02 8.24063416e+02 7.64295399e-01]	[5.05892456e+02 8.21464783e+02 7.22694397e-01]	[4.98200958e+02 7.93278320e+02 6.53500199e-01]	[4.39167297e+02 7.95872070e+02 7.22755194e-01]	[4.21289948e+02 7.90779785e+02 7.42707551e-01]	[4.41884979e+02 7.70207642e+02 7.55076349e-01]
[434.11941528 239.1262207 0.87383723]	[436.55621338 298.01040649 0.91993427]	[375.04046631 298.03894043 0.88094926]	[344.2800293 400.65988159 0.88730645]	[318.66101074 493.04547119 0.86183172]	[493.128479 295.65289307 0.86205781]	[518.74328613 400.67037964 0.89815891]	[536.74047852 498.26968384 0.85649741]	[439.10229492 480.25506592 0.77874821]	[398.04373169 482.74865723 0.76818848]	[418.74884033 626.53179932 0.85541034]	[439.20898438 765.04449463 0.88180083]	[480.22747803 480.21218872 0.76308715]	[482.74172974 629.03381348 0.86937231]	[498.26547241 788.12353516 0.82864189]	[418.75057983 231.40785217 0.93557268]	[441.84017944 228.83203125 0.89153135]	[400.63146973 226.23455811 0.84601152]	[462.18893433 218.55471802 0.86578935]	[4.85341858e+02 8.29115479e+02 7.71973789e-01]	[5.03394745e+02 8.26628052e+02 7.39949942e-01]	[4.95666962e+02 7.95880859e+02 6.32150054e-01]	[4.39155731e+02 7.95863281e+02 7.21666694e-01]	[4.21290588e+02 7.90773987e+02 7.41904199e-01]	[4.41886749e+02 7.70211731e+02 7.50751972e-01]
[434.11767578 239.12518311 0.87387109]	[436.55462646 298.01638794 0.91937441]	[375.0397644 298.040802 0.88082117]	[344.28890991 400.64605713 0.88454539]	[318.66174316 490.57513428 0.86013347]	[493.12548828 298.00222778 0.86216909]	[518.74719238 400.67410278 0.89855689]	[536.74401855 500.64706421 0.85801524]	[439.10089111 480.25231934 0.77830768]	[398.04412842 482.7454834 0.76824605]	[418.74661255 626.53063965 0.85553592]	[439.2076416 765.04199219 0.88115001]	[480.2258606 480.21005249 0.76243132]	[482.74093628 629.03210449 0.86919218]	[498.26657104 788.12078857 0.82828712]	[418.74993896 231.40652466 0.93547046]	[441.83901978 228.83164978 0.89177328]	[400.62982178 226.23501587 0.84612608]	[462.18887329 218.5569458 0.8653295 ]	[4.85342407e+02 8.29108887e+02 7.71039069e-01]	[5.03395233e+02 8.26622070e+02 7.39067435e-01]	[4.95668396e+02 7.95875671e+02 6.31122410e-01]	[4.39161377e+02 7.95857422e+02 7.21045673e-01]	[4.21296051e+02 7.90771851e+02 7.40622461e-01]	[4.41883789e+02 7.70208130e+02 7.50422120e-01]
[434.11752319 239.12481689 0.87384385]	[436.55578613 298.01791382 0.91967988]	[375.04129028 298.03936768 0.88061452]	[344.27139282 400.64239502 0.88398761]	[318.65823364 493.04141235 0.86005855]	[493.1262207 298.00765991 0.86217529]	[518.74755859 400.67672729 0.89869177]	[536.74401855 500.6479187 0.85799158]	[439.1008606 480.25286865 0.77813387]	[398.04418945 482.7456665 0.76771158]	[418.74557495 626.53179932 0.85573971]	[439.20825195 765.04174805 0.88124967]	[480.22601318 480.21142578 0.76240897]	[482.74136353 629.03375244 0.86921954]	[498.2649231 788.12036133 0.82831264]	[418.75030518 231.40592957 0.93541932]	[441.83886719 228.83171082 0.89176232]	[400.6305542 226.23419189 0.84581316]	[462.1880188 218.55682373 0.86519033]	[4.85341858e+02 8.29107788e+02 7.71687090e-01]	[5.03394409e+02 8.26619202e+02 7.39474893e-01]	[4.95665863e+02 7.95875732e+02 6.31691575e-01]	[4.39160400e+02 7.95857910e+02 7.20899343e-01]	[4.21295105e+02 7.90771545e+02 7.40331233e-01]	[4.41884674e+02 7.70208008e+02 7.50380039e-01]
[434.06338501 241.65231323 0.85419995]	[436.5864563 298.24783325 0.90779072]	[375.08377075 298.24227905 0.87579566]	[341.82272339 400.73474121 0.88095903]	[318.56747437 495.61383057 0.87473696]	[493.12545776 298.24395752 0.85401577]	[518.78082275 400.85827637 0.88345957]	[536.70556641 500.8302002 0.86618972]	[436.68618774 482.77526855 0.77291948]	[395.61715698 482.85171509 0.75932568]	[418.70254517 626.58416748 0.86296511]	[439.22793579 764.97943115 0.87486517]	[480.17849731 482.7555542 0.76654494]	[482.7666626 634.18206787 0.84155184]	[498.15731812 790.66174316 0.79976147]	[418.73339844 233.884552 0.95597792]	[441.78411865 231.3719635 0.91272604]	[400.62023926 228.85166931 0.85391343]	[459.83676147 221.10539246 0.86455995]	[4.82866180e+02 8.29270386e+02 7.98695683e-01]	[5.03307617e+02 8.29170837e+02 7.76226401e-01]	[4.93111877e+02 8.03492249e+02 6.16658092e-01]	[4.39173950e+02 7.95849731e+02 7.21382558e-01]	[4.21320312e+02 7.90757935e+02 7.33003497e-01]	[4.41904175e+02 7.70152771e+02 7.46270001e-01]
[434.072052 244.19868469 0.84717363]	[436.60775757 303.23538208 0.8806147 ]	[375.11398315 303.19845581 0.85466492]	[341.7689209 403.32427979 0.86338162]	[316.17022705 498.23550415 0.89787114]	[493.1265564 303.2177124 0.82846773]	[518.75976562 405.83679199 0.85428685]	[536.66705322 503.32733154 0.85313517]	[436.662323 482.8677063 0.76442564]	[395.59277344 482.93844604 0.74577916]	[418.65652466 629.10205078 0.8510589 ]	[439.27099609 764.94189453 0.86319983]	[480.15414429 482.83392334 0.76336265]	[482.71255493 641.79266357 0.85783291]	[4.98131866e+02 7.93319092e+02 7.81671107e-01]	[418.75524902 233.99998474 0.96598291]	[441.77722168 233.85273743 0.92764318]	[400.63195801 233.82009888 0.86944091]	[462.17962646 223.71525574 0.85641104]	[4.82897766e+02 8.31783936e+02 7.94964314e-01]	[5.03333923e+02 8.31669067e+02 7.89850056e-01]	[4.93104828e+02 8.08648560e+02 6.46256924e-01]	[4.39197540e+02 7.95816101e+02 7.15937614e-01]	[4.21356812e+02 7.90753479e+02 7.17505991e-01]	[4.44327301e+02 7.70118713e+02 7.23942041e-01]
[431.55764771 254.53361511 0.89511311]	[436.54458618 316.0423584 0.91279507]	[375.05770874 316.05203247 0.87493646]	[339.26522827 418.59939575 0.9090991 ]	[315.9180603 503.45428467 0.89108616]	[493.10455322 316.05621338 0.8574785 ]	[521.1817627 418.6947937 0.90575033]	[539.20635986 516.21740723 0.83538616]	[436.64337158 495.6819458 0.73445892]	[395.61187744 498.15219116 0.73801297]	[418.61251831 641.90026855 0.83982372]	[439.32843018 765.03662109 0.85911196]	[480.12197876 498.1506958 0.72378004]	[480.29684448 647.00384521 0.87242597]	[4.95627533e+02 8.11331177e+02 7.46230185e-01]	[418.71075439 239.20326233 0.90224779]	[441.74411011 239.09312439 0.9157297 ]	[400.62185669 239.08703613 0.88263386]	[459.83172607 236.48800659 0.92107701]	[4.85470612e+02 8.49615051e+02 6.27779245e-01]	[5.03409790e+02 8.47083557e+02 6.46036506e-01]	[4.87981659e+02 8.26563232e+02 6.08960092e-01]	[4.39197083e+02 7.93340576e+02 7.23025024e-01]	[4.21329254e+02 7.90717346e+02 7.50098348e-01]	[4.44427399e+02 7.70163513e+02 6.71401262e-01]
[434.05349731 257.15414429 0.88786668]	[434.11404419 318.66262817 0.90777892]	[375.04150391 318.63458252 0.87896645]	[339.24893188 421.21548462 0.92138135]	[313.46710205 511.01477051 0.84156495]	[493.0836792 318.69772339 0.85470748]	[521.19750977 421.28799438 0.91201419]	[539.23968506 521.30407715 0.88288659]	[436.5508728 500.77404785 0.75205064]	[395.54501343 500.81182861 0.75366169]	[418.64355469 644.47314453 0.85866332]	[441.6546936 765.03289795 0.85889971]	[477.63479614 500.80276489 0.73917806]	[480.24203491 652.12969971 0.83312792]	[4.95592987e+02 8.13785706e+02 7.23188281e-01]	[418.74047852 249.36494446 0.91492283]	[441.7989502 246.79875183 0.88492894]	[398.27911377 241.72595215 0.8525219 ]	[459.81942749 239.09378052 0.87041712]	[4.82921570e+02 8.49728088e+02 5.16530275e-01]	[5.03297363e+02 8.49663757e+02 5.43441892e-01]	[4.87980225e+02 8.26609619e+02 5.49320340e-01]	[4.39197266e+02 7.95790161e+02 7.27641702e-01]	[4.21352539e+02 7.90712830e+02 7.52622783e-01]	[4.44440063e+02 7.70146912e+02 6.75947905e-01]
[431.5604248 259.72695923 0.85262066]	[436.59060669 321.25866699 0.89001864]	[375.09701538 321.22024536 0.86945999]	[339.26461792 421.39425659 0.90021163]	[313.42236328 518.65667725 0.85626888]	[493.09500122 321.26473999 0.83819431]	[521.21258545 423.84811401 0.8936823 ]	[539.26586914 523.77966309 0.88370723]	[434.10910034 503.35403442 0.74638706]	[395.49691772 503.39047241 0.74394327]	[418.70141602 644.49578857 0.87229216]	[441.69192505 765.0458374 0.85975993]	[477.61575317 503.35461426 0.74138731]	[480.21652222 659.87921143 0.82894671]	[4.90549316e+02 8.26650879e+02 6.99949920e-01]	[418.71331787 254.36254883 0.95107698]	[441.75360107 251.86853027 0.91162318]	[400.61801147 251.87747192 0.8718335 ]	[459.81445312 244.20318604 0.86960912]	[4.80209473e+02 8.49703796e+02 3.17414224e-01]	[5.00699127e+02 8.52291199e+02 3.30693513e-01]	[4.88011322e+02 8.36870850e+02 5.07487357e-01]	[4.39184998e+02 7.93302979e+02 7.37327814e-01]	[4.21355438e+02 7.90670227e+02 7.56355584e-01]	[4.46904968e+02 7.70157776e+02 6.70048118e-01]
[431.55270386 264.71304321 0.8435663 ]	[436.6232605 326.36447144 0.87103587]	[375.12115479 323.83148193 0.84479445]	[339.24206543 426.41290283 0.88212407]	[310.93786621 521.16540527 0.86660671]	[495.60018921 326.30770874 0.815862 ]	[521.22674561 431.47174072 0.86989564]	[539.2713623 526.41845703 0.87117422]	[434.11090088 505.91329956 0.73220795]	[395.5039978 505.9274292 0.73091954]	[418.68423462 646.97235107 0.86334223]	[441.66473389 765.06427002 0.86649048]	[477.59811401 505.92428589 0.71787822]	[480.1763916 662.39227295 0.82824647]	[4.90488586e+02 8.26535706e+02 7.33171165e-01]	[418.72937012 254.49307251 0.96912092]	[441.73657227 254.36929321 0.93106627]	[400.61001587 254.385849 0.89030796]	[459.83526611 246.74435425 0.86667508]	[4.80303040e+02 8.49791809e+02 5.03264844e-01]	[5.00670990e+02 8.52240417e+02 5.15920639e-01]	[4.85479858e+02 8.31822937e+02 5.99574268e-01]	[4.39171600e+02 7.93301331e+02 7.42361546e-01]	[4.21339874e+02 7.90664917e+02 7.61388838e-01]	[4.46868622e+02 7.70165588e+02 6.67716622e-01]
[431.5524292 264.71124268 0.8435815 ]	[436.62075806 326.36178589 0.8707245 ]	[375.12112427 323.83087158 0.84486872]	[339.24673462 426.41009521 0.88165653]	[310.93743896 521.16955566 0.86709905]	[495.59197998 326.30270386 0.8154906 ]	[521.22583008 431.47601318 0.86957747]	[539.27386475 526.42633057 0.87080562]	[434.11593628 505.9147644 0.73229831]	[395.50741577 505.93029785 0.73099434]	[418.68032837 646.97509766 0.86394256]	[441.67605591 765.06652832 0.86444515]	[477.60293579 505.92538452 0.71820903]	[480.18554688 662.39263916 0.83070743]	[4.88013763e+02 8.26614624e+02 7.41419315e-01]	[418.72924805 254.49272156 0.96899652]	[441.73626709 254.36894226 0.9307543 ]	[400.6078186 254.38526917 0.89053142]	[459.83493042 246.74313354 0.86691487]	[4.80286224e+02 8.52187683e+02 4.86594081e-01]	[4.98266296e+02 8.52285278e+02 5.01690984e-01]	[4.85457581e+02 8.34293030e+02 6.00448370e-01]	[4.39186249e+02 7.93306519e+02 7.39760518e-01]	[4.21353119e+02 7.90674988e+02 7.57365406e-01]	[4.46879944e+02 7.70167297e+02 6.59939945e-01]
[434.06832886 272.38122559 0.86598361]	[436.60229492 333.93371582 0.88171035]	[375.0958252 331.39776611 0.83425623]	[339.2277832 431.50357056 0.87897533]	[308.38220215 521.22784424 0.86849129]	[493.0880127 331.49938965 0.81229931]	[521.18475342 434.04504395 0.86665899]	[539.27905273 529.00860596 0.84908789]	[434.12442017 508.44940186 0.72137725]	[395.52587891 505.98980713 0.72541189]	[418.70349121 646.99627686 0.85426039]	[441.68545532 765.03479004 0.862481 ]	[475.16540527 508.49005127 0.69771695]	[480.12518311 664.91912842 0.83043778]	[4.85494354e+02 8.29124084e+02 7.40054965e-01]	[418.76367188 257.02432251 0.96068907]	[441.78707886 254.60600281 0.94733787]	[400.61846924 254.53999329 0.91462505]	[459.815979 251.89614868 0.86719877]	[4.77717590e+02 8.49746399e+02 4.11621153e-01]	[4.95661438e+02 8.52281677e+02 4.20691490e-01]	[4.85435425e+02 8.36892883e+02 5.70971370e-01]	[4.39187927e+02 7.93360107e+02 7.32282043e-01]	[4.21350311e+02 7.90709778e+02 7.54580915e-01]	[4.44430573e+02 7.70103149e+02 6.66136146e-01]
[431.5557251 274.90087891 0.88017571]	[436.59451294 334.0553894 0.90242434]	[375.08746338 333.96276855 0.8502838 ]	[339.2315979 434.04138184 0.88140285]	[308.32202148 521.41003418 0.88080454]	[493.09573364 334.04153442 0.82904506]	[521.22106934 436.6022644 0.88800997]	[539.26660156 534.12774658 0.83893281]	[436.53717041 511.05764771 0.71784091]	[395.55371094 511.0045166 0.72343379]	[418.75094604 647.12524414 0.8447594 ]	[441.66964722 767.50012207 0.85871059]	[475.16326904 513.60040283 0.6960339 ]	[477.73303223 667.50549316 0.84279978]	[4.85492279e+02 8.31722534e+02 7.73675442e-01]	[418.72189331 257.16146851 0.93572044]	[441.75646973 257.07843018 0.94507909]	[398.2828064 257.06082153 0.90907311]	[459.81759644 254.52172852 0.91116786]	[4.75161255e+02 8.52240479e+02 3.94526303e-01]	[4.90507721e+02 8.54849915e+02 3.91894251e-01]	[4.87954254e+02 8.44565857e+02 5.98958313e-01]	[4.39199280e+02 7.95831848e+02 7.12611079e-01]	[4.21367004e+02 7.90764038e+02 7.30329335e-01]	[4.44398102e+02 7.70185486e+02 6.46658897e-01]
[431.54623413 275.08529663 0.89627439]	[436.54135132 336.62255859 0.9159835 ]	[375.08255005 336.6293335 0.880615 ]	[339.15795898 439.14285278 0.92515779]	[305.75964355 523.91748047 0.88329524]	[493.06344604 336.62161255 0.85817409]	[521.24255371 439.26168823 0.92896098]	[539.24914551 541.68878174 0.87303078]	[434.04690552 518.6930542 0.73117971]	[395.53997803 516.20129395 0.73512048]	[421.22122192 649.55981445 0.84570873]	[439.2550354 767.52197266 0.85322022]	[472.56460571 518.78253174 0.70671988]	[477.66220093 672.64074707 0.78173405]	[4.85446075e+02 8.31670837e+02 7.88657129e-01]	[418.7015686 262.18585205 0.90054858]	[441.73110962 259.6529541 0.91410434]	[400.61096191 259.64025879 0.8738957 ]	[459.80337524 257.05654907 0.91954291]	[4.80167694e+02 8.49780151e+02 4.55699623e-01]	[4.95669495e+02 8.52315552e+02 4.79857087e-01]	[4.85448059e+02 8.41970642e+02 5.94409525e-01]	[4.39227448e+02 7.95795837e+02 7.07587481e-01]	[4.21374329e+02 7.90768494e+02 7.26168692e-01]	[4.41886139e+02 7.70200806e+02 6.46395564e-01]
[434.0128479 277.5894165 0.89395171]	[434.11813354 339.10067749 0.91299808]	[375.06613159 339.08486938 0.88489485]	[339.15124512 439.28637695 0.9344281 ]	[303.26794434 526.47937012 0.85689783]	[493.06918335 339.1333313 0.85937417]	[521.25048828 441.73226929 0.93250453]	[539.24609375 541.84210205 0.88504744]	[431.54040527 521.21051025 0.73884672]	[395.50564575 518.75469971 0.74483693]	[421.26953125 649.55358887 0.84102154]	[439.26370239 767.54699707 0.85298491]	[470.0350647 521.30285645 0.71229398]	[477.62799072 675.23590088 0.76144552]	[4.85434692e+02 8.31845459e+02 7.81478703e-01]	[418.71453857 267.35665894 0.90770322]	[441.74862671 264.72927856 0.88854897]	[398.28036499 262.25375366 0.86165881]	[459.79260254 257.15982056 0.90219498]	[4.72583984e+02 8.49800171e+02 4.02547240e-01]	[4.87972382e+02 8.54805115e+02 4.09177601e-01]	[4.87971161e+02 8.47130371e+02 6.06159925e-01]	[4.39214294e+02 7.93340271e+02 7.13600636e-01]	[4.21378265e+02 7.90740845e+02 7.27336705e-01]	[4.41872345e+02 7.70210144e+02 6.51451826e-01]
[434.02392578 280.13079834 0.87114924]	[434.1255188 339.23757935 0.90475065]	[375.08099365 339.21166992 0.8851037 ]	[339.14660645 441.70645142 0.93875068]	[303.2833252 529.00164795 0.84233069]	[493.05804443 339.25881958 0.85380143]	[521.26824951 441.85836792 0.92645741]	[539.24176025 541.93115234 0.88891792]	[434.0385437 521.28448486 0.75588125]	[395.54052734 521.21905518 0.76278085]	[421.26382446 649.58630371 0.83983475]	[439.27069092 767.61242676 0.86580133]	[472.56344604 521.38024902 0.72458166]	[477.63616943 680.39398193 0.76681602]	[4.85417877e+02 8.36855957e+02 7.56263256e-01]	[418.71759033 272.39712524 0.92977178]	[441.77902222 269.85919189 0.89428514]	[398.25286865 267.33624268 0.85800833]	[459.78695679 259.71972656 0.87632841]	[4.69999298e+02 8.49797668e+02 3.44466507e-01]	[4.85375763e+02 8.54883606e+02 3.43094379e-01]	[4.87977203e+02 8.49722412e+02 5.91583371e-01]	[4.39219788e+02 7.95840393e+02 7.04623699e-01]	[4.21360260e+02 7.90784607e+02 7.19985485e-01]	[4.41889252e+02 7.70264648e+02 6.64630830e-01]
[431.52947998 280.21115112 0.85693562]	[436.54260254 341.71014404 0.8915118 ]	[375.09500122 341.70159912 0.87455082]	[339.16342163 441.7741394 0.93584692]	[303.2935791 531.57995605 0.82949144]	[493.05288696 341.71829224 0.84367281]	[521.28540039 444.35165405 0.91109467]	[539.24108887 544.34381104 0.88632041]	[434.05117798 521.387146 0.75494921]	[395.53527832 521.33996582 0.76686662]	[421.26528931 649.62078857 0.83268815]	[439.2902832 767.58959961 0.86355543]	[472.58383179 523.85919189 0.72197902]	[477.59533691 680.34625244 0.74786854]	[4.85351166e+02 8.36851990e+02 7.58539259e-01]	[418.69613647 272.48788452 0.94142628]	[441.74008179 272.35754395 0.90385818]	[398.26690674 269.87261963 0.85284019]	[459.80325317 262.15991211 0.87762225]	[4.77630737e+02 8.49775269e+02 3.37409973e-01]	[4.85464935e+02 8.54827820e+02 3.38531673e-01]	[4.85423370e+02 8.49722473e+02 5.93053937e-01]	[4.39239868e+02 7.95873352e+02 6.92513824e-01]	[4.23790619e+02 7.90826843e+02 7.05830038e-01]	[4.44327332e+02 7.70215637e+02 6.63261473e-01]
[431.47921753 282.67306519 0.84773326]	[436.56216431 341.81478882 0.87823296]	[375.11071777 341.79748535 0.86422467]	[339.20922852 441.81027222 0.93085915]	[303.29986572 534.1807251 0.83098251]	[493.06097412 341.80569458 0.83318388]	[521.30548096 446.94848633 0.8883394 ]	[539.22875977 544.52099609 0.87454867]	[434.01397705 523.83660889 0.75349766]	[393.06314087 523.79650879 0.76161116]	[421.27636719 649.68121338 0.82683587]	[439.30795288 767.57324219 0.85816514]	[472.574646 523.90582275 0.72023952]	[477.60992432 682.94195557 0.76139677]	[4.82966736e+02 8.42017639e+02 7.38320172e-01]	[418.68164062 274.89422607 0.94848341]	[441.7147522 272.4234314 0.91690838]	[398.25869751 272.38497925 0.86529893]	[459.79656982 264.7199707 0.87419808]	[4.62298553e+02 8.49719666e+02 2.05732673e-01]	[4.75110962e+02 8.57429565e+02 1.91918314e-01]	[4.85477478e+02 8.52261292e+02 5.66351414e-01]	[4.39261139e+02 7.95844055e+02 6.82736337e-01]	[4.23824188e+02 7.90810852e+02 6.91995800e-01]	[4.44348907e+02 7.70208557e+02 6.54554665e-01]
[431.47091675 282.71334839 0.8450017 ]	[436.61361694 344.32150269 0.87824208]	[377.49902344 344.26364136 0.85719562]	[339.21725464 444.31491089 0.91393054]	[305.77264404 536.67333984 0.83606964]	[493.13076782 344.2869873 0.82651746]	[521.30853271 449.43972778 0.8860181 ]	[539.21795654 546.94519043 0.86550927]	[431.56036377 523.86993408 0.74907112]	[393.05361938 523.82543945 0.75838619]	[421.24411011 649.68792725 0.83158082]	[439.31216431 767.58563232 0.8598299 ]	[472.58230591 523.93084717 0.71495062]	[477.64266968 685.40875244 0.76833433]	[4.82968506e+02 8.44538513e+02 7.19609559e-01]	[418.69268799 274.94345093 0.95850623]	[441.69677734 272.48138428 0.92835444]	[398.26705933 272.44900513 0.87239444]	[459.80252075 264.79498291 0.87609178]	[4.64896667e+02 8.47133423e+02 1.29164666e-01]	[4.80288696e+02 8.59932678e+02 1.19843841e-01]	[4.85456451e+02 8.52273682e+02 5.18079340e-01]	[4.39247650e+02 7.95828918e+02 6.52255893e-01]	[4.23813751e+02 7.90804443e+02 6.63073421e-01]	[4.44366486e+02 7.70231140e+02 6.47448421e-01]
[431.48901367 282.77389526 0.8412196 ]	[436.63244629 346.83602905 0.87668055]	[377.50537109 344.30706787 0.85561973]	[339.23291016 444.38549805 0.90321231]	[305.79898071 539.17755127 0.84772313]	[495.61761475 344.35632324 0.81909317]	[521.31359863 449.47052002 0.88568312]	[539.21234131 546.99627686 0.85978615]	[431.55059814 523.90264893 0.7469523 ]	[393.03747559 523.86151123 0.75546825]	[421.25112915 654.6852417 0.82445896]	[439.31936646 767.58837891 0.8595562 ]	[472.5668335 523.95568848 0.7128942 ]	[477.64718628 685.46289062 0.77412581]	[4.82954681e+02 8.42030884e+02 7.18700171e-01]	[418.70126343 274.99279785 0.96626437]	[441.70910645 274.88861084 0.93483865]	[398.26437378 274.8704834 0.88157511]	[459.8052063 267.29299927 0.87579131]	[4.72589813e+02 8.49690735e+02 1.42665118e-01]	[4.87974579e+02 8.57437439e+02 1.34345338e-01]	[4.85360077e+02 8.52212219e+02 5.26285231e-01]	[4.39238190e+02 7.95877380e+02 6.54671013e-01]	[4.23791504e+02 7.90830017e+02 6.67243123e-01]	[4.44382385e+02 7.70231628e+02 6.46605432e-01]
[431.49871826 287.82122803 0.83778155]	[436.64007568 349.36447144 0.87448287]	[377.51119995 344.35369873 0.8494572 ]	[339.24612427 444.44210815 0.89083135]	[305.85308838 539.2298584 0.85358566]	[495.61962891 346.88818359 0.81127739]	[521.31298828 452.01327515 0.88374102]	[539.22808838 549.51959229 0.84586954]	[434.02746582 523.93603516 0.74131447]	[393.07144165 523.894104 0.74785984]	[421.26046753 654.72924805 0.82150078]	[439.28137207 767.58410645 0.86263466]	[472.57827759 526.4019165 0.70565796]	[477.64611816 685.47076416 0.78028345]	[4.82973175e+02 8.41997070e+02 7.10926950e-01]	[418.69894409 275.11785889 0.96898496]	[441.70159912 274.97964478 0.94818521]	[400.60906982 274.98681641 0.89766538]	[459.81283569 267.32919312 0.86668181]	[4.64847626e+02 8.47067688e+02 1.26371205e-01]	[4.80217163e+02 8.59930359e+02 1.12261318e-01]	[4.85451202e+02 8.52197693e+02 5.18045902e-01]	[4.39268555e+02 7.95885864e+02 6.69963777e-01]	[4.23827637e+02 7.93237000e+02 6.77532256e-01]	[4.44320038e+02 7.70232910e+02 6.58352017e-01]
[431.51965332 290.42251587 0.84417093]	[436.64764404 349.42468262 0.87891573]	[377.51052856 346.84585571 0.84772617]	[339.26763916 446.8991394 0.88623309]	[308.37490845 539.24743652 0.85851717]	[495.6232605 349.39990234 0.80988216]	[521.32971191 452.08328247 0.88548982]	[539.22253418 552.10015869 0.83719939]	[434.02697754 523.98095703 0.73664182]	[395.50219727 523.94458008 0.74272686]	[421.23623657 654.68170166 0.81763679]	[439.27493286 767.53137207 0.84738195]	[472.56518555 526.43237305 0.70490867]	[477.59664917 685.45837402 0.76397204]	[4.85361908e+02 8.42027710e+02 6.87961578e-01]	[418.71020508 277.50967407 0.96832496]	[441.72433472 275.07678223 0.94822741]	[400.63754272 275.02636719 0.90145725]	[459.81362915 269.89892578 0.86866671]	[4.64874908e+02 8.34364319e+02 9.40264836e-02]	[4.82785126e+02 8.57390381e+02 8.27300623e-02]	[4.85458160e+02 8.52207520e+02 4.83676761e-01]	[4.39227783e+02 7.95871155e+02 6.75722659e-01]	[4.2135965e+02 7.9082196e+02 6.8839401e-01]	[4.44348236e+02 7.70189087e+02 6.47843957e-01]
[431.53668213 292.94882202 0.86296481]	[436.64578247 351.96096802 0.8841424 ]	[377.49502563 349.36917114 0.84078252]	[339.28988647 446.9201355 0.87864983]	[308.41494751 539.30108643 0.86463594]	[495.62460327 351.93704224 0.80919135]	[521.34130859 454.62631226 0.89185089]	[539.21777344 554.63006592 0.8358649 ]	[434.01269531 526.41479492 0.73258477]	[393.06536865 523.9675293 0.73547477]	[421.32571411 654.68438721 0.81251073]	[439.28292847 767.55877686 0.85732031]	[472.55535889 526.46398926 0.70239663]	[477.63186646 685.58526611 0.78689927]	[4.85387390e+02 8.44559692e+02 6.97789431e-01]	[418.71856689 277.57846069 0.9556396 ]	[441.74917603 277.4901123 0.94655311]	[400.63174438 275.11715698 0.91360962]	[459.82522583 272.48117065 0.88900858]	[4.62335785e+02 8.44584473e+02 1.24208912e-01]	[4.72574951e+02 8.54853638e+02 1.07101656e-01]	[4.87988953e+02 8.52215515e+02 4.71488476e-01]	[4.39188446e+02 7.95845459e+02 6.73091888e-01]	[4.21324127e+02 7.90791687e+02 6.96063280e-01]	[4.44331635e+02 7.70214050e+02 6.63567901e-01]
[431.51654053 293.01269531 0.87061322]	[436.64498901 352.01495361 0.88955301]	[377.49307251 349.41091919 0.84106636]	[341.67181396 446.96325684 0.86571544]	[310.91854858 541.69348145 0.87196058]	[495.63088989 352.00454712 0.81550026]	[521.34790039 457.10791016 0.8981564 ]	[539.18682861 554.70831299 0.83566904]	[434.03930664 526.44641113 0.73491347]	[395.50802612 526.40142822 0.73654443]	[421.37387085 652.18066406 0.81265259]	[439.28890991 767.53552246 0.86044383]	[472.58947754 526.4954834 0.70418268]	[477.66452026 687.99475098 0.79191333]	[4.85432129e+02 8.44542236e+02 6.75624430e-01]	[418.70318604 277.63931274 0.94550061]	[441.73468018 277.5458374 0.94593996]	[400.61679077 277.51669312 0.9093141 ]	[459.82479858 274.90167236 0.89568889]	[4.64901489e+02 8.44585388e+02 1.00031555e-01]	[4.80276550e+02 8.54875122e+02 8.89103264e-02]	[4.87948944e+02 8.52184631e+02 4.32542592e-01]	[4.39205994e+02 7.95824707e+02 6.78777158e-01]	[4.21348724e+02 7.90776245e+02 6.95627034e-01]	[4.44307129e+02 7.70193237e+02 6.80865586e-01]
[431.48629761 295.4128418 0.87594378]	[436.6479187 354.48049927 0.89832675]	[377.49530029 351.93441772 0.84273076]	[341.67874146 449.50326538 0.86166978]	[310.94796753 541.73901367 0.87964189]	[495.62432861 354.47921753 0.82054466]	[521.34643555 457.16647339 0.90242147]	[536.73095703 557.26196289 0.83831829]	[434.06506348 526.50653076 0.73053014]	[395.52493286 526.43994141 0.73525059]	[423.79452515 654.73907471 0.79415172]	[439.27792358 767.53924561 0.8627975 ]	[475.06787109 529.01324463 0.69709325]	[477.65301514 688.05078125 0.78414464]	[4.85480103e+02 8.47134949e+02 6.94400430e-01]	[418.69927979 277.67950439 0.9382931 ]	[441.72085571 277.59719849 0.9456321 ]	[400.63421631 277.5378418 0.89953017]	[459.81665039 274.99127197 0.91238546]	[4.64887421e+02 8.41989441e+02 8.35473910e-02]	[4.82819153e+02 8.54871399e+02 7.78585300e-02]	[4.87978851e+02 8.52309387e+02 4.27925080e-01]	[4.39218079e+02 7.95886658e+02 6.95149243e-01]	[4.21356476e+02 7.90817871e+02 7.07685471e-01]	[4.41883118e+02 7.70198425e+02 6.85154140e-01]
[428.99777222 295.44165039 0.8776449 ]	[436.65328979 354.53314209 0.90701056]	[377.50164795 351.99517822 0.84960961]	[341.67407227 452.04107666 0.86458653]	[310.97021484 541.78625488 0.88781416]	[495.64413452 354.53302002 0.83016884]	[521.36083984 459.60516357 0.91266632]	[536.69342041 559.78222656 0.85678077]	[434.05563354 529.01873779 0.72083509]	[395.51425171 526.49224854 0.72778678]	[423.83425903 654.76428223 0.77902323]	[439.28656006 767.55712891 0.86112058]	[472.60681152 531.58502197 0.69239026]	[477.69067383 690.60339355 0.77430284]	[4.87934021e+02 8.49682495e+02 6.77221954e-01]	[418.6762085 277.70953369 0.92812288]	[441.70349121 277.62615967 0.94392848]	[400.62957764 277.57192993 0.89643097]	[459.80963135 275.03363037 0.92265916]	[4.64887451e+02 8.42034851e+02 6.96057603e-02]	[4.82847260e+02 8.54912109e+02 6.98107854e-02]	[4.87975983e+02 8.54854675e+02 3.94268692e-01]	[4.39209503e+02 7.95871582e+02 6.97163939e-01]	[4.21347717e+02 7.90804565e+02 7.08944082e-01]	[4.44301605e+02 7.70210999e+02 6.87375665e-01]
[428.97833252 295.47518921 0.88418663]	[436.65652466 354.57061768 0.91256446]	[377.50942993 354.45297241 0.85801327]	[341.70532227 452.05822754 0.86165714]	[310.97973633 541.84460449 0.89184839]	[495.63726807 354.58221436 0.83546978]	[521.33929443 459.69281006 0.92711776]	[536.66473389 559.82287598 0.85855943]	[434.06414795 529.06317139 0.72012049]	[395.51083374 526.51763916 0.72636962]	[423.86795044 657.29058838 0.78027654]	[439.29232788 767.57940674 0.86472327]	[475.07192993 534.13037109 0.69480312]	[477.73590088 690.59954834 0.78453135]	[4.87988678e+02 8.49682251e+02 6.75993800e-01]	[418.66928101 277.73486328 0.92170525]	[441.70315552 277.66818237 0.93677825]	[400.64538574 277.58499146 0.8896547 ]	[459.82617188 275.09384155 0.9306252 ]	[4.62316223e+02 8.47140930e+02 7.87082016e-02]	[4.80267181e+02 8.59989197e+02 7.11627305e-02]	[4.90528687e+02 8.54882019e+02 3.88715833e-01]	[4.39219879e+02 7.95880859e+02 6.82358563e-01]	[4.21357971e+02 7.90812561e+02 6.92988396e-01]	[4.41892578e+02 7.70239807e+02 6.85160637e-01]
[428.98568726 295.49993896 0.88599616]	[436.67089844 356.95983887 0.91767859]	[377.51385498 354.47958374 0.86295485]	[341.70852661 454.58078003 0.86472994]	[313.44509888 541.91534424 0.90117204]	[495.67858887 356.99694824 0.84798074]	[521.32714844 459.72406006 0.9305383 ]	[534.17028809 559.8236084 0.84921509]	[434.08206177 531.58728027 0.71906668]	[395.52545166 529.00372314 0.72526592]	[423.88510132 657.28717041 0.77255076]	[439.2852478 767.59405518 0.86200452]	[475.08880615 536.66497803 0.69717187]	[477.73474121 690.66827393 0.77812403]	[4.87993713e+02 8.49625549e+02 6.77628458e-01]	[418.67962646 280.12255859 0.91688401]	[441.70620728 277.70422363 0.9304207 ]	[400.65621948 277.61135864 0.88558167]	[459.8447876 275.12823486 0.93610072]	[4.64845062e+02 8.44618774e+02 7.78588802e-02]	[4.80294250e+02 8.57402222e+02 6.92453608e-02]	[4.90555267e+02 8.54844788e+02 3.89500797e-01]	[4.39228607e+02 7.95892578e+02 6.71071291e-01]	[4.21359741e+02 7.90813721e+02 6.80664122e-01]	[4.41869659e+02 7.70257141e+02 6.78731799e-01]
[431.46920776 295.54086304 0.8910538 ]	[436.65869141 356.97802734 0.92015696]	[377.50765991 354.51443481 0.86515707]	[341.71954346 454.58932495 0.86374354]	[313.47573853 544.28942871 0.90554392]	[495.66049194 357.00735474 0.84821504]	[521.33166504 459.72485352 0.92944264]	[534.15875244 562.24414062 0.85724807]	[434.08383179 531.60516357 0.71730053]	[395.52282715 529.02612305 0.72231323]	[423.89349365 659.82409668 0.77888203]	[439.30108643 767.58764648 0.86308277]	[475.0980835 536.67529297 0.69926149]	[477.7348938 690.6282959 0.78236026]	[4.87971130e+02 8.49601074e+02 6.99974000e-01]	[418.68338013 280.17800903 0.90994453]	[441.71890259 280.11483765 0.91961432]	[400.64535522 277.64797974 0.88139874]	[462.18789673 277.49819946 0.93550825]	[4.64851654e+02 8.41998474e+02 7.09969848e-02]	[4.90522583e+02 8.67631470e+02 6.80425391e-02]	[4.90554932e+02 8.54814758e+02 4.06148463e-01]	[4.39250275e+02 7.98386292e+02 6.78285837e-01]	[4.23777679e+02 7.93231018e+02 6.84139371e-01]	[4.41888672e+02 7.70247559e+02 6.69853747e-01]
[431.47702026 295.58615112 0.89485341]	[436.67163086 357.00292969 0.92695367]	[377.52008057 354.53924561 0.86958855]	[341.75210571 454.60336304 0.85802126]	[313.50048828 544.31365967 0.90932608]	[495.68252563 357.05221558 0.8588829 ]	[521.32678223 459.73074341 0.92980969]	[534.1362915 562.32592773 0.86551309]	[434.07794189 534.10131836 0.71935606]	[395.5267334 529.05078125 0.72203916]	[423.88760376 659.85290527 0.7853055 ]	[439.30065918 767.59448242 0.86057186]	[475.08786011 536.69232178 0.70299971]	[477.72763062 690.64416504 0.7803793 ]	[4.87991852e+02 8.49634888e+02 6.75727725e-01]	[418.68945312 280.23406982 0.90365702]	[441.72692871 280.17098999 0.91277587]	[400.67092896 277.68252563 0.86712122]	[462.1986084 277.527771 0.93590671]	[4.64929321e+02 8.36867249e+02 6.30209222e-02]	[4.95622192e+02 8.70226868e+02 6.46453574e-02]	[4.93076355e+02 8.54852539e+02 3.80396217e-01]	[4.39248260e+02 7.98362793e+02 6.80347264e-01]	[4.21367004e+02 7.90821899e+02 6.83681846e-01]	[4.41893951e+02 7.70262939e+02 6.70480490e-01]
[431.52697754 295.63769531 0.89761424]	[436.6725769 357.01593018 0.92964262]	[377.53613281 354.55474854 0.87407702]	[341.74862671 454.64193726 0.862095 ]	[313.50357056 544.3571167 0.91051412]	[495.68554688 357.07574463 0.86214483]	[521.34838867 459.79345703 0.93318051]	[534.12652588 562.37518311 0.86518985]	[434.06265259 534.11151123 0.72047186]	[395.53552246 531.52630615 0.72095585]	[423.87548828 659.85534668 0.79039431]	[439.3019104 767.58959961 0.86372393]	[472.60934448 536.70977783 0.70266372]	[477.73516846 690.67547607 0.7805537 ]	[4.88014709e+02 8.49647949e+02 6.78608060e-01]	[418.71963501 282.72076416 0.89788258]	[441.74957275 280.24221802 0.89877528]	[400.690979 277.71133423 0.86361063]	[462.20858765 277.56295776 0.93518782]	[4.64951050e+02 8.36945129e+02 6.70195073e-02]	[4.95604675e+02 8.70215759e+02 6.68478459e-02]	[4.93073456e+02 8.54886047e+02 3.75861675e-01]	[4.39229340e+02 7.95881165e+02 6.90453172e-01]	[4.21351898e+02 7.90801819e+02 7.00900555e-01]	[4.44298950e+02 7.70244202e+02 6.73728406e-01]
[431.5553894 298.00762939 0.89878625]	[436.68161011 357.03588867 0.93423617]	[377.55651855 354.58169556 0.88026631]	[341.75769043 457.08297729 0.86258984]	[313.52862549 544.35778809 0.91381299]	[495.68902588 357.10195923 0.86661816]	[521.34655762 459.84329224 0.93437678]	[534.14257812 562.41540527 0.86789089]	[434.03530884 534.14935303 0.71891731]	[395.52474976 531.56665039 0.71816069]	[423.8927002 662.35339355 0.79720914]	[439.27542114 767.59960938 0.86411452]	[472.56799316 536.73638916 0.70090342]	[477.73370361 690.6418457 0.77999443]	[4.90480927e+02 8.49637939e+02 6.68276310e-01]	[418.72988892 285.23403931 0.8942678 ]	[441.76986694 282.70379639 0.89375496]	[400.70401001 280.11495972 0.85768807]	[462.21099854 277.57788086 0.9321416 ]	[0. 0. 0.]	[0. 0. 0.]	[4.93075592e+02 8.54858398e+02 3.71762186e-01]	[4.39245972e+02 7.95883362e+02 6.90696895e-01]	[4.21369415e+02 7.90817871e+02 6.96524858e-01]	[4.41867218e+02 7.70256836e+02 6.84473038e-01]
[434.01611328 298.04052734 0.89996988]	[436.69265747 357.06878662 0.9388814 ]	[377.56738281 356.9894104 0.88654125]	[341.80587769 457.08312988 0.85703695]	[313.51712036 544.39624023 0.91133142]	[498.11953735 357.13739014 0.87024152]	[521.36901855 462.23074341 0.93546879]	[534.09613037 562.46435547 0.86591363]	[434.04257202 536.64990234 0.71871638]	[395.51373291 531.59326172 0.7172038 ]	[423.86724854 662.36572266 0.81103474]	[439.27728271 767.55725098 0.86415511]	[472.60284424 539.20910645 0.70477891]	[477.72930908 693.21466064 0.76880628]	[4.93094635e+02 8.49737793e+02 6.69282675e-01]	[418.73446655 285.29177856 0.89518511]	[441.78234863 282.75161743 0.88850451]	[400.70651245 280.13745117 0.86142147]	[462.21835327 277.59237671 0.93009132]	[4.70017487e+02 8.41998047e+02 5.78021370e-02]	[4.98244934e+02 8.72756653e+02 6.57045990e-02]	[4.95652222e+02 8.57429932e+02 3.48709852e-01]	[4.39223358e+02 7.95864624e+02 6.86495185e-01]	[4.21352173e+02 7.90799194e+02 7.05427885e-01]	[4.41856293e+02 7.70188049e+02 6.95748925e-01]
[434.02166748 298.09069824 0.89792144]	[436.69836426 357.10684204 0.94337279]	[377.57684326 357.02340698 0.89180481]	[344.25076294 457.14157104 0.86477315]	[313.51449585 544.42010498 0.90818465]	[498.14364624 357.18209839 0.87625128]	[521.38616943 462.31155396 0.93173057]	[534.09326172 564.84643555 0.86804122]	[434.04064941 536.67578125 0.72155643]	[395.53201294 534.10461426 0.72184426]	[423.85571289 662.41784668 0.82400888]	[439.29162598 767.51696777 0.8613506 ]	[472.5927124 539.22833252 0.70425463]	[477.70956421 695.75177002 0.76465923]	[4.93073425e+02 8.49725769e+02 6.83807373e-01]	[418.7333374 287.8190918 0.8975547]	[441.79385376 285.25701904 0.88536763]	[400.71899414 280.18466187 0.85442084]	[462.22915649 277.59390259 0.92590433]	[4.67481232e+02 8.47134094e+02 7.78096989e-02]	[4.87976624e+02 8.67651550e+02 7.47622550e-02]	[4.95661377e+02 8.57376343e+02 3.69228989e-01]	[4.39227936e+02 7.95870117e+02 7.03233004e-01]	[4.21355316e+02 7.90804749e+02 7.21763492e-01]	[4.41865387e+02 7.70126831e+02 6.96788192e-01]
[431.55050659 298.13864136 0.8908475 ]	[439.05203247 357.14382935 0.94565904]	[377.59860229 357.06201172 0.90018117]	[344.26553345 457.1734314 0.86844158]	[313.49996948 544.47351074 0.90058655]	[498.13391113 357.22036743 0.87286341]	[521.39599609 462.3631897 0.92818695]	[531.61999512 564.91345215 0.86262947]	[434.0352478 536.70245361 0.72376877]	[395.53610229 534.12750244 0.72382081]	[423.87554932 662.43731689 0.81881219]	[439.293396 767.50427246 0.85814357]	[472.57427979 539.25244141 0.7059958 ]	[477.71173096 695.76477051 0.76522744]	[4.93067902e+02 8.49716003e+02 6.86132789e-01]	[418.72628784 287.88250732 0.90041584]	[441.78128052 285.32922363 0.88435698]	[400.71279907 280.21868896 0.84890401]	[462.24291992 277.6109314 0.92763007]	[4.67492340e+02 8.47175476e+02 8.27164948e-02]	[4.82850281e+02 8.60010315e+02 7.68583193e-02]	[4.95670837e+02 8.54915894e+02 3.74756008e-01]	[4.39224091e+02 7.95866882e+02 7.06458926e-01]	[4.21350220e+02 7.90800842e+02 7.25417197e-01]	[4.41859833e+02 7.70111206e+02 6.94303691e-01]
[431.54678345 298.18835449 0.88340265]	[439.06497192 357.18243408 0.94987446]	[377.61776733 357.09759521 0.90432191]	[344.27560425 457.21026611 0.87144899]	[313.49154663 544.50042725 0.89387161]	[498.13778687 359.6000061 0.87247109]	[521.40924072 462.38861084 0.9231829 ]	[534.09448242 564.96368408 0.85548532]	[434.05328369 539.19110107 0.72778869]	[395.55596924 536.63977051 0.72719526]	[423.85244751 662.4574585 0.82981789]	[439.29745483 767.49835205 0.85729229]	[472.58822632 539.31408691 0.70991194]	[477.68939209 695.78924561 0.75774449]	[4.93094696e+02 8.49726196e+02 6.81634784e-01]	[418.73269653 290.37258911 0.904773 ]	[441.79483032 287.85925293 0.88661033]	[400.71743774 280.24554443 0.84760439]	[462.26016235 277.66644287 0.91654938]	[4.72548767e+02 8.47164307e+02 7.50890374e-02]	[4.87950928e+02 8.62562561e+02 7.29895681e-02]	[4.95662140e+02 8.54912842e+02 3.67148072e-01]	[4.39220062e+02 7.95859009e+02 7.15611756e-01]	[4.21347046e+02 7.90797852e+02 7.32614338e-01]	[4.41873810e+02 7.70108826e+02 6.94937587e-01]
[431.53530884 298.2104187 0.8786121 ]	[439.06542969 357.21817017 0.94955784]	[377.62252808 357.14071655 0.90808368]	[344.30349731 459.61746216 0.87585831]	[313.48431396 544.5201416 0.88831329]	[498.13635254 359.64498901 0.87130731]	[521.41760254 462.41436768 0.91841722]	[534.14367676 564.9989624 0.85267401]	[434.06170654 539.19067383 0.72877073]	[395.56820679 534.16375732 0.7309944 ]	[423.868927 664.85125732 0.83171666]	[439.2953186 767.49951172 0.85545671]	[472.58862305 541.73852539 0.71302605]	[477.69857788 695.78985596 0.7642681 ]	[4.93121735e+02 8.49747498e+02 6.72263026e-01]	[418.72631836 290.38787842 0.9052701 ]	[441.79431152 287.89266968 0.88674229]	[400.6907959 280.23599243 0.85254073]	[462.28103638 277.69396973 0.91131192]	[4.72573120e+02 8.49704102e+02 6.91482499e-02]	[4.95656860e+02 8.70224365e+02 7.14118108e-02]	[4.95658417e+02 8.57377808e+02 3.52219522e-01]	[4.39218292e+02 7.95851807e+02 7.17258453e-01]	[4.21352875e+02 7.90796143e+02 7.34319210e-01]	[4.41871338e+02 7.70107666e+02 6.93662167e-01]
[431.53482056 298.22436523 0.87557822]	[439.08508301 359.57064819 0.95208836]	[377.63092041 357.16003418 0.9108544 ]	[344.32580566 459.65579224 0.88168502]	[313.49346924 544.53735352 0.88544643]	[498.15652466 359.68035889 0.8735593 ]	[521.42108154 462.44342041 0.91262549]	[534.18658447 565.05297852 0.84764135]	[434.07138062 539.21087646 0.73239011]	[395.5914917 536.66369629 0.73575008]	[423.86291504 662.42926025 0.82382149]	[439.2980957 767.48547363 0.85408294]	[472.59362793 541.75506592 0.71632266]	[477.69784546 695.7756958 0.76599902]	[4.93075104e+02 8.49778625e+02 6.66364253e-01]	[418.73416138 290.40887451 0.90596044]	[441.79705811 290.36376953 0.88953596]	[400.70657349 282.72174072 0.85059935]	[462.28674316 280.10800171 0.90657443]	[4.67483215e+02 8.49721558e+02 7.35841095e-02]	[4.98157135e+02 8.70242371e+02 6.92398995e-02]	[4.95619659e+02 8.57429626e+02 3.49612802e-01]	[4.39220367e+02 7.95871887e+02 7.17130125e-01]	[4.21354492e+02 7.90806946e+02 7.32331872e-01]	[4.41874115e+02 7.70092468e+02 6.98253751e-01]
[431.5579834 300.62039185 0.87140697]	[439.10076904 359.60800171 0.95400769]	[377.65115356 357.19332886 0.91316468]	[344.34539795 459.66152954 0.88085967]	[313.49234009 544.54608154 0.88387722]	[498.17248535 359.71817017 0.87426656]	[523.75524902 464.83157349 0.91124004]	[536.66033936 567.44146729 0.8481949 ]	[434.0690918 539.21661377 0.73360205]	[395.584198 536.68206787 0.73800921]	[423.90008545 662.45819092 0.81749046]	[439.29763794 767.49987793 0.85644174]	[472.59204102 541.75506592 0.71621299]	[477.73168945 698.28485107 0.76431155]	[4.93068298e+02 8.52210571e+02 6.80658162e-01]	[418.74737549 290.45657349 0.91077507]	[441.80807495 290.38760376 0.89164335]	[400.74578857 282.77609253 0.83836108]	[462.30548096 280.11843872 0.90433615]	[4.67485107e+02 8.49748413e+02 6.97338134e-02]	[4.98234833e+02 8.72782898e+02 6.85257241e-02]	[4.93126343e+02 8.59958252e+02 3.56069833e-01]	[4.39229523e+02 7.95892578e+02 7.17287421e-01]	[4.21358521e+02 7.90820374e+02 7.29450703e-01]	[4.41873627e+02 7.70104065e+02 6.98499858e-01]
[434.01184082 300.6607666 0.86635494]	[439.09255981 359.65093994 0.95090729]	[377.64450073 359.56796265 0.91321605]	[344.32647705 459.72198486 0.88951516]	[313.49545288 546.96142578 0.88098818]	[498.16171265 359.74377441 0.86991727]	[523.77734375 464.82913208 0.91086602]	[536.69152832 567.45257568 0.84920043]	[434.03009033 539.23327637 0.73142409]	[395.54431152 536.71582031 0.73761427]	[426.34783936 662.42749023 0.80909783]	[439.30578613 767.4743042 0.85033464]	[472.5692749 541.76281738 0.71359277]	[477.74603271 698.32073975 0.75555557]	[4.95593079e+02 8.52223511e+02 6.69108212e-01]	[418.75064087 292.91723633 0.92079866]	[441.79992676 290.41763306 0.89422005]	[400.75430298 285.26318359 0.83164936]	[462.31509399 277.73156738 0.90834326]	[4.77642639e+02 8.52260681e+02 6.29888549e-02]	[5.00804871e+02 8.72781128e+02 6.74270317e-02]	[4.95643036e+02 8.59999146e+02 3.49339426e-01]	[4.39252686e+02 7.98366760e+02 7.33860552e-01]	[4.21364685e+02 7.90823425e+02 7.40850806e-01]	[4.41886292e+02 7.67704224e+02 6.97687268e-01]
[434.01116943 300.68283081 0.86351836]	[439.11599731 359.71224976 0.950993 ]	[377.65557861 359.60934448 0.91689587]	[344.3274231 459.76977539 0.88918436]	[313.50134277 546.98443604 0.87821025]	[498.1890564 359.81518555 0.86138308]	[523.79327393 464.91485596 0.9017992 ]	[536.7086792 567.47460938 0.8536393 ]	[434.03939819 539.25537109 0.73611534]	[395.5496521 536.72979736 0.73957539]	[426.40457153 662.45001221 0.80193979]	[439.31213379 767.4901123 0.85151649]	[472.58581543 541.79266357 0.71821475]	[480.12994385 700.86950684 0.76828706]	[4.93120544e+02 8.52345520e+02 6.82743728e-01]	[418.75067139 292.94906616 0.9257468 ]	[441.80279541 290.4425354 0.89684755]	[400.7638855 285.30596924 0.82152295]	[462.32174683 280.13760376 0.90058124]	[4.67428009e+02 8.52321838e+02 6.81151301e-02]	[4.98186554e+02 8.72788452e+02 6.52068332e-02]	[4.95678619e+02 8.65111023e+02 3.60598147e-01]	[4.39252869e+02 7.98391113e+02 7.25019097e-01]	[4.23783508e+02 7.93238220e+02 7.31844008e-01]	[4.41862671e+02 7.70081116e+02 6.94505513e-01]
[434.02209473 300.71328735 0.86079395]	[439.13363647 359.76901245 0.95056516]	[377.66629028 359.66009521 0.91757637]	[344.31652832 459.81820679 0.89049309]	[313.49404907 547.03778076 0.86837202]	[498.21618652 362.23059082 0.85955095]	[523.8012085 464.96063232 0.89689285]	[536.72851562 567.50897217 0.85365474]	[434.04562378 539.28460693 0.74048412]	[395.57601929 539.20037842 0.74928635]	[426.4197998 664.89245605 0.80489039]	[439.32418823 767.52716064 0.85553193]	[472.57818604 541.81182861 0.72026658]	[480.13394165 698.31011963 0.76220822]	[4.95614655e+02 8.52287354e+02 6.83955550e-01]	[418.75146484 292.97967529 0.92692292]	[441.81018066 292.87609863 0.90004146]	[400.77050781 287.84176636 0.81826121]	[462.32592773 280.16970825 0.89651322]	[4.70005432e+02 8.52216187e+02 6.98966980e-02]	[4.98203491e+02 8.70237915e+02 6.54953793e-02]	[4.98175415e+02 8.65052185e+02 3.64367634e-01]	[4.39261169e+02 7.98375000e+02 7.17268109e-01]	[4.21379639e+02 7.90825073e+02 7.24572599e-01]	[4.41887817e+02 7.70123230e+02 6.90279186e-01]
[434.02859497 300.74264526 0.8567813 ]	[439.14389038 359.80203247 0.94915956]	[377.67498779 359.68978882 0.91748369]	[344.35494995 459.83444214 0.8909567 ]	[313.50024414 547.02801514 0.87272173]	[498.22943115 362.28018188 0.85648263]	[523.80145264 467.4039917 0.89446598]	[536.7144165 567.50823975 0.85548955]	[434.06680298 541.71813965 0.74626046]	[395.58535767 539.24621582 0.75696462]	[428.96652222 664.93438721 0.81531465]	[439.31680298 767.55114746 0.85804605]	[472.60073853 541.83343506 0.72453117]	[480.16488647 698.37042236 0.76928222]	[4.95591431e+02 8.52319397e+02 6.79863453e-01]	[418.76345825 293.0246582 0.933676 ]	[441.80825806 292.91442871 0.90527749]	[400.8026123 290.36813354 0.81595832]	[462.33544922 280.21429443 0.89285547]	[4.67435944e+02 8.52250427e+02 7.16442317e-02]	[4.98214600e+02 8.72752197e+02 6.61412477e-02]	[4.98163208e+02 8.65097778e+02 3.61031771e-01]	[4.39282593e+02 7.98370300e+02 7.14470863e-01]	[4.23817383e+02 7.93234558e+02 7.18498111e-01]	[4.41858795e+02 7.70146423e+02 6.97489619e-01]
[434.02932739 303.19400024 0.85045499]	[439.16125488 362.22427368 0.94587177]	[377.69226074 359.73416138 0.91800535]	[346.84329224 459.79077148 0.89203072]	[313.52938843 546.98443604 0.88161552]	[498.25701904 362.33654785 0.85064381]	[523.80755615 467.42364502 0.89197791]	[536.68188477 567.55297852 0.84439069]	[434.06985474 539.31323242 0.74847203]	[395.59320068 539.22210693 0.75637126]	[428.97244263 664.87640381 0.79411507]	[441.67248535 767.54614258 0.84808159]	[472.60253906 541.84222412 0.72514433]	[480.18041992 698.34643555 0.76508415]	[4.93123962e+02 8.52274231e+02 6.78626001e-01]	[418.76593018 295.40936279 0.93869185]	[441.8046875 292.94619751 0.90909684]	[400.81399536 290.36999512 0.80703598]	[462.35693359 280.2225647 0.88769734]	[4.64861420e+02 8.52253784e+02 7.86341429e-02]	[4.90505890e+02 8.67664124e+02 6.71419054e-02]	[4.98157013e+02 8.62544983e+02 3.61502171e-01]	[4.39281647e+02 7.95874268e+02 6.93281949e-01]	[4.23820312e+02 7.90803711e+02 7.00336993e-01]	[4.44303528e+02 7.70117615e+02 6.73179030e-01]
[434.03009033 303.19396973 0.85048467]	[439.16412354 362.22283936 0.94637871]	[377.69476318 359.73242188 0.91809005]	[346.85189819 459.77163696 0.89096308]	[313.52993774 546.97680664 0.88242227]	[498.26046753 362.33630371 0.85101974]	[523.80926514 467.42828369 0.89246476]	[536.67828369 567.54815674 0.84699994]	[434.07263184 539.3059082 0.74758703]	[395.59643555 539.2230835 0.75604796]	[431.46316528 664.86010742 0.79248416]	[441.66110229 767.55151367 0.84726262]	[472.60247803 541.83026123 0.7246815 ]	[480.18093872 698.34783936 0.76652145]	[4.95587006e+02 8.52311584e+02 6.73809707e-01]	[418.76742554 295.40957642 0.93851602]	[441.80587769 292.94796753 0.90883136]	[400.8168335 290.3755188 0.80565119]	[462.362854 280.22723389 0.88612932]	[4.67428284e+02 8.52277283e+02 6.88445717e-02]	[5.00736389e+02 8.72779602e+02 6.49009421e-02]	[4.98144135e+02 8.65066467e+02 3.52226079e-01]	[4.39276367e+02 7.95856628e+02 6.97554171e-01]	[4.23814728e+02 7.90800049e+02 7.04805255e-01]	[4.41879578e+02 7.70130554e+02 6.79557979e-01]
[434.04510498 303.21383667 0.85050565]	[439.17861938 362.22598267 0.94836867]	[377.70144653 359.73547363 0.91787094]	[346.85681152 459.78729248 0.89154184]	[313.54998779 546.95117188 0.88788831]	[500.65606689 362.33691406 0.85401434]	[523.80187988 467.42715454 0.89348316]	[536.65478516 567.56195068 0.84210932]	[434.08181763 539.31280518 0.74920738]	[395.59933472 539.21984863 0.75593644]	[428.98501587 664.89080811 0.79754245]	[439.32696533 767.54071045 0.84862459]	[472.60968018 541.847229 0.72835147]	[480.17514038 698.34942627 0.76485562]	[4.95588043e+02 8.52279541e+02 6.79994404e-01]	[418.78222656 295.42651367 0.94040716]	[441.81491089 292.97406006 0.90881956]	[400.83273315 290.38433838 0.80450058]	[462.38174438 280.23062134 0.88294601]	[4.67436401e+02 8.52210022e+02 7.42202699e-02]	[4.82811829e+02 8.62541199e+02 6.67402074e-02]	[4.98163361e+02 8.62539795e+02 3.63538623e-01]	[4.39254486e+02 7.95867676e+02 6.97358727e-01]	[4.23789062e+02 7.90803711e+02 7.08467066e-01]	[4.41873840e+02 7.70122070e+02 6.83287442e-01]
[434.05603027 303.20968628 0.85203993]	[439.17626953 362.22637939 0.9483636 ]	[377.70263672 359.73883057 0.91755635]	[346.8633728 459.76409912 0.8902548 ]	[315.93133545 546.92010498 0.8938688 ]	[500.65258789 362.33612061 0.85398608]	[523.80175781 467.43530273 0.89365894]	[534.17950439 570.02685547 0.83519077]	[434.07785034 541.71514893 0.74774164]	[395.59643555 539.22583008 0.75568926]	[428.97201538 664.8782959 0.79624671]	[439.32388306 767.55523682 0.84916925]	[472.60336304 541.84411621 0.72651047]	[480.17141724 698.34832764 0.7650643 ]	[4.93131836e+02 8.52262085e+02 6.78015649e-01]	[418.79150391 295.42306519 0.93903059]	[441.82345581 292.96829224 0.90718901]	[400.83889771 290.39453125 0.80727494]	[462.38421631 282.68164062 0.87886375]	[4.64931061e+02 8.52199219e+02 7.54388198e-02]	[4.82805115e+02 8.62573242e+02 6.81879818e-02]	[4.98162964e+02 8.62514526e+02 3.64656627e-01]	[4.39258514e+02 7.95863403e+02 6.86507642e-01]	[4.23794128e+02 7.90800720e+02 6.95882618e-01]	[4.41870819e+02 7.70139832e+02 6.80731595e-01]
[434.12402344 300.7041626 0.87376124]	[439.18725586 359.73754883 0.96064758]	[377.71826172 359.62145996 0.92235905]	[349.36947632 459.72271729 0.8858434 ]	[315.94696045 544.51556396 0.90185863]	[500.66494751 362.21722412 0.86726528]	[523.78430176 467.39532471 0.89709389]	[534.08782959 567.55371094 0.83420193]	[434.04998779 539.25378418 0.7389999 ]	[395.56417847 536.73052979 0.74382097]	[426.4519043 662.4576416 0.79443318]	[439.32046509 767.54071045 0.85338479]	[472.57266235 541.79107666 0.71939182]	[480.18807983 695.80548096 0.77051282]	[4.95606934e+02 8.52231140e+02 6.87190592e-01]	[421.1451416 292.98474121 0.92674458]	[441.88037109 290.456604 0.88873237]	[400.85546875 287.87158203 0.81297952]	[462.41415405 280.18292236 0.88161135]	[4.67426971e+02 8.49751953e+02 8.03388208e-02]	[4.80261688e+02 8.62564697e+02 7.20270425e-02]	[4.98202576e+02 8.59997192e+02 3.67578834e-01]	[4.39255249e+02 7.95876404e+02 6.98361456e-01]	[4.23788818e+02 7.90812012e+02 7.09534645e-01]	[4.41872742e+02 7.70136780e+02 6.86125934e-01]
[436.5501709 300.66030884 0.88501018]	[439.19168091 359.66485596 0.9623003 ]	[377.72869873 359.57272339 0.91748959]	[349.39550781 459.66345215 0.8805334 ]	[315.96051025 544.47528076 0.91096187]	[500.67098999 359.76901245 0.8800779 ]	[523.79241943 464.95687866 0.89784443]	[534.09033203 567.4911499 0.84236121]	[434.07510376 539.22381592 0.73550737]	[395.58169556 536.68652344 0.73948979]	[426.40847778 664.86126709 0.79770786]	[439.31863403 767.53295898 0.85420656]	[472.58798218 541.77044678 0.71610767]	[480.1937561 695.73638916 0.77087188]	[4.95627319e+02 8.52227417e+02 6.82084322e-01]	[421.16152954 292.94580078 0.92428046]	[441.89416504 290.421875 0.88432974]	[400.87359619 287.8319397 0.81594342]	[462.42315674 280.14178467 0.88361436]	[4.72546356e+02 8.49679810e+02 6.70017973e-02]	[4.95630035e+02 8.67676025e+02 6.51535392e-02]	[4.98191895e+02 8.60010803e+02 3.57221395e-01]	[4.39262726e+02 7.95872681e+02 7.10126638e-01]	[4.23796448e+02 7.90814575e+02 7.19585896e-01]	[4.41878387e+02 7.70139587e+02 6.84613705e-01]
[436.60571289 298.20742798 0.90816951]	[439.21130371 357.20132446 0.96530628]	[380.10488892 357.10388184 0.91216189]	[349.45578003 457.22280884 0.87050486]	[315.98629761 544.39501953 0.92508394]	[500.6789856 359.65142822 0.89009392]	[523.79425049 464.89431763 0.90910774]	[531.59619141 565.04064941 0.85169888]	[434.07843018 539.1932373 0.73198289]	[395.56973267 534.16040039 0.73291159]	[426.38769531 664.86315918 0.80486286]	[439.32406616 767.54248047 0.84933323]	[472.59631348 541.74414062 0.71321702]	[480.15692139 693.21148682 0.77259421]	[4.95617035e+02 8.52248779e+02 6.70867085e-01]	[421.18814087 290.42388916 0.90420413]	[444.29641724 287.87878418 0.86908817]	[400.83529663 282.71643066 0.83933932]	[462.44662476 277.6980896 0.8893165 ]	[4.72595184e+02 8.49687439e+02 6.08002171e-02]	[5.00754639e+02 8.72744934e+02 6.38794377e-02]	[4.98163788e+02 8.62528381e+02 3.40806484e-01]	[4.39252899e+02 7.95871521e+02 7.05517054e-01]	[4.23790649e+02 7.90807190e+02 7.12321877e-01]	[4.41889130e+02 7.70151489e+02 6.81497812e-01]
[436.65042114 298.07376099 0.9339819 ]	[439.23046875 357.09609985 0.96552086]	[380.10494995 356.98190308 0.89630336]	[351.97055054 454.63931274 0.85433733]	[315.99969482 541.90130615 0.92645729]	[500.6847229 357.2015686 0.89123416]	[523.78778076 462.41744995 0.92288285]	[531.55511475 564.89465332 0.86774105]	[434.06161499 534.17883301 0.72234976]	[395.55181885 531.57623291 0.72864467]	[426.41744995 664.86126709 0.79574025]	[439.32086182 767.55487061 0.84155267]	[472.59030151 539.21765137 0.70388794]	[480.14038086 690.66619873 0.78031766]	[4.95608978e+02 8.52204773e+02 6.54173076e-01]	[421.20800781 287.80712891 0.88758868]	[444.33691406 282.78408813 0.85820258]	[400.85507202 280.13613892 0.84999764]	[462.4552002 277.54418945 0.90195596]	[4.77653076e+02 8.49720947e+02 5.59705868e-02]	[5.03313873e+02 8.72768433e+02 6.38932362e-02]	[4.95666901e+02 8.62494751e+02 3.30194086e-01]	[4.39222839e+02 7.95864380e+02 7.03474045e-01]	[4.21355774e+02 7.90780640e+02 7.15520740e-01]	[4.44316650e+02 7.70150696e+02 6.70517087e-01]
[436.65179443 298.07519531 0.93392652]	[439.23193359 357.09854126 0.96588409]	[380.10601807 356.98635864 0.8970663 ]	[351.96707153 454.64276123 0.85428923]	[316.0005188 541.90362549 0.92666817]	[500.68896484 357.20269775 0.89145577]	[523.78210449 462.40289307 0.92657417]	[531.55419922 564.88574219 0.86840141]	[434.05648804 536.64801025 0.72224402]	[395.54562378 531.58068848 0.72826672]	[426.42492676 664.85955811 0.79672974]	[439.30767822 767.57128906 0.84449983]	[472.587677 539.22436523 0.70451301]	[480.14578247 690.65820312 0.78665066]	[4.95598938e+02 8.49779968e+02 6.52603686e-01]	[421.20761108 287.80880737 0.88736367]	[444.33886719 282.78149414 0.85821706]	[400.85394287 280.13308716 0.84923595]	[464.81704712 277.53182983 0.9003253 ]	[4.75163544e+02 8.49688354e+02 5.78729734e-02]	[5.00834869e+02 8.72743713e+02 6.49199486e-02]	[4.95663696e+02 8.59990662e+02 3.33114952e-01]	[4.39217255e+02 7.95863770e+02 7.05788970e-01]	[4.21345520e+02 7.90781982e+02 7.18393862e-01]	[4.44303680e+02 7.70167419e+02 6.76538825e-01]
[436.66912842 295.61807251 0.93802685]	[439.23019409 356.96255493 0.95200294]	[380.0993042 354.48434448 0.87746203]	[351.96038818 451.99505615 0.83294904]	[316.04348755 541.69622803 0.90447581]	[500.69647217 357.05175781 0.88296938]	[523.77752686 459.78985596 0.93046546]	[529.07891846 562.36193848 0.86864752]	[434.10949707 529.04833984 0.7238521 ]	[395.55303955 526.50671387 0.73192638]	[426.38879395 662.38128662 0.78763986]	[439.32928467 767.57635498 0.84913754]	[475.10827637 534.11291504 0.69662297]	[480.1321106 688.13568115 0.79416084]	[4.93127228e+02 8.49757324e+02 6.66819096e-01]	[421.24996948 282.68005371 0.89825588]	[444.39245605 280.1940918 0.85950339]	[403.26953125 277.56335449 0.84222704]	[464.86514282 277.47348022 0.90576607]	[4.75128143e+02 8.49727356e+02 6.53974190e-02]	[5.00766235e+02 8.70242920e+02 7.07166046e-02]	[4.95688873e+02 8.59946716e+02 3.63742858e-01]	[4.39253937e+02 7.98360779e+02 6.85988486e-01]	[4.23786133e+02 7.90832092e+02 6.94609821e-01]	[4.44338226e+02 7.70192749e+02 6.70647264e-01]
[439.10116577 295.44168091 0.92699677]	[439.21463013 354.48342896 0.93358767]	[377.74127197 349.42172241 0.85944003]	[351.96560669 444.38833618 0.85188973]	[316.07574463 539.18341064 0.88827884]	[500.68722534 354.57052612 0.85808849]	[521.41003418 459.637146 0.91337359]	[529.07061768 559.74493408 0.84390801]	[434.08361816 526.46087646 0.74097282]	[395.53430176 526.40594482 0.74366921]	[423.88928223 657.27972412 0.77128494]	[439.31396484 767.52728271 0.85391378]	[475.10916138 526.52441406 0.71104205]	[480.15768433 685.54498291 0.7942878 ]	[4.95644318e+02 8.47096741e+02 6.80977345e-01]	[421.34249878 277.71447754 0.91692054]	[444.4487915 277.6434021 0.88179743]	[403.29446411 275.04766846 0.86042273]	[464.86819458 274.91146851 0.88525331]	[4.77681396e+02 8.52209473e+02 1.49874330e-01]	[4.93081177e+02 8.65056824e+02 1.21044755e-01]	[4.98245819e+02 8.52369568e+02 4.28178042e-01]	[4.39236420e+02 7.98390015e+02 7.11802959e-01]	[4.21336212e+02 7.90817749e+02 7.27479041e-01]	[4.44338776e+02 7.70168518e+02 6.77554846e-01]
[439.14892578 280.18304443 0.90781873]	[439.20205688 341.7230835 0.94356632]	[377.75158691 339.21392822 0.90972215]	[349.45187378 439.25698853 0.89016557]	[316.09658813 526.45166016 0.90035838]	[500.70043945 344.25057983 0.86173773]	[521.36816406 449.45748901 0.88360256]	[529. 547.02331543 0.83387041]	[436.55343628 521.37860107 0.76027465]	[395.55679321 521.33935547 0.76168835]	[421.38711548 649.58483887 0.80949569]	[439.32696533 767.47735596 0.8591283 ]	[475.17626953 523.8583374 0.73862195]	[480.22613525 680.40802002 0.80419898]	[4.98136658e+02 8.36911865e+02 7.41614044e-01]	[421.40597534 272.48309326 0.90274358]	[446.89685059 272.40771484 0.86486828]	[403.38272095 269.84359741 0.80690354]	[464.94708252 262.21090698 0.84087509]	[4.77675415e+02 8.49769897e+02 2.17417598e-01]	[4.93101013e+02 8.57362671e+02 1.79980278e-01]	[5.00686523e+02 8.49784058e+02 5.55238247e-01]	[4.39209564e+02 7.95871460e+02 7.03014433e-01]	[4.21329285e+02 7.90756531e+02 7.29711354e-01]	[4.44370575e+02 7.70153809e+02 6.96790457e-01]
[439.18450928 277.55218506 0.95385355]	[439.22338867 336.6885376 0.9609471 ]	[377.73440552 336.56744385 0.90159887]	[349.4147644 436.64447021 0.86129332]	[316.14987183 523.86791992 0.92336482]	[500.71377563 339.14736938 0.89785433]	[521.35888672 444.38253784 0.90042412]	[526.55169678 544.32867432 0.87368107]	[436.57400513 518.76556396 0.75007242]	[395.61090088 518.70819092 0.74415302]	[421.34375 649.54827881 0.81878281]	[439.3265686 767.50921631 0.86570996]	[475.15667725 521.27581787 0.72604972]	[480.26626587 670.17797852 0.81720209]	[4.98249817e+02 8.31737427e+02 7.44179904e-01]	[423.78601074 267.2671814 0.87073088]	[446.9654541 264.76293945 0.8365379 ]	[403.33535767 259.60720825 0.84269434]	[464.95068359 257.11175537 0.87608105]	[4.80294067e+02 8.49620178e+02 2.39005461e-01]	[5.00770721e+02 8.52311340e+02 2.21108869e-01]	[5.00670471e+02 8.47109253e+02 4.98655677e-01]	[4.39163605e+02 7.95832642e+02 7.17303574e-01]	[4.21274994e+02 7.90723999e+02 7.55018353e-01]	[4.44400848e+02 7.70211304e+02 6.79700971e-01]
[439.20370483 274.99035645 0.94598734]	[439.19509888 336.44503784 0.94345313]	[377.67611694 333.95254517 0.86813027]	[349.40908813 426.39654541 0.83125865]	[316.17755127 518.69421387 0.89353603]	[500.69189453 336.5350647 0.88579023]	[521.30987549 439.29507446 0.92810595]	[529.01647949 539.31567383 0.85820049]	[436.6373291 513.58435059 0.73487425]	[395.59436035 511.0491333 0.72414798]	[421.28897095 647.05554199 0.83714139]	[441.6930542 767.52282715 0.8713932 ]	[477.71481323 516.12902832 0.71736586]	[480.35031128 665.06231689 0.8741492 ]	[5.00725830e+02 8.29064636e+02 8.00600886e-01]	[423.81903076 259.61248779 0.88438171]	[449.47625732 257.19284058 0.85595977]	[405.83486938 256.99383545 0.84873557]	[467.40084839 254.51885986 0.88560373]	[4.85456238e+02 8.49637878e+02 3.32720697e-01]	[5.03359589e+02 8.49747620e+02 3.64287198e-01]	[4.98255707e+02 8.34390930e+02 5.75709939e-01]	[4.39145325e+02 7.93323486e+02 7.05309212e-01]	[4.21283234e+02 7.90678772e+02 7.42220938e-01]	[4.46889252e+02 7.70237854e+02 6.87397182e-01]
[439.24456787 272.35324097 0.91196048]	[439.22073364 331.42379761 0.92054266]	[377.68981934 323.81097412 0.85978115]	[349.36331177 421.33963013 0.8654595 ]	[318.52493286 516.14678955 0.88119197]	[500.73477173 333.95370483 0.85675287]	[521.33270264 436.5428772 0.88567746]	[526.55200195 534.09277344 0.82746005]	[436.62841797 505.90270996 0.75592631]	[395.58166504 505.89923096 0.74465686]	[421.21383667 646.96051025 0.85628176]	[441.68710327 767.50567627 0.8698442 ]	[477.70281982 505.93054199 0.73824197]	[482.7255249 662.32513428 0.84263325]	[5.00830353e+02 8.18912781e+02 7.99511373e-01]	[423.88726807 256.99880981 0.90970325]	[449.50720215 256.95962524 0.88414806]	[405.85610962 254.45477295 0.85029382]	[467.39031982 251.96688843 0.85188991]	[5.00798767e+02 8.49750854e+02 4.80958164e-01]	[5.16173523e+02 8.49579407e+02 4.91755903e-01]	[4.98223053e+02 8.31670227e+02 6.48403585e-01]	[4.39191864e+02 7.93274658e+02 7.32301712e-01]	[4.21310303e+02 7.90661926e+02 7.57825971e-01]	[4.46889404e+02 7.70219910e+02 6.94149792e-01]
[439.24468994 259.70925903 0.91107035]	[439.17733765 323.72180176 0.92501175]	[377.66775513 318.78082275 0.89393663]	[346.85955811 418.76425171 0.88835537]	[318.54742432 505.98175049 0.89044535]	[500.69714355 326.30474854 0.84920627]	[521.29174805 426.44128418 0.87741607]	[526.54925537 526.44482422 0.84834749]	[436.67160034 503.28201294 0.78156334]	[395.63470459 503.29470825 0.76881492]	[421.17022705 644.45654297 0.85562533]	[441.73583984 767.6260376 0.87655246]	[477.73471069 503.31829834 0.76385903]	[482.76876831 652.12200928 0.84719205]	[5.03245636e+02 8.13801941e+02 8.03865910e-01]	[423.89376831 254.34538269 0.89215314]	[449.46224976 251.97012329 0.87006974]	[405.82040405 249.31176758 0.81087089]	[467.3939209 244.20457458 0.82439327]	[5.03312592e+02 8.49743469e+02 6.34398162e-01]	[5.18784058e+02 8.47143066e+02 6.24495447e-01]	[5.00680969e+02 8.29073364e+02 6.75034881e-01]	[4.39137146e+02 7.93310669e+02 6.97802067e-01]	[4.21259918e+02 7.90712524e+02 7.40842640e-01]	[4.49471039e+02 7.72738708e+02 6.89020216e-01]
[439.25012207 257.06585693 0.94632888]	[439.18341064 318.56686401 0.9544611 ]	[377.67190552 316.10678101 0.90096396]	[346.8835144 416.11761475 0.85862237]	[318.51446533 503.4390564 0.9160955 ]	[500.69830322 318.69348145 0.88805169]	[521.27661133 421.33911133 0.90683579]	[528.97741699 521.39422607 0.88004929]	[439.08868408 498.25598145 0.7669 ]	[398.02941895 498.25961304 0.74634552]	[421.16098022 641.91113281 0.83629119]	[441.68127441 767.56829834 0.8840037 ]	[480.18237305 500.72097778 0.75487542]	[482.87579346 646.95617676 0.8808434 ]	[503.34152222 808.65435791 0.83433807]	[423.87841797 246.7736969 0.85769475]	[449.50326538 246.77429199 0.83621359]	[403.3631897 239.07749939 0.85254067]	[464.94735718 236.64854431 0.8629052 ]	[5.03367432e+02 8.49623840e+02 7.01933801e-01]	[5.21253418e+02 8.44518860e+02 6.48750246e-01]	[5.00751556e+02 8.13862793e+02 7.36795783e-01]	[4.36656372e+02 7.93233765e+02 7.09986389e-01]	[4.21172058e+02 7.90637207e+02 7.57660210e-01]	[4.46946716e+02 7.70296143e+02 7.07628846e-01]
[439.28585815 254.48155212 0.94228458]	[439.16091919 315.94534302 0.94030362]	[377.62484741 313.48965454 0.87117279]	[346.87878418 410.97021484 0.82713592]	[318.58883667 500.80834961 0.92659223]	[500.64221191 316.00543213 0.87516487]	[521.28051758 418.70584106 0.919258 ]	[529.01953125 518.66113281 0.84858549]	[439.14517212 493.10232544 0.75795805]	[398.07949829 495.60150146 0.74168164]	[421.1602478 639.2935791 0.82571059]	[439.32943726 767.52862549 0.88131714]	[480.24032593 493.09997559 0.74058199]	[482.95178223 641.88800049 0.85597992]	[5.05928589e+02 8.00997803e+02 7.77895868e-01]	[426.34146118 239.09750366 0.86585629]	[452.04934692 239.05415344 0.8547014 ]	[405.85800171 236.49755859 0.85749125]	[467.40530396 234.02415466 0.87349379]	[5.03279205e+02 8.42007996e+02 7.09517062e-01]	[5.21253845e+02 8.34353943e+02 7.09601820e-01]	[5.03441528e+02 8.11154724e+02 7.51992166e-01]	[4.36658447e+02 7.93263367e+02 7.28568256e-01]	[4.21159576e+02 7.90659973e+02 7.59290874e-01]	[4.46923950e+02 7.70263550e+02 7.33051062e-01]
[441.68392944 251.88633728 0.92162514]	[439.17178345 313.39202881 0.91628325]	[377.63565063 305.85839844 0.84974134]	[349.38412476 403.30093384 0.84870464]	[318.61184692 500.6512146 0.90579426]	[500.66244507 313.4727478 0.85307056]	[521.284729 416.05477905 0.88740969]	[529.06347656 508.51849365 0.82251233]	[439.15805054 487.934021 0.76265252]	[398.08508301 487.97415161 0.74321747]	[421.16235352 634.21203613 0.83736241]	[439.32913208 767.534729 0.87731808]	[480.2428894 485.46298218 0.7508797 ]	[482.972229 636.73345947 0.83094174]	[508.49508667 790.77764893 0.79803872]	[426.40863037 236.54420471 0.89294028]	[454.54953003 236.48434448 0.88954461]	[405.86932373 234.01515198 0.8728528 ]	[467.41217041 233.83233643 0.84355104]	[5.03357574e+02 8.31828796e+02 7.75367558e-01]	[5.21324280e+02 8.29286072e+02 7.85968602e-01]	[5.05980255e+02 8.06026855e+02 7.50707686e-01]	[4.36633423e+02 7.90827393e+02 7.20030725e-01]	[4.18781647e+02 7.90613525e+02 7.46306300e-01]	[4.46895538e+02 7.70306458e+02 7.27772117e-01]
[441.68804932 244.22293091 0.90186876]	[439.16339111 305.75875854 0.9114843 ]	[377.65298462 300.7696228 0.86931503]	[349.39938354 400.81335449 0.86790037]	[318.6439209 495.66601562 0.87776458]	[500.64596558 305.8409729 0.83787549]	[521.26672363 405.91870117 0.87015742]	[529.06604004 503.44189453 0.8488214 ]	[439.19528198 482.86810303 0.80425507]	[398.10778809 482.93890381 0.77773124]	[421.21606445 626.61560059 0.85558128]	[441.65634155 767.48651123 0.87389588]	[480.28826904 482.82873535 0.7839728 ]	[485.48345947 626.63793945 0.83114976]	[513.62286377 788.2074585 0.79837751]	[426.44137573 234.00305176 0.90787363]	[452.01965332 233.9337616 0.88580507]	[405.86239624 233.8649292 0.86466396]	[464.89682007 228.83959961 0.83245772]	[5.03454773e+02 8.31715027e+02 8.06511223e-01]	[5.23843994e+02 8.29148376e+02 7.84612656e-01]	[5.11034485e+02 8.00943848e+02 6.94439292e-01]	[4.36657349e+02 7.90798523e+02 7.39030361e-01]	[4.21155334e+02 7.88241516e+02 7.53720939e-01]	[4.46897430e+02 7.70263611e+02 7.49097884e-01]
[439.3270874 239.08520508 0.93212819]	[439.1555481 298.24465942 0.93811834]	[377.62796021 298.14916992 0.89838606]	[349.40808105 400.64889526 0.88366634]	[318.74261475 487.95870972 0.87140608]	[500.65148926 300.68548584 0.86970246]	[521.25463867 403.2628479 0.89486021]	[531.57861328 500.90048218 0.8634758 ]	[439.20913696 480.28894043 0.80850518]	[398.13241577 482.75784302 0.78593332]	[421.26205444 626.51940918 0.85718852]	[439.33029175 765.07647705 0.8761937 ]	[480.30175781 480.24533081 0.78919744]	[490.48834229 626.48406982 0.82292169]	[518.65655518 788.11120605 0.81667507]	[426.38705444 231.38911438 0.87525946]	[452.00976562 231.35015869 0.85996294]	[405.82489014 226.24362183 0.82104683]	[464.95684814 221.10258484 0.82213342]	[5.05940125e+02 8.29128540e+02 7.95244038e-01]	[5.23957031e+02 8.24076172e+02 7.47638464e-01]	[5.16123840e+02 7.95815918e+02 6.61556065e-01]	[4.39096313e+02 7.90779358e+02 7.34188855e-01]	[4.21184631e+02 7.88219360e+02 7.54092574e-01]	[4.46878418e+02 7.70226074e+02 7.40284324e-01]
[441.67050171 236.55381775 0.94563168]	[439.18255615 297.98892212 0.94896621]	[377.65011597 295.57113647 0.89494741]	[349.42718506 398.13342285 0.87666285]	[321.14736938 485.35821533 0.88557339]	[500.66403198 298.07443237 0.88989818]	[521.22839355 398.2706604 0.90837109]	[534.10406494 498.24481201 0.84692371]	[439.25662231 477.68490601 0.78845406]	[398.19854736 480.20715332 0.78357768]	[421.28897095 624.02667236 0.85345602]	[439.31765747 765.05334473 0.88698703]	[480.35955811 475.15148926 0.76098841]	[495.62203979 623.92987061 0.83464038]	[521.23712158 785.5201416 0.84808111]	[426.39208984 226.27145386 0.84421366]	[452.0708313 226.26568604 0.84144711]	[405.81741333 218.59552002 0.8445943 ]	[464.94979858 216.07943726 0.84931082]	[5.08521179e+02 8.24031189e+02 7.46077716e-01]	[5.26474060e+02 8.16372681e+02 7.28929281e-01]	[5.21180420e+02 7.90774780e+02 6.87320709e-01]	[4.36696503e+02 7.93284485e+02 7.26810455e-01]	[4.21178406e+02 7.90668823e+02 7.57145166e-01]	[4.44431030e+02 7.70194336e+02 7.64580786e-01]
[441.72406006 234.03521729 0.95146286]	[439.18423462 295.45397949 0.94547349]	[377.63949585 293.02807617 0.87579334]	[349.44824219 395.53045654 0.84872174]	[321.21652222 482.78979492 0.90624523]	[500.64648438 295.51867676 0.88322532]	[521.26898193 398.04510498 0.89239019]	[534.1171875 493.12911987 0.81366539]	[439.29910278 475.11300659 0.76895732]	[398.20932007 477.68609619 0.7658143 ]	[421.31161499 623.83197021 0.84851533]	[439.29730225 765.01043701 0.88524407]	[482.71817017 470.04260254 0.74669886]	[498.16558838 621.36639404 0.83036774]	[521.34436035 780.41638184 0.82610226]	[428.93212891 221.10816956 0.84758174]	[454.61676025 218.6696167 0.85663754]	[405.86199951 216.08538818 0.85634857]	[467.39489746 215.91589355 0.83406073]	[5.13612366e+02 8.13866455e+02 7.06784010e-01]	[5.29039795e+02 8.11258606e+02 7.30853319e-01]	[5.21283752e+02 7.88198303e+02 6.71442747e-01]	[4.39146027e+02 7.93323181e+02 7.47138500e-01]	[4.21217163e+02 7.90687866e+02 7.82292485e-01]	[444.39074707 770.1539917 0.77981925]
[441.73706055 233.98466492 0.94543183]	[439.17861938 292.99133301 0.93032795]	[377.61932373 292.90567017 0.86115932]	[351.92095947 390.43746948 0.83156753]	[321.26782227 480.34008789 0.90373915]	[500.64709473 293.02438354 0.86074245]	[521.30645752 395.59829712 0.88764197]	[534.1550293 490.49822998 0.81074458]	[439.32302856 470.0098877 0.76208305]	[398.23699951 475.07394409 0.74360281]	[421.29742432 621.40246582 0.83649474]	[439.3026123 765.02105713 0.88632339]	[482.7258606 464.93670654 0.75448292]	[498.26773071 618.73999023 0.82610559]	[523.7789917 775.28393555 0.82248098]	[428.92684937 218.60984802 0.85519546]	[454.65258789 218.56047058 0.8739422 ]	[405.86477661 215.93643188 0.85979503]	[467.49658203 213.41485596 0.83034766]	[5.21255981e+02 8.11281555e+02 7.34579682e-01]	[5.36736267e+02 8.08704895e+02 7.11127877e-01]	[5.21351074e+02 7.88040222e+02 6.81651473e-01]	[4.39224823e+02 7.93331543e+02 7.78205514e-01]	[421.27215576 790.72497559 0.79939097]	[444.3817749 770.15606689 0.79011655]
[441.79153442 233.9009552 0.93141276]	[439.2149353 292.90005493 0.9206416 ]	[377.64572144 287.88140869 0.8486048 ]	[351.97024536 385.40393066 0.83690584]	[323.75109863 480.26635742 0.88709432]	[500.6852417 292.9737854 0.86068588]	[521.28717041 392.98883057 0.86396623]	[536.6661377 487.98742676 0.81868589]	[441.7069397 469.98379517 0.7616027 ]	[400.631073 475.08865356 0.74278963]	[421.27581787 623.87408447 0.82517052]	[439.29971313 765.00463867 0.88421625]	[482.77844238 464.88763428 0.76005435]	[500.71792603 611.1661377 0.83865118]	[523.97784424 770.19274902 0.84456867]	[428.98019409 218.53411865 0.86166465]	[457.11004639 216.0930481 0.90153795]	[405.93188477 215.9133606 0.85368407]	[469.99371338 213.31271362 0.81261998]	[5.21404480e+02 8.11146362e+02 7.84570634e-01]	[5.41722717e+02 8.08613892e+02 7.42345870e-01]	[5.23905762e+02 7.77896240e+02 7.10417151e-01]	[4.39247864e+02 7.93301819e+02 7.88702726e-01]	[421.28411865 790.70782471 0.8097679 ]	[444.37258911 770.14227295 0.78780025]
[441.83050537 233.86357117 0.92360067]	[439.24014282 290.40267944 0.91294229]	[377.65670776 287.80221558 0.84590054]	[351.97619629 385.33013916 0.84604925]	[323.75982666 480.22555542 0.88394248]	[500.71347046 292.87588501 0.85304713]	[521.28521729 390.4206543 0.86439192]	[536.71557617 485.49145508 0.82993793]	[441.74591064 464.92572021 0.778337 ]	[400.65002441 469.98452759 0.74960053]	[421.27609253 621.29681396 0.81910467]	[439.32138062 765.02886963 0.88725764]	[482.82513428 462.34909058 0.77614802]	[500.76773071 611.15136719 0.85273689]	[526.3973999 767.68084717 0.84391516]	[431.50836182 216.1217041 0.87512463]	[457.16165161 216.06835938 0.91601801]	[408.38729858 213.52947998 0.85711551]	[470.04202271 210.92004395 0.7906146 ]	[5.21368530e+02 8.08631287e+02 7.95502424e-01]	[5.41726257e+02 8.06023010e+02 7.28279412e-01]	[5.26415344e+02 7.75275208e+02 7.23071098e-01]	[4.39236145e+02 7.93291382e+02 7.84747660e-01]	[421.27679443 790.70172119 0.81362945]	[444.41287231 770.18261719 0.78095675]
[441.89129639 233.86064148 0.91645408]	[439.25469971 290.34194946 0.9072423 ]	[377.66146851 285.27911377 0.85042703]	[352.00668335 382.85443115 0.85509032]	[323.82077026 480.15512085 0.86661541]	[500.73291016 290.43701172 0.85314673]	[521.29852295 387.85852051 0.86943233]	[536.74731445 485.43014526 0.84214294]	[441.77597046 464.93832397 0.77357358]	[400.68231201 469.9876709 0.74648798]	[421.3008728 618.74755859 0.80219996]	[439.32421875 765.04016113 0.88759708]	[482.85406494 462.37609863 0.76776606]	[500.86538696 611.16619873 0.85868454]	[526.46502686 765.04711914 0.82522523]	[434.03320312 216.12890625 0.88137823]	[457.20675659 216.06134033 0.92227268]	[408.43054199 213.50476074 0.85762954]	[472.52655029 210.85028076 0.76699769]	[523.88165283 806.07769775 0.83532852]	[5.41912415e+02 7.98410339e+02 7.65766680e-01]	[5.23995300e+02 7.70189880e+02 7.54592299e-01]	[4.39200104e+02 7.93319641e+02 7.86345243e-01]	[421.24789429 790.71368408 0.82220221]	[444.42456055 770.18969727 0.78318119]
[444.30361938 233.84498596 0.90597421]	[439.27264404 287.84814453 0.9049136 ]	[377.67346191 282.7729187 0.8522923 ]	[352.0135498 382.83087158 0.86035222]	[326.30276489 480.14111328 0.86182642]	[500.75003052 290.42468262 0.85391659]	[521.30426025 385.34176636 0.8758741 ]	[539.2166748 485.39068604 0.85961187]	[441.80715942 464.94223022 0.76852971]	[400.69729614 469.99606323 0.74041939]	[421.2774353 621.41162109 0.82636213]	[439.32626343 765.06396484 0.89283317]	[482.90112305 462.38116455 0.75909841]	[503.24310303 611.11572266 0.85853118]	[529.02166748 764.97387695 0.79899186]	[434.08383179 216.12992859 0.88690013]	[459.60385132 216.04014587 0.92719513]	[408.43530273 213.45750427 0.85455841]	[472.58282471 210.7746582 0.75258386]	[523.92974854 803.55596924 0.81093675]	[5.44306274e+02 7.95844421e+02 7.69943535e-01]	[5.28986267e+02 7.70136841e+02 7.39417732e-01]	[4.39182037e+02 7.93287781e+02 7.80132174e-01]	[421.24237061 790.69232178 0.82138354]	[444.43286133 770.21063232 0.77447939]
[444.36569214 233.81878662 0.8939473 ]	[439.27664185 285.33053589 0.90131676]	[377.68164062 282.73931885 0.85593063]	[352.01623535 382.8119812 0.86321008]	[326.32641602 480.12863159 0.8592152 ]	[500.75222778 290.36947632 0.85109264]	[521.30621338 385.32397461 0.87642431]	[539.25549316 485.34570312 0.87223196]	[441.85015869 464.93133545 0.76610088]	[400.74569702 469.98901367 0.74021083]	[421.3190918 621.30126953 0.83132392]	[439.31866455 767.48522949 0.89708298]	[482.95053101 462.37634277 0.75039619]	[503.31665039 611.08404541 0.8634848 ]	[531.56262207 764.98205566 0.78400391]	[436.55990601 216.11158752 0.89893687]	[459.6385498 216.00512695 0.93110836]	[408.46099854 213.41825867 0.85330963]	[472.59185791 208.27227783 0.71695483]	[5.23980713e+02 8.03495483e+02 7.92606473e-01]	[5.44328979e+02 7.95793152e+02 7.70023048e-01]	[5.29045471e+02 7.70172241e+02 7.09749043e-01]	[4.39199585e+02 7.93295776e+02 7.90578604e-01]	[421.24185181 790.70184326 0.83220154]	[444.40197754 770.25170898 0.77044243]
[444.42272949 231.44927979 0.88350356]	[439.31665039 287.79321289 0.90054709]	[377.70681763 282.7321167 0.85746777]	[354.45407104 382.79443359 0.86814064]	[326.31622314 480.13549805 0.86132449]	[500.79910278 290.37051392 0.85472155]	[521.33312988 385.3828125 0.87317967]	[539.29077148 485.43222046 0.86459255]	[441.8800354 464.92144775 0.75993365]	[400.76046753 469.96661377 0.73780477]	[421.28225708 623.88104248 0.84382421]	[439.30020142 765.08752441 0.89778072]	[485.36532593 462.37191772 0.74072826]	[503.35769653 611.128479 0.85487735]	[534.12371826 765.0489502 0.79035914]	[436.60073853 216.09837341 0.90830314]	[459.67559814 215.990448 0.93875873]	[410.96176147 213.42520142 0.85629559]	[475.07321167 208.27104187 0.71083832]	[5.23993469e+02 8.00966492e+02 7.89487362e-01]	[5.44391602e+02 7.93309143e+02 7.76307225e-01]	[5.31614624e+02 7.70258850e+02 7.13953018e-01]	[4.39179535e+02 7.93317017e+02 7.87739217e-01]	[421.23477173 790.71508789 0.82957572]	[444.38439941 770.23291016 0.78501403]
[446.87435913 231.43638611 0.8767969 ]	[441.66818237 285.31045532 0.90016216]	[377.73687744 282.72943115 0.85619259]	[354.51327515 382.78518677 0.87722832]	[326.33334351 480.12960815 0.85927486]	[500.83883667 287.87347412 0.85608327]	[521.34875488 385.29251099 0.87894988]	[541.71551514 485.35079956 0.87626535]	[441.91955566 467.39862061 0.74245948]	[400.77832031 469.99020386 0.73303008]	[421.30368042 623.97045898 0.84168524]	[439.29672241 765.03283691 0.89357078]	[485.42974854 462.4029541 0.71932924]	[503.39883423 611.13354492 0.84576303]	[536.64337158 765.07617188 0.79374784]	[436.63589478 216.09715271 0.91176629]	[459.68838501 215.9848175 0.93642104]	[410.97647095 213.39996338 0.85353488]	[472.61044312 205.78816223 0.68759412]	[5.26405090e+02 7.98379944e+02 7.89590836e-01]	[544.40423584 793.23376465 0.79772335]	[5.36638794e+02 7.72692566e+02 7.18643010e-01]	[4.39206940e+02 7.93355957e+02 7.86291063e-01]	[421.24212646 790.73168945 0.82772976]	[444.36373901 770.16442871 0.79380441]
[446.95248413 231.45024109 0.87400413]	[441.67092896 285.25668335 0.90357524]	[380.10107422 282.7272644 0.85822862]	[354.52993774 382.8409729 0.86747968]	[328.86450195 480.13665771 0.85727412]	[500.82928467 285.31863403 0.86026156]	[521.36865234 382.85400391 0.87981409]	[541.77209473 482.93264771 0.88483489]	[444.29797363 464.92633057 0.74400175]	[400.80633545 469.98568726 0.73342103]	[421.31530762 623.99023438 0.84426618]	[439.29486084 765.02630615 0.8931964 ]	[485.43222046 462.37075806 0.7225889 ]	[503.40167236 611.07366943 0.85015887]	[536.65216064 764.99609375 0.7898261 ]	[436.69186401 216.10070801 0.91985917]	[459.74493408 215.98735046 0.94172567]	[411.0375061 213.40159607 0.85492063]	[475.084198 205.76112366 0.64790821]	[5.23990723e+02 7.95882080e+02 7.87521482e-01]	[544.36938477 790.81896973 0.79966581]	[5.36666077e+02 7.70238586e+02 7.26588249e-01]	[4.39206055e+02 7.93360535e+02 7.87827909e-01]	[421.23962402 790.73547363 0.83173978]	[444.3522644 770.15844727 0.79519284]
[449.45236206 231.45379639 0.86959952]	[441.71105957 285.2394104 0.90407902]	[380.15115356 282.69747925 0.86186355]	[354.59301758 382.81451416 0.88056654]	[328.93563843 480.14141846 0.86175656]	[500.85855103 285.30957031 0.86318207]	[521.41015625 382.78341675 0.89031309]	[541.83520508 482.83834839 0.90154332]	[444.35388184 464.8883667 0.74091291]	[400.85922241 467.47705078 0.72690886]	[421.33349609 626.4118042 0.84045982]	[439.28903198 765.0335083 0.89483041]	[485.4805603 462.3416748 0.71860814]	[503.40924072 611.09777832 0.84623826]	[534.13391113 765.02716064 0.79369688]	[439.10614014 216.11148071 0.92426598]	[459.78756714 215.99658203 0.94483244]	[413.54858398 213.38996887 0.86094499]	[475.14901733 205.78796387 0.65275431]	[5.23966431e+02 7.95821594e+02 7.89537728e-01]	[544.32177734 790.78863525 0.7987259 ]	[5.34130249e+02 7.70250244e+02 7.31102884e-01]	[4.39193085e+02 7.95796936e+02 7.85157144e-01]	[421.23251343 790.74169922 0.83071411]	[444.34036255 770.16168213 0.79701477]
[449.51239014 231.45297241 0.86710644]	[441.74465942 282.74862671 0.90641582]	[380.21679688 282.67745972 0.86133736]	[356.98931885 382.80236816 0.88776278]	[331.42852783 480.21377563 0.86955607]	[500.87826538 282.7817688 0.87007749]	[523.77392578 382.79470825 0.89195925]	[541.84051514 482.81854248 0.90769213]	[444.42068481 464.92547607 0.72574693]	[403.29663086 469.98733521 0.71898234]	[421.36831665 626.46240234 0.83814859]	[439.2857666 765.0145874 0.8924014]	[487.98840332 462.38064575 0.70301491]	[503.4538269 613.65631104 0.82870209]	[531.52984619 762.48345947 0.78144032]	[439.13833618 216.11003113 0.92792153]	[459.83358765 215.98710632 0.95062625]	[413.59591675 213.37034607 0.86159158]	[475.14694214 205.75900269 0.58214009]	[523.89880371 795.79870605 0.81054533]	[541.92260742 790.77685547 0.81875843]	[5.31559387e+02 7.70132019e+02 7.33332992e-01]	[4.39204559e+02 7.93360779e+02 7.85191178e-01]	[421.23696899 790.73132324 0.8345741 ]	[444.32650757 770.13970947 0.80040193]
[452.03442383 231.44868469 0.86972106]	[441.80187988 285.24880981 0.89777982]	[380.26358032 282.70016479 0.85375118]	[357.01913452 382.85073853 0.88264418]	[331.49945068 480.26864624 0.87810844]	[503.28973389 285.27764893 0.86343867]	[523.83190918 382.80245972 0.88489848]	[541.89801025 482.89807129 0.9057427 ]	[446.89749146 464.9196167 0.71770161]	[403.35534668 469.99401855 0.71198654]	[423.77947998 623.99798584 0.83535749]	[439.29260254 765.00268555 0.89021641]	[490.53619385 462.36871338 0.70000899]	[503.43566895 611.09649658 0.83999074]	[526.47485352 767.51782227 0.82727289]	[439.17248535 216.10499573 0.93321157]	[462.22097778 215.97729492 0.95393234]	[416.04721069 213.3666687 0.85996687]	[477.6307373 208.24954224 0.54331321]	[5.23835693e+02 7.98411316e+02 7.64087379e-01]	[5.41854187e+02 7.93270142e+02 7.67110884e-01]	[5.26403625e+02 7.72691467e+02 7.62383938e-01]	[439.21463013 793.34619141 0.79753757]	[421.24780273 790.72143555 0.84033012]	[444.32858276 770.13287354 0.79868478]
[452.07861328 231.43688965 0.8717503 ]	[441.84381104 285.24380493 0.89291888]	[380.30218506 282.69754028 0.8492896 ]	[357.08258057 382.81268311 0.90073723]	[333.94940186 480.18014526 0.87151641]	[503.34527588 285.28079224 0.8595264 ]	[523.89685059 385.30609131 0.86991155]	[541.95269775 482.90386963 0.90489918]	[449.44827271 464.90026855 0.70873344]	[405.86428833 467.47732544 0.70096684]	[423.78710938 623.93865967 0.83990514]	[439.29577637 765.02880859 0.89216036]	[493.10693359 462.36453247 0.69995314]	[503.40899658 611.12664795 0.84208769]	[526.42364502 767.61584473 0.8461417 ]	[439.22702026 216.09074402 0.94178402]	[462.25283813 215.97875977 0.950055 ]	[416.14447021 213.34352112 0.87210751]	[477.72927856 208.28746033 0.63925099]	[5.23878479e+02 7.98350220e+02 7.60421932e-01]	[5.41865845e+02 7.90829712e+02 7.74883151e-01]	[5.23969543e+02 7.72810425e+02 7.55853176e-01]	[439.22076416 793.35089111 0.79992592]	[421.25344849 790.73059082 0.8403452 ]	[444.32775879 770.16442871 0.79314488]
[454.60714722 231.41673279 0.88080996]	[441.9012146 282.76513672 0.88551086]	[382.7611084 282.69180298 0.83913565]	[357.11810303 382.85977173 0.89957637]	[334.01553345 480.14389038 0.87729263]	[503.40078735 282.76721191 0.86135834]	[523.98474121 385.3265686 0.85684419]	[544.38995361 485.34805298 0.89440405]	[449.50463867 464.88751221 0.70958209]	[408.39477539 467.45593262 0.69899565]	[423.79342651 623.88018799 0.83749747]	[439.30203247 765.00030518 0.88751125]	[493.13369751 462.36437988 0.70209032]	[503.42016602 611.08428955 0.8472771 ]	[523.98101807 767.68670654 0.85699719]	[439.29275513 216.07484436 0.94742984]	[462.30340576 215.96284485 0.94737047]	[418.58996582 213.36543274 0.88990605]	[480.14559937 208.35119629 0.6353178 ]	[5.23880188e+02 8.00940491e+02 7.53741205e-01]	[5.41866333e+02 7.93273743e+02 7.69430041e-01]	[5.23855713e+02 7.75302246e+02 7.48101532e-01]	[439.21401978 793.34698486 0.80442184]	[421.24499512 790.71838379 0.84539199]	[444.33966064 770.14404297 0.79130721]
[454.60705566 231.41755676 0.88084674]	[441.90307617 282.76748657 0.88474709]	[382.76251221 282.6925354 0.83901918]	[357.11474609 382.84594727 0.90062845]	[334.02020264 480.13360596 0.875772 ]	[503.40304565 282.77377319 0.8599996 ]	[523.98431396 385.3253479 0.85743672]	[544.39025879 485.34268188 0.89492142]	[449.5093689 464.8838501 0.7097097]	[408.40332031 467.45248413 0.69929957]	[423.78540039 623.83483887 0.84175289]	[439.30419922 765.00805664 0.88931704]	[493.13375854 462.36099243 0.70226389]	[503.39956665 608.63848877 0.8517409 ]	[523.97424316 767.67669678 0.85989761]	[439.29190063 216.07675171 0.94680095]	[462.30285645 215.96421814 0.94700372]	[418.5894165 213.36781311 0.89053524]	[480.14706421 208.35168457 0.63854229]	[5.23886047e+02 8.00926819e+02 7.57664204e-01]	[5.41872192e+02 7.93254822e+02 7.75072396e-01]	[5.23847961e+02 7.75285461e+02 7.51330853e-01]	[439.21798706 793.34222412 0.80545956]	[421.2461853 790.71746826 0.84647483]	[444.34115601 770.15179443 0.79270768]
[457.11978149 231.39047241 0.89338505]	[444.3782959 285.23513794 0.8629933 ]	[385.29858398 282.73150635 0.81662762]	[357.2093811 385.30575562 0.89523101]	[336.50442505 477.72555542 0.89706528]	[503.48361206 285.29309082 0.84208244]	[526.44818115 385.33883667 0.84687042]	[544.48345947 482.93948364 0.8919875 ]	[452.04623413 464.89044189 0.70900625]	[410.97283936 467.44320679 0.7008552 ]	[423.82653809 621.40771484 0.82546586]	[439.29455566 765.0010376 0.88668847]	[495.64550781 462.38482666 0.70424831]	[503.39984131 608.62091064 0.84764487]	[523.96252441 767.70440674 0.85510916]	[441.71075439 216.06651306 0.9510811 ]	[462.37426758 215.95605469 0.93133581]	[418.65200806 213.34129333 0.89466906]	[480.24966431 208.2989502 0.66242069]	[5.23912537e+02 8.00966003e+02 7.41169453e-01]	[5.41876892e+02 7.93278625e+02 7.58245289e-01]	[5.23818604e+02 7.75352600e+02 7.42034853e-01]	[439.22793579 793.33874512 0.8032009 ]	[421.24984741 790.71643066 0.84352773]	[444.32028198 770.13616943 0.79542905]
[457.18673706 231.38668823 0.90273106]	[446.97198486 285.23678589 0.83662117]	[387.94458008 282.74569702 0.8032608 ]	[359.65261841 385.35974121 0.88407063]	[336.60122681 480.12753296 0.89900899]	[505.97061157 285.31268311 0.82570565]	[529.01202393 385.36984253 0.82061309]	[546.94439697 482.95925903 0.87232882]	[454.58319092 464.85360718 0.71438938]	[413.51013184 464.93359375 0.70794439]	[423.83053589 621.33929443 0.81693304]	[439.30584717 764.98059082 0.87940949]	[498.14303589 462.39007568 0.71264279]	[503.35189819 611.08624268 0.84496105]	[523.94506836 770.09417725 0.8600831 ]	[441.75061035 216.06359863 0.95509392]	[462.44442749 215.93370056 0.92019165]	[418.71856689 213.34565735 0.90409493]	[480.32998657 208.25209045 0.63020247]	[5.23909424e+02 8.00933228e+02 7.36270308e-01]	[5.41873596e+02 7.93252686e+02 7.58359075e-01]	[5.23797729e+02 7.77848389e+02 7.37034798e-01]	[439.21142578 793.32629395 0.80768424]	[421.24111938 790.69812012 0.84735048]	[444.34362793 770.13293457 0.78547698]
[459.69152832 231.32440186 0.91478598]	[457.07553101 282.7701416 0.85872751]	[395.56088257 282.69631958 0.83838654]	[362.27191162 385.29446411 0.86505818]	[339.16339111 480.19482422 0.90353245]	[513.65179443 285.28421021 0.80487639]	[536.73327637 385.34387207 0.82963693]	[549.52124023 482.96218872 0.84311354]	[457.21890259 467.40594482 0.73419267]	[416.12484741 467.45962524 0.71868324]	[428.94491577 618.8237915 0.79122424]	[439.32537842 764.97845459 0.87641072]	[500.72885132 464.91647339 0.7368229 ]	[503.40167236 611.14971924 0.82769656]	[523.90612793 767.67407227 0.87100554]	[441.884552 216.01693726 0.94281751]	[467.3977356 215.89907837 0.90522218]	[421.22479248 213.35360718 0.9114486 ]	[482.85598755 208.272995 0.7522521 ]	[5.23851990e+02 7.98424866e+02 7.53270984e-01]	[5.41821533e+02 7.93221558e+02 7.62038469e-01]	[5.23783691e+02 7.75315063e+02 7.41719306e-01]	[439.24520874 793.31964111 0.814161 ]	[421.26879883 790.6973877 0.84618407]	[444.36013794 770.12872314 0.77668136]
[459.76937866 231.3062439 0.91768032]	[457.22518921 285.23272705 0.884251 ]	[398.03488159 282.68222046 0.85363108]	[367.41931152 382.75161743 0.85697126]	[341.72470093 477.65249634 0.85490549]	[518.68847656 285.32086182 0.82023478]	[539.31628418 385.36016846 0.85223889]	[552.06811523 482.93096924 0.83871472]	[459.67810059 464.94332886 0.75375098]	[418.58578491 467.45547485 0.73034698]	[431.49203491 621.33319092 0.79717469]	[441.65304565 765.003479 0.8758359 ]	[500.80639648 464.87893677 0.747495 ]	[503.39910889 611.15838623 0.82866222]	[523.92254639 767.66021729 0.86803901]	[444.35632324 215.99832153 0.92672575]	[469.96282959 213.56265259 0.89114523]	[421.35171509 213.34802246 0.90285742]	[482.96099854 205.76695251 0.74866641]	[5.23862793e+02 7.98430298e+02 7.60475218e-01]	[5.41852661e+02 7.93219727e+02 7.72401452e-01]	[5.23802551e+02 7.75285645e+02 7.46310174e-01]	[439.23571777 793.29144287 0.81923294]	[421.26156616 790.6763916 0.84933227]	[4.44400604e+02 7.70148621e+02 7.65765071e-01]
[459.82409668 228.84275818 0.90858346]	[459.677948 282.73666382 0.9095487 ]	[398.13394165 280.24078369 0.86974829]	[372.54019165 382.77502441 0.86843795]	[344.28573608 477.6651001 0.85068923]	[521.17974854 285.26345825 0.84029585]	[541.77746582 385.33309937 0.87219405]	[554.65124512 482.91323853 0.83827835]	[459.78207397 467.40805054 0.75753176]	[418.65753174 467.47747803 0.73277158]	[434.02377319 621.32183838 0.78706121]	[441.65628052 764.99658203 0.87189829]	[503.24151611 464.89428711 0.74183315]	[503.4744873 613.65771484 0.81909949]	[523.96008301 767.62988281 0.86412936]	[444.43960571 215.94821167 0.90927237]	[472.5128479 213.52345276 0.89018619]	[423.85736084 213.33091736 0.88233066]	[485.40106201 205.7212677 0.7920413 ]	[5.23875366e+02 8.00917175e+02 7.76985645e-01]	[5.41884766e+02 7.93255920e+02 7.76161671e-01]	[5.23825928e+02 7.72792542e+02 7.70190597e-01]	[439.23696899 793.29577637 0.8157838 ]	[421.26049805 790.67468262 0.84936076]	[4.44401520e+02 7.70154968e+02 7.62300611e-01]
[462.28030396 226.29197693 0.9007715 ]	[459.82217407 282.77325439 0.9050982 ]	[398.26538086 282.69058228 0.86428374]	[377.50137329 382.75793457 0.89561814]	[349.42877197 477.68600464 0.84283876]	[521.32855225 285.28277588 0.85655564]	[541.91107178 385.32559204 0.88655406]	[557.27252197 485.38128662 0.84427494]	[462.23220825 467.41552734 0.75358826]	[418.75799561 467.47503662 0.73342526]	[436.62203979 618.79711914 0.81549662]	[441.68032837 764.98748779 0.86380482]	[503.34506226 464.88546753 0.73891681]	[505.91018677 611.16644287 0.81616223]	[523.97344971 767.62365723 0.85955036]	[449.48373413 213.55688477 0.89272225]	[475.12982178 213.46429443 0.90511006]	[426.42733765 213.31747437 0.85501933]	[487.95455933 205.72715759 0.77853304]	[5.23879395e+02 8.00918640e+02 7.66832829e-01]	[5.41888123e+02 7.93271729e+02 7.69206107e-01]	[523.82421875 772.80181885 0.77618551]	[439.2545166 793.29827881 0.81265903]	[421.26959229 790.67266846 0.84634686]	[4.44425903e+02 7.70160767e+02 7.46059656e-01]
[462.3979187 226.24893188 0.88374531]	[462.31643677 285.23974609 0.89815098]	[400.77371216 280.25613403 0.86096442]	[377.59182739 382.76443481 0.9132871 ]	[354.46896362 477.73135376 0.86245555]	[523.82019043 285.28048706 0.85741228]	[544.35723877 385.3465271 0.87762827]	[559.82250977 485.41217041 0.87270445]	[462.35159302 467.48071289 0.75410569]	[421.23327637 469.99609375 0.73751366]	[439.07287598 621.27893066 0.82686192]	[441.68832397 764.9786377 0.86127138]	[503.42721558 467.41784668 0.7302025 ]	[506.01904297 616.19909668 0.79925793]	[523.95721436 767.58624268 0.86347878]	[454.56610107 213.51799011 0.90465313]	[477.66659546 213.41415405 0.92009503]	[431.48803711 210.89251709 0.82802165]	[493.05157471 203.19902039 0.77033103]	[5.23858643e+02 8.00922058e+02 7.74478614e-01]	[5.41870789e+02 7.93274170e+02 7.73675442e-01]	[523.80474854 772.75280762 0.7893253 ]	[439.27624512 793.25640869 0.82281333]	[421.29370117 790.64447021 0.84890139]	[4.44429657e+02 7.70158081e+02 7.36209273e-01]
[464.87069702 223.75294495 0.85771894]	[462.43823242 285.24032593 0.87816882]	[403.28262329 280.24127197 0.8457576 ]	[377.72631836 382.72650146 0.92466307]	[356.99456787 477.67263794 0.87387753]	[523.95758057 285.26901245 0.84852552]	[544.47186279 385.30511475 0.86393237]	[562.25280762 485.40856934 0.88103175]	[462.42025757 467.46722412 0.74509674]	[421.29251099 467.47595215 0.7325533 ]	[439.10546875 618.81365967 0.82472903]	[441.70788574 762.51031494 0.85280073]	[505.87380981 467.44204712 0.71713692]	[508.54522705 616.20043945 0.78262067]	[523.9576416 767.60180664 0.86054963]	[457.11038208 213.45863342 0.91702092]	[480.1552124 213.36663818 0.93132043]	[434.10574341 210.87657166 0.8330341 ]	[498.16488647 203.16201782 0.81909722]	[5.23859070e+02 7.98443298e+02 7.64882267e-01]	[5.41871521e+02 7.93268005e+02 7.69000709e-01]	[523.79083252 772.79077148 0.77570039]	[439.28448486 793.25708008 0.81329733]	[421.3057251 790.63983154 0.84098697]	[4.46870087e+02 7.70142517e+02 7.31387734e-01]
[464.94055176 223.72377014 0.85024303]	[464.93948364 282.78125 0.85415173]	[405.85198975 282.6696167 0.82246482]	[380.21694946 382.81442261 0.89806271]	[357.10159302 477.73306274 0.89839137]	[526.44616699 285.2640686 0.83439672]	[546.93554688 387.88568115 0.83798569]	[562.31274414 485.43847656 0.88110363]	[464.92227173 467.47875977 0.72877932]	[423.80786133 467.4758606 0.72017217]	[439.16278076 618.75402832 0.82801086]	[441.71615601 762.5078125 0.85162872]	[508.46401978 467.46890259 0.68882054]	[513.58477783 616.1907959 0.7748785 ]	[523.96142578 767.63360596 0.85907817]	[457.19522095 213.41325378 0.92846346]	[480.24603271 213.35041809 0.93903387]	[436.62036133 210.83555603 0.84509838]	[500.64230347 203.20140076 0.84298992]	[5.23859863e+02 8.00924133e+02 7.63056934e-01]	[5.41874207e+02 7.93287659e+02 7.68939972e-01]	[5.23788879e+02 7.72827576e+02 7.67244220e-01]	[439.28610229 793.23809814 0.81327188]	[421.30862427 790.62445068 0.83651406]	[4.46876221e+02 7.70148865e+02 7.30814993e-01]
[467.45352173 221.20181274 0.84378582]	[472.54348755 282.78149414 0.83449781]	[413.52410889 282.70819092 0.8220225 ]	[380.35394287 382.8425293 0.88272107]	[357.18585205 477.73840332 0.90031368]	[529.0645752 285.2829895 0.81363219]	[549.5112915 387.87677002 0.8212539 ]	[562.38214111 485.38308716 0.8984496 ]	[467.42965698 469.95993042 0.7148217 ]	[423.89224243 467.47161865 0.71073329]	[439.2026062 618.79760742 0.82774788]	[441.71972656 762.45147705 0.84150457]	[511.04211426 467.48434448 0.6785872 ]	[516.16650391 616.21484375 0.7881813 ]	[523.97241211 767.63525391 0.85536534]	[459.63964844 213.39550781 0.94470704]	[480.30761719 213.30282593 0.92541271]	[439.10598755 210.80731201 0.85748231]	[500.75015259 200.65731812 0.87131107]	[5.23874084e+02 8.00936279e+02 7.64943004e-01]	[5.41896912e+02 7.93291382e+02 7.65543759e-01]	[5.23783325e+02 7.72842041e+02 7.60835171e-01]	[439.29537964 793.22387695 0.81732929]	[421.31466675 790.61676025 0.83912009]	[4.46882294e+02 7.70117920e+02 7.27295041e-01]
[470.01766968 221.1652832 0.84097874]	[475.14944458 282.77578735 0.8483721 ]	[416.04284668 282.67922974 0.8377319 ]	[385.36120605 382.76269531 0.85702747]	[359.68493652 480.19329834 0.90825319]	[534.15966797 285.29885864 0.8038367 ]	[554.66186523 387.85894775 0.80873579]	[564.82348633 485.39346313 0.89306128]	[469.98648071 467.47512817 0.6997661 ]	[426.41500854 467.43408203 0.70044744]	[439.24389648 618.81170654 0.83378029]	[441.7456665 762.5020752 0.84445274]	[513.63751221 469.96890259 0.66976702]	[518.67340088 616.21032715 0.79282326]	[523.98529053 767.67651367 0.85024869]	[459.71035767 213.36585999 0.95365131]	[482.72518921 210.89425659 0.92130053]	[439.22134399 210.81919861 0.87331754]	[500.83395386 200.63357544 0.88261414]	[5.23905334e+02 8.00933228e+02 7.45844543e-01]	[5.41922241e+02 7.93288025e+02 7.55731165e-01]	[5.23789062e+02 7.75328796e+02 7.49623001e-01]	[439.29049683 793.23596191 0.81795853]	[421.32278442 790.62597656 0.83486265]	[4.46907257e+02 7.70160339e+02 7.29729414e-01]
[472.58425903 218.67941284 0.85008222]	[477.70748901 282.76119995 0.88105345]	[416.16052246 280.24780273 0.85689241]	[393.01831055 382.78338623 0.86053491]	[362.22723389 477.73202515 0.86969715]	[539.19909668 285.28186035 0.82048202]	[559.73168945 385.38424683 0.83579719]	[564.89227295 485.36715698 0.89274698]	[472.56933594 467.44955444 0.6980058 ]	[428.97653198 467.41769409 0.69715595]	[439.28121948 618.81304932 0.83405894]	[441.75692749 762.51531982 0.84414274]	[518.6605835 469.96380615 0.68636847]	[518.71704102 616.25531006 0.80462939]	[524.00036621 767.66522217 0.84742367]	[459.76296997 213.32202148 0.94860458]	[482.81051636 210.83616638 0.91320944]	[441.68859863 210.87968445 0.87814087]	[500.90505981 203.17082214 0.87575227]	[5.23898743e+02 8.00909119e+02 7.46819794e-01]	[5.41914795e+02 7.93286316e+02 7.60563612e-01]	[5.23801880e+02 7.75326355e+02 7.43569791e-01]	[439.27450562 793.22235107 0.81660116]	[421.31430054 790.61126709 0.83094895]	[4.46920410e+02 7.70173645e+02 7.30258763e-01]
[475.07162476 218.63896179 0.85657007]	[480.1368103 282.73080444 0.90615028]	[418.60266113 280.21420288 0.8766951 ]	[395.60220337 382.73474121 0.89150429]	[364.82717896 477.72033691 0.85646164]	[539.27874756 285.26171875 0.83119494]	[562.23248291 387.86450195 0.85714197]	[564.94921875 485.37158203 0.89082235]	[475.0796814 467.42578125 0.69973522]	[431.4909668 464.9498291 0.69715196]	[439.32897949 618.79492188 0.82908052]	[441.77255249 764.98937988 0.84950066]	[518.70062256 467.462677 0.69621825]	[518.76971436 616.20379639 0.81475979]	[524.0088501 767.65576172 0.84538484]	[459.80853271 213.28962708 0.9371146 ]	[482.85415649 210.81784058 0.90367609]	[441.80203247 210.82881165 0.86657751]	[503.31610107 203.20480347 0.87881404]	[5.23903625e+02 8.00924316e+02 7.52644718e-01]	[5.41923584e+02 7.93298035e+02 7.61046588e-01]	[5.23794922e+02 7.75303772e+02 7.45101213e-01]	[439.26113892 793.22747803 0.80826569]	[421.31182861 790.61401367 0.82447308]	[4.46930847e+02 7.70219238e+02 7.32937455e-01]
[477.58364868 218.58227539 0.8764773 ]	[480.21908569 282.77713013 0.91396946]	[418.69268799 280.24331665 0.87730426]	[398.0730896 382.76971436 0.90515429]	[372.44821167 477.74591064 0.85945189]	[541.74084473 285.30383301 0.84025073]	[562.34460449 390.4644165 0.8735103 ]	[564.96502686 485.40951538 0.8843255 ]	[477.61410522 467.4274292 0.71118504]	[434.0859375 467.41830444 0.70248115]	[441.66241455 621.30450439 0.82863003]	[441.77603149 764.97930908 0.85394204]	[518.78997803 467.44839478 0.70652556]	[521.23565674 618.80389404 0.8316468 ]	[524.02905273 767.63189697 0.84267896]	[462.20291138 210.87435913 0.92842937]	[482.94866943 208.35432434 0.88485134]	[441.87942505 210.77926636 0.84513152]	[503.4508667 203.15400696 0.86147654]	[5.23870605e+02 8.00911133e+02 7.47930706e-01]	[5.41903992e+02 7.93296021e+02 7.61328578e-01]	[5.23822205e+02 7.72839539e+02 7.46819079e-01]	[439.24703979 793.22619629 0.80278409]	[421.31072998 790.60845947 0.82020313]	[4.46930145e+02 7.70203796e+02 7.38301575e-01]
[477.69821167 218.55487061 0.89652109]	[480.32620239 282.74649048 0.91540158]	[421.13977051 280.23504639 0.87607539]	[398.13348389 382.72729492 0.91759723]	[374.98757935 480.16036987 0.87153584]	[541.84381104 285.24957275 0.85260481]	[562.39752197 387.92263794 0.87980491]	[565.01885986 485.39306641 0.87751329]	[477.67431641 467.39486694 0.71599633]	[436.54898071 464.93777466 0.70697451]	[441.69546509 618.80718994 0.82649779]	[441.78720093 764.97967529 0.8551715 ]	[521.2130127 467.42773438 0.7129072 ]	[521.30548096 618.79467773 0.83775085]	[524.02832031 767.59844971 0.84144163]	[462.29830933 210.86106873 0.92647415]	[485.38461304 208.32116699 0.86674303]	[444.30514526 210.78497314 0.83089781]	[505.89273071 200.6084137 0.8607915 ]	[5.23860840e+02 7.98360657e+02 7.58289337e-01]	[5.41876648e+02 7.93231323e+02 7.70861447e-01]	[5.23821960e+02 7.72791992e+02 7.51131177e-01]	[439.22357178 790.8170166 0.80480915]	[421.30163574 788.23071289 0.82182753]	[4.46938354e+02 7.70210632e+02 7.39391685e-01]
[480.15441895 216.13114929 0.9228012 ]	[482.73052979 282.75079346 0.90707946]	[421.22689819 280.22155762 0.87513727]	[398.22323608 382.75088501 0.92586637]	[377.50265503 477.7203064 0.88522625]	[541.93096924 285.27664185 0.85165763]	[562.45812988 387.94494629 0.87460601]	[565.07525635 485.37109375 0.87076521]	[480.16897583 467.43380737 0.72735 ]	[436.69857788 467.425354 0.71881163]	[441.75854492 616.27191162 0.82617497]	[441.81365967 764.96502686 0.85637963]	[521.29467773 467.4546814 0.72212255]	[521.35577393 621.27020264 0.85726666]	[526.41937256 767.57940674 0.84099019]	[462.3885498 210.77796936 0.90203905]	[485.49176025 208.27159119 0.85507053]	[444.39309692 205.77947998 0.81125391]	[505.97073364 200.58874512 0.85710841]	[5.23886169e+02 7.95815857e+02 7.76658535e-01]	[5.41898987e+02 7.90796143e+02 7.88810611e-01]	[5.23841064e+02 7.72764587e+02 7.54131377e-01]	[439.22021484 793.21246338 0.80074507]	[421.29953003 788.23828125 0.8202076 ]	[4.46969086e+02 7.70186646e+02 7.42271841e-01]
[480.19549561 216.11987305 0.93530804]	[482.81314087 282.71359253 0.90600353]	[421.30578613 280.19537354 0.87084758]	[400.62915039 382.81161499 0.91494459]	[377.60385132 477.71759033 0.89894009]	[544.32550049 282.76925659 0.85605824]	[564.8392334 387.90319824 0.87508291]	[567.45733643 482.95773315 0.87426895]	[480.23361206 467.40078735 0.73821282]	[439.12298584 467.400177 0.72385114]	[441.79589844 618.76525879 0.82643777]	[441.82388306 764.94494629 0.85495055]	[521.32580566 467.41491699 0.72571617]	[521.37097168 618.82800293 0.85659009]	[526.46582031 767.5355835 0.8300029 ]	[462.42935181 208.3419342 0.89120328]	[487.96356201 208.25891113 0.85379803]	[444.4513855 205.78559875 0.79125726]	[506.02285767 200.59962463 0.8452974 ]	[523.89105225 793.31707764 0.79629177]	[541.8861084 790.74804688 0.80293524]	[5.23887268e+02 7.72744934e+02 7.55231261e-01]	[439.20071411 793.2119751 0.80055803]	[421.28231812 788.22076416 0.82384866]	[4.49437469e+02 7.70159790e+02 7.49413252e-01]
[480.246521 216.10585022 0.94250166]	[482.8576355 282.69061279 0.90355235]	[421.33926392 280.18371582 0.86865073]	[400.69567871 382.73605347 0.91645604]	[377.62875366 477.72344971 0.89980268]	[544.37713623 282.71459961 0.86318809]	[564.89624023 387.91870117 0.87156916]	[567.48388672 482.95822144 0.87204921]	[480.27734375 464.92822266 0.74581838]	[439.16183472 464.93615723 0.73158407]	[441.81195068 618.76660156 0.82645321]	[441.83215332 762.51812744 0.85375297]	[521.35644531 464.93377686 0.73028129]	[521.39935303 618.8314209 0.86245096]	[526.50152588 767.60443115 0.83540177]	[464.84472656 208.31455994 0.87711185]	[490.4906311 208.24501038 0.84554088]	[446.91342163 205.72285461 0.78165948]	[508.49731445 198.13719177 0.84624153]	[5.23914124e+02 7.95793884e+02 7.78297603e-01]	[541.92138672 790.80926514 0.79483497]	[5.23933838e+02 7.72786987e+02 7.61562347e-01]	[439.19873047 790.82720947 0.80079067]	[421.28372192 788.21069336 0.82258505]	[4.49448273e+02 7.70163940e+02 7.49706268e-01]
[480.26028442 216.08291626 0.94652516]	[482.8734436 282.68597412 0.90294474]	[421.35861206 280.16699219 0.86942124]	[400.7348938 382.72814941 0.9144634 ]	[377.63937378 477.68658447 0.9000687 ]	[544.38897705 282.72161865 0.86216021]	[564.90594482 387.88482666 0.87160558]	[567.50079346 482.93359375 0.87287658]	[480.28729248 467.39984131 0.74137819]	[439.16983032 467.4012146 0.72524285]	[441.82965088 618.83203125 0.83212721]	[441.82736206 762.5111084 0.8516286 ]	[521.36486816 467.40609741 0.72713202]	[521.41644287 618.84405518 0.86622709]	[526.546875 767.6161499 0.83367193]	[464.86721802 208.26815796 0.87304199]	[490.52230835 205.77058411 0.84533012]	[446.93484497 203.18209839 0.78291488]	[508.51278687 198.13752747 0.84536737]	[5.23924622e+02 7.93357300e+02 7.59124279e-01]	[5.41917297e+02 7.90813293e+02 7.78952479e-01]	[5.23994873e+02 7.72763611e+02 7.60039389e-01]	[439.21881104 790.83184814 0.80503243]	[421.29650879 788.22094727 0.82391155]	[4.49438354e+02 7.70162292e+02 7.47198164e-01]
[480.25750732 216.04133606 0.94965363]	[482.86618042 282.66989136 0.90538901]	[421.35528564 280.15509033 0.87031603]	[400.7258606 382.73840332 0.91622001]	[377.66958618 477.70147705 0.90233773]	[544.38208008 282.7197876 0.86295807]	[564.89587402 387.88015747 0.87206203]	[567.50982666 482.92752075 0.87212074]	[480.28909302 467.42327881 0.74073273]	[439.17959595 467.41921997 0.72662449]	[441.82766724 618.80218506 0.82864475]	[441.83026123 764.97003174 0.85484052]	[521.35894775 467.43096924 0.72413158]	[521.41418457 618.83990479 0.86685979]	[529.0201416 767.66595459 0.82218862]	[464.85961914 205.7660675 0.869551 ]	[490.52346802 205.70213318 0.84085041]	[446.93203735 200.67063904 0.78379643]	[508.51403809 198.08816528 0.85105079]	[5.23918152e+02 7.95821655e+02 7.26341248e-01]	[5.41905396e+02 7.93246582e+02 7.57041872e-01]	[5.26475342e+02 7.72822388e+02 7.28360236e-01]	[439.22076416 790.81481934 0.80152464]	[421.30004883 788.21099854 0.8216871 ]	[4.49448425e+02 7.70195740e+02 7.42918551e-01]
[480.23428345 216.04312134 0.94840729]	[482.82846069 282.69497681 0.90673953]	[421.30166626 280.15753174 0.874933 ]	[400.67636108 382.77355957 0.91757774]	[377.69348145 477.66525269 0.90324146]	[544.35058594 285.2366333 0.85333288]	[564.86407471 387.87750244 0.87638873]	[567.51641846 482.96002197 0.86380476]	[480.27938843 467.41513062 0.74156398]	[439.17617798 467.41650391 0.72771442]	[441.81677246 618.7545166 0.82236058]	[441.82720947 764.98980713 0.85741442]	[521.34838867 467.41983032 0.72491944]	[521.41638184 618.80206299 0.86826593]	[531.5692749 767.6675415 0.80843103]	[464.83374023 205.77130127 0.87166584]	[490.48999023 205.71098328 0.83966684]	[446.89215088 200.66053772 0.78682488]	[508.49493408 198.06260681 0.85749185]	[5.23814575e+02 7.95823853e+02 6.95323229e-01]	[5.41803711e+02 7.93296631e+02 7.17919827e-01]	[5.29047424e+02 7.72841736e+02 6.94658577e-01]	[439.21429443 790.82537842 0.79753542]	[421.29318237 788.22106934 0.82207757]	[4.49453979e+02 7.70212341e+02 7.39087701e-01]
[480.18579102 216.01972961 0.94399953]	[482.73049927 282.69296265 0.91309607]	[421.22714233 280.14990234 0.88409692]	[398.26541138 382.75558472 0.92263263]	[377.64761353 477.61694336 0.90106738]	[541.91912842 285.28024292 0.85338914]	[564.80395508 385.37722778 0.88464659]	[567.52618408 482.91552734 0.87186742]	[480.19204712 464.89749146 0.733661 ]	[439.07965088 464.90548706 0.72048736]	[441.77001953 616.22180176 0.81682771]	[441.81665039 764.9777832 0.85843217]	[521.29858398 464.89624023 0.72231734]	[523.78747559 618.76965332 0.8603965 ]	[536.69927979 770.12322998 0.82088494]	[462.43774414 205.75801086 0.87496233]	[487.96008301 203.22987366 0.84007311]	[446.8878479 200.68455505 0.78953278]	[506.01269531 198.08312988 0.86470878]	[5.23795227e+02 7.95819763e+02 6.51714146e-01]	[5.41780579e+02 7.93351624e+02 6.66736424e-01]	[5.36692871e+02 7.77852051e+02 6.63210094e-01]	[439.24356079 793.22607422 0.80040401]	[421.32019043 790.5958252 0.81714135]	[4.49441925e+02 7.70201843e+02 7.46118605e-01]
[480.10919189 215.99067688 0.93308794]	[480.2913208 282.69793701 0.92207295]	[418.77941895 280.13711548 0.8878994 ]	[398.18344116 380.33581543 0.92359215]	[377.54776001 475.17120361 0.87986541]	[541.79541016 285.3067627 0.84830427]	[562.42541504 385.394104 0.8848663 ]	[567.51208496 482.89422607 0.87663287]	[477.72930908 464.89709473 0.72464675]	[436.62094116 464.91802979 0.71083415]	[441.71005249 618.8081665 0.8272475 ]	[441.796875 764.99719238 0.86854041]	[521.24029541 464.88827515 0.71714526]	[523.81793213 616.20043945 0.85905093]	[541.73736572 767.6628418 0.86983311]	[462.38269043 205.71470642 0.88408601]	[485.47125244 203.2064209 0.84480667]	[444.43762207 200.60401917 0.80797374]	[505.95758057 198.12620544 0.86467719]	[5.23845459e+02 7.95830627e+02 6.95394576e-01]	[5.41858704e+02 7.93351074e+02 7.02946842e-01]	[5.41844482e+02 7.77832336e+02 7.03021109e-01]	[439.22036743 793.2144165 0.80048317]	[421.31018066 788.23822021 0.81829202]	[4.46965576e+02 7.70202087e+02 7.52693236e-01]
[477.67919922 215.9992218 0.92919099]	[480.1968689 282.67233276 0.92288488]	[418.65423584 277.72433472 0.89581031]	[398.09313965 380.30404663 0.9233861 ]	[377.5088501 475.08895874 0.86569887]	[541.70483398 285.29998779 0.83613789]	[562.35351562 387.90515137 0.88158238]	[567.48590088 482.89529419 0.88239628]	[477.62316895 464.86654663 0.71596777]	[434.10806274 464.90332031 0.70375669]	[441.67367554 618.80828857 0.81997317]	[441.77877808 764.96392822 0.86517221]	[521.17590332 464.84420776 0.71683377]	[523.83959961 608.6373291 0.85715711]	[541.8604126 765.02264404 0.86974603]	[462.28897095 205.72703552 0.89451528]	[485.40008545 203.20819092 0.85441995]	[444.32086182 200.6547699 0.8220976 ]	[505.89660645 198.12371826 0.86608541]	[5.23919800e+02 7.93269470e+02 7.40603626e-01]	[5.41937866e+02 7.90833862e+02 7.52897143e-01]	[5.44353943e+02 7.70301758e+02 7.40543008e-01]	[439.21862793 793.22692871 0.80614603]	[421.31057739 790.59545898 0.82449991]	[4.46937927e+02 7.70164490e+02 7.61455834e-01]
[477.59637451 216.00471497 0.91395813]	[480.10751343 280.21383667 0.91177082]	[418.5456543 277.69198608 0.8862204 ]	[395.63537598 380.25015259 0.9121716 ]	[375.05673218 475.1499939 0.85321081]	[539.25244141 285.26184082 0.82991374]	[562.28179932 390.43359375 0.8720718 ]	[567.44384766 482.88418579 0.89216757]	[475.14572144 464.84265137 0.7086966 ]	[434.04785156 464.87838745 0.70300245]	[439.30255127 618.82952881 0.83014727]	[441.75811768 762.46295166 0.85632718]	[518.7401123 462.39764404 0.7172153 ]	[523.85675049 608.63751221 0.85510862]	[541.95635986 759.92449951 0.85116315]	[462.22528076 205.74331665 0.89805204]	[482.96530151 203.2077179 0.86502147]	[441.88543701 203.14291382 0.83938026]	[503.46984863 198.14102173 0.87036675]	[5.23923157e+02 7.93216248e+02 7.77998984e-01]	[5.41939758e+02 7.90779968e+02 7.79170215e-01]	[5.44487610e+02 7.70138672e+02 7.45018482e-01]	[439.21969604 793.25567627 0.81388694]	[421.29733276 790.60839844 0.83648074]	[4.46915344e+02 7.70103271e+02 7.59115219e-01]
[475.10223389 216.02255249 0.90006971]	[477.67877197 280.18862915 0.89716387]	[416.09594727 277.68597412 0.87342334]	[393.00888062 380.26843262 0.88113779]	[372.52270508 477.61099243 0.84605229]	[539.17272949 282.76367188 0.82467896]	[559.80267334 387.85510254 0.84775841]	[565.03497314 482.88406372 0.90707833]	[472.61120605 464.84933472 0.71066892]	[431.49923706 464.8973999 0.70083576]	[439.28237915 621.31658936 0.8345198 ]	[441.75466919 762.45562744 0.85626274]	[518.65594482 462.40509033 0.71298313]	[523.8269043 608.54632568 0.86977828]	[541.95672607 759.92736816 0.85238695]	[459.84710693 205.75021362 0.90222085]	[482.88781738 203.22610474 0.87767476]	[441.82839966 203.22689819 0.84675348]	[503.36468506 200.59635925 0.88233489]	[5.23906372e+02 7.90825317e+02 7.69742012e-01]	[5.41932678e+02 7.90772156e+02 7.75828838e-01]	[5.44487610e+02 7.70150818e+02 7.42396474e-01]	[439.20498657 793.25567627 0.8153469 ]	[421.29016113 790.60467529 0.83791506]	[4.46926208e+02 7.70093933e+02 7.58527756e-01]
[472.56427002 216.109375 0.8816067 ]	[475.1751709 280.15261841 0.88274121]	[416.04690552 277.66192627 0.86944854]	[385.39837646 380.23223877 0.87782282]	[364.85275269 475.12277222 0.83116889]	[534.16241455 282.72283936 0.81853151]	[559.68365479 385.353302 0.83767277]	[564.99053955 482.83071899 0.91465217]	[470.01779175 462.40814209 0.71404403]	[428.93328857 464.85510254 0.70609844]	[439.25924683 618.80328369 0.82290906]	[441.73046875 762.48608398 0.85663491]	[513.64318848 462.38562012 0.70190704]	[523.78613281 606.10552979 0.87438619]	[541.93597412 765.01049805 0.855784 ]	[459.78903198 208.29777527 0.91696602]	[482.8215332 205.78877258 0.88430226]	[441.74746704 203.21839905 0.8519268 ]	[503.26165771 200.60249329 0.88369173]	[5.23828491e+02 7.90831177e+02 7.38700986e-01]	[5.41856995e+02 7.90831665e+02 7.50193298e-01]	[5.44499939e+02 7.72742004e+02 7.04582989e-01]	[439.19436646 793.25323486 0.81683373]	[421.27236938 790.60681152 0.84337318]	[4.46896851e+02 7.70116821e+02 7.50909805e-01]
[469.96176147 216.12686157 0.87899935]	[472.55639648 280.14562988 0.86295867]	[413.51599121 277.66992188 0.85178888]	[382.80581665 380.30685425 0.88468134]	[362.29220581 475.17001343 0.8449024 ]	[529.07757568 282.69030762 0.81884277]	[554.668396 385.30453491 0.82414234]	[564.92462158 482.81872559 0.92006159]	[467.50076294 462.36474609 0.72255421]	[426.38616943 462.41546631 0.71420455]	[439.23388672 618.7802124 0.81966126]	[441.71972656 762.49273682 0.85661554]	[511.09634399 462.32751465 0.69937074]	[521.40765381 606.05877686 0.88048244]	[541.88696289 759.91467285 0.84945273]	[459.70956421 208.2804718 0.90652084]	[482.74069214 208.28259277 0.89328718]	[439.3276062 203.13671875 0.84939718]	[500.85189819 200.66821289 0.8797279 ]	[5.23787048e+02 7.90798523e+02 7.66567707e-01]	[5.41824890e+02 7.90772400e+02 7.57997692e-01]	[5.44426758e+02 7.70164246e+02 7.05294430e-01]	[439.20480347 793.24298096 0.82001442]	[421.27923584 790.60479736 0.84468108]	[4.46880676e+02 7.70113464e+02 7.51953602e-01]
[467.46676636 216.15594482 0.87867939]	[467.43395996 280.12353516 0.87811267]	[405.92449951 277.62329102 0.85286766]	[380.31799316 380.19613647 0.91426194]	[359.76773071 475.12176514 0.86315113]	[526.49005127 282.68319702 0.84045523]	[549.55072021 382.79290771 0.83923608]	[562.47698975 480.31762695 0.92756665]	[467.38839722 462.34973145 0.74375653]	[423.86499023 462.41146851 0.73234099]	[439.18319702 618.81536865 0.81935996]	[441.7175293 762.48431396 0.85537511]	[508.51177979 462.29904175 0.71348554]	[521.39544678 608.49621582 0.86129719]	[541.85253906 757.38470459 0.85072827]	[459.65029907 208.32052612 0.90381986]	[480.36981201 208.29429626 0.89493108]	[439.18569946 200.66578674 0.84030503]	[500.81817627 200.57904053 0.87998587]	[5.21317932e+02 7.90805237e+02 7.87581563e-01]	[5.41755127e+02 7.90781494e+02 7.61091471e-01]	[5.44408325e+02 7.70125610e+02 6.97299540e-01]	[439.21481323 793.2479248 0.82133251]	[421.27957153 790.61517334 0.84593123]	[4.46887512e+02 7.70105530e+02 7.55008161e-01]
[464.96697998 218.57823181 0.8797195 ]	[464.88104248 277.72613525 0.89886528]	[403.38070679 277.57022095 0.86388963]	[380.22808838 380.13604736 0.9252069 ]	[359.64816284 475.14135742 0.87517995]	[524.0032959 280.21630859 0.86358303]	[547.03076172 382.82336426 0.84091407]	[562.43499756 480.27120972 0.92462385]	[464.89199829 462.3609314 0.75877029]	[423.77627563 464.83093262 0.74418128]	[439.16915894 621.30377197 0.83912504]	[441.71340942 762.51055908 0.85896641]	[506.00491333 462.31643677 0.72243309]	[521.35754395 608.51031494 0.8552894 ]	[541.79437256 757.35931396 0.84508294]	[459.58654785 210.77212524 0.89236367]	[480.31292725 210.77244568 0.90553957]	[439.07107544 200.58682251 0.83279949]	[500.7706604 200.59713745 0.87898016]	[5.21309692e+02 7.90812073e+02 7.82782495e-01]	[5.41753662e+02 7.90761353e+02 7.55528748e-01]	[5.44337280e+02 7.70113220e+02 7.03102708e-01]	[439.20651245 793.2520752 0.82608742]	[421.27478027 790.61962891 0.85227001]	[4.46884369e+02 7.70126465e+02 7.57185519e-01]
[464.90182495 218.65724182 0.87397361]	[462.40475464 277.70834351 0.9193536 ]	[403.26065063 277.56622314 0.88035065]	[380.09634399 380.09463501 0.94262886]	[359.58004761 472.53536987 0.87622994]	[523.90106201 280.1847229 0.88124454]	[544.53656006 382.83911133 0.8656593 ]	[562.3793335 480.34472656 0.92745918]	[462.45050049 462.31613159 0.77474338]	[421.35375977 462.39816284 0.75581115]	[439.15377808 618.81884766 0.83331591]	[441.70422363 762.50531006 0.85834664]	[505.89672852 462.25021362 0.7437939 ]	[521.30651855 606.04620361 0.86394727]	[541.73626709 754.84222412 0.84281772]	[457.14352417 210.86663818 0.88871944]	[480.24468994 210.83459473 0.91578001]	[436.58200073 203.1524353 0.80778551]	[500.73306274 198.12475586 0.86425489]	[5.21247253e+02 7.90795349e+02 7.84781694e-01]	[5.39320801e+02 7.90725403e+02 7.58487701e-01]	[5.41897095e+02 7.67689392e+02 7.14682996e-01]	[439.21014404 793.25878906 0.8291564 ]	[421.27243042 790.62670898 0.85911226]	[4.46880524e+02 7.70122803e+02 7.53955841e-01]
[464.91290283 221.20492554 0.8587352 ]	[462.35324097 277.71224976 0.92722243]	[400.80993652 277.59432983 0.89331228]	[377.67001343 380.13397217 0.94594699]	[357.16326904 469.96542358 0.87756437]	[523.84503174 280.1734314 0.88728493]	[544.46453857 382.7840271 0.88057697]	[562.30297852 480.2605896 0.91089761]	[462.43652344 462.28717041 0.77431929]	[421.32904053 462.37139893 0.76178104]	[439.08120728 618.81854248 0.82546329]	[441.68231201 762.47998047 0.85135549]	[505.88186646 462.22348022 0.74036306]	[521.18798828 606.03271484 0.86412776]	[539.27642822 759.91314697 0.80979371]	[457.15930176 213.36369324 0.91467619]	[480.23751831 213.31776428 0.931072 ]	[436.54693604 205.7893219 0.80892324]	[500.66671753 200.57531738 0.83392042]	[5.18766724e+02 7.90809509e+02 7.71032989e-01]	[5.39251160e+02 7.90766052e+02 7.49230027e-01]	[5.41818909e+02 7.70247681e+02 7.02706277e-01]	[439.24261475 793.23522949 0.82942837]	[421.290802 790.62097168 0.84919882]	[4.44427338e+02 7.70108215e+02 7.54689038e-01]
[464.912323 223.70043945 0.85848308]	[462.28125 277.67596436 0.93930596]	[400.72814941 277.56225586 0.90318549]	[377.60794067 380.2387085 0.94018596]	[357.07260132 470.03649902 0.87408602]	[523.76147461 280.12426758 0.89154869]	[544.34619141 382.74255371 0.90698731]	[562.26190186 480.20385742 0.91080749]	[462.42440796 462.29879761 0.77123964]	[421.31817627 462.37924194 0.75697953]	[439.08602905 618.80761719 0.82500577]	[441.65579224 762.47875977 0.84905446]	[503.49243164 462.22598267 0.73948652]	[518.76574707 606.046875 0.85488361]	[536.74645996 762.41973877 0.79289782]	[457.17047119 213.4214325 0.92534184]	[480.21380615 213.37271118 0.93532538]	[434.08404541 205.760849 0.80449355]	[498.181427 198.11645508 0.78007191]	[5.18692261e+02 7.90815002e+02 7.64922321e-01]	[5.36746399e+02 7.90767517e+02 7.45821893e-01]	[5.41738281e+02 7.70266541e+02 7.14808822e-01]	[439.25442505 793.2119751 0.82465094]	[421.29537964 790.6184082 0.8413409 ]	[4.44385864e+02 7.70110962e+02 7.59457588e-01]
[464.86968994 226.3032074 0.86816859]	[462.19973755 277.70889282 0.93677789]	[400.64654541 277.60479736 0.90408891]	[377.54504395 380.20169067 0.93353993]	[356.99667358 472.56283569 0.85845751]	[521.33886719 280.16827393 0.89064205]	[544.29632568 380.32824707 0.90500951]	[562.20935059 480.18945312 0.89508772]	[462.41708374 462.34222412 0.76412839]	[421.30380249 464.85165405 0.74657959]	[436.69723511 618.83410645 0.82214522]	[439.3338623 762.49188232 0.85154229]	[503.49932861 462.25198364 0.73339057]	[518.66564941 606.07647705 0.84426147]	[534.16796875 762.43164062 0.78513861]	[457.14419556 213.52902222 0.9283644 ]	[480.17169189 213.47840881 0.94302309]	[434.08154297 210.77613831 0.81999016]	[495.70037842 200.68205261 0.76216358]	[5.16180542e+02 7.93232422e+02 7.44430125e-01]	[5.36707458e+02 7.90815613e+02 7.30833173e-01]	[5.39239014e+02 7.70273438e+02 7.29246140e-01]	[439.25564575 790.83947754 0.82031274]	[421.2928772 790.61761475 0.83975953]	[4.44361389e+02 7.70117920e+02 7.64097154e-01]
[464.84393311 231.35565186 0.89713281]	[459.80749512 277.71481323 0.9377383 ]	[398.22531128 277.61022949 0.90050364]	[377.49963379 380.18212891 0.92293757]	[356.97085571 472.59283447 0.85374677]	[521.28875732 280.19192505 0.88198149]	[541.91949463 382.74588013 0.89652222]	[559.75646973 480.21295166 0.88425827]	[462.3861084 462.34713745 0.76233476]	[421.26477051 464.86627197 0.74805868]	[436.69454956 618.80181885 0.82062632]	[439.32421875 762.50238037 0.84969687]	[503.47393799 462.24551392 0.73748893]	[516.1505127 606.07281494 0.8357392 ]	[531.62341309 759.88513184 0.78337693]	[457.09500122 215.99363708 0.91161907]	[480.16372681 215.9440155 0.9377566 ]	[434.0305481 210.86021423 0.81760383]	[495.69369507 203.19726562 0.75259751]	[5.16133118e+02 7.93238708e+02 7.51616597e-01]	[5.36680725e+02 7.90810120e+02 7.40800023e-01]	[5.39180176e+02 7.70209045e+02 7.40162134e-01]	[439.25759888 790.8069458 0.8153525 ]	[421.29452515 790.59747314 0.82915187]	[4.44352631e+02 7.70128479e+02 7.59873033e-01]
[464.83865356 233.82606506 0.90646374]	[459.7800293 280.10919189 0.93585527]	[398.2048645 277.65252686 0.89552057]	[375.11782837 380.19308472 0.91879469]	[354.57910156 475.08184814 0.85293734]	[521.27032471 280.2434082 0.86877251]	[541.86352539 382.7434082 0.8918308 ]	[557.23114014 480.18331909 0.8612476 ]	[462.33615112 462.32247925 0.77166075]	[421.20141602 464.83566284 0.75514674]	[436.62741089 621.30267334 0.82180285]	[439.33911133 764.96398926 0.85689878]	[503.44607544 459.81820679 0.74600482]	[516.18017578 608.51989746 0.82907176]	[531.54699707 757.38354492 0.78951573]	[454.64599609 216.11247253 0.89379948]	[480.14474487 216.01802063 0.93061978]	[431.53860474 213.31808472 0.8259753 ]	[495.66976929 205.71492004 0.75542581]	[5.18662598e+02 7.90837708e+02 7.74294972e-01]	[5.36743164e+02 7.90746338e+02 7.66827226e-01]	[5.34129089e+02 7.70109619e+02 7.35580683e-01]	[439.25836182 790.83129883 0.81478059]	[421.29483032 790.62011719 0.83175403]	[4.44370697e+02 7.70161865e+02 7.61337459e-01]
[464.85195923 233.89056396 0.91350973]	[459.76147461 280.13690186 0.93536377]	[398.18408203 277.71414185 0.88609248]	[375.09155273 380.20837402 0.91510266]	[354.53335571 475.12142944 0.85071814]	[521.25701904 280.22888184 0.87154925]	[541.80670166 380.25143433 0.90347439]	[557.19940186 480.15371704 0.85594523]	[462.31988525 462.33642578 0.7718389 ]	[421.19943237 464.84378052 0.75171459]	[436.57803345 618.79766846 0.80188072]	[439.33557129 765.00036621 0.86569035]	[503.42947388 462.2276001 0.75139093]	[516.15081787 608.58349609 0.81630498]	[529.02581787 757.38311768 0.79721379]	[457.07928467 218.53149414 0.88539618]	[480.14044189 216.09785461 0.92311007]	[431.50091553 213.34944153 0.83360749]	[495.62518311 205.74645996 0.74412066]	[5.18666687e+02 7.90840149e+02 7.71355748e-01]	[5.36712585e+02 7.90724243e+02 7.73837626e-01]	[5.31614807e+02 7.70096802e+02 7.46294439e-01]	[439.24606323 790.81256104 0.81529456]	[421.27554321 790.60290527 0.83492488]	[4.44367493e+02 7.70190918e+02 7.60652065e-01]
[464.87387085 233.96102905 0.91698509]	[459.75814819 280.17822266 0.93017298]	[398.1862793 280.11471558 0.8830452 ]	[375.08901978 380.25003052 0.91081262]	[354.52456665 475.16253662 0.85191083]	[521.24298096 282.67825317 0.86309129]	[541.81561279 380.26409912 0.90405118]	[557.17449951 480.18179321 0.85991347]	[462.31781006 462.32958984 0.7768603 ]	[421.20404053 464.84811401 0.75291538]	[436.5592041 616.25878906 0.78905809]	[441.6522522 762.51757812 0.85367894]	[503.42346191 459.80935669 0.75772786]	[513.56829834 606.08972168 0.82588696]	[526.51678467 759.89294434 0.81003535]	[457.06781006 218.61102295 0.87700814]	[480.15066528 216.15287781 0.91354531]	[431.49502563 213.40483093 0.83295584]	[495.60638428 205.78427124 0.73718762]	[5.18694702e+02 7.93271423e+02 7.68414974e-01]	[5.36739990e+02 7.90763306e+02 7.79839754e-01]	[529.03375244 770.08050537 0.7869252 ]	[439.25262451 790.81896973 0.81238395]	[421.28131104 790.60552979 0.8336491 ]	[4.44372467e+02 7.70141357e+02 7.51960874e-01]
[464.85858154 234.02461243 0.92207289]	[459.76657104 280.20135498 0.92992991]	[398.19064331 280.15682983 0.87877434]	[375.10202026 380.32244873 0.89682114]	[354.53793335 477.63858032 0.86049396]	[521.25927734 282.69143677 0.86333001]	[541.81945801 380.28665161 0.90299016]	[557.18914795 480.22543335 0.86369783]	[462.33206177 462.33630371 0.7761066 ]	[421.21643066 464.8543396 0.75095731]	[436.55474854 618.74749756 0.79045093]	[441.65869141 762.51763916 0.85547602]	[503.43222046 459.81866455 0.75757849]	[511.03656006 608.50958252 0.81927073]	[526.4083252 762.49761963 0.81733859]	[454.64852905 218.67709351 0.8653959 ]	[480.15219116 218.58653259 0.90951735]	[431.49267578 213.43147278 0.83617723]	[495.62548828 208.3183136 0.75147152]	[5.21279602e+02 7.93249878e+02 7.86591589e-01]	[5.39288391e+02 7.90702820e+02 7.90528297e-01]	[526.40698242 770.19360352 0.79873687]	[439.269104 790.80975342 0.81604415]	[421.29299927 790.60357666 0.83329576]	[4.44377960e+02 7.70133423e+02 7.48380482e-01]
[464.91311646 234.04107666 0.91545165]	[459.81018066 280.22689819 0.92554098]	[398.23461914 280.17819214 0.8769964 ]	[377.48675537 380.32049561 0.90304774]	[354.54351807 475.15618896 0.85291022]	[521.31463623 282.73019409 0.86282253]	[541.84313965 380.28115845 0.90555382]	[557.20715332 480.23455811 0.86256921]	[462.3416748 462.3414917 0.77443588]	[421.21218872 464.84835815 0.74986678]	[436.61846924 616.23480225 0.79824466]	[441.65859985 764.95947266 0.85770577]	[503.44219971 462.24691772 0.75431585]	[508.51318359 608.49902344 0.81437683]	[523.96209717 765.07995605 0.84287035]	[457.09793091 221.10713196 0.86727697]	[480.18508911 218.60617065 0.91144824]	[431.49487305 213.43713379 0.83231771]	[495.63555908 210.77346802 0.72491741]	[521.31817627 793.27429199 0.7956422 ]	[539.28417969 790.69573975 0.79207051]	[523.92889404 772.69311523 0.77540177]	[439.26422119 790.79022217 0.81728524]	[421.28799438 788.2387085 0.83171755]	[4.44368958e+02 7.70149414e+02 7.45526016e-01]
[464.95950317 236.42617798 0.90872955]	[459.84573364 280.24887085 0.92228723]	[400.62841797 280.21008301 0.87268722]	[377.52368164 380.3510437 0.90781045]	[354.58056641 475.11984253 0.8571555 ]	[521.34344482 282.7227478 0.86736739]	[541.92755127 380.33807373 0.90124893]	[559.70001221 480.3243103 0.8705551 ]	[462.35446167 462.37637329 0.76481909]	[421.2237854 464.88391113 0.74600643]	[436.63827515 618.77954102 0.81023479]	[441.65679932 764.9887085 0.86383742]	[503.45465088 462.29025269 0.74576807]	[508.47619629 608.54626465 0.81413424]	[523.92297363 767.60919189 0.86354464]	[457.14639282 221.17857361 0.86951888]	[480.22860718 218.66270447 0.91053462]	[431.51626587 213.4510498 0.83353847]	[495.64382935 210.83990479 0.72890615]	[5.21380127e+02 7.95795410e+02 7.53656328e-01]	[5.41730347e+02 7.90760437e+02 7.53416836e-01]	[5.23844910e+02 7.72824219e+02 7.51409650e-01]	[439.25949097 790.79150391 0.81981605]	[421.28070068 788.24182129 0.82834506]	[4.44368347e+02 7.70171082e+02 7.44214654e-01]
[464.95999146 236.42591858 0.90853965]	[459.84646606 280.24609375 0.92309469]	[400.62756348 280.20471191 0.87362695]	[377.52435303 380.35061646 0.9080798 ]	[354.58151245 475.11663818 0.85738921]	[521.34533691 282.72189331 0.86760265]	[541.92224121 380.33428955 0.90197748]	[559.69799805 480.32583618 0.86949325]	[462.35510254 462.37582397 0.76464427]	[421.22467041 464.88278198 0.74596524]	[436.63262939 618.79522705 0.81024688]	[441.65591431 764.99261475 0.86477077]	[503.4553833 462.29003906 0.74581337]	[508.47052002 608.5411377 0.81504923]	[523.91955566 767.60559082 0.86395729]	[457.14624023 221.17837524 0.86971098]	[480.228302 218.66226196 0.91058767]	[431.51412964 213.44961548 0.83349872]	[495.64489746 210.84199524 0.73087096]	[5.21373596e+02 7.95789551e+02 7.55777121e-01]	[5.41725098e+02 7.90755798e+02 7.55024076e-01]	[5.23844116e+02 7.72821472e+02 7.51736820e-01]	[439.25949097 790.79071045 0.82030588]	[421.2800293 788.24078369 0.82929969]	[4.44367737e+02 7.70175415e+02 7.44200945e-01]
[467.42593384 236.44238281 0.89938611]	[462.23937988 280.25106812 0.92051429]	[400.7102356 280.20278931 0.87471265]	[377.56524658 382.75234985 0.90867823]	[356.99307251 475.16207886 0.8655414 ]	[521.3828125 282.70709229 0.8702752 ]	[544.29284668 382.72814941 0.89787936]	[559.77429199 480.33520508 0.88366878]	[462.39627075 464.8380127 0.7565794 ]	[421.28198242 464.91537476 0.7394861 ]	[436.66653442 618.82232666 0.81565613]	[439.3404541 764.95031738 0.85519457]	[503.47607422 462.32577515 0.73959601]	[508.4810791 611.12158203 0.7972244 ]	[523.89038086 767.64215088 0.87121695]	[457.19055176 221.20239258 0.87375671]	[480.26239014 218.67102051 0.91255468]	[434.07397461 213.49371338 0.84755349]	[495.66723633 210.84463501 0.73695093]	[5.21395020e+02 7.93339905e+02 7.54166186e-01]	[5.41728149e+02 7.90720154e+02 7.58760750e-01]	[5.23806580e+02 7.75307312e+02 7.42307663e-01]	[439.25878906 790.78808594 0.81742483]	[421.28018188 788.23950195 0.82684493]	[4.44364685e+02 7.70144775e+02 7.36911356e-01]
[469.9659729 236.47445679 0.88944292]	[462.32647705 282.66918945 0.91528547]	[400.76956177 280.20462036 0.86816078]	[377.60714722 382.72781372 0.91536981]	[357.04238892 477.60968018 0.88149029]	[523.83288574 282.69662476 0.87267047]	[544.36022949 380.33108521 0.90053821]	[562.21075439 480.30941772 0.89978886]	[462.42663574 462.39227295 0.76103514]	[421.32269287 464.88308716 0.74478668]	[439.07299805 616.24499512 0.82083941]	[439.34078979 764.94592285 0.85699618]	[505.88464355 462.32650757 0.7340802 ]	[508.45159912 611.13446045 0.79356748]	[523.81420898 767.62615967 0.86967421]	[459.60751343 223.70057678 0.87820816]	[480.32513428 221.11752319 0.91197181]	[436.55334473 213.510849 0.8471396 ]	[495.66723633 210.83769226 0.69613087]	[5.21310242e+02 7.93297729e+02 7.62570202e-01]	[5.39242004e+02 7.90683228e+02 7.59432614e-01]	[5.23771729e+02 7.75331848e+02 7.10756719e-01]	[439.25424194 790.80554199 0.81725991]	[421.28439331 790.59735107 0.82499731]	[4.44360809e+02 7.70138977e+02 7.45274901e-01]
[472.60403442 236.55499268 0.8843528 ]	[464.82730103 282.69607544 0.89109355]	[403.32809448 280.20681763 0.84367764]	[380.13845825 380.28991699 0.9221862 ]	[357.18099976 477.59375 0.88599843]	[523.95275879 282.76171875 0.85305446]	[544.50036621 382.76593018 0.87843037]	[562.29077148 482.73538208 0.90769696]	[464.89837646 464.85345459 0.75205916]	[423.77429199 464.88949585 0.73828596]	[439.14929199 618.75866699 0.83960223]	[441.681427 762.49908447 0.84981614]	[506.01266479 464.83682251 0.71271884]	[508.45059204 613.67889404 0.7838155 ]	[521.36151123 767.62945557 0.87014949]	[459.74328613 226.2983551 0.89807135]	[482.76870728 223.73060608 0.89436823]	[439.17172241 215.890625 0.87588322]	[500.65496826 210.91548157 0.77472711]	[5.21378540e+02 7.95857117e+02 7.28047967e-01]	[5.39278687e+02 7.90717957e+02 7.40807891e-01]	[5.21197937e+02 7.77855774e+02 6.85905576e-01]	[439.2442627 790.81231689 0.81969017]	[421.28869629 790.59606934 0.82287347]	[4.44417786e+02 7.70142456e+02 7.39715695e-01]
[475.17120361 236.6000824 0.89337903]	[464.96054077 282.73986816 0.86450171]	[405.86767578 280.23901367 0.82081366]	[380.22817993 382.73724365 0.90053684]	[359.59738159 477.69839478 0.90187722]	[526.44641113 285.30825806 0.82841015]	[546.93695068 385.30618286 0.84914696]	[562.36022949 482.77233887 0.91889036]	[464.95404053 464.89477539 0.73957562]	[423.84634399 464.9175415 0.72798073]	[439.16372681 613.70080566 0.83248889]	[441.68283081 762.49908447 0.84951735]	[508.47583008 464.8835144 0.70092678]	[506.01773071 613.67736816 0.78904462]	[521.33526611 767.59240723 0.87062228]	[459.8147583 228.78855896 0.89945126]	[482.86523438 226.24456787 0.89011216]	[439.25631714 213.51335144 0.88329899]	[500.79492188 210.87998962 0.81579262]	[5.21355408e+02 7.95837524e+02 7.42430031e-01]	[5.39247559e+02 7.90701416e+02 7.50612617e-01]	[5.18788208e+02 7.75341125e+02 6.88001037e-01]	[439.24026489 790.80175781 0.82047778]	[421.28518677 788.24206543 0.82242191]	[4.44420685e+02 7.70141418e+02 7.41716146e-01]
[477.64123535 236.61543274 0.90183693]	[470.0463562 282.75787354 0.84349257]	[413.50598145 282.69259644 0.81699085]	[380.31509399 382.80181885 0.88973951]	[359.67459106 480.17687988 0.90928757]	[529.01141357 285.33081055 0.80885118]	[547.01116943 385.29998779 0.83776474]	[562.40655518 482.85073853 0.91586757]	[467.46414185 464.89724731 0.72397065]	[426.3480835 464.90396118 0.71381223]	[439.16445923 616.25512695 0.81833529]	[441.69735718 764.95654297 0.85320532]	[511.04547119 464.88186646 0.69641763]	[508.48117065 616.28369141 0.78814334]	[521.3404541 767.58410645 0.87199938]	[462.18911743 228.82356262 0.89926767]	[482.92144775 226.27809143 0.88226223]	[441.6590271 213.51853943 0.87460005]	[500.85583496 210.90248108 0.81833404]	[5.21352051e+02 7.95858826e+02 7.41640031e-01]	[5.39239380e+02 7.90715881e+02 7.46448159e-01]	[5.18788635e+02 7.75321045e+02 6.87361598e-01]	[439.23251343 790.81195068 0.8120634 ]	[421.29458618 790.59381104 0.81385034]	[4.44435211e+02 7.70170776e+02 7.41273940e-01]
[477.73181152 236.63163757 0.91276455]	[475.1055603 282.7666626 0.84946889]	[416.02697754 282.693573 0.82810509]	[382.84567261 382.76651001 0.87084424]	[362.22003174 477.65637207 0.86172748]	[531.61828613 285.32949829 0.79742044]	[549.55993652 385.31570435 0.8245433 ]	[564.85821533 482.86575317 0.91500872]	[470.01382446 462.39141846 0.71829027]	[428.92974854 462.37478638 0.71698052]	[439.22323608 616.19891357 0.81813496]	[441.72494507 764.97003174 0.85838258]	[513.63879395 464.83630371 0.69626355]	[508.50558472 616.27966309 0.78543836]	[521.34851074 767.67987061 0.87543482]	[462.26171875 228.82824707 0.89606977]	[485.35675049 226.28868103 0.87356853]	[441.72463989 215.90985107 0.8916381 ]	[503.24737549 210.92448425 0.82084739]	[5.21394226e+02 7.98392090e+02 7.22434759e-01]	[5.39296631e+02 7.90769714e+02 7.34939814e-01]	[5.18745972e+02 7.80394836e+02 6.79730058e-01]	[439.2460022 790.83105469 0.813384 ]	[421.31375122 790.60491943 0.8170318 ]	[4.46877045e+02 7.70188416e+02 7.50562668e-01]
[480.16601562 236.63435364 0.92063016]	[477.65249634 285.27911377 0.86652285]	[416.12246704 282.70510864 0.84197772]	[390.45599365 380.32653809 0.86784047]	[362.3565979 477.67556763 0.85540104]	[536.70770264 287.86108398 0.80342895]	[554.6953125 382.81732178 0.83097124]	[564.95391846 482.82147217 0.91026229]	[470.03881836 464.90707397 0.70802099]	[428.94515991 464.87857056 0.70431006]	[439.28601074 616.26782227 0.82380635]	[441.73791504 765.01293945 0.86622393]	[516.1307373 464.94033813 0.68973529]	[511.056427 618.80273438 0.77182114]	[521.35266113 770.1463623 0.87347561]	[462.34454346 228.81105042 0.88311446]	[485.45355225 226.29870605 0.86198962]	[441.78405762 213.52801514 0.88841015]	[503.38067627 213.33628845 0.82766753]	[5.23812988e+02 7.98446838e+02 6.89405382e-01]	[5.41727966e+02 7.90805664e+02 7.17623949e-01]	[5.18713867e+02 7.83026611e+02 6.93072557e-01]	[439.23419189 793.22247314 0.80961871]	[421.31072998 790.61895752 0.81308758]	[4.46883423e+02 7.70226135e+02 7.48070359e-01]
[480.24752808 236.63516235 0.92774558]	[480.11199951 285.32275391 0.88721269]	[418.59295654 282.71328735 0.85936558]	[395.56369019 380.29901123 0.89204913]	[367.40020752 477.6237793 0.83799577]	[539.25561523 290.37176514 0.82475036]	[559.71130371 382.79263306 0.84852105]	[565.00726318 485.34597778 0.88583463]	[472.59951782 467.42645264 0.702025 ]	[431.49203491 464.95062256 0.69814569]	[439.29830933 618.77246094 0.82664794]	[441.77047729 765.02044678 0.86686051]	[518.68133545 467.46807861 0.69655699]	[513.65441895 618.82788086 0.78780866]	[521.35528564 770.1373291 0.87675482]	[462.42599487 228.82925415 0.87156951]	[487.93304443 226.27738953 0.84612715]	[441.84378052 213.54646301 0.88271916]	[503.4296875 210.92851257 0.83803916]	[5.23804993e+02 8.00916138e+02 6.98616266e-01]	[5.41735046e+02 7.90813049e+02 7.20570505e-01]	[5.18710266e+02 7.82995789e+02 6.95305586e-01]	[439.21734619 793.22564697 0.81167978]	[421.30801392 790.60968018 0.81768388]	[4.46917816e+02 7.70245911e+02 7.52125382e-01]
[480.28912354 236.61161804 0.93136066]	[480.21044922 287.86645508 0.9076578 ]	[418.69720459 282.74771118 0.8629933 ]	[398.01184082 382.75357056 0.89185894]	[372.52404785 480.12469482 0.8669498 ]	[541.73345947 290.43933105 0.83601886]	[562.27752686 385.39407349 0.860856 ]	[567.47540283 485.38491821 0.86088115]	[477.58752441 464.94592285 0.71460444]	[434.08813477 464.92578125 0.70999199]	[439.31369019 621.31768799 0.82939202]	[441.78451538 765.00598145 0.86152989]	[518.76184082 467.43695068 0.71513516]	[516.12640381 621.27832031 0.79073381]	[521.36773682 770.074646 0.87825018]	[464.85791016 228.79220581 0.85783952]	[488.02633667 226.26405334 0.83668846]	[441.89987183 213.48406982 0.86924011]	[505.8664856 213.30728149 0.83259988]	[5.23814270e+02 7.98423401e+02 7.21417189e-01]	[5.41741455e+02 7.90793701e+02 7.37859011e-01]	[5.18728027e+02 7.80428894e+02 6.94231570e-01]	[439.1892395 793.21606445 0.81151277]	[421.28799438 790.59265137 0.8229503 ]	[4.46954376e+02 7.70240540e+02 7.49610841e-01]
[480.34365845 236.5098877 0.93202966]	[480.32910156 287.88485718 0.91020083]	[421.15344238 285.23925781 0.85584921]	[398.10708618 382.80001831 0.90171939]	[375.04904175 477.72143555 0.87131828]	[541.84436035 290.43441772 0.84811962]	[562.35345459 385.36578369 0.86710382]	[567.55712891 485.36486816 0.85143465]	[477.69775391 467.44204712 0.72222465]	[436.57705688 467.41220093 0.71428984]	[441.67504883 621.30749512 0.82908487]	[441.78787231 764.98468018 0.8630147 ]	[521.2321167 467.48599243 0.71965784]	[516.21008301 621.33642578 0.80157161]	[521.38745117 767.60968018 0.88173997]	[464.94833374 223.74990845 0.83501506]	[493.06832886 223.67922974 0.82990336]	[444.42080688 213.52140808 0.8382895 ]	[505.99105835 213.31651306 0.84456766]	[5.23776367e+02 7.95888306e+02 7.45230198e-01]	[5.39309387e+02 7.90750549e+02 7.45510817e-01]	[5.18776672e+02 7.75319275e+02 7.06400335e-01]	[439.19680786 790.81799316 0.81533217]	[421.29943848 788.23083496 0.82067919]	[4.46949615e+02 7.70232605e+02 7.51223028e-01]
[482.72097778 236.42195129 0.9427039 ]	[482.77371216 285.32266235 0.90474194]	[421.27099609 282.71121216 0.86225843]	[398.23046875 382.77963257 0.91731608]	[377.55160522 477.72381592 0.88966572]	[544.34240723 290.34716797 0.84365737]	[562.44805908 385.29418945 0.88106203]	[570.03741455 485.38879395 0.83877748]	[480.16766357 467.43865967 0.73195648]	[439.08013916 467.41854858 0.72301459]	[441.71975708 621.34094238 0.82721645]	[441.80273438 764.98596191 0.86201102]	[521.27416992 467.47698975 0.72477478]	[518.68151855 621.26940918 0.80479914]	[521.40087891 767.58758545 0.88068807]	[467.42385864 221.16410828 0.83856511]	[495.64193726 221.09295654 0.85169256]	[449.43197632 213.44592285 0.80441266]	[511.03787231 210.86695862 0.82522619]	[5.23802185e+02 7.98373230e+02 7.46005893e-01]	[5.41759338e+02 7.90774048e+02 7.39574075e-01]	[5.18756714e+02 7.75283447e+02 7.20287561e-01]	[439.18258667 790.82922363 0.81629527]	[421.29666138 788.22979736 0.82453793]	[4.46975433e+02 7.70245361e+02 7.43720293e-01]
[482.74966431 233.98573303 0.95114398]	[482.90261841 285.27947998 0.89424682]	[421.36685181 282.68353271 0.85317826]	[400.74417114 382.79666138 0.90351975]	[377.66146851 480.14102173 0.90555835]	[544.43255615 287.87969971 0.84054297]	[564.91796875 387.88098145 0.87350869]	[570.07385254 485.39703369 0.84328127]	[480.26803589 467.4543457 0.74906313]	[439.16592407 467.45706177 0.73436433]	[441.76593018 618.78155518 0.8238374 ]	[441.81918335 762.4954834 0.85295719]	[521.33966064 467.46783447 0.7369023 ]	[518.77752686 618.84320068 0.82025594]	[523.75726318 767.67871094 0.87594008]	[467.47503662 218.62686157 0.85387427]	[495.66461182 218.54177856 0.87746775]	[452.04495239 213.44055176 0.80180264]	[513.56756592 210.81118774 0.8188169 ]	[5.21409851e+02 7.98403687e+02 7.15432644e-01]	[5.41758972e+02 7.90819641e+02 7.20483601e-01]	[5.21234314e+02 7.75372131e+02 7.17272878e-01]	[439.18591309 790.81384277 0.82198209]	[421.28845215 788.2074585 0.82972252]	[4.49461578e+02 7.70188477e+02 7.44445443e-01]
[482.80691528 233.93867493 0.94314122]	[485.34432983 285.23568726 0.87600815]	[423.80856323 280.24743652 0.84644818]	[400.84561157 385.29107666 0.87853187]	[380.14373779 480.17327881 0.91191345]	[544.49664307 287.8309021 0.83541262]	[564.9664917 385.38208008 0.87345803]	[572.63024902 485.40118408 0.83637869]	[480.31344604 467.45053101 0.75199324]	[439.21353149 467.44161987 0.74073881]	[441.8319397 616.24078369 0.81902653]	[441.8248291 762.47540283 0.8526932 ]	[521.37231445 467.46826172 0.7379567 ]	[521.2086792 621.28045654 0.83695209]	[523.79620361 767.69189453 0.87426615]	[470.01428223 218.56199646 0.86109591]	[498.14086914 216.12867737 0.89212352]	[454.54821777 213.44914246 0.80548656]	[516.15698242 208.33934021 0.81834567]	[5.23819397e+02 7.98406433e+02 7.15887189e-01]	[5.41805298e+02 7.93213806e+02 7.19803452e-01]	[5.21230042e+02 7.77858948e+02 7.28294373e-01]	[439.18945312 790.79711914 0.8285796 ]	[421.28536987 788.18719482 0.83433461]	[4.49461578e+02 7.70169678e+02 7.48528540e-01]
[482.85791016 233.87464905 0.93588471]	[485.43167114 285.2477417 0.86193758]	[426.34146118 280.24978638 0.82827663]	[403.30554199 385.34805298 0.85755605]	[380.27398682 480.21017456 0.90076649]	[546.92431641 287.87228394 0.83155113]	[565.02001953 385.35296631 0.86471379]	[575.19360352 485.3996582 0.83939022]	[482.71047974 469.98791504 0.74671566]	[439.25088501 469.96533203 0.73323703]	[441.8302002 621.29296875 0.83901471]	[441.82720947 762.46862793 0.85119867]	[523.76654053 470.01327515 0.7326346 ]	[521.22503662 618.79266357 0.83964366]	[523.80541992 770.09179688 0.87148082]	[472.57180786 216.13748169 0.87270975]	[498.20504761 216.06788635 0.91066164]	[457.1232605 213.46374512 0.81941706]	[518.65783691 208.32287598 0.83238721]	[5.23820435e+02 7.95896362e+02 6.82403624e-01]	[5.41768738e+02 7.90806213e+02 7.04044402e-01]	[5.21248413e+02 7.77901489e+02 7.11653590e-01]	[439.21340942 790.79998779 0.82961667]	[421.29736328 788.19506836 0.83792973]	[4.49459076e+02 7.70165710e+02 7.44200349e-01]
[482.87158203 231.42053223 0.92363226]	[487.93850708 285.28121948 0.84613091]	[428.94616699 282.69369507 0.81521755]	[405.84024048 385.3536377 0.84356147]	[382.74282837 480.21008301 0.89530063]	[546.97601318 287.88284302 0.82522702]	[565.06451416 387.91677856 0.85244054]	[577.72387695 485.41378784 0.84533584]	[482.75259399 470.03775024 0.7469517 ]	[439.30395508 470.01660156 0.73269749]	[441.91653442 618.79406738 0.81868857]	[441.82055664 762.49041748 0.85655588]	[523.80004883 472.54089355 0.73191321]	[521.32653809 618.81420898 0.85510981]	[523.83148193 770.0748291 0.87075734]	[472.60003662 216.03536987 0.88837171]	[498.23651123 215.96434021 0.92022288]	[457.13543701 213.40344238 0.82250333]	[518.72143555 208.32670593 0.84547102]	[5.23827087e+02 7.95892761e+02 6.77820683e-01]	[5.41770691e+02 7.90812500e+02 6.99158609e-01]	[5.21264771e+02 7.77876465e+02 7.16650486e-01]	[439.22128296 790.80706787 0.8283053 ]	[421.30114746 788.20794678 0.83718359]	[4.49436462e+02 7.70183289e+02 7.48675048e-01]
[482.89358521 228.86006165 0.90384424]	[488.01239014 285.28051758 0.83742797]	[431.54736328 282.72381592 0.8186326 ]	[411.00256348 385.32339478 0.83312505]	[385.39511108 480.21115112 0.87388009]	[547.01904297 287.79608154 0.82340026]	[567.46063232 390.4335022 0.84441757]	[577.78533936 485.3522644 0.85758877]	[482.81710815 472.59033203 0.74518287]	[441.71697998 472.57400513 0.73067355]	[444.29684448 621.32330322 0.8198787 ]	[441.81497192 762.4899292 0.85814333]	[523.87530518 475.09188843 0.72352761]	[521.38562012 623.80773926 0.86187077]	[523.82330322 770.07354736 0.87272292]	[475.09466553 215.88972473 0.89731687]	[498.26260376 213.50700378 0.92409861]	[457.16629028 213.29592896 0.77774799]	[521.18988037 205.77604675 0.84528881]	[5.23826782e+02 7.95885437e+02 6.89956725e-01]	[5.41752869e+02 7.90818054e+02 7.03956008e-01]	[5.21239990e+02 7.77881958e+02 7.13941336e-01]	[439.21347046 790.82055664 0.82585758]	[421.2989502 788.21185303 0.83501375]	[4.46966217e+02 7.70179138e+02 7.50820816e-01]
[482.89440918 228.86058044 0.90395045]	[488.01239014 285.28076172 0.83748746]	[431.54684448 282.72399902 0.81860012]	[411.00314331 385.32421875 0.83335972]	[385.39450073 480.21292114 0.87547463]	[547.01916504 287.79641724 0.82338238]	[567.46148682 390.43331909 0.84444445]	[577.79364014 485.3527832 0.85838771]	[482.82077026 472.59329224 0.74684674]	[441.72167969 472.57427979 0.73222947]	[444.30688477 621.28338623 0.81517422]	[441.81533813 762.4899292 0.85808432]	[523.87756348 475.09820557 0.72506571]	[521.38720703 623.80163574 0.86147112]	[523.82647705 770.0692749 0.87189472]	[475.0958252 215.88978577 0.89766622]	[498.26318359 213.50666809 0.92423618]	[457.16522217 213.295578 0.77866864]	[521.18811035 205.77404785 0.84497511]	[5.23817688e+02 7.95883789e+02 6.90568328e-01]	[5.41742493e+02 7.90820312e+02 7.03118861e-01]	[5.21245605e+02 7.77875854e+02 7.13687718e-01]	[439.22354126 790.81842041 0.8252964 ]	[421.30834961 788.21472168 0.83285594]	[4.46963165e+02 7.70179443e+02 7.49781609e-01]
[482.91448975 228.77319336 0.88551271]	[490.49386597 285.28308105 0.83561188]	[434.0413208 282.72692871 0.82142365]	[413.49429321 385.33517456 0.83296925]	[387.91400146 480.22958374 0.87723464]	[547.03857422 285.33270264 0.82142222]	[567.48425293 390.45657349 0.8407343 ]	[577.79547119 485.38223267 0.85447669]	[482.8427124 472.58410645 0.74474776]	[441.74224854 472.55044556 0.7288745 ]	[444.33117676 621.29376221 0.81360877]	[441.81072998 762.51391602 0.86067814]	[523.90014648 475.09002686 0.72050375]	[521.39044189 623.82244873 0.86378199]	[523.81188965 770.10516357 0.87444931]	[475.13946533 213.51008606 0.90430844]	[500.63500977 213.44728088 0.92569518]	[457.20306396 210.9030304 0.78023726]	[521.2298584 205.73838806 0.85240561]	[5.23821350e+02 7.98357422e+02 6.84988439e-01]	[5.41756287e+02 7.90821777e+02 7.03131497e-01]	[5.21232361e+02 7.77927612e+02 7.10025311e-01]	[439.224823 790.8147583 0.82653624]	[421.30670166 788.21746826 0.83575737]	[4.46958618e+02 7.70199402e+02 7.45844722e-01]
[482.92910767 226.26396179 0.87978381]	[490.52288818 285.28134155 0.8342194 ]	[434.06115723 282.7348938 0.82317048]	[413.52542114 385.35317993 0.83206809]	[390.41912842 480.25958252 0.87784767]	[549.48968506 285.32562256 0.81762797]	[567.48046875 390.4241333 0.84123296]	[577.78057861 485.39752197 0.85116541]	[482.85516357 472.5748291 0.7432878 ]	[441.7694397 472.53979492 0.72659928]	[444.32342529 621.33068848 0.818349 ]	[441.80908203 762.51226807 0.86029196]	[523.9074707 475.081604 0.72091037]	[521.38525391 621.40496826 0.86099064]	[523.81976318 770.16027832 0.86767 ]	[475.1602478 213.45692444 0.90617359]	[500.64544678 213.41191101 0.92472601]	[457.22171021 210.89549255 0.77169544]	[521.2432251 205.72711182 0.85961735]	[5.23869873e+02 7.95870300e+02 6.90991879e-01]	[5.41813477e+02 7.90795105e+02 7.17192531e-01]	[5.21194763e+02 7.82985901e+02 7.06459224e-01]	[439.21228027 790.81707764 0.82275164]	[421.29321289 788.2177124 0.83601713]	[4.46954102e+02 7.70198669e+02 7.47546315e-01]
[482.94406128 226.24394226 0.87492353]	[490.543396 285.28884888 0.83357477]	[434.05728149 282.73516846 0.82230467]	[413.54702759 385.35366821 0.83432776]	[387.95379639 480.2583313 0.87580466]	[549.51531982 287.79876709 0.8161816 ]	[567.47351074 390.42480469 0.84268779]	[577.71270752 485.42922974 0.84028548]	[482.85290527 472.58023071 0.74479872]	[441.76727295 472.53912354 0.72737855]	[444.32647705 621.30938721 0.81814289]	[441.80932617 764.94525146 0.86072648]	[523.90661621 475.09298706 0.72477812]	[521.37469482 621.41430664 0.86574131]	[523.82183838 770.13677979 0.87079817]	[477.58746338 213.43659973 0.90776873]	[500.66351318 213.39363098 0.92431951]	[459.58670044 210.87338257 0.77716613]	[521.25744629 205.70614624 0.86560476]	[5.23889771e+02 7.95812195e+02 7.18282223e-01]	[5.41812439e+02 7.90759338e+02 7.35769689e-01]	[5.21187561e+02 7.82955994e+02 6.98750854e-01]	[439.22805786 793.21374512 0.82131952]	[421.30230713 788.23931885 0.8313154 ]	[4.46956268e+02 7.70201782e+02 7.48335838e-01]
[482.93707275 223.71620178 0.87359619]	[490.5592041 285.2911377 0.83323008]	[434.06072998 282.73330688 0.82327235]	[413.5440979 385.37142944 0.833875 ]	[387.95278931 480.28356934 0.88009822]	[549.52032471 287.80084229 0.8150202 ]	[567.47949219 390.46520996 0.84499925]	[575.20483398 485.43200684 0.83753908]	[482.85510254 472.56262207 0.74648118]	[441.77142334 470.03207397 0.72876292]	[444.3354187 621.31317139 0.82240534]	[441.80532837 764.95098877 0.86278063]	[523.90545654 472.59863281 0.72682983]	[521.33135986 621.34014893 0.85923058]	[523.8145752 770.19720459 0.85786366]	[475.16369629 213.39224243 0.90261948]	[500.65353394 213.34747314 0.9168607 ]	[457.21899414 210.8334198 0.77519786]	[521.26489258 205.71070862 0.87281173]	[5.23934021e+02 7.95804810e+02 7.19132662e-01]	[5.41824951e+02 7.90744629e+02 7.38366485e-01]	[5.18783997e+02 7.85529785e+02 6.98727787e-01]	[439.22845459 793.23260498 0.82208776]	[421.30615234 790.59295654 0.8284449 ]	[4.46948639e+02 7.70203491e+02 7.45338857e-01]
[482.92404175 221.21000671 0.87744939]	[493.04074097 285.31115723 0.83107674]	[434.06362915 282.73638916 0.82211947]	[413.53128052 385.37652588 0.83241528]	[387.89395142 480.25231934 0.88113362]	[549.54882812 287.83126831 0.81345189]	[567.46252441 390.48617554 0.84582984]	[572.62597656 485.49490356 0.82419056]	[482.83963013 472.5880127 0.74777007]	[441.74526978 472.5506897 0.73108208]	[444.3057251 621.34082031 0.82596248]	[441.7984314 764.95703125 0.8648169 ]	[523.88293457 475.0932312 0.73007327]	[521.34576416 621.38537598 0.86745876]	[523.81903076 770.21929932 0.85604531]	[475.1567688 213.34327698 0.89369583]	[500.64743042 213.31285095 0.91421318]	[457.22042847 210.81477356 0.78533381]	[521.2612915 205.75283813 0.87760854]	[5.23938782e+02 7.95811768e+02 7.14147329e-01]	[5.41853882e+02 7.90745239e+02 7.43224621e-01]	[5.21174072e+02 7.85536316e+02 7.05393910e-01]	[439.22592163 793.26196289 0.82521164]	[421.30328369 790.60882568 0.83470798]	[4.46945465e+02 7.70198303e+02 7.47142434e-01]
[482.9019165 221.1812439 0.88683999]	[490.57339478 285.31976318 0.83047616]	[434.05722046 282.74014282 0.82107669]	[413.50662231 385.39395142 0.83082408]	[385.37652588 480.23522949 0.8848002 ]	[549.54150391 287.84973145 0.81456661]	[567.46691895 392.96636963 0.8466081 ]	[570.10803223 487.92886353 0.82736754]	[482.83480835 472.5836792 0.74615633]	[441.74258423 472.54946899 0.73107022]	[444.29776001 621.37536621 0.83731711]	[441.79718018 762.51623535 0.8620894 ]	[523.87963867 472.6015625 0.72748488]	[521.31750488 621.40924072 0.87171066]	[523.8147583 770.23504639 0.85063899]	[475.131073 213.32862854 0.88928521]	[498.26525879 213.28999329 0.90596747]	[459.59335327 210.84773254 0.78714693]	[521.25469971 205.75102234 0.87819105]	[5.23927856e+02 7.95838257e+02 7.09492326e-01]	[5.41847412e+02 7.90766541e+02 7.40851820e-01]	[5.21194153e+02 7.85552002e+02 7.10692286e-01]	[439.22445679 793.27166748 0.82373208]	[421.30535889 790.61724854 0.8318764 ]	[4.46943024e+02 7.70187988e+02 7.46542156e-01]
[482.88253784 221.14979553 0.89442718]	[490.55599976 285.31359863 0.83116233]	[434.059021 282.72927856 0.8232491 ]	[411.01690674 385.39346313 0.83228511]	[385.30899048 480.14862061 0.8773973 ]	[549.52087402 287.84197998 0.81592637]	[565.08349609 390.46746826 0.84765834]	[570.09057617 487.97003174 0.8252843 ]	[482.79711914 472.52487183 0.74153537]	[441.69619751 469.99191284 0.7325213 ]	[441.86633301 621.37799072 0.85034901]	[441.80102539 764.95568848 0.86197233]	[523.84069824 472.54718018 0.7274648 ]	[521.28881836 621.35418701 0.86439896]	[523.81109619 772.75836182 0.84121984]	[475.10079956 213.30584717 0.88365883]	[498.2421875 210.90608215 0.90348011]	[457.21829224 210.82719421 0.79083592]	[521.2355957 205.72956848 0.87192386]	[5.23987976e+02 7.95854309e+02 6.64383173e-01]	[5.41881348e+02 7.90779968e+02 7.13922679e-01]	[5.21167053e+02 7.88115662e+02 7.46372104e-01]	[439.21688843 793.24639893 0.82356668]	[421.30358887 790.60107422 0.82932496]	[4.46946625e+02 7.70197632e+02 7.44557858e-01]
[482.84701538 218.65785217 0.91147399]	[490.52612305 285.31436157 0.83219463]	[434.03701782 282.71014404 0.82380629]	[410.99307251 385.29675293 0.83767581]	[382.82821655 480.16317749 0.88423514]	[547.06072998 287.85437012 0.81837064]	[565.05895996 387.93978882 0.85047966]	[570.04437256 488.00106812 0.82556939]	[482.74517822 469.97525024 0.73974371]	[439.30480957 467.4737854 0.73178726]	[441.8302002 621.41680908 0.8472091 ]	[441.79510498 764.95800781 0.86227381]	[523.77661133 469.98709106 0.72975588]	[521.22521973 621.37451172 0.85533929]	[523.79272461 770.28033447 0.8458308 ]	[472.59521484 210.89680481 0.86893892]	[498.2114563 210.84281921 0.89482135]	[457.184021 210.84205627 0.79863882]	[521.22045898 205.73617554 0.8664726 ]	[5.23929443e+02 7.95830994e+02 7.00843573e-01]	[5.41854004e+02 7.90761963e+02 7.50288308e-01]	[5.21192810e+02 7.88023621e+02 7.28860021e-01]	[439.22543335 793.22735596 0.81957686]	[421.30960083 790.59686279 0.82961833]	[4.46935303e+02 7.70201843e+02 7.46176958e-01]
[482.81072998 218.59909058 0.92870414]	[488.02133179 285.30450439 0.83452135]	[431.55563354 282.69607544 0.82255799]	[410.94515991 382.83123779 0.84392083]	[382.7711792 477.71704102 0.88099837]	[546.9987793 287.85592651 0.82732165]	[565.04522705 390.45367432 0.85504121]	[567.59558105 488.01104736 0.82576877]	[480.37643433 470.02801514 0.73633122]	[439.26043701 469.99313354 0.73066664]	[441.82427979 621.36395264 0.85010111]	[441.79397583 762.51733398 0.85870421]	[521.42883301 472.52471924 0.72430688]	[521.24993896 623.85632324 0.85714781]	[523.79974365 772.7298584 0.84293675]	[472.53097534 210.83088684 0.85742766]	[498.19900513 210.79269409 0.88916701]	[457.12756348 210.81471252 0.78287852]	[521.20489502 205.76583862 0.86454368]	[5.26398132e+02 7.95797363e+02 6.63664997e-01]	[5.41914734e+02 7.90724670e+02 7.28157997e-01]	[5.18791260e+02 7.88120300e+02 7.41390169e-01]	[439.22073364 793.21679688 0.82000279]	[421.302948 790.58679199 0.83134627]	[4.46935211e+02 7.70184937e+02 7.40444362e-01]
[482.79437256 218.5652771 0.93315458]	[487.96655273 285.32339478 0.84048688]	[431.4765625 282.69680786 0.81634063]	[405.89926147 385.36984253 0.84062278]	[380.32955933 480.146698 0.89436573]	[546.93865967 287.86700439 0.83343047]	[564.98571777 390.49334717 0.86647308]	[567.57061768 490.56027222 0.83020008]	[480.37145996 470.01138306 0.7367534 ]	[439.27154541 469.96469116 0.73020041]	[441.80917358 621.36401367 0.84808588]	[441.79232788 764.95678711 0.86025798]	[521.40789795 470.02038574 0.72462988]	[521.21704102 623.85742188 0.84336847]	[523.78759766 772.78424072 0.8341403 ]	[472.52429199 210.78535461 0.85179871]	[498.18859863 210.7719574 0.88699353]	[457.14642334 210.83319092 0.79891133]	[518.79101562 208.26734924 0.86403906]	[5.26417175e+02 7.98353027e+02 6.27662897e-01]	[5.41933167e+02 7.90773438e+02 6.97018206e-01]	[5.18753296e+02 7.88152100e+02 7.47757018e-01]	[439.19711304 793.22167969 0.82441539]	[421.28863525 790.58764648 0.83852887]	[4.46954254e+02 7.70198242e+02 7.37613082e-01]
[480.3744812 218.5224762 0.94050717]	[485.44580078 285.30606079 0.85607105]	[426.39181519 280.22741699 0.82869565]	[403.33914185 385.36520386 0.86110109]	[380.23205566 480.14071655 0.90013838]	[544.50317383 287.8704834 0.8413316 ]	[564.85736084 390.49057007 0.86958814]	[567.52142334 493.06747437 0.84094769]	[480.27304077 467.41934204 0.73813266]	[439.19671631 464.93200684 0.73785937]	[441.73306274 618.83203125 0.83643222]	[441.77780151 764.95336914 0.86012661]	[521.30761719 467.4538269 0.72775942]	[518.68554688 621.37976074 0.8132363 ]	[523.76733398 772.74133301 0.84072226]	[467.46759033 208.3397522 0.85225511]	[495.67266846 208.33792114 0.86711073]	[454.61300659 208.33630371 0.76192087]	[518.69586182 208.24516296 0.8509354 ]	[5.23961487e+02 7.98412415e+02 6.42236412e-01]	[5.41892700e+02 7.90792542e+02 7.03118443e-01]	[5.18783997e+02 7.88107483e+02 7.31860995e-01]	[439.17993164 790.83416748 0.83267069]	[421.27459717 788.23071289 0.84350705]	[4.46942688e+02 7.70198792e+02 7.43954778e-01]
[480.32528687 216.14237976 0.94452775]	[485.37634277 285.29772949 0.8660419 ]	[423.88357544 280.21365356 0.84497094]	[403.25830078 385.38635254 0.87098235]	[380.15036011 480.16290283 0.91398281]	[544.46734619 287.87844849 0.84401953]	[562.47906494 395.52865601 0.88024676]	[567.49157715 493.1234436 0.84629571]	[480.21240234 467.40673828 0.73562801]	[439.12579346 464.92330933 0.73435456]	[441.67712402 621.29571533 0.82825917]	[441.76217651 762.49450684 0.85261607]	[521.27532959 467.45153809 0.73074633]	[516.19366455 621.34716797 0.80272478]	[521.43591309 772.71862793 0.84174609]	[467.39859009 208.3217926 0.8590225 ]	[495.5927124 208.31851196 0.85936809]	[454.55218506 208.30525208 0.7494272 ]	[516.20587158 205.76855469 0.8388651 ]	[5.23958801e+02 7.98405945e+02 6.49038255e-01]	[5.41896240e+02 7.90776794e+02 7.10108578e-01]	[5.18756531e+02 7.88087585e+02 7.31189013e-01]	[439.18771362 790.83581543 0.83601266]	[421.27099609 788.23406982 0.84703636]	[4.46923920e+02 7.70170715e+02 7.42274582e-01]
[480.32501221 216.14328003 0.94434786]	[485.37728882 285.29922485 0.8659212 ]	[423.88296509 280.21282959 0.84510869]	[403.25997925 385.38525391 0.87101269]	[380.14907837 480.15795898 0.91361201]	[544.46838379 287.88092041 0.84397638]	[562.48156738 395.53091431 0.88072956]	[567.49395752 493.12716675 0.84666961]	[480.21200562 467.4147644 0.73706681]	[439.12417603 464.92758179 0.73512882]	[441.67630005 621.28918457 0.82766092]	[441.75808716 762.48547363 0.85120964]	[521.27368164 467.46322632 0.72952521]	[516.19213867 621.35809326 0.80254179]	[521.42913818 772.69854736 0.84065568]	[467.39929199 208.32304382 0.85898048]	[495.59042358 208.32142639 0.85929573]	[454.5531311 208.30474854 0.74919879]	[516.19659424 205.7674408 0.83712542]	[5.23946289e+02 7.98389282e+02 6.51596963e-01]	[5.41882202e+02 7.90768433e+02 7.10378528e-01]	[5.18746887e+02 7.88069641e+02 7.21422195e-01]	[439.18640137 790.83062744 0.83323681]	[421.27020264 788.2310791 0.84320164]	[4.46923950e+02 7.70164246e+02 7.40683079e-01]
[480.28457642 216.13494873 0.94415253]	[482.92840576 285.3067627 0.88334095]	[423.79464722 280.20983887 0.85633934]	[400.84091187 385.30740356 0.88594609]	[377.73779297 480.13623047 0.90686721]	[544.40887451 290.34823608 0.84963721]	[562.40777588 395.51913452 0.88342857]	[565.0814209 493.1272583 0.85368496]	[480.15853882 467.45144653 0.72550952]	[439.06390381 467.40078735 0.71736008]	[441.67468262 618.82794189 0.83063781]	[441.7593689 762.50897217 0.85417944]	[521.24914551 469.97781372 0.7191757 ]	[516.13763428 623.81774902 0.80639803]	[521.41119385 770.24530029 0.85210532]	[464.92974854 208.31428528 0.86831963]	[493.07189941 208.31248474 0.85618973]	[452.01849365 205.7906189 0.74050671]	[513.63476562 203.20472717 0.82602847]	[5.23913757e+02 7.98351624e+02 6.68102443e-01]	[5.41851196e+02 7.90755554e+02 7.27775872e-01]	[5.18746338e+02 7.85594849e+02 6.99445307e-01]	[439.19897461 790.83135986 0.82750642]	[421.2883606 788.2366333 0.83394909]	[4.46910980e+02 7.70179626e+02 7.40095913e-01]
[480.21554565 216.11044312 0.94277531]	[482.84515381 285.29763794 0.89821136]	[421.35818481 280.23287964 0.85927099]	[400.7699585 385.36239624 0.89303219]	[377.67910767 477.7026062 0.90411091]	[544.35614014 287.86755371 0.84922636]	[562.35571289 395.56588745 0.88679427]	[565.00933838 493.11981201 0.8625204 ]	[477.72595215 467.4703064 0.71975714]	[436.60403442 467.42050171 0.70802909]	[441.6652832 618.7878418 0.8317076]	[441.74621582 762.46173096 0.84867156]	[521.21948242 469.99441528 0.71359277]	[516.11779785 623.87792969 0.80646449]	[521.41107178 770.24700928 0.84983468]	[464.85012817 208.2587738 0.87707335]	[490.49536133 208.27047729 0.85107213]	[449.44943237 203.22636414 0.75306374]	[511.05474854 203.15686035 0.82870913]	[5.23895264e+02 7.98401733e+02 6.63530946e-01]	[5.41831787e+02 7.90781616e+02 7.14229047e-01]	[5.18753723e+02 7.85601685e+02 6.97248757e-01]	[439.20611572 790.83544922 0.82038778]	[421.2862854 788.24090576 0.82916033]	[4.46898529e+02 7.70137329e+02 7.35825419e-01]
[480.15673828 216.09054565 0.93644834]	[482.7522583 285.3026123 0.90670896]	[421.28027344 280.24884033 0.86540979]	[400.69143677 385.33560181 0.90145165]	[377.60452271 477.66082764 0.89737111]	[544.29119873 287.86520386 0.85069937]	[562.30145264 392.97991943 0.865206 ]	[564.99816895 493.05621338 0.86246109]	[477.64318848 469.97164917 0.70877957]	[436.55300903 467.449646 0.69982553]	[439.28094482 618.78131104 0.83043206]	[441.73373413 762.50006104 0.850384 ]	[518.77142334 470.03924561 0.69845605]	[513.62609863 623.86010742 0.80501127]	[521.40924072 770.26818848 0.84760475]	[462.42160034 205.79370117 0.88769507]	[487.97201538 205.78407288 0.85236984]	[446.89501953 203.20568848 0.77984345]	[508.51803589 203.14305115 0.83787739]	[5.23903015e+02 7.98440674e+02 6.62159503e-01]	[5.41829651e+02 7.90804871e+02 7.10738957e-01]	[5.18745544e+02 7.88019409e+02 6.98228359e-01]	[439.20788574 790.83972168 0.815485 ]	[421.28988647 790.59240723 0.82574075]	[4.46885895e+02 7.70160217e+02 7.30893672e-01]
[477.71704102 216.09034729 0.92415506]	[480.33807373 287.81463623 0.91299689]	[421.1701355 282.68161011 0.86736298]	[398.28100586 385.33660889 0.90745366]	[377.56674194 477.61843872 0.89351183]	[541.86468506 290.37149048 0.85030186]	[562.21618652 390.4776001 0.85352916]	[564.9786377 490.53567505 0.86249244]	[475.06884766 467.45175171 0.70160079]	[431.52944946 464.93463135 0.69914341]	[439.25967407 618.8102417 0.83123475]	[441.72299194 762.51617432 0.85199809]	[518.67993164 470.00018311 0.68832254]	[513.60449219 623.83929443 0.80205047]	[521.40740967 770.2699585 0.84929258]	[462.3656311 205.77674866 0.89458901]	[485.49255371 208.24171448 0.85993868]	[444.43765259 203.16311646 0.80143416]	[506.01538086 205.6953125 0.84227872]	[5.23900574e+02 8.00916992e+02 6.54993355e-01]	[5.41829285e+02 7.90811951e+02 7.02308595e-01]	[5.18735718e+02 7.88040771e+02 6.95780993e-01]	[439.20861816 793.21960449 0.81495428]	[421.28747559 790.60137939 0.82897609]	[4.44443451e+02 7.70163696e+02 7.33293116e-01]
[477.62741089 216.09214783 0.9096846 ]	[480.27664185 287.81356812 0.91783679]	[418.75762939 282.67211914 0.87217259]	[398.20001221 382.84637451 0.91077554]	[377.49597168 477.70010376 0.88159549]	[541.79351807 290.37356567 0.84666353]	[559.83233643 390.50964355 0.85157412]	[564.91229248 493.09643555 0.86841285]	[472.51824951 467.44351196 0.6973632 ]	[428.97018433 467.39941406 0.68954122]	[439.2694397 616.19628906 0.82342386]	[441.7315979 762.50097656 0.8530944 ]	[516.1539917 469.97479248 0.67669547]	[511.05429077 621.28442383 0.78667092]	[521.40240479 770.21398926 0.85467625]	[462.28091431 208.25022888 0.9039526 ]	[485.39828491 205.77893066 0.87086046]	[444.37957764 205.77838135 0.81059092]	[505.93026733 205.76348877 0.85707653]	[5.23886169e+02 7.98408936e+02 6.59878373e-01]	[5.41820374e+02 7.90780945e+02 7.10469663e-01]	[5.18742493e+02 7.85590332e+02 6.83133483e-01]	[439.20993042 793.22735596 0.81848258]	[421.28546143 790.60174561 0.83707172]	[4.46872345e+02 7.70152344e+02 7.39420772e-01]
[475.16012573 216.06976318 0.90313148]	[480.2114563 287.80682373 0.91491193]	[418.69784546 280.24713135 0.87649292]	[398.12719727 382.87362671 0.89651901]	[375.0378418 477.72488403 0.87137365]	[541.7199707 290.40679932 0.8405804 ]	[559.76086426 393.07269287 0.8541767 ]	[564.82672119 493.07522583 0.86510587]	[469.99771118 469.9730835 0.69358498]	[428.91665649 467.45166016 0.68462318]	[439.22341919 616.26605225 0.82585287]	[441.71636963 762.49176025 0.85146677]	[513.64404297 470.02679443 0.66659844]	[508.47369385 621.30664062 0.79299164]	[521.40270996 770.17687988 0.86116213]	[462.22070312 208.25241089 0.90993679]	[482.97045898 205.71969604 0.87418646]	[444.29147339 208.31678772 0.83722341]	[503.48596191 205.69654846 0.86512548]	[5.23886169e+02 7.98377197e+02 6.78046763e-01]	[5.41812622e+02 7.90760315e+02 7.22783804e-01]	[5.18746887e+02 7.85549194e+02 6.81896329e-01]	[439.21105957 790.83618164 0.82026505]	[421.28887939 790.59082031 0.83751595]	[4.44430786e+02 7.70140076e+02 7.34852076e-01]
[472.61230469 216.07731628 0.89091277]	[480.14306641 287.79898071 0.90073073]	[418.62701416 280.24237061 0.87503898]	[398.06915283 385.32705688 0.881675 ]	[372.5526123 480.22781372 0.8812722 ]	[539.26495361 290.41268921 0.83234155]	[557.27264404 393.04074097 0.82937956]	[562.37841797 493.12918091 0.85657942]	[467.43969727 470.03982544 0.70232314]	[426.35418701 469.99380493 0.68745971]	[439.19689941 618.77459717 0.83080983]	[441.70996094 762.47320557 0.8504293 ]	[511.0453186 472.57901001 0.67128909]	[505.99951172 621.27728271 0.80165696]	[521.40472412 770.17852783 0.86111265]	[459.83483887 208.26396179 0.91442716]	[482.87423706 205.72834778 0.88836443]	[441.87380981 208.32293701 0.85076648]	[503.39776611 203.23164368 0.88177353]	[5.23888550e+02 7.98378540e+02 6.78236544e-01]	[5.41818054e+02 7.90760986e+02 7.24466324e-01]	[5.18746094e+02 7.85554749e+02 6.84131682e-01]	[439.21109009 790.82659912 0.82608974]	[421.28475952 788.2399292 0.8429563 ]	[4.44431885e+02 7.70125671e+02 7.34404385e-01]
[472.61306763 216.076828 0.89135969]	[480.14212036 287.79476929 0.90075761]	[418.62838745 280.24230957 0.87540585]	[398.06890869 385.32391357 0.88190484]	[372.54678345 480.23464966 0.88129193]	[539.26135254 290.4005127 0.83165926]	[559.67944336 393.04370117 0.82891691]	[562.37463379 493.12515259 0.85620528]	[467.4463501 470.04095459 0.70163345]	[426.35983276 470.00021362 0.68653375]	[439.17877197 621.32110596 0.84249634]	[441.70376587 762.46447754 0.85033417]	[511.05249023 472.57714844 0.67089474]	[506.00180054 621.29016113 0.80535769]	[521.4041748 770.18579102 0.86310536]	[459.83535767 208.26551819 0.91417879]	[482.87384033 205.73075867 0.88814116]	[441.87411499 208.32493591 0.84988564]	[503.39868164 205.69393921 0.88050586]	[5.23898315e+02 7.98395142e+02 6.80451691e-01]	[5.41827087e+02 7.90766235e+02 7.25952446e-01]	[5.18738098e+02 7.85574158e+02 6.86806738e-01]	[439.19888306 793.21466064 0.82238144]	[421.27780151 790.59527588 0.84138513]	[4.44435822e+02 7.70115967e+02 7.32743979e-01]
[470.05258179 216.06442261 0.88837177]	[477.71850586 285.29196167 0.88501877]	[418.55178833 280.23434448 0.86565202]	[395.63790894 382.84899902 0.87700045]	[369.96762085 480.20755005 0.87145829]	[539.18145752 287.89001465 0.81524861]	[552.13000488 393.07073975 0.81562173]	[562.29888916 490.50921631 0.85736954]	[464.96224976 469.99783325 0.71317452]	[423.89175415 469.97158813 0.69820911]	[439.15643311 618.82922363 0.83672357]	[441.68664551 762.46337891 0.85096377]	[508.48480225 472.52236938 0.68200368]	[505.95889282 621.27404785 0.80762547]	[521.40222168 770.19494629 0.86194843]	[459.77523804 205.78840637 0.91565335]	[482.79379272 205.7116394 0.89352947]	[441.77322388 208.25083923 0.85909951]	[503.30114746 203.23228455 0.88428658]	[5.23916504e+02 7.98411438e+02 6.78600848e-01]	[5.41839233e+02 7.90772400e+02 7.27824032e-01]	[5.18733948e+02 7.85589172e+02 6.93956256e-01]	[439.20523071 793.22235107 0.82278425]	[421.28030396 790.60510254 0.83969426]	[4.44412872e+02 7.70115051e+02 7.34444559e-01]
[467.4859314 216.07366943 0.8922475 ]	[477.63323975 285.31018066 0.86498994]	[416.11495972 282.67056274 0.85125184]	[395.57958984 382.86868286 0.86300498]	[364.88363647 480.22558594 0.87394124]	[536.68243408 290.34310913 0.8093105 ]	[549.49597168 395.55773926 0.85200113]	[562.23034668 490.49493408 0.85466939]	[464.86672974 472.53213501 0.72565538]	[423.82897949 470.04220581 0.70299262]	[439.13626099 621.30249023 0.84584796]	[441.68106079 762.48486328 0.85622835]	[505.93814087 472.53970337 0.70500046]	[505.87948608 616.23168945 0.81177664]	[521.40545654 770.16784668 0.8605569 ]	[459.69522095 205.77874756 0.90624946]	[482.71212769 205.7182312 0.892928 ]	[441.68893433 208.34675598 0.85454339]	[500.88143921 205.69960022 0.88286221]	[5.23901245e+02 7.98393433e+02 6.84802651e-01]	[5.41830444e+02 7.90758850e+02 7.30613351e-01]	[5.18753723e+02 7.85566589e+02 6.90661550e-01]	[439.20263672 793.22491455 0.82417029]	[421.27526855 790.60827637 0.84410179]	[4.44402374e+02 7.70125061e+02 7.39205718e-01]
[462.35418701 216.04406738 0.94040608]	[467.47860718 287.80712891 0.8383671 ]	[410.98501587 282.73175049 0.81537026]	[385.39273071 385.35009766 0.83537978]	[359.77230835 480.23355103 0.90274185]	[526.45959473 287.88562012 0.83048815]	[544.46221924 390.47247314 0.86431551]	[557.2119751 487.99441528 0.82737875]	[462.35510254 469.99771118 0.74845403]	[421.24682617 469.99789429 0.72211051]	[436.66229248 623.80566406 0.83777761]	[441.67474365 764.95825195 0.859299 ]	[503.40274048 469.98138428 0.72835922]	[503.39859009 616.26501465 0.84067923]	[521.39837646 770.22167969 0.86515296]	[454.59759521 205.70877075 0.84553254]	[480.12710571 203.20994568 0.88935328]	[439.07568359 210.78053284 0.84365094]	[500.69857788 205.74502563 0.88139611]	[5.23938049e+02 7.98391296e+02 6.86346292e-01]	[5.41857056e+02 7.90756958e+02 7.38476634e-01]	[5.18744446e+02 7.88009521e+02 7.10864365e-01]	[439.24447632 793.23413086 0.824413 ]	[421.2869873 790.63220215 0.84261215]	[4.44390594e+02 7.70148132e+02 7.43945599e-01]
[462.27484131 216.00462341 0.94900829]	[464.91415405 287.82775879 0.85861611]	[405.88317871 282.7250061 0.81520498]	[382.80432129 387.87695312 0.85542452]	[359.70584106 480.2371521 0.91447073]	[523.96575928 287.88476562 0.84324801]	[544.40515137 390.5100708 0.87421316]	[554.63336182 487.99356079 0.81762475]	[462.30761719 470.02032471 0.74673915]	[421.21081543 470.03512573 0.72303802]	[434.10250854 621.40020752 0.81822777]	[441.66647339 762.5065918 0.85622007]	[503.3260498 469.9906311 0.72924119]	[503.35473633 618.7567749 0.85244328]	[521.38879395 770.21697998 0.86216444]	[452.00704956 203.20327759 0.83897841]	[477.69195557 203.18832397 0.87981981]	[436.62875366 208.33320618 0.82461977]	[498.21899414 208.25566101 0.86627269]	[5.23911072e+02 7.98379089e+02 6.90256834e-01]	[5.41839539e+02 7.90748779e+02 7.40278482e-01]	[5.18753113e+02 7.85615906e+02 7.01011419e-01]	[439.22409058 793.23248291 0.81249154]	[421.26916504 790.62445068 0.83385563]	[4.44393402e+02 7.70118530e+02 7.42475271e-01]
[462.27471924 216.00463867 0.94896859]	[464.91412354 287.82601929 0.85862631]	[405.88217163 282.72271729 0.81563884]	[382.80471802 387.87860107 0.85541844]	[359.70217896 480.23486328 0.91419315]	[523.96630859 287.88540649 0.84303421]	[544.40576172 390.50897217 0.87434125]	[554.63378906 487.99133301 0.81789958]	[462.30682373 470.01974487 0.74638999]	[421.21209717 470.03717041 0.72295582]	[434.10446167 623.81048584 0.82224047]	[441.66525269 764.94537354 0.85784435]	[503.32504272 469.98486328 0.7289232 ]	[503.35073853 618.78204346 0.85535979]	[521.38873291 770.22320557 0.86223912]	[452.00646973 203.2038269 0.83896357]	[477.69174194 203.18859863 0.87972647]	[436.62713623 208.33435059 0.82458794]	[498.21789551 208.25679016 0.866216 ]	[5.23910400e+02 7.98381836e+02 6.90262675e-01]	[5.41839844e+02 7.90754211e+02 7.41167605e-01]	[5.18743347e+02 7.88008972e+02 7.02161372e-01]	[439.2243042 793.23516846 0.81204051]	[421.26904297 790.62878418 0.83343279]	[4.44388397e+02 7.70127258e+02 7.43717194e-01]
[462.2010498 215.96838379 0.94719732]	[462.41921997 287.82907104 0.88047647]	[403.28552246 282.68066406 0.8411783 ]	[380.35491943 385.3649292 0.86755675]	[359.60079956 480.24020386 0.91941822]	[523.88476562 287.88638306 0.85116667]	[544.29919434 392.97412109 0.88116145]	[549.57421875 487.98196411 0.81979424]	[462.20504761 467.47692871 0.74201494]	[418.75109863 469.9647522 0.71987933]	[431.54943848 621.3807373 0.80795246]	[439.34020996 762.51654053 0.85963434]	[503.2371521 467.4654541 0.72840554]	[503.33517456 616.24542236 0.85052633]	[521.37768555 770.21630859 0.86290395]	[446.96359253 203.18226624 0.84284991]	[475.17489624 203.1519165 0.85711247]	[434.09771729 208.34295654 0.81665283]	[495.64154053 208.24252319 0.84184617]	[5.23900269e+02 7.98393738e+02 6.87908411e-01]	[5.41825928e+02 7.90760742e+02 7.35542119e-01]	[5.18736816e+02 7.85606628e+02 7.00989425e-01]	[439.22143555 793.23504639 0.81294179]	[421.2640686 790.63366699 0.83628201]	[4.44366150e+02 7.70118713e+02 7.50976861e-01]
[459.75421143 215.96578979 0.95030689]	[462.27734375 287.8293457 0.9035663 ]	[400.77694702 282.7041626 0.85877573]	[380.2671814 385.34371948 0.88396555]	[357.16589355 480.20440674 0.91747028]	[523.79138184 287.85531616 0.85362315]	[541.89447021 393.03833008 0.88877386]	[547.05297852 487.99508667 0.82834893]	[459.82299805 470.00241089 0.73696834]	[418.72290039 472.52801514 0.72067183]	[431.50314331 621.40374756 0.81308848]	[439.3399353 762.50897217 0.86210877]	[500.88293457 467.47207642 0.7249949 ]	[503.34707642 621.26983643 0.85747743]	[521.36694336 770.20715332 0.86616367]	[444.40377808 203.19104004 0.86140013]	[472.54672241 203.16174316 0.84023601]	[431.49176025 210.79594421 0.80973053]	[490.49276733 208.29182434 0.8375656 ]	[5.23893799e+02 7.98390564e+02 6.97857022e-01]	[5.41818176e+02 7.90760010e+02 7.44601130e-01]	[5.18726013e+02 7.85587708e+02 6.97893739e-01]	[439.21780396 793.23742676 0.8151238 ]	[421.26324463 790.63397217 0.84138316]	[4.44362000e+02 7.70107117e+02 7.57132351e-01]
[459.67327881 215.95547485 0.94752347]	[459.82855225 287.85559082 0.9108519 ]	[400.66915894 282.75634766 0.8596105 ]	[380.12808228 385.39111328 0.89591819]	[357.10797119 480.22601318 0.92290282]	[521.3260498 287.88604736 0.85114735]	[541.82568359 393.00262451 0.88263822]	[546.92102051 487.93304443 0.85229647]	[459.67611694 467.46820068 0.72272843]	[418.57910156 469.98059082 0.70901883]	[428.97140503 621.30230713 0.80099678]	[439.32958984 762.51324463 0.86178672]	[500.77886963 467.43847656 0.71782452]	[503.33035278 621.29284668 0.86106682]	[521.375 770.23028564 0.86409062]	[444.29367065 203.22259521 0.87783003]	[467.46017456 200.68640137 0.83922386]	[426.43551636 208.34613037 0.81275249]	[485.46160889 203.22514343 0.84722692]	[5.23894775e+02 7.98386780e+02 6.95282638e-01]	[5.41820679e+02 7.90760193e+02 7.43916988e-01]	[5.18741272e+02 7.85614502e+02 6.98558390e-01]	[439.21401978 793.23327637 0.81250942]	[421.25872803 790.63183594 0.83805269]	[4.44350372e+02 7.70102173e+02 7.58457422e-01]
[457.20892334 215.9702301 0.93530875]	[459.73901367 287.84713745 0.91698653]	[398.22952271 282.75598145 0.86350989]	[377.70046997 385.35379028 0.90084618]	[357.05831909 480.2043457 0.91882765]	[521.23419189 290.35653687 0.8450439 ]	[541.71746826 392.98901367 0.86255676]	[544.48706055 487.93405151 0.87017345]	[459.62905884 469.98156738 0.71845126]	[416.15002441 470.02523804 0.70301521]	[426.42324829 621.39453125 0.82077944]	[439.31445312 764.97875977 0.87203193]	[500.76101685 467.46847534 0.71549016]	[503.29730225 621.28070068 0.86854053]	[521.3782959 770.25335693 0.86359835]	[441.82510376 205.71403503 0.89546484]	[464.91744995 203.16305542 0.84904385]	[423.89089966 208.2824707 0.83058804]	[485.34561157 203.2177124 0.8599031 ]	[5.23895447e+02 7.98392883e+02 6.94153428e-01]	[5.41821533e+02 7.90762878e+02 7.41850138e-01]	[5.18740662e+02 7.88014160e+02 7.01524496e-01]	[439.19677734 793.26043701 0.80892563]	[421.24807739 790.65441895 0.83535993]	[4.44331024e+02 7.70135010e+02 7.69769132e-01]
[457.07897949 215.9420166 0.92049611]	[459.65557861 287.81588745 0.91252106]	[398.15963745 282.72644043 0.86945152]	[377.61920166 385.3772583 0.88482904]	[356.98339844 480.16296387 0.9012078 ]	[518.7567749 287.88912964 0.83364826]	[539.26879883 390.48348999 0.84251291]	[544.41778564 485.48617554 0.88281488]	[457.12774658 467.42807007 0.70336848]	[416.02319336 467.48306274 0.69352543]	[423.91244507 621.4107666 0.82413566]	[439.29934692 764.96057129 0.86766899]	[498.27194214 464.93206787 0.70111614]	[503.25143433 618.82611084 0.86646116]	[521.37457275 770.23248291 0.86555964]	[441.71484375 203.23106384 0.9062624 ]	[462.43692017 200.66259766 0.86663383]	[423.79141235 210.7865448 0.85417891]	[482.91055298 205.75186157 0.87859744]	[5.23870361e+02 7.98374634e+02 6.98709965e-01]	[5.41800171e+02 7.90757385e+02 7.42296457e-01]	[5.18768188e+02 7.85597168e+02 6.96672738e-01]	[439.19961548 793.25366211 0.80626041]	[421.25054932 790.65130615 0.83199072]	[444.31152344 770.12762451 0.77053088]
[454.62420654 215.97831726 0.91127598]	[459.57492065 285.29998779 0.89361191]	[398.06991577 282.69543457 0.86422724]	[377.5453186 382.8444519 0.88883954]	[354.54959106 480.16067505 0.88310969]	[518.65008545 287.8109436 0.82046813]	[536.68438721 390.48452759 0.81648713]	[544.3447876 485.4581604 0.89456928]	[454.6022644 467.41409302 0.70071876]	[413.52313232 467.46356201 0.69247544]	[423.78164673 621.3416748 0.8148241 ]	[439.27084351 764.95050049 0.86637628]	[498.17599487 464.92773438 0.69541103]	[500.83956909 616.25140381 0.86489606]	[521.36755371 767.69976807 0.87581509]	[441.66775513 205.75006104 0.91033 ]	[462.36456299 203.16023254 0.87908775]	[421.35238647 210.83000183 0.88142478]	[482.80685425 205.7192688 0.88629246]	[5.23798523e+02 7.95863708e+02 7.07633972e-01]	[5.41734985e+02 7.90733948e+02 7.31191933e-01]	[5.21206482e+02 7.80425964e+02 6.70702815e-01]	[439.25979614 790.82019043 0.811575 ]	[421.3008728 790.62615967 0.82455117]	[441.90789795 770.12408447 0.77894872]
[452.0357666 216.00401306 0.89662331]	[457.13500977 285.28753662 0.87152565]	[395.63937378 282.71383667 0.85175526]	[375.09188843 382.79071045 0.87991643]	[354.47085571 480.18869019 0.87120533]	[516.11663818 285.29772949 0.81039178]	[531.58673096 392.98254395 0.81484866]	[544.29541016 485.434021 0.89241797]	[452.0284729 464.92712402 0.69955742]	[410.97229004 467.46939087 0.68500197]	[421.38812256 623.87506104 0.82782328]	[439.27404785 764.9432373 0.86230999]	[495.63632202 464.85253906 0.6974082 ]	[500.85327148 616.27941895 0.86065793]	[521.39367676 767.56097412 0.87108272]	[439.25753784 205.74655151 0.9125216 ]	[462.26760864 203.18049622 0.89120632]	[421.20968628 208.32235718 0.87865454]	[480.36480713 205.71398926 0.8851921 ]	[5.23784180e+02 7.95805603e+02 7.26058364e-01]	[5.41729431e+02 7.90696716e+02 7.33973682e-01]	[5.21258911e+02 7.75273315e+02 6.89067841e-01]	[439.25762939 790.81219482 0.80273336]	[421.29486084 790.61621094 0.82260728]	[441.91043091 770.11071777 0.7717604 ]
[446.97698975 215.99690247 0.89566374]	[454.60186768 285.2593689 0.84963471]	[395.55462646 282.71868896 0.84088176]	[374.98876953 382.76733398 0.86812806]	[352.0098877 477.73391724 0.86656451]	[511.02700806 285.25073242 0.81632638]	[529.01348877 393.06381226 0.83584833]	[541.86981201 485.40072632 0.9034434 ]	[449.46105957 464.93457031 0.70802027]	[408.42514038 467.48358154 0.6896165 ]	[421.35971069 621.37591553 0.8259393 ]	[439.25909424 762.51055908 0.86328495]	[493.04937744 464.85159302 0.69131052]	[500.85717773 616.22924805 0.86746484]	[521.41369629 767.68591309 0.87504041]	[439.16320801 205.70928955 0.89842343]	[459.85031128 203.15083313 0.89305186]	[418.78970337 208.28245544 0.86752719]	[480.29510498 203.21932983 0.89252096]	[5.23831970e+02 7.95848999e+02 7.10278630e-01]	[5.41764160e+02 7.90725891e+02 7.32692719e-01]	[5.21269897e+02 7.77913269e+02 6.90360904e-01]	[439.24441528 790.7958374 0.79859912]	[421.28167725 790.60064697 0.82026494]	[441.8921814 770.10412598 0.77620757]
[444.42276001 215.97749329 0.91240078]	[452.01992798 285.29855347 0.83367687]	[393.04620361 282.73428345 0.82586211]	[372.46774292 382.78421021 0.85197937]	[349.39584351 477.68658447 0.84468943]	[506.02233887 285.31851196 0.82296658]	[526.4630127 392.98168945 0.84452266]	[541.81182861 485.37329102 0.90311933]	[446.87384033 464.89324951 0.71681112]	[403.39761353 467.45428467 0.6986084 ]	[421.29888916 621.37530518 0.83296627]	[439.22909546 762.47247314 0.86401802]	[487.99328613 462.37670898 0.70011884]	[500.8112793 616.23614502 0.87165123]	[521.42321777 767.63903809 0.8828634 ]	[436.69540405 203.23506165 0.87891978]	[459.74703979 200.67694092 0.90100735]	[418.66571045 208.30583191 0.85760975]	[480.23764038 200.682724 0.88951933]	[5.23827881e+02 7.95821411e+02 7.28264749e-01]	[5.41761719e+02 7.90704041e+02 7.49887824e-01]	[5.21326782e+02 7.75364685e+02 7.11857021e-01]	[439.21994019 790.80310059 0.7909711 ]	[421.26260376 790.60174561 0.81327188]	[441.86221313 770.07952881 0.78680861]
[441.83865356 216.04852295 0.93946266]	[444.42227173 285.32876587 0.85088801]	[387.86849976 282.7203064 0.81400847]	[362.34414673 385.29434204 0.84791768]	[341.76071167 477.71176147 0.86748731]	[503.45907593 287.81558228 0.84392703]	[523.97467041 385.38619995 0.86282855]	[541.74243164 485.36953735 0.89672518]	[444.31030273 464.92810059 0.73806971]	[400.87454224 467.47128296 0.71849084]	[421.26876831 623.92889404 0.85842431]	[439.22259521 762.46008301 0.86502945]	[485.37695312 464.82858276 0.72001153]	[500.73526001 613.71588135 0.85446835]	[521.43066406 767.49578857 0.8637284 ]	[434.06478882 205.72294617 0.84587866]	[459.59536743 203.23439026 0.88778198]	[416.11953735 208.32904053 0.83211815]	[477.73733521 205.71969604 0.86246908]	[5.21394165e+02 7.95790466e+02 7.49232650e-01]	[5.39320862e+02 7.90676086e+02 7.60408342e-01]	[5.2139209e+02 7.7275647e+02 7.2823900e-01]	[4.39192139e+02 7.93216858e+02 7.86505938e-01]	[421.24816895 790.61798096 0.81579524]	[441.85452271 767.706604 0.79669803]
[441.79534912 216.05966187 0.94442344]	[444.34298706 287.80740356 0.86473483]	[385.29968262 282.70422363 0.82500577]	[362.22717285 382.87249756 0.87177384]	[341.68341064 480.15139771 0.88821059]	[503.3977356 287.83151245 0.85225773]	[523.95196533 387.90725708 0.86487406]	[541.71832275 485.36328125 0.89158779]	[441.90637207 464.89727783 0.74558961]	[400.84362793 467.43997192 0.72302496]	[421.27789307 623.87463379 0.85967427]	[439.26016235 762.51068115 0.87175184]	[482.96517944 462.37438965 0.72976643]	[498.26516724 611.14355469 0.83853692]	[521.36572266 765.0869751 0.84875178]	[431.55297852 205.76109314 0.84157699]	[457.18215942 205.72967529 0.88260484]	[416.07669067 210.79272461 0.83625931]	[477.64764404 205.77774048 0.85542774]	[5.21384705e+02 7.95846252e+02 7.43789494e-01]	[5.39305908e+02 7.90689331e+02 7.41133273e-01]	[5.21293091e+02 7.72789978e+02 7.18193471e-01]	[4.39181122e+02 7.93247864e+02 7.84079850e-01]	[421.2487793 790.63977051 0.81397521]	[441.91424561 770.11151123 0.79982752]
[441.74050903 216.0785675 0.94466656]	[441.91256714 287.79666138 0.87471145]	[382.80084229 282.68762207 0.83899432]	[359.78201294 385.33456421 0.87939256]	[339.17822266 480.1991272 0.91104746]	[503.34542847 287.80029297 0.8554607 ]	[523.87512207 387.87194824 0.87504119]	[541.70483398 485.37033081 0.88973844]	[441.87182617 464.91952515 0.7492801 ]	[400.81286621 467.42895508 0.72501004]	[421.26229858 623.88092041 0.86243439]	[439.26382446 764.95587158 0.87632817]	[482.89831543 464.84155273 0.73685449]	[498.11746216 613.63543701 0.81195378]	[521.27130127 759.9095459 0.81749666]	[428.99249268 205.77790833 0.83955353]	[457.09341431 205.76618958 0.87144232]	[413.58566284 208.32469177 0.82002026]	[475.09790039 205.764328 0.83877921]	[521.34936523 793.27801514 0.82417351]	[5.39249329e+02 7.88210327e+02 7.73557782e-01]	[5.18731567e+02 7.70227539e+02 6.55880332e-01]	[4.39198761e+02 7.93312317e+02 7.89107561e-01]	[421.25769043 790.68597412 0.81672817]	[444.30023193 770.12457275 0.80929291]
[441.74249268 216.08747864 0.94421446]	[441.9125061 287.80224609 0.87509501]	[382.8001709 282.69198608 0.83857346]	[359.78417969 385.32571411 0.87994373]	[339.17987061 480.197052 0.91070032]	[503.34527588 287.8012085 0.85559022]	[523.87023926 385.4019165 0.87631679]	[541.70526123 485.36022949 0.89040774]	[441.87442017 464.91589355 0.74967039]	[400.81478882 467.42211914 0.72519439]	[421.26040649 623.88464355 0.86242276]	[439.2649231 764.95568848 0.87567377]	[482.90118408 464.84173584 0.73657799]	[498.12078857 613.63452148 0.81266516]	[521.26867676 759.89971924 0.81885087]	[428.99655151 205.79206848 0.83971691]	[457.09362793 205.77494812 0.87185758]	[413.58728027 208.34677124 0.82095093]	[475.10058594 205.76818848 0.83868772]	[521.33728027 793.27032471 0.82992625]	[5.39237976e+02 7.88207947e+02 7.79622436e-01]	[5.18746094e+02 7.70204956e+02 6.62027121e-01]	[4.39202576e+02 7.93308228e+02 7.90547907e-01]	[421.25942993 790.68389893 0.8180871 ]	[444.30157471 770.12646484 0.81083637]
[441.66687012 216.08174133 0.94372737]	[441.86184692 287.80447388 0.8857584 ]	[382.73828125 282.71542358 0.84212989]	[359.69146729 385.29315186 0.89311326]	[339.09378052 480.22445679 0.92474139]	[503.30664062 285.32015991 0.85820735]	[523.81573486 387.87850952 0.87894875]	[539.30419922 485.37979126 0.88407695]	[441.8427124 464.93817139 0.75119466]	[400.76483154 467.44454956 0.72942996]	[421.25054932 623.86102295 0.8619293 ]	[439.27728271 762.51251221 0.87260562]	[482.8772583 464.85821533 0.73945737]	[493.04174805 611.17315674 0.80091572]	[518.78277588 757.33447266 0.79183394]	[426.41564941 208.25071716 0.84690487]	[454.57681274 205.79258728 0.85806227]	[413.4911499 208.35307312 0.80584919]	[470.04324341 205.78726196 0.83055943]	[521.21234131 793.2557373 0.80970132]	[5.36664856e+02 7.88208679e+02 7.69368887e-01]	[5.16150635e+02 7.70146973e+02 6.45927608e-01]	[439.23446655 793.34344482 0.79797786]	[421.27923584 790.70825195 0.82364362]	[444.32501221 770.09692383 0.81683898]
[439.26739502 216.06188965 0.94814795]	[441.8104248 285.32562256 0.89533263]	[380.29827881 282.70874023 0.85282141]	[359.63024902 382.85577393 0.90494388]	[336.64718628 477.67327881 0.89709598]	[503.27844238 285.31698608 0.85935736]	[523.77874756 387.9303894 0.8790406 ]	[539.27252197 485.42749023 0.87150729]	[441.83718872 467.3944397 0.75415373]	[400.75500488 467.45401001 0.72989285]	[421.25256348 623.90435791 0.84364384]	[439.26605225 762.46911621 0.86814988]	[482.88043213 464.86343384 0.74449116]	[487.98190308 611.17016602 0.81249273]	[513.57244873 757.36938477 0.76699394]	[423.91223145 208.24551392 0.85618901]	[452.03347778 205.78199768 0.84926564]	[410.9576416 210.79902649 0.80295992]	[469.95669556 205.79063416 0.83276737]	[518.73449707 795.80651855 0.80767012]	[5.31563416e+02 7.90662292e+02 7.89051831e-01]	[5.05945740e+02 7.70105164e+02 7.25025952e-01]	[439.2019043 793.35443115 0.80565113]	[421.26449585 790.70373535 0.83471131]	[444.32745361 767.68829346 0.82990783]
[439.23284912 216.06811523 0.94816953]	[441.75674438 285.31069946 0.90326089]	[380.25982666 282.69784546 0.85903341]	[357.22869873 382.81118774 0.91480136]	[336.55371094 477.62509155 0.88646638]	[500.89715576 285.31491089 0.86289167]	[521.40466309 387.89239502 0.88221252]	[539.26654053 485.46481323 0.85873109]	[441.81167603 464.92715454 0.75555605]	[400.7225647 467.44522095 0.73119211]	[421.23046875 623.87408447 0.85926592]	[439.29092407 759.92687988 0.85473609]	[482.85888672 464.84701538 0.7462061 ]	[485.4263916 613.67926025 0.82589942]	[505.93365479 762.47473145 0.80224037]	[423.86883545 208.27275085 0.86499381]	[449.50314331 205.79180908 0.84718895]	[408.46548462 210.82060242 0.80671597]	[467.44638062 205.78225708 0.83823329]	[5.13596741e+02 7.98404785e+02 7.55940855e-01]	[526.42089844 790.80114746 0.79228371]	[503.32351685 770.21643066 0.77067351]	[439.20361328 793.31323242 0.79609931]	[421.2689209 790.67633057 0.8193832 ]	[444.36889648 767.64910889 0.8022573 ]
[439.22439575 216.07345581 0.94681543]	[441.70578003 287.81787109 0.90482545]	[380.21716309 282.7376709 0.86009347]	[357.15670776 382.78948975 0.9215185 ]	[334.07754517 477.60723877 0.86824644]	[500.85424805 287.82113647 0.86202264]	[521.38616943 387.92941284 0.8827554 ]	[539.22918701 485.48416138 0.84711146]	[441.76531982 464.93612671 0.76219887]	[400.67242432 467.47558594 0.73503453]	[421.2064209 623.90344238 0.85492963]	[439.30810547 759.94287109 0.85345548]	[482.81930542 464.8425293 0.75745875]	[482.94873047 616.20507812 0.83643615]	[503.4666748 767.64160156 0.84445882]	[423.84494019 208.28684998 0.87053043]	[449.47894287 205.78649902 0.84643227]	[408.41314697 210.86456299 0.81712902]	[467.43179321 205.77146912 0.83960807]	[5.08514984e+02 8.06019897e+02 7.66284108e-01]	[5.24011475e+02 7.95833862e+02 7.90674567e-01]	[500.87548828 775.36657715 0.78502142]	[439.23724365 793.31951904 0.81301284]	[421.29196167 790.68139648 0.82837069]	[444.39416504 767.67681885 0.77819705]
[439.20898438 216.11968994 0.9395507 ]	[441.65878296 287.87158203 0.90659595]	[380.16394043 282.75875854 0.8603012 ]	[357.08984375 382.77108765 0.91854912]	[333.94039917 477.62808228 0.84766966]	[500.81564331 287.89251709 0.85975558]	[521.35998535 390.43862915 0.88243204]	[536.72119141 485.48461914 0.83125752]	[441.71871948 464.90527344 0.76907486]	[400.63235474 467.44943237 0.74189186]	[421.23309326 623.86047363 0.85457742]	[439.29867554 759.92364502 0.85386944]	[482.76919556 462.38894653 0.76487875]	[482.88058472 616.20123291 0.84527647]	[503.23800659 767.59332275 0.85544366]	[423.8208313 208.35244751 0.87924373]	[449.4480896 208.30297852 0.85095417]	[405.90960693 210.86343384 0.82372296]	[467.40008545 205.78990173 0.83914846]	[5.03447754e+02 8.08526001e+02 7.88832784e-01]	[5.21418396e+02 7.98365906e+02 7.66294539e-01]	[5.00657715e+02 7.75271118e+02 7.29541183e-01]	[439.24050903 793.32067871 0.80252707]	[421.29467773 790.66851807 0.82215786]	[444.37887573 767.66534424 0.78773427]
[439.16729736 216.14627075 0.92949969]	[439.32598877 290.3677063 0.91136664]	[380.131073 285.23687744 0.85917103]	[357.02490234 382.83569336 0.89869338]	[331.39181519 477.69009399 0.8468554 ]	[500.80859375 290.4069519 0.86342692]	[521.32312012 393.01568604 0.88290477]	[534.17736816 487.93762207 0.81626081]	[441.69430542 464.87322998 0.76725125]	[398.2638855 467.42404175 0.7398628 ]	[421.13442993 623.86047363 0.828269 ]	[439.30340576 759.92889404 0.85057861]	[482.76303101 462.35308838 0.76739311]	[482.83670044 618.81964111 0.86197197]	[500.74047852 770.25213623 0.82352912]	[423.77761841 210.79725647 0.89139611]	[446.95001221 208.34310913 0.85311729]	[405.86221313 210.89820862 0.83652061]	[464.95608521 208.32911682 0.85196829]	[5.03316315e+02 8.08679871e+02 7.79932797e-01]	[5.21189270e+02 8.03513428e+02 7.29809761e-01]	[4.93120331e+02 7.85557068e+02 6.89451814e-01]	[439.29589844 793.32403564 0.80497241]	[421.34960938 790.68157959 0.81222057]	[444.39486694 767.6572876 0.77194417]
[439.10983276 221.09358215 0.8931725 ]	[439.2600708 292.93432617 0.9323718 ]	[377.72909546 290.36141968 0.86288029]	[354.5710144 387.86273193 0.856552 ]	[321.20095825 480.12036133 0.87765777]	[500.70410156 292.94769287 0.86363715]	[521.265625 398.08300781 0.90576065]	[529.06799316 498.11810303 0.82550204]	[439.30477905 469.99441528 0.75223911]	[398.2074585 472.5486145 0.73594123]	[418.79284668 626.41021729 0.83471227]	[439.30465698 762.5098877 0.85572642]	[482.71450806 467.44552612 0.74196023]	[482.78079224 623.90130615 0.8833003 ]	[4.95688904e+02 7.80403442e+02 7.68403947e-01]	[421.36373901 213.33673096 0.9300549 ]	[446.87069702 213.28170776 0.88118207]	[405.83496094 213.40786743 0.85371166]	[464.87011719 213.30476379 0.89424086]	[4.93075348e+02 8.11333801e+02 7.91786909e-01]	[5.08448181e+02 8.11141785e+02 7.72029638e-01]	[4.85432953e+02 7.90675964e+02 7.31326103e-01]	[4.39250946e+02 7.93350403e+02 7.46582091e-01]	[4.21337280e+02 7.90720276e+02 7.56877422e-01]	[4.44371063e+02 7.70156616e+02 7.42337763e-01]
[439.10043335 223.66844177 0.87758392]	[439.2454834 293.00006104 0.94190532]	[377.70932007 292.90447998 0.87694883]	[354.5043335 390.48638916 0.84748673]	[318.73474121 480.25668335 0.90821218]	[500.71096802 295.39093018 0.87237144]	[521.24035645 398.15740967 0.91643071]	[529.02532959 498.18731689 0.84612572]	[439.22409058 472.59985352 0.74769247]	[398.12301636 475.15481567 0.73939639]	[418.78594971 626.49523926 0.83047354]	[439.2723999 762.45257568 0.85128659]	[480.315979 472.54418945 0.73446202]	[482.77502441 626.46728516 0.88016814]	[4.95605621e+02 7.85494446e+02 7.84983039e-01]	[421.34039307 213.44799805 0.94994116]	[444.44775391 213.36950684 0.89630383]	[403.3737793 213.49787903 0.87686169]	[464.84072876 213.41070557 0.917036 ]	[4.87942383e+02 8.13785828e+02 7.77498066e-01]	[5.03479950e+02 8.11241943e+02 7.70329714e-01]	[4.85361328e+02 7.90819153e+02 7.20140934e-01]	[4.41747040e+02 7.95850159e+02 7.48277724e-01]	[4.23804932e+02 7.90792297e+02 7.40642250e-01]	[4.44295624e+02 7.70106873e+02 7.39282310e-01]
[439.08554077 228.83135986 0.88052076]	[439.20715332 295.44616699 0.9503209 ]	[377.69503784 293.01190186 0.88836801]	[354.45849609 393.05908203 0.85774863]	[318.62176514 482.71655273 0.9258669 ]	[500.67880249 295.51165771 0.88513297]	[521.20019531 400.63482666 0.90996373]	[528.97131348 500.76831055 0.86689854]	[439.19607544 477.62963867 0.76223749]	[398.11999512 477.72055054 0.76242697]	[418.76806641 626.52496338 0.83818626]	[439.28430176 762.44250488 0.84977537]	[480.2845459 475.12634277 0.74262786]	[480.37011719 626.605896 0.86560196]	[4.90497955e+02 7.85564514e+02 7.77735114e-01]	[421.3324585 215.93084717 0.94902694]	[444.41690063 213.53317261 0.90020013]	[403.32418823 215.90849304 0.89407277]	[464.84088135 213.53483582 0.93325293]	[4.82767212e+02 8.13858704e+02 7.63302267e-01]	[5.00796600e+02 8.13739380e+02 7.39572406e-01]	[4.82912079e+02 7.93302795e+02 6.76052034e-01]	[4.39292969e+02 7.95864136e+02 7.33740866e-01]	[4.21376526e+02 7.90768311e+02 7.28454232e-01]	[4.41910706e+02 7.70117004e+02 7.26864755e-01]
[439.07418823 231.45016479 0.90267688]	[439.2170105 295.63446045 0.94988656]	[377.70547485 295.51254272 0.90128958]	[351.98022461 398.04608154 0.87806082]	[316.17706299 482.85223389 0.92505014]	[500.68496704 298.08892822 0.89159727]	[521.1930542 400.84286499 0.89749289]	[528.98321533 503.2640686 0.86426312]	[439.13684082 480.18103027 0.77592975]	[398.0612793 480.25750732 0.76935923]	[418.7802124 626.53509521 0.84115958]	[439.28997803 759.94348145 0.83557296]	[480.23358154 477.73239136 0.75404453]	[480.32672119 631.62994385 0.83838481]	[485.42480469 788.07879639 0.82561958]	[421.31948853 216.08557129 0.92884678]	[444.41741943 216.03088379 0.88859385]	[403.3041687 216.03153992 0.87800026]	[464.87741089 216.00593567 0.9125241 ]	[4.80157013e+02 8.18888306e+02 7.64672697e-01]	[4.98196198e+02 8.16314636e+02 7.43770421e-01]	[4.82857056e+02 7.93319336e+02 7.09386885e-01]	[4.39160553e+02 7.93347229e+02 6.75057173e-01]	[4.21284973e+02 7.90675842e+02 6.92805469e-01]	[4.44300781e+02 7.70121460e+02 6.86458528e-01]
[436.67346191 233.96037292 0.92200452]	[439.14352417 298.25411987 0.94152933]	[377.62316895 298.10205078 0.90875989]	[349.40899658 398.25848389 0.88065553]	[316.08306885 485.42990112 0.90176314]	[498.25045776 300.72842407 0.86107486]	[521.19012451 405.85409546 0.8688255 ]	[528.98632812 503.4803772 0.84442961]	[436.67825317 482.81045532 0.76379609]	[395.63497925 482.85321045 0.75554252]	[418.68380737 629.10058594 0.8211357 ]	[441.66397095 762.44714355 0.83737779]	[480.13317871 482.81497192 0.75132602]	[480.19888306 636.78448486 0.81523097]	[482.97021484 790.70349121 0.82260114]	[421.28094482 218.57937622 0.9120121 ]	[444.38088989 218.52947998 0.87237471]	[403.26409912 218.55757141 0.86603975]	[462.45898438 218.58061218 0.8918395 ]	[4.72597656e+02 8.24011719e+02 7.15776384e-01]	[4.93090057e+02 8.24019287e+02 6.98452890e-01]	[4.85349304e+02 8.06050293e+02 6.37440860e-01]	[4.39164703e+02 7.93273865e+02 6.68318510e-01]	[4.21323944e+02 7.90606445e+02 6.77943230e-01]	[4.44368469e+02 7.70117859e+02 6.32966697e-01]
[436.64157104 236.41244507 0.93149376]	[439.12283325 303.29751587 0.91399306]	[377.64373779 300.69775391 0.88976759]	[346.8576355 400.75177002 0.87027454]	[316.03717041 487.99691772 0.87560511]	[498.21383667 308.34786987 0.83251083]	[521.16882324 410.99282837 0.85716569]	[529.0010376 506.0090332 0.82530355]	[436.64974976 485.34790039 0.7428512 ]	[395.61264038 485.38070679 0.74025977]	[418.58721924 631.64007568 0.80748928]	[439.32043457 764.96209717 0.85936153]	[477.74255371 482.92633057 0.73733938]	[480.16503906 644.32788086 0.83884883]	[482.95758057 790.79064941 0.82417828]	[421.24069214 223.65962219 0.90237713]	[444.34057617 221.11613464 0.85950422]	[403.28768921 226.29241943 0.83282638]	[462.40875244 223.6594696 0.87055302]	[4.77614014e+02 8.29178955e+02 7.87840009e-01]	[4.95610016e+02 8.29084778e+02 7.26436555e-01]	[4.82848663e+02 8.06072449e+02 6.83132529e-01]	[4.39147339e+02 7.95795959e+02 6.96609974e-01]	[4.21267792e+02 7.90677063e+02 7.31301725e-01]	[4.44366974e+02 7.70138916e+02 6.75587177e-01]
[436.64199829 236.41242981 0.93120176]	[439.12597656 303.29727173 0.91464818]	[377.6427002 300.69863892 0.88955081]	[346.85385132 400.76028442 0.8698234 ]	[316.03396606 487.99517822 0.87635291]	[498.22393799 308.34545898 0.83325458]	[521.16723633 410.99749756 0.85681868]	[528.99810791 506.01199341 0.82608408]	[436.64956665 485.35144043 0.74248648]	[395.61291504 485.38458252 0.73972511]	[418.59423828 631.65374756 0.80748147]	[439.32168579 764.96130371 0.85723239]	[477.74130249 482.92834473 0.73667604]	[480.17092896 644.34332275 0.84247118]	[482.95809937 790.79425049 0.82439184]	[421.2414856 223.65881348 0.90200424]	[444.34173584 221.11611938 0.85934454]	[403.28726196 226.28897095 0.83298016]	[462.41104126 221.20683289 0.87083662]	[4.75162964e+02 8.29167603e+02 7.84401476e-01]	[4.93117188e+02 8.29086243e+02 7.24550545e-01]	[4.82858643e+02 8.06075623e+02 6.81180239e-01]	[4.39144073e+02 7.95788086e+02 6.98082924e-01]	[4.21270905e+02 7.90672791e+02 7.30896354e-01]	[4.44369568e+02 7.70141113e+02 6.73292696e-01]
[436.64367676 236.6383667 0.91279596]	[439.11346436 310.91711426 0.90804064]	[377.58398438 303.29199219 0.85990143]	[346.84609985 403.29779053 0.84880704]	[315.96835327 493.08349609 0.86613059]	[498.20578003 313.40975952 0.83772576]	[518.76464844 416.11358643 0.86895412]	[528.9899292 516.13238525 0.82495099]	[436.6295166 488.00408936 0.71446836]	[395.59176636 487.99920654 0.71655816]	[416.14480591 639.32763672 0.80396497]	[439.31201172 765.02484131 0.87748182]	[477.71716309 490.49468994 0.70800447]	[477.66671753 644.4932251 0.84325367]	[4.82941620e+02 7.98386230e+02 7.91365147e-01]	[421.25283813 228.87545776 0.91499704]	[444.35955811 228.79450989 0.8642804 ]	[403.27246094 233.8210144 0.88317186]	[462.41790771 228.86177063 0.8790617 ]	[4.72574463e+02 8.31761475e+02 7.84868300e-01]	[4.90517731e+02 8.31697632e+02 7.56883740e-01]	[4.82919769e+02 8.11146362e+02 7.03460455e-01]	[4.39119019e+02 7.95864624e+02 6.95542932e-01]	[4.21270142e+02 7.90734192e+02 7.22077072e-01]	[4.44393738e+02 7.70125977e+02 6.77112281e-01]
[436.57858276 241.63467407 0.86813128]	[439.05853271 313.51074219 0.91472805]	[377.53283691 310.95407104 0.85737067]	[344.33105469 408.41503906 0.82601869]	[315.95803833 498.20089722 0.88332802]	[498.14706421 313.53152466 0.844908 ]	[518.76904297 418.66055298 0.89751554]	[529.02185059 518.69360352 0.84365529]	[436.55187988 493.08786011 0.71290362]	[395.55230713 493.08312988 0.71670347]	[416.06542969 641.89190674 0.81481051]	[439.3074646 765.04846191 0.86542189]	[477.62713623 493.12017822 0.70130533]	[475.15859985 647.00299072 0.82178241]	[4.82866577e+02 8.08679138e+02 7.79573023e-01]	[421.22106934 233.87449646 0.95595914]	[441.93405151 233.81048584 0.89253312]	[400.84674072 233.95181274 0.92389929]	[462.35678101 233.85157776 0.91638994]	[4.77638947e+02 8.34356567e+02 6.59948170e-01]	[4.95664124e+02 8.34288635e+02 6.58395350e-01]	[4.82755005e+02 8.18921509e+02 6.31997764e-01]	[4.39266724e+02 7.95826721e+02 7.31176376e-01]	[4.23793274e+02 7.90763794e+02 7.30109394e-01]	[4.44397552e+02 7.70119507e+02 6.51520431e-01]
[436.54324341 249.33557129 0.85903066]	[439.06414795 316.01702881 0.93180937]	[377.55056763 313.54830933 0.8770535 ]	[344.28933716 413.56771851 0.83830661]	[315.97470093 500.89151001 0.91126019]	[498.14425659 316.11837769 0.87605798]	[518.77380371 421.1690979 0.90788543]	[529.02111816 521.29217529 0.87058699]	[434.10009766 498.2147522 0.73030382]	[395.50942993 498.19125366 0.72990215]	[413.556427 644.44519043 0.80304992]	[439.29879761 765.05084229 0.86717367]	[475.14859009 500.69451904 0.71236598]	[470.03140259 647.15869141 0.7973935 ]	[4.82793488e+02 8.18927246e+02 7.56200910e-01]	[421.1817627 236.43173218 0.96654719]	[441.87896729 234.03799438 0.93447787]	[400.79748535 236.58476257 0.9275229 ]	[462.37756348 236.45361328 0.94652253]	[4.75070953e+02 8.44583679e+02 5.27044356e-01]	[4.90536072e+02 8.44544434e+02 5.27579188e-01]	[4.80344025e+02 8.31747437e+02 6.10004902e-01]	[4.39270966e+02 7.98378052e+02 7.25495398e-01]	[4.23799957e+02 7.90836304e+02 7.25813925e-01]	[4.44382416e+02 7.70074768e+02 6.61500990e-01]
[434.10900879 254.36276245 0.88507235]	[436.64736938 318.62814331 0.92749101]	[377.51324463 318.52838135 0.89181203]	[344.33679199 418.65109253 0.88252693]	[315.96072388 503.43972778 0.90557104]	[495.62454224 318.72848511 0.85799664]	[521.15454102 423.79885864 0.88101518]	[529.01519775 523.82958984 0.86403936]	[434.06155396 500.77279663 0.74299693]	[395.50811768 500.76187134 0.74801195]	[411.00424194 646.92791748 0.80907363]	[439.32751465 764.95684814 0.86372906]	[475.12283325 500.83999634 0.72453326]	[467.47964478 654.68127441 0.77977121]	[4.82743164e+02 8.29259399e+02 7.56840229e-01]	[421.14105225 236.6361084 0.94223529]	[441.8638916 236.55764771 0.93064338]	[400.75146484 239.1778717 0.88769841]	[462.3704834 236.6809082 0.91051745]	[4.70032837e+02 8.52203735e+02 3.86205256e-01]	[4.93055450e+02 8.52258240e+02 3.79309267e-01]	[4.82761505e+02 8.47050354e+02 5.60303330e-01]	[4.41728882e+02 8.03482300e+02 7.10466206e-01]	[4.23856018e+02 7.93354553e+02 7.16350853e-01]	[4.44428833e+02 7.67593445e+02 6.71953082e-01]
[434.05426025 254.55487061 0.9047392 ]	[436.65020752 321.27764893 0.90046608]	[377.50558472 321.19573975 0.87522924]	[346.82321167 421.25817871 0.87468892]	[315.97509766 511.04043579 0.86352825]	[495.64831543 323.74331665 0.83269387]	[521.16333008 426.4006958 0.86335623]	[531.55401611 526.39538574 0.82995063]	[434.02706909 503.39691162 0.73577482]	[393.01828003 503.37661743 0.74155742]	[410.95639038 647.0177002 0.81134421]	[439.30627441 764.9942627 0.86649311]	[475.1265564 503.43283081 0.71909994]	[470.040802 662.37414551 0.7735188 ]	[4.82721680e+02 8.29129333e+02 6.44189358e-01]	[418.78805542 241.63658142 0.91241086]	[441.80654907 239.15487671 0.90357232]	[400.73812866 244.26982117 0.86481345]	[462.24499512 244.22747803 0.88164049]	[4.62357971e+02 8.52342896e+02 2.27226123e-01]	[4.87920898e+02 8.54892334e+02 1.91259816e-01]	[4.80331329e+02 8.34364990e+02 4.38433200e-01]	[4.39270966e+02 8.00932861e+02 6.78739130e-01]	[4.23834656e+02 7.93326782e+02 7.07870901e-01]	[4.44429199e+02 7.67647034e+02 6.76570415e-01]
[434.01583862 257.13943481 0.88932979]	[436.64971924 328.89178467 0.87602794]	[377.50460815 323.815979 0.85130101]	[346.81600952 423.91015625 0.83530903]	[316.00878906 518.67156982 0.88153082]	[495.62646484 328.91046143 0.81237054]	[521.17376709 431.52078247 0.86122775]	[531.59442139 529.06549072 0.80882335]	[431.53997803 505.98175049 0.7173444 ]	[392.98779297 505.92340088 0.72382855]	[410.94091797 647.09667969 0.81054348]	[441.66375732 764.97247314 0.86528504]	[475.06430054 508.46517944 0.69212919]	[469.98641968 662.43518066 0.7880888 ]	[4.80364990e+02 8.29151306e+02 6.93925977e-01]	[418.75564575 249.3731842 0.92003739]	[441.78344727 246.8062439 0.88986117]	[400.6973877 251.94883728 0.90437639]	[459.85861206 249.30953979 0.87970471]	[4.64845551e+02 8.54804382e+02 3.23379219e-01]	[4.85362762e+02 8.54897705e+02 3.02044362e-01]	[4.80327179e+02 8.34311829e+02 4.91718322e-01]	[4.39190308e+02 7.98426270e+02 6.87717676e-01]	[4.21334259e+02 7.93235413e+02 7.35841751e-01]	[4.46935730e+02 7.67612976e+02 6.79024458e-01]
[434.01434326 257.13943481 0.88914627]	[436.65057373 328.8961792 0.87654549]	[377.50863647 323.81719971 0.85200208]	[346.81491089 423.90957642 0.83599031]	[316.00674438 518.67785645 0.88367552]	[495.62182617 328.91656494 0.8117727 ]	[521.17565918 431.53060913 0.86122537]	[531.59814453 529.0680542 0.80822241]	[431.54162598 505.98217773 0.71741503]	[392.99069214 505.92410278 0.72398239]	[410.94973755 647.09661865 0.8123309 ]	[441.66104126 764.98181152 0.8658334 ]	[475.06521606 508.4666748 0.69208384]	[469.99230957 662.4440918 0.789505 ]	[4.80365417e+02 8.29146057e+02 6.88486040e-01]	[418.75537109 249.37281799 0.92002583]	[441.78216553 246.8059845 0.89022285]	[400.69613647 251.94970703 0.90489435]	[459.85543823 249.31164551 0.88076288]	[4.64834412e+02 8.54797668e+02 3.20214957e-01]	[4.85367218e+02 8.54894348e+02 2.98164278e-01]	[4.80321655e+02 8.34308289e+02 4.89995241e-01]	[4.39196838e+02 8.00932617e+02 6.92976594e-01]	[4.21339172e+02 7.93267212e+02 7.37242520e-01]	[4.46921295e+02 7.67615784e+02 6.75941825e-01]
[428.97631836 262.21835327 0.84405512]	[436.60256958 333.99798584 0.89464593]	[375.07736206 331.46624756 0.84147364]	[344.33056641 431.52651978 0.82846218]	[316.05657959 521.35864258 0.92563325]	[493.10211182 333.95901489 0.82024109]	[521.23431396 439.06622314 0.90160245]	[534.11541748 536.7019043 0.8212294 ]	[434.06402588 511.08129883 0.71902752]	[395.51651001 511.0194397 0.72378147]	[410.9833374 649.56066895 0.80289644]	[441.69439697 762.49511719 0.85066032]	[475.09686279 513.61834717 0.69542712]	[467.45510864 665.03375244 0.8091042 ]	[4.80343109e+02 8.31820557e+02 7.47133017e-01]	[418.71401978 254.40444946 0.95544577]	[441.67727661 254.36228943 0.93661892]	[400.62347412 254.50801086 0.93479449]	[459.75784302 251.94299316 0.91547322]	[4.59783630e+02 8.60002014e+02 3.53965312e-01]	[4.80277649e+02 8.65085083e+02 3.40330184e-01]	[4.82815216e+02 8.42021057e+02 5.38208485e-01]	[4.36663208e+02 8.00956116e+02 6.84027195e-01]	[4.21266052e+02 7.93237976e+02 7.44879127e-01]	[4.46965576e+02 7.67528076e+02 6.47532284e-01]
[426.39501953 274.91098022 0.88541979]	[434.05548096 339.06707764 0.90138489]	[374.99822998 336.70245361 0.87305385]	[346.831604 441.67468262 0.88594151]	[316.16384888 529.02349854 0.8807044 ]	[490.52972412 339.10961914 0.85942388]	[521.25921631 441.75161743 0.92698473]	[536.74145508 541.93054199 0.86750013]	[431.5451355 521.25415039 0.74031842]	[393.037323 521.19696045 0.73514563]	[416.06347656 652.13604736 0.80234009]	[439.31600952 764.97210693 0.84054619]	[472.5496521 521.34991455 0.71546543]	[467.39419556 672.64654541 0.76941371]	[4.80312531e+02 8.31859497e+02 7.80433297e-01]	[418.59869385 257.14532471 0.93002731]	[439.30358887 257.12054443 0.94961387]	[398.20477295 259.61798096 0.90487367]	[459.75366211 257.13946533 0.932136 ]	[4.59741669e+02 8.59994141e+02 4.26956803e-01]	[4.80215302e+02 8.62566406e+02 4.13430780e-01]	[4.82822449e+02 8.42029358e+02 5.75254202e-01]	[4.36627075e+02 7.98399292e+02 6.35880709e-01]	[4.21262329e+02 7.93245178e+02 7.09735632e-01]	[4.46899719e+02 7.67601196e+02 6.31039858e-01]
[423.90911865 277.55300903 0.90838957]	[434.06500244 344.28170776 0.85421771]	[375.03735352 344.26278687 0.84710622]	[349.43927002 444.37652588 0.85265505]	[318.66467285 539.30853271 0.89969873]	[490.52722168 341.81716919 0.82961762]	[521.296875 446.87908936 0.89338106]	[539.27392578 544.53930664 0.87927234]	[431.49972534 523.91094971 0.74056786]	[393.0335083 523.86224365 0.74401438]	[418.64035034 657.27770996 0.82038927]	[439.28704834 764.95605469 0.84378707]	[469.99746704 523.98101807 0.70656544]	[464.93255615 680.33898926 0.76144677]	[4.80251312e+02 8.44522949e+02 7.87512958e-01]	[418.53771973 264.80157471 0.88230014]	[439.23825073 264.72445679 0.89726114]	[398.11166382 269.91921997 0.86954314]	[459.69897461 264.78378296 0.8794933 ]	[4.59760315e+02 8.57461121e+02 3.64547014e-01]	[4.77736053e+02 8.65057373e+02 3.27987850e-01]	[4.82739014e+02 8.49792786e+02 5.84115028e-01]	[4.36588104e+02 8.03519775e+02 6.62755907e-01]	[4.21220947e+02 7.93354126e+02 7.14393854e-01]	[4.44378387e+02 7.67511414e+02 6.44502878e-01]
[423.85168457 280.12280273 0.8913213 ]	[434.06213379 349.39749146 0.83963662]	[374.98403931 346.90231323 0.82158774]	[351.92501831 449.4937439 0.83676624]	[318.71063232 541.90319824 0.91806972]	[490.48797607 346.84246826 0.81523091]	[521.30963135 449.52072144 0.87946713]	[539.32421875 546.94317627 0.87799782]	[431.52984619 526.49243164 0.72686172]	[393.02697754 526.40386963 0.72855312]	[418.64459229 659.86566162 0.82230115]	[439.25289917 765.01678467 0.8479951 ]	[470.02987671 529.04492188 0.69253349]	[464.91650391 682.92675781 0.77480036]	[4.80237518e+02 8.47063110e+02 7.97826231e-01]	[416.13546753 272.35549927 0.89228451]	[439.18255615 269.88400269 0.90395701]	[398.0892334 274.8956604 0.91051579]	[459.68167114 269.89974976 0.8926478 ]	[4.59640015e+02 8.54900085e+02 3.14454526e-01]	[4.72586151e+02 8.62569214e+02 2.66718030e-01]	[4.80354706e+02 8.52253601e+02 5.69130540e-01]	[4.36579163e+02 8.06027710e+02 6.32699907e-01]	[4.21216858e+02 7.95864380e+02 6.74445331e-01]	[4.44327606e+02 7.67561279e+02 6.47911668e-01]
[423.85394287 282.74783325 0.86073422]	[431.52941895 354.48571777 0.85531968]	[372.51824951 352.01693726 0.82516456]	[349.41403198 454.60760498 0.84503603]	[318.74490356 544.47723389 0.91531259]	[487.98059082 351.96487427 0.81924242]	[521.32434082 454.54296875 0.88039458]	[541.76251221 547.02264404 0.87664193]	[434.03164673 531.53387451 0.71540999]	[393.04736328 526.49816895 0.71961498]	[418.62814331 662.33966064 0.82895195]	[439.23669434 764.9755249 0.84828532]	[472.5552063 534.15783691 0.68797374]	[464.91381836 685.5223999 0.79455942]	[4.80211609e+02 8.49660889e+02 8.00601780e-01]	[416.13299561 274.91339111 0.92258751]	[439.16165161 274.86862183 0.92695916]	[398.05383301 274.96920776 0.90902424]	[459.63668823 272.42276001 0.90811932]	[4.52012939e+02 8.59993591e+02 2.61179596e-01]	[4.62293640e+02 8.67662903e+02 2.29927212e-01]	[4.80327362e+02 8.54849121e+02 5.30516863e-01]	[4.36642090e+02 8.03565247e+02 6.29893005e-01]	[4.21259399e+02 7.95843506e+02 6.66799843e-01]	[4.41902527e+02 7.67513855e+02 6.57320917e-01]
[423.85574341 282.74755859 0.86036652]	[431.54083252 354.4822998 0.85527724]	[372.53225708 352.00524902 0.82592672]	[349.41369629 454.6083374 0.84534788]	[318.74462891 544.47717285 0.91511637]	[487.98391724 351.96633911 0.81902719]	[521.3248291 454.55267334 0.88132882]	[541.76062012 547.02148438 0.87712044]	[434.03536987 531.534729 0.71534866]	[393.04898071 526.49859619 0.71924496]	[418.62918091 662.35717773 0.82815599]	[439.23110962 764.98718262 0.84860599]	[472.5625 534.15899658 0.68791968]	[464.92544556 685.50708008 0.78904146]	[4.80210175e+02 8.49654785e+02 8.00679266e-01]	[416.13366699 274.91351318 0.9224 ]	[439.16183472 274.8677063 0.92627633]	[398.0546875 274.97042847 0.91002357]	[459.63641357 272.4140625 0.90678883]	[4.46952301e+02 8.62527588e+02 2.72485256e-01]	[4.62247131e+02 8.67658447e+02 2.41340667e-01]	[4.80339905e+02 8.54837280e+02 5.34182906e-01]	[4.36641418e+02 8.06045288e+02 6.29882514e-01]	[4.21259949e+02 7.95880127e+02 6.61443293e-01]	[4.41889679e+02 7.67516907e+02 6.58984900e-01]
[423.8555603 285.33013916 0.85234296]	[431.50344849 354.58728027 0.87343383]	[372.51266479 354.58673096 0.84525353]	[349.42422485 457.14639282 0.86434901]	[318.7769165 546.95623779 0.89209479]	[487.96051025 354.4704895 0.8241719 ]	[521.36181641 454.62658691 0.88774824]	[541.90081787 549.59442139 0.87052333]	[434.0244751 534.11975098 0.7152763 ]	[393.07296753 529.03607178 0.71372229]	[418.55368042 662.43481445 0.82363349]	[439.21191406 764.98077393 0.84997457]	[472.53713989 536.7411499 0.68849313]	[464.91900635 687.98834229 0.79221922]	[4.80200623e+02 8.49689148e+02 7.48084843e-01]	[416.12316895 275.00341797 0.93121356]	[439.16113281 274.97738647 0.94632733]	[398.01571655 275.1184082 0.91104317]	[457.21459961 274.9861145 0.91510731]	[4.39265778e+02 8.67585083e+02 3.04169685e-01]	[4.52067596e+02 8.70147705e+02 2.61197627e-01]	[4.82748871e+02 8.54891235e+02 4.78774309e-01]	[4.39110992e+02 8.06053833e+02 6.40535116e-01]	[4.21313416e+02 7.98398499e+02 6.65707529e-01]	[4.41854767e+02 7.67514160e+02 6.84575677e-01]
[423.77114868 290.45352173 0.87995678]	[428.98031616 357.01397705 0.88251388]	[372.46896362 357.06704712 0.85611749]	[349.45928955 459.67922974 0.88938284]	[321.17837524 549.49700928 0.86265951]	[487.92962646 354.58590698 0.8385855 ]	[521.40032959 457.11346436 0.89678633]	[544.36804199 552.12634277 0.87111211]	[431.56155396 536.68774414 0.7206803 ]	[395.51132202 531.60253906 0.71508908]	[416.08374023 664.91265869 0.832196 ]	[439.21817017 764.95373535 0.84175843]	[470.02523804 539.28894043 0.700059 ]	[464.95135498 690.62329102 0.77413744]	[4.82795898e+02 8.49761597e+02 7.21147776e-01]	[416.03640747 277.47866821 0.91648656]	[439.10568237 275.1138916 0.94197154]	[395.61669922 277.60861206 0.90248454]	[457.20855713 275.09225464 0.92045546]	[4.44414429e+02 8.65083313e+02 1.72107846e-01]	[4.59729584e+02 8.70177185e+02 1.51773140e-01]	[4.82951538e+02 8.54902283e+02 4.05115753e-01]	[4.39207733e+02 8.03471863e+02 6.62642479e-01]	[4.23783478e+02 7.95810242e+02 6.81511343e-01]	[4.41862823e+02 7.67475647e+02 6.84267521e-01]
[421.3727417 293.01174927 0.9063555 ]	[428.95120239 357.07855225 0.8870337 ]	[372.44436646 357.15203857 0.85703516]	[351.953125 459.76739502 0.90219212]	[321.21194458 552.08789062 0.84518325]	[487.91687012 357.01464844 0.85194743]	[521.42749023 457.14935303 0.90080404]	[546.92932129 554.70611572 0.84939194]	[434.00878906 536.74133301 0.72571647]	[395.50271606 534.13378906 0.71850681]	[416.08554077 664.92510986 0.83251393]	[439.20785522 764.94433594 0.84397608]	[472.52410889 541.74475098 0.70315897]	[467.41574097 690.72033691 0.75500935]	[4.82825500e+02 8.52183777e+02 7.16468930e-01]	[413.54888916 277.62261963 0.89708287]	[439.08560181 277.55541992 0.93699014]	[395.56341553 277.68582153 0.87209225]	[457.21838379 277.51901245 0.92162639]	[4.59639740e+02 8.52317749e+02 1.50960848e-01]	[4.62362457e+02 8.62497864e+02 1.26837298e-01]	[4.82918640e+02 8.54901855e+02 4.10352558e-01]	[4.39243988e+02 8.00931213e+02 6.73490524e-01]	[4.23794800e+02 7.93327026e+02 6.94822550e-01]	[4.41872864e+02 7.65091919e+02 6.99637175e-01]
[421.35125732 295.44812012 0.9194355 ]	[428.9324646 357.14395142 0.8905921 ]	[369.9732666 359.57147217 0.85495794]	[351.98388672 462.21459961 0.90233421]	[321.22796631 554.6652832 0.84473556]	[485.47119141 357.07113647 0.86717749]	[523.80993652 457.22250366 0.90481091]	[549.55114746 557.22418213 0.83478868]	[434.01641846 539.22387695 0.73349476]	[395.53179932 536.66101074 0.72885841]	[416.0977478 665.019104 0.83859694]	[439.2102356 764.94494629 0.83829159]	[470.03833008 541.7789917 0.70854044]	[467.44927979 693.20849609 0.75427973]	[4.82944977e+02 8.52200867e+02 6.84345722e-01]	[411.03491211 277.6847229 0.88458973]	[439.07418823 277.61346436 0.92795187]	[395.51974487 280.09942627 0.84709054]	[457.18899536 277.53424072 0.9190883 ]	[4.59775421e+02 8.52237549e+02 1.28827333e-01]	[4.67443604e+02 8.57385742e+02 9.81774479e-02]	[4.85414215e+02 8.57373413e+02 3.77144933e-01]	[4.39261292e+02 8.00951294e+02 6.68777525e-01]	[4.23826752e+02 7.93348999e+02 6.87992454e-01]	[4.41866943e+02 7.67470581e+02 6.90824926e-01]
[421.29977417 295.52438354 0.93347794]	[428.92108154 357.22912598 0.89042872]	[372.43978882 359.66253662 0.86011666]	[352.0178833 462.33599854 0.89888656]	[321.25384521 557.25811768 0.85788304]	[485.43685913 357.13101196 0.87773973]	[523.87493896 459.68417358 0.91914481]	[554.68011475 559.69897461 0.82512522]	[434.00933838 539.23822021 0.73196912]	[395.50341797 536.69281006 0.7237246 ]	[418.54397583 665.02075195 0.84206831]	[439.22058105 765.02545166 0.84354645]	[472.52536011 541.78161621 0.70609504]	[467.48101807 693.19390869 0.74780536]	[4.82957458e+02 8.49662537e+02 7.05076516e-01]	[410.96298218 280.12045288 0.87333745]	[436.665802 277.69946289 0.90956461]	[393.037323 280.13986206 0.82645023]	[457.14700317 277.59713745 0.9106735 ]	[4.62216034e+02 8.49714600e+02 1.49905890e-01]	[4.67414001e+02 8.52380981e+02 1.21353053e-01]	[4.85446655e+02 8.52356873e+02 4.26472336e-01]	[4.39267120e+02 8.00969788e+02 6.57890558e-01]	[4.23825714e+02 7.95802612e+02 6.75800562e-01]	[4.41884644e+02 7.67547974e+02 6.84710920e-01]
[421.22409058 295.605896 0.94365138]	[428.91894531 359.71939087 0.88455629]	[369.97674561 359.82119751 0.8424015 ]	[354.46850586 462.43151855 0.89109361]	[321.27688599 559.75506592 0.86997354]	[485.45855713 359.62615967 0.88358951]	[523.92730713 459.75967407 0.92877924]	[559.79333496 562.24188232 0.88850033]	[434.04260254 539.27392578 0.7404598 ]	[395.56716919 539.21270752 0.74264294]	[418.79397583 665.06835938 0.85815084]	[439.22436523 765.05047607 0.83623749]	[472.51852417 541.79937744 0.70787573]	[470.01516724 690.7199707 0.73676568]	[4.82964203e+02 8.49680359e+02 6.82890654e-01]	[408.41821289 280.23904419 0.85158557]	[436.57110596 280.17709351 0.87723768]	[392.96929932 280.23590088 0.80540061]	[454.62286377 277.71060181 0.87594569]	[4.64846893e+02 8.49786133e+02 9.47667733e-02]	[4.82779297e+02 8.54866638e+02 7.98416734e-02]	[4.85400635e+02 8.54797852e+02 3.92959028e-01]	[4.39225037e+02 7.98442871e+02 6.56733155e-01]	[4.21343933e+02 7.93310730e+02 6.91608489e-01]	[4.41889801e+02 7.67590637e+02 6.51757717e-01]
[421.22668457 295.60415649 0.94324094]	[428.92193604 359.71609497 0.88468093]	[369.98123169 359.81411743 0.84382915]	[354.46902466 462.4342041 0.89041913]	[321.27737427 559.75323486 0.8696667 ]	[485.45669556 359.62533569 0.88396549]	[523.93432617 459.77084351 0.92770785]	[559.79510498 562.25158691 0.88886893]	[434.0461731 539.27148438 0.7403003 ]	[395.56832886 539.2097168 0.74199307]	[418.79327393 665.06469727 0.85812902]	[439.22351074 765.04174805 0.83453524]	[472.52288818 541.79772949 0.70784461]	[470.01126099 690.71496582 0.7385875 ]	[4.82957214e+02 8.49679993e+02 6.84586763e-01]	[408.42028809 280.23959351 0.85173017]	[436.57293701 280.17477417 0.8776536 ]	[390.51498413 280.25198364 0.80522549]	[454.62130737 277.71276855 0.87606162]	[4.62409027e+02 8.49793701e+02 9.88860130e-02]	[4.80302765e+02 8.54849915e+02 8.05969983e-02]	[4.85399567e+02 8.54798462e+02 3.92851353e-01]	[4.39218842e+02 8.00923584e+02 6.56707585e-01]	[4.21338135e+02 7.93316223e+02 6.91751420e-01]	[4.41890289e+02 7.67583496e+02 6.49575293e-01]
[421.21365356 298.02514648 0.94786924]	[428.93225098 359.76428223 0.87756824]	[372.44680786 362.23959351 0.839719 ]	[354.48175049 464.86105347 0.88205218]	[321.2925415 559.8067627 0.87816381]	[485.46514893 359.6723938 0.88204509]	[523.93487549 459.80325317 0.92872882]	[562.21087646 562.27832031 0.90179408]	[434.09729004 541.74816895 0.7471987 ]	[395.59838867 539.28509521 0.75463271]	[421.22808838 667.44940186 0.86625946]	[439.22299194 765.02215576 0.84072852]	[472.60488892 541.86584473 0.71446395]	[472.51928711 698.29296875 0.72724557]	[4.82952087e+02 8.52268433e+02 6.69746816e-01]	[408.39633179 282.77157593 0.84222203]	[436.57260132 282.72259521 0.86721712]	[390.50540161 282.76629639 0.79726738]	[454.58712769 280.1477356 0.85540622]	[4.62367096e+02 8.52327393e+02 7.84382373e-02]	[4.80245453e+02 8.54885376e+02 6.87355846e-02]	[4.85426605e+02 8.59964111e+02 3.44795763e-01]	[4.39204376e+02 8.00957092e+02 6.66876614e-01]	[4.21340637e+02 7.93332031e+02 6.88229799e-01]	[4.41862518e+02 7.67560486e+02 6.77934229e-01]
[421.21298218 298.12271118 0.94926089]	[428.94113159 359.79736328 0.87269855]	[372.4697876 362.30163574 0.83415097]	[354.50860596 464.89956665 0.88408923]	[321.30963135 559.83203125 0.87755471]	[485.47427368 359.69091797 0.88070768]	[523.97888184 462.20465088 0.92019922]	[562.21466064 562.32336426 0.90526187]	[434.10070801 541.76916504 0.75148296]	[395.60171509 541.7131958 0.75833535]	[421.25442505 665.03265381 0.85190225]	[439.23736572 765.02355957 0.84314263]	[475.06738281 541.88128662 0.71614623]	[472.56124878 700.86871338 0.73128343]	[4.82976501e+02 8.52311951e+02 6.59320951e-01]	[408.39422607 287.84173584 0.83802879]	[436.55639648 285.31408691 0.86083102]	[392.97729492 287.82595825 0.79353124]	[454.58236694 280.15423584 0.85339803]	[4.62351929e+02 8.52326294e+02 8.19499344e-02]	[4.77713684e+02 8.54897888e+02 6.80392534e-02]	[4.85444122e+02 8.62514343e+02 3.34149808e-01]	[4.39172272e+02 8.01000061e+02 6.65479779e-01]	[4.21308563e+02 7.93349304e+02 6.87630951e-01]	[4.41871826e+02 7.67561829e+02 6.73821270e-01]
[421.23669434 300.62792969 0.93306094]	[431.47103882 362.24401855 0.85944909]	[372.53961182 362.34213257 0.83695489]	[354.50198364 467.40667725 0.8672778 ]	[321.28805542 562.27246094 0.88936877]	[487.95227051 359.77676392 0.86281848]	[523.97613525 462.39099121 0.90782207]	[559.75189209 564.81848145 0.89382446]	[434.09646606 541.77392578 0.75587189]	[395.60552979 541.70812988 0.76202667]	[421.37332153 664.98474121 0.84888101]	[439.21414185 765.00799561 0.84019721]	[472.59848022 541.89831543 0.72126198]	[475.07241821 703.45489502 0.74917668]	[4.85390045e+02 8.54844360e+02 6.41108572e-01]	[408.43673706 292.90261841 0.85347271]	[436.59371948 290.38650513 0.87551999]	[393.06185913 292.92959595 0.8227669 ]	[457.09533691 285.24966431 0.84129465]	[4.62414307e+02 8.54848145e+02 7.18010888e-02]	[5.00762054e+02 8.80468567e+02 5.81960566e-02]	[4.85462921e+02 8.65140198e+02 3.14766228e-01]	[4.39192963e+02 8.00955383e+02 6.63509250e-01]	[4.21315765e+02 7.93311462e+02 6.86183631e-01]	[4.41802704e+02 7.67568176e+02 6.89908922e-01]
[421.28997803 300.70162964 0.91737568]	[431.50076294 362.29159546 0.85500294]	[374.98132324 364.78085327 0.83759165]	[354.53631592 467.42105103 0.87089652]	[321.27310181 562.32281494 0.89821458]	[487.96310425 359.81878662 0.85475075]	[523.97906494 464.82867432 0.89526141]	[557.21105957 564.92852783 0.87032223]	[434.10098267 541.77874756 0.75426316]	[395.605896 539.30651855 0.76080918]	[421.38818359 665.05169678 0.84680331]	[439.22973633 764.99353027 0.83526444]	[472.60293579 541.91101074 0.72169334]	[475.11636353 703.4710083 0.75298017]	[4.85403992e+02 8.54817566e+02 6.61365628e-01]	[410.98165894 292.9786377 0.86553264]	[436.6355896 290.44354248 0.88343406]	[395.5322876 295.39523315 0.85161281]	[457.16116333 285.31790161 0.84776068]	[4.62360596e+02 8.54897034e+02 7.53152966e-02]	[4.98209686e+02 8.77889893e+02 5.79763204e-02]	[4.87936890e+02 8.65104065e+02 3.32172006e-01]	[4.39203186e+02 8.00932373e+02 6.69768691e-01]	[4.21319733e+02 7.93295471e+02 6.90611780e-01]	[4.41823059e+02 7.67558228e+02 6.73492789e-01]
[421.30966187 300.76620483 0.90099257]	[431.54037476 362.32736206 0.85223752]	[375.00018311 364.81008911 0.83883983]	[354.54421997 467.40917969 0.87203437]	[321.2512207 562.34002686 0.90403128]	[488.00119019 362.2227478 0.84742975]	[523.93328857 464.86831665 0.89965427]	[552.11102295 564.9730835 0.856215 ]	[436.54476929 541.80303955 0.75795692]	[395.64129639 541.72570801 0.76477575]	[421.3918457 665.04901123 0.8344993 ]	[439.22628784 764.97570801 0.82919389]	[475.09811401 544.32470703 0.72606355]	[475.11099243 703.47900391 0.7470963 ]	[4.85413269e+02 8.54866943e+02 6.45514011e-01]	[411.02102661 293.02566528 0.87235874]	[436.65097046 292.92214966 0.89282751]	[395.55181885 295.40423584 0.85313815]	[457.21185303 287.8354187 0.85831618]	[4.62375946e+02 8.54907410e+02 6.94344267e-02]	[4.98223755e+02 8.77911316e+02 5.63673042e-02]	[4.87940704e+02 8.67637817e+02 3.21630418e-01]	[4.39207703e+02 8.00917419e+02 6.64292872e-01]	[4.21326294e+02 7.93281433e+02 6.87458694e-01]	[4.41821899e+02 7.67548340e+02 6.66899741e-01]
[421.30996704 300.76528931 0.90097904]	[431.54638672 362.32403564 0.85271722]	[375.00900269 364.8031311 0.84092468]	[354.54434204 467.409729 0.87167192]	[321.25100708 562.3369751 0.90385115]	[488.00268555 362.22131348 0.84751314]	[523.93737793 464.87023926 0.89850855]	[552.11126709 564.97705078 0.8563394 ]	[436.55352783 541.79827881 0.75969058]	[398.01211548 541.72442627 0.76529908]	[423.78399658 664.99963379 0.83751309]	[439.2197876 764.98779297 0.83274639]	[475.11062622 544.3237915 0.72703683]	[475.12689209 705.91900635 0.74905384]	[4.85411316e+02 8.54881042e+02 6.41307831e-01]	[411.02374268 295.37976074 0.87298322]	[436.64962769 292.92272949 0.89226258]	[395.56271362 295.41986084 0.85836947]	[457.21273804 287.83609009 0.85842288]	[4.62402588e+02 8.54896240e+02 6.78909868e-02]	[5.00780609e+02 8.80469360e+02 5.68475090e-02]	[4.85483643e+02 8.67651306e+02 3.19797099e-01]	[4.39209595e+02 7.98440796e+02 6.68188632e-01]	[4.21327606e+02 7.93274658e+02 6.91303670e-01]	[4.41807312e+02 7.67561829e+02 6.73285604e-01]
[421.34143066 303.24920654 0.88628495]	[434.03735352 364.78271484 0.85222685]	[375.00970459 364.83169556 0.8390671 ]	[354.55725098 467.43179321 0.87497091]	[321.24627686 562.32977295 0.90402865]	[490.48672485 362.26052856 0.83956313]	[523.91937256 464.89779663 0.89789116]	[549.52502441 565.04956055 0.85834658]	[436.543396 541.80230713 0.75709999]	[395.64059448 541.7208252 0.76444024]	[421.40036011 665.0435791 0.83509982]	[439.22628784 765.0032959 0.83356965]	[475.09249878 544.32653809 0.72589111]	[475.10800171 703.48126221 0.74412507]	[4.85405975e+02 8.54835327e+02 6.38094842e-01]	[413.53262329 295.44094849 0.88653266]	[436.66555786 293.00213623 0.8994385 ]	[395.59768677 295.40649414 0.85894626]	[459.59103394 287.8347168 0.85925376]	[4.62301849e+02 8.57426208e+02 7.47316629e-02]	[5.00746033e+02 8.80465759e+02 5.81179857e-02]	[4.87930450e+02 8.67606201e+02 3.19457859e-01]	[4.39200958e+02 8.00949036e+02 6.49685204e-01]	[4.21313904e+02 7.93302368e+02 6.73611760e-01]	[4.41822052e+02 7.67569336e+02 6.70106411e-01]
[421.37203979 303.27078247 0.87619787]	[434.07080078 364.80493164 0.85390139]	[375.01928711 364.83007812 0.84023619]	[354.5637207 467.4390564 0.87394989]	[321.24664307 562.34985352 0.90636939]	[490.52593994 362.30285645 0.8310737 ]	[523.89508057 464.95797729 0.88733774]	[546.9944458 567.47320557 0.86530334]	[436.54690552 541.81213379 0.75575167]	[395.62609863 541.72686768 0.76283801]	[423.76947021 665.00524902 0.83428741]	[439.21578979 765.01281738 0.83459628]	[475.11630249 544.34179688 0.7275613 ]	[475.11477661 703.50390625 0.74396944]	[4.85409393e+02 8.54828857e+02 6.26247168e-01]	[413.57565308 295.45986938 0.8920185 ]	[436.70016479 293.02456665 0.90405738]	[395.60931396 293.02410889 0.85755688]	[459.6098938 287.80361938 0.86085308]	[4.62347168e+02 8.59966064e+02 7.09031224e-02]	[5.00829742e+02 8.83053955e+02 6.44122064e-02]	[4.85440674e+02 8.65137329e+02 3.18519920e-01]	[4.39201111e+02 8.00944214e+02 6.50310636e-01]	[4.21313385e+02 7.93300232e+02 6.74625695e-01]	[4.41806824e+02 7.67580750e+02 6.75887287e-01]
[421.40264893 303.26870728 0.86961925]	[434.10009766 364.7980957 0.85835695]	[375.021698 364.81588745 0.84100962]	[354.55914307 467.409729 0.87588197]	[321.23260498 562.33447266 0.90265143]	[490.57623291 362.31439209 0.82655084]	[523.87927246 467.39331055 0.88179153]	[544.45843506 567.59155273 0.8764177 ]	[436.5357666 541.80700684 0.75431395]	[395.61532593 541.72460938 0.76245809]	[421.37619019 665.01550293 0.83735096]	[439.23266602 765.00726318 0.83440608]	[475.10235596 544.33441162 0.727777 ]	[475.11361694 703.48846436 0.74339718]	[4.85405670e+02 8.54832642e+02 6.36044800e-01]	[416.03234863 295.46786499 0.90032941]	[439.07904053 295.39035034 0.90908694]	[398.009552 295.39425659 0.86830407]	[459.62481689 287.80255127 0.86430502]	[4.62285706e+02 8.60021729e+02 7.59398565e-02]	[5.00821869e+02 8.85572571e+02 6.40898198e-02]	[4.85440369e+02 8.67610840e+02 3.26749146e-01]	[4.39211182e+02 8.00952637e+02 6.51977241e-01]	[4.21325562e+02 7.93306274e+02 6.72309041e-01]	[4.41833527e+02 7.67575623e+02 6.70759380e-01]
[423.79043579 303.22262573 0.87137288]	[434.12362671 364.78405762 0.86237043]	[375.0451355 364.78970337 0.84643203]	[354.56097412 464.93505859 0.88282919]	[321.22235107 562.32147217 0.90101278]	[493.05490112 362.31512451 0.82847214]	[523.86206055 464.93756104 0.88912117]	[544.30084229 567.50726318 0.89859992]	[434.12652588 541.80682373 0.75508732]	[395.60391235 541.73565674 0.7627297 ]	[421.34622192 664.9732666 0.83980858]	[439.24633789 764.98980713 0.83268183]	[475.09863281 544.33190918 0.72745609]	[475.11837769 703.45983887 0.74471188]	[4.85409424e+02 8.54848389e+02 6.39754474e-01]	[416.05889893 295.42269897 0.90091628]	[439.11010742 292.99298096 0.91088891]	[398.02685547 295.39700317 0.87005627]	[459.64974976 287.81924438 0.87131166]	[4.62298218e+02 8.59984619e+02 8.23361650e-02]	[5.00786346e+02 8.83055725e+02 6.56909719e-02]	[4.85456024e+02 8.67604736e+02 3.27728331e-01]	[4.39201935e+02 8.00952637e+02 6.50139213e-01]	[4.21317383e+02 7.93301331e+02 6.72319770e-01]	[4.41853333e+02 7.67561340e+02 6.66635036e-01]
[423.82290649 300.69668579 0.88747418]	[436.57406616 362.26470947 0.89130253]	[375.07861328 362.2713623 0.86465043]	[354.57302856 464.82769775 0.90406132]	[321.22952271 559.80773926 0.87649184]	[493.09616089 362.2348938 0.84215868]	[523.83013916 464.90496826 0.89962971]	[541.82110596 567.44769287 0.89760387]	[436.54153442 541.7722168 0.75527173]	[395.60006714 539.31103516 0.76031196]	[421.29733276 665.03424072 0.84497213]	[439.23934937 765.02471924 0.8329969 ]	[475.1022644 541.91113281 0.72928679]	[475.08685303 703.4263916 0.73162931]	[4.85396362e+02 8.52368042e+02 6.42275333e-01]	[416.09066772 292.93707275 0.89303362]	[439.16052246 290.45553589 0.90211314]	[398.03997803 292.89654541 0.84321737]	[459.7175293 285.26376343 0.8852405 ]	[4.62336426e+02 8.57418762e+02 9.38196853e-02]	[4.95650970e+02 8.75340881e+02 6.79541305e-02]	[4.85446594e+02 8.62548706e+02 3.35449815e-01]	[4.39227814e+02 8.00931580e+02 6.57245874e-01]	[4.21334198e+02 7.93299377e+02 6.77540958e-01]	[4.41860168e+02 7.67596008e+02 6.58665299e-01]
[423.88580322 298.23266602 0.89805627]	[436.59902954 359.81240845 0.91127342]	[375.09936523 359.79946899 0.87861723]	[354.58905029 462.3855896 0.91680866]	[321.22750854 557.23040771 0.85224998]	[495.59677124 359.80102539 0.8523103 ]	[523.78979492 464.83648682 0.91092211]	[541.80157471 565.01818848 0.90867287]	[434.10238647 541.73144531 0.74268192]	[395.58496094 539.25952148 0.75014997]	[421.25952148 665.04394531 0.84186542]	[439.24163818 765.0199585 0.82904571]	[472.6026001 541.8536377 0.7226156]	[472.59329224 700.86541748 0.72346222]	[4.85425690e+02 8.54808411e+02 6.32295668e-01]	[416.13925171 290.38327026 0.88567472]	[439.22546387 287.89068604 0.89507312]	[398.08123779 282.75863647 0.82380164]	[459.73635864 280.24572754 0.89583457]	[4.62354492e+02 8.57413574e+02 8.98232907e-02]	[4.77704895e+02 8.57483887e+02 6.85069636e-02]	[4.87939117e+02 8.65054871e+02 3.31077784e-01]	[4.39216705e+02 7.98427734e+02 6.72345221e-01]	[4.21318512e+02 7.93273865e+02 6.99993491e-01]	[4.41869873e+02 7.67602356e+02 6.52113199e-01]
[423.90289307 298.00991821 0.91188419]	[436.5647583 359.57730103 0.91907179]	[375.06588745 359.58544922 0.88396835]	[354.57974243 462.20254517 0.92729682]	[321.25152588 549.59710693 0.84513128]	[493.11700439 359.58108521 0.85962754]	[523.78131104 462.35626221 0.92390281]	[541.78826904 564.9083252 0.9132002 ]	[434.10845947 539.23040771 0.73109895]	[395.58236694 536.71673584 0.73468482]	[421.26025391 664.94049072 0.83700109]	[439.26889038 765.08026123 0.83474755]	[472.60858154 541.76733398 0.71481186]	[472.58364868 698.30517578 0.70455283]	[4.82913666e+02 8.52270142e+02 6.82415247e-01]	[416.13302612 282.76702881 0.87184799]	[439.2354126 280.2277832 0.90824878]	[398.14178467 280.15045166 0.84722722]	[459.75488281 277.60192871 0.94077981]	[4.59665131e+02 8.60003113e+02 1.41669109e-01]	[4.62398499e+02 8.70150818e+02 1.21895626e-01]	[4.85437866e+02 8.57451233e+02 3.80318552e-01]	[4.39212006e+02 8.00932434e+02 6.73673213e-01]	[4.21324982e+02 7.93298340e+02 6.95589721e-01]	[4.44310303e+02 7.67654541e+02 6.41197562e-01]
[426.35116577 295.54226685 0.90559548]	[436.59060669 357.05682373 0.91802233]	[375.07623291 357.03573608 0.8713187 ]	[354.55453491 459.66818237 0.91714662]	[321.19732666 546.96838379 0.88030136]	[495.61688232 357.08184814 0.85459602]	[523.77783203 459.78204346 0.93394601]	[541.78369141 562.31164551 0.90147221]	[436.53479004 534.17108154 0.71534443]	[395.5586853 531.57928467 0.71885896]	[421.28762817 662.42779541 0.82218707]	[439.26171875 767.49523926 0.83869469]	[475.11068726 539.21820068 0.70206285]	[472.56655884 693.22772217 0.71941179]	[4.82798706e+02 8.49676086e+02 7.28000522e-01]	[416.15899658 280.15707397 0.89499462]	[439.27600098 277.7059021 0.93023145]	[398.17520142 277.61300659 0.87298846]	[459.79684448 275.10644531 0.95173955]	[4.57155548e+02 8.62532532e+02 2.73639023e-01]	[4.67436096e+02 8.70149048e+02 2.47997046e-01]	[4.85447906e+02 8.52369202e+02 4.70131576e-01]	[4.39194611e+02 8.00958618e+02 6.83243990e-01]	[4.21307953e+02 7.93316345e+02 7.07108319e-01]	[4.41903351e+02 7.67703125e+02 6.45776868e-01]
[428.92315674 293.01422119 0.87313575]	[436.66256714 354.53668213 0.90814292]	[375.10952759 352.01889038 0.84646344]	[354.53860474 454.62094116 0.87083471]	[318.78240967 544.4083252 0.91549009]	[495.67285156 354.52035522 0.82716233]	[523.76635742 457.17904663 0.90191889]	[541.76751709 559.72900391 0.87383139]	[436.55911255 529.04077148 0.7201426 ]	[395.55569458 526.5211792 0.72568613]	[421.30834961 659.80340576 0.8043229 ]	[439.26019287 765.06872559 0.83714104]	[477.62393188 531.59063721 0.70166767]	[472.61550903 688.12017822 0.73480457]	[4.82803772e+02 8.47102966e+02 7.09229171e-01]	[418.6328125 277.61676025 0.93797958]	[441.66000366 277.54190063 0.94582283]	[398.23025513 277.46871948 0.91050881]	[459.80218506 274.93649292 0.92261291]	[4.59673706e+02 8.57398071e+02 2.60179847e-01]	[4.67461151e+02 8.65110535e+02 2.35851720e-01]	[4.85419556e+02 8.52264526e+02 4.82251883e-01]	[4.39179352e+02 8.00919373e+02 6.56264603e-01]	[4.21292175e+02 7.93269531e+02 6.87503219e-01]	[4.44318481e+02 7.67698364e+02 6.33427143e-01]
[428.98007202 285.24105835 0.83853102]	[436.68408203 349.40371704 0.8820014 ]	[377.52255249 346.82833862 0.84832001]	[354.52581787 446.86831665 0.86710745]	[318.78457642 541.80102539 0.90758181]	[495.69146729 349.3767395 0.81325901]	[521.43493652 452.05587769 0.88459581]	[541.72894287 549.52471924 0.86031377]	[434.1267395 526.45959473 0.73340648]	[395.56506348 526.41223145 0.74209571]	[421.26953125 657.25805664 0.81914437]	[439.28128052 767.51116943 0.83803201]	[475.14718628 526.51989746 0.70508844]	[475.08044434 685.55285645 0.76150525]	[4.82884583e+02 8.41984985e+02 6.78533196e-01]	[418.69348145 275.0055542 0.96733552]	[441.67904663 274.90991211 0.9357661 ]	[400.61752319 274.92980957 0.89369845]	[459.81478882 269.83242798 0.88960928]	[4.64919983e+02 8.54897339e+02 2.43365213e-01]	[4.80329712e+02 8.65042969e+02 2.29880169e-01]	[4.85371704e+02 8.49742493e+02 4.83017147e-01]	[4.39212463e+02 8.00980652e+02 6.48189068e-01]	[4.21307129e+02 7.93312439e+02 6.79183781e-01]	[4.44366516e+02 7.70131958e+02 6.13527417e-01]
[431.54870605 280.12579346 0.8691023 ]	[436.64477539 341.74685669 0.90790069]	[375.12173462 341.72427368 0.86975491]	[354.51446533 441.8734436 0.90347481]	[321.16522217 536.69580078 0.86119926]	[495.67611694 341.7612915 0.84643489]	[521.42053223 446.87832642 0.8967368 ]	[541.7442627 544.52416992 0.89680707]	[434.11282349 523.78759766 0.76010728]	[395.57727051 521.39172363 0.77325654]	[421.23968506 649.59094238 0.82507282]	[439.27267456 764.98553467 0.83550632]	[475.0954895 523.88366699 0.72915179]	[475.13269043 682.87121582 0.74101055]	[4.82856934e+02 8.36865173e+02 7.05029249e-01]	[418.71920776 272.3890686 0.92623746]	[441.77194214 269.85531616 0.89086694]	[400.67562866 269.83233643 0.84870815]	[462.19335938 262.20251465 0.88122344]	[4.69954498e+02 8.54848999e+02 2.81378269e-01]	[4.85371918e+02 8.59992859e+02 2.78492600e-01]	[4.85360352e+02 8.49620850e+02 5.17225564e-01]	[4.39209686e+02 8.00929565e+02 6.48649693e-01]	[4.21290649e+02 7.93252319e+02 6.99679315e-01]	[4.44328308e+02 7.67628296e+02 6.36922956e-01]
[431.5480957 280.12792969 0.86867583]	[436.64831543 341.74563599 0.90890712]	[375.12207031 341.72720337 0.86929566]	[354.51538086 441.87402344 0.90322131]	[321.16680908 536.69976807 0.86007994]	[495.68383789 341.75280762 0.84894186]	[521.41998291 446.87716675 0.89617056]	[541.74591064 544.51934814 0.89790398]	[434.12728882 523.78735352 0.7617504 ]	[395.5819397 521.39312744 0.77324945]	[421.24081421 649.56103516 0.83017337]	[439.28134155 764.98028564 0.83678967]	[475.11526489 523.88397217 0.73217797]	[475.13867188 682.8661499 0.73935378]	[4.82857574e+02 8.36865417e+02 7.04431176e-01]	[418.7203064 272.390625 0.92624998]	[441.77044678 269.8586731 0.89111745]	[400.67776489 269.83560181 0.85016364]	[462.19192505 262.2020874 0.88206303]	[4.69970154e+02 8.54836243e+02 2.83942759e-01]	[4.85384094e+02 8.59978638e+02 2.80716926e-01]	[4.85358215e+02 8.49618042e+02 5.16137779e-01]	[4.39210632e+02 8.00923462e+02 6.48716807e-01]	[4.21292328e+02 7.93242126e+02 6.99437678e-01]	[4.44340240e+02 7.67624756e+02 6.38583064e-01]
[434.02746582 275.05380249 0.89933193]	[436.63827515 336.62445068 0.9309867 ]	[375.0826416 336.61270142 0.87761295]	[354.4440918 439.23046875 0.90441108]	[321.1619873 526.52581787 0.86930048]	[498.13418579 336.6496582 0.87202168]	[521.40460205 441.68255615 0.93516314]	[541.72515869 541.78533936 0.90387613]	[436.56918335 518.78405762 0.74818444]	[395.60809326 518.72979736 0.74601936]	[421.17437744 647.14685059 0.82646519]	[441.68231201 767.53204346 0.84804285]	[475.15609741 521.29498291 0.72392732]	[475.1751709 670.12969971 0.77703846]	[4.82836456e+02 8.31754822e+02 7.71002173e-01]	[418.75125122 259.6741333 0.90508926]	[441.7956543 259.63088989 0.90464449]	[400.68743896 257.19458008 0.8914234 ]	[462.26672363 257.08416748 0.93574572]	[4.72597656e+02 8.54797058e+02 3.83363694e-01]	[4.87948334e+02 8.54868591e+02 3.99890006e-01]	[4.82924469e+02 8.41972778e+02 5.69347024e-01]	[4.39183899e+02 7.95826660e+02 6.84347212e-01]	[4.21311707e+02 7.90763000e+02 7.15547681e-01]	[4.46928528e+02 7.70171387e+02 6.07647836e-01]
[434.10147095 272.43865967 0.87725455]	[436.69143677 334.00543213 0.90790027]	[375.09732056 331.48873901 0.83872199]	[349.4642334 434.0914917 0.84472573]	[318.77337646 523.94683838 0.90458387]	[498.16717529 333.98809814 0.83456165]	[521.41278076 434.12161255 0.89249724]	[541.74291992 534.17303467 0.85367727]	[436.67218018 511.04678345 0.7406112 ]	[398.03112793 511.03436279 0.73608965]	[418.77139282 647.06616211 0.85072756]	[441.77502441 767.51342773 0.84336084]	[477.72668457 511.0809021 0.71742517]	[477.69857788 664.89605713 0.82850593]	[4.85349548e+02 8.31838562e+02 6.98262274e-01]	[421.13586426 257.06915283 0.95359868]	[441.83926392 256.98498535 0.94042903]	[400.70788574 254.60575867 0.9169383 ]	[462.30755615 254.4100647 0.91602659]	[4.72512970e+02 8.52346497e+02 2.80464768e-01]	[4.90507965e+02 8.57411804e+02 2.68223584e-01]	[4.85407776e+02 8.44578674e+02 4.91244376e-01]	[4.39206116e+02 7.95854919e+02 6.98126078e-01]	[4.21344086e+02 7.90770386e+02 7.08691835e-01]	[4.51999786e+02 7.70191589e+02 6.24575853e-01]
[434.10214233 262.21243286 0.85283977]	[436.68902588 326.35256958 0.88040227]	[375.11547852 323.8079834 0.84053218]	[351.93521118 423.86114502 0.85564399]	[321.1546936 521.27032471 0.89778578]	[498.16192627 326.32949829 0.82228333]	[521.39764404 428.91235352 0.88864428]	[541.72900391 526.43371582 0.8873806 ]	[436.60531616 505.9034729 0.7458902 ]	[395.58529663 505.89785767 0.74645978]	[418.75082397 646.92675781 0.85851753]	[441.85610962 765.03717041 0.83047187]	[477.69110107 505.93606567 0.72687477]	[480.14779663 657.28222656 0.81126565]	[4.85489868e+02 8.29130981e+02 7.68786967e-01]	[418.80285645 254.44624329 0.95282978]	[441.83496094 254.33950806 0.90834188]	[400.76104736 251.93818665 0.87791109]	[462.28250122 246.79566956 0.87899059]	[4.82846588e+02 8.54850830e+02 5.83045125e-01]	[5.00850861e+02 8.54810974e+02 6.16614819e-01]	[4.82908966e+02 8.34288269e+02 6.67179585e-01]	[4.39197906e+02 7.95830261e+02 6.98985696e-01]	[4.21346619e+02 7.90726807e+02 7.30402350e-01]	[4.52087677e+02 7.70107300e+02 6.41019344e-01]
[436.60769653 257.15484619 0.906905 ]	[436.67926025 318.73934937 0.92504632]	[375.09674072 318.7230835 0.8773427 ]	[349.45126343 421.26712036 0.87606215]	[318.7772522 518.65057373 0.86432922]	[498.15444946 318.73794556 0.86939001]	[521.42803955 423.78637695 0.90870303]	[541.7666626 523.7767334 0.91005415]	[439.07043457 500.82394409 0.78757417]	[395.62496948 500.87261963 0.76841056]	[418.75543213 644.3505249 0.85687071]	[441.87368774 764.99493408 0.82765329]	[480.19760132 500.84768677 0.76814508]	[480.26699829 649.54180908 0.85537815]	[4.95648132e+02 8.21495789e+02 6.99947417e-01]	[421.17230225 249.3513031 0.90418285]	[441.93743896 246.80079651 0.87132728]	[400.77127075 244.2255249 0.84642583]	[462.35671997 239.10693359 0.88549405]	[4.82813690e+02 8.49805115e+02 5.40146708e-01]	[5.00869751e+02 8.49786011e+02 5.44480503e-01]	[4.93063965e+02 8.31733948e+02 5.41947603e-01]	[4.36690857e+02 7.93262817e+02 7.14882135e-01]	[4.21306702e+02 7.88236816e+02 7.55156994e-01]	[4.54647705e+02 7.70112488e+02 6.73226357e-01]
[439.08950806 251.87719727 0.90558666]	[439.07757568 313.40026855 0.90214562]	[375.10601807 310.89169312 0.82907456]	[349.44213867 410.99813843 0.82992268]	[318.78417969 503.36309814 0.90585697]	[498.23370361 310.97491455 0.83109319]	[521.39294434 411.02697754 0.88577086]	[541.78045654 505.94662476 0.89061904]	[439.22573853 490.49124146 0.76413196]	[398.12554932 490.55941772 0.73993474]	[421.19100952 636.71704102 0.82350981]	[441.79199219 764.97998047 0.85265183]	[480.32699585 487.96588135 0.74518245]	[482.78689575 641.92431641 0.86767673]	[5.00758667e+02 8.06132935e+02 7.95527160e-01]	[421.31115723 236.54418945 0.9458462 ]	[444.41983032 236.44929504 0.90938842]	[400.81143188 233.97465515 0.90622729]	[462.42959595 231.38719177 0.86785316]	[4.95666412e+02 8.36870544e+02 6.58363938e-01]	[5.08517242e+02 8.31845459e+02 6.63154125e-01]	[4.98176666e+02 8.16383179e+02 6.14766717e-01]	[4.39106598e+02 7.93292236e+02 7.40730107e-01]	[4.21288757e+02 7.90650024e+02 7.61956871e-01]	[4.52052124e+02 7.70085632e+02 7.12406337e-01]
[439.08914185 241.65133667 0.8815915 ]	[439.07363892 303.29998779 0.89187354]	[377.52224731 303.24487305 0.84802067]	[351.93673706 403.27575684 0.86059237]	[321.19818115 500.69036865 0.88425624]	[498.18661499 303.30389404 0.82911545]	[521.41381836 405.84173584 0.89254832]	[541.82373047 503.29736328 0.9262749 ]	[439.21755981 482.88214111 0.80215162]	[398.12402344 485.37258911 0.77208573]	[421.28256226 629.09985352 0.83945495]	[441.75216675 765.00415039 0.85480839]	[480.33691406 482.82522583 0.78064418]	[482.85775757 629.14440918 0.85031879]	[503.23361206 793.28112793 0.82829165]	[421.29150391 233.9225769 0.9468655 ]	[444.38864136 231.4394989 0.88813603]	[400.81689453 231.42964172 0.89453185]	[462.40109253 226.22854614 0.85234046]	[4.98182922e+02 8.31771484e+02 7.46366620e-01]	[5.13592712e+02 8.29202759e+02 7.18308926e-01]	[5.00789764e+02 8.08566711e+02 7.31722474e-01]	[4.36617371e+02 7.93272522e+02 7.31745958e-01]	[4.21187988e+02 7.90622986e+02 7.51802742e-01]	[4.51999695e+02 7.70154114e+02 7.17582524e-01]
[439.19464111 236.64833069 0.93842733]	[439.07443237 298.20150757 0.93051577]	[375.11630249 298.203125 0.87729031]	[351.92642212 400.73352051 0.87946367]	[321.24902344 495.6600647 0.84835726]	[498.22137451 298.19418335 0.87908649]	[521.41418457 400.84783936 0.91637492]	[541.87536621 500.72024536 0.92405349]	[439.29943848 480.31985474 0.81696415]	[398.22354126 482.8215332 0.7946077 ]	[421.32546997 626.55133057 0.85399836]	[441.71414185 764.94598389 0.85718417]	[482.74649048 480.26171875 0.78126281]	[482.94833374 626.40753174 0.87128431]	[503.35168457 788.11077881 0.82961875]	[421.400177 228.87242126 0.8921771 ]	[446.89227295 228.7980957 0.85612994]	[400.84353638 223.71815491 0.85842627]	[462.4152832 218.56103516 0.85647625]	[5.00717468e+02 8.29148438e+02 7.51472175e-01]	[5.18677124e+02 8.24074768e+02 6.82350516e-01]	[5.00885529e+02 7.93324036e+02 7.30224431e-01]	[4.36696106e+02 7.93295593e+02 7.50360608e-01]	[4.21224121e+02 7.90653259e+02 7.71342218e-01]	[4.46973633e+02 7.70107483e+02 7.42740154e-01]
[439.17398071 236.43067932 0.94849318]	[439.06838989 295.53805542 0.93483341]	[375.11288452 295.57382202 0.87475407]	[351.93444824 398.19573975 0.88926613]	[321.27331543 490.51403809 0.83721036]	[498.20617676 295.55755615 0.87932211]	[521.39422607 398.10586548 0.91663402]	[541.8848877 493.11685181 0.87529528]	[439.31491089 477.64968872 0.78723979]	[398.24389648 480.2210083 0.79018652]	[421.36047363 623.95916748 0.85114837]	[441.72772217 764.96942139 0.85920495]	[482.75042725 475.09024048 0.74704671]	[485.40374756 621.37530518 0.84286863]	[503.4631958 780.41833496 0.8020972 ]	[421.37442017 221.18716431 0.88044721]	[446.92883301 221.11419678 0.84636086]	[400.82241821 218.55255127 0.89405322]	[462.45703125 216.01445007 0.87642246]	[5.00878357e+02 8.21465637e+02 7.38597214e-01]	[5.21273743e+02 8.13786804e+02 7.53183246e-01]	[503.37036133 788.17498779 0.79329699]	[4.39138428e+02 7.93309570e+02 7.53500462e-01]	[4.21235413e+02 7.90661926e+02 7.71277785e-01]	[4.46964142e+02 7.70135071e+02 7.51971841e-01]
[439.22717285 233.99986267 0.95261049]	[439.08966064 295.38653564 0.92209041]	[375.11508179 295.42376709 0.85945988]	[349.41647339 398.0168457 0.86213386]	[321.29882812 485.40634155 0.8655504 ]	[498.23040771 292.98544312 0.84912038]	[521.42553711 395.50079346 0.88665104]	[541.89624023 487.96420288 0.88759154]	[441.72616577 475.14828491 0.77365041]	[400.65478516 480.15438843 0.77206343]	[421.37915039 623.97393799 0.8420819 ]	[441.69128418 762.50866699 0.86294472]	[482.84008789 472.55560303 0.73753017]	[487.94604492 621.33032227 0.81098372]	[505.90481567 775.35351562 0.78202426]	[423.81097412 218.63153076 0.88035482]	[449.48324585 218.56549072 0.85505468]	[400.87496948 216.02104187 0.90325683]	[464.887146 213.45826721 0.8757298 ]	[5.03378906e+02 8.11290405e+02 7.42316663e-01]	[5.21265869e+02 8.08730164e+02 7.83357739e-01]	[5.03444855e+02 7.88118042e+02 7.66125977e-01]	[439.17477417 793.30316162 0.79590809]	[421.25772095 790.65783691 0.80998987]	[4.46904297e+02 7.70089355e+02 7.67101109e-01]
[439.26992798 233.90570068 0.94627786]	[439.12576294 292.92834473 0.9132365 ]	[377.52206421 292.9105835 0.84894413]	[346.8913269 395.50805664 0.84075403]	[321.27966309 482.93228149 0.88783848]	[498.26513672 292.87619019 0.83779967]	[521.40222168 390.44952393 0.8794598 ]	[541.87786865 485.40991211 0.90761954]	[441.78909302 472.55630493 0.76330245]	[400.71334839 477.63153076 0.75917184]	[421.40267944 623.8470459 0.83252609]	[441.66885376 762.49053955 0.86256534]	[482.88128662 467.44873047 0.7384147 ]	[490.52536011 616.22595215 0.790218 ]	[508.53173828 767.69836426 0.81771767]	[423.87011719 216.15884399 0.88937438]	[451.99765015 216.09498596 0.87018019]	[403.27597046 215.89277649 0.90261739]	[464.88049316 213.35455322 0.86662829]	[503.44119263 808.67175293 0.84413308]	[523.80316162 806.08746338 0.81364715]	[5.05924622e+02 7.77834106e+02 7.35974491e-01]	[439.19338989 793.29888916 0.80452156]	[421.26986694 790.64770508 0.81877273]	[444.4367981 770.08911133 0.78630191]
[441.68701172 233.82887268 0.93466747]	[439.14102173 290.42169189 0.8997246 ]	[377.53857422 290.3861084 0.83987552]	[349.38247681 390.45556641 0.82568127]	[321.28842163 482.85748291 0.89958692]	[500.66049194 290.36547852 0.8339783 ]	[521.40661621 387.88491821 0.87910986]	[541.86853027 482.90771484 0.91824681]	[441.80603027 467.4593811 0.76900405]	[400.73199463 472.54992676 0.74423164]	[423.82113647 621.33068848 0.81536889]	[441.6711731 762.46575928 0.85875267]	[482.89624023 464.86730957 0.7538904 ]	[495.62924194 611.16790771 0.7905494 ]	[513.60400391 767.50317383 0.81171095]	[426.35852051 216.10389709 0.89156502]	[454.54605103 216.01399231 0.88564175]	[403.27877808 213.51544189 0.90910304]	[464.8939209 210.90550232 0.83255386]	[505.96810913 808.54803467 0.82286859]	[5.23917480e+02 8.03491882e+02 7.76622891e-01]	[5.08455505e+02 7.72699158e+02 7.42321551e-01]	[439.23712158 793.3314209 0.82149476]	[421.30038452 790.67150879 0.83440572]	[444.43508911 767.70202637 0.79604459]
[441.74304199 231.43096924 0.93124551]	[439.17453003 287.85928345 0.89429331]	[377.57574463 287.82528687 0.84087229]	[349.41104126 387.87637329 0.82705516]	[321.30371094 482.79199219 0.90088791]	[500.68499756 287.85925293 0.8373881 ]	[521.41418457 385.37557983 0.88220334]	[541.86248779 482.86831665 0.92357063]	[441.80828857 467.40802002 0.7723766 ]	[400.73431396 470.01657104 0.74374849]	[423.82052612 621.28137207 0.81190914]	[441.65655518 759.94818115 0.8516404 ]	[482.89440918 462.39306641 0.75452662]	[498.15359497 611.16766357 0.80980515]	[518.67388916 770.0881958 0.83790654]	[426.43145752 216.08502197 0.88761449]	[454.61550903 215.99081421 0.90053338]	[403.3130188 213.50064087 0.90334815]	[464.9262085 210.85440063 0.78839022]	[5.16123352e+02 8.06035889e+02 7.16340244e-01]	[5.26481567e+02 7.98416992e+02 7.22756088e-01]	[5.11042419e+02 7.77902466e+02 6.69628620e-01]	[439.21591187 793.29772949 0.82721174]	[421.27352905 790.64318848 0.83542788]	[444.43237305 767.66040039 0.78364146]
[441.74209595 231.42601013 0.93060237]	[439.18002319 287.86135864 0.89533097]	[377.57775879 287.81628418 0.84063166]	[349.41809082 387.87420654 0.82715529]	[321.30200195 482.78591919 0.90053713]	[500.6963501 287.86956787 0.8381663 ]	[521.41540527 385.37664795 0.88320696]	[541.86291504 482.86569214 0.9240905 ]	[441.80541992 467.40090942 0.77344894]	[400.73104858 470.00308228 0.74469978]	[423.80664062 618.81390381 0.81238824]	[441.6555481 759.93994141 0.85381353]	[482.890625 462.39257812 0.7547676 ]	[498.15631104 611.15270996 0.81133032]	[518.6741333 767.70324707 0.83877492]	[426.43145752 216.0803833 0.88843006]	[454.61361694 215.98617554 0.90032107]	[403.30856323 213.49293518 0.90297252]	[464.92037964 210.85064697 0.78295606]	[5.16126770e+02 8.06035400e+02 7.19646931e-01]	[5.26482971e+02 7.98413269e+02 7.24868178e-01]	[5.11038391e+02 7.77884155e+02 6.72783792e-01]	[439.22793579 793.32104492 0.82252961]	[421.27905273 790.6630249 0.83215755]	[444.42562866 767.65454102 0.78765142]
[441.79705811 231.38015747 0.92199737]	[439.206604 287.79290771 0.89660609]	[377.6149292 285.31036377 0.84442973]	[349.43151855 387.85797119 0.82874233]	[321.29916382 480.35043335 0.90381801]	[500.71334839 287.80215454 0.84385371]	[521.4307251 385.34469604 0.88140845]	[541.87817383 482.86303711 0.92281282]	[441.84216309 467.40667725 0.7680828 ]	[400.76300049 470.0196228 0.74401134]	[423.84710693 616.27716064 0.81167901]	[439.33395386 762.45922852 0.86166602]	[482.93069458 462.39819336 0.74761558]	[498.24124146 611.06719971 0.834153 ]	[521.22076416 767.51837158 0.87164646]	[428.96691895 216.04907227 0.88574678]	[457.08551025 215.95599365 0.91163087]	[403.33151245 213.45718384 0.89631498]	[467.41110229 208.31437683 0.7357356 ]	[5.16188110e+02 8.00973389e+02 7.49549389e-01]	[5.28997742e+02 7.93316772e+02 7.49136508e-01]	[5.18755371e+02 7.72773682e+02 6.99389160e-01]	[439.20401001 793.33203125 0.80586988]	[421.27563477 790.68817139 0.8309058 ]	[444.38189697 767.69610596 0.79279131]
[441.85617065 231.404953 0.91667962]	[439.22015381 285.2845459 0.89958 ]	[377.63696289 285.28445435 0.84611416]	[351.92141724 385.34664917 0.83557564]	[321.29940796 480.34078979 0.90641236]	[500.71105957 285.30386353 0.84691858]	[523.76025391 385.32391357 0.8799634 ]	[541.88342285 482.85040283 0.91933262]	[441.88973999 464.91387939 0.76389539]	[400.80316162 469.96322632 0.74010801]	[423.83963013 618.75592041 0.81981695]	[439.33398438 762.48400879 0.86449295]	[485.35055542 462.36486816 0.74267143]	[500.72647095 608.63006592 0.84569818]	[523.7769165 767.53063965 0.87020731]	[431.53057861 216.0660553 0.887483 ]	[457.13708496 215.97596741 0.91848934]	[403.40536499 213.46192932 0.88310081]	[467.45803833 208.2694397 0.72220469]	[5.21188110e+02 7.98376099e+02 7.28895724e-01]	[5.36674500e+02 7.90825256e+02 7.24503577e-01]	[5.23834290e+02 7.72791138e+02 7.35255003e-01]	[439.18249512 793.32043457 0.80171245]	[421.25292969 790.67858887 0.83453536]	[444.37936401 770.0880127 0.78364211]
[441.91174316 231.39584351 0.90328693]	[439.23825073 285.2618103 0.90163606]	[377.64959717 285.2718811 0.84687775]	[351.95422363 385.31530762 0.84171981]	[323.76150513 480.32562256 0.8999846 ]	[500.72512817 285.2755127 0.84854376]	[523.77209473 385.30535889 0.88110214]	[541.87939453 482.83700562 0.9219622 ]	[441.9125061 464.92895508 0.75844073]	[400.81640625 470.02001953 0.73949975]	[423.83187866 618.79351807 0.82559675]	[439.3213501 762.45703125 0.86317313]	[485.3795166 462.37042236 0.73799855]	[500.79489136 611.09350586 0.85965794]	[523.90093994 762.51092529 0.84186733]	[434.04998779 216.07106018 0.89085388]	[457.17358398 215.96617126 0.91914183]	[405.87179565 213.44697571 0.87639105]	[469.96008301 205.7807312 0.71199334]	[5.23785706e+02 7.95813538e+02 7.48980761e-01]	[5.41719116e+02 7.90710388e+02 7.38816500e-01]	[523.87384033 770.20318604 0.78809875]	[439.16693115 793.31951904 0.80830675]	[421.23944092 790.66912842 0.8413977 ]	[444.37548828 767.69750977 0.78229064]
[444.31143188 233.82180786 0.90115255]	[439.26046753 285.2515564 0.90185344]	[377.65164185 285.23757935 0.84792125]	[352.00653076 382.8729248 0.84674191]	[323.78509521 480.27981567 0.8910082 ]	[500.77053833 285.29727173 0.85098565]	[523.77459717 382.85385132 0.88188797]	[541.86767578 482.81085205 0.9220916 ]	[444.30975342 464.93734741 0.74825346]	[400.85491943 470.0145874 0.73273492]	[423.81463623 621.32415771 0.82717204]	[439.33883667 762.45129395 0.8571949 ]	[485.42434692 462.3866272 0.72681093]	[500.82891846 611.06939697 0.86318052]	[524.01654053 762.46087646 0.82456774]	[434.07931519 216.11035156 0.88800621]	[459.59817505 216.01127625 0.92658305]	[405.91275024 213.42536926 0.8644588 ]	[472.56054688 205.76197815 0.72634637]	[5.23875427e+02 7.93355774e+02 7.77417302e-01]	[5.41814453e+02 7.90704590e+02 7.64469922e-01]	[523.97900391 770.14581299 0.80848551]	[439.19824219 793.28149414 0.80863041]	[421.26202393 790.65283203 0.8398416 ]	[444.40374756 767.69140625 0.76841211]
[444.40390015 231.45310974 0.8859064 ]	[439.30407715 282.76702881 0.90513933]	[377.68966675 282.75088501 0.85647136]	[354.51174927 382.84658813 0.86144716]	[326.3276062 480.26916504 0.87776399]	[500.82162476 285.26074219 0.86243176]	[523.80895996 385.29220581 0.87698841]	[541.90783691 482.88311768 0.91532236]	[444.40835571 464.91070557 0.73866272]	[403.30236816 469.98400879 0.72867203]	[423.82241821 616.19586182 0.81680667]	[441.66064453 762.50299072 0.86548483]	[487.97982788 462.38702393 0.71295375]	[503.25720215 611.07403564 0.86136413]	[526.48242188 759.88793945 0.79536092]	[436.59643555 216.10705566 0.90274072]	[459.65634155 216.01016235 0.93631768]	[408.459198 213.39186096 0.85591948]	[475.10250854 208.28335571 0.74114799]	[5.24000183e+02 7.93336426e+02 7.70680130e-01]	[5.44314270e+02 7.90693787e+02 7.68214047e-01]	[526.41900635 770.09521484 0.78777874]	[439.23519897 793.25640869 0.81339604]	[421.28204346 790.64587402 0.84247476]	[4.44419128e+02 7.70084351e+02 7.69205511e-01]
[446.94262695 233.84423828 0.87764132]	[439.33233643 285.24810791 0.90254718]	[377.72518921 282.76416016 0.85390037]	[354.58282471 382.86340332 0.86582583]	[326.36749268 480.25762939 0.8714565 ]	[500.8494873 285.29095459 0.86304241]	[523.81018066 385.30758667 0.8787024 ]	[541.92102051 482.87023926 0.91860294]	[444.44622803 464.93502808 0.72566688]	[403.32650757 470.00564575 0.72036391]	[423.82836914 616.23815918 0.80905223]	[439.3399353 762.50335693 0.86565012]	[490.50436401 462.40625 0.70198095]	[503.34857178 613.69360352 0.84647262]	[526.46154785 765.0065918 0.82119739]	[436.6734314 216.13311768 0.90719348]	[459.7444458 216.01473999 0.94319922]	[410.98587036 213.39807129 0.85545778]	[475.17416382 208.26420593 0.71980178]	[5.26416748e+02 7.95805054e+02 7.50896573e-01]	[5.44325500e+02 7.90743652e+02 7.59995222e-01]	[523.99731445 770.25506592 0.78860247]	[439.24853516 793.26062012 0.81580871]	[421.29077148 790.65142822 0.84060758]	[444.39263916 770.08105469 0.77336967]
[449.46121216 233.85649109 0.87501222]	[441.71273804 285.23327637 0.904163 ]	[380.12182617 282.74261475 0.85750872]	[356.98974609 382.83779907 0.88098276]	[328.85903931 480.30355835 0.87583268]	[500.89553833 285.24942017 0.86387718]	[523.83215332 385.33197021 0.87830693]	[541.94171143 482.87710571 0.91941482]	[446.94592285 464.90115356 0.71945304]	[405.83108521 469.97741699 0.7081098 ]	[423.82717896 621.33666992 0.81577253]	[441.65664673 764.96099854 0.87099499]	[493.04507446 462.37124634 0.70181149]	[503.37948608 616.2086792 0.84082031]	[524.0189209 765.06817627 0.84464681]	[439.0892334 216.152771 0.91236991]	[459.79296875 216.02113342 0.94359779]	[411.03662109 213.4054718 0.85538828]	[477.60073853 208.27380371 0.70233381]	[5.23961731e+02 7.93353943e+02 7.86115825e-01]	[541.91381836 790.71099854 0.79844505]	[523.91107178 770.29711914 0.80251479]	[439.23269653 793.24407959 0.81796455]	[421.28256226 790.64068604 0.84249932]	[4.44411102e+02 7.70114014e+02 7.68737078e-01]
[451.99603271 233.85942078 0.87353933]	[441.75744629 285.23321533 0.9023 ]	[380.17492676 282.74887085 0.85558802]	[357.00524902 382.85821533 0.88251495]	[331.40960693 480.30007935 0.88092196]	[503.27160645 282.76528931 0.86696327]	[523.86883545 382.77218628 0.88824034]	[544.30145264 482.86065674 0.91732067]	[449.50546265 464.91067505 0.71065325]	[408.40026855 469.99899292 0.69795114]	[423.84136963 621.37109375 0.82792997]	[441.67050171 764.96282959 0.869923 ]	[495.60165405 462.37539673 0.70567852]	[503.40435791 613.66424561 0.8438229 ]	[523.99176025 767.63085938 0.86273038]	[439.13369751 216.15779114 0.91717672]	[459.85266113 216.01330566 0.9473812 ]	[413.53445435 213.37608337 0.85403764]	[477.62005615 208.24382019 0.62896609]	[5.23960938e+02 7.95852112e+02 7.59393513e-01]	[5.41918762e+02 7.90763794e+02 7.81187415e-01]	[5.23882629e+02 7.72838379e+02 7.61158705e-01]	[439.24493408 793.24456787 0.81138074]	[421.28833008 790.63500977 0.83466107]	[4.44427551e+02 7.70109985e+02 7.62344956e-01]
[451.99520874 233.86175537 0.87414521]	[441.75454712 282.78353882 0.90254867]	[380.1675415 282.7522583 0.855268 ]	[357.00668335 382.85910034 0.88234431]	[331.41482544 480.29577637 0.88052642]	[503.26986694 282.76229858 0.86742628]	[523.86828613 382.77093506 0.88811296]	[544.3026123 482.85736084 0.91787469]	[449.5045166 464.90942383 0.7110253 ]	[408.39743042 469.99978638 0.69822687]	[423.85568237 621.37774658 0.82568765]	[441.66714478 764.95605469 0.86867708]	[495.60247803 462.37271118 0.7061342 ]	[503.40429688 613.66345215 0.84343517]	[523.9911499 767.63256836 0.86230552]	[439.12985229 216.16204834 0.91593856]	[459.84936523 216.01261902 0.94744772]	[413.53164673 213.3817749 0.85469013]	[477.61218262 205.78398132 0.63038218]	[5.23960938e+02 7.95860107e+02 7.56360233e-01]	[5.41920349e+02 7.90765564e+02 7.78581917e-01]	[5.23882263e+02 7.72841980e+02 7.61902034e-01]	[439.24291992 793.25305176 0.81171364]	[421.28469849 790.63677979 0.83682948]	[4.44415497e+02 7.70103760e+02 7.65636146e-01]
[452.03625488 233.87637329 0.87790501]	[441.79919434 285.23971558 0.89864987]	[380.24057007 282.75131226 0.85023361]	[357.03457642 382.86044312 0.88441789]	[331.4967041 480.31942749 0.88315105]	[503.32312012 282.76144409 0.86373723]	[523.90649414 382.75970459 0.88008052]	[544.35992432 482.84490967 0.9198786 ]	[452.01449585 464.91644287 0.708498 ]	[410.9380188 469.99923706 0.69460642]	[423.90380859 621.41149902 0.81643468]	[441.66714478 764.96118164 0.86908603]	[495.6479187 462.37911987 0.70726162]	[503.41357422 616.18597412 0.83784556]	[523.96203613 767.63238525 0.86702687]	[439.15429688 218.53361511 0.91572559]	[462.21240234 216.03182983 0.94744551]	[413.60244751 213.38473511 0.85493398]	[477.64172363 208.26933289 0.61158568]	[5.23942627e+02 7.95885010e+02 7.56899357e-01]	[5.41891663e+02 7.90781250e+02 7.72486627e-01]	[5.23843872e+02 7.75263855e+02 7.59148419e-01]	[439.25933838 793.25701904 0.81187791]	[421.29660034 790.64416504 0.83324498]	[4.44405548e+02 7.70110962e+02 7.65943587e-01]
[454.55224609 233.88346863 0.88746583]	[441.84765625 282.75482178 0.89778548]	[380.27520752 282.71347046 0.85198861]	[357.08016968 385.33959961 0.88225579]	[333.96139526 480.33496094 0.88209289]	[503.40097046 282.74194336 0.85822254]	[524.0322876 382.85748291 0.85725081]	[544.44390869 482.80819702 0.91850656]	[454.55615234 464.89251709 0.71550411]	[411.03097534 467.4609375 0.70422453]	[426.39532471 621.30786133 0.79127705]	[439.33685303 764.9642334 0.87184501]	[498.16146851 462.38189697 0.71393406]	[503.36172485 611.16949463 0.84394127]	[523.93640137 767.61553955 0.87134063]	[439.20446777 218.54290771 0.921808 ]	[462.25967407 216.04560852 0.94709915]	[416.10394287 213.4052887 0.87346399]	[477.74081421 208.31750488 0.69273287]	[5.23904602e+02 7.98364990e+02 7.70284534e-01]	[5.41864990e+02 7.90798462e+02 7.76507795e-01]	[5.23837158e+02 7.72812927e+02 7.59332418e-01]	[439.27804565 793.28991699 0.80453944]	[421.31176758 790.67608643 0.82099235]	[444.35183716 770.10321045 0.77408141]
[457.12628174 233.87693787 0.91185707]	[444.40020752 282.77728271 0.86161697]	[382.8553772 285.2421875 0.81222606]	[357.22177124 385.39660645 0.88530606]	[336.48074341 480.20166016 0.89599919]	[505.91320801 285.26251221 0.83398366]	[529.01062012 385.32644653 0.83180976]	[547.0557251 482.79370117 0.87632817]	[457.15411377 464.91299438 0.73516673]	[416.07836914 467.44592285 0.72079134]	[428.94567871 621.29754639 0.78510815]	[441.65005493 764.94616699 0.86768538]	[500.68319702 464.86468506 0.72907555]	[503.38922119 611.08544922 0.84552681]	[523.95709229 770.11621094 0.86409873]	[441.68463135 218.54052734 0.93349916]	[462.37457275 216.03829956 0.92616552]	[418.63949585 213.3931427 0.89644015]	[480.22406006 208.26557922 0.67055529]	[5.23965637e+02 8.00921692e+02 7.38895774e-01]	[5.41936523e+02 7.93231567e+02 7.52158761e-01]	[5.23799622e+02 7.77901917e+02 7.42131710e-01]	[439.29611206 793.2855835 0.81110573]	[421.31878662 790.67016602 0.82345271]	[444.36886597 770.09277344 0.77481568]
[457.12771606 233.87683105 0.91228616]	[444.39929199 282.77786255 0.86170834]	[382.85360718 285.24346924 0.81266654]	[357.22091675 385.40023804 0.88528663]	[336.47827148 480.19152832 0.89536518]	[505.91445923 285.26068115 0.83373183]	[529.01196289 385.32003784 0.83187467]	[547.05560303 482.79483032 0.876136 ]	[457.15884399 464.92016602 0.73429435]	[416.08242798 467.45428467 0.72026438]	[428.94293213 621.31774902 0.78784454]	[441.65869141 764.94433594 0.86734617]	[500.68655396 464.86917114 0.72925109]	[503.38781738 611.08837891 0.84514463]	[523.95861816 770.11737061 0.8635391 ]	[441.68572998 218.5402832 0.93392551]	[462.3755188 216.03730774 0.92637074]	[418.64105225 213.39256287 0.89636803]	[480.2270813 208.260849 0.67062736]	[5.23961243e+02 8.00924194e+02 7.36025691e-01]	[5.41935059e+02 7.93235962e+02 7.49609351e-01]	[5.23805054e+02 7.77902100e+02 7.41756678e-01]	[439.3067627 793.27227783 0.81347519]	[421.33111572 790.6628418 0.82533991]	[444.38189697 770.09069824 0.77101159]
[457.21234131 233.86946106 0.92098147]	[449.45584106 285.24871826 0.83708113]	[387.91595459 285.25875854 0.79804939]	[359.65414429 385.39489746 0.8780266 ]	[336.5944519 480.27526855 0.90699601]	[508.46917725 285.28823853 0.81383926]	[531.61431885 382.82543945 0.83361274]	[549.54504395 482.77191162 0.86705315]	[459.61175537 464.93460083 0.75081426]	[416.16369629 467.47268677 0.72349513]	[431.49526978 618.7956543 0.77968746]	[441.66525269 764.97155762 0.87062502]	[500.76403809 464.87548828 0.74093068]	[503.38912964 608.59417725 0.85813314]	[523.96490479 770.09246826 0.86512643]	[441.75891113 216.16278076 0.93846923]	[464.82556152 216.03285217 0.91185445]	[418.74212646 213.37678528 0.90430951]	[480.35385132 208.24475098 0.73368931]	[5.23972839e+02 8.00922119e+02 7.27537274e-01]	[5.41940308e+02 7.93230774e+02 7.39340723e-01]	[5.23807007e+02 7.77880432e+02 7.44522214e-01]	[439.30407715 793.26080322 0.81380063]	[421.32669067 790.65228271 0.82433206]	[4.44389313e+02 7.70124573e+02 7.60645747e-01]
[459.74694824 233.86357117 0.94134539]	[457.09869385 285.2387085 0.85978663]	[395.53552246 282.76342773 0.82554626]	[362.28182983 385.3298645 0.8550626 ]	[339.14801025 480.24291992 0.901438 ]	[516.16168213 285.27542114 0.80842781]	[539.25726318 385.33236694 0.85150951]	[554.65899658 482.80215454 0.85891706]	[459.80679321 467.40759277 0.76893795]	[418.70074463 469.99536133 0.74363577]	[434.12081909 618.78417969 0.78575766]	[441.66647339 764.98010254 0.86755121]	[503.26071167 464.86599731 0.74794757]	[503.41220093 608.62677002 0.84417838]	[523.95001221 767.70422363 0.86461091]	[444.30395508 216.14570618 0.9168191 ]	[467.47512817 216.04327393 0.88897687]	[421.20202637 213.39048767 0.91655636]	[482.87850952 208.29176331 0.7494424 ]	[5.23946350e+02 8.00911316e+02 7.15231240e-01]	[5.41901123e+02 7.93236328e+02 7.26404130e-01]	[5.23794922e+02 7.77837830e+02 7.40210593e-01]	[439.31030273 793.22912598 0.81818402]	[421.33108521 790.63061523 0.8296755 ]	[4.44385376e+02 7.70131714e+02 7.51043379e-01]
[459.81561279 233.83963013 0.93942201]	[457.21896362 282.77496338 0.88478404]	[398.01675415 282.74572754 0.84304333]	[367.38861084 382.82284546 0.84549105]	[339.2996521 480.17913818 0.87532318]	[518.69506836 285.25744629 0.82272673]	[541.72967529 382.86062622 0.87112826]	[557.26879883 482.82131958 0.87000853]	[459.85995483 467.44207764 0.76155186]	[418.74859619 470.00018311 0.74166203]	[436.57943726 618.82989502 0.79420865]	[441.67727661 764.96673584 0.86371934]	[503.31881714 464.90722656 0.7424556 ]	[503.47888184 613.64678955 0.82048774]	[523.9588623 767.70782471 0.8652494 ]	[444.3989563 216.11975098 0.90313607]	[470.05438232 216.02838135 0.88505113]	[421.32073975 213.3644104 0.90675771]	[482.97241211 208.29905701 0.75847411]	[5.23957458e+02 7.98428345e+02 7.30761588e-01]	[5.41933228e+02 7.93222107e+02 7.41729558e-01]	[5.23794373e+02 7.75369934e+02 7.48666704e-01]	[441.70715332 793.23156738 0.81680334]	[421.35128784 790.63171387 0.82796484]	[4.44395905e+02 7.70123535e+02 7.44493902e-01]
[459.84860229 231.42002869 0.92803001]	[459.66912842 282.75128174 0.90433931]	[398.1182251 282.72018433 0.85855782]	[374.98269653 382.77005005 0.86951107]	[344.28274536 480.11956787 0.85030037]	[521.18310547 285.28125 0.83687717]	[541.83776855 382.86880493 0.89086741]	[559.79302979 482.82678223 0.89388913]	[462.28121948 469.95870972 0.75999147]	[421.1522522 470.04177856 0.73556274]	[436.68838501 618.81890869 0.81064659]	[441.67715454 762.51000977 0.856893 ]	[503.41647339 464.93112183 0.73390496]	[505.96005249 616.19573975 0.80800164]	[524.00378418 767.69641113 0.85039937]	[446.8939209 216.07356262 0.89072806]	[472.5925293 216.00198364 0.8894735 ]	[423.83081055 213.36166382 0.89042675]	[485.43887329 208.27694702 0.79179722]	[5.23960449e+02 8.00914856e+02 7.49509931e-01]	[5.44305481e+02 7.93262634e+02 7.62361467e-01]	[5.23815002e+02 7.75346375e+02 7.52631068e-01]	[441.72311401 790.8260498 0.81972164]	[421.36584473 790.60626221 0.82323503]	[4.44388550e+02 7.70103455e+02 7.35679388e-01]
[462.31814575 231.4030304 0.92421633]	[459.81307983 285.25933838 0.90367967]	[398.2121582 282.75476074 0.85792029]	[377.51968384 380.34182739 0.90517616]	[349.40426636 477.71859741 0.84134632]	[521.35058594 285.32141113 0.85157847]	[544.29675293 382.84249878 0.89167511]	[562.25616455 482.8706665 0.90856618]	[462.35891724 467.47637939 0.7541678 ]	[421.22659302 470.01876831 0.73347932]	[439.10635376 613.71472168 0.81481785]	[441.71704102 762.46264648 0.85098201]	[503.48687744 467.4119873 0.72291023]	[508.47113037 613.72418213 0.79837036]	[526.40057373 767.59710693 0.83589625]	[451.98828125 216.04008484 0.88515288]	[477.64447021 215.97181702 0.91791087]	[426.36218262 213.33520508 0.86029541]	[490.49920654 205.74995422 0.76331735]	[5.23966919e+02 7.95811707e+02 7.73747623e-01]	[541.93115234 790.7635498 0.79804069]	[5.23837585e+02 7.72827148e+02 7.27551401e-01]	[441.71795654 793.23571777 0.81513816]	[421.36975098 790.61218262 0.81982976]	[4.44441589e+02 7.70081909e+02 7.29250193e-01]
[462.40530396 231.37278748 0.90987545]	[462.29290771 285.2774353 0.89957166]	[400.72247314 282.71682739 0.8617754 ]	[377.61965942 382.76315308 0.91097492]	[354.44744873 480.1343689 0.86063576]	[523.815979 285.32852173 0.85080123]	[544.41998291 385.33209229 0.87257659]	[562.35168457 482.92288208 0.91547543]	[462.44418335 470.00808716 0.73808467]	[421.30218506 470.03320312 0.72595525]	[439.12741089 618.76074219 0.81459087]	[441.7409668 762.43762207 0.84832758]	[505.92962646 469.98928833 0.70479804]	[511.0324707 611.16259766 0.78951901]	[526.40936279 767.54602051 0.83176249]	[454.56436157 216.00773621 0.89501393]	[477.73129272 215.92906189 0.92908561]	[428.99307251 213.30007935 0.8352899 ]	[493.09857178 205.71116638 0.76883769]	[5.23936218e+02 7.95845276e+02 7.67651737e-01]	[5.41907898e+02 7.90789246e+02 7.86406100e-01]	[5.23860229e+02 7.72780334e+02 7.50740647e-01]	[441.70791626 793.23449707 0.81283605]	[421.36477661 790.60357666 0.81568873]	[4.46899323e+02 7.67694458e+02 7.34016538e-01]
[462.44763184 231.29852295 0.88873684]	[462.38265991 285.28637695 0.88566756]	[400.82040405 282.68621826 0.85229152]	[377.73959351 382.78805542 0.90976316]	[356.99942017 477.72470093 0.87392551]	[523.91174316 287.81900024 0.84533966]	[544.53045654 387.8888855 0.84586656]	[562.38348389 485.35345459 0.90555716]	[464.8576355 469.99472046 0.72802675]	[421.35070801 470.0249939 0.72395366]	[439.1255188 618.77752686 0.80907232]	[441.74151611 762.44946289 0.84718633]	[506.02557373 469.96835327 0.68796831]	[513.62878418 613.70465088 0.78597367]	[526.43371582 767.51318359 0.82171345]	[454.61077881 215.97721863 0.90117157]	[480.11495972 213.52293396 0.92929816]	[434.05288696 213.37394714 0.84510767]	[498.12072754 203.16271973 0.80459827]	[523.9432373 793.31176758 0.80633008]	[541.90875244 790.6998291 0.82187951]	[5.23858093e+02 7.72754761e+02 7.50347853e-01]	[441.69363403 790.82794189 0.81194055]	[421.35516357 788.23535156 0.81765693]	[4.46894897e+02 7.70080078e+02 7.28717744e-01]
[464.89151001 228.8183136 0.86834782]	[464.87277222 285.24465942 0.86436659]	[403.34133911 280.23400879 0.84142798]	[380.24386597 382.84686279 0.88945276]	[357.06811523 477.67614746 0.88170648]	[526.3918457 287.80575562 0.83263123]	[546.97467041 385.37976074 0.83619934]	[564.80706787 482.96240234 0.90027088]	[464.8913269 467.47918701 0.7303648 ]	[421.36080933 469.98995972 0.72743648]	[439.21130371 613.6807251 0.81791955]	[441.7421875 762.42749023 0.84274906]	[508.49731445 467.4498291 0.69296092]	[516.22076416 616.23193359 0.79587907]	[526.43890381 767.50256348 0.82377827]	[457.13021851 215.90280151 0.92203104]	[480.19732666 213.4750824 0.94554186]	[436.62423706 213.33413696 0.85865259]	[498.22137451 203.20185852 0.81420487]	[523.88366699 793.30072021 0.80966002]	[541.87908936 790.71533203 0.8213895 ]	[5.23893738e+02 7.72705811e+02 7.55541980e-01]	[441.68942261 790.82061768 0.81022632]	[421.35336304 788.22827148 0.81666636]	[4.46883972e+02 7.67691528e+02 7.24719465e-01]
[467.40829468 226.27970886 0.84580493]	[467.4128418 285.25054932 0.84514356]	[405.92025757 282.67346191 0.81734514]	[380.32061768 382.83111572 0.88593578]	[357.16824341 477.62686157 0.88349968]	[526.49603271 287.79873657 0.82397628]	[549.55145264 387.89535522 0.82125533]	[564.96051025 482.95233154 0.9034881 ]	[467.40383911 467.43444824 0.71859419]	[423.87817383 467.449646 0.71112376]	[439.24349976 618.78900146 0.82735425]	[441.75714111 762.46710205 0.85197884]	[511.01306152 467.41827393 0.68855292]	[518.7019043 616.26745605 0.80906534]	[526.43737793 767.52301025 0.82334328]	[459.59735107 213.50708008 0.9416101 ]	[480.29266357 213.41699219 0.94799054]	[439.06326294 210.91111755 0.85884976]	[500.6895752 203.19677734 0.82949489]	[523.84783936 793.25415039 0.81372315]	[541.83026123 790.68658447 0.81865859]	[5.23906555e+02 7.72738159e+02 7.43044376e-01]	[439.30606079 790.81604004 0.81035036]	[421.35058594 788.22845459 0.81756026]	[4.46905640e+02 7.70096680e+02 7.33274102e-01]
[467.46600342 226.25790405 0.8392061 ]	[470.03652954 282.77365112 0.83562946]	[413.48840332 282.67993164 0.82079482]	[382.77133179 382.83834839 0.87237763]	[359.60913086 477.71786499 0.89755142]	[529.02185059 285.31796265 0.81289011]	[554.64862061 387.86526489 0.81713098]	[565.06451416 485.36587524 0.87915188]	[467.47506714 464.90649414 0.719993 ]	[423.9163208 464.90881348 0.71673828]	[439.27877808 616.23345947 0.81801075]	[441.75628662 762.44873047 0.8488878 ]	[513.58868408 464.89944458 0.69489235]	[518.74401855 616.23144531 0.81323779]	[526.44750977 767.54931641 0.8297556 ]	[459.64331055 213.50518799 0.95190072]	[480.32785034 213.41314697 0.94321823]	[439.13256836 210.90255737 0.87065494]	[500.74868774 203.18322754 0.84449255]	[5.23813477e+02 7.93252869e+02 7.93124139e-01]	[541.80438232 790.70593262 0.80484235]	[5.23931702e+02 7.72752808e+02 7.47941434e-01]	[439.29122925 790.82647705 0.80267978]	[421.34286499 788.23126221 0.81332028]	[4.46910645e+02 7.70084961e+02 7.32321441e-01]
[469.96090698 226.22479248 0.83380079]	[475.07873535 282.77209473 0.84056103]	[413.5914917 282.68096924 0.83195597]	[385.31893921 382.7779541 0.85905004]	[359.74380493 480.15454102 0.89047331]	[531.58892822 285.32531738 0.80317932]	[557.23016357 385.32797241 0.83515292]	[567.50311279 482.92868042 0.87605095]	[469.96578979 464.94610596 0.70693928]	[426.39251709 464.93157959 0.70552838]	[439.29119873 618.79003906 0.82627672]	[441.76528931 762.46636963 0.85194695]	[513.60668945 467.39801025 0.68649858]	[518.75384521 616.20074463 0.81546813]	[526.47607422 767.52734375 0.82914698]	[459.67791748 213.50282288 0.96068275]	[480.35842896 213.38822937 0.94146037]	[439.22253418 210.92678833 0.87294155]	[500.81451416 200.67022705 0.86461192]	[5.23824829e+02 7.93240723e+02 7.84040928e-01]	[541.81829834 790.70196533 0.79518718]	[5.23950989e+02 7.72735352e+02 7.59905636e-01]	[439.27474976 790.8104248 0.81561947]	[421.33676147 788.2131958 0.82241744]	[4.46920685e+02 7.70101562e+02 7.34030008e-01]
[470.02026367 223.74024963 0.83522642]	[475.16461182 282.76956177 0.85116392]	[416.04541016 282.6774292 0.83814567]	[387.90374756 382.73681641 0.85619515]	[362.19607544 477.66146851 0.86269516]	[534.16052246 285.31243896 0.80200481]	[559.76739502 385.37097168 0.84685147]	[567.53289795 482.93884277 0.87155783]	[470.03994751 467.412323 0.70343268]	[428.94348145 464.93588257 0.7013945 ]	[439.27737427 618.82489014 0.8265605 ]	[441.76556396 762.44842529 0.85101104]	[516.15179443 467.42993164 0.69047928]	[518.78582764 613.70349121 0.81057739]	[526.48504639 767.53521729 0.82826817]	[459.70422363 213.49427795 0.96769083]	[480.38467407 213.36279297 0.93638319]	[439.24502563 210.90765381 0.87464321]	[500.84317017 200.63354492 0.8783313 ]	[5.23829041e+02 7.93235779e+02 7.68809497e-01]	[5.41815552e+02 7.90698486e+02 7.75406301e-01]	[5.23938538e+02 7.72764038e+02 7.49850571e-01]	[439.26895142 790.82843018 0.81998146]	[421.33230591 788.22125244 0.82742655]	[4.46922333e+02 7.70086121e+02 7.32790649e-01]
[470.01916504 223.73899841 0.83524799]	[475.16125488 282.76739502 0.85104525]	[416.04431152 282.68185425 0.83743209]	[387.90270996 382.73571777 0.85599357]	[362.19607544 477.66061401 0.86260939]	[534.16040039 285.30133057 0.80277252]	[559.76483154 385.36764526 0.8469159 ]	[567.52996826 482.94125366 0.87068701]	[470.04101562 467.40594482 0.70404202]	[428.9465332 464.93118286 0.70222348]	[439.28762817 618.80688477 0.82425731]	[441.76586914 762.43151855 0.84828049]	[516.15234375 467.42434692 0.69122118]	[518.79278564 613.71020508 0.80922973]	[526.48168945 767.53466797 0.82749879]	[459.70388794 213.49420166 0.96756053]	[480.3838501 213.36317444 0.93603373]	[439.24523926 210.90890503 0.87460142]	[500.84197998 200.63371277 0.8773368 ]	[5.23824585e+02 7.93242371e+02 7.69919097e-01]	[5.41811523e+02 7.90707153e+02 7.76508570e-01]	[5.23928589e+02 7.72763428e+02 7.49847651e-01]	[439.26577759 790.8248291 0.81820905]	[421.32901001 788.21606445 0.82651043]	[4.46923645e+02 7.67696045e+02 7.29833364e-01]
[472.5305481 223.71234131 0.83684063]	[477.61331177 282.77337646 0.85947913]	[416.08010864 280.25152588 0.84465665]	[390.45248413 382.76092529 0.85676038]	[362.26339722 477.71905518 0.86595905]	[536.66693115 285.32254028 0.80471015]	[562.203125 385.3939209 0.85677415]	[567.56469727 482.925354 0.86642802]	[470.03076172 467.39654541 0.70679182]	[428.96139526 464.91729736 0.70462799]	[439.29672241 618.75616455 0.82158554]	[441.77182007 762.434021 0.84885609]	[516.12304688 467.42214966 0.6906274 ]	[521.16369629 616.1987915 0.81156689]	[526.49993896 767.61004639 0.83740866]	[459.73135376 213.48506165 0.96755499]	[482.7366333 213.34751892 0.93279922]	[439.27313232 210.92541504 0.88457298]	[500.87670898 200.652771 0.87787902]	[5.23818787e+02 7.93322937e+02 7.51930237e-01]	[5.41813538e+02 7.90794800e+02 7.59658694e-01]	[5.23932434e+02 7.75276245e+02 7.54288852e-01]	[439.26535034 793.22259521 0.81624901]	[421.33334351 788.23236084 0.82629859]	[4.46930359e+02 7.70078857e+02 7.32629597e-01]
[472.59277344 223.73898315 0.83958656]	[477.61764526 282.77157593 0.86082482]	[416.09573364 280.24813843 0.847974 ]	[392.96099854 382.77383423 0.85981262]	[362.32095337 477.64883423 0.85141003]	[536.66680908 285.32577515 0.80501467]	[562.24743652 385.38470459 0.86664915]	[570.03271484 482.81176758 0.87021679]	[470.01345825 464.91149902 0.7156961 ]	[428.92843628 464.89276123 0.70752496]	[439.28787231 618.79040527 0.82571799]	[441.77581787 762.47766113 0.85247427]	[513.65435791 464.93865967 0.69809014]	[521.15820312 613.68725586 0.81847513]	[526.49639893 767.69482422 0.84035063]	[459.76269531 213.4960022 0.96916676]	[482.78842163 213.36682129 0.93653965]	[439.32235718 213.31025696 0.88645566]	[503.22991943 203.18212891 0.86422873]	[5.23898071e+02 7.95839844e+02 7.17166483e-01]	[5.41918823e+02 7.93231567e+02 7.37588525e-01]	[5.23930420e+02 7.75372009e+02 7.42958546e-01]	[439.26348877 790.82952881 0.82091326]	[421.33666992 788.22436523 0.82470489]	[4.46928406e+02 7.70118286e+02 7.30337918e-01]
[472.57983398 226.25657654 0.83900326]	[477.58297729 282.76467896 0.85428536]	[416.0647583 280.25305176 0.8423509 ]	[390.44610596 382.77426147 0.85548091]	[362.31704712 477.63500977 0.84960866]	[534.16766357 285.30593872 0.80401725]	[562.22216797 385.38067627 0.86132437]	[570.05291748 482.78442383 0.86965001]	[470.01934814 464.89929199 0.72054785]	[428.92663574 464.88986206 0.71066177]	[439.29437256 618.76116943 0.82442403]	[441.76464844 762.50030518 0.85252118]	[516.1192627 464.92300415 0.70151484]	[518.7958374 613.6473999 0.82156664]	[526.51019287 767.70025635 0.83896667]	[459.75726318 213.53065491 0.96712983]	[482.78381348 213.41720581 0.94561273]	[439.30743408 213.32102966 0.88976359]	[500.90426636 205.70056152 0.85723037]	[5.23906311e+02 7.95835999e+02 7.22602725e-01]	[5.41933533e+02 7.93229126e+02 7.40677059e-01]	[5.23931885e+02 7.77835144e+02 7.39522934e-01]	[439.26135254 790.83721924 0.81918359]	[421.33209229 788.2399292 0.82322073]	[4.46913971e+02 7.70138916e+02 7.30630994e-01]
[472.56149292 228.80334473 0.84005922]	[475.07879639 282.74743652 0.84393734]	[416.01672363 282.6741333 0.83402026]	[385.40100098 382.77072144 0.84876317]	[362.30050659 477.62878418 0.84862393]	[531.58306885 285.3024292 0.80559355]	[559.8012085 385.31750488 0.8573032 ]	[570.04534912 482.7388916 0.87241071]	[469.96917725 464.89498901 0.72357422]	[426.4335022 464.89053345 0.71114069]	[439.25384521 618.83056641 0.82819718]	[441.74673462 762.47406006 0.85236907]	[513.59228516 464.91119385 0.70160758]	[518.74414062 613.63452148 0.81126583]	[526.52001953 767.67041016 0.83743763]	[459.74819946 215.91726685 0.96368527]	[482.76556396 213.48292542 0.9449656 ]	[439.28781128 213.32966614 0.89149457]	[500.8812561 203.22239685 0.84769309]	[5.23874451e+02 7.95802612e+02 7.26418018e-01]	[5.41910522e+02 7.90831421e+02 7.44601846e-01]	[5.23971313e+02 7.75340576e+02 7.38997757e-01]	[439.25674438 790.83581543 0.81865925]	[421.32833862 788.23510742 0.82510078]	[4.46899353e+02 7.70104919e+02 7.33731151e-01]
[470.03283691 228.87965393 0.84559417]	[470.02886963 282.71304321 0.84571111]	[413.48797607 280.22814941 0.82722855]	[382.85604858 382.86010742 0.85241437]	[362.25543213 477.70532227 0.86255699]	[528.9942627 285.26046753 0.82007623]	[559.69555664 382.83630371 0.85026556]	[570.01751709 480.28240967 0.8770268 ]	[467.4473877 464.89944458 0.72909027]	[426.35452271 464.91799927 0.7142573 ]	[439.19915771 621.31774902 0.81765115]	[441.73980713 762.48455811 0.85562783]	[511.03839111 464.89373779 0.70140564]	[518.73364258 611.12524414 0.81622672]	[526.53387451 767.63439941 0.83273453]	[459.709198 215.93736267 0.95652843]	[482.75009155 213.54483032 0.94864881]	[439.24252319 213.33380127 0.88078272]	[500.84762573 208.28128052 0.85000128]	[5.23852417e+02 7.95819397e+02 7.30429232e-01]	[5.41897827e+02 7.93221619e+02 7.43192673e-01]	[5.23981384e+02 7.75299011e+02 7.44113743e-01]	[439.26626587 793.21990967 0.82362884]	[421.33764648 790.59399414 0.83039653]	[4.46890778e+02 7.70110962e+02 7.43195653e-01]
[470.00979614 231.37644958 0.85945386]	[464.93292236 282.71994019 0.86635792]	[405.85403442 280.19976807 0.83218986]	[382.71801758 382.8609314 0.8748945 ]	[359.79501343 480.14080811 0.88807446]	[526.41564941 285.26345825 0.83357006]	[557.17169189 382.85897827 0.83721507]	[567.58215332 480.20703125 0.88219571]	[467.3944397 464.87490845 0.74187434]	[423.86935425 464.9090271 0.7256099 ]	[439.20343018 611.16680908 0.80824518]	[441.71646118 762.48986816 0.85449457]	[508.52911377 464.86068726 0.71012038]	[518.7366333 608.62353516 0.82257485]	[528.97747803 767.56884766 0.8218894 ]	[459.69384766 216.03096008 0.94493371]	[482.71575928 215.95037842 0.94568884]	[439.19891357 213.32991028 0.87390804]	[500.77661133 208.24465942 0.82596207]	[5.23833984e+02 7.95797852e+02 7.36771286e-01]	[5.41882263e+02 7.90830078e+02 7.43060112e-01]	[5.26421204e+02 7.72790466e+02 7.36933708e-01]	[439.27746582 793.22070312 0.81942517]	[421.33569336 790.60192871 0.8283928 ]	[4.44434296e+02 7.70113831e+02 7.38245189e-01]
[469.98461914 233.83584595 0.87123108]	[462.43597412 282.68389893 0.89240658]	[403.28533936 280.18450928 0.85317922]	[380.26104736 382.76248169 0.90128267]	[359.6756897 480.20230103 0.91574395]	[523.94152832 282.72311401 0.85810304]	[552.08026123 382.8347168 0.83766878]	[567.56500244 480.14440918 0.87883329]	[464.95132446 464.88409424 0.74645364]	[423.83319092 464.94787598 0.72557062]	[439.18222046 613.71453857 0.81455094]	[441.69973755 762.48498535 0.85438901]	[508.48831177 464.83822632 0.7112298 ]	[518.65991211 611.10125732 0.81559306]	[528.98931885 767.51306152 0.815557 ]	[459.65097046 216.12768555 0.9191649 ]	[480.35540771 216.02293396 0.94765866]	[439.09487915 213.30555725 0.85958934]	[500.70947266 205.77809143 0.81737 ]	[5.23811279e+02 7.93356445e+02 7.55584419e-01]	[5.41862183e+02 7.90808838e+02 7.57801652e-01]	[5.26475464e+02 7.72719971e+02 7.44108081e-01]	[439.25775146 793.21820068 0.81875092]	[421.32098389 790.59558105 0.83144712]	[4.44423004e+02 7.70105469e+02 7.39594281e-01]
[467.49127197 233.89607239 0.88047791]	[462.31652832 282.67355347 0.90681738]	[400.76519775 280.21258545 0.86656684]	[380.0897522 382.78701782 0.91047388]	[359.59884644 480.19494629 0.92559773]	[523.82000732 282.69537354 0.87177235]	[549.49816895 382.85018921 0.84101593]	[567.54425049 477.74719238 0.88303059]	[464.87371826 464.8899231 0.75284481]	[421.39080811 467.40872192 0.73054206]	[439.14562988 618.78448486 0.81644559]	[441.68972778 762.50964355 0.85760564]	[505.97927856 462.40414429 0.72082245]	[516.21612549 608.61700439 0.81591493]	[526.52593994 765.0703125 0.81561941]	[459.59646606 218.55639648 0.89432776]	[480.30383301 216.06463623 0.94699591]	[436.59634399 213.36459351 0.84634924]	[498.23208618 205.77333069 0.78292489]	[5.21408264e+02 7.95815552e+02 7.63292551e-01]	[5.41825684e+02 7.90817444e+02 7.66950250e-01]	[5.26443542e+02 7.70313049e+02 7.62081027e-01]	[439.26574707 790.8237915 0.81963485]	[421.32128906 790.5927124 0.83248806]	[4.44405121e+02 7.70127258e+02 7.40389168e-01]
[464.96148682 233.9503479 0.90049773]	[462.20385742 280.22763062 0.92047399]	[400.64453125 280.23419189 0.86948669]	[377.66775513 382.76312256 0.91424209]	[357.15045166 477.64883423 0.89589638]	[521.35144043 280.22851562 0.88171422]	[547.01287842 382.80523682 0.86095226]	[567.50683594 477.66744995 0.88202542]	[464.84494019 462.40203857 0.75918353]	[421.37316895 464.90209961 0.74225247]	[439.10372925 618.77838135 0.81497014]	[441.6703186 762.51226807 0.85626113]	[505.9508667 462.32949829 0.73256022]	[513.66314697 608.51733398 0.82162452]	[526.49169922 765.00860596 0.81531131]	[457.15548706 218.60881042 0.88408887]	[480.21569824 216.13072205 0.92964602]	[434.04162598 213.40406799 0.8401643 ]	[498.12619019 208.30262756 0.78342253]	[5.23828979e+02 7.93341370e+02 7.74150372e-01]	[5.41875366e+02 7.90754456e+02 7.81931162e-01]	[526.40325928 770.26989746 0.78934866]	[439.26144409 790.81115723 0.82549888]	[421.30880737 788.2421875 0.83731914]	[4.44385101e+02 7.70132935e+02 7.43599892e-01]
[464.89321899 234.00773621 0.91863406]	[459.74761963 280.20935059 0.92578584]	[398.19046021 280.21890259 0.87129682]	[377.55966187 382.74221802 0.90574491]	[357.05239868 477.63851929 0.88427293]	[521.22009277 280.23547363 0.86769718]	[544.53570557 380.3291626 0.88451439]	[567.47314453 477.60848999 0.87413311]	[462.44412231 462.37451172 0.77383929]	[421.33773804 464.88314819 0.74943399]	[439.06207275 616.2532959 0.80464447]	[441.66360474 762.49261475 0.85364145]	[505.89801025 462.29064941 0.74682474]	[511.01998901 606.07312012 0.83202583]	[526.40899658 762.42541504 0.8148036 ]	[457.07119751 218.66149902 0.86703867]	[480.16592407 218.53549194 0.91859651]	[428.9821167 213.43418884 0.83673692]	[495.64205933 208.31013489 0.76472789]	[5.23808105e+02 7.93307068e+02 7.80724585e-01]	[5.41826660e+02 7.90703430e+02 7.77319193e-01]	[523.95904541 770.14373779 0.80873543]	[439.26150513 790.79266357 0.81468469]	[421.3024292 788.22869873 0.82951748]	[4.44374634e+02 7.70116333e+02 7.39633203e-01]
[464.8331604 234.05273438 0.92812705]	[459.66094971 280.21743774 0.91569173]	[398.12109375 280.2482605 0.86220086]	[375.11764526 380.33166504 0.90175736]	[356.96722412 477.64163208 0.87569118]	[518.75976562 280.22583008 0.8557325 ]	[544.44891357 380.23687744 0.89978451]	[565.04937744 472.60379028 0.86600304]	[462.37301636 464.83380127 0.77651787]	[421.28375244 464.92657471 0.74777311]	[439.08105469 613.7076416 0.81221223]	[441.66564941 762.51068115 0.85794902]	[503.4619751 462.31530762 0.75036252]	[508.51278687 606.02752686 0.83727992]	[524.00799561 762.42712402 0.824274 ]	[454.60708618 221.12992859 0.85544389]	[477.73922729 218.61141968 0.89792478]	[426.39279175 213.45169067 0.84874749]	[493.03939819 208.32261658 0.70637596]	[5.23806580e+02 7.93251709e+02 7.86556184e-01]	[5.41803284e+02 7.90645508e+02 7.86522269e-01]	[523.91955566 770.13043213 0.8127864 ]	[439.2572937 790.78839111 0.8169589 ]	[421.29354858 788.22332764 0.83412719]	[4.44369659e+02 7.70124329e+02 7.40886509e-01]
[462.42364502 236.44587708 0.93503529]	[459.59396362 280.21728516 0.90359592]	[398.05661011 282.68447876 0.85386801]	[374.96746826 380.31536865 0.8806169 ]	[354.55453491 477.64596558 0.86562043]	[518.69262695 280.17977905 0.85444897]	[544.36706543 380.12677002 0.9093219 ]	[564.98980713 470.01461792 0.86794853]	[462.31469727 462.36502075 0.78160566]	[421.24841309 464.88708496 0.75005758]	[436.62615967 616.25848389 0.79544163]	[441.65600586 764.9553833 0.86167449]	[503.38931274 462.24389648 0.75924647]	[505.97399902 606.0267334 0.85097176]	[523.95257568 764.9598999 0.83446068]	[452.08078003 223.6953125 0.83499771]	[477.68624878 221.09986877 0.87698638]	[423.83895874 213.46940613 0.8775245 ]	[488.00463867 208.32801819 0.70716971]	[5.23837769e+02 7.93316345e+02 7.65596211e-01]	[5.41820801e+02 7.90675842e+02 7.62655675e-01]	[523.85290527 770.21936035 0.79309207]	[439.24526978 790.81835938 0.81410158]	[421.28857422 790.5970459 0.83318549]	[4.44359344e+02 7.70137878e+02 7.41813481e-01]
[462.34112549 236.49432373 0.94433695]	[457.22338867 280.22518921 0.89841706]	[398.04101562 282.68563843 0.8510623 ]	[372.44869995 382.72772217 0.86471236]	[354.53240967 477.73794556 0.87373513]	[518.67724609 280.18655396 0.84749365]	[544.32092285 377.7388916 0.91261405]	[564.92987061 467.48010254 0.88045156]	[462.30230713 462.34454346 0.78829527]	[421.23443604 464.86758423 0.75490594]	[436.58358765 618.83917236 0.79651356]	[441.65609741 764.94519043 0.86257434]	[503.37615967 459.81304932 0.76552284]	[505.95007324 606.02954102 0.85696727]	[523.91815186 765.01306152 0.84478754]	[449.50338745 226.22412109 0.82824081]	[477.60494995 221.1696167 0.85705751]	[423.79141235 213.50759888 0.88027751]	[485.46435547 210.81257629 0.69373959]	[5.23834106e+02 7.93286865e+02 7.68477798e-01]	[5.41790955e+02 7.90650879e+02 7.64995277e-01]	[523.85339355 770.24414062 0.79533875]	[439.22573853 790.8291626 0.81660974]	[421.27822876 790.59973145 0.83870071]	[4.44362091e+02 7.70120361e+02 7.49704719e-01]
[462.34368896 236.55418396 0.93193603]	[457.19677734 280.23422241 0.89231443]	[398.03155518 282.70291138 0.84677029]	[369.93441772 382.7253418 0.86346483]	[354.48635864 480.15786743 0.87629318]	[516.22021484 280.17596436 0.84416389]	[544.2868042 377.68954468 0.91792643]	[564.8873291 467.43341064 0.89185411]	[462.28677368 462.34564209 0.78841954]	[421.23486328 464.86557007 0.75459391]	[436.55975342 618.82067871 0.7952376 ]	[441.65081787 764.9519043 0.86356282]	[503.35647583 462.22680664 0.76622975]	[505.91473389 606.10430908 0.84985042]	[523.83905029 765.06542969 0.85304809]	[449.47616577 226.30914307 0.82535625]	[477.59115601 223.67605591 0.84784949]	[421.39703369 213.54362488 0.88912666]	[485.4024353 210.89457703 0.64728999]	[521.39367676 790.81817627 0.80401152]	[539.26800537 788.23370361 0.78900307]	[5.23814087e+02 7.70302124e+02 7.50864089e-01]	[439.24197388 793.22241211 0.82089841]	[421.29064941 790.61547852 0.83983922]	[4.44354584e+02 7.70120239e+02 7.56239951e-01]
[462.30505371 236.62742615 0.93153548]	[457.18722534 282.69403076 0.88698018]	[395.63647461 282.74615479 0.83884037]	[369.92999268 382.72518921 0.86191088]	[354.45715332 477.74398804 0.86427218]	[516.19628906 280.21005249 0.83712256]	[541.95043945 377.72174072 0.92081654]	[564.85772705 469.96713257 0.8872571 ]	[462.25683594 462.34796143 0.78951782]	[421.21118164 464.87365723 0.75452745]	[436.546875 621.28594971 0.79858088]	[439.33270264 764.98895264 0.86959922]	[503.32965088 462.23791504 0.7667923 ]	[505.92230225 608.54528809 0.84270817]	[523.7890625 767.62243652 0.86841834]	[446.96740723 228.86123657 0.83890641]	[475.11676025 226.23892212 0.8473435 ]	[421.39312744 215.9269104 0.88870221]	[485.34603882 213.31845093 0.67572784]	[5.23788879e+02 7.90836914e+02 7.69317925e-01]	[5.39282471e+02 7.90594849e+02 7.65181720e-01]	[5.21349426e+02 7.77845398e+02 7.01301813e-01]	[439.23193359 793.23297119 0.82469106]	[421.27664185 790.63092041 0.84136814]	[4.44342102e+02 7.70159546e+02 7.59014606e-01]
[462.28759766 236.6570282 0.9267469 ]	[457.17999268 282.71130371 0.88463831]	[395.63510132 282.76922607 0.83609802]	[369.93478394 382.73300171 0.8618952 ]	[354.44821167 477.73165894 0.86074519]	[516.17175293 280.21313477 0.83568901]	[541.934021 377.69467163 0.92203808]	[564.80419922 467.50219727 0.89049459]	[462.24188232 462.33462524 0.79119503]	[421.20355225 464.86581421 0.75576979]	[436.54608154 621.28961182 0.79951799]	[439.32974243 764.96057129 0.86378539]	[503.31417847 462.22790527 0.7657243 ]	[505.92556763 608.52349854 0.84647828]	[523.77581787 767.60888672 0.86604065]	[446.94070435 231.3130188 0.84679484]	[475.08456421 226.2844696 0.84632421]	[421.38549805 215.95079041 0.88701642]	[482.97833252 213.342453 0.71235633]	[5.23799072e+02 7.93231323e+02 7.64171720e-01]	[5.39289856e+02 7.90610901e+02 7.62716770e-01]	[5.21324707e+02 7.77842041e+02 7.05662072e-01]	[439.23791504 793.21697998 0.82273483]	[421.28457642 790.62042236 0.83884388]	[4.44337769e+02 7.70139465e+02 7.55889297e-01]
[462.2906189 236.67373657 0.92420089]	[457.19039917 282.7331543 0.88524687]	[395.6456604 282.78158569 0.83684999]	[372.46447754 380.33856201 0.86966813]	[354.46081543 477.73233032 0.86075056]	[516.17852783 280.23706055 0.83087808]	[541.92449951 377.71652222 0.9240669 ]	[564.80554199 470.04656982 0.88251561]	[462.22714233 462.34588623 0.79103178]	[421.17178345 464.88232422 0.75636703]	[436.55810547 618.82342529 0.7991575 ]	[439.33013916 762.5078125 0.8599866 ]	[503.31719971 462.24624634 0.76312715]	[503.49478149 606.04199219 0.86957914]	[523.77160645 767.57489014 0.86801416]	[446.94903564 231.33261108 0.850214 ]	[475.09432983 226.31181335 0.84744179]	[421.39321899 215.95895386 0.88488108]	[485.34292603 213.34951782 0.71210498]	[5.23805054e+02 7.93266968e+02 7.62575448e-01]	[5.39299866e+02 7.90628357e+02 7.58486331e-01]	[5.21306152e+02 7.75334106e+02 7.14522362e-01]	[439.24563599 790.83392334 0.82450336]	[421.28753662 790.61206055 0.83906597]	[4.44347595e+02 7.70116760e+02 7.53749549e-01]
[462.29324341 236.66410828 0.92334038]	[457.21835327 282.73880005 0.88791841]	[398.04272461 282.78085327 0.8409586 ]	[372.49377441 382.75045776 0.86290771]	[354.49200439 480.15744019 0.87312371]	[516.21990967 282.67480469 0.82909542]	[541.9362793 380.15127563 0.93184042]	[562.47509766 475.13311768 0.88955158]	[462.25656128 462.37588501 0.7851392 ]	[421.19152832 464.90481567 0.75245857]	[436.597229 621.30554199 0.81599426]	[439.33950806 762.49884033 0.85730624]	[503.34335327 462.28076172 0.76180989]	[503.47903442 606.09484863 0.85961241]	[523.77050781 767.61474609 0.87046582]	[446.96160889 231.32272339 0.84545767]	[475.09402466 226.3061676 0.84626114]	[421.40240479 215.94277954 0.88405436]	[485.34933472 213.34370422 0.73222756]	[5.23806030e+02 7.93285095e+02 7.51190245e-01]	[5.39308167e+02 7.90650818e+02 7.49531269e-01]	[5.21289795e+02 7.77856201e+02 7.04402328e-01]	[439.24420166 790.82684326 0.82428104]	[421.29077148 790.60021973 0.84135211]	[4.44358459e+02 7.70106750e+02 7.47992396e-01]
[462.31280518 236.65136719 0.92299473]	[459.61593628 282.71014404 0.89938998]	[398.09216309 282.75732422 0.8495279 ]	[374.99401855 382.75411987 0.87322164]	[354.5234375 480.18527222 0.87507617]	[518.67590332 280.24417114 0.8391282 ]	[541.92364502 380.13723755 0.93113047]	[562.4319458 475.14224243 0.89141566]	[462.30697632 464.87582397 0.7681191 ]	[421.22164917 467.40289307 0.74123824]	[436.62783813 621.32019043 0.81907308]	[441.65029907 762.44921875 0.85133499]	[503.38711548 462.36184692 0.74503475]	[503.4765625 608.54217529 0.85204798]	[523.76275635 767.66229248 0.87454307]	[449.45181274 231.30508423 0.83904552]	[475.12686157 226.2868042 0.8469997 ]	[423.78268433 215.92939758 0.87925714]	[485.37313843 213.33088684 0.73000687]	[5.23855957e+02 7.93309570e+02 7.39426911e-01]	[5.41736694e+02 7.90657593e+02 7.45372534e-01]	[5.21255676e+02 7.80403137e+02 7.01456964e-01]	[439.23529053 790.81298828 0.82256389]	[421.28500366 788.23498535 0.83924085]	[4.44357361e+02 7.67699951e+02 7.43465006e-01]
[462.31292725 236.60932922 0.92685062]	[459.68417358 282.73425293 0.9077304 ]	[398.14682007 282.7492981 0.85442436]	[375.07751465 382.76361084 0.88423187]	[354.56619263 480.20443726 0.88064039]	[518.77661133 282.72070312 0.84459823]	[541.94018555 380.16537476 0.92570442]	[562.43780518 477.6706543 0.90207613]	[462.34933472 464.93566895 0.75245756]	[421.26187134 467.44320679 0.73150158]	[436.66854858 621.35852051 0.82885587]	[441.66525269 762.45587158 0.85305727]	[503.42944336 464.86776733 0.73208624]	[505.87615967 611.13555908 0.82633811]	[521.43438721 770.11846924 0.87532359]	[449.46893311 228.83201599 0.83008945]	[475.16088867 226.25215149 0.84946156]	[423.83538818 213.54850769 0.86528909]	[485.48410034 210.85401917 0.76922381]	[5.23868347e+02 7.93348450e+02 7.43836999e-01]	[5.41745544e+02 7.90687195e+02 7.58291185e-01]	[5.21202698e+02 7.83021240e+02 7.05516338e-01]	[439.23944092 790.81329346 0.82218927]	[421.28704834 788.22766113 0.84097004]	[4.44374786e+02 7.67701050e+02 7.38167346e-01]
[462.36260986 236.48945618 0.93519366]	[459.74313354 282.75018311 0.91354632]	[398.19628906 282.77664185 0.85635209]	[377.51727295 382.759552 0.89558309]	[356.98434448 480.17993164 0.88466549]	[521.2130127 282.73397827 0.851592 ]	[544.29327393 380.24697876 0.92062861]	[562.43945312 480.13858032 0.91453302]	[462.38195801 467.43041992 0.74909842]	[421.28665161 467.46890259 0.72884309]	[436.67230225 621.35778809 0.82502222]	[439.33953857 762.49035645 0.85752058]	[503.45907593 464.92602539 0.72188604]	[505.91931152 611.13336182 0.81912035]	[523.76983643 770.13031006 0.87475437]	[452.02185059 223.74259949 0.82373762]	[477.65994263 221.19073486 0.86477798]	[423.9262085 213.52033997 0.85288322]	[488.00158691 210.88557434 0.76211464]	[5.23834839e+02 7.93320984e+02 7.42933869e-01]	[5.41737610e+02 7.90683350e+02 7.56777823e-01]	[5.21245789e+02 7.83020813e+02 7.00068533e-01]	[439.24273682 790.81396484 0.81530809]	[421.28939819 788.23413086 0.83314133]	[4.44348816e+02 7.70098816e+02 7.42045403e-01]
[462.38253784 234.05963135 0.93543124]	[462.18206787 285.25610352 0.90528625]	[400.66809082 282.7673645 0.85782176]	[377.58425903 382.83670044 0.89335376]	[357.02810669 477.68658447 0.87558234]	[521.32263184 285.24957275 0.8534885 ]	[544.33953857 380.25860596 0.91065872]	[562.3939209 480.18222046 0.91665673]	[462.38204956 467.4239502 0.75052398]	[421.27056885 467.45443726 0.7284984 ]	[439.06417847 621.30432129 0.8320027 ]	[439.33856201 764.94433594 0.8587274 ]	[503.47793579 464.93008423 0.72374791]	[505.92474365 611.15582275 0.81400949]	[523.75604248 770.19433594 0.86476713]	[452.06222534 221.14035034 0.84119248]	[477.69506836 218.63571167 0.88401234]	[428.94485474 213.53877258 0.83628356]	[493.11138916 210.88499451 0.80512083]	[5.23856750e+02 7.93345581e+02 7.26668775e-01]	[5.41761597e+02 7.90687134e+02 7.57470071e-01]	[5.21213562e+02 7.85562561e+02 7.09698498e-01]	[439.24597168 790.8013916 0.82275963]	[421.29394531 788.22650146 0.8354187 ]	[4.44338593e+02 7.70121521e+02 7.39969134e-01]
[462.43988037 234.00018311 0.92343992]	[462.28271484 282.76678467 0.90656769]	[400.74685669 282.72207642 0.85809779]	[377.65435791 382.7666626 0.90866679]	[357.09188843 480.12283325 0.89187551]	[523.76617432 282.74700928 0.86404335]	[544.37567139 380.29653931 0.90636581]	[562.3727417 480.22680664 0.92586905]	[462.43283081 467.42153931 0.75523651]	[421.30007935 467.45120239 0.73605859]	[439.11236572 618.77630615 0.83550334]	[439.34075928 762.50177002 0.854743 ]	[505.90185547 467.41278076 0.72043765]	[505.90661621 611.15826416 0.81613517]	[523.76550293 770.2253418 0.8594501 ]	[454.58526611 218.63162231 0.86450547]	[480.12945557 218.55239868 0.91074443]	[431.55062866 213.54910278 0.84286141]	[498.11831665 210.87519836 0.8302846 ]	[5.23890991e+02 7.95804565e+02 7.08967447e-01]	[5.41791443e+02 7.90708618e+02 7.48427987e-01]	[5.21220764e+02 7.88011963e+02 7.18511462e-01]	[439.23403931 790.80841064 0.82249188]	[421.2835083 788.22668457 0.83475399]	[4.44343658e+02 7.70117371e+02 7.36451864e-01]
[464.94046021 233.91178894 0.90073812]	[462.37719727 285.2562561 0.89110947]	[400.83074951 282.73718262 0.84478748]	[377.75292969 382.80712891 0.90435296]	[357.19537354 480.14584351 0.90503156]	[523.87945557 285.25231934 0.85283399]	[544.41625977 382.73873901 0.89319164]	[562.36846924 482.722229 0.92343706]	[464.8508606 467.42105103 0.74308133]	[421.35641479 467.43649292 0.7290197 ]	[439.1262207 618.84417725 0.84155917]	[441.66055298 762.47021484 0.85099185]	[505.97265625 467.41549683 0.70784551]	[505.97775269 616.22576904 0.80604416]	[523.76794434 770.23059082 0.85747951]	[457.11495972 218.56581116 0.88014728]	[480.21337891 216.07226562 0.93765688]	[436.56735229 213.495224 0.85217232]	[498.20483398 208.28358459 0.80708826]	[5.23918579e+02 7.95790833e+02 7.04585433e-01]	[5.41817505e+02 7.90691895e+02 7.48735964e-01]	[5.21204529e+02 7.88033569e+02 7.18791783e-01]	[439.22668457 790.81298828 0.82631886]	[421.27764893 788.22247314 0.84207582]	[4.44366974e+02 7.70095459e+02 7.30612874e-01]
[467.44647217 233.85386658 0.87960422]	[464.8248291 282.77114868 0.87829757]	[403.33718872 282.69274902 0.82928294]	[380.23590088 382.83398438 0.8884846 ]	[359.62145996 480.24908447 0.91729116]	[523.94525146 285.24057007 0.84876859]	[544.42938232 382.73904419 0.89388406]	[562.33563232 482.84085083 0.91578078]	[464.89974976 467.43157959 0.73018128]	[421.38742065 467.44403076 0.72095644]	[439.13571167 618.83917236 0.84072918]	[441.659729 762.45220947 0.84936261]	[508.45834351 467.40707397 0.69217116]	[508.45861816 616.21722412 0.7984156 ]	[523.77148438 770.19128418 0.86154157]	[459.6020813 216.14814758 0.89920974]	[480.28393555 216.03742981 0.94349456]	[436.69723511 213.41390991 0.8704648 ]	[500.66183472 208.30227661 0.83027655]	[5.23905640e+02 7.95796387e+02 7.10703671e-01]	[5.41817383e+02 7.90694641e+02 7.49191403e-01]	[5.21218689e+02 7.85581543e+02 7.08231509e-01]	[439.23171997 790.82086182 0.8223654 ]	[421.28372192 788.23052979 0.836285 ]	[4.44362335e+02 7.70084045e+02 7.33836174e-01]
[467.49942017 231.40435791 0.86457157]	[467.4006958 285.28485107 0.85060495]	[405.91082764 282.7052002 0.81046361]	[380.32653809 385.34661865 0.87295598]	[359.74737549 480.37261963 0.91549361]	[526.45684814 287.85165405 0.82752132]	[544.48565674 382.85437012 0.87103456]	[562.35498047 482.91952515 0.91425639]	[464.97097778 467.40649414 0.72023642]	[423.87487793 467.41717529 0.70856357]	[439.1439209 621.29089355 0.83512723]	[441.66802979 762.45092773 0.84626162]	[508.49710083 464.94274902 0.68963879]	[508.51708984 616.19042969 0.79018337]	[523.76501465 770.19372559 0.85797858]	[459.66165161 216.03675842 0.93050778]	[480.35025024 215.95828247 0.94745553]	[439.15808105 213.32342529 0.87416041]	[500.75341797 208.29263306 0.84564012]	[5.23923523e+02 7.95808044e+02 7.01497257e-01]	[5.41821167e+02 7.90695190e+02 7.41198063e-01]	[5.21202271e+02 7.85576416e+02 6.96945071e-01]	[439.2472229 790.79492188 0.81809717]	[421.30090332 788.21105957 0.82989794]	[4.44366119e+02 7.67701294e+02 7.24779129e-01]
[472.52148438 231.30195618 0.84736645]	[470.00466919 285.27484131 0.83918047]	[411.00769043 282.70361328 0.81508869]	[382.76980591 385.35705566 0.861426 ]	[362.27313232 480.23162842 0.88483918]	[528.96905518 287.853302 0.81666625]	[544.50769043 382.85974121 0.86866826]	[562.33660889 482.97103882 0.90605783]	[467.4777832 467.40820312 0.70681405]	[426.39376831 467.42370605 0.69769925]	[439.18048096 618.83416748 0.82553983]	[441.6734314 762.48016357 0.8457917 ]	[511.06152344 467.40664673 0.67819524]	[511.03128052 613.67199707 0.77715951]	[523.75933838 770.16912842 0.85670549]	[459.73400879 215.94178772 0.95445842]	[482.76428223 213.55323792 0.95245016]	[439.24160767 213.30743408 0.87735677]	[500.85800171 208.30136108 0.84887516]	[5.23909241e+02 7.95851562e+02 6.86229467e-01]	[5.41810486e+02 7.90726135e+02 7.24325478e-01]	[5.21195007e+02 7.85524536e+02 6.89438939e-01]	[439.25314331 790.800354 0.81117207]	[421.31021118 788.22137451 0.82285714]	[4.44374268e+02 7.70106567e+02 7.20919847e-01]
[475.08529663 226.3028717 0.84254766]	[475.09637451 285.2739563 0.84331298]	[416.02297974 282.69778442 0.82948434]	[387.88244629 382.81747437 0.8474009 ]	[364.82025146 480.26168823 0.87678915]	[531.59588623 287.84811401 0.80440336]	[546.91876221 387.91473389 0.8477242 ]	[562.34735107 485.38293457 0.90355402]	[470.00421143 467.4055481 0.70611149]	[428.93847656 467.43948364 0.69148833]	[439.23944092 618.81713867 0.83466756]	[441.69290161 762.46643066 0.84695017]	[513.60742188 467.3973999 0.68616974]	[513.57629395 616.23254395 0.77322388]	[523.76904297 770.12615967 0.857014 ]	[459.80175781 213.55412292 0.958435 ]	[482.82519531 213.46636963 0.94799453]	[439.33688354 213.3269043 0.88235557]	[503.2482605 208.25282288 0.84896576]	[5.23913330e+02 7.95852905e+02 7.02984393e-01]	[5.41817688e+02 7.90725647e+02 7.37068892e-01]	[5.21208130e+02 7.83017639e+02 6.88367009e-01]	[439.26449585 790.81616211 0.80748135]	[421.32540894 788.23400879 0.81816971]	[4.44389893e+02 7.70106506e+02 7.21718609e-01]
[475.12164307 223.71577454 0.84250808]	[477.59802246 285.2828064 0.85584974]	[416.08288574 282.68466187 0.83923709]	[393.04800415 382.80548096 0.85826063]	[372.51568604 480.24246216 0.87472963]	[534.15283203 287.8319397 0.80184627]	[546.98461914 390.44021606 0.84059334]	[562.38018799 485.38864136 0.9042623 ]	[470.04797363 467.40863037 0.70309901]	[428.98931885 467.4230957 0.69165885]	[439.23568726 618.80377197 0.83352727]	[441.70272827 762.47955322 0.84784853]	[516.1338501 467.42434692 0.68013871]	[513.59625244 616.23431396 0.77575129]	[523.76837158 770.13372803 0.85945094]	[459.84820557 213.45036316 0.95373672]	[482.87338257 213.39318848 0.93836445]	[441.71124268 210.86273193 0.88007903]	[503.30142212 208.24299622 0.85627925]	[5.23907532e+02 7.95854980e+02 7.01454222e-01]	[5.41813354e+02 7.90728943e+02 7.36154795e-01]	[5.21212830e+02 7.83018860e+02 6.91821754e-01]	[439.26104736 790.82244873 0.80446607]	[421.32504272 788.237854 0.81612527]	[4.44401642e+02 7.70113586e+02 7.19475687e-01]
[477.62258911 221.17630005 0.85753518]	[477.69400024 285.32400513 0.87535399]	[416.15179443 282.69750977 0.8479194 ]	[395.63418579 382.77618408 0.88470018]	[375.02124023 480.21307373 0.87960851]	[536.74847412 290.35366821 0.8122946 ]	[547.06451416 390.49969482 0.83051288]	[562.40209961 485.44439697 0.89385831]	[472.52362061 467.47061157 0.69355941]	[428.96942139 467.47409058 0.68552756]	[439.25900269 618.84539795 0.83794343]	[441.71310425 762.46533203 0.84623665]	[516.18487549 467.48086548 0.67662168]	[513.60015869 618.75219727 0.77808154]	[523.77313232 770.11450195 0.85962772]	[462.23046875 213.39996338 0.94956231]	[482.96258545 213.30735779 0.90648758]	[441.8223877 210.86282349 0.86769807]	[503.42282104 205.75817871 0.84778768]	[5.23892944e+02 7.95843018e+02 7.01928735e-01]	[5.41801331e+02 7.90725281e+02 7.34895825e-01]	[5.21216614e+02 7.82996460e+02 6.91310525e-01]	[439.25830078 790.82476807 0.80956572]	[421.3203125 788.23046875 0.8192364 ]	[4.44411407e+02 7.70110901e+02 7.17373729e-01]
[477.68902588 221.13816833 0.87019545]	[480.09622192 285.31552124 0.88760996]	[418.5854187 282.6960144 0.85883969]	[398.04556274 382.80258179 0.89100832]	[375.08364868 480.11816406 0.8767066 ]	[539.21807861 287.88369751 0.82287169]	[552.06591797 390.42312622 0.80885178]	[562.43334961 485.39932251 0.89839494]	[472.58880615 467.39746094 0.70251584]	[431.51535034 467.40481567 0.69633973]	[439.26550293 621.29449463 0.83553243]	[441.72668457 762.46984863 0.8477366 ]	[516.22216797 467.41427612 0.68628103]	[513.64105225 618.75360107 0.77260959]	[523.77947998 770.09912109 0.8587876 ]	[462.28491211 213.35954285 0.94495928]	[485.40505981 210.91215515 0.891159 ]	[441.88449097 210.86509705 0.87470692]	[503.49520874 208.25457764 0.84375006]	[5.23892456e+02 7.95843811e+02 7.06642866e-01]	[5.41804626e+02 7.90723572e+02 7.39155352e-01]	[5.21231262e+02 7.82964478e+02 6.89862072e-01]	[439.25662231 793.21179199 0.80730236]	[421.32611084 788.24121094 0.81729221]	[4.44415100e+02 7.70117432e+02 7.19471514e-01]
[477.74603271 218.6320343 0.88758898]	[480.17050171 285.33050537 0.90706193]	[418.66876221 282.67492676 0.8722015 ]	[398.11871338 382.83013916 0.90149456]	[377.53152466 477.71264648 0.88992649]	[539.30511475 290.38018799 0.83457208]	[557.24481201 387.92565918 0.81401509]	[564.81097412 485.38134766 0.89484751]	[475.08657837 464.94656372 0.70454311]	[431.53366089 464.94723511 0.69972575]	[439.2835083 621.28588867 0.83619136]	[441.74127197 762.45672607 0.84828705]	[518.70800781 467.41564941 0.69594932]	[516.14672852 618.80529785 0.77590585]	[523.77935791 770.07427979 0.85595256]	[462.35336304 210.92102051 0.92457384]	[485.46517944 210.83757019 0.87568438]	[444.33258057 210.84552002 0.8431673 ]	[505.92541504 205.76641846 0.83887327]	[5.23880249e+02 7.95832092e+02 7.07262814e-01]	[5.41796082e+02 7.90721924e+02 7.37155378e-01]	[5.21236328e+02 7.80456970e+02 6.86499119e-01]	[439.25149536 793.22094727 0.80695659]	[421.32568359 790.58984375 0.81852776]	[4.44430481e+02 7.70111572e+02 7.21534908e-01]
[480.15234375 218.58062744 0.90528935]	[480.22155762 287.79293823 0.9138099 ]	[418.72012329 282.68438721 0.87091535]	[398.17852783 382.80331421 0.91643488]	[377.61209106 477.70996094 0.89763606]	[541.71948242 290.35522461 0.83927518]	[559.75073242 387.92883301 0.8305344 ]	[564.82940674 485.42617798 0.89112633]	[475.15649414 467.40332031 0.70885247]	[434.06033325 467.39724731 0.7048983 ]	[439.29092407 621.29632568 0.83646369]	[441.75027466 762.44329834 0.84768236]	[518.73608398 467.42019653 0.69987381]	[516.16174316 618.753479 0.77531326]	[523.78637695 770.07501221 0.85785758]	[462.41845703 210.85931396 0.90361118]	[487.91629028 210.79960632 0.86565381]	[444.39126587 208.2984314 0.81879473]	[505.99438477 203.22846985 0.82659382]	[5.23877747e+02 7.95837952e+02 7.05947220e-01]	[5.41803101e+02 7.90725525e+02 7.34794676e-01]	[5.21240662e+02 7.80447754e+02 6.90900028e-01]	[439.23864746 793.21942139 0.80885357]	[421.31121826 788.23461914 0.82194728]	[4.46872925e+02 7.70101501e+02 7.20965683e-01]
[480.1612854 218.56427002 0.91309565]	[480.28594971 287.81338501 0.916767 ]	[418.78060913 282.69918823 0.86871529]	[398.2300415 382.83221436 0.91492724]	[377.66986084 480.1468811 0.91143596]	[541.79559326 290.36148071 0.84887332]	[562.20684814 390.49127197 0.84573352]	[564.87591553 485.44543457 0.88806492]	[475.16656494 467.44140625 0.70348424]	[434.06100464 467.41067505 0.69823539]	[439.30935669 621.31591797 0.83376515]	[441.75741577 762.45355225 0.85049713]	[518.74603271 467.48068237 0.69479716]	[518.63879395 618.84375 0.79081666]	[523.79272461 770.1114502 0.8586185 ]	[462.43707275 210.82345581 0.89786017]	[487.96200562 210.78715515 0.86315364]	[444.43133545 208.27613831 0.80433154]	[508.47399902 205.74993896 0.83025217]	[5.23916870e+02 7.95833313e+02 7.00314045e-01]	[5.41838928e+02 7.90716797e+02 7.32997060e-01]	[5.21217285e+02 7.82974670e+02 6.92075729e-01]	[439.2286377 790.82971191 0.81158829]	[421.30014038 788.2144165 0.82535005]	[4.46879608e+02 7.70112976e+02 7.25482523e-01]
[480.19064331 218.53662109 0.92055225]	[480.31906128 287.81948853 0.91392666]	[421.15332031 282.70111084 0.86643726]	[400.61178589 382.85171509 0.91157371]	[377.7416687 480.12979126 0.90986216]	[541.83837891 290.35351562 0.85080451]	[562.26391602 387.89996338 0.86364025]	[564.92462158 485.44714355 0.88587511]	[477.58810425 467.46099854 0.70349622]	[434.1065979 467.42550659 0.6998955 ]	[439.31555176 621.34082031 0.8358264 ]	[441.77270508 762.44366455 0.85001779]	[518.73449707 469.96893311 0.69414413]	[518.6585083 618.82855225 0.79761368]	[523.7935791 770.09381104 0.86151356]	[464.81930542 210.79164124 0.88936359]	[488.01312256 208.35101318 0.85451055]	[446.86627197 208.31307983 0.80364066]	[508.52044678 205.77806091 0.8324967 ]	[5.23900696e+02 7.95829468e+02 7.08537459e-01]	[5.41821960e+02 7.90721436e+02 7.35310912e-01]	[5.21231018e+02 7.80469604e+02 6.92010283e-01]	[439.22402954 790.82556152 0.8119095 ]	[421.30157471 788.20184326 0.82139564]	[4.46901428e+02 7.70106812e+02 7.28393674e-01]
[480.1963501 218.52938843 0.92221802]	[480.32788086 287.81695557 0.91343999]	[421.15512085 282.69418335 0.86695391]	[400.61087036 382.85073853 0.91145658]	[377.74279785 480.12982178 0.90980464]	[541.85870361 290.3598938 0.85128903]	[562.26855469 387.90237427 0.86454278]	[564.92529297 485.44787598 0.88584727]	[477.58764648 467.44787598 0.70451093]	[434.10507202 467.41159058 0.70077932]	[439.31381226 621.34375 0.83569694]	[441.77233887 762.44836426 0.8506335 ]	[518.73999023 467.48144531 0.69521165]	[518.6574707 618.81286621 0.79658711]	[523.79205322 770.09960938 0.8611359 ]	[464.82278442 210.78918457 0.88839948]	[488.01348877 208.3391571 0.85380948]	[446.87258911 208.32040405 0.8027932 ]	[508.51873779 205.77008057 0.83286089]	[5.23903320e+02 7.95844055e+02 7.01848865e-01]	[5.41825806e+02 7.90729004e+02 7.30379045e-01]	[5.21223633e+02 7.82945618e+02 6.92863584e-01]	[439.22045898 790.83477783 0.81151134]	[421.30130005 788.21026611 0.82197231]	[4.46895050e+02 7.70111816e+02 7.31206417e-01]
[480.25112915 216.12167358 0.93731242]	[480.37988281 287.81854248 0.9084695 ]	[421.2137146 282.68969727 0.86526918]	[400.65298462 385.2984314 0.90982997]	[380.10522461 480.16726685 0.91623312]	[541.9083252 290.35531616 0.85319883]	[562.31518555 390.43313599 0.86841661]	[564.94708252 485.44839478 0.88290954]	[477.6333313 467.42999268 0.70800364]	[436.58428955 467.4072876 0.70675659]	[439.32678223 621.29705811 0.82828832]	[441.7722168 762.44439697 0.85031164]	[518.75775146 467.4552002 0.69506574]	[516.20178223 618.75067139 0.79197741]	[523.79406738 770.09790039 0.86161661]	[464.87081909 208.31140137 0.87631649]	[490.54116821 208.27586365 0.84573472]	[446.91497803 208.28926086 0.80019528]	[511.02069092 205.72555542 0.82852995]	[5.23906494e+02 7.95845459e+02 7.01193690e-01]	[5.41832764e+02 7.90726440e+02 7.28926420e-01]	[5.21228699e+02 7.82946960e+02 6.98684812e-01]	[439.22091675 793.21447754 0.80874002]	[421.30456543 788.21740723 0.81919646]	[4.46891479e+02 7.70106628e+02 7.34051168e-01]
[480.24841309 216.06282043 0.94242281]	[482.72668457 287.79281616 0.90577459]	[421.23831177 282.67141724 0.86504626]	[400.69284058 385.34609985 0.90115875]	[380.14730835 480.18746948 0.91765344]	[541.94067383 287.87704468 0.85105389]	[562.34857178 390.4609375 0.87334013]	[564.9675293 485.47711182 0.87623113]	[477.67047119 467.41537476 0.71295768]	[436.62597656 464.94857788 0.71360016]	[439.33035278 621.29626465 0.82876104]	[441.77252197 762.42364502 0.84762496]	[518.78460693 467.434021 0.70070833]	[518.63476562 616.27825928 0.79342079]	[523.79083252 767.68640137 0.86270869]	[464.87243652 205.78765869 0.86937147]	[490.55389404 205.72529602 0.83760428]	[446.95953369 208.27186584 0.78109419]	[511.06750488 203.23422241 0.8222326 ]	[5.23871704e+02 7.95825623e+02 7.11035132e-01]	[5.41801819e+02 7.90722046e+02 7.32820034e-01]	[5.21247681e+02 7.80396912e+02 7.00514436e-01]	[439.20861816 793.21026611 0.80994719]	[421.29373169 788.21118164 0.82273924]	[4.46894897e+02 7.70099670e+02 7.32920468e-01]
[480.23953247 216.01123047 0.94739151]	[482.78082275 285.32202148 0.90532523]	[421.27526855 280.25006104 0.86544865]	[400.74874878 385.37017822 0.89451814]	[380.16876221 480.18322754 0.91194332]	[544.3213501 287.87149048 0.84987205]	[562.37316895 390.42523193 0.87702167]	[564.99743652 485.49380493 0.86900383]	[477.71624756 464.93920898 0.7220847 ]	[436.6769104 464.92590332 0.72468579]	[441.66464233 621.28100586 0.82583666]	[441.77316284 762.44512939 0.85131866]	[521.18133545 464.93948364 0.70902538]	[518.64654541 616.24737549 0.79363012]	[523.79125977 767.69854736 0.86053967]	[464.87719727 203.21005249 0.86537308]	[493.05303955 203.19671631 0.83333999]	[449.48379517 205.74856567 0.75440848]	[511.09893799 203.21047974 0.82082283]	[5.23874939e+02 7.95813904e+02 7.07881451e-01]	[5.41806152e+02 7.90712097e+02 7.30759501e-01]	[5.21243896e+02 7.80426270e+02 6.97545052e-01]	[439.20785522 790.83721924 0.80846834]	[421.29589844 788.21276855 0.81850755]	[4.46898621e+02 7.70112976e+02 7.33547091e-01]
[480.26034546 215.99023438 0.9472 ]	[482.78775024 285.31744385 0.90502059]	[421.29098511 280.23590088 0.86588508]	[400.75927734 385.35543823 0.89455497]	[380.15643311 480.21694946 0.919016 ]	[544.32562256 287.86721802 0.85030472]	[562.37182617 390.4309082 0.87581599]	[564.9786377 485.49679565 0.87084121]	[477.70895386 467.40252686 0.71950716]	[436.66772461 464.94241333 0.72075236]	[441.66845703 621.29180908 0.8301568 ]	[441.77694702 762.44299316 0.85140067]	[521.17382812 467.41256714 0.70733654]	[518.64849854 616.26678467 0.79401487]	[523.78778076 767.69055176 0.86259484]	[464.89984131 203.17636108 0.86391306]	[493.08850098 203.15759277 0.83559126]	[449.52709961 205.7233429 0.75047249]	[513.59960938 203.17892456 0.82222539]	[5.23874634e+02 7.95811218e+02 7.09296763e-01]	[5.41805908e+02 7.90712402e+02 7.32198060e-01]	[5.21239807e+02 7.80414978e+02 6.97853565e-01]	[439.20678711 793.21350098 0.80677581]	[421.29327393 788.21514893 0.81763041]	[4.46906189e+02 7.70111572e+02 7.33321667e-01]
[480.26254272 215.9387207 0.9467181 ]	[482.80142212 285.29772949 0.90485573]	[421.31417847 280.2232666 0.8651855 ]	[400.75515747 385.36239624 0.89500058]	[380.15322876 480.23773193 0.92184615]	[544.33483887 287.85507202 0.85040712]	[562.36810303 390.41809082 0.87340003]	[564.98065186 485.48599243 0.87059021]	[477.70993042 464.94155884 0.71929532]	[436.65725708 464.9319458 0.71877211]	[441.66812134 618.83251953 0.82566321]	[441.78027344 762.46838379 0.85528648]	[521.17767334 467.39904785 0.70816594]	[518.6652832 618.73840332 0.79518771]	[523.78948975 767.70147705 0.86156785]	[464.91052246 200.66729736 0.86478549]	[493.09484863 200.6353302 0.83980721]	[452.04153442 205.72142029 0.74586892]	[513.63806152 203.1414032 0.82359648]	[5.23892883e+02 7.95821472e+02 7.04696894e-01]	[5.41825562e+02 7.90710632e+02 7.29904294e-01]	[5.21234192e+02 7.80431091e+02 6.98376477e-01]	[439.19699097 793.21191406 0.80778801]	[421.29238892 788.21514893 0.81711781]	[4.46909607e+02 7.70125671e+02 7.34014869e-01]
[480.2628479 213.51753235 0.93890703]	[482.7817688 285.29342651 0.90700358]	[421.29507446 280.2220459 0.86861271]	[400.73965454 385.32919312 0.89949751]	[380.10217285 480.21890259 0.9201926 ]	[544.31903076 287.84378052 0.85090244]	[562.36230469 390.44088745 0.87552261]	[564.96813965 485.49429321 0.8715654 ]	[477.67770386 467.4140625 0.71762937]	[436.62869263 467.39926147 0.71532661]	[439.33233643 618.82281494 0.8251065 ]	[441.77224731 762.46795654 0.85521764]	[518.78662109 467.42700195 0.70424348]	[518.63867188 616.26495361 0.79216486]	[523.78314209 767.6817627 0.86460757]	[464.91357422 198.15586853 0.87133813]	[493.08590698 198.11877441 0.84617662]	[452.08084106 205.7663269 0.76938701]	[513.58947754 203.1673584 0.82715881]	[5.23893372e+02 7.95826294e+02 7.13104486e-01]	[5.41824585e+02 7.90714050e+02 7.37007022e-01]	[5.21222107e+02 7.80402771e+02 6.97520256e-01]	[439.21411133 790.83074951 0.80616128]	[421.30700684 788.21520996 0.81288785]	[4.46889740e+02 7.70126587e+02 7.33487189e-01]
[480.24768066 213.46936035 0.93579233]	[482.77404785 285.28842163 0.90831226]	[421.28848267 280.21774292 0.87065202]	[400.71450806 385.3447876 0.90119082]	[377.72277832 480.26223755 0.92135936]	[544.31774902 287.83435059 0.85103542]	[562.34765625 390.47564697 0.87762988]	[564.953125 487.93032837 0.87520766]	[477.64190674 467.39736938 0.71665734]	[436.60083008 464.94052124 0.71586502]	[439.33081055 618.77563477 0.82013929]	[441.77340698 762.46612549 0.85238934]	[518.74755859 467.4074707 0.70266771]	[518.63781738 616.2543335 0.79383379]	[523.77429199 767.69561768 0.86388731]	[464.90994263 198.07937622 0.88805151]	[493.10012817 198.06716919 0.8575601 ]	[452.08013916 205.73242188 0.77250296]	[513.60510254 203.22906494 0.8293221 ]	[5.23898376e+02 7.95826904e+02 7.06988513e-01]	[5.41826294e+02 7.90712769e+02 7.34572828e-01]	[5.21206238e+02 7.80437500e+02 6.95639968e-01]	[439.21884155 790.83044434 0.80908531]	[421.30825806 788.21862793 0.81613529]	[4.46893280e+02 7.70136414e+02 7.32769489e-01]
[480.20663452 213.43865967 0.93327105]	[482.76541138 285.28811646 0.90947413]	[421.28375244 280.21453857 0.87159973]	[400.71121216 385.32421875 0.89965755]	[377.67523193 480.21173096 0.92238086]	[544.30975342 287.83551025 0.85162914]	[562.27593994 387.94436646 0.86552727]	[564.95141602 487.97705078 0.87291855]	[477.60501099 467.44372559 0.70808321]	[436.56069946 467.42562866 0.70504832]	[439.31613159 618.80249023 0.82458186]	[441.77593994 762.48297119 0.85552502]	[518.71691895 467.4569397 0.69324368]	[516.22424316 616.25445557 0.78946757]	[523.77752686 767.690979 0.86427301]	[464.87402344 198.03648376 0.90458798]	[493.05255127 198.05787659 0.85890436]	[452.07867432 203.19795227 0.77155042]	[513.57275391 205.70828247 0.83348548]	[5.23897278e+02 7.95832642e+02 7.09977269e-01]	[5.41827820e+02 7.90716125e+02 7.36427546e-01]	[5.21211243e+02 7.80430847e+02 6.99250579e-01]	[439.20300293 793.21807861 0.80716401]	[421.29730225 788.23071289 0.81767523]	[4.46902069e+02 7.70147034e+02 7.34664559e-01]
[480.21286011 213.41333008 0.92893672]	[482.73553467 285.30819702 0.91057295]	[421.24356079 280.23052979 0.87498397]	[400.69534302 385.31051636 0.90465575]	[377.62112427 480.15533447 0.91749239]	[544.2946167 287.85046387 0.85412103]	[562.22784424 390.43762207 0.85447592]	[564.94360352 487.98443604 0.8740654 ]	[477.6159668 467.46697998 0.70450962]	[436.57537842 467.44070435 0.70244873]	[439.3190918 621.27825928 0.82450867]	[441.77337646 764.96832275 0.86313105]	[518.72198486 469.96469116 0.69228166]	[518.63775635 618.79736328 0.78922391]	[523.76513672 770.08642578 0.8648442 ]	[464.87408447 198.00418091 0.90391105]	[493.04669189 198.00723267 0.86056805]	[452.06332397 203.21244812 0.7813375 ]	[511.04821777 203.19863892 0.83675516]	[5.23929810e+02 7.95846802e+02 7.14482486e-01]	[5.41862183e+02 7.90707947e+02 7.42487848e-01]	[5.18788452e+02 7.82968750e+02 7.07069993e-01]	[439.21636963 790.83654785 0.81537902]	[421.30328369 788.23431396 0.82552654]	[4.46898926e+02 7.70196655e+02 7.37304389e-01]
[480.15606689 213.3808136 0.92096847]	[482.71005249 285.3225708 0.91068792]	[421.22921753 280.24014282 0.87483722]	[400.66891479 385.31851196 0.90591162]	[377.61807251 480.15499878 0.91419619]	[541.9354248 287.86367798 0.85281819]	[562.19378662 392.96707153 0.8521933 ]	[564.93096924 488.02072144 0.87077087]	[475.17071533 469.98184204 0.69863534]	[434.11288452 467.48526001 0.69325364]	[439.3067627 621.2980957 0.83426797]	[441.78170776 764.96374512 0.86258686]	[518.69927979 469.99935913 0.68621504]	[516.19763184 618.77062988 0.78570545]	[523.76239014 767.69671631 0.86291921]	[464.82373047 195.62400818 0.91768008]	[490.52459717 195.62960815 0.86860621]	[452.03924561 205.70530701 0.76036406]	[511.04669189 205.72247314 0.8367033 ]	[5.23928101e+02 7.95851196e+02 7.17124045e-01]	[5.41857117e+02 7.90707397e+02 7.43580103e-01]	[5.21177979e+02 7.80460876e+02 7.01483369e-01]	[439.21524048 790.83746338 0.81402761]	[421.30685425 788.23687744 0.82515478]	[4.46913849e+02 7.70198425e+02 7.37471521e-01]
[truncated: 178 more rows]
