# Supplementary material for: Evaluation of functional tests performance using a camera-based and machine learning approach
Source: PLoS One. 2023 Nov 3;18(11):e0288279. doi: 10.1371/journal.pone.0288279 (PMC10624324; doi:10.1371/journal.pone.0288279)
Supplement: S1 Data — This dataset includes all the extracted keypoints of movements and the associated features and statistics, which were used for the analyses presented in the main manuscript. (ZIP) [file pone.0288279.s001.zip › PLOS_data_28032023/original_movement_data/CSV/000041_PNJN_P_crop.csv]

[541.94970703 269.86303711 0.87552583]	[544.43005371 318.62347412 0.92326367]	[477.67504883 318.55117798 0.84528631]	[444.4413147 426.40765381 0.8354966 ]	[439.10003662 528.97283936 0.87367803]	[618.74804688 318.60250854 0.83186007]	[636.71899414 423.79888916 0.80660212]	[641.88232422 528.9697876 0.83459127]	[539.26489258 531.5625 0.67137623]	[495.6690979 529.02685547 0.65976202]	[498.26565552 690.59814453 0.81409633]	[4.93067780e+02 8.52312744e+02 7.90953457e-01]	[582.81573486 534.16595459 0.68729919]	[575.21282959 690.61474609 0.78646332]	[5.75199097e+02 8.52264587e+02 7.88994491e-01]	[526.49938965 254.5052948 0.88155115]	[559.71032715 254.45109558 0.86777532]	[505.91848755 236.65438843 0.86144596]	[582.80841064 236.4861145 0.9553262 ]	[5.85370728e+02 8.98500366e+02 8.18111002e-01]	[6.03355835e+02 8.93220825e+02 8.51024628e-01]	[5.64890991e+02 8.67581055e+02 7.53121853e-01]	[4.93116760e+02 8.98432129e+02 7.62664080e-01]	[4.75125580e+02 8.93320129e+02 7.39557326e-01]	[4.98246460e+02 8.65118286e+02 7.20220923e-01]
[541.95098877 269.86587524 0.87543207]	[544.42803955 318.6244812 0.92321777]	[477.67453003 318.55419922 0.84546942]	[444.4430542 426.40545654 0.83503932]	[439.10018921 528.96533203 0.87372446]	[618.74615479 318.60293579 0.83167201]	[636.71630859 423.79971313 0.80647731]	[641.8828125 528.97039795 0.83476013]	[539.2633667 531.56787109 0.67114902]	[495.6633606 529.03143311 0.65904671]	[498.26760864 690.59570312 0.81384152]	[4.93063507e+02 8.52315308e+02 7.90610671e-01]	[582.81665039 534.17242432 0.68736327]	[575.21118164 690.6126709 0.78685939]	[5.75199524e+02 8.52263000e+02 7.89277375e-01]	[526.49993896 254.50784302 0.88118029]	[559.71252441 254.45326233 0.86788857]	[505.91812134 236.65567017 0.86040843]	[582.80889893 236.48600769 0.95454764]	[5.85369080e+02 8.98498230e+02 8.18899989e-01]	[6.03354675e+02 8.93219360e+02 8.51318419e-01]	[5.64891602e+02 8.67578247e+02 7.52503097e-01]	[4.93118652e+02 8.98429565e+02 7.63848543e-01]	[4.75126556e+02 8.93319275e+02 7.40583003e-01]	[4.98242889e+02 8.65122620e+02 7.20002174e-01]
[544.28375244 269.92138672 0.88013381]	[544.42401123 318.62908936 0.92414874]	[477.65814209 318.56027222 0.84359622]	[444.42739868 426.43032837 0.83776665]	[439.08590698 526.53692627 0.87063885]	[618.7557373 318.60632324 0.83276415]	[636.71490479 421.37203979 0.81311524]	[641.88299561 528.97113037 0.8344751 ]	[539.27075195 529.04095459 0.67097431]	[495.65518188 528.98864746 0.65926564]	[498.26574707 690.63531494 0.8079558 ]	[4.93053406e+02 8.52312561e+02 7.91074514e-01]	[582.82507324 534.1282959 0.68672043]	[575.1940918 690.60211182 0.78826529]	[5.75198425e+02 8.52269470e+02 7.90601313e-01]	[526.51403809 254.56996155 0.87690794]	[559.71313477 254.50537109 0.86449516]	[505.9156189 236.66879272 0.86319202]	[582.80822754 236.50961304 0.95633674]	[5.85369751e+02 8.98508362e+02 8.18052649e-01]	[6.03352722e+02 8.93228943e+02 8.50751996e-01]	[5.64898132e+02 8.67586914e+02 7.57946491e-01]	[4.93123016e+02 8.98411560e+02 7.64313877e-01]	[4.75129333e+02 8.93310730e+02 7.43335783e-01]	[4.98230408e+02 8.65122803e+02 7.17677355e-01]
[541.94030762 272.34689331 0.87938297]	[544.4208374 318.62475586 0.92358255]	[477.64904785 318.5625 0.84201419]	[444.43466187 426.39990234 0.83911365]	[439.07608032 526.51324463 0.87203133]	[618.75909424 318.59683228 0.83230507]	[634.24298096 421.35144043 0.81709599]	[641.87438965 526.54260254 0.83407921]	[539.27148438 529.01867676 0.67364776]	[495.6628418 528.97698975 0.66110444]	[498.26678467 690.6159668 0.81025541]	[4.93056122e+02 8.52325684e+02 7.91079462e-01]	[582.81970215 534.10211182 0.6867432 ]	[575.19342041 690.59405518 0.78966266]	[5.75203247e+02 8.52276184e+02 7.91136086e-01]	[526.50146484 254.59301758 0.87517345]	[557.26885986 254.5070343 0.85408777]	[505.89553833 236.66503906 0.86527824]	[582.77606201 236.50144958 0.95438796]	[5.85365906e+02 8.98511719e+02 8.18170547e-01]	[6.03346924e+02 8.93233215e+02 8.49440992e-01]	[5.64910339e+02 8.67592163e+02 7.59395242e-01]	[4.93128265e+02 8.98415161e+02 7.63749659e-01]	[4.75133240e+02 8.93313538e+02 7.43576944e-01]	[4.98231598e+02 8.65133118e+02 7.19181240e-01]
[541.94091797 269.92449951 0.87857676]	[544.41772461 318.60501099 0.92456061]	[477.65234375 318.5430603 0.8421734 ]	[444.42382812 426.38342285 0.84193033]	[439.06280518 526.51953125 0.86863732]	[616.27642822 318.581604 0.83036864]	[636.7288208 421.39505005 0.81131452]	[641.87670898 526.52471924 0.8364315 ]	[539.23590088 529.00726318 0.66924268]	[495.64361572 526.50720215 0.66175288]	[498.25338745 688.19519043 0.81113863]	[4.93063049e+02 8.52313904e+02 7.89333880e-01]	[582.78851318 531.60229492 0.68252319]	[575.15594482 688.16394043 0.79333794]	[5.75210022e+02 8.52282959e+02 7.91943431e-01]	[526.50012207 254.57878113 0.87500429]	[557.26611328 254.4987793 0.85536021]	[505.87841797 236.64726257 0.87504083]	[582.76495361 236.49514771 0.9549256 ]	[5.85379211e+02 9.00981445e+02 8.16125989e-01]	[6.03356079e+02 8.93243774e+02 8.49485040e-01]	[5.64916321e+02 8.67604309e+02 7.56601453e-01]	[4.93102936e+02 8.95976135e+02 7.66360760e-01]	[4.75119995e+02 8.93301941e+02 7.45461166e-01]	[4.98245209e+02 8.65119141e+02 7.16677785e-01]
[541.94555664 269.9262085 0.87756467]	[544.41333008 318.60354614 0.92518669]	[477.64303589 318.54312134 0.84086645]	[444.42382812 426.38330078 0.84187174]	[439.06213379 526.52252197 0.86795574]	[616.27410889 318.5796814 0.83071512]	[636.72106934 421.38955688 0.81113666]	[641.87969971 526.52990723 0.83558214]	[539.23272705 529.00927734 0.66859782]	[495.64016724 526.50964355 0.66100496]	[498.25009155 690.61682129 0.80850506]	[4.93073853e+02 8.52309753e+02 7.89847136e-01]	[582.78686523 531.60430908 0.68198925]	[575.14813232 688.17578125 0.7920239 ]	[5.75211548e+02 8.52283691e+02 7.92504728e-01]	[526.50616455 254.57548523 0.87240446]	[557.2756958 254.50006104 0.85520363]	[505.88253784 236.64520264 0.87594885]	[582.76470947 236.4962616 0.95497543]	[5.85372559e+02 9.00979065e+02 8.17430913e-01]	[6.03349304e+02 8.93244263e+02 8.49347532e-01]	[5.64919678e+02 8.67603638e+02 7.56718516e-01]	[4.93099365e+02 8.95967957e+02 7.69935668e-01]	[4.75124786e+02 8.93296570e+02 7.49529541e-01]	[4.98256165e+02 8.65114563e+02 7.18093991e-01]
[541.93243408 269.89987183 0.87786305]	[544.40679932 318.59301758 0.92493492]	[477.63613892 318.53314209 0.83807427]	[444.41418457 426.36758423 0.84455866]	[436.69116211 526.49371338 0.87318349]	[616.26293945 318.57519531 0.82921004]	[634.23724365 421.35708618 0.81513894]	[641.88537598 526.51660156 0.83824599]	[539.21551514 529.01239014 0.66695744]	[495.62670898 526.51037598 0.65963608]	[498.25463867 690.6038208 0.81105632]	[4.93065491e+02 8.52312439e+02 7.89257586e-01]	[582.77148438 531.60742188 0.68088889]	[572.67346191 688.17852783 0.79489905]	[5.75207458e+02 8.52277222e+02 7.92824626e-01]	[526.47967529 254.54971313 0.87971205]	[557.26062012 254.47920227 0.85934436]	[503.51113892 236.63839722 0.87514478]	[582.75640869 236.49363708 0.94908929]	[5.85372009e+02 9.00972290e+02 8.16956520e-01]	[6.03349976e+02 8.93238525e+02 8.48552704e-01]	[5.64916016e+02 8.67593384e+02 7.56561339e-01]	[4.93093658e+02 8.95973633e+02 7.67722487e-01]	[4.75118591e+02 8.93303101e+02 7.48723507e-01]	[4.98250305e+02 8.65118042e+02 7.16121078e-01]
[541.93682861 269.87277222 0.876185 ]	[544.39526367 318.58938599 0.92393637]	[477.61358643 318.53411865 0.83371782]	[444.38095093 426.37164307 0.85261941]	[436.69152832 526.50408936 0.86922991]	[616.24615479 318.56564331 0.82714975]	[634.2243042 421.34274292 0.8136909 ]	[641.8817749 526.5045166 0.83979166]	[539.21893311 529.0368042 0.66729057]	[495.61715698 528.98468018 0.65808219]	[498.25875854 690.65246582 0.80918896]	[4.93066132e+02 8.52307495e+02 7.90009856e-01]	[582.77606201 534.12078857 0.68137163]	[575.13739014 690.60198975 0.79308635]	[5.75205933e+02 8.52274048e+02 7.92077422e-01]	[526.48034668 254.51968384 0.87991619]	[557.26324463 254.45657349 0.86081612]	[503.50976562 236.62663269 0.87880552]	[582.7489624 236.48999023 0.94533998]	[5.85369385e+02 9.00971680e+02 8.18867445e-01]	[6.03346741e+02 8.93238342e+02 8.50461245e-01]	[5.64914917e+02 8.67588806e+02 7.53619611e-01]	[4.93103638e+02 8.95967651e+02 7.71687448e-01]	[4.75132324e+02 8.93297974e+02 7.52612174e-01]	[4.98242462e+02 8.65106873e+02 7.15669930e-01]
[541.92730713 269.8432312 0.87169033]	[544.37817383 318.58874512 0.92563367]	[477.60876465 318.53326416 0.83298892]	[444.37298584 426.38769531 0.85463053]	[436.67822266 526.49389648 0.87108338]	[616.24261475 318.56072998 0.82753217]	[634.20935059 421.36740112 0.80659854]	[641.8760376 526.48138428 0.84273821]	[539.18170166 528.99560547 0.66638148]	[495.59423828 526.48876953 0.66094738]	[498.25292969 690.60449219 0.81501096]	[4.93068756e+02 8.52284424e+02 7.89997876e-01]	[582.75018311 531.59185791 0.67912024]	[572.66674805 690.60906982 0.79630083]	[5.75193115e+02 8.52270325e+02 7.91949034e-01]	[526.46331787 254.48573303 0.88349771]	[557.26141357 254.42810059 0.86104244]	[503.49783325 236.60614014 0.88124162]	[582.75140381 236.49172974 0.94148463]	[5.85383240e+02 8.98516174e+02 8.20056975e-01]	[6.03353821e+02 8.93230591e+02 8.52052450e-01]	[5.64903687e+02 8.67581482e+02 7.58136511e-01]	[4.93092102e+02 8.95963196e+02 7.68090546e-01]	[4.75119537e+02 8.93291443e+02 7.47988880e-01]	[4.98245361e+02 8.65089722e+02 7.14642882e-01]
[541.92022705 267.34240723 0.86520946]	[544.36529541 318.58624268 0.92535555]	[477.60458374 318.53295898 0.83195281]	[444.33389282 426.41723633 0.85888237]	[436.66256714 526.4967041 0.8702938 ]	[616.22613525 318.55319214 0.82719117]	[634.16363525 421.35617065 0.80853754]	[641.86547852 526.51837158 0.83460128]	[539.16442871 529.01239014 0.66401601]	[493.13076782 526.50982666 0.66002423]	[498.2361145 690.64074707 0.807706 ]	[4.93069977e+02 8.52291931e+02 7.89136708e-01]	[580.3637085 531.61169434 0.67842841]	[575.13781738 688.20556641 0.79805332]	[5.75193359e+02 8.52286133e+02 7.92148769e-01]	[526.45812988 254.45249939 0.88124639]	[557.24609375 254.39608765 0.85668904]	[503.49737549 236.60990906 0.88146639]	[582.74780273 236.48120117 0.94141012]	[5.85392944e+02 9.00974182e+02 8.18764925e-01]	[6.03354492e+02 8.93236816e+02 8.53589833e-01]	[5.64903870e+02 8.67607300e+02 7.62610137e-01]	[4.93082703e+02 8.95964661e+02 7.66154468e-01]	[4.75108765e+02 8.93295105e+02 7.46409297e-01]	[4.98249329e+02 8.65106140e+02 7.15085864e-01]
[541.91845703 267.33621216 0.86493707]	[544.35858154 318.59042358 0.92590529]	[477.59429932 318.53433228 0.82959169]	[444.33233643 426.39102173 0.86025059]	[436.62963867 526.4730835 0.86997151]	[616.22637939 318.5604248 0.82768267]	[634.20367432 421.38577271 0.80620837]	[641.84259033 526.53741455 0.82801384]	[536.73138428 529.02459717 0.66259366]	[493.11105347 526.51312256 0.65976042]	[498.2243042 690.65240479 0.80796099]	[4.93067047e+02 8.52289246e+02 7.89083958e-01]	[580.33465576 531.61083984 0.67609763]	[572.64477539 688.20489502 0.80010366]	[5.75190125e+02 8.52284180e+02 7.91737020e-01]	[526.46020508 254.44638062 0.88121343]	[557.24072266 254.39004517 0.85676211]	[503.50646973 236.60194397 0.87741989]	[582.74395752 236.47692871 0.94044662]	[5.85386292e+02 8.98516113e+02 8.21416259e-01]	[6.03351257e+02 8.93230591e+02 8.54363024e-01]	[5.64905212e+02 8.67601807e+02 7.62024760e-01]	[4.93078522e+02 8.95959778e+02 7.65275836e-01]	[4.75103455e+02 8.93289856e+02 7.46035755e-01]	[4.98248962e+02 8.65102661e+02 7.13632405e-01]
[541.93505859 267.32641602 0.86291057]	[544.35601807 318.59402466 0.92646831]	[475.16921997 318.53302002 0.82790846]	[444.31732178 426.36676025 0.86565131]	[436.61141968 526.47839355 0.86674333]	[616.20489502 318.57797241 0.8264547 ]	[634.19195557 421.35742188 0.81804192]	[641.81561279 526.53540039 0.82363486]	[536.6986084 529.0546875 0.65714717]	[493.0763855 528.99047852 0.65648621]	[498.23165894 690.63104248 0.81009567]	[4.93064117e+02 8.52269653e+02 7.90033758e-01]	[580.30291748 534.12896729 0.67159677]	[572.60943604 690.61346436 0.80196369]	[5.75184204e+02 8.52300049e+02 7.91739523e-01]	[526.48516846 254.44140625 0.87583983]	[557.26019287 254.39004517 0.85767794]	[505.87435913 236.59541321 0.8741309 ]	[582.74041748 236.47424316 0.94021571]	[5.85395142e+02 9.00976990e+02 8.19947422e-01]	[6.03354065e+02 8.93238037e+02 8.54615808e-01]	[5.64899597e+02 8.67625000e+02 7.67402589e-01]	[4.93088074e+02 8.95948914e+02 7.67285168e-01]	[4.75113708e+02 8.93281921e+02 7.47634411e-01]	[4.98242310e+02 8.65072937e+02 7.09406734e-01]
[541.9487915 264.78475952 0.85675418]	[544.33447266 318.59777832 0.92469168]	[475.1427002 318.54321289 0.82330161]	[441.93170166 426.39099121 0.8660664 ]	[436.57189941 526.48193359 0.85718179]	[613.71044922 318.58007812 0.82512879]	[631.69769287 421.38061523 0.81317133]	[639.34509277 526.5324707 0.82225227]	[536.70690918 531.56427002 0.66183925]	[493.06234741 529.01086426 0.66141129]	[498.21542358 690.60186768 0.81169242]	[4.93075195e+02 8.52275085e+02 7.90932477e-01]	[580.32421875 536.66314697 0.67572987]	[572.60723877 690.64971924 0.79895359]	[5.75197571e+02 8.52312317e+02 7.90581644e-01]	[526.50976562 254.38920593 0.85768342]	[559.69458008 251.97569275 0.84701282]	[505.88116455 236.54779053 0.88371217]	[582.75048828 236.44294739 0.94276047]	[5.85395813e+02 9.00978088e+02 8.18321586e-01]	[6.03356201e+02 8.93237793e+02 8.52012694e-01]	[5.64908813e+02 8.67640503e+02 7.61597037e-01]	[4.93104797e+02 8.95962402e+02 7.69402623e-01]	[4.75130157e+02 8.93293091e+02 7.49854267e-01]	[4.98248352e+02 8.65079590e+02 7.14005470e-01]
[541.95178223 264.76263428 0.8565169 ]	[544.32702637 318.60293579 0.92410272]	[475.14855957 318.53909302 0.82372683]	[441.9251709 426.36505127 0.86742222]	[436.55667114 526.47064209 0.85438472]	[613.68585205 318.59713745 0.82641846]	[631.66375732 421.38388062 0.81586319]	[639.29309082 526.51409912 0.81817812]	[536.69500732 529.05975342 0.66093445]	[493.0413208 528.9888916 0.66242415]	[498.21325684 690.61529541 0.81247115]	[4.93065643e+02 8.52288025e+02 7.88887441e-01]	[580.31970215 534.15600586 0.67418307]	[572.58874512 690.63336182 0.80007297]	[5.75196838e+02 8.52310364e+02 7.90811002e-01]	[526.51141357 254.38127136 0.84896123]	[559.69927979 251.94154358 0.8407954 ]	[505.87841797 236.54592896 0.88661116]	[582.74908447 234.08912659 0.94142854]	[5.85403320e+02 9.00969788e+02 8.18079054e-01]	[6.03354797e+02 8.93227783e+02 8.51682186e-01]	[5.64905090e+02 8.67636475e+02 7.61252522e-01]	[4.93115265e+02 8.98412903e+02 7.65594006e-01]	[4.75132935e+02 8.93310547e+02 7.44541705e-01]	[4.98238708e+02 8.65096741e+02 7.12138295e-01]
[541.94519043 262.24090576 0.86117429]	[544.31646729 318.60314941 0.92361248]	[475.14407349 318.53335571 0.82255006]	[441.92578125 426.35900879 0.86608952]	[434.10882568 526.43365479 0.85181153]	[613.66265869 318.61004639 0.82633978]	[631.59832764 423.77365112 0.81430787]	[639.28118896 526.47851562 0.82305056]	[534.17974854 531.55517578 0.65793419]	[490.54702759 528.99786377 0.66334343]	[498.19216919 688.1930542 0.81187868]	[4.93067322e+02 8.52280457e+02 7.89967895e-01]	[580.25054932 534.16967773 0.66386932]	[570.11993408 690.61016846 0.80183887]	[5.75195251e+02 8.52310913e+02 7.90666282e-01]	[526.49578857 251.97691345 0.84507436]	[557.26739502 251.8936615 0.83427149]	[505.88238525 236.52220154 0.88718241]	[580.37310791 234.07397461 0.93571842]	[5.85400269e+02 9.00976257e+02 8.17266226e-01]	[6.03353149e+02 8.93232727e+02 8.51824522e-01]	[5.64903748e+02 8.67636597e+02 7.60132134e-01]	[4.93114075e+02 8.98413452e+02 7.65304267e-01]	[4.75134644e+02 8.93310181e+02 7.43901730e-01]	[4.98243439e+02 8.65084839e+02 7.12547541e-01]
[541.94348145 262.20358276 0.86666316]	[544.29589844 318.61166382 0.92439836]	[475.11706543 318.53765869 0.81931406]	[441.92138672 423.92150879 0.86813289]	[434.04745483 526.41192627 0.84651363]	[613.6572876 318.61663818 0.82601434]	[629.16131592 423.8548584 0.80735523]	[639.2635498 526.51794434 0.81703073]	[534.12310791 529.03881836 0.65932435]	[490.48446655 526.50830078 0.66381556]	[498.18457031 690.60186768 0.80852801]	[4.93068604e+02 8.52296326e+02 7.89203048e-01]	[577.78637695 534.13305664 0.65616858]	[570.10192871 690.6338501 0.80192631]	[5.75190979e+02 8.52306580e+02 7.90814996e-01]	[526.48809814 251.95469666 0.84876317]	[557.25036621 251.871521 0.83483171]	[505.87445068 236.4964447 0.89043295]	[580.33007812 234.08143616 0.92875904]	[5.85399475e+02 9.00977051e+02 8.17330003e-01]	[6.03354065e+02 8.93233582e+02 8.52900326e-01]	[5.64904724e+02 8.67639099e+02 7.59656131e-01]	[4.93114075e+02 8.98415466e+02 7.66207397e-01]	[4.75133881e+02 8.93311157e+02 7.45687664e-01]	[4.98244293e+02 8.65107666e+02 7.13700712e-01]
[541.89471436 262.20422363 0.86557895]	[541.92889404 318.62542725 0.92501748]	[475.07470703 318.54098511 0.8122654 ]	[441.88412476 423.91717529 0.86992282]	[431.53027344 526.41955566 0.83996785]	[611.16949463 318.64559937 0.82374859]	[629.13580322 426.35049438 0.79750234]	[636.77038574 528.96942139 0.81322682]	[534.10424805 531.55474854 0.65823668]	[488.01861572 528.98175049 0.66265458]	[498.19403076 688.17724609 0.8160435 ]	[4.93047821e+02 8.52290894e+02 7.86820173e-01]	[577.77679443 536.65625 0.65999109]	[570.09912109 690.70495605 0.7932685 ]	[5.75189575e+02 8.52324219e+02 7.90530741e-01]	[526.41864014 251.92260742 0.85240221]	[557.20391846 251.85595703 0.83136141]	[503.45266724 234.08036804 0.89542496]	[580.30584717 234.03271484 0.92731535]	[5.85395691e+02 9.00983032e+02 8.19828689e-01]	[6.03358276e+02 8.93234375e+02 8.51902723e-01]	[5.64912659e+02 8.67652222e+02 7.55814672e-01]	[4.93104614e+02 8.98418274e+02 7.64928520e-01]	[4.75119080e+02 8.93312256e+02 7.42163718e-01]	[4.98232056e+02 8.65099182e+02 7.09737659e-01]
[541.8482666 262.19702148 0.86715364]	[541.90197754 318.61514282 0.92378122]	[472.59024048 318.53372192 0.80629194]	[441.86605835 423.89480591 0.87341714]	[431.48223877 526.43981934 0.83686531]	[611.13043213 318.64474487 0.82565498]	[629.10546875 426.34442139 0.8044464 ]	[634.24560547 528.99041748 0.81249499]	[534.10046387 531.5871582 0.65817237]	[488.01809692 529.00213623 0.66166461]	[498.18426514 688.1697998 0.81702751]	[4.93053406e+02 8.52289978e+02 7.86698759e-01]	[577.76531982 536.6862793 0.66153133]	[570.10534668 693.18939209 0.78366762]	[5.75185608e+02 8.52314697e+02 7.91240573e-01]	[523.99023438 251.92555237 0.86337125]	[554.68658447 251.82998657 0.82247418]	[503.39929199 234.07260132 0.88839388]	[580.26947021 233.99507141 0.92015857]	[5.85381836e+02 9.00978943e+02 8.19549203e-01]	[6.03352234e+02 8.93233459e+02 8.49889874e-01]	[5.64915466e+02 8.67635498e+02 7.52361417e-01]	[4.93106628e+02 8.98415466e+02 7.67305017e-01]	[4.75123138e+02 8.93309692e+02 7.43325770e-01]	[4.98236542e+02 8.65094910e+02 7.10125089e-01]
[541.85168457 262.19204712 0.86728573]	[541.90283203 318.61187744 0.92429596]	[472.59457397 318.53121948 0.80651826]	[441.86541748 423.89324951 0.87382334]	[431.48486328 526.43859863 0.83713824]	[611.13171387 318.64398193 0.82584918]	[629.10919189 423.90930176 0.80711251]	[634.24822998 528.98309326 0.81285065]	[534.09973145 531.58526611 0.65801078]	[488.01925659 529.0010376 0.66140383]	[498.18066406 688.16467285 0.81651264]	[4.93054871e+02 8.52286560e+02 7.87063360e-01]	[577.76525879 536.68389893 0.6613152 ]	[570.09246826 693.17718506 0.78593761]	[5.75186523e+02 8.52314148e+02 7.91401684e-01]	[523.99737549 251.92008972 0.86120588]	[554.68945312 251.82910156 0.82234573]	[503.40884399 234.06893921 0.88788283]	[580.26611328 233.9989624 0.92083633]	[5.85379822e+02 9.00977539e+02 8.20797086e-01]	[6.03349854e+02 8.93232727e+02 8.50197971e-01]	[5.64918945e+02 8.67632019e+02 7.51886189e-01]	[4.93104431e+02 8.98414307e+02 7.66566992e-01]	[4.75121307e+02 8.93308838e+02 7.43175626e-01]	[4.98238525e+02 8.65090820e+02 7.10578024e-01]
[541.84106445 262.21533203 0.86276621]	[541.87878418 318.61560059 0.92224175]	[472.54092407 318.53656006 0.80410451]	[441.8515625 423.90240479 0.87507296]	[431.46813965 526.41333008 0.83783382]	[611.11578369 318.64822388 0.82807225]	[629.07855225 423.85800171 0.81556767]	[634.18432617 528.98162842 0.81613624]	[531.59564209 531.56335449 0.66118342]	[488.00375366 528.98242188 0.66313148]	[498.14437866 688.19006348 0.79959804]	[4.93052094e+02 8.52280029e+02 7.89167404e-01]	[577.69116211 534.1651001 0.65132421]	[570.06634521 690.70690918 0.79289597]	[5.75182922e+02 8.52308838e+02 7.91495562e-01]	[523.96783447 251.94903564 0.86249399]	[554.66821289 251.82843018 0.81916803]	[503.37329102 234.08380127 0.89250755]	[580.24261475 233.99394226 0.91785145]	[5.85389465e+02 9.00972412e+02 8.20748985e-01]	[6.03357178e+02 8.93226990e+02 8.49810839e-01]	[5.64914917e+02 8.67626953e+02 7.53594756e-01]	[4.93093079e+02 8.95986694e+02 7.66249359e-01]	[4.75117615e+02 8.93304749e+02 7.44851708e-01]	[4.98243134e+02 8.65079773e+02 7.11690903e-01]
[541.80493164 259.7020874 0.87140793]	[541.8458252 318.6055603 0.9218812]	[470.04199219 318.53295898 0.80322623]	[441.82458496 426.34082031 0.87299365]	[428.94644165 526.45855713 0.83079123]	[611.08453369 318.64123535 0.83250773]	[629.07269287 423.85757446 0.81965655]	[631.66119385 526.53540039 0.82355028]	[531.54907227 531.60333252 0.66362947]	[487.94165039 529.02227783 0.66454327]	[498.11590576 690.6071167 0.79933912]	[4.90575745e+02 8.52284485e+02 7.87171721e-01]	[575.17724609 536.6774292 0.65427816]	[570.05749512 690.70330811 0.79797012]	[5.75182922e+02 8.52314697e+02 7.91825056e-01]	[523.93591309 251.86201477 0.84931016]	[554.62353516 249.31745911 0.81323636]	[503.34942627 234.03979492 0.90302348]	[577.78729248 233.9732666 0.91348493]	[5.85379089e+02 9.00971680e+02 8.21288705e-01]	[6.03350281e+02 8.93230774e+02 8.49836171e-01]	[5.64916260e+02 8.67635498e+02 7.55272448e-01]	[4.93088928e+02 8.95973389e+02 7.66975999e-01]	[4.75106537e+02 8.93301575e+02 7.43941486e-01]	[4.98244568e+02 8.65098694e+02 7.10197031e-01]
[541.71228027 259.61038208 0.87529397]	[541.80859375 318.60888672 0.91869777]	[469.99020386 318.53262329 0.80445176]	[441.8114624 423.90368652 0.87730098]	[426.42868042 526.48071289 0.83089304]	[608.61010742 318.64260864 0.83920455]	[629.06231689 423.87771606 0.82546943]	[631.61517334 526.49871826 0.83248967]	[531.53344727 531.57476807 0.66713887]	[485.48937988 528.99859619 0.67084181]	[498.112854 688.19543457 0.80924803]	[4.90565826e+02 8.52309753e+02 7.88271666e-01]	[575.17669678 534.1739502 0.65194279]	[570.02209473 690.72998047 0.79789233]	[5.75159546e+02 8.52296448e+02 7.91825116e-01]	[523.87908936 249.33447266 0.83463323]	[552.05987549 246.81260681 0.81395638]	[503.32427979 233.98291016 0.9012475 ]	[577.73052979 233.93978882 0.90449518]	[5.85390320e+02 9.00970215e+02 8.20137799e-01]	[6.03354675e+02 8.93224915e+02 8.50358963e-01]	[5.64893127e+02 8.67612122e+02 7.55078793e-01]	[4.93100006e+02 8.95982483e+02 7.64953017e-01]	[4.75113007e+02 8.93312805e+02 7.42322028e-01]	[4.98238617e+02 8.65123596e+02 7.12442219e-01]
[541.70635986 257.06484985 0.89744067]	[541.77801514 318.61053467 0.91524404]	[467.50018311 318.5385437 0.80740678]	[441.75170898 426.40667725 0.87173259]	[426.39758301 526.51074219 0.83071244]	[608.59460449 318.65206909 0.84140307]	[629.05279541 426.34469604 0.81670797]	[629.1583252 528.97229004 0.82730567]	[529.01348877 531.57080078 0.67140466]	[485.40640259 528.9934082 0.67866021]	[498.11581421 688.20513916 0.81101656]	[4.90540649e+02 8.52320984e+02 7.88959324e-01]	[572.65588379 534.16595459 0.65365654]	[570.01904297 690.65612793 0.80965894]	[5.75151672e+02 8.52291443e+02 7.91329443e-01]	[523.89489746 241.69569397 0.82550591]	[552.08508301 241.69247437 0.81983399]	[503.31561279 233.97514343 0.92125714]	[577.69293213 233.91374207 0.89508218]	[5.85387268e+02 8.98516113e+02 8.22122037e-01]	[6.03346558e+02 8.93223389e+02 8.50280583e-01]	[5.64892761e+02 8.67603394e+02 7.54227281e-01]	[4.93108154e+02 8.98413025e+02 7.62242615e-01]	[4.75115204e+02 8.93320129e+02 7.40022361e-01]	[4.98215149e+02 8.65135254e+02 7.15673923e-01]
[541.70684814 257.02600098 0.90052694]	[541.75769043 318.60708618 0.9123798 ]	[467.4770813 318.53167725 0.81118852]	[441.71975708 426.39175415 0.87602574]	[426.36380005 526.52972412 0.83308351]	[608.5625 318.65933228 0.84294999]	[629.0300293 426.39337158 0.81493193]	[629.14013672 529.03125 0.82754701]	[529.03198242 531.5480957 0.66502208]	[485.42138672 528.97424316 0.67276633]	[495.66897583 690.67773438 0.79769981]	[4.90523224e+02 8.52312744e+02 7.89037406e-01]	[572.66094971 534.14056396 0.64823133]	[567.57867432 690.66760254 0.8138423 ]	[5.75140503e+02 8.52286255e+02 7.91732848e-01]	[523.91064453 241.64219666 0.83453798]	[552.07165527 241.65286255 0.82600051]	[503.35690308 234.00338745 0.92691672]	[575.20532227 233.89532471 0.88861156]	[5.85389587e+02 8.98518127e+02 8.21770072e-01]	[6.03345154e+02 8.93221985e+02 8.48790169e-01]	[5.64885437e+02 8.67593384e+02 7.52443075e-01]	[4.93102203e+02 8.95978638e+02 7.63494432e-01]	[4.75109039e+02 8.93313477e+02 7.39395499e-01]	[4.98201447e+02 8.65126770e+02 7.10513055e-01]
[539.31030273 256.95495605 0.91961545]	[541.70025635 318.59771729 0.90664417]	[467.41314697 318.53659058 0.81603646]	[439.33230591 428.9798584 0.86674207]	[423.86428833 529.02490234 0.84124941]	[606.11206055 318.65914917 0.84623241]	[626.65026855 426.35491943 0.82241631]	[629.09320068 529.05371094 0.83312297]	[529.02087402 529.04980469 0.67296344]	[485.44494629 526.51672363 0.67326492]	[495.64651489 690.65325928 0.80075699]	[4.90528259e+02 8.52288086e+02 7.90833950e-01]	[572.60998535 534.10449219 0.65153831]	[567.55474854 690.66955566 0.82289147]	[5.72672424e+02 8.52290833e+02 7.93928325e-01]	[523.8526001 239.14445496 0.88204885]	[549.56652832 239.14189148 0.84465402]	[503.29269409 233.97900391 0.92513567]	[572.63031006 233.94136047 0.88501501]	[5.85411011e+02 9.00971436e+02 8.22269142e-01]	[6.03359619e+02 8.93219421e+02 8.49774659e-01]	[5.64873535e+02 8.67600586e+02 7.56493270e-01]	[4.93116791e+02 8.95977905e+02 7.66424358e-01]	[4.75124695e+02 8.93313782e+02 7.42720902e-01]	[4.98201904e+02 8.65099060e+02 7.04022169e-01]
[539.27697754 256.94815063 0.91643101]	[541.68804932 318.59936523 0.90340978]	[467.40441895 318.54345703 0.81622273]	[439.31491089 428.9649353 0.8707211 ]	[423.82641602 529.02648926 0.8466413 ]	[606.08972168 318.64956665 0.85026187]	[626.64221191 423.91833496 0.82596815]	[629.0614624 529.00964355 0.83949435]	[529.02502441 529.02905273 0.67775518]	[485.45065308 526.50311279 0.67684138]	[495.65618896 690.63726807 0.80531007]	[4.90526367e+02 8.52286499e+02 7.89462447e-01]	[572.61132812 531.59643555 0.65461254]	[567.54058838 690.65698242 0.82631379]	[5.72663208e+02 8.52282043e+02 7.94516623e-01]	[523.82611084 239.11444092 0.88689226]	[549.54888916 239.11451721 0.85413808]	[503.27828979 233.98512268 0.92826104]	[572.62139893 233.91693115 0.87261581]	[5.85402832e+02 9.00969299e+02 8.22235882e-01]	[6.03356934e+02 8.93218567e+02 8.48520815e-01]	[5.64865662e+02 8.67585205e+02 7.53718853e-01]	[4.93121826e+02 8.95964600e+02 7.71336138e-01]	[4.75126556e+02 8.93306091e+02 7.45655835e-01]	[4.98204498e+02 8.65103699e+02 7.03148484e-01]
[539.28027344 254.5944519 0.91843259]	[539.31921387 318.59552002 0.8994872 ]	[464.96127319 318.54901123 0.82001156]	[439.30038452 428.97354126 0.87051582]	[423.80657959 529.02789307 0.85060143]	[606.08312988 318.64364624 0.85019028]	[626.63085938 423.87704468 0.83442193]	[629.03582764 526.49902344 0.85337508]	[528.99176025 529.01116943 0.67961878]	[485.40866089 526.49041748 0.68198603]	[495.63864136 690.59338379 0.80936557]	[4.90527710e+02 8.52274597e+02 7.90876031e-01]	[572.5869751 531.56988525 0.65401876]	[567.53863525 690.67303467 0.82310903]	[5.72659058e+02 8.52286255e+02 7.95829237e-01]	[523.81652832 239.07951355 0.89802873]	[549.55419922 239.07034302 0.86137474]	[503.25213623 233.96960449 0.92648166]	[572.62554932 233.89755249 0.86690503]	[5.85405518e+02 9.00973633e+02 8.22485507e-01]	[6.03356873e+02 8.93222656e+02 8.49355459e-01]	[5.64866333e+02 8.67592163e+02 7.55478680e-01]	[4.93124542e+02 8.95970764e+02 7.70497799e-01]	[4.75132141e+02 8.93310852e+02 7.45498359e-01]	[4.98202606e+02 8.65084106e+02 7.00032234e-01]
[539.27746582 254.58268738 0.91911995]	[539.29797363 318.58770752 0.89712584]	[464.94622803 318.5390625 0.82336509]	[439.30117798 428.98068237 0.87265891]	[423.79302979 528.97784424 0.85601968]	[606.06054688 318.63967896 0.85144246]	[626.621521 426.36849976 0.83005488]	[626.64715576 526.52764893 0.85215145]	[528.98852539 528.99804688 0.6805535 ]	[485.40802002 526.47515869 0.68394595]	[495.63388062 690.59576416 0.80789775]	[4.90522766e+02 8.52251282e+02 7.88880110e-01]	[570.12640381 531.56878662 0.65410793]	[567.5378418 690.70227051 0.81966376]	[5.72663696e+02 8.52294739e+02 7.94982016e-01]	[523.81109619 239.0606842 0.90300971]	[549.54492188 239.05125427 0.86361998]	[503.24053955 233.95837402 0.93031013]	[572.60424805 233.8817749 0.86586136]	[5.85402222e+02 9.00974182e+02 8.21346045e-01]	[6.03357910e+02 8.93225281e+02 8.48561227e-01]	[5.64871155e+02 8.67608948e+02 7.55676091e-01]	[4.93120941e+02 8.95979858e+02 7.68610775e-01]	[4.75130493e+02 8.93313843e+02 7.43952692e-01]	[4.98203094e+02 8.65050537e+02 6.96719110e-01]
[539.28759766 254.59104919 0.92191231]	[539.26867676 318.58209229 0.89420176]	[464.9234314 318.53131104 0.82749021]	[439.28363037 428.97033691 0.86953181]	[423.77700806 526.53125 0.85813862]	[606.04071045 318.63812256 0.85334903]	[626.61425781 426.39315796 0.82733881]	[626.65136719 526.52392578 0.85282087]	[526.53088379 528.99938965 0.68604571]	[485.36166382 526.47814941 0.68901616]	[495.63967896 690.59515381 0.80893636]	[4.90527924e+02 8.52288391e+02 7.91787922e-01]	[570.09057617 531.54718018 0.65764582]	[567.52667236 690.68017578 0.82513511]	[5.72654663e+02 8.52303406e+02 7.94037580e-01]	[523.81140137 239.06988525 0.90202338]	[549.55548096 239.05915833 0.86275047]	[500.90750122 233.96839905 0.93580633]	[572.60058594 233.89329529 0.86845446]	[5.85422119e+02 9.00987061e+02 8.18914533e-01]	[6.03369751e+02 8.93228027e+02 8.47989380e-01]	[5.64854980e+02 8.67617798e+02 7.59731770e-01]	[4.93109161e+02 8.98410461e+02 7.64632106e-01]	[4.75113464e+02 8.93324402e+02 7.40559936e-01]	[4.98218719e+02 8.65101746e+02 7.08577096e-01]
[539.29571533 254.58171082 0.92266315]	[539.26049805 318.57635498 0.89537615]	[464.91790771 318.52947998 0.82785803]	[439.2527771 428.96130371 0.86588013]	[423.77456665 528.97009277 0.85759759]	[606.01696777 318.63040161 0.85648775]	[626.58599854 423.89190674 0.83696616]	[629.01635742 526.49304199 0.85499084]	[526.53662109 528.9944458 0.68565804]	[485.35995483 526.47076416 0.68990403]	[495.63708496 690.5960083 0.80862337]	[4.90541168e+02 8.52275208e+02 7.92576134e-01]	[570.0904541 531.5401001 0.6564005]	[567.5255127 690.69226074 0.82289648]	[5.72653931e+02 8.52296753e+02 7.94585526e-01]	[523.81225586 239.06108093 0.90665579]	[549.55480957 236.68237305 0.86650795]	[500.90734863 233.9903717 0.93878627]	[570.1270752 233.87562561 0.86076939]	[5.85424194e+02 9.00984314e+02 8.20169866e-01]	[6.03369202e+02 8.93225220e+02 8.50225210e-01]	[5.64850952e+02 8.67608398e+02 7.60042667e-01]	[4.93114990e+02 8.95981934e+02 7.69939959e-01]	[4.75123962e+02 8.93316101e+02 7.44541943e-01]	[4.98228851e+02 8.65084412e+02 7.13867188e-01]
[539.28857422 254.58987427 0.91997582]	[539.25012207 318.59851074 0.89338541]	[464.90509033 318.5413208 0.83031958]	[439.25256348 428.9586792 0.86483431]	[421.40206909 528.9708252 0.85901183]	[606.01208496 318.65713501 0.85356861]	[626.5581665 423.88613892 0.83510703]	[626.644104 526.49401855 0.85795408]	[526.51367188 529.00396729 0.68762678]	[482.95947266 526.47827148 0.69052362]	[495.65023804 688.18890381 0.81576014]	[4.90542023e+02 8.52270142e+02 7.92334259e-01]	[570.06268311 531.54675293 0.65685213]	[567.50701904 690.65380859 0.83129334]	[5.72658691e+02 8.52300537e+02 7.93883383e-01]	[523.79882812 239.07188416 0.9035604 ]	[549.54119873 236.68403625 0.86385185]	[500.89904785 234.00822449 0.94157255]	[570.1050415 233.85427856 0.86403513]	[5.85429871e+02 9.00989014e+02 8.17832947e-01]	[6.03373535e+02 8.93228821e+02 8.49942923e-01]	[5.64854004e+02 8.67620117e+02 7.63323605e-01]	[4.93109100e+02 8.95984253e+02 7.67940342e-01]	[4.75117096e+02 8.93316650e+02 7.42216587e-01]	[4.98229736e+02 8.65077881e+02 7.13947892e-01]
[539.27722168 254.58718872 0.92046404]	[539.23583984 318.5770874 0.89338243]	[464.89819336 318.53790283 0.83134848]	[439.24945068 428.9347229 0.86550522]	[423.78170776 528.9932251 0.85598254]	[605.98486328 318.61740112 0.86103404]	[626.54669189 423.8968811 0.83707941]	[626.63800049 526.49304199 0.85814846]	[526.49066162 529.01239014 0.68806887]	[482.95379639 526.50109863 0.68744093]	[495.63644409 690.65863037 0.80165839]	[4.90536560e+02 8.52318481e+02 7.97805727e-01]	[570.03686523 531.54193115 0.65733665]	[567.50921631 690.69647217 0.8252672 ]	[5.72679382e+02 8.52367554e+02 7.87770629e-01]	[523.79211426 239.06695557 0.90375733]	[549.52526855 236.68107605 0.86620682]	[500.89938354 233.99977112 0.94081318]	[570.09393311 233.84443665 0.86336553]	[5.85451965e+02 9.01020447e+02 8.11243474e-01]	[6.03398193e+02 8.93244873e+02 8.47874701e-01]	[5.64871155e+02 8.70098328e+02 7.73873448e-01]	[4.93118439e+02 8.98424683e+02 7.65631199e-01]	[4.75136658e+02 8.93328796e+02 7.43277133e-01]	[4.98218872e+02 8.65132996e+02 7.23986149e-01]
[539.25286865 254.58912659 0.9174183 ]	[539.20703125 318.56713867 0.89101988]	[464.88494873 318.52243042 0.83203739]	[439.23254395 428.96554565 0.86298949]	[421.4041748 529.00366211 0.85769457]	[605.94689941 318.61654663 0.86237919]	[626.53778076 423.91189575 0.84301686]	[629.01538086 526.48883057 0.85573053]	[526.45098877 529.03222656 0.6922214 ]	[482.92019653 526.5168457 0.69211203]	[495.62286377 690.63079834 0.80558109]	[4.90524048e+02 8.52303528e+02 7.95991123e-01]	[567.57037354 531.57110596 0.66546834]	[567.4987793 690.70147705 0.82711571]	[5.75142151e+02 8.52375916e+02 7.87154853e-01]	[523.78155518 239.06370544 0.90321606]	[549.50909424 239.04891968 0.86430448]	[500.87957764 234.01327515 0.94318014]	[570.06872559 233.88098145 0.86886227]	[5.85452881e+02 9.01012756e+02 8.12064826e-01]	[6.03396912e+02 8.93241882e+02 8.50482523e-01]	[5.64877563e+02 8.70108521e+02 7.73440123e-01]	[4.93114838e+02 8.98412659e+02 7.66502500e-01]	[4.75135559e+02 8.93324158e+02 7.43849814e-01]	[4.98210632e+02 8.65124268e+02 7.13078976e-01]
[539.23443604 254.56436157 0.91408706]	[539.18231201 318.55511475 0.8870405 ]	[464.87890625 316.16629028 0.83343899]	[439.20419312 428.94476318 0.86396837]	[421.38098145 528.98504639 0.86200434]	[605.9173584 318.6060791 0.86335284]	[626.53839111 426.41522217 0.84063697]	[626.65136719 526.53027344 0.85017848]	[526.4407959 529.0123291 0.6977846]	[482.91427612 526.50402832 0.69655693]	[495.61050415 690.59216309 0.809264 ]	[4.90513580e+02 8.52287598e+02 7.97383308e-01]	[567.55456543 531.5456543 0.67138773]	[567.50018311 690.67565918 0.8318103 ]	[5.75141052e+02 8.52378906e+02 7.87472963e-01]	[523.77819824 236.6839447 0.90510392]	[547.07781982 236.67393494 0.87115347]	[500.87408447 234.02166748 0.9447329 ]	[570.06329346 233.85734558 0.85791773]	[5.85453491e+02 9.01014038e+02 8.12642336e-01]	[6.03395264e+02 8.93242493e+02 8.51519465e-01]	[5.64879211e+02 8.70109863e+02 7.74907053e-01]	[4.93112213e+02 8.95975647e+02 7.69000888e-01]	[4.75134613e+02 8.93312805e+02 7.46369541e-01]	[4.98202148e+02 8.65110962e+02 7.10103989e-01]
[539.17895508 254.53903198 0.90709221]	[539.16967773 318.54351807 0.88456064]	[464.87313843 316.15670776 0.83428407]	[439.19403076 428.96810913 0.86254472]	[421.37765503 528.97424316 0.86196393]	[605.89343262 318.59762573 0.86422509]	[626.52020264 426.34078979 0.84747684]	[626.64813232 529.02734375 0.84319925]	[526.39208984 529.01147461 0.70146841]	[482.87200928 526.51525879 0.69806647]	[493.12420654 690.68518066 0.80040723]	[4.90507965e+02 8.52305603e+02 7.97875285e-01]	[567.50720215 529.05078125 0.67508024]	[567.49853516 690.69177246 0.83025265]	[5.75140259e+02 8.52385010e+02 7.86614537e-01]	[521.41271973 236.66072083 0.90810245]	[547.02362061 236.65275574 0.8810963 ]	[500.86618042 233.99952698 0.93747497]	[570.03771973 233.85261536 0.85735214]	[5.85455872e+02 9.01016541e+02 8.12415242e-01]	[6.03398621e+02 8.93244690e+02 8.51404846e-01]	[5.64879150e+02 8.70120667e+02 7.76837230e-01]	[4.93114655e+02 8.95981689e+02 7.68068373e-01]	[4.75133789e+02 8.93320862e+02 7.45712399e-01]	[4.98197693e+02 8.65131348e+02 7.13295996e-01]
[536.73352051 254.52870178 0.90208995]	[536.72753906 318.53924561 0.881993 ]	[464.83163452 316.15789795 0.84007138]	[439.18466187 428.95526123 0.86142308]	[421.36761475 528.98138428 0.86288589]	[605.87121582 318.58648682 0.86517149]	[626.50360107 423.88040161 0.86244404]	[626.63043213 526.53723145 0.85378486]	[526.39593506 531.5390625 0.69819975]	[482.87808228 529.01757812 0.69799852]	[493.11828613 690.63555908 0.8052057 ]	[4.90504944e+02 8.52321411e+02 7.98535585e-01]	[567.51068115 531.59094238 0.67279637]	[567.48254395 690.72186279 0.82586229]	[5.72675293e+02 8.52374451e+02 7.87968576e-01]	[521.38616943 236.65129089 0.90861458]	[546.96820068 236.6446991 0.88924003]	[500.84848022 233.99928284 0.94463527]	[567.57513428 233.83016968 0.86677068]	[5.85464172e+02 9.01011963e+02 8.13168466e-01]	[6.03399536e+02 8.93238342e+02 8.52442026e-01]	[5.64876343e+02 8.70111267e+02 7.74851739e-01]	[4.93113129e+02 8.95985596e+02 7.67683923e-01]	[4.75135895e+02 8.93324707e+02 7.46572435e-01]	[4.98197845e+02 8.67585388e+02 7.15739310e-01]
[536.6918335 254.51174927 0.89556825]	[536.70147705 318.54873657 0.87861556]	[462.43518066 316.16131592 0.84391642]	[439.1651001 428.96084595 0.86138386]	[421.36141968 528.99432373 0.86119556]	[603.50463867 318.60626221 0.86258954]	[626.46484375 423.85070801 0.86460358]	[626.58294678 528.96490479 0.86180127]	[523.99499512 531.546875 0.70609963]	[482.83190918 529.02526855 0.70033336]	[493.08837891 690.67340088 0.80453157]	[4.90499878e+02 8.52312195e+02 7.99552202e-01]	[567.46264648 531.58911133 0.67819577]	[567.47558594 690.71618652 0.82624167]	[5.72650818e+02 8.52335938e+02 7.92937398e-01]	[521.35852051 236.6182251 0.90374917]	[546.953125 236.61985779 0.89527035]	[500.81494141 233.97839355 0.94585425]	[567.57940674 233.81976318 0.86083728]	[5.85459473e+02 9.01010742e+02 8.13886583e-01]	[6.03398315e+02 8.93235718e+02 8.51406872e-01]	[5.64854553e+02 8.67674377e+02 7.70516515e-01]	[4.93117615e+02 8.95981689e+02 7.69161046e-01]	[4.75134094e+02 8.93323608e+02 7.46018231e-01]	[4.98197876e+02 8.65128723e+02 7.11550474e-01]
[536.65679932 254.49267578 0.88875866]	[536.67456055 318.55566406 0.87681091]	[462.42190552 316.16149902 0.84718037]	[439.13879395 428.92355347 0.8598001 ]	[421.34240723 529.01037598 0.86563408]	[603.48242188 318.62249756 0.86109906]	[626.42791748 423.79962158 0.86997771]	[626.58056641 526.53314209 0.86566716]	[523.9821167 531.53985596 0.70901459]	[482.80380249 529.02722168 0.702932 ]	[493.0526123 690.69238281 0.80270278]	[4.90480591e+02 8.52332397e+02 7.98335731e-01]	[567.46160889 531.57373047 0.68025315]	[567.45922852 690.70709229 0.8286255 ]	[5.72648132e+02 8.52350403e+02 7.92625666e-01]	[521.33496094 236.59593201 0.90370482]	[544.55450439 236.59805298 0.90288913]	[500.8026123 233.98191833 0.95394814]	[567.5302124 231.43754578 0.87331271]	[5.85454712e+02 9.01011658e+02 8.15361023e-01]	[6.03398743e+02 8.93238464e+02 8.51237297e-01]	[5.64855652e+02 8.67691162e+02 7.71842420e-01]	[4.93106750e+02 8.95984314e+02 7.67393947e-01]	[4.75120331e+02 8.93329590e+02 7.43396461e-01]	[4.98198242e+02 8.67585266e+02 7.09727108e-01]
[534.18615723 254.46270752 0.88461751]	[536.63867188 318.55709839 0.87213552]	[462.39825439 316.1645813 0.85193032]	[439.12872314 426.40740967 0.86433089]	[421.30941772 529.0300293 0.86470562]	[603.45770264 318.62286377 0.86205834]	[626.41943359 423.83691406 0.86739415]	[626.574646 526.54199219 0.86615831]	[523.97906494 531.54492188 0.70945102]	[482.806427 529.03302002 0.70309538]	[493.04159546 690.73132324 0.79474789]	[4.88024292e+02 8.52335388e+02 7.98266292e-01]	[567.44805908 531.57495117 0.68312627]	[567.44586182 693.17803955 0.82657588]	[5.72637695e+02 8.52358826e+02 7.93343961e-01]	[521.3147583 236.57194519 0.9115833 ]	[544.53216553 236.56221008 0.91706514]	[500.77304077 233.96447754 0.95104611]	[567.50518799 231.41984558 0.88055873]	[5.85453186e+02 9.01013306e+02 8.16430271e-01]	[6.03395325e+02 8.93239258e+02 8.51217449e-01]	[5.6485199e+02 8.6770282e+02 7.7600950e-01]	[4.93104156e+02 8.95983704e+02 7.66641855e-01]	[4.75110107e+02 8.93331909e+02 7.41236269e-01]	[4.98200500e+02 8.67595337e+02 7.10443974e-01]
[534.16357422 254.4619751 0.88462746]	[534.16271973 318.56121826 0.8705855 ]	[462.38113403 316.16531372 0.85390228]	[439.11309814 426.39825439 0.86341339]	[421.27975464 529.00408936 0.86939645]	[603.4395752 318.62515259 0.86296904]	[626.39727783 423.88378906 0.86440277]	[626.5213623 528.97906494 0.87236595]	[523.97058105 531.5446167 0.71205682]	[482.79714966 529.03082275 0.70314437]	[493.04824829 690.69970703 0.79786801]	[4.88015747e+02 8.52327820e+02 7.99803734e-01]	[567.44812012 531.57580566 0.68650132]	[567.44342041 690.72747803 0.83069026]	[5.72644043e+02 8.52360046e+02 7.92529821e-01]	[521.29278564 236.56948853 0.91156018]	[544.52636719 236.5584259 0.92075545]	[500.74703979 233.95880127 0.94663274]	[567.49627686 231.41625977 0.88143349]	[5.85445374e+02 9.01011902e+02 8.16739798e-01]	[6.03393188e+02 8.93239685e+02 8.50991488e-01]	[5.64862183e+02 8.67704163e+02 7.73726583e-01]	[4.93108612e+02 8.95981018e+02 7.66937494e-01]	[4.75112610e+02 8.93327087e+02 7.41866708e-01]	[4.98193573e+02 8.67580811e+02 7.06231296e-01]
[531.60687256 254.44252014 0.87906051]	[531.62286377 318.56298828 0.86936635]	[462.32318115 318.53204346 0.86252874]	[439.09613037 426.37640381 0.86437023]	[421.18383789 526.48278809 0.88635415]	[603.38861084 318.60507202 0.86145574]	[623.99090576 423.86691284 0.85540366]	[626.47338867 526.48712158 0.8924548 ]	[523.96539307 531.55950928 0.71585292]	[482.78790283 529.05023193 0.70526135]	[490.56732178 690.68145752 0.80414623]	[4.88025726e+02 8.52330566e+02 7.99050748e-01]	[567.45306396 531.59417725 0.68929523]	[565.0345459 690.69348145 0.84012574]	[5.72648865e+02 8.52374878e+02 7.91812479e-01]	[521.23596191 236.55500793 0.91227531]	[544.45922852 236.54751587 0.93501228]	[500.68521118 233.95106506 0.92994201]	[565.07794189 231.44519043 0.88328969]	[5.85457214e+02 9.01031494e+02 8.15544128e-01]	[6.03401489e+02 8.93250488e+02 8.53221774e-01]	[5.64863525e+02 8.70103210e+02 7.77651191e-01]	[4.93101715e+02 8.95972046e+02 7.66623199e-01]	[4.75112793e+02 8.93323181e+02 7.41249323e-01]	[4.98189575e+02 8.67587402e+02 7.07820892e-01]
[531.55310059 254.43629456 0.88366246]	[531.58648682 318.57244873 0.87205482]	[462.30352783 318.52902222 0.86670804]	[439.07220459 426.34524536 0.86050993]	[421.14685059 526.42993164 0.89757866]	[603.36230469 318.62677002 0.85813552]	[623.94226074 423.84661865 0.85583752]	[626.43518066 526.49072266 0.89266878]	[523.96612549 531.54980469 0.71823579]	[482.78387451 529.04614258 0.70654202]	[490.54675293 690.6862793 0.80627763]	[4.88024841e+02 8.52324036e+02 8.01691830e-01]	[567.45666504 531.58532715 0.68826002]	[565.05200195 690.68548584 0.83966148]	[5.72641541e+02 8.52363342e+02 7.93430865e-01]	[521.19970703 236.55114746 0.9089824 ]	[544.41235352 236.53945923 0.94263685]	[500.65643311 233.93307495 0.92168105]	[565.02593994 231.42349243 0.89674759]	[5.85460266e+02 9.01034607e+02 8.15919399e-01]	[6.03403748e+02 8.93249817e+02 8.53609860e-01]	[5.64853210e+02 8.67707520e+02 7.77449489e-01]	[4.93108612e+02 8.95978760e+02 7.65946746e-01]	[4.75121094e+02 8.93324951e+02 7.42480755e-01]	[4.98183563e+02 8.67581482e+02 7.09207654e-01]
[529.00567627 254.42735291 0.89194089]	[531.52502441 318.58056641 0.8757565 ]	[462.27456665 318.53237915 0.87132621]	[436.67532349 423.90582275 0.85470414]	[418.80062866 526.46777344 0.88847715]	[603.32977295 318.64086914 0.85553217]	[623.89038086 423.86096191 0.85452557]	[626.39080811 526.5279541 0.88509196]	[523.93457031 531.55865479 0.72347963]	[482.7411499 529.05456543 0.70300853]	[490.53091431 690.68835449 0.80730885]	[4.88029572e+02 8.52313538e+02 8.01538944e-01]	[565.06774902 531.59729004 0.69002485]	[565.04077148 690.70941162 0.84001535]	[5.72648865e+02 8.52378845e+02 7.90413797e-01]	[518.76464844 236.53375244 0.90356356]	[544.3380127 236.52964783 0.94692451]	[498.26184082 233.90766907 0.90690649]	[564.9630127 231.43548584 0.91739136]	[5.85464539e+02 9.01034973e+02 8.15678537e-01]	[6.03408142e+02 8.93253662e+02 8.53301406e-01]	[5.64859558e+02 8.70115784e+02 7.82765865e-01]	[4.93107452e+02 8.95986267e+02 7.64736652e-01]	[4.75116730e+02 8.93328796e+02 7.41452575e-01]	[4.98190979e+02 8.65124939e+02 7.06986189e-01]
[526.54260254 254.43988037 0.89749855]	[529.01489258 318.58978271 0.88203466]	[462.22128296 318.53765869 0.87248808]	[436.61776733 426.3923645 0.83512819]	[418.77960205 526.49719238 0.88682938]	[603.29968262 318.63470459 0.85256404]	[623.8560791 423.8394165 0.85688198]	[624.04724121 528.97686768 0.88035727]	[523.92523193 531.58789062 0.72291785]	[482.73492432 531.55761719 0.70097286]	[490.52636719 690.6817627 0.80777198]	[4.90481934e+02 8.52289978e+02 8.03616226e-01]	[565.04956055 534.11724854 0.69270849]	[565.03619385 690.72167969 0.83431852]	[5.72651733e+02 8.52365723e+02 7.91253984e-01]	[518.73974609 236.53442383 0.90652484]	[544.30725098 236.54621887 0.94883448]	[498.23202515 233.91583252 0.90317905]	[564.92474365 233.8338623 0.92481923]	[5.85467224e+02 9.01045105e+02 8.12961638e-01]	[6.03409485e+02 8.93255432e+02 8.52525830e-01]	[5.64853882e+02 8.70098938e+02 7.74606466e-01]	[4.93117889e+02 8.95984741e+02 7.66456842e-01]	[4.75129944e+02 8.93321228e+02 7.41426110e-01]	[4.98192993e+02 8.65083313e+02 7.06746876e-01]
[526.54162598 254.43989563 0.89745271]	[529.01904297 318.58029175 0.8818956 ]	[462.22518921 318.52316284 0.87323129]	[436.61993408 426.38699341 0.83642173]	[418.7774353 526.49041748 0.8885172 ]	[603.29724121 318.62945557 0.85260969]	[623.85760498 423.84106445 0.85706425]	[624.04522705 528.96911621 0.87980843]	[523.92248535 531.58312988 0.72320187]	[482.72900391 531.55340576 0.70165843]	[490.51779175 690.69281006 0.80757898]	[4.90492950e+02 8.52293945e+02 8.02442253e-01]	[565.04718018 534.10974121 0.69273657]	[565.03179932 690.70428467 0.83756131]	[5.75138977e+02 8.52351257e+02 7.92851508e-01]	[518.73937988 236.53363037 0.90676546]	[544.30645752 236.54573059 0.94881362]	[498.23043823 233.91603088 0.90341991]	[564.9239502 233.834198 0.92515361]	[5.85459045e+02 9.01034607e+02 8.16742897e-01]	[6.03404602e+02 8.93251648e+02 8.52173448e-01]	[5.64870117e+02 8.67701355e+02 7.76482165e-01]	[4.93108978e+02 8.98415771e+02 7.65670955e-01]	[4.75119110e+02 8.93329102e+02 7.40511060e-01]	[4.98202423e+02 8.65095581e+02 7.08307266e-01]
[526.50842285 254.4564209 0.89900446]	[526.52307129 318.60507202 0.88734782]	[459.81182861 318.54885864 0.87288773]	[436.5612793 426.37045288 0.82766914]	[418.74221802 526.51873779 0.88555908]	[600.85791016 318.63021851 0.84391338]	[623.80218506 423.79916382 0.85261548]	[624.03283691 526.52703857 0.88318443]	[523.88116455 531.56939697 0.728306 ]	[480.34793091 529.05596924 0.70221627]	[490.55319214 690.60449219 0.81743234]	[4.90491058e+02 8.52304260e+02 8.02090883e-01]	[565.02337646 534.0949707 0.69656557]	[565.03063965 690.69934082 0.83840549]	[5.75180054e+02 8.52376770e+02 7.91929126e-01]	[518.7197876 236.55726624 0.89599884]	[541.95239258 236.55900574 0.94366896]	[498.19470215 233.94564819 0.90373886]	[564.87054443 233.82809448 0.92998141]	[5.85455078e+02 9.01045410e+02 8.15724790e-01]	[6.03410278e+02 8.93258789e+02 8.53497148e-01]	[5.64902283e+02 8.70108215e+02 7.72478819e-01]	[4.93100708e+02 8.98422852e+02 7.63519883e-01]	[4.75110260e+02 8.93335632e+02 7.38094330e-01]	[4.98203583e+02 8.65102783e+02 7.12760687e-01]
[524.00708008 254.5135498 0.91763663]	[526.47338867 318.61837769 0.89538997]	[459.75656128 318.57244873 0.86845827]	[434.078125 426.43283081 0.81487936]	[418.7220459 528.97387695 0.88276577]	[600.8024292 318.62536621 0.8377012 ]	[621.36242676 421.32897949 0.85062599]	[624.01678467 526.50537109 0.88657236]	[523.83557129 531.56463623 0.72196561]	[480.31530762 529.0602417 0.69880158]	[490.5743103 688.20263672 0.81657529]	[4.90497833e+02 8.52316467e+02 8.01157653e-01]	[564.97753906 531.60131836 0.69504917]	[565.03289795 690.69787598 0.83967638]	[5.75206970e+02 8.54792419e+02 7.91607559e-01]	[516.17462158 236.63832092 0.87625313]	[541.83990479 236.62672424 0.93261176]	[495.68426514 233.98457336 0.87531549]	[564.80957031 233.8291626 0.93075287]	[5.85459839e+02 9.01029053e+02 8.15568149e-01]	[6.03407593e+02 8.93252014e+02 8.51477683e-01]	[5.64917419e+02 8.70130249e+02 7.83946395e-01]	[4.93096100e+02 8.98419556e+02 7.63053417e-01]	[4.75108185e+02 8.93336914e+02 7.39769757e-01]	[4.98212402e+02 8.65121765e+02 7.17043221e-01]
[523.9163208 254.59313965 0.92408276]	[526.41363525 318.628479 0.9015007 ]	[459.67730713 318.58929443 0.86412668]	[431.54376221 428.9541626 0.81449455]	[418.69366455 526.54260254 0.88389158]	[600.75531006 318.61068726 0.8348276 ]	[621.35565186 421.34075928 0.85653198]	[624.00238037 526.51751709 0.87672508]	[523.78497314 529.03692627 0.71910894]	[480.2796936 529.01940918 0.69952232]	[490.51708984 690.60839844 0.81408119]	[4.90506042e+02 8.52324402e+02 8.01755250e-01]	[564.91815186 531.53778076 0.69622838]	[565.00848389 690.72412109 0.84056056]	[5.77695129e+02 8.54865479e+02 7.92122364e-01]	[513.57910156 239.07266235 0.85080385]	[541.76531982 239.07066345 0.9105916 ]	[490.57522583 234.03385925 0.86665958]	[562.421875 233.86367798 0.93607867]	[5.85442139e+02 9.01024353e+02 8.17926288e-01]	[6.03395935e+02 8.93257385e+02 8.47565651e-01]	[5.64967834e+02 8.70193481e+02 7.92244613e-01]	[4.93094788e+02 8.95985840e+02 7.65157878e-01]	[4.75109039e+02 8.93330444e+02 7.41598785e-01]	[4.98216309e+02 8.65123291e+02 7.17413068e-01]
[521.32794189 257.00808716 0.92800063]	[523.84851074 318.61901855 0.92002177]	[457.11468506 318.61056519 0.83693194]	[426.41101074 428.93695068 0.81944597]	[418.61486816 529.07373047 0.86880964]	[593.17327881 318.58834839 0.82400292]	[618.77386475 423.77270508 0.82156193]	[623.9553833 526.49871826 0.87641501]	[521.25030518 528.99969482 0.70512754]	[480.14086914 529.00732422 0.69016457]	[488.02224731 688.18554688 0.81933618]	[4.90515167e+02 8.52316895e+02 8.06105435e-01]	[562.38153076 529.01251221 0.69796586]	[564.96087646 690.61193848 0.8587091 ]	[5.77789307e+02 8.54867249e+02 7.91719139e-01]	[505.88708496 239.19129944 0.85638493]	[536.70196533 239.20126343 0.84548014]	[485.35910034 234.00959778 0.89007187]	[559.82995605 233.89077759 0.92851591]	[5.85467224e+02 9.00973450e+02 8.07266653e-01]	[6.03469299e+02 8.93219971e+02 8.56489837e-01]	[5.65007019e+02 8.70209961e+02 7.83723533e-01]	[4.93098297e+02 8.95966492e+02 7.79026628e-01]	[4.75122620e+02 8.93315796e+02 7.50987113e-01]	[4.98210785e+02 8.65121399e+02 7.22635150e-01]
[518.77032471 257.08584595 0.90274888]	[521.39251709 318.6647644 0.91841608]	[454.58026123 318.62854004 0.81984013]	[423.84866333 428.95077515 0.84708488]	[416.17355347 529.01837158 0.85697383]	[590.58886719 318.65106201 0.83069938]	[616.24731445 421.39544678 0.82089561]	[623.90655518 526.45080566 0.88416868]	[518.7923584 528.99816895 0.69646561]	[477.68939209 528.99975586 0.68430674]	[485.47247314 688.17504883 0.82758647]	[4.90509583e+02 8.52336853e+02 8.06564987e-01]	[562.28619385 529.02606201 0.69235706]	[564.92041016 690.62609863 0.86511022]	[5.80212646e+02 8.54876526e+02 7.95567632e-01]	[503.3225708 241.72692871 0.84874666]	[529.06652832 241.72277832 0.82676113]	[482.80026245 234.05430603 0.90576714]	[557.26269531 233.97158813 0.91772783]	[5.85459534e+02 8.98513794e+02 8.11184764e-01]	[6.03457397e+02 8.93214966e+02 8.54417264e-01]	[5.65030518e+02 8.70211914e+02 7.80898809e-01]	[4.93084198e+02 8.95979858e+02 7.75480151e-01]	[4.75111664e+02 8.93328186e+02 7.48718321e-01]	[4.98219299e+02 8.65134888e+02 7.28821337e-01]
[518.73779297 259.64221191 0.86895591]	[521.26641846 318.68386841 0.91706908]	[449.46496582 318.64654541 0.8110944 ]	[421.3866272 428.97937012 0.86341113]	[416.1206665 529.04144287 0.85298246]	[588.02288818 318.68469238 0.84538382]	[611.12536621 421.35971069 0.81907028]	[623.86340332 523.97052002 0.89442086]	[518.7130127 526.49627686 0.69295382]	[477.63790894 526.51367188 0.68027067]	[485.35372925 690.71887207 0.8289113 ]	[4.88009613e+02 8.52373413e+02 8.04868162e-01]	[559.82897949 526.49389648 0.68907952]	[564.88769531 690.65863037 0.8647868 ]	[5.77797729e+02 8.54838623e+02 7.98790753e-01]	[503.24176025 251.81535339 0.8704809 ]	[526.52593994 246.82269287 0.84154129]	[482.74731445 236.54312134 0.90774423]	[552.08868408 233.99977112 0.89699006]	[5.85452271e+02 8.98507446e+02 8.15874159e-01]	[6.03449890e+02 8.93209534e+02 8.58801365e-01]	[5.65032410e+02 8.70170959e+02 7.76970685e-01]	[4.93074799e+02 8.98427979e+02 7.67131686e-01]	[4.75081360e+02 8.93356262e+02 7.39902794e-01]	[4.98204834e+02 8.67608765e+02 7.31658578e-01]
[518.73455811 264.72549438 0.84521818]	[518.79925537 318.70010376 0.90300471]	[444.43435669 318.66967773 0.82341075]	[421.26925659 429.00354004 0.86495662]	[413.55102539 531.56213379 0.82208765]	[585.50335693 318.67913818 0.86071289]	[608.56219482 421.34274292 0.84107715]	[623.8326416 523.92999268 0.89188945]	[518.67346191 528.97918701 0.68604112]	[477.62399292 529.01257324 0.67554992]	[482.95498657 690.71307373 0.83411652]	[4.87990967e+02 8.52375549e+02 8.05221438e-01]	[559.76757812 526.51464844 0.68238968]	[564.85919189 690.71673584 0.85553265]	[5.80226379e+02 8.54880432e+02 7.96490073e-01]	[500.86126709 254.41786194 0.91409135]	[526.42626953 251.88394165 0.8796556 ]	[480.32788086 236.61155701 0.90926278]	[546.99310303 234.04003906 0.90665573]	[5.85462463e+02 9.00978210e+02 8.10010493e-01]	[6.03459534e+02 8.93222168e+02 8.54102135e-01]	[5.67444397e+02 8.70209534e+02 7.69404471e-01]	[4.93078705e+02 8.98434082e+02 7.67591655e-01]	[4.75081635e+02 8.93358521e+02 7.39606023e-01]	[4.98196899e+02 8.67587219e+02 7.28957415e-01]
[513.59124756 269.8274231 0.81347847]	[518.65997314 318.6756897 0.88628471]	[444.30310059 318.66696167 0.84570277]	[418.77999878 434.03460693 0.86871356]	[408.43365479 529.0368042 0.81273878]	[585.37493896 318.64755249 0.87032419]	[606.08209229 421.32641602 0.85754657]	[623.80541992 523.89648438 0.89107734]	[516.15887451 529.00842285 0.67096823]	[472.60192871 529.03234863 0.6597904 ]	[482.91171265 690.67657471 0.84153044]	[4.88001007e+02 8.52375244e+02 8.06083739e-01]	[559.7121582 529.00292969 0.66913164]	[564.82580566 690.6918335 0.85466605]	[5.80245728e+02 8.54885986e+02 7.98814297e-01]	[500.70593262 254.53727722 0.91285813]	[523.87939453 254.43096924 0.91703784]	[480.16598511 236.65882874 0.8841207 ]	[544.52862549 236.4664917 0.9378078 ]	[5.85442810e+02 9.00977295e+02 8.08608174e-01]	[6.03446228e+02 8.93228882e+02 8.52220178e-01]	[5.67470703e+02 8.70220215e+02 7.65363336e-01]	[4.93065399e+02 8.98417603e+02 7.67461419e-01]	[4.75083130e+02 8.93352051e+02 7.39630640e-01]	[4.98186462e+02 8.67604004e+02 7.31965840e-01]
[506.02139282 272.41711426 0.83860928]	[513.62213135 318.68218994 0.87084258]	[441.78936768 318.69277954 0.86732107]	[418.66662598 434.05157471 0.87046152]	[403.35742188 531.61853027 0.82814032]	[582.88751221 318.64321899 0.87390125]	[606.00915527 421.35195923 0.86981106]	[621.38336182 523.9185791 0.88176477]	[511.04830933 531.55047607 0.66336215]	[467.45498657 531.57727051 0.65488636]	[482.85821533 690.73181152 0.83927828]	[4.88000885e+02 8.52351318e+02 8.06757212e-01]	[554.6730957 529.03491211 0.64911205]	[562.47454834 690.67767334 0.85394973]	[5.80267944e+02 8.54876404e+02 8.02336156e-01]	[498.17886353 257.00332642 0.88137603]	[521.38037109 256.95327759 0.90343177]	[475.17120361 236.68037415 0.82353753]	[544.3916626 236.59646606 0.94675082]	[5.85437500e+02 9.00971252e+02 8.09075713e-01]	[6.03444824e+02 8.93227112e+02 8.52650940e-01]	[5.67503357e+02 8.70213684e+02 7.56286323e-01]	[4.93061157e+02 8.95973694e+02 7.69173980e-01]	[4.75075806e+02 8.93333008e+02 7.39541471e-01]	[4.98185669e+02 8.65143127e+02 7.28817284e-01]
[505.95822144 275.0072937 0.88997924]	[508.51315308 318.70819092 0.87683773]	[439.28344727 318.73623657 0.86091793]	[418.55245972 431.46810913 0.84751767]	[403.25247192 536.64923096 0.84804797]	[582.75128174 318.64492798 0.85717893]	[605.88171387 421.3366394 0.88996899]	[616.27508545 523.88757324 0.84828055]	[508.50769043 534.15649414 0.67105198]	[464.95098877 536.65679932 0.66502929]	[482.80224609 690.68933105 0.84379774]	[4.88013580e+02 8.52373352e+02 8.06037664e-01]	[552.12963867 534.14984131 0.64932346]	[562.46868896 690.68170166 0.84944451]	[5.80268921e+02 8.54834290e+02 8.03489923e-01]	[495.665802 257.20916748 0.86368549]	[521.33325195 257.16958618 0.91666573]	[472.55599976 239.1587677 0.81184876]	[544.3024292 239.06864929 0.91707945]	[5.85401184e+02 8.98494019e+02 8.08020234e-01]	[6.03423828e+02 8.93217407e+02 8.48619998e-01]	[5.67511353e+02 8.70174683e+02 7.42185473e-01]	[4.93052887e+02 8.95962830e+02 7.66630530e-01]	[4.75074799e+02 8.93324829e+02 7.40552783e-01]	[4.98206146e+02 8.67601990e+02 7.31288493e-01]
[505.95877075 275.0071106 0.89001691]	[508.5145874 318.70742798 0.87686288]	[439.28564453 318.73388672 0.86136979]	[418.55502319 428.99960327 0.84737879]	[403.25219727 536.64648438 0.847718 ]	[582.75115967 318.64553833 0.85747766]	[605.88098145 421.33963013 0.88945347]	[616.27807617 523.89349365 0.84820032]	[508.50753784 534.15222168 0.67138958]	[464.94494629 534.1751709 0.6655618 ]	[482.79611206 690.6842041 0.84458172]	[4.88015869e+02 8.52377502e+02 8.05971622e-01]	[552.13037109 534.14477539 0.64924556]	[562.47143555 690.64575195 0.85313004]	[5.80265015e+02 8.54832886e+02 8.03623319e-01]	[495.66516113 257.20925903 0.86338311]	[521.3338623 257.1697998 0.91639507]	[472.55599976 239.16015625 0.81229377]	[544.3026123 239.06668091 0.91755736]	[5.85402588e+02 8.98498169e+02 8.08124900e-01]	[6.03423767e+02 8.93219360e+02 8.48786235e-01]	[5.67506470e+02 8.70174683e+02 7.45134473e-01]	[4.93052338e+02 8.95964050e+02 7.67300665e-01]	[4.75077911e+02 8.93327026e+02 7.41659224e-01]	[4.98207428e+02 8.67605042e+02 7.32873201e-01]
[503.45077515 277.47366333 0.91714483]	[505.94799805 318.71841431 0.89829683]	[439.13586426 318.71218872 0.85999435]	[413.57125854 431.48266602 0.81702006]	[400.81176758 536.69750977 0.86706734]	[580.23620605 318.66296387 0.84514236]	[603.41973877 421.32904053 0.8906455 ]	[613.65124512 523.8447876 0.85258794]	[508.44830322 539.22363281 0.68714309]	[464.88101196 539.25946045 0.68814886]	[482.77960205 690.68682861 0.84529138]	[4.88001038e+02 8.54796753e+02 8.05522084e-01]	[552.09552002 536.72991943 0.65970713]	[564.83630371 688.19250488 0.87796503]	[5.80225403e+02 8.52361389e+02 8.06745470e-01]	[490.56484985 259.70037842 0.84052438]	[521.23919678 259.67675781 0.90599644]	[469.97085571 241.72093201 0.78349429]	[541.83123779 241.69967651 0.8832193 ]	[5.85415955e+02 8.98497009e+02 8.14978480e-01]	[6.03431824e+02 8.93205688e+02 8.51802170e-01]	[5.67479187e+02 8.67686584e+02 7.38493621e-01]	[4.93048126e+02 8.95956299e+02 7.66368568e-01]	[4.75071228e+02 8.93321594e+02 7.40355611e-01]	[4.98185699e+02 8.67624939e+02 7.30672836e-01]
[503.44894409 277.47393799 0.91741037]	[505.94915771 318.71987915 0.89791054]	[439.13644409 318.71316528 0.85991085]	[413.57183838 431.48168945 0.8170166 ]	[400.81188965 536.69970703 0.8677476 ]	[580.23925781 318.66567993 0.84503806]	[603.41918945 421.31176758 0.8898437 ]	[613.63739014 523.83056641 0.85454959]	[508.44909668 539.22290039 0.68736947]	[464.8822937 539.25872803 0.68817008]	[482.78048706 690.68823242 0.84532547]	[4.88007172e+02 8.52386902e+02 8.07687223e-01]	[552.09588623 536.72973633 0.66010338]	[564.83813477 688.1920166 0.8784399 ]	[5.80222229e+02 8.52348999e+02 8.08359504e-01]	[490.56356812 259.70129395 0.84044349]	[521.23718262 259.67828369 0.90529478]	[469.97473145 241.72250366 0.78201956]	[541.82824707 241.70330811 0.88312906]	[5.85415955e+02 8.98490662e+02 8.16025019e-01]	[6.03432434e+02 8.93202637e+02 8.53213787e-01]	[5.67469971e+02 8.67668823e+02 7.38777101e-01]	[4.93054199e+02 8.95954102e+02 7.67809868e-01]	[4.75081573e+02 8.93318481e+02 7.42316961e-01]	[4.98194519e+02 8.67605286e+02 7.32543230e-01]
[503.24710083 277.56408691 0.91102624]	[503.48162842 318.7220459 0.91320986]	[436.64706421 318.71047974 0.84685433]	[408.40875244 434.08520508 0.82083887]	[400.63204956 534.10913086 0.85853863]	[577.69122314 318.6774292 0.83641583]	[600.86853027 421.22357178 0.87145168]	[611.15948486 523.80200195 0.85883647]	[505.92651367 539.22839355 0.69726902]	[462.34671021 539.26000977 0.69987696]	[482.74066162 693.17419434 0.83462262]	[4.87999939e+02 8.54807434e+02 8.04852307e-01]	[549.57183838 539.206604 0.66695499]	[564.85223389 690.61340332 0.87838805]	[5.80264099e+02 8.52365173e+02 8.10973406e-01]	[485.49609375 262.25360107 0.8262428 ]	[518.68200684 262.23275757 0.84655052]	[467.43045044 249.32705688 0.77264285]	[541.68585205 244.26365662 0.86487895]	[5.85397095e+02 8.98474670e+02 8.16094458e-01]	[6.03420593e+02 8.90857544e+02 8.51853013e-01]	[5.67536316e+02 8.67671753e+02 7.26299167e-01]	[4.90556244e+02 8.95940735e+02 7.70262480e-01]	[4.72597107e+02 8.93310059e+02 7.41070032e-01]	[4.98192444e+02 8.67638916e+02 7.33007729e-01]
[503.24835205 277.56503296 0.91090077]	[503.48239136 318.72311401 0.91308188]	[436.64672852 318.71173096 0.84679741]	[408.40612793 434.08221436 0.82013214]	[400.63192749 534.12261963 0.85825109]	[577.69403076 318.67791748 0.83655185]	[600.87182617 421.22994995 0.87126321]	[611.15924072 523.80944824 0.85796672]	[505.92739868 539.23565674 0.69860274]	[462.34924316 539.26763916 0.70115358]	[482.7414856 693.18914795 0.83172399]	[4.87999481e+02 8.54823730e+02 8.03086817e-01]	[549.57220459 539.21282959 0.66920191]	[564.85015869 690.62371826 0.87682486]	[5.80263306e+02 8.52359375e+02 8.11150610e-01]	[485.49597168 262.25396729 0.82644451]	[518.68280029 262.23233032 0.84702611]	[467.43017578 249.32492065 0.77355844]	[541.6854248 244.25959778 0.86502957]	[5.85394165e+02 8.98464783e+02 8.18078339e-01]	[6.03420898e+02 8.90851990e+02 8.53052914e-01]	[5.67536926e+02 8.67666748e+02 7.25284278e-01]	[4.90549988e+02 8.95952637e+02 7.69493401e-01]	[4.72593750e+02 8.93320496e+02 7.39534259e-01]	[4.98192230e+02 8.67658264e+02 7.32595086e-01]
[500.81414795 280.18188477 0.88881177]	[503.24768066 318.7593689 0.91974443]	[434.02539062 318.74005127 0.81016153]	[400.85067749 428.9911499 0.8588329 ]	[395.59442139 531.59686279 0.8346222 ]	[567.5725708 318.69161987 0.85121882]	[593.19030762 421.22268677 0.84203476]	[608.64569092 523.81787109 0.86743951]	[503.38885498 534.1227417 0.7164129 ]	[462.20498657 536.65423584 0.69325936]	[482.73342896 693.17144775 0.83290625]	[4.87972076e+02 8.54872742e+02 8.02373946e-01]	[544.53277588 531.5994873 0.68280625]	[564.82043457 688.09039307 0.89731151]	[5.80355103e+02 8.52264099e+02 8.28956068e-01]	[485.34835815 272.38119507 0.83357567]	[513.5982666 269.87582397 0.82002473]	[462.34555054 251.89204407 0.80149817]	[534.16125488 246.80900574 0.82812113]	[5.82961792e+02 8.95888672e+02 8.35287869e-01]	[6.03351929e+02 8.90730042e+02 8.34114671e-01]	[5.72591980e+02 8.65126343e+02 6.62012219e-01]	[4.90551880e+02 8.95969238e+02 7.66136944e-01]	[4.72577820e+02 8.93337708e+02 7.39858687e-01]	[4.98187225e+02 8.67708679e+02 7.39660919e-01]
[498.23162842 285.27059937 0.83505452]	[498.18164062 318.7305603 0.88621402]	[423.80105591 318.7600708 0.82973504]	[398.18218994 436.55297852 0.87187302]	[385.36291504 534.13433838 0.82066965]	[564.87976074 318.62716675 0.88669717]	[585.52307129 421.15414429 0.85834813]	[605.99841309 523.86737061 0.90144449]	[500.90509033 531.59014893 0.7225982 ]	[459.76031494 534.17242432 0.70553213]	[480.37246704 690.66015625 0.85582167]	[4.88004791e+02 8.54831177e+02 8.03309321e-01]	[544.39904785 529.04016113 0.70423758]	[564.8215332 688.14916992 0.91091377]	[5.80370544e+02 8.49601746e+02 8.23057473e-01]	[482.74594116 274.88299561 0.87286937]	[506.02618408 274.86483765 0.87295008]	[459.83178711 251.84111023 0.84592837]	[529.05541992 246.78387451 0.80505866]	[5.82903748e+02 8.90665649e+02 8.33576500e-01]	[6.03304016e+02 8.77970459e+02 7.63460755e-01]	[5.72661438e+02 8.54875854e+02 6.71790481e-01]	[4.93054199e+02 8.95915894e+02 7.70548344e-01]	[4.72600861e+02 8.93295227e+02 7.52382517e-01]	[4.98228149e+02 8.67654297e+02 7.37271667e-01]
[498.15921021 285.2980957 0.8258881 ]	[495.69552612 318.74520874 0.87345302]	[421.3482666 321.15588379 0.83747005]	[398.09573364 434.05993652 0.85976213]	[382.84225464 536.71850586 0.84505385]	[562.46936035 318.63198853 0.88447106]	[585.45281982 418.76132202 0.87262577]	[605.88787842 523.82977295 0.90741837]	[500.84985352 534.11553955 0.72111082]	[459.70675659 536.68280029 0.70813477]	[480.32427979 690.71972656 0.84780169]	[4.87953400e+02 8.54826538e+02 8.07066023e-01]	[544.36010742 531.57489014 0.70586765]	[564.8326416 688.19213867 0.90572578]	[5.80322754e+02 8.42027405e+02 7.94718683e-01]	[480.30282593 274.9005127 0.87253773]	[505.96157837 274.86929321 0.8879931 ]	[459.79220581 251.89074707 0.84329063]	[528.96789551 249.29629517 0.81553924]	[5.82830750e+02 8.85624512e+02 7.92755425e-01]	[6.00842224e+02 8.75324463e+02 7.65111029e-01]	[5.72648804e+02 8.52244568e+02 6.83699369e-01]	[4.93077118e+02 8.95912598e+02 7.68984079e-01]	[4.75072754e+02 8.93301453e+02 7.50031888e-01]	[4.98180145e+02 8.67655518e+02 7.32998967e-01]
[498.18878174 285.28741455 0.82973564]	[495.59506226 318.73458862 0.86465764]	[421.30548096 321.16986084 0.84317827]	[398.03933716 431.55010986 0.84783232]	[382.76077271 539.1973877 0.8638894 ]	[562.38189697 318.61907959 0.88649988]	[585.40240479 418.76275635 0.88022983]	[603.50390625 521.40014648 0.9132145 ]	[500.80575562 531.60394287 0.71988344]	[459.67990112 536.65649414 0.70449901]	[480.29147339 693.17871094 0.83972222]	[4.87923553e+02 8.54840820e+02 8.09364080e-01]	[544.32092285 531.54272461 0.70699745]	[564.83807373 688.17346191 0.91147095]	[5.80219543e+02 8.36850891e+02 8.03429008e-01]	[480.31488037 274.90750122 0.87665737]	[505.96347046 272.48330688 0.88542438]	[459.74423218 251.88082886 0.85510123]	[526.51397705 246.83033752 0.83160442]	[5.82812622e+02 8.80459290e+02 8.11059117e-01]	[6.00805603e+02 8.72775757e+02 7.99660683e-01]	[5.70073425e+02 8.49665039e+02 7.04386234e-01]	[4.93057648e+02 8.95903931e+02 7.69129276e-01]	[4.72593231e+02 8.93295349e+02 7.52149701e-01]	[4.98148132e+02 8.67662415e+02 7.33092070e-01]
[498.14123535 287.80386353 0.82066447]	[493.04333496 318.73910522 0.85764819]	[421.23220825 321.168396 0.84715474]	[395.61929321 434.02401733 0.83985966]	[382.71636963 539.25396729 0.87900555]	[562.32177734 318.62939453 0.88476759]	[585.35559082 421.16894531 0.88738793]	[603.45819092 523.81158447 0.91667312]	[500.7265625 531.60638428 0.71019995]	[459.59848022 536.65405273 0.69156802]	[480.26437378 690.67663574 0.84729218]	[4.87934174e+02 8.54836182e+02 8.08834851e-01]	[541.92895508 531.55249023 0.71040434]	[564.82849121 688.13409424 0.91522664]	[5.77737305e+02 8.34286133e+02 8.09959233e-01]	[480.23922729 274.96075439 0.8803618 ]	[505.92727661 272.49465942 0.88828099]	[459.62301636 251.90513611 0.83912319]	[526.48944092 246.76664734 0.83445114]	[5.82801575e+02 8.75459961e+02 8.37276995e-01]	[6.00764893e+02 8.70315674e+02 8.10830712e-01]	[5.67560547e+02 8.47136597e+02 7.16379762e-01]	[4.90561646e+02 8.95938477e+02 7.67090380e-01]	[4.72576019e+02 8.93313110e+02 7.53335416e-01]	[4.98153442e+02 8.67668457e+02 7.25146651e-01]
[495.69671631 287.84838867 0.81506515]	[490.49572754 318.77127075 0.85677755]	[421.16442871 321.21777344 0.84436584]	[395.5526123 431.49627686 0.82203627]	[380.31686401 539.3180542 0.89388049]	[562.29370117 318.6569519 0.88201165]	[582.95684814 421.19821167 0.88425183]	[603.4185791 523.85144043 0.91539598]	[500.70257568 534.15631104 0.70848989]	[457.20162964 536.71356201 0.69469237]	[480.28646851 690.72894287 0.84872222]	[4.87928528e+02 8.54794556e+02 8.13132107e-01]	[541.91223145 534.10162354 0.71239895]	[564.85095215 688.19219971 0.90760535]	[5.77693176e+02 8.31751282e+02 8.18805397e-01]	[480.21066284 275.01727295 0.88249755]	[505.87640381 274.89633179 0.892241 ]	[457.17410278 251.91949463 0.84444016]	[526.41845703 249.32608032 0.85018796]	[5.82782532e+02 8.72937561e+02 8.59317362e-01]	[5.98299438e+02 8.70186584e+02 8.09630275e-01]	[5.67541748e+02 8.42054260e+02 7.27474213e-01]	[4.90565430e+02 8.95940552e+02 7.66502976e-01]	[4.72576172e+02 8.93306885e+02 7.52540231e-01]	[4.98143921e+02 8.67606201e+02 7.20463991e-01]
[493.10940552 287.8482666 0.79788733]	[487.99212646 318.76538086 0.86418438]	[418.78762817 321.19448853 0.84780413]	[395.51107788 431.54553223 0.8169086 ]	[380.2855835 539.31762695 0.90078706]	[562.23846436 318.67788696 0.87046713]	[582.90325928 421.16882324 0.87907529]	[603.36407471 523.84613037 0.90914959]	[500.69235229 536.66070557 0.70776272]	[457.19961548 539.18768311 0.69476467]	[480.30062866 690.73852539 0.85616064]	[4.85492035e+02 8.52342102e+02 8.21386278e-01]	[541.89208984 534.12384033 0.71527588]	[564.85974121 688.20941162 0.90394777]	[5.75152222e+02 8.26616272e+02 7.95313358e-01]	[480.13833618 274.98492432 0.86982751]	[503.44671631 274.9128418 0.90138221]	[457.1399231 251.91137695 0.84368736]	[524.00512695 249.39668274 0.87050498]	[582.78295898 870.26379395 0.87821114]	[5.98304321e+02 8.62523499e+02 7.76348710e-01]	[5.67478394e+02 8.31838013e+02 7.27770865e-01]	[4.93064026e+02 8.95923096e+02 7.72943735e-01]	[4.72604004e+02 8.93292053e+02 7.53732741e-01]	[4.95661285e+02 8.65072876e+02 7.01286077e-01]
[490.50485229 287.84793091 0.79544574]	[487.93927002 318.78042603 0.8664192 ]	[418.75009155 321.1960144 0.84980726]	[395.4901123 434.02389526 0.81513238]	[380.27456665 541.71704102 0.90561378]	[559.83837891 318.69036865 0.8697145 ]	[582.84509277 418.78201294 0.87933332]	[603.30749512 523.84338379 0.89727539]	[500.65509033 536.68103027 0.7046575 ]	[457.14984131 539.20965576 0.69124365]	[480.3147583 693.20916748 0.85174465]	[4.85496979e+02 8.52287048e+02 8.24679017e-01]	[541.86083984 534.12689209 0.71506304]	[564.84173584 688.20141602 0.90299749]	[5.70087952e+02 8.21444580e+02 7.94286430e-01]	[477.68789673 274.98770142 0.86276972]	[503.36117554 274.93710327 0.90217072]	[457.10476685 254.36227417 0.84072173]	[523.9375 251.87242126 0.89406461]	[5.80337891e+02 8.67649353e+02 8.41776013e-01]	[5.98232178e+02 8.54895203e+02 7.59959042e-01]	[5.64965820e+02 8.29214355e+02 7.43502021e-01]	[4.93055725e+02 8.95925659e+02 7.72448659e-01]	[4.75068970e+02 8.93277283e+02 7.51314104e-01]	[4.95680450e+02 8.62502197e+02 7.00586140e-01]
[487.97570801 290.35333252 0.79267848]	[485.47891235 321.16098022 0.86867601]	[418.71740723 321.22518921 0.84734434]	[392.98361206 436.57983398 0.82194358]	[380.26660156 541.7154541 0.90687686]	[559.7980957 318.70922852 0.86504102]	[582.79852295 418.75234985 0.87757838]	[600.89605713 523.82025146 0.88811475]	[500.6418457 539.2008667 0.71082324]	[457.1244812 539.27386475 0.69731736]	[480.32373047 695.73016357 0.84555215]	[4.87961853e+02 8.52274353e+02 8.24156702e-01]	[541.85070801 536.65966797 0.71831161]	[564.83074951 690.60369873 0.894665 ]	[567.56500244 811.29901123 0.83670866]	[477.64556885 275.02276611 0.85349703]	[503.30581665 274.98580933 0.90237987]	[457.06829834 254.37536621 0.83840334]	[523.89666748 251.90258789 0.90619916]	[5.77733887e+02 8.62513428e+02 7.99322426e-01]	[5.93175354e+02 8.52298096e+02 7.57600427e-01]	[5.64893494e+02 8.21489197e+02 6.96325719e-01]	[4.93082397e+02 8.95936157e+02 7.72910476e-01]	[4.75099091e+02 8.93288452e+02 7.55931139e-01]	[4.98178467e+02 8.60013550e+02 7.10486293e-01]
[485.4743042 290.35647583 0.79345644]	[485.43814087 321.18930054 0.87240136]	[418.68655396 321.25170898 0.84069616]	[390.4727478 436.60552979 0.82291555]	[380.26638794 541.72637939 0.90950477]	[559.7489624 318.71221924 0.85922337]	[582.77044678 418.76824951 0.87645292]	[600.81811523 523.8604126 0.87802219]	[500.62750244 539.22955322 0.71401089]	[457.11785889 539.30877686 0.70057493]	[480.31210327 698.29217529 0.84227896]	[4.87997681e+02 8.52220398e+02 8.23285580e-01]	[541.82342529 536.68499756 0.71894825]	[564.81134033 688.19018555 0.89052933]	[567.48596191 808.68591309 0.85177445]	[475.15197754 275.01879883 0.83541983]	[503.2543335 274.99295044 0.89331365]	[454.63986206 254.38996887 0.83652252]	[523.86834717 251.94062805 0.91796219]	[5.72651611e+02 8.54911926e+02 7.95385480e-01]	[5.90618286e+02 8.49730469e+02 7.65776098e-01]	[5.62469788e+02 8.13773865e+02 7.05269992e-01]	[4.93074493e+02 8.95895325e+02 7.79906571e-01]	[4.75101532e+02 8.93247131e+02 7.56363213e-01]	[4.98218536e+02 8.59926575e+02 7.10600555e-01]
[485.46548462 290.3548584 0.79584384]	[485.43362427 321.18798828 0.87333769]	[418.68792725 321.25027466 0.84120286]	[390.4803772 436.62649536 0.82306099]	[380.26678467 541.73712158 0.91101414]	[559.7401123 318.70861816 0.85849231]	[582.76928711 418.76571655 0.87549901]	[600.81524658 523.862854 0.87697721]	[498.26599121 539.21594238 0.71174228]	[457.11260986 539.30419922 0.69954497]	[480.31213379 698.30145264 0.84247327]	[4.87997620e+02 8.52224670e+02 8.22739482e-01]	[541.81408691 536.67248535 0.71692002]	[562.47625732 688.18273926 0.8919912 ]	[567.48370361 808.68719482 0.85056537]	[475.14804077 275.01419067 0.83621287]	[503.24737549 274.99230957 0.89370167]	[454.64022827 254.38397217 0.83453512]	[523.86767578 251.94265747 0.91775829]	[5.72650696e+02 8.54907288e+02 7.93152869e-01]	[5.90619019e+02 8.49724121e+02 7.63446391e-01]	[5.62468567e+02 8.13780090e+02 7.05160022e-01]	[4.93072449e+02 8.95896484e+02 7.79192746e-01]	[4.75100830e+02 8.93247925e+02 7.55891740e-01]	[4.98218597e+02 8.59934937e+02 7.09537685e-01]
[485.45013428 290.38583374 0.79835594]	[485.42160034 321.21401978 0.87326235]	[418.68405151 321.25576782 0.84006643]	[390.41656494 436.64501953 0.8228972 ]	[380.27511597 541.76611328 0.91553605]	[559.72351074 318.73590088 0.85379684]	[582.75335693 421.17483521 0.87695181]	[600.7645874 523.8706665 0.86987615]	[498.2600708 539.2154541 0.7095688]	[457.09780884 539.29998779 0.69545609]	[480.33529663 698.33441162 0.84424555]	[4.88005920e+02 8.52246277e+02 8.22546899e-01]	[541.81365967 536.6751709 0.71848226]	[562.45800781 688.16052246 0.89770031]	[565.01721191 806.1048584 0.84168136]	[475.12573242 275.04193115 0.83377683]	[500.89874268 275.01583862 0.89176595]	[454.61828613 254.39587402 0.8344757 ]	[523.84979248 251.93873596 0.91892016]	[5.70055908e+02 8.52242676e+02 8.35691333e-01]	[5.88050049e+02 8.47059998e+02 7.68574595e-01]	[5.62363037e+02 8.11216980e+02 6.88086510e-01]	[4.93066315e+02 8.95867920e+02 7.83706605e-01]	[4.75097961e+02 8.93233459e+02 7.58396149e-01]	[4.98227448e+02 8.59973022e+02 7.13084459e-01]
[485.49172974 292.93267822 0.82423782]	[485.39666748 321.28207397 0.86722678]	[418.67510986 323.72924805 0.82972598]	[387.93634033 439.10256958 0.83301598]	[380.24746704 541.85113525 0.93010032]	[557.2600708 321.15328979 0.83872193]	[580.31799316 421.18893433 0.86691779]	[598.27288818 523.90899658 0.8586778 ]	[500.62878418 539.30786133 0.7219317 ]	[457.13986206 541.80297852 0.7075994 ]	[480.37173462 703.38677979 0.86366916]	[4.90518005e+02 8.52174011e+02 8.21265578e-01]	[541.82043457 539.21697998 0.72177505]	[562.4208374 693.18988037 0.84592813]	[562.34765625 790.79644775 0.85725951]	[475.11248779 275.13415527 0.85087299]	[503.26025391 275.07086182 0.90743184]	[454.53872681 254.47866821 0.82393801]	[523.83892822 251.96308899 0.89294916]	[5.65018494e+02 8.44604919e+02 7.63228595e-01]	[5.85390015e+02 8.31811890e+02 7.23611176e-01]	[5.54619690e+02 7.95811523e+02 5.52254498e-01]	[4.93047791e+02 8.95838440e+02 7.87156999e-01]	[4.75109863e+02 8.90849365e+02 7.63200879e-01]	[5.00677246e+02 8.57433411e+02 7.26764083e-01]
[487.91903687 292.92605591 0.80160499]	[485.38015747 323.76379395 0.8583492 ]	[418.66827393 323.7718811 0.82626903]	[387.91046143 439.19351196 0.84480035]	[380.23348999 541.89086914 0.93463475]	[557.26159668 321.23013306 0.82984436]	[580.32836914 421.30593872 0.8668837 ]	[598.25634766 523.93597412 0.85736334]	[500.63833618 541.74963379 0.72404385]	[457.14810181 541.81793213 0.70898485]	[482.73910522 703.37481689 0.86273229]	[4.90521637e+02 8.49789001e+02 8.21329832e-01]	[541.80609131 539.23553467 0.72057408]	[562.38525391 693.20397949 0.8379752 ]	[562.22155762 790.66571045 0.83938873]	[475.12179565 277.49563599 0.83183217]	[503.27270508 275.08087158 0.88610744]	[452.08190918 254.55728149 0.83643293]	[523.82025146 254.38795471 0.91276169]	[5.64851868e+02 8.39471863e+02 7.66493261e-01]	[5.82826355e+02 8.31698608e+02 7.31685102e-01]	[5.49522095e+02 7.90808899e+02 5.67129731e-01]	[4.93054718e+02 8.95853394e+02 7.80292630e-01]	[4.75118469e+02 8.93218018e+02 7.58471251e-01]	[4.98266815e+02 8.57401367e+02 7.34089792e-01]
[485.45343018 292.96960449 0.8171196 ]	[485.36743164 326.28115845 0.84999061]	[418.64093018 326.30776978 0.8102386 ]	[387.91946411 439.26773071 0.84934253]	[380.21676636 541.93341064 0.93737805]	[557.24359131 321.2701416 0.82135004]	[580.33190918 421.34536743 0.85597175]	[598.23022461 523.99938965 0.84635824]	[500.66162109 541.80712891 0.73190302]	[457.16494751 541.87823486 0.71214008]	[482.76593018 703.50897217 0.87740767]	[4.90522247e+02 8.52188904e+02 8.19959581e-01]	[541.8236084 539.29467773 0.72461635]	[562.3538208 698.31707764 0.83121616]	[559.70452881 788.02563477 0.80133021]	[475.07037354 277.52185059 0.83627892]	[503.24819946 275.12658691 0.88681149]	[452.02490234 254.57183838 0.82308537]	[523.81634521 254.41288757 0.91408765]	[5.62331726e+02 8.34352600e+02 7.72440493e-01]	[5.80247375e+02 8.29169434e+02 7.19410896e-01]	[5.46935547e+02 7.88099243e+02 6.32023036e-01]	[4.93063354e+02 8.95847778e+02 7.82442093e-01]	[4.75130005e+02 8.93227539e+02 7.66800940e-01]	[5.00686890e+02 8.57442932e+02 7.47899354e-01]
[485.44894409 292.96871948 0.81702137]	[485.37493896 326.2862854 0.84886408]	[418.64874268 326.30480957 0.81122315]	[387.92105103 439.26086426 0.84859282]	[380.21194458 541.92938232 0.93786228]	[557.25756836 321.28167725 0.81957132]	[580.33807373 421.35418701 0.85544491]	[598.23046875 523.99804688 0.84695745]	[500.66003418 541.80023193 0.73052812]	[457.16348267 541.86956787 0.71076912]	[482.76779175 703.50311279 0.87595749]	[4.90523163e+02 8.52182129e+02 8.21199358e-01]	[541.82318115 539.28778076 0.723378 ]	[562.35400391 698.31280518 0.83102995]	[559.70605469 788.02606201 0.80122817]	[475.06793213 277.52087402 0.83528912]	[503.24468994 275.12808228 0.88647312]	[452.02124023 254.57243347 0.82244647]	[523.81573486 254.42015076 0.91520768]	[5.62335083e+02 8.34360535e+02 7.72247732e-01]	[5.80252563e+02 8.29175293e+02 7.20319390e-01]	[5.46935852e+02 7.88100830e+02 6.31049156e-01]	[4.93062897e+02 8.95842712e+02 7.82510877e-01]	[4.75137939e+02 8.93222778e+02 7.65807748e-01]	[5.00684174e+02 8.57435181e+02 7.49746084e-01]
[487.94207764 295.47644043 0.85411453]	[485.35760498 328.8465271 0.8486433 ]	[418.64404297 328.84634399 0.80752325]	[387.93511963 441.71124268 0.84961748]	[380.21826172 544.37591553 0.9336884 ]	[557.2512207 323.77746582 0.80882925]	[580.33172607 423.81561279 0.84176761]	[598.24639893 526.4630127 0.83416802]	[498.2583313 541.77087402 0.72194338]	[457.14151001 541.85955811 0.7108804 ]	[482.82104492 706.01794434 0.89484572]	[4.90545105e+02 8.49798706e+02 8.16512704e-01]	[541.77331543 539.24938965 0.71195865]	[562.32983398 703.37744141 0.83912122]	[5.54632019e+02 7.85501404e+02 7.78697371e-01]	[475.14898682 277.67462158 0.85035861]	[503.26635742 277.60083008 0.90891391]	[452.04190063 257.00765991 0.82182717]	[523.82000732 254.54664612 0.90671265]	[5.59800842e+02 8.31742249e+02 7.87333727e-01]	[5.72677795e+02 8.26570862e+02 7.06631660e-01]	[5.44410767e+02 7.85523987e+02 6.60653472e-01]	[4.93071198e+02 8.95841553e+02 7.82006025e-01]	[4.75146027e+02 8.93216675e+02 7.63277531e-01]	[5.00705505e+02 8.57411011e+02 7.61646152e-01]
[487.97372437 295.55163574 0.86559427]	[485.35845947 328.91439819 0.8519457 ]	[418.65307617 328.89596558 0.80780023]	[387.87863159 441.83703613 0.84832931]	[380.16598511 544.45770264 0.93071598]	[557.26293945 326.32519531 0.79983884]	[580.33435059 426.34356689 0.82687277]	[598.23492432 529.00299072 0.81982011]	[498.24462891 541.87677002 0.72536051]	[457.12954712 544.38287354 0.70927882]	[482.84500122 708.49914551 0.89787519]	[4.90528259e+02 8.52234863e+02 8.13551128e-01]	[541.77142334 541.78875732 0.71731985]	[562.34613037 706.06158447 0.87156844]	[546.95465088 772.78027344 0.83804893]	[477.61123657 280.11611938 0.84108043]	[503.26190186 277.69812012 0.90026999]	[452.04455566 257.04693604 0.82481748]	[523.81610107 256.96487427 0.90488434]	[5.59702698e+02 8.29217468e+02 7.62220025e-01]	[5.70069702e+02 8.18953918e+02 6.76878631e-01]	[5.41734558e+02 7.72712769e+02 7.28686035e-01]	[4.93105133e+02 8.95852356e+02 7.80246437e-01]	[4.75161316e+02 8.93230408e+02 7.67045081e-01]	[4.98262421e+02 8.57467285e+02 7.54614592e-01]
[487.98480225 298.01965332 0.85880834]	[485.36920166 333.97052002 0.86733973]	[418.61376953 333.95999146 0.81828254]	[385.37973022 441.91290283 0.84207845]	[377.73483276 546.96881104 0.90829158]	[557.27038574 331.4503479 0.80287147]	[580.34851074 431.5135498 0.80833679]	[595.71966553 536.66992188 0.8156426 ]	[498.19076538 546.93780518 0.70917827]	[457.08435059 547.02276611 0.68681353]	[482.88043213 708.64160156 0.88228863]	[4.90563416e+02 8.52309448e+02 8.05665731e-01]	[541.72991943 544.43432617 0.72109276]	[562.29632568 708.53540039 0.88758391]	[544.3862915 767.67626953 0.89002419]	[477.63754272 280.25222778 0.81699347]	[503.30072021 280.2456665 0.88169008]	[454.55444336 257.15539551 0.8384884 ]	[523.82305908 257.10028076 0.9174794 ]	[5.47033325e+02 8.29180298e+02 7.49306917e-01]	[5.64888000e+02 8.18883789e+02 6.94967210e-01]	[5.36660400e+02 7.67559937e+02 7.45490909e-01]	[4.95625031e+02 8.95910217e+02 7.71291077e-01]	[4.77648010e+02 8.93272949e+02 7.75912762e-01]	[5.00700531e+02 8.59975220e+02 7.61434853e-01]
[487.96670532 298.05557251 0.86907184]	[485.38885498 334.07165527 0.87906635]	[418.61795044 334.05905151 0.82689297]	[385.36010742 444.30957031 0.84774452]	[377.67617798 547.03875732 0.90087116]	[557.26171875 333.98678589 0.81339884]	[580.3302002 434.0440979 0.81343806]	[593.18615723 539.18945312 0.82756037]	[498.14044189 546.98669434 0.70066655]	[454.62643433 549.52880859 0.67984939]	[482.9041748 711.20617676 0.85596615]	[4.90542603e+02 8.52392517e+02 7.93617606e-01]	[539.30432129 544.45709229 0.71596557]	[562.22076416 708.57348633 0.8634662 ]	[541.89129639 767.55767822 0.87737405]	[477.64639282 282.7260437 0.81814229]	[503.26834106 282.74411011 0.87853444]	[454.60571289 259.60754395 0.83737373]	[523.84259033 259.6211853 0.90370649]	[5.44491882e+02 8.26601501e+02 7.54124880e-01]	[5.62435974e+02 8.13806519e+02 7.04708815e-01]	[5.28987854e+02 7.67514038e+02 7.38972545e-01]	[4.95617676e+02 8.95908997e+02 7.62302518e-01]	[4.77637085e+02 8.93279480e+02 7.68377006e-01]	[4.98255646e+02 8.62529907e+02 7.25845337e-01]
[487.98391724 298.17355347 0.85667384]	[485.40045166 336.49731445 0.88439012]	[418.62506104 336.4815979 0.83407247]	[385.35620117 444.36758423 0.84394276]	[377.65640259 549.50799561 0.89478898]	[559.69775391 334.06210327 0.82431376]	[580.28100586 434.12014771 0.81150204]	[593.12194824 539.27471924 0.83692253]	[498.17376709 549.51037598 0.69768971]	[457.07568359 552.07788086 0.6768679 ]	[482.92153931 711.25543213 0.84538096]	[4.90493286e+02 8.52397217e+02 7.88426042e-01]	[541.7020874 546.9644165 0.7097857]	[557.25628662 708.50805664 0.82495117]	[541.85546875 767.48883057 0.85813028]	[477.6383667 285.28088379 0.81898397]	[503.33874512 285.32250977 0.8835479 ]	[454.62014771 259.66021729 0.82117087]	[523.89886475 262.22875977 0.87127966]	[5.44378662e+02 8.24026672e+02 7.44179845e-01]	[5.62332764e+02 8.11293762e+02 7.04331398e-01]	[5.26527893e+02 7.65046204e+02 6.98135614e-01]	[4.93136108e+02 8.95950500e+02 7.57066190e-01]	[4.77610352e+02 8.93314575e+02 7.59354532e-01]	[4.98226532e+02 8.62549805e+02 7.13564873e-01]
[487.98138428 298.21466064 0.84889388]	[485.39440918 336.53811646 0.88837254]	[418.62911987 336.50360107 0.83764803]	[385.31396484 444.41085815 0.84029049]	[377.61740112 549.53820801 0.8869586 ]	[557.26190186 336.48510742 0.83056462]	[580.23669434 436.63088989 0.8246327 ]	[590.60290527 541.78167725 0.85736805]	[498.15429688 549.56365967 0.69438744]	[454.6272583 552.12078857 0.67529714]	[482.92712402 713.79400635 0.83268392]	[4.90530884e+02 8.54794922e+02 7.91321993e-01]	[539.31213379 547.01629639 0.70422572]	[554.6151123 708.67279053 0.79821205]	[541.79864502 765.07922363 0.85122216]	[477.62356567 285.31109619 0.80988854]	[503.38531494 287.85186768 0.87638277]	[457.06768799 259.72375488 0.81576669]	[523.98339844 262.24234009 0.86114907]	[5.41841980e+02 8.24053284e+02 7.59619415e-01]	[5.59737061e+02 8.11335510e+02 6.96673930e-01]	[5.26509949e+02 7.65024170e+02 7.04065740e-01]	[4.95611664e+02 8.95945740e+02 7.55068839e-01]	[4.77631348e+02 8.93304077e+02 7.61632681e-01]	[4.98238617e+02 8.62551331e+02 7.20590651e-01]
[493.05874634 300.64797974 0.82556182]	[485.37728882 336.58972168 0.89196265]	[418.61129761 336.5630188 0.84203565]	[382.86782837 446.86734009 0.84360099]	[377.56433105 552.05310059 0.87144148]	[557.25079346 336.53134155 0.83856297]	[577.78924561 439.08630371 0.83578146]	[590.56201172 541.91168213 0.87070525]	[495.68048096 549.5760498 0.68726468]	[454.58544922 554.63195801 0.67190599]	[482.90258789 716.25726318 0.83261764]	[4.90501709e+02 8.54788452e+02 7.91603386e-01]	[539.2487793 549.49816895 0.6952126 ]	[549.54864502 708.69415283 0.79601413]	[541.73699951 765.02801514 0.83696514]	[477.70269775 287.8399353 0.81523037]	[503.49966431 287.8795166 0.86397898]	[457.09832764 262.17251587 0.82932699]	[526.40917969 262.20321655 0.84925383]	[5.41749634e+02 8.24042969e+02 7.72815883e-01]	[5.54646973e+02 8.11352966e+02 7.04047143e-01]	[5.26455994e+02 7.64996094e+02 6.99686527e-01]	[4.95604462e+02 8.95951599e+02 7.61240780e-01]	[4.77629761e+02 8.93308350e+02 7.66462147e-01]	[4.98216034e+02 8.62531921e+02 7.20178068e-01]
[493.09960938 300.70523071 0.81856352]	[485.38217163 336.64321899 0.89327061]	[418.6078186 336.59613037 0.84393215]	[382.80804443 446.92468262 0.85104942]	[377.51055908 552.13726807 0.86001748]	[557.25671387 336.59570312 0.84497529]	[577.77520752 439.10391235 0.84125185]	[590.53869629 541.94390869 0.87324166]	[495.64678955 549.57452393 0.68735462]	[454.56408691 554.61938477 0.6699158 ]	[482.90716553 718.84307861 0.83037108]	[4.90506317e+02 8.54809937e+02 7.91135311e-01]	[539.21453857 549.49951172 0.69138414]	[547.04455566 711.16619873 0.78086627]	[539.25341797 765.00244141 0.79878414]	[477.73016357 290.36972046 0.8213746 ]	[505.87670898 290.37969971 0.8708061 ]	[457.12692261 262.19717407 0.83014107]	[526.44378662 264.715271 0.84075886]	[5.39174500e+02 8.24036072e+02 7.58155823e-01]	[5.47004761e+02 8.13753967e+02 7.18013227e-01]	[5.23996643e+02 7.62506775e+02 6.81774080e-01]	[4.93111267e+02 8.95959229e+02 7.64672697e-01]	[4.77614288e+02 8.93311523e+02 7.69789338e-01]	[4.98221497e+02 8.62575256e+02 7.19279468e-01]
[495.60055542 303.21389771 0.81225479]	[485.37518311 336.67749023 0.89468104]	[418.59780884 336.63040161 0.84650004]	[382.82684326 444.4262085 0.85678673]	[375.08816528 552.13079834 0.84777087]	[557.24029541 336.61865234 0.84659058]	[577.74523926 439.14450073 0.84457493]	[588.09289551 544.35461426 0.87432617]	[495.63296509 552.10021973 0.68367249]	[454.56069946 554.65466309 0.66910583]	[482.8782959 718.84552002 0.83085126]	[4.90494141e+02 8.54859619e+02 7.88245261e-01]	[539.18212891 549.56329346 0.68196177]	[547.02960205 711.18896484 0.78747725]	[531.57855225 757.37530518 0.7589736 ]	[480.12368774 292.87634277 0.83728981]	[505.90411377 290.42324829 0.87655759]	[457.14102173 264.72183228 0.82337379]	[526.45251465 264.78009033 0.83369398]	[5.36695312e+02 8.21495422e+02 7.30365753e-01]	[5.44428284e+02 8.11259705e+02 7.42839575e-01]	[5.23834412e+02 7.54767517e+02 7.07836270e-01]	[4.93084656e+02 8.95966980e+02 7.59485960e-01]	[4.75154236e+02 8.93323486e+02 7.71775544e-01]	[4.98230011e+02 8.65096008e+02 7.21859396e-01]
[495.63183594 303.271698 0.81321108]	[485.36679077 339.0567627 0.8990044 ]	[418.58630371 336.66592407 0.84621608]	[382.79263306 444.43167114 0.86045706]	[375.05108643 552.1505127 0.84418166]	[557.23583984 336.66662598 0.84773964]	[577.68792725 439.21899414 0.85603213]	[588.02575684 544.45080566 0.88305259]	[495.63128662 554.69049072 0.68445343]	[454.57162476 557.24816895 0.67463899]	[482.83148193 718.8236084 0.83594429]	[4.87927765e+02 8.54898376e+02 7.83175051e-01]	[539.17041016 554.62786865 0.67994988]	[547.04827881 711.24951172 0.78105831]	[526.53045654 762.40740967 0.77974415]	[480.13964844 292.94741821 0.85072041]	[505.89788818 292.88467407 0.87911814]	[457.1267395 264.74630737 0.82241362]	[526.43255615 264.76159668 0.83729571]	[5.34151245e+02 8.21526733e+02 7.30227768e-01]	[5.44384705e+02 8.11267700e+02 7.45393574e-01]	[5.21361389e+02 7.57315186e+02 7.11647451e-01]	[4.93046753e+02 8.98434082e+02 7.52841949e-01]	[4.75081512e+02 8.93367737e+02 7.55453587e-01]	[4.95695007e+02 8.65121948e+02 7.06763029e-01]
[498.13186646 305.79260254 0.81218952]	[485.34667969 339.08969116 0.90301436]	[416.16137695 339.05166626 0.84068131]	[382.76495361 446.89932251 0.85685223]	[375.03369141 554.66882324 0.84451193]	[557.21411133 336.68609619 0.84822631]	[575.18988037 439.22796631 0.85788167]	[588.00518799 544.49383545 0.88035536]	[495.61608887 554.67016602 0.68023586]	[454.53704834 557.23034668 0.66978866]	[482.74951172 718.89532471 0.83513802]	[4.85484833e+02 8.54853149e+02 7.89520979e-01]	[536.7401123 552.13513184 0.67527622]	[547.03039551 713.76159668 0.78139496]	[526.49176025 759.90252686 0.78296179]	[480.19488525 295.39260864 0.8672542 ]	[505.91204834 292.92672729 0.88199395]	[457.09078979 264.75979614 0.8212539 ]	[526.40582275 264.75415039 0.83874422]	[5.31605652e+02 8.21513611e+02 7.19828069e-01]	[5.44341125e+02 8.11233643e+02 7.37547636e-01]	[5.21349548e+02 7.54802612e+02 6.88458502e-01]	[4.93049377e+02 8.95970459e+02 7.46900678e-01]	[4.75081848e+02 8.93333008e+02 7.52932370e-01]	[4.95660492e+02 8.65055969e+02 6.95662320e-01]
[495.5965271 305.80792236 0.79973501]	[485.34112549 339.12484741 0.9045912 ]	[416.15341187 339.07714844 0.84338164]	[382.72705078 446.96456909 0.85527205]	[375.01742554 554.63549805 0.84076852]	[557.16827393 339.05682373 0.84334534]	[575.15826416 439.25842285 0.85918581]	[587.9944458 544.48779297 0.88129765]	[495.61941528 557.18444824 0.68164212]	[452.05004883 557.26257324 0.67423105]	[482.73654175 721.36083984 0.8360576 ]	[4.85449951e+02 8.54854919e+02 7.96583295e-01]	[539.18200684 554.64538574 0.68007213]	[547.04870605 716.26312256 0.77453822]	[526.48352051 759.86096191 0.78175515]	[477.74194336 295.39663696 0.86723876]	[503.4914856 292.95422363 0.88381231]	[457.06018066 267.30715942 0.80709076]	[523.99481201 267.28546143 0.85490721]	[5.29048950e+02 8.18955994e+02 7.33048916e-01]	[5.41891846e+02 8.11189941e+02 7.51680791e-01]	[5.21336243e+02 7.54741211e+02 7.03515828e-01]	[4.93053497e+02 8.98416870e+02 7.41436481e-01]	[4.75069733e+02 8.93353088e+02 7.50698268e-01]	[4.95618561e+02 8.65088867e+02 7.00621367e-01]
[493.08529663 305.82397461 0.79421651]	[482.95510864 339.1512146 0.9068563 ]	[416.12991333 339.10690308 0.84199601]	[380.34011841 449.48980713 0.85523432]	[374.99981689 554.64807129 0.83684236]	[554.67767334 339.07537842 0.84171677]	[572.6505127 439.29837036 0.85564321]	[587.99499512 544.47570801 0.88510591]	[495.6149292 557.2557373 0.68591177]	[452.05462646 559.78033447 0.68224478]	[482.71688843 721.3949585 0.84088266]	[4.85460724e+02 8.54818176e+02 7.99405932e-01]	[539.19329834 557.17895508 0.68378931]	[549.49688721 716.31347656 0.77638483]	[526.45001221 754.8180542 0.79031038]	[477.70977783 295.39920044 0.86246336]	[503.45492554 292.96862793 0.88636446]	[454.64282227 269.82415771 0.80454582]	[523.9609375 267.36050415 0.86470371]	[5.29047424e+02 8.18896912e+02 7.29774415e-01]	[5.41854736e+02 8.11144958e+02 7.44335532e-01]	[5.21335388e+02 7.49751343e+02 7.05270350e-01]	[4.90567352e+02 8.98436279e+02 7.45086610e-01]	[4.72578461e+02 8.93360107e+02 7.49583840e-01]	[4.95642731e+02 8.65054382e+02 6.98988080e-01]
[493.05099487 305.80358887 0.78972405]	[482.93151855 339.16079712 0.91109997]	[416.11810303 339.14041138 0.84152818]	[380.33349609 449.51931763 0.85473818]	[374.98822021 554.67114258 0.83490503]	[552.13909912 339.07366943 0.84028763]	[572.6494751 439.3112793 0.85124969]	[587.99047852 544.47705078 0.88427281]	[495.59542847 557.2598877 0.68448985]	[452.03744507 559.78594971 0.68334746]	[482.71362305 721.37139893 0.84154004]	[4.85454254e+02 8.54838989e+02 7.97391057e-01]	[539.18005371 557.17797852 0.67955863]	[549.49951172 716.30053711 0.78154129]	[526.42407227 754.76568604 0.80550033]	[477.67834473 295.39126587 0.84778929]	[503.43804932 292.95883179 0.87990332]	[454.61138916 269.84350586 0.80385578]	[523.92175293 267.36096191 0.86576182]	[5.29047607e+02 8.16373596e+02 7.36448884e-01]	[5.41841736e+02 8.08723328e+02 7.54178047e-01]	[5.21315247e+02 7.49706360e+02 7.32705832e-01]	[4.90561340e+02 8.98446106e+02 7.44132102e-01]	[4.72569183e+02 8.93369385e+02 7.47843504e-01]	[4.95645844e+02 8.65086121e+02 7.03488588e-01]
[490.52471924 305.83721924 0.77997071]	[482.9263916 339.17001343 0.9119817 ]	[416.11141968 339.14196777 0.84229124]	[380.32376099 451.99346924 0.85410428]	[375.0027771 557.20141602 0.84431887]	[552.13397217 339.0970459 0.84109247]	[572.66619873 441.68798828 0.84906441]	[587.9942627 544.45721436 0.88608092]	[495.60317993 559.72991943 0.68635976]	[452.03057861 559.8069458 0.68348157]	[482.728302 718.88989258 0.84079331]	[4.85453583e+02 8.54865601e+02 7.94004202e-01]	[539.18377686 557.18927002 0.68132466]	[549.53283691 713.79083252 0.78422379]	[526.47668457 752.2557373 0.80922455]	[477.62420654 295.39581299 0.83283347]	[503.39761353 292.97567749 0.88050121]	[454.5715332 269.83505249 0.79930097]	[523.90594482 267.31420898 0.86537963]	[5.28998596e+02 8.13858093e+02 7.41559863e-01]	[5.41822327e+02 8.08659058e+02 7.48389542e-01]	[5.21322815e+02 7.49629517e+02 7.39996731e-01]	[4.90545502e+02 8.98483521e+02 7.42213547e-01]	[4.72554901e+02 8.93393616e+02 7.46000350e-01]	[4.95649994e+02 8.65132996e+02 7.10157514e-01]
[490.48690796 305.8218689 0.78762704]	[482.90942383 339.17984009 0.91648483]	[416.08499146 339.16757202 0.83702713]	[380.31900024 452.01245117 0.85638702]	[375.01168823 557.26818848 0.84723365]	[552.09075928 339.09213257 0.84405351]	[572.66522217 441.67059326 0.84698421]	[588.02526855 544.45874023 0.88162923]	[495.62866211 559.75006104 0.69045949]	[452.02828979 559.82678223 0.68395281]	[482.74511719 721.39031982 0.84298438]	[4.85440277e+02 8.54929565e+02 7.88812876e-01]	[539.21905518 557.21374512 0.68972832]	[549.55175781 716.27429199 0.7845152 ]	[526.4576416 752.18127441 0.82103229]	[477.6081543 295.40240479 0.83440828]	[503.36364746 292.97479248 0.89131582]	[454.53686523 269.87124634 0.79875195]	[523.8692627 267.32720947 0.87237626]	[5.29003845e+02 8.13745483e+02 7.55497396e-01]	[5.41802917e+02 8.08574524e+02 7.47369468e-01]	[5.21304199e+02 7.49557678e+02 7.41152823e-01]	[4.93046478e+02 8.98500610e+02 7.42012560e-01]	[4.72578735e+02 8.93419800e+02 7.41854727e-01]	[4.95620239e+02 8.67637695e+02 7.13758886e-01]
[487.97982788 305.78808594 0.79802412]	[482.89916992 339.1835022 0.91706306]	[416.06488037 339.17791748 0.83434975]	[380.32434082 452.02420044 0.85407889]	[375.0227356 559.70825195 0.85269231]	[552.09777832 339.09143066 0.84328771]	[572.67102051 441.67349243 0.84389776]	[588.0369873 544.43621826 0.88309491]	[495.64614868 559.80792236 0.69954228]	[452.046875 562.29003906 0.68928933]	[482.76824951 721.41107178 0.84704304]	[4.85449158e+02 8.54908325e+02 7.90442228e-01]	[539.24328613 559.73199463 0.69818199]	[549.57800293 716.32104492 0.78147382]	[526.45611572 749.75970459 0.82421392]	[475.14373779 293.01080322 0.83078814]	[503.32568359 292.95227051 0.8944965 ]	[452.0604248 269.92254639 0.79436493]	[523.85186768 267.34979248 0.87001806]	[5.28994446e+02 8.11292664e+02 7.70524859e-01]	[5.41775696e+02 8.06125977e+02 7.45178819e-01]	[5.21300110e+02 7.47122314e+02 7.28419900e-01]	[4.93068481e+02 8.98508179e+02 7.45208025e-01]	[4.75068024e+02 8.93428162e+02 7.42080390e-01]	[4.95636841e+02 8.67603699e+02 7.14109957e-01]
[487.95004272 305.81164551 0.79918897]	[482.88424683 339.19360352 0.91976869]	[416.04977417 339.19577026 0.83102715]	[380.33816528 452.03829956 0.85243452]	[375.04611206 559.73754883 0.86096305]	[552.07312012 339.09378052 0.84575284]	[572.65911865 439.30999756 0.84646368]	[588.04351807 544.3692627 0.88525397]	[495.62548828 559.81646729 0.6986692 ]	[452.02081299 562.30731201 0.69059461]	[482.80636597 721.39007568 0.84641755]	[4.85468933e+02 8.54872925e+02 7.92260766e-01]	[539.22973633 559.72930908 0.69556302]	[549.59320068 716.29858398 0.77865279]	[526.43041992 749.73864746 0.83021814]	[475.13632202 295.39474487 0.83055198]	[503.293396 292.98764038 0.89587963]	[452.03973389 272.36334229 0.79772568]	[523.78863525 269.84237671 0.87137461]	[5.29030273e+02 8.11254456e+02 7.64306605e-01]	[5.41791382e+02 8.06070496e+02 7.46438622e-01]	[5.21281860e+02 7.47103699e+02 7.11383283e-01]	[4.93086121e+02 8.98479675e+02 7.48474240e-01]	[4.75100067e+02 8.93402161e+02 7.47983336e-01]	[4.95647614e+02 8.65115417e+02 7.10494339e-01]
[487.9822998 305.83172607 0.79725999]	[482.87387085 339.20550537 0.92159837]	[416.02908325 339.20681763 0.82636541]	[380.33428955 452.05438232 0.8541835 ]	[375.0668335 559.76623535 0.86508274]	[552.0625 339.1072998 0.84694171]	[575.15509033 441.68862915 0.8461445 ]	[588.04931641 544.41827393 0.8826856 ]	[495.63012695 559.82165527 0.70004249]	[452.03335571 562.30761719 0.69080746]	[482.87384033 721.44085693 0.8444702 ]	[4.87919617e+02 8.54862122e+02 7.93723106e-01]	[539.23114014 559.73791504 0.69806498]	[552.05822754 716.28369141 0.77542496]	[526.41497803 749.70184326 0.82550395]	[475.15710449 295.42993164 0.83850157]	[503.30447388 292.99957275 0.89885926]	[452.02719116 272.40258789 0.80618525]	[523.77172852 269.87490845 0.8694936 ]	[5.29051758e+02 8.11225525e+02 7.57288456e-01]	[5.41797119e+02 8.06032410e+02 7.38885164e-01]	[5.21277649e+02 7.47061890e+02 6.78735971e-01]	[4.93095062e+02 8.98452881e+02 7.52687335e-01]	[4.75127563e+02 8.93373962e+02 7.57730246e-01]	[4.95679596e+02 8.65099976e+02 7.16669321e-01]
[488.00875854 308.31576538 0.79293108]	[482.87490845 339.22457886 0.92227602]	[416.0428772 339.21740723 0.82843304]	[380.3503418 452.0329895 0.8519907]	[375.06774902 559.7791748 0.86419398]	[552.0645752 339.12902832 0.84786332]	[575.16766357 441.68267822 0.84768814]	[588.06567383 544.43395996 0.87993056]	[495.64987183 559.78479004 0.69866198]	[452.06976318 562.27618408 0.68844163]	[482.91427612 721.44763184 0.84283793]	[4.87947571e+02 8.54871643e+02 7.92543650e-01]	[539.23028564 557.24645996 0.69511783]	[552.08355713 716.3371582 0.77099973]	[526.39794922 749.6741333 0.8272987 ]	[477.60510254 295.46707153 0.8467083 ]	[503.31167603 293.02053833 0.90038168]	[452.01394653 272.42657471 0.81065392]	[523.75671387 269.84112549 0.8654238 ]	[5.31530640e+02 8.11182739e+02 7.57153749e-01]	[5.41815674e+02 8.03541992e+02 7.34375358e-01]	[5.21268982e+02 7.47015076e+02 6.73467517e-01]	[4.93105957e+02 8.98437317e+02 7.54223287e-01]	[4.75145264e+02 8.93357056e+02 7.61564076e-01]	[4.95695099e+02 8.65107727e+02 7.20671296e-01]
[488.01443481 308.32290649 0.79455459]	[482.87701416 339.23147583 0.92001343]	[416.03695679 339.21765137 0.8255586 ]	[380.36074829 452.05245972 0.84803933]	[375.07363892 559.76953125 0.86416745]	[552.06878662 339.14465332 0.84705776]	[575.15411377 441.68789673 0.84430474]	[588.07037354 544.47650146 0.87295622]	[495.65286255 559.77905273 0.69946146]	[452.07128906 562.26959229 0.68773508]	[482.91921997 721.46838379 0.84040666]	[4.87946594e+02 8.54913147e+02 7.82283127e-01]	[539.23449707 557.24475098 0.69598234]	[552.06445312 716.34234619 0.76753753]	[526.42712402 749.66052246 0.82616675]	[477.61639404 295.47994995 0.85494453]	[503.29806519 293.02908325 0.90548122]	[452.0071106 272.45855713 0.81187308]	[521.42828369 269.88320923 0.86392218]	[5.31533020e+02 8.11163025e+02 7.56350636e-01]	[5.41811707e+02 8.03523315e+02 7.34921157e-01]	[5.21284424e+02 7.46992615e+02 6.74579501e-01]	[4.93096252e+02 8.98427856e+02 7.54097521e-01]	[4.75131195e+02 8.93366150e+02 7.61362076e-01]	[4.98146942e+02 8.67598938e+02 7.17714667e-01]
[488.02258301 308.33926392 0.7954188 ]	[482.87106323 339.23962402 0.92118621]	[416.03897095 339.2355957 0.82276076]	[380.35922241 452.0552063 0.84825659]	[375.07769775 559.78771973 0.86652875]	[549.59552002 339.14346313 0.84854341]	[572.67803955 441.71069336 0.84582841]	[588.06848145 544.51184082 0.86816186]	[495.65112305 559.82873535 0.7052663 ]	[452.05633545 562.31164551 0.69332117]	[482.92852783 723.909729 0.84209776]	[4.87941895e+02 8.57391174e+02 7.76433587e-01]	[539.24304199 559.75146484 0.70259994]	[549.59729004 718.84002686 0.76425004]	[526.45288086 749.64697266 0.82199192]	[477.6232605 295.49401855 0.86092126]	[503.29379272 295.39804077 0.90989965]	[452.01251221 272.48034668 0.81439465]	[521.4239502 269.89929199 0.86413765]	[5.31552002e+02 8.11158081e+02 7.55859733e-01]	[5.41830505e+02 8.03516357e+02 7.33826101e-01]	[5.21299683e+02 7.46980957e+02 6.80962265e-01]	[4.93086060e+02 8.98433228e+02 7.51821935e-01]	[4.75117493e+02 8.93376953e+02 7.58218050e-01]	[4.98143616e+02 8.67653564e+02 7.18786597e-01]
[488.00952148 308.3192749 0.79180682]	[482.85830688 339.26098633 0.91988981]	[413.59591675 339.25543213 0.81745172]	[380.34918213 452.07250977 0.85302711]	[375.06982422 559.80603027 0.86914599]	[549.58947754 339.16946411 0.84751272]	[575.14373779 441.74765015 0.84450448]	[588.06219482 544.51904297 0.86770022]	[495.65328979 562.2666626 0.70801651]	[452.0619812 562.33300781 0.69594592]	[482.93371582 723.902771 0.84109187]	[4.87939880e+02 8.57399109e+02 7.80098081e-01]	[539.22705078 559.76031494 0.70308 ]	[549.56585693 718.87506104 0.76399535]	[526.449646 749.66577148 0.81740695]	[477.62387085 295.47689819 0.85276008]	[503.28448486 295.4017334 0.90359187]	[452.02804565 272.47103882 0.81529963]	[521.43554688 272.37255859 0.87569815]	[5.29042175e+02 8.11132874e+02 7.56282985e-01]	[5.41792236e+02 8.03517456e+02 7.33839154e-01]	[5.21304626e+02 7.46991882e+02 6.70670211e-01]	[4.93085022e+02 8.98426453e+02 7.50381470e-01]	[4.75112305e+02 8.93374756e+02 7.56329954e-01]	[4.98142914e+02 8.67663513e+02 7.24474669e-01]
[488.01678467 308.31530762 0.79112983]	[482.85601807 339.28475952 0.91779917]	[413.59863281 339.28005981 0.81508183]	[380.34194946 452.06625366 0.85464501]	[375.04421997 559.84204102 0.87112117]	[549.58813477 339.18389893 0.84636182]	[575.14379883 441.80093384 0.84014875]	[588.05102539 544.54064941 0.86620432]	[495.65625 562.25628662 0.70933461]	[452.07937622 562.32104492 0.69672346]	[482.94494629 723.89343262 0.83847946]	[4.87946045e+02 8.57395264e+02 7.80820847e-01]	[539.21655273 559.75579834 0.70311797]	[549.58892822 718.88439941 0.76450711]	[526.42675781 749.69354248 0.81544083]	[477.6348877 295.48300171 0.85093713]	[503.28851318 295.40945435 0.9009552 ]	[452.04360962 272.45333862 0.81540138]	[523.75616455 272.4085083 0.88484871]	[5.29042725e+02 8.11146667e+02 7.59224951e-01]	[5.41767700e+02 8.03546082e+02 7.39776433e-01]	[5.21293823e+02 7.47004089e+02 6.55207098e-01]	[4.93073120e+02 8.98415710e+02 7.52021968e-01]	[4.75107758e+02 8.93366699e+02 7.58133709e-01]	[4.98158661e+02 8.67657532e+02 7.24204481e-01]
[488.00256348 305.85171509 0.7956515 ]	[482.85653687 339.28897095 0.91558534]	[413.58999634 339.28076172 0.81284732]	[380.33514404 452.0769043 0.85201395]	[375.02493286 559.84106445 0.86803901]	[549.59503174 339.19061279 0.8449344 ]	[572.65179443 441.80551147 0.83794969]	[588.03033447 544.52215576 0.87268943]	[495.64993286 559.81396484 0.70980656]	[452.07876587 562.30255127 0.69918662]	[482.93429565 721.47003174 0.83904964]	[4.87939178e+02 8.57376465e+02 7.80765712e-01]	[539.22454834 559.73944092 0.70447785]	[549.59259033 721.37280273 0.76677859]	[524.02398682 749.7545166 0.82035947]	[477.62130737 295.47842407 0.85015965]	[503.28948975 295.41162109 0.90279824]	[452.0475769 272.4442749 0.81352389]	[523.75933838 272.42736816 0.89282298]	[5.29034424e+02 8.11164307e+02 7.61977792e-01]	[5.41742188e+02 8.03567688e+02 7.37698913e-01]	[5.21254578e+02 7.47046387e+02 6.58939719e-01]	[4.93078430e+02 8.98431274e+02 7.48799503e-01]	[4.75110168e+02 8.93376099e+02 7.54517615e-01]	[4.98148865e+02 8.67632019e+02 7.23270118e-01]
[488.02261353 308.31655884 0.7928983 ]	[482.84906006 339.29162598 0.91460383]	[413.5843811 339.28146362 0.81249225]	[380.33309937 452.06390381 0.85280085]	[375.00897217 562.21948242 0.86574048]	[549.58380127 339.19442749 0.8458674 ]	[572.63226318 441.83666992 0.83140641]	[588.01385498 544.51855469 0.87667161]	[495.63989258 559.80950928 0.70942402]	[452.0647583 562.30517578 0.70117784]	[482.92529297 721.45800781 0.83970547]	[4.85497253e+02 8.57435913e+02 7.70350873e-01]	[539.21575928 559.73291016 0.7037611 ]	[549.59796143 721.37438965 0.76725769]	[523.98602295 752.17364502 0.82299536]	[477.63131714 295.49246216 0.85649848]	[503.29873657 295.41723633 0.90334666]	[452.03845215 272.44494629 0.8120895 ]	[523.75817871 272.4234314 0.88865507]	[5.29016418e+02 8.11168030e+02 7.69258797e-01]	[5.41723572e+02 8.06011108e+02 7.31349468e-01]	[5.21224182e+02 7.47090027e+02 6.64205074e-01]	[4.93050446e+02 8.98436523e+02 7.44456887e-01]	[4.75090454e+02 8.93386719e+02 7.47961581e-01]	[4.95693054e+02 8.67702209e+02 7.16534913e-01]
[488.01879883 308.32714844 0.793571 ]	[482.84609985 339.28933716 0.91534197]	[413.58474731 339.27520752 0.81348854]	[380.3086853 454.58758545 0.85876197]	[374.9855957 559.840271 0.86149395]	[549.57458496 339.19284058 0.84762728]	[572.62078857 441.84246826 0.83371341]	[587.99884033 544.51751709 0.87986439]	[495.62945557 559.82952881 0.7083534 ]	[452.04586792 562.32366943 0.70007461]	[482.89483643 723.89508057 0.84059632]	[4.85473907e+02 8.57429871e+02 7.75145411e-01]	[539.21588135 559.75073242 0.70573407]	[549.58575439 721.36889648 0.77223986]	[523.98266602 752.22845459 0.82330525]	[477.62423706 295.49554443 0.85549736]	[503.29736328 295.42001343 0.90580595]	[452.03387451 272.45257568 0.81323147]	[523.75579834 272.43014526 0.88993132]	[5.26505920e+02 8.11230103e+02 7.91179001e-01]	[5.39308655e+02 8.06086121e+02 7.45684743e-01]	[5.21238037e+02 7.47151489e+02 6.71135545e-01]	[4.93075043e+02 8.98443420e+02 7.45259345e-01]	[4.75108093e+02 8.93391663e+02 7.50539362e-01]	[4.95657776e+02 8.67699524e+02 7.16422915e-01]
[488.021698 308.340271 0.79326826]	[482.83889771 339.28567505 0.91714472]	[413.5852356 339.27438354 0.81338447]	[380.29150391 454.58621216 0.85743749]	[374.96829224 559.83050537 0.85738027]	[549.55712891 339.18444824 0.85034853]	[572.5958252 441.82592773 0.83764863]	[587.98651123 544.51428223 0.88217682]	[495.59667969 559.82666016 0.70473236]	[452.00567627 562.32141113 0.6987133 ]	[482.86486816 721.42681885 0.84186661]	[4.85464264e+02 8.57416809e+02 7.77370572e-01]	[539.19708252 559.74981689 0.70287871]	[549.5802002 721.37384033 0.77701133]	[523.97949219 752.22387695 0.82894081]	[477.62814331 295.50454712 0.85516548]	[503.30117798 295.42578125 0.90678114]	[452.04092407 272.4609375 0.8136372 ]	[523.76171875 272.44580078 0.89000392]	[5.26492432e+02 8.11243103e+02 7.92305112e-01]	[5.39297852e+02 8.06102356e+02 7.46078432e-01]	[5.21232605e+02 7.47161804e+02 6.90401614e-01]	[4.93072083e+02 8.98416565e+02 7.44513988e-01]	[4.75105316e+02 8.93373352e+02 7.50964403e-01]	[4.95640259e+02 8.67690430e+02 7.15951920e-01]
[488.0194397 308.36181641 0.79638606]	[482.83258057 339.28695679 0.91690695]	[413.57345581 339.28497314 0.81019938]	[380.28182983 454.59216309 0.85897607]	[372.52975464 559.80169678 0.85125577]	[549.55395508 339.18359375 0.84956926]	[570.11499023 441.80819702 0.83845854]	[587.98455811 544.5111084 0.88242137]	[495.58752441 559.82891846 0.70331961]	[451.99154663 562.32611084 0.69878304]	[482.85369873 721.42626953 0.83911967]	[4.85469879e+02 8.57408875e+02 7.79277086e-01]	[539.19848633 559.75079346 0.7022934 ]	[552.05169678 721.38446045 0.77682817]	[523.99938965 749.75952148 0.82758152]	[477.63027954 295.51223755 0.86074322]	[503.29977417 295.43634033 0.91035521]	[452.02929688 272.44512939 0.81391764]	[523.75799561 272.40979004 0.88399923]	[5.26481689e+02 8.11201965e+02 7.89519787e-01]	[5.39277100e+02 8.06057007e+02 7.40041673e-01]	[5.21233276e+02 7.47059448e+02 6.86952710e-01]	[4.93081207e+02 8.98422607e+02 7.40014255e-01]	[4.75108185e+02 8.93375122e+02 7.48542309e-01]	[4.95639465e+02 8.67677856e+02 7.18358696e-01]
[488.01199341 308.35876465 0.79468602]	[482.83517456 339.27554321 0.91778511]	[413.5819397 339.2756958 0.81225151]	[380.27645874 454.56970215 0.85742873]	[372.51251221 559.81420898 0.85199392]	[549.55517578 339.1729126 0.84929353]	[570.09375 441.79525757 0.83881521]	[587.97900391 544.51330566 0.8834269 ]	[495.59887695 559.81195068 0.70224786]	[451.99938965 562.31182861 0.69726062]	[482.85876465 721.41967773 0.83767587]	[4.85478333e+02 8.57419250e+02 7.76880622e-01]	[539.20922852 559.73266602 0.70147765]	[552.0557251 721.4029541 0.77629817]	[523.96582031 749.77850342 0.83172274]	[477.61929321 295.51156616 0.85696101]	[503.29168701 295.43392944 0.9046185 ]	[452.0088501 272.44085693 0.81154919]	[521.43548584 272.38671875 0.88128901]	[5.26469055e+02 8.11181641e+02 7.91414380e-01]	[5.39268066e+02 8.06041016e+02 7.39208460e-01]	[5.21192017e+02 7.47077026e+02 6.81864381e-01]	[4.93097656e+02 8.98431458e+02 7.38330245e-01]	[4.75117981e+02 8.93384766e+02 7.47336447e-01]	[4.95643066e+02 8.67695068e+02 7.17601120e-01]
[488.00061035 308.36651611 0.79665518]	[482.82287598 339.28460693 0.91745341]	[413.56710815 339.29244995 0.80809301]	[380.27212524 454.57052612 0.85676014]	[372.50698853 559.82281494 0.8512823 ]	[549.54272461 339.18304443 0.84992427]	[570.08453369 441.81512451 0.83600354]	[587.97845459 544.52020264 0.88252157]	[495.59921265 559.8147583 0.70301485]	[451.99945068 562.31402588 0.69771171]	[482.85665894 721.41217041 0.83820659]	[4.85477325e+02 8.57413086e+02 7.77238011e-01]	[539.21331787 559.73474121 0.70259339]	[552.08288574 721.41192627 0.77834046]	[523.95648193 749.75866699 0.83159709]	[477.62463379 295.52337646 0.85873353]	[503.28005981 295.4425354 0.90737498]	[451.99887085 272.44900513 0.8138988 ]	[521.41448975 272.39215088 0.88175726]	[5.26449158e+02 8.11143005e+02 7.99819410e-01]	[5.39243652e+02 8.06010254e+02 7.34641850e-01]	[5.18791260e+02 7.47068237e+02 6.72233701e-01]	[4.93120209e+02 8.98432373e+02 7.35492468e-01]	[4.75134094e+02 8.93383789e+02 7.45184660e-01]	[4.95630585e+02 8.67688477e+02 7.19180703e-01]
[488.01940918 308.38265991 0.79365468]	[482.8085022 339.2817688 0.91903484]	[413.55581665 339.30252075 0.80533355]	[380.25842285 454.58047485 0.85697228]	[372.51882935 562.22338867 0.85493517]	[549.51599121 339.17004395 0.85440379]	[570.09265137 441.82244873 0.83499676]	[587.98797607 544.51654053 0.88098955]	[495.6081543 562.25689697 0.7046721 ]	[451.98638916 562.33422852 0.69935066]	[482.85913086 721.42437744 0.83926868]	[4.85482452e+02 8.57367676e+02 7.80805469e-01]	[539.22174072 559.75585938 0.7066915 ]	[552.0826416 721.40997314 0.77846146]	[523.9440918 749.72766113 0.83727467]	[477.63531494 295.53622437 0.86042964]	[503.28726196 295.44766235 0.90902132]	[451.99508667 272.46316528 0.81840014]	[521.41125488 272.38516235 0.88000178]	[5.26419678e+02 8.11136353e+02 8.08389068e-01]	[5.39217041e+02 8.06000977e+02 7.33553886e-01]	[5.18789185e+02 7.47031250e+02 6.72414362e-01]	[4.95599976e+02 8.98429199e+02 7.36595869e-01]	[4.75151215e+02 8.93375916e+02 7.45386899e-01]	[4.95622009e+02 8.67651062e+02 7.16357708e-01]
[488.02191162 308.39678955 0.79002494]	[482.8085022 339.28326416 0.9208113 ]	[413.55566406 341.67279053 0.80599314]	[380.25579834 454.59780884 0.85773265]	[372.5262146 562.22363281 0.85624564]	[549.51916504 339.17233276 0.8549403 ]	[570.09307861 441.82479858 0.83530217]	[587.98181152 544.52722168 0.88064623]	[495.60369873 559.81304932 0.70381641]	[451.99819946 562.31231689 0.69768095]	[482.85400391 721.45153809 0.84206414]	[4.85476349e+02 8.57411499e+02 7.77798176e-01]	[539.22174072 559.73486328 0.70318788]	[552.07275391 721.38922119 0.77534699]	[523.93713379 749.72839355 0.84244746]	[477.63140869 295.55404663 0.85736656]	[503.28219604 295.4564209 0.90806365]	[449.52304077 272.46725464 0.82075322]	[521.39624023 272.37631226 0.88235176]	[5.26420837e+02 8.11144104e+02 8.07683468e-01]	[5.39213989e+02 8.06012512e+02 7.36387491e-01]	[5.21185852e+02 7.47013367e+02 6.75986230e-01]	[4.93106110e+02 8.98434021e+02 7.36788869e-01]	[4.75127167e+02 8.93383118e+02 7.44659543e-01]	[4.95635956e+02 8.67686584e+02 7.16998994e-01]
[488.0022583 308.40014648 0.78857291]	[482.79483032 339.2925415 0.92009413]	[413.54431152 341.69064331 0.80448252]	[380.26721191 454.60202026 0.85873735]	[372.5456543 562.24127197 0.86021209]	[549.51147461 339.17541504 0.85554421]	[570.0869751 441.82702637 0.83357549]	[587.98468018 544.52655029 0.87861902]	[495.60009766 559.80596924 0.7031768 ]	[452.00064087 562.30883789 0.6973359 ]	[482.85357666 721.4510498 0.84195828]	[4.85478088e+02 8.57444519e+02 7.72689402e-01]	[539.21496582 559.72637939 0.70135283]	[552.0690918 721.39642334 0.77803093]	[523.94213867 749.72924805 0.83976525]	[477.61300659 295.55612183 0.84963477]	[503.26708984 295.46188354 0.90830052]	[449.49499512 272.47702026 0.82156193]	[521.37835693 272.37796021 0.88040209]	[5.26403992e+02 8.08740723e+02 8.04489493e-01]	[5.39205811e+02 8.03548462e+02 7.33486533e-01]	[5.21194458e+02 7.47015076e+02 6.78628147e-01]	[4.93089478e+02 8.98419495e+02 7.32202113e-01]	[4.75110809e+02 8.93376587e+02 7.42156506e-01]	[4.95651459e+02 8.70126892e+02 7.14931250e-01]
[488.02133179 308.39953613 0.7862736 ]	[482.7911377 339.29611206 0.91993034]	[413.54196167 341.69772339 0.80358785]	[380.26730347 454.59613037 0.85798812]	[372.54864502 562.2477417 0.86185789]	[549.50897217 339.17791748 0.85561466]	[570.08709717 441.82739258 0.83441621]	[587.98468018 544.5291748 0.87871146]	[495.60235596 559.80932617 0.70363504]	[452.00280762 562.31280518 0.69779384]	[482.8515625 721.4597168 0.84183252]	[4.85477478e+02 8.57448608e+02 7.72288442e-01]	[539.21740723 559.72973633 0.70242327]	[552.06097412 721.40356445 0.77838987]	[523.94085693 749.73480225 0.84116095]	[477.62017822 295.55844116 0.85059035]	[503.27520752 295.45861816 0.90920752]	[449.49133301 272.47949219 0.82281399]	[521.37908936 272.36685181 0.87871987]	[5.26405151e+02 8.08747131e+02 8.03932071e-01]	[5.39208679e+02 8.03555969e+02 7.33784318e-01]	[5.21192627e+02 7.47020691e+02 6.81143820e-01]	[4.93089386e+02 8.98413025e+02 7.31459737e-01]	[4.75110504e+02 8.93372498e+02 7.41549790e-01]	[4.95654938e+02 8.70133240e+02 7.15056777e-01]
[487.98043823 310.86691284 0.7913115 ]	[482.78851318 339.30371094 0.91983455]	[413.53726196 341.69656372 0.80331182]	[380.27615356 454.58770752 0.85682786]	[374.97094727 562.25457764 0.86415625]	[549.50946045 339.19302368 0.85389286]	[570.09033203 441.82247925 0.83630383]	[587.98980713 544.52697754 0.87850863]	[495.61038208 559.81335449 0.70614547]	[452.02322388 562.31237793 0.7009744 ]	[482.85211182 721.46557617 0.84162879]	[4.85486267e+02 8.57450562e+02 7.71256089e-01]	[539.2154541 559.73529053 0.70429045]	[552.0645752 721.41265869 0.77482599]	[523.94830322 749.72619629 0.83715546]	[477.59588623 295.57418823 0.84892166]	[503.24780273 295.47628784 0.91015756]	[449.47113037 272.49359131 0.82382864]	[521.3571167 272.3744812 0.8785584]	[526.40594482 808.73687744 0.80967844]	[5.39223083e+02 8.03539734e+02 7.36808181e-01]	[5.21204529e+02 7.47009583e+02 6.77921772e-01]	[4.93073700e+02 8.98409302e+02 7.35665500e-01]	[4.75099152e+02 8.93366943e+02 7.43992925e-01]	[4.95664795e+02 8.70136780e+02 7.16174483e-01]
[487.96932983 308.4078064 0.79016495]	[482.79092407 341.66976929 0.91902739]	[413.54611206 341.70935059 0.80494744]	[380.28625488 454.58023071 0.85977471]	[374.98187256 562.27148438 0.86841708]	[549.50512695 339.19842529 0.85381234]	[570.09796143 441.82647705 0.83503312]	[587.99145508 544.53753662 0.87649208]	[495.62200928 559.81616211 0.70515049]	[452.02648926 562.31469727 0.6978544 ]	[482.85128784 721.46691895 0.84100032]	[4.85492493e+02 8.57442017e+02 7.73803234e-01]	[539.22747803 559.7388916 0.70611858]	[552.07897949 721.43371582 0.77751982]	[523.94946289 749.70385742 0.83898062]	[477.59494019 295.56491089 0.84512842]	[500.89801025 295.47814941 0.90799725]	[449.47375488 272.48034668 0.82490104]	[521.35681152 272.39883423 0.88715905]	[5.26403320e+02 8.08717773e+02 8.03535461e-01]	[5.39216858e+02 8.03519836e+02 7.31444597e-01]	[5.21219666e+02 7.46981079e+02 6.80780888e-01]	[4.93057037e+02 8.98423096e+02 7.41601944e-01]	[4.75096558e+02 8.93373413e+02 7.48499215e-01]	[4.95677399e+02 8.67706238e+02 7.18961239e-01]
[487.95318604 308.40283203 0.79479396]	[482.79074097 341.69796753 0.91618544]	[413.54785156 341.72955322 0.80397308]	[380.28112793 454.62786865 0.8643176 ]	[375.01196289 562.34405518 0.88247693]	[549.50769043 339.22982788 0.85059071]	[570.08685303 441.84710693 0.82822329]	[587.99035645 546.93432617 0.87352139]	[495.64498901 562.26202393 0.70682353]	[452.05181885 562.34063721 0.70037651]	[482.86782837 723.95013428 0.84934807]	[4.87918671e+02 8.59937805e+02 7.71814644e-01]	[539.22998047 559.75604248 0.70753056]	[552.06604004 721.43200684 0.77690148]	[523.92193604 749.7489624 0.84447175]	[475.162323 295.55212402 0.84740543]	[500.89141846 295.47329712 0.90838259]	[449.46340942 272.47341919 0.82365388]	[521.35675049 272.40185547 0.88698226]	[5.26411194e+02 8.08699951e+02 7.98419595e-01]	[5.39219055e+02 8.03496765e+02 7.31565475e-01]	[5.21194458e+02 7.47016479e+02 6.75120890e-01]	[4.93051300e+02 8.95971985e+02 7.46209145e-01]	[4.75101562e+02 8.93354187e+02 7.55316675e-01]	[4.95690765e+02 8.70134277e+02 7.21161485e-01]
[487.92166138 308.40631104 0.79624748]	[482.78088379 341.71463013 0.91465735]	[413.53927612 341.75137329 0.80142164]	[380.28143311 454.63751221 0.86452562]	[375.01107788 562.35351562 0.88286328]	[549.50036621 339.23934937 0.84965277]	[570.08184814 441.85852051 0.82590175]	[587.9932251 546.95489502 0.87114054]	[495.64096069 562.26849365 0.70736253]	[452.05273438 562.34655762 0.70023388]	[482.86999512 723.99700928 0.85375386]	[4.87925903e+02 8.59958801e+02 7.73719311e-01]	[539.22290039 559.76464844 0.70801592]	[552.05700684 721.44110107 0.77670252]	[523.94421387 752.16448975 0.83893794]	[475.1385498 295.54156494 0.84307039]	[500.88214111 295.47619629 0.90940559]	[449.46795654 272.48052979 0.82503682]	[521.36431885 272.42456055 0.89351904]	[5.26408447e+02 8.08727478e+02 7.98658252e-01]	[5.39236206e+02 8.03533691e+02 7.37397730e-01]	[5.21228210e+02 7.47046997e+02 6.85554862e-01]	[4.93065002e+02 8.95970764e+02 7.49187589e-01]	[4.75121857e+02 8.93355835e+02 7.62075484e-01]	[4.95696259e+02 8.70159546e+02 7.25019574e-01]
[487.94796753 308.40402222 0.79397339]	[482.7796936 341.73843384 0.91254246]	[413.5526123 341.7779541 0.79870009]	[380.26828003 457.08346558 0.86692107]	[375.00637817 562.35900879 0.88261205]	[549.49835205 339.25946045 0.84790182]	[570.08868408 441.89065552 0.81999528]	[587.99414062 546.94604492 0.8710652 ]	[495.64724731 562.27612305 0.70858347]	[452.05020142 562.36206055 0.69959766]	[482.87039185 724.00836182 0.8542816 ]	[4.87916992e+02 8.59951355e+02 7.75718510e-01]	[539.23406982 559.76763916 0.70969987]	[552.06768799 721.46398926 0.77935719]	[523.92504883 752.17004395 0.83719689]	[475.15350342 295.54986572 0.84300256]	[500.89831543 295.47485352 0.909343 ]	[449.48309326 272.50094604 0.82649183]	[521.37591553 272.42849731 0.8967402 ]	[5.26404114e+02 8.08726624e+02 7.92965293e-01]	[5.39217957e+02 8.03536926e+02 7.30516076e-01]	[5.21215515e+02 7.47040466e+02 6.74014568e-01]	[4.93064880e+02 8.95962646e+02 7.50465274e-01]	[4.75114868e+02 8.93347290e+02 7.62097299e-01]	[4.95682251e+02 8.70154907e+02 7.24192381e-01]
[487.93103027 308.39593506 0.79216814]	[482.77459717 341.72650146 0.91422874]	[413.54760742 341.7694397 0.79942286]	[380.27062988 454.64556885 0.86569411]	[374.99859619 562.38128662 0.88078535]	[549.49005127 339.24658203 0.85026944]	[570.07330322 441.90844727 0.81804222]	[587.98840332 546.93334961 0.87337202]	[495.62280273 562.26696777 0.70497155]	[452.03469849 562.35308838 0.6986087 ]	[482.88180542 723.96966553 0.8515895 ]	[4.85501556e+02 8.59938354e+02 7.76633978e-01]	[539.21191406 559.75476074 0.70508111]	[552.07733154 723.8927002 0.77817827]	[523.92816162 749.77960205 0.82973146]	[475.14367676 295.54257202 0.83926308]	[500.8868103 295.47637939 0.90811872]	[449.48468018 274.88903809 0.82670784]	[521.37573242 272.45251465 0.89911902]	[5.26426147e+02 8.08744568e+02 7.96052337e-01]	[5.39229919e+02 8.03551514e+02 7.34580874e-01]	[5.21207092e+02 7.47034912e+02 6.60511672e-01]	[4.93064240e+02 8.95967407e+02 7.50042140e-01]	[4.75111694e+02 8.93350037e+02 7.60065079e-01]	[4.95670227e+02 8.70151245e+02 7.24596858e-01]
[487.93185425 308.37753296 0.79499054]	[482.77871704 341.73342896 0.91280949]	[413.55731201 341.77450562 0.80013585]	[380.26333618 454.61599731 0.86376035]	[374.98294067 562.33911133 0.87643933]	[547.065979 339.2527771 0.84984642]	[570.05432129 441.91729736 0.81796908]	[587.98779297 546.93768311 0.87258846]	[495.60522461 559.83337402 0.7028746 ]	[452.03271484 562.34185791 0.69912595]	[482.88134766 723.96508789 0.8517617 ]	[4.87920349e+02 8.59952759e+02 7.77116358e-01]	[539.20147705 559.74243164 0.70233887]	[552.08007812 723.89727783 0.77849191]	[523.89440918 749.77874756 0.83975726]	[475.15527344 295.52703857 0.84201521]	[500.8862915 295.47122192 0.9087894 ]	[449.4881897 274.87200928 0.82580829]	[521.37139893 272.46859741 0.90010381]	[5.26432434e+02 8.08758057e+02 8.03885102e-01]	[5.39224670e+02 8.03559265e+02 7.38756716e-01]	[5.18780334e+02 7.47049988e+02 6.52719498e-01]	[4.93072205e+02 8.95963013e+02 7.50990510e-01]	[4.75119690e+02 8.93348694e+02 7.61139512e-01]	[4.95677795e+02 8.70152039e+02 7.27305770e-01]
[487.95352173 308.37512207 0.79355258]	[482.77856445 341.73049927 0.91328043]	[413.55996704 341.7756958 0.80015218]	[380.25952148 454.63504028 0.86503446]	[374.97628784 562.3203125 0.87257397]	[547.0625 339.24795532 0.8505764 ]	[570.03381348 444.29824829 0.81936502]	[587.97167969 546.93280029 0.87569213]	[495.60119629 559.83105469 0.7021867 ]	[452.03106689 562.33618164 0.70010746]	[482.87509155 723.98138428 0.8533985 ]	[4.87921570e+02 8.57456970e+02 7.78872907e-01]	[539.19659424 559.74249268 0.70048726]	[552.0770874 723.88977051 0.77885044]	[523.89013672 752.18780518 0.83712506]	[475.16766357 295.52923584 0.84225321]	[500.89758301 295.46676636 0.90831906]	[449.48986816 274.87179565 0.82419312]	[521.37548828 272.46588135 0.89808512]	[5.26445679e+02 8.11129822e+02 8.02170336e-01]	[5.39242981e+02 8.03564087e+02 7.38715231e-01]	[5.18780457e+02 7.47078125e+02 6.55002952e-01]	[4.93068573e+02 8.95959351e+02 7.52228260e-01]	[4.75115540e+02 8.93341553e+02 7.61759043e-01]	[4.95691193e+02 8.70118225e+02 7.26563334e-01]
[487.98623657 308.36608887 0.79083049]	[482.77432251 341.72772217 0.91347063]	[413.55899048 341.77920532 0.79876143]	[380.25570679 454.58850098 0.85884929]	[374.96548462 562.31262207 0.8687377 ]	[547.0559082 339.24414062 0.85253614]	[567.59631348 441.89376831 0.82308722]	[585.60406494 546.93231201 0.87979573]	[495.60101318 562.2612915 0.7014116 ]	[452.0241394 562.33837891 0.69936198]	[482.87304688 726.43426514 0.85699791]	[4.87915527e+02 8.59954102e+02 7.79034793e-01]	[539.18463135 559.75463867 0.69966352]	[552.07971191 721.45465088 0.77565986]	[523.87017822 752.19812012 0.83858997]	[477.61056519 295.53036499 0.84433067]	[503.25692749 295.45263672 0.90883076]	[449.48834229 274.87414551 0.8254534 ]	[521.37896729 272.47183228 0.89388126]	[5.26418396e+02 8.11152710e+02 8.07978094e-01]	[5.39202576e+02 8.06015991e+02 7.36190200e-01]	[5.18737122e+02 7.47102051e+02 6.46113217e-01]	[4.93063141e+02 8.95966431e+02 7.50486612e-01]	[4.75108612e+02 8.93351135e+02 7.61938870e-01]	[4.95681152e+02 8.70149292e+02 7.27376938e-01]
[487.97763062 308.33566284 0.79015464]	[482.75195312 341.73468018 0.91181248]	[413.52896118 341.79614258 0.79336512]	[380.21276855 457.0982666 0.86421013]	[372.53405762 562.30804443 0.8672545 ]	[547.05072021 339.24539185 0.85268283]	[567.5692749 441.8678894 0.83414739]	[585.58612061 546.93841553 0.88369972]	[493.12017822 559.80187988 0.69950688]	[452.012146 562.31402588 0.70102137]	[482.85668945 724.01629639 0.85570139]	[4.85500580e+02 8.59933594e+02 7.77554095e-01]	[536.73114014 559.73077393 0.69317067]	[552.09240723 721.42327881 0.7756778 ]	[523.85107422 752.19866943 0.84131163]	[477.61624146 295.51278687 0.84200275]	[503.24633789 295.44259644 0.90424359]	[449.49163818 274.88800049 0.82943118]	[521.38238525 272.46691895 0.89594281]	[523.98858643 811.19451904 0.8163873 ]	[5.36725098e+02 8.06077393e+02 7.43033648e-01]	[5.18720581e+02 7.47100708e+02 6.39672577e-01]	[4.93059479e+02 8.95953979e+02 7.50548542e-01]	[4.75098999e+02 8.93344055e+02 7.62979269e-01]	[4.95683777e+02 8.70140991e+02 7.22781420e-01]
[490.49105835 308.32229614 0.78620106]	[482.72763062 341.75616455 0.90832758]	[413.50888062 341.81414795 0.78871632]	[380.18328857 457.13183594 0.8738426 ]	[372.5194397 562.29199219 0.8666656 ]	[547.02416992 339.26095581 0.8555786 ]	[567.55200195 441.83477783 0.84688294]	[585.57635498 546.95574951 0.88421178]	[493.05664062 559.77624512 0.69794285]	[449.48547363 562.2822876 0.69924104]	[482.824646 724.02655029 0.85357839]	[4.85479004e+02 8.57424316e+02 7.79235303e-01]	[536.66394043 557.24786377 0.68475926]	[552.10614014 721.39331055 0.77544677]	[523.84625244 752.21356201 0.8382737 ]	[477.66308594 295.52084351 0.85239637]	[503.26702881 295.43444824 0.90664291]	[449.48165894 272.49526978 0.83159137]	[521.37591553 272.41275024 0.88356584]	[523.96972656 811.23406982 0.827582 ]	[5.36721191e+02 8.06112061e+02 7.46827006e-01]	[5.18722534e+02 7.47128845e+02 6.41120672e-01]	[4.93070984e+02 8.95965149e+02 7.50294030e-01]	[4.75094940e+02 8.93347839e+02 7.64272511e-01]	[4.95661224e+02 8.67673218e+02 7.15462804e-01]
[487.99783325 308.32250977 0.7913779 ]	[482.72372437 341.75930786 0.90795344]	[413.5085144 341.80566406 0.78977942]	[380.17498779 457.14822388 0.87479424]	[372.50378418 562.28808594 0.864187 ]	[547.02722168 339.26586914 0.85385865]	[567.53466797 441.82290649 0.85151654]	[585.56848145 546.95080566 0.88546133]	[493.04827881 559.77539062 0.69656938]	[449.4732666 562.2845459 0.69929636]	[482.81707764 724.015625 0.84992427]	[4.85473175e+02 8.57413574e+02 7.81460643e-01]	[536.65979004 557.24499512 0.68279165]	[552.09588623 721.38861084 0.77311212]	[523.84759521 752.23681641 0.8344276 ]	[477.63659668 295.51449585 0.85171008]	[503.24169922 295.44113159 0.90818703]	[449.46502686 272.49127197 0.830441 ]	[521.36651611 272.4135437 0.88639665]	[523.99615479 811.2300415 0.82141507]	[5.36745911e+02 8.06109009e+02 7.47719049e-01]	[5.18707642e+02 7.47157104e+02 6.32068813e-01]	[4.93073395e+02 8.95967651e+02 7.49693930e-01]	[4.75093079e+02 8.93352539e+02 7.63474405e-01]	[4.95661377e+02 8.67666504e+02 7.16191649e-01]
[488.01345825 308.32427979 0.78753781]	[482.71697998 341.7507019 0.90902126]	[413.5067749 341.80441284 0.78985226]	[380.17929077 457.15548706 0.87895143]	[372.49890137 562.27960205 0.86344349]	[547.02087402 339.25784302 0.8570497 ]	[567.50909424 441.79248047 0.85680258]	[585.56665039 546.96826172 0.88369638]	[490.56835938 559.77752686 0.69588649]	[449.44754028 562.29492188 0.69924355]	[482.80252075 724.03674316 0.8506484 ]	[4.85477814e+02 8.57398804e+02 7.86116898e-01]	[536.64202881 557.26147461 0.68179822]	[552.08435059 721.40454102 0.77282161]	[523.84222412 752.21380615 0.83904964]	[477.64001465 295.51760864 0.84917784]	[503.25021362 295.44146729 0.9080137 ]	[449.46261597 272.48953247 0.83237869]	[521.36340332 272.40637207 0.88360995]	[523.97741699 811.25360107 0.8142342 ]	[5.36701660e+02 8.08528076e+02 7.42480457e-01]	[5.18708862e+02 7.47132812e+02 6.40750349e-01]	[4.93080231e+02 8.95969543e+02 7.46364653e-01]	[4.75100555e+02 8.93348206e+02 7.62263596e-01]	[4.95655426e+02 8.67648315e+02 7.16908872e-01]
[487.99606323 308.31692505 0.78940499]	[480.37039185 341.74246216 0.91037518]	[413.49627686 341.80130005 0.78899175]	[380.17507935 457.17004395 0.88084114]	[372.46633911 562.27307129 0.86071151]	[547.00384521 339.24865723 0.8613503 ]	[567.49902344 441.78237915 0.85686672]	[585.56164551 546.96862793 0.88442111]	[490.56558228 559.78173828 0.69710046]	[449.4414978 562.29443359 0.69999015]	[482.79107666 724.02319336 0.85250252]	[4.85475006e+02 8.57407471e+02 7.83614337e-01]	[534.18115234 557.26239014 0.68250185]	[552.05517578 721.40911865 0.771824 ]	[523.81396484 752.21636963 0.84334856]	[477.62731934 295.51303101 0.84883749]	[500.89932251 295.44534302 0.909325 ]	[449.44873047 272.49151611 0.83066338]	[521.35699463 272.39804077 0.88506877]	[5.24002808e+02 8.11314392e+02 7.95356035e-01]	[5.36710510e+02 8.08579224e+02 7.45403051e-01]	[5.18675293e+02 7.47147339e+02 6.37127757e-01]	[4.93062347e+02 8.95974731e+02 7.47477591e-01]	[4.75077087e+02 8.93354919e+02 7.63096511e-01]	[4.95662109e+02 8.67653748e+02 7.14947224e-01]
[487.98010254 308.31610107 0.78736973]	[480.36929321 341.75015259 0.90902859]	[413.50411987 341.79208374 0.79143417]	[380.1736145 457.16802979 0.88042408]	[372.46356201 562.27947998 0.86089754]	[547.003479 339.26281738 0.85927922]	[567.49383545 441.78143311 0.85684776]	[585.55578613 546.96075439 0.88571352]	[493.03674316 559.79992676 0.69762707]	[449.45071411 562.2958374 0.69966763]	[482.78271484 726.42169189 0.85281169]	[4.85469238e+02 8.57402832e+02 7.84557819e-01]	[536.65301514 559.73138428 0.68584603]	[549.58831787 721.41491699 0.77184552]	[523.80932617 752.25012207 0.8393268 ]	[477.60806274 295.51242065 0.84578586]	[500.88946533 295.44534302 0.90697205]	[449.43331909 274.88079834 0.83074486]	[521.35760498 272.3961792 0.88720179]	[5.26401306e+02 8.11302612e+02 7.92615414e-01]	[5.36724426e+02 8.08567261e+02 7.42411435e-01]	[5.16213196e+02 7.49579651e+02 6.29926920e-01]	[4.93067505e+02 8.95984192e+02 7.48118103e-01]	[4.75079926e+02 8.93364563e+02 7.62913108e-01]	[4.95657776e+02 8.67655701e+02 7.17602789e-01]
[487.96472168 305.84680176 0.78623742]	[480.35974121 341.75390625 0.90811056]	[411.02670288 341.79983521 0.78820473]	[380.17288208 457.16693115 0.87980676]	[372.47814941 562.28948975 0.86396217]	[546.99676514 339.26278687 0.85979706]	[567.49273682 441.78543091 0.85559946]	[585.55200195 546.95349121 0.88649827]	[490.55892944 559.79229736 0.69948232]	[449.43997192 562.29901123 0.70123565]	[482.78564453 724.0256958 0.85361981]	[4.85461273e+02 8.57386597e+02 7.86191821e-01]	[534.17590332 559.73101807 0.68540442]	[549.59130859 721.43371582 0.77415967]	[523.80413818 752.24395752 0.83823341]	[477.60098267 295.50115967 0.84228933]	[500.87597656 295.43954468 0.90634364]	[446.97848511 272.50021362 0.83221495]	[521.35406494 272.38040161 0.88802415]	[5.24004150e+02 8.11316101e+02 7.94630349e-01]	[5.36706604e+02 8.08582825e+02 7.44589627e-01]	[5.18667603e+02 7.47168518e+02 6.32978141e-01]	[4.93086945e+02 8.95982971e+02 7.48539686e-01]	[4.75095581e+02 8.93363159e+02 7.61231720e-01]	[4.95646820e+02 8.67642517e+02 7.17633247e-01]
[487.95526123 308.31500244 0.78777695]	[480.34762573 341.7489624 0.91016018]	[411.01342773 341.79147339 0.78873837]	[380.17843628 457.12634277 0.86837333]	[372.49432373 562.29901123 0.86691576]	[546.9821167 339.25640869 0.86279327]	[567.4909668 441.79443359 0.85727918]	[585.5513916 546.94110107 0.88741404]	[490.56027222 559.78417969 0.6965664 ]	[449.44070435 562.29620361 0.69881785]	[482.78549194 724.0223999 0.85224968]	[4.85458160e+02 8.57387207e+02 7.86599457e-01]	[534.18133545 559.71563721 0.68272889]	[549.60235596 721.42651367 0.77046943]	[523.800354 752.25476074 0.83745599]	[475.16119385 295.50424194 0.8453517 ]	[500.87524414 295.44049072 0.91176242]	[446.96960449 274.88137817 0.83229053]	[521.34124756 272.37005615 0.88258994]	[5.23997559e+02 8.13744507e+02 7.91960716e-01]	[5.36690674e+02 8.08621704e+02 7.43044734e-01]	[5.16196838e+02 7.49592529e+02 6.32284343e-01]	[4.93105255e+02 8.98414673e+02 7.43580639e-01]	[4.75107300e+02 8.93371521e+02 7.59574294e-01]	[4.9562851e+02 8.6764386e+02 7.1342504e-01]
[487.91796875 305.85400391 0.78897667]	[480.35128784 341.73339844 0.91045749]	[411.00772095 341.77539062 0.7904737 ]	[380.15792847 457.18145752 0.88188159]	[372.48330688 562.2822876 0.86357045]	[546.98376465 339.24246216 0.86431438]	[567.48937988 441.79769897 0.85641629]	[585.55249023 546.94451904 0.88773239]	[490.55474854 559.78289795 0.69622213]	[449.42926025 562.2946167 0.69696343]	[482.78121948 724.02685547 0.85378218]	[4.85448608e+02 8.57409668e+02 7.85060287e-01]	[534.17120361 557.26135254 0.68149662]	[549.59552002 721.4362793 0.77214098]	[523.79968262 752.23443604 0.84045368]	[475.14526367 295.49740601 0.84347034]	[500.85623169 295.44522095 0.90905845]	[446.9546814 272.48724365 0.83237255]	[521.33636475 272.3762207 0.88448709]	[5.23993469e+02 8.13768127e+02 7.93672264e-01]	[5.36681763e+02 8.08636108e+02 7.42072344e-01]	[5.16198364e+02 7.49564575e+02 6.35772586e-01]	[4.93105164e+02 8.98413879e+02 7.42376387e-01]	[4.75105255e+02 8.93374817e+02 7.58396447e-01]	[4.95618561e+02 8.67663330e+02 7.11853802e-01]
[485.45776367 305.82345581 0.79908419]	[480.34753418 341.73208618 0.9091984 ]	[410.99206543 341.77056885 0.79028094]	[380.16363525 457.19085693 0.88214147]	[372.49331665 562.26824951 0.86066228]	[546.97540283 339.24243164 0.86528909]	[567.49768066 441.82217407 0.85280073]	[585.54840088 546.95141602 0.88727534]	[490.54327393 559.78430176 0.69606054]	[446.96426392 562.28601074 0.69711256]	[482.7722168 724.01599121 0.85162044]	[4.85450470e+02 8.57384766e+02 7.87792563e-01]	[534.16345215 557.26251221 0.68086272]	[549.60015869 721.41687012 0.77178699]	[523.80059814 752.2376709 0.83810729]	[475.10467529 295.46368408 0.84017301]	[500.82073975 295.41531372 0.90256578]	[446.93157959 272.47094727 0.83147836]	[521.32159424 269.91168213 0.88193667]	[5.23984497e+02 8.13759399e+02 7.96555758e-01]	[5.36673828e+02 8.08630127e+02 7.42629051e-01]	[5.16191101e+02 7.49567078e+02 6.31453097e-01]	[4.93092834e+02 8.98410950e+02 7.42953360e-01]	[4.75090057e+02 8.93370056e+02 7.57759631e-01]	[4.95626709e+02 8.67641663e+02 7.14221716e-01]
[485.48474121 305.80880737 0.79765713]	[480.33947754 341.72177124 0.91061455]	[410.97067261 341.77471924 0.78788185]	[380.16183472 457.19250488 0.88341779]	[372.49563599 562.27124023 0.86089802]	[546.95141602 339.22488403 0.87136465]	[567.49359131 441.79663086 0.85255867]	[585.55249023 546.95758057 0.88568956]	[490.54162598 559.78320312 0.69786513]	[449.4251709 562.29205322 0.697725 ]	[482.76199341 723.99786377 0.85341406]	[4.85452698e+02 8.57372803e+02 7.89520025e-01]	[534.16271973 559.71466064 0.68127954]	[549.59197998 721.39666748 0.7683028 ]	[523.80230713 752.23828125 0.83616549]	[475.13018799 295.46017456 0.84608203]	[500.82165527 293.02853394 0.90214705]	[446.91265869 272.46255493 0.83436 ]	[521.28717041 269.83258057 0.86828029]	[5.23990845e+02 8.13777954e+02 7.88678885e-01]	[5.36681458e+02 8.08643799e+02 7.38357186e-01]	[5.16193848e+02 7.49575012e+02 6.22318149e-01]	[4.93096100e+02 8.95984863e+02 7.45938361e-01]	[4.75090454e+02 8.93366272e+02 7.60127246e-01]	[4.95631104e+02 8.67628662e+02 7.14477241e-01]
[485.48535156 305.77868652 0.79935116]	[480.34106445 341.71600342 0.91078931]	[410.99227905 341.77279663 0.78865433]	[380.16104126 457.21661377 0.88683438]	[372.49459839 562.25854492 0.86033356]	[546.95202637 339.21984863 0.87161082]	[567.49664307 441.80007935 0.85286999]	[585.55499268 546.95495605 0.88556451]	[490.53109741 559.7633667 0.69638014]	[446.95880127 562.26873779 0.69743788]	[482.74920654 723.94543457 0.84775794]	[4.85447784e+02 8.57364075e+02 7.90241361e-01]	[534.14648438 557.24249268 0.67963886]	[549.58422852 721.3894043 0.76994485]	[523.81054688 752.22558594 0.83564544]	[475.13909912 295.44485474 0.84508574]	[500.81390381 293.00595093 0.89943171]	[446.92468262 272.46133423 0.83181119]	[521.25769043 267.36141968 0.857687 ]	[5.23984497e+02 8.13773010e+02 7.93031454e-01]	[5.36681458e+02 8.08635376e+02 7.39922464e-01]	[5.18659912e+02 7.47156555e+02 6.31338894e-01]	[4.93111664e+02 8.95985413e+02 7.45574296e-01]	[4.75106628e+02 8.93367615e+02 7.61831939e-01]	[4.95613983e+02 8.67626099e+02 7.12654173e-01]
[485.43151855 305.7565918 0.80641216]	[480.32623291 341.69534302 0.91142374]	[410.97494507 341.75762939 0.79025501]	[380.16900635 457.17092896 0.87614626]	[372.4864502 562.23498535 0.85445178]	[546.93786621 339.19387817 0.87574667]	[567.4977417 441.75991821 0.85470545]	[585.55828857 546.95812988 0.88381404]	[490.51593018 559.7244873 0.69377959]	[446.93930054 559.82635498 0.6979543 ]	[482.73983765 721.46923828 0.84508359]	[4.85449219e+02 8.54926086e+02 7.91068017e-01]	[534.13043213 557.18823242 0.67484009]	[549.56243896 721.3772583 0.77218652]	[523.82580566 752.24395752 0.83992487]	[475.10192871 295.42346191 0.83838344]	[500.77679443 292.99398804 0.89575768]	[446.89474487 272.44467163 0.83377379]	[521.22937012 269.84408569 0.85936141]	[5.26401367e+02 8.13779053e+02 7.92157829e-01]	[5.36719299e+02 8.08636230e+02 7.48994946e-01]	[5.18677246e+02 7.47183105e+02 6.50986910e-01]	[4.93108978e+02 8.95981995e+02 7.45064676e-01]	[4.75115265e+02 8.93362915e+02 7.61606574e-01]	[4.95627777e+02 8.67622253e+02 7.11607873e-01]
[485.46643066 305.77069092 0.80478317]	[480.33337402 339.29159546 0.91249102]	[410.98681641 341.7175293 0.79283422]	[380.17883301 457.11508179 0.86974317]	[372.48406982 559.83953857 0.85028756]	[546.94232178 339.1539917 0.87709469]	[567.51470947 441.73736572 0.85689414]	[585.5625 546.9286499 0.88593984]	[490.52548218 559.73583984 0.69401169]	[446.93170166 559.8348999 0.69893789]	[482.73239136 721.394104 0.84203446]	[4.85445343e+02 8.54928589e+02 7.90745258e-01]	[534.14685059 557.2019043 0.67629707]	[549.54364014 718.85681152 0.77451622]	[523.8447876 752.26202393 0.84354657]	[475.11657715 295.4352417 0.84670502]	[500.79736328 292.98629761 0.89856654]	[446.86627197 272.44503784 0.83439791]	[521.21478271 267.33169556 0.84265637]	[5.26410645e+02 8.13785156e+02 7.91761637e-01]	[5.36748596e+02 8.08641663e+02 7.50376165e-01]	[5.18668823e+02 7.49594482e+02 6.70849860e-01]	[4.93111725e+02 8.95973267e+02 7.46379673e-01]	[4.75119659e+02 8.93357300e+02 7.62600541e-01]	[4.95628387e+02 8.67626404e+02 7.12808132e-01]
[485.45220947 305.79238892 0.80883044]	[480.35214233 339.26062012 0.91502786]	[411.00314331 339.29611206 0.79790616]	[380.19812012 454.60070801 0.85551882]	[372.49789429 559.76873779 0.84538853]	[546.94512939 339.12863159 0.87885368]	[567.52386475 441.71682739 0.85465145]	[585.56988525 544.53082275 0.88770121]	[490.52456665 557.25036621 0.68987226]	[446.94692993 559.79376221 0.69391489]	[482.7322998 721.37145996 0.83672798]	[4.85445068e+02 8.54905396e+02 7.95124471e-01]	[534.15081787 554.69616699 0.67168516]	[549.54089355 716.3203125 0.77544791]	[523.86322021 752.25769043 0.84570605]	[475.097229 295.43582153 0.84818649]	[500.79333496 292.98318481 0.90208793]	[444.43777466 272.41491699 0.83003223]	[521.1953125 267.31277466 0.84023041]	[5.26403564e+02 8.13753784e+02 7.95436919e-01]	[5.39182007e+02 8.08610474e+02 7.49162793e-01]	[5.18679993e+02 7.49604614e+02 6.83126390e-01]	[4.93097534e+02 8.95972168e+02 7.47938514e-01]	[4.75112091e+02 8.93351562e+02 7.63806045e-01]	[4.95628418e+02 8.67612366e+02 7.15186715e-01]
[487.93170166 303.28527832 0.80782723]	[480.36294556 339.25146484 0.91439623]	[411.02462769 339.2807312 0.80025983]	[380.2008667 454.58145142 0.85211724]	[372.49331665 559.73254395 0.84015453]	[546.94207764 339.12423706 0.87767333]	[567.53466797 441.69552612 0.85449612]	[585.58538818 544.48321533 0.89229083]	[490.54876709 557.20068359 0.68373489]	[446.96798706 559.7456665 0.68668211]	[482.73556519 721.41162109 0.84029645]	[4.85445251e+02 8.54897949e+02 7.96056151e-01]	[534.18267822 554.64215088 0.66755825]	[549.54992676 716.26617432 0.77621007]	[523.88201904 752.27203369 0.84498543]	[475.14044189 295.41674805 0.85098594]	[500.82373047 292.92669678 0.89881563]	[444.42953491 272.36672974 0.8259055 ]	[521.1930542 267.27490234 0.84185648]	[5.26425049e+02 8.13767822e+02 7.96783090e-01]	[5.39210938e+02 8.08622253e+02 7.56266475e-01]	[5.18696411e+02 7.49632324e+02 6.89316750e-01]	[4.93108673e+02 8.95967590e+02 7.47201502e-01]	[4.75124664e+02 8.93349243e+02 7.62514889e-01]	[4.95618500e+02 8.67604492e+02 7.12470531e-01]
[485.3815918 300.76431274 0.83021402]	[480.36038208 339.20986938 0.91794288]	[411.00177002 339.25143433 0.80087334]	[380.19741821 452.0645752 0.8496902 ]	[372.53851318 559.69873047 0.83709413]	[546.92401123 339.08099365 0.87916493]	[567.550354 441.67248535 0.8465153 ]	[585.60290527 544.44628906 0.89219528]	[490.52416992 554.66595459 0.67846906]	[446.94512939 557.23291016 0.67762083]	[482.71591187 718.8637085 0.83787954]	[4.85455322e+02 8.54889771e+02 7.93802738e-01]	[534.16699219 552.09710693 0.66404313]	[549.55657959 716.28112793 0.78264445]	[523.92858887 752.26397705 0.83475202]	[472.55319214 292.94833374 0.82164341]	[500.76269531 290.45220947 0.88520813]	[444.44000244 269.87185669 0.81869578]	[521.17132568 267.2857666 0.84635288]	[5.26527344e+02 8.16327209e+02 7.49852300e-01]	[5.39273193e+02 8.08706055e+02 7.41928220e-01]	[5.18756775e+02 7.49605713e+02 6.96283638e-01]	[4.93097748e+02 8.95981995e+02 7.47192204e-01]	[4.75116302e+02 8.93353882e+02 7.61310101e-01]	[4.95628937e+02 8.67587341e+02 7.10768402e-01]
[485.38009644 300.66131592 0.84667295]	[482.72750854 339.1736145 0.92077953]	[411.0111084 339.21981812 0.80399644]	[380.20419312 452.02264404 0.84859043]	[374.97595215 557.25048828 0.8384521 ]	[546.95800781 339.05929565 0.874942 ]	[567.5703125 439.29769897 0.84310156]	[587.96679688 544.42779541 0.89239448]	[490.53079224 552.10961914 0.67906362]	[449.43930054 557.18878174 0.67038649]	[482.71865845 716.30682373 0.83484066]	[4.85445496e+02 8.54887756e+02 7.94884384e-01]	[534.16186523 549.53027344 0.67257553]	[549.55474854 713.76000977 0.78550249]	[523.99359131 752.28564453 0.83265728]	[472.56085205 290.42282104 0.80468571]	[500.76333618 290.3656311 0.88210309]	[446.90023804 267.30184937 0.81228417]	[521.19116211 264.72833252 0.85719764]	[5.29040100e+02 8.18960022e+02 7.28303373e-01]	[5.41758911e+02 8.11189087e+02 7.29330480e-01]	[5.21194275e+02 7.49658691e+02 7.47052193e-01]	[4.93132538e+02 8.95981262e+02 7.52380431e-01]	[4.75129242e+02 8.93351990e+02 7.64845192e-01]	[4.95600250e+02 8.67585510e+02 7.04008937e-01]
[485.43441772 298.14511108 0.87010378]	[482.7321167 339.09719849 0.9225834 ]	[410.97958374 339.16009521 0.80395454]	[380.21868896 449.43881226 0.85934466]	[375.0072937 557.20935059 0.84072077]	[546.9574585 336.64880371 0.87234652]	[567.5682373 439.20907593 0.84665537]	[587.96936035 544.32592773 0.89951468]	[490.54598999 552.07025146 0.68157834]	[449.43115234 554.6697998 0.66965467]	[480.34823608 713.79150391 0.84189761]	[4.85439392e+02 8.54874634e+02 7.96588957e-01]	[534.16870117 547.03741455 0.67594284]	[549.57263184 711.23815918 0.78775436]	[524.02624512 757.34100342 0.814183 ]	[472.6081543 287.7973938 0.8000499]	[500.78994751 285.2677002 0.89124513]	[446.94454956 264.74133301 0.81705618]	[518.78210449 262.18231201 0.83629352]	[5.29068359e+02 8.24076172e+02 7.27223635e-01]	[5.41846375e+02 8.11317261e+02 7.32587636e-01]	[5.21228882e+02 7.52242554e+02 7.45150089e-01]	[4.95623779e+02 8.95972656e+02 7.57502079e-01]	[4.75162872e+02 8.93346252e+02 7.67545640e-01]	[4.93105316e+02 8.65118713e+02 6.97538376e-01]
[482.94281006 298.08380127 0.88098198]	[482.74484253 336.68618774 0.92316723]	[413.49459839 339.08016968 0.80770993]	[380.22650146 446.91452026 0.86245686]	[374.99697876 554.64337158 0.82883203]	[546.97637939 336.59222412 0.86370903]	[567.5803833 439.15725708 0.84493864]	[587.98522949 541.90142822 0.89894038]	[490.53933716 549.51794434 0.68671006]	[449.44595337 552.09533691 0.66993082]	[480.35794067 713.72735596 0.84885222]	[4.85434021e+02 8.54856995e+02 7.96941876e-01]	[534.14935303 546.96942139 0.6800133 ]	[552.06726074 708.6998291 0.8092159 ]	[526.41448975 762.46118164 0.81838912]	[472.52084351 282.77670288 0.79929149]	[500.71063232 282.76663208 0.87630439]	[446.91702271 259.73092651 0.82274055]	[518.78167725 259.68881226 0.84557813]	[5.31530884e+02 8.26618713e+02 7.58558989e-01]	[5.41889771e+02 8.13841431e+02 7.39255369e-01]	[521.22033691 757.39239502 0.76376426]	[4.95639771e+02 8.95926147e+02 7.53754735e-01]	[4.77613617e+02 8.93314453e+02 7.62597322e-01]	[4.93091980e+02 8.65099609e+02 6.97616160e-01]
[482.9682312 298.01290894 0.8669315 ]	[482.72994995 336.58572388 0.92022687]	[413.5038147 336.63000488 0.80281675]	[380.22628784 444.41851807 0.8674435 ]	[372.53964233 549.59796143 0.82589698]	[546.97741699 336.52471924 0.8561613 ]	[570.01531982 439.08911133 0.82842237]	[587.98822021 541.81610107 0.89581448]	[490.52575684 546.99743652 0.69257087]	[446.95617676 549.52294922 0.67889267]	[480.33535767 711.11749268 0.87396795]	[4.85481537e+02 8.54819275e+02 7.98076391e-01]	[534.14807129 544.47839355 0.68488008]	[552.08587646 708.67944336 0.8173449 ]	[526.49401855 767.47161865 0.82095826]	[472.57131958 282.69772339 0.79913187]	[500.73034668 282.67095947 0.88362688]	[446.90081787 259.62637329 0.84219092]	[521.15826416 259.5864563 0.85341877]	[5.34101624e+02 8.29203064e+02 7.55189061e-01]	[5.44344238e+02 8.18939209e+02 7.04940557e-01]	[5.21234436e+02 7.64967651e+02 7.57254064e-01]	[4.95638092e+02 8.95914856e+02 7.50796616e-01]	[4.77614777e+02 8.93296997e+02 7.63127327e-01]	[4.95606873e+02 8.65054688e+02 7.02440321e-01]
[485.34335327 298.01434326 0.86685717]	[482.72607422 336.58978271 0.92034268]	[413.49481201 336.63766479 0.80167282]	[380.22705078 444.42572021 0.86660028]	[372.54098511 549.59777832 0.82581556]	[546.97644043 336.52478027 0.85643369]	[570.01525879 439.08926392 0.82787114]	[587.98901367 541.81488037 0.89638412]	[490.52471924 546.9901123 0.6929791 ]	[446.9553833 549.51574707 0.67940247]	[480.33746338 711.11810303 0.87330896]	[4.85477631e+02 8.54813538e+02 7.97395825e-01]	[534.1451416 544.47119141 0.68501043]	[552.0871582 708.67779541 0.81716758]	[526.49029541 767.472229 0.8212288 ]	[472.57165527 282.69973755 0.79922479]	[500.73220825 282.67120361 0.88424581]	[446.9005127 259.62771606 0.8424198 ]	[521.16003418 259.58728027 0.85363001]	[5.34105713e+02 8.29195251e+02 7.55344212e-01]	[5.44344238e+02 8.18931396e+02 7.05850720e-01]	[5.21226196e+02 7.64968506e+02 7.54239917e-01]	[4.95645721e+02 8.95914795e+02 7.54044592e-01]	[4.77617981e+02 8.93296326e+02 7.62852132e-01]	[4.93122040e+02 8.65052063e+02 7.00243771e-01]
[482.96618652 295.58779907 0.8595705 ]	[480.37591553 336.51794434 0.91687691]	[411.03207397 336.59124756 0.80013955]	[380.26705933 444.30630493 0.88421011]	[372.55010986 549.51544189 0.83564895]	[546.9921875 336.45046997 0.8411783 ]	[567.59863281 436.64645386 0.81737751]	[587.9942627 541.75610352 0.8892529 ]	[490.53012085 546.97045898 0.69577873]	[446.94656372 547.02331543 0.68256557]	[480.31234741 708.61901855 0.88719505]	[4.85503815e+02 8.52363342e+02 7.98552990e-01]	[534.14306641 544.46582031 0.68939066]	[554.67138672 708.62982178 0.82574558]	[528.99859619 767.61303711 0.82112926]	[472.59609985 280.17929077 0.80455887]	[500.71310425 280.14706421 0.87992907]	[446.91384888 257.18728638 0.84873241]	[521.17156982 257.10360718 0.86477196]	[5.39245056e+02 8.31774475e+02 7.63077617e-01]	[5.46933838e+02 8.24059631e+02 6.70268059e-01]	[5.21250427e+02 7.67479431e+02 7.67381489e-01]	[4.95651550e+02 8.95904541e+02 7.59268045e-01]	[4.77622955e+02 8.93273071e+02 7.65254259e-01]	[4.95627289e+02 8.62490295e+02 7.05652237e-01]
[485.38415527 295.53564453 0.86931407]	[482.71917725 336.47198486 0.91672951]	[411.01312256 336.54022217 0.7941041 ]	[380.24972534 441.89477539 0.89219886]	[372.55453491 547.00671387 0.84945875]	[547.01544189 334.02493286 0.83071589]	[570.03417969 436.62524414 0.81766772]	[588.01275635 541.71240234 0.8821193 ]	[490.50488281 544.47796631 0.70051169]	[446.92825317 546.96502686 0.69331294]	[480.30111694 708.50732422 0.89838821]	[4.85492065e+02 8.52368958e+02 7.99470961e-01]	[534.1194458 544.39556885 0.69237369]	[557.2175293 706.11248779 0.84429836]	[534.15795898 770.26708984 0.81239486]	[475.08880615 280.13537598 0.82724857]	[500.73803711 277.70797729 0.90325886]	[446.9251709 257.1786499 0.84934717]	[521.18438721 257.03424072 0.88000387]	[5.41760986e+02 8.34365540e+02 7.63029099e-01]	[5.52098389e+02 8.29110535e+02 6.76049471e-01]	[5.21359070e+02 7.70252258e+02 7.49884665e-01]	[4.95652374e+02 8.95882263e+02 7.59845138e-01]	[4.77623413e+02 8.93252991e+02 7.60721326e-01]	[4.95603058e+02 8.62494202e+02 7.02445090e-01]
[482.95144653 295.42160034 0.85728908]	[482.73770142 333.96914673 0.90188438]	[413.53573608 333.97592163 0.78541893]	[380.23187256 441.75366211 0.90683419]	[374.98825073 544.46154785 0.87863779]	[547.03662109 331.41903687 0.80873024]	[570.05859375 431.5352478 0.79649103]	[588.03369141 536.69622803 0.84825045]	[490.56121826 544.33947754 0.70331234]	[446.97763062 544.41162109 0.70122349]	[480.32611084 706.03997803 0.90441334]	[4.85479340e+02 8.52286987e+02 8.20209324e-01]	[534.1574707 541.84771729 0.69032854]	[557.24438477 703.44024658 0.80246729]	[541.77593994 782.99169922 0.84063399]	[472.5708313 277.6494751 0.83886224]	[500.73208618 277.59002686 0.90131766]	[446.90905762 257.03482056 0.85741931]	[521.25018311 256.95077515 0.9040162 ]	[5.44459534e+02 8.41959473e+02 7.50000298e-01]	[5.62366699e+02 8.31669556e+02 7.09874749e-01]	[5.26406006e+02 7.85546570e+02 6.87195659e-01]	[4.93128906e+02 8.95899292e+02 7.65348196e-01]	[4.75152649e+02 8.93261719e+02 7.57708073e-01]	[4.95616028e+02 8.57466492e+02 7.31370807e-01]
[482.95007324 292.97314453 0.84269583]	[482.75564575 331.49487305 0.88925815]	[413.56643677 331.46887207 0.78014231]	[380.2288208 441.67147827 0.91546261]	[374.98773193 544.37402344 0.8836869 ]	[547.0501709 328.87112427 0.80587429]	[570.09185791 431.49169922 0.79365838]	[588.02514648 536.65075684 0.84561831]	[493.04956055 541.88433838 0.70239592]	[449.46990967 544.37792969 0.69810194]	[480.28369141 706.04827881 0.89848983]	[4.85481018e+02 8.52225281e+02 8.12418640e-01]	[536.6529541 541.80187988 0.68959445]	[559.70202637 698.37860107 0.79362309]	[541.91125488 788.13983154 0.88220084]	[472.53067017 277.55154419 0.84142023]	[500.76281738 277.48526001 0.90244591]	[446.88742065 256.9838562 0.85938609]	[521.30322266 254.50285339 0.92005813]	[5.49526855e+02 8.47169556e+02 7.29701281e-01]	[5.64966003e+02 8.34315430e+02 6.83616936e-01]	[5.26525696e+02 7.90658813e+02 6.79921567e-01]	[4.95639008e+02 8.95916504e+02 7.67944753e-01]	[4.77604309e+02 8.93267151e+02 7.56117463e-01]	[4.95623383e+02 8.57412476e+02 7.21720576e-01]
[485.42611694 292.88070679 0.81823933]	[482.77664185 328.93167114 0.87939101]	[413.54443359 328.92767334 0.77511537]	[380.24493408 439.24411011 0.90659237]	[374.99380493 541.91339111 0.88384438]	[549.53137207 326.29367065 0.80469906]	[572.58905029 428.98202515 0.78686845]	[588.02288818 534.13519287 0.84035373]	[493.07955933 541.86914062 0.70468438]	[449.48251343 544.34613037 0.70049447]	[480.27679443 705.91870117 0.88162506]	[4.85455811e+02 8.52197815e+02 8.19932938e-01]	[536.69219971 541.80010986 0.69589585]	[557.18334961 698.33624268 0.79136282]	[544.47723389 790.78033447 0.85612839]	[472.59936523 275.12359619 0.84307349]	[500.83990479 275.04397583 0.91211486]	[446.95880127 254.56895447 0.85343421]	[521.32928467 254.38830566 0.89957798]	[5.57245239e+02 8.52208618e+02 7.30708063e-01]	[5.70108704e+02 8.41973633e+02 6.50040686e-01]	[5.39223267e+02 7.93319336e+02 6.45861626e-01]	[4.95660095e+02 8.95942444e+02 7.69002914e-01]	[4.77624207e+02 8.93278748e+02 7.55937755e-01]	[4.93114105e+02 8.57401306e+02 7.11406231e-01]
[482.96524048 290.42379761 0.81842649]	[482.81375122 328.85748291 0.87612271]	[413.59835815 326.3631897 0.77946192]	[380.26040649 439.21343994 0.90541208]	[374.98590088 541.83813477 0.8789866 ]	[549.58380127 323.80123901 0.80328989]	[572.65313721 428.94293213 0.78414792]	[588.0133667 531.59521484 0.83716553]	[493.11071777 541.85314941 0.70495582]	[449.48544312 541.91705322 0.69855332]	[480.24298096 705.934021 0.88888633]	[4.85463531e+02 8.52220764e+02 8.20564151e-01]	[536.73797607 541.7890625 0.70087743]	[557.16088867 693.17999268 0.80646354]	[5.47042053e+02 8.00934326e+02 8.00178289e-01]	[472.54608154 275.05514526 0.83995157]	[500.78601074 275.04147339 0.91241962]	[449.43432617 254.50572205 0.8447181 ]	[521.34698486 254.41567993 0.91325796]	[5.62257202e+02 8.52386169e+02 7.68824041e-01]	[5.77734375e+02 8.47106750e+02 6.97929502e-01]	[5.41883972e+02 8.06119324e+02 6.70842648e-01]	[4.95659058e+02 8.95915527e+02 7.75298834e-01]	[4.77633759e+02 8.93269897e+02 7.64418304e-01]	[4.95607361e+02 8.57432129e+02 7.20137894e-01]
[485.4045105 290.35366821 0.81487626]	[482.84341431 323.81820679 0.87845039]	[416.04980469 323.82189941 0.79164249]	[380.28210449 439.14477539 0.89912486]	[375.00149536 541.76446533 0.87810463]	[552.078125 321.29592896 0.80781728]	[572.66082764 423.90197754 0.79463869]	[588.03826904 529.01831055 0.83634466]	[493.12310791 541.77166748 0.70030141]	[449.51422119 541.83947754 0.69946206]	[480.23513794 705.94293213 0.88795215]	[4.85459625e+02 8.52202942e+02 8.24603081e-01]	[536.73779297 539.27954102 0.69287407]	[554.70166016 690.64782715 0.8125577 ]	[5.54675171e+02 8.08559082e+02 8.00198078e-01]	[472.5994873 275.02166748 0.84376371]	[500.83187866 274.98135376 0.91533947]	[449.45761108 254.44854736 0.83292222]	[521.37768555 254.38778687 0.91000551]	[5.62388855e+02 8.54907410e+02 7.87953436e-01]	[5.80296570e+02 8.49641296e+02 7.30269790e-01]	[5.44491638e+02 8.11192444e+02 6.65879548e-01]	[4.95667389e+02 8.95897827e+02 7.85073221e-01]	[4.77639648e+02 8.93259338e+02 7.72345364e-01]	[4.93132965e+02 8.57443420e+02 7.07051218e-01]
[485.47680664 287.80014038 0.80304474]	[482.86679077 323.72369385 0.88927865]	[416.07012939 323.72851562 0.8069846 ]	[380.31884766 436.64672852 0.88150227]	[375.01556396 541.73272705 0.87574285]	[552.105896 321.23028564 0.82002252]	[575.14642334 421.38552856 0.81769788]	[588.06896973 526.50994873 0.8403542 ]	[493.12231445 541.73931885 0.69647944]	[451.98989868 541.80639648 0.69713128]	[480.2102356 703.49719238 0.86678833]	[4.85463104e+02 8.49787476e+02 8.23961079e-01]	[536.73040771 539.26080322 0.69101602]	[554.69970703 690.67425537 0.81296837]	[559.71948242 811.19213867 0.83400363]	[475.13000488 274.96676636 0.84911954]	[500.85839844 274.93048096 0.91258401]	[449.48025513 254.3878479 0.83009338]	[521.37390137 251.91069031 0.89675474]	[5.64856934e+02 8.62494751e+02 7.62299001e-01]	[5.82781128e+02 8.52206970e+02 7.35513747e-01]	[5.47048950e+02 8.16382812e+02 6.02552593e-01]	[4.95640839e+02 8.95907104e+02 7.80878901e-01]	[4.77615112e+02 8.93265930e+02 7.62227774e-01]	[4.95632355e+02 8.57432373e+02 6.99512303e-01]
[487.98971558 285.30548096 0.79959071]	[482.89428711 321.27697754 0.89072591]	[416.0803833 321.30328369 0.81125832]	[382.72763062 434.09051514 0.86169857]	[375.01275635 539.28863525 0.86439615]	[554.61535645 321.18344116 0.82163852]	[575.18609619 421.32583618 0.831819 ]	[588.09381104 526.47796631 0.84178102]	[495.58190918 541.77032471 0.69549114]	[451.99090576 541.82348633 0.69449699]	[480.19506836 703.47540283 0.86405396]	[4.85463470e+02 8.52186768e+02 8.27013373e-01]	[539.17559814 539.28814697 0.69438881]	[554.61273193 693.17401123 0.80257523]	[562.32055664 813.88031006 0.83336645]	[477.60638428 274.93069458 0.85692668]	[503.27001953 272.49902344 0.90456206]	[449.51724243 251.96960449 0.8184644 ]	[521.43121338 251.88137817 0.8927983 ]	[5.65037903e+02 8.70093689e+02 8.02870393e-01]	[5.82960144e+02 8.54879272e+02 7.49114633e-01]	[5.54692871e+02 8.26593750e+02 5.86138248e-01]	[4.95635071e+02 8.95930542e+02 7.83219755e-01]	[4.77605835e+02 8.93288269e+02 7.61730433e-01]	[4.95638641e+02 8.59933594e+02 6.92639053e-01]
[487.99517822 285.24942017 0.79279923]	[482.91595459 321.23236084 0.89226294]	[416.09393311 321.26571655 0.81592536]	[382.75845337 434.08029175 0.85852981]	[375.02331543 539.18792725 0.85488093]	[554.65795898 318.74850464 0.83090228]	[575.23132324 421.23001099 0.84522539]	[588.12365723 523.99615479 0.85149759]	[495.62393188 541.80029297 0.69599646]	[451.99279785 541.85449219 0.69177204]	[480.18649292 703.48999023 0.8585664 ]	[4.85494995e+02 8.52225220e+02 8.24115574e-01]	[539.23760986 539.29760742 0.69869083]	[554.6237793 693.2489624 0.80220628]	[5.62470520e+02 8.24017273e+02 8.23130548e-01]	[477.61703491 274.8946228 0.84848475]	[503.269104 272.46981812 0.88883877]	[452.02731323 251.89425659 0.80449253]	[523.76037598 251.86128235 0.89527613]	[5.70016907e+02 8.72794800e+02 8.05850625e-01]	[5.85503723e+02 8.65120789e+02 7.49514222e-01]	[5.59773865e+02 8.29251465e+02 6.55410290e-01]	[4.95640015e+02 8.95965942e+02 7.77473450e-01]	[4.77605865e+02 8.93314758e+02 7.55670667e-01]	[4.95676575e+02 8.59995056e+02 6.98043823e-01]
[488.00241089 285.24911499 0.79212826]	[482.95776367 321.16726685 0.89287257]	[416.14205933 321.16949463 0.83224326]	[382.7789917 434.015625 0.84996825]	[375.03140259 539.17584229 0.85211664]	[554.69042969 318.71496582 0.83688676]	[577.71228027 421.22659302 0.84969711]	[590.55529785 523.93811035 0.85892391]	[495.60037231 539.28857422 0.68784803]	[451.99859619 541.77746582 0.68563884]	[480.18041992 703.38842773 0.84534419]	[4.85482605e+02 8.49734802e+02 8.22843373e-01]	[539.22119141 539.2088623 0.68925619]	[554.61712646 690.6930542 0.81520331]	[564.90570068 829.08416748 0.84387195]	[477.61151123 272.49121094 0.83377314]	[503.29727173 272.4619751 0.89275825]	[452.04632568 249.36520386 0.79179645]	[523.78839111 251.83113098 0.88885105]	[5.70096558e+02 8.75417480e+02 7.87151992e-01]	[5.87997498e+02 8.70200806e+02 7.66490579e-01]	[5.62280701e+02 8.31864014e+02 7.10222423e-01]	[4.95635864e+02 8.95930725e+02 7.79439330e-01]	[4.77609467e+02 8.93267944e+02 7.50876904e-01]	[4.95661041e+02 8.57401367e+02 7.00479209e-01]
[487.98651123 280.23587036 0.81437552]	[482.97158813 318.74807739 0.89736181]	[416.16543579 318.75485229 0.83735293]	[382.7883606 431.5222168 0.84774667]	[375.06201172 536.74755859 0.85456508]	[554.70825195 318.65560913 0.83767402]	[577.76422119 421.22561646 0.85277253]	[590.57550049 523.93261719 0.85494196]	[495.63262939 539.28356934 0.69006062]	[452.01947021 541.77319336 0.6866402 ]	[480.13406372 700.92547607 0.83850741]	[4.85478851e+02 8.49787354e+02 8.28811526e-01]	[539.26263428 539.20397949 0.69355929]	[554.61254883 690.70001221 0.81789643]	[565.0690918 831.69903564 0.84492409]	[475.15289307 272.35943604 0.81009543]	[503.30020142 272.36956787 0.8922174 ]	[454.53665161 249.33108521 0.78581852]	[523.82263184 251.82756042 0.89065927]	[5.72593506e+02 8.77962769e+02 7.89738655e-01]	[5.88037537e+02 8.72714722e+02 7.91951180e-01]	[5.64851746e+02 8.39474854e+02 7.26664066e-01]	[4.95615692e+02 8.95951111e+02 7.78054237e-01]	[4.75158142e+02 8.93283630e+02 7.54282117e-01]	[4.95669525e+02 8.59930481e+02 7.06622005e-01]
[487.98883057 280.12109375 0.82700127]	[485.36550903 318.68746948 0.90047377]	[418.55621338 318.70101929 0.84141552]	[382.79336548 431.50189209 0.84415609]	[375.0925293 536.67407227 0.85262465]	[557.23919678 318.57366943 0.84987992]	[577.79162598 418.76425171 0.8532393 ]	[590.57727051 523.855896 0.86101621]	[495.66018677 539.19293213 0.68491018]	[452.04641724 539.26293945 0.67963129]	[477.7444458 700.87115479 0.8283658 ]	[4.85435730e+02 8.49729492e+02 8.32110465e-01]	[539.27661133 536.66516113 0.69065553]	[554.67047119 690.62957764 0.8296963 ]	[5.67482117e+02 8.31823120e+02 8.26810896e-01]	[477.61355591 269.81936646 0.80502146]	[503.31442261 269.85220337 0.86601043]	[454.61071777 249.29620361 0.79172355]	[523.84619141 249.32774353 0.88566625]	[5.72633667e+02 8.83039185e+02 7.83115566e-01]	[5.88078674e+02 8.72857849e+02 7.79585361e-01]	[5.64906067e+02 8.47056763e+02 7.17973471e-01]	[4.95602234e+02 8.95933655e+02 7.86131978e-01]	[4.75138550e+02 8.93263123e+02 7.53271163e-01]	[4.95603760e+02 8.57401550e+02 7.00679779e-01]
[490.5562439 277.7277832 0.82942939]	[485.38949585 318.66085815 0.89823502]	[418.59259033 318.67932129 0.84796101]	[382.81552124 431.4854126 0.83569252]	[375.11477661 536.65594482 0.85341465]	[559.70239258 318.54251099 0.85285199]	[580.24725342 418.69030762 0.8505007 ]	[590.64453125 523.79022217 0.8540082 ]	[495.66705322 536.67218018 0.68322653]	[452.06732178 539.20709229 0.67363602]	[477.70898438 695.80908203 0.81680751]	[4.85412476e+02 8.49747253e+02 8.33314836e-01]	[539.28057861 534.12689209 0.69034159]	[554.6963501 688.18389893 0.84224612]	[5.67515137e+02 8.34305664e+02 8.19519639e-01]	[477.69830322 267.30258179 0.81521451]	[503.3968811 267.34786987 0.86387038]	[454.64318848 244.24417114 0.8146674 ]	[523.8861084 246.77938843 0.87416875]	[5.75206848e+02 8.88180054e+02 7.95120358e-01]	[5.88106628e+02 8.75443542e+02 7.52649784e-01]	[5.64940979e+02 8.47125549e+02 7.24745989e-01]	[4.93129578e+02 8.95934509e+02 7.81226039e-01]	[4.75112640e+02 8.93274780e+02 7.45077193e-01]	[4.93098999e+02 8.57417175e+02 6.96951509e-01]
[490.49703979 277.63711548 0.84535962]	[485.41235352 318.63449097 0.89622605]	[418.64556885 318.65707397 0.85430664]	[382.83804321 428.96670532 0.82907975]	[377.52035522 534.15301514 0.85516489]	[559.72277832 318.5218811 0.85072154]	[580.35626221 418.65985107 0.85442704]	[593.12701416 523.79534912 0.85058904]	[495.68066406 534.15783691 0.68113673]	[452.06240845 536.71911621 0.67329746]	[477.69506836 693.20654297 0.82549781]	[4.85394958e+02 8.52204407e+02 8.34543586e-01]	[539.30792236 534.10009766 0.69136721]	[557.19708252 688.17205811 0.8531276 ]	[5.67547852e+02 8.34397461e+02 8.01540077e-01]	[477.6998291 262.23114014 0.81793475]	[503.38580322 264.80322266 0.86545926]	[457.10321045 241.70452881 0.83444011]	[523.95294189 246.74282837 0.86578667]	[5.75230713e+02 8.90697449e+02 8.22947443e-01]	[5.90565979e+02 8.80471069e+02 7.49912620e-01]	[5.64970703e+02 8.49600281e+02 7.25491226e-01]	[4.93121979e+02 8.95958679e+02 7.75667608e-01]	[4.75100861e+02 8.93305176e+02 7.44801760e-01]	[4.93065918e+02 8.59995972e+02 6.88254833e-01]
[493.09851074 277.64749146 0.84190005]	[485.47143555 318.6015625 0.88762003]	[418.70401001 318.63430786 0.86076468]	[385.381073 428.9538269 0.81094253]	[377.52862549 534.13677979 0.85628891]	[559.78637695 316.16558838 0.86022103]	[582.77801514 418.66549683 0.85963941]	[593.16461182 521.3704834 0.84657419]	[498.16134644 534.1427002 0.68917108]	[454.60409546 536.69390869 0.67640221]	[477.69631958 693.20611572 0.82478285]	[4.85391571e+02 8.52259399e+02 8.35316658e-01]	[541.71685791 531.60760498 0.69602984]	[557.23944092 688.04656982 0.86739719]	[5.70085205e+02 8.41982239e+02 7.80354857e-01]	[480.15606689 262.22793579 0.82285136]	[503.47531128 264.78811646 0.85378152]	[457.17172241 241.69636536 0.84772432]	[526.39440918 244.20437622 0.85409492]	[5.75220093e+02 8.90802673e+02 8.39385986e-01]	[5.90611755e+02 8.83097717e+02 7.60101557e-01]	[5.65050171e+02 8.52176453e+02 7.38822222e-01]	[4.93107880e+02 8.95959229e+02 7.70618856e-01]	[4.75091797e+02 8.93315796e+02 7.44921923e-01]	[4.93061676e+02 8.62550537e+02 6.87686920e-01]
[495.66912842 277.63882446 0.85051668]	[487.96905518 318.57333374 0.87592781]	[418.77346802 318.6055603 0.86236334]	[390.44610596 426.42120361 0.80790383]	[377.60565186 531.58203125 0.86762935]	[562.23620605 316.14614868 0.86110878]	[582.87860107 418.71258545 0.87920761]	[595.73205566 523.77587891 0.85015804]	[498.18383789 531.60559082 0.68827718]	[454.61508179 534.15869141 0.67047113]	[477.68710327 690.68768311 0.83497906]	[4.85382355e+02 8.52262085e+02 8.32579017e-01]	[541.75067139 531.56976318 0.70049816]	[557.22680664 688.050354 0.86236346]	[5.72589355e+02 8.44532715e+02 7.78055787e-01]	[480.2227478 262.18832397 0.83172858]	[505.92990112 264.74276733 0.84320694]	[459.59820557 241.63737488 0.85982525]	[526.47106934 241.72395325 0.83566332]	[5.75140503e+02 8.93231567e+02 8.43043625e-01]	[5.90557495e+02 8.85656250e+02 7.71945119e-01]	[5.67482239e+02 8.52258484e+02 7.36756921e-01]	[4.93114258e+02 8.95974854e+02 7.66570747e-01]	[4.75095123e+02 8.93329285e+02 7.42468715e-01]	[4.93061981e+02 8.62550232e+02 6.86267138e-01]
[498.25860596 277.61398315 0.86172646]	[490.52072144 318.55664062 0.86641997]	[421.19552612 318.58905029 0.86038268]	[393.04321289 423.92318726 0.81794637]	[377.67010498 529.02349854 0.88252479]	[562.29827881 316.13369751 0.8722809 ]	[582.98394775 418.71374512 0.8795051 ]	[600.81030273 523.78509521 0.87834394]	[498.21307373 529.04174805 0.69048113]	[457.0927124 531.58447266 0.67103583]	[477.68530273 690.67321777 0.83502537]	[4.85383881e+02 8.52277039e+02 8.28761935e-01]	[541.76098633 529.01293945 0.69984299]	[557.25909424 688.01025391 0.86385369]	[5.75145081e+02 8.47122620e+02 7.85270095e-01]	[480.35897827 262.21661377 0.82877523]	[508.44573975 262.23126221 0.83708048]	[459.6625061 241.6474762 0.86403453]	[526.53466797 239.1945343 0.83391935]	[5.75188843e+02 8.93351990e+02 8.36929739e-01]	[5.90631409e+02 8.88213135e+02 7.82929480e-01]	[5.67554993e+02 8.54797302e+02 7.06550181e-01]	[4.93109161e+02 8.95968811e+02 7.64104664e-01]	[4.75088806e+02 8.93333679e+02 7.39027321e-01]	[4.93068878e+02 8.62576904e+02 6.82596624e-01]
[498.24053955 277.54022217 0.88384193]	[493.09802246 318.54580688 0.87065256]	[421.27612305 318.58303833 0.85712594]	[395.59790039 423.91470337 0.84282452]	[377.75366211 531.5300293 0.87271881]	[562.387146 316.13687134 0.87577647]	[585.38793945 418.69610596 0.87005746]	[600.89276123 523.8782959 0.88279217]	[500.64862061 531.55212402 0.69918585]	[457.14746094 534.09405518 0.67478365]	[477.71182251 690.67010498 0.83920085]	[4.85396667e+02 8.52245972e+02 8.27688754e-01]	[541.84857178 529.04852295 0.70836121]	[559.68499756 688.05291748 0.86269522]	[5.75172974e+02 8.47111450e+02 7.84366488e-01]	[482.73675537 259.67773438 0.86554885]	[508.47564697 259.72784424 0.85375184]	[459.7434082 239.13990784 0.89508677]	[528.97979736 239.16996765 0.83862317]	[5.77700745e+02 8.93381897e+02 8.39952350e-01]	[5.93142273e+02 8.90623718e+02 7.85386324e-01]	[5.67547791e+02 8.54798035e+02 7.03082860e-01]	[4.93086029e+02 8.95972046e+02 7.55097806e-01]	[4.72605103e+02 8.93330688e+02 7.31781423e-01]	[4.93094330e+02 8.62534546e+02 6.82709336e-01]
[498.24963379 277.49880981 0.89409947]	[495.67617798 318.54718018 0.88069183]	[421.37069702 318.57754517 0.84368455]	[398.03335571 426.40530396 0.85119182]	[380.1942749 531.55340576 0.87042791]	[562.45977783 316.14987183 0.87430179]	[585.44702148 418.68017578 0.8618834 ]	[603.32867432 523.81585693 0.89354211]	[500.69424438 531.55810547 0.7050159 ]	[457.1937561 534.10894775 0.67739749]	[477.72073364 690.68041992 0.83635217]	[4.85421021e+02 8.52243835e+02 8.23932946e-01]	[541.87994385 529.03887939 0.70536959]	[559.72845459 688.05413818 0.86588019]	[5.75220337e+02 8.49695801e+02 7.94254541e-01]	[482.76046753 259.67471313 0.88207388]	[508.45999146 259.70230103 0.84911215]	[459.80438232 239.10241699 0.88812929]	[529.04760742 239.10775757 0.84304345]	[5.77702271e+02 8.95856384e+02 8.10532331e-01]	[5.93171570e+02 8.90741821e+02 7.99743414e-01]	[5.67579102e+02 8.57448730e+02 6.58997715e-01]	[4.93088654e+02 8.95977356e+02 7.56951988e-01]	[4.75067902e+02 8.93332153e+02 7.30222821e-01]	[4.95600647e+02 8.62535400e+02 6.82639778e-01]
[500.68493652 277.50476074 0.89706182]	[498.17193604 318.5635376 0.88961554]	[423.80612183 318.5836792 0.83556533]	[398.10354614 428.92062378 0.85634065]	[380.29974365 534.12878418 0.86677045]	[564.90618896 316.17449951 0.87309468]	[585.5269165 418.71633911 0.848351 ]	[603.38848877 523.83380127 0.91136009]	[500.75946045 531.55102539 0.71505636]	[459.61898804 534.10516357 0.6873886 ]	[480.11624146 690.6083374 0.85002011]	[4.85414520e+02 8.52233521e+02 8.25277328e-01]	[541.94146729 529.02404785 0.70938766]	[559.75341797 688.03466797 0.87064964]	[5.75227356e+02 8.49763672e+02 7.93986022e-01]	[482.83615112 259.67428589 0.88012928]	[511.00900269 259.67214966 0.83928657]	[459.86621094 236.67163086 0.89894277]	[531.58325195 239.07429504 0.83799535]	[5.77689941e+02 8.95920837e+02 8.02725554e-01]	[5.93164246e+02 8.90804810e+02 8.02139521e-01]	[5.70015564e+02 8.60017944e+02 6.57791257e-01]	[4.93074921e+02 8.98417358e+02 7.54212797e-01]	[4.72593353e+02 8.93336609e+02 7.24319518e-01]	[4.95601501e+02 8.62515076e+02 6.85495734e-01]
[500.72647095 277.50448608 0.8927893 ]	[500.67477417 318.56066895 0.90150535]	[423.91247559 318.58966064 0.81748593]	[398.23077393 428.95346069 0.86926687]	[382.72299194 531.58050537 0.85135025]	[565.04492188 318.51831055 0.86438787]	[588.02429199 418.7585144 0.83313411]	[603.52655029 523.85357666 0.90599799]	[500.85177612 531.55853271 0.71931541]	[459.72125244 531.60394287 0.69497275]	[480.17144775 690.60266113 0.8533783 ]	[4.85399689e+02 8.52265076e+02 8.19427788e-01]	[544.35473633 531.534729 0.7038275 ]	[559.77722168 688.06756592 0.86770988]	[5.75229919e+02 8.52177551e+02 7.96419799e-01]	[482.89624023 259.69812012 0.85508871]	[511.09222412 259.70318604 0.81693673]	[462.23446655 236.6608429 0.88844401]	[534.15661621 236.66172791 0.84759116]	[5.75169495e+02 8.95910400e+02 8.02330256e-01]	[5.93125122e+02 8.90811279e+02 8.05253267e-01]	[5.70040771e+02 8.62530823e+02 6.66082740e-01]	[4.93068329e+02 8.98420471e+02 7.56054163e-01]	[4.72585632e+02 8.93345337e+02 7.23907530e-01]	[4.95601929e+02 8.62541199e+02 6.79057777e-01]
[500.81347656 275.11782837 0.89666784]	[500.90103149 318.55718994 0.9212743 ]	[431.50906372 318.56539917 0.81017298]	[400.71160889 426.36196899 0.87615484]	[382.80395508 531.55334473 0.83692831]	[567.57666016 318.5199585 0.84871167]	[590.58740234 421.17749023 0.83474612]	[605.96789551 523.84197998 0.91545045]	[503.28268433 531.54748535 0.72164774]	[459.80633545 531.56451416 0.69774276]	[480.20602417 688.20288086 0.86112642]	[4.85393188e+02 8.52260620e+02 8.27567577e-01]	[544.44085693 531.53778076 0.69590694]	[559.84375 688.08782959 0.87501544]	[5.77711731e+02 8.49790405e+02 8.01359236e-01]	[485.35928345 259.65820312 0.84884107]	[516.16882324 259.64099121 0.82832861]	[462.3666687 239.08032227 0.87316895]	[536.71606445 239.07394409 0.8768391 ]	[5.77687561e+02 8.95922302e+02 8.04020524e-01]	[5.93174194e+02 8.90811584e+02 8.07245791e-01]	[5.70022766e+02 8.62510681e+02 6.65628791e-01]	[4.93065796e+02 8.98420349e+02 7.57562101e-01]	[4.72587524e+02 8.93342346e+02 7.31450021e-01]	[4.95602539e+02 8.62548706e+02 6.95551038e-01]
[500.89074707 275.07766724 0.89116573]	[503.40112305 318.52035522 0.92185044]	[436.55105591 318.55093384 0.82949698]	[400.83071899 426.35107422 0.87749583]	[387.88839722 526.52740479 0.83068508]	[575.14825439 316.12515259 0.83466125]	[595.73706055 418.69573975 0.83681464]	[608.53588867 523.84490967 0.88809949]	[503.4519043 534.13439941 0.71026772]	[462.27679443 534.13867188 0.69645566]	[480.28445435 688.17028809 0.87352526]	[4.85409637e+02 8.52267334e+02 8.27554941e-01]	[546.96783447 534.14849854 0.68163848]	[562.26361084 688.16320801 0.87312871]	[5.77721008e+02 8.52184387e+02 8.05097580e-01]	[485.47906494 259.62057495 0.83453244]	[518.6895752 259.61212158 0.84955835]	[464.87774658 236.6842804 0.83617795]	[539.31304932 236.67857361 0.89975911]	[5.77688354e+02 8.95949341e+02 8.02229047e-01]	[5.93178467e+02 8.90835266e+02 8.08790088e-01]	[5.70021606e+02 8.62529907e+02 6.64770603e-01]	[4.93055542e+02 8.95983704e+02 7.59194076e-01]	[4.72587585e+02 8.93337097e+02 7.39202917e-01]	[4.95625366e+02 8.62579956e+02 6.99115753e-01]
[503.3430481 275.05596924 0.90313482]	[505.8744812 318.56167603 0.91077465]	[436.67715454 318.57540894 0.84521604]	[403.32485962 426.40463257 0.8543247 ]	[393.02548218 528.96801758 0.83734363]	[577.73883057 316.14157104 0.84260988]	[600.74725342 418.66397095 0.83144009]	[608.60864258 523.92028809 0.86759454]	[505.92526245 534.17572021 0.69551814]	[462.39044189 536.65374756 0.69083011]	[480.36190796 688.15380859 0.87998432]	[4.85429749e+02 8.52273071e+02 8.24446678e-01]	[549.52191162 536.68115234 0.66970098]	[562.32196045 690.63360596 0.86986589]	[5.77721741e+02 8.52202271e+02 8.11562717e-01]	[490.50015259 259.60031128 0.84163648]	[518.79052734 259.61437988 0.86757499]	[467.4781189 236.66734314 0.81130689]	[541.83337402 239.07865906 0.92324954]	[5.72653870e+02 8.95918701e+02 8.08162928e-01]	[5.90637817e+02 8.90823608e+02 8.12673569e-01]	[5.70060059e+02 8.62552734e+02 6.75485492e-01]	[4.93070068e+02 8.95974182e+02 7.61939704e-01]	[4.75080383e+02 8.93333862e+02 7.41628349e-01]	[4.95638733e+02 8.65053650e+02 6.95421398e-01]
[505.87948608 275.05361938 0.88626397]	[505.96572876 318.54821777 0.89589363]	[439.18237305 318.55264282 0.85999644]	[405.84494019 426.39712524 0.82730353]	[395.59103394 529.03564453 0.84728497]	[580.29211426 316.13824463 0.85187817]	[603.36535645 418.72412109 0.86568797]	[613.64190674 523.88616943 0.84667039]	[508.4437561 536.66436768 0.67776114]	[464.8899231 536.67401123 0.67813581]	[482.74990845 688.10803223 0.88684279]	[4.85452026e+02 8.52287231e+02 8.19041908e-01]	[552.07385254 536.66986084 0.65434211]	[562.36035156 690.62524414 0.8624419 ]	[5.77700684e+02 8.49793579e+02 8.08163524e-01]	[495.59823608 259.60241699 0.84736967]	[521.28387451 259.59738159 0.89125919]	[472.5244751 236.67012024 0.80561215]	[544.28540039 239.0549469 0.91560912]	[5.75139893e+02 8.95918274e+02 8.13363552e-01]	[5.93113220e+02 8.90818970e+02 8.13811719e-01]	[5.70035339e+02 8.62494873e+02 6.79793656e-01]	[4.93067627e+02 8.95965698e+02 7.64449477e-01]	[4.75081512e+02 8.93324463e+02 7.42872238e-01]	[4.95658936e+02 8.65071106e+02 6.99895620e-01]
[505.94052124 275.08145142 0.87109357]	[511.02722168 318.54086304 0.87644273]	[439.32009888 318.5447998 0.86538988]	[413.53851318 423.91467285 0.82064992]	[398.06256104 529.0244751 0.8652702 ]	[582.80725098 316.16040039 0.86505842]	[603.51446533 418.73223877 0.86581624]	[613.71331787 523.8838501 0.84209228]	[511.03982544 534.10266113 0.67015761]	[467.47625732 534.10327148 0.65999168]	[482.78878784 688.04412842 0.88831252]	[4.85470032e+02 8.52315857e+02 8.21230233e-01]	[554.65332031 534.12945557 0.65112293]	[562.38671875 688.11077881 0.88488209]	[5.75223206e+02 8.52192078e+02 8.06675673e-01]	[498.12823486 259.57861328 0.8556549 ]	[521.36663818 259.64498901 0.89037472]	[475.15853882 236.59519958 0.8386656 ]	[544.42077637 236.68161011 0.91993183]	[5.75140869e+02 8.95932678e+02 8.12282383e-01]	[5.93108704e+02 8.90825256e+02 8.14524651e-01]	[5.67578186e+02 8.62532104e+02 6.94200635e-01]	[4.93055237e+02 8.95971619e+02 7.61704028e-01]	[4.75072418e+02 8.93330261e+02 7.43965983e-01]	[4.95687195e+02 8.65118713e+02 7.11365938e-01]
[511.09014893 275.08465576 0.85693902]	[516.16870117 318.54025269 0.88179815]	[441.84048462 318.54000854 0.85551035]	[418.54690552 423.91662598 0.85372281]	[398.24029541 526.47900391 0.88836616]	[582.96002197 316.16989136 0.87043333]	[606.00494385 418.72262573 0.8561461 ]	[621.36633301 523.98095703 0.86884093]	[513.61871338 531.60174561 0.66441977]	[470.01782227 531.58441162 0.65480155]	[482.81723022 688.08306885 0.88549888]	[4.85487213e+02 8.52337036e+02 8.17309439e-01]	[557.25256348 534.11816406 0.66416615]	[562.41308594 690.59552002 0.87071562]	[5.75183899e+02 8.52190491e+02 8.06863964e-01]	[500.68087769 259.58508301 0.87962472]	[523.89587402 259.60369873 0.89197481]	[480.13101196 236.57524109 0.87879467]	[546.94140625 236.64529419 0.90599948]	[5.72652466e+02 8.95926880e+02 8.17421734e-01]	[5.90644592e+02 8.90816162e+02 8.14171970e-01]	[5.67555298e+02 8.62515381e+02 7.01303482e-01]	[4.93052277e+02 8.98421814e+02 7.60346293e-01]	[4.75080444e+02 8.93353394e+02 7.44550467e-01]	[4.98147217e+02 8.65142395e+02 7.13186085e-01]
[516.18493652 275.08587646 0.87438583]	[518.72015381 318.56921387 0.89698446]	[444.34060669 318.53787231 0.83714205]	[418.65625 426.42788696 0.85506988]	[400.76950073 529.00811768 0.87149251]	[585.4564209 318.57333374 0.86474097]	[606.0802002 421.15194702 0.82663751]	[623.86035156 526.40057373 0.88390887]	[518.66369629 531.59729004 0.67848891]	[475.12503052 531.58270264 0.66597122]	[482.87994385 688.06317139 0.88350534]	[4.85477875e+02 8.52333252e+02 8.15987527e-01]	[559.82440186 534.1473999 0.68327504]	[562.45043945 690.63195801 0.8729229 ]	[5.75170227e+02 8.52189026e+02 8.06830466e-01]	[500.8288269 257.20785522 0.90361923]	[526.43017578 259.63394165 0.86985892]	[480.3288269 236.59765625 0.90177208]	[549.52166748 239.09527588 0.86353636]	[5.72649292e+02 8.95901917e+02 8.19851756e-01]	[5.90640747e+02 8.90799683e+02 8.18457246e-01]	[5.67546021e+02 8.62508423e+02 7.04021335e-01]	[4.90573608e+02 8.98421509e+02 7.56418049e-01]	[4.72597076e+02 8.93354614e+02 7.36539900e-01]	[4.98141663e+02 8.65129150e+02 7.08066404e-01]
[521.18225098 275.08825684 0.88861459]	[521.2744751 318.56866455 0.91877431]	[449.43466187 318.54400635 0.81056893]	[421.14416504 426.38684082 0.86979711]	[403.24517822 528.97558594 0.85634136]	[587.99261475 318.56594849 0.85611898]	[608.58001709 421.2104187 0.81892776]	[623.99780273 526.41607666 0.88027734]	[518.76550293 531.57244873 0.69156307]	[477.66937256 531.57623291 0.67538208]	[482.91427612 688.09381104 0.87924236]	[4.87942657e+02 8.52328613e+02 8.10440183e-01]	[562.26153564 534.1027832 0.68871444]	[564.81951904 690.65576172 0.87132639]	[5.75156677e+02 8.52188110e+02 8.08580101e-01]	[503.35427856 259.59207153 0.89319843]	[529.07220459 259.60705566 0.83984137]	[482.73348999 236.5793457 0.88612938]	[554.63513184 239.06539917 0.8598547 ]	[5.72660645e+02 8.95900696e+02 8.26962531e-01]	[5.90635742e+02 8.90791565e+02 8.24552357e-01]	[5.67525635e+02 8.62491150e+02 7.08519459e-01]	[4.93050537e+02 8.98432129e+02 7.54962206e-01]	[4.75075012e+02 8.93355469e+02 7.34409273e-01]	[4.98188507e+02 8.65116699e+02 7.15184569e-01]
[521.32958984 275.02963257 0.90533423]	[523.82720947 318.56887817 0.92798615]	[454.60427856 318.55136108 0.82280648]	[421.32067871 423.918396 0.88105875]	[403.35592651 528.9677124 0.84762305]	[593.13067627 318.54571533 0.83105636]	[613.66638184 421.23028564 0.82574433]	[626.39910889 526.50402832 0.88389879]	[521.28845215 531.5715332 0.70623416]	[480.20440674 531.53607178 0.68818468]	[482.95831299 688.11846924 0.86680347]	[4.87968872e+02 8.52298645e+02 8.06432664e-01]	[562.38885498 534.12158203 0.69509238]	[564.87530518 690.6496582 0.87932301]	[5.75163269e+02 8.49781860e+02 8.11445713e-01]	[505.90936279 257.19006348 0.87339485]	[536.66455078 257.20413208 0.8361491 ]	[482.95065308 236.62277222 0.86825925]	[559.70599365 239.09140015 0.88610506]	[5.72667969e+02 8.95897949e+02 8.32129955e-01]	[5.90644714e+02 8.90787903e+02 8.29842925e-01]	[5.67526855e+02 8.59968201e+02 7.16089189e-01]	[4.93049225e+02 8.98414246e+02 7.56346583e-01]	[4.75070068e+02 8.93345581e+02 7.34863520e-01]	[4.98214661e+02 8.65103333e+02 7.18879342e-01]
[521.39880371 274.95953369 0.90446866]	[523.98504639 318.58798218 0.91597426]	[457.18527222 318.53735352 0.8462975 ]	[423.78689575 423.9152832 0.875651 ]	[408.47894287 526.48529053 0.83106345]	[598.24023438 318.55157471 0.83467036]	[618.80065918 418.79086304 0.84458995]	[626.5022583 526.44433594 0.88690561]	[521.40167236 531.55133057 0.70990014]	[480.2911377 529.0479126 0.69394976]	[485.38961792 688.1907959 0.85366309]	[4.87976685e+02 8.52314331e+02 8.05253088e-01]	[564.83728027 531.58636475 0.68986017]	[564.93322754 690.63409424 0.87425494]	[5.75168396e+02 8.52177917e+02 8.09536397e-01]	[508.45825195 257.1262207 0.86315525]	[539.21704102 257.17675781 0.85465336]	[487.94070435 236.5697937 0.84286624]	[562.32849121 239.06149292 0.93344617]	[5.72658508e+02 8.95901672e+02 8.29362571e-01]	[5.90639893e+02 8.90794434e+02 8.28837872e-01]	[5.67539734e+02 8.60005554e+02 7.08599687e-01]	[4.93050476e+02 8.98432129e+02 7.55329967e-01]	[4.72607239e+02 8.93353760e+02 7.35334516e-01]	[4.98224182e+02 8.67582458e+02 7.16569662e-01]
[523.91082764 274.9487915 0.90906549]	[526.47241211 318.56887817 0.90092891]	[459.68502808 316.15921021 0.86154401]	[426.37734985 423.91101074 0.84185946]	[416.08755493 526.43670654 0.87322676]	[600.81695557 318.55245972 0.84859049]	[621.35540771 418.75265503 0.85857552]	[626.58349609 526.41827393 0.8775273 ]	[523.85125732 531.55688477 0.71756411]	[480.35675049 529.04608154 0.69587159]	[485.47296143 688.13793945 0.84561807]	[4.87977753e+02 8.52310486e+02 8.05815578e-01]	[564.97680664 531.57873535 0.69029087]	[564.98059082 688.18255615 0.86963719]	[5.75158569e+02 8.49799622e+02 8.09032857e-01]	[513.597229 257.11474609 0.86912072]	[541.74468994 257.17636108 0.89321905]	[493.0430603 236.60780334 0.82241017]	[562.47662354 236.67816162 0.92206186]	[5.72651794e+02 8.95893921e+02 8.31210673e-01]	[5.90634766e+02 8.90785950e+02 8.28211784e-01]	[5.67535095e+02 8.59978149e+02 7.04417229e-01]	[4.93061981e+02 8.98436279e+02 7.55615115e-01]	[4.75077087e+02 8.93357544e+02 7.34321713e-01]	[4.98203033e+02 8.65132202e+02 7.13429272e-01]
[523.94763184 272.47439575 0.86816955]	[529.01660156 318.55975342 0.88648325]	[459.81292725 316.17044067 0.86646259]	[431.51019287 423.86636353 0.82928717]	[418.57199097 526.45336914 0.88680756]	[603.2925415 318.53488159 0.85800683]	[623.89483643 418.75009155 0.87223232]	[629.02062988 526.41290283 0.86339074]	[523.9352417 531.57086182 0.71262604]	[482.77667236 529.05175781 0.69997865]	[488.01733398 688.08062744 0.83226371]	[4.88008423e+02 8.52290283e+02 8.00289810e-01]	[565.04199219 531.60626221 0.68484724]	[565.01550293 690.59753418 0.86064059]	[5.75167419e+02 8.49783203e+02 8.10262680e-01]	[516.15026855 257.00308228 0.8679533 ]	[541.7989502 257.09625244 0.89388174]	[495.66040039 236.53424072 0.85253209]	[564.90979004 236.67822266 0.93985099]	[5.72641663e+02 8.95894897e+02 8.28377306e-01]	[5.90627258e+02 8.90790955e+02 8.25215459e-01]	[5.67531128e+02 8.59956055e+02 7.04859853e-01]	[4.93062042e+02 8.98419067e+02 7.59022772e-01]	[4.75086334e+02 8.93343445e+02 7.39254355e-01]	[4.98231903e+02 8.65096985e+02 7.14206338e-01]
[523.9463501 272.4781189 0.86853111]	[529.02044678 318.56057739 0.88648254]	[459.81567383 316.16741943 0.86717725]	[431.50845337 423.85540771 0.83160001]	[418.57058716 526.45227051 0.8863306 ]	[603.29663086 318.53900146 0.85920626]	[623.89715576 418.74972534 0.87184769]	[629.02185059 526.43811035 0.85968637]	[523.94030762 531.55981445 0.71238619]	[482.78240967 529.03668213 0.7008968 ]	[488.01589966 688.09020996 0.83260393]	[4.88006866e+02 8.52303040e+02 7.98222423e-01]	[565.04644775 531.59924316 0.68469042]	[565.01898193 690.60253906 0.85938781]	[5.75179810e+02 8.49774902e+02 8.11282277e-01]	[516.15087891 257.00506592 0.86795628]	[541.79864502 257.10009766 0.89365435]	[495.66253662 236.53283691 0.85282469]	[564.91107178 236.67903137 0.93946201]	[5.72642395e+02 8.95898438e+02 8.27914536e-01]	[5.90630737e+02 8.90792175e+02 8.24116409e-01]	[5.67533997e+02 8.59944458e+02 7.05115438e-01]	[4.93062744e+02 8.98427612e+02 7.57157087e-01]	[4.75083801e+02 8.93350037e+02 7.35660255e-01]	[4.98231781e+02 8.65117065e+02 7.13331163e-01]
[526.49859619 274.87753296 0.84886146]	[534.12359619 318.54708862 0.8749246 ]	[462.30102539 316.14758301 0.86691511]	[436.61801147 423.80322266 0.85553658]	[418.63165283 526.43865967 0.89235836]	[603.41766357 318.55941772 0.86350596]	[624.03546143 418.78143311 0.87686205]	[629.11169434 526.40545654 0.85553449]	[523.97198486 534.10284424 0.70625335]	[482.81799316 531.57830811 0.69269943]	[493.0458374 688.07336426 0.83216929]	[4.90508728e+02 8.52285583e+02 7.98924267e-01]	[567.44689941 534.14752197 0.67990661]	[565.05999756 690.62536621 0.85388446]	[5.75177917e+02 8.49781921e+02 8.10917497e-01]	[518.69049072 257.01828003 0.88127047]	[544.29577637 257.11697388 0.90076423]	[498.22787476 236.51623535 0.87872797]	[565.05615234 239.06259155 0.90909529]	[5.75139832e+02 8.95898376e+02 8.28492403e-01]	[5.93110046e+02 8.90796631e+02 8.24455142e-01]	[5.67497742e+02 8.59963867e+02 7.12902725e-01]	[4.93045715e+02 8.98446106e+02 7.56896436e-01]	[4.75080261e+02 8.93343994e+02 7.37712443e-01]	[4.98257538e+02 8.65079468e+02 7.19035864e-01]
[534.08892822 274.90179443 0.8362093 ]	[536.70812988 318.56240845 0.88400424]	[462.40234375 316.1652832 0.85289097]	[439.10076904 423.87112427 0.87383276]	[418.72619629 523.99371338 0.90734893]	[603.49224854 318.58712769 0.86460841]	[626.449646 421.16540527 0.87238282]	[631.6149292 526.39501953 0.84233981]	[523.99908447 534.13549805 0.70467252]	[482.86575317 534.10540771 0.69142824]	[495.58972168 688.09216309 0.83407032]	[4.90510284e+02 8.52279175e+02 7.98121750e-01]	[567.46551514 536.65447998 0.67845672]	[567.45373535 690.6651001 0.84750313]	[5.75163391e+02 8.49785461e+02 8.10707033e-01]	[521.2175293 257.04251099 0.89613295]	[544.43463135 257.06674194 0.89431292]	[500.74105835 236.51062012 0.91072476]	[567.55029297 236.64579773 0.91157562]	[5.75141052e+02 8.95905029e+02 8.25552344e-01]	[5.93110840e+02 8.90801575e+02 8.22819114e-01]	[5.67474060e+02 8.59954895e+02 7.11904764e-01]	[4.93062317e+02 8.98445251e+02 7.58557677e-01]	[4.75102600e+02 8.93345703e+02 7.41790652e-01]	[4.98246887e+02 8.65060059e+02 7.15504467e-01]
[541.69213867 274.92419434 0.88055849]	[541.69873047 318.57644653 0.90501612]	[467.39266968 316.14300537 0.82103288]	[439.2250061 423.91162109 0.86878812]	[421.25878906 526.43621826 0.88196844]	[606.04144287 318.64163208 0.85646445]	[626.60253906 421.31765747 0.85880673]	[636.74523926 526.53222656 0.81678259]	[526.50921631 534.1204834 0.68466759]	[485.36920166 531.54718018 0.67541444]	[495.69320679 688.02630615 0.8359524 ]	[4.90543243e+02 8.52282898e+02 7.97267020e-01]	[570.08288574 536.70031738 0.66539538]	[567.56524658 690.66662598 0.830531 ]	[5.75163513e+02 8.49770996e+02 8.09238553e-01]	[523.90783691 257.08251953 0.90391332]	[552.06103516 257.09933472 0.85120571]	[503.30847168 236.50497437 0.91045922]	[577.74005127 236.64888 0.88448364]	[5.75146362e+02 8.95894714e+02 8.28316927e-01]	[5.93114807e+02 8.90792175e+02 8.23552370e-01]	[5.67463623e+02 8.59930542e+02 7.17321634e-01]	[4.93064850e+02 8.98460388e+02 7.54525006e-01]	[4.75096008e+02 8.93342896e+02 7.38419831e-01]	[4.98264191e+02 8.65073792e+02 7.19763577e-01]
[541.75549316 274.9251709 0.88919616]	[541.78540039 318.60549927 0.91760182]	[467.4831543 316.15563965 0.81017923]	[439.28320312 426.34387207 0.87660748]	[421.28463745 526.4753418 0.87962562]	[608.52191162 318.66629028 0.84490311]	[626.65112305 421.27142334 0.85908622]	[639.37310791 526.50390625 0.83234751]	[529.03540039 531.60302734 0.67551315]	[485.49118042 529.03106689 0.66354138]	[498.13378906 688.03045654 0.84400505]	[4.90551392e+02 8.52279602e+02 7.97745705e-01]	[572.64892578 536.68322754 0.6570006 ]	[570.02667236 690.67303467 0.81801832]	[5.75152161e+02 8.49757263e+02 8.07917356e-01]	[523.97784424 257.08996582 0.89397478]	[554.62261963 257.11535645 0.8415041 ]	[503.40463257 236.51603699 0.88325495]	[580.21832275 239.05357361 0.88420707]	[5.72668335e+02 8.95880066e+02 8.28787744e-01]	[5.93110352e+02 8.90783752e+02 8.22583795e-01]	[5.67457886e+02 8.57456787e+02 7.18138099e-01]	[4.93069550e+02 8.98457458e+02 7.51611412e-01]	[4.75098907e+02 8.93338135e+02 7.34014332e-01]	[4.98250214e+02 8.65067261e+02 7.17707872e-01]
[541.84466553 274.87088013 0.8852548 ]	[541.8480835 318.61737061 0.92617434]	[472.51455688 316.13925171 0.80539811]	[441.65960693 423.89334106 0.88463509]	[421.32070923 526.41162109 0.88611126]	[608.60791016 318.67770386 0.83345586]	[629.06951904 423.81643677 0.823255 ]	[641.85797119 528.96759033 0.8327316 ]	[531.53833008 529.05383301 0.66359699]	[487.9498291 526.49145508 0.66472822]	[498.19293213 688.0668335 0.84736598]	[4.93050812e+02 8.52368225e+02 7.93605268e-01]	[575.19592285 534.1484375 0.65067816]	[570.07385254 690.68212891 0.80677265]	[5.75184875e+02 8.49782532e+02 8.10928643e-01]	[526.496521 257.03070068 0.8670733 ]	[557.2142334 257.08456421 0.84259522]	[505.95092773 236.54324341 0.86959469]	[580.35925293 236.66409302 0.91067636]	[5.72616699e+02 8.95853577e+02 8.36895049e-01]	[5.90613281e+02 8.90756470e+02 8.28568816e-01]	[5.67507812e+02 8.59928894e+02 7.23276556e-01]	[4.93075104e+02 8.98451355e+02 7.46980369e-01]	[4.75105957e+02 8.93333679e+02 7.35830009e-01]	[5.00667908e+02 8.67609253e+02 7.34109879e-01]
[541.87896729 274.89971924 0.88786232]	[541.90777588 318.59866333 0.92656004]	[475.06481934 316.12005615 0.80916864]	[441.70840454 423.82693481 0.89323831]	[421.36157227 524.02044678 0.88279378]	[611.08270264 318.66888428 0.82694608]	[629.13000488 423.78918457 0.81517428]	[641.89685059 531.5333252 0.82526839]	[531.61108398 529.04119873 0.66112041]	[488.01263428 526.48168945 0.66042954]	[498.19421387 688.04510498 0.84494275]	[4.93050140e+02 8.52317139e+02 7.95860231e-01]	[577.73223877 534.13061523 0.65475011]	[570.11816406 690.6270752 0.80184734]	[5.75186096e+02 8.49779114e+02 8.10432553e-01]	[526.53637695 257.04882812 0.86127383]	[559.699646 257.11328125 0.85241354]	[505.99407959 236.54658508 0.85757583]	[582.79437256 239.06983948 0.92287374]	[5.72616089e+02 8.95857239e+02 8.34395230e-01]	[5.90613464e+02 8.90759888e+02 8.26682329e-01]	[5.67500732e+02 8.57470276e+02 7.22580135e-01]	[4.93083893e+02 8.98448669e+02 7.49814689e-01]	[4.75114563e+02 8.93328857e+02 7.36054301e-01]	[4.98260345e+02 8.65111633e+02 7.28781641e-01]
[541.94519043 272.49032593 0.87683588]	[544.29840088 318.57318115 0.93106824]	[475.1428833 316.09527588 0.81857228]	[441.75283813 421.38925171 0.89866143]	[421.39324951 526.3994751 0.87542379]	[611.1484375 318.6413269 0.82644749]	[629.17669678 421.33032227 0.81884956]	[641.94396973 528.9776001 0.84086335]	[534.09368896 529.02709961 0.66139215]	[490.48529053 526.47088623 0.66055661]	[498.20565796 688.09698486 0.84208506]	[4.93040649e+02 8.52333252e+02 7.95238614e-01]	[577.76513672 534.12908936 0.65780801]	[572.58209229 690.67797852 0.79562372]	[5.75173828e+02 8.49782837e+02 8.09337020e-01]	[529.0567627 256.99420166 0.85054922]	[559.77966309 257.07858276 0.86501437]	[508.51702881 236.53367615 0.84831464]	[582.84918213 239.07844543 0.92596567]	[5.72621155e+02 8.95855530e+02 8.34284723e-01]	[5.90614502e+02 8.90758911e+02 8.26185524e-01]	[5.67483582e+02 8.59929199e+02 7.23417938e-01]	[4.93096375e+02 8.98453186e+02 7.50288248e-01]	[4.75123444e+02 8.93333252e+02 7.37145245e-01]	[4.98240112e+02 8.65123047e+02 7.25849390e-01]
[544.2946167 274.88162231 0.88281429]	[544.32910156 318.5869751 0.93113339]	[475.16772461 316.10583496 0.82218337]	[441.78262329 423.78527832 0.89547086]	[423.77145386 526.42077637 0.87081921]	[613.65911865 318.65261841 0.82314211]	[631.64916992 421.34844971 0.81110698]	[644.35205078 526.5413208 0.85401648]	[534.12402344 529.0234375 0.66003263]	[490.49780273 526.45928955 0.66123885]	[498.20529175 688.06036377 0.84600109]	[4.93056702e+02 8.52355103e+02 7.96173573e-01]	[580.23175049 534.13446045 0.66279644]	[572.64007568 690.69348145 0.79004103]	[5.75206543e+02 8.49776428e+02 8.10151815e-01]	[529.06793213 257.01315308 0.85820609]	[559.80737305 257.11218262 0.87099665]	[508.54724121 236.53244019 0.84131885]	[582.88690186 239.11410522 0.9242878 ]	[5.72620178e+02 8.95852722e+02 8.35073888e-01]	[5.90616089e+02 8.90761719e+02 8.28007281e-01]	[5.67500854e+02 8.57463562e+02 7.23220706e-01]	[4.93097382e+02 8.98436279e+02 7.56096244e-01]	[4.75133881e+02 8.93324829e+02 7.44774282e-01]	[4.98253937e+02 8.67580811e+02 7.29125321e-01]
[541.95153809 274.87374878 0.88626683]	[544.3739624 318.60134888 0.93155438]	[477.61694336 316.10458374 0.82994497]	[441.79919434 423.77819824 0.89362091]	[423.78613281 526.43536377 0.86821538]	[613.7220459 318.67892456 0.81968457]	[631.68701172 421.37405396 0.80855882]	[644.36090088 528.9921875 0.8554554 ]	[534.1831665 529.01904297 0.65981597]	[490.53540039 526.44366455 0.66177553]	[498.20605469 688.05963135 0.84598964]	[4.93052979e+02 8.52363708e+02 7.96564817e-01]	[580.2845459 534.15100098 0.6722526 ]	[572.63677979 690.65539551 0.79147589]	[5.75207275e+02 8.49784485e+02 8.10745478e-01]	[529.05688477 257.00024414 0.8631013 ]	[559.80487061 257.11437988 0.87383795]	[508.55081177 236.53271484 0.83763397]	[582.90106201 239.16296387 0.9171443 ]	[5.72622131e+02 8.95859436e+02 8.34001541e-01]	[5.90615662e+02 8.90767090e+02 8.27217102e-01]	[5.67494751e+02 8.59926453e+02 7.22162068e-01]	[4.93097656e+02 8.98419556e+02 7.58917928e-01]	[4.75139557e+02 8.93317139e+02 7.49027252e-01]	[4.98250183e+02 8.67584961e+02 7.29239464e-01]
[541.94128418 274.87805176 0.88728201]	[544.38726807 318.60723877 0.93121099]	[477.62640381 316.11914062 0.83082134]	[441.80059814 423.78952026 0.89458168]	[423.79672241 526.41394043 0.86870933]	[616.19061279 318.67935181 0.81866664]	[634.17205811 423.77700806 0.80463248]	[644.35620117 529.02532959 0.85091138]	[536.66479492 529.05212402 0.66137528]	[490.55996704 526.48156738 0.66003263]	[498.20089722 688.0925293 0.84432453]	[4.93063690e+02 8.52314148e+02 7.99387097e-01]	[580.30975342 536.66955566 0.6759795 ]	[572.64654541 690.73168945 0.78471172]	[5.75203735e+02 8.49782471e+02 8.11886787e-01]	[529.04907227 257.00427246 0.86452752]	[559.79370117 257.11990356 0.87175792]	[508.55447388 236.53771973 0.83737117]	[582.90979004 239.16860962 0.91988033]	[5.72614441e+02 8.95859619e+02 8.34545016e-01]	[5.90611084e+02 8.90765564e+02 8.28032255e-01]	[5.67499512e+02 8.57465210e+02 7.23386049e-01]	[4.93095978e+02 8.98409424e+02 7.62502193e-01]	[4.75141449e+02 8.93305176e+02 7.51528203e-01]	[4.98252411e+02 8.65092773e+02 7.24617779e-01]
[541.94677734 274.89254761 0.88792223]	[544.38671875 318.60302734 0.93098438]	[477.6300354 316.12136841 0.83131039]	[441.81100464 423.79107666 0.89375901]	[423.80053711 526.40344238 0.86938888]	[616.18933105 318.67022705 0.81954914]	[634.18066406 421.38421631 0.80697799]	[644.3505249 529.01708984 0.84891331]	[536.67822266 531.54846191 0.6631459 ]	[490.56872559 526.49981689 0.6602788 ]	[498.2036438 688.09741211 0.84445572]	[4.93057129e+02 8.52337769e+02 7.98909426e-01]	[580.32476807 536.68218994 0.67932457]	[572.65466309 690.69500732 0.78679198]	[5.75200012e+02 8.49787537e+02 8.10612261e-01]	[529.05627441 257.01571655 0.86432451]	[559.80371094 257.12942505 0.87308395]	[511.00668335 236.54919434 0.83693182]	[582.9130249 239.16783142 0.91704535]	[5.72608032e+02 8.95862366e+02 8.32134545e-01]	[5.90606323e+02 8.90768311e+02 8.26445758e-01]	[5.67497803e+02 8.59927795e+02 7.19642162e-01]	[4.93095978e+02 8.95985352e+02 7.61624515e-01]	[4.75142639e+02 8.93303955e+02 7.51899779e-01]	[4.98241852e+02 8.65115845e+02 7.26759255e-01]
[541.92962646 274.89776611 0.88997519]	[544.38739014 318.59786987 0.93125111]	[477.61755371 316.11312866 0.82961595]	[441.80633545 423.80004883 0.8922407 ]	[423.80117798 526.41326904 0.86982363]	[616.19866943 318.66577148 0.8213039 ]	[634.17456055 421.38150024 0.80541152]	[644.34844971 528.9743042 0.85485035]	[536.68017578 531.5713501 0.66141784]	[493.03701782 526.51281738 0.6577006 ]	[498.18252563 688.13317871 0.83517748]	[4.93073456e+02 8.52332092e+02 7.97971547e-01]	[580.31744385 536.706604 0.67896086]	[572.66888428 693.16748047 0.78269416]	[5.75212524e+02 8.49787476e+02 8.09617817e-01]	[529.02850342 257.02081299 0.86635673]	[559.78601074 257.13964844 0.8678146 ]	[508.54263306 236.54039001 0.8355943 ]	[582.91937256 239.17123413 0.91974986]	[5.72618408e+02 8.95861938e+02 8.33134472e-01]	[5.90618164e+02 8.90768555e+02 8.25287282e-01]	[5.67501709e+02 8.59932739e+02 7.19730854e-01]	[4.93086945e+02 8.95981262e+02 7.61168778e-01]	[4.75135681e+02 8.93302307e+02 7.51677334e-01]	[5.00665833e+02 8.65131775e+02 7.27481484e-01]
[541.91174316 274.89129639 0.88942695]	[544.35571289 318.59790039 0.93045503]	[475.17034912 316.12252808 0.82364798]	[441.79162598 423.82388306 0.89286184]	[423.80700684 526.43035889 0.86756277]	[613.6975708 318.65899658 0.82142246]	[631.70257568 421.35861206 0.80754161]	[644.34545898 526.53198242 0.85866505]	[536.6484375 529.05389404 0.65938014]	[490.55227661 526.48596191 0.66007197]	[498.18743896 688.14508057 0.83363515]	[4.93073700e+02 8.52309448e+02 7.99609303e-01]	[580.29022217 536.65722656 0.67463142]	[572.65734863 690.73443604 0.78440899]	[5.75215515e+02 8.49795532e+02 8.08596909e-01]	[529.01031494 257.01620483 0.8653791 ]	[559.76971436 257.13754272 0.86640441]	[508.53121948 236.5322113 0.83610505]	[582.90026855 239.16777039 0.92051172]	[5.72618225e+02 8.95860779e+02 8.30288947e-01]	[5.90618347e+02 8.90769104e+02 8.24099541e-01]	[5.67509399e+02 8.59950745e+02 7.16947496e-01]	[4.93092346e+02 8.98414307e+02 7.60596991e-01]	[4.75134674e+02 8.93305237e+02 7.50312388e-01]	[4.98264679e+02 8.65090027e+02 7.25439191e-01]
[541.91516113 272.49499512 0.88382924]	[544.33465576 318.5838623 0.92935407]	[475.15597534 316.09960938 0.81913543]	[441.76327515 423.82885742 0.89146453]	[423.78411865 526.43243408 0.86675078]	[613.66088867 318.65539551 0.82331091]	[631.67608643 421.34185791 0.81089139]	[644.3449707 526.53277588 0.85732961]	[534.15667725 529.04003906 0.66071665]	[490.52597046 526.47381592 0.6625433 ]	[498.18579102 688.14709473 0.83076793]	[4.93094849e+02 8.52312134e+02 8.01103115e-01]	[580.25115967 534.14886475 0.66942787]	[572.63757324 690.71734619 0.78776938]	[5.75215393e+02 8.49787720e+02 8.09816480e-01]	[529.01751709 257.0085144 0.86054397]	[559.75195312 257.09863281 0.86566997]	[508.50073242 236.54536438 0.84314752]	[582.86187744 239.10881042 0.92788821]	[5.72620911e+02 8.95858459e+02 8.31178367e-01]	[5.90619141e+02 8.90766724e+02 8.24552417e-01]	[5.67507812e+02 8.59942444e+02 7.18333006e-01]	[4.93097473e+02 8.98426758e+02 7.60613918e-01]	[4.75139313e+02 8.93309631e+02 7.50438690e-01]	[5.00677643e+02 8.65092041e+02 7.26780713e-01]
[541.87634277 274.91000366 0.89123493]	[544.28607178 318.58877563 0.92853689]	[475.11080933 316.11102295 0.81428909]	[441.73413086 423.81619263 0.89468253]	[421.39910889 526.44006348 0.86883771]	[611.14221191 318.65863037 0.82537246]	[631.62231445 421.30700684 0.81956464]	[644.31903076 526.48193359 0.86132342]	[534.10339355 529.01849365 0.65993196]	[490.48419189 526.46276855 0.66002953]	[498.18304443 688.16156006 0.82930207]	[4.93085480e+02 8.52306458e+02 8.01573455e-01]	[577.78491211 534.12261963 0.66061586]	[572.59484863 690.70294189 0.79052389]	[5.75217407e+02 8.49789734e+02 8.10091972e-01]	[526.53649902 257.0539856 0.86706138]	[559.703125 257.13006592 0.8597104 ]	[506.01791382 236.54512024 0.84618855]	[582.82287598 239.07862854 0.91926461]	[5.72619385e+02 8.95860291e+02 8.31018090e-01]	[5.90619751e+02 8.90767944e+02 8.23940873e-01]	[5.67511841e+02 8.59942932e+02 7.16567576e-01]	[4.93093445e+02 8.98425476e+02 7.62023330e-01]	[4.75135620e+02 8.93307922e+02 7.50827551e-01]	[5.00675903e+02 8.65083313e+02 7.23800838e-01]
[541.86645508 274.95410156 0.90110099]	[541.90740967 318.61895752 0.92969888]	[472.58963013 316.16000366 0.80926448]	[441.70556641 423.85708618 0.88918465]	[421.37771606 526.42211914 0.87634331]	[611.09661865 318.66653442 0.82904875]	[629.13165283 421.37789917 0.81426275]	[644.3079834 526.44281006 0.86272007]	[534.10760498 529.04510498 0.6617378 ]	[488.02023315 526.49884033 0.66171706]	[498.16741943 688.15563965 0.83343762]	[4.93083893e+02 8.52298584e+02 8.02141547e-01]	[577.79571533 534.13739014 0.6632117 ]	[570.10900879 690.67553711 0.79834074]	[5.75216064e+02 8.49786804e+02 8.10268104e-01]	[526.50915527 257.11096191 0.87227327]	[557.25146484 257.16558838 0.85323572]	[505.95565796 236.59043884 0.84788281]	[582.75964355 239.09790039 0.90689921]	[5.72628906e+02 8.95864868e+02 8.31290305e-01]	[5.90623840e+02 8.90769226e+02 8.25054646e-01]	[5.67511841e+02 8.59940796e+02 7.18356371e-01]	[4.93087677e+02 8.98418396e+02 7.63370931e-01]	[4.75133118e+02 8.93304504e+02 7.51378596e-01]	[5.00672485e+02 8.65074524e+02 7.24021077e-01]
[541.83691406 274.98492432 0.89998209]	[541.83526611 318.63867188 0.92606574]	[470.00561523 316.17086792 0.80633962]	[439.32522583 426.3637085 0.8762303 ]	[421.3442688 526.43212891 0.87975973]	[608.58917236 318.69915771 0.83298385]	[629.06945801 423.83303833 0.81954229]	[641.93328857 526.45294189 0.86139691]	[531.53289795 531.54931641 0.66650671]	[487.93695068 528.97406006 0.66493821]	[498.14825439 688.20648193 0.82522565]	[4.93067230e+02 8.52273743e+02 7.99992442e-01]	[575.20788574 534.1628418 0.65497166]	[570.07385254 690.70800781 0.80057079]	[5.75209534e+02 8.49776917e+02 8.10405254e-01]	[526.4442749 257.14056396 0.87662423]	[557.1986084 257.1711731 0.84136713]	[503.49008179 236.57620239 0.86989897]	[580.30987549 236.68632507 0.89262098]	[5.72631958e+02 8.95869446e+02 8.30236018e-01]	[5.90624756e+02 8.90770996e+02 8.24437737e-01]	[5.67505005e+02 8.59924744e+02 7.20873475e-01]	[4.93081085e+02 8.98421753e+02 7.60924995e-01]	[4.75127808e+02 8.93307434e+02 7.47039974e-01]	[5.00676666e+02 8.65046509e+02 7.22490668e-01]
[541.74401855 275.059021 0.89424229]	[541.73059082 318.63208008 0.91223121]	[467.43154907 318.53121948 0.81591249]	[439.25857544 423.88879395 0.88562369]	[421.2984314 526.45800781 0.87998384]	[606.09594727 318.69747925 0.8423605 ]	[626.62457275 421.22253418 0.84623098]	[641.8729248 526.45690918 0.85164499]	[529.02539062 529.05505371 0.67274928]	[485.44750977 526.50396729 0.67368972]	[498.12518311 688.17950439 0.82504898]	[4.93046814e+02 8.52258606e+02 7.99421370e-01]	[575.14855957 534.12921143 0.65254116]	[570.06939697 690.68408203 0.80619735]	[5.75205200e+02 8.49765259e+02 8.10785770e-01]	[523.95452881 257.19842529 0.88884819]	[554.62567139 259.59744263 0.83204967]	[503.33700562 236.57489014 0.8877424 ]	[577.78027344 239.07609558 0.86839575]	[5.72631042e+02 8.95870972e+02 8.30221474e-01]	[5.90626526e+02 8.90771240e+02 8.24450016e-01]	[5.67504089e+02 8.57455872e+02 7.23948121e-01]	[4.93074280e+02 8.98411926e+02 7.60802805e-01]	[4.75122467e+02 8.93302246e+02 7.46439695e-01]	[4.98262238e+02 8.62558289e+02 7.20867634e-01]
[539.31811523 275.07641602 0.8891809 ]	[539.26501465 318.62509155 0.899782 ]	[464.90286255 318.52557373 0.8327958 ]	[439.17425537 426.34384155 0.87280172]	[421.26327515 526.48419189 0.88126552]	[605.99786377 318.69473267 0.85228699]	[626.56085205 421.17776489 0.85635877]	[639.35314941 526.44372559 0.8383342 ]	[526.53192139 531.5847168 0.68375349]	[485.37884521 529.00750732 0.68262118]	[498.11959839 688.18255615 0.82546902]	[4.93049042e+02 8.52258301e+02 7.98725367e-01]	[570.12695312 536.66235352 0.65979779]	[567.57818604 690.70227051 0.81594986]	[5.75228088e+02 8.52186584e+02 8.12479317e-01]	[523.86987305 257.18240356 0.90736586]	[552.08898926 259.59439087 0.84620732]	[503.25143433 236.53486633 0.90308791]	[575.2131958 239.0703125 0.85309142]	[5.72610291e+02 8.95886719e+02 8.27576160e-01]	[5.90615906e+02 8.90788269e+02 8.25009108e-01]	[5.67547852e+02 8.59994995e+02 7.09459066e-01]	[4.93072906e+02 8.98419128e+02 7.58798301e-01]	[4.75116577e+02 8.93306091e+02 7.46136725e-01]	[4.98259308e+02 8.62558044e+02 7.22392738e-01]
[539.19000244 275.08129883 0.86262566]	[539.16900635 318.59487915 0.8865158 ]	[462.42880249 318.52111816 0.84284151]	[439.1288147 423.84552002 0.88455057]	[421.18563843 526.46069336 0.88676572]	[605.90625 318.65509033 0.85750639]	[626.52209473 421.27819824 0.86435491]	[634.24371338 526.49908447 0.82279086]	[526.44238281 534.15539551 0.69939029]	[482.94039917 531.58691406 0.68742347]	[495.66229248 688.17443848 0.82658082]	[4.93058624e+02 8.52262756e+02 8.01502049e-01]	[570.01855469 536.71624756 0.67614853]	[567.55389404 690.70648193 0.8183955 ]	[5.75234985e+02 8.52179077e+02 8.12012911e-01]	[521.3895874 257.18341064 0.89497238]	[547.06109619 259.61251831 0.84824699]	[500.83050537 236.57226562 0.904594 ]	[572.65527344 239.05900574 0.85367846]	[5.72646851e+02 8.95880493e+02 8.27962518e-01]	[5.90636047e+02 8.90783997e+02 8.27845693e-01]	[5.67543823e+02 8.60006470e+02 7.12290466e-01]	[4.93070190e+02 8.95985718e+02 7.61988103e-01]	[4.75119904e+02 8.93303650e+02 7.47807324e-01]	[5.00683075e+02 8.65043884e+02 7.27959156e-01]
[534.10180664 275.0619812 0.85620439]	[534.16827393 318.57553101 0.87634093]	[462.3444519 316.16061401 0.86019504]	[436.69677734 421.38800049 0.87740344]	[418.72741699 526.45422363 0.89464933]	[603.45013428 318.61590576 0.86476475]	[626.40606689 421.21157837 0.86788583]	[634.17431641 526.49072266 0.82157516]	[524.01269531 534.09631348 0.70481312]	[482.84854126 531.54742432 0.69911635]	[495.67541504 688.16943359 0.82492524]	[4.93048065e+02 8.52252380e+02 8.00704479e-01]	[567.53106689 534.16827393 0.67930245]	[567.48254395 690.65319824 0.83653176]	[5.77704895e+02 8.52180603e+02 8.13011110e-01]	[521.26300049 257.16625977 0.89274025]	[544.52044678 259.64273071 0.86813354]	[500.74130249 236.59327698 0.9129917 ]	[567.5838623 239.10476685 0.87144029]	[5.72648132e+02 8.95884766e+02 8.24197531e-01]	[5.90638916e+02 8.90791870e+02 8.24145615e-01]	[5.67576233e+02 8.60014343e+02 6.99443460e-01]	[4.93076202e+02 8.95986694e+02 7.63015091e-01]	[4.75117645e+02 8.93304810e+02 7.46701658e-01]	[4.98257294e+02 8.62566833e+02 7.25113094e-01]
[526.52471924 275.10360718 0.85311842]	[529.07531738 318.5864563 0.87887144]	[462.22903442 316.16375732 0.86781704]	[434.10348511 423.82919312 0.83304107]	[418.61938477 526.5178833 0.87942261]	[603.31005859 318.60412598 0.86141551]	[624.01751709 421.19934082 0.87810045]	[631.62042236 526.41162109 0.83649379]	[523.99468994 536.65307617 0.70653522]	[482.83392334 534.1048584 0.69566715]	[495.60922241 688.21166992 0.81440234]	[4.93037537e+02 8.52256653e+02 8.02568138e-01]	[567.51776123 536.72918701 0.6830976 ]	[565.06835938 690.70977783 0.83616811]	[5.77715210e+02 8.52218811e+02 8.16820800e-01]	[518.71624756 257.21325684 0.85400522]	[544.33880615 262.14831543 0.87012666]	[500.63476562 236.66072083 0.86875397]	[565.07202148 241.63365173 0.86942947]	[5.72643311e+02 8.95897583e+02 8.18981111e-01]	[5.90633484e+02 8.90812256e+02 8.21717918e-01]	[5.70024414e+02 8.62546692e+02 6.98926866e-01]	[4.93083984e+02 8.95978149e+02 7.66820014e-01]	[4.75122070e+02 8.93303894e+02 7.45612562e-01]	[4.98248840e+02 8.62575989e+02 7.28102982e-01]
[526.41455078 275.08679199 0.86790365]	[526.50512695 318.57989502 0.89533174]	[459.7598877 316.16345215 0.86359549]	[428.97866821 423.87716675 0.82464951]	[418.55245972 526.51641846 0.865628 ]	[600.81231689 318.56585693 0.85059917]	[623.86645508 418.77651978 0.87463468]	[629.09039307 523.99523926 0.86751491]	[523.92224121 534.10791016 0.71805561]	[482.74990845 531.56506348 0.69698602]	[493.12246704 688.14758301 0.82664067]	[4.90561249e+02 8.52266357e+02 8.04189384e-01]	[565.0690918 534.16729736 0.69078964]	[565.02734375 690.6270752 0.85106283]	[5.77719421e+02 8.52241882e+02 8.16868722e-01]	[516.21813965 259.5864563 0.83997351]	[541.85192871 259.72949219 0.87086779]	[495.69293213 239.05024719 0.83931214]	[564.9095459 241.71391296 0.88555688]	[5.72654053e+02 8.95900391e+02 8.16404581e-01]	[5.90642334e+02 8.90818970e+02 8.21286440e-01]	[5.70023315e+02 8.65051758e+02 7.01558948e-01]	[4.93116608e+02 8.95976990e+02 7.67869055e-01]	[4.75147675e+02 8.93310486e+02 7.47304678e-01]	[4.98227936e+02 8.62580444e+02 7.26830840e-01]
[523.92022705 275.08248901 0.89115465]	[526.39422607 318.6105957 0.90795714]	[459.6300354 316.16766357 0.85150552]	[423.92663574 423.88748169 0.84974808]	[416.05130005 526.47167969 0.86005086]	[598.2532959 318.61721802 0.83141625]	[621.26837158 418.75662231 0.84658885]	[626.64001465 523.97271729 0.88237733]	[523.81390381 531.53979492 0.71698147]	[480.33349609 529.02874756 0.69777167]	[493.03845215 688.16894531 0.8203705 ]	[4.90533295e+02 8.52220032e+02 8.03022683e-01]	[564.95178223 531.59106445 0.69740194]	[564.97735596 690.72753906 0.84458596]	[5.77722229e+02 8.52235596e+02 8.14290881e-01]	[513.56329346 259.61483765 0.83462602]	[541.75384521 259.68130493 0.86632931]	[493.0496521 239.09332275 0.80612546]	[562.46990967 244.23162842 0.88073373]	[5.72636353e+02 8.95906738e+02 8.06043923e-01]	[5.90629517e+02 8.90828979e+02 8.14321458e-01]	[5.70066284e+02 8.65044556e+02 6.82626009e-01]	[4.93120514e+02 8.95965149e+02 7.75235415e-01]	[4.75155914e+02 8.93300903e+02 7.48215139e-01]	[4.98215424e+02 8.62535156e+02 7.23933518e-01]
[523.79962158 275.09509277 0.89203751]	[523.87414551 318.60998535 0.92675716]	[457.10684204 318.56158447 0.83424926]	[421.39468384 423.90823364 0.87811744]	[408.45413208 526.49719238 0.83336586]	[593.13873291 318.58209229 0.83000159]	[616.24212646 418.79751587 0.84182763]	[626.53991699 523.9519043 0.89958012]	[521.3939209 529.03320312 0.71205759]	[480.26165771 529.00897217 0.69435894]	[490.47717285 690.59851074 0.81360954]	[4.90561676e+02 8.52232788e+02 8.02317679e-01]	[564.85510254 531.55718994 0.6959914 ]	[564.93945312 690.73596191 0.85395205]	[5.77718506e+02 8.52254517e+02 8.14132452e-01]	[508.52786255 259.64138794 0.82484359]	[539.27929688 259.69152832 0.84774584]	[488.0222168 239.12718201 0.8100999 ]	[562.31787109 241.69926453 0.89754218]	[5.72653564e+02 8.95906555e+02 8.03016305e-01]	[5.90646545e+02 8.90829041e+02 8.13177705e-01]	[5.70062378e+02 8.65079285e+02 6.87824011e-01]	[4.93117859e+02 8.95969788e+02 7.76214480e-01]	[4.75167023e+02 8.93306824e+02 7.49873340e-01]	[4.98257385e+02 8.62538574e+02 7.30596900e-01]
[521.32794189 277.48428345 0.89155138]	[521.37750244 318.61834717 0.92498732]	[452.06228638 318.54782104 0.8110702 ]	[421.23678589 423.83792114 0.88863885]	[403.35626221 526.50921631 0.85254961]	[588.07672119 318.63394165 0.84749949]	[611.17364502 421.18463135 0.83153808]	[626.41149902 524.01715088 0.89511681]	[521.27319336 531.5592041 0.70399779]	[480.14141846 531.55181885 0.68084317]	[485.47119141 690.59631348 0.82359034]	[4.90519196e+02 8.52261780e+02 8.00207913e-01]	[562.40899658 534.09942627 0.69533181]	[564.87451172 690.61968994 0.86917043]	[5.77728638e+02 8.52262939e+02 8.11773062e-01]	[505.94741821 259.68569946 0.83271968]	[536.72802734 262.15731812 0.82277131]	[485.37240601 239.07984924 0.83605105]	[559.78314209 241.63633728 0.8730635 ]	[5.75156494e+02 8.95930176e+02 8.00652683e-01]	[5.93125427e+02 8.90844482e+02 8.11971664e-01]	[5.70063293e+02 8.65101013e+02 6.79161072e-01]	[4.93110535e+02 8.95967896e+02 7.74772882e-01]	[4.75148895e+02 8.93314453e+02 7.45312035e-01]	[4.98245392e+02 8.62573303e+02 7.26053298e-01]
[521.18914795 277.52719116 0.88674664]	[521.17407227 318.61291504 0.90158224]	[446.88931274 318.56787109 0.81756872]	[418.73098755 426.40637207 0.87736845]	[400.86715698 529.02172852 0.86115217]	[585.50439453 318.61663818 0.86238921]	[608.51428223 418.76123047 0.83915293]	[623.94708252 523.95587158 0.90538293]	[518.79541016 531.59533691 0.6911996 ]	[477.64630127 534.09667969 0.67077959]	[485.3526001 690.63757324 0.83731902]	[4.90506531e+02 8.52289001e+02 8.00654769e-01]	[562.31030273 534.11297607 0.69807959]	[564.87084961 693.16290283 0.86191815]	[5.77738037e+02 8.52243042e+02 8.12736928e-01]	[503.42321777 259.69696045 0.84945053]	[534.09472656 262.2171936 0.81276101]	[482.84060669 239.08067322 0.87906677]	[554.70562744 241.68807983 0.83562136]	[5.75171326e+02 8.95929077e+02 8.05395603e-01]	[5.93135864e+02 8.90839539e+02 8.14960241e-01]	[5.70078247e+02 8.65063110e+02 6.68096066e-01]	[4.93100037e+02 8.95964600e+02 7.68233299e-01]	[4.75144836e+02 8.93315796e+02 7.43448555e-01]	[4.98242340e+02 8.65086670e+02 7.26053357e-01]
[521.19836426 277.59146118 0.88415074]	[518.64770508 318.5788269 0.8850534 ]	[444.30618286 318.55615234 0.84323061]	[418.60299683 423.89633179 0.87450546]	[400.74307251 529.01501465 0.87494069]	[585.36230469 318.56530762 0.87221777]	[606.01330566 418.59411621 0.83950031]	[623.83404541 523.85943604 0.89623237]	[516.20397949 529.00799561 0.67404282]	[472.60827637 529.04162598 0.65928346]	[482.90847778 688.20446777 0.85908681]	[4.90494080e+02 8.52302063e+02 7.97249675e-01]	[559.80462646 529.01965332 0.68535197]	[564.84893799 690.68023682 0.86217505]	[5.77763611e+02 8.52237488e+02 8.10781181e-01]	[503.3213501 259.71029663 0.86332411]	[531.5791626 262.19494629 0.83313668]	[480.38476562 236.67431641 0.90147626]	[552.05804443 241.68629456 0.81141436]	[5.77710999e+02 8.95922546e+02 8.04166198e-01]	[5.93198730e+02 8.90824585e+02 8.14941764e-01]	[5.70066406e+02 8.65064880e+02 6.63399994e-01]	[4.93072998e+02 8.98411072e+02 7.67512560e-01]	[4.75113892e+02 8.93338135e+02 7.38891125e-01]	[4.98242889e+02 8.65091309e+02 7.17488945e-01]
[516.16186523 277.60366821 0.84339851]	[513.61193848 318.55926514 0.86966485]	[441.8208313 318.55432129 0.85599416]	[416.118927 423.8366394 0.85755229]	[398.23104858 526.48156738 0.89021343]	[582.86108398 316.1739502 0.87498742]	[605.88800049 418.59466553 0.86896193]	[621.28625488 523.82855225 0.86502779]	[513.62414551 529.01623535 0.66670132]	[470.0071106 529.02209473 0.65921396]	[482.85418701 688.1897583 0.87079656]	[4.88030670e+02 8.52337402e+02 7.95250714e-01]	[559.72180176 529.01647949 0.66929555]	[564.8458252 690.6673584 0.8653841]	[5.77770996e+02 8.52224182e+02 8.10681224e-01]	[500.76434326 262.16833496 0.83851868]	[526.456604 264.73245239 0.83429414]	[480.23873901 239.12922668 0.87206763]	[547.0559082 241.70040894 0.84581369]	[5.77739502e+02 8.95918640e+02 8.06278944e-01]	[5.95692749e+02 8.90826538e+02 8.19570601e-01]	[5.70061096e+02 8.65062256e+02 6.64086640e-01]	[4.93073242e+02 8.95967529e+02 7.70644367e-01]	[4.75113953e+02 8.93327942e+02 7.39301622e-01]	[4.98242310e+02 8.67584595e+02 7.17404604e-01]
[508.51156616 277.64230347 0.83352375]	[508.47497559 318.54415894 0.88038343]	[439.31079102 316.17443848 0.86265981]	[410.94403076 423.89273071 0.82437712]	[398.08291626 529.0088501 0.8701247 ]	[580.35791016 316.16119385 0.86658204]	[603.43371582 418.66168213 0.88002086]	[613.64318848 523.83764648 0.85079068]	[511.07821655 529.03564453 0.67102528]	[467.44772339 529.0401001 0.66651672]	[482.79556274 688.11584473 0.87978059]	[4.87996307e+02 8.52334961e+02 8.03118348e-01]	[557.2177124 529.03826904 0.66092473]	[564.84503174 690.60424805 0.87477183]	[5.77784485e+02 8.52176331e+02 8.05803657e-01]	[498.19851685 262.2069397 0.80697453]	[523.91229248 267.30953979 0.84647858]	[477.69552612 239.18649292 0.85057694]	[544.52197266 246.76777649 0.8711921 ]	[5.80241211e+02 8.95905334e+02 8.03948820e-01]	[5.98231445e+02 8.90800354e+02 8.19855571e-01]	[5.67581604e+02 8.62533508e+02 6.52438641e-01]	[4.93067352e+02 8.98423157e+02 7.63411164e-01]	[4.75102783e+02 8.93344788e+02 7.34502017e-01]	[4.98222046e+02 8.65136353e+02 7.13333905e-01]
[505.92263794 277.64794922 0.84803921]	[505.90982056 318.5821228 0.90351665]	[439.1499939 318.54803467 0.85865557]	[403.39321899 426.34875488 0.84332174]	[395.59594727 529.02575684 0.84575343]	[580.24108887 316.17141724 0.85323954]	[603.26373291 418.69171143 0.87082601]	[611.1529541 523.80957031 0.85826504]	[508.45269775 529.00604248 0.68911731]	[464.86224365 529.03210449 0.68897116]	[482.77801514 688.10137939 0.8847748 ]	[4.87994141e+02 8.52379761e+02 7.98703015e-01]	[552.10321045 526.51629639 0.66647303]	[564.86901855 688.08813477 0.90406668]	[5.77750854e+02 8.49783569e+02 8.02814424e-01]	[495.62908936 262.25494385 0.78847581]	[521.42297363 267.33380127 0.85205638]	[475.14801025 241.6640625 0.81222254]	[544.36932373 246.81706238 0.88630521]	[5.77753235e+02 8.95877319e+02 8.01369667e-01]	[5.95740173e+02 8.90779907e+02 8.17169070e-01]	[5.67544434e+02 8.62496033e+02 6.60624266e-01]	[4.90570618e+02 8.98435547e+02 7.52356350e-01]	[4.75069397e+02 8.93354553e+02 7.24692941e-01]	[4.98234161e+02 8.67629761e+02 7.16020226e-01]
[505.92358398 277.64251709 0.86095601]	[503.47433472 318.58551025 0.91660559]	[436.6427002 318.60388184 0.84364575]	[403.26565552 426.35791016 0.86575937]	[392.99987793 528.99816895 0.82904756]	[575.1963501 316.15811157 0.83963287]	[598.26019287 418.62329102 0.83445358]	[608.60864258 523.87359619 0.86736864]	[505.91625977 531.54534912 0.70007449]	[462.39700317 531.55712891 0.69223142]	[482.73736572 688.10443115 0.88679814]	[4.87971436e+02 8.52391052e+02 7.99166739e-01]	[547.06573486 529.0402832 0.67194885]	[564.86975098 688.07147217 0.90787244]	[5.77741089e+02 8.49728455e+02 7.97601461e-01]	[493.11712646 264.73538208 0.79444659]	[521.38378906 267.29983521 0.86972833]	[472.54864502 241.68669128 0.79262412]	[541.94378662 246.77915955 0.86742872]	[5.80241455e+02 8.95844177e+02 8.09291482e-01]	[5.98247314e+02 8.90732605e+02 8.16764951e-01]	[5.67519043e+02 8.57466980e+02 6.63509488e-01]	[4.90564941e+02 8.98420410e+02 7.56959677e-01]	[4.72593781e+02 8.93346252e+02 7.28597343e-01]	[4.98219788e+02 8.67632263e+02 7.17829049e-01]
[503.31195068 277.64962769 0.8764466 ]	[503.37820435 318.5769043 0.92722249]	[436.60406494 318.55145264 0.83693552]	[400.83224487 421.3883667 0.88832259]	[385.33300781 528.97900391 0.83193702]	[570.1003418 318.54721069 0.84322917]	[593.13311768 418.71832275 0.83397353]	[606.12109375 523.85455322 0.88948685]	[503.44366455 526.48388672 0.72617662]	[462.28604126 526.51104736 0.7134645 ]	[482.74661255 688.07751465 0.88539529]	[4.87972473e+02 8.52387329e+02 8.02809298e-01]	[546.92578125 526.44348145 0.69999337]	[564.84875488 688.02880859 0.91089457]	[5.77711304e+02 8.49775269e+02 7.94582963e-01]	[487.99365234 264.75775146 0.80343014]	[521.17980957 267.34439087 0.85056615]	[469.96212769 241.70835876 0.77346927]	[541.7791748 246.76638794 0.87582088]	[5.77765198e+02 8.93373657e+02 8.20196509e-01]	[5.95723755e+02 8.90649780e+02 8.04342628e-01]	[5.67534546e+02 8.59980774e+02 6.69744551e-01]	[4.90553131e+02 8.98415161e+02 7.59866297e-01]	[4.72586548e+02 8.93342346e+02 7.34769821e-01]	[4.98208893e+02 8.67637268e+02 7.29008913e-01]
[500.84243774 277.63357544 0.88320529]	[500.90008545 318.5887146 0.92570508]	[431.55731201 318.60235596 0.81423098]	[400.68978882 426.34896851 0.88137716]	[382.76934814 529.06970215 0.8420561 ]	[567.53649902 318.54769897 0.85886085]	[590.56396484 418.74151611 0.8337096 ]	[605.99365234 523.81829834 0.91064507]	[503.33605957 526.44848633 0.73673284]	[462.19165039 526.48626709 0.71587199]	[480.37973022 688.10974121 0.87482631]	[4.87970978e+02 8.54796265e+02 8.05308878e-01]	[544.46337891 523.95397949 0.70716208]	[564.83337402 687.98138428 0.91314465]	[5.72640747e+02 8.49655579e+02 7.90332735e-01]	[485.44985962 264.76373291 0.81277233]	[518.64996338 264.7991333 0.82066488]	[464.92102051 244.20324707 0.78042126]	[539.27124023 244.23321533 0.86309385]	[5.77741333e+02 8.90793213e+02 8.36619020e-01]	[5.93125061e+02 8.85571716e+02 7.66164064e-01]	[5.67448853e+02 8.54920532e+02 7.08521664e-01]	[4.93063019e+02 8.95956238e+02 7.67707527e-01]	[4.75069885e+02 8.93326050e+02 7.42348135e-01]	[4.98195618e+02 8.67670349e+02 7.36774802e-01]
[500.8381958 277.69372559 0.86216128]	[500.74179077 318.60852051 0.90991396]	[426.4342041 318.64511108 0.807136 ]	[398.24041748 428.92596436 0.86965424]	[382.72384644 534.16241455 0.85158157]	[565.0413208 318.53775024 0.86754477]	[587.9866333 418.59072876 0.82863295]	[605.86077881 523.83752441 0.91304481]	[503.29031372 526.44683838 0.72994506]	[459.82385254 526.50061035 0.70706642]	[480.35543823 688.09606934 0.87108302]	[4.87978851e+02 8.52356995e+02 8.09155941e-01]	[544.42407227 523.93994141 0.7023654 ]	[564.83355713 687.99731445 0.90799266]	[5.67574890e+02 8.47092285e+02 7.97596335e-01]	[485.40084839 267.30288696 0.79573089]	[516.18328857 267.31030273 0.79920292]	[462.34432983 241.69255066 0.82359177]	[536.7489624 241.65609741 0.84344399]	[5.77778015e+02 8.90686646e+02 8.31669450e-01]	[5.90635315e+02 8.80479492e+02 7.63237655e-01]	[5.64898438e+02 8.52327942e+02 7.51289606e-01]	[4.93091797e+02 8.95980835e+02 7.62729883e-01]	[4.75085052e+02 8.93334351e+02 7.40376532e-01]	[4.98225128e+02 8.67619019e+02 7.33304501e-01]
[500.77926636 280.1078186 0.8680687 ]	[498.24786377 318.6199646 0.8931818 ]	[423.86102295 318.64971924 0.82493025]	[398.16995239 428.93182373 0.86454004]	[380.31118774 534.1282959 0.86604625]	[564.9296875 318.54544067 0.87585872]	[585.50714111 418.57357788 0.84359998]	[603.44628906 523.784729 0.91275561]	[500.89199829 526.40484619 0.73144722]	[459.77731323 526.48858643 0.71133518]	[480.33932495 688.13873291 0.86924386]	[4.87983765e+02 8.52343506e+02 8.07868719e-01]	[544.35919189 523.89489746 0.7131083 ]	[562.46405029 687.98504639 0.90480328]	[5.65034058e+02 8.39453247e+02 8.10554087e-01]	[482.92419434 267.31985474 0.81465554]	[513.63659668 267.32351685 0.81038588]	[462.25427246 241.67481995 0.83105493]	[536.66864014 244.23791504 0.82004857]	[5.77710449e+02 8.88191956e+02 8.06130290e-01]	[5.88107910e+02 8.75442383e+02 7.71105528e-01]	[5.62400391e+02 8.49749329e+02 7.42725372e-01]	[4.93092499e+02 8.95981262e+02 7.63541460e-01]	[4.75088074e+02 8.93335938e+02 7.39297211e-01]	[4.98238190e+02 8.67609619e+02 7.34502614e-01]
[500.68579102 280.152771 0.85294461]	[498.14797974 318.60961914 0.88482809]	[423.81256104 318.63308716 0.83642596]	[398.09851074 428.97067261 0.85777521]	[380.2795105 534.17047119 0.87477612]	[564.85498047 318.52935791 0.87571585]	[585.46850586 416.14883423 0.8390429 ]	[603.37457275 523.81512451 0.90680283]	[500.85083008 526.4642334 0.72914261]	[459.74206543 529.00640869 0.70569992]	[480.31552124 688.20404053 0.8560617 ]	[4.87995392e+02 8.52279358e+02 8.08396518e-01]	[544.32580566 523.95593262 0.71246773]	[562.39788818 687.97149658 0.90579253]	[564.87982178 834.38079834 0.83825308]	[482.77941895 267.32189941 0.82227039]	[511.03411865 267.34082031 0.8123132 ]	[462.17770386 241.66877747 0.83429021]	[531.60198975 244.209198 0.80947888]	[5.72604065e+02 8.88121216e+02 7.68316925e-01]	[5.87983032e+02 8.75343445e+02 7.50783861e-01]	[5.59826599e+02 8.49590271e+02 6.81637764e-01]	[4.93093628e+02 8.95947510e+02 7.65516758e-01]	[4.75094208e+02 8.93309631e+02 7.36024082e-01]	[4.98250763e+02 8.65090271e+02 7.25211322e-01]
[498.26574707 280.22341919 0.83971101]	[495.68112183 318.62832642 0.87964469]	[423.77285767 318.65313721 0.84119719]	[398.03656006 428.9453125 0.84563398]	[380.19515991 534.14172363 0.87591141]	[562.45422363 318.53860474 0.87574756]	[585.42706299 418.61358643 0.86152697]	[603.35510254 523.82653809 0.89958048]	[500.78216553 526.44512939 0.72617668]	[459.70144653 528.97625732 0.7014901 ]	[480.30749512 690.58996582 0.85220426]	[4.88002869e+02 8.52259338e+02 8.11486840e-01]	[541.91064453 523.93780518 0.71265548]	[562.35681152 688.01257324 0.90022403]	[562.28308105 831.76159668 0.85705721]	[480.35269165 269.86495972 0.84084833]	[508.53170776 269.83282471 0.82901365]	[459.80725098 244.21128845 0.83933699]	[531.5380249 241.71456909 0.81234586]	[5.67515442e+02 8.85594788e+02 7.57620931e-01]	[5.85372925e+02 8.72819641e+02 7.65416741e-01]	[5.52071167e+02 8.41991272e+02 6.24291241e-01]	[4.93128235e+02 8.95947693e+02 7.70031571e-01]	[4.75129181e+02 8.93311584e+02 7.40006626e-01]	[4.98237488e+02 8.65050720e+02 7.19658494e-01]
[498.21798706 280.24780273 0.83321363]	[493.13018799 318.6423645 0.86845148]	[421.30654907 318.66616821 0.85305303]	[398.01730347 426.43832397 0.83902466]	[380.16680908 534.10388184 0.87265086]	[562.3972168 318.53649902 0.87583613]	[585.38800049 418.63082886 0.86651731]	[603.29699707 523.84313965 0.88935357]	[500.71960449 526.48687744 0.71618408]	[459.6600647 529.03100586 0.6932286 ]	[480.26309204 690.67193604 0.83064979]	[4.88018585e+02 8.52215393e+02 8.12654257e-01]	[541.84405518 526.41345215 0.71024621]	[562.31713867 688.00109863 0.89777476]	[559.79370117 831.69793701 0.84028357]	[480.29879761 269.90310669 0.8440792 ]	[508.45172119 269.86993408 0.84037256]	[459.73666382 244.22485352 0.846789 ]	[529.00036621 244.27012634 0.82176542]	[5.64985962e+02 8.77978333e+02 7.97942936e-01]	[5.82894348e+02 8.70318115e+02 7.98379779e-01]	[5.49513245e+02 8.39481812e+02 6.57699466e-01]	[4.93120453e+02 8.95930786e+02 7.71159828e-01]	[4.75136475e+02 8.93288147e+02 7.42264509e-01]	[5.00686768e+02 8.62526001e+02 7.30011225e-01]
[498.13372803 280.24017334 0.82137507]	[493.06704712 318.64877319 0.86679071]	[421.27423096 318.67562866 0.85289961]	[395.56646729 426.41156006 0.83259994]	[380.1385498 534.10003662 0.87203753]	[562.33465576 318.54025269 0.87595135]	[585.35412598 418.68209839 0.87116325]	[603.27276611 523.86987305 0.88664657]	[500.67941284 526.484375 0.711456 ]	[459.6159668 529.03082275 0.68950039]	[480.24194336 690.67156982 0.8281585 ]	[4.87999786e+02 8.49717346e+02 8.09997320e-01]	[541.82006836 526.41455078 0.70673871]	[562.25061035 688.0736084 0.88657469]	[5.54699036e+02 8.29101501e+02 8.01547945e-01]	[480.21905518 269.88452148 0.83542132]	[505.95507812 269.88796997 0.85153723]	[459.68981934 244.24372864 0.83706987]	[526.54309082 244.23324585 0.83845299]	[5.64937073e+02 8.72893799e+02 8.34408224e-01]	[5.82812805e+02 8.67685730e+02 7.85511255e-01]	[5.44447510e+02 8.34304932e+02 7.30144262e-01]	[4.93108734e+02 8.95885681e+02 7.78100252e-01]	[4.75125122e+02 8.93246582e+02 7.42450893e-01]	[5.00681641e+02 8.57396362e+02 7.24247754e-01]
[495.61782837 280.22827148 0.80787909]	[490.51708984 318.63977051 0.86580873]	[421.22113037 318.66830444 0.85585213]	[395.52267456 426.38024902 0.82766908]	[377.75772095 531.55859375 0.87174398]	[562.28009033 318.52667236 0.87225795]	[582.99829102 418.65072632 0.87628204]	[600.87188721 523.87567139 0.88154167]	[500.63543701 526.49688721 0.70183581]	[457.19973755 529.03820801 0.68066472]	[480.23223877 693.16387939 0.82030308]	[4.87984406e+02 8.49695496e+02 8.07919502e-01]	[541.78967285 526.42175293 0.70290202]	[562.22235107 688.06085205 0.8836059 ]	[5.49562805e+02 8.18943115e+02 7.88491607e-01]	[480.15734863 269.87353516 0.81997085]	[505.87988281 269.92114258 0.8507154 ]	[459.61660767 244.28128052 0.8307175 ]	[526.47265625 246.75141907 0.84637439]	[5.64848816e+02 8.72739136e+02 8.43237340e-01]	[5.80333801e+02 8.62571350e+02 7.44866431e-01]	[5.41937378e+02 8.29217102e+02 7.28159428e-01]	[4.93090210e+02 8.95886597e+02 7.77923584e-01]	[4.75111633e+02 8.93244263e+02 7.42790759e-01]	[4.98235748e+02 8.54925110e+02 7.18411863e-01]
[495.61138916 280.22573853 0.80736369]	[490.51858521 318.64157104 0.86550266]	[421.22338867 318.66833496 0.85583574]	[395.52410889 426.38232422 0.82755315]	[380.08874512 531.55993652 0.87223369]	[562.28051758 318.52853394 0.873227 ]	[582.99700928 418.64877319 0.8758409 ]	[600.87322998 523.87536621 0.88173699]	[500.63644409 526.49310303 0.70269704]	[457.20062256 529.03546143 0.68164098]	[480.2326355 690.71252441 0.81993926]	[4.87989960e+02 8.49673401e+02 8.04393530e-01]	[541.79077148 526.41845703 0.70389622]	[562.20410156 688.05603027 0.88131696]	[5.49561646e+02 8.18946899e+02 7.88525999e-01]	[480.15576172 269.87014771 0.81900167]	[505.87728882 269.92053223 0.85011464]	[459.61813354 244.28120422 0.8313266 ]	[526.46826172 246.74700928 0.84697336]	[5.64852478e+02 8.72732666e+02 8.45032930e-01]	[5.80338745e+02 8.62565613e+02 7.46385038e-01]	[5.44301453e+02 8.29223145e+02 7.31706977e-01]	[4.93097198e+02 8.95890747e+02 7.77251005e-01]	[4.75122589e+02 8.93244019e+02 7.40717828e-01]	[4.98242310e+02 8.54900757e+02 7.22793818e-01]
[493.12451172 282.68719482 0.79817015]	[487.99273682 318.6206665 0.87320447]	[421.16278076 318.66213989 0.85800302]	[393.03378296 426.42105103 0.81242156]	[377.72592163 531.57006836 0.87393415]	[562.22955322 316.15344238 0.86557245]	[582.92889404 418.62164307 0.87204063]	[600.82556152 523.8223877 0.87484723]	[498.23834229 528.97479248 0.6951322 ]	[457.15750122 531.54272461 0.67752504]	[480.22787476 693.18798828 0.82001644]	[4.87979248e+02 8.49731567e+02 8.08516741e-01]	[541.75732422 526.45361328 0.69758248]	[559.81860352 688.03759766 0.88218331]	[546.97283936 813.74768066 0.8378315 ]	[480.13397217 272.34841919 0.82305336]	[503.48547363 272.38037109 0.86046743]	[457.20858765 246.75486755 0.82460892]	[526.43029785 246.79533386 0.85389096]	[5.64849548e+02 8.70129517e+02 8.04931939e-01]	[5.80295166e+02 8.54854919e+02 7.21418202e-01]	[5.41726501e+02 8.24063538e+02 6.72939837e-01]	[4.93093201e+02 8.95888794e+02 7.75126874e-01]	[4.75104858e+02 8.93249695e+02 7.40979075e-01]	[4.98193481e+02 8.57402710e+02 7.03670025e-01]
[495.65396118 282.70877075 0.80405295]	[485.47463989 318.62695312 0.88495857]	[418.71966553 318.67434692 0.85834795]	[390.44909668 429.00097656 0.80300248]	[377.70626831 531.61279297 0.87565225]	[559.78991699 316.15908813 0.8601625 ]	[582.86956787 418.63494873 0.86329436]	[600.75561523 523.76727295 0.86111951]	[498.22888184 526.50189209 0.69608063]	[457.1338501 529.05517578 0.67559111]	[480.17861938 690.73028564 0.81655788]	[4.85499268e+02 8.49647339e+02 8.04754019e-01]	[541.76245117 526.42663574 0.6973452 ]	[559.82727051 687.96520996 0.88800144]	[544.43432617 808.71777344 0.88816059]	[480.17132568 272.42379761 0.84376103]	[503.49456787 272.38308716 0.86455321]	[457.1361084 246.76864624 0.82232291]	[526.39532471 246.74369812 0.85602295]	[5.59734314e+02 8.62516174e+02 7.49672353e-01]	[5.70093018e+02 8.52201233e+02 7.25866139e-01]	[5.36716248e+02 8.11361511e+02 6.88384354e-01]	[4.93077026e+02 8.95872437e+02 7.69461513e-01]	[4.75086578e+02 8.93229736e+02 7.31285095e-01]	[4.95665344e+02 8.54882874e+02 7.11073935e-01]
[493.04489136 282.73233032 0.78354806]	[485.38244629 318.61401367 0.89938432]	[418.62030029 318.6635437 0.85450763]	[385.37973022 431.55038452 0.80992937]	[377.63082886 536.64196777 0.87004983]	[559.71563721 316.12268066 0.85367417]	[582.81030273 418.60324097 0.86040479]	[598.21795654 521.37634277 0.85048908]	[498.17443848 529.01019287 0.68677092]	[454.64700317 531.59405518 0.6687516 ]	[480.15731812 695.72503662 0.80852014]	[4.85479462e+02 8.49730042e+02 8.09962392e-01]	[541.72521973 526.47625732 0.6928885 ]	[559.82836914 685.58868408 0.88157868]	[541.84979248 793.34533691 0.85658461]	[477.70379639 272.43292236 0.83279741]	[503.40249634 272.4107666 0.86564398]	[454.64474487 246.80015564 0.80433154]	[523.95135498 246.79171753 0.87695539]	[5.49564392e+02 8.52234070e+02 7.57009506e-01]	[5.65000061e+02 8.42049683e+02 6.87760174e-01]	[5.26414062e+02 8.00926636e+02 6.60770535e-01]	[4.93090424e+02 8.95851929e+02 7.73034632e-01]	[4.75106934e+02 8.93233032e+02 7.43118763e-01]	[4.95634094e+02 8.57386108e+02 7.22567558e-01]
[493.04574585 282.74072266 0.78684235]	[485.34866333 318.62728882 0.90442425]	[418.58459473 318.6786499 0.8495602 ]	[385.33319092 431.53536987 0.81607229]	[377.60629272 536.69842529 0.87149334]	[557.24414062 316.11837769 0.8495065 ]	[582.77722168 418.58996582 0.84969836]	[595.6796875 523.78851318 0.84988368]	[498.13482666 529.04644775 0.68103433]	[454.60845947 534.1262207 0.66863757]	[480.17208862 695.73516846 0.82053471]	[4.85492737e+02 8.49719910e+02 8.05833101e-01]	[539.31646729 526.49578857 0.68937272]	[559.83563232 685.59460449 0.88518262]	[541.71466064 790.6262207 0.87142462]	[477.69512939 272.44192505 0.84025252]	[503.39855957 272.41323853 0.87277341]	[454.63479614 246.80848694 0.80124384]	[523.89849854 246.83378601 0.88229668]	[5.47025513e+02 8.49603394e+02 7.56848693e-01]	[5.64887634e+02 8.34359375e+02 6.95686996e-01]	[5.23883423e+02 7.90762329e+02 7.42044687e-01]	[4.93114868e+02 8.95854370e+02 7.75221586e-01]	[4.75130280e+02 8.93229858e+02 7.47295380e-01]	[4.95634735e+02 8.54910156e+02 7.34266281e-01]
[490.51934814 282.75534058 0.77288479]	[482.95968628 318.61532593 0.90894228]	[416.16970825 318.67935181 0.8453818 ]	[382.87338257 431.51977539 0.82522422]	[377.56524658 536.69647217 0.86626971]	[557.22888184 316.10122681 0.84731954]	[580.36499023 418.56866455 0.84138638]	[593.19134521 523.77252197 0.85048276]	[498.11227417 529.03686523 0.6803444 ]	[454.58200073 534.12969971 0.66827351]	[480.17175293 695.79956055 0.81777477]	[4.85501862e+02 8.49782227e+02 8.11404228e-01]	[539.29211426 526.46893311 0.6902777 ]	[559.84191895 685.57318115 0.88429725]	[539.23583984 785.6048584 0.84605122]	[477.65969849 272.42974854 0.82132781]	[503.37869263 272.41827393 0.85739756]	[454.57376099 246.75737 0.80414581]	[523.89276123 246.77902222 0.8838135 ]	[5.44523071e+02 8.44525635e+02 7.40199208e-01]	[5.62401367e+02 8.31734985e+02 7.04833686e-01]	[5.23812439e+02 7.88071594e+02 7.80810058e-01]	[4.93110565e+02 8.95867432e+02 7.72915661e-01]	[4.75122131e+02 8.93238708e+02 7.50501812e-01]	[4.95632416e+02 8.57402527e+02 7.38293707e-01]
[485.48248291 282.71517944 0.7859543 ]	[482.96463013 318.60055542 0.90599763]	[416.15332031 318.65533447 0.84774572]	[382.86627197 431.4992981 0.82743824]	[377.51852417 536.73913574 0.86251545]	[557.22412109 316.08703613 0.84472507]	[580.33239746 418.58441162 0.83960736]	[593.16491699 523.76544189 0.85408866]	[495.68609619 528.9956665 0.68149292]	[454.56903076 534.09936523 0.66481739]	[480.16052246 695.72998047 0.81861335]	[4.85489838e+02 8.52223938e+02 8.12466323e-01]	[539.26959229 526.42797852 0.69094092]	[559.83166504 685.5246582 0.87648255]	[536.64477539 780.38977051 0.80537379]	[475.11929321 272.38348389 0.79755992]	[503.29806519 272.43151855 0.86772728]	[452.07537842 244.25088501 0.79760426]	[523.83843994 249.30728149 0.88307118]	[5.44359009e+02 8.36846863e+02 7.66049147e-01]	[5.59820190e+02 8.29166504e+02 7.23143816e-01]	[5.21381592e+02 7.82968872e+02 7.77553976e-01]	[4.93125977e+02 8.95883972e+02 7.67120004e-01]	[4.75127136e+02 8.93254333e+02 7.49750435e-01]	[4.93128540e+02 8.57452942e+02 7.36760736e-01]
[485.43087769 282.71960449 0.7976194 ]	[482.96325684 318.61236572 0.90698683]	[416.13842773 318.66693115 0.84502745]	[382.81256104 431.54940796 0.83892763]	[375.1072998 539.19775391 0.86063194]	[557.20526123 316.10140991 0.84339762]	[580.29473877 418.58892822 0.83916157]	[593.11694336 521.42144775 0.85197073]	[495.68609619 529.01257324 0.68172038]	[454.58096313 534.12652588 0.66611725]	[480.16119385 693.24591064 0.82391614]	[4.87918793e+02 8.52262756e+02 8.06625128e-01]	[539.26037598 526.43682861 0.68987501]	[562.21588135 685.56109619 0.87741756]	[534.08673096 772.70611572 0.81673813]	[472.60662842 272.39639282 0.79992086]	[503.25418091 272.43527222 0.87332332]	[452.02697754 246.80456543 0.76979518]	[523.8036499 246.82487488 0.87917423]	[5.41840454e+02 8.34319885e+02 7.67581582e-01]	[5.57216980e+02 8.29072571e+02 6.85213268e-01]	[5.21309387e+02 7.72810120e+02 7.62195766e-01]	[4.93104675e+02 8.95897278e+02 7.68153071e-01]	[4.75113739e+02 8.93262390e+02 7.54663289e-01]	[4.95644470e+02 8.59928345e+02 7.27326810e-01]
[485.45852661 282.73965454 0.80120254]	[482.95358276 318.62979126 0.9107545 ]	[416.12011719 318.68466187 0.84213006]	[382.81524658 431.54510498 0.83985639]	[375.09838867 539.19213867 0.85912883]	[557.18572998 316.11740112 0.84220362]	[580.27508545 418.58999634 0.83787036]	[593.12963867 523.76556396 0.85248113]	[495.67114258 529.02703857 0.68070221]	[454.56890869 534.14691162 0.66627288]	[480.17544556 693.19250488 0.82476187]	[4.87927063e+02 8.52315430e+02 7.99012899e-01]	[539.2512207 526.44805908 0.68792421]	[562.21673584 685.60919189 0.8717975 ]	[531.55102539 767.62835693 0.81930214]	[475.0736084 272.40814209 0.80757123]	[503.25964355 272.42294312 0.88191998]	[451.99765015 246.83566284 0.77750194]	[523.77832031 246.80557251 0.87318748]	[5.41715759e+02 8.31656433e+02 7.65594900e-01]	[5.49591309e+02 8.21499329e+02 6.62906766e-01]	[5.21248962e+02 7.67652649e+02 7.67040551e-01]	[4.93087555e+02 8.95875610e+02 7.71210611e-01]	[4.75092072e+02 8.93257019e+02 7.56992280e-01]	[4.95669067e+02 8.60009155e+02 7.19936967e-01]
[485.49752808 282.76779175 0.79258591]	[482.94064331 318.65603638 0.91191173]	[416.10562134 318.70828247 0.83744133]	[382.79302979 431.52349854 0.84607559]	[375.09619141 539.20275879 0.86080486]	[554.69232178 316.14227295 0.84200871]	[580.27642822 418.61917114 0.84813243]	[593.10113525 523.79534912 0.85241449]	[495.68966675 531.53723145 0.67956752]	[454.5723877 536.66271973 0.6693126 ]	[480.18737793 693.21765137 0.82345873]	[4.85478210e+02 8.52369629e+02 8.00597727e-01]	[539.26977539 526.48345947 0.68906009]	[562.2633667 688.08569336 0.87707847]	[526.42687988 762.49090576 0.81527489]	[475.11471558 272.43334961 0.81298673]	[503.26937866 272.43984985 0.88489288]	[451.99597168 249.3243103 0.7863766 ]	[523.76916504 246.77690125 0.87386239]	[5.36734009e+02 8.29069824e+02 7.34088421e-01]	[5.46928650e+02 8.16307434e+02 6.78147733e-01]	[5.16221069e+02 7.62472473e+02 7.04569399e-01]	[4.93119965e+02 8.95859009e+02 7.72416234e-01]	[4.75102783e+02 8.93257629e+02 7.60558307e-01]	[4.93123840e+02 8.65049622e+02 7.09200919e-01]
[487.94570923 282.7663269 0.79301959]	[482.93014526 318.65390015 0.9140017 ]	[416.1083374 318.70608521 0.83725381]	[382.78424072 431.51223755 0.8461147 ]	[375.09667969 539.18371582 0.85693163]	[554.65460205 316.15621948 0.84169459]	[580.25073242 418.63153076 0.84758151]	[593.11096191 521.41778564 0.85322422]	[495.69009399 531.56530762 0.68036515]	[454.56622314 536.67858887 0.67130375]	[480.20452881 693.18249512 0.82552469]	[4.87911652e+02 8.52339844e+02 7.96919942e-01]	[539.28729248 528.97174072 0.69010943]	[562.29223633 688.19158936 0.86474019]	[523.97717285 752.2802124 0.80729574]	[475.14056396 272.44671631 0.81636524]	[503.27658081 272.43341064 0.88740009]	[449.51699829 249.36924744 0.79207748]	[523.77374268 246.79916382 0.86928272]	[5.34112671e+02 8.24046692e+02 7.13318527e-01]	[5.44311646e+02 8.11282166e+02 7.13073254e-01]	[5.16193481e+02 7.52193176e+02 6.66832209e-01]	[4.93098053e+02 8.95845154e+02 7.81582177e-01]	[4.75101990e+02 8.93238037e+02 7.64622748e-01]	[4.95651062e+02 8.62557495e+02 7.17089176e-01]
[487.92376709 282.77462769 0.79010916]	[482.92614746 318.65127563 0.91430712]	[416.10217285 318.69839478 0.83715719]	[382.78338623 431.48168945 0.84671438]	[375.08001709 539.215271 0.85719681]	[554.63586426 316.16848755 0.84197944]	[580.21307373 418.62591553 0.84379268]	[593.11010742 523.769104 0.85155976]	[498.1229248 534.09991455 0.68099731]	[454.57485962 536.71044922 0.6738494 ]	[480.23303223 693.23254395 0.82544923]	[4.87941101e+02 8.52316284e+02 7.98013747e-01]	[539.3012085 529.02734375 0.68998432]	[562.31878662 693.20330811 0.84352273]	[523.89428711 747.07873535 0.82146746]	[475.12670898 272.46063232 0.81418228]	[503.27099609 272.45431519 0.88131744]	[449.52874756 249.40284729 0.7937265 ]	[523.77264404 246.82658386 0.87189537]	[5.34113342e+02 8.13794312e+02 7.14377999e-01]	[5.41886719e+02 8.08564270e+02 7.04371333e-01]	[5.16163391e+02 7.44500732e+02 6.84112310e-01]	[4.93047729e+02 8.95863281e+02 7.85062850e-01]	[4.75069855e+02 8.93242920e+02 7.61981606e-01]	[4.98161011e+02 8.62533142e+02 7.36878991e-01]
[487.97070312 285.23638916 0.78722274]	[482.91177368 318.66592407 0.91663039]	[416.09313965 318.71673584 0.83429968]	[382.77252197 431.54013062 0.84898692]	[375.08517456 539.22668457 0.85837632]	[552.14599609 318.52355957 0.84274238]	[577.77148438 418.6678772 0.84732938]	[593.11230469 523.77459717 0.85293716]	[495.6993103 534.09521484 0.67846471]	[454.56112671 536.72296143 0.6719051 ]	[480.24386597 695.73199463 0.81847143]	[4.87945343e+02 8.52356018e+02 7.89209545e-01]	[539.28491211 529.02685547 0.68723649]	[562.34423828 693.18078613 0.84410375]	[523.86663818 741.96032715 0.79305935]	[475.15161133 272.47805786 0.8177821 ]	[503.28829956 272.44949341 0.88564622]	[449.52670288 251.88223267 0.80264664]	[523.76708984 246.81115723 0.86887318]	[5.28972046e+02 8.08617737e+02 7.58326411e-01]	[5.41755737e+02 7.98392029e+02 7.13528037e-01]	[5.16186829e+02 7.36863281e+02 6.54156208e-01]	[4.90528412e+02 8.95845581e+02 7.84326851e-01]	[4.72577484e+02 8.93231079e+02 7.58721113e-01]	[4.98180389e+02 8.65095581e+02 7.27417707e-01]
[490.49261475 285.27868652 0.78480339]	[482.9135437 318.68325806 0.91685545]	[416.0881958 318.73217773 0.83094782]	[382.75946045 431.54486084 0.84732461]	[375.07659912 539.22991943 0.85744995]	[552.13903809 318.53845215 0.8442412 ]	[577.73504639 418.66760254 0.84334725]	[593.11901855 521.42077637 0.85158277]	[495.69497681 534.09686279 0.67992914]	[454.56280518 536.73406982 0.67297 ]	[480.27099609 695.78387451 0.8129127 ]	[4.87942444e+02 8.54812927e+02 7.83120811e-01]	[539.26861572 529.01837158 0.68738049]	[562.3873291 693.18408203 0.85160196]	[523.78778076 736.84851074 0.81166512]	[477.63360596 274.89828491 0.83642983]	[503.31433105 272.47821045 0.89538127]	[451.99868774 251.91880798 0.80744368]	[523.76831055 249.32026672 0.86942554]	[5.26528137e+02 8.06047241e+02 7.46173739e-01]	[5.41705200e+02 7.93271667e+02 7.30577707e-01]	[5.13622864e+02 7.34223083e+02 6.34409726e-01]	[4.90550201e+02 8.95845520e+02 7.80818164e-01]	[4.72592834e+02 8.93237488e+02 7.58782268e-01]	[4.98162567e+02 8.67607056e+02 7.21293330e-01]
[490.48080444 287.7911377 0.78678215]	[482.9107666 318.71636963 0.91348875]	[416.07318115 318.76055908 0.82483268]	[382.7638855 434.06082153 0.85160244]	[375.08502197 539.30078125 0.86773056]	[552.12835693 318.57174683 0.84458154]	[577.70477295 418.6708374 0.84241533]	[593.11645508 521.41430664 0.85177791]	[498.11645508 534.15350342 0.68708271]	[454.58166504 539.22479248 0.6827476 ]	[480.30368042 698.29644775 0.81958836]	[4.87952911e+02 8.54844666e+02 7.85725057e-01]	[539.3024292 531.54016113 0.69193977]	[562.39532471 690.7288208 0.85332149]	[521.39276123 739.36151123 0.81553137]	[477.64434814 274.93078613 0.84495842]	[503.31216431 274.87768555 0.90260851]	[452.00405884 251.91664124 0.81085616]	[523.77496338 249.3605957 0.86949968]	[5.26449158e+02 8.00945312e+02 7.40814805e-01]	[5.39244263e+02 7.90719788e+02 7.45689273e-01]	[5.13568359e+02 7.34218201e+02 6.16657734e-01]	[4.90516907e+02 8.95859070e+02 7.81355083e-01]	[4.72579224e+02 8.93247070e+02 7.59759784e-01]	[4.98185730e+02 8.67633545e+02 7.27860034e-01]
[490.53244019 287.82546997 0.7825039 ]	[482.89892578 318.74282837 0.91347885]	[416.06494141 321.15963745 0.82027107]	[382.75967407 434.06625366 0.85251617]	[375.08599854 541.71881104 0.8712936 ]	[552.11700439 318.59912109 0.84581167]	[575.23205566 418.6973877 0.8461504 ]	[590.65130615 523.77276611 0.85417986]	[498.12384033 536.66375732 0.68712819]	[454.57940674 539.25726318 0.68336868]	[480.35772705 703.41271973 0.82848692]	[4.87958862e+02 8.54802063e+02 7.96602547e-01]	[539.30194092 531.5690918 0.68985695]	[562.3916626 693.17669678 0.84866303]	[521.3067627 734.31958008 0.80156052]	[477.67514038 274.97979736 0.84905386]	[503.33877563 274.90252686 0.9056344 ]	[452.00454712 251.90979004 0.81857431]	[523.77362061 249.39309692 0.86800069]	[5.23942444e+02 7.93355225e+02 7.74337053e-01]	[5.34180420e+02 7.88202026e+02 7.32457757e-01]	[5.11007050e+02 7.31685425e+02 5.82484961e-01]	[4.90572083e+02 8.95871033e+02 7.86378741e-01]	[4.75076355e+02 8.93257690e+02 7.67190933e-01]	[4.98178711e+02 8.65114685e+02 7.27501452e-01]
[490.49490356 287.86209106 0.77963024]	[482.88314819 318.77194214 0.91256386]	[416.0640564 321.17962646 0.81908607]	[382.75115967 436.56893921 0.86175227]	[375.09082031 541.73394775 0.87370187]	[552.08361816 318.63989258 0.84616727]	[575.20483398 418.73193359 0.84975892]	[590.65161133 523.82086182 0.85445493]	[498.11801147 536.7019043 0.68977958]	[454.5921936 539.28765869 0.68617535]	[480.3526001 700.92077637 0.82116556]	[4.87967834e+02 8.52387573e+02 7.97427833e-01]	[539.28601074 531.60760498 0.68885624]	[562.36151123 693.18475342 0.84815019]	[521.22546387 731.77789307 0.78445339]	[477.66412354 275.01525879 0.84678328]	[503.31497192 274.93200684 0.90132976]	[452.02462769 251.94647217 0.82719147]	[523.76885986 251.85888672 0.88411915]	[5.23928040e+02 7.93224060e+02 7.82971978e-01]	[5.34107239e+02 7.88117981e+02 7.35316575e-01]	[5.08515411e+02 7.29179749e+02 5.34787655e-01]	[4.90565765e+02 8.95868774e+02 7.88904965e-01]	[4.75079620e+02 8.93251587e+02 7.67146528e-01]	[4.98204132e+02 8.65081177e+02 7.31201470e-01]
[487.95227051 287.85684204 0.7820558 ]	[482.86187744 321.16134644 0.91261035]	[416.05151367 321.20672607 0.81522071]	[382.74304199 436.59454346 0.86646944]	[375.08804321 541.77752686 0.87827742]	[549.60046387 318.67318726 0.84465986]	[575.2243042 421.18273926 0.84774387]	[590.64404297 523.91448975 0.84910238]	[498.13320923 539.21551514 0.69659948]	[454.60501099 541.76104736 0.69088936]	[480.37011719 703.41027832 0.82959855]	[4.87978241e+02 8.54838135e+02 7.94624686e-01]	[539.30175781 534.15649414 0.6912421 ]	[562.34759521 693.18865967 0.8491683 ]	[521.17425537 731.75653076 0.78783709]	[477.60388184 274.98831177 0.83809114]	[503.24337769 274.93997192 0.89982039]	[452.03585815 254.35412598 0.83220565]	[521.42578125 251.91101074 0.89624882]	[523.8550415 790.76983643 0.81544828]	[5.31532898e+02 7.88049072e+02 7.48907208e-01]	[5.08482330e+02 7.29145874e+02 5.34126639e-01]	[4.93048920e+02 8.95871765e+02 7.88961947e-01]	[4.75085052e+02 8.93250916e+02 7.69847989e-01]	[4.98198853e+02 8.65122620e+02 7.25073040e-01]
[487.96530151 290.3572998 0.78985357]	[482.84976196 321.18365479 0.91011924]	[416.03192139 321.24237061 0.807347 ]	[380.35150146 436.64004517 0.8742165 ]	[375.07421875 541.81237793 0.87821651]	[549.59686279 318.69168091 0.84145337]	[575.20550537 421.21286011 0.84324169]	[590.64080811 523.91497803 0.84830731]	[498.12796021 539.24468994 0.70069468]	[454.59686279 541.78912354 0.69606435]	[480.37713623 703.49707031 0.84004724]	[4.87990875e+02 8.52375854e+02 8.00904632e-01]	[539.30651855 536.66448975 0.69537657]	[562.33850098 693.17871094 0.84965223]	[518.75152588 731.7868042 0.76487106]	[477.60818481 275.02319336 0.84696126]	[503.27468872 274.95697021 0.91146493]	[452.02606201 254.38374329 0.83883399]	[523.76422119 251.90713501 0.88350165]	[521.41223145 790.7008667 0.8060388 ]	[5.26482910e+02 7.88028076e+02 7.52203345e-01]	[5.05982330e+02 7.31669861e+02 5.02663612e-01]	[4.93075500e+02 8.95869324e+02 7.85592318e-01]	[4.75109192e+02 8.93242432e+02 7.69038737e-01]	[4.98208527e+02 8.62567261e+02 7.20008135e-01]
[485.45825195 292.86886597 0.79643863]	[482.81774902 321.23986816 0.90602171]	[413.59069824 323.72705078 0.796902 ]	[380.34359741 439.09967041 0.88591695]	[375.07751465 541.84332275 0.88174045]	[549.58502197 318.7244873 0.83945417]	[575.19134521 421.28076172 0.83474028]	[590.62481689 523.94458008 0.84956366]	[498.14260864 539.26641846 0.70372033]	[454.60006714 541.79534912 0.69784534]	[482.71554565 703.47631836 0.84033096]	[4.87984741e+02 8.52375366e+02 8.01777959e-01]	[541.69702148 536.70245361 0.70109141]	[562.33087158 695.79772949 0.83143967]	[518.71734619 731.77508545 0.74856776]	[475.12463379 275.11148071 0.83522069]	[500.87185669 275.04110718 0.89455843]	[451.98999023 254.45280457 0.8387928 ]	[523.76013184 251.96438599 0.90509105]	[521.35870361 790.74645996 0.81455427]	[5.26395752e+02 7.88070618e+02 7.68844008e-01]	[5.05949982e+02 7.31643494e+02 4.78521675e-01]	[4.93071350e+02 8.95852966e+02 7.84683645e-01]	[4.75112213e+02 8.93230530e+02 7.67493248e-01]	[4.98212219e+02 8.62552795e+02 7.20208764e-01]
[485.44815063 292.91464233 0.80900717]	[482.80252075 321.29660034 0.8973965 ]	[416.02914429 323.76901245 0.79568619]	[380.31994629 439.10906982 0.89062655]	[375.07757568 541.86987305 0.88501322]	[549.56347656 318.76907349 0.83537042]	[575.18225098 421.29263306 0.84048784]	[590.60888672 524.01068115 0.84470093]	[498.12335205 539.30499268 0.70239395]	[454.57983398 541.83392334 0.69682825]	[482.76385498 706.01464844 0.85948324]	[4.87958923e+02 8.54819763e+02 7.92257071e-01]	[539.29730225 536.73291016 0.70040649]	[562.309021 698.33782959 0.82751882]	[518.72094727 731.75482178 0.74302536]	[475.1005249 277.48544312 0.83520019]	[500.86828613 275.07629395 0.90403938]	[449.50170898 254.48582458 0.84259599]	[523.75421143 251.9499054 0.89714551]	[521.32220459 790.68591309 0.80217505]	[5.23978516e+02 7.85609680e+02 7.67342746e-01]	[5.05981781e+02 7.29155884e+02 4.60310787e-01]	[4.93071930e+02 8.95854187e+02 7.81204343e-01]	[4.75103149e+02 8.93239624e+02 7.64145076e-01]	[4.98177155e+02 8.65057678e+02 7.07429409e-01]
[485.46710205 292.99645996 0.82205844]	[482.787323 323.76806641 0.89031315]	[413.57650757 326.28625488 0.78381199]	[380.30361938 439.12271118 0.89500928]	[375.07244873 541.9251709 0.88656199]	[549.56323242 321.19192505 0.82932365]	[575.15161133 421.35119629 0.82165539]	[590.56970215 526.46191406 0.83959812]	[495.69717407 541.74981689 0.70168042]	[454.55117798 541.85443115 0.69558293]	[482.7522583 705.9942627 0.86239672]	[4.87964539e+02 8.54831421e+02 7.94300616e-01]	[539.27923584 539.22570801 0.69987351]	[562.29980469 700.86877441 0.83319116]	[518.71582031 731.76763916 0.74329156]	[475.09625244 277.56378174 0.83785313]	[500.88180542 275.11895752 0.90130699]	[449.44927979 254.53713989 0.8450439 ]	[521.41186523 254.37438965 0.90280783]	[521.29833984 790.66583252 0.80846149]	[523.92077637 785.59082031 0.78584272]	[5.06001129e+02 7.29159729e+02 4.64406878e-01]	[4.93072449e+02 8.95884338e+02 7.81823635e-01]	[4.75115387e+02 8.93259766e+02 7.66301870e-01]	[4.98183716e+02 8.65059204e+02 7.04077065e-01]
[485.37261963 295.44570923 0.8296926 ]	[482.75286865 323.81832886 0.88507825]	[413.5663147 326.33239746 0.77926135]	[380.28378296 439.14019775 0.89964724]	[375.05728149 544.31512451 0.8866806 ]	[549.51904297 321.24569702 0.82420731]	[575.13684082 423.77835083 0.80985224]	[588.12322998 526.46105957 0.84019065]	[495.66687012 541.82196045 0.7043401 ]	[452.07565308 541.91040039 0.69129878]	[482.76913452 706.13049316 0.86195028]	[4.87975128e+02 8.54798767e+02 8.00796986e-01]	[539.2512207 539.30462646 0.69919252]	[562.25701904 700.90155029 0.82549936]	[518.67242432 734.28930664 0.73556525]	[472.58883667 277.63955688 0.82444316]	[500.815979 277.5612793 0.88751954]	[449.43432617 254.58283997 0.84261173]	[521.4052124 254.43193054 0.90918553]	[521.28985596 790.73535156 0.80828488]	[523.90124512 788.06384277 0.79725146]	[5.05960632e+02 7.31655090e+02 4.50340092e-01]	[4.93068848e+02 8.95871887e+02 7.89281607e-01]	[4.75109802e+02 8.93248230e+02 7.70218015e-01]	[4.98185577e+02 8.62558899e+02 7.10555255e-01]
[485.36755371 295.53839111 0.86185944]	[482.73223877 326.37072754 0.87791824]	[413.50750732 328.92263794 0.76969165]	[380.23614502 441.67163086 0.91233802]	[375.05273438 544.48303223 0.87586331]	[549.49975586 321.27911377 0.82125574]	[572.62475586 423.78390503 0.80957186]	[588.11798096 526.52294922 0.83388066]	[495.65161133 541.8190918 0.69848859]	[452.06210327 544.33660889 0.68728209]	[482.7583313 708.54095459 0.86161804]	[4.87981537e+02 8.52350464e+02 8.05290401e-01]	[539.24633789 539.26397705 0.69232136]	[559.82965088 703.36859131 0.82141513]	[5.16204956e+02 7.36844543e+02 7.14992881e-01]	[472.5617981 280.10565186 0.82829982]	[500.79959106 277.66864014 0.89686978]	[446.92578125 256.98245239 0.8476792 ]	[521.40625 254.42842102 0.89170909]	[521.29443359 790.82830811 0.79923856]	[523.89825439 788.15423584 0.79914838]	[5.05966309e+02 7.31718933e+02 4.35732603e-01]	[4.93096161e+02 8.95878113e+02 7.84439921e-01]	[4.75145691e+02 8.93254333e+02 7.65013039e-01]	[4.98189880e+02 8.60007446e+02 7.08093584e-01]
[485.37454224 295.53695679 0.86058342]	[482.73220825 326.3684082 0.87834388]	[413.51391602 328.92471313 0.76989794]	[380.24127197 441.66830444 0.91110277]	[375.0567627 544.48260498 0.87774533]	[549.50292969 321.2802124 0.82112277]	[572.61968994 423.78646851 0.8094216 ]	[588.11730957 526.52209473 0.83335656]	[495.64849854 541.81054688 0.69728386]	[452.06570435 544.32739258 0.68695694]	[482.76525879 708.54876709 0.86161059]	[4.87979401e+02 8.52360291e+02 8.02379191e-01]	[539.24230957 539.2545166 0.6906141 ]	[559.8293457 703.37017822 0.82045645]	[5.18680359e+02 7.34311829e+02 7.18317568e-01]	[472.56622314 280.10671997 0.82749456]	[500.80496216 277.66760254 0.89683801]	[446.92852783 256.97930908 0.84802437]	[521.40893555 254.4122467 0.89034474]	[521.29650879 793.22937012 0.79455727]	[523.90441895 788.16448975 0.7938996 ]	[5.05982208e+02 7.31680603e+02 4.36342388e-01]	[4.93109680e+02 8.95877747e+02 7.83836246e-01]	[4.75156769e+02 8.93254761e+02 7.65465677e-01]	[4.98180511e+02 8.60014099e+02 7.04885602e-01]
[485.34832764 295.56234741 0.85140032]	[482.73168945 328.85083008 0.87798661]	[413.51986694 328.93786621 0.76976514]	[380.20831299 441.71890259 0.91279995]	[375.00265503 544.46276855 0.87604475]	[549.48950195 323.73669434 0.81559855]	[570.12420654 423.86483765 0.79532868]	[588.09973145 529.05883789 0.82700282]	[495.64193726 541.83154297 0.69642788]	[452.05392456 544.34838867 0.68416309]	[482.75805664 708.59130859 0.85582447]	[4.87976532e+02 8.52371277e+02 7.99482763e-01]	[539.23400879 539.27600098 0.68839496]	[559.82855225 703.45440674 0.83123505]	[5.13634705e+02 7.39359009e+02 7.17727959e-01]	[472.56930542 280.14303589 0.81046379]	[500.7671814 277.71389771 0.87626469]	[446.94570923 257.05285645 0.84344995]	[521.33905029 254.49378967 0.89505827]	[521.27374268 793.29724121 0.79430407]	[523.88739014 788.20550537 0.80030894]	[5.05929565e+02 7.31709351e+02 4.42022264e-01]	[4.93107574e+02 8.95881592e+02 7.84334481e-01]	[4.75149750e+02 8.93258484e+02 7.65823901e-01]	[4.98175873e+02 8.62498169e+02 7.01937079e-01]
[482.93197632 295.59848022 0.86030924]	[482.71542358 328.88787842 0.8782075 ]	[413.50161743 331.41970825 0.76953536]	[380.17098999 441.74899292 0.90914679]	[372.54995728 544.48944092 0.86588424]	[547.05151367 323.77709961 0.814152 ]	[570.10778809 428.91055298 0.79291099]	[588.08544922 534.09454346 0.82903773]	[495.60641479 541.88146973 0.70017201]	[452.02316284 544.40386963 0.68973875]	[482.76678467 708.62298584 0.86070037]	[4.87979767e+02 8.52350464e+02 8.05731535e-01]	[539.19793701 541.75823975 0.69009078]	[559.79437256 703.47650146 0.83248001]	[5.13613586e+02 7.41939575e+02 7.30547547e-01]	[472.53646851 280.16455078 0.81283981]	[500.74716187 280.12405396 0.88274199]	[446.91418457 257.08868408 0.84263211]	[521.30700684 254.57569885 0.88793314]	[5.21239685e+02 7.95802734e+02 7.85903633e-01]	[523.83312988 790.64770508 0.80990952]	[5.05924194e+02 7.34269043e+02 4.43805903e-01]	[4.93090424e+02 8.95882019e+02 7.81840324e-01]	[4.75140411e+02 8.93259277e+02 7.65492141e-01]	[4.98177765e+02 8.59990601e+02 7.05353856e-01]
[482.94155884 295.65307617 0.84790027]	[480.33856201 331.49093628 0.88629556]	[410.96206665 334.03109741 0.77774125]	[380.12069702 444.33694458 0.89472622]	[372.478302 547.00524902 0.83897269]	[546.95721436 326.37265015 0.81390077]	[570.03979492 428.9744873 0.79067528]	[588.04510498 534.14154053 0.83855718]	[493.11843872 544.39892578 0.69766492]	[449.49285889 544.49127197 0.68656766]	[482.76019287 711.15057373 0.83123547]	[4.87973938e+02 8.54793152e+02 7.93889701e-01]	[536.73614502 541.88104248 0.69511205]	[559.83679199 706.03210449 0.86738533]	[508.53189087 746.94909668 0.74936891]	[472.54162598 282.67050171 0.7928189 ]	[500.7387085 280.17959595 0.86716247]	[446.89822388 257.19802856 0.84118056]	[521.2366333 256.99597168 0.87476534]	[5.21239563e+02 8.00918213e+02 8.00610483e-01]	[523.83459473 790.78039551 0.81839341]	[5.03408783e+02 7.39334778e+02 4.25986856e-01]	[4.93087250e+02 8.95918884e+02 7.68819511e-01]	[4.75130859e+02 8.93291138e+02 7.55208135e-01]	[4.98164642e+02 8.62496643e+02 6.95220768e-01]
[482.83575439 298.03512573 0.86838984]	[480.33123779 333.97335815 0.89685297]	[408.47406006 336.45910645 0.77960515]	[380.11505127 444.40072632 0.88298094]	[372.4414978 546.99957275 0.83453184]	[546.9432373 328.91625977 0.8150906 ]	[570.02319336 431.50979614 0.78982216]	[588.0425415 536.67547607 0.84646487]	[493.07699585 544.43212891 0.6961922 ]	[449.46865845 546.93365479 0.68627971]	[482.74645996 711.15808105 0.8319509 ]	[4.87939667e+02 8.52354126e+02 7.95047045e-01]	[536.71173096 544.33276367 0.69616538]	[559.81958008 706.06652832 0.86953342]	[5.11022858e+02 7.46960632e+02 7.43422925e-01]	[469.97476196 282.71850586 0.79722583]	[500.662323 280.24481201 0.85795403]	[444.42120361 257.17431641 0.84949499]	[521.17358398 257.10742188 0.87140238]	[521.22631836 803.48126221 0.81014109]	[523.80944824 793.24346924 0.81381762]	[5.05874817e+02 7.36820007e+02 4.16322857e-01]	[4.93108734e+02 8.95898682e+02 7.68886805e-01]	[4.75144684e+02 8.93277466e+02 7.57950485e-01]	[4.95688324e+02 8.59951599e+02 6.89505756e-01]
[482.74990845 298.05032349 0.88163984]	[480.30203247 334.0617981 0.90564513]	[408.42111206 336.51568604 0.78548288]	[380.10424805 444.41107178 0.88053787]	[369.97097778 549.5057373 0.82181877]	[546.91925049 331.46835327 0.82247692]	[567.57769775 431.55801392 0.79515272]	[588.0411377 536.71557617 0.85135984]	[493.05160522 544.45098877 0.69811082]	[449.46463013 546.94390869 0.68932706]	[482.73699951 711.19042969 0.82825279]	[4.87943146e+02 8.52390259e+02 7.90355802e-01]	[536.67340088 544.35876465 0.69685602]	[559.82922363 706.09118652 0.86772341]	[5.08529388e+02 7.47064392e+02 7.21019864e-01]	[467.44918823 282.73803711 0.80623466]	[498.22238159 282.69308472 0.85197997]	[444.37844849 259.58486938 0.85191351]	[518.79650879 257.13076782 0.87382787]	[521.2164917 803.51831055 0.80969107]	[523.81420898 793.29553223 0.80615938]	[5.03435516e+02 7.39415344e+02 3.61428976e-01]	[4.93087708e+02 8.95924683e+02 7.66799033e-01]	[4.75125183e+02 8.93298035e+02 7.56758094e-01]	[4.95680054e+02 8.60014465e+02 6.88679636e-01]
[482.84365845 298.10882568 0.87215096]	[480.27362061 336.44509888 0.90457726]	[408.38748169 336.53793335 0.7886852 ]	[380.08776855 444.37860107 0.88254637]	[369.94839478 549.54089355 0.81903142]	[544.50744629 331.50457764 0.82800752]	[567.53149414 431.54815674 0.80311191]	[588.02496338 536.73101807 0.85339963]	[493.03485107 544.45220947 0.69961125]	[449.4491272 546.95184326 0.69053513]	[482.71615601 711.23486328 0.82141799]	[4.87957001e+02 8.54810059e+02 7.90751278e-01]	[536.65649414 544.35345459 0.69653058]	[559.81707764 706.10650635 0.86771071]	[5.08544342e+02 7.47125244e+02 7.41764069e-01]	[467.49133301 285.29071045 0.79767656]	[500.64440918 282.72143555 0.85892886]	[444.33782959 259.65106201 0.85283387]	[518.78302002 257.10528564 0.87532455]	[521.19891357 803.54290771 0.82650363]	[523.81005859 793.3081665 0.82431048]	[5.03404785e+02 7.41954956e+02 4.10543650e-01]	[4.93078033e+02 8.95926941e+02 7.64232695e-01]	[4.75121796e+02 8.93303833e+02 7.57322490e-01]	[4.98133362e+02 8.62516602e+02 6.91333532e-01]
[482.89059448 298.12908936 0.88083535]	[480.2154541 336.48483276 0.90397942]	[405.85134888 336.60263062 0.80004263]	[380.1010437 444.42608643 0.8795206 ]	[369.94165039 552.05847168 0.8144027 ]	[544.47686768 333.93069458 0.83536202]	[567.47570801 431.53439331 0.80591142]	[588.00506592 539.16949463 0.8558166 ]	[493.05615234 546.93621826 0.69350511]	[449.4730835 547.01660156 0.68397659]	[480.36410522 713.70819092 0.81550848]	[4.85492981e+02 8.52375671e+02 7.98988819e-01]	[536.66479492 544.40264893 0.6962325 ]	[559.78466797 706.08233643 0.86122572]	[511.05987549 747.07104492 0.74777353]	[469.9621582 287.79592896 0.805632 ]	[500.65213013 282.70907593 0.87227559]	[444.32955933 262.15753174 0.84156436]	[518.73864746 257.15441895 0.8597157 ]	[5.21178284e+02 8.03484375e+02 7.92378962e-01]	[523.79431152 793.26153564 0.81534362]	[5.03418060e+02 7.41914124e+02 4.33932543e-01]	[4.93088287e+02 8.95985107e+02 7.58057237e-01]	[4.75103638e+02 8.93337402e+02 7.47795463e-01]	[4.95633606e+02 8.60005615e+02 6.90329432e-01]
[482.89083862 298.15322876 0.88336474]	[480.16842651 336.50244141 0.89817417]	[403.39031982 336.64190674 0.80382097]	[380.08917236 446.92797852 0.8670997 ]	[369.96038818 552.10516357 0.81502181]	[544.43505859 333.93618774 0.84237826]	[567.47906494 434.02850342 0.80701464]	[587.99591064 539.2277832 0.86906403]	[493.03857422 546.95050049 0.69248736]	[449.46539307 547.0413208 0.68061692]	[480.33972168 713.7442627 0.82080936]	[4.85485718e+02 8.54792969e+02 7.90504515e-01]	[536.64227295 544.40948486 0.69232059]	[559.76934814 706.09051514 0.85411119]	[508.53814697 747.14221191 0.74920541]	[467.50283813 287.8248291 0.80251646]	[500.64996338 282.72964478 0.86953223]	[441.92416382 262.19842529 0.84146053]	[518.73052979 257.16690063 0.84823942]	[5.21179749e+02 8.03481262e+02 7.96029627e-01]	[523.77374268 793.25976562 0.82224101]	[5.03381927e+02 7.41957703e+02 4.39141154e-01]	[4.93090485e+02 8.95985962e+02 7.54821360e-01]	[4.75103729e+02 8.93339050e+02 7.45063066e-01]	[4.95628540e+02 8.62491882e+02 6.84169710e-01]
[482.82839966 298.21890259 0.88443065]	[480.14471436 336.52020264 0.89484262]	[403.36154175 336.65811157 0.80940437]	[377.7567749 446.92645264 0.86566794]	[369.98449707 554.62042236 0.81408346]	[544.39996338 333.96630859 0.84856045]	[567.4475708 434.04910278 0.81237507]	[587.99212646 539.24920654 0.8693881 ]	[490.57852173 546.98077393 0.6921277 ]	[449.47387695 549.52258301 0.67878056]	[480.3248291 713.74969482 0.82006866]	[4.85475616e+02 8.54806335e+02 7.88038254e-01]	[534.18115234 544.44665527 0.6911239 ]	[559.76483154 706.0546875 0.85235429]	[505.98040771 749.5567627 0.75950664]	[467.42160034 290.36099243 0.81561214]	[498.22454834 285.25869751 0.85533124]	[441.85394287 262.19354248 0.84319788]	[518.66589355 259.58044434 0.83421367]	[5.21172668e+02 8.03511108e+02 7.95608640e-01]	[521.40142822 793.29003906 0.82119268]	[5.03294769e+02 7.41979736e+02 4.16245103e-01]	[4.93051697e+02 8.98420410e+02 7.50335336e-01]	[4.72601044e+02 8.93348083e+02 7.39519298e-01]	[4.95629211e+02 8.62490234e+02 6.78060532e-01]
[482.75268555 300.62765503 0.88256478]	[480.1257019 336.55004883 0.89348888]	[403.36096191 336.67724609 0.81301701]	[377.75094604 446.95898438 0.86485106]	[372.44204712 554.659729 0.81473333]	[544.36120605 334.00476074 0.85244006]	[565.04882812 434.09243774 0.81596446]	[587.97991943 539.24804688 0.86954033]	[490.54672241 546.9588623 0.69482547]	[446.96408081 547.04034424 0.68110627]	[480.33065796 713.74108887 0.81893104]	[4.85473511e+02 8.54797119e+02 7.94290602e-01]	[534.16162109 544.42370605 0.69169301]	[559.76965332 706.10101318 0.84855068]	[506.00918579 747.17315674 0.76149344]	[464.92642212 290.38153076 0.82474297]	[498.14825439 285.28646851 0.84215778]	[441.80404663 262.16183472 0.84898609]	[516.20721436 259.58554077 0.8397041 ]	[5.18767578e+02 8.00947083e+02 7.83620894e-01]	[521.38220215 790.82244873 0.82801557]	[5.03328583e+02 7.41967834e+02 4.24223900e-01]	[4.90541718e+02 8.98413513e+02 7.57657468e-01]	[4.72569794e+02 8.93336182e+02 7.44403124e-01]	[4.95639496e+02 8.60005615e+02 6.87457085e-01]
[482.73519897 300.65112305 0.88324714]	[477.73120117 336.57287598 0.89079839]	[403.33346558 339.04830933 0.81753951]	[377.74282837 449.51846313 0.86230999]	[372.44104004 554.68615723 0.81464946]	[544.33868408 334.01953125 0.85500813]	[565.05181885 434.10739136 0.82130671]	[587.97375488 539.26123047 0.87280774]	[490.52874756 546.97271729 0.69454902]	[446.94888306 549.50396729 0.68066603]	[480.32672119 716.26696777 0.81514704]	[4.85470184e+02 8.54792419e+02 7.94939578e-01]	[534.15264893 544.43499756 0.69112474]	[559.74987793 706.14141846 0.84200776]	[505.98403931 747.13671875 0.74996793]	[464.90219116 290.40853882 0.82486665]	[495.70077515 285.32785034 0.83613873]	[441.78335571 262.21322632 0.84405851]	[516.12963867 259.6244812 0.82866645]	[5.18751465e+02 8.00917236e+02 7.72910655e-01]	[521.35357666 790.80755615 0.81905735]	[5.03341034e+02 7.41891052e+02 3.85391444e-01]	[4.90556549e+02 8.98424561e+02 7.59301722e-01]	[4.72583099e+02 8.93345032e+02 7.44665980e-01]	[4.95632965e+02 8.59997864e+02 6.85411096e-01]
[482.79003906 300.6612854 0.89642262]	[477.68338013 336.59545898 0.88926363]	[403.2963562 339.07546997 0.82599151]	[377.72866821 452.01382446 0.86299253]	[369.98287964 557.17071533 0.81607419]	[544.30377197 334.03369141 0.85913056]	[565.02435303 434.07513428 0.81930935]	[587.98388672 539.27545166 0.87307775]	[490.48922729 547.00195312 0.69344205]	[446.91256714 549.55834961 0.67822152]	[480.30194092 716.3001709 0.81630015]	[4.85475250e+02 8.54802429e+02 7.86637366e-01]	[534.1260376 544.45593262 0.68795061]	[559.74005127 708.49993896 0.8439647 ]	[506.0065918 747.07653809 0.75964022]	[464.92312622 292.88497925 0.84165013]	[498.12963867 285.33383179 0.84846038]	[441.71340942 262.2277832 0.85130209]	[513.64141846 259.6461792 0.80887604]	[5.18716064e+02 7.95890808e+02 7.86700070e-01]	[521.33483887 790.73779297 0.83308983]	[5.03368713e+02 7.36844177e+02 4.09604698e-01]	[4.90490204e+02 8.98420654e+02 7.54939914e-01]	[4.72541351e+02 8.93338989e+02 7.38985062e-01]	[4.95668671e+02 8.60006653e+02 6.78718507e-01]
[482.81176758 300.6986084 0.88955551]	[477.63568115 336.63485718 0.88657868]	[403.27389526 339.12518311 0.83141005]	[377.71322632 454.55404663 0.86093593]	[369.95181274 557.19836426 0.82079935]	[541.92297363 334.05032349 0.86365271]	[565.01568604 434.07302856 0.81792772]	[587.98883057 539.30236816 0.87689489]	[490.49935913 549.50872803 0.69300467]	[446.92440796 552.11120605 0.6770882 ]	[480.28411865 716.27484131 0.81506652]	[4.85486542e+02 8.52384827e+02 7.92255998e-01]	[534.1418457 546.92785645 0.68644768]	[559.72875977 708.52655029 0.84755635]	[508.46810913 746.99487305 0.7571373 ]	[464.89959717 292.93841553 0.85607356]	[498.13336182 287.82183838 0.85333347]	[441.65905762 262.24264526 0.8540625 ]	[513.60662842 259.62719727 0.79814249]	[5.18704834e+02 7.95796570e+02 7.93441117e-01]	[521.32836914 790.68554688 0.83863491]	[5.03380676e+02 7.36801147e+02 4.30253595e-01]	[4.88016785e+02 8.95989502e+02 7.62227893e-01]	[4.72541412e+02 8.93328003e+02 7.42838323e-01]	[4.95679596e+02 8.59997742e+02 6.87675476e-01]
[482.79095459 300.71798706 0.88151497]	[477.58807373 336.6763916 0.88017499]	[400.86035156 339.16403198 0.83606452]	[377.69494629 454.57443237 0.86020112]	[369.9604187 557.24871826 0.82491219]	[541.88146973 336.45315552 0.86855352]	[565.00848389 434.08285522 0.82249022]	[587.99249268 539.30340576 0.87672645]	[490.49258423 549.52404785 0.69270933]	[446.91760254 552.14404297 0.67716765]	[480.27770996 716.25708008 0.81235576]	[4.85475006e+02 8.52390381e+02 7.90332556e-01]	[534.13922119 546.93267822 0.68718427]	[559.72888184 708.52496338 0.84694523]	[5.08512787e+02 7.44540100e+02 7.41082728e-01]	[464.8795166 292.94985962 0.85016412]	[495.69271851 287.83761597 0.84922659]	[441.65887451 264.75396729 0.85037541]	[511.08236694 259.66638184 0.78492302]	[518.68060303 793.33953857 0.79461277]	[521.30450439 790.65704346 0.83500236]	[5.03456268e+02 7.34243103e+02 4.33626294e-01]	[4.88016846e+02 8.98429810e+02 7.59151042e-01]	[4.72536530e+02 8.93348755e+02 7.38144338e-01]	[4.95675720e+02 8.59994446e+02 6.81190491e-01]
[482.73803711 300.73486328 0.8773936 ]	[475.14602661 336.70053101 0.87708783]	[400.8369751 339.19244385 0.83833772]	[377.68688965 454.64886475 0.86747324]	[369.9697876 559.69140625 0.82713062]	[541.85925293 336.46792603 0.87040001]	[564.99853516 434.07406616 0.82316566]	[587.99127197 539.28295898 0.87391424]	[490.49520874 549.54260254 0.69043672]	[446.93255615 554.64624023 0.67697483]	[480.27151489 716.27532959 0.81392574]	[4.85489990e+02 8.52366577e+02 7.95906901e-01]	[534.15002441 546.94885254 0.68724227]	[559.73944092 708.52172852 0.85180598]	[5.08544922e+02 7.44541199e+02 7.39026666e-01]	[462.44134521 292.9392395 0.84533459]	[495.6390686 287.83554077 0.84407467]	[439.29470825 264.77496338 0.85741723]	[511.0447998 259.68777466 0.78756052]	[518.65612793 793.3237915 0.80064946]	[521.29510498 790.65039062 0.84018165]	[5.05902649e+02 7.31746033e+02 4.34531301e-01]	[4.90487183e+02 8.98415100e+02 7.62601793e-01]	[4.72551270e+02 8.93335754e+02 7.42219150e-01]	[4.95681854e+02 8.59952454e+02 6.85599566e-01]
[480.37161255 303.19485474 0.86848789]	[475.09701538 339.04202271 0.87106133]	[400.82168579 339.22610474 0.83642387]	[377.68725586 457.1427002 0.87843573]	[369.98187256 559.70288086 0.83053792]	[541.82427979 336.4524231 0.86348945]	[564.99822998 434.05700684 0.82054424]	[588.00177002 539.31518555 0.87525815]	[490.50689697 549.54205322 0.68918008]	[446.9493103 554.65136719 0.67628902]	[480.26626587 716.3145752 0.81326127]	[4.85487366e+02 8.52349854e+02 7.96312809e-01]	[534.1607666 546.94989014 0.6861465 ]	[559.73382568 708.51721191 0.85252416]	[508.50588989 746.96246338 0.75542378]	[462.37768555 292.99124146 0.85551345]	[495.60220337 287.85842896 0.83538526]	[439.27935791 267.33520508 0.84916842]	[511.06140137 259.62454224 0.80126667]	[518.69134521 793.30181885 0.80891645]	[521.31933594 790.63397217 0.84256673]	[5.03441193e+02 7.34277893e+02 4.35528517e-01]	[4.88022736e+02 8.98431213e+02 7.59441793e-01]	[4.72544891e+02 8.93347046e+02 7.38773406e-01]	[4.95685425e+02 8.57467041e+02 6.84671938e-01]
[480.3031311 303.21936035 0.86875653]	[475.08798218 336.70480347 0.87140363]	[400.80941772 339.22805786 0.84065437]	[377.68441772 457.16262817 0.87754679]	[372.44213867 559.71276855 0.83217657]	[541.80517578 334.06814575 0.86188149]	[564.99530029 434.03942871 0.82034475]	[588.00665283 539.28942871 0.87376422]	[490.49179077 549.50604248 0.69173384]	[446.9230957 552.14001465 0.67722857]	[480.27731323 716.34143066 0.81381106]	[4.85486267e+02 8.52333252e+02 8.00860226e-01]	[534.13763428 544.48474121 0.68776673]	[559.74121094 708.51135254 0.85335374]	[5.08519012e+02 7.46947571e+02 7.46292591e-01]	[462.30853271 293.00085449 0.86597621]	[493.05670166 287.89096069 0.83457899]	[439.26199341 269.83782959 0.84935594]	[511.0050354 259.66049194 0.82061154]	[518.70043945 793.29559326 0.80542761]	[521.32373047 790.6305542 0.84082252]	[5.03456146e+02 7.34273865e+02 4.27814811e-01]	[4.90485382e+02 8.98422546e+02 7.60307908e-01]	[4.72547363e+02 8.93340515e+02 7.40312517e-01]	[4.95683777e+02 8.57447937e+02 6.86368644e-01]
[480.28997803 303.21362305 0.86732376]	[475.06790161 336.69451904 0.86930567]	[400.80233765 339.230896 0.84096044]	[377.6817627 457.15060425 0.87561822]	[372.46731567 559.73620605 0.83796734]	[541.79107666 334.04489136 0.85850161]	[564.98986816 434.02682495 0.81894213]	[588.01623535 539.29400635 0.87209845]	[488.02578735 547.0211792 0.69161117]	[446.91455078 552.12878418 0.67684644]	[480.28036499 718.82946777 0.81533539]	[4.85485718e+02 8.52337402e+02 7.97253430e-01]	[534.13256836 544.46136475 0.68671972]	[559.75506592 708.51147461 0.85629839]	[508.52258301 746.96002197 0.74870872]	[462.29592896 293.00140381 0.86563265]	[490.56549072 290.35150146 0.8350116 ]	[439.25509644 269.85748291 0.84828341]	[508.52923584 259.67044067 0.82385004]	[518.71191406 793.32293701 0.80423796]	[521.33544922 790.64868164 0.83999133]	[5.03461670e+02 7.34291992e+02 4.33014750e-01]	[4.90491425e+02 8.98415955e+02 7.61406600e-01]	[4.72553528e+02 8.93337097e+02 7.41049290e-01]	[4.95679352e+02 8.57453186e+02 6.84658229e-01]
[480.28048706 303.24594116 0.86194575]	[475.08468628 336.70117188 0.87182677]	[400.81246948 339.23373413 0.83876806]	[377.6890564 457.1446228 0.87321031]	[372.47976685 559.75 0.84125119]	[541.79510498 334.0602417 0.86154521]	[564.98883057 434.0357666 0.82028693]	[588.02270508 539.30712891 0.87248909]	[490.50170898 547.02404785 0.69247603]	[446.93652344 552.12994385 0.67588836]	[480.29089355 718.88757324 0.8190853 ]	[4.85493744e+02 8.52327209e+02 7.95049965e-01]	[534.15112305 544.45550537 0.68882823]	[559.75738525 708.53302002 0.85903823]	[508.53118896 744.55584717 0.74591297]	[462.27902222 295.40057373 0.86952144]	[490.56143188 290.37866211 0.83721149]	[439.24487305 269.88391113 0.84863394]	[508.53189087 259.67755127 0.82175601]	[518.7064209 793.32684326 0.80866814]	[521.33105469 790.64703369 0.84351426]	[5.03454773e+02 7.34263916e+02 4.25248474e-01]	[4.90495453e+02 8.95986450e+02 7.65648007e-01]	[4.72567871e+02 8.93329163e+02 7.43910372e-01]	[4.95689423e+02 8.57437927e+02 6.84510052e-01]
[480.27386475 303.25762939 0.85930085]	[475.09545898 339.05944824 0.87287658]	[400.81228638 339.25387573 0.83790791]	[377.6824646 457.19430542 0.88436371]	[372.48129272 559.77758789 0.84482288]	[541.81170654 336.46380615 0.86549336]	[564.99078369 434.04370117 0.82082397]	[588.03094482 539.30230713 0.86986434]	[490.50891113 547.02502441 0.69017255]	[446.94732666 552.13037109 0.67230058]	[480.31402588 721.42370605 0.82778859]	[4.85478302e+02 8.52337952e+02 7.93065548e-01]	[534.15124512 544.45013428 0.68673986]	[559.769104 708.52032471 0.86055756]	[508.49490356 746.97320557 0.74961013]	[462.27539062 295.39901733 0.86768013]	[490.55807495 290.39260864 0.8387084 ]	[439.24523926 269.91943359 0.84795904]	[511.01992798 259.69863892 0.81482667]	[518.70819092 795.79150391 0.80085546]	[521.34118652 790.67218018 0.84210187]	[5.03429962e+02 7.36773926e+02 4.21359271e-01]	[4.90520325e+02 8.98413269e+02 7.65627801e-01]	[4.72582306e+02 8.93334106e+02 7.44037151e-01]	[4.95671600e+02 8.57451660e+02 6.80608988e-01]
[480.26794434 303.26831055 0.85667187]	[475.10253906 339.07867432 0.87512147]	[400.81433105 339.28039551 0.83313531]	[377.68731689 459.61453247 0.89143443]	[372.46798706 559.83123779 0.84835345]	[541.81677246 336.47845459 0.86853039]	[564.98999023 434.04907227 0.82284498]	[588.03387451 539.31524658 0.8716619 ]	[490.55209351 549.51501465 0.68776709]	[449.46395874 554.66809082 0.67328405]	[480.33547974 721.44372559 0.83436728]	[4.85476990e+02 8.52339966e+02 7.93568492e-01]	[534.16760254 544.48364258 0.68531626]	[559.75061035 708.54327393 0.85740221]	[5.08555023e+02 7.47051270e+02 7.43196726e-01]	[462.27676392 295.40182495 0.86504424]	[490.55630493 290.41635132 0.84124672]	[439.25305176 272.37686157 0.85258853]	[511.03381348 259.71932983 0.81124645]	[5.18728760e+02 7.95821838e+02 7.87999034e-01]	[521.36303711 790.70501709 0.83661991]	[5.03460693e+02 7.39352539e+02 4.11895484e-01]	[4.90560608e+02 8.95954590e+02 7.67845333e-01]	[4.75075134e+02 8.93306091e+02 7.48480260e-01]	[4.95665070e+02 8.59927307e+02 6.79706156e-01]
[480.23681641 303.3052063 0.84745824]	[475.10656738 339.09558105 0.8749103 ]	[400.81433105 341.67498779 0.8315329 ]	[377.68173218 459.65292358 0.90084928]	[372.47158813 562.23962402 0.85309935]	[541.81994629 336.48260498 0.86839819]	[564.99383545 434.07666016 0.82566059]	[588.03161621 541.6953125 0.87440968]	[490.54669189 549.52880859 0.68620104]	[449.44869995 554.6907959 0.67382443]	[480.34078979 723.91723633 0.84096313]	[4.85464813e+02 8.52371521e+02 7.89413571e-01]	[534.17047119 544.49401855 0.68392545]	[559.77209473 708.56176758 0.85419804]	[5.11053436e+02 7.47028320e+02 7.36558080e-01]	[462.2326355 295.41970825 0.86373454]	[490.53747559 292.87109375 0.83986485]	[439.22903442 272.3522644 0.85876346]	[511.04229736 262.14492798 0.81128538]	[5.18738098e+02 7.95834167e+02 7.85400689e-01]	[521.37530518 790.71398926 0.82642978]	[5.05881927e+02 7.39328613e+02 4.06239748e-01]	[4.90563904e+02 8.95963440e+02 7.60051906e-01]	[4.72604614e+02 8.93318604e+02 7.43312120e-01]	[4.95657593e+02 8.59962036e+02 6.76243305e-01]
[480.26947021 303.29711914 0.85419881]	[475.12371826 339.10760498 0.8784079 ]	[400.82769775 341.67471313 0.82905793]	[377.68139648 459.63546753 0.89687228]	[372.4675293 562.26196289 0.85400236]	[541.82495117 336.51638794 0.87446868]	[565.00701904 436.55770874 0.82866347]	[588.03619385 541.71600342 0.87703145]	[490.56494141 549.54162598 0.68415856]	[449.47305298 554.69561768 0.67342448]	[480.35940552 723.93115234 0.84214127]	[4.85477356e+02 8.52369141e+02 7.98343539e-01]	[536.65118408 546.9463501 0.68512511]	[559.76348877 708.57080078 0.85102427]	[5.11092926e+02 7.46971069e+02 7.25243688e-01]	[462.25814819 295.42727661 0.8715167 ]	[490.57174683 290.43936157 0.83752817]	[439.21716309 272.36682129 0.86554372]	[511.0166626 262.16943359 0.81160772]	[5.18761597e+02 7.95854797e+02 7.87334859e-01]	[521.41558838 790.70898438 0.8212871 ]	[5.05922302e+02 7.36778015e+02 4.03846055e-01]	[4.93075500e+02 8.95974915e+02 7.58973598e-01]	[4.75091309e+02 8.93325684e+02 7.47517645e-01]	[4.95631409e+02 8.59964661e+02 6.81688488e-01]
[480.25280762 303.29605103 0.84548706]	[475.13781738 339.11294556 0.87844998]	[400.85894775 339.29782104 0.82518125]	[377.68508911 459.68447876 0.90775031]	[372.45498657 562.27526855 0.85540366]	[541.8260498 336.53744507 0.87620914]	[565.00024414 434.12472534 0.82719946]	[588.02667236 541.73278809 0.87913936]	[490.56329346 549.54571533 0.68267089]	[449.46932983 557.17675781 0.67303824]	[480.37646484 723.97241211 0.85876715]	[4.85489258e+02 8.52362976e+02 8.01258087e-01]	[536.66333008 546.94903564 0.68426818]	[559.80706787 708.57678223 0.84857666]	[5.13634155e+02 7.47023071e+02 7.31534481e-01]	[462.26754761 295.4090271 0.85674763]	[490.5713501 290.45346069 0.82951456]	[439.23278809 272.396698 0.8735947 ]	[511.06335449 262.16156006 0.80703306]	[5.18753723e+02 7.95873169e+02 7.82515407e-01]	[521.4118042 790.73059082 0.82182854]	[5.05997925e+02 7.36840637e+02 4.12893087e-01]	[4.93084473e+02 8.95982788e+02 7.59144425e-01]	[4.75094482e+02 8.93328186e+02 7.50247300e-01]	[4.95631195e+02 8.59948303e+02 6.88587070e-01]
[480.31231689 303.26290894 0.84842336]	[475.15167236 339.12478638 0.88007277]	[403.26669312 339.29470825 0.82423115]	[377.69091797 459.68487549 0.90386212]	[372.44558716 562.27990723 0.85622787]	[541.8326416 336.56442261 0.88116527]	[565.01251221 436.60198975 0.83272892]	[588.02227783 541.76196289 0.88134712]	[493.04119873 549.550354 0.68211335]	[449.47528076 554.69415283 0.67301065]	[482.72628784 723.94085693 0.85454869]	[4.85484039e+02 8.52372314e+02 7.95934498e-01]	[536.6763916 546.95239258 0.68678957]	[559.77655029 708.60546875 0.84557265]	[5.16193604e+02 7.47006592e+02 7.39408433e-01]	[462.32333374 293.01089478 0.84281337]	[493.09933472 290.41143799 0.82287186]	[439.26544189 272.4602356 0.89080286]	[511.04595947 262.18515015 0.80025518]	[5.18779602e+02 7.95895569e+02 7.81458914e-01]	[523.78082275 790.73730469 0.82083285]	[5.08522217e+02 7.36813171e+02 4.23635721e-01]	[4.93095673e+02 8.98412476e+02 7.59588957e-01]	[4.75103882e+02 8.93337463e+02 7.48877704e-01]	[4.95614685e+02 8.59969604e+02 6.80600464e-01]
[480.34228516 303.27963257 0.84487808]	[475.15765381 339.14193726 0.88042009]	[403.26565552 341.68063354 0.82452983]	[377.69088745 459.68920898 0.90531856]	[369.9793396 562.28759766 0.85690713]	[541.84851074 336.58914185 0.88457716]	[565.00793457 436.60235596 0.83365035]	[588.01306152 541.7868042 0.88294208]	[493.04272461 549.58349609 0.68030483]	[449.4848938 557.19696045 0.67659456]	[482.72418213 723.94641113 0.85499525]	[4.87914551e+02 8.54797058e+02 7.90883243e-01]	[536.69586182 546.98718262 0.68603534]	[559.78778076 708.64697266 0.84375221]	[5.16200928e+02 7.46977112e+02 7.38669753e-01]	[462.37179565 293.02490234 0.83781874]	[495.60748291 290.42922974 0.82692635]	[439.29223633 272.47103882 0.89827108]	[511.04946899 262.17807007 0.79265338]	[5.18756165e+02 7.95880066e+02 7.81745791e-01]	[521.42218018 790.7434082 0.82028908]	[5.11016205e+02 7.34255798e+02 4.24220771e-01]	[4.93076874e+02 8.98414368e+02 7.58103549e-01]	[4.75086487e+02 8.93338379e+02 7.48255491e-01]	[4.95642456e+02 8.59997253e+02 6.83143675e-01]
[482.80368042 305.78155518 0.84142429]	[477.59347534 339.15768433 0.88201588]	[403.27584839 341.72161865 0.82108575]	[377.69796753 459.68572998 0.90630734]	[369.98129272 562.30236816 0.85646069]	[541.86303711 336.60202026 0.88746566]	[565.00177002 436.61486816 0.83934253]	[587.99365234 541.83502197 0.88581103]	[493.07409668 552.109375 0.68251759]	[449.49816895 557.23223877 0.68153453]	[482.71270752 723.95324707 0.85504794]	[4.85501343e+02 8.52374573e+02 7.93968022e-01]	[536.73699951 549.50250244 0.68400902]	[559.78521729 708.66333008 0.84436464]	[5.16193054e+02 7.47009888e+02 7.45171309e-01]	[464.85394287 295.47622681 0.84542143]	[498.15386963 290.4503479 0.84560168]	[439.31985474 272.48822021 0.90249002]	[511.03381348 259.71618652 0.77514112]	[5.18745972e+02 7.98358521e+02 7.83769250e-01]	[521.41552734 790.7633667 0.82269543]	[5.08513855e+02 7.36795654e+02 4.30664092e-01]	[4.93091400e+02 8.95975098e+02 7.57667005e-01]	[4.75107605e+02 8.93324402e+02 7.46247530e-01]	[4.95632080e+02 8.59971252e+02 6.85726821e-01]
[482.84152222 308.34344482 0.83731461]	[477.58856201 339.17178345 0.87805963]	[403.27597046 341.76013184 0.81787783]	[377.6953125 459.71841431 0.91481411]	[369.98864746 562.31414795 0.8587383 ]	[541.86260986 336.60742188 0.88731587]	[565.00476074 436.63922119 0.837551 ]	[587.99102783 541.8626709 0.88721573]	[493.11413574 554.64215088 0.68244123]	[452.00640869 559.73443604 0.68333501]	[482.71652222 723.96844482 0.85746366]	[4.85495514e+02 8.54812134e+02 7.92438388e-01]	[539.17504883 549.57049561 0.6814006 ]	[559.78741455 708.70843506 0.8425625 ]	[516.1973877 747.00079346 0.7479021 ]	[464.89086914 295.56246948 0.85102093]	[498.17236328 292.92819214 0.85235137]	[439.32235718 272.48031616 0.89916241]	[511.04830933 262.14804077 0.76519668]	[5.18732910e+02 7.98373230e+02 7.82280445e-01]	[521.40252686 790.77349854 0.81607795]	[5.08510284e+02 7.36806702e+02 4.44383055e-01]	[4.93085236e+02 8.95982361e+02 7.59685874e-01]	[4.75097382e+02 8.93338013e+02 7.50523925e-01]	[4.95621155e+02 8.62508484e+02 6.81624830e-01]
[482.76876831 308.39331055 0.84598112]	[477.62796021 339.20080566 0.88244516]	[403.2869873 341.7706604 0.81793666]	[377.70379639 459.73864746 0.9193747 ]	[369.97579956 562.35076904 0.86100924]	[541.88378906 336.65032959 0.88805795]	[565.02166748 439.09667969 0.84609067]	[587.98937988 544.29852295 0.890589 ]	[495.61828613 557.18865967 0.68271077]	[452.03149414 559.7677002 0.68583554]	[482.72317505 724.00585938 0.86527491]	[4.87922089e+02 8.54826843e+02 7.97239900e-01]	[539.23199463 552.12469482 0.6854735 ]	[559.7645874 711.1171875 0.84884214]	[516.21685791 746.99072266 0.75170135]	[464.86010742 295.59002686 0.87119502]	[498.13049316 292.9956665 0.86357141]	[441.66079712 274.87902832 0.89211822]	[513.57110596 262.19650269 0.78166413]	[5.18717468e+02 7.98351685e+02 7.75425792e-01]	[521.38806152 790.76904297 0.81377411]	[5.11059326e+02 7.34271973e+02 4.55938905e-01]	[4.93086273e+02 8.95981384e+02 7.59201169e-01]	[4.75096802e+02 8.93333801e+02 7.51652062e-01]	[4.95638031e+02 8.62509949e+02 6.87296987e-01]
[482.78533936 308.40097046 0.84927142]	[477.6484375 339.19717407 0.88467038]	[403.30413818 341.77633667 0.81455427]	[377.7255249 459.72091675 0.91431618]	[369.98861694 562.35113525 0.86323488]	[541.88513184 336.64068604 0.88834286]	[565.02514648 439.11737061 0.85073972]	[587.98577881 544.30474854 0.89028901]	[495.60665894 557.1739502 0.68039197]	[452.01861572 559.7598877 0.68385929]	[482.74591064 724.02661133 0.86773282]	[4.87923828e+02 8.54852783e+02 7.94492304e-01]	[539.22375488 552.10565186 0.68395907]	[559.77264404 708.73583984 0.84973001]	[516.2088623 747.02374268 0.7471894 ]	[464.89367676 295.587677 0.87108481]	[498.14447021 293.00280762 0.8688488 ]	[441.67599487 272.50170898 0.89256829]	[513.59460449 262.2098999 0.78833079]	[5.18715759e+02 7.98370422e+02 7.68357873e-01]	[521.38427734 790.78753662 0.80642837]	[5.11066193e+02 7.34303223e+02 4.50503916e-01]	[4.93097839e+02 8.95987122e+02 7.56871700e-01]	[4.75111389e+02 8.93341492e+02 7.51617551e-01]	[4.95631805e+02 8.62544739e+02 6.86158419e-01]
[482.7734375 310.88421631 0.84814334]	[477.65270996 339.22943115 0.88100314]	[403.30621338 341.79867554 0.81030959]	[377.72561646 459.74432373 0.9133004 ]	[372.47229004 562.37402344 0.87115502]	[541.89959717 336.67877197 0.88930005]	[565.02783203 439.12524414 0.85059416]	[587.9909668 544.34014893 0.88959318]	[495.61581421 557.199646 0.68439353]	[452.03833008 559.79095459 0.68762207]	[482.75933838 724.00445557 0.86195695]	[4.87929321e+02 8.54851929e+02 7.91630745e-01]	[539.22479248 552.11950684 0.6845603 ]	[559.75598145 708.73095703 0.84553009]	[5.16195984e+02 7.47004272e+02 7.44012952e-01]	[464.89657593 295.60668945 0.8696202 ]	[498.13433838 295.4017334 0.86596894]	[441.69265747 272.50244141 0.8931151 ]	[513.6003418 262.2253418 0.79469067]	[5.18710327e+02 7.98388489e+02 7.64751494e-01]	[521.3762207 790.80053711 0.80163312]	[5.11061951e+02 7.34263550e+02 4.46357101e-01]	[4.93100677e+02 8.98411743e+02 7.51913309e-01]	[4.75111511e+02 8.93343506e+02 7.47982204e-01]	[4.95632355e+02 8.62542480e+02 6.81033731e-01]
[482.76498413 308.40286255 0.84022504]	[477.6803894 339.259552 0.88053328]	[403.31558228 341.82165527 0.80438262]	[377.73129272 459.77627563 0.91514242]	[372.46774292 562.38354492 0.87240916]	[541.93310547 339.05331421 0.89046627]	[565.02886963 439.1277771 0.84818268]	[588.00457764 544.37463379 0.88439167]	[495.6255188 557.22058105 0.68716842]	[452.06140137 559.80755615 0.68909872]	[482.78781128 724.04077148 0.86382914]	[4.87940125e+02 8.57367126e+02 7.83019602e-01]	[539.22900391 554.62243652 0.68388855]	[559.77539062 711.11669922 0.84281236]	[5.16141785e+02 7.47044617e+02 7.33033657e-01]	[464.89541626 295.59140015 0.86253059]	[498.13461304 293.02325439 0.85660988]	[441.72253418 272.49865723 0.89012241]	[513.62799072 264.72268677 0.80155987]	[5.18732422e+02 7.98396545e+02 7.62990534e-01]	[521.38116455 790.8137207 0.79680544]	[5.11034637e+02 7.34291016e+02 4.22239900e-01]	[4.93083069e+02 8.95960632e+02 7.55462587e-01]	[4.75110535e+02 8.93337402e+02 7.54787922e-01]	[4.95640808e+02 8.65120300e+02 6.85760617e-01]
[482.74420166 310.88201904 0.8368845 ]	[477.71578979 339.28433228 0.88075578]	[403.34063721 344.25042725 0.80005085]	[377.73193359 459.8392334 0.91457486]	[372.47839355 562.39343262 0.87521994]	[544.30407715 339.08258057 0.89242071]	[565.03839111 439.14196777 0.84552336]	[588.00805664 544.43902588 0.88116992]	[495.66146851 559.73931885 0.69505107]	[452.07025146 562.28424072 0.69659144]	[482.79562378 726.47375488 0.876212 ]	[4.87949005e+02 8.54915833e+02 7.84207165e-01]	[539.26062012 554.69281006 0.69300944]	[559.76275635 711.14172363 0.8396976 ]	[5.16146545e+02 7.47043152e+02 7.26181448e-01]	[464.89385986 295.59249878 0.85939372]	[498.12564087 295.43707275 0.85953623]	[441.74746704 272.49749756 0.89019632]	[516.11749268 264.775177 0.8080979 ]	[5.18713196e+02 7.98398804e+02 7.55756319e-01]	[521.3682251 790.81427002 0.79394329]	[5.11050476e+02 7.34258911e+02 4.21052665e-01]	[4.93085693e+02 8.95947510e+02 7.58262873e-01]	[4.75123291e+02 8.93321655e+02 7.58267045e-01]	[4.95657562e+02 8.65086365e+02 6.89521611e-01]
[482.71679688 310.89550781 0.8287093 ]	[477.72445679 339.29528809 0.88047945]	[403.35870361 344.26983643 0.79580605]	[377.73742676 462.20651245 0.91232485]	[372.50979614 562.4576416 0.87538999]	[544.31707764 339.09017944 0.89420265]	[565.06237793 439.20812988 0.85050011]	[588.00390625 544.49383545 0.87751287]	[495.67141724 559.74993896 0.69827241]	[452.07473755 562.30157471 0.69825447]	[482.80609131 726.46166992 0.87928045]	[4.87959747e+02 8.57376526e+02 7.80726790e-01]	[539.269104 554.69732666 0.69579822]	[559.7442627 711.17236328 0.83599067]	[5.13666077e+02 7.47062988e+02 7.13747084e-01]	[464.88195801 295.5977478 0.85557884]	[495.68460083 295.46463013 0.85576189]	[441.76126099 272.48712158 0.8874954 ]	[516.11096191 264.78799438 0.80092853]	[5.18720032e+02 7.98422913e+02 7.39206135e-01]	[5.21355469e+02 7.93236206e+02 7.81121910e-01]	[5.11034088e+02 7.34221436e+02 4.09425199e-01]	[4.93103516e+02 8.95949890e+02 7.57259965e-01]	[4.75141632e+02 8.93328552e+02 7.59646058e-01]	[4.95656982e+02 8.65122925e+02 6.90595686e-01]
[482.72061157 310.97003174 0.83001751]	[477.73370361 341.69412231 0.87790018]	[403.36782837 344.30142212 0.79270732]	[377.74850464 462.21591187 0.91164994]	[372.51437378 562.44067383 0.87712586]	[544.3293457 339.11746216 0.89653629]	[565.07910156 439.2489624 0.84949726]	[588.00616455 544.50921631 0.87598187]	[495.67318726 559.76690674 0.69727618]	[452.06298828 562.32415771 0.69870275]	[482.80718994 726.49658203 0.88255739]	[4.87956329e+02 8.54924683e+02 7.82265663e-01]	[539.27850342 557.17840576 0.69771266]	[559.76519775 711.22027588 0.8303231 ]	[5.16139404e+02 7.47041199e+02 6.98511302e-01]	[464.88238525 297.99578857 0.85880995]	[495.69274902 295.52163696 0.86371762]	[441.77474976 274.88720703 0.88374394]	[516.1270752 267.31344604 0.79556066]	[5.18695312e+02 8.00920044e+02 7.29506612e-01]	[5.21341309e+02 7.93266541e+02 7.66960979e-01]	[5.13560425e+02 7.31708008e+02 3.97924870e-01]	[4.93115601e+02 8.95971436e+02 7.58042812e-01]	[4.75156372e+02 8.93340088e+02 7.63111174e-01]	[4.95648468e+02 8.65097595e+02 6.87668324e-01]
[482.8112793 313.42770386 0.83733582]	[480.11553955 341.70645142 0.88019329]	[405.81896973 344.31607056 0.78620273]	[377.7505188 462.2230835 0.90916389]	[372.52835083 562.46777344 0.87667346]	[544.3581543 339.11691284 0.89607495]	[567.43945312 439.26931763 0.84689397]	[588.01513672 544.51654053 0.87356496]	[495.65426636 559.75036621 0.69788456]	[452.0597229 562.30688477 0.69910753]	[482.82815552 726.48162842 0.88064539]	[4.87966827e+02 8.54901733e+02 7.89337516e-01]	[539.25408936 554.68841553 0.69555616]	[559.77142334 711.2253418 0.8275404 ]	[5.13617188e+02 7.47166992e+02 6.83475733e-01]	[467.40466309 298.04003906 0.85052681]	[498.22103882 295.54937744 0.88085687]	[441.81768799 274.95675659 0.891002 ]	[516.15753174 267.31616211 0.77733719]	[5.18704224e+02 8.00985352e+02 7.29904950e-01]	[5.21342773e+02 7.93326294e+02 7.61306882e-01]	[5.11054749e+02 7.34286804e+02 3.61967266e-01]	[4.93115601e+02 8.95985352e+02 7.55004227e-01]	[4.75158386e+02 8.93346497e+02 7.61242032e-01]	[4.95649994e+02 8.65074158e+02 6.92235351e-01]
[482.90982056 313.45709229 0.82858956]	[480.11297607 341.74697876 0.87557757]	[403.38360596 346.80471802 0.78464687]	[380.0852356 459.8453064 0.91085809]	[372.53570557 564.8371582 0.87624782]	[544.36859131 339.13943481 0.89809608]	[567.44580078 439.31350708 0.84293848]	[588.01446533 544.52209473 0.87162137]	[495.68029785 559.7878418 0.70332694]	[454.53924561 562.34765625 0.69954455]	[482.86630249 726.48327637 0.87780881]	[4.87980774e+02 8.54908875e+02 7.86988676e-01]	[539.27337646 557.20495605 0.70000935]	[559.78015137 711.25384521 0.82615656]	[5.13578735e+02 7.49587830e+02 6.77273095e-01]	[467.49014282 298.0927124 0.84304523]	[500.67004395 295.54510498 0.89186054]	[441.85678101 275.01550293 0.89334863]	[516.20678711 267.31317139 0.77358657]	[5.18670654e+02 8.03479126e+02 7.29966819e-01]	[5.21325378e+02 7.93350403e+02 7.61319458e-01]	[5.08484039e+02 7.39333008e+02 3.46053600e-01]	[4.93117157e+02 8.95979736e+02 7.57215500e-01]	[4.77601105e+02 8.93338196e+02 7.64262378e-01]	[4.95672913e+02 8.65080017e+02 6.94725156e-01]
[482.93136597 313.41152954 0.81607246]	[480.12435913 341.76193237 0.87722433]	[405.82565308 346.82006836 0.78197294]	[380.09637451 462.25378418 0.91042334]	[372.54086304 564.87231445 0.87505645]	[544.37982178 339.15374756 0.89744133]	[567.46057129 441.68380737 0.84607035]	[588.01965332 544.52642822 0.87080973]	[495.68765259 559.81005859 0.70455259]	[454.54077148 562.36419678 0.69838881]	[482.89123535 726.47698975 0.87576985]	[4.87973297e+02 8.54875732e+02 7.90643096e-01]	[539.27655029 557.23236084 0.70098567]	[559.77471924 713.68847656 0.82329047]	[5.13579041e+02 7.49638184e+02 6.73669219e-01]	[469.98068237 298.04974365 0.83844966]	[500.68307495 295.51837158 0.89159846]	[441.90048218 275.04473877 0.89660984]	[518.6696167 269.82620239 0.78635991]	[5.18675293e+02 8.03516724e+02 7.32989252e-01]	[5.21324585e+02 7.95811768e+02 7.60296822e-01]	[5.08485931e+02 7.39387146e+02 3.29007328e-01]	[4.93125854e+02 8.95951477e+02 7.57520139e-01]	[4.77609863e+02 8.93312439e+02 7.66831696e-01]	[4.95655396e+02 8.65043335e+02 6.89194441e-01]
[485.3699646 313.4520874 0.81350881]	[480.14956665 341.78497314 0.8775841 ]	[405.85571289 346.84875488 0.77891785]	[380.10656738 462.23703003 0.91028911]	[372.54830933 564.89276123 0.87782484]	[544.39196777 339.1817627 0.89381921]	[567.465271 441.70159912 0.8477025 ]	[588.02471924 544.54284668 0.86616796]	[495.68774414 559.81915283 0.70164442]	[454.54336548 562.37524414 0.69389069]	[482.91824341 726.45825195 0.86729735]	[4.87982178e+02 8.54892456e+02 7.88440526e-01]	[539.26849365 557.23529053 0.69598895]	[559.74963379 713.71673584 0.81038183]	[5.11032532e+02 7.49751648e+02 6.58341646e-01]	[472.52011108 298.08572388 0.83392459]	[500.72564697 295.55075073 0.8977142 ]	[444.29330444 275.06689453 0.89345336]	[518.69470215 267.34765625 0.78983754]	[5.18702271e+02 8.06001160e+02 7.23866224e-01]	[5.21332458e+02 7.95876770e+02 7.44234562e-01]	[5.05923828e+02 7.44456177e+02 2.99437881e-01]	[4.93132568e+02 8.95938904e+02 7.54923403e-01]	[4.77620209e+02 8.93306335e+02 7.67369270e-01]	[4.95662750e+02 8.65072510e+02 6.86316252e-01]
[485.37686157 313.49026489 0.82298356]	[480.17138672 341.80154419 0.87946784]	[405.88638306 346.84078979 0.77667201]	[380.11346436 462.27932739 0.90963918]	[374.98071289 564.90454102 0.88015926]	[544.40655518 339.20889282 0.89030957]	[567.46832275 441.71878052 0.84901249]	[588.02154541 546.93023682 0.86582541]	[495.69168091 559.79711914 0.70191473]	[454.5501709 562.3494873 0.69546747]	[482.92422485 726.44927979 0.86542815]	[4.87959808e+02 8.57393005e+02 7.79117823e-01]	[539.26641846 557.21893311 0.69534498]	[559.76580811 713.76940918 0.80321002]	[5.08468628e+02 7.52195557e+02 6.42662764e-01]	[472.52471924 298.11196899 0.83449203]	[500.73583984 295.58380127 0.90080857]	[441.92947388 275.06521606 0.89207268]	[518.74359131 267.34695435 0.80620277]	[5.18710327e+02 8.03518982e+02 7.15080440e-01]	[5.21327759e+02 7.95835510e+02 7.39852965e-01]	[5.03462402e+02 7.44497559e+02 2.80873120e-01]	[4.95603363e+02 8.95957581e+02 7.50092447e-01]	[4.77619263e+02 8.93326294e+02 7.60655344e-01]	[4.95630463e+02 8.67603088e+02 6.81620538e-01]
[482.97073364 313.51171875 0.82412148]	[480.18530273 341.81182861 0.88243532]	[405.91912842 346.83886719 0.77480978]	[380.12316895 462.296875 0.90746796]	[374.98468018 564.9095459 0.88220006]	[544.40869141 339.22647095 0.88767242]	[567.46881104 441.70883179 0.84917659]	[588.02301025 546.91955566 0.86551237]	[495.69436646 559.80792236 0.70178133]	[454.55755615 562.36022949 0.69445825]	[482.93112183 726.47808838 0.86974424]	[4.87937469e+02 8.57400696e+02 7.75397301e-01]	[539.26904297 557.22741699 0.69538915]	[559.7833252 716.34539795 0.79699808]	[5.05960205e+02 7.52263672e+02 6.35318816e-01]	[470.03314209 298.11203003 0.83163947]	[500.73001099 295.60787964 0.89666963]	[444.31100464 275.08987427 0.88431609]	[518.79718018 267.36450195 0.82524288]	[5.18672180e+02 8.03533020e+02 7.11242378e-01]	[5.21276428e+02 7.95844849e+02 7.28704154e-01]	[5.03422546e+02 7.44519287e+02 2.54972816e-01]	[4.95628601e+02 8.95951538e+02 7.51617551e-01]	[4.77640015e+02 8.93320312e+02 7.63153195e-01]	[4.95599548e+02 8.67605469e+02 6.72895432e-01]
[482.95935059 313.51748657 0.82962573]	[480.1942749 341.81515503 0.88477224]	[408.40127563 346.83532715 0.77397454]	[380.12435913 462.28979492 0.90917444]	[374.99002075 564.9430542 0.88073474]	[544.40100098 339.22387695 0.88854635]	[567.47387695 441.72332764 0.85023361]	[588.02593994 546.92144775 0.86441022]	[495.69058228 559.82592773 0.70361578]	[454.55612183 562.37872314 0.69598186]	[482.91921997 726.47357178 0.87398672]	[4.87931030e+02 8.57416687e+02 7.76327312e-01]	[539.26495361 557.24536133 0.69611955]	[559.80822754 716.32598877 0.80079609]	[5.05914368e+02 7.52275879e+02 6.47116601e-01]	[470.02349854 298.10803223 0.83728403]	[500.73141479 295.61245728 0.89989656]	[444.31616211 275.09811401 0.88307357]	[521.16827393 269.88259888 0.8355329 ]	[5.18671509e+02 8.03554626e+02 7.13757098e-01]	[5.21264221e+02 7.95866577e+02 7.24339485e-01]	[5.03398621e+02 7.44532715e+02 2.56384432e-01]	[4.95621979e+02 8.95950684e+02 7.52285182e-01]	[4.77631866e+02 8.93325500e+02 7.63399541e-01]	[4.93127808e+02 8.67627197e+02 6.74159884e-01]
[482.96246338 313.5005188 0.83292311]	[480.20950317 341.82675171 0.88620448]	[408.43109131 346.84411621 0.77225077]	[380.13452148 462.31942749 0.90634739]	[375.02227783 564.93841553 0.88771313]	[544.40930176 339.22625732 0.88812876]	[567.48626709 441.7348938 0.85030484]	[588.02740479 546.92266846 0.8656112 ]	[495.69021606 559.82324219 0.70342332]	[454.55947876 562.3762207 0.69691193]	[482.92739868 726.47033691 0.87190789]	[4.87946045e+02 8.57428833e+02 7.75774777e-01]	[539.26287842 557.24090576 0.69580436]	[559.80834961 718.8236084 0.80122173]	[5.03446655e+02 7.54750916e+02 6.49422646e-01]	[470.02734375 298.10324097 0.8422696 ]	[500.73648071 295.60430908 0.90752172]	[444.33117676 275.12417603 0.87929749]	[521.17022705 269.88613892 0.83341628]	[5.18688721e+02 8.03534729e+02 6.98066294e-01]	[5.21257507e+02 7.95853882e+02 7.10289001e-01]	[5.03311920e+02 7.47022034e+02 2.46261954e-01]	[4.95624390e+02 8.95954529e+02 7.53537774e-01]	[4.77634033e+02 8.93325562e+02 7.64957547e-01]	[4.95597656e+02 8.67634277e+02 6.72190070e-01]
[485.39608765 313.45046997 0.81948841]	[480.21881104 344.25430298 0.8843407 ]	[408.44262695 346.87878418 0.77124667]	[380.14193726 462.32897949 0.90866125]	[375.04275513 564.97149658 0.88590205]	[544.40856934 339.23602295 0.88754511]	[567.48846436 441.73361206 0.84653676]	[588.03704834 546.93157959 0.8631584 ]	[495.697052 559.8215332 0.70337963]	[454.57391357 562.37188721 0.69490778]	[482.92611694 726.50262451 0.87899148]	[4.87953522e+02 8.57393311e+02 7.78303444e-01]	[539.26104736 557.24395752 0.69660532]	[559.82635498 718.83685303 0.80530107]	[5.05872864e+02 7.54743835e+02 6.54756010e-01]	[472.55975342 298.06661987 0.8390069 ]	[500.77279663 295.56097412 0.90958035]	[444.37051392 275.11636353 0.87852144]	[521.190979 269.88198853 0.83310729]	[5.18678955e+02 8.03543945e+02 7.02201962e-01]	[5.21249939e+02 7.95862183e+02 7.12007701e-01]	[5.03342896e+02 7.47020142e+02 2.55276352e-01]	[4.95617828e+02 8.95956665e+02 7.54154682e-01]	[4.77631042e+02 8.93319824e+02 7.65577018e-01]	[4.95611023e+02 8.67591187e+02 6.72094464e-01]
[485.43429565 313.4390564 0.81576878]	[480.22872925 344.24536133 0.88691229]	[408.44140625 346.87515259 0.77236217]	[380.15820312 462.26858521 0.91295588]	[375.06814575 564.99084473 0.88436395]	[544.42260742 339.23440552 0.88772643]	[567.51202393 441.74880981 0.84531331]	[588.04986572 546.94152832 0.86165935]	[495.69314575 559.82623291 0.70279682]	[454.56893921 562.38171387 0.69521165]	[482.92889404 726.52386475 0.88026226]	[4.87957397e+02 8.57392517e+02 7.78642654e-01]	[539.26013184 557.24713135 0.69683498]	[559.82476807 718.88476562 0.80652893]	[5.05872559e+02 7.54745483e+02 6.55563533e-01]	[472.59945679 298.05200195 0.84230071]	[500.80047607 295.55334473 0.91088343]	[444.42834473 275.10305786 0.86889684]	[521.21911621 269.90878296 0.83429623]	[5.18681335e+02 8.03557861e+02 7.07973719e-01]	[5.21257141e+02 7.95875610e+02 7.15354741e-01]	[5.03335449e+02 7.47015869e+02 2.53092021e-01]	[4.95608582e+02 8.95953735e+02 7.52887487e-01]	[4.77624390e+02 8.93317444e+02 7.65404642e-01]	[4.95613892e+02 8.67591919e+02 6.71374321e-01]
[485.46820068 313.43066406 0.80971432]	[480.2460022 344.2460022 0.88895959]	[408.46270752 346.86273193 0.77196896]	[380.16586304 462.24191284 0.91307545]	[375.07998657 564.98309326 0.88518399]	[544.43530273 339.24584961 0.88526112]	[567.52252197 441.75952148 0.84390879]	[588.0579834 546.93927002 0.86044693]	[495.69564819 559.82141113 0.70159096]	[454.56707764 562.37713623 0.69258738]	[482.92575073 726.50811768 0.87762702]	[4.87955383e+02 8.57403748e+02 7.75247574e-01]	[539.265625 557.23797607 0.69477749]	[562.21130371 718.88745117 0.81066835]	[5.05904114e+02 7.54737793e+02 6.52908087e-01]	[475.09222412 298.03890991 0.84239078]	[500.8237915 295.55319214 0.90916824]	[446.88061523 275.09054565 0.86211509]	[521.24273682 272.36135864 0.84030461]	[5.18684814e+02 8.06004089e+02 7.13203967e-01]	[5.21263916e+02 7.95889465e+02 7.20421970e-01]	[5.03368866e+02 7.47013916e+02 2.63455659e-01]	[4.95606232e+02 8.95958435e+02 7.50870824e-01]	[4.77617554e+02 8.93323181e+02 7.63289928e-01]	[4.95621307e+02 8.67603149e+02 6.71592951e-01]
[487.92507935 313.43441772 0.81096649]	[480.26974487 344.24838257 0.89136446]	[410.97671509 346.85552979 0.77196306]	[380.16891479 462.21295166 0.91035622]	[375.09460449 564.9755249 0.88698667]	[544.45635986 339.24853516 0.88504404]	[567.53759766 441.77270508 0.83848411]	[588.07299805 546.94702148 0.85707903]	[495.69314575 559.82550049 0.70028925]	[454.56323242 562.38183594 0.69088835]	[482.93096924 726.52154541 0.88043541]	[4.87954651e+02 8.57424072e+02 7.73010910e-01]	[539.26940918 557.23510742 0.69298595]	[562.21002197 718.90386963 0.80998999]	[5.05992615e+02 7.52301025e+02 6.48522913e-01]	[475.12908936 298.0430603 0.84782761]	[500.85693359 295.55862427 0.91208756]	[446.9034729 275.078125 0.85801959]	[521.28082275 272.36703491 0.83901227]	[5.18707886e+02 8.06034180e+02 7.04449117e-01]	[5.21298950e+02 7.98387695e+02 7.14969218e-01]	[5.03416138e+02 7.46992126e+02 2.73033440e-01]	[4.95621643e+02 8.95962830e+02 7.50628114e-01]	[4.77627014e+02 8.93331055e+02 7.63806701e-01]	[4.95621429e+02 8.67623474e+02 6.70258999e-01]
[487.94827271 313.44769287 0.81193316]	[480.2862854 344.2427063 0.89137894]	[410.98422241 346.83987427 0.77301157]	[380.17904663 462.21072388 0.91182613]	[375.11270142 564.96313477 0.89005554]	[544.48345947 339.25726318 0.88087034]	[567.55462646 441.80386353 0.83326954]	[588.0880127 546.9354248 0.85700619]	[498.12667847 562.26708984 0.70359612]	[454.57730103 562.38220215 0.69003117]	[482.93331909 726.52172852 0.87959051]	[4.87946716e+02 8.57416016e+02 7.73843586e-01]	[539.28222656 557.24536133 0.69544256]	[562.21411133 721.36315918 0.81210399]	[5.08469543e+02 7.52244385e+02 6.45647824e-01]	[475.13494873 298.03991699 0.84879589]	[500.87890625 295.56698608 0.91419923]	[446.90856934 275.05474854 0.85471636]	[521.29882812 272.36633301 0.83664954]	[5.18736450e+02 8.06052490e+02 7.14250028e-01]	[5.21323303e+02 7.98401855e+02 7.18819976e-01]	[5.03462372e+02 7.44497253e+02 2.84829319e-01]	[4.95602203e+02 8.95958984e+02 7.49185085e-01]	[4.77611969e+02 8.93328003e+02 7.59779334e-01]	[4.95624084e+02 8.67622864e+02 6.71221972e-01]
[487.96832275 313.440979 0.81565028]	[480.30599976 341.82788086 0.89440006]	[411.01705933 346.8432312 0.77294987]	[380.19805908 459.83688354 0.90613031]	[375.10983276 564.94482422 0.88943052]	[544.49414062 339.24453735 0.8814131 ]	[567.5836792 441.80203247 0.82910657]	[588.08679199 546.92559814 0.85801136]	[498.15148926 559.8260498 0.70702785]	[454.62713623 562.36437988 0.69094056]	[482.94180298 726.49853516 0.87631178]	[4.87950836e+02 8.57398926e+02 7.75458276e-01]	[539.29656982 557.2387085 0.69711125]	[559.84631348 721.3692627 0.81019241]	[5.11090027e+02 7.52203552e+02 6.48645043e-01]	[475.11672974 298.0138855 0.85147929]	[503.24258423 295.5397644 0.92282927]	[446.91125488 275.04449463 0.84631127]	[521.29022217 272.41268921 0.83170342]	[5.18716003e+02 8.06114929e+02 7.17206955e-01]	[5.21304443e+02 8.00936462e+02 7.20546544e-01]	[5.05964569e+02 7.44473633e+02 3.14875424e-01]	[4.93136383e+02 8.95964233e+02 7.52229333e-01]	[4.77609741e+02 8.93328613e+02 7.62864828e-01]	[4.95631866e+02 8.67595337e+02 6.67445362e-01]
[487.94659424 313.45037842 0.8158977 ]	[480.32449341 341.81695557 0.89905035]	[413.49957275 346.81637573 0.77456754]	[380.22201538 459.82745361 0.90832496]	[375.12539673 564.91546631 0.89383525]	[544.51556396 339.24267578 0.87867409]	[567.59631348 441.79071045 0.82434589]	[588.10339355 544.52600098 0.85911852]	[498.17825317 559.82299805 0.71149468]	[457.07675171 562.36016846 0.69343102]	[482.94720459 726.46990967 0.87076128]	[4.87961700e+02 8.57400146e+02 7.73317516e-01]	[539.31933594 557.25244141 0.69973779]	[559.81903076 721.36486816 0.80352443]	[5.13629333e+02 7.52201233e+02 6.47415280e-01]	[475.10415649 298.01882935 0.84923357]	[500.8946228 295.56982422 0.92509687]	[446.91619873 275.04760742 0.84257948]	[521.30786133 272.45172119 0.8440522 ]	[5.18732422e+02 8.06114624e+02 7.17907786e-01]	[5.21318542e+02 8.00931274e+02 7.23893344e-01]	[5.06004944e+02 7.44522644e+02 3.10968548e-01]	[4.95606598e+02 8.95954346e+02 7.53622413e-01]	[4.77619568e+02 8.93320190e+02 7.62091637e-01]	[4.95643707e+02 8.67600647e+02 6.71422839e-01]
[485.49621582 310.97106934 0.80279958]	[480.35101318 341.82003784 0.89931828]	[413.52423096 344.3555603 0.77731508]	[380.24252319 459.8236084 0.90954316]	[377.49499512 564.93005371 0.89583057]	[544.5378418 339.25158691 0.87302208]	[570.04614258 441.81643677 0.81961167]	[588.11517334 544.53881836 0.8550452 ]	[498.20718384 562.25891113 0.71535456]	[457.09320068 562.36773682 0.69771153]	[482.95056152 726.48016357 0.86699414]	[4.87952179e+02 8.57372253e+02 7.74530351e-01]	[541.71496582 559.72332764 0.70399547]	[559.8416748 718.89093018 0.80634701]	[5.18659546e+02 7.52202271e+02 6.56950176e-01]	[475.10821533 295.6211853 0.84501958]	[500.87182617 295.53771973 0.91713911]	[446.94891357 274.99285889 0.84135717]	[521.32629395 272.46917725 0.86081791]	[5.18714539e+02 8.08558228e+02 7.28803992e-01]	[5.21320679e+02 8.00993652e+02 7.33439982e-01]	[5.08488007e+02 7.46996521e+02 3.25364649e-01]	[4.95609924e+02 8.95947754e+02 7.55760014e-01]	[4.77618561e+02 8.93316528e+02 7.62726307e-01]	[4.95638611e+02 8.65117249e+02 6.70011163e-01]
[485.48025513 310.92303467 0.79978025]	[480.37506104 341.79425049 0.90345603]	[413.52383423 344.31845093 0.78159219]	[380.25836182 459.75253296 0.9039014 ]	[377.50140381 564.88983154 0.89912283]	[546.96044922 339.24078369 0.86802781]	[570.08105469 441.81790161 0.82181031]	[590.53851318 544.49993896 0.85733539]	[498.21987915 559.82727051 0.71941537]	[457.11428833 562.35699463 0.70176005]	[482.94625854 726.42089844 0.85942596]	[4.87963135e+02 8.57393433e+02 7.75034726e-01]	[541.73156738 559.71856689 0.70708513]	[559.84539795 716.32794189 0.80104721]	[5.18671448e+02 7.52208801e+02 6.73289299e-01]	[475.12911987 295.57949829 0.84214586]	[500.86203003 295.51531982 0.91729593]	[449.43780518 274.95956421 0.83447444]	[521.3447876 272.46191406 0.86132181]	[5.18766846e+02 8.08556213e+02 7.47955799e-01]	[5.21359985e+02 8.00983948e+02 7.44445503e-01]	[5.08464630e+02 7.47025269e+02 3.41320962e-01]	[4.95624390e+02 8.95961792e+02 7.53230989e-01]	[4.77634430e+02 8.93329529e+02 7.62823999e-01]	[4.95642212e+02 8.67599670e+02 6.71115339e-01]
[488.00201416 310.91525269 0.79425949]	[482.72384644 341.77139282 0.90660483]	[413.52340698 344.30151367 0.78241807]	[380.30841064 459.65966797 0.89168066]	[377.51379395 564.87451172 0.90159202]	[546.99072266 339.2244873 0.86490124]	[570.11535645 441.79153442 0.8308928 ]	[590.55114746 544.48278809 0.85765433]	[498.21420288 559.81622314 0.716528 ]	[457.12536621 562.35443115 0.70058602]	[482.9380188 726.43322754 0.86532843]	[4.87974884e+02 8.57416626e+02 7.78349757e-01]	[541.71618652 557.23596191 0.70442319]	[562.23016357 716.3024292 0.80654848]	[5.18664551e+02 7.52240417e+02 6.84342146e-01]	[477.6137085 295.60754395 0.85533798]	[503.25949097 295.50256348 0.91294646]	[449.49691772 274.97125244 0.82985497]	[521.36694336 272.42086792 0.86110294]	[5.18742493e+02 8.08587036e+02 7.78844714e-01]	[5.21336792e+02 8.03468811e+02 7.66022742e-01]	[5.08453766e+02 7.47070374e+02 3.60837817e-01]	[4.95603424e+02 8.95954712e+02 7.56006420e-01]	[4.77617920e+02 8.93325195e+02 7.71393359e-01]	[4.95664886e+02 8.67609985e+02 6.83397114e-01]
[490.48886108 308.38668823 0.79333341]	[482.75964355 341.72399902 0.91262501]	[413.56134033 344.24758911 0.79092866]	[380.32977295 457.20730591 0.87810433]	[377.51983643 564.84082031 0.90139544]	[546.99743652 339.18334961 0.86769342]	[570.1151123 441.74914551 0.84047878]	[590.55639648 544.45324707 0.86042386]	[498.21517944 559.76696777 0.7089746 ]	[457.12161255 562.31231689 0.69206989]	[482.94815063 726.42633057 0.86371255]	[4.87947449e+02 8.57432739e+02 7.78457105e-01]	[541.71618652 557.17663574 0.69863003]	[559.82745361 716.30700684 0.80361813]	[5.18724731e+02 7.52226379e+02 7.13136315e-01]	[477.66595459 295.56512451 0.866723 ]	[503.2828064 295.45864868 0.91668558]	[449.52737427 274.8828125 0.82887679]	[521.39825439 272.37411499 0.87824982]	[5.18767822e+02 8.08652100e+02 7.94469237e-01]	[5.21368774e+02 8.03540039e+02 7.74885416e-01]	[5.08510590e+02 7.47097534e+02 3.98645580e-01]	[4.95601105e+02 8.95964661e+02 7.51884043e-01]	[4.77604767e+02 8.93340454e+02 7.65773594e-01]	[4.95636505e+02 8.67629761e+02 6.87370658e-01]
[490.48880005 308.38626099 0.7931878 ]	[482.76101685 341.72555542 0.91208345]	[413.55981445 344.24685669 0.79057807]	[380.33929443 457.20455933 0.87683159]	[377.52261353 564.84454346 0.90164959]	[547.00231934 339.18609619 0.86631233]	[570.11322021 441.74484253 0.84094495]	[590.55505371 544.45135498 0.86124516]	[498.21917725 559.76953125 0.71037632]	[457.12387085 562.31420898 0.692904 ]	[482.94525146 726.42022705 0.86291736]	[4.87944122e+02 8.57431641e+02 7.77140975e-01]	[541.71893311 557.18017578 0.69958341]	[559.83465576 716.30328369 0.80418617]	[5.18737793e+02 7.52206177e+02 7.18648553e-01]	[477.66482544 295.56607056 0.86669099]	[503.28338623 295.45776367 0.91642636]	[449.52407837 274.88232422 0.82910115]	[521.40112305 272.38253784 0.88066792]	[5.18767578e+02 8.08647278e+02 7.89739847e-01]	[5.21371338e+02 8.03533386e+02 7.72031963e-01]	[5.08524536e+02 7.47078979e+02 4.06585366e-01]	[4.93113190e+02 8.95963440e+02 7.56868839e-01]	[4.75155212e+02 8.93337463e+02 7.69169509e-01]	[4.95644196e+02 8.67622070e+02 6.86066329e-01]
[493.05200195 305.84466553 0.7951647 ]	[482.78939819 341.66757202 0.91601717]	[413.5748291 341.76663208 0.79988956]	[382.72341919 457.10491943 0.86297399]	[377.51705933 562.40002441 0.90095139]	[547.02624512 339.13861084 0.86446959]	[572.57885742 441.71878052 0.84354568]	[590.57458496 544.40380859 0.86208391]	[498.23187256 557.22320557 0.70447624]	[457.12893677 559.80310059 0.69081903]	[482.95135498 723.96948242 0.85014051]	[4.87928650e+02 8.57389526e+02 7.83206105e-01]	[541.72875977 554.61779785 0.69847637]	[559.77264404 716.28979492 0.79518712]	[5.18691467e+02 7.57315430e+02 7.20292866e-01]	[477.7210083 295.50494385 0.8713131 ]	[503.3572998 295.39694214 0.9098376 ]	[452.01571655 272.45681763 0.82517576]	[523.75726318 269.91363525 0.85407257]	[521.17724609 811.14556885 0.8181622 ]	[5.21395874e+02 8.06106018e+02 7.97105670e-01]	[5.08455322e+02 7.52190247e+02 4.11953032e-01]	[4.93116638e+02 8.95942932e+02 7.52719581e-01]	[4.75148193e+02 8.93326904e+02 7.64531970e-01]	[4.95620514e+02 8.67593018e+02 6.90864027e-01]
[490.57080078 308.32852173 0.78127891]	[482.80151367 339.26397705 0.92023456]	[413.56790161 341.69067383 0.80620569]	[382.74017334 454.59902954 0.85336787]	[377.53582764 562.35211182 0.90060794]	[547.04406738 339.09759521 0.86510134]	[572.57757568 439.30325317 0.85123348]	[590.58813477 544.32427979 0.86353868]	[498.23617554 557.20837402 0.70617396]	[457.12539673 559.80285645 0.69431084]	[482.92654419 721.42315674 0.84173381]	[4.85503540e+02 8.57389343e+02 7.77631760e-01]	[541.72753906 552.12133789 0.70211375]	[559.76971436 713.70983887 0.81270641]	[5.16176636e+02 7.62473633e+02 7.30227530e-01]	[477.68426514 295.48287964 0.85769701]	[503.37487793 293.01528931 0.89168078]	[452.04849243 272.38989258 0.81544542]	[523.82208252 269.83602905 0.85552311]	[5.21216797e+02 8.13737305e+02 7.93349862e-01]	[5.21406189e+02 8.08702148e+02 8.07440341e-01]	[5.03448456e+02 7.59876465e+02 4.31174874e-01]	[4.93124084e+02 8.95937988e+02 7.52038479e-01]	[4.75143372e+02 8.93332703e+02 7.61123598e-01]	[4.95619507e+02 8.67587952e+02 6.78562522e-01]
[490.56536865 300.66333008 0.82337886]	[482.88348389 336.68832397 0.9117136 ]	[416.07015991 339.09848022 0.83105868]	[380.36016846 449.4710083 0.84917307]	[377.48736572 557.23193359 0.86163092]	[549.57904053 336.55026245 0.83695978]	[572.64520264 436.63034058 0.81573153]	[590.59057617 541.73791504 0.8505795 ]	[498.24475098 547.0088501 0.71032995]	[457.15951538 549.56616211 0.6854142 ]	[482.8553772 711.2588501 0.84451938]	[4.85429779e+02 8.52363403e+02 7.94972241e-01]	[541.74761963 544.47052002 0.71485227]	[559.8125 708.56671143 0.86427456]	[518.79467773 770.27581787 0.8090834 ]	[477.69015503 290.37759399 0.83228225]	[503.3755188 287.88174438 0.87357169]	[452.05236816 262.23324585 0.80387324]	[523.81561279 262.23846436 0.87716568]	[5.26441711e+02 8.31736694e+02 8.01361084e-01]	[5.36738770e+02 8.26545959e+02 7.10223734e-01]	[5.03394867e+02 7.70278198e+02 6.13225281e-01]	[4.95606659e+02 8.93436584e+02 7.55079746e-01]	[4.75121857e+02 8.93243225e+02 7.45354772e-01]	[4.93083771e+02 8.60012329e+02 6.61080778e-01]
[490.54852295 300.65853882 0.82423401]	[482.88214111 336.67858887 0.91216832]	[416.08132935 339.09030151 0.83339554]	[380.35968018 449.46228027 0.85171777]	[377.50152588 557.20050049 0.86102027]	[549.55682373 336.54669189 0.83957696]	[572.63049316 436.6204834 0.81473994]	[590.57061768 541.73181152 0.85217988]	[498.22357178 546.98474121 0.70912713]	[457.15213013 549.54785156 0.68601608]	[482.86077881 713.71185303 0.83811623]	[4.85410736e+02 8.54857971e+02 7.80503094e-01]	[541.72979736 544.44610596 0.71157521]	[559.80529785 708.5838623 0.86235327]	[521.17449951 770.24163818 0.80764925]	[477.68359375 290.37081909 0.8301428 ]	[503.37161255 287.87475586 0.87295061]	[452.05541992 262.21871948 0.8051036 ]	[523.81951904 262.22637939 0.87546098]	[5.26461731e+02 8.31725464e+02 7.87565649e-01]	[5.36749023e+02 8.26541687e+02 7.03108311e-01]	[5.03392212e+02 7.70262451e+02 6.11107290e-01]	[4.95605103e+02 8.95847839e+02 7.51067460e-01]	[4.75123688e+02 8.93273499e+02 7.36160874e-01]	[4.93058167e+02 8.65084412e+02 6.50672793e-01]
[488.01806641 298.12088013 0.85501748]	[482.88085938 336.54837036 0.90728694]	[416.09771729 336.62612915 0.82891512]	[382.74581909 444.43991089 0.86320156]	[377.49313354 552.1217041 0.8549521 ]	[549.54046631 336.44503784 0.82465494]	[572.63458252 434.05102539 0.79091042]	[590.61181641 539.21002197 0.83074921]	[498.19314575 544.4954834 0.7116099 ]	[457.09713745 547.02362061 0.68808025]	[482.82647705 708.73754883 0.86921972]	[4.85446381e+02 8.54840942e+02 7.88092554e-01]	[541.73651123 544.39294434 0.71585542]	[559.75268555 706.1260376 0.85408854]	[521.29699707 775.28173828 0.81371498]	[477.68041992 285.26077271 0.82440996]	[503.3008728 285.25570679 0.88034701]	[452.05737305 259.63461304 0.83189332]	[523.81433105 259.70916748 0.87725502]	[5.36730591e+02 8.36936584e+02 7.07519889e-01]	[5.44376221e+02 8.29236694e+02 7.01306403e-01]	[5.03459106e+02 7.77860229e+02 6.02949560e-01]	[4.93132233e+02 8.95885864e+02 7.56285012e-01]	[4.75114990e+02 8.93286804e+02 7.47716427e-01]	[4.95625641e+02 8.65050415e+02 6.78578436e-01]
[487.97940063 295.65670776 0.86559826]	[482.87991333 336.45550537 0.90143079]	[416.11297607 336.52508545 0.82093447]	[382.75238037 444.39666748 0.87041569]	[377.53234863 552.05584717 0.86711156]	[549.55627441 333.949646 0.80988467]	[572.64691162 428.99780273 0.77350396]	[590.6171875 534.13079834 0.81288528]	[498.17880249 544.38909912 0.71473557]	[457.10198975 546.92114258 0.69558388]	[482.77703857 708.6673584 0.88969916]	[4.85485413e+02 8.54859131e+02 7.85290658e-01]	[541.70526123 541.85186768 0.70679665]	[559.80181885 706.00054932 0.85100359]	[523.77770996 785.55065918 0.82539999]	[477.67211914 280.21105957 0.83929735]	[503.26998901 280.23623657 0.88896769]	[452.09176636 257.16409302 0.84475797]	[523.81542969 257.13479614 0.90357381]	[5.41879578e+02 8.49576416e+02 7.45443046e-01]	[5.49593262e+02 8.34289429e+02 6.66059375e-01]	[5.08505310e+02 7.88028381e+02 6.35731339e-01]	[4.95632507e+02 8.95898315e+02 7.66889989e-01]	[4.75169006e+02 8.93286438e+02 7.62198567e-01]	[4.95628967e+02 8.65061157e+02 7.04302907e-01]
[488.01208496 295.58096313 0.85624272]	[482.88555908 333.96029663 0.88420951]	[416.13061523 334.02886963 0.80905187]	[382.77285767 441.91543579 0.87573737]	[377.57235718 547.02655029 0.89070708]	[552.05767822 328.88372803 0.7966969 ]	[575.14581299 426.3678894 0.79056334]	[590.64373779 531.55560303 0.81116605]	[498.21588135 544.3494873 0.71934539]	[457.13601685 544.4498291 0.70304501]	[482.75839233 708.58465576 0.90356451]	[4.87946167e+02 8.52371460e+02 7.85468161e-01]	[541.72698975 541.82537842 0.70706302]	[559.7755127 705.9262085 0.84804821]	[523.9329834 788.21264648 0.84534359]	[477.66918945 280.12991333 0.85013241]	[503.28695679 280.09881592 0.89888781]	[454.53970337 257.04833984 0.85471106]	[523.81512451 256.97897339 0.91236222]	[5.46931763e+02 8.52291199e+02 7.18532681e-01]	[5.59808655e+02 8.41997253e+02 6.58932388e-01]	[5.16133423e+02 7.90695129e+02 7.15009987e-01]	[4.95643036e+02 8.95895386e+02 7.62744248e-01]	[4.77603455e+02 8.93265991e+02 7.53496647e-01]	[4.95663452e+02 8.62521545e+02 7.13616133e-01]
[490.52319336 295.49560547 0.85470724]	[482.87771606 331.41812134 0.87317634]	[416.165802 331.45681763 0.79907519]	[382.80023193 441.7437439 0.89015096]	[377.5663147 544.53405762 0.90157646]	[552.05700684 323.824646 0.80095297]	[575.16790771 423.81280518 0.81016284]	[590.63903809 528.98895264 0.8177191 ]	[498.21499634 541.82763672 0.71948177]	[457.12716675 544.33563232 0.70384359]	[482.74703979 706.01696777 0.89225364]	[4.87920380e+02 8.52273987e+02 7.99329758e-01]	[541.73168945 539.29821777 0.70718253]	[559.79693604 698.35076904 0.81650293]	[5.31546509e+02 8.00940125e+02 7.95760870e-01]	[477.69384766 277.70553589 0.86668742]	[503.30557251 277.62573242 0.91043079]	[452.08203125 257.00619507 0.85312647]	[523.81555176 254.5506134 0.91743124]	[5.52117371e+02 8.54938416e+02 7.28714228e-01]	[5.64968689e+02 8.49588440e+02 7.04218924e-01]	[5.21235718e+02 8.06051941e+02 7.62804270e-01]	[4.95679230e+02 8.95884399e+02 7.80365348e-01]	[4.77630554e+02 8.93249023e+02 7.62582183e-01]	[4.93127533e+02 8.59929504e+02 7.25851536e-01]
[490.55511475 293.01055908 0.81492209]	[482.89434814 326.35037231 0.86398613]	[416.16821289 328.88491821 0.79368579]	[382.80477905 441.67495728 0.89057678]	[377.59121704 544.45025635 0.91342491]	[552.11010742 321.28106689 0.81228989]	[575.1895752 421.34579468 0.82519263]	[590.64666748 526.50866699 0.82494771]	[498.22006226 541.73706055 0.7125591 ]	[457.11883545 541.83679199 0.70162213]	[480.36038208 705.91333008 0.87548488]	[4.87940155e+02 8.52201416e+02 8.02837074e-01]	[541.73571777 539.19995117 0.70427448]	[559.73760986 693.18884277 0.80487323]	[541.68896484 808.52606201 0.84271121]	[477.68643188 277.57501221 0.86336184]	[503.35552979 277.47003174 0.89480853]	[454.57070923 254.52308655 0.85093784]	[523.81945801 254.44313049 0.91418934]	[5.62394592e+02 8.67585632e+02 7.66328096e-01]	[5.72622375e+02 8.52266357e+02 6.97065175e-01]	[5.23807190e+02 8.08686951e+02 7.43223429e-01]	[4.95645996e+02 8.95876099e+02 7.79802322e-01]	[4.77618866e+02 8.93243225e+02 7.53688276e-01]	[4.95628418e+02 8.57390320e+02 7.29780734e-01]
[490.5657959 292.93096924 0.79601932]	[482.94390869 323.75888062 0.87089056]	[418.60702515 323.81723022 0.80887735]	[382.82092285 439.24453735 0.88153625]	[377.58236694 544.31555176 0.91417611]	[554.64019775 321.17544556 0.82607484]	[575.23431396 421.23104858 0.84600508]	[593.12677002 523.98071289 0.84043145]	[498.2593689 539.27612305 0.71672863]	[457.15072632 541.78369141 0.70668459]	[480.3196106 703.41540527 0.86823732]	[4.87965027e+02 8.49725464e+02 8.06327939e-01]	[541.77655029 536.73382568 0.70821667]	[559.72412109 690.73632812 0.81423938]	[541.93890381 811.23046875 0.88453174]	[477.68405151 277.48086548 0.86729306]	[503.38644409 275.04864502 0.89696127]	[454.61459351 254.45698547 0.85714847]	[523.831604 254.35336304 0.89406997]	[5.67551636e+02 8.70246643e+02 7.57734895e-01]	[5.82822144e+02 8.57379211e+02 7.21848726e-01]	[5.26430908e+02 8.16352356e+02 7.05346644e-01]	[4.95603333e+02 8.95902771e+02 7.80602932e-01]	[4.75160950e+02 8.93255066e+02 7.45144665e-01]	[4.95669220e+02 8.54863037e+02 7.28014648e-01]
[490.57785034 290.34417725 0.77165711]	[482.96185303 321.24734497 0.8805117 ]	[418.62924194 323.74246216 0.82087231]	[382.85809326 439.17449951 0.87318432]	[377.58944702 541.88922119 0.91356599]	[554.66955566 318.72354126 0.83790642]	[577.74066162 421.1690979 0.84751874]	[593.19470215 523.89624023 0.84383428]	[498.26187134 536.72473145 0.70893359]	[457.16384888 539.26672363 0.70164162]	[480.33590698 700.83795166 0.84458143]	[4.87912903e+02 8.49664490e+02 8.11750829e-01]	[541.77862549 534.16937256 0.70930558]	[559.69995117 688.19238281 0.83291185]	[544.55853271 823.99157715 0.82779807]	[477.71765137 275.00982666 0.84246171]	[503.40933228 274.95761108 0.87937164]	[457.10626221 254.42460632 0.88179654]	[523.89862061 251.90895081 0.89212126]	[5.72588989e+02 8.72892212e+02 7.97695696e-01]	[5.82981934e+02 8.67582703e+02 8.05984855e-01]	[5.39213013e+02 8.29235657e+02 7.39910483e-01]	[4.93136108e+02 8.95922729e+02 7.73219526e-01]	[4.75145569e+02 8.93252197e+02 7.34762609e-01]	[4.95628601e+02 8.54807983e+02 7.31952190e-01]
[493.09063721 285.3210144 0.78174627]	[482.97436523 321.1550293 0.89123571]	[418.62536621 321.25790405 0.8295626 ]	[385.32449341 436.67398071 0.84376824]	[377.61862183 541.75280762 0.90456998]	[554.699646 318.65048218 0.84385973]	[577.78985596 418.73422241 0.84706092]	[595.69360352 523.86651611 0.84947419]	[498.26251221 534.17102051 0.69908619]	[457.15875244 539.22076416 0.69034207]	[480.30212402 698.30096436 0.83703303]	[4.85486908e+02 8.49692383e+02 8.05504680e-01]	[541.77545166 531.59448242 0.70296216]	[557.24066162 688.11877441 0.83722878]	[5.52088135e+02 8.29154480e+02 8.08873057e-01]	[480.13726807 274.93188477 0.84949017]	[503.4503479 274.89001465 0.88320267]	[457.15914917 251.95431519 0.86243498]	[523.93457031 249.40406799 0.86882347]	[5.75177795e+02 8.75444946e+02 7.98824847e-01]	[5.85505859e+02 8.70128296e+02 8.12316179e-01]	[5.41841125e+02 8.34382690e+02 7.47609496e-01]	[4.95603424e+02 8.95949158e+02 7.69603491e-01]	[4.75153595e+02 8.93280151e+02 7.30370820e-01]	[4.95687592e+02 8.54883423e+02 7.33381271e-01]
[495.6869812 285.30560303 0.80265218]	[485.38317871 318.72137451 0.89850605]	[418.65057373 321.2036438 0.83702916]	[385.38882446 434.10144043 0.81103158]	[377.67980957 539.26690674 0.89229476]	[557.21392822 318.55767822 0.85121304]	[580.28491211 418.64239502 0.83928955]	[598.22509766 523.81201172 0.85544586]	[500.69522095 536.67254639 0.71519899]	[459.59860229 539.24139404 0.70316231]	[480.324646 695.81933594 0.83727914]	[4.85482361e+02 8.52201538e+02 8.08513522e-01]	[541.85540771 534.11871338 0.71489334]	[559.68701172 688.1427002 0.85353315]	[559.84234619 831.82989502 0.85315841]	[480.16577148 274.8956604 0.85645467]	[505.9102478 272.44332886 0.87420905]	[457.16497803 251.88618469 0.85307896]	[524.0189209 249.30155945 0.84120011]	[5.80346558e+02 8.85643738e+02 7.98820734e-01]	[5.88082825e+02 8.72805298e+02 7.83069670e-01]	[5.44525696e+02 8.47050659e+02 7.28138745e-01]	[4.95627106e+02 8.95929382e+02 7.88773000e-01]	[4.75163025e+02 8.93288391e+02 7.44331539e-01]	[4.95680206e+02 8.59943298e+02 6.99701130e-01]
[498.16143799 285.24023438 0.81030679]	[485.42294312 318.67108154 0.89587963]	[418.70095825 318.76062012 0.84622461]	[387.86450195 434.06500244 0.80640739]	[380.12124634 539.19866943 0.88639796]	[557.26550293 316.17062378 0.85577673]	[582.74865723 418.66424561 0.84950483]	[600.7510376 523.7711792 0.86531597]	[500.70791626 534.14752197 0.71276516]	[459.63528442 539.19030762 0.69822246]	[480.30444336 698.30090332 0.83042091]	[4.85461182e+02 8.52245239e+02 8.18164945e-01]	[541.85955811 531.58843994 0.71049905]	[559.72930908 688.07556152 0.86175752]	[564.81616211 834.39050293 0.84017599]	[480.21914673 272.49133301 0.86297297]	[505.92874146 272.39706421 0.86881733]	[457.21560669 249.32836914 0.84241831]	[526.39007568 246.7716217 0.84273392]	[5.82953064e+02 8.90726990e+02 8.04013014e-01]	[5.98259521e+02 8.77896667e+02 7.31427610e-01]	[5.57207581e+02 8.49650879e+02 7.00109720e-01]	[4.95640839e+02 8.95954102e+02 7.90726364e-01]	[4.75156403e+02 8.93314636e+02 7.48518050e-01]	[4.95664246e+02 8.62511597e+02 6.96338356e-01]
[498.22253418 282.67840576 0.83199924]	[485.46392822 318.62954712 0.88970405]	[418.74639893 318.72558594 0.85061884]	[390.42633057 434.02209473 0.80608982]	[380.14559937 539.19622803 0.89081997]	[559.70257568 316.12634277 0.85338402]	[582.79248047 418.6027832 0.84640729]	[600.84313965 521.41442871 0.87414551]	[500.72827148 531.5546875 0.71561956]	[459.65835571 536.65856934 0.69621474]	[480.25598145 690.70654297 0.84182936]	[4.85449097e+02 8.52255920e+02 8.14155221e-01]	[541.88848877 528.98583984 0.70884657]	[559.79974365 687.97235107 0.87198585]	[5.65070984e+02 8.47099792e+02 8.12211633e-01]	[480.28866577 272.39691162 0.8484571 ]	[505.99380493 269.91012573 0.86086291]	[459.61105347 249.30967712 0.84426755]	[526.47930908 244.2636261 0.82560313]	[5.82959229e+02 8.93250244e+02 8.70176017e-01]	[6.00777100e+02 8.85570129e+02 7.80075431e-01]	[5.62317200e+02 8.54804504e+02 7.54592478e-01]	[4.95598450e+02 8.95939636e+02 7.84805894e-01]	[4.75101440e+02 8.93310547e+02 7.43379235e-01]	[4.95662567e+02 8.62548706e+02 6.84719384e-01]
[498.27203369 280.17996216 0.85362673]	[490.50518799 318.57073975 0.87209076]	[421.20666504 318.65533447 0.85326052]	[395.50308228 426.43563843 0.81169617]	[380.22909546 536.74975586 0.88871503]	[562.22979736 316.06951904 0.86728489]	[582.92089844 418.59115601 0.8598153 ]	[603.29589844 521.41918945 0.89193165]	[500.81036377 529.04022217 0.72449869]	[459.71774292 534.14630127 0.70394421]	[480.27142334 688.2053833 0.8633725 ]	[4.85438080e+02 8.52299561e+02 8.19064796e-01]	[544.30194092 526.49267578 0.71125317]	[562.22241211 685.57788086 0.88883907]	[5.75192200e+02 8.49698486e+02 7.94349194e-01]	[480.34429932 269.83242798 0.83882374]	[508.53918457 269.81881714 0.85432374]	[459.69439697 244.18482971 0.85032368]	[529.02783203 241.71827698 0.79588211]	[5.85372559e+02 8.95861267e+02 8.75245094e-01]	[6.03328186e+02 8.90681030e+02 8.53508353e-01]	[5.64980225e+02 8.59924683e+02 7.23196924e-01]	[4.93087311e+02 8.98449219e+02 7.62362361e-01]	[4.75068024e+02 8.93380493e+02 7.25595653e-01]	[4.95649567e+02 8.62575500e+02 6.91023231e-01]
[498.27078247 280.17495728 0.85440952]	[490.49978638 318.574646 0.87215865]	[421.20309448 318.6557312 0.85423434]	[395.49981689 426.43615723 0.81112659]	[380.22921753 536.74108887 0.88751304]	[562.23266602 316.07214355 0.86804825]	[582.91973877 418.60296631 0.86212766]	[603.29675293 521.41955566 0.89278734]	[500.79348755 529.02166748 0.72436279]	[459.70370483 534.12988281 0.70158082]	[480.27487183 688.17828369 0.86946875]	[4.85435577e+02 8.52302795e+02 8.18608880e-01]	[541.94604492 526.46911621 0.71277511]	[562.20922852 685.56884766 0.88613105]	[5.75192322e+02 8.49696289e+02 7.94474840e-01]	[480.34439087 269.82556152 0.83805454]	[508.53897095 269.81652832 0.85439217]	[459.68981934 241.73127747 0.85261303]	[529.02789307 241.71839905 0.79702741]	[5.85372559e+02 8.95861328e+02 8.76432121e-01]	[6.03329346e+02 8.90681030e+02 8.54831040e-01]	[5.64981689e+02 8.57463440e+02 7.23424315e-01]	[4.93084412e+02 8.98438660e+02 7.64383793e-01]	[4.75069427e+02 8.93374146e+02 7.27550805e-01]	[4.95647339e+02 8.62579895e+02 6.89310133e-01]
[500.75558472 280.16036987 0.86809319]	[490.55233765 318.5524292 0.86593997]	[421.2538147 318.64389038 0.85562491]	[395.58425903 428.92379761 0.82407451]	[380.27102661 539.22662354 0.89518309]	[562.27966309 316.05725098 0.87291259]	[582.98370361 418.55688477 0.85857105]	[603.33831787 521.2835083 0.90039837]	[500.82159424 531.53613281 0.72611231]	[459.71780396 534.1652832 0.70407265]	[480.28582764 688.19854736 0.86983162]	[4.85426941e+02 8.52265137e+02 8.16036940e-01]	[544.31707764 528.97387695 0.71073037]	[562.26226807 685.51623535 0.89046729]	[5.77800415e+02 8.49774963e+02 8.10843766e-01]	[482.81167603 267.36514282 0.83360589]	[513.59655762 267.31539917 0.84341973]	[459.75088501 241.69702148 0.87188876]	[531.58624268 241.63478088 0.78818089]	[5.85425293e+02 8.95938904e+02 8.53710651e-01]	[6.03401917e+02 8.90762573e+02 8.55014563e-01]	[5.67467407e+02 8.62523682e+02 7.10011125e-01]	[4.93047028e+02 8.95978699e+02 7.61312723e-01]	[4.72568787e+02 8.93343262e+02 7.23887444e-01]	[4.95645935e+02 8.62520935e+02 6.90635860e-01]
[500.73565674 277.70492554 0.88513982]	[493.11013794 318.534729 0.86424762]	[421.32110596 318.62850952 0.84929264]	[398.01156616 428.99996948 0.83983123]	[380.30108643 536.73724365 0.87696028]	[562.34741211 316.0526123 0.87614715]	[585.36352539 416.09658813 0.84858346]	[603.41693115 521.2444458 0.90575242]	[500.88998413 529.03167725 0.72707832]	[459.77111816 534.12817383 0.70198607]	[480.29379272 688.15838623 0.87196809]	[4.85409973e+02 8.52242126e+02 8.18369329e-01]	[544.38476562 526.48864746 0.71094751]	[562.33416748 685.55273438 0.90675199]	[5.80304321e+02 8.52191711e+02 8.26842010e-01]	[482.82043457 264.77819824 0.8351171 ]	[513.58978271 264.77905273 0.83423787]	[459.82119751 241.65257263 0.88020056]	[534.12347412 239.18934631 0.81792605]	[5.85449890e+02 8.98414856e+02 8.28253686e-01]	[6.03431152e+02 8.90815979e+02 8.40929747e-01]	[5.67534302e+02 8.65056824e+02 6.96612000e-01]	[4.90567047e+02 8.95950256e+02 7.66751707e-01]	[4.72571381e+02 8.93314636e+02 7.28169501e-01]	[4.95622589e+02 8.59990967e+02 6.88234389e-01]
[500.85760498 277.7019043 0.8880474 ]	[498.10968018 318.53652954 0.87537146]	[421.37957764 318.60217285 0.8409363 ]	[398.10202026 431.49926758 0.85803467]	[382.72375488 536.69458008 0.85884953]	[562.44293213 316.07498169 0.87899208]	[585.42932129 416.07519531 0.84233761]	[603.49517822 521.22314453 0.9010973 ]	[503.29751587 528.99176025 0.72972929]	[459.84066772 531.56951904 0.70098281]	[480.30203247 688.16088867 0.87323982]	[4.85420044e+02 8.52251404e+02 8.12793016e-01]	[544.43963623 526.43389893 0.70496881]	[562.35803223 685.52160645 0.90811372]	[5.80322693e+02 8.52193237e+02 8.26591790e-01]	[482.95678711 267.27789307 0.82500279]	[516.17797852 264.77206421 0.83767962]	[462.1998291 239.21055603 0.87985975]	[536.65997314 239.1502533 0.83137578]	[5.85389099e+02 8.98462830e+02 8.27222466e-01]	[6.03409241e+02 8.90854370e+02 8.41152787e-01]	[5.67547668e+02 8.65052551e+02 6.64857566e-01]	[4.93051270e+02 8.95951294e+02 7.63994098e-01]	[4.72578186e+02 8.93322937e+02 7.22801328e-01]	[4.95633911e+02 8.60009827e+02 6.84852600e-01]
[500.85668945 277.70056152 0.88872963]	[495.69564819 318.53717041 0.87441641]	[421.37738037 318.60183716 0.8413434 ]	[398.1005249 431.49874878 0.85758197]	[382.72692871 536.6875 0.85800147]	[562.44232178 316.07382202 0.87979901]	[585.43560791 416.08132935 0.84365577]	[603.49365234 521.21728516 0.90057516]	[503.29421997 529.02349854 0.72731328]	[459.83676147 531.61126709 0.69878674]	[480.30755615 688.16168213 0.87632412]	[4.85416840e+02 8.52289795e+02 8.11966360e-01]	[544.43737793 526.46282959 0.70184928]	[562.359375 685.52557373 0.90895605]	[5.80319763e+02 8.52204773e+02 8.29088688e-01]	[482.95657349 267.27337646 0.82551849]	[516.17816162 264.76745605 0.83789319]	[462.19992065 239.20782471 0.88160044]	[536.66259766 239.14491272 0.83311278]	[5.85386963e+02 8.98457703e+02 8.26193988e-01]	[6.03409424e+02 8.93207458e+02 8.41500223e-01]	[5.67535645e+02 8.65083130e+02 6.80950582e-01]	[4.93043976e+02 8.95967651e+02 7.60417700e-01]	[4.72566406e+02 8.93344116e+02 7.22249568e-01]	[4.95638672e+02 8.62532837e+02 6.85455203e-01]
[503.25115967 277.67840576 0.88515753]	[498.26663208 318.54327393 0.89509493]	[423.86322021 318.62615967 0.82511777]	[398.18621826 431.5072937 0.86376655]	[382.82092285 536.63616943 0.84262317]	[564.9230957 316.08963013 0.87802792]	[585.52893066 416.12908936 0.8357234 ]	[605.88830566 521.24371338 0.90807319]	[503.37890625 531.5413208 0.7237016 ]	[462.24395752 534.10351562 0.69968843]	[480.35525513 688.12548828 0.88360196]	[4.85424896e+02 8.52320068e+02 8.03264201e-01]	[544.50402832 528.98095703 0.6931054 ]	[562.40844727 685.51757812 0.91261125]	[5.80322571e+02 8.52237915e+02 8.24995995e-01]	[485.44515991 267.27703857 0.80799538]	[518.6762085 264.7588501 0.83552873]	[462.31829834 241.65371704 0.86893433]	[536.73529053 239.1476593 0.8548581 ]	[5.85448608e+02 9.03568237e+02 7.97616363e-01]	[6.03445312e+02 8.93308655e+02 8.29789400e-01]	[5.67517700e+02 8.65117126e+02 6.70039058e-01]	[4.93056976e+02 8.95971741e+02 7.61480808e-01]	[4.72571960e+02 8.93358948e+02 7.21970081e-01]	[4.95651917e+02 8.65061035e+02 6.88531041e-01]
[503.32769775 277.66885376 0.89075005]	[500.77453613 318.537323 0.91529036]	[426.44192505 318.61349487 0.80981219]	[398.2774353 428.95315552 0.86956477]	[385.3119812 534.15673828 0.83002335]	[565.02203369 316.1111145 0.87265766]	[588.03149414 418.59692383 0.83608174]	[606.04931641 521.31555176 0.91283405]	[503.47802734 531.59613037 0.71478856]	[462.3331604 534.13891602 0.7021116 ]	[480.37039185 688.10522461 0.88617527]	[4.85442749e+02 8.52275574e+02 8.04625690e-01]	[546.97021484 531.54882812 0.6878134 ]	[562.43670654 685.58135986 0.91321433]	[5.80311707e+02 8.52295837e+02 8.20072472e-01]	[487.95993042 267.32781982 0.80747491]	[518.74755859 264.7923584 0.84933197]	[462.46038818 244.19708252 0.82822436]	[539.23132324 239.12181091 0.86612862]	[5.85479675e+02 9.03562988e+02 7.96806514e-01]	[6.03474365e+02 8.93305603e+02 8.35264504e-01]	[5.67500488e+02 8.67624146e+02 6.92542791e-01]	[4.90571594e+02 8.95979370e+02 7.59946287e-01]	[4.72569397e+02 8.93352417e+02 7.18723774e-01]	[4.95667847e+02 8.62541077e+02 6.91063344e-01]
[505.87335205 280.12808228 0.84813428]	[503.42181396 318.52606201 0.92028207]	[436.58685303 318.58901978 0.83635986]	[400.86465454 426.39059448 0.87109393]	[395.52084351 534.10369873 0.83218247]	[572.63024902 316.07269287 0.83984256]	[595.69580078 418.57592773 0.82563478]	[608.62750244 523.77764893 0.86910194]	[508.453125 531.61047363 0.68415034]	[464.92419434 534.15631104 0.68298984]	[482.75338745 688.09692383 0.88965183]	[4.85478638e+02 8.52328064e+02 7.99864769e-01]	[552.07818604 531.54522705 0.66412318]	[562.472229 688.01452637 0.90853614]	[5.80345581e+02 8.54820679e+02 8.10277224e-01]	[490.57104492 267.35327148 0.79481798]	[521.34295654 269.85171509 0.88054991]	[469.98947144 241.68977356 0.79926383]	[541.86077881 241.66694641 0.86979365]	[5.85523132e+02 9.03615417e+02 8.00117552e-01]	[6.03501709e+02 8.93340088e+02 8.40077102e-01]	[5.67531128e+02 8.70163025e+02 7.17068315e-01]	[4.90572632e+02 8.98424377e+02 7.55091667e-01]	[4.72569977e+02 8.93375366e+02 7.17365324e-01]	[4.98137512e+02 8.65111267e+02 6.99487448e-01]
[505.97833252 277.67971802 0.85852396]	[503.49118042 316.16592407 0.9058969 ]	[439.072052 318.56893921 0.84798169]	[403.3538208 426.42227173 0.84224427]	[395.63153076 531.57958984 0.84497041]	[577.7119751 316.037323 0.83757114]	[600.76086426 416.13317871 0.82167363]	[611.1496582 523.77490234 0.85690111]	[511.00958252 531.57598877 0.67776835]	[467.44195557 534.12915039 0.67380857]	[482.81497192 688.07922363 0.89004886]	[4.85485413e+02 8.52328308e+02 7.99620867e-01]	[554.68701172 529.05004883 0.66479963]	[564.82702637 688.06878662 0.90640688]	[5.80360840e+02 8.54801575e+02 8.13921034e-01]	[495.59280396 264.79528809 0.79907399]	[523.79290771 267.31933594 0.87661272]	[472.59390259 241.66387939 0.79556268]	[544.34033203 241.71626282 0.87067527]	[5.85526855e+02 9.03617065e+02 7.99653053e-01]	[6.03502991e+02 8.93336853e+02 8.40106130e-01]	[5.67531494e+02 8.70131348e+02 7.17378974e-01]	[4.90553192e+02 8.98415466e+02 7.57629097e-01]	[4.72564453e+02 8.93369690e+02 7.21686482e-01]	[4.98150238e+02 8.65115295e+02 7.01493740e-01]
[508.48687744 277.69329834 0.84829873]	[505.96063232 316.15859985 0.88955629]	[439.20404053 318.53323364 0.86033839]	[405.92034912 426.36303711 0.82044566]	[398.12231445 531.56030273 0.86579895]	[580.26507568 316.04153442 0.84932864]	[603.35198975 418.61376953 0.86288339]	[613.66644287 523.76757812 0.85252339]	[513.57226562 531.59771729 0.67090166]	[469.98843384 534.12731934 0.6647585 ]	[482.82504272 688.15222168 0.8800438 ]	[4.87951080e+02 8.52317017e+02 7.99621820e-01]	[557.24822998 531.57543945 0.66867656]	[564.83587646 688.14337158 0.89215559]	[5.80356628e+02 8.54863525e+02 8.09812307e-01]	[498.15133667 267.27505493 0.8083387 ]	[523.87329102 267.35977173 0.87337875]	[475.1763916 241.71612549 0.81072545]	[544.45678711 244.18235779 0.87776643]	[5.85528198e+02 9.03623291e+02 8.04580390e-01]	[6.03508484e+02 8.93344849e+02 8.43738735e-01]	[5.67535583e+02 8.70198792e+02 7.35101104e-01]	[4.90553772e+02 8.98428467e+02 7.58582175e-01]	[4.72579285e+02 8.93370544e+02 7.23744452e-01]	[4.98189819e+02 8.65087769e+02 7.06245065e-01]
[516.14141846 280.17486572 0.82754451]	[511.03515625 316.17623901 0.86346138]	[441.72439575 318.52493286 0.86053896]	[416.0307312 423.91012573 0.82903427]	[398.26040649 528.97161865 0.88265479]	[582.78723145 316.0821228 0.86649621]	[605.86297607 418.62387085 0.86468136]	[621.27502441 523.7769165 0.86552632]	[516.21374512 534.09924316 0.67589039]	[475.0864563 534.12921143 0.66341436]	[482.88577271 688.14038086 0.87622291]	[4.87978607e+02 8.52320007e+02 7.94441342e-01]	[559.80480957 534.12219238 0.68908 ]	[564.85516357 690.64489746 0.86766183]	[5.82727600e+02 8.57368958e+02 8.04714978e-01]	[500.6835022 269.83822632 0.83241951]	[526.4208374 269.84567261 0.86361176]	[477.73535156 239.201828 0.84914303]	[546.9854126 244.18363953 0.85364848]	[5.85546875e+02 9.06127319e+02 8.06358695e-01]	[6.03511108e+02 8.93378174e+02 8.38537693e-01]	[5.67538513e+02 8.70263245e+02 7.39319146e-01]	[4.90560425e+02 8.98428955e+02 7.58497417e-01]	[4.72599243e+02 8.93366699e+02 7.24572897e-01]	[4.98209045e+02 8.65101196e+02 7.05365062e-01]
[521.19018555 277.63604736 0.89047265]	[518.74456787 318.53982544 0.89325494]	[444.3757019 318.53393555 0.82777339]	[418.69168091 426.44390869 0.86655474]	[400.86453247 531.5368042 0.86087453]	[585.44842529 316.15692139 0.87282705]	[606.10046387 418.64874268 0.84994435]	[623.9276123 523.92755127 0.9056645 ]	[521.17834473 531.55371094 0.69792855]	[477.68450928 531.58410645 0.67549723]	[485.39273071 688.19348145 0.84930372]	[4.87989044e+02 8.52348755e+02 7.92317986e-01]	[562.33905029 531.56445312 0.70129222]	[564.92797852 690.63360596 0.86443633]	[5.82730774e+02 8.57372009e+02 8.08326840e-01]	[503.35375977 262.22946167 0.85505313]	[531.59796143 264.7722168 0.82706672]	[482.76293945 239.07148743 0.87653065]	[554.67950439 241.66487122 0.82470191]	[5.85547241e+02 9.06133118e+02 8.09393764e-01]	[6.03506714e+02 8.93390320e+02 8.39061320e-01]	[5.67527100e+02 8.70268799e+02 7.54282832e-01]	[4.90572510e+02 8.98420166e+02 7.60959208e-01]	[4.72601135e+02 8.93368042e+02 7.30486155e-01]	[4.98193878e+02 8.67601135e+02 7.05848634e-01]
[521.37548828 277.68579102 0.88346922]	[521.35412598 318.55578613 0.91905344]	[451.99749756 318.52996826 0.80739629]	[421.15759277 426.37838745 0.87769645]	[403.30938721 529.00604248 0.85113728]	[588.05633545 318.53482056 0.85093033]	[611.09246826 418.73678589 0.8401041 ]	[626.38360596 523.96380615 0.90390944]	[521.31646729 529.05078125 0.71440154]	[480.21603394 529.05627441 0.69417924]	[485.4793396 688.20031738 0.83628112]	[4.88028992e+02 8.52348511e+02 7.96471059e-01]	[562.44042969 531.56622314 0.69531536]	[564.99468994 690.70349121 0.85172892]	[5.82747559e+02 8.54908875e+02 8.13223779e-01]	[505.96237183 267.30541992 0.81579089]	[539.17224121 267.31835938 0.82598913]	[482.98455811 241.64651489 0.821895 ]	[559.75811768 241.68447876 0.86222863]	[5.85556702e+02 9.06134277e+02 8.10838819e-01]	[6.03510071e+02 8.93381653e+02 8.44101548e-01]	[5.67534546e+02 8.70229736e+02 7.42887497e-01]	[4.93045837e+02 8.95983765e+02 7.67983377e-01]	[4.75074982e+02 8.93348450e+02 7.41085708e-01]	[4.98213196e+02 8.67604004e+02 7.27646291e-01]
[521.37438965 277.68475342 0.88365757]	[521.35772705 318.55587769 0.91920543]	[452.00100708 318.52957153 0.80740768]	[421.15786743 426.37304688 0.87778932]	[403.31008911 528.99957275 0.85185707]	[588.06066895 318.53515625 0.85061353]	[611.08203125 418.73971558 0.83965349]	[626.38372803 523.96746826 0.90360808]	[521.31750488 529.04827881 0.71482641]	[480.21734619 529.05383301 0.69470781]	[485.487854 688.19073486 0.83637226]	[4.90478485e+02 8.52324890e+02 7.95389116e-01]	[562.44091797 531.56262207 0.69542837]	[564.99414062 690.70330811 0.85172039]	[5.82748352e+02 8.54907349e+02 8.13493073e-01]	[505.96124268 267.30557251 0.81581008]	[539.1708374 267.31704712 0.82551306]	[482.97915649 241.644104 0.823147 ]	[559.75744629 241.68617249 0.86193973]	[5.85555969e+02 9.06133545e+02 8.10010374e-01]	[6.03511108e+02 8.93381165e+02 8.43330383e-01]	[5.67535583e+02 8.70227722e+02 7.41786599e-01]	[4.93055267e+02 8.95977966e+02 7.71070898e-01]	[4.75084259e+02 8.93342529e+02 7.41134822e-01]	[4.98205994e+02 8.65132202e+02 7.20331013e-01]
[521.42401123 277.70281982 0.87491393]	[523.90875244 318.55258179 0.91987199]	[457.09707642 318.52139282 0.8350032 ]	[421.33331299 423.78805542 0.89036894]	[405.92373657 526.4989624 0.83223003]	[595.66656494 318.52194214 0.83318758]	[616.21069336 418.73944092 0.84508395]	[626.54187012 523.93658447 0.8980884 ]	[523.7911377 531.5413208 0.72338337]	[480.32583618 529.0234375 0.70579594]	[490.47503662 688.1796875 0.83043927]	[4.90489716e+02 8.52350159e+02 7.96754003e-01]	[564.93017578 531.59417725 0.70134294]	[565.0447998 690.63519287 0.84921515]	[5.82765808e+02 8.54910645e+02 8.12670410e-01]	[506.0241394 267.26922607 0.8155719 ]	[539.29919434 269.84106445 0.85376596]	[490.4850769 239.19584656 0.77523899]	[562.34008789 244.2699585 0.88526601]	[5.85547302e+02 9.06123596e+02 8.05779874e-01]	[6.03512817e+02 8.93379089e+02 8.37116003e-01]	[5.67565247e+02 8.70240173e+02 7.34367371e-01]	[4.93053375e+02 8.95986511e+02 7.67150342e-01]	[4.75081329e+02 8.93346191e+02 7.40552247e-01]	[4.98219025e+02 8.67605957e+02 7.29572892e-01]
[524.00152588 280.13745117 0.85534394]	[526.3927002 318.5340271 0.90465039]	[457.21975708 316.1496582 0.84967375]	[423.81106567 423.85949707 0.87592441]	[413.54330444 526.46191406 0.84775293]	[598.28601074 316.1583252 0.84337676]	[621.25708008 418.68991089 0.84805852]	[629.04522705 524.01171875 0.86627424]	[523.89160156 531.58709717 0.73013616]	[482.72958374 529.06237793 0.70626885]	[495.58493042 688.16314697 0.83539766]	[4.90511932e+02 8.52324890e+02 8.00073802e-01]	[565.04632568 534.1272583 0.69867027]	[567.48010254 690.69628906 0.83964354]	[5.82784119e+02 8.57367554e+02 8.11380386e-01]	[511.09039307 269.81799316 0.8041876 ]	[541.89544678 269.90289307 0.8912499 ]	[493.08764648 239.16415405 0.76678962]	[564.86291504 246.76823425 0.87383115]	[5.85549377e+02 9.06123596e+02 8.05146158e-01]	[6.05880127e+02 8.93388123e+02 8.36167634e-01]	[5.67572021e+02 8.70256470e+02 7.30308712e-01]	[4.93080811e+02 8.98416077e+02 7.72004724e-01]	[4.75108582e+02 8.93340698e+02 7.45225966e-01]	[4.98195801e+02 8.65135498e+02 7.29187727e-01]
[528.99694824 280.17974854 0.83467597]	[526.48669434 318.53320312 0.8902601 ]	[459.68844604 316.14389038 0.86260879]	[426.34399414 423.8911438 0.84055674]	[416.15649414 526.39715576 0.88314748]	[600.83203125 316.15057373 0.85988712]	[623.862854 418.67053223 0.87536794]	[631.6116333 523.93133545 0.85284883]	[523.98236084 534.0994873 0.71557838]	[482.82992554 531.5559082 0.70141995]	[495.67297363 688.11096191 0.84409326]	[4.90525970e+02 8.52331116e+02 7.96641588e-01]	[567.50079346 534.15942383 0.68441826]	[567.58026123 690.67578125 0.82716358]	[5.82794006e+02 8.54919556e+02 8.12309146e-01]	[516.20635986 269.87991333 0.81958675]	[544.39538574 272.35171509 0.89000213]	[498.1428833 241.72479248 0.79802781]	[565.02166748 246.74035645 0.86786729]	[5.85542664e+02 9.06117615e+02 8.01140130e-01]	[6.03513000e+02 8.93378662e+02 8.34931791e-01]	[5.67576477e+02 8.70246216e+02 7.26947308e-01]	[4.90571259e+02 8.98419495e+02 7.63799012e-01]	[4.75076904e+02 8.93335449e+02 7.40462363e-01]	[4.98213623e+02 8.67579102e+02 7.23685086e-01]
[536.6696167 282.71670532 0.8123132 ]	[529.06970215 318.55212402 0.86970288]	[462.21246338 316.1244812 0.86378944]	[428.9982605 423.83340454 0.82843852]	[418.60922241 526.45574951 0.88683039]	[603.32757568 318.53897095 0.86953682]	[624.02032471 418.75341797 0.87817925]	[634.17028809 524.01098633 0.83241993]	[526.44488525 534.14056396 0.69733977]	[482.95019531 534.11431885 0.68699676]	[498.18099976 688.05145264 0.85821468]	[4.90517090e+02 8.52344299e+02 7.99342692e-01]	[570.0199585 536.6572876 0.6698494]	[572.58679199 690.73626709 0.79872966]	[5.82807678e+02 8.54917908e+02 8.10216367e-01]	[521.19641113 272.37600708 0.84764427]	[546.94854736 272.36264038 0.8768692 ]	[500.69580078 241.6577301 0.8466574 ]	[567.56396484 244.25157166 0.83619988]	[5.85557556e+02 9.06170654e+02 7.93079734e-01]	[6.05886353e+02 8.93409119e+02 8.24779153e-01]	[5.67574524e+02 8.70237854e+02 7.09268093e-01]	[4.90543365e+02 8.98410767e+02 7.60574222e-01]	[4.75067474e+02 8.93316895e+02 7.42603362e-01]	[4.98177765e+02 8.67592590e+02 7.23008811e-01]
[539.19128418 280.24749756 0.82858264]	[536.63476562 318.55947876 0.86897153]	[462.34765625 316.14328003 0.85739994]	[436.57400513 421.39584351 0.85105413]	[418.72262573 526.41101074 0.90148515]	[603.46936035 318.57040405 0.87323755]	[626.42315674 418.70379639 0.86625278]	[639.26025391 523.98327637 0.83320612]	[526.53869629 531.56793213 0.67811269]	[485.42837524 529.050354 0.67260158]	[498.24005127 687.9932251 0.86298251]	[4.90528717e+02 8.52336243e+02 7.97361851e-01]	[570.10803223 534.1036377 0.6565907 ]	[575.18914795 690.69213867 0.79766297]	[5.82796997e+02 8.54914612e+02 8.06493402e-01]	[521.33312988 269.86737061 0.85045516]	[547.05987549 269.9163208 0.8615585 ]	[500.84588623 239.15289307 0.85283434]	[570.09991455 244.25003052 0.8188045 ]	[5.85555176e+02 9.06173340e+02 7.92327046e-01]	[6.05883423e+02 8.93410706e+02 8.23718309e-01]	[5.67557861e+02 8.70223999e+02 7.06269622e-01]	[4.90536743e+02 8.98414978e+02 7.56511390e-01]	[4.72605377e+02 8.93320129e+02 7.39602566e-01]	[4.98191071e+02 8.67587341e+02 7.19570756e-01]
[539.30291748 280.22146606 0.85287577]	[536.72131348 318.54968262 0.87980914]	[462.41204834 316.14709473 0.84999114]	[439.08029175 423.82418823 0.87484235]	[421.17797852 526.46166992 0.89178991]	[605.88092041 318.55523682 0.87428957]	[626.53582764 418.69906616 0.86005241]	[641.90429688 524.0045166 0.86320472]	[531.55169678 531.60229492 0.66583467]	[487.98391724 531.55065918 0.65703017]	[500.63589478 688.03942871 0.8600958 ]	[4.90557190e+02 8.52293579e+02 7.97554195e-01]	[575.19854736 534.15435791 0.65586799]	[577.684021 690.67657471 0.79805523]	[5.82796448e+02 8.54887085e+02 8.09425473e-01]	[523.82507324 269.85794067 0.85600191]	[549.58331299 269.91482544 0.84775412]	[503.29074097 239.15202332 0.82464015]	[575.14807129 244.2587738 0.80934882]	[5.85558777e+02 9.06167786e+02 7.92807221e-01]	[6.05884155e+02 8.93404846e+02 8.25595796e-01]	[5.67545105e+02 8.70192078e+02 7.05862522e-01]	[4.90548645e+02 8.95982605e+02 7.57862210e-01]	[4.75067444e+02 8.93299744e+02 7.41934121e-01]	[4.98189972e+02 8.65102966e+02 7.16395319e-01]
[541.74536133 280.17370605 0.87120599]	[539.24212646 318.57296753 0.8918817 ]	[464.8772583 316.16537476 0.83229864]	[439.15344238 423.85626221 0.88145864]	[421.26409912 526.41461182 0.88920647]	[605.98309326 318.58798218 0.86980236]	[626.61193848 418.74279785 0.84135461]	[644.37585449 524.00463867 0.87914705]	[534.09936523 531.60754395 0.65737534]	[488.01821899 531.54803467 0.65154433]	[500.65811157 688.06323242 0.85632926]	[4.90561768e+02 8.52288696e+02 7.94066250e-01]	[580.23535156 534.1640625 0.66697967]	[577.73040771 693.16815186 0.79231268]	[5.82804443e+02 8.54907593e+02 8.06757987e-01]	[523.95068359 267.35623169 0.8349579 ]	[552.14929199 269.88623047 0.83090436]	[503.38265991 241.64964294 0.83251137]	[577.74633789 244.25447083 0.82627714]	[5.85567200e+02 9.06169189e+02 7.96112716e-01]	[6.05885559e+02 8.93409668e+02 8.27936888e-01]	[5.67564758e+02 8.70220459e+02 7.03357041e-01]	[4.90553101e+02 8.98417114e+02 7.55536079e-01]	[4.75080872e+02 8.93310608e+02 7.41120100e-01]	[4.98189301e+02 8.65095642e+02 7.06557870e-01]
[541.84423828 282.68457031 0.85580981]	[541.73596191 318.59109497 0.90547687]	[464.96218872 316.17590332 0.81724489]	[439.24069214 423.87677002 0.88425791]	[421.36749268 526.42034912 0.88129646]	[608.50695801 318.5930481 0.86006212]	[629.04760742 418.72668457 0.84251088]	[644.4420166 523.99359131 0.88975132]	[536.67840576 531.60583496 0.66318882]	[490.5687561 531.54962158 0.65358829]	[500.67776489 688.07904053 0.85580647]	[4.90555756e+02 8.52312439e+02 7.92694151e-01]	[580.33813477 534.16522217 0.68415809]	[580.21405029 693.20153809 0.79494357]	[5.82801941e+02 8.57372314e+02 8.02214444e-01]	[526.41638184 269.91677856 0.83145404]	[557.21081543 272.37530518 0.84352231]	[505.86575317 241.72210693 0.81843191]	[580.33087158 246.75137329 0.86240941]	[5.85557373e+02 9.06179321e+02 7.98660398e-01]	[6.05879456e+02 8.93426575e+02 8.28671992e-01]	[5.67569702e+02 8.70246643e+02 7.04089284e-01]	[4.90557098e+02 8.98425415e+02 7.53113568e-01]	[4.75084412e+02 8.93321411e+02 7.39828050e-01]	[4.98178192e+02 8.65122131e+02 7.04242170e-01]
[541.89007568 282.74383545 0.84610915]	[541.82330322 318.58572388 0.9138158 ]	[469.97271729 316.162323 0.80896068]	[439.28717041 426.3572998 0.87662166]	[423.78610229 526.49694824 0.86418217]	[608.58215332 318.58834839 0.85238826]	[629.13555908 418.77023315 0.83497608]	[644.51037598 523.98706055 0.88951886]	[539.20318604 531.61547852 0.67145365]	[495.61651611 531.56164551 0.66026086]	[500.68652344 688.09197998 0.86687356]	[4.90560944e+02 8.52298645e+02 7.93169796e-01]	[582.77856445 536.66363525 0.69144595]	[580.27111816 693.26019287 0.80049473]	[5.82790894e+02 8.57402710e+02 8.00314307e-01]	[526.48284912 272.3711853 0.83388388]	[559.73431396 272.44934082 0.85662675]	[506.00692749 244.20762634 0.79275107]	[582.80480957 246.78871155 0.86928672]	[5.85544434e+02 9.06170227e+02 8.02710652e-01]	[6.03499634e+02 8.93422180e+02 8.28586042e-01]	[5.67548889e+02 8.70268799e+02 7.25732148e-01]	[4.90542938e+02 8.98415649e+02 7.54098117e-01]	[4.75070221e+02 8.93314087e+02 7.38804102e-01]	[4.98191742e+02 8.65114563e+02 7.07937181e-01]
[541.94049072 282.77911377 0.84458673]	[544.3057251 318.55657959 0.92141879]	[475.1144104 316.12322998 0.81817222]	[441.77172852 423.78347778 0.89241272]	[426.37051392 526.456604 0.84403259]	[613.64056396 318.56680298 0.8385433 ]	[634.16827393 421.19168091 0.83248752]	[646.9362793 526.4710083 0.87899333]	[539.28991699 531.56951904 0.68572265]	[498.12078857 529.03149414 0.66953725]	[500.73782349 688.02722168 0.87134266]	[4.93040710e+02 8.52309082e+02 7.93115199e-01]	[582.8503418 534.17041016 0.70215744]	[580.34893799 695.7456665 0.80955458]	[5.82796143e+02 8.57390198e+02 8.02188277e-01]	[526.54425049 272.40188599 0.8387593 ]	[559.82562256 274.89620972 0.88127166]	[511.04376221 244.24438477 0.7733981 ]	[582.90332031 249.3659668 0.89013982]	[5.85532471e+02 9.06164734e+02 8.08712959e-01]	[6.03485291e+02 8.93423523e+02 8.28598440e-01]	[5.67574829e+02 8.70265564e+02 7.17725754e-01]	[4.90554565e+02 8.95978699e+02 7.62491941e-01]	[4.75074707e+02 8.93295288e+02 7.45060682e-01]	[4.98192932e+02 8.65128418e+02 7.14971483e-01]
[544.29925537 285.2507019 0.84485984]	[544.34765625 318.57012939 0.92145491]	[475.15118408 316.12573242 0.82522523]	[441.84088135 423.78546143 0.8940168 ]	[428.91693115 526.41931152 0.83986682]	[613.68847656 318.57443237 0.84224463]	[636.70892334 421.15484619 0.83452117]	[646.95721436 526.45880127 0.88142204]	[541.70025635 531.5447998 0.69023216]	[498.19561768 529.02075195 0.67694551]	[500.753479 688.05041504 0.87426221]	[4.90570099e+02 8.52285034e+02 7.90533185e-01]	[582.88171387 534.13830566 0.70268857]	[582.75708008 693.2578125 0.82649815]	[5.82796997e+02 8.57405884e+02 8.00995231e-01]	[528.97436523 272.45074463 0.84869027]	[562.24731445 274.94421387 0.90375674]	[511.04943848 244.26318359 0.76376182]	[582.93304443 249.40771484 0.88065511]	[5.85547974e+02 9.08607849e+02 8.07098627e-01]	[6.03489868e+02 8.93439453e+02 8.25978100e-01]	[5.67557800e+02 8.70271362e+02 7.24903226e-01]	[4.90553772e+02 8.95968750e+02 7.62788475e-01]	[4.75070404e+02 8.93286743e+02 7.40779817e-01]	[4.98180328e+02 8.65095642e+02 7.03211069e-01]
[544.29882812 285.25335693 0.84496117]	[544.34631348 318.57357788 0.92161989]	[475.14614868 316.13497925 0.82467461]	[441.83990479 423.78579712 0.89462554]	[428.92254639 526.42840576 0.83870798]	[613.68878174 318.57345581 0.8422761 ]	[636.70910645 421.15444946 0.83499599]	[646.95245361 526.46063232 0.88195455]	[541.70526123 531.54394531 0.69225627]	[498.20339966 529.02252197 0.67798412]	[500.75753784 688.04370117 0.87566853]	[4.93044647e+02 8.52281311e+02 7.91698456e-01]	[582.88446045 534.13415527 0.70340234]	[582.76452637 695.72827148 0.82925808]	[5.82798645e+02 8.57395752e+02 8.02185178e-01]	[528.97283936 272.45092773 0.84873092]	[562.24713135 274.94412231 0.90321261]	[511.04644775 244.26000977 0.7648375 ]	[582.92974854 251.82727051 0.88126349]	[5.85543945e+02 9.06185059e+02 8.09191287e-01]	[6.03487854e+02 8.93436462e+02 8.28331590e-01]	[5.67557678e+02 8.70264221e+02 7.25431025e-01]	[4.90559845e+02 8.95959412e+02 7.66042888e-01]	[4.75079559e+02 8.93278503e+02 7.44235635e-01]	[4.98192627e+02 8.65090637e+02 7.07316995e-01]
[544.32452393 285.24200439 0.85026944]	[544.37866211 318.58282471 0.92247182]	[475.16360474 316.14447021 0.8279767 ]	[441.86676025 423.79742432 0.8927052 ]	[431.4772644 526.46826172 0.834939 ]	[616.2008667 318.57568359 0.84409869]	[636.73413086 418.77236938 0.83933389]	[646.9932251 526.42059326 0.88500345]	[541.72906494 531.55548096 0.69245362]	[498.21212769 529.03387451 0.6753757 ]	[500.76052856 688.1105957 0.86235255]	[4.90569855e+02 8.52285645e+02 7.93221295e-01]	[582.90783691 534.14093018 0.70014405]	[582.78857422 693.26245117 0.83299226]	[5.82801392e+02 8.57387756e+02 8.02883387e-01]	[528.99859619 272.47216797 0.85540181]	[562.25842285 274.94464111 0.9089691 ]	[511.05172729 244.27307129 0.75565296]	[582.94488525 249.40681458 0.8814131 ]	[5.85548706e+02 9.06185974e+02 8.09068322e-01]	[6.03489502e+02 8.93439636e+02 8.28070581e-01]	[5.67550354e+02 8.70256165e+02 7.25679994e-01]	[4.90571106e+02 8.95958984e+02 7.66792297e-01]	[4.75090088e+02 8.93278625e+02 7.45273590e-01]	[4.98167847e+02 8.65087524e+02 7.07005739e-01]
[544.36230469 282.77786255 0.85314131]	[544.40777588 318.58203125 0.92363858]	[477.60458374 316.15557861 0.83402288]	[441.89434814 423.8276062 0.89102948]	[431.5524292 526.43505859 0.84082127]	[616.22302246 318.55725098 0.84540069]	[636.77087402 418.77267456 0.83671921]	[647.02606201 524.0133667 0.88420105]	[541.78216553 531.55834961 0.69672674]	[498.25970459 529.03546143 0.67544562]	[500.77017212 688.11328125 0.86498177]	[4.90576202e+02 8.52278687e+02 7.92903244e-01]	[582.95123291 534.1383667 0.69762278]	[582.79821777 695.74432373 0.83738118]	[5.82804993e+02 8.57392456e+02 8.02073121e-01]	[529.034729 272.46856689 0.85160553]	[562.29620361 274.93829346 0.91569328]	[511.06912231 244.27357483 0.75617194]	[582.95959473 251.8301239 0.87646884]	[5.85549316e+02 9.06188660e+02 8.09245944e-01]	[6.03486694e+02 8.93445618e+02 8.28246355e-01]	[5.67551270e+02 8.70261963e+02 7.26589262e-01]	[4.93045990e+02 8.95942627e+02 7.67350018e-01]	[4.75094849e+02 8.93270447e+02 7.46995687e-01]	[4.98168884e+02 8.65080566e+02 7.03474104e-01]
[544.38824463 285.23864746 0.84916329]	[544.40368652 318.58410645 0.92485589]	[477.60162354 316.1552124 0.83297694]	[441.91168213 423.89486694 0.88175744]	[434.05880737 524.01702881 0.85236531]	[616.2255249 318.56607056 0.84389037]	[639.25634766 418.77749634 0.8381564 ]	[647.0501709 523.99859619 0.88688171]	[541.77752686 529.04241943 0.69980502]	[498.26391602 528.996521 0.67912859]	[500.77389526 688.09423828 0.86518717]	[4.90578400e+02 8.52285095e+02 7.93657243e-01]	[582.94152832 534.10137939 0.69980717]	[582.796875 695.72753906 0.83835036]	[5.82803406e+02 8.57401855e+02 8.02787423e-01]	[529.06103516 272.47042847 0.84835225]	[562.3079834 274.93325806 0.91600323]	[511.08782959 244.27011108 0.76193255]	[582.96075439 249.39758301 0.87965256]	[5.85540466e+02 9.06189697e+02 8.12127709e-01]	[6.03487000e+02 8.93450439e+02 8.29745770e-01]	[5.67554749e+02 8.70276672e+02 7.29485512e-01]	[4.93046021e+02 8.95941406e+02 7.69396365e-01]	[4.75094482e+02 8.93271118e+02 7.48576701e-01]	[4.98170685e+02 8.65089111e+02 7.08253920e-01]
[544.36901855 282.77993774 0.85219729]	[544.4072876 318.59051514 0.92552942]	[477.59829712 316.16140747 0.83202559]	[441.91955566 423.90261841 0.87803614]	[434.06396484 526.40606689 0.85188335]	[616.23376465 318.57138062 0.84297764]	[639.26361084 418.78143311 0.84008527]	[647.08361816 523.97033691 0.88701028]	[541.77636719 529.04858398 0.70037758]	[498.25875854 528.99816895 0.67917913]	[500.77053833 688.10961914 0.86291879]	[4.93035065e+02 8.52283386e+02 7.92927623e-01]	[582.94274902 534.11029053 0.70197761]	[582.79431152 695.7298584 0.83893198]	[5.82810242e+02 8.57406616e+02 8.02678287e-01]	[529.046875 272.44750977 0.84541368]	[562.29821777 274.9262085 0.91296732]	[511.0824585 244.23791504 0.76821595]	[582.96417236 249.39215088 0.88216305]	[5.85540833e+02 9.06187073e+02 8.12190771e-01]	[6.03492920e+02 8.93448181e+02 8.30249906e-01]	[5.67561707e+02 8.70280579e+02 7.26528227e-01]	[4.93046875e+02 8.95941833e+02 7.71440029e-01]	[4.75093689e+02 8.93270386e+02 7.49581575e-01]	[4.98171021e+02 8.65087036e+02 7.07610607e-01]
[544.36706543 282.76916504 0.8557511 ]	[544.41650391 318.58279419 0.92510045]	[477.60845947 316.14892578 0.83476186]	[441.9156189 423.88305664 0.88161528]	[434.06311035 526.41168213 0.8505463 ]	[616.24017334 318.56658936 0.84411824]	[639.26202393 418.78005981 0.84074509]	[647.0703125 523.99243164 0.88700581]	[541.77770996 529.04064941 0.70163828]	[498.26226807 528.99230957 0.68037897]	[500.77398682 688.11328125 0.86295271]	[4.90576477e+02 8.52286377e+02 7.93639958e-01]	[582.94067383 534.10070801 0.70184875]	[582.79864502 693.26824951 0.83959025]	[5.82810608e+02 8.57404724e+02 8.03357542e-01]	[529.04547119 272.45541382 0.85002631]	[562.28631592 274.91918945 0.91043973]	[511.06774902 244.26646423 0.76370609]	[582.94799805 249.390625 0.88187099]	[5.85543518e+02 9.06188904e+02 8.11041832e-01]	[6.03495361e+02 8.93450378e+02 8.29433143e-01]	[5.67560547e+02 8.70277100e+02 7.27618992e-01]	[4.93044861e+02 8.95934631e+02 7.73096859e-01]	[4.75093109e+02 8.93266296e+02 7.50683904e-01]	[4.98169098e+02 8.65092773e+02 7.09666073e-01]
[544.32647705 282.77062988 0.85574347]	[544.41717529 318.58987427 0.92522019]	[477.61535645 316.15374756 0.83597612]	[441.89978027 423.83636475 0.89087349]	[431.5496521 526.44372559 0.84012252]	[616.23400879 318.56976318 0.84233195]	[636.80487061 421.15719604 0.84301561]	[647.06268311 523.9732666 0.89109635]	[541.7779541 531.54742432 0.70123428]	[498.27001953 529.01940918 0.67962682]	[500.77197266 688.14532471 0.85870051]	[4.90568573e+02 8.52283447e+02 7.93678343e-01]	[582.93841553 534.12927246 0.70415068]	[582.79296875 695.75958252 0.83718812]	[5.82812439e+02 8.57404358e+02 8.04306805e-01]	[529.0045166 272.45776367 0.85436779]	[562.25811768 274.92330933 0.90614033]	[511.05703735 246.7472229 0.75184435]	[582.93377686 249.37503052 0.8788867 ]	[5.85539673e+02 9.06189209e+02 8.09517145e-01]	[6.03489746e+02 8.93452454e+02 8.27671051e-01]	[5.67565674e+02 8.70274597e+02 7.29062974e-01]	[4.93048676e+02 8.95931824e+02 7.73152173e-01]	[4.75098053e+02 8.93265930e+02 7.50863731e-01]	[4.98163239e+02 8.65084412e+02 7.05892742e-01]
[544.29766846 285.237854 0.84787488]	[544.39105225 318.58044434 0.92258513]	[475.16342163 316.16589355 0.83033979]	[441.87265015 423.80911255 0.89274204]	[431.47140503 526.45672607 0.83619905]	[616.19750977 318.54806519 0.84306359]	[636.76116943 418.77212524 0.8458755 ]	[647.04046631 523.97485352 0.89196008]	[541.75439453 531.5489502 0.69769621]	[498.2489624 529.02636719 0.67820364]	[500.76528931 688.1317749 0.8631652 ]	[4.90570374e+02 8.52288147e+02 7.93546200e-01]	[582.91894531 534.12744141 0.70318353]	[582.7746582 693.23278809 0.83470064]	[5.82813782e+02 8.57397949e+02 8.03820014e-01]	[528.96417236 272.46990967 0.85859799]	[562.23321533 274.92901611 0.90240747]	[511.01528931 244.27703857 0.75846964]	[582.9128418 249.36027527 0.87899554]	[5.85544128e+02 9.06186340e+02 8.08556855e-01]	[6.03494812e+02 8.93451172e+02 8.27784300e-01]	[5.67566284e+02 8.70271973e+02 7.27700412e-01]	[4.93051147e+02 8.95937378e+02 7.70894706e-01]	[4.75098450e+02 8.93271240e+02 7.48117745e-01]	[4.98164520e+02 8.65090393e+02 7.08097160e-01]
[544.28845215 285.23895264 0.84469414]	[544.33227539 318.58340454 0.92185962]	[475.1043396 318.52243042 0.82280499]	[441.831604 423.8269043 0.8950786]	[428.91635132 526.4753418 0.83578217]	[613.671875 318.54064941 0.84220642]	[634.24243164 418.76245117 0.84722817]	[647.01965332 523.99035645 0.89180994]	[541.69561768 531.53948975 0.69115633]	[498.209198 529.02844238 0.67675024]	[500.76638794 688.16394043 0.85996324]	[4.90571930e+02 8.52290100e+02 7.95113742e-01]	[582.86981201 534.11523438 0.70135987]	[582.77185059 693.24639893 0.82947379]	[5.82810547e+02 8.57408630e+02 8.03240120e-01]	[526.5402832 272.44198608 0.85024822]	[559.82855225 274.9029541 0.88351905]	[508.53283691 244.26823425 0.7702688 ]	[582.8918457 249.33274841 0.88479495]	[5.85547241e+02 9.08608582e+02 8.09214950e-01]	[6.03494263e+02 8.93454163e+02 8.28726530e-01]	[5.67562378e+02 8.70280273e+02 7.28601456e-01]	[4.93053345e+02 8.95943848e+02 7.72026420e-01]	[4.75102356e+02 8.93274841e+02 7.50272989e-01]	[4.98158997e+02 8.65086121e+02 7.13804603e-01]
[541.94299316 282.77545166 0.84825802]	[544.29205322 318.57125854 0.92075354]	[472.58782959 316.16378784 0.81435227]	[441.78115845 423.82940674 0.89028507]	[426.38632202 526.48095703 0.83992159]	[613.63336182 318.54806519 0.83763552]	[634.20172119 418.76300049 0.84395117]	[646.99401855 524. 0.89052314]	[539.2857666 529.03112793 0.68642974]	[498.15081787 528.996521 0.67272949]	[500.72473145 690.61090088 0.83856273]	[4.90578644e+02 8.52275635e+02 7.96648920e-01]	[582.82525635 531.59545898 0.69875467]	[582.74975586 693.24731445 0.82372838]	[5.82809021e+02 8.57394348e+02 8.04032147e-01]	[526.52362061 272.42022705 0.8402527 ]	[559.77600098 272.48779297 0.86108905]	[508.44815063 244.22525024 0.78206235]	[582.83691406 246.81027222 0.87526906]	[5.85543152e+02 9.06188843e+02 8.08520675e-01]	[6.03494690e+02 8.93451233e+02 8.29535961e-01]	[5.67565552e+02 8.70268127e+02 7.24517882e-01]	[4.93051514e+02 8.95949463e+02 7.71006346e-01]	[4.75104126e+02 8.93277527e+02 7.49741614e-01]	[4.98163086e+02 8.65066223e+02 7.15392351e-01]
[541.88232422 282.74127197 0.85408211]	[541.81658936 318.60107422 0.91701019]	[467.47918701 318.54135132 0.81374782]	[439.32901001 426.36260986 0.87709856]	[423.84658813 526.54138184 0.84953654]	[608.57495117 318.59552002 0.85153186]	[631.60693359 418.75723267 0.84327507]	[644.57598877 523.99676514 0.89070237]	[539.19665527 531.59008789 0.67208099]	[495.6260376 531.56066895 0.65906566]	[500.67056274 690.70733643 0.81591403]	[4.90571320e+02 8.52293701e+02 7.98145473e-01]	[582.76043701 534.15966797 0.68580371]	[580.28796387 693.21191406 0.80107158]	[5.82803589e+02 8.57380066e+02 8.03647101e-01]	[526.41607666 272.40557861 0.84441674]	[557.23895264 272.39248657 0.84380805]	[503.41690063 241.70822144 0.81917912]	[580.28948975 244.26329041 0.85156459]	[5.85543823e+02 9.06187439e+02 8.07022870e-01]	[6.03493042e+02 8.93450623e+02 8.29134583e-01]	[5.67568420e+02 8.70256470e+02 7.27470398e-01]	[4.93057404e+02 8.95955444e+02 7.70229459e-01]	[4.75112793e+02 8.93285095e+02 7.49823630e-01]	[4.98157349e+02 8.65083862e+02 7.15149045e-01]
[541.78216553 280.22039795 0.85941231]	[541.73608398 318.58944702 0.90453178]	[464.95132446 318.54284668 0.82274592]	[439.2756958 426.365448 0.87540507]	[423.78790283 528.97833252 0.85525936]	[606.11199951 318.57702637 0.85755241]	[629.10864258 418.76022339 0.82754171]	[644.49969482 523.96417236 0.88874853]	[536.71008301 531.54608154 0.66040242]	[493.09390259 529.03320312 0.6537382 ]	[500.65679932 690.68811035 0.81597555]	[4.93045319e+02 8.52293457e+02 7.99360037e-01]	[580.32958984 534.10809326 0.67446685]	[580.21685791 690.72027588 0.79785472]	[5.82800720e+02 8.57391907e+02 8.03478956e-01]	[523.95074463 269.86987305 0.8343004 ]	[554.62329102 269.88363647 0.82176328]	[503.34381104 241.64569092 0.84607035]	[577.71569824 244.24879456 0.83347934]	[5.85544922e+02 9.08618469e+02 8.06023240e-01]	[6.03493591e+02 8.93456909e+02 8.26578736e-01]	[5.67571838e+02 8.70266479e+02 7.25010216e-01]	[4.93059998e+02 8.95961487e+02 7.67692506e-01]	[4.75112244e+02 8.93289795e+02 7.47890353e-01]	[4.98171722e+02 8.65092163e+02 7.17258871e-01]
[541.7164917 280.24917603 0.8525418 ]	[539.27502441 318.5987854 0.89261568]	[464.83862305 318.5625 0.84201902]	[439.20675659 426.38729858 0.87154025]	[421.3843689 528.99493408 0.86118823]	[606.0369873 318.56973267 0.86226606]	[626.64678955 418.68862915 0.84343928]	[644.42303467 523.91931152 0.89418805]	[534.17645264 531.58575439 0.6573627 ]	[490.55239868 531.55523682 0.64879495]	[500.6368103 690.68243408 0.81131184]	[4.93047821e+02 8.52309387e+02 7.98382699e-01]	[580.27178955 534.12585449 0.67195725]	[577.71826172 690.70349121 0.79366988]	[5.82796631e+02 8.57389343e+02 8.03962588e-01]	[523.84936523 269.90179443 0.85013819]	[549.59265137 269.91015625 0.83565301]	[503.29019165 241.65100098 0.81174308]	[575.16296387 244.20533752 0.81599164]	[5.85540527e+02 9.08624084e+02 8.07846904e-01]	[6.03497620e+02 8.95835266e+02 8.25413823e-01]	[5.67576355e+02 8.70270325e+02 7.26520419e-01]	[4.93090881e+02 8.95950684e+02 7.69533634e-01]	[4.75139038e+02 8.93288940e+02 7.51478434e-01]	[4.98173035e+02 8.65117615e+02 7.20391393e-01]
[541.71594238 280.2489624 0.8525421 ]	[539.27337646 318.59890747 0.89255697]	[464.83889771 318.56243896 0.84183502]	[439.20648193 426.38650513 0.87146473]	[421.38339233 528.99359131 0.86124718]	[606.0345459 318.57025146 0.86253321]	[626.64715576 418.68865967 0.84323394]	[644.42321777 523.91943359 0.89371115]	[534.17095947 531.58752441 0.65698248]	[490.54937744 531.55737305 0.64835209]	[500.63504028 690.67907715 0.81172311]	[4.93046204e+02 8.52294861e+02 7.99938440e-01]	[580.26806641 534.12609863 0.67076248]	[577.72210693 690.70068359 0.7943719 ]	[5.82796753e+02 8.57389465e+02 8.03863227e-01]	[523.8494873 269.9005127 0.8504405]	[549.59301758 269.90960693 0.8359037 ]	[503.29043579 241.64704895 0.81207138]	[575.16455078 244.20584106 0.81579101]	[5.85539001e+02 9.08621643e+02 8.07703078e-01]	[6.03496094e+02 8.95833008e+02 8.25862646e-01]	[5.67575500e+02 8.70268616e+02 7.26449907e-01]	[4.93091248e+02 8.95952759e+02 7.69091010e-01]	[4.75138916e+02 8.93288452e+02 7.51202285e-01]	[4.98166595e+02 8.65091980e+02 7.18058884e-01]
[541.71850586 280.24914551 0.85264909]	[539.27197266 318.60003662 0.89247781]	[464.8399353 318.5635376 0.84193569]	[439.20703125 426.38699341 0.87171358]	[421.38339233 528.99267578 0.86120743]	[606.03302002 318.57165527 0.86282319]	[626.64703369 418.69012451 0.84358835]	[644.42193604 523.91949463 0.89385378]	[534.17224121 531.58898926 0.65744209]	[490.54266357 531.56103516 0.64969862]	[500.63671875 690.69958496 0.80913466]	[4.93049164e+02 8.52303589e+02 7.99547970e-01]	[580.27319336 534.12774658 0.6728636 ]	[577.72143555 690.7097168 0.79404235]	[5.82797119e+02 8.57392456e+02 8.03422034e-01]	[523.85168457 269.90075684 0.84996188]	[549.59521484 269.90988159 0.83528507]	[503.29098511 241.64718628 0.81278348]	[575.1640625 244.20466614 0.81570399]	[5.85544067e+02 9.08628845e+02 8.06883574e-01]	[6.03498535e+02 8.95840332e+02 8.24941278e-01]	[5.67574951e+02 8.70272766e+02 7.27672637e-01]	[4.93094299e+02 8.95943909e+02 7.71871150e-01]	[4.75143219e+02 8.93283630e+02 7.53117085e-01]	[4.98171417e+02 8.65108948e+02 7.23471105e-01]
[539.20037842 282.77145386 0.82193553]	[539.16235352 318.6081543 0.87964815]	[462.4019165 318.57006836 0.85326266]	[439.13653564 423.8755188 0.87973362]	[421.29785156 526.54608154 0.86888254]	[605.9319458 318.56982422 0.86645168]	[626.55645752 418.67001343 0.8476814 ]	[641.94628906 523.93463135 0.87592131]	[531.61712646 531.55773926 0.65762925]	[487.99789429 529.02752686 0.65357542]	[498.23999023 693.22406006 0.79610896]	[4.93052612e+02 8.52338440e+02 7.99069762e-01]	[577.77606201 534.10784912 0.66106832]	[575.22503662 690.71166992 0.79182184]	[5.82788269e+02 8.57395508e+02 8.04273129e-01]	[521.37237549 272.37469482 0.86673528]	[547.05426025 272.41171265 0.87319255]	[500.86663818 239.20445251 0.84745979]	[570.12506104 244.24584961 0.80540705]	[5.85543640e+02 9.08612732e+02 8.07610035e-01]	[6.03491943e+02 8.93450928e+02 8.27932119e-01]	[5.67568481e+02 8.70271118e+02 7.37325907e-01]	[4.93075073e+02 8.95952637e+02 7.70001233e-01]	[4.75125336e+02 8.93294250e+02 7.52465308e-01]	[4.98199829e+02 8.67585083e+02 7.29749084e-01]
[536.68591309 285.2512207 0.80241358]	[536.65917969 318.58786011 0.86794275]	[462.35131836 318.56079102 0.85769498]	[439.07095337 423.85617065 0.86440593]	[421.21490479 526.53637695 0.87593853]	[603.47900391 318.53781128 0.86899108]	[626.5057373 418.63754272 0.85770315]	[641.89758301 523.87261963 0.87087369]	[529.00146484 529.03747559 0.67120558]	[485.4468689 528.9944458 0.66795665]	[498.2255249 693.18078613 0.79996026]	[4.93048676e+02 8.52317139e+02 8.01251769e-01]	[572.64733887 531.5592041 0.65070713]	[572.67681885 690.65936279 0.80299789]	[5.82784119e+02 8.57410034e+02 8.04489195e-01]	[521.22521973 272.40658569 0.85448062]	[546.96270752 272.41918945 0.87383932]	[500.77218628 244.18824768 0.83894128]	[570.01733398 244.26942444 0.83637333]	[5.85526367e+02 9.08608093e+02 8.09243619e-01]	[6.03481689e+02 8.93450989e+02 8.28782320e-01]	[5.70015930e+02 8.70286804e+02 7.35274434e-01]	[4.93076385e+02 8.95939941e+02 7.73925185e-01]	[4.75127930e+02 8.93285278e+02 7.55896032e-01]	[4.98194733e+02 8.65125122e+02 7.27171063e-01]
[526.48303223 285.23635864 0.81436056]	[526.52319336 318.56393433 0.8833136 ]	[459.73001099 318.53723145 0.86609757]	[431.49365234 423.84713745 0.82476038]	[418.63760376 529.02020264 0.87058192]	[600.86169434 316.1602478 0.8603254 ]	[623.98712158 418.74371338 0.89394772]	[634.18292236 523.94787598 0.84021777]	[526.41845703 534.14599609 0.69716328]	[482.92175293 534.13140869 0.68555278]	[498.12850952 693.21868896 0.79172534]	[4.93039215e+02 8.52294312e+02 7.97860622e-01]	[567.5869751 536.66564941 0.67097253]	[570.02191162 690.70977783 0.81190777]	[5.82784668e+02 8.57427429e+02 8.04795980e-01]	[516.1385498 272.41900635 0.82390523]	[544.32983398 272.48034668 0.89123529]	[495.68850708 244.27244568 0.78686762]	[564.98693848 246.78533936 0.87964594]	[5.85523804e+02 9.06179871e+02 8.03514957e-01]	[6.03480530e+02 8.93445557e+02 8.29321384e-01]	[5.70031982e+02 8.70316528e+02 7.34492183e-01]	[4.93078003e+02 8.95935242e+02 7.71615088e-01]	[4.75127686e+02 8.93288330e+02 7.52114236e-01]	[4.98222229e+02 8.65102234e+02 7.23812222e-01]
[524.00640869 282.75805664 0.83629435]	[526.41461182 318.58901978 0.90452921]	[457.21948242 318.57919312 0.85260803]	[426.36102295 426.3873291 0.83215505]	[418.57043457 529.00445557 0.86112636]	[600.76739502 316.17318726 0.84705734]	[623.82006836 418.71179199 0.8756907 ]	[631.58612061 523.87774658 0.86008918]	[523.99334717 534.11004639 0.70358717]	[482.83837891 534.10430908 0.691194 ]	[495.64682007 695.73358154 0.78439307]	[4.90562531e+02 8.52302551e+02 8.02460968e-01]	[567.50231934 534.13879395 0.67523736]	[567.50933838 690.71221924 0.82890761]	[5.82781006e+02 8.57447083e+02 8.02004218e-01]	[513.56713867 272.42199707 0.8210904 ]	[541.87841797 272.47113037 0.90356243]	[493.08200073 244.28015137 0.73971814]	[564.847229 249.30363464 0.8704676 ]	[5.85532898e+02 9.06188904e+02 8.01834583e-01]	[6.03491760e+02 8.93449890e+02 8.26829255e-01]	[5.70027344e+02 8.72693054e+02 7.39588439e-01]	[4.93072968e+02 8.95926758e+02 7.72503614e-01]	[4.75119385e+02 8.93282227e+02 7.52620578e-01]	[4.98215820e+02 8.65111816e+02 7.26158082e-01]
[523.83618164 285.25405884 0.8457253 ]	[523.94519043 318.60092163 0.92159772]	[457.11322021 318.58114624 0.84473854]	[423.79153442 426.34881592 0.86657125]	[416.09838867 529.05865479 0.84239179]	[595.71264648 318.52832031 0.83657724]	[618.8102417 418.62432861 0.83042228]	[629.0723877 523.86029053 0.88006496]	[523.86480713 531.53881836 0.71644783]	[482.71630859 529.04058838 0.69380969]	[493.08389282 690.69708252 0.79302037]	[4.90553680e+02 8.52295227e+02 8.01840723e-01]	[564.98730469 531.55889893 0.6923731 ]	[567.4730835 690.68786621 0.8373996 ]	[5.82766907e+02 8.57435974e+02 8.02744627e-01]	[508.49313354 272.41949463 0.83342189]	[541.72961426 272.49880981 0.89023358]	[490.47833252 246.78474426 0.76326823]	[562.36401367 246.84210205 0.86394411]	[5.85543030e+02 9.06187134e+02 8.03226888e-01]	[6.03496582e+02 8.93446472e+02 8.29512894e-01]	[5.67572571e+02 8.70330017e+02 7.42572784e-01]	[4.93065369e+02 8.95944763e+02 7.70623267e-01]	[4.75110077e+02 8.93300354e+02 7.48256207e-01]	[4.98221100e+02 8.65093811e+02 7.21460223e-01]
[523.77990723 282.76153564 0.84999722]	[523.79742432 318.59564209 0.91881084]	[454.5696106 318.57284546 0.82269621]	[421.31140137 423.90164185 0.87485635]	[410.94720459 528.97479248 0.82380724]	[590.59753418 318.53656006 0.83673966]	[613.6987915 418.73364258 0.83828115]	[626.58868408 523.86724854 0.89584535]	[521.41229248 528.99700928 0.72019178]	[480.2795105 528.99237061 0.7011475 ]	[490.53234863 690.66656494 0.79893023]	[4.90506134e+02 8.52308533e+02 8.03583264e-01]	[564.88366699 529.0223999 0.70315158]	[565.02416992 690.6338501 0.85604304]	[5.82746277e+02 8.57428162e+02 8.01524580e-01]	[506.00656128 272.41992188 0.83449304]	[539.25939941 272.43002319 0.86706144]	[485.39901733 246.77746582 0.78438485]	[559.83502197 246.7611084 0.8457613 ]	[5.85524597e+02 9.06171936e+02 8.04554105e-01]	[6.03474304e+02 8.93433167e+02 8.30151498e-01]	[5.67564392e+02 8.70314087e+02 7.35406220e-01]	[4.93052979e+02 8.95953735e+02 7.66183376e-01]	[4.75088440e+02 8.93315430e+02 7.42654562e-01]	[4.98221161e+02 8.65108337e+02 7.13984728e-01]
[521.20629883 282.70721436 0.83884847]	[521.23028564 318.61703491 0.90184271]	[446.93270874 318.59643555 0.82122242]	[421.13647461 426.40704346 0.86949474]	[403.37957764 531.52996826 0.83215475]	[585.57293701 318.5663147 0.85791492]	[611.07080078 418.7774353 0.83251524]	[626.45880127 523.90185547 0.91106111]	[521.23126221 531.53863525 0.70323849]	[477.74151611 531.54345703 0.67769253]	[487.915802 690.6987915 0.80622971]	[4.90507294e+02 8.52378357e+02 8.00272048e-01]	[562.38702393 531.55963135 0.70259386]	[564.9397583 690.71234131 0.85640359]	[5.82736633e+02 8.57424988e+02 8.00622761e-01]	[503.37310791 272.35449219 0.84156239]	[531.61364746 272.37283325 0.82246888]	[482.84527588 244.25404358 0.79362744]	[557.21661377 244.24291992 0.82882446]	[5.85528381e+02 9.06173035e+02 8.01415205e-01]	[6.03478149e+02 8.93431274e+02 8.30286920e-01]	[5.67553528e+02 8.70312073e+02 7.36148477e-01]	[4.90574371e+02 8.98411560e+02 7.60640621e-01]	[4.75082153e+02 8.93353882e+02 7.40404069e-01]	[4.98241974e+02 8.67630127e+02 7.22810924e-01]
[513.64141846 285.28942871 0.79068488]	[516.11724854 318.62628174 0.86593503]	[441.81265259 318.63619995 0.8592481 ]	[418.5475769 426.39901733 0.84725571]	[400.75720215 534.09161377 0.86627001]	[582.93078613 318.53283691 0.87907994]	[605.97967529 418.61282349 0.85236275]	[623.84320068 523.91607666 0.89476675]	[518.63305664 531.57330322 0.67504519]	[475.08889771 534.10577393 0.6633023 ]	[482.92904663 693.18157959 0.82971209]	[4.90509430e+02 8.52375549e+02 8.00703049e-01]	[559.831604 531.58117676 0.69097531]	[564.85699463 690.71276855 0.8609274 ]	[5.82752747e+02 8.59924683e+02 8.05362165e-01]	[500.66824341 272.44082642 0.84637558]	[526.39849854 272.47161865 0.87486911]	[480.2227478 244.26333618 0.83599794]	[547.06018066 246.77235413 0.837843 ]	[5.85528198e+02 9.06166321e+02 8.07380319e-01]	[6.03487854e+02 8.93432251e+02 8.36082160e-01]	[5.70042480e+02 8.72690002e+02 7.27524221e-01]	[4.90573608e+02 8.95985718e+02 7.64917612e-01]	[4.75088806e+02 8.93351257e+02 7.39394724e-01]	[5.00670349e+02 8.67628052e+02 7.26734400e-01]
[511.08868408 287.81692505 0.78251648]	[508.53991699 318.61187744 0.86857915]	[441.67163086 318.60263062 0.86954033]	[413.54376221 423.88525391 0.81968051]	[398.2321167 531.56158447 0.87201232]	[582.7890625 318.53372192 0.87282526]	[605.88568115 418.62515259 0.86782932]	[621.28210449 523.86651611 0.86317003]	[511.09255981 531.60931396 0.66522813]	[469.9848938 534.11651611 0.65700126]	[482.87142944 690.70623779 0.84699631]	[4.90481812e+02 8.52363159e+02 8.04151654e-01]	[557.20294189 531.59893799 0.66070616]	[564.82446289 693.23565674 0.85030383]	[5.82749939e+02 8.57420959e+02 8.08602810e-01]	[498.18618774 274.875 0.83575177]	[523.95611572 274.87014771 0.88141119]	[477.6774292 246.75578308 0.8129375 ]	[546.96630859 246.75271606 0.84939134]	[5.85527893e+02 9.06119019e+02 7.98164606e-01]	[6.03503479e+02 8.93383789e+02 8.31150234e-01]	[5.70038818e+02 8.70314636e+02 7.24052012e-01]	[4.90564758e+02 8.98416626e+02 7.61632562e-01]	[4.75075836e+02 8.93354919e+02 7.33382881e-01]	[4.98255981e+02 8.67587708e+02 7.20901072e-01]
[505.91772461 287.81088257 0.81008029]	[505.92318726 318.62017822 0.89900035]	[439.16360474 318.61727905 0.86700577]	[405.85800171 426.41238403 0.82538372]	[398.0456543 534.09686279 0.85341132]	[580.24731445 316.16546631 0.85879898]	[603.41473389 418.64974976 0.8795945 ]	[613.6862793 523.88720703 0.84201264]	[508.44689941 534.14282227 0.68109757]	[464.90673828 534.16827393 0.67524409]	[482.78521729 690.60345459 0.85598963]	[4.90478363e+02 8.52333008e+02 8.06928873e-01]	[552.08197021 534.12585449 0.65842205]	[562.47735596 690.69573975 0.86216712]	[5.82759766e+02 8.57364502e+02 8.15326095e-01]	[493.07138062 272.49816895 0.8203156 ]	[523.78521729 274.92791748 0.89880073]	[475.14556885 246.81144714 0.78128397]	[544.41796875 249.36297607 0.89570409]	[5.85513245e+02 9.06085632e+02 7.92243600e-01]	[6.03498657e+02 8.93359192e+02 8.26476038e-01]	[5.70066895e+02 8.70275330e+02 7.17021108e-01]	[4.90558105e+02 8.95985107e+02 7.62588084e-01]	[4.75067108e+02 8.93345398e+02 7.33157337e-01]	[4.98257904e+02 8.65111450e+02 7.19301343e-01]
[503.48440552 287.84896851 0.82139957]	[503.47296143 318.61099243 0.91615129]	[436.67330933 318.63650513 0.8522073 ]	[403.33282471 426.40393066 0.85546625]	[395.57879639 531.56860352 0.84154713]	[577.69604492 316.14105225 0.84577721]	[600.8704834 418.62872314 0.85749978]	[611.14697266 523.82775879 0.85381019]	[505.97296143 534.16314697 0.69095868]	[464.8494873 536.66870117 0.6825248 ]	[482.73022461 690.63555908 0.85324389]	[4.88021484e+02 8.52318481e+02 8.08801472e-01]	[549.55639648 534.1472168 0.66520363]	[562.46942139 690.69763184 0.86491328]	[5.82744629e+02 8.54882568e+02 8.17999363e-01]	[490.57037354 274.88796997 0.82561135]	[521.38775635 274.95526123 0.91396213]	[472.5887146 249.30317688 0.76628101]	[544.32067871 249.3392334 0.87467176]	[5.85479370e+02 9.01054260e+02 8.04192245e-01]	[6.03474426e+02 8.93294983e+02 8.39582086e-01]	[5.70079956e+02 8.70210510e+02 7.03813791e-01]	[4.90523560e+02 8.95959778e+02 7.63438642e-01]	[4.72584381e+02 8.93320190e+02 7.32806027e-01]	[4.98253235e+02 8.65109497e+02 7.22497582e-01]
[503.48690796 287.849823 0.82095146]	[503.47140503 318.6171875 0.91593695]	[436.67242432 318.63720703 0.85253733]	[403.33447266 426.40127563 0.85594732]	[395.5793457 531.56933594 0.84146768]	[577.69256592 316.15551758 0.84361064]	[600.86962891 418.63061523 0.85774928]	[611.14624023 523.82653809 0.85414523]	[505.95809937 536.66412354 0.69235897]	[464.82992554 536.70343018 0.68497872]	[482.72879028 690.64300537 0.85296082]	[4.88003082e+02 8.52326782e+02 8.09678853e-01]	[549.53790283 534.17285156 0.66658324]	[562.46716309 690.70318604 0.8647368 ]	[5.82751404e+02 8.54913696e+02 8.16866994e-01]	[493.03491211 274.896698 0.8260501 ]	[521.3894043 274.95581055 0.91412973]	[472.58978271 249.31297302 0.76757836]	[544.31774902 249.34234619 0.87445593]	[5.85493713e+02 9.01059631e+02 8.01316142e-01]	[6.03476807e+02 8.93299622e+02 8.38405550e-01]	[5.70087463e+02 8.70249390e+02 7.13321567e-01]	[4.90528992e+02 8.95964050e+02 7.62899518e-01]	[4.72580902e+02 8.93325378e+02 7.31229544e-01]	[4.98232330e+02 8.65118896e+02 7.19490886e-01]
[505.87435913 290.36862183 0.81494075]	[503.39022827 318.64419556 0.92464525]	[436.57144165 318.64096069 0.840711 ]	[400.81668091 426.38839722 0.87493438]	[390.4992981 529.05621338 0.82164568]	[572.64294434 318.54321289 0.84154153]	[598.25622559 418.61502075 0.83897769]	[608.56774902 523.89801025 0.87433875]	[503.47363281 531.53735352 0.71009284]	[462.3168335 531.55310059 0.69849092]	[480.36895752 688.17834473 0.85974222]	[4.87961212e+02 8.52316040e+02 8.10321271e-01]	[546.98040771 529.05096436 0.68037993]	[562.42889404 690.65124512 0.87061 ]	[5.80337585e+02 8.52373779e+02 8.26942503e-01]	[490.55844116 274.97140503 0.83831048]	[521.35601807 274.98123169 0.91563106]	[469.97894287 251.86003113 0.7805109 ]	[541.90600586 249.39405823 0.87299395]	[5.85371460e+02 8.98506470e+02 8.16634357e-01]	[6.03363831e+02 8.93243774e+02 8.43012810e-01]	[5.70078247e+02 8.67681458e+02 6.88667059e-01]	[4.90542938e+02 8.95930847e+02 7.67924726e-01]	[4.72588165e+02 8.93311890e+02 7.30042338e-01]	[4.98198822e+02 8.65098572e+02 7.17318654e-01]
[503.29702759 290.37200928 0.82043177]	[503.29006958 318.62405396 0.92034858]	[434.05200195 318.61965942 0.82223237]	[400.70101929 426.41067505 0.87492025]	[385.30526733 531.54412842 0.82881194]	[570.06939697 318.55297852 0.84688002]	[593.11090088 418.7428894 0.84310424]	[608.48620605 523.81781006 0.89328319]	[503.38665771 529.02435303 0.72602558]	[462.21670532 529.05731201 0.70171893]	[480.36160278 690.59124756 0.85921478]	[4.87928253e+02 8.52323853e+02 8.07616591e-01]	[544.52716064 528.99462891 0.69444817]	[562.4251709 688.20074463 0.88160342]	[5.80317200e+02 8.52364014e+02 8.22258770e-01]	[487.92990112 274.98434448 0.83297205]	[521.20611572 274.98849487 0.88455796]	[467.4102478 251.93040466 0.8040908 ]	[541.79711914 249.36906433 0.87853205]	[5.82961975e+02 8.95984436e+02 8.38718891e-01]	[6.03318054e+02 8.90844910e+02 8.59734416e-01]	[5.70080627e+02 8.67650269e+02 6.79283857e-01]	[4.93051422e+02 8.95896484e+02 7.80028760e-01]	[4.72604156e+02 8.93294556e+02 7.35928237e-01]	[4.98162537e+02 8.65099915e+02 7.18665421e-01]
[500.83654785 290.3916626 0.82998437]	[500.8074646 318.62011719 0.91310662]	[428.9302063 318.64489746 0.81047928]	[398.26147461 428.99581909 0.87306309]	[382.76748657 534.1105957 0.84258151]	[567.48480225 318.53842163 0.86482674]	[590.53955078 418.72436523 0.84304416]	[605.96411133 523.8137207 0.91675752]	[503.28796387 526.49804688 0.72898161]	[459.81747437 528.99505615 0.70532262]	[480.35281372 688.17260742 0.86299598]	[4.85486115e+02 8.52298401e+02 8.09497535e-01]	[544.43365479 526.46484375 0.7045964 ]	[562.41375732 688.15344238 0.88374889]	[5.77711670e+02 8.52204468e+02 8.08346629e-01]	[485.40841675 274.9949646 0.84651732]	[518.67108154 274.9944458 0.8512997 ]	[464.87149048 251.87788391 0.81737328]	[541.68743896 249.34463501 0.86039948]	[5.85400269e+02 8.95907471e+02 8.61135602e-01]	[6.03367737e+02 8.90736633e+02 8.70038390e-01]	[5.64995361e+02 8.62557251e+02 7.42293358e-01]	[4.93089355e+02 8.95896667e+02 7.83425510e-01]	[4.75078552e+02 8.93291382e+02 7.36833930e-01]	[4.95695831e+02 8.65082336e+02 7.10172653e-01]
[500.77041626 290.37631226 0.83664042]	[500.66558838 318.62127686 0.89769566]	[423.91018677 318.64645386 0.82279438]	[398.15237427 431.47357178 0.86528915]	[380.32211304 536.66442871 0.86457306]	[564.99157715 318.54370117 0.87338138]	[587.9798584 418.69268799 0.84659886]	[603.45513916 523.85876465 0.91414201]	[500.89233398 526.49212646 0.72546512]	[459.7612915 529.00524902 0.70138764]	[480.30227661 688.18865967 0.85840619]	[4.87928345e+02 8.52293152e+02 8.10659885e-01]	[544.38238525 526.45001221 0.70900488]	[562.42150879 688.10339355 0.89435685]	[5.72662598e+02 8.49727966e+02 8.01028788e-01]	[482.95373535 275.01010132 0.86467445]	[516.13983154 274.98236084 0.84664476]	[462.3782959 249.37948608 0.83448339]	[539.18414307 246.84008789 0.83041382]	[5.85385559e+02 8.93367188e+02 8.86664987e-01]	[6.03317505e+02 8.88184021e+02 8.51987958e-01]	[5.64931702e+02 8.59941895e+02 7.54568636e-01]	[4.93120117e+02 8.95922791e+02 7.81393945e-01]	[4.75114441e+02 8.93306824e+02 7.40514934e-01]	[4.98166473e+02 8.65081482e+02 7.21996546e-01]
[500.77679443 290.37191772 0.85208684]	[498.19342041 318.61920166 0.88592893]	[423.8420105 318.64447021 0.8364293 ]	[398.05877686 428.91265869 0.85294217]	[380.28213501 536.67883301 0.88175583]	[564.87921143 318.53582764 0.88212538]	[585.49505615 418.61566162 0.84452832]	[603.34008789 523.87414551 0.9028632 ]	[500.84005737 526.47961426 0.72602975]	[459.73178101 529.01147461 0.70105493]	[480.28729248 688.18444824 0.85542244]	[4.87916138e+02 8.52341553e+02 8.06322217e-01]	[544.33062744 526.42810059 0.70946413]	[562.42327881 688.04229736 0.89580733]	[5.67587280e+02 8.49666260e+02 8.19679856e-01]	[482.91952515 275.04702759 0.88904989]	[513.62884521 274.95874023 0.85804677]	[462.26437378 251.86526489 0.85681343]	[536.67468262 246.79708862 0.81422353]	[5.85409546e+02 8.93322083e+02 8.76824498e-01]	[6.00865479e+02 8.88100708e+02 8.21632028e-01]	[5.62434753e+02 8.54932800e+02 7.93324947e-01]	[4.93124237e+02 8.95940857e+02 7.77442813e-01]	[4.75119446e+02 8.93327698e+02 7.41511762e-01]	[4.98163849e+02 8.67591919e+02 7.11873949e-01]
[500.65539551 290.36126709 0.83163071]	[495.67749023 318.6121521 0.87643611]	[423.771698 318.63708496 0.8453629 ]	[395.64920044 426.44451904 0.84034204]	[380.20892334 536.66687012 0.88329345]	[562.43365479 316.17651367 0.87905359]	[585.44915771 418.60720825 0.85264897]	[603.30773926 523.81170654 0.8987084 ]	[500.78826904 526.50482178 0.71942198]	[459.68930054 529.03924561 0.69459152]	[480.26907349 690.63757324 0.84511203]	[4.87925049e+02 8.52284424e+02 8.07717741e-01]	[541.94476318 526.44781494 0.71014178]	[562.41186523 688.03125 0.894925 ]	[5.65035767e+02 8.42016357e+02 8.15026939e-01]	[482.77609253 275.01715088 0.88341314]	[508.54196167 274.96670532 0.85778165]	[459.85296631 251.88977051 0.8644228 ]	[534.1293335 249.31863403 0.80431527]	[5.85380554e+02 8.90753540e+02 8.55572343e-01]	[6.00802246e+02 8.80448792e+02 7.73796439e-01]	[5.62291504e+02 8.52235291e+02 7.79339015e-01]	[4.95611633e+02 8.95916992e+02 7.91686416e-01]	[4.75159393e+02 8.93301331e+02 7.55969048e-01]	[4.98182098e+02 8.65052734e+02 7.03051031e-01]
[500.72332764 292.90963745 0.85336971]	[493.08621216 318.63726807 0.86598623]	[421.30502319 318.66833496 0.85504723]	[395.62030029 426.394104 0.84206414]	[380.15634155 534.17028809 0.87878484]	[562.34869385 318.52685547 0.88166898]	[585.38781738 418.59268188 0.85770011]	[603.26452637 523.8458252 0.88800913]	[500.74862671 526.4821167 0.72352344]	[459.66009521 529.01092529 0.69851899]	[480.24572754 690.6272583 0.84105939]	[4.85501404e+02 8.52281860e+02 8.14468324e-01]	[541.91534424 526.42297363 0.71301585]	[562.40454102 688.06030273 0.89139909]	[564.82232666 834.33062744 0.86560249]	[482.80435181 277.47463989 0.89023477]	[511.09347534 275.01715088 0.86688143]	[459.78479004 251.88761902 0.88004541]	[531.58483887 244.24195862 0.77550763]	[5.82772095e+02 8.88197327e+02 8.22781384e-01]	[5.90611633e+02 8.75343628e+02 7.65007734e-01]	[5.57180542e+02 8.47137268e+02 7.12038040e-01]	[4.95600281e+02 8.95929504e+02 7.86812603e-01]	[4.75148621e+02 8.93306335e+02 7.47557938e-01]	[4.98153839e+02 8.62561707e+02 7.09204912e-01]
[498.17858887 292.90933228 0.82097089]	[490.48764038 318.63458252 0.86946982]	[421.21218872 318.68240356 0.85760164]	[393.0453186 426.40127563 0.81818902]	[377.73883057 534.17010498 0.87900668]	[562.23535156 316.17398071 0.8732121 ]	[582.99572754 418.6373291 0.87179416]	[600.82507324 523.83557129 0.8753556 ]	[500.66293335 529.01550293 0.70225382]	[457.19281006 531.57452393 0.67821527]	[480.23141479 693.19555664 0.8212086 ]	[4.85484406e+02 8.49711670e+02 8.22069585e-01]	[541.85021973 526.49017334 0.70614463]	[562.3616333 688.07977295 0.88567919]	[5.59806396e+02 8.26561768e+02 8.24266672e-01]	[480.26104736 277.46478271 0.88756818]	[506.0078125 275.03164673 0.86939824]	[459.62289429 251.87359619 0.86044145]	[528.97802734 244.27871704 0.81052935]	[5.70025696e+02 8.72892944e+02 8.33011925e-01]	[5.85403687e+02 8.67652771e+02 8.13613772e-01]	[5.46935547e+02 8.31760010e+02 7.44391978e-01]	[4.95616730e+02 8.95872131e+02 7.96972215e-01]	[4.77606232e+02 8.93239075e+02 7.48048902e-01]	[4.95685028e+02 8.54916504e+02 7.15282321e-01]
[498.18704224 292.90982056 0.82272029]	[488.02572632 318.62835693 0.87112617]	[421.20162964 318.67944336 0.85775584]	[393.04577637 426.40112305 0.818591 ]	[377.73699951 534.1618042 0.88000113]	[562.22076416 316.16238403 0.87094867]	[582.99591064 418.63095093 0.87095082]	[600.82312012 523.84143066 0.87391645]	[500.66073608 528.98999023 0.70583445]	[457.19848633 531.54534912 0.68202913]	[480.23675537 693.24951172 0.81767267]	[4.85491852e+02 8.49676514e+02 8.15110266e-01]	[541.84637451 526.46209717 0.70961714]	[562.37200928 688.07775879 0.8874864 ]	[5.59812622e+02 8.26564453e+02 8.25153172e-01]	[480.26586914 277.46847534 0.8882283 ]	[506.00918579 275.03128052 0.869636 ]	[459.62228394 251.87329102 0.86016792]	[528.965271 244.26838684 0.81184447]	[5.70033386e+02 8.72886963e+02 8.35550964e-01]	[5.85408691e+02 8.67647522e+02 8.15232038e-01]	[5.46942322e+02 8.31768127e+02 7.40773141e-01]	[4.95623352e+02 8.95857910e+02 7.97311544e-01]	[4.77612061e+02 8.93222656e+02 7.45768070e-01]	[4.95689148e+02 8.54881287e+02 7.12085605e-01]
[493.12380981 292.89196777 0.8033011 ]	[487.96685791 318.65853882 0.8772437 ]	[418.77438354 318.70031738 0.85480839]	[390.50442505 431.48510742 0.80862772]	[377.7270813 536.73040771 0.88666725]	[559.81634521 318.5279541 0.8687622 ]	[582.9543457 418.66262817 0.8773483 ]	[600.79644775 523.83074951 0.87194097]	[500.67102051 531.55474854 0.70315367]	[457.20413208 534.12298584 0.68128812]	[480.25286865 695.74377441 0.82282144]	[4.85492859e+02 8.49699036e+02 8.05953860e-01]	[541.85925293 529.02105713 0.70958889]	[562.3248291 688.07904053 0.88614255]	[5.57187256e+02 8.18890503e+02 7.84823000e-01]	[480.14331055 275.1171875 0.8845306 ]	[503.46768188 275.04864502 0.88979936]	[457.18276978 249.39221191 0.83615625]	[526.43341064 246.83679199 0.8380881 ]	[5.67583252e+02 8.70267273e+02 8.01248968e-01]	[5.85364563e+02 8.57447876e+02 7.49590755e-01]	[5.44396118e+02 8.29150330e+02 7.08890736e-01]	[4.95600952e+02 8.95883728e+02 7.88202941e-01]	[4.75155792e+02 8.93246216e+02 7.43835390e-01]	[4.95660248e+02 8.54919556e+02 6.93134904e-01]
[493.06439209 292.93817139 0.80723554]	[485.47677612 318.65908813 0.88530093]	[418.71865845 318.71987915 0.85662055]	[390.43066406 431.54870605 0.81003827]	[377.70672607 539.17419434 0.88601559]	[559.77813721 316.16671753 0.8655864 ]	[582.91003418 418.65447998 0.87402701]	[600.77374268 523.7878418 0.86811864]	[498.26379395 531.5604248 0.69266212]	[457.1288147 534.13604736 0.67353886]	[480.26947021 693.20898438 0.83067828]	[4.85471283e+02 8.49676331e+02 8.04198682e-01]	[541.80963135 529.02319336 0.70640731]	[562.32525635 688.125 0.88340956]	[549.53826904 811.20001221 0.83445156]	[477.73336792 277.48358154 0.88348621]	[503.4246521 275.07730103 0.89694196]	[457.09472656 251.83184814 0.82633269]	[524.02935791 246.78382874 0.84074527]	[5.65041992e+02 8.67581909e+02 7.83042192e-01]	[5.82886780e+02 8.52309509e+02 7.60246217e-01]	[5.41818359e+02 8.16378418e+02 6.87471032e-01]	[4.95601196e+02 8.95871887e+02 7.80620396e-01]	[4.75148651e+02 8.93233215e+02 7.40974247e-01]	[4.93132629e+02 8.54895996e+02 6.94262922e-01]
[493.05789185 292.93786621 0.80736184]	[485.47695923 318.66809082 0.88510531]	[418.71533203 318.72299194 0.85633653]	[390.42831421 431.55151367 0.80991316]	[377.70736694 539.17315674 0.88587898]	[559.78326416 318.52001953 0.86563146]	[582.90997314 418.64175415 0.87267131]	[600.77557373 523.78674316 0.86863059]	[498.24697876 531.5489502 0.69145119]	[457.11355591 534.12109375 0.67180282]	[480.26226807 693.20880127 0.82735801]	[4.85465912e+02 8.49683594e+02 8.05089951e-01]	[541.79772949 529.01269531 0.7058326 ]	[562.32495117 688.11328125 0.88487482]	[549.54742432 811.18658447 0.83279771]	[477.72949219 277.48168945 0.88322639]	[503.42248535 275.07791138 0.89705455]	[457.09561157 251.82905579 0.82523626]	[524.03027344 246.78390503 0.8394528 ]	[5.65037048e+02 8.67577881e+02 7.83949733e-01]	[5.82884338e+02 8.52309448e+02 7.59142339e-01]	[5.41829651e+02 8.16358459e+02 6.87653959e-01]	[4.95598938e+02 8.95876221e+02 7.78782547e-01]	[4.75143036e+02 8.93238892e+02 7.39455879e-01]	[4.93130188e+02 8.54901428e+02 6.93691015e-01]
[493.06137085 292.9414978 0.80864835]	[485.47769165 318.66647339 0.88467342]	[418.71508789 318.71936035 0.85645562]	[390.42318726 431.54302979 0.80962783]	[377.70513916 536.74432373 0.88435447]	[559.77825928 318.52120972 0.86507326]	[582.91094971 418.6555481 0.87505162]	[600.77374268 523.78582764 0.86846781]	[498.2612915 531.55004883 0.69223207]	[457.12954712 534.12823486 0.6728279 ]	[480.27984619 693.1998291 0.82564604]	[4.85464264e+02 8.49705994e+02 8.05957079e-01]	[541.80566406 529.00799561 0.70635182]	[562.32885742 688.11132812 0.88481444]	[549.54846191 811.18548584 0.83184367]	[477.72845459 277.48355103 0.88316113]	[503.4230957 275.0788269 0.89720416]	[457.09494019 251.82984924 0.82469594]	[524.03088379 246.78507996 0.83993328]	[5.65037903e+02 8.67582153e+02 7.83430517e-01]	[5.82884216e+02 8.52312012e+02 7.58329153e-01]	[5.41827820e+02 8.16356628e+02 6.84171855e-01]	[4.95599030e+02 8.95880493e+02 7.77784288e-01]	[4.75141876e+02 8.93243591e+02 7.39887416e-01]	[4.93123566e+02 8.54924927e+02 6.89473152e-01]
[488.01873779 292.9810791 0.80918366]	[485.36273193 318.70935059 0.89967489]	[418.61810303 318.77841187 0.84584218]	[385.36380005 436.57470703 0.82824081]	[377.67471313 539.26824951 0.8941049 ]	[557.25769043 318.53027344 0.85513264]	[582.82879639 418.61486816 0.86634433]	[598.28466797 521.40722656 0.85982764]	[498.22994995 531.57788086 0.69342184]	[457.09875488 536.65570068 0.67611784]	[480.27722168 695.75439453 0.82927883]	[4.87917114e+02 8.49712097e+02 8.07959557e-01]	[541.7901001 529.02038574 0.70783246]	[562.30401611 688.03143311 0.88822818]	[541.95166016 798.36083984 0.85797215]	[477.64144897 277.52233887 0.86281443]	[503.32879639 275.11761475 0.89248955]	[454.62243652 251.95732117 0.82681704]	[523.86737061 251.87660217 0.88247353]	[5.62391174e+02 8.52344238e+02 8.03404331e-01]	[5.77741089e+02 8.44582275e+02 6.95468009e-01]	[5.26478638e+02 8.03544434e+02 6.81404352e-01]	[4.95634583e+02 8.95924377e+02 7.73052275e-01]	[4.77605774e+02 8.93269165e+02 7.42237210e-01]	[4.95623138e+02 8.54855286e+02 7.21290052e-01]
[487.9418335 293.00289917 0.81406361]	[485.34585571 318.72149658 0.90184784]	[418.60491943 321.14797974 0.8460831 ]	[385.35351562 436.6625061 0.84298241]	[377.65362549 539.3059082 0.89845598]	[557.23376465 318.55157471 0.85218406]	[582.81427002 418.66027832 0.86850441]	[598.24047852 523.7769165 0.85847533]	[498.24807739 534.13244629 0.69910747]	[457.10668945 536.72924805 0.68635917]	[480.27752686 700.89282227 0.83982617]	[4.85482758e+02 8.49696045e+02 8.01796019e-01]	[541.80126953 531.57373047 0.70992082]	[562.30975342 687.99499512 0.88575983]	[541.84985352 790.7366333 0.89451903]	[475.15524292 277.53759766 0.84958082]	[503.2756958 275.12976074 0.8877182 ]	[454.58898926 254.37948608 0.8277716 ]	[523.84777832 251.89526367 0.89035541]	[5.59807373e+02 8.49682434e+02 7.65134037e-01]	[5.70087341e+02 8.34389282e+02 6.71642065e-01]	[5.23989502e+02 7.93292969e+02 7.31888235e-01]	[4.95633270e+02 8.95923584e+02 7.70039797e-01]	[4.75163239e+02 8.93269836e+02 7.38825858e-01]	[4.95608032e+02 8.54847473e+02 7.15246081e-01]
[485.45825195 292.9649353 0.81970304]	[482.94293213 321.15753174 0.9015466 ]	[416.17041016 321.24407959 0.82859141]	[385.32171631 436.64532471 0.84043938]	[377.61795044 541.80102539 0.90879869]	[554.69927979 318.62893677 0.84426039]	[582.73162842 418.69894409 0.85993814]	[595.6918335 523.79730225 0.853212 ]	[498.18933105 536.66424561 0.69345343]	[454.62371826 539.23181152 0.68268025]	[480.32736206 703.38348389 0.85133469]	[4.87916718e+02 8.52220581e+02 8.00326049e-01]	[541.76800537 534.0949707 0.70426297]	[562.33087158 688.12573242 0.88258725]	[539.17633057 780.41589355 0.81687272]	[475.14260864 277.49987793 0.84796166]	[500.89199829 277.46466064 0.9002344 ]	[452.06594849 254.37147522 0.83325076]	[523.7598877 251.91398621 0.8842814 ]	[5.44431030e+02 8.42025452e+02 7.31941998e-01]	[5.62261719e+02 8.31699463e+02 6.84304953e-01]	[5.21417175e+02 7.82974915e+02 7.66545296e-01]	[4.95642792e+02 8.95870911e+02 7.61736989e-01]	[4.75171295e+02 8.93242493e+02 7.41325557e-01]	[4.95639069e+02 8.57423706e+02 7.29736090e-01]
[485.44854736 295.41540527 0.83274078]	[482.91650391 321.1913147 0.90254498]	[416.15103149 321.28112793 0.82227993]	[385.31771851 439.07110596 0.84667981]	[377.58914185 541.81359863 0.90817636]	[554.6552124 318.6675415 0.84335893]	[580.33776855 418.743927 0.86423516]	[595.68261719 523.80743408 0.85020381]	[498.23065186 536.67449951 0.70114231]	[457.11096191 539.24554443 0.69325882]	[480.32800293 700.90942383 0.85013425]	[4.87933441e+02 8.52327148e+02 7.95165539e-01]	[541.7779541 534.11724854 0.70785809]	[562.35821533 690.60821533 0.86442852]	[536.6428833 770.22564697 0.82777238]	[475.1144104 277.58120728 0.84621692]	[500.89083862 277.53881836 0.90430099]	[452.00866699 254.45983887 0.84112173]	[521.42590332 251.96868896 0.87966239]	[5.41830750e+02 8.34405151e+02 7.63306141e-01]	[5.57177612e+02 8.29130737e+02 6.84525371e-01]	[521.34716797 770.24810791 0.78140289]	[4.95602509e+02 8.95892151e+02 7.62675166e-01]	[4.75141235e+02 8.93262939e+02 7.52152622e-01]	[4.95680878e+02 8.59987915e+02 7.21726537e-01]
[485.4619751 295.49813843 0.84183478]	[482.89309692 321.24993896 0.89799219]	[416.11288452 323.75823975 0.80994028]	[382.86700439 439.15682983 0.8702035 ]	[377.5866394 541.86828613 0.90983224]	[554.63812256 318.7142334 0.83873564]	[580.2913208 421.2008667 0.86525548]	[593.19818115 523.87457275 0.84635651]	[498.21517944 539.19854736 0.70326966]	[457.07659912 539.30627441 0.69218111]	[480.34112549 703.4119873 0.85612053]	[4.87919617e+02 8.52368713e+02 7.96877503e-01]	[541.76953125 536.66333008 0.70649981]	[562.32232666 700.85168457 0.83070636]	[529.00256348 767.52069092 0.82157958]	[475.10552979 277.681427 0.83321172]	[500.89068604 277.60147095 0.89974266]	[449.5211792 254.48495483 0.84418583]	[521.38464355 251.93463135 0.87436938]	[5.39225220e+02 8.31858643e+02 7.50686526e-01]	[5.46994141e+02 8.26596863e+02 6.69111192e-01]	[521.20556641 765.08282471 0.78237432]	[4.93121368e+02 8.95921204e+02 7.60847032e-01]	[4.75106781e+02 8.93290405e+02 7.52419233e-01]	[4.95683624e+02 8.62507629e+02 7.21070170e-01]
[truncated: 67 more rows]
