# Supplementary material for: Evaluation of functional tests performance using a camera-based and machine learning approach
Source: PLoS One. 2023 Nov 3;18(11):e0288279. doi: 10.1371/journal.pone.0288279 (PMC10624324; doi:10.1371/journal.pone.0288279)
Supplement: S1 Data — This dataset includes all the extracted keypoints of movements and the associated features and statistics, which were used for the analyses presented in the main manuscript. (ZIP) [file pone.0288279.s001.zip › PLOS_data_28032023/original_movement_data/CSV/000041_SDT_P_crop.csv]

[462.27209473 174.8762207 0.92838579]	[459.8164978 246.77816772 0.89425212]	[398.05532837 241.68948364 0.82355756]	[375.01638794 349.40869141 0.83515501]	[356.99197388 441.86184692 0.90899098]	[523.96777344 246.79089355 0.82762623]	[544.55377197 346.81048584 0.83479762]	[547.06610107 441.73376465 0.88208771]	[457.12481689 449.46737671 0.68912923]	[418.59432983 446.95501709 0.69115531]	[423.82553101 603.47143555 0.83418053]	[434.12597656 749.63354492 0.8229875 ]	[495.61761475 449.50808716 0.66202396]	[490.51721191 603.49871826 0.82098967]	[493.11407471 749.60235596 0.81476074]	[449.50909424 157.10342407 0.83181763]	[477.71832275 159.53610229 0.86893374]	[428.90393066 154.56681824 0.86437565]	[498.17147827 154.56758118 0.88773263]	[485.37384033 795.8458252 0.80361301]	[5.05920776e+02 7.90679016e+02 7.83951342e-01]	[4.87964111e+02 7.59924316e+02 6.85415566e-01]	[4.28946899e+02 7.93218811e+02 7.85211444e-01]	[413.52639771 788.21966553 0.80342931]	[439.30725098 759.91149902 0.76742488]
[462.27197266 174.87559509 0.92834604]	[459.81417847 246.77479553 0.89401555]	[398.05401611 241.688797 0.82354754]	[375.01837158 349.40853882 0.83591455]	[356.99301147 441.86154175 0.90938526]	[523.96630859 246.78645325 0.82780933]	[544.55401611 344.35494995 0.83469719]	[547.06561279 441.7333374 0.88214737]	[457.12374878 449.47723389 0.68885744]	[418.59649658 449.43783569 0.69077682]	[423.82583618 603.47155762 0.83400691]	[436.53729248 749.6439209 0.82383025]	[495.60800171 452.00128174 0.66156006]	[490.51379395 603.50384521 0.82028955]	[493.11437988 749.60113525 0.81495339]	[449.50912476 157.10308838 0.83181041]	[477.71902466 159.53569031 0.86886913]	[428.90414429 154.56634521 0.86434591]	[498.17199707 154.56669617 0.88769692]	[485.36209106 795.84082031 0.80527204]	[5.05910797e+02 7.90676270e+02 7.84019530e-01]	[4.87968658e+02 7.59922729e+02 6.84611917e-01]	[4.28945709e+02 7.93220215e+02 7.85021663e-01]	[413.52810669 788.22094727 0.80457032]	[439.30819702 759.92193604 0.76866275]
[462.24047852 174.92092896 0.923145 ]	[459.80633545 246.7792511 0.89404994]	[398.04598999 241.69308472 0.82115519]	[375.02200317 349.41000366 0.83757353]	[357.00350952 441.86444092 0.91253096]	[523.95843506 246.78913879 0.82784235]	[544.55401611 346.81314087 0.83442187]	[547.05810547 441.72848511 0.88319993]	[457.11328125 449.46206665 0.68758714]	[418.57931519 446.9493103 0.68964911]	[423.8215332 603.46740723 0.8331126 ]	[436.55130005 749.64544678 0.82795894]	[495.61187744 449.50180054 0.66129768]	[490.49761963 603.48303223 0.82116705]	[493.11254883 749.60192871 0.81497186]	[449.47366333 159.5867157 0.8203398 ]	[477.65206909 159.62094116 0.85184187]	[428.91314697 154.5642395 0.86216742]	[495.6831665 154.58946228 0.87585038]	[485.34570312 795.83990479 0.80807221]	[5.05897339e+02 7.90679382e+02 7.82526791e-01]	[4.87979614e+02 7.59926941e+02 6.82877541e-01]	[4.28953613e+02 7.93224121e+02 7.84963191e-01]	[413.53823853 788.21893311 0.80416614]	[441.68157959 759.92626953 0.77138907]
[462.25048828 174.98564148 0.92210597]	[459.80355835 246.79223633 0.89426517]	[398.04272461 241.70565796 0.82014227]	[375.02252197 349.38549805 0.83674192]	[357.00872803 441.85610962 0.91503066]	[523.95855713 246.79653931 0.82864618]	[544.55059814 346.82269287 0.83630979]	[547.05743408 441.71551514 0.8831777 ]	[457.11444092 446.95846558 0.68764967]	[418.58486938 446.92572021 0.69070578]	[423.82116699 603.44299316 0.83267111]	[436.55462646 749.64764404 0.82756627]	[495.60943604 449.46774292 0.66105676]	[490.49200439 603.46655273 0.81915283]	[493.10488892 749.61425781 0.81510431]	[449.48989868 162.11264038 0.81590921]	[477.65386963 162.17555237 0.85429955]	[426.45596313 156.96183777 0.85824239]	[495.66268921 156.98747253 0.85692841]	[485.3477478 795.8302002 0.80822062]	[5.05902039e+02 7.90673279e+02 7.83219218e-01]	[4.87972137e+02 7.59945251e+02 6.81739390e-01]	[4.28953369e+02 7.93222656e+02 7.87979364e-01]	[413.54437256 788.21936035 0.80721021]	[441.68127441 759.9354248 0.76998401]
[462.22244263 175.02330017 0.92222673]	[459.78137207 246.76976013 0.89483786]	[395.64709473 241.70223999 0.81692284]	[375.01538086 349.38809204 0.83614445]	[357.00979614 441.87734985 0.91181582]	[523.94268799 246.76194763 0.83000028]	[544.53814697 344.33395386 0.83841234]	[547.05285645 441.7093811 0.88616091]	[457.1060791 446.9367981 0.69064814]	[418.57525635 446.9069519 0.69308931]	[423.81542969 603.42980957 0.83221161]	[436.55630493 749.65344238 0.82762432]	[495.60198975 449.44488525 0.66392219]	[490.4881897 603.44909668 0.81972742]	[493.11523438 749.5927124 0.81241763]	[449.43557739 162.1756897 0.81404585]	[477.61749268 164.68405151 0.85053891]	[426.40270996 156.99064636 0.86055851]	[493.07589722 156.989151 0.84332621]	[482.92407227 795.82617188 0.81084538]	[5.05884460e+02 7.90665222e+02 7.83696413e-01]	[4.87991211e+02 7.59916199e+02 6.72593474e-01]	[4.28950775e+02 7.93222473e+02 7.87660480e-01]	[413.54870605 788.21856689 0.80814767]	[441.68484497 759.94885254 0.76809496]
[462.21420288 177.51071167 0.90753448]	[459.7649231 246.76573181 0.8946867 ]	[395.6222229 241.69163513 0.81718558]	[375.03097534 346.8520813 0.83757544]	[357.00967407 441.86965942 0.91227365]	[523.92578125 246.74609375 0.83198607]	[544.52667236 344.31091309 0.84104246]	[547.03826904 441.70043945 0.88832921]	[457.10717773 446.93255615 0.69029075]	[418.57476807 446.90582275 0.69373393]	[423.81359863 603.4197998 0.8346827 ]	[436.54730225 749.63232422 0.82782871]	[495.60064697 449.44180298 0.66235137]	[490.48123169 603.46173096 0.81860852]	[493.11288452 749.58605957 0.81359857]	[449.44998169 167.25756836 0.8195504 ]	[475.15350342 167.30792236 0.85572004]	[426.44046021 157.03363037 0.84948069]	[493.07620239 157.04110718 0.8479445 ]	[482.91830444 795.82476807 0.81371105]	[5.03481812e+02 7.90664795e+02 7.87479520e-01]	[4.87993469e+02 7.59900696e+02 6.75461411e-01]	[4.28987061e+02 7.93226501e+02 7.87862599e-01]	[413.56896973 788.22711182 0.80959547]	[439.30523682 759.90698242 0.76695657]
[459.84140015 177.56202698 0.89899123]	[459.73913574 244.2743988 0.89421111]	[395.59747314 241.68556213 0.81544071]	[375.00439453 346.89910889 0.83026218]	[357.00402832 441.87298584 0.91014051]	[523.89099121 244.24401855 0.83455157]	[544.50073242 344.29229736 0.84519356]	[547.04174805 441.68515015 0.89087343]	[457.0916748 446.94656372 0.68761188]	[418.55764771 446.92272949 0.68866348]	[423.81976318 603.42608643 0.8324244 ]	[436.54458618 749.63153076 0.82702476]	[493.12203979 449.46017456 0.66218859]	[488.01641846 603.46984863 0.81669033]	[493.11108398 749.5748291 0.81242502]	[446.92962646 169.72367859 0.83385742]	[475.1008606 169.76496887 0.8561002 ]	[426.36929321 157.0294342 0.85535884]	[493.04748535 157.03517151 0.84220266]	[482.9095459 795.8291626 0.81732285]	[5.03476776e+02 7.90668274e+02 7.90553808e-01]	[4.87995514e+02 7.59882629e+02 6.71361029e-01]	[4.28992493e+02 7.93233398e+02 7.85883129e-01]	[413.57196045 788.23150635 0.80929744]	[439.30142212 759.90606689 0.76645041]
[459.79837036 177.56074524 0.89872521]	[459.72595215 246.75073242 0.89325029]	[395.56741333 241.6973877 0.8097859 ]	[372.55178833 349.38165283 0.82487386]	[356.99169922 441.87023926 0.90790021]	[523.88226318 244.25723267 0.8334105 ]	[544.47418213 344.26541138 0.85677701]	[547.04492188 441.68737793 0.89089447]	[457.08352661 446.94207764 0.6872052 ]	[418.54882812 446.92297363 0.6877895 ]	[423.82043457 603.3682251 0.82464236]	[436.55004883 749.6328125 0.82571024]	[493.10595703 449.45126343 0.6628446 ]	[488.01879883 603.42810059 0.81778377]	[493.10116577 749.57342529 0.81323838]	[444.44781494 167.29472351 0.84164262]	[475.06845093 169.74015808 0.84731734]	[423.89544678 157.04156494 0.86193228]	[493.04806519 157.03222656 0.84349269]	[482.91217041 795.8182373 0.81476879]	[5.03480713e+02 7.90657715e+02 7.89248168e-01]	[4.87984863e+02 7.59880920e+02 6.74631953e-01]	[4.28995697e+02 7.93231812e+02 7.85389960e-01]	[413.57043457 788.23046875 0.80884349]	[441.67910767 759.91186523 0.76617789]
[459.74984741 177.60241699 0.8920117 ]	[459.69442749 246.74595642 0.89024389]	[395.53781128 241.69560242 0.80738318]	[372.48049927 349.39230347 0.82130504]	[356.96514893 441.88909912 0.89913607]	[523.85705566 244.26689148 0.83284402]	[544.44378662 344.2645874 0.85799223]	[547.0559082 441.68463135 0.88690937]	[457.06530762 446.90637207 0.68653458]	[416.15139771 446.87854004 0.68851137]	[423.81362915 603.36468506 0.82309592]	[436.54940796 749.65124512 0.82402468]	[493.10488892 446.94592285 0.66436321]	[487.97457886 603.37127686 0.81342763]	[493.09912109 749.5847168 0.81079441]	[444.37936401 169.7820282 0.85963863]	[472.53866577 169.78849792 0.84899259]	[423.8347168 157.07791138 0.86748838]	[490.53393555 157.02568054 0.84750038]	[482.91119385 795.82769775 0.81637758]	[5.05879608e+02 7.90665222e+02 7.88136899e-01]	[4.87980438e+02 7.59908142e+02 6.72541499e-01]	[4.28979919e+02 7.93214905e+02 7.84350336e-01]	[413.56033325 788.21948242 0.80617368]	[441.68356323 759.94824219 0.76593548]
[459.71234131 177.59498596 0.8902812 ]	[459.6685791 246.75654602 0.88852179]	[395.51412964 241.69300842 0.80440086]	[369.95852661 346.88345337 0.81507367]	[354.58642578 441.88717651 0.89566451]	[523.81945801 246.75012207 0.83335268]	[544.40209961 341.78994751 0.87314028]	[547.05230713 441.69619751 0.88680077]	[454.62167358 446.90542603 0.68534845]	[416.10385132 444.41720581 0.68578511]	[423.80505371 603.38665771 0.82764804]	[436.55004883 749.64648438 0.82601821]	[493.0741272 446.95245361 0.66408134]	[487.94335938 603.40301514 0.82075047]	[493.11065674 749.58673096 0.81361276]	[444.35601807 169.78918457 0.85985684]	[470.00256348 169.78607178 0.85192913]	[423.83810425 157.09176636 0.86670113]	[488.01449585 157.05892944 0.84370208]	[482.92160034 795.8291626 0.81568033]	[5.05887268e+02 7.90664917e+02 7.88642585e-01]	[4.87982880e+02 7.59914368e+02 6.78973079e-01]	[4.28974945e+02 7.93214905e+02 7.83167601e-01]	[413.56091309 788.2166748 0.80476332]	[441.68405151 759.93981934 0.7685442 ]
[459.6975708 180.07763672 0.88114774]	[459.62512207 244.26437378 0.87834591]	[393.04458618 241.69329834 0.79833871]	[367.41723633 346.89056396 0.81006938]	[354.54043579 441.89813232 0.88729805]	[523.7833252 244.22796631 0.83938432]	[544.3739624 341.81713867 0.87091416]	[547.02276611 441.70968628 0.89196074]	[454.60241699 446.90103149 0.68372244]	[416.09008789 446.87841797 0.68406546]	[423.80435181 603.39245605 0.83219653]	[436.55810547 749.65087891 0.82694376]	[493.05239868 446.9357605 0.66410697]	[487.9236145 603.4041748 0.82293493]	[493.10244751 749.59362793 0.81537974]	[444.32226562 169.82286072 0.86354619]	[470.0098877 169.84109497 0.85856557]	[423.77746582 157.10592651 0.87331563]	[488.01098633 157.07069397 0.82738531]	[482.90814209 795.83209229 0.8182928 ]	[503.48165894 790.66741943 0.79085541]	[4.87981628e+02 7.59918579e+02 6.83020771e-01]	[4.28965363e+02 7.93218506e+02 7.78827727e-01]	[413.55282593 788.21435547 0.80139017]	[441.69927979 759.94665527 0.77379084]
[459.64526367 180.11126709 0.87547135]	[459.58825684 244.22607422 0.86977422]	[392.98132324 241.68580627 0.79272217]	[364.87432861 349.39117432 0.81765687]	[354.46569824 441.90643311 0.87245435]	[521.41125488 241.73390198 0.84197509]	[544.34564209 341.77963257 0.87378979]	[546.97943115 441.70666504 0.89763641]	[454.56222534 444.41247559 0.68138152]	[416.05737305 444.40167236 0.68260556]	[423.79675293 603.3862915 0.83020532]	[436.56033325 749.66149902 0.82716024]	[490.54785156 446.88131714 0.66444528]	[485.48147583 603.40631104 0.82638127]	[493.11407471 749.59771729 0.81874001]	[441.8923645 172.2477417 0.88874686]	[467.48236084 172.24000549 0.86682248]	[421.35183716 157.09294128 0.88355052]	[487.95932007 157.09790039 0.82556665]	[482.91812134 795.82128906 0.82037586]	[505.87741089 790.66308594 0.79444438]	[4.87990051e+02 7.59929688e+02 6.84773147e-01]	[4.28969391e+02 7.90830078e+02 7.87984252e-01]	[413.56988525 788.19061279 0.80742753]	[441.7052002 762.42657471 0.77613711]
[457.17767334 180.15811157 0.85576677]	[457.19039917 244.21784973 0.86026895]	[390.43936157 241.69146729 0.78621286]	[364.82409668 346.88708496 0.82139242]	[351.95904541 444.30377197 0.85618389]	[521.37072754 244.1885376 0.84320253]	[544.3114624 341.75222778 0.87744749]	[546.97052002 441.70303345 0.89943022]	[454.56460571 444.418396 0.68440205]	[416.0546875 444.40664673 0.68335873]	[423.77264404 603.34875488 0.82677901]	[436.55935669 749.64422607 0.82564974]	[490.55249023 446.88574219 0.66797221]	[485.45248413 603.340271 0.82322752]	[493.09835815 749.6151123 0.81783193]	[441.80630493 172.2940979 0.91464883]	[464.92337036 172.2776947 0.88437068]	[421.32061768 157.11158752 0.88055569]	[485.42687988 159.53761292 0.84599793]	[485.34823608 795.82989502 0.81257915]	[5.05900330e+02 7.90669495e+02 7.90440321e-01]	[4.87960999e+02 7.59953735e+02 6.89448595e-01]	[4.28954193e+02 7.90835754e+02 7.78854072e-01]	[413.54873657 788.19158936 0.79802573]	[441.70388794 759.93127441 0.77567792]
[457.13510132 182.68482971 0.85095167]	[457.13323975 244.21524048 0.84855622]	[387.89215088 241.71252441 0.78551763]	[362.33886719 346.89312744 0.82919043]	[349.44677734 444.29898071 0.85016054]	[521.31115723 244.23535156 0.83432788]	[541.95611572 341.76287842 0.87288606]	[546.92266846 441.76821899 0.90470368]	[454.54296875 446.87524414 0.6855675 ]	[416.03302002 444.40985107 0.6812337 ]	[421.36837769 603.38275146 0.84256971]	[436.55667114 749.63146973 0.826065 ]	[490.53741455 446.88903809 0.67117178]	[485.41558838 603.30181885 0.82018793]	[493.10772705 749.60760498 0.81771672]	[441.71746826 172.35281372 0.93175054]	[464.89047241 172.3032074 0.89434832]	[421.224823 159.56639099 0.87688768]	[485.41885376 157.09715271 0.84511155]	[485.35101318 795.83557129 0.81345904]	[5.05904846e+02 7.90672546e+02 7.90371120e-01]	[4.87969421e+02 7.59944824e+02 6.88109159e-01]	[4.28957092e+02 7.90836914e+02 7.81243205e-01]	[413.5524292 788.19311523 0.79699814]	[441.7026062 759.92559814 0.77557969]
[457.10946655 185.20840454 0.84903473]	[457.08425903 244.21133423 0.8377111 ]	[385.39352417 241.70259094 0.78857803]	[362.25598145 349.39376831 0.84408474]	[346.86575317 444.32757568 0.84592599]	[521.2689209 244.27345276 0.82660675]	[541.90203857 344.26867676 0.86662591]	[544.54748535 441.77392578 0.90404457]	[452.06307983 446.90933228 0.68463963]	[413.58383179 446.89459229 0.67725468]	[421.3503418 603.37017822 0.84662092]	[436.55145264 749.64709473 0.82698506]	[490.52554321 446.92282104 0.66982067]	[485.38238525 603.3614502 0.84056115]	[493.08337402 749.60656738 0.81689137]	[441.68377686 172.39346313 0.93595171]	[464.88272095 172.3449707 0.90038157]	[421.13891602 159.56674194 0.88296509]	[485.38851929 159.55311584 0.83473653]	[485.34713745 795.82562256 0.81961805]	[505.90194702 790.66601562 0.79278499]	[4.87950745e+02 7.59949829e+02 6.92651629e-01]	[4.28953186e+02 7.90842651e+02 7.73890138e-01]	[413.54086304 788.20019531 0.79061019]	[441.70611572 759.94952393 0.77483922]
[454.5869751 187.81930542 0.84494448]	[454.58953857 244.24143982 0.82705158]	[385.31777954 241.71577454 0.79409659]	[362.1953125 349.39361572 0.85109705]	[344.32095337 441.90222168 0.86320239]	[521.19641113 246.78952026 0.81744355]	[541.84014893 344.29544067 0.86481255]	[544.50537109 441.8117981 0.90874523]	[449.49829102 449.45681763 0.68417585]	[411.01870728 446.96020508 0.6701681 ]	[421.3296814 603.41461182 0.85311824]	[434.12265015 749.61883545 0.82310194]	[487.97775269 449.49411011 0.67548561]	[485.35314941 603.35003662 0.85093701]	[493.09561157 749.60760498 0.81707305]	[439.26321411 172.50282288 0.92629331]	[462.41409302 172.45561218 0.92408311]	[418.73452759 159.60627747 0.87651676]	[485.34609985 159.56881714 0.84063321]	[485.36611938 795.82666016 0.81842834]	[505.91897583 790.66424561 0.7938804 ]	[4.87961700e+02 7.62417542e+02 6.96339130e-01]	[4.28978210e+02 7.93211853e+02 7.70357966e-01]	[413.54492188 788.21466064 0.78905416]	[441.68859863 759.91882324 0.76930839]
[454.54211426 190.33825684 0.85869122]	[452.05477905 244.19224548 0.8210746 ]	[382.81509399 241.69558716 0.80639344]	[359.8001709 346.8921814 0.85799539]	[344.2807312 441.90289307 0.86509681]	[518.75024414 244.26942444 0.81114787]	[541.74554443 344.33712769 0.85194993]	[544.46636963 441.78204346 0.9176634 ]	[446.9692688 446.89492798 0.69517285]	[408.44873047 444.41384888 0.67671692]	[421.31494141 603.38360596 0.84891015]	[436.54296875 749.63952637 0.82825899]	[485.47140503 446.91299438 0.68883657]	[482.94900513 600.80834961 0.8369596 ]	[493.07229614 749.61651611 0.816589 ]	[439.25082397 174.92140198 0.92544144]	[462.3510437 174.90817261 0.93240553]	[418.70773315 159.59965515 0.87088585]	[482.8855896 162.1086731 0.85005486]	[485.37982178 795.82440186 0.82044452]	[505.93426514 790.66168213 0.79446572]	[4.87928741e+02 7.62421509e+02 6.97563767e-01]	[4.28977844e+02 7.90845825e+02 7.69352973e-01]	[413.55450439 788.2064209 0.79037869]	[441.69418335 759.92694092 0.77642626]
[449.47189331 190.36129761 0.85978389]	[449.4798584 244.18876648 0.82559109]	[382.72674561 241.68222046 0.81798476]	[359.74807739 346.82247925 0.86467689]	[341.75976562 441.91607666 0.8805989 ]	[518.69714355 244.24176025 0.80790079]	[539.30474854 344.25695801 0.8380062 ]	[544.42559814 441.72756958 0.91952866]	[446.91644287 446.91555786 0.70170146]	[408.39944458 446.88446045 0.68038929]	[421.28717041 603.35717773 0.84702253]	[436.54315186 749.6361084 0.82775438]	[485.440979 446.94210815 0.69437188]	[482.93423462 600.83062744 0.84867227]	[490.572052 749.6005249 0.81464767]	[439.13867188 174.91993713 0.91952008]	[462.24768066 174.90409851 0.94238174]	[418.61843872 162.16720581 0.85478139]	[482.78555298 164.66273499 0.86346954]	[485.36471558 795.82312012 0.82614636]	[505.91860962 790.66271973 0.79807276]	[4.85458679e+02 7.59937927e+02 6.98717237e-01]	[4.28995178e+02 7.90830261e+02 7.66363800e-01]	[4.13569214e+02 7.88194153e+02 7.87540257e-01]	[441.69827271 759.92321777 0.77270305]
[449.44338989 192.81271362 0.87365407]	[446.93383789 244.24168396 0.83356667]	[380.27490234 241.70881653 0.8285985 ]	[359.64431763 346.88208008 0.8609705 ]	[341.70504761 441.88674927 0.89080954]	[518.65081787 246.76028442 0.79991841]	[539.21148682 341.7835083 0.83322632]	[544.36895752 441.75146484 0.92376482]	[444.37374878 446.95196533 0.71434242]	[403.37826538 446.94165039 0.69263858]	[421.24890137 603.37023926 0.84757483]	[434.11425781 749.66326904 0.82457525]	[482.97421265 449.44268799 0.70304805]	[482.88821411 600.82519531 0.85499084]	[493.06369019 749.5880127 0.81438565]	[439.13452148 175.04771423 0.90882158]	[462.20220947 175.01519775 0.93869472]	[418.57919312 164.67098999 0.85204482]	[480.34423828 167.25010681 0.86645985]	[485.38201904 795.81951904 0.82307875]	[505.93011475 790.65618896 0.79440677]	[4.87930206e+02 7.59925476e+02 6.91902578e-01]	[4.28999268e+02 7.90842346e+02 7.62036800e-01]	[4.13564026e+02 7.88213867e+02 7.83320487e-01]	[441.68435669 762.43096924 0.76348895]
[444.44555664 192.88247681 0.89663553]	[444.42675781 244.23468018 0.84404081]	[380.17318726 241.70037842 0.83693725]	[357.21551514 346.81732178 0.87103873]	[339.27346802 441.90185547 0.89316958]	[516.12963867 246.75010681 0.79034781]	[536.71691895 341.74633789 0.82694697]	[544.31396484 441.7253418 0.92554075]	[441.91638184 449.47561646 0.71782964]	[403.27017212 449.47668457 0.69712192]	[421.21069336 603.40936279 0.85467792]	[434.09475708 749.64624023 0.82458925]	[482.89141846 449.47665405 0.7061938 ]	[482.86346436 600.8805542 0.86829996]	[493.06539917 749.57885742 0.81275815]	[436.65359497 175.08557129 0.89005798]	[459.8062439 175.07615662 0.93290532]	[416.11099243 167.20587158 0.8222217 ]	[480.2722168 167.29211426 0.86741483]	[485.39273071 795.85247803 0.81675291]	[505.93539429 790.67474365 0.79236621]	[4.87937653e+02 7.59913147e+02 6.88784838e-01]	[4.28986542e+02 7.90845703e+02 7.63631165e-01]	[4.13544159e+02 7.88216370e+02 7.82957792e-01]	[439.30105591 759.93457031 0.76082885]
[444.3520813 192.95472717 0.91152215]	[444.36856079 244.20950317 0.85636389]	[380.11099243 241.69169617 0.83853918]	[357.16921997 349.40615845 0.86410201]	[339.22515869 444.30148315 0.88945043]	[513.58721924 244.24455261 0.7910164 ]	[534.10864258 341.7494812 0.81348234]	[544.28607178 441.71829224 0.92399335]	[441.82528687 446.92385864 0.72581577]	[400.79904175 446.9152832 0.70877379]	[421.16308594 603.3067627 0.84523648]	[434.09893799 749.67022705 0.82555562]	[482.80722046 446.92214966 0.71002579]	[482.83792114 600.88745117 0.86875749]	[493.05020142 749.57946777 0.81354105]	[436.54580688 177.54977417 0.85969484]	[459.73068237 177.52319336 0.91835153]	[416.03808594 169.73091125 0.80491543]	[480.19659424 169.73121643 0.87419486]	[485.37228394 795.84881592 0.82482076]	[5.05915833e+02 7.90676697e+02 7.90648580e-01]	[4.87933105e+02 7.59913818e+02 6.87870026e-01]	[4.31488708e+02 7.93213379e+02 7.62956917e-01]	[4.13568054e+02 7.88217773e+02 7.85027146e-01]	[4.39306396e+02 7.62429749e+02 7.61791766e-01]
[441.86599731 192.97068787 0.9283011 ]	[441.90374756 244.19448853 0.87150162]	[377.67950439 241.69161987 0.8394146 ]	[357.11132812 346.85562134 0.86932963]	[339.16131592 444.3243103 0.8885591 ]	[508.546875 244.22338867 0.79750919]	[529.07904053 339.29415894 0.82010919]	[541.88049316 439.30923462 0.92050403]	[441.75671387 446.93936157 0.71781451]	[400.7303772 446.92822266 0.70645207]	[421.14266968 603.35046387 0.85070586]	[434.07296753 749.69537354 0.82192779]	[482.73797607 446.93264771 0.70211619]	[482.81155396 600.86981201 0.86359465]	[490.57955933 749.58435059 0.81276155]	[431.55697632 177.55329895 0.85071623]	[459.64041138 177.5511322 0.89924401]	[413.49972534 167.19477844 0.7863853 ]	[477.73977661 167.25808716 0.85900974]	[485.36175537 795.84765625 0.82711375]	[505.90982056 790.67706299 0.79381973]	[4.87938751e+02 7.59918884e+02 6.88355923e-01]	[4.31491486e+02 7.93224548e+02 7.56553590e-01]	[4.13556183e+02 7.88233154e+02 7.81342924e-01]	[439.28918457 762.46356201 0.76395142]
[441.80325317 195.37391663 0.94044226]	[441.77331543 244.20195007 0.89093757]	[377.58364868 241.7197113 0.83061767]	[357.0519104 349.37139893 0.86101556]	[339.10467529 444.31491089 0.89406216]	[505.99502563 244.2071228 0.81196356]	[526.55041504 339.26123047 0.83646518]	[541.8260498 439.31167603 0.9221226 ]	[441.71115112 446.91107178 0.71822107]	[400.71099854 446.8994751 0.71127647]	[418.75335693 603.28924561 0.84491998]	[434.07058716 749.70849609 0.82092023]	[480.35592651 446.89727783 0.70179403]	[482.77682495 600.87243652 0.86683798]	[493.05477905 749.57147217 0.81403613]	[428.97009277 180.04475403 0.83276474]	[459.59475708 180.05006409 0.88006771]	[408.4446106 169.74963379 0.79554719]	[477.67736816 169.74983215 0.85963285]	[485.35766602 795.82800293 0.83276367]	[505.91061401 790.66656494 0.79446816]	[4.87966827e+02 7.59884521e+02 6.87230945e-01]	[4.31486969e+02 7.93228149e+02 7.54040778e-01]	[4.13557617e+02 7.90590820e+02 7.83322394e-01]	[439.29055786 762.4765625 0.76567578]
[441.70874023 195.37322998 0.92893106]	[441.70553589 244.22576904 0.89431673]	[377.5302124 241.70831299 0.82554352]	[356.99789429 349.41665649 0.85726082]	[336.66558838 441.91543579 0.90771186]	[505.94622803 244.2355957 0.81562495]	[526.45910645 341.68673706 0.84569478]	[541.79943848 441.70141602 0.92038399]	[439.32580566 446.89102173 0.71494716]	[400.64639282 446.88742065 0.71007234]	[418.71615601 603.31121826 0.85591382]	[434.04660034 749.68054199 0.82089496]	[480.31277466 446.88031006 0.69994062]	[482.77346802 600.85540771 0.8615706 ]	[493.06881714 749.58630371 0.81544536]	[426.42657471 180.06980896 0.82902682]	[457.1192627 180.06015015 0.85603601]	[408.38800049 169.80476379 0.80799699]	[475.15811157 169.76809692 0.8463878 ]	[485.40429688 795.84020996 0.82702774]	[505.94787598 790.66986084 0.7937085 ]	[4.87954895e+02 7.59899841e+02 6.86232746e-01]	[4.28992065e+02 7.90844604e+02 7.51799285e-01]	[4.13540222e+02 7.88236084e+02 7.80697942e-01]	[439.27084351 762.43414307 0.76389182]
[439.25042725 195.39904785 0.93390042]	[439.30355835 244.23840332 0.89998204]	[375.12124634 241.70071411 0.82109433]	[354.58615112 346.88626099 0.84690052]	[336.56790161 441.88116455 0.90846205]	[503.47332764 244.22589111 0.82882273]	[524.01879883 339.23132324 0.86187011]	[541.76812744 439.24356079 0.91012752]	[439.2845459 446.9395752 0.71423405]	[398.27963257 446.95123291 0.7064485 ]	[418.67776489 603.37719727 0.85959983]	[434.06817627 749.67333984 0.8256982 ]	[480.27307129 446.91912842 0.70139796]	[482.76379395 603.2869873 0.86888158]	[493.0788269 749.5904541 0.81668264]	[423.87277222 180.11555481 0.83943552]	[452.07675171 180.12234497 0.83047694]	[403.3894043 169.8724823 0.81793821]	[470.05221558 169.86611938 0.8452943 ]	[485.42071533 795.81915283 0.82999152]	[505.96609497 790.6619873 0.79218072]	[4.87958130e+02 7.59919128e+02 6.85967445e-01]	[4.31494720e+02 7.93216553e+02 7.47354209e-01]	[4.13561218e+02 7.88232300e+02 7.76215076e-01]	[4.39283173e+02 7.59955627e+02 7.57954895e-01]
[439.22277832 195.44035339 0.93161917]	[439.2414856 244.23832703 0.90070748]	[375.05496216 241.67607117 0.81552845]	[354.48065186 344.318573 0.83599567]	[336.53619385 441.90661621 0.90938282]	[503.39926147 244.19607544 0.83759737]	[523.96118164 339.21151733 0.86642116]	[541.74456787 439.21994019 0.90329802]	[439.24737549 446.91879272 0.72095686]	[398.24829102 446.95077515 0.71263456]	[418.63980103 603.29992676 0.85033423]	[434.08248901 749.67749023 0.82612056]	[480.25094604 446.88867188 0.70649201]	[482.77059937 600.82037354 0.8656823 ]	[493.08230591 749.59570312 0.81563789]	[423.85229492 182.6374054 0.83540982]	[452.02468872 182.63310242 0.82817388]	[403.36193848 172.25965881 0.81941062]	[469.99172974 169.84402466 0.8356638 ]	[485.41955566 795.80975342 0.82939893]	[5.05972382e+02 7.90660217e+02 7.89758921e-01]	[4.87946808e+02 7.59928467e+02 6.85107052e-01]	[4.31506836e+02 7.93229370e+02 7.44903207e-01]	[4.13566162e+02 7.90593018e+02 7.75499761e-01]	[4.39295898e+02 7.59955994e+02 7.58274376e-01]
[439.13574219 195.49459839 0.9145149 ]	[439.18457031 244.25737 0.89175296]	[374.97396851 241.69854736 0.79961532]	[351.94046021 346.85305786 0.8204391 ]	[336.49777222 441.91894531 0.90194482]	[503.35418701 244.19433594 0.83644974]	[523.93084717 339.18695068 0.87430221]	[541.70452881 439.21353149 0.90095395]	[439.18173218 444.40805054 0.72114253]	[398.20968628 446.89916992 0.71345842]	[418.61810303 600.87884521 0.84016758]	[434.05532837 749.71014404 0.81927705]	[480.18664551 444.38079834 0.70641083]	[482.74758911 598.27288818 0.8500582 ]	[493.10668945 749.63458252 0.81308925]	[421.37567139 185.18251038 0.83593738]	[446.9750061 182.69664001 0.82268286]	[403.24777222 172.25874329 0.81856716]	[467.48733521 169.85287476 0.84163547]	[485.42318726 795.8182373 0.82680023]	[5.05980011e+02 7.90669373e+02 7.86417246e-01]	[4.87969910e+02 7.62463318e+02 6.78965330e-01]	[4.31500824e+02 7.93230530e+02 7.46191502e-01]	[4.13550262e+02 7.90602722e+02 7.76553810e-01]	[4.39289246e+02 7.62468811e+02 7.54516602e-01]
[439.13052368 195.53141785 0.91395712]	[439.13308716 244.25926208 0.88599932]	[372.48059082 241.71476746 0.79206258]	[346.859375 349.39663696 0.8176403 ]	[334.06634521 444.31262207 0.88818926]	[503.31478882 241.72612 0.83781159]	[523.89685059 339.13638306 0.88360798]	[539.32202148 439.20321655 0.89663571]	[439.15594482 444.35263062 0.72877342]	[398.19943237 444.38275146 0.72386938]	[418.62112427 600.81152344 0.83323222]	[434.0592041 749.71478271 0.82055986]	[480.15472412 444.33248901 0.71045184]	[482.75286865 598.24243164 0.85077006]	[493.09243774 749.63586426 0.81410319]	[421.35186768 185.21369934 0.84332424]	[446.96664429 185.20722961 0.8336851 ]	[400.81756592 169.85836792 0.83656114]	[467.42184448 172.29431152 0.84134126]	[485.43582153 795.81317139 0.82642001]	[5.05994232e+02 7.90669067e+02 7.84231603e-01]	[4.87941193e+02 7.62470520e+02 6.86620891e-01]	[4.29001923e+02 7.90840881e+02 7.52382398e-01]	[4.13534729e+02 7.90594849e+02 7.78922677e-01]	[4.39302399e+02 7.62482605e+02 7.59862781e-01]
[439.11502075 198.05401611 0.88434768]	[439.09753418 244.27038574 0.87305701]	[369.96731567 241.71902466 0.78425163]	[344.34872437 349.3711853 0.82030749]	[333.98812866 441.91235352 0.88235623]	[503.2850647 244.20336914 0.83432585]	[523.85766602 339.10409546 0.88652855]	[539.24560547 439.22283936 0.88625348]	[439.10235596 444.33270264 0.72456992]	[398.17315674 444.36376953 0.72706854]	[418.59225464 600.81079102 0.82625413]	[434.05654907 749.73999023 0.81735885]	[477.72186279 444.3079834 0.70598781]	[482.737854 593.1807251 0.85247713]	[493.09292603 749.61755371 0.81691766]	[421.34301758 187.83035278 0.84763724]	[446.92996216 187.83222961 0.8469305 ]	[400.80075073 172.28283691 0.84923351]	[467.40631104 172.32429504 0.8382141 ]	[485.41574097 795.82366943 0.82393813]	[5.05965729e+02 7.90674194e+02 7.85729587e-01]	[4.87941376e+02 7.62440002e+02 6.93273365e-01]	[4.31493561e+02 7.93237122e+02 7.51974046e-01]	[4.13545135e+02 7.90611633e+02 7.78986156e-01]	[439.29760742 762.5112915 0.76334244]
[439.11541748 198.05418396 0.88439947]	[439.09173584 244.26626587 0.87298417]	[369.95489502 241.71937561 0.78337187]	[344.34899902 349.37408447 0.82009423]	[333.98727417 441.91229248 0.88221073]	[503.2862854 244.20524597 0.8341099 ]	[523.85723877 339.11114502 0.88741511]	[539.2366333 439.20986938 0.88321829]	[439.10333252 444.31726074 0.72662723]	[398.17370605 444.35498047 0.72964138]	[418.59973145 600.79370117 0.82608294]	[434.05517578 749.73168945 0.81746441]	[477.72583008 441.86236572 0.70947987]	[482.73468018 593.15686035 0.85183185]	[493.08813477 749.5982666 0.81785262]	[421.34301758 187.83100891 0.84787691]	[446.92938232 187.83094788 0.84696209]	[400.80062866 172.28186035 0.84917521]	[467.40661621 172.32330322 0.83884531]	[485.40148926 795.83642578 0.82522237]	[5.05952698e+02 7.90680298e+02 7.85744667e-01]	[4.87943359e+02 7.59946350e+02 6.90909445e-01]	[4.31495667e+02 7.93229980e+02 7.49751329e-01]	[4.13547363e+02 7.90607117e+02 7.75892079e-01]	[4.39296112e+02 7.62498474e+02 7.60525763e-01]
[439.06668091 198.07087708 0.87196451]	[436.69787598 244.24429321 0.8635326 ]	[369.92004395 241.7280426 0.7814461 ]	[344.27255249 344.34744263 0.83384639]	[331.46499634 441.90600586 0.86956555]	[500.85696411 244.19548035 0.83905876]	[523.81896973 339.1355896 0.89374828]	[539.19689941 439.23956299 0.87924659]	[439.06781006 444.33151245 0.72126544]	[398.14108276 444.37301636 0.72471839]	[418.60507202 600.77160645 0.82670033]	[434.06262207 749.75201416 0.8174355 ]	[477.68261719 441.8694458 0.70353174]	[482.73428345 593.152771 0.85197771]	[493.11120605 749.64959717 0.81871027]	[421.28677368 190.28149414 0.85937417]	[444.42907715 190.26454163 0.85794586]	[400.74478149 172.25674438 0.84982288]	[464.95147705 172.35061646 0.86047965]	[485.42370605 795.8449707 0.82089496]	[505.95791626 790.6885376 0.79112732]	[4.87952759e+02 7.62485657e+02 6.98620677e-01]	[4.31527374e+02 7.93243835e+02 7.52091408e-01]	[4.13569855e+02 7.90621582e+02 7.82696486e-01]	[4.39295135e+02 7.64963928e+02 7.63985753e-01]
[436.69616699 200.62992859 0.84942985]	[436.64016724 244.26229858 0.85266978]	[367.35769653 244.18475342 0.78326362]	[341.78488159 346.83029175 0.84302366]	[328.92141724 441.89291382 0.86451793]	[500.80456543 244.23023987 0.83495492]	[523.77032471 339.11502075 0.89099044]	[536.74328613 439.24594116 0.87032175]	[436.66671753 444.36734009 0.71259713]	[398.11187744 444.40301514 0.71710944]	[418.6050415 600.79547119 0.82409936]	[434.05532837 749.74273682 0.81566888]	[477.62689209 444.33410645 0.69048977]	[482.72888184 595.70629883 0.85940289]	[493.13562012 749.69128418 0.82408297]	[421.25500488 190.39628601 0.87808961]	[444.42227173 190.3772583 0.87836367]	[400.71340942 172.31369019 0.87455857]	[464.92297363 172.39341736 0.86754394]	[485.41146851 795.85400391 0.8148706 ]	[505.93664551 790.70678711 0.79539901]	[4.87998352e+02 7.64977295e+02 7.04444766e-01]	[4.31505280e+02 7.93222656e+02 7.49966621e-01]	[4.13564453e+02 7.90604065e+02 7.77332604e-01]	[439.29995728 762.52203369 0.76409507]
[436.67440796 200.65710449 0.84350026]	[434.09228516 244.22843933 0.82953334]	[364.78915405 241.72554016 0.79572368]	[339.24755859 346.85748291 0.8652904 ]	[323.71673584 441.90649414 0.87867492]	[500.68746948 244.21995544 0.82838637]	[521.35803223 339.19873047 0.89276695]	[536.65209961 439.2666626 0.86166757]	[434.09503174 444.38903809 0.69631952]	[395.58016968 446.90292358 0.69426161]	[418.58895874 600.83905029 0.82759833]	[434.07681274 749.75726318 0.8149879 ]	[472.56832886 444.32952881 0.67752564]	[480.33590698 593.18560791 0.85456079]	[495.66287231 749.67138672 0.83082694]	[421.20562744 192.80979919 0.88177246]	[444.38226318 190.39607239 0.88071311]	[400.63705444 172.31266785 0.88027954]	[464.85650635 172.42515564 0.87155795]	[485.43710327 795.86022949 0.81234723]	[505.97232056 790.71112061 0.79164481]	[4.90554901e+02 7.64951599e+02 6.93788767e-01]	[4.31478271e+02 7.90838745e+02 7.70165026e-01]	[413.57641602 790.59558105 0.79564399]	[4.41686920e+02 7.64976685e+02 7.64800608e-01]
[436.67657471 203.18667603 0.84539294]	[434.04437256 244.22868347 0.82496858]	[362.30993652 244.18525696 0.8012265 ]	[339.21600342 346.83227539 0.86529553]	[321.20806885 441.88989258 0.90015525]	[500.6602478 244.24317932 0.82202411]	[521.31555176 339.19042969 0.8916657 ]	[534.16467285 441.66824341 0.86011046]	[434.09359741 444.40130615 0.69757187]	[395.58071899 446.93267822 0.69670033]	[418.53735352 603.33117676 0.83645624]	[434.09725952 752.18786621 0.81645638]	[472.56924438 444.3374939 0.68002033]	[480.31393433 593.14135742 0.85635555]	[495.65707397 749.66870117 0.83457774]	[421.19769287 192.8419342 0.8882395 ]	[444.40435791 192.80549622 0.88902164]	[398.28170776 172.3313446 0.89276618]	[464.83041382 172.43003845 0.86523008]	[485.40505981 795.83935547 0.82401484]	[505.93710327 790.70349121 0.80339128]	[4.90558350e+02 7.62504028e+02 6.96204841e-01]	[4.31480835e+02 7.90832947e+02 7.67701924e-01]	[413.58496094 790.59210205 0.79829752]	[441.69735718 765.02099609 0.78159416]
[436.64474487 203.15505981 0.84162194]	[431.55145264 244.20431519 0.82040107]	[362.29788208 241.71659851 0.80573767]	[339.16238403 344.33853149 0.86846262]	[321.1461792 444.29632568 0.89954972]	[498.2399292 244.2495575 0.81711084]	[521.26037598 339.19134521 0.88606977]	[534.09545898 441.67172241 0.85766673]	[434.03088379 444.355896 0.69771373]	[395.49581909 446.88314819 0.68916839]	[418.5375061 603.31164551 0.83409977]	[434.06985474 749.74969482 0.81955022]	[472.53192139 441.86123657 0.682724 ]	[480.30325317 593.12115479 0.86216915]	[495.66934204 749.6619873 0.837107 ]	[421.17880249 192.83312988 0.88060081]	[444.34240723 192.7902832 0.88987827]	[398.23355103 172.33312988 0.8938545 ]	[462.41915894 172.42971802 0.88345265]	[485.39779663 795.82049561 0.82560754]	[505.91522217 790.68798828 0.80641139]	[4.93065674e+02 7.62490356e+02 6.99436665e-01]	[4.28990540e+02 7.90822510e+02 7.73005128e-01]	[413.5581665 790.58917236 0.79547042]	[441.68185425 762.52276611 0.77399731]
[436.59106445 203.17214966 0.83651209]	[431.48587036 244.20623779 0.81760156]	[362.22717285 241.69274902 0.81532353]	[339.09841919 346.81332397 0.86831415]	[318.72909546 444.29525757 0.90608293]	[498.21182251 244.25134277 0.81434578]	[521.20904541 339.16448975 0.88761359]	[531.60845947 441.67132568 0.85662735]	[431.50909424 444.3354187 0.69684619]	[392.98046875 444.41247559 0.68599713]	[416.13687134 600.83154297 0.81893528]	[434.07293701 749.7510376 0.82392597]	[470.00552368 441.83688354 0.68337768]	[480.29006958 593.1451416 0.86100078]	[495.62185669 749.63989258 0.83016282]	[421.15011597 192.84712219 0.88661039]	[444.30535889 192.81549072 0.89908981]	[398.19958496 172.32609558 0.89692485]	[462.40371704 172.45748901 0.88554442]	[485.4175415 795.82244873 0.8314575 ]	[505.93551636 790.68682861 0.80818826]	[4.90516388e+02 7.62450623e+02 6.98786736e-01]	[4.31486420e+02 7.90835571e+02 7.68203914e-01]	[413.56463623 790.6048584 0.79396957]	[441.681427 762.51068115 0.7762112 ]
[436.56185913 203.17959595 0.83044672]	[428.96310425 244.21125793 0.81945896]	[359.80349731 241.68927002 0.81935912]	[336.70068359 346.86965942 0.8709873 ]	[318.68649292 444.30337524 0.90940779]	[498.17852783 244.27815247 0.8093468 ]	[521.19110107 339.24185181 0.87420452]	[531.57446289 441.7175293 0.86058789]	[431.46481323 444.35409546 0.69591641]	[390.49179077 446.87768555 0.68413264]	[416.10604858 600.82281494 0.81902003]	[434.02474976 752.1663208 0.81388998]	[469.95822144 441.84207153 0.68446082]	[480.26873779 590.63726807 0.86409658]	[493.13323975 749.67614746 0.81744671]	[418.76849365 192.85021973 0.88383001]	[441.92849731 192.8197937 0.89812458]	[398.17977905 172.33140564 0.90018058]	[462.37384033 172.43252563 0.88301671]	[485.37524414 795.81427002 0.83031946]	[505.88815308 790.69232178 0.80636191]	[4.90487152e+02 7.64952148e+02 6.94909513e-01]	[4.28959808e+02 7.90810242e+02 7.71809161e-01]	[4.13504028e+02 7.90591553e+02 7.80404568e-01]	[439.29251099 764.98510742 0.77853942]
[436.56451416 203.17689514 0.83106905]	[428.9649353 244.20658875 0.81951118]	[359.80682373 241.68281555 0.81943589]	[336.70046997 346.87063599 0.87095731]	[318.68618774 444.302948 0.90925211]	[498.1774292 244.27590942 0.80943733]	[521.1920166 339.24465942 0.87380213]	[531.57391357 441.71798706 0.86053133]	[431.46679688 444.35180664 0.69588441]	[390.49337769 446.87463379 0.68400383]	[416.11233521 600.79241943 0.81472349]	[434.01953125 749.76611328 0.81417942]	[469.95962524 441.84002686 0.68431574]	[480.27246094 593.10125732 0.86344373]	[493.13305664 749.67828369 0.81742883]	[418.76913452 192.84933472 0.88391232]	[441.9303894 192.81703186 0.89768767]	[398.18048096 172.33105469 0.89981937]	[462.375 172.43096924 0.88337404]	[485.37646484 795.81549072 0.83131516]	[505.8911438 790.69311523 0.80785894]	[4.90487305e+02 7.64953918e+02 6.95163131e-01]	[4.28956879e+02 7.90816467e+02 7.71218359e-01]	[4.13495941e+02 7.90596252e+02 7.79790878e-01]	[439.29098511 764.98059082 0.77876979]
[434.12478638 203.19171143 0.82808721]	[428.90527344 244.21861267 0.82285535]	[359.76361084 241.66081238 0.82861054]	[336.63769531 349.40466309 0.86845815]	[318.62695312 441.90652466 0.91991937]	[498.14624023 246.77703857 0.80526298]	[521.16967773 339.26708984 0.86706191]	[531.55450439 441.71780396 0.85900545]	[428.95993042 444.35229492 0.70109147]	[390.45666504 446.88473511 0.68596971]	[416.04104614 603.2878418 0.82725424]	[431.54858398 752.19348145 0.80760473]	[467.4574585 441.83450317 0.69122612]	[480.22677612 593.10345459 0.8629778 ]	[493.07470703 749.72619629 0.81183684]	[418.72805786 192.85319519 0.88872349]	[441.91027832 192.80986023 0.90096962]	[398.15115356 172.31088257 0.89538074]	[462.34762573 172.38554382 0.88614875]	[482.92974854 793.35968018 0.84958321]	[503.4694519 790.67663574 0.80714041]	[4.87976929e+02 7.64994385e+02 7.16482222e-01]	[4.28940948e+02 7.90813660e+02 7.76175857e-01]	[4.11003967e+02 7.90595276e+02 7.82348275e-01]	[439.29165649 765.02648926 0.77908456]
[434.12649536 203.19137573 0.8285076 ]	[426.45266724 244.21614075 0.8231228 ]	[359.76220703 241.66244507 0.82856947]	[336.63708496 349.40286255 0.86827499]	[318.62579346 441.90283203 0.92079335]	[498.14916992 246.77053833 0.80567521]	[521.17150879 339.2727356 0.86601436]	[531.55175781 441.72241211 0.85905135]	[428.95315552 444.33728027 0.70300543]	[390.43963623 444.41720581 0.68728381]	[416.04315186 603.2769165 0.82537812]	[431.54837036 752.19726562 0.80786121]	[467.44622803 441.82180786 0.6934455 ]	[480.22689819 593.10638428 0.86401105]	[493.06314087 749.72125244 0.8119365 ]	[418.73059082 192.85597229 0.88902283]	[441.90939331 192.8125 0.90109122]	[398.15319824 172.31617737 0.89601958]	[462.34576416 172.39529419 0.88509881]	[482.93218994 793.35784912 0.84952885]	[503.46655273 790.67498779 0.80794328]	[4.87958099e+02 7.64987000e+02 7.18816578e-01]	[4.28947632e+02 7.90818359e+02 7.75485098e-01]	[4.1101004e+02 7.9059906e+02 7.8252852e-01]	[439.29241943 765.02923584 0.78195858]
[434.0272522 203.18080139 0.82355428]	[426.39556885 244.22055054 0.83224148]	[359.72174072 241.64546204 0.83745015]	[336.60003662 349.43313599 0.86510241]	[318.58004761 441.92391968 0.91295373]	[495.68966675 246.75274658 0.80127805]	[518.74420166 339.24703979 0.85968602]	[529.07116699 441.71005249 0.85913593]	[426.43908691 444.30465698 0.70831853]	[387.88085938 444.39071655 0.6933921 ]	[413.55880737 600.87860107 0.81287235]	[431.53543091 752.20117188 0.8021006 ]	[467.41647339 441.78704834 0.70010448]	[480.20779419 593.10870361 0.86127847]	[490.48538208 749.68597412 0.81486821]	[418.67727661 192.85307312 0.88935053]	[441.84399414 192.83287048 0.91188455]	[398.11340332 172.28753662 0.87318569]	[462.29980469 172.45436096 0.8974849 ]	[482.9163208 793.31317139 0.85194105]	[503.43508911 790.63098145 0.8112675 ]	[4.85398895e+02 7.64949890e+02 7.36906290e-01]	[4.26417664e+02 7.93234680e+02 7.59430349e-01]	[4.10944214e+02 7.90639832e+02 7.73143172e-01]	[441.68719482 765.04351807 0.79044414]
[426.44528198 203.2141571 0.8151347 ]	[423.88851929 244.22817993 0.84367293]	[359.61654663 241.6414032 0.84426743]	[336.53894043 346.84100342 0.86051273]	[316.18066406 441.85568237 0.93238801]	[495.64874268 244.26040649 0.79746056]	[518.66363525 339.22576904 0.85491782]	[529.02630615 439.26495361 0.87572706]	[426.38427734 444.35479736 0.71219963]	[387.8600769 446.88842773 0.69000149]	[413.52044678 603.34295654 0.82647681]	[431.52249146 752.2041626 0.80127269]	[464.93222046 441.83166504 0.70773113]	[480.11038208 593.15509033 0.84113014]	[485.45254517 749.66479492 0.83072364]	[416.16653442 192.82951355 0.87340236]	[441.73117065 192.84848022 0.91781902]	[395.64151001 169.86618042 0.84525943]	[462.23751831 172.37625122 0.90919536]	[482.79855347 793.34747314 0.85217297]	[503.32489014 790.65332031 0.82712686]	[4.82880157e+02 7.62475586e+02 7.44943321e-01]	[4.28910156e+02 7.93261353e+02 7.51005888e-01]	[4.10943909e+02 7.90656067e+02 7.71962464e-01]	[439.29486084 765.04760742 0.78115678]
[423.90167236 203.18556213 0.8291378 ]	[423.82995605 244.24490356 0.85346049]	[357.19812012 241.65293884 0.84492165]	[336.51043701 346.87390137 0.85807765]	[316.10131836 441.8168335 0.93478698]	[493.09884644 244.25601196 0.79350573]	[516.14373779 339.22946167 0.84730899]	[528.97796631 441.67745972 0.87723541]	[423.90057373 441.86233521 0.72891343]	[385.35012817 444.36080933 0.70469791]	[413.53482056 600.862854 0.81165767]	[431.52774048 752.26678467 0.78949535]	[464.84963989 441.78936768 0.72487259]	[475.11529541 590.54174805 0.81678498]	[482.94882202 752.18157959 0.83852613]	[416.06686401 192.84089661 0.86945271]	[439.29693604 192.85301208 0.9179045 ]	[395.54122925 172.30714417 0.83057189]	[459.84515381 172.41136169 0.91072786]	[480.33087158 795.87298584 0.79897618]	[500.79666138 790.73980713 0.80806804]	[482.75494385 765.05126953 0.76862824]	[4.28961334e+02 7.93256470e+02 7.53005683e-01]	[4.11003845e+02 7.90683044e+02 7.77877510e-01]	[439.30786133 767.52008057 0.78235877]
[423.89978027 203.18505859 0.8285628 ]	[423.79547119 244.21022034 0.85990769]	[357.18344116 241.65667725 0.84408861]	[336.49649048 346.8164978 0.85537308]	[316.06787109 441.85083008 0.93061477]	[490.55587769 244.19203186 0.79753816]	[516.11126709 339.20883179 0.84827489]	[528.96655273 441.6802063 0.87684077]	[423.8789978 441.82583618 0.73648512]	[385.33627319 444.31832886 0.7102561 ]	[413.54776001 600.86895752 0.81786114]	[431.49789429 752.22088623 0.79314178]	[464.82260132 441.76065063 0.72898161]	[472.58258057 590.58178711 0.80318993]	[482.84542847 749.7598877 0.85543054]	[416.05725098 192.8414917 0.86753631]	[439.29534912 192.84222412 0.91742098]	[395.51199341 172.32804871 0.83600128]	[459.81634521 172.40675354 0.90828967]	[480.24526978 798.41241455 0.79896045]	[500.74835205 790.77606201 0.80334419]	[4.80243683e+02 7.65010193e+02 7.32034981e-01]	[4.28993988e+02 7.93296997e+02 7.49655724e-01]	[4.11001923e+02 7.90696838e+02 7.76763618e-01]	[4.39269714e+02 7.65025635e+02 7.54332900e-01]
[423.85592651 203.21542358 0.83065271]	[423.78179932 244.20097351 0.86211419]	[357.16796875 241.64811707 0.84472406]	[336.47418213 346.83670044 0.84922922]	[316.05685425 441.83520508 0.93040645]	[490.52416992 244.18774414 0.79922706]	[513.64434814 339.20599365 0.84869474]	[528.96191406 439.30938721 0.87806606]	[423.84036255 441.79852295 0.74747032]	[382.86343384 441.8704834 0.72110468]	[413.58880615 600.78527832 0.80617809]	[431.4934082 752.25732422 0.79171395]	[462.42233276 441.74319458 0.73867351]	[469.96917725 588.05310059 0.81675804]	[482.77404785 754.76446533 0.8294118 ]	[416.02603149 192.85243225 0.86196852]	[439.26907349 192.85902405 0.91880268]	[395.49539185 172.33416748 0.83546662]	[459.79711914 172.42443848 0.91269255]	[480.22943115 806.10870361 0.81647098]	[5.00711884e+02 7.95876953e+02 7.51553714e-01]	[4.80162842e+02 7.67573975e+02 7.27782249e-01]	[4.28993103e+02 7.93308472e+02 7.52219975e-01]	[4.10993225e+02 7.90691467e+02 7.76600838e-01]	[4.39229797e+02 7.65069580e+02 7.45826125e-01]
[423.81002808 203.19891357 0.8370986 ]	[423.77072144 244.20727539 0.86360794]	[357.15231323 241.64801025 0.84443128]	[336.45819092 346.81246948 0.84725118]	[316.03945923 441.83789062 0.93099868]	[490.50686646 244.19308472 0.80050254]	[513.64465332 339.25305176 0.84263319]	[526.53942871 439.27908325 0.88466114]	[423.83306885 441.82192993 0.74728781]	[382.8609314 444.30603027 0.71887487]	[416.01895142 600.84973145 0.82271731]	[431.5612793 752.24468994 0.79845107]	[462.41293335 441.76855469 0.73991382]	[467.41870117 588.02526855 0.82736248]	[482.75640869 757.30828857 0.81765807]	[413.58999634 192.84538269 0.86467487]	[439.22390747 192.85183716 0.91837716]	[393.07901001 172.35694885 0.83890158]	[459.7588501 172.44685364 0.92121172]	[480.20883179 808.69281006 0.85803175]	[5.00680573e+02 8.03546936e+02 7.56754518e-01]	[4.77693329e+02 7.67625244e+02 7.07445741e-01]	[4.28983398e+02 7.93373352e+02 7.59427309e-01]	[4.11007233e+02 7.90706299e+02 7.80823469e-01]	[4.39287872e+02 7.65035156e+02 7.54135013e-01]
[423.78427124 203.2019043 0.84009701]	[421.38131714 244.21334839 0.86846316]	[357.12463379 241.64616394 0.84499198]	[336.4510498 346.83016968 0.84662384]	[316.02810669 441.85839844 0.92939621]	[488.01724243 244.19737244 0.80339539]	[513.63580322 339.27481079 0.84108502]	[526.53302002 439.27178955 0.88921118]	[423.81118774 441.81033325 0.75095588]	[382.81869507 441.88101196 0.7245574 ]	[416.04180908 603.27386475 0.83181548]	[434.06362915 752.22418213 0.80452198]	[462.40719604 441.75717163 0.74300987]	[464.9675293 587.97619629 0.83903337]	[482.74676514 759.94763184 0.82013673]	[413.56222534 192.84965515 0.8661117 ]	[439.20178223 192.85548401 0.91761351]	[393.03811646 172.36360168 0.833022 ]	[459.72686768 172.4238739 0.91489959]	[477.68939209 811.16168213 0.84249842]	[4.98138763e+02 8.08557861e+02 7.72593677e-01]	[4.77731903e+02 7.70112061e+02 7.27032185e-01]	[4.31521118e+02 7.95812317e+02 7.49138534e-01]	[4.13515869e+02 7.90722351e+02 7.78389752e-01]	[4.39282745e+02 7.65020386e+02 7.47002304e-01]
[423.76986694 203.20243835 0.84397221]	[421.35617065 244.23774719 0.87083131]	[357.09234619 241.66976929 0.83960187]	[336.43762207 344.35150146 0.84608954]	[316.021698 441.88241577 0.92505884]	[487.98138428 244.20706177 0.80686831]	[513.62695312 339.2828064 0.8395558 ]	[526.53570557 439.27789307 0.88839179]	[423.78814697 441.80529785 0.7583968 ]	[382.79522705 441.88317871 0.73174125]	[416.0539856 600.8661499 0.83078158]	[434.06005859 752.19976807 0.80546856]	[462.39282227 441.74841309 0.74931002]	[464.89248657 588.02453613 0.8453114 ]	[482.73049927 765.02514648 0.82881951]	[413.54879761 192.84889221 0.86546439]	[439.18582153 192.85131836 0.91786021]	[393.00482178 172.37078857 0.82712793]	[459.69897461 172.43031311 0.91307914]	[477.73757935 811.35906982 0.81589252]	[4.98190247e+02 8.08714722e+02 7.91083097e-01]	[4.80169861e+02 7.70275513e+02 7.23543406e-01]	[4.31503876e+02 7.95801392e+02 7.54097879e-01]	[4.13520569e+02 7.90701965e+02 7.83981025e-01]	[4.39274872e+02 7.64997131e+02 7.31764317e-01]
[421.3757019 203.22145081 0.84781438]	[421.33224487 244.24276733 0.87576926]	[357.08114624 241.68180847 0.83683151]	[336.43951416 346.82669067 0.84603578]	[316.02203369 441.92285156 0.91701287]	[487.94012451 244.22033691 0.80819529]	[513.61767578 339.27740479 0.83981216]	[526.52502441 439.30755615 0.88738018]	[423.80517578 441.82012939 0.75602728]	[382.8130188 444.31082153 0.72918087]	[416.07516479 598.32049561 0.81963503]	[434.03137207 752.23968506 0.80226797]	[462.41082764 441.76647949 0.74623382]	[464.8605957 590.59692383 0.82363933]	[480.34533691 767.57818604 0.83894265]	[413.5 192.84806824 0.85783881]	[439.17800903 192.85925293 0.91890162]	[390.50222778 172.38737488 0.81937516]	[459.69955444 172.41523743 0.9108088 ]	[4.77686096e+02 8.16303284e+02 7.79946744e-01]	[4.98157715e+02 8.11202332e+02 7.84864783e-01]	[4.77709900e+02 7.72828674e+02 6.88691497e-01]	[4.31526917e+02 7.95812073e+02 7.54930198e-01]	[4.13551727e+02 7.90720947e+02 7.84834981e-01]	[4.39217896e+02 7.65045166e+02 7.27245331e-01]
[421.34725952 203.20599365 0.84775716]	[421.31866455 246.74278259 0.87436426]	[357.06478882 241.70155334 0.83345842]	[334.07382202 346.8374939 0.84642482]	[316.02734375 444.31539917 0.91523486]	[485.49102783 244.25343323 0.80887365]	[513.60821533 341.68215942 0.83178544]	[526.51525879 439.31600952 0.88983124]	[423.81518555 441.86730957 0.74829584]	[382.81906128 444.36508179 0.72092479]	[416.05844116 598.31774902 0.81767273]	[434.02981567 752.19506836 0.80548084]	[462.42868042 441.81124878 0.74026191]	[464.83441162 593.13287354 0.81876439]	[480.30862427 767.62329102 0.84290677]	[411.00567627 192.8276062 0.84709084]	[439.15563965 192.84449768 0.91095722]	[390.46362305 172.37875366 0.82171345]	[459.67611694 172.387146 0.90746844]	[4.77620056e+02 8.16379028e+02 7.49340236e-01]	[4.95661377e+02 8.11257751e+02 7.63343513e-01]	[4.77657043e+02 7.72829834e+02 6.85795069e-01]	[4.31503662e+02 7.95813354e+02 7.56613553e-01]	[4.13548584e+02 7.90710022e+02 7.88270831e-01]	[4.39226410e+02 7.64976685e+02 7.20643640e-01]
[421.27340698 203.22711182 0.85548854]	[421.30023193 246.7880249 0.87578857]	[357.04501343 244.19847107 0.82519752]	[336.43460083 346.86773682 0.84537256]	[316.02093506 444.31765747 0.91397226]	[485.47607422 246.74290466 0.80913919]	[513.61114502 341.69345093 0.82789201]	[526.51312256 441.66589355 0.8857764 ]	[423.78607178 444.32714844 0.75029266]	[382.77661133 444.40634155 0.7204898 ]	[416.01702881 600.86694336 0.82759368]	[434.03683472 752.16918945 0.81196183]	[462.41113281 441.84341431 0.74170136]	[462.43768311 598.22680664 0.82844651]	[480.25906372 770.14312744 0.85209775]	[408.47619629 192.8367157 0.84598607]	[439.08703613 192.8637085 0.90046775]	[390.43164062 172.42950439 0.82360089]	[459.61984253 172.40402222 0.90437251]	[4.72593079e+02 8.16394470e+02 7.43610561e-01]	[4.93068207e+02 8.11320312e+02 7.61825562e-01]	[4.75159241e+02 7.77899719e+02 6.77072048e-01]	[4.28982422e+02 7.95799805e+02 7.61964977e-01]	[4.13523254e+02 7.90699646e+02 7.81135201e-01]	[4.39219360e+02 7.64946655e+02 7.16141999e-01]
[421.24029541 205.7557373 0.86241937]	[421.28445435 246.82575989 0.87881815]	[357.0296936 244.24610901 0.82076627]	[334.06799316 349.36727905 0.84244335]	[316.01303101 444.33914185 0.90917575]	[485.47796631 246.77120972 0.80932832]	[513.60241699 341.69845581 0.82478088]	[526.51715088 441.69665527 0.88340646]	[423.76864624 444.35681152 0.75097781]	[382.76824951 446.89816284 0.71893138]	[416.01480103 603.32226562 0.83941042]	[434.04901123 749.76831055 0.81875932]	[462.38284302 441.86709595 0.74311686]	[462.41656494 598.24603271 0.84149259]	[480.23275757 770.25665283 0.84328568]	[408.45761108 192.8828125 0.85748434]	[436.6807251 192.90982056 0.89693034]	[390.44161987 172.46687317 0.82419616]	[457.20825195 172.47587585 0.90298569]	[4.75107758e+02 8.21486145e+02 7.40944982e-01]	[4.93053223e+02 8.13817322e+02 7.48639107e-01]	[4.75087280e+02 7.82952026e+02 6.63567066e-01]	[4.28951691e+02 7.93350891e+02 7.71211445e-01]	[4.13520355e+02 7.90662537e+02 7.83036053e-01]	[4.39229919e+02 7.62507690e+02 7.21776068e-01]
[421.293396 208.26887512 0.87080359]	[421.27597046 249.29292297 0.88210332]	[357.03375244 244.27696228 0.81901842]	[334.05834961 349.39675903 0.84336782]	[316.01345825 444.39682007 0.90019828]	[485.4491272 246.78312683 0.8124159 ]	[513.61322021 341.73974609 0.82204026]	[526.5189209 441.72674561 0.88153917]	[423.7696228 444.37759399 0.74756444]	[382.78616333 446.91409302 0.71533686]	[413.56417847 603.34692383 0.83584034]	[434.0383606 752.22583008 0.81951195]	[462.36801147 444.31747437 0.74094564]	[462.40280151 598.28186035 0.84244263]	[480.18869019 770.27844238 0.83382666]	[410.97476196 192.94915771 0.87131643]	[439.08129883 192.940979 0.90167618]	[390.44277954 174.8629303 0.82003796]	[457.15689087 174.8767395 0.89454776]	[4.75059052e+02 8.24034485e+02 7.42375791e-01]	[4.90499481e+02 8.16347107e+02 7.31263995e-01]	[4.72569885e+02 7.83002563e+02 6.57799840e-01]	[4.28967896e+02 7.95823303e+02 7.66678214e-01]	[4.13525818e+02 7.90698853e+02 7.83126831e-01]	[4.39197205e+02 7.65016968e+02 7.43158221e-01]
[421.26312256 208.29420471 0.87521285]	[421.2545166 249.34442139 0.88858789]	[357.02178955 246.79696655 0.81814021]	[334.02966309 349.43902588 0.84365004]	[315.99795532 444.43554688 0.8906188 ]	[485.43765259 246.82035828 0.81222999]	[513.59875488 341.78475952 0.81587529]	[526.51245117 441.75393677 0.88148111]	[421.34759521 444.41217041 0.75063366]	[382.72924805 446.95858765 0.71910578]	[413.54040527 603.4777832 0.84112179]	[431.56341553 752.23565674 0.81376994]	[462.30639648 444.34811401 0.74349976]	[462.3588562 598.27734375 0.85232675]	[480.14767456 770.25085449 0.83642733]	[410.94476318 192.97720337 0.86444509]	[436.68505859 192.97335815 0.89527029]	[387.94641113 174.86894226 0.81962079]	[457.13296509 174.90534973 0.90076965]	[4.70046692e+02 8.21506042e+02 7.36529887e-01]	[4.87993561e+02 8.16314148e+02 7.43699133e-01]	[4.70040649e+02 7.82959961e+02 6.59416795e-01]	[4.28936981e+02 7.95859619e+02 7.70698547e-01]	[4.13506531e+02 7.90715332e+02 7.80902445e-01]	[4.39177979e+02 7.65028687e+02 7.42286980e-01]
[421.23477173 210.82746887 0.90055943]	[421.24255371 251.83287048 0.8985042 ]	[357.01409912 249.30027771 0.82045442]	[333.99133301 352.01834106 0.84721959]	[315.96453857 446.94329834 0.87114537]	[485.42623901 249.40100098 0.81937587]	[513.58135986 344.27410889 0.80563748]	[526.50732422 441.79910278 0.87988889]	[421.29620361 446.89050293 0.75643271]	[380.33691406 449.43850708 0.72191906]	[413.51934814 603.43847656 0.8382774 ]	[431.54071045 752.25427246 0.80686486]	[462.23245239 444.38052368 0.74380279]	[462.30715942 598.25140381 0.85111928]	[477.73788452 770.25073242 0.82393879]	[408.47189331 195.39707947 0.87064981]	[436.64804077 195.41011047 0.89087242]	[387.93447876 174.93373108 0.82145345]	[457.1232605 174.93510437 0.89227378]	[4.67438110e+02 8.18965149e+02 7.38410175e-01]	[4.8547229e+02 8.1383783e+02 7.4642843e-01]	[4.70017426e+02 7.82978516e+02 6.54036760e-01]	[4.28922546e+02 7.95856445e+02 7.77099609e-01]	[4.13502045e+02 7.90710632e+02 7.83219755e-01]	[4.39156891e+02 7.65053528e+02 7.29992807e-01]
[421.2401123 213.31530762 0.92575586]	[421.21899414 251.89624023 0.91469234]	[356.99047852 249.36935425 0.82423031]	[333.96337891 354.50558472 0.8531431 ]	[315.91967773 449.49316406 0.85660237]	[485.42163086 251.88520813 0.82909256]	[513.57666016 346.80764771 0.79693526]	[526.49914551 441.85324097 0.87573427]	[421.26626587 446.92312622 0.75373322]	[380.29910278 449.48934937 0.7265448 ]	[413.49938965 603.44580078 0.8388263 ]	[431.48873901 752.27453613 0.80389124]	[462.212677 444.40032959 0.73940372]	[462.31634521 598.32220459 0.86016655]	[477.70843506 772.69067383 0.81743562]	[408.45217896 195.53413391 0.87296116]	[436.65472412 195.53089905 0.89747357]	[387.91195679 175.05555725 0.81304264]	[457.08810425 175.01971436 0.87729329]	[4.67457764e+02 8.21509888e+02 7.44089961e-01]	[4.85466003e+02 8.16337341e+02 7.39707530e-01]	[4.69992340e+02 7.83019226e+02 6.58284545e-01]	[4.28911652e+02 7.95828003e+02 7.80727863e-01]	[4.11030579e+02 7.90680725e+02 7.81859994e-01]	[4.39120239e+02 7.65039062e+02 7.30565667e-01]
[421.1583252 213.37359619 0.9295764 ]	[421.22839355 251.96972656 0.92156911]	[356.993927 251.87710571 0.8344748 ]	[333.92019653 356.99569702 0.8586911 ]	[313.52481079 452.05142212 0.85575956]	[485.4140625 251.97167969 0.84271789]	[513.5703125 346.86309814 0.79511207]	[526.4989624 441.90414429 0.86781359]	[421.28799438 449.46792603 0.74529612]	[380.32672119 452.02304077 0.71817148]	[411.02572632 603.44189453 0.83635795]	[431.47659302 752.29425049 0.80102652]	[462.22753906 446.94656372 0.7284807 ]	[462.27206421 600.79956055 0.87270343]	[477.66937256 772.7925415 0.80336869]	[408.38311768 195.5967865 0.8674227 ]	[436.55841064 195.61779785 0.87907249]	[387.88998413 175.08601379 0.80682737]	[457.06759644 175.08126831 0.86581695]	[4.64957489e+02 8.24034973e+02 7.63970435e-01]	[4.85400024e+02 8.18892334e+02 7.49921203e-01]	[4.69967285e+02 7.85580505e+02 6.72030330e-01]	[4.26409210e+02 7.98395630e+02 7.74316311e-01]	[4.10970886e+02 7.90755676e+02 7.65568793e-01]	[4.39120789e+02 7.65086914e+02 7.27929711e-01]
[421.1882019 213.45036316 0.93659228]	[421.19671631 254.37805176 0.92910904]	[354.58331299 254.36688232 0.83780205]	[331.46612549 357.11306763 0.86134547]	[313.50741577 454.57327271 0.85937202]	[485.38659668 254.38105774 0.85397482]	[513.59869385 351.91555786 0.80159163]	[526.48278809 444.38552856 0.85586137]	[421.26507568 454.57211304 0.74251449]	[380.30078125 457.1081543 0.72683406]	[410.99154663 606.04650879 0.82539988]	[428.98873901 752.28283691 0.8002708 ]	[462.2298584 452.05133057 0.72211874]	[462.28744507 603.33807373 0.88565469]	[477.66311646 775.25939941 0.80067194]	[408.39245605 198.04452515 0.84844166]	[436.5897522 198.05021667 0.88108701]	[387.88427734 177.58493042 0.80794752]	[454.61087036 177.52307129 0.8468051 ]	[4.64929993e+02 8.26538879e+02 7.50115573e-01]	[4.85408997e+02 8.18936768e+02 7.31561363e-01]	[4.69992493e+02 7.88028870e+02 6.78212523e-01]	[4.26375366e+02 7.98417969e+02 7.65052080e-01]	[4.08460175e+02 7.90744629e+02 7.55646467e-01]	[4.39098083e+02 7.67483521e+02 7.17803001e-01]
[421.14071655 213.48326111 0.94282639]	[421.17990112 254.44921875 0.93895721]	[354.57122803 254.45581055 0.84867883]	[331.44522095 357.20776367 0.855304 ]	[313.48239136 454.64834595 0.86279088]	[485.34976196 254.44104004 0.8630802 ]	[513.56585693 351.97650146 0.80720568]	[526.50042725 446.93518066 0.83928347]	[421.26425171 454.63418579 0.74662769]	[380.30136108 457.17837524 0.73204905]	[408.47601318 606.08233643 0.82088739]	[428.98406982 752.29656982 0.79897952]	[462.20718384 454.57687378 0.72368765]	[462.27331543 603.42089844 0.88522243]	[477.66809082 775.3572998 0.78955746]	[405.87365723 198.0990448 0.84899235]	[434.11239624 198.09326172 0.86510879]	[385.40353394 182.61607361 0.79310209]	[452.06060791 180.112854 0.82500255]	[4.64920258e+02 8.26666138e+02 7.60988295e-01]	[4.85434052e+02 8.24029480e+02 7.31171966e-01]	[4.69968140e+02 7.88106323e+02 6.76988482e-01]	[4.26387695e+02 7.98423950e+02 7.56502569e-01]	[4.08462738e+02 7.90751343e+02 7.47285426e-01]	[4.39096008e+02 7.67487061e+02 7.17101991e-01]
[418.73043823 215.90100098 0.92521495]	[421.18701172 254.58898926 0.93615419]	[354.5385437 254.59075928 0.85243428]	[331.41195679 359.72106934 0.84541684]	[313.45550537 457.15219116 0.86949748]	[482.96450806 254.58589172 0.88048434]	[513.57623291 354.5670166 0.83650231]	[526.50189209 449.49990845 0.83686274]	[421.27835083 459.65057373 0.75453806]	[380.2951355 459.72573853 0.74322832]	[408.43856812 608.56689453 0.8101452 ]	[428.91888428 752.1975708 0.80024797]	[462.25537109 457.17910767 0.73628139]	[462.30651855 605.95135498 0.87706852]	[477.67407227 782.98431396 0.78803372]	[403.37915039 200.62243652 0.83370262]	[431.56225586 200.61741638 0.83842844]	[385.3430481 185.21800232 0.79062402]	[452.03396606 182.68296814 0.82126486]	[4.64926727e+02 8.29155640e+02 7.75851250e-01]	[4.85434875e+02 8.26606018e+02 7.44657040e-01]	[4.67440277e+02 7.90639954e+02 6.84799016e-01]	[4.26344666e+02 7.98390808e+02 7.65579700e-01]	[4.08435333e+02 7.90725342e+02 7.56741703e-01]	[4.36694611e+02 7.64999146e+02 6.69504166e-01]
[418.75830078 216.008255 0.91999757]	[421.17977905 257.04391479 0.93976068]	[354.54998779 257.04934692 0.85925001]	[331.4133606 359.7767334 0.840859 ]	[313.47442627 459.61315918 0.88513303]	[482.96966553 257.02966309 0.88421613]	[511.10192871 357.059021 0.86385536]	[526.50836182 452.07693481 0.84066325]	[421.26837158 459.73858643 0.77196288]	[380.28997803 459.82327271 0.75846565]	[405.87875366 608.63653564 0.81744981]	[426.45013428 749.74725342 0.80232126]	[462.23718262 459.69039917 0.74957442]	[462.25973511 606.00488281 0.87687922]	[4.77621033e+02 7.82958496e+02 7.80356228e-01]	[403.37469482 205.69607544 0.82209224]	[434.0340271 203.19160461 0.83080858]	[382.85601807 190.27661133 0.79271817]	[449.52331543 187.75537109 0.82093501]	[4.67386108e+02 8.29168762e+02 7.82148719e-01]	[4.85454559e+02 8.26573914e+02 7.44929671e-01]	[4.67402466e+02 7.90606567e+02 6.84580684e-01]	[4.23854858e+02 7.98404236e+02 7.61118174e-01]	[4.08401398e+02 7.90724304e+02 7.50327766e-01]	[4.39066010e+02 7.62500977e+02 6.60841525e-01]
[418.76538086 218.55236816 0.89109224]	[421.16915894 257.19949341 0.92646408]	[354.57565308 257.2015686 0.84926492]	[328.9347229 362.24328613 0.83147544]	[313.51095581 459.78796387 0.90986848]	[482.96368408 257.14294434 0.87748611]	[511.10287476 357.18197632 0.8653366 ]	[526.5213623 457.12063599 0.86136723]	[421.25057983 459.79663086 0.77816582]	[380.24752808 462.27716064 0.76896852]	[403.38873291 611.09698486 0.82229602]	[426.45773315 752.21252441 0.80452263]	[462.24188232 459.75256348 0.74995267]	[462.28649902 606.0925293 0.86851919]	[475.07498169 783.00622559 0.78437734]	[403.34048462 208.34318542 0.83387899]	[434.02285767 208.28889465 0.83214957]	[382.84902954 192.78434753 0.79146457]	[449.46905518 190.26116943 0.82674801]	[4.67397491e+02 8.29197571e+02 7.91587353e-01]	[4.85459503e+02 8.26597168e+02 7.44084120e-01]	[4.62392120e+02 7.90630981e+02 7.37090409e-01]	[4.23843231e+02 8.00927734e+02 7.57736206e-01]	[4.05885406e+02 7.90742004e+02 7.38154411e-01]	[4.36692291e+02 7.65032959e+02 6.80691242e-01]
[421.14825439 221.09854126 0.8717832 ]	[421.16674805 259.67791748 0.9134838 ]	[354.59744263 259.66903687 0.83856523]	[331.40475464 362.30084229 0.82074594]	[313.54403687 462.26293945 0.92206293]	[482.95742798 259.60284424 0.86712664]	[513.5892334 359.64379883 0.85998631]	[526.50854492 457.21948242 0.87512827]	[421.27148438 462.28094482 0.77573723]	[380.26644897 462.32583618 0.76037306]	[403.36947632 611.08532715 0.82740998]	[426.45556641 752.2456665 0.80008817]	[462.262146 462.2482605 0.7500478]	[462.28634644 611.07440186 0.84675837]	[472.52383423 785.53424072 0.79015601]	[405.81698608 210.89706421 0.84264576]	[434.06802368 210.8122406 0.84916723]	[382.85076904 192.85322571 0.81444323]	[449.52511597 190.25930786 0.81955034]	[4.67406769e+02 8.31634827e+02 8.12264860e-01]	[4.85437317e+02 8.29054626e+02 7.80742168e-01]	[4.62332733e+02 7.90720032e+02 7.45338142e-01]	[4.23808167e+02 8.00998596e+02 7.59669900e-01]	[4.05848450e+02 7.90769958e+02 7.36340821e-01]	[4.36687256e+02 7.65078125e+02 6.74987257e-01]
[418.76107788 221.19882202 0.86207038]	[421.13616943 262.23797607 0.89246452]	[354.56387329 262.21374512 0.81578916]	[331.43951416 364.8409729 0.81851596]	[313.55029297 462.40890503 0.90444094]	[482.94888306 259.71279907 0.84814209]	[513.58959961 359.71414185 0.85386682]	[526.51873779 459.72503662 0.89077902]	[421.22653198 462.32192993 0.77068979]	[380.20974731 462.3838501 0.75415963]	[403.36529541 618.77374268 0.8271085 ]	[428.96292114 752.27722168 0.79489833]	[462.22631836 462.27352905 0.74422538]	[462.28085327 616.21636963 0.84851664]	[470.01489258 788.06402588 0.79818505]	[403.36444092 213.33724976 0.8585881 ]	[431.55282593 210.91696167 0.85214567]	[382.85827637 192.97515869 0.81785941]	[452.04614258 190.38609314 0.83543098]	[462.38366699 831.67578125 0.84052324]	[4.82887482e+02 8.29127380e+02 8.17303240e-01]	[4.62349579e+02 7.93219849e+02 7.36221850e-01]	[4.21344391e+02 8.03542908e+02 7.71471322e-01]	[4.05856293e+02 7.93217163e+02 7.22254217e-01]	[4.39110535e+02 7.67504028e+02 6.75349534e-01]
[418.76751709 226.29103088 0.86406291]	[421.14044189 269.8196106 0.89258289]	[354.58166504 267.28042603 0.80802816]	[331.48532104 367.38598633 0.81746358]	[315.92007446 464.86883545 0.89392096]	[482.94720459 264.78265381 0.82377255]	[513.56982422 362.24362183 0.8204717 ]	[526.51184082 459.83123779 0.88462716]	[421.2102356 464.87850952 0.75702775]	[380.20187378 464.9251709 0.73909372]	[403.38381958 621.3137207 0.84239149]	[428.97964478 752.22344971 0.80517918]	[462.19937134 464.82852173 0.73349053]	[462.30050659 621.30731201 0.8586241 ]	[469.96252441 788.14068604 0.79974163]	[403.36364746 213.45474243 0.87025714]	[431.55932617 213.39186096 0.86072755]	[382.83889771 195.37382507 0.84388649]	[452.02801514 192.90682983 0.86408865]	[4.62365540e+02 8.31794434e+02 8.24210823e-01]	[4.82879822e+02 8.29215942e+02 8.07496548e-01]	[4.62333588e+02 7.93289429e+02 7.23046362e-01]	[4.21267853e+02 8.06023376e+02 7.59327650e-01]	[4.03341736e+02 7.90825012e+02 7.08449066e-01]	[4.39138977e+02 7.65044556e+02 6.75394893e-01]
[418.76785278 231.35710144 0.90518999]	[418.80380249 272.4019165 0.91375649]	[354.55932617 269.87872314 0.81433684]	[333.93313599 372.49798584 0.82860821]	[313.53097534 469.97848511 0.85489303]	[482.95553589 272.35342407 0.82602423]	[513.57025146 364.82440186 0.79971516]	[526.51965332 462.32278442 0.87074786]	[421.13705444 467.44009399 0.74784255]	[380.14422607 467.48266602 0.73471963]	[403.31994629 623.85076904 0.8680042 ]	[428.96417236 752.26318359 0.80398303]	[459.77511597 467.39447021 0.7261948 ]	[462.23526001 621.40478516 0.87190592]	[467.50100708 790.7142334 0.80050862]	[403.39559937 215.96504211 0.87489522]	[431.5597229 215.92214966 0.86661935]	[382.82727051 195.4755249 0.85493428]	[452.01376343 195.41392517 0.86040717]	[4.62364197e+02 8.34336914e+02 7.94119835e-01]	[4.82887756e+02 8.31740051e+02 8.00542593e-01]	[4.62335632e+02 7.98428101e+02 6.94845498e-01]	[4.21242218e+02 8.03534485e+02 7.44472086e-01]	[4.03328613e+02 7.90791443e+02 7.16927052e-01]	[4.39143127e+02 7.65082153e+02 6.77827239e-01]
[418.80661011 233.89691162 0.91984689]	[421.13516235 274.87121582 0.92778379]	[354.5569458 272.43920898 0.82664394]	[333.91784668 375.10662842 0.84130406]	[313.51644897 472.57247925 0.85226279]	[482.94067383 274.87588501 0.85093856]	[511.10058594 369.9414978 0.79431081]	[526.50286865 464.82803345 0.8578161 ]	[421.16793823 470.0350647 0.74409914]	[380.15258789 472.55807495 0.73333418]	[403.30758667 623.81280518 0.86691928]	[428.92782593 752.28161621 0.80223912]	[459.82403564 469.98788452 0.71997893]	[462.2130127 623.83190918 0.87845743]	[4.67504364e+02 7.93245422e+02 7.88065434e-01]	[405.824646 216.11930847 0.8641994 ]	[434.08847046 216.09173584 0.86898172]	[382.80014038 195.58187866 0.84298235]	[452.01901245 195.60313416 0.84877789]	[4.62319855e+02 8.36911133e+02 7.86143899e-01]	[4.82831757e+02 8.31875854e+02 7.88461924e-01]	[4.62381409e+02 8.03525635e+02 6.94418490e-01]	[4.21210358e+02 8.03549622e+02 7.23316669e-01]	[4.03308807e+02 7.90802551e+02 6.93441808e-01]	[4.39139343e+02 7.65071960e+02 6.87050223e-01]
[418.77526855 234.02163696 0.93311477]	[418.79541016 274.96774292 0.93555284]	[354.52703857 274.97229004 0.83986819]	[331.46838379 377.65307617 0.85304582]	[313.48806763 475.12020874 0.85718381]	[482.94509888 274.96185303 0.86390769]	[511.08712769 372.50170898 0.80598348]	[526.52069092 467.41372681 0.83647162]	[418.80950928 475.07962036 0.74419999]	[380.11993408 475.10882568 0.73607576]	[400.86618042 623.98907471 0.88504988]	[428.9480896 752.26593018 0.80383444]	[459.79174805 472.57589722 0.71635199]	[462.20385742 623.97399902 0.8796652 ]	[4.67436981e+02 7.95885437e+02 7.68479466e-01]	[403.35876465 218.59689331 0.86024398]	[434.08422852 218.59251404 0.86456621]	[382.78674316 198.07371521 0.82725722]	[452.02642822 198.1247406 0.81815648]	[4.62278625e+02 8.42026855e+02 7.97367871e-01]	[4.82766663e+02 8.34412964e+02 7.98398256e-01]	[4.62380341e+02 8.08545959e+02 7.20732272e-01]	[4.21254700e+02 8.06021545e+02 7.14136124e-01]	[4.03349823e+02 7.90808594e+02 6.75825000e-01]	[4.39169678e+02 7.65006836e+02 6.85261726e-01]
[418.73736572 234.06524658 0.92908216]	[418.79067993 275.0741272 0.93408954]	[354.53045654 275.09436035 0.85074866]	[331.4559021 380.13534546 0.85468775]	[313.48162842 477.66088867 0.86912352]	[482.90734863 275.03082275 0.87441492]	[511.06707764 375.03237915 0.82513154]	[526.52526855 467.47463989 0.82909179]	[421.1383667 475.12728882 0.74605215]	[380.11865234 475.15597534 0.73832375]	[400.82846069 624.04052734 0.88692594]	[428.94857788 752.19830322 0.80318397]	[459.81524658 475.10693359 0.72012699]	[462.19009399 626.44360352 0.87640786]	[4.67412445e+02 8.03529358e+02 7.63581038e-01]	[403.33276367 218.66622925 0.84806478]	[434.04782104 221.09628296 0.84744275]	[382.79629517 200.68974304 0.79262406]	[449.48657227 203.14801025 0.79529923]	[4.62291168e+02 8.47040955e+02 7.98014283e-01]	[4.82747467e+02 8.39432495e+02 7.85897553e-01]	[4.62355988e+02 8.08730713e+02 7.19165623e-01]	[4.18761627e+02 8.03549561e+02 7.09971011e-01]	[4.03318207e+02 7.90778137e+02 6.81384146e-01]	[4.39203125e+02 7.62491882e+02 6.66301250e-01]
[418.71868896 236.46124268 0.9272365 ]	[418.7956543 277.5385437 0.93618089]	[354.52084351 277.55145264 0.85720134]	[331.41656494 380.30847168 0.84320027]	[313.48410034 480.15841675 0.89056206]	[482.92623901 277.48919678 0.88225722]	[511.05093384 377.50537109 0.84737277]	[526.51135254 472.53164673 0.82902461]	[421.15222168 477.71231079 0.75994778]	[380.12469482 480.16122437 0.75320899]	[400.81161499 626.51843262 0.87863177]	[428.96810913 752.23815918 0.80543822]	[459.83215332 477.70587158 0.73564756]	[462.19332886 629.03088379 0.86004424]	[4.67402466e+02 8.08554810e+02 7.83681035e-01]	[403.31964111 221.20632935 0.83318293]	[431.52932739 221.16526794 0.8381027 ]	[382.78265381 205.7903595 0.78849435]	[449.45278931 205.70562744 0.80622792]	[4.62240570e+02 8.49585083e+02 8.18341672e-01]	[4.82745209e+02 8.44556458e+02 7.78092146e-01]	[4.62352386e+02 8.11260559e+02 7.30723500e-01]	[4.18711487e+02 8.08638977e+02 6.74818277e-01]	[4.00824036e+02 7.93315674e+02 6.30558670e-01]	[4.39206665e+02 7.62509460e+02 6.71453476e-01]
[418.71325684 236.53735352 0.91296107]	[418.78201294 277.64251709 0.9344126 ]	[354.51724243 277.67098999 0.84926856]	[331.39620972 382.73226929 0.83290786]	[313.51464844 480.23248291 0.90488446]	[482.92169189 277.56399536 0.88528395]	[511.05856323 377.58938599 0.86085725]	[526.49304199 475.07455444 0.83788443]	[421.18200684 480.26193237 0.77886689]	[380.12289429 480.30184937 0.77165151]	[400.7300415 626.63580322 0.87046486]	[428.95779419 749.77813721 0.80707008]	[462.23052979 480.26464844 0.75248206]	[459.84976196 629.12554932 0.8625387 ]	[4.64938751e+02 8.08643250e+02 7.94582665e-01]	[403.31881714 223.73527527 0.82217157]	[431.53204346 223.70291138 0.82809514]	[382.76000977 208.34796143 0.79949248]	[449.46621704 205.78269958 0.8024711 ]	[4.62266052e+02 8.49597839e+02 8.17071795e-01]	[4.82767181e+02 8.44590576e+02 7.87404835e-01]	[4.62295258e+02 8.13741760e+02 7.39898682e-01]	[4.21219543e+02 8.06112305e+02 6.80688739e-01]	[4.03335968e+02 7.93246704e+02 6.39405668e-01]	[4.39214539e+02 7.59931091e+02 6.40633941e-01]
[418.68344116 236.55584717 0.91580558]	[418.76675415 280.11630249 0.9273423 ]	[354.51391602 280.15390015 0.83471334]	[331.41122437 382.79537964 0.82687324]	[313.51266479 480.36730957 0.91410065]	[482.92687988 277.66790771 0.88032633]	[511.08163452 377.74176025 0.86201823]	[526.49731445 477.66281128 0.8589406 ]	[421.16326904 480.3117981 0.78284287]	[380.11941528 480.3447876 0.77323639]	[400.64468384 629.08380127 0.87212342]	[428.95013428 749.68743896 0.8211695 ]	[462.19833374 480.31484985 0.75286466]	[459.83538818 631.67297363 0.85465211]	[4.64926758e+02 8.11166687e+02 8.01431775e-01]	[403.28039551 226.29670715 0.82212025]	[428.93624878 223.74411011 0.81828332]	[382.74807739 210.88813782 0.80842447]	[446.88616943 208.31092834 0.82817113]	[4.62251923e+02 8.49773315e+02 8.49373817e-01]	[4.80344727e+02 8.49571228e+02 8.18491697e-01]	[4.62294098e+02 8.16332458e+02 7.23480642e-01]	[4.21250793e+02 8.03497803e+02 7.11203396e-01]	[4.05838348e+02 7.90754700e+02 6.75921440e-01]	[4.39220642e+02 7.54836182e+02 6.50665224e-01]
[418.65939331 239.13874817 0.87332517]	[418.7706604 282.73754883 0.8986448 ]	[354.49530029 282.77716064 0.80004346]	[331.39718628 385.37347412 0.81994611]	[313.51565552 482.96832275 0.89422762]	[482.93045044 280.19085693 0.85818952]	[513.59814453 380.21664429 0.85154235]	[526.5369873 480.19381714 0.86884654]	[421.18267822 482.83990479 0.7704218 ]	[380.12557983 482.83639526 0.76901609]	[400.64538574 631.62402344 0.85528755]	[426.44644165 749.64459229 0.82227588]	[462.20941162 482.86010742 0.74076247]	[459.83581543 641.81994629 0.8633095 ]	[4.64882446e+02 8.11247986e+02 8.10631633e-01]	[403.24386597 231.36198425 0.83890116]	[426.42669678 228.86920166 0.82820469]	[380.35394287 213.38694763 0.83239549]	[446.88357544 210.83009338 0.84038818]	[459.79684448 852.25354004 0.85540164]	[4.80254120e+02 8.49723694e+02 8.42504978e-01]	[4.62278687e+02 8.18901855e+02 7.21781969e-01]	[4.21210541e+02 7.95892883e+02 7.18506277e-01]	[4.03357788e+02 7.90638733e+02 6.96829259e-01]	[4.39217133e+02 7.54785217e+02 6.61008716e-01]
[418.66000366 239.13937378 0.87341166]	[418.77102661 282.73699951 0.8986429 ]	[354.49713135 282.77532959 0.80055726]	[331.39910889 385.37084961 0.82031208]	[313.5161438 482.96820068 0.89431047]	[482.93069458 280.19198608 0.85780442]	[513.6015625 380.215271 0.85447776]	[526.53814697 480.1947937 0.86863565]	[421.18173218 482.84036255 0.77016985]	[380.12625122 482.83602905 0.76893008]	[400.64584351 631.62097168 0.85572743]	[426.44845581 749.64599609 0.82210481]	[462.20739746 482.86178589 0.74001491]	[459.83789062 641.82348633 0.86336184]	[4.64883301e+02 8.11241821e+02 8.11207592e-01]	[403.24487305 231.36244202 0.83893692]	[426.42797852 228.87063599 0.8282032 ]	[380.35552979 213.3886261 0.83247817]	[446.88409424 210.83415222 0.84043467]	[459.79220581 852.25231934 0.85453492]	[4.80253143e+02 8.49724548e+02 8.42595935e-01]	[4.62280579e+02 8.18891052e+02 7.21208513e-01]	[4.21211639e+02 7.95895569e+02 7.18605459e-01]	[4.03356812e+02 7.90639160e+02 6.96360409e-01]	[4.39218689e+02 7.54785706e+02 6.62088096e-01]
[418.6517334 239.1436615 0.87226355]	[418.76687622 282.73999023 0.89855158]	[354.49084473 282.77761841 0.7995044 ]	[331.4017334 385.37121582 0.82108045]	[313.50991821 482.96325684 0.89394546]	[482.93099976 280.19030762 0.85780513]	[513.60131836 380.21813965 0.85387528]	[526.54779053 480.18362427 0.86619687]	[421.17532349 482.83450317 0.77032429]	[380.12426758 482.83044434 0.7692982 ]	[400.64492798 631.61047363 0.85659671]	[426.45004272 749.64733887 0.82197934]	[462.19647217 482.85540771 0.73922551]	[459.83877563 641.82354736 0.86346579]	[4.64877197e+02 8.11253601e+02 8.10608804e-01]	[400.86962891 231.36418152 0.84164751]	[426.41949463 228.87438965 0.83007914]	[380.34170532 213.38615417 0.83416158]	[446.88516235 210.83404541 0.84041512]	[4.59782501e+02 8.52256775e+02 8.51262152e-01]	[4.80245636e+02 8.49733154e+02 8.40017319e-01]	[4.62278015e+02 8.18905457e+02 7.22084403e-01]	[4.21202332e+02 7.98377380e+02 7.13021576e-01]	[4.03349976e+02 7.90651306e+02 6.93310559e-01]	[4.39219543e+02 7.54790039e+02 6.63543761e-01]
[418.71957397 241.73110962 0.86065507]	[418.77529907 285.33013916 0.88679451]	[354.50256348 285.32910156 0.79816353]	[331.39938354 387.89190674 0.81477845]	[313.52420044 485.42590332 0.88114065]	[482.92810059 282.71530151 0.84212524]	[513.62835693 380.23406982 0.85444349]	[526.55212402 480.19335938 0.86885816]	[421.17050171 485.35095215 0.76447731]	[380.11819458 482.9251709 0.7624405 ]	[398.27862549 629.16546631 0.85652602]	[426.44650269 749.56872559 0.82408154]	[462.18774414 485.36856079 0.73801976]	[459.83218384 641.91204834 0.8667239 ]	[4.64884460e+02 8.11317505e+02 8.04354072e-01]	[403.25741577 233.87324524 0.85968232]	[428.98666382 231.41882324 0.8421607 ]	[380.29626465 213.47174072 0.85134268]	[446.94876099 210.89602661 0.83440316]	[4.59728455e+02 8.52340210e+02 8.49812031e-01]	[4.80204010e+02 8.52166870e+02 8.48369539e-01]	[4.62300598e+02 8.21493774e+02 7.08465040e-01]	[4.18759430e+02 7.95861877e+02 6.89309478e-01]	[4.03295959e+02 7.90611877e+02 6.76613986e-01]	[4.39246826e+02 7.52274780e+02 6.58132195e-01]
[418.7204895 244.223526 0.86193013]	[418.77139282 290.36138916 0.89190769]	[354.50860596 287.88427734 0.80089474]	[331.40994263 390.50750732 0.81967843]	[313.48587036 487.94659424 0.85788494]	[482.90039062 285.27960205 0.83005702]	[513.64801025 380.28665161 0.84726894]	[528.98358154 480.2255249 0.86909032]	[421.19235229 485.43145752 0.75824177]	[380.13415527 485.40499878 0.75309354]	[400.62487793 631.59136963 0.85604006]	[426.44421387 747.17510986 0.82484335]	[462.20440674 485.44247437 0.73630154]	[459.81491089 644.42895508 0.87514091]	[4.62459991e+02 8.13872681e+02 7.87709236e-01]	[403.2492981 233.90423584 0.86466348]	[428.98101807 231.43153381 0.84734929]	[380.26205444 213.51535034 0.87051201]	[446.95278931 210.90649414 0.83063865]	[4.59685669e+02 8.54854797e+02 7.92071402e-01]	[4.80153534e+02 8.52315613e+02 8.29831719e-01]	[4.62274719e+02 8.26614075e+02 7.21478343e-01]	[4.21194031e+02 7.95846130e+02 7.12250531e-01]	[4.03335114e+02 7.90619812e+02 6.97589040e-01]	[4.39240448e+02 7.52213623e+02 6.57553256e-01]
[418.65283203 249.29421997 0.86572719]	[418.79428101 292.95095825 0.91269851]	[354.52026367 292.96722412 0.82098001]	[331.44616699 398.03735352 0.84925473]	[313.46749878 493.05361938 0.84868515]	[482.91442871 290.37771606 0.82864916]	[516.15698242 382.84371948 0.82427174]	[529.03808594 482.77438354 0.8623575 ]	[421.23193359 490.49780273 0.74932075]	[380.15905762 487.99588013 0.74262571]	[398.27203369 634.23724365 0.84279251]	[428.93536377 747.17474365 0.82348251]	[462.25158691 490.51815796 0.7244702 ]	[459.79138184 646.92492676 0.87908912]	[4.62432373e+02 8.24081238e+02 7.91260719e-01]	[400.83016968 234.02696228 0.89373648]	[426.43792725 233.9319458 0.86798346]	[380.2651062 216.0059967 0.8825835]	[446.93548584 213.42684937 0.85531199]	[4.59670654e+02 8.57446228e+02 7.84321427e-01]	[4.80176849e+02 8.54863464e+02 8.24439824e-01]	[4.62273621e+02 8.31691467e+02 7.47585058e-01]	[4.21218018e+02 7.95839844e+02 7.33361661e-01]	[4.03363129e+02 7.88217773e+02 7.05117941e-01]	[4.39290955e+02 7.52187561e+02 6.60642684e-01]
[418.63174438 249.35870361 0.87142587]	[421.14245605 295.39160156 0.91910666]	[354.51403809 295.41027832 0.8234359 ]	[331.46060181 398.14578247 0.86583543]	[313.47158813 495.6015625 0.85517144]	[482.93899536 292.92211914 0.83391535]	[516.17578125 385.3303833 0.81309932]	[529.07958984 482.83007812 0.85441428]	[421.25338745 493.07495117 0.75061262]	[380.1812439 490.56591797 0.7373836 ]	[400.65194702 636.74822998 0.84500539]	[431.47714233 749.5894165 0.82585424]	[462.28649902 493.0980835 0.72604644]	[459.7989502 647.04888916 0.87493783]	[4.62422028e+02 8.29088623e+02 8.04832637e-01]	[400.82373047 234.06117249 0.89789772]	[426.4458313 233.98674011 0.86849415]	[380.26083374 216.03231812 0.88560098]	[446.9744873 213.45236206 0.8522898 ]	[4.59687347e+02 8.65036621e+02 7.75489628e-01]	[4.80179352e+02 8.57464722e+02 7.88943768e-01]	[4.62262909e+02 8.31822998e+02 7.34030724e-01]	[4.21265625e+02 7.95886230e+02 7.45463014e-01]	[4.05870422e+02 7.90628357e+02 7.06570625e-01]	[4.41686127e+02 7.52225586e+02 6.54955089e-01]
[418.67755127 251.88034058 0.89717549]	[421.15115356 295.48657227 0.92876732]	[354.50192261 295.53631592 0.83598083]	[331.46429443 398.18121338 0.86393321]	[313.45117188 495.68737793 0.85788512]	[482.96337891 295.40612793 0.84744471]	[518.66998291 387.9119873 0.81726438]	[531.57147217 482.88430786 0.84701765]	[421.24050903 495.60189819 0.75069499]	[380.19506836 493.11090088 0.74053293]	[400.69223022 639.33197021 0.85278553]	[431.48556519 749.59118652 0.82260978]	[462.25393677 495.61315918 0.72951901]	[459.79351807 647.06616211 0.86403143]	[4.62402527e+02 8.29245605e+02 8.17677975e-01]	[400.85842896 236.48768616 0.90291256]	[428.96621704 234.06790161 0.86611295]	[380.26065063 216.085495 0.88283443]	[449.45300293 213.53433228 0.84974587]	[4.59638123e+02 8.67571533e+02 7.73270190e-01]	[4.77738464e+02 8.62522644e+02 7.77008593e-01]	[4.62258698e+02 8.34357849e+02 7.23214686e-01]	[4.21244110e+02 7.95898254e+02 7.39653111e-01]	[4.05851746e+02 7.90632935e+02 6.99812710e-01]	[4.41697357e+02 7.52227783e+02 6.58326328e-01]
[418.70806885 254.3891449 0.919245 ]	[421.1918335 295.5619812 0.93727911]	[354.52133179 295.61602783 0.84547019]	[331.46807861 400.64379883 0.86173761]	[313.45089722 498.16629028 0.87022543]	[485.37200928 295.49209595 0.85967571]	[518.72967529 392.97924805 0.83243692]	[534.10742188 485.40454102 0.82873285]	[421.28433228 495.68966675 0.75605708]	[380.22662354 495.64562988 0.74366176]	[400.73901367 639.35162354 0.85370457]	[431.48721313 749.63726807 0.82865059]	[462.3175354 498.181427 0.73961705]	[459.818573 647.12225342 0.85803092]	[4.62414398e+02 8.31726624e+02 8.17454040e-01]	[403.27371216 236.61001587 0.89835244]	[431.48416138 236.5763855 0.86643714]	[380.28381348 218.53742981 0.86348349]	[449.44430542 216.11975098 0.84345907]	[4.59682220e+02 8.67685120e+02 7.90519834e-01]	[4.80177856e+02 8.65087280e+02 7.83484221e-01]	[4.62241486e+02 8.36920837e+02 7.16334999e-01]	[4.21223694e+02 7.98407898e+02 7.23888814e-01]	[4.05821442e+02 7.90661377e+02 6.89912081e-01]	[4.41697266e+02 7.52271973e+02 6.63183153e-01]
[418.70349121 254.46032715 0.93610442]	[421.21603394 295.6411438 0.9376353 ]	[354.55175781 298.03027344 0.85192358]	[333.92504883 400.66598511 0.86802006]	[313.45425415 498.23764038 0.87620735]	[485.38684082 295.58361816 0.86880875]	[518.76605225 393.07376099 0.84582663]	[536.63372803 487.97680664 0.81726927]	[421.29428101 498.19259644 0.76195657]	[380.24145508 498.14260864 0.74452609]	[400.72283936 641.85949707 0.86216593]	[431.49404907 749.6038208 0.83129942]	[462.32022095 498.24951172 0.74450356]	[459.81295776 649.64172363 0.85227185]	[4.62439789e+02 8.31771240e+02 8.19347501e-01]	[403.26019287 236.68684387 0.89584029]	[431.46841431 236.64904785 0.86300588]	[380.28421021 218.59701538 0.85138214]	[449.42727661 218.58360291 0.83250046]	[4.59738342e+02 8.70153198e+02 8.03612947e-01]	[4.80252686e+02 8.67598755e+02 7.94328749e-01]	[4.62235657e+02 8.39455505e+02 7.19034791e-01]	[4.21233734e+02 7.98374329e+02 7.14879513e-01]	[4.05840912e+02 7.90635925e+02 6.87883019e-01]	[4.41697662e+02 7.52222107e+02 6.57860875e-01]
[418.70611572 254.51132202 0.93470651]	[421.22302246 298.07528687 0.93764997]	[354.57635498 298.12322998 0.85836196]	[333.91845703 400.74234009 0.86058509]	[313.45996094 500.66256714 0.88227773]	[485.39428711 298.02380371 0.87378401]	[518.79602051 395.63949585 0.86612469]	[536.6506958 490.48080444 0.81242585]	[421.29064941 498.197052 0.76224488]	[380.24630737 498.15078735 0.74395627]	[400.75299072 641.87158203 0.86550546]	[431.51226807 749.63085938 0.82760525]	[462.31137085 498.2565918 0.74439025]	[459.81185913 649.65203857 0.85911876]	[4.62452637e+02 8.31868469e+02 8.08648944e-01]	[403.26519775 239.10762024 0.88054657]	[431.48284912 239.05532837 0.85086823]	[380.33731079 221.14146423 0.81749618]	[449.43597412 221.09716797 0.82740611]	[4.59751801e+02 8.70166199e+02 8.05100679e-01]	[4.80249817e+02 8.67651428e+02 7.97567844e-01]	[4.62221466e+02 8.44586426e+02 7.05989242e-01]	[4.21206543e+02 7.95845398e+02 7.13322103e-01]	[4.05829254e+02 7.88197327e+02 6.87848449e-01]	[4.41721954e+02 7.52282227e+02 6.51409388e-01]
[418.73809814 254.58164978 0.93692291]	[421.26702881 298.14822388 0.93600649]	[356.98382568 298.18859863 0.86093837]	[333.9447937 400.77786255 0.86385006]	[313.46682739 500.72125244 0.89118499]	[485.43276978 298.08016968 0.87297648]	[521.20025635 398.14920044 0.89755005]	[536.67352295 493.09146118 0.81551528]	[421.33789062 498.23681641 0.75629747]	[380.29614258 498.18011475 0.74220163]	[400.77420044 641.89935303 0.86969554]	[431.5239563 749.6182251 0.82582283]	[462.3548584 500.73168945 0.74206269]	[462.19674683 657.23852539 0.84872639]	[4.64831299e+02 8.34335693e+02 8.02636027e-01]	[403.26629639 239.17504883 0.87000221]	[431.54733276 239.11512756 0.85439146]	[380.34677124 223.69380188 0.80348593]	[449.44277954 221.15466309 0.82102346]	[4.59678955e+02 8.70223389e+02 7.95540929e-01]	[4.80193634e+02 8.70118713e+02 7.88050532e-01]	[4.62277405e+02 8.47110474e+02 7.18177497e-01]	[4.21187286e+02 7.95827942e+02 7.05401182e-01]	[4.03354614e+02 7.88182556e+02 6.84648812e-01]	[4.41729095e+02 7.52279724e+02 6.48919165e-01]
[418.72183228 254.55709839 0.92891705]	[421.25982666 298.21218872 0.92792583]	[357.00183105 300.65209961 0.85365766]	[333.96600342 400.85128784 0.85300606]	[313.50024414 500.85549927 0.9054293 ]	[485.43453979 298.12347412 0.86913729]	[521.22937012 398.20898438 0.90465605]	[536.69830322 495.62072754 0.82086641]	[421.3421936 500.72750854 0.76706743]	[380.30761719 500.6786499 0.7510227 ]	[400.80499268 641.91235352 0.86359364]	[431.53793335 749.6651001 0.82354409]	[462.3631897 500.79281616 0.75142753]	[462.21270752 659.88525391 0.86858404]	[4.64850067e+02 8.39421448e+02 7.78763592e-01]	[403.30413818 239.17988586 0.85211778]	[431.51977539 239.11462402 0.84631765]	[382.78155518 226.3059845 0.79842877]	[449.48794556 223.66349792 0.81978893]	[4.59643738e+02 8.72704468e+02 7.78943896e-01]	[4.80166626e+02 8.70290527e+02 7.95078933e-01]	[4.62315430e+02 8.49697266e+02 7.42026329e-01]	[4.21180939e+02 7.95843567e+02 7.10979044e-01]	[4.03360321e+02 7.88190857e+02 6.89737916e-01]	[4.41747101e+02 7.54791748e+02 6.56908154e-01]
[418.73382568 256.98532104 0.92148107]	[421.33474731 300.77426147 0.89365798]	[357.06201172 303.20443726 0.84126294]	[333.97650146 403.38671875 0.84051347]	[313.43096924 503.34957886 0.89799458]	[487.96435547 300.70281982 0.83055234]	[521.27984619 400.79440308 0.89940834]	[536.72143555 500.76034546 0.85780883]	[423.79916382 500.81231689 0.7552591 ]	[382.82034302 500.76974487 0.74280715]	[403.30401611 644.33752441 0.85833001]	[431.53106689 749.71264648 0.81827241]	[462.39004517 503.28851318 0.74219704]	[462.19973755 662.42437744 0.86981761]	[4.62459625e+02 8.42015747e+02 7.89729476e-01]	[403.35479736 244.18359375 0.82722324]	[431.52706909 241.67189026 0.82337379]	[382.88467407 231.4487915 0.80886388]	[449.52682495 231.29650879 0.84167117]	[4.57203400e+02 8.72880554e+02 8.00598979e-01]	[4.77741791e+02 8.72767151e+02 8.19764316e-01]	[4.62295166e+02 8.49768433e+02 7.53960371e-01]	[4.18759155e+02 7.95886780e+02 6.85036778e-01]	[4.03336914e+02 7.88223999e+02 6.78054035e-01]	[4.41722656e+02 7.57318970e+02 6.52909756e-01]
[418.77780151 257.08456421 0.91237694]	[421.37078857 303.29656982 0.87445122]	[357.07699585 303.26040649 0.83527678]	[333.97991943 405.87127686 0.8382653 ]	[310.93566895 503.43014526 0.87525207]	[490.49386597 303.24685669 0.80510861]	[521.2855835 400.85494995 0.89747256]	[536.67077637 500.83731079 0.85636008]	[423.80426025 503.33065796 0.75654298]	[382.81695557 500.87213135 0.74725223]	[403.38500977 644.36437988 0.85048532]	[431.52978516 749.76348877 0.81139594]	[462.3883667 503.40704346 0.74010038]	[462.21368408 664.92022705 0.88336754]	[4.62442078e+02 8.44596497e+02 7.92824209e-01]	[405.81726074 246.78276062 0.82212859]	[434.03051758 244.24664307 0.82322055]	[385.3397522 233.86700439 0.81059587]	[452.06948853 231.31236267 0.84558731]	[4.57124939e+02 8.75334473e+02 7.69503117e-01]	[4.77718262e+02 8.72883606e+02 8.15613091e-01]	[4.62288757e+02 8.52258423e+02 7.44136512e-01]	[4.18739716e+02 7.98394287e+02 6.46377921e-01]	[4.03293701e+02 7.90632874e+02 6.57578826e-01]	[4.41722656e+02 7.57381409e+02 6.49733722e-01]
[418.77734375 257.08670044 0.9123475 ]	[421.36959839 303.29547119 0.87457216]	[357.0769043 303.26303101 0.83494347]	[333.9720459 405.87350464 0.83658105]	[310.93936157 503.42626953 0.87589794]	[490.49090576 303.24172974 0.80547094]	[521.28759766 400.84768677 0.90005243]	[536.66741943 500.83529663 0.85502744]	[423.81881714 503.32727051 0.75657588]	[382.83901978 500.86642456 0.74553764]	[403.38800049 644.36431885 0.85057914]	[431.55148315 749.75390625 0.8150962 ]	[462.39501953 503.40374756 0.74043447]	[462.21340942 664.91876221 0.88284349]	[4.62444397e+02 8.44611023e+02 7.94152498e-01]	[405.81533813 246.78637695 0.82258904]	[434.02914429 244.2512207 0.82300919]	[385.33758545 233.87284851 0.81022859]	[452.07055664 231.31138611 0.84419274]	[4.57138123e+02 8.75336182e+02 7.69475639e-01]	[4.7772641e+02 8.7288147e+02 8.1300807e-01]	[4.62287842e+02 8.52268799e+02 7.46663392e-01]	[4.18756714e+02 7.98409485e+02 6.49003386e-01]	[4.03315613e+02 7.90646240e+02 6.57433987e-01]	[4.41726379e+02 7.57364807e+02 6.45512521e-01]
[421.16363525 257.08117676 0.90843076]	[421.39477539 305.84280396 0.85986108]	[357.11004639 303.2986145 0.83185101]	[333.97372437 408.44198608 0.83234805]	[310.91967773 505.86880493 0.86508042]	[490.50323486 305.81137085 0.7928291 ]	[521.31213379 403.37774658 0.88376391]	[536.65039062 503.31121826 0.8574118 ]	[423.81307983 503.41769409 0.76002955]	[382.82434082 503.34655762 0.74996072]	[403.3961792 644.42578125 0.85292625]	[431.540802 749.75390625 0.81389272]	[462.39331055 505.93164062 0.74088061]	[459.83877563 665.0244751 0.89071566]	[4.62431793e+02 8.44602844e+02 7.91461289e-01]	[405.90063477 246.77719116 0.81491077]	[434.1072998 244.25508118 0.82293487]	[387.86660767 233.90748596 0.81619948]	[457.07067871 231.36529541 0.87758946]	[4.57165894e+02 8.75427856e+02 7.77880490e-01]	[4.77737488e+02 8.75321106e+02 8.09783757e-01]	[4.62251709e+02 8.52266235e+02 7.24486470e-01]	[4.18721497e+02 7.98441223e+02 6.15198731e-01]	[4.03274200e+02 7.90665710e+02 6.39612496e-01]	[4.41710632e+02 7.57362488e+02 6.41122878e-01]
[421.25540161 259.64486694 0.88730532]	[423.78366089 310.88769531 0.85925561]	[357.12493896 308.31973267 0.8246696 ]	[333.94940186 413.50772095 0.83777452]	[310.87969971 505.92169189 0.85426182]	[490.53274536 308.40539551 0.7899189 ]	[521.31793213 405.92285156 0.87225854]	[536.65325928 503.41757202 0.85104042]	[423.82220459 505.88796997 0.74783218]	[382.83053589 503.40014648 0.73945385]	[405.82543945 644.5559082 0.85129535]	[431.54998779 752.17987061 0.81217015]	[462.40637207 505.97033691 0.72864372]	[459.83355713 665.07086182 0.88831389]	[4.62429230e+02 8.44587769e+02 7.96343744e-01]	[408.43695068 251.82403564 0.82471985]	[436.65316772 249.39186096 0.86275852]	[387.90963745 233.97395325 0.81637239]	[457.17114258 233.85539246 0.90007079]	[4.57175293e+02 8.77930359e+02 7.65443563e-01]	[4.80169617e+02 8.75377930e+02 8.00583303e-01]	[4.62260986e+02 8.52207764e+02 7.46080220e-01]	[4.18678864e+02 8.06056458e+02 5.76734781e-01]	[4.00777527e+02 7.93224548e+02 5.98772645e-01]	[4.41704956e+02 7.59863770e+02 6.50266349e-01]
[421.30419922 259.67712402 0.88141072]	[423.7923584 313.40859985 0.86821961]	[357.1288147 310.89437866 0.83006269]	[333.927948 413.5899353 0.84290391]	[308.38174438 505.96429443 0.84813696]	[490.54992676 313.39590454 0.79495394]	[521.31030273 408.40612793 0.87027949]	[534.17559814 503.48550415 0.83665687]	[421.40045166 505.93667603 0.7553187 ]	[382.76034546 503.44573975 0.74347669]	[403.38208008 644.55743408 0.85357678]	[431.53900146 752.19085693 0.81153375]	[462.35336304 508.48187256 0.73352873]	[459.818573 667.52563477 0.87981534]	[4.62399292e+02 8.47081848e+02 7.97161400e-01]	[410.95220947 251.86825562 0.83235168]	[436.69088745 251.83587646 0.86853731]	[387.90811157 234.03814697 0.82212913]	[459.58950806 233.92825317 0.9184407 ]	[4.54588959e+02 8.80540771e+02 7.33908176e-01]	[4.77670837e+02 8.77977295e+02 7.58961022e-01]	[4.62272461e+02 8.52244934e+02 7.40219057e-01]	[4.18647003e+02 8.06082458e+02 5.50957680e-01]	[4.00749146e+02 7.93223511e+02 5.79853237e-01]	[4.41699677e+02 7.59871460e+02 6.59519851e-01]
[421.34255981 262.21939087 0.860852 ]	[423.80410767 313.47509766 0.87684155]	[357.15081787 310.96356201 0.8400771 ]	[333.95700073 411.02334595 0.83488679]	[305.82312012 505.97711182 0.84754205]	[490.56164551 313.47607422 0.80646706]	[521.29748535 408.40701294 0.86594886]	[534.14886475 505.97006226 0.82422179]	[421.35818481 505.95205688 0.75886011]	[380.33905029 503.44769287 0.74874586]	[403.38186646 646.98474121 0.85473108]	[428.99151611 752.19854736 0.7997188 ]	[462.32244873 508.4906311 0.73466432]	[459.7840271 667.58178711 0.88077748]	[4.62375275e+02 8.49600220e+02 7.98888981e-01]	[410.98858643 251.96864319 0.84802902]	[439.11273193 251.93475342 0.8906371 ]	[387.9256897 234.05181885 0.824911 ]	[459.64404297 233.98023987 0.92495143]	[4.46954193e+02 8.83082764e+02 7.23488331e-01]	[4.72587311e+02 8.83063049e+02 7.37362862e-01]	[4.62298859e+02 8.52383057e+02 7.09855497e-01]	[4.18703705e+02 8.03524536e+02 5.63690245e-01]	[4.03269073e+02 7.90763733e+02 5.98400354e-01]	[4.39268219e+02 7.59897095e+02 6.57184720e-01]
[421.37640381 264.71704102 0.85723889]	[423.80618286 313.53588867 0.88488001]	[357.15023804 313.46121216 0.85277915]	[333.94647217 416.03305054 0.84917784]	[305.82327271 505.97460938 0.85098737]	[490.57330322 313.53735352 0.81324369]	[521.28564453 408.42288208 0.86083394]	[534.13122559 506.00241089 0.82409787]	[421.3734436 508.46588135 0.75346422]	[382.74264526 505.91085815 0.74124813]	[403.39715576 647.04724121 0.84799975]	[431.49371338 752.17346191 0.80216461]	[462.3269043 511.05032349 0.73334724]	[459.75137329 667.65252686 0.8704558 ]	[4.62379669e+02 8.49666199e+02 7.98645973e-01]	[413.50317383 254.3782196 0.86670113]	[439.13690186 254.35231018 0.89944416]	[390.43231201 236.43971252 0.82192791]	[459.6678772 234.05502319 0.92722136]	[4.54577087e+02 8.88124268e+02 7.25895226e-01]	[4.77647247e+02 8.85617188e+02 7.51414180e-01]	[4.62262695e+02 8.54839844e+02 7.04362571e-01]	[4.18723297e+02 8.00939819e+02 5.86749375e-01]	[4.03299255e+02 7.90693298e+02 6.20174348e-01]	[4.39291443e+02 7.57372253e+02 6.50229335e-01]
[421.36746216 264.73477173 0.85734755]	[423.82788086 315.93878174 0.8909632 ]	[357.15655518 313.50817871 0.85769796]	[333.96353149 416.12182617 0.86379147]	[305.81616211 508.47494507 0.83966285]	[493.11090088 315.95739746 0.82382327]	[521.30541992 410.9901123 0.85755491]	[534.14465332 508.52127075 0.81337553]	[421.36419678 508.49908447 0.75134093]	[380.33358765 505.92974854 0.7391023 ]	[403.3899231 647.05334473 0.85022497]	[431.47644043 752.19036865 0.80306369]	[462.33325195 513.58624268 0.73214179]	[459.73416138 670.16876221 0.85227561]	[4.62394989e+02 8.49760071e+02 7.95749187e-01]	[413.49261475 254.39234924 0.86609191]	[439.13787842 254.38113403 0.90294337]	[390.4609375 236.47953796 0.81877416]	[459.68695068 236.41671753 0.93807858]	[4.57154266e+02 8.90670044e+02 7.63082564e-01]	[4.80156921e+02 8.88167419e+02 7.71333814e-01]	[4.62227264e+02 8.57386780e+02 6.86559916e-01]	[4.18726898e+02 8.00979248e+02 5.92741668e-01]	[4.03299408e+02 7.90728088e+02 6.19873822e-01]	[4.39287476e+02 7.59870117e+02 6.51340544e-01]
[421.37203979 267.31381226 0.85434836]	[423.83468628 316.01116943 0.90036386]	[357.14715576 315.9402771 0.85961258]	[333.97250366 418.57165527 0.87554896]	[305.82913208 508.52816772 0.83326292]	[495.59292603 316.03649902 0.83418655]	[521.31781006 413.52319336 0.86365312]	[534.10778809 511.0592041 0.81065381]	[421.35894775 511.02163696 0.74696785]	[380.30990601 505.96130371 0.73704898]	[403.37142944 646.98474121 0.85692155]	[428.97033691 752.1831665 0.807145 ]	[462.33840942 516.12261963 0.73195785]	[459.69622803 670.20452881 0.84640592]	[4.62376709e+02 8.49788574e+02 8.01353455e-01]	[413.51657104 254.46406555 0.87444746]	[439.14764404 254.46302795 0.91367018]	[390.49926758 236.48162842 0.8282454 ]	[459.71011353 236.47151184 0.92849576]	[4.54599670e+02 8.90684998e+02 7.54600644e-01]	[4.77654663e+02 8.88218872e+02 7.61728048e-01]	[4.62271851e+02 8.57409912e+02 6.86457276e-01]	[4.18716888e+02 8.03516052e+02 5.89214325e-01]	[4.03283936e+02 7.90767212e+02 6.06885135e-01]	[4.39248260e+02 7.57386353e+02 6.49585605e-01]
[421.36898804 269.83425903 0.85944033]	[423.84890747 316.08078003 0.90503258]	[357.1675415 316.01412964 0.86811399]	[333.99743652 418.63119507 0.88592333]	[305.77865601 511.02603149 0.83086658]	[493.13146973 316.07382202 0.83678555]	[521.31365967 413.59692383 0.86259216]	[534.11639404 516.14819336 0.81843174]	[421.3717041 511.07678223 0.74123943]	[380.34234619 508.45501709 0.72636348]	[403.38348389 647.00195312 0.85040087]	[428.95883179 752.2052002 0.80847883]	[462.33618164 516.17456055 0.7308346 ]	[459.70968628 675.20306396 0.84051007]	[4.62369537e+02 8.52319214e+02 7.96954572e-01]	[413.52661133 254.521698 0.88432395]	[439.14120483 254.51725769 0.91792738]	[390.50717163 236.53266907 0.8326956 ]	[459.73162842 236.50698853 0.93202287]	[4.57107452e+02 8.93209839e+02 7.70340979e-01]	[4.77695618e+02 8.90743347e+02 7.94187427e-01]	[4.62239594e+02 8.65056458e+02 6.73263133e-01]	[4.18740143e+02 8.03504761e+02 6.02266788e-01]	[4.03297058e+02 7.90770935e+02 6.19305670e-01]	[4.39237122e+02 7.59905945e+02 6.48172498e-01]
[423.8182373 272.35229492 0.85843027]	[423.86932373 316.15142822 0.90611506]	[357.18505859 316.08392334 0.87336302]	[333.99700928 418.65463257 0.88806808]	[303.30047607 511.08087158 0.83067608]	[493.12780762 316.12246704 0.83915854]	[521.33569336 416.08743286 0.87916124]	[534.15826416 518.65631104 0.8243897 ]	[421.37521362 513.61834717 0.74124086]	[380.34539795 508.51251221 0.72299051]	[403.38192749 647.05761719 0.84608227]	[428.93380737 752.22473145 0.8094793 ]	[462.33374023 518.6786499 0.73362046]	[459.68167114 677.80041504 0.84940624]	[4.62345306e+02 8.52319153e+02 8.00966740e-01]	[416.04678345 254.59701538 0.89469278]	[439.21212769 254.58924866 0.92508602]	[393.05541992 236.60055542 0.85283262]	[459.76571655 236.56005859 0.9227398 ]	[4.54620483e+02 8.93272583e+02 7.61710584e-01]	[4.77680878e+02 8.90805054e+02 8.03321719e-01]	[4.62249634e+02 8.65053223e+02 6.72551095e-01]	[4.18734070e+02 8.03570374e+02 5.73157310e-01]	[4.03287109e+02 7.90809875e+02 5.96516848e-01]	[4.39201355e+02 7.59921143e+02 6.45078421e-01]
[423.88464355 272.42648315 0.86830568]	[423.8817749 318.60070801 0.90311211]	[357.20819092 318.53433228 0.87892056]	[334.00338745 418.73989868 0.89726448]	[303.29669189 513.62139893 0.83235079]	[495.60653687 318.60525513 0.84018523]	[521.3324585 418.6574707 0.89802229]	[534.12927246 521.21087646 0.85444665]	[421.35009766 516.18981934 0.74920082]	[380.31396484 511.08999634 0.72342473]	[405.87030029 647.13720703 0.83505034]	[428.95565796 752.25976562 0.80310315]	[462.31292725 518.76934814 0.74024159]	[459.64880371 680.32440186 0.84624076]	[4.62195587e+02 8.52352295e+02 7.96373010e-01]	[416.10998535 256.96817017 0.90857559]	[439.26724243 257.01446533 0.93311441]	[395.52902222 236.670578 0.86094201]	[459.81066895 239.09997559 0.90123183]	[4.46888123e+02 8.93295288e+02 7.56681263e-01]	[4.69993439e+02 8.90824585e+02 7.55097628e-01]	[4.62222443e+02 8.65072327e+02 6.51444197e-01]	[4.18743744e+02 8.03501404e+02 6.02923095e-01]	[4.05835083e+02 7.90787537e+02 6.19548321e-01]	[4.39222656e+02 7.62427063e+02 6.48351192e-01]
[423.88275146 272.42611694 0.86836851]	[423.88366699 318.6022644 0.90278423]	[357.2086792 318.53387451 0.87886959]	[334.00253296 418.73892212 0.89726031]	[303.29925537 513.61883545 0.83136028]	[495.61077881 318.60888672 0.84046608]	[521.33831787 418.68603516 0.90328765]	[534.12365723 521.19976807 0.85179949]	[421.35128784 516.19366455 0.74934632]	[380.31420898 511.09338379 0.72313499]	[405.86935425 647.1317749 0.83569556]	[428.93460083 752.25146484 0.80584538]	[462.31427002 518.77490234 0.74084693]	[459.65249634 680.3215332 0.8467381 ]	[4.62195221e+02 8.52350342e+02 7.95970738e-01]	[416.10839844 256.96740723 0.90830141]	[439.26654053 257.01321411 0.93266582]	[395.5272522 236.66880798 0.86101019]	[459.81344604 239.09107971 0.90281862]	[4.46886627e+02 8.93299438e+02 7.54363179e-01]	[4.69988281e+02 8.90827759e+02 7.53173232e-01]	[4.62223755e+02 8.65072388e+02 6.50369048e-01]	[4.18735596e+02 8.03526917e+02 5.90212822e-01]	[4.05830780e+02 7.90801697e+02 6.09586596e-01]	[4.39198059e+02 7.59940247e+02 6.43665671e-01]
[426.34573364 274.88412476 0.87648797]	[423.89157104 318.62945557 0.90256745]	[357.21838379 318.54818726 0.87780553]	[334.01702881 418.72280884 0.89738631]	[303.28665161 516.11791992 0.83554524]	[495.62518311 318.64059448 0.84160906]	[521.3380127 418.66778564 0.89682031]	[531.62774658 521.29138184 0.86116886]	[421.37783813 516.14544678 0.74224108]	[380.34112549 511.04342651 0.71929026]	[405.88949585 647.10913086 0.83547163]	[428.99645996 752.27923584 0.79555106]	[462.34451294 518.72991943 0.73419517]	[459.62539673 677.82983398 0.84011632]	[4.59809113e+02 8.52337708e+02 7.95892954e-01]	[416.13134766 257.07952881 0.90163422]	[439.29196167 257.11367798 0.92801678]	[395.58847046 239.07514954 0.84945846]	[462.19265747 239.11436462 0.8922413 ]	[4.44369568e+02 8.93349304e+02 7.53738701e-01]	[4.67428955e+02 8.93213684e+02 7.54437149e-01]	[4.59816345e+02 8.65058167e+02 6.39528275e-01]	[4.18750244e+02 8.00993408e+02 6.02514446e-01]	[4.05869598e+02 7.90766541e+02 6.24887884e-01]	[4.39253326e+02 7.62465698e+02 6.29908562e-01]
[426.34411621 274.88586426 0.87665451]	[423.88928223 318.63049316 0.90268737]	[357.22039795 318.5524292 0.87839311]	[334.01599121 418.73013306 0.89723617]	[303.28530884 516.11254883 0.83505845]	[495.60971069 318.63513184 0.84102237]	[521.33642578 418.66738892 0.89662337]	[531.62426758 521.2833252 0.86039174]	[421.38024902 516.15075684 0.74200785]	[380.34414673 511.04785156 0.71830678]	[405.89431763 647.10662842 0.83506989]	[428.98571777 752.27307129 0.79590678]	[462.34655762 518.73443604 0.73380029]	[459.62988281 677.81890869 0.83977878]	[4.59802124e+02 8.52335205e+02 7.96145082e-01]	[416.12963867 257.08044434 0.90093333]	[439.29202271 257.11538696 0.92779493]	[395.59228516 239.07875061 0.84976751]	[462.19760132 239.11602783 0.89318347]	[4.44376495e+02 8.93354736e+02 7.52591014e-01]	[4.67436768e+02 8.93214661e+02 7.53924906e-01]	[4.59803894e+02 8.65053467e+02 6.38097763e-01]	[4.21192200e+02 8.00971985e+02 6.05749667e-01]	[4.05886902e+02 7.90769653e+02 6.25713766e-01]	[4.39244415e+02 7.62452454e+02 6.28434062e-01]
[426.35739136 274.95599365 0.88981557]	[423.9161377 318.66482544 0.89782214]	[359.58227539 318.58554077 0.8823995 ]	[334.01116943 418.76174927 0.89552021]	[303.25906372 516.11322021 0.83635259]	[495.63040161 318.68835449 0.83971459]	[521.35406494 421.15142822 0.90195888]	[531.62164307 521.27722168 0.85524607]	[421.36392212 516.18060303 0.74462277]	[380.32626343 511.0635376 0.71845484]	[405.90280151 647.10675049 0.83310252]	[428.98617554 752.2822876 0.79414493]	[462.33062744 518.77362061 0.73734999]	[459.61972046 677.80407715 0.84130311]	[4.59770844e+02 8.52271423e+02 8.06188643e-01]	[416.13357544 257.1477356 0.89736158]	[439.30670166 257.17095947 0.92875797]	[395.60797119 239.14053345 0.84583801]	[462.21337891 241.62303162 0.87896967]	[4.44421173e+02 8.93390259e+02 7.55023241e-01]	[4.67483429e+02 8.93212952e+02 7.56079137e-01]	[4.59758575e+02 8.62491394e+02 6.38715744e-01]	[4.21291809e+02 8.00937683e+02 6.61692262e-01]	[4.10965515e+02 7.90755676e+02 6.63537979e-01]	[4.39248627e+02 7.62445618e+02 6.32387340e-01]
[426.43325806 275.02429199 0.88219953]	[426.36151123 318.70797729 0.89021873]	[359.62844849 318.59005737 0.88524932]	[334.01199341 418.76699829 0.89455247]	[303.23858643 516.13232422 0.83933395]	[495.68389893 321.15356445 0.83326477]	[521.36138916 421.25537109 0.90403163]	[531.59197998 521.36791992 0.86232078]	[421.35751343 518.68621826 0.75295216]	[382.72567749 513.621521 0.71817744]	[405.85473633 647.08032227 0.84005702]	[428.95245361 752.30181885 0.79501146]	[462.29779053 521.23266602 0.74685287]	[459.59957886 677.81408691 0.84089696]	[4.59697723e+02 8.52271240e+02 7.92082548e-01]	[418.58221436 257.19781494 0.89996523]	[441.6892395 259.61981201 0.91586637]	[398.02804565 241.65084839 0.85796654]	[462.23928833 244.27456665 0.86814338]	[4.44427032e+02 8.95843140e+02 7.46901393e-01]	[4.67457031e+02 8.93268982e+02 7.48007476e-01]	[4.59672943e+02 8.59992126e+02 6.13394380e-01]	[4.21227325e+02 8.00969177e+02 6.51646018e-01]	[4.08462250e+02 7.90786133e+02 6.58092856e-01]	[4.39221497e+02 7.62450195e+02 6.21086955e-01]
[426.42440796 275.06594849 0.88687277]	[426.35250854 318.76727295 0.88202065]	[359.61105347 318.6534729 0.88266283]	[334.00170898 418.7996521 0.89436662]	[303.20751953 516.14465332 0.84302408]	[498.12246704 321.20791626 0.82777554]	[521.35986328 421.30477905 0.90216756]	[531.59008789 521.41461182 0.86316335]	[421.35583496 518.6831665 0.75142032]	[380.34036255 513.59735107 0.71981394]	[403.37750244 647.00274658 0.85261822]	[428.91705322 752.26708984 0.79997897]	[462.31100464 521.24072266 0.74357599]	[457.2215271 680.362854 0.84229934]	[4.59680298e+02 8.52320435e+02 7.93703794e-01]	[418.57635498 259.59103394 0.89403635]	[441.69546509 259.67199707 0.90664542]	[398.06808472 241.71138 0.85176671]	[462.22973633 249.33621216 0.87731713]	[4.44399139e+02 8.95866821e+02 7.63986647e-01]	[4.64959290e+02 8.93282532e+02 7.60126948e-01]	[4.59679535e+02 8.62539124e+02 6.10545218e-01]	[4.21267120e+02 8.00942566e+02 6.98244989e-01]	[4.11021973e+02 7.90782104e+02 6.90536201e-01]	[4.39169525e+02 7.59919434e+02 6.05221331e-01]
[426.4262085 275.07492065 0.88810813]	[426.34576416 321.17019653 0.87815917]	[359.61322021 318.70352173 0.87906849]	[333.97833252 421.20162964 0.88549387]	[300.74313354 518.64080811 0.85543162]	[498.12023926 321.24285889 0.82293063]	[521.34527588 421.30981445 0.90341955]	[531.59680176 523.77484131 0.86432338]	[421.34716797 518.73071289 0.7572431 ]	[380.3432312 513.64080811 0.72073179]	[403.31005859 647.00292969 0.86217022]	[428.92160034 752.26702881 0.79694015]	[462.28192139 521.28985596 0.74937069]	[457.17022705 682.88842773 0.83760595]	[4.59660431e+02 8.52307251e+02 8.14009309e-01]	[418.56982422 259.61608887 0.8891865 ]	[441.69570923 259.67242432 0.90745759]	[398.09631348 244.21739197 0.84795684]	[462.23605347 249.3866272 0.8844558 ]	[4.44372070e+02 8.95923584e+02 7.80927241e-01]	[4.64879211e+02 8.93305237e+02 7.75689304e-01]	[4.59723480e+02 8.60000977e+02 6.32615745e-01]	[4.21255341e+02 8.00983643e+02 7.12959290e-01]	[4.13522980e+02 7.93217346e+02 6.94234312e-01]	[4.39159119e+02 7.59886719e+02 6.00998640e-01]
[426.40988159 275.09918213 0.88880694]	[426.34344482 321.21679688 0.87331551]	[359.62020874 318.74240112 0.87633979]	[333.95288086 421.21310425 0.87880236]	[300.72042847 516.21466064 0.85857153]	[495.69290161 321.28414917 0.81584454]	[521.33984375 421.37094116 0.89970052]	[531.56677246 523.8223877 0.86695158]	[421.32250977 521.23046875 0.77500498]	[380.30303955 516.20605469 0.73799741]	[403.2449646 647.1529541 0.847691 ]	[428.92398071 754.77056885 0.78180319]	[462.27975464 521.37335205 0.75930417]	[457.07965088 682.98760986 0.83765185]	[4.59640045e+02 8.52291626e+02 8.27165306e-01]	[416.17276001 259.62890625 0.880826 ]	[441.6986084 259.70635986 0.89716887]	[398.0776062 244.27012634 0.84509742]	[462.23086548 251.85047913 0.89444578]	[4.44332764e+02 8.95961182e+02 7.89223969e-01]	[4.64836304e+02 8.93323792e+02 7.82523632e-01]	[4.59729431e+02 8.59971252e+02 6.52203441e-01]	[4.18771179e+02 8.03487610e+02 7.13664711e-01]	[4.10985626e+02 7.93245117e+02 6.83652818e-01]	[4.39204407e+02 7.62447449e+02 5.80424905e-01]
[426.41543579 275.1289978 0.88625717]	[426.34738159 321.26205444 0.86519283]	[359.61907959 318.77133179 0.87284648]	[333.93869019 421.2409668 0.87115252]	[300.70028687 518.66638184 0.86619139]	[498.12557983 323.76702881 0.81104356]	[521.33789062 421.35266113 0.90135038]	[531.5803833 523.86877441 0.86167431]	[421.30438232 521.27581787 0.78589952]	[380.28726196 518.70294189 0.74735588]	[400.84661865 652.11810303 0.83689541]	[428.95053101 757.30603027 0.77331811]	[462.26296997 523.82550049 0.76273519]	[457.06109619 685.38269043 0.84137094]	[4.59619141e+02 8.52327148e+02 8.22323322e-01]	[418.56860352 259.66055298 0.87619793]	[441.70855713 262.17901611 0.88401252]	[398.10461426 246.8012085 0.85381871]	[462.22299194 251.9052887 0.91244435]	[4.41894592e+02 8.98408325e+02 7.89583266e-01]	[4.62410950e+02 8.93342346e+02 7.80716956e-01]	[4.59697662e+02 8.62524597e+02 6.42002881e-01]	[4.18728546e+02 8.03492004e+02 7.24131227e-01]	[4.08446259e+02 7.93231750e+02 6.81472480e-01]	[4.39259918e+02 7.64976746e+02 5.92258096e-01]
[426.42745972 275.1340332 0.88760674]	[426.34603882 321.28421021 0.86160898]	[359.61532593 321.15609741 0.87043566]	[333.93569946 421.29537964 0.86847931]	[300.68515015 518.66394043 0.86798263]	[495.68792725 323.79742432 0.80578303]	[521.35357666 421.38464355 0.89863819]	[531.58178711 523.86621094 0.86338133]	[421.32879639 521.29998779 0.78125376]	[380.32376099 518.71948242 0.74338591]	[400.82608032 652.15185547 0.83706802]	[428.94671631 757.31604004 0.7708928 ]	[462.27609253 523.86279297 0.76083899]	[454.64904785 685.37695312 0.84458858]	[4.59595703e+02 8.52346741e+02 8.12179208e-01]	[418.58499146 259.67172241 0.8794142 ]	[441.70394897 262.18292236 0.88862425]	[398.08966064 246.8302002 0.8522191 ]	[462.20568848 251.91998291 0.9159537 ]	[4.41828278e+02 8.98438904e+02 7.91613221e-01]	[4.62344940e+02 8.93380066e+02 7.85840333e-01]	[4.59664917e+02 8.65059753e+02 6.25673592e-01]	[4.18677063e+02 8.03497803e+02 7.25474775e-01]	[4.08389404e+02 7.93235413e+02 6.83075190e-01]	[4.39267853e+02 7.64974731e+02 5.87939382e-01]
[426.34286499 275.1182251 0.89349878]	[423.91442871 323.74066162 0.85644698]	[359.60119629 321.19155884 0.86568576]	[333.93139648 421.34658813 0.86268985]	[300.67990112 518.71630859 0.87796783]	[495.66165161 326.28439331 0.79811031]	[521.34179688 423.78598022 0.89772218]	[531.5793457 523.90332031 0.85839671]	[421.29833984 521.27081299 0.78527027]	[380.28890991 518.69555664 0.74778771]	[400.80551147 652.18139648 0.83935767]	[428.92053223 757.33380127 0.77349532]	[462.24789429 523.82873535 0.76227593]	[454.64685059 685.40985107 0.85032868]	[4.59615387e+02 8.52365051e+02 8.23362648e-01]	[416.14724731 259.66436768 0.86445493]	[439.31268311 262.16842651 0.88497633]	[398.04690552 249.30148315 0.84263068]	[462.18243408 251.90565491 0.91696811]	[4.41806488e+02 8.98465088e+02 7.92374253e-01]	[4.62322083e+02 8.93410217e+02 7.83694565e-01]	[4.59720978e+02 8.65099060e+02 6.33860826e-01]	[4.18661072e+02 8.03481079e+02 7.37695932e-01]	[4.05906372e+02 7.93226501e+02 6.90078259e-01]	[4.39251617e+02 7.64981445e+02 5.82042515e-01]
[423.85180664 277.47000122 0.90081197]	[426.34298706 323.77008057 0.84969056]	[359.62628174 321.21237183 0.86184794]	[333.97302246 421.33694458 0.86845577]	[300.70483398 518.78997803 0.88337702]	[495.62957764 326.31097412 0.79296589]	[521.36138916 423.80566406 0.89221412]	[531.62457275 523.91101074 0.85497844]	[421.30245972 521.3125 0.78743982]	[380.29858398 518.74841309 0.752047 ]	[400.78503418 652.16467285 0.8424592 ]	[426.43200684 754.82470703 0.77884907]	[462.24951172 523.86566162 0.76225686]	[454.62969971 685.43621826 0.84681481]	[4.59618073e+02 8.54813721e+02 8.16451430e-01]	[416.05670166 259.70681763 0.8452853 ]	[439.24816895 262.17080688 0.88188362]	[395.63204956 249.36248779 0.81870246]	[459.84866333 251.91928101 0.91747797]	[4.41801849e+02 8.98457886e+02 7.94521868e-01]	[4.62326935e+02 8.93414795e+02 7.83535480e-01]	[4.59718262e+02 8.67626221e+02 6.42539561e-01]	[4.18641327e+02 8.00975037e+02 7.37624407e-01]	[4.05885345e+02 7.90807495e+02 6.97370410e-01]	[4.39236206e+02 7.62505859e+02 5.74152946e-01]
[423.83081055 277.47155762 0.90364891]	[423.92245483 323.77709961 0.85014397]	[359.6293335 321.22662354 0.86134547]	[333.98098755 421.37734985 0.86593419]	[300.70800781 521.17163086 0.88396645]	[495.6244812 326.29370117 0.7927832 ]	[521.37207031 423.82971191 0.8907606 ]	[534.12005615 523.91082764 0.85568184]	[421.30352783 521.29797363 0.78589505]	[380.28839111 518.73529053 0.75163478]	[400.78451538 652.16070557 0.84308004]	[426.44104004 754.83337402 0.77610314]	[462.26480103 523.84796143 0.76199937]	[454.63397217 685.41162109 0.8457464 ]	[4.59616394e+02 8.54818237e+02 8.14034402e-01]	[416.04367065 259.71060181 0.84317029]	[439.23294067 262.17260742 0.87971783]	[395.6156311 249.39013672 0.81708258]	[459.83505249 251.92866516 0.92015761]	[4.41810425e+02 8.98471191e+02 7.90358961e-01]	[4.62333466e+02 8.93417664e+02 7.80238271e-01]	[4.59709106e+02 8.67633728e+02 6.38503850e-01]	[4.18622040e+02 8.00951721e+02 7.36660421e-01]	[4.05874756e+02 7.90787659e+02 7.02908099e-01]	[4.39253723e+02 7.64963074e+02 5.73461175e-01]
[423.85516357 277.4800415 0.90477115]	[426.34197998 323.76773071 0.85067546]	[359.62609863 321.22277832 0.86197811]	[334.00714111 421.36749268 0.87110704]	[300.71292114 521.19488525 0.88891423]	[495.63668823 326.29769897 0.79330266]	[521.37677002 423.84725952 0.88793701]	[534.14227295 523.94586182 0.85256469]	[421.31878662 521.31652832 0.7841152 ]	[380.30084229 518.75134277 0.75199926]	[400.78271484 652.11572266 0.8471989 ]	[428.95458984 757.32885742 0.77269095]	[462.29046631 523.87145996 0.76082069]	[454.63723755 685.39831543 0.8458662 ]	[4.59590363e+02 8.54814819e+02 8.06819320e-01]	[416.05178833 259.72531128 0.84391433]	[439.25228882 262.17410278 0.88670117]	[395.61795044 251.83149719 0.81322038]	[459.82778931 251.9329071 0.9171108 ]	[4.41815674e+02 8.98476562e+02 7.91889608e-01]	[4.62332825e+02 8.93417175e+02 7.82813847e-01]	[4.59662842e+02 8.67608337e+02 6.30136788e-01]	[4.18580536e+02 8.01006348e+02 7.16725171e-01]	[4.05829254e+02 7.90815918e+02 6.93527818e-01]	[4.39289185e+02 7.65007507e+02 5.73947906e-01]
[423.87731934 277.47912598 0.90327895]	[423.92358398 323.77401733 0.85029233]	[359.62002563 321.23373413 0.86091548]	[334.0144043 421.36401367 0.87208784]	[300.72573853 521.20953369 0.8890723 ]	[495.65390015 326.29562378 0.7953425 ]	[521.38751221 423.89715576 0.88037419]	[534.12414551 523.93951416 0.8549273 ]	[421.31997681 521.33050537 0.78535724]	[380.29177856 518.76635742 0.75373995]	[400.79327393 652.14691162 0.84423238]	[428.97601318 757.35449219 0.76679176]	[462.30569458 523.88482666 0.75995314]	[454.65319824 685.39117432 0.85105336]	[4.57222839e+02 8.52362610e+02 8.11868131e-01]	[416.06402588 259.72299194 0.84618068]	[439.27209473 262.16378784 0.89343816]	[395.61972046 251.82698059 0.8143273 ]	[459.82223511 251.92210388 0.91149235]	[4.41807709e+02 8.98436401e+02 7.92928874e-01]	[4.62327026e+02 8.93385498e+02 7.93071032e-01]	[4.59619629e+02 8.65095886e+02 6.23422563e-01]	[4.18593964e+02 8.01009460e+02 7.12645710e-01]	[4.05848846e+02 7.90811523e+02 6.86689496e-01]	[4.41677734e+02 7.65038452e+02 5.67904592e-01]
[423.87127686 277.47442627 0.90388578]	[423.92053223 323.77719116 0.85093749]	[359.61422729 321.24194336 0.85919988]	[334.009552 421.36450195 0.87063998]	[300.72509766 521.20874023 0.88873273]	[495.65057373 326.29507446 0.79480767]	[521.39160156 423.89212036 0.88086116]	[534.12200928 523.97399902 0.84876299]	[421.30975342 521.32055664 0.78646708]	[380.28390503 518.75823975 0.75396818]	[400.79272461 652.14556885 0.84434026]	[428.95828247 757.35858154 0.76870739]	[462.29244995 523.87329102 0.76075059]	[454.65106201 685.38635254 0.85008281]	[4.59571808e+02 8.52372803e+02 8.10938358e-01]	[416.06323242 259.71780396 0.84804815]	[439.26672363 262.15258789 0.8952713 ]	[395.62365723 251.82798767 0.81513733]	[459.82128906 251.93109131 0.91435301]	[4.41810913e+02 8.98430115e+02 7.93446064e-01]	[4.62327881e+02 8.93385376e+02 7.94662893e-01]	[4.59619232e+02 8.65107788e+02 6.23258233e-01]	[4.18589417e+02 8.03476624e+02 7.11645544e-01]	[4.05848114e+02 7.90816467e+02 6.86326146e-01]	[4.39294250e+02 7.65033813e+02 5.72693825e-01]
[423.88284302 277.4744873 0.90249145]	[423.91940308 323.78268433 0.85074031]	[359.61834717 321.24932861 0.8581748 ]	[334.00338745 421.34814453 0.87065423]	[300.74133301 521.22113037 0.88880801]	[495.65670776 326.29336548 0.79600972]	[521.38928223 423.88949585 0.88240278]	[534.13885498 523.92364502 0.8554858 ]	[421.324646 521.30047607 0.78274554]	[380.30700684 518.73443604 0.74786335]	[400.80856323 649.68719482 0.84495676]	[428.94818115 757.3706665 0.77049041]	[462.29959106 523.85583496 0.75952905]	[454.64532471 685.3717041 0.8462168 ]	[4.59595062e+02 8.52358093e+02 8.18547308e-01]	[416.06921387 259.72244263 0.84914768]	[439.27294922 262.15054321 0.8955735 ]	[395.62136841 251.84947205 0.81738454]	[459.81054688 251.93635559 0.91460443]	[4.41844086e+02 8.98425049e+02 7.95507550e-01]	[4.62352631e+02 8.93377319e+02 7.94910014e-01]	[4.59644409e+02 8.65084534e+02 6.28740311e-01]	[4.18612793e+02 8.01009277e+02 7.18940556e-01]	[4.05876617e+02 7.90819824e+02 6.96872830e-01]	[4.39272949e+02 7.65044312e+02 5.73412001e-01]
[423.8949585 275.1060791 0.90247852]	[423.91677856 323.79278564 0.85093522]	[359.62387085 321.26187134 0.85503608]	[333.99157715 421.37109375 0.86646438]	[300.73397827 521.21551514 0.88997936]	[495.64526367 326.30249023 0.79429191]	[521.38812256 423.90597534 0.87984967]	[534.13415527 523.95275879 0.85408533]	[421.36407471 521.32501221 0.7786653 ]	[382.74533081 518.76623535 0.74454457]	[400.85473633 649.64282227 0.8439641 ]	[428.92947388 757.32330322 0.77258205]	[462.31707764 523.87969971 0.75884777]	[457.08065796 682.97338867 0.84556925]	[4.59602356e+02 8.52289429e+02 8.30570877e-01]	[416.08248901 259.68826294 0.85638952]	[439.2772522 259.6864624 0.90578848]	[395.62612915 251.85110474 0.82244051]	[459.79797363 251.9087677 0.9066413 ]	[4.44331268e+02 8.95968750e+02 7.93072522e-01]	[4.64829712e+02 8.93327454e+02 7.87541807e-01]	[4.59639984e+02 8.59993347e+02 6.29182577e-01]	[4.18622894e+02 8.03493469e+02 7.17561781e-01]	[4.05878632e+02 7.93231934e+02 6.90945864e-01]	[4.39250336e+02 7.65006958e+02 5.70121348e-01]
[423.90719604 275.07983398 0.9017337 ]	[423.91015625 323.80044556 0.85106665]	[359.61242676 321.26449585 0.85395443]	[333.96865845 421.38394165 0.8647958 ]	[300.72387695 521.26348877 0.8958813 ]	[495.64572144 326.32904053 0.79283309]	[521.37164307 423.89324951 0.8827793 ]	[534.17376709 523.91265869 0.85860616]	[421.3659668 521.27374268 0.77535582]	[382.75738525 518.71166992 0.7380603 ]	[403.25570679 647.12524414 0.85211116]	[428.92990112 757.36553955 0.76995194]	[462.3109436 523.82531738 0.76000971]	[457.11239624 685.38244629 0.85082328]	[4.59602539e+02 8.52294556e+02 8.20885956e-01]	[416.1104126 259.63995361 0.86790717]	[439.29458618 259.66137695 0.91194767]	[395.63320923 251.82458496 0.82755548]	[459.7956543 251.9080658 0.90160692]	[4.44366974e+02 8.95940308e+02 7.84349918e-01]	[4.64881226e+02 8.93292542e+02 7.74493754e-01]	[4.59612915e+02 8.59995605e+02 6.26868248e-01]	[4.18666779e+02 8.03505615e+02 7.17686117e-01]	[4.08387146e+02 7.93239807e+02 6.84670389e-01]	[4.39241791e+02 7.65032104e+02 5.74562550e-01]
[423.89865112 275.05859375 0.90339017]	[423.90762329 323.80996704 0.85056633]	[359.61062622 321.27075195 0.85165012]	[331.47891235 423.79318237 0.85058385]	[300.66888428 521.2902832 0.90408039]	[495.62832642 326.33084106 0.79129058]	[521.37744141 426.3427124 0.87935042]	[536.64196777 523.95471191 0.85570174]	[421.38873291 521.25189209 0.77095914]	[382.79898071 518.69488525 0.73331225]	[403.30673218 646.98852539 0.85971951]	[428.93652344 757.34002686 0.76780295]	[462.31796265 523.79931641 0.76078111]	[457.15179443 685.39361572 0.85695499]	[4.59635773e+02 8.54848328e+02 7.84459949e-01]	[416.11349487 259.61248779 0.8746258 ]	[439.28439331 259.64138794 0.91348267]	[395.63305664 249.36962891 0.8288312 ]	[459.78100586 251.91416931 0.90164167]	[4.44417450e+02 8.95969299e+02 7.48091519e-01]	[4.64932343e+02 8.93340454e+02 7.53122866e-01]	[4.59652191e+02 8.67621765e+02 6.17110014e-01]	[4.18662781e+02 8.03519226e+02 7.07672417e-01]	[4.05895905e+02 7.93248779e+02 6.77000999e-01]	[4.39240540e+02 7.65046692e+02 5.75872600e-01]
[423.91946411 275.04684448 0.8963123 ]	[423.9041748 323.81286621 0.85072696]	[359.61239624 321.26947021 0.85208344]	[331.41384888 423.78442383 0.84734744]	[300.63842773 521.29376221 0.90929282]	[495.62542725 326.33602905 0.79071921]	[521.36486816 426.38452148 0.87814665]	[536.66137695 523.94433594 0.86035317]	[421.39260864 521.23858643 0.77038383]	[382.80438232 518.67810059 0.73122835]	[403.35586548 646.96887207 0.85441333]	[428.92910767 757.34490967 0.76872194]	[462.31088257 521.38311768 0.76459455]	[457.21728516 680.41656494 0.84925908]	[4.59644684e+02 8.54819824e+02 7.73785055e-01]	[416.13980103 259.6161499 0.87518382]	[439.28222656 259.63037109 0.91527718]	[395.6463623 249.36521912 0.83278108]	[459.77471924 251.88861084 0.89464545]	[4.46926270e+02 8.95934692e+02 7.28235126e-01]	[4.67432770e+02 8.93321411e+02 7.42414236e-01]	[4.59610535e+02 8.65133484e+02 5.88387191e-01]	[4.18671509e+02 8.03554871e+02 6.97248697e-01]	[4.05889832e+02 7.93277710e+02 6.68183923e-01]	[4.39240234e+02 7.65069946e+02 5.88500798e-01]
[426.35281372 275.03741455 0.89312243]	[423.88586426 323.78240967 0.85814846]	[359.57577515 321.26974487 0.85111117]	[328.9196167 423.79302979 0.84426653]	[298.25509644 521.26989746 0.90603817]	[495.6217041 323.81686401 0.79680532]	[521.3682251 426.35397339 0.87867993]	[534.18389893 523.894104 0.860506 ]	[421.38604736 518.75268555 0.76134706]	[382.77587891 516.14007568 0.72299105]	[403.38815308 644.5479126 0.85001665]	[426.4586792 754.81481934 0.76589084]	[462.31124878 521.3223877 0.75800788]	[459.59231567 680.31311035 0.84015667]	[4.59621460e+02 8.52355896e+02 7.57226169e-01]	[416.13702393 259.62237549 0.8743335 ]	[439.28039551 259.61087036 0.91719037]	[395.64248657 249.33213806 0.82620239]	[459.76351929 251.84458923 0.88427401]	[4.49462769e+02 8.93434875e+02 7.15674877e-01]	[4.70010010e+02 8.93237793e+02 7.33413398e-01]	[4.57114990e+02 8.65087891e+02 5.82564592e-01]	[4.18636780e+02 8.06069702e+02 6.53573573e-01]	[4.03360016e+02 7.93332153e+02 6.28629506e-01]	[4.39244171e+02 7.65036621e+02 5.81695974e-01]
[423.91818237 274.96264648 0.89129567]	[423.85888672 321.25512695 0.8785904 ]	[357.19937134 321.22122192 0.85906643]	[326.3515625 421.34759521 0.85135067]	[298.24307251 516.21704102 0.87039632]	[495.64071655 321.23977661 0.82009959]	[521.34313965 423.79110718 0.89655435]	[534.12335205 523.76641846 0.86895323]	[421.40567017 516.21221924 0.7472142 ]	[382.79098511 511.0949707 0.71673137]	[403.3470459 644.47167969 0.85469967]	[426.38549805 754.77374268 0.77533287]	[462.32345581 521.2230835 0.74761611]	[457.21261597 680.32910156 0.82885224]	[4.59640991e+02 8.52353271e+02 7.71365106e-01]	[416.13623047 257.15997314 0.89619797]	[439.2718811 257.16378784 0.93194723]	[395.62863159 241.72901917 0.83981144]	[459.75442505 249.30085754 0.87275511]	[4.54593903e+02 8.93240112e+02 7.02627063e-01]	[4.75087128e+02 8.90696655e+02 7.46445656e-01]	[4.57115143e+02 8.65072388e+02 6.02299035e-01]	[4.18694885e+02 8.03562866e+02 6.69483960e-01]	[4.05835510e+02 7.93287415e+02 6.42876029e-01]	[4.39202637e+02 7.65009033e+02 5.82018733e-01]
[423.91299438 272.440979 0.87119472]	[423.87454224 321.17312622 0.88157624]	[359.58572388 321.15942383 0.86342752]	[326.32498169 421.30007935 0.86092865]	[298.23190308 518.6427002 0.86859834]	[495.62689209 321.1534729 0.83150202]	[521.31719971 421.21636963 0.90897596]	[534.11981201 521.29052734 0.86140543]	[421.37738037 516.12322998 0.74669546]	[382.74981689 508.54049683 0.72381687]	[403.30245972 644.38214111 0.86717242]	[426.3994751 754.78790283 0.77965528]	[462.31356812 518.71734619 0.74105471]	[457.22439575 675.26574707 0.81170601]	[4.59632050e+02 8.52348511e+02 7.59581566e-01]	[416.14074707 256.99438477 0.91228867]	[439.28509521 257.03131104 0.93641281]	[395.57394409 239.18162537 0.85673362]	[459.78735352 244.20880127 0.87244815]	[4.57100494e+02 8.90840881e+02 7.00936854e-01]	[4.75153442e+02 8.90621643e+02 7.49206245e-01]	[4.54629242e+02 8.65069641e+02 6.08617187e-01]	[4.18753693e+02 8.06030151e+02 6.84262514e-01]	[4.05859070e+02 7.93290222e+02 6.50098145e-01]	[4.39197937e+02 7.64999207e+02 6.04781151e-01]
[423.91543579 269.86965942 0.84407794]	[423.86953735 318.6914978 0.89784324]	[359.57272339 318.64273071 0.87978446]	[326.32537842 418.79846191 0.870601 ]	[298.22537231 513.60437012 0.85893327]	[495.59408569 318.66821289 0.8421247 ]	[521.30609131 418.78201294 0.90042537]	[534.15606689 518.73046875 0.84366822]	[421.38409424 513.64990234 0.74370903]	[382.74679565 508.54031372 0.72313154]	[403.30285645 644.36999512 0.8687799 ]	[426.40042114 752.29144287 0.78376031]	[462.32540894 518.71380615 0.73691916]	[457.18167114 670.17327881 0.81305391]	[4.59620117e+02 8.52228516e+02 7.63003886e-01]	[416.14434814 254.55355835 0.90958148]	[439.28619385 254.57788086 0.93128264]	[395.57797241 239.05723572 0.87656474]	[459.83355713 239.07696533 0.91084319]	[4.54616241e+02 8.90648682e+02 6.74613237e-01]	[4.75082947e+02 8.85643921e+02 7.15705156e-01]	[4.54615692e+02 8.59941589e+02 6.09740198e-01]	[4.21240570e+02 8.03502930e+02 6.82093143e-01]	[4.08418060e+02 7.93239868e+02 6.52523458e-01]	[4.39188171e+02 7.62451477e+02 5.98424137e-01]
[426.37173462 264.74349976 0.83793461]	[423.85769653 318.55935669 0.9018836 ]	[357.20965576 318.527771 0.87399721]	[326.30789185 418.72283936 0.86762726]	[298.23370361 511.03143311 0.86272395]	[493.08795166 316.16571045 0.84003943]	[521.31335449 418.63052368 0.89220428]	[534.15814209 516.15655518 0.81994802]	[423.78286743 513.5793457 0.73601007]	[382.79666138 508.47677612 0.72312307]	[403.31231689 644.32861328 0.86180526]	[426.44918823 752.24633789 0.77898723]	[462.36764526 516.19927979 0.72980255]	[457.21380615 670.12359619 0.80651551]	[4.59646973e+02 8.52288330e+02 7.37603664e-01]	[416.15222168 254.41850281 0.89643335]	[439.29534912 254.41639709 0.92790985]	[395.525177 236.58360291 0.86595756]	[459.82675171 236.615448 0.92267579]	[4.44316864e+02 8.80478516e+02 6.16981387e-01]	[4.64876434e+02 8.80507507e+02 6.59897327e-01]	[4.59675354e+02 8.65044128e+02 5.86199403e-01]	[4.21209290e+02 8.00948120e+02 7.04979956e-01]	[4.08395630e+02 7.90783264e+02 6.73872232e-01]	[4.39252747e+02 7.59929871e+02 5.89573562e-01]
[428.91195679 262.16299438 0.84043157]	[423.84536743 316.09326172 0.89964521]	[357.20336914 316.03613281 0.86490244]	[323.82269287 418.60876465 0.85835999]	[298.2562561 508.5116272 0.86529553]	[493.11199951 316.1010437 0.83801162]	[521.31195068 416.14785767 0.87897789]	[534.11901855 511.06811523 0.8155033 ]	[421.40441895 508.51864624 0.74871838]	[382.7741394 505.95861816 0.73718727]	[403.2923584 641.93261719 0.86011213]	[428.97064209 752.2288208 0.78631532]	[462.36083984 513.60681152 0.73022324]	[457.20907593 667.64660645 0.81192863]	[4.59660645e+02 8.49694580e+02 7.59919405e-01]	[418.5640564 251.93447876 0.88953984]	[441.68762207 251.92018127 0.90975416]	[395.53436279 236.4704895 0.86601859]	[459.83691406 236.49937439 0.9234004 ]	[4.49451538e+02 8.77920349e+02 6.54214263e-01]	[4.67495239e+02 8.75422485e+02 7.02196658e-01]	[4.57200226e+02 8.54899292e+02 6.14178538e-01]	[4.21248169e+02 7.98432922e+02 7.24141598e-01]	[4.08414581e+02 7.90747375e+02 6.91343844e-01]	[4.39304657e+02 7.59925232e+02 5.99555433e-01]
[426.39559937 257.10415649 0.87752998]	[423.84945679 315.953125 0.8880105 ]	[357.19180298 313.53097534 0.85207939]	[323.80593872 416.0246582 0.83456314]	[298.23284912 505.88562012 0.89378387]	[493.11331177 315.98162842 0.82381409]	[521.29150391 413.51605225 0.85562992]	[534.13513184 508.47924805 0.82199806]	[421.39611816 505.98455811 0.75248045]	[382.7668457 505.89111328 0.74244541]	[403.28726196 641.83319092 0.84742397]	[428.92645264 752.24884033 0.78460789]	[462.35263062 511.01623535 0.7268638 ]	[459.60806274 667.47930908 0.83693296]	[4.59672272e+02 8.47144775e+02 7.65197158e-01]	[416.13311768 244.21507263 0.84253395]	[441.68154907 246.78352356 0.88056093]	[395.54714966 233.94108582 0.8772561 ]	[462.18283081 233.98826599 0.92875385]	[4.46956024e+02 8.75382568e+02 6.88642800e-01]	[4.69977203e+02 8.75312378e+02 7.32359231e-01]	[4.57195557e+02 8.52306213e+02 6.50613785e-01]	[4.21195007e+02 7.98411438e+02 7.22536087e-01]	[4.05855652e+02 7.90709167e+02 6.97822630e-01]	[4.39298523e+02 7.62456604e+02 6.09048307e-01]
[426.39602661 257.10577393 0.87733537]	[423.85018921 315.95407104 0.88791358]	[357.19039917 313.53234863 0.85208941]	[323.80575562 416.03170776 0.83614695]	[298.2350769 505.88861084 0.89361799]	[493.12026978 315.98202515 0.82374865]	[521.29107666 413.54248047 0.85817438]	[534.13696289 508.48699951 0.82205147]	[421.39453125 505.98922729 0.75199461]	[382.76327515 505.89498901 0.74222451]	[403.28610229 641.83666992 0.84788221]	[428.92041016 752.22125244 0.7863465 ]	[462.35266113 511.0227356 0.72672433]	[459.60641479 667.47814941 0.83636785]	[4.59672058e+02 8.47139282e+02 7.64076114e-01]	[416.13327026 244.21759033 0.84245545]	[441.68154907 246.78643799 0.88086832]	[395.54763794 233.93914795 0.87702048]	[462.18310547 233.9875946 0.92844969]	[4.46953888e+02 8.75376221e+02 6.88607752e-01]	[4.69967682e+02 8.72925415e+02 7.32120574e-01]	[4.57194427e+02 8.52300598e+02 6.50650918e-01]	[4.21201660e+02 7.98398315e+02 7.24900901e-01]	[4.05862274e+02 7.90703674e+02 6.99164569e-01]	[4.39289795e+02 7.59947021e+02 6.04030728e-01]
[423.88317871 254.58695984 0.90518755]	[423.8722229 313.41778564 0.86448145]	[357.22091675 310.87567139 0.82486176]	[323.80130005 410.97686768 0.82240862]	[298.22930908 503.39923096 0.91684365]	[493.10940552 313.44711304 0.80265516]	[521.26300049 408.40640259 0.8615123 ]	[531.62677002 503.45605469 0.84550297]	[423.77618408 505.90380859 0.75994563]	[382.77661133 503.3989563 0.7524038 ]	[403.27236938 639.2979126 0.83931643]	[428.92636108 749.77429199 0.79242134]	[462.35791016 508.47009277 0.7353422 ]	[459.59695435 667.45794678 0.83292997]	[4.59713989e+02 8.44543518e+02 7.69240797e-01]	[416.10559082 239.12980652 0.87077665]	[439.28582764 239.16845703 0.90004653]	[395.63644409 231.37573242 0.85821229]	[459.81085205 233.85578918 0.93656647]	[4.46929108e+02 8.72787048e+02 7.28030741e-01]	[4.67437836e+02 8.72717529e+02 7.60787725e-01]	[4.59649811e+02 8.52184875e+02 6.71324968e-01]	[4.18736877e+02 7.95892456e+02 7.22572207e-01]	[4.03341248e+02 7.90638916e+02 7.11069643e-01]	[4.41682587e+02 7.59912720e+02 6.12001002e-01]
[423.8855896 254.58662415 0.90496016]	[423.86761475 313.41854858 0.86546242]	[357.21697998 310.87600708 0.82547247]	[323.80111694 410.97909546 0.82234097]	[298.22937012 503.40023804 0.91615951]	[493.10592651 313.44702148 0.80289537]	[521.26696777 408.40734863 0.86232132]	[531.62677002 503.44796753 0.84660494]	[423.78067017 505.9083252 0.7590974 ]	[382.78253174 503.40408325 0.75139427]	[403.27130127 639.30151367 0.84000385]	[428.91384888 749.78216553 0.79113102]	[462.35864258 508.47531128 0.73474187]	[459.59655762 667.45440674 0.83302981]	[4.59723358e+02 8.42050293e+02 7.71964550e-01]	[416.10696411 239.12928772 0.87126696]	[439.28656006 239.16810608 0.90034229]	[395.63220215 231.37367249 0.8582058 ]	[459.81170654 233.85601807 0.93652463]	[4.46927307e+02 8.72783508e+02 7.35056996e-01]	[4.67434753e+02 8.72709839e+02 7.63792753e-01]	[4.59656189e+02 8.49781860e+02 6.77003026e-01]	[4.18740387e+02 7.95864563e+02 7.39420414e-01]	[4.03339172e+02 7.90618225e+02 7.23739743e-01]	[4.39305115e+02 7.59918091e+02 6.15353286e-01]
[426.39614868 254.47717285 0.89220595]	[423.84378052 305.84436035 0.85321391]	[357.21987915 303.29324341 0.82957613]	[326.31399536 405.85876465 0.82470614]	[298.24182129 500.82730103 0.9187668 ]	[493.12509155 308.32852173 0.78951257]	[521.26104736 403.34786987 0.87748885]	[531.56799316 503.29763794 0.86173749]	[423.78817749 503.35458374 0.761253 ]	[382.77774048 503.27304077 0.75261724]	[403.31680298 639.35180664 0.83404326]	[426.43557739 749.6137085 0.79623133]	[462.38171387 503.44207764 0.74068785]	[459.6663208 664.89074707 0.82959801]	[4.59726379e+02 8.41998596e+02 7.64841318e-01]	[418.55819702 239.04992676 0.89177215]	[439.31954956 236.67750549 0.92618489]	[398.00952148 228.84571838 0.8455596 ]	[459.7701416 231.40432739 0.9056139 ]	[4.44319397e+02 8.70145630e+02 7.08776593e-01]	[4.62384827e+02 8.70183899e+02 7.45363235e-01]	[4.59703308e+02 8.49776917e+02 6.58140540e-01]	[4.18759247e+02 7.93357910e+02 7.34704733e-01]	[4.03341766e+02 7.88204102e+02 7.04492331e-01]	[4.39258789e+02 7.54742004e+02 6.16727054e-01]
[426.39883423 251.93989563 0.86648184]	[423.82540894 303.24505615 0.86514729]	[357.19897461 300.77288818 0.84482729]	[326.35702515 403.27526855 0.83931261]	[300.62557983 500.65463257 0.89399266]	[495.59091187 303.20840454 0.80793858]	[521.26202393 400.80499268 0.90524924]	[531.55950928 500.81109619 0.86897528]	[423.78121948 500.79907227 0.76416618]	[382.79837036 500.72390747 0.74442929]	[403.31674194 639.29193115 0.82529342]	[428.93563843 749.59893799 0.79565573]	[462.36306763 503.28952026 0.75232548]	[459.66781616 657.26031494 0.81197524]	[4.59784790e+02 8.34311584e+02 8.04340124e-01]	[418.55987549 236.4879303 0.9159835 ]	[439.31747437 236.49679565 0.94272095]	[395.60357666 221.15531921 0.86839998]	[459.75787354 226.22259521 0.87276125]	[4.41812134e+02 8.67672913e+02 7.25821733e-01]	[4.62354767e+02 8.67675659e+02 7.40558505e-01]	[4.59820099e+02 8.47071899e+02 6.70628846e-01]	[4.18760773e+02 7.93278809e+02 7.60939598e-01]	[4.03350189e+02 7.88116882e+02 7.22958207e-01]	[4.39299500e+02 7.52288391e+02 6.09670997e-01]
[426.43203735 241.70423889 0.83601844]	[423.81893921 298.09725952 0.90588892]	[357.1791687 298.07290649 0.87820971]	[328.85723877 398.25305176 0.86149669]	[300.68606567 490.56848145 0.84602958]	[493.09802246 298.06408691 0.84063399]	[521.28735352 398.11340332 0.90562439]	[531.61828613 495.61257935 0.81852627]	[421.40463257 498.25405884 0.75966036]	[382.76867676 498.18338013 0.73375875]	[403.35580444 629.128479 0.8301366 ]	[429.00326538 749.59375 0.79385859]	[462.36746216 500.77731323 0.75976956]	[459.72622681 647.10791016 0.8415553 ]	[4.62350037e+02 8.26551697e+02 7.90611863e-01]	[418.55575562 233.82131958 0.89490241]	[439.32693481 231.44752502 0.92098606]	[395.52893066 216.05224609 0.88798809]	[459.79907227 216.06033325 0.92801934]	[4.49471802e+02 8.59957886e+02 7.52392948e-01]	[4.72577728e+02 8.57421082e+02 7.75734901e-01]	[4.62290588e+02 8.31683533e+02 7.34107971e-01]	[4.21214569e+02 7.90827393e+02 7.62489021e-01]	[4.03350739e+02 7.88056763e+02 7.12459564e-01]	[4.41705078e+02 7.54788757e+02 6.36756361e-01]
[426.41995239 236.67338562 0.86138713]	[423.84585571 295.57406616 0.89851028]	[357.20046997 295.53518677 0.8664161 ]	[328.87918091 398.14041138 0.86158597]	[300.6729126 487.94204712 0.86253017]	[493.11148071 295.5697937 0.83754122]	[521.30126953 395.58557129 0.88327003]	[534.09259033 490.51223755 0.8121556 ]	[423.79702759 493.10314941 0.73290247]	[382.80578613 490.55737305 0.71061289]	[403.36050415 626.49279785 0.85742265]	[431.48678589 752.18084717 0.78590214]	[462.38583374 495.66275024 0.7331357 ]	[459.82452393 644.41296387 0.86176872]	[4.62414825e+02 8.18959412e+02 7.75376737e-01]	[416.16098022 228.76522827 0.8531366 ]	[441.68383789 228.78404236 0.88789469]	[395.52893066 213.53756714 0.87134844]	[459.82107544 213.54450989 0.91390294]	[4.46912567e+02 8.54842346e+02 7.61683822e-01]	[4.72520599e+02 8.54806580e+02 7.77698874e-01]	[4.62367737e+02 8.29192200e+02 7.27757633e-01]	[4.21196960e+02 7.93283264e+02 7.21070826e-01]	[4.03342621e+02 7.88145691e+02 7.06564844e-01]	[4.41682526e+02 7.62489563e+02 6.36362076e-01]
[426.36914062 233.97998047 0.89514822]	[423.86434937 292.90298462 0.86720276]	[359.58627319 290.40829468 0.83157492]	[326.3805542 390.42205811 0.81074971]	[300.64932251 482.8314209 0.90377456]	[493.11700439 292.94348145 0.80344111]	[521.30383301 387.8873291 0.87430263]	[531.6171875 482.95010376 0.84327513]	[423.80899048 485.40112305 0.75443876]	[382.82019043 482.94192505 0.72996205]	[405.91241455 623.97338867 0.84974492]	[428.9211731 752.1842041 0.8022995]	[462.37670898 487.93087769 0.73936129]	[462.20227051 639.31365967 0.85017592]	[464.87258911 811.15185547 0.81122053]	[418.54721069 218.55236816 0.88238871]	[439.30950928 218.55795288 0.91753411]	[398.01831055 210.84321594 0.8633486 ]	[459.78964233 213.30473328 0.91525161]	[4.59669128e+02 8.49728271e+02 8.36026907e-01]	[4.80167938e+02 8.49584778e+02 8.19714069e-01]	[4.62304993e+02 8.13825745e+02 7.18674302e-01]	[4.21186127e+02 7.98415344e+02 7.15504348e-01]	[4.03333160e+02 7.90688599e+02 6.91951692e-01]	[4.39197479e+02 7.62488464e+02 6.71649516e-01]
[428.92410278 233.85714722 0.87077618]	[423.84759521 287.82501221 0.85076571]	[359.57385254 285.26812744 0.82746941]	[328.88006592 385.34747314 0.8209976 ]	[300.66641235 480.29562378 0.90666646]	[493.1149292 287.83789062 0.7887491 ]	[521.30847168 385.30395508 0.88737172]	[531.57897949 482.82165527 0.85852522]	[423.86309814 482.8651123 0.74790144]	[382.85354614 482.84686279 0.7344023 ]	[405.90393066 623.92016602 0.84634125]	[428.92550659 752.19836426 0.81340051]	[462.44729614 482.91592407 0.73127866]	[462.26571655 639.27496338 0.84585488]	[4.64939636e+02 8.08736023e+02 7.94367790e-01]	[418.6031189 216.10183716 0.90542889]	[441.6713562 216.04537964 0.93979204]	[398.02191162 208.29043579 0.85890901]	[459.76028442 208.30827332 0.86558437]	[4.59742737e+02 8.49601746e+02 8.01247358e-01]	[4.80254669e+02 8.47079285e+02 7.85334766e-01]	[4.62342834e+02 8.13831726e+02 7.17704594e-01]	[4.21306732e+02 8.03500061e+02 7.10018694e-01]	[4.05918854e+02 7.90797485e+02 6.78097427e-01]	[4.39138824e+02 7.62466553e+02 6.70714498e-01]
[426.41265869 228.87406921 0.84269392]	[423.84161377 282.72369385 0.86303324]	[359.5718689 280.24002075 0.84575063]	[328.88201904 382.79986572 0.83571625]	[300.72537231 480.15090942 0.88450235]	[493.13391113 282.72161865 0.80267775]	[521.29443359 380.3142395 0.91190004]	[531.55047607 480.37438965 0.86769956]	[423.83416748 480.31207275 0.75401366]	[382.83758545 480.31384277 0.74249375]	[405.92889404 623.82635498 0.84333682]	[428.95916748 752.19616699 0.80973548]	[462.4281311 482.7487793 0.74629557]	[462.24099731 631.58642578 0.8481248 ]	[4.67435822e+02 8.08662537e+02 7.82969058e-01]	[418.57595825 213.54975891 0.92245072]	[439.32601929 213.53965759 0.93884742]	[395.6242981 200.64268494 0.85615617]	[459.81039429 200.64128113 0.87332821]	[4.62230743e+02 8.47174683e+02 7.88047075e-01]	[4.80337311e+02 8.44545654e+02 7.81942368e-01]	[4.62368195e+02 8.11325867e+02 7.06991017e-01]	[4.21257080e+02 8.00988708e+02 7.10433543e-01]	[4.05857239e+02 7.90759705e+02 6.85382247e-01]	[4.39186981e+02 7.62505371e+02 6.80866241e-01]
[428.96398926 223.69667053 0.83702523]	[423.81237793 280.14205933 0.8870129 ]	[357.20437622 280.12884521 0.8612656 ]	[328.88220215 380.28860474 0.84902358]	[300.74441528 477.61413574 0.85529745]	[493.10736084 280.13882446 0.82722884]	[521.25958252 380.14074707 0.91608179]	[531.58947754 480.16934204 0.85506141]	[423.82818604 480.19564819 0.74352473]	[382.8354187 480.18103027 0.72990495]	[405.91513062 621.31408691 0.83183467]	[428.91210938 749.70935059 0.81454468]	[462.42230225 480.24206543 0.74076492]	[462.26364136 629.1394043 0.84510791]	[4.69973663e+02 8.06012207e+02 7.54464149e-01]	[418.60583496 213.39996338 0.92233437]	[441.6869812 213.35496521 0.93702114]	[395.60473633 198.03453064 0.87110215]	[459.80508423 195.6350708 0.88916594]	[4.62325287e+02 8.44569580e+02 7.63721466e-01]	[4.82797577e+02 8.39425110e+02 7.80088902e-01]	[4.62387695e+02 8.08738159e+02 6.88706160e-01]	[4.21322205e+02 7.98408142e+02 7.44217634e-01]	[4.05899536e+02 7.90704041e+02 7.10395634e-01]	[4.39153656e+02 7.59910950e+02 6.74932122e-01]
[428.96859741 221.13592529 0.84105605]	[423.80862427 277.6373291 0.90376478]	[357.19824219 277.63919067 0.87302691]	[328.90689087 380.15615845 0.858329 ]	[300.75750732 472.59130859 0.83805078]	[493.05734253 277.60678101 0.84056807]	[521.26385498 377.71392822 0.9191882 ]	[531.60058594 477.65966797 0.83443952]	[423.86413574 477.63146973 0.72581178]	[385.30636597 477.63894653 0.71164209]	[405.90643311 621.2711792 0.82412976]	[428.93148804 749.73803711 0.80671978]	[462.44760132 477.6703186 0.72309911]	[462.29129028 626.4967041 0.87469667]	[4.72542267e+02 7.95800354e+02 7.61038840e-01]	[418.57781982 210.92181396 0.89883143]	[441.70770264 210.85389709 0.91388613]	[395.55731201 195.58161926 0.86206025]	[459.81860352 195.54454041 0.89590412]	[4.62371857e+02 8.36928040e+02 7.54403591e-01]	[4.82864777e+02 8.34321472e+02 7.94740081e-01]	[4.64849579e+02 8.06091797e+02 6.61240578e-01]	[4.21342041e+02 7.98360535e+02 7.44167745e-01]	[4.05908386e+02 7.90682312e+02 7.18941987e-01]	[4.39161499e+02 7.62439148e+02 6.58311248e-01]
[428.96554565 218.54016113 0.85475767]	[423.80169678 277.50772095 0.90881956]	[357.15518188 277.5105896 0.87273765]	[328.94024658 377.69915771 0.86365545]	[300.74688721 470.03909302 0.84081733]	[490.56207275 275.12020874 0.83853531]	[521.26409912 377.5090332 0.8959111 ]	[531.58398438 472.61035156 0.81377155]	[423.85272217 475.09820557 0.72306943]	[385.29663086 475.13687134 0.70626742]	[405.84963989 618.81396484 0.82389343]	[428.92935181 752.20227051 0.79352903]	[462.43197632 475.11645508 0.71981037]	[462.37371826 623.94116211 0.8715775 ]	[475.06848145 790.78955078 0.79393762]	[418.58770752 208.29690552 0.87588823]	[441.71508789 208.26295471 0.89176059]	[395.54968262 195.43469238 0.86883903]	[459.81240845 195.39035034 0.89223683]	[4.64851959e+02 8.34356445e+02 7.54335701e-01]	[4.82954987e+02 8.31758972e+02 7.91315258e-01]	[4.64874786e+02 8.00954346e+02 6.52029216e-01]	[4.21329254e+02 7.98366577e+02 7.33619153e-01]	[4.05870148e+02 7.90701233e+02 7.14602351e-01]	[4.39144379e+02 7.65018982e+02 6.53091073e-01]
[428.96478271 218.55648804 0.85270345]	[423.80163574 277.51199341 0.90892428]	[357.15377808 277.51800537 0.87273341]	[328.93930054 377.70120239 0.86366409]	[300.7467041 470.04049683 0.83981431]	[490.56515503 275.12243652 0.83795643]	[521.26477051 377.5072937 0.89558619]	[531.57904053 475.08273315 0.81641418]	[423.86151123 475.10302734 0.72245657]	[385.31118774 475.14321899 0.70609903]	[405.8460083 618.81829834 0.82400233]	[428.95040894 752.21118164 0.79218495]	[462.43685913 475.12130737 0.71964484]	[462.37356567 623.95037842 0.87087673]	[475.07385254 790.78143311 0.79514515]	[418.58758545 208.31176758 0.87684727]	[441.71435547 208.27690125 0.89350033]	[395.55029297 195.43087769 0.86855322]	[459.80831909 195.38726807 0.89008307]	[4.64861542e+02 8.34350525e+02 7.49651611e-01]	[4.82959686e+02 8.31751587e+02 7.89225638e-01]	[4.64878906e+02 8.00933228e+02 6.56598628e-01]	[4.21324341e+02 7.98375732e+02 7.32253075e-01]	[4.05870056e+02 7.90703125e+02 7.13686347e-01]	[4.39162354e+02 7.65033020e+02 6.56315207e-01]
[426.38049316 215.91127014 0.89694917]	[423.82568359 275.01824951 0.90444314]	[357.20846558 275.00531006 0.86456174]	[331.42294312 377.56466675 0.86340165]	[300.76708984 467.42559814 0.84984761]	[490.56994629 275.01577759 0.83406746]	[521.26464844 374.97869873 0.875512 ]	[531.61535645 469.95605469 0.81461424]	[423.89086914 470.0149231 0.72076786]	[385.36383057 470.02676392 0.69607979]	[405.86727905 616.28155518 0.81184858]	[428.9213562 752.19396973 0.79960477]	[462.45025635 470.03494263 0.71684593]	[462.38238525 623.82849121 0.874596 ]	[475.15771484 788.1751709 0.80528337]	[416.16217041 198.14842224 0.86409795]	[441.66415405 200.63069153 0.8905884 ]	[395.58779907 192.94210815 0.88560891]	[459.80697632 192.95619202 0.91495311]	[4.67395752e+02 8.31765076e+02 7.73122251e-01]	[4.85448761e+02 8.29204041e+02 7.88729131e-01]	[4.64903320e+02 7.93298828e+02 6.59640312e-01]	[4.23787811e+02 7.98391296e+02 7.47017026e-01]	[4.05898804e+02 7.90703918e+02 7.26683259e-01]	[4.39129669e+02 7.64987854e+02 6.73751771e-01]
[426.4225769 213.50421143 0.89407229]	[423.83972168 274.8848877 0.89018714]	[357.22045898 274.88027954 0.8506279 ]	[331.40478516 375.00314331 0.83323717]	[300.77484131 464.85412598 0.86908162]	[493.05712891 274.90344238 0.81756204]	[521.26757812 369.93551636 0.86562634]	[531.59069824 464.95910645 0.82310694]	[423.88439941 470.01986694 0.71999454]	[385.33621216 470.04052734 0.69589001]	[408.38287354 613.70202637 0.80423832]	[428.95495605 752.27746582 0.79419649]	[462.44598389 470.03720093 0.71617401]	[462.39456177 621.38897705 0.86752319]	[477.66244507 788.02947998 0.8094058 ]	[418.5770874 198.07633972 0.8870061 ]	[441.6590271 198.08334351 0.91534668]	[395.62445068 192.84671021 0.87958336]	[459.77651978 192.86952209 0.90843546]	[4.69978180e+02 8.31633057e+02 7.79110789e-01]	[4.87998016e+02 8.29085876e+02 7.69040465e-01]	[4.67432007e+02 7.90807373e+02 6.74881160e-01]	[4.23793945e+02 7.98423462e+02 7.53628612e-01]	[4.05899506e+02 7.90727844e+02 7.34011531e-01]	[4.39129059e+02 7.67489502e+02 6.90439105e-01]
[428.91189575 213.4058075 0.88657218]	[423.84103394 272.41363525 0.87680173]	[359.59994507 272.35665894 0.83715677]	[331.4385376 367.42327881 0.8165102 ]	[303.20907593 462.3609314 0.88269484]	[493.04394531 272.44540405 0.80777776]	[521.28430176 367.38226318 0.87145591]	[531.55377197 462.44052124 0.83864093]	[423.90374756 467.45288086 0.72310233]	[385.36560059 467.47601318 0.69484323]	[408.42285156 611.17327881 0.80535918]	[428.98309326 752.25012207 0.80008966]	[464.82940674 467.45278931 0.72099829]	[462.39685059 621.27038574 0.85106117]	[480.10287476 785.48120117 0.80353999]	[418.59317017 195.6342926 0.90049267]	[441.67736816 195.59645081 0.93813705]	[398.03390503 190.3563385 0.87271231]	[459.78479004 190.39320374 0.89366388]	[4.70024139e+02 8.29117249e+02 7.65722811e-01]	[4.90489502e+02 8.26552185e+02 7.44645119e-01]	[4.69984833e+02 7.90693481e+02 6.70717716e-01]	[4.23882355e+02 7.98378601e+02 7.59544015e-01]	[4.08441620e+02 7.90729858e+02 7.45483816e-01]	[4.39153778e+02 7.65042725e+02 7.00074077e-01]
[428.94415283 213.31254578 0.87142563]	[423.83596802 269.84140015 0.85916859]	[359.59576416 267.31192017 0.82499611]	[331.45626831 367.38845825 0.82092589]	[303.24316406 462.26998901 0.89047956]	[493.04571533 269.84561157 0.79050237]	[521.28094482 364.80245972 0.88316774]	[531.54052734 462.31097412 0.85544533]	[426.35360718 464.8848877 0.71905267]	[385.38247681 464.9052124 0.69881809]	[408.47033691 608.55621338 0.82149917]	[428.98754883 752.19122314 0.80035573]	[464.87145996 464.87466431 0.71493107]	[462.38925171 616.19885254 0.82568312]	[480.1315918 782.95117188 0.80191314]	[418.61172485 195.55097961 0.91559082]	[441.67959595 195.49276733 0.95275933]	[398.00665283 187.80543518 0.85510266]	[459.72857666 187.80142212 0.84590155]	[4.70026062e+02 8.26569092e+02 7.25464046e-01]	[4.90522644e+02 8.21461487e+02 7.20212400e-01]	[4.72538330e+02 7.90618530e+02 6.74481809e-01]	[4.23880920e+02 7.95834717e+02 7.73134410e-01]	[4.08441803e+02 7.90671021e+02 7.60368347e-01]	[4.39164551e+02 7.64973877e+02 6.89824939e-01]
[428.97702026 205.75350952 0.83791846]	[423.84945679 262.18936157 0.86129081]	[359.6027832 259.72729492 0.84305537]	[333.94448853 362.30661011 0.84762484]	[305.76635742 459.72311401 0.87859601]	[493.10952759 262.14685059 0.81013995]	[521.26269531 359.71426392 0.91740447]	[531.61279297 459.75909424 0.86358184]	[426.38134766 462.23266602 0.72705746]	[387.90603638 462.24478149 0.71828884]	[411.00875854 605.98712158 0.84070462]	[431.46911621 749.74688721 0.8069576 ]	[464.86953735 462.24423218 0.72815996]	[462.40454102 611.13366699 0.8154214 ]	[480.14385986 775.31347656 0.80601215]	[418.62686157 192.95024109 0.93497646]	[441.70022583 192.91471863 0.95036364]	[395.59179688 180.06593323 0.85873395]	[459.78701782 177.61962891 0.859299 ]	[4.69998138e+02 8.18964111e+02 7.23388970e-01]	[4.90571106e+02 8.13855652e+02 7.38247514e-01]	[4.72598267e+02 7.88040527e+02 6.64038539e-01]	[4.26376953e+02 7.95809448e+02 7.83324003e-01]	[4.10976044e+02 7.90669983e+02 7.81222880e-01]	[4.39172424e+02 7.62438293e+02 6.97756350e-01]
[431.50366211 203.17707825 0.83890772]	[423.82318115 259.65316772 0.88175297]	[359.57833862 259.62976074 0.85684401]	[333.96905518 359.81912231 0.86593544]	[305.83502197 457.21588135 0.85345423]	[493.0953064 259.62957764 0.82784003]	[521.25793457 359.61410522 0.91895819]	[534.13330078 459.59838867 0.84266466]	[426.35388184 459.78417969 0.72986996]	[387.85806274 459.80877686 0.72014731]	[411.0328064 605.89080811 0.84178084]	[431.48568726 752.18731689 0.80498528]	[464.86688232 459.78921509 0.73241282]	[464.82107544 608.54046631 0.82260287]	[480.13928223 772.78668213 0.81912851]	[418.65408325 192.87974548 0.93078566]	[441.7326355 192.82453918 0.9400503 ]	[395.6227417 177.5322876 0.87572521]	[459.81332397 177.47744751 0.87421256]	[4.69992828e+02 8.16400574e+02 7.35279441e-01]	[4.93058105e+02 8.13758423e+02 7.56834149e-01]	[4.75091431e+02 7.85566956e+02 6.65957093e-01]	[4.26393280e+02 7.95843872e+02 7.83594906e-01]	[4.10995117e+02 7.90696777e+02 7.84981191e-01]	[4.39161102e+02 7.62494385e+02 7.08261013e-01]
[434.01092529 200.61506653 0.84497648]	[423.80584717 257.14889526 0.90191787]	[359.58279419 257.1539917 0.86869407]	[333.95904541 359.74407959 0.87136757]	[308.35751343 457.13467407 0.84510255]	[493.04541016 257.11987305 0.84005857]	[521.26599121 357.17739868 0.91948414]	[534.11883545 457.15689087 0.83588117]	[426.36566162 459.70874023 0.72851455]	[387.87600708 459.74191284 0.72168404]	[413.5279541 603.40905762 0.84772825]	[431.50576782 752.19342041 0.8029412 ]	[464.87484741 459.70968628 0.72862351]	[464.83856201 606.04425049 0.8361752 ]	[480.16357422 772.74127197 0.82541734]	[418.68240356 192.8006134 0.92244756]	[441.76046753 190.3536377 0.9216705 ]	[398.02526855 177.50010681 0.88944918]	[459.82617188 175.04891968 0.89065295]	[4.70017395e+02 8.13885803e+02 7.27573097e-01]	[4.93092133e+02 8.11296143e+02 7.64414132e-01]	[4.75119080e+02 7.85552551e+02 6.72035575e-01]	[4.26444305e+02 7.95849060e+02 7.79053807e-01]	[4.11033936e+02 7.90710449e+02 7.88818061e-01]	[4.39169281e+02 7.64946777e+02 7.17033684e-01]
[434.06338501 198.08699036 0.85867226]	[423.8243103 257.06829834 0.90644068]	[359.5953064 257.04882812 0.87778723]	[333.96255493 359.60519409 0.87982929]	[310.87445068 454.61831665 0.83433241]	[493.05636597 257.0647583 0.83846611]	[521.27319336 357.07723999 0.90923142]	[534.11785889 454.56930542 0.81278455]	[426.38220215 457.17590332 0.7211169 ]	[387.94213867 459.63378906 0.7105673 ]	[413.59164429 603.30401611 0.84135115]	[431.48721313 749.77142334 0.80434638]	[464.85635376 457.17669678 0.72504157]	[464.8392334 605.87243652 0.85159272]	[480.16760254 770.29528809 0.83269382]	[418.69836426 190.32330322 0.90254688]	[441.80081177 187.81796265 0.89928359]	[395.65142822 175.04679871 0.88633275]	[459.85333252 174.94906616 0.87613052]	[4.72573273e+02 8.13788879e+02 7.24331141e-01]	[4.93130310e+02 8.11190613e+02 7.63574004e-01]	[4.75117645e+02 7.85491882e+02 6.69335186e-01]	[4.28932953e+02 7.95810669e+02 7.79726505e-01]	[4.13507324e+02 7.90697632e+02 7.88631439e-01]	[4.39148315e+02 7.62498230e+02 7.13786781e-01]
[434.02008057 195.6063385 0.87115121]	[423.8286438 256.95965576 0.90711695]	[359.59417725 254.59716797 0.87439573]	[333.99093628 357.16674805 0.88305396]	[310.94052124 452.05938721 0.8325634 ]	[490.56274414 256.97921753 0.83800071]	[521.26446533 356.9864502 0.89436924]	[534.12585449 452.06015015 0.81282967]	[426.38647461 454.63214111 0.71157664]	[390.4239502 457.15350342 0.70193052]	[416.05145264 603.36920166 0.84951222]	[431.51104736 752.16571045 0.80506641]	[464.85983276 454.61016846 0.7126199 ]	[464.82913208 603.47833252 0.86049974]	[480.18218994 770.24755859 0.84336555]	[418.69140625 187.76025391 0.88759553]	[441.79776001 185.26602173 0.88990581]	[395.64578247 174.96589661 0.88715732]	[462.19625854 174.883255 0.86164445]	[4.70045380e+02 8.13740051e+02 7.41674602e-01]	[4.93072418e+02 8.11170593e+02 7.69129038e-01]	[4.75168274e+02 7.82982483e+02 6.66408062e-01]	[4.28913422e+02 7.95829163e+02 7.77687252e-01]	[4.13492401e+02 7.90699585e+02 7.85751283e-01]	[4.39172058e+02 7.62497009e+02 7.16675937e-01]
[431.53213501 195.4307251 0.89498806]	[423.84277344 254.52981567 0.90630054]	[359.62387085 254.48808289 0.87010843]	[334.00775146 357.10037231 0.88227737]	[310.9750061 449.51272583 0.83313358]	[490.53933716 254.55674744 0.84133065]	[521.26959229 354.54373169 0.88810313]	[534.11157227 452.04928589 0.81387621]	[426.35791016 454.61291504 0.71139073]	[387.92196655 457.11978149 0.6983676 ]	[416.07781982 600.84265137 0.83874214]	[431.52142334 749.75024414 0.80650634]	[464.83178711 454.60031128 0.71448624]	[464.83483887 603.43682861 0.8570528 ]	[480.20410156 770.19329834 0.84852505]	[418.67333984 180.13072205 0.87953728]	[441.7947998 180.11854553 0.89110869]	[398.01455688 174.87562561 0.89642918]	[462.20343018 174.85903931 0.88063085]	[4.70031525e+02 8.11238892e+02 7.38643944e-01]	[4.90541290e+02 8.08700317e+02 7.56796598e-01]	[4.75165131e+02 7.80474854e+02 6.65333986e-01]	[4.28954468e+02 7.95796021e+02 7.77655005e-01]	[413.51724243 790.6932373 0.79157251]	[4.39168274e+02 7.62471558e+02 7.10724473e-01]
[431.53115845 195.43231201 0.8949939 ]	[423.84329224 254.53395081 0.90629578]	[359.62451172 254.48887634 0.8701067 ]	[334.01208496 357.09188843 0.88136554]	[310.97689819 449.51101685 0.83298016]	[490.53933716 254.56321716 0.841196 ]	[521.26391602 354.51483154 0.88448489]	[534.11315918 452.03640747 0.81290221]	[426.35906982 454.61715698 0.71112627]	[387.92160034 457.12188721 0.69801658]	[416.07711792 600.82855225 0.83578444]	[431.52200317 749.75811768 0.80510551]	[464.83145142 454.60638428 0.71405882]	[464.83358765 603.43469238 0.85715646]	[480.20559692 770.18939209 0.84921467]	[418.67333984 180.13145447 0.87933844]	[441.7951355 180.12199402 0.89103162]	[398.01577759 174.87431335 0.89645725]	[462.20837402 174.85826111 0.88433498]	[4.70031555e+02 8.11237549e+02 7.39802241e-01]	[4.90538177e+02 8.08699524e+02 7.56622374e-01]	[4.75166016e+02 7.80465942e+02 6.64706171e-01]	[4.28960571e+02 7.95792664e+02 7.76625991e-01]	[413.52438354 790.69256592 0.79220259]	[4.39167694e+02 7.62482422e+02 7.08973408e-01]
[431.5151062 192.99969482 0.89193273]	[423.82278442 254.46696472 0.90381289]	[359.62155151 254.41644287 0.86090803]	[333.98699951 357.05004883 0.87741244]	[310.9786377 449.47784424 0.8364625 ]	[490.50546265 254.51774597 0.8413589 ]	[521.24334717 354.45727539 0.86843693]	[534.13763428 449.4703064 0.81460303]	[423.91812134 452.02545166 0.7121346 ]	[387.92468262 454.56665039 0.6882565 ]	[416.08169556 600.85632324 0.8352074 ]	[431.55783081 752.19525146 0.80271119]	[462.42767334 452.00695801 0.71604162]	[464.86306763 603.3706665 0.84053731]	[480.23580933 770.1708374 0.85173923]	[418.67132568 177.56137085 0.88585204]	[441.80108643 177.57597351 0.89648336]	[398.02035522 172.47767639 0.90343761]	[462.1918335 172.42927551 0.84560633]	[4.75129181e+02 8.11225952e+02 7.54877865e-01]	[4.95609253e+02 8.08646912e+02 7.58709669e-01]	[4.75157745e+02 7.80446472e+02 6.88078344e-01]	[4.28952759e+02 7.95795105e+02 7.67837882e-01]	[4.13507477e+02 7.90686829e+02 7.74367332e-01]	[4.39203888e+02 7.64984680e+02 7.28666425e-01]
[431.51367188 192.99737549 0.89182013]	[423.82223511 254.46600342 0.90378666]	[359.62124634 254.41517639 0.86081672]	[333.98739624 357.04998779 0.87755179]	[310.97842407 449.47784424 0.83644372]	[490.50796509 254.51799011 0.84121269]	[521.24279785 354.45776367 0.86858934]	[534.13671875 449.46960449 0.81438816]	[423.91757202 452.02600098 0.71219993]	[387.92431641 454.56790161 0.68832999]	[416.08087158 600.85369873 0.8346417 ]	[431.54989624 752.18310547 0.80392706]	[462.42687988 452.00698853 0.71595585]	[464.86099243 603.36816406 0.84076631]	[480.24472046 770.11932373 0.85406882]	[418.67089844 177.56004333 0.88611484]	[441.79919434 177.5735321 0.89687216]	[398.02093506 172.47758484 0.90385795]	[462.18695068 172.42776489 0.84371352]	[4.75103180e+02 8.11210693e+02 7.58083761e-01]	[4.93130859e+02 8.08633301e+02 7.54665256e-01]	[4.77627533e+02 7.77895691e+02 6.91326737e-01]	[4.28950409e+02 7.95796448e+02 7.71294057e-01]	[4.13510803e+02 7.90688049e+02 7.77500629e-01]	[4.39204376e+02 7.64960632e+02 7.24259436e-01]
[431.46783447 192.95239258 0.89191186]	[423.8265686 254.39503479 0.90147328]	[359.62316895 251.96963501 0.8543216 ]	[333.98953247 354.58859253 0.86599863]	[310.97216797 446.95327759 0.8384515 ]	[490.51278687 254.45536804 0.83538115]	[521.24182129 351.9883728 0.86634904]	[534.13983154 446.89431763 0.82251495]	[426.34503174 452.03027344 0.70848078]	[387.93521118 454.56039429 0.68627965]	[416.1237793 600.76873779 0.82800841]	[431.55755615 749.76800537 0.80648369]	[462.44540405 452.00894165 0.71167111]	[464.87936401 603.40777588 0.83687705]	[480.26187134 767.69396973 0.85426766]	[418.65609741 177.52900696 0.89841086]	[441.73736572 177.52690125 0.92135817]	[398.03820801 172.35299683 0.89861691]	[459.83551025 172.38078308 0.8894161 ]	[4.75138550e+02 8.11149719e+02 7.68255532e-01]	[4.95629730e+02 8.08587952e+02 7.57605016e-01]	[4.77628387e+02 7.77845154e+02 6.86608911e-01]	[4.28969055e+02 7.93359680e+02 7.73433328e-01]	[4.13531494e+02 7.90676575e+02 7.79818594e-01]	[4.39200684e+02 7.62503418e+02 7.22751379e-01]
[431.48214722 192.8600769 0.88648379]	[423.84509277 251.949646 0.88809216]	[359.65835571 251.8440094 0.83980423]	[333.97543335 349.43286133 0.83361131]	[310.94650269 444.3503418 0.86130136]	[490.50384521 254.40071106 0.82956707]	[521.22631836 351.91983032 0.85807037]	[531.57391357 444.31915283 0.83731657]	[423.90667725 446.9336853 0.71656442]	[387.9024353 449.472229 0.68507338]	[416.09710693 595.69714355 0.81165165]	[434.01251221 752.19146729 0.80346966]	[462.42074585 446.894104 0.71943194]	[464.94604492 600.87036133 0.8066318 ]	[480.3059082 767.58959961 0.84924281]	[418.67498779 175.0869751 0.91188413]	[441.75009155 175.06188965 0.93605429]	[398.11611938 172.27841187 0.90644109]	[462.19085693 172.26194763 0.89133948]	[4.77660767e+02 8.08661499e+02 7.55852163e-01]	[4.98187317e+02 8.06008057e+02 7.39130139e-01]	[4.77645050e+02 7.75285339e+02 6.92209780e-01]	[4.28999023e+02 7.93315247e+02 7.75001228e-01]	[4.13533600e+02 7.90674316e+02 7.82829463e-01]	[4.39203430e+02 7.64989929e+02 7.39240527e-01]
[431.54055786 192.82249451 0.88410974]	[423.83798218 251.8687439 0.87933028]	[359.67306519 249.30201721 0.82747823]	[333.99700928 346.82159424 0.83654314]	[310.90515137 441.88800049 0.86842406]	[490.50439453 251.9737854 0.8199994 ]	[521.18780518 349.37930298 0.84735888]	[531.54827881 441.81341553 0.85083425]	[426.34313965 446.87289429 0.7140907 ]	[387.89978027 446.93582153 0.68652231]	[416.12783813 595.71557617 0.81705946]	[431.55755615 752.22125244 0.80394214]	[462.447052 444.37680054 0.71770716]	[467.39941406 600.79840088 0.79802847]	[480.32421875 767.56964111 0.84814024]	[418.71954346 175.04426575 0.92824852]	[441.7749939 175.01191711 0.94374067]	[398.14508057 169.82276917 0.90009952]	[462.1857605 169.82145691 0.87579393]	[4.77614838e+02 8.08598877e+02 7.47073412e-01]	[4.98147888e+02 8.03526428e+02 7.32822359e-01]	[4.77702606e+02 7.72813477e+02 6.93565130e-01]	[4.28971680e+02 7.93346436e+02 7.70495951e-01]	[4.13500488e+02 7.90693970e+02 7.77962327e-01]	[4.39213531e+02 7.65028748e+02 7.58673966e-01]
[434.03723145 190.34907532 0.87062877]	[423.81854248 249.34443665 0.86838794]	[359.66976929 244.24806213 0.82782215]	[333.98339844 344.28759766 0.84095049]	[308.40008545 441.77526855 0.87833822]	[490.48153687 251.87637329 0.81092489]	[521.18133545 346.81069946 0.85206139]	[529.02526855 441.77819824 0.86112541]	[426.39987183 444.35491943 0.71131337]	[390.42773438 444.39794922 0.68635297]	[416.08206177 593.11352539 0.8054775 ]	[434.03030396 752.27648926 0.8035807 ]	[464.85650635 444.31906128 0.71267486]	[467.4390564 598.25732422 0.78372884]	[480.35168457 767.48699951 0.83783185]	[418.73632812 174.94464111 0.93720835]	[441.78427124 174.90756226 0.95437896]	[398.09899902 167.27510071 0.88156611]	[462.18704224 167.2416687 0.84200573]	[4.77729675e+02 8.08636475e+02 7.78157353e-01]	[4.98243225e+02 8.03523254e+02 7.35414922e-01]	[4.77678101e+02 7.70303467e+02 7.17853844e-01]	[4.28991302e+02 7.95792603e+02 7.65500963e-01]	[4.13527924e+02 7.90721558e+02 7.81598985e-01]	[439.25234985 765.07592773 0.77600878]
[431.54855347 190.32345581 0.86082339]	[423.81619263 249.31724548 0.86575401]	[359.64950562 244.2184906 0.8283335 ]	[333.96459961 344.296875 0.83746713]	[308.37197876 441.7437439 0.87908912]	[490.49401855 251.8543396 0.80793363]	[518.76239014 344.2427063 0.84785014]	[529.00854492 441.75741577 0.86310226]	[426.38198853 444.30944824 0.71471399]	[387.93206787 444.34768677 0.6909427 ]	[416.04977417 590.63708496 0.80033833]	[434.01446533 752.29193115 0.79625565]	[464.84848022 441.84289551 0.71870583]	[467.43283081 595.68536377 0.78625602]	[480.37850952 767.49151611 0.83992189]	[418.71630859 174.91622925 0.93135113]	[441.77111816 174.90116882 0.95530301]	[398.09283447 167.25146484 0.88098109]	[462.20153809 167.2283783 0.84481031]	[4.77729401e+02 8.08646240e+02 7.80362010e-01]	[5.00684265e+02 8.03530823e+02 7.39380538e-01]	[4.77707611e+02 7.72693726e+02 7.25379527e-01]	[4.28967163e+02 7.95809387e+02 7.61573374e-01]	[4.13496521e+02 7.90725525e+02 7.77864516e-01]	[439.25814819 765.0871582 0.77503002]
[434.01873779 190.29666138 0.8586452 ]	[423.80456543 249.2911377 0.86372364]	[359.64233398 244.19064331 0.82954413]	[333.97537231 341.81408691 0.84438312]	[308.33984375 441.66607666 0.87583977]	[488.00671387 249.39402771 0.80504304]	[518.77154541 341.81390381 0.85106599]	[528.98199463 441.77954102 0.86469561]	[426.38046265 441.86584473 0.71411765]	[387.92611694 444.32815552 0.69161916]	[416.04083252 593.11975098 0.79432261]	[431.53503418 752.23962402 0.79847252]	[464.85391235 441.8352356 0.71898478]	[467.45025635 593.19543457 0.78671348]	[482.7244873 765.07696533 0.83537537]	[418.73193359 174.88677979 0.92655641]	[441.79592896 174.87980652 0.95032948]	[398.06173706 164.71992493 0.86890262]	[462.22518921 164.73121643 0.83763379]	[4.77700073e+02 8.08661804e+02 7.86019325e-01]	[4.98267395e+02 8.03566589e+02 7.43592858e-01]	[4.77728943e+02 7.70289612e+02 7.34293342e-01]	[4.28968140e+02 7.95825867e+02 7.54912734e-01]	[4.11007996e+02 7.90733948e+02 7.72678614e-01]	[439.23709106 765.03930664 0.77281284]
[431.53384399 190.25244141 0.8519581 ]	[423.79827881 246.8066864 0.86395782]	[359.64312744 241.71765137 0.8322987 ]	[333.97067261 341.81195068 0.84241402]	[308.33502197 439.29812622 0.87533247]	[488.00674438 249.33959961 0.80477643]	[518.75982666 341.77810669 0.85362434]	[528.96136475 441.75189209 0.87117064]	[426.40182495 441.84487915 0.71396321]	[390.41708374 444.32348633 0.69326639]	[416.02850342 590.58782959 0.80401182]	[431.50582886 752.19781494 0.80079865]	[464.87484741 441.81060791 0.71956778]	[469.99136353 595.70703125 0.78704321]	[482.75354004 765.01696777 0.82918447]	[418.69949341 174.83946228 0.92817307]	[441.7772522 172.51472473 0.95636261]	[398.04354858 164.6599884 0.86165988]	[462.19702148 164.68470764 0.83950603]	[4.77699097e+02 8.08651062e+02 8.04647803e-01]	[4.98239777e+02 8.03563049e+02 7.48855591e-01]	[4.80161774e+02 7.70238831e+02 7.39730239e-01]	[4.31489868e+02 7.95833862e+02 7.62698829e-01]	[4.13497437e+02 7.90745178e+02 7.81297088e-01]	[4.39218536e+02 7.64993408e+02 7.51694918e-01]
[431.52542114 187.79544067 0.84800935]	[423.7895813 246.78526306 0.86338997]	[359.62518311 241.71200562 0.83340794]	[333.97064209 341.79779053 0.84471607]	[308.33831787 439.27566528 0.87475932]	[488.00311279 249.30116272 0.80323511]	[518.73242188 341.73727417 0.85567838]	[528.96478271 441.75378418 0.87259233]	[426.37438965 441.79504395 0.7227897 ]	[387.9302063 441.85864258 0.70263094]	[416.03927612 588.10150146 0.80801666]	[431.49203491 752.21228027 0.79565048]	[464.84942627 441.76177979 0.72580439]	[469.9803772 590.56994629 0.79190785]	[482.77676392 764.96075439 0.82470369]	[418.69061279 172.4806366 0.93388617]	[441.76763916 172.4642334 0.96202165]	[398.0333252 162.17776489 0.85886842]	[459.84759521 162.16362 0.83515322]	[4.75161530e+02 8.08593140e+02 7.94269741e-01]	[4.98144562e+02 8.03537292e+02 7.42872238e-01]	[4.80228455e+02 7.70184265e+02 7.36244977e-01]	[4.31497223e+02 7.95871521e+02 7.60218859e-01]	[4.13497620e+02 7.90779541e+02 7.77934849e-01]	[4.39210876e+02 7.65017639e+02 7.52302408e-01]
[431.52331543 187.76420593 0.84572458]	[423.78344727 246.75393677 0.8635174 ]	[359.61032104 241.68525696 0.83745825]	[333.97473145 341.78738403 0.84476691]	[308.3812561 439.28912354 0.87348664]	[488.00308228 246.82426453 0.80286169]	[518.73144531 341.71844482 0.85826612]	[528.96221924 441.74441528 0.87445724]	[426.36679077 441.77520752 0.72269261]	[387.93511963 441.8404541 0.70288223]	[416.02835083 588.10467529 0.8041575 ]	[429.00302124 752.18444824 0.79558134]	[464.83132935 441.74264526 0.7275095 ]	[469.96878052 590.55041504 0.79252118]	[482.78890991 764.95684814 0.82381296]	[418.68768311 172.45623779 0.93073249]	[441.77630615 172.44567871 0.96016312]	[395.64575195 162.13343811 0.85470897]	[459.85626221 162.10391235 0.82538152]	[4.77639832e+02 8.08599487e+02 7.98952281e-01]	[4.98170044e+02 8.03528015e+02 7.44121194e-01]	[4.80236481e+02 7.70167786e+02 7.42990673e-01]	[4.31491852e+02 7.95867676e+02 7.60972977e-01]	[4.11022125e+02 7.90774902e+02 7.74408162e-01]	[4.39195435e+02 7.64994690e+02 7.45559275e-01]
[431.55828857 185.26194763 0.83984184]	[423.77960205 244.26846313 0.86315411]	[359.60574341 241.67330933 0.83847183]	[333.98580933 341.78936768 0.84630436]	[310.88320923 439.29464722 0.87438583]	[488.01303101 246.77946472 0.80347204]	[518.73254395 341.70645142 0.86008579]	[526.5512085 441.69195557 0.87817889]	[426.3710022 441.73544312 0.72527581]	[387.94430542 441.80175781 0.70843643]	[416.04013062 588.08557129 0.80902624]	[428.98410034 749.76904297 0.79798776]	[464.83010864 441.71020508 0.72861433]	[467.46005249 588.02709961 0.81379873]	[482.79656982 764.99554443 0.8249495 ]	[418.70883179 172.43527222 0.92789626]	[441.78320312 172.41864014 0.95391047]	[395.63763428 162.13781738 0.8555516 ]	[459.84661865 159.56564331 0.81108963]	[4.77645508e+02 8.08606445e+02 7.98543692e-01]	[4.98177887e+02 8.03536865e+02 7.47379184e-01]	[4.80235443e+02 7.70197327e+02 7.34199226e-01]	[4.31484619e+02 7.95852600e+02 7.58532763e-01]	[4.11001617e+02 7.90759277e+02 7.71001637e-01]	[4.39193237e+02 7.64973633e+02 7.47374177e-01]
[434.01150513 185.24429321 0.83869129]	[423.78594971 244.20199585 0.86486256]	[359.61865234 241.63571167 0.84263462]	[333.99386597 341.78631592 0.84844095]	[310.9362793 441.67172241 0.8824181 ]	[488.01623535 244.24411011 0.80293542]	[518.72607422 339.29125977 0.86688209]	[528.96258545 441.68133545 0.88009197]	[426.36071777 441.72363281 0.72076017]	[387.93414307 441.79248047 0.70327264]	[416.04580688 590.58746338 0.80403632]	[428.99853516 749.73950195 0.79876035]	[464.81738281 439.28134155 0.72665167]	[469.97946167 588.07781982 0.80098581]	[482.78799438 762.4743042 0.81554842]	[418.72879028 172.43554688 0.93356448]	[441.77850342 172.4120636 0.95189738]	[398.0149231 162.11965942 0.85916048]	[459.8298645 159.52862549 0.81099892]	[4.75163696e+02 8.08593933e+02 7.95870543e-01]	[4.95684875e+02 8.03539734e+02 7.34282434e-01]	[4.80208832e+02 7.70152710e+02 7.31749833e-01]	[4.31517395e+02 7.95828308e+02 7.56959081e-01]	[4.11009827e+02 7.90749084e+02 7.78215468e-01]	[4.39196289e+02 7.64953735e+02 7.33265042e-01]
[431.56381226 185.25335693 0.83864999]	[423.78286743 244.18737793 0.86607796]	[359.61642456 241.63230896 0.84281147]	[333.99206543 341.78396606 0.84822887]	[310.93423462 441.66967773 0.88207144]	[488.01663208 244.21411133 0.80463725]	[518.71411133 339.27825928 0.86775458]	[528.9621582 441.68478394 0.88060266]	[426.36526489 441.71078491 0.72100729]	[387.94668579 441.77801514 0.70472568]	[416.04187012 590.56494141 0.80472493]	[428.99029541 749.72058105 0.80173755]	[464.81954956 439.27041626 0.72719598]	[469.97650146 588.05718994 0.80392003]	[482.79406738 762.46008301 0.81253123]	[418.72650146 172.43745422 0.93395287]	[441.77838135 172.41372681 0.95210427]	[398.01535034 162.11906433 0.85872179]	[459.83050537 159.52282715 0.81086463]	[4.75157196e+02 8.08609253e+02 7.97279239e-01]	[4.95680756e+02 8.03561523e+02 7.33918250e-01]	[4.80208588e+02 7.70144043e+02 7.30269015e-01]	[4.31512421e+02 7.95827942e+02 7.60349691e-01]	[4.11007172e+02 7.90744202e+02 7.80129910e-01]	[4.39186005e+02 7.62493103e+02 7.32954860e-01]
[431.55010986 185.22662354 0.83840978]	[423.78540039 241.71818542 0.86840445]	[359.62063599 241.6270752 0.84369767]	[334.02352905 341.79327393 0.84806186]	[313.42150879 441.68914795 0.89391357]	[488.01837158 241.72505188 0.80578941]	[518.71160889 339.25341797 0.8728767 ]	[528.97186279 439.28765869 0.87961423]	[426.35888672 441.72146606 0.72200751]	[387.93032837 441.79202271 0.7065227 ]	[416.03433228 590.60461426 0.80283046]	[431.48095703 749.73895264 0.80230254]	[464.82452393 439.27636719 0.72672004]	[470.0118103 587.98095703 0.81546211]	[482.80169678 759.90509033 0.81100434]	[418.7192688 172.42056274 0.93471277]	[441.76889038 172.39303589 0.95174992]	[398.01782227 162.10112 0.85718131]	[459.82525635 157.10069275 0.82339174]	[4.77655670e+02 8.06110413e+02 7.77756572e-01]	[4.98173645e+02 7.98433350e+02 7.26632357e-01]	[4.80196533e+02 7.70095032e+02 7.37365782e-01]	[4.31525330e+02 7.93342407e+02 7.56498039e-01]	[4.11006226e+02 7.90714539e+02 7.75851011e-01]	[4.39225983e+02 7.64957031e+02 7.44175792e-01]
[431.51953125 185.22103882 0.83818132]	[423.79034424 241.70727539 0.86836404]	[359.62527466 241.62063599 0.84313643]	[336.43811035 341.78131104 0.85669714]	[313.45654297 441.67355347 0.89608949]	[490.48052979 241.71461487 0.80541629]	[518.71893311 339.24377441 0.87615031]	[528.98846436 439.23101807 0.8778106 ]	[426.37054443 441.7510376 0.72070038]	[387.91387939 441.82287598 0.70379758]	[416.05950928 590.6126709 0.80535471]	[431.48184204 749.74090576 0.80317259]	[464.84780884 441.71276855 0.72563356]	[472.54046631 588.01055908 0.81665665]	[482.77481079 754.83721924 0.8261987 ]	[418.7046814 172.41207886 0.93495506]	[441.7539978 172.3916626 0.95454895]	[398.00881958 159.63198853 0.8568517 ]	[459.83151245 159.52459717 0.83523083]	[4.77629181e+02 8.03523254e+02 7.65099645e-01]	[4.95691223e+02 7.95795044e+02 7.43223488e-01]	[4.80196350e+02 7.67643433e+02 7.35013962e-01]	[4.34040222e+02 7.93328430e+02 7.57482708e-01]	[413.52584839 790.72869873 0.79218417]	[4.39193634e+02 7.62515625e+02 7.45331764e-01]
[431.52514648 185.20654297 0.83739972]	[423.79760742 241.69340515 0.86864251]	[359.63729858 241.62162781 0.8418225 ]	[336.47250366 341.76651001 0.86478102]	[313.50967407 441.69595337 0.90559405]	[490.49594116 241.6842041 0.8075977 ]	[518.72937012 339.24334717 0.87917745]	[529.01147461 439.21688843 0.87676585]	[426.38848877 441.72348022 0.72070497]	[387.91409302 441.80349731 0.70570332]	[416.07745361 588.1081543 0.80659366]	[431.52709961 749.73895264 0.80204135]	[464.86831665 439.27362061 0.72411752]	[472.56430054 585.56420898 0.8261829 ]	[482.77688599 752.26696777 0.8258726 ]	[418.71011353 172.40719604 0.93476409]	[441.75610352 172.3888855 0.95410657]	[398.01586914 159.61531067 0.85773695]	[459.84454346 159.52354431 0.84180248]	[4.72595062e+02 8.00908813e+02 7.43469119e-01]	[4.95622559e+02 7.93285889e+02 7.46618450e-01]	[4.80261383e+02 7.67531921e+02 7.03499079e-01]	[4.31537750e+02 7.93371704e+02 7.54558206e-01]	[4.11030304e+02 7.90734558e+02 7.82115459e-01]	[4.39252350e+02 7.64960571e+02 7.29050219e-01]
[431.5105896 185.18788147 0.83700442]	[423.81335449 241.68699646 0.86679214]	[359.64608765 239.20202637 0.84235054]	[336.49389648 341.78063965 0.86849338]	[315.93164062 441.68521118 0.91282982]	[490.52368164 241.67710876 0.80676371]	[518.76525879 339.24066162 0.88491249]	[529.03759766 439.22409058 0.8737089 ]	[426.40710449 441.73956299 0.7200461 ]	[387.92416382 441.81976318 0.7057752 ]	[416.08120728 590.59320068 0.80641425]	[431.51550293 749.70794678 0.80775243]	[464.89517212 439.2857666 0.72142422]	[472.59368896 588.00720215 0.8142572 ]	[482.78582764 752.19940186 0.83466381]	[418.70605469 172.39979553 0.93665004]	[441.74676514 172.38304138 0.95500517]	[398.0345459 159.61671448 0.85975331]	[459.82873535 159.53938293 0.84503788]	[4.72596130e+02 7.95852600e+02 7.47062922e-01]	[4.95611542e+02 7.90798645e+02 7.65654683e-01]	[4.80283051e+02 7.65076599e+02 6.93573952e-01]	[4.31544525e+02 7.93361450e+02 7.55225539e-01]	[4.13504822e+02 7.90735840e+02 7.81107128e-01]	[4.39219757e+02 7.62468262e+02 7.22163975e-01]
[434.03424072 182.6927948 0.83820903]	[423.84628296 241.66708374 0.86419457]	[359.68264771 239.17704773 0.8449049 ]	[336.52194214 341.79803467 0.86923027]	[315.97891235 439.29547119 0.91529191]	[490.57540894 241.67723083 0.80534577]	[521.18481445 339.23150635 0.9002946 ]	[531.58239746 439.16070557 0.86125314]	[426.44769287 439.28219604 0.71465063]	[390.45941162 441.77554321 0.70616883]	[416.09396362 588.06866455 0.81305885]	[431.47390747 749.71051025 0.80311728]	[464.92370605 439.2401123 0.71806633]	[472.57250977 585.58673096 0.82368177]	[480.36895752 749.60473633 0.85845214]	[418.74163818 172.3997345 0.94447947]	[441.77108765 172.35064697 0.94356 ]	[398.06655884 159.62203979 0.86679482]	[459.85113525 157.09277344 0.84780002]	[4.75118530e+02 7.90837280e+02 7.80509174e-01]	[495.60623169 788.2277832 0.79103184]	[4.80210236e+02 7.59894836e+02 6.90448105e-01]	[4.31478333e+02 7.93333740e+02 7.50947475e-01]	[4.11000427e+02 7.90716125e+02 7.71047294e-01]	[4.39183960e+02 7.62431702e+02 7.30787158e-01]
[434.06484985 182.68128967 0.84186059]	[423.88208008 241.66874695 0.85656351]	[359.71682739 239.19041443 0.84053314]	[336.55316162 341.81829834 0.87212932]	[316.01400757 439.27325439 0.92235857]	[493.08569336 241.6783905 0.80627221]	[521.20245361 339.22717285 0.9040131 ]	[531.61340332 439.15472412 0.86013353]	[428.93435669 439.26559448 0.71296525]	[390.50915527 441.75494385 0.70630515]	[416.08453369 588.09606934 0.80845773]	[428.99072266 749.71868896 0.80042636]	[464.9548645 439.21606445 0.71246326]	[472.59561157 585.57696533 0.827416 ]	[480.29196167 747.17126465 0.84782141]	[418.75299072 172.39071655 0.9438504 ]	[441.79705811 172.33300781 0.93994516]	[398.07971191 159.59776306 0.87259054]	[462.20913696 157.08224487 0.85149401]	[475.13766479 790.78161621 0.80439556]	[493.11602783 788.17767334 0.80658942]	[4.77683594e+02 7.57351013e+02 6.71115756e-01]	[4.31493622e+02 7.93285095e+02 7.58726954e-01]	[4.11017700e+02 7.90702881e+02 7.75960267e-01]	[4.39164642e+02 7.62462952e+02 7.26556361e-01]
[436.56903076 182.65136719 0.85226423]	[423.89813232 241.65087891 0.85499471]	[359.73779297 239.1912384 0.8378275 ]	[336.59054565 341.7961731 0.87995905]	[316.06625366 439.30331421 0.92670053]	[493.09616089 241.69099426 0.80462629]	[521.2154541 339.16970825 0.90901202]	[534.11846924 439.15643311 0.85722816]	[428.98901367 439.25933838 0.71051347]	[393.01083374 441.75201416 0.70725447]	[416.09851074 588.03540039 0.8175019 ]	[431.46273804 749.71868896 0.78892463]	[467.41836548 439.21524048 0.70451295]	[475.0647583 585.55340576 0.83183163]	[480.24853516 749.55706787 0.84506673]	[421.14208984 172.38304138 0.94324279]	[441.85238647 172.28952026 0.92142624]	[398.11752319 159.62342834 0.8756392 ]	[462.21618652 157.02178955 0.82645911]	[4.72548981e+02 7.90793335e+02 7.84113467e-01]	[490.52194214 788.215271 0.79665869]	[4.77653290e+02 7.59896545e+02 6.68722689e-01]	[4.31504486e+02 7.93268677e+02 7.51377702e-01]	[4.11030212e+02 7.90708801e+02 7.65209615e-01]	[4.39169983e+02 7.62491821e+02 7.19344735e-01]
[436.60577393 182.63632202 0.85652006]	[426.36032104 241.61946106 0.84983057]	[359.79290771 239.17225647 0.8359192 ]	[336.62350464 341.75527954 0.8894515 ]	[316.1083374 439.29922485 0.93461716]	[493.13369751 241.69633484 0.80525619]	[521.26312256 339.20904541 0.91579133]	[534.13323975 439.19500732 0.86251462]	[431.4864502 439.24295044 0.70695066]	[393.05899048 441.72512817 0.70652604]	[416.09414673 587.98620605 0.82387906]	[428.98641968 749.68103027 0.78720349]	[467.45202637 439.20037842 0.69789237]	[475.09835815 588.00689697 0.81526649]	[480.22018433 749.55639648 0.84119391]	[421.17492676 172.38227844 0.94725108]	[441.87774658 172.28761292 0.91482735]	[398.17831421 159.62910461 0.87826318]	[462.24136353 157.03675842 0.83780253]	[4.69998230e+02 7.90794067e+02 7.79102266e-01]	[4.88005310e+02 7.88222229e+02 7.86972225e-01]	[4.77629547e+02 7.59899780e+02 6.70887291e-01]	[4.31498962e+02 7.93283264e+02 7.48271883e-01]	[4.11011902e+02 7.90711426e+02 7.60959744e-01]	[4.39157104e+02 7.62459167e+02 7.18850851e-01]
[436.62380981 182.67504883 0.85559976]	[426.42022705 241.62759399 0.84021294]	[362.21432495 239.18411255 0.82717526]	[336.63696289 341.81982422 0.87705582]	[316.13467407 439.29327393 0.93799955]	[495.63793945 241.7122345 0.80605602]	[521.30169678 339.16604614 0.91630179]	[536.64294434 439.13433838 0.85895145]	[431.52096558 439.25479126 0.7061494 ]	[395.52798462 441.7315979 0.70820844]	[416.09255981 590.54632568 0.80036485]	[431.47583008 749.67340088 0.79326129]	[467.46621704 439.22064209 0.69619888]	[477.59719849 588.0557251 0.81617761]	[480.21517944 747.15240479 0.83827138]	[421.19665527 172.40272522 0.95044184]	[441.89944458 172.3184967 0.91759282]	[398.20419312 159.5793457 0.88336617]	[462.29379272 157.05586243 0.85398936]	[4.70030853e+02 7.90803711e+02 7.73976326e-01]	[4.90491364e+02 7.88215027e+02 7.85360336e-01]	[4.77616913e+02 7.57379456e+02 6.61529601e-01]	[4.31516846e+02 7.93294067e+02 7.50336289e-01]	[4.11026550e+02 7.90716248e+02 7.68988073e-01]	[4.39179901e+02 7.62430725e+02 7.23877430e-01]
[436.62164307 182.7043457 0.85421383]	[428.95080566 241.64694214 0.83144289]	[362.26800537 239.19992065 0.81824774]	[336.69735718 344.29458618 0.87470204]	[316.18365479 439.28778076 0.93530476]	[498.1295166 244.18852234 0.80735707]	[521.31677246 339.15332031 0.91636699]	[536.69586182 439.19512939 0.86894393]	[434.02487183 441.74801636 0.7065649 ]	[395.5585022 441.79214478 0.71139163]	[416.09912109 588.06634521 0.81332886]	[431.4753418 749.6484375 0.79935163]	[469.98425293 441.72521973 0.69202328]	[477.59521484 588.1050415 0.81384838]	[480.22573853 747.17681885 0.84433162]	[421.18777466 172.3883667 0.94805133]	[441.93240356 172.32255554 0.91629779]	[398.24136353 159.59646606 0.88787729]	[462.35421753 157.08045959 0.85070544]	[4.70020416e+02 7.90793213e+02 7.76810646e-01]	[490.49536133 788.20977783 0.78989708]	[4.77627808e+02 7.57383362e+02 6.53942883e-01]	[4.31541626e+02 7.93291870e+02 7.63855398e-01]	[4.13507904e+02 7.90716125e+02 7.78357506e-01]	[4.39161530e+02 7.59919739e+02 7.23446190e-01]
[436.66833496 182.69502258 0.85973442]	[431.48736572 241.66499329 0.82753325]	[362.31185913 241.62872314 0.81206769]	[339.08352661 344.24935913 0.87883556]	[318.57339478 441.68099976 0.93049842]	[498.18725586 244.19351196 0.81570762]	[521.34393311 339.11520386 0.91871226]	[536.74987793 439.20828247 0.8746897 ]	[434.05310059 441.79089355 0.70844722]	[395.57836914 441.83560181 0.71148276]	[416.10147095 588.09417725 0.81234694]	[431.48303223 749.64099121 0.79515576]	[470.025177 441.77154541 0.69102544]	[477.60058594 593.10498047 0.79970992]	[480.20211792 749.57830811 0.84016961]	[421.2305603 172.36470032 0.94019878]	[444.36883545 172.31323242 0.9070698 ]	[400.61862183 159.57116699 0.89482367]	[462.42068481 157.0884552 0.8386988 ]	[4.69998688e+02 7.90842712e+02 7.58608282e-01]	[4.88014740e+02 7.90601501e+02 7.86781013e-01]	[4.75144226e+02 7.59924377e+02 6.44648194e-01]	[4.34048920e+02 7.93307068e+02 7.61485279e-01]	[4.13531860e+02 7.90725098e+02 7.73252904e-01]	[4.39152679e+02 7.59899841e+02 7.11945415e-01]
[439.09490967 182.70608521 0.87169492]	[431.55517578 241.6686554 0.82955498]	[364.81015015 241.63502502 0.80440062]	[339.13928223 344.25698853 0.87208003]	[318.62564087 441.7019043 0.92698073]	[498.21685791 241.72068787 0.82160431]	[521.3951416 339.10348511 0.91553742]	[539.21673584 439.24029541 0.88495779]	[434.07669067 441.77792358 0.70851338]	[395.61309814 441.81018066 0.71407288]	[416.10769653 590.54443359 0.80605149]	[428.99926758 749.63751221 0.79220545]	[470.03274536 441.76531982 0.69008702]	[475.14581299 593.19537354 0.78349441]	[480.1918335 749.6697998 0.84483421]	[421.30078125 172.36991882 0.93710482]	[444.45071411 172.34295654 0.89911938]	[400.66595459 159.55058289 0.89367139]	[464.84176636 157.10188293 0.83463949]	[4.70027039e+02 7.93238464e+02 7.55121171e-01]	[490.52023315 790.61437988 0.79201788]	[4.75105652e+02 7.62511230e+02 6.55631661e-01]	[4.34055481e+02 7.93315613e+02 7.57404029e-01]	[4.13536102e+02 7.90726929e+02 7.69959748e-01]	[4.39123108e+02 7.59901367e+02 7.13098645e-01]
[439.09518433 182.70510864 0.87183833]	[431.55566406 241.66712952 0.83000255]	[364.8135376 241.63658142 0.80423558]	[339.1388855 344.25430298 0.87280709]	[318.62634277 441.69934082 0.92739111]	[498.21560669 241.71577454 0.82196295]	[521.39544678 339.10238647 0.91559601]	[539.22027588 439.23248291 0.88548231]	[434.06933594 441.78259277 0.70685232]	[395.60778809 441.82141113 0.71185648]	[416.10025024 590.55975342 0.80517989]	[428.99752808 749.64117432 0.79150254]	[470.02355957 441.76544189 0.68945909]	[477.58239746 595.68267822 0.78452116]	[480.19195557 749.66442871 0.84489208]	[421.30102539 172.36923218 0.93710428]	[444.45071411 172.34191895 0.89910901]	[400.66549683 159.55123901 0.89386928]	[464.84268188 157.10072327 0.83512539]	[4.70014160e+02 7.93238464e+02 7.53561854e-01]	[4.90507996e+02 7.90617432e+02 7.90382385e-01]	[4.75104218e+02 7.62509216e+02 6.57371998e-01]	[4.34054047e+02 7.93319397e+02 7.52848804e-01]	[4.13531281e+02 7.90729187e+02 7.67410100e-01]	[4.39125641e+02 7.59910645e+02 7.13326514e-01]
[439.17965698 182.67605591 0.88629955]	[434.10617065 241.69261169 0.83485955]	[367.36660767 241.65003967 0.79344153]	[339.20697021 341.81417847 0.87108374]	[318.65512085 441.72113037 0.9233855 ]	[500.66357422 241.72174072 0.82979065]	[521.43255615 339.07244873 0.9116146 ]	[539.27032471 439.20458984 0.89011574]	[434.10327148 441.82891846 0.70413691]	[395.62088013 441.85388184 0.70743263]	[416.13980103 590.62561035 0.80508405]	[431.4647522 749.64691162 0.79226327]	[472.53982544 441.81726074 0.68811268]	[477.59390259 598.21917725 0.79194629]	[480.17895508 749.69775391 0.84449828]	[421.3866272 172.35023499 0.91673315]	[446.97512817 172.32652283 0.88457328]	[400.73422241 159.56587219 0.8901155 ]	[464.90930176 157.0512085 0.82534111]	[4.70032776e+02 7.93228027e+02 7.64387727e-01]	[490.52600098 790.60357666 0.79406923]	[4.75096558e+02 7.64967957e+02 6.68107033e-01]	[4.34062836e+02 7.93327087e+02 7.55740523e-01]	[4.13547272e+02 7.90729858e+02 7.71479487e-01]	[4.39120972e+02 7.59912292e+02 7.17662036e-01]
[439.24029541 182.63195801 0.89020872]	[436.60699463 241.71133423 0.85163736]	[369.91381836 241.6648407 0.79103845]	[339.27609253 344.31286621 0.85995239]	[318.71972656 441.74243164 0.92229992]	[500.73181152 241.69923401 0.84245557]	[523.79553223 339.11621094 0.91509068]	[541.68487549 439.18112183 0.89573801]	[436.57037354 441.71768188 0.7185213 ]	[398.07531738 441.73739624 0.73188561]	[416.1506958 593.14263916 0.8019281 ]	[431.48880005 749.65441895 0.7984159 ]	[472.56820679 441.71963501 0.69127595]	[475.16513062 600.80291748 0.79757923]	[480.14239502 749.67669678 0.83892548]	[423.84121704 172.30807495 0.89345026]	[449.50881958 172.30233765 0.87708068]	[400.78857422 159.56478882 0.88431525]	[464.95162964 157.07696533 0.81288916]	[4.72524963e+02 7.93229248e+02 7.79317081e-01]	[490.52148438 790.59509277 0.80673677]	[4.72584473e+02 7.62515381e+02 6.77097678e-01]	[4.34040405e+02 7.93341125e+02 7.54818916e-01]	[4.13551910e+02 7.90723877e+02 7.76909649e-01]	[4.39153046e+02 7.59908325e+02 7.31315851e-01]
[439.29727173 180.0892334 0.8952105 ]	[439.10671997 244.24552917 0.88241535]	[372.49298096 241.67933655 0.80009258]	[341.78466797 344.34707642 0.84985787]	[321.19830322 441.66748047 0.91809225]	[503.24273682 244.23765564 0.84242386]	[523.9230957 339.19076538 0.89375073]	[541.71673584 439.29092407 0.90341985]	[436.68426514 441.73013306 0.7392751 ]	[398.15951538 441.73348999 0.75417536]	[418.54278564 593.1786499 0.7994681 ]	[431.49191284 749.69049072 0.79421896]	[475.14404297 441.76062012 0.70339733]	[475.12481689 600.74615479 0.78473645]	[480.12585449 749.73028564 0.83061141]	[426.37179565 169.86726379 0.86061835]	[452.04428101 172.23937988 0.869977 ]	[403.31985474 159.56529236 0.86290085]	[467.42086792 157.07881165 0.81613672]	[4.70031403e+02 7.93241150e+02 7.73822069e-01]	[490.50653076 790.61273193 0.79982764]	[4.72553192e+02 7.65044250e+02 6.92452192e-01]	[4.31540222e+02 7.93317688e+02 7.57380843e-01]	[4.13525055e+02 7.90717896e+02 7.75233269e-01]	[4.39154968e+02 7.62452820e+02 7.25273967e-01]
[441.73080444 180.05734253 0.89555043]	[439.18280029 244.26986694 0.89119786]	[375.04351807 241.66021729 0.81849241]	[344.28909302 344.25588989 0.83868694]	[321.28961182 441.74606323 0.90322018]	[503.29452515 244.26144409 0.83952469]	[523.97467041 339.27258301 0.87789118]	[541.78167725 441.69869995 0.91350341]	[439.07156372 441.7401123 0.74534184]	[398.19424438 441.73260498 0.75551504]	[418.60977173 590.6015625 0.80739957]	[431.49441528 749.69274902 0.79577309]	[475.175354 441.78274536 0.70560211]	[475.13949585 600.75726318 0.78797048]	[480.13433838 749.73168945 0.83377826]	[428.92706299 169.86036682 0.85208189]	[454.60931396 169.83161926 0.87247139]	[403.37039185 159.59326172 0.85236979]	[467.47796631 157.03120422 0.82458246]	[4.72517517e+02 7.93221252e+02 7.65284300e-01]	[490.51052856 790.60076904 0.79449528]	[4.72572601e+02 7.65034119e+02 6.89685225e-01]	[4.31499420e+02 7.93298645e+02 7.74121165e-01]	[4.13521301e+02 7.90697693e+02 7.89056659e-01]	[4.39176605e+02 7.62434998e+02 7.16531813e-01]
[441.75546265 180.08023071 0.89185899]	[439.23934937 246.74507141 0.89544827]	[375.10699463 241.66099548 0.82258672]	[346.82681274 346.81051636 0.82290226]	[323.80828857 441.75531006 0.88982028]	[503.3581543 246.75773621 0.83825785]	[524.00622559 341.67208862 0.86635852]	[541.81268311 441.70855713 0.9212184 ]	[439.15823364 441.72698975 0.75770426]	[398.25747681 441.72906494 0.75980163]	[418.62872314 588.09033203 0.82054228]	[431.50817871 749.69024658 0.7980054 ]	[477.70269775 441.76834106 0.72107482]	[477.59512329 598.25665283 0.77872145]	[480.13198853 749.73553467 0.83386183]	[428.98776245 169.85572815 0.84969819]	[457.06787109 169.85275269 0.87982047]	[405.86587524 159.57823181 0.8390348 ]	[470.02322388 157.02888489 0.81932825]	[4.72529144e+02 7.93234009e+02 7.60750771e-01]	[490.50689697 790.6072998 0.79100072]	[4.72557251e+02 7.65025818e+02 6.86947584e-01]	[4.31517426e+02 7.93287231e+02 7.76993871e-01]	[413.53869629 790.69232178 0.79093486]	[4.39172485e+02 7.62436096e+02 7.25291014e-01]
[441.78018188 180.09628296 0.89130908]	[439.28829956 246.76556396 0.8956157 ]	[377.53707886 241.66075134 0.82975477]	[351.9576416 346.81607056 0.8223654 ]	[328.88851929 441.78918457 0.8713991 ]	[503.39901733 246.80342102 0.83600914]	[526.40081787 341.67526245 0.85542887]	[541.85919189 441.6789856 0.92017323]	[439.20980835 441.70950317 0.75520754]	[400.62774658 441.71191406 0.75220591]	[418.6423645 590.57312012 0.81844777]	[431.55157471 749.68408203 0.80211443]	[480.12695312 441.73696899 0.72082704]	[477.62545776 598.28686523 0.79019749]	[480.14938354 749.73864746 0.83427161]	[431.48043823 169.85398865 0.85044503]	[457.11340332 169.87033081 0.88948488]	[408.38827515 159.56015015 0.82944143]	[472.54769897 157.0554657 0.79897732]	[4.70037506e+02 7.93224548e+02 7.69299507e-01]	[490.48403931 790.60217285 0.7913993 ]	[4.72587189e+02 7.65026062e+02 6.84622407e-01]	[4.31535431e+02 7.93264587e+02 7.75792480e-01]	[413.55993652 790.67932129 0.79531044]	[4.39201599e+02 7.62440308e+02 7.25823402e-01]
[441.82485962 180.10765076 0.88535708]	[441.65856934 246.81761169 0.8928653 ]	[377.56506348 241.72297668 0.82473737]	[354.50387573 346.81369019 0.83515096]	[331.48971558 441.83416748 0.87805998]	[503.45080566 249.30361938 0.83069938]	[526.47741699 341.70602417 0.84164006]	[541.87579346 441.78710938 0.91506869]	[439.26959229 441.7182312 0.76404619]	[400.67468262 441.7164917 0.75783187]	[418.66375732 588.04669189 0.83173078]	[434.01730347 749.69592285 0.80539691]	[480.18746948 441.74209595 0.73216635]	[477.67907715 598.23278809 0.79079962]	[480.14996338 749.72393799 0.83475459]	[431.55529785 169.85392761 0.85334998]	[457.16131592 169.8671875 0.89723444]	[408.46353149 159.59114075 0.82614946]	[475.07922363 157.07086182 0.80230063]	[4.72512909e+02 7.90850464e+02 7.74395287e-01]	[4.90489685e+02 7.90589294e+02 7.88475275e-01]	[4.72576904e+02 7.65000183e+02 6.79021060e-01]	[4.31556396e+02 7.93266235e+02 7.71881759e-01]	[413.58068848 790.67999268 0.79676241]	[4.39213745e+02 7.62445618e+02 7.29754984e-01]
[441.85861206 180.12742615 0.87786674]	[441.70758057 246.81726074 0.89211774]	[377.60620117 244.19361877 0.8243531 ]	[354.58157349 344.34735107 0.84668738]	[333.9654541 441.81900024 0.88623852]	[503.47125244 246.82963562 0.82597828]	[526.5435791 341.7008667 0.83293051]	[541.93170166 441.75357056 0.92184234]	[439.3046875 441.73580933 0.75995588]	[400.68530273 441.73376465 0.75311983]	[418.6932373 588.08105469 0.82655764]	[434.03811646 749.71905518 0.80496687]	[480.23495483 441.75823975 0.73623812]	[477.71310425 598.28106689 0.79982924]	[480.16366577 749.72351074 0.83688289]	[434.06338501 172.24247742 0.86748308]	[457.18890381 172.23504639 0.90126187]	[410.97439575 159.62942505 0.82702303]	[475.15985107 157.07081604 0.82396126]	[4.70013367e+02 7.93220093e+02 7.78797686e-01]	[487.99176025 790.605896 0.79213876]	[4.72614014e+02 7.65004150e+02 6.82507992e-01]	[4.31556610e+02 7.93240173e+02 7.69717276e-01]	[413.58972168 790.65887451 0.79414535]	[4.39235657e+02 7.62492676e+02 7.31830597e-01]
[441.89230347 180.13684082 0.87109083]	[441.74661255 246.82424927 0.89075828]	[377.64065552 244.22929382 0.82520342]	[356.98294067 346.83483887 0.85579085]	[334.00500488 441.84594727 0.88957077]	[503.48858643 246.7975769 0.82471496]	[529.03637695 341.67807007 0.82878673]	[544.28564453 441.74206543 0.92327935]	[441.68032837 441.73001099 0.76222718]	[400.71896362 441.72637939 0.75352085]	[418.74377441 588.08959961 0.83264506]	[434.06393433 749.72503662 0.81167054]	[480.27719116 441.75634766 0.73981559]	[480.13198853 600.75726318 0.8165285 ]	[480.18005371 749.70343018 0.8425287 ]	[434.12414551 172.24537659 0.87288105]	[457.22042847 172.23796082 0.90522802]	[413.49545288 162.11355591 0.8307721 ]	[477.63693237 157.06686401 0.83949631]	[4.70034149e+02 7.93221008e+02 7.79976726e-01]	[488.00424194 790.60180664 0.7919907 ]	[4.75089508e+02 7.64953247e+02 6.73170865e-01]	[4.31554749e+02 7.93232910e+02 7.70663381e-01]	[413.59060669 790.64355469 0.79559445]	[4.39267242e+02 7.62492920e+02 7.41506398e-01]
[441.8729248 182.65382385 0.86911833]	[441.7633667 246.80332947 0.88864177]	[377.67071533 244.21543884 0.82782072]	[357.00518799 349.37322998 0.85768414]	[336.44442749 441.85266113 0.89686114]	[505.8692627 246.77798462 0.82200575]	[529.08135986 339.222229 0.84236902]	[544.33648682 441.70108032 0.92523146]	[441.68756104 441.73379517 0.76257437]	[400.72244263 441.72698975 0.75301081]	[418.78564453 588.09838867 0.83748722]	[434.04946899 749.75091553 0.80900156]	[480.29299927 441.76168823 0.73905033]	[480.16949463 598.2835083 0.82372284]	[480.17697144 749.71850586 0.84260029]	[434.10684204 172.28179932 0.87793869]	[457.22070312 172.30871582 0.9162181 ]	[413.48919678 162.13276672 0.82647061]	[477.6449585 157.1109314 0.82769978]	[4.70019287e+02 7.93228577e+02 7.78864026e-01]	[487.99435425 790.60870361 0.79233181]	[4.75101532e+02 7.64973999e+02 6.75722837e-01]	[4.31549225e+02 7.93249878e+02 7.73708105e-01]	[413.58926392 790.65753174 0.79769522]	[4.39256042e+02 7.64967407e+02 7.44005680e-01]
[441.87802124 185.1794281 0.8671276 ]	[441.79180908 246.82221985 0.88661599]	[377.69863892 244.21563721 0.82983136]	[357.02990723 349.45169067 0.86811006]	[336.47576904 441.84686279 0.90188223]	[505.89624023 246.79997253 0.81997764]	[531.55316162 339.21450806 0.84485203]	[544.36322021 441.68569946 0.92504227]	[441.69766235 441.74789429 0.76382291]	[400.7227478 441.74230957 0.75502384]	[418.78475952 590.55731201 0.83386785]	[434.06069946 749.73083496 0.81183261]	[480.31082153 441.77429199 0.74168187]	[480.14901733 600.77593994 0.82975292]	[480.17764282 749.72210693 0.84313077]	[434.1133728 172.30953979 0.88334471]	[459.60565186 172.36669922 0.92916793]	[411.03445435 162.13476562 0.82432276]	[477.67907715 159.56755066 0.82824057]	[4.69999207e+02 7.93239258e+02 7.78751969e-01]	[487.98120117 790.61810303 0.79097444]	[4.75101685e+02 7.64977051e+02 6.76998734e-01]	[4.31562103e+02 7.93243774e+02 7.74510622e-01]	[416.03613281 790.65631104 0.79768479]	[4.39256378e+02 7.62507568e+02 7.39454925e-01]
[441.87811279 185.21992493 0.87021226]	[441.80657959 246.83586121 0.88489056]	[377.72122192 244.21655273 0.83184922]	[357.0559082 349.45523071 0.87165916]	[336.5043335 441.82980347 0.90670598]	[505.90588379 246.82746887 0.81860393]	[531.58135986 339.224823 0.84405577]	[544.3727417 441.67657471 0.92727083]	[441.69293213 441.78631592 0.75999486]	[400.71289062 441.78344727 0.75412834]	[418.78915405 590.61364746 0.82879484]	[434.04852295 749.74829102 0.80780709]	[480.30932617 441.80966187 0.73983139]	[480.14709473 600.76495361 0.82959831]	[480.17324829 749.72180176 0.84281266]	[434.10528564 172.32922363 0.88418514]	[459.61953735 172.39013672 0.93509591]	[411.02578735 162.14547729 0.82183385]	[477.69488525 159.57775879 0.82878572]	[4.70000610e+02 7.93239624e+02 7.76856661e-01]	[4.87980682e+02 7.90617065e+02 7.90207207e-01]	[4.75094635e+02 7.64975037e+02 6.78616643e-01]	[4.31550446e+02 7.93243286e+02 7.74699926e-01]	[413.59356689 790.64788818 0.795838 ]	[4.39254974e+02 7.64967041e+02 7.42699385e-01]
[441.87649536 185.22039795 0.87042773]	[441.80169678 249.29458618 0.88560158]	[377.71273804 244.23931885 0.82928568]	[357.05566406 349.4569397 0.87201589]	[336.50091553 441.83096313 0.90620583]	[505.90756226 246.82963562 0.81779683]	[531.58300781 339.22982788 0.84308678]	[544.37213135 439.31323242 0.92711645]	[441.69720459 441.80038452 0.75998396]	[400.71362305 441.79864502 0.75364143]	[418.79425049 590.60241699 0.83146489]	[434.04742432 749.73651123 0.80833995]	[480.31665039 441.82217407 0.74076724]	[480.1572876 600.77062988 0.83236438]	[480.17446899 749.72644043 0.8423112 ]	[434.10336304 172.32894897 0.88422489]	[459.61883545 172.38977051 0.93475401]	[411.02563477 162.1427002 0.82253784]	[477.69924927 159.57176208 0.83187228]	[4.70006775e+02 7.93237061e+02 7.76867926e-01]	[4.87985809e+02 7.90614197e+02 7.90122926e-01]	[4.75094757e+02 7.64982727e+02 6.79489791e-01]	[4.31550873e+02 7.93241699e+02 7.75053203e-01]	[413.5942688 790.64788818 0.79566067]	[4.39253265e+02 7.64956421e+02 7.41372883e-01]
[441.87094116 185.23306274 0.87245846]	[441.8230896 246.8318634 0.88270837]	[377.72744751 244.22575378 0.83015156]	[357.06811523 349.45736694 0.87360233]	[336.51321411 441.83886719 0.90576726]	[505.92379761 246.80430603 0.81787086]	[531.62207031 339.24655151 0.84075528]	[544.39953613 441.66967773 0.92599761]	[441.70617676 441.82098389 0.75672835]	[400.7069397 441.81970215 0.75227869]	[418.80239868 590.58355713 0.83199567]	[434.0456543 749.71643066 0.80546892]	[480.33834839 441.84432983 0.73986804]	[480.15826416 600.77575684 0.83506846]	[480.17449951 749.70977783 0.842435 ]	[434.08398438 172.33599854 0.88434571]	[459.61914062 172.38825989 0.93409526]	[411.01730347 162.12864685 0.82038766]	[477.71453857 159.54801941 0.83576405]	[4.70014099e+02 7.93237000e+02 7.80866027e-01]	[487.99520874 790.61315918 0.79335135]	[4.75090088e+02 7.64965576e+02 6.73098266e-01]	[4.31530884e+02 7.93251160e+02 7.74101317e-01]	[413.57141113 790.65216064 0.79461038]	[4.39252472e+02 7.62500061e+02 7.34130383e-01]
[441.87182617 185.23730469 0.87291294]	[441.83297729 246.83280945 0.88163835]	[377.72851562 244.22555542 0.82977086]	[357.08184814 349.46472168 0.87426972]	[336.5206604 441.84259033 0.90584368]	[505.93557739 246.81166077 0.8164981 ]	[534.15631104 339.27865601 0.84073633]	[544.40930176 441.6953125 0.92562163]	[441.71270752 441.85617065 0.75158417]	[400.71109009 441.8536377 0.74817145]	[418.79397583 590.63677979 0.82837027]	[434.04431152 749.71643066 0.8059622 ]	[480.34460449 444.30529785 0.73804051]	[480.16622925 600.81799316 0.84432739]	[480.1730957 749.70928955 0.84293991]	[434.07946777 172.33703613 0.88426507]	[459.62341309 172.38659668 0.93425477]	[411.01904297 162.11993408 0.82128376]	[477.71524048 159.53652954 0.83716244]	[4.70016296e+02 7.93237732e+02 7.81525731e-01]	[488.00119019 790.6137085 0.7934224 ]	[4.75087952e+02 7.64965698e+02 6.72618330e-01]	[4.31539154e+02 7.93242920e+02 7.74385452e-01]	[413.57629395 790.64910889 0.79521841]	[4.39247986e+02 7.62498718e+02 7.32554138e-01]
[441.87588501 185.23603821 0.87208968]	[441.83444214 246.83477783 0.88188881]	[377.73675537 244.2250824 0.82969713]	[357.07159424 349.43713379 0.87309086]	[336.51586914 441.83596802 0.90632474]	[505.93344116 246.81404114 0.81650239]	[534.15625 339.25360107 0.84582168]	[544.40991211 441.69656372 0.92615831]	[441.70507812 441.84524536 0.7528047 ]	[400.70733643 441.84408569 0.74988347]	[418.78817749 590.63720703 0.82829309]	[434.03540039 749.71459961 0.80466557]	[480.33517456 441.86605835 0.73780566]	[480.16421509 600.80627441 0.84308058]	[480.17492676 749.71343994 0.84325671]	[434.0847168 172.33825684 0.88512659]	[459.6242981 172.38278198 0.93375301]	[411.02615356 162.12342834 0.82069242]	[477.72186279 159.52911377 0.83851743]	[4.70016571e+02 7.93240723e+02 7.82064259e-01]	[488.00335693 790.61767578 0.79423767]	[4.75088715e+02 7.64970032e+02 6.73980653e-01]	[4.31536194e+02 7.93244568e+02 7.73458898e-01]	[413.56930542 790.65142822 0.7942872 ]	[4.39242035e+02 7.62497742e+02 7.32957602e-01]
[441.88406372 185.24305725 0.87175232]	[441.82321167 246.82963562 0.88293988]	[377.72729492 244.2277832 0.83025563]	[357.05743408 349.42834473 0.87091291]	[336.50344849 441.85217285 0.90509158]	[505.92858887 246.79954529 0.8167094 ]	[534.15136719 339.26446533 0.84347135]	[544.40893555 441.69012451 0.92666101]	[441.69528198 441.83166504 0.75598896]	[400.70153809 441.83300781 0.75372308]	[418.79275513 590.64434814 0.8310535 ]	[434.03424072 749.7331543 0.80526382]	[480.32528687 441.85360718 0.73919773]	[480.17266846 600.79241943 0.84158552]	[480.17758179 749.70874023 0.84424895]	[434.09280396 172.3419342 0.88595319]	[459.63397217 172.38694763 0.93519485]	[411.03137207 162.12127686 0.82015902]	[477.73205566 159.53161621 0.84006035]	[4.70033722e+02 7.93239380e+02 7.82768309e-01]	[488.01544189 790.61383057 0.79392445]	[4.75092804e+02 7.64963745e+02 6.73951149e-01]	[4.31534058e+02 7.93239380e+02 7.72774875e-01]	[413.56652832 790.64611816 0.79417795]	[4.39241089e+02 7.62518982e+02 7.35961199e-01]
[441.88546753 185.21665955 0.8684811 ]	[441.80532837 249.28947449 0.88285518]	[377.70098877 244.25175476 0.82602072]	[357.04031372 349.39828491 0.86737394]	[336.48077393 441.85211182 0.90445179]	[505.93005371 246.81651306 0.81581241]	[534.13409424 339.29852295 0.833 ]	[544.38464355 441.67947388 0.92662257]	[441.69891357 441.83984375 0.75793684]	[400.70635986 441.83493042 0.75511819]	[418.80352783 590.61755371 0.83283091]	[434.03552246 749.72003174 0.80347347]	[480.32763672 441.8661499 0.74076021]	[480.15631104 600.78686523 0.83759922]	[480.18081665 749.69934082 0.84529966]	[434.0921936 172.33004761 0.88460886]	[459.62689209 172.364151 0.93174219]	[411.02896118 162.10708618 0.82194734]	[477.72659302 157.109375 0.8407498 ]	[4.70022461e+02 7.93240723e+02 7.81824589e-01]	[488.00769043 790.6161499 0.79303622]	[4.75100311e+02 7.64955200e+02 6.72384262e-01]	[4.31529449e+02 7.93244568e+02 7.73222148e-01]	[413.55987549 790.64746094 0.79423094]	[4.39247162e+02 7.62500488e+02 7.32128799e-01]
[441.87374878 185.23603821 0.87178719]	[441.7852478 246.82917786 0.88622892]	[377.68994141 244.22117615 0.82957107]	[357.01495361 346.8493042 0.86260152]	[336.44665527 441.86987305 0.89700931]	[505.91363525 246.82115173 0.81893498]	[534.12304688 341.68054199 0.83104086]	[544.3538208 441.67974854 0.92430747]	[441.68832397 441.81298828 0.75838232]	[400.7076416 441.8059082 0.75351769]	[418.79318237 590.61810303 0.83104223]	[434.04995728 749.70202637 0.80808413]	[480.30865479 441.84335327 0.73953885]	[480.1315918 600.78118896 0.83280802]	[480.17727661 749.68658447 0.84570235]	[434.08035278 172.36105347 0.89045095]	[459.59796143 172.35655212 0.92059898]	[411.02813721 162.12309265 0.81984311]	[477.71575928 157.08137512 0.85305756]	[4.70032776e+02 7.93233276e+02 7.80805945e-01]	[4.88011658e+02 7.90605347e+02 7.90569305e-01]	[4.75104126e+02 7.62499207e+02 6.69468105e-01]	[4.31539795e+02 7.93250366e+02 7.76243091e-01]	[413.56832886 790.64923096 0.79903507]	[4.39256439e+02 7.62468811e+02 7.33550310e-01]
[441.85726929 185.24046326 0.87563694]	[441.76190186 246.81703186 0.8891328 ]	[377.66867065 244.19909668 0.82998633]	[356.98379517 346.84750366 0.85584164]	[334.02203369 441.85217285 0.89373291]	[505.88723755 246.82048035 0.82194698]	[534.10076904 341.6751709 0.82997954]	[544.36413574 441.6791687 0.92331046]	[441.67010498 441.81289673 0.75328618]	[400.70309448 441.80755615 0.7507593 ]	[418.7767334 590.5949707 0.83450854]	[434.0524292 749.70623779 0.80963957]	[480.28555298 441.84481812 0.73379296]	[480.12011719 600.7522583 0.82608312]	[480.17932129 749.6987915 0.8455649 ]	[434.0730896 172.3813324 0.89517176]	[457.20999146 172.35751343 0.91480207]	[411.02597046 162.14767456 0.81779063]	[477.68829346 157.10076904 0.85720783]	[4.70032776e+02 7.93238220e+02 7.78698146e-01]	[4.88007812e+02 7.90610535e+02 7.89983213e-01]	[4.75115234e+02 7.62516846e+02 6.71941340e-01]	[4.31550201e+02 7.93248169e+02 7.77914882e-01]	[413.57946777 790.65130615 0.80179399]	[4.39253601e+02 7.62471802e+02 7.34469414e-01]
[441.84094238 185.25892639 0.87798226]	[441.72973633 246.83155823 0.89126003]	[377.64489746 244.21327209 0.82886803]	[356.95977783 344.34512329 0.85117048]	[333.97772217 441.84649658 0.8866092 ]	[503.48104858 246.83135986 0.82431233]	[531.54888916 339.28848267 0.83194286]	[544.33172607 439.30654907 0.92357892]	[439.31359863 441.80343628 0.75212783]	[400.68676758 441.80252075 0.75184119]	[418.75289917 590.63806152 0.82646519]	[434.06964111 749.70898438 0.81395227]	[480.24591064 441.82830811 0.72803617]	[480.10055542 600.74700928 0.82141066]	[480.17712402 749.71618652 0.8443231 ]	[434.04989624 172.39080811 0.89340776]	[457.18942261 172.36407471 0.91075033]	[410.97381592 162.1693573 0.81515396]	[477.66345215 159.52799988 0.84843427]	[4.70023621e+02 7.93246155e+02 7.74548709e-01]	[4.88004303e+02 7.90617065e+02 7.88350344e-01]	[4.75109955e+02 7.64971558e+02 6.76888466e-01]	[4.31555176e+02 7.93248108e+02 7.80579150e-01]	[413.59338379 790.64715576 0.80483174]	[4.39264343e+02 7.62477417e+02 7.36394167e-01]
[441.80578613 187.72041321 0.88568801]	[441.7053833 246.81517029 0.89110082]	[377.61749268 241.73051453 0.82632494]	[354.56787109 346.86923218 0.84064227]	[333.94424438 441.87686157 0.87659597]	[503.47265625 246.83999634 0.82395548]	[529.02471924 341.68115234 0.83091009]	[541.95361328 441.72335815 0.92293912]	[439.29736328 441.79547119 0.75896823]	[400.68954468 441.79962158 0.75640601]	[418.74093628 593.1328125 0.82272792]	[434.07171631 749.70672607 0.81616557]	[480.21166992 441.81069946 0.72935361]	[477.72039795 598.31231689 0.81477487]	[480.17340088 749.70379639 0.84554565]	[431.54824829 172.38435364 0.88877881]	[457.17871094 172.40048218 0.91728377]	[408.44424438 162.12858582 0.81085247]	[477.61355591 159.6015625 0.82212967]	[4.70034027e+02 7.93249084e+02 7.71058619e-01]	[4.88004608e+02 7.90615601e+02 7.86283970e-01]	[4.75102081e+02 7.64955200e+02 6.74655020e-01]	[4.31558563e+02 7.93254639e+02 7.80197561e-01]	[413.59616089 790.65081787 0.80567068]	[4.39257904e+02 7.62467285e+02 7.39632249e-01]
[441.75531006 187.72924805 0.89225692]	[441.65869141 246.80589294 0.89275396]	[377.57037354 241.703125 0.82804346]	[354.44799805 346.87515259 0.82783657]	[331.4447937 441.8692627 0.86948401]	[503.44735718 249.29606628 0.82811141]	[526.53387451 341.72668457 0.83054501]	[541.92602539 441.80532837 0.91739488]	[439.26062012 441.8057251 0.75500298]	[400.6572876 441.82064819 0.75250036]	[418.69903564 593.18536377 0.81342536]	[434.05847168 749.69403076 0.81257975]	[480.18347168 441.80892944 0.72649801]	[477.69277954 598.30718994 0.80940896]	[480.1708374 749.69384766 0.84501505]	[431.46951294 172.4069519 0.87796795]	[457.12277222 172.44044495 0.90934455]	[405.91674805 162.11766052 0.81655812]	[475.12884521 162.10609436 0.80577928]	[4.72524841e+02 7.93247253e+02 7.68953502e-01]	[4.88022095e+02 7.90609070e+02 7.86110163e-01]	[4.75103912e+02 7.62513733e+02 6.71391070e-01]	[4.31541412e+02 7.93279724e+02 7.75412202e-01]	[413.57150269 790.6696167 0.8023507 ]	[4.39247284e+02 7.62449646e+02 7.36459255e-01]
[441.72570801 187.82449341 0.91265333]	[439.28164673 246.78044128 0.89563525]	[377.52713013 241.68249512 0.82564855]	[351.95928955 346.83963013 0.82217479]	[328.89205933 441.81848145 0.86870247]	[503.40524292 246.82321167 0.83329678]	[526.48046875 341.76889038 0.83311719]	[541.88293457 441.78482056 0.91931683]	[439.21969604 441.82751465 0.75028026]	[400.62734985 441.84677124 0.74969435]	[418.65112305 593.19262695 0.80981028]	[434.07003784 749.71325684 0.81276435]	[480.14108276 441.8309021 0.71971744]	[477.64529419 600.74578857 0.80157357]	[480.17437744 749.70709229 0.84339672]	[428.9602356 172.47119141 0.88109362]	[457.10754395 172.50001526 0.90834975]	[405.87869263 164.65493774 0.82093585]	[472.61087036 162.16117859 0.78449595]	[4.72522034e+02 7.93244324e+02 7.71183252e-01]	[4.88020538e+02 7.90608276e+02 7.87816465e-01]	[4.75094299e+02 7.64970703e+02 6.75881267e-01]	[4.31533752e+02 7.93271057e+02 7.77607203e-01]	[413.57077026 790.66119385 0.80495298]	[4.39262970e+02 7.62475708e+02 7.38449574e-01]
[441.66592407 190.26673889 0.91638958]	[439.22784424 246.77996826 0.89807194]	[375.08883667 241.69136047 0.81818533]	[346.82995605 346.87411499 0.81757993]	[326.32608032 441.82678223 0.87583274]	[503.35037231 246.80291748 0.83634907]	[526.40667725 341.7411499 0.8464545 ]	[541.8380127 441.76126099 0.92258775]	[439.16998291 441.81005859 0.74999064]	[398.25045776 441.82858276 0.75002897]	[418.62973022 595.6730957 0.80209094]	[434.05505371 749.7020874 0.81113803]	[477.72802734 441.82012939 0.71356821]	[477.61660767 600.78710938 0.80113876]	[480.16705322 749.71826172 0.84407395]	[426.4145813 172.5019989 0.88651776]	[454.61578369 172.51095581 0.89949524]	[403.37097168 162.1582489 0.83140075]	[472.5793457 162.15264893 0.80402613]	[4.72513763e+02 7.93258484e+02 7.67320931e-01]	[4.88017242e+02 7.90621399e+02 7.88916767e-01]	[4.72609131e+02 7.64993896e+02 6.79796815e-01]	[4.31546204e+02 7.93261658e+02 7.78512478e-01]	[413.58679199 790.66644287 0.80500424]	[4.39244415e+02 7.62464783e+02 7.35671997e-01]
[441.66601562 190.2664032 0.9164809 ]	[439.23318481 246.77212524 0.89799321]	[375.09552002 241.68217468 0.81982189]	[346.82577515 346.87362671 0.8182354 ]	[326.31826782 441.82550049 0.87730223]	[503.35055542 246.79345703 0.83661926]	[526.40863037 341.7401123 0.8459363 ]	[541.84020996 441.76065063 0.9222067 ]	[439.16867065 441.82485962 0.74801701]	[398.25012207 441.84344482 0.74969512]	[418.61450195 598.21795654 0.80336058]	[434.04864502 749.70269775 0.80961525]	[477.72634888 441.83496094 0.71198034]	[477.61117554 600.80371094 0.80334568]	[480.17379761 749.7175293 0.84377551]	[426.41470337 172.5022583 0.88680303]	[454.61355591 172.51098633 0.89933187]	[403.37112427 162.15774536 0.83041346]	[472.57699585 162.15701294 0.80383968]	[4.70035645e+02 7.93259277e+02 7.68334687e-01]	[4.88014008e+02 7.90620850e+02 7.89697766e-01]	[4.75092224e+02 7.64985535e+02 6.79166436e-01]	[4.31551422e+02 7.93278625e+02 7.74703860e-01]	[413.57928467 790.68054199 0.80113739]	[4.39238708e+02 7.62462952e+02 7.35023201e-01]
[439.29595947 187.83255005 0.91251278]	[439.18600464 246.79800415 0.89423651]	[375.04498291 241.70718384 0.809457 ]	[344.29602051 346.80938721 0.82980275]	[323.75888062 441.81295776 0.8906638 ]	[503.29986572 246.81724548 0.83738804]	[523.97930908 339.28121948 0.87455773]	[541.79077148 441.70498657 0.91736883]	[439.13565063 441.81976318 0.74531662]	[398.228302 441.84390259 0.74881738]	[418.61114502 595.72680664 0.80159557]	[434.04803467 749.70849609 0.80699807]	[477.70367432 441.82723999 0.71216083]	[477.58538818 600.78765869 0.80572695]	[480.19644165 749.70184326 0.84728813]	[426.35348511 172.49708557 0.89564884]	[454.54089355 172.49578857 0.88968438]	[403.31072998 162.18861389 0.83796942]	[470.00994873 164.68960571 0.79852444]	[4.72561096e+02 7.93241455e+02 7.71321416e-01]	[4.90524414e+02 7.90599121e+02 7.88488567e-01]	[4.75105682e+02 7.64970276e+02 6.74600124e-01]	[4.31549438e+02 7.93272827e+02 7.71298051e-01]	[413.58120728 790.67773438 0.80119801]	[4.39247009e+02 7.62471069e+02 7.33148336e-01]
[439.2718811 190.25071716 0.9127444 ]	[439.12860107 246.77659607 0.88525647]	[374.97888184 241.70933533 0.79944646]	[344.25344849 344.34234619 0.83690721]	[321.27816772 441.78179932 0.90344703]	[503.25360107 246.79296875 0.84063983]	[523.93878174 339.26919556 0.87958777]	[541.74316406 441.70288086 0.90829986]	[439.06085205 441.85128784 0.72697544]	[398.16983032 441.87139893 0.73468155]	[418.58578491 600.78961182 0.81260967]	[434.07748413 749.70043945 0.81287479]	[477.62033081 441.85946655 0.69845504]	[477.584198 600.77838135 0.79767013]	[480.22027588 749.64331055 0.85141951]	[423.896698 174.85586548 0.90390491]	[452.05105591 172.51228333 0.88159359]	[400.89147949 164.659729 0.84564209]	[469.9776001 164.68273926 0.78467011]	[4.72564880e+02 7.93239258e+02 7.78551221e-01]	[490.53982544 790.59454346 0.79277468]	[4.75165802e+02 7.62476257e+02 6.71145320e-01]	[4.31553558e+02 7.93284180e+02 7.72318006e-01]	[413.58032227 790.67669678 0.80420405]	[4.39280609e+02 7.62448669e+02 7.33380020e-01]
[439.07943726 190.34268188 0.90199316]	[436.67282104 246.74861145 0.85875171]	[369.98345947 241.70584106 0.78754193]	[341.66973877 344.33486938 0.86535794]	[318.75405884 441.73641968 0.92102474]	[500.78808594 246.78733826 0.83449548]	[523.84881592 341.70407104 0.88680947]	[539.2880249 439.26794434 0.89338255]	[436.62472534 444.36975098 0.70608127]	[398.08288574 444.39678955 0.71182787]	[418.5847168 603.30999756 0.83307362]	[434.06378174 749.65411377 0.81816721]	[475.13998413 444.34973145 0.68471855]	[477.59960938 600.88696289 0.81141317]	[480.21536255 749.56970215 0.85030943]	[421.2989502 174.95675659 0.93616635]	[446.87246704 174.91152954 0.90233833]	[400.73681641 162.16430664 0.85479373]	[464.97567749 164.69168091 0.80544668]	[4.75123871e+02 7.90792603e+02 7.84695268e-01]	[493.10592651 788.15264893 0.80026674]	[4.75153900e+02 7.59933472e+02 6.54806256e-01]	[4.34034943e+02 7.93281738e+02 7.84393549e-01]	[416.03170776 790.67443848 0.81429458]	[4.39263580e+02 7.59912537e+02 7.34450161e-01]
[439.09576416 190.3946991 0.91167283]	[436.62719727 244.24020386 0.85324353]	[369.95770264 241.69667053 0.78843302]	[339.2477417 344.31838989 0.86990863]	[318.70150757 441.80541992 0.91870522]	[500.73602295 244.27639771 0.83067608]	[523.78619385 339.2640686 0.89308017]	[539.21173096 439.2572937 0.88323474]	[436.57171631 444.3309021 0.70186132]	[398.06188965 444.35018921 0.70989627]	[418.55783081 603.28509521 0.82557845]	[434.05325317 749.66864014 0.81363845]	[472.58410645 444.3137207 0.6779362 ]	[477.6083374 600.78027344 0.79940921]	[480.18902588 747.1784668 0.83662653]	[421.30740356 174.99440002 0.93734539]	[446.89627075 174.96017456 0.89638615]	[400.70321655 164.69807434 0.86356431]	[464.93487549 167.22364807 0.81417537]	[4.75073669e+02 7.90799072e+02 7.81362295e-01]	[493.07662964 788.17144775 0.80280924]	[4.75114136e+02 7.59900513e+02 6.34173453e-01]	[4.31560638e+02 7.93278564e+02 7.79306471e-01]	[413.5843811 790.6751709 0.8086493]	[4.39262024e+02 7.59926025e+02 7.24584103e-01]
[436.65829468 192.83575439 0.90664607]	[436.56903076 244.23147583 0.84291434]	[369.90066528 241.70256042 0.78448772]	[339.21472168 344.27355957 0.87556469]	[318.65386963 441.75097656 0.92366534]	[500.68493652 246.74534607 0.82201469]	[523.75634766 339.25820923 0.89297241]	[536.73956299 439.27029419 0.87056428]	[434.10406494 444.33685303 0.69199318]	[395.62930298 444.3576355 0.6968987 ]	[418.57626343 600.87719727 0.82870555]	[434.05685425 749.70733643 0.81093359]	[472.54058838 444.32156372 0.67281955]	[477.63446045 600.76092529 0.80232412]	[480.18780518 749.60101318 0.83846664]	[421.23532104 175.04814148 0.93096894]	[444.42156982 175.03947449 0.89062876]	[400.6781311 164.71459961 0.85635132]	[464.90106201 167.25454712 0.82496887]	[475.11593628 790.79998779 0.79703605]	[493.08639526 788.17321777 0.81189984]	[4.75092712e+02 7.62442017e+02 6.41086817e-01]	[4.31548004e+02 7.93262390e+02 7.76069999e-01]	[413.57644653 790.67358398 0.80778074]	[4.39259491e+02 7.62466370e+02 7.29732394e-01]
[436.62536621 192.87413025 0.90486312]	[434.1038208 244.20909119 0.83230299]	[367.35577393 241.69520569 0.78740829]	[339.14611816 344.30670166 0.87850875]	[318.61419678 441.74023438 0.92648232]	[500.65234375 244.27330017 0.81806403]	[521.41156006 339.27984619 0.8925966 ]	[536.65441895 439.28994751 0.86434948]	[434.0831604 444.35852051 0.69179624]	[395.5920105 444.38879395 0.6932047 ]	[418.54949951 600.81152344 0.8199321 ]	[434.05731201 749.73040771 0.80856442]	[472.53283691 444.33312988 0.67321259]	[477.64572144 598.2098999 0.79901993]	[480.17419434 749.57769775 0.83187538]	[421.21789551 175.08200073 0.92200392]	[444.39465332 175.09225464 0.88181067]	[400.6555481 167.19786072 0.85784745]	[464.88424683 169.74172974 0.83635336]	[4.75126434e+02 7.90803955e+02 7.84500837e-01]	[493.08465576 788.17456055 0.79328668]	[4.72612488e+02 7.59941956e+02 6.32214308e-01]	[4.31564880e+02 7.93258606e+02 7.76695788e-01]	[413.58248901 790.66821289 0.80724466]	[4.39263519e+02 7.62480164e+02 7.30622590e-01]
[436.6178894 192.90687561 0.90974271]	[434.04812622 241.72880554 0.83053958]	[364.85345459 241.67366028 0.79494172]	[339.10922241 344.26470947 0.87957948]	[318.57925415 441.72958374 0.92685974]	[498.2454834 244.24891663 0.81608886]	[521.39581299 339.2906189 0.89415795]	[534.11206055 439.32293701 0.86157423]	[434.0647583 444.36883545 0.69191456]	[395.58148193 444.40158081 0.69280171]	[418.54348755 600.79724121 0.81901133]	[434.05426025 749.72869873 0.8068974 ]	[470.04190063 444.33947754 0.67313915]	[477.65969849 598.20697021 0.79888713]	[480.22262573 747.09710693 0.8413074 ]	[421.20831299 177.47608948 0.91208529]	[444.37619019 177.4964447 0.87538683]	[400.62680054 167.24394226 0.86890936]	[462.45910645 169.85006714 0.85456312]	[477.69314575 790.75543213 0.81566924]	[495.65441895 788.11810303 0.7928195 ]	[4.75110413e+02 7.54823914e+02 6.49170101e-01]	[4.34052063e+02 7.93236816e+02 7.78188825e-01]	[416.03460693 790.65692139 0.81046462]	[4.39270050e+02 7.62448120e+02 7.38170564e-01]
[436.60543823 192.89440918 0.90619075]	[434.02706909 244.18319702 0.82592946]	[364.8430481 241.67951965 0.79470468]	[339.11392212 344.28417969 0.87935501]	[318.58074951 441.73925781 0.9253419 ]	[498.22439575 244.24905396 0.81383866]	[521.37280273 339.26599121 0.89600849]	[534.09753418 441.71356201 0.85925293]	[434.09564209 444.31723022 0.69810551]	[395.64025879 444.35336304 0.70238394]	[418.54092407 600.84686279 0.82120579]	[434.04177856 749.7052002 0.80499542]	[470.04824829 441.86941528 0.67526484]	[477.67523193 595.74194336 0.79151696]	[480.206604 747.12805176 0.83809829]	[421.19781494 175.10482788 0.91649008]	[444.37426758 177.4793396 0.88023663]	[400.61624146 167.22816467 0.86702967]	[464.8293457 169.82685852 0.8438794 ]	[477.70706177 790.76239014 0.81462044]	[495.67694092 788.11364746 0.79727125]	[4.72597504e+02 7.57345886e+02 6.32666588e-01]	[4.34031525e+02 7.93216797e+02 7.64575362e-01]	[413.5770874 790.6272583 0.793266 ]	[4.39249847e+02 7.62450500e+02 7.36364126e-01]
[436.55004883 192.96694946 0.90420514]	[431.52978516 244.18551636 0.82546359]	[364.79095459 241.68455505 0.79689109]	[339.05743408 344.30142212 0.87635756]	[318.5279541 441.70404053 0.93413287]	[498.1958313 244.24517822 0.81110823]	[521.30767822 339.23025513 0.90045166]	[531.57641602 441.69717407 0.86043936]	[434.10186768 441.80102539 0.70524615]	[395.64633179 441.84841919 0.71163976]	[418.56097412 600.75561523 0.81269932]	[434.05703735 749.76208496 0.80368733]	[472.52438354 441.77914429 0.68235397]	[477.64526367 593.1505127 0.79394245]	[480.23544312 747.14697266 0.84201825]	[418.79193115 177.5124054 0.90322095]	[444.32815552 177.56703186 0.87576294]	[398.26028442 167.2311554 0.86524808]	[462.41564941 172.26373291 0.8583284 ]	[480.19512939 790.76495361 0.82232648]	[498.18621826 788.10418701 0.79525518]	[4.75078888e+02 7.57379395e+02 6.47082508e-01]	[4.34035126e+02 7.93254333e+02 7.55062401e-01]	[413.58666992 790.66473389 0.79180795]	[4.39268799e+02 7.64975586e+02 7.37333119e-01]
[436.57678223 192.97387695 0.91174185]	[431.49874878 241.70594788 0.82875913]	[362.33041382 241.63673401 0.80583638]	[339.03564453 341.82260132 0.88072276]	[316.16293335 441.67550659 0.93652493]	[498.1769104 244.23747253 0.80980963]	[521.29101562 339.27511597 0.89221179]	[531.54412842 441.72540283 0.86244345]	[434.03485107 441.8260498 0.70005929]	[395.58709717 444.30300903 0.70363307]	[418.57775879 598.31359863 0.80834281]	[434.0692749 749.70294189 0.81378406]	[470.00338745 441.79415894 0.68400794]	[477.71517944 593.13592529 0.8130933 ]	[480.28451538 747.18029785 0.8440448 ]	[421.16333008 177.54190063 0.90250933]	[444.32693481 177.58563232 0.87158358]	[398.259552 167.26524353 0.87099522]	[462.3984375 172.29182434 0.86939013]	[480.20022583 790.82409668 0.82847959]	[498.24716187 788.14666748 0.81563175]	[4.75117096e+02 7.57392212e+02 6.39237046e-01]	[4.31540161e+02 7.93225220e+02 7.67211020e-01]	[413.5715332 790.61651611 0.79917639]	[4.39271271e+02 7.62436218e+02 7.38646865e-01]
[434.07843018 192.96310425 0.89435303]	[428.98638916 241.68916321 0.8291328 ]	[362.26596069 239.19197083 0.8156088 ]	[336.63699341 341.76040649 0.88576043]	[316.09762573 441.66616821 0.93321991]	[498.15734863 244.25030518 0.80650091]	[521.27313232 341.81533813 0.86887974]	[531.53283691 441.71609497 0.86036611]	[431.55557251 441.73498535 0.71132088]	[395.51727295 441.80728149 0.71424454]	[418.56048584 598.23010254 0.79381549]	[434.08596802 749.737854 0.81884563]	[469.99697876 441.70535278 0.68962598]	[475.16906738 588.00714111 0.82234657]	[480.33465576 749.69934082 0.85311294]	[418.77212524 177.51118469 0.89966613]	[441.92657471 177.58099365 0.86968523]	[398.23825073 167.27807617 0.87425673]	[462.39590454 172.26719666 0.87059641]	[4.80190948e+02 7.93364685e+02 7.69273162e-01]	[498.24197388 790.63330078 0.7936123 ]	[4.77647400e+02 7.64965271e+02 6.69722080e-01]	[4.34030273e+02 7.93291443e+02 7.59513080e-01]	[413.57437134 790.6605835 0.79208833]	[4.39275146e+02 7.62484985e+02 7.54856169e-01]
[434.08609009 192.98529053 0.89509904]	[428.93280029 241.66500854 0.83409369]	[362.23455811 239.15974426 0.82587528]	[336.61734009 341.77423096 0.88668543]	[316.07000732 439.30899048 0.92971659]	[498.1265564 244.24504089 0.80354828]	[521.2510376 344.25543213 0.86014956]	[529.06072998 441.71908569 0.86210418]	[431.52618408 441.78710938 0.70557857]	[393.06317139 441.85140991 0.70437485]	[418.54901123 598.21484375 0.79591757]	[434.07974243 749.75170898 0.81649595]	[469.97866821 441.75967407 0.68757892]	[475.17849731 588.06225586 0.80903506]	[480.30831909 752.2600708 0.82754982]	[418.77633667 177.53173828 0.89493698]	[441.93087769 177.61201477 0.8650561 ]	[398.24142456 167.30769348 0.8788988 ]	[462.40759277 172.26046753 0.86981094]	[4.80235260e+02 7.98443054e+02 7.53770649e-01]	[5.00694397e+02 7.90766052e+02 7.84163952e-01]	[4.75092560e+02 7.67567383e+02 6.83608234e-01]	[4.34045837e+02 7.93342407e+02 7.52031505e-01]	[4.13587555e+02 7.90697998e+02 7.89127231e-01]	[4.39260315e+02 7.64961487e+02 7.51338899e-01]
[434.06729126 193.0020752 0.89236367]	[428.91445923 241.65635681 0.83637542]	[362.20629883 239.13513184 0.8333528 ]	[336.59924316 341.80957031 0.88165295]	[316.03860474 439.29244995 0.92693198]	[498.13311768 244.26609802 0.80311704]	[521.18572998 341.76168823 0.8536849 ]	[529.02905273 441.71759033 0.86479867]	[431.50872803 441.75296021 0.70823824]	[393.03237915 441.81237793 0.70598751]	[416.17034912 593.17297363 0.7979421 ]	[434.04251099 749.76074219 0.80876499]	[469.95776367 441.72625732 0.6874088 ]	[475.09423828 587.97705078 0.81495798]	[480.31982422 754.74505615 0.82707775]	[418.75537109 177.55517578 0.89034241]	[441.91537476 177.63079834 0.86619544]	[398.23474121 169.74443054 0.87921077]	[462.40148926 172.26177979 0.87333596]	[4.80274750e+02 7.98439514e+02 7.58601665e-01]	[500.73208618 790.76324463 0.79908025]	[4.75091888e+02 7.67597473e+02 7.07487524e-01]	[4.34047729e+02 7.93360840e+02 7.53313124e-01]	[4.13571686e+02 7.90716431e+02 7.81277537e-01]	[4.39246216e+02 7.64960449e+02 7.51142919e-01]
[434.04989624 193.00297546 0.89024663]	[428.90844727 241.66227722 0.83596957]	[362.19857788 239.14060974 0.83311927]	[336.60009766 341.81097412 0.88150549]	[316.03744507 439.28955078 0.92649448]	[498.1333313 244.27099609 0.80228221]	[521.18359375 341.76345825 0.85266608]	[529.02587891 441.71185303 0.86549163]	[431.50375366 441.72616577 0.7079615 ]	[393.03457642 441.7885437 0.7078532 ]	[416.16708374 593.12811279 0.79692024]	[434.03829956 749.7489624 0.80986774]	[467.49346924 439.27984619 0.6878345 ]	[475.13394165 587.9810791 0.8188836 ]	[480.31695557 754.79144287 0.8251667 ]	[418.743927 177.55548096 0.88977724]	[441.9067688 177.63619995 0.86648911]	[398.22964478 169.74221802 0.8783114 ]	[462.39901733 172.27267456 0.87559867]	[4.80286194e+02 8.00911743e+02 7.56941855e-01]	[500.74157715 790.76721191 0.79982752]	[4.75086334e+02 7.67636108e+02 7.16761470e-01]	[4.34049622e+02 7.93365662e+02 7.53893793e-01]	[4.13572052e+02 7.90720581e+02 7.80988634e-01]	[4.39233521e+02 7.62517334e+02 7.52115726e-01]
[434.03027344 193.00390625 0.8868137 ]	[426.42401123 241.66577148 0.83967853]	[359.79553223 239.1434021 0.83625275]	[336.56121826 341.81536865 0.87758958]	[315.99981689 439.30496216 0.92401814]	[495.69107056 244.26983643 0.80007964]	[518.79071045 341.793396 0.84188575]	[528.99859619 441.69848633 0.87184179]	[431.50268555 441.7144165 0.7090655 ]	[393.01693726 441.78216553 0.70801026]	[416.13665771 598.22253418 0.80063248]	[434.0305481 752.17156982 0.8045103 ]	[469.95941162 439.26602173 0.68678176]	[475.08630371 585.55126953 0.82384235]	[480.33135986 757.39294434 0.81899178]	[418.73886108 177.56051636 0.88653636]	[441.88803101 180.05693054 0.86904269]	[398.22192383 169.75187683 0.87762129]	[462.39337158 172.29832458 0.88167953]	[4.80313080e+02 8.00996948e+02 7.46874273e-01]	[5.00785248e+02 7.90828247e+02 7.79925466e-01]	[4.75092133e+02 7.70069946e+02 7.22898364e-01]	[4.34051178e+02 7.95781067e+02 7.60097563e-01]	[4.13564575e+02 7.90724548e+02 7.84557402e-01]	[4.39237396e+02 7.64971680e+02 7.53652453e-01]
[434.05764771 193.01252747 0.8912999 ]	[426.41018677 241.66809082 0.84144604]	[359.79794312 239.15655518 0.83476311]	[336.53210449 341.81021118 0.87267089]	[315.97885132 441.68545532 0.92325252]	[495.67285156 244.2494812 0.80161101]	[518.73046875 341.70251465 0.84840733]	[528.99163818 441.68106079 0.87439281]	[431.49093628 439.25686646 0.70690989]	[393.03005981 441.73144531 0.70881402]	[416.10565186 598.28521729 0.80313253]	[434.03494263 752.20965576 0.79810423]	[467.49688721 439.22439575 0.68739235]	[472.56454468 587.98565674 0.81279391]	[480.32180786 762.44134521 0.81872141]	[418.75161743 177.57002258 0.88582206]	[441.90182495 180.05610657 0.86833507]	[398.21853638 169.79937744 0.88373446]	[462.3782959 172.31677246 0.8770442 ]	[4.80245514e+02 8.06001526e+02 7.67588913e-01]	[5.00715393e+02 7.93342285e+02 7.79557109e-01]	[4.75134521e+02 7.70152222e+02 6.95396543e-01]	[4.34063232e+02 7.95802612e+02 7.58894026e-01]	[4.13565277e+02 7.90733459e+02 7.90594578e-01]	[4.39249695e+02 7.65017212e+02 7.55533457e-01]
[431.56286621 193.01013184 0.8837195 ]	[426.35818481 241.69915771 0.84419447]	[359.74246216 239.15458679 0.84241372]	[336.48919678 341.79705811 0.86629963]	[313.52828979 441.67449951 0.91068208]	[495.64715576 246.76173401 0.79592645]	[518.64648438 339.26318359 0.84503448]	[526.53857422 441.72384644 0.87754989]	[431.47116089 441.70773315 0.70839262]	[393.00540161 441.78320312 0.70809025]	[416.14324951 598.28131104 0.8117364 ]	[434.03085327 749.75848389 0.80402291]	[467.47735596 439.25756836 0.68987221]	[472.53961182 588.0880127 0.79759723]	[480.30627441 765.04754639 0.82527351]	[418.72366333 177.565979 0.88406509]	[441.86682129 180.06289673 0.87262243]	[398.20846558 169.79960632 0.88489068]	[462.34121704 172.3302002 0.88374287]	[4.80237183e+02 8.06021729e+02 7.42171109e-01]	[5.00718048e+02 7.95803406e+02 7.61255741e-01]	[4.75086761e+02 7.72705627e+02 6.61799073e-01]	[4.34060333e+02 7.93321716e+02 7.72626102e-01]	[413.56668091 790.68304443 0.79559064]	[4.39225647e+02 7.62517273e+02 7.30609119e-01]
[434.01901245 193.00553894 0.88369763]	[426.34869385 241.69509888 0.84556854]	[359.73696899 239.15542603 0.84311634]	[336.48913574 341.7973938 0.86618525]	[313.53173828 441.67840576 0.91115034]	[495.6335144 246.74188232 0.79491514]	[518.64654541 339.26620483 0.84485137]	[526.5390625 441.72338867 0.87766516]	[431.47225952 441.71075439 0.70893902]	[393.00744629 441.78457642 0.70878607]	[416.14590454 598.27575684 0.81095934]	[434.04000854 752.17297363 0.80272305]	[467.47817993 439.26226807 0.69033313]	[472.54779053 590.54077148 0.79366618]	[480.30789185 765.04217529 0.82594293]	[418.7286377 177.56181335 0.88406348]	[441.87063599 180.05949402 0.87136763]	[398.20526123 169.79161072 0.88544953]	[462.3420105 172.32614136 0.88243473]	[4.80233490e+02 8.06031799e+02 7.42174268e-01]	[5.00716553e+02 7.95811218e+02 7.57698834e-01]	[4.75090424e+02 7.72699768e+02 6.62083626e-01]	[4.34061340e+02 7.93334351e+02 7.70893812e-01]	[413.57183838 790.6918335 0.79524595]	[4.39232666e+02 7.64974548e+02 7.35708237e-01]
[431.50796509 193.01435852 0.8807503 ]	[426.34408569 241.70036316 0.84584534]	[359.72750854 239.14894104 0.8441332 ]	[336.48629761 341.76693726 0.86988699]	[313.4836731 441.70895386 0.90353131]	[495.6217041 246.75511169 0.79338884]	[518.67980957 341.73083496 0.83686906]	[526.51959229 441.78695679 0.88113582]	[428.98278809 441.75643921 0.71117014]	[392.97219849 441.83413696 0.70454597]	[416.14785767 598.31842041 0.81465673]	[434.02243042 749.75158691 0.80448091]	[467.453125 441.72570801 0.69617319]	[469.97949219 590.59222412 0.78435451]	[480.25674438 765.01971436 0.82906377]	[418.70571899 177.56317139 0.88148886]	[441.83352661 180.09622192 0.87375289]	[398.20733643 169.80957031 0.88753873]	[462.31072998 172.37905884 0.89604235]	[4.80152313e+02 8.06039917e+02 7.32139528e-01]	[4.98213379e+02 7.95825745e+02 7.41645336e-01]	[4.72596283e+02 7.70265198e+02 6.83889449e-01]	[4.31563232e+02 7.93302734e+02 7.66539514e-01]	[413.55508423 790.66082764 0.7918964 ]	[4.39225433e+02 7.62513672e+02 7.29740202e-01]
[431.54373169 193.00758362 0.88295603]	[423.90808105 244.18327332 0.845568 ]	[359.71557617 239.17175293 0.84190655]	[336.48242188 341.77264404 0.86439252]	[313.48101807 441.71960449 0.90660369]	[495.59451294 246.78659058 0.79130363]	[518.66448975 341.75091553 0.8350994 ]	[526.51519775 441.76226807 0.88223583]	[428.97634888 441.73828125 0.71233809]	[392.98001099 441.82125854 0.70623171]	[416.15045166 600.76654053 0.82193261]	[431.52655029 749.69073486 0.80815792]	[467.43154907 441.70507812 0.69837815]	[467.45230103 590.58392334 0.79191869]	[480.22955322 767.50354004 0.83216757]	[418.72393799 177.5630188 0.88371599]	[441.84240723 180.08128357 0.87324393]	[398.19854736 169.85359192 0.89412189]	[462.29110718 172.37078857 0.88760787]	[4.77637970e+02 8.06077026e+02 7.40331531e-01]	[4.98141632e+02 7.98357422e+02 7.32940853e-01]	[4.72585938e+02 7.72736206e+02 6.71810269e-01]	[4.31528931e+02 7.93326843e+02 7.70690739e-01]	[4.13546387e+02 7.90679871e+02 7.85895228e-01]	[4.39171387e+02 7.62431763e+02 7.13926792e-01]
[431.51934814 195.3788147 0.88263601]	[423.89431763 244.24850464 0.84616178]	[359.70465088 241.61959839 0.83856249]	[336.4510498 344.28585815 0.8492682 ]	[313.42001343 441.71765137 0.89426309]	[493.09747314 249.31489563 0.79297876]	[516.19073486 341.77526855 0.81891942]	[526.48724365 441.81570435 0.88001579]	[428.91375732 441.78390503 0.71844381]	[390.48834229 441.8453064 0.70687795]	[416.12750244 600.83972168 0.83103043]	[431.51699829 749.75146484 0.80982041]	[464.9486084 441.75689697 0.71118617]	[464.92019653 593.15332031 0.7933802 ]	[477.74740601 767.51953125 0.82772005]	[418.70495605 177.60855103 0.87566787]	[441.83187866 180.14509583 0.86940664]	[398.1918335 169.85974121 0.89289933]	[462.27374268 172.3565979 0.88600951]	[4.67479462e+02 8.06076843e+02 7.56725252e-01]	[4.87950409e+02 8.03467163e+02 7.46092796e-01]	[4.70036804e+02 7.72737000e+02 6.60463512e-01]	[428.99279785 793.28936768 0.79518056]	[413.53375244 790.65228271 0.79378933]	[4.39151550e+02 7.62504456e+02 7.12778330e-01]
[431.5093689 195.45437622 0.88169301]	[423.87911987 246.74900818 0.84665436]	[359.66778564 241.6451416 0.83891928]	[336.43496704 344.2855835 0.84724462]	[313.41244507 441.75283813 0.89328951]	[493.09390259 249.37301636 0.79561305]	[516.18890381 341.76983643 0.8214339 ]	[526.4921875 441.82550049 0.87721461]	[426.4234314 441.8500061 0.71717346]	[390.4274292 444.3302002 0.69866687]	[416.10620117 603.27606201 0.83554649]	[431.50830078 752.17407227 0.80944151]	[464.91699219 441.82183838 0.71398294]	[464.93185425 598.23382568 0.79808211]	[477.71032715 767.53503418 0.82721525]	[418.68878174 180.10075378 0.86282849]	[441.83718872 182.68522644 0.87073761]	[398.1572876 169.87281799 0.89234585]	[462.27529907 172.37805176 0.88624525]	[4.67437103e+02 8.06127075e+02 7.70690203e-01]	[4.85485931e+02 8.03526978e+02 7.67505705e-01]	[4.70012024e+02 7.72740906e+02 6.53214037e-01]	[428.97827148 793.28912354 0.79915804]	[413.53634644 790.65472412 0.79997963]	[4.39132385e+02 7.64966431e+02 7.20183372e-01]
[431.480896 195.45777893 0.88202542]	[423.88314819 246.77078247 0.84715718]	[359.66915894 241.66105652 0.83808368]	[334.05877686 344.30487061 0.8446694 ]	[310.97143555 441.79782104 0.8868205 ]	[493.10220337 249.40145874 0.79653966]	[516.1986084 344.25640869 0.80822545]	[526.48114014 441.87124634 0.87436265]	[426.42816162 444.31433105 0.71317875]	[390.43096924 444.37277222 0.69260496]	[416.10876465 603.28936768 0.83965313]	[431.49993896 752.19274902 0.81187582]	[464.91195679 441.86004639 0.71034485]	[464.84463501 595.72344971 0.80929089]	[477.68551636 767.56762695 0.8314715 ]	[418.66226196 180.12861633 0.86329651]	[441.80548096 182.67425537 0.87702012]	[398.10546875 172.29614258 0.89214867]	[462.24838257 172.37538147 0.89915532]	[4.67410217e+02 8.06136963e+02 7.65973210e-01]	[4.85427155e+02 8.03535767e+02 7.59511173e-01]	[4.69986542e+02 7.72797729e+02 6.58263028e-01]	[428.9793396 793.26831055 0.80119878]	[413.54312134 790.63555908 0.79836386]	[4.39124237e+02 7.65001404e+02 7.29540944e-01]
[434.015625 195.47904968 0.88493556]	[423.8638916 246.82339478 0.85231251]	[359.66546631 241.71322632 0.83226657]	[334.05627441 344.33724976 0.84317398]	[313.39593506 441.88287354 0.87481868]	[493.04418945 251.84963989 0.80065191]	[516.20202637 344.2923584 0.80545241]	[526.4876709 441.88079834 0.87035275]	[426.39993286 444.32901001 0.71825939]	[387.91766357 444.38452148 0.69466698]	[416.12875366 600.86962891 0.84642291]	[431.49356079 752.1907959 0.81099731]	[464.89358521 441.86938477 0.71376884]	[462.43505859 595.74981689 0.82051086]	[477.64620972 767.62738037 0.82895291]	[418.69818115 182.64476013 0.86354071]	[441.83450317 182.69070435 0.87749577]	[398.08691406 172.36749268 0.89472115]	[462.23919678 172.40507507 0.89621049]	[4.64921600e+02 8.08536560e+02 7.73627937e-01]	[4.85363953e+02 8.06027893e+02 7.68195868e-01]	[4.69976715e+02 7.75297607e+02 6.41263485e-01]	[431.4861145 793.31433105 0.80496341]	[413.58078003 790.66473389 0.8025282 ]	[4.39095490e+02 7.64999634e+02 7.12962508e-01]
[434.06326294 195.46943665 0.88599735]	[423.85479736 249.33265686 0.85915607]	[359.65145874 244.22171021 0.82700723]	[334.0256958 346.88735962 0.83479124]	[310.97842407 444.32818604 0.86382455]	[490.56854248 251.88217163 0.80498379]	[516.19830322 344.34481812 0.79956853]	[526.48626709 441.87423706 0.87244111]	[426.3805542 444.40911865 0.71961713]	[387.92196655 446.92990112 0.68958557]	[416.09326172 603.34106445 0.85488772]	[431.52914429 749.74560547 0.82031548]	[464.87649536 444.384552 0.71841156]	[462.43740845 600.74884033 0.83661836]	[477.62161255 767.62908936 0.82555038]	[418.74572754 182.64221191 0.859568 ]	[441.84469604 182.68916321 0.87173474]	[398.11737061 172.36535645 0.9065581 ]	[462.24505615 172.40550232 0.90395224]	[4.64867706e+02 8.08613892e+02 8.01710486e-01]	[4.82955750e+02 8.06107117e+02 7.82402754e-01]	[4.69965302e+02 7.75279419e+02 6.35347426e-01]	[429.00289917 793.29431152 0.80587512]	[413.57275391 790.63653564 0.79875666]	[4.39116486e+02 7.62495483e+02 7.12874174e-01]
[434.02587891 198.03948975 0.85373956]	[423.85647583 249.40466309 0.86358321]	[359.64660645 246.77394104 0.82599306]	[334.01834106 349.36911011 0.83360809]	[313.40481567 444.38778687 0.85833699]	[490.54797363 251.93417358 0.81111121]	[516.1819458 344.33319092 0.800354 ]	[526.49041748 444.29962158 0.86530674]	[426.35055542 446.88424683 0.72441262]	[387.91207886 449.43984985 0.69218636]	[416.07180786 603.36071777 0.853356 ]	[431.5065918 749.73168945 0.82221973]	[464.83724976 444.40679932 0.72615236]	[462.38876343 598.3135376 0.84515655]	[477.60235596 770.07580566 0.81809276]	[418.68469238 187.80322266 0.87719631]	[441.82641602 187.80610657 0.88822734]	[398.07156372 172.40374756 0.89395565]	[462.22622681 172.37301636 0.89621061]	[462.41592407 808.6907959 0.81041873]	[4.82925476e+02 8.08565674e+02 7.88815200e-01]	[4.69959412e+02 7.77871826e+02 6.25237048e-01]	[428.98434448 793.29833984 0.80564243]	[4.13543457e+02 7.90630371e+02 7.86172628e-01]	[4.39101196e+02 7.62465576e+02 7.12369800e-01]
[434.06628418 198.09550476 0.85224551]	[423.85574341 251.90811157 0.87803215]	[359.63345337 249.33505249 0.83272731]	[334.01495361 349.43927002 0.83442843]	[313.43377686 446.86785889 0.85267073]	[490.54751587 254.37446594 0.82234269]	[516.21179199 349.36523438 0.79741693]	[526.50262451 444.36251831 0.85561502]	[423.91638184 449.44711304 0.72308016]	[387.88858032 452.02761841 0.69528955]	[416.05813599 603.47515869 0.86006647]	[431.51419067 752.16729736 0.81799084]	[464.82772827 446.95169067 0.72448701]	[462.36959839 600.82116699 0.86852193]	[475.07681274 770.12145996 0.8181749 ]	[418.70217896 190.30828857 0.89321256]	[441.82556152 190.25650024 0.89443958]	[398.07971191 172.50022888 0.89877558]	[462.21005249 172.40982056 0.90625787]	[462.39968872 808.73901367 0.83134902]	[482.8991394 808.59625244 0.8105523 ]	[4.67397797e+02 7.77882385e+02 6.43500686e-01]	[4.28983032e+02 7.93375061e+02 7.90266514e-01]	[4.13535553e+02 7.90672180e+02 7.76209772e-01]	[4.39114258e+02 7.64957947e+02 7.26850033e-01]
[434.02822876 200.65628052 0.83276772]	[423.85800171 254.34385681 0.8849473 ]	[359.62316895 251.84608459 0.84585154]	[334.03982544 351.98898315 0.84505671]	[313.42251587 449.43338013 0.83946455]	[490.56088257 254.44244385 0.83278716]	[518.64959717 349.45559692 0.81079501]	[526.5368042 446.87966919 0.83349204]	[423.8777771 452.01449585 0.72449952]	[387.87014771 454.58618164 0.6972872 ]	[416.03186035 605.90576172 0.85403734]	[431.47894287 752.16809082 0.80378377]	[462.39782715 451.99694824 0.7280792 ]	[462.34915161 600.88525391 0.86975139]	[472.55529785 770.17071533 0.81013256]	[418.65957642 192.77877808 0.89999354]	[441.8237915 190.35105896 0.906344 ]	[398.01773071 174.86323547 0.89305156]	[462.20108032 172.43809509 0.89505476]	[462.33865356 811.22369385 0.85685563]	[482.81466675 808.74145508 0.85415673]	[4.64903412e+02 7.80433899e+02 6.49399817e-01]	[4.31533478e+02 7.98355896e+02 7.73477018e-01]	[4.13552490e+02 7.90739746e+02 7.63448417e-01]	[4.39086334e+02 7.64965149e+02 7.02500463e-01]
[434.03030396 203.1847229 0.82855612]	[423.85684204 254.42471313 0.89580804]	[359.61395264 251.9723053 0.85573357]	[334.04434204 354.55996704 0.86208534]	[313.39358521 449.51986694 0.83172441]	[490.54602051 254.49638367 0.83896106]	[518.65783691 352.00817871 0.8227967 ]	[526.54943848 449.50772095 0.82212198]	[423.87759399 454.55612183 0.72168028]	[385.39920044 457.10028076 0.70086503]	[413.56869507 605.9185791 0.84907049]	[428.99447632 749.75054932 0.80575305]	[462.4147644 452.07250977 0.72262585]	[462.29925537 603.35693359 0.8725723 ]	[472.52914429 772.71081543 0.79354542]	[418.68283081 192.8842926 0.91611516]	[441.79547119 192.8210144 0.92512357]	[398.03112793 174.94754028 0.8976841 ]	[462.20379639 174.86941528 0.90372854]	[462.28814697 813.7479248 0.82377702]	[482.79937744 811.25292969 0.83849239]	[4.64877411e+02 7.85548889e+02 6.63978457e-01]	[4.31489990e+02 7.98398438e+02 7.76806891e-01]	[4.13526794e+02 7.90757141e+02 7.64277399e-01]	[4.36698151e+02 7.62486206e+02 6.82211161e-01]
[431.49191284 205.77636719 0.82544482]	[423.84603882 254.52891541 0.90496469]	[359.58905029 254.43457031 0.86594296]	[334.00271606 357.11950684 0.87731618]	[310.94238281 452.07382202 0.83217156]	[490.54367065 254.58644104 0.84300172]	[518.6953125 354.53161621 0.84843969]	[528.96472168 454.54882812 0.8279469 ]	[423.8571167 454.64306641 0.72458994]	[385.37020874 457.18185425 0.70810825]	[413.50653076 605.97058105 0.83716822]	[428.95870972 749.74090576 0.80446553]	[462.39401245 454.6144104 0.7266323 ]	[462.29022217 603.43920898 0.87775958]	[472.51519775 772.78833008 0.78651953]	[418.64422607 192.97096252 0.91884184]	[441.74465942 192.91984558 0.9378264 ]	[398.02877808 175.04299927 0.89099598]	[462.22763062 174.93899536 0.91210651]	[4.62305603e+02 8.13858948e+02 7.96697497e-01]	[4.82828949e+02 8.11327209e+02 8.09241891e-01]	[4.62412628e+02 7.88049011e+02 7.04543114e-01]	[4.28960052e+02 8.00930359e+02 7.76450038e-01]	[4.10996124e+02 7.90773315e+02 7.50804305e-01]	[4.36687683e+02 7.62452759e+02 6.72189057e-01]
[431.47659302 210.80264282 0.84787977]	[423.81115723 256.98638916 0.91266257]	[357.20922852 254.56414795 0.87560874]	[333.95932007 359.63171387 0.87353683]	[310.89974976 454.61419678 0.83295327]	[490.55166626 257.03475952 0.84326136]	[518.68603516 356.97756958 0.85460049]	[526.52679443 457.10293579 0.85459548]	[423.86431885 459.6902771 0.73748773]	[385.32754517 459.73510742 0.72192991]	[411.00469971 608.5289917 0.8204779 ]	[428.92980957 752.19036865 0.80328739]	[462.43395996 459.68103027 0.73586911]	[462.29013062 606.03656006 0.86721474]	[4.69994720e+02 7.77850037e+02 7.76365101e-01]	[418.65087891 195.37770081 0.92782485]	[441.76422119 195.37840271 0.94434977]	[398.04910278 177.49082947 0.88617432]	[462.2354126 175.08129883 0.8758328 ]	[4.62298676e+02 8.21510193e+02 7.83501029e-01]	[4.82811768e+02 8.16391602e+02 7.68770516e-01]	[4.62355438e+02 7.88178162e+02 7.27690995e-01]	[4.28935486e+02 8.03492249e+02 7.74637461e-01]	[4.08476074e+02 7.90824402e+02 7.27606058e-01]	[4.36660126e+02 7.62511169e+02 6.78107977e-01]
[428.95471191 213.31773376 0.86998308]	[423.81210327 257.12200928 0.9096548 ]	[359.57437134 257.02407837 0.88477707]	[333.96594238 359.69659424 0.8735674 ]	[308.38427734 457.19567871 0.85210502]	[490.53759766 257.16604614 0.83356416]	[518.68914795 357.10415649 0.87508464]	[528.97460938 459.6506958 0.87159097]	[423.8168335 459.78820801 0.7400952 ]	[382.84716797 462.24099731 0.72519863]	[408.47717285 613.67572021 0.80256987]	[428.93127441 752.19512939 0.80723947]	[462.39227295 459.77944946 0.73744309]	[462.27557373 611.12243652 0.84092575]	[467.46206665 783.04022217 0.78424007]	[418.62231445 195.53056335 0.91904259]	[441.70678711 195.52645874 0.94670397]	[398.07171631 180.07519531 0.86424208]	[459.82385254 180.09042358 0.85074735]	[4.62282104e+02 8.26660522e+02 8.25018764e-01]	[4.82774719e+02 8.24052063e+02 7.99993932e-01]	[4.62309326e+02 7.90690918e+02 7.47327209e-01]	[4.23897552e+02 8.00985046e+02 7.70421147e-01]	[4.08421631e+02 7.90796143e+02 7.32671857e-01]	[4.36688629e+02 7.64946472e+02 6.72279596e-01]
[428.90765381 213.44276428 0.88346094]	[423.82583618 259.68112183 0.88426536]	[357.19830322 259.59231567 0.86601496]	[333.97702026 359.80343628 0.86056232]	[308.38720703 459.7059021 0.86768532]	[493.06271362 262.14950562 0.80715501]	[518.69842529 359.63198853 0.88062 ]	[528.98596191 459.77362061 0.8761493 ]	[423.77182007 462.34402466 0.74079567]	[382.76745605 462.37631226 0.72164983]	[408.40682983 618.78497314 0.81478071]	[428.92919922 749.76391602 0.8095535 ]	[462.36486816 462.3253479 0.73113114]	[462.29815674 618.77081299 0.84249401]	[467.39874268 788.05584717 0.79603171]	[418.60214233 198.01681519 0.89588046]	[441.6847229 198.04284668 0.92103201]	[398.0718689 185.26026917 0.84812194]	[459.77993774 190.25701904 0.84869039]	[462.2093811 829.19366455 0.84569824]	[480.30090332 829.0456543 0.83255291]	[4.62317169e+02 7.90822205e+02 7.39296079e-01]	[4.23797150e+02 8.03472961e+02 7.78585374e-01]	[4.05911407e+02 7.90784485e+02 7.35043287e-01]	[4.39056030e+02 7.62470520e+02 6.59577549e-01]
[426.37875366 213.53805542 0.89182663]	[423.83010864 264.70782471 0.86214435]	[357.2114563 259.72232056 0.84509689]	[333.97412109 364.77441406 0.83333623]	[308.36523438 459.83435059 0.87382907]	[493.04412842 264.78915405 0.79096091]	[518.73626709 362.20617676 0.86089343]	[528.97473145 462.29751587 0.8691712 ]	[423.77484131 464.86779785 0.73126906]	[382.75717163 464.89974976 0.71153897]	[405.90530396 618.83209229 0.82659334]	[428.91412354 749.75946045 0.81056929]	[462.38232422 464.83947754 0.72320384]	[462.28207397 621.26843262 0.85951167]	[464.95410156 788.19775391 0.7981444 ]	[416.15533447 198.12147522 0.86732268]	[439.32696533 200.57543945 0.89784807]	[398.0411377 190.3276062 0.84473324]	[459.78210449 192.77674866 0.88610691]	[462.20773315 831.73059082 0.84336984]	[480.31356812 829.20751953 0.83885169]	[4.62275391e+02 7.93349304e+02 7.22105682e-01]	[4.21304810e+02 8.03482666e+02 7.69055426e-01]	[4.05845367e+02 7.90778748e+02 7.20531404e-01]	[4.39079437e+02 7.62471863e+02 6.63908780e-01]
[426.34552002 215.98606873 0.88901162]	[423.80419922 269.82583618 0.86136693]	[357.18716431 264.76461792 0.82669592]	[333.98522949 367.39147949 0.82853597]	[308.39077759 462.41189575 0.86198097]	[490.51376343 269.91671753 0.79662257]	[518.70080566 362.33837891 0.83616072]	[528.97167969 464.82608032 0.84983891]	[421.39700317 464.90014648 0.73711479]	[382.74630737 464.93511963 0.7171402 ]	[408.37957764 623.80224609 0.84701687]	[428.93173218 749.76281738 0.81009221]	[462.38119507 464.88412476 0.72274214]	[462.28457642 621.41119385 0.87559164]	[464.97906494 790.79058838 0.79747802]	[416.1222229 200.67906189 0.84696388]	[439.31018066 205.69943237 0.88306892]	[395.62246704 192.85664368 0.85476905]	[459.81420898 192.89987183 0.91276491]	[4.59762238e+02 8.31873901e+02 8.12162519e-01]	[480.25491333 831.73730469 0.83657068]	[4.62334076e+02 8.00985596e+02 6.95765793e-01]	[4.21291962e+02 8.03505371e+02 7.71776021e-01]	[4.05858063e+02 7.90783997e+02 7.14957237e-01]	[4.39108063e+02 7.62460266e+02 6.59575224e-01]
[423.92034912 218.63137817 0.85053533]	[423.81118774 272.43563843 0.88336158]	[357.22018433 269.88766479 0.83720154]	[333.96350098 372.48532104 0.8386246 ]	[308.38531494 464.88848877 0.84739673]	[490.48126221 274.88146973 0.81928658]	[518.67602539 367.36468506 0.81445915]	[528.98364258 467.42385864 0.8276391 ]	[421.33743286 470.00439453 0.7327562 ]	[380.30465698 472.52523804 0.71631348]	[405.89736938 623.94091797 0.85940659]	[428.90960693 749.77166748 0.8130312 ]	[462.31787109 469.99801636 0.71488953]	[462.26257324 623.8916626 0.87863398]	[4.64964111e+02 7.95836243e+02 7.78849840e-01]	[416.11459351 210.78889465 0.86332363]	[439.2951355 210.82060242 0.90036249]	[395.55673218 192.92559814 0.85131538]	[459.76992798 192.95074463 0.91185474]	[4.59782745e+02 8.36847656e+02 8.11236918e-01]	[480.27981567 834.2677002 0.83852828]	[4.62363922e+02 8.08540710e+02 7.16452479e-01]	[4.21271942e+02 8.03488770e+02 7.55290687e-01]	[4.05839111e+02 7.90791260e+02 7.05960572e-01]	[4.39120972e+02 7.62457458e+02 6.63498044e-01]
[426.42904663 223.67648315 0.82860553]	[423.78305054 274.93545532 0.90076804]	[357.16845703 272.47467041 0.85672224]	[333.97848511 375.05728149 0.85470068]	[308.40942383 467.47369385 0.82577932]	[490.49621582 275.00857544 0.83945262]	[518.68792725 372.50112915 0.82666194]	[526.54437256 472.56484985 0.82891321]	[421.32214355 475.09341431 0.72823972]	[380.26580811 475.1267395 0.71868205]	[403.38604736 626.46276855 0.86029023]	[426.4586792 752.20648193 0.80979276]	[462.33041382 475.10858154 0.70990068]	[462.22723389 624.03613281 0.88346899]	[4.64938873e+02 8.00942932e+02 7.77455211e-01]	[416.15887451 213.35388184 0.89669752]	[439.32357788 213.32356262 0.92092723]	[393.07382202 195.40742493 0.84274703]	[459.78820801 195.39874268 0.90569538]	[4.59764740e+02 8.44506775e+02 7.84775376e-01]	[4.80247314e+02 8.36884705e+02 8.02004933e-01]	[4.62378876e+02 8.08656616e+02 7.40272641e-01]	[4.21237335e+02 8.00983276e+02 7.46460140e-01]	[4.05830566e+02 7.90780151e+02 7.00766861e-01]	[4.39142029e+02 7.62511841e+02 6.71385527e-01]
[423.86392212 226.25476074 0.84028608]	[423.77069092 275.07507324 0.91184008]	[357.14459229 274.9982605 0.86850131]	[331.48233032 377.71820068 0.87303495]	[308.3973999 472.5411377 0.81976348]	[490.48400879 275.07958984 0.84248948]	[518.67907715 374.98660278 0.83317333]	[526.52905273 477.61053467 0.84825933]	[421.31817627 477.63348389 0.7358982 ]	[380.25836182 477.6696167 0.72757107]	[403.32821655 626.43670654 0.86336321]	[428.94171143 754.78820801 0.8001169 ]	[462.34606934 477.64028931 0.71600372]	[462.21478271 626.46594238 0.88132173]	[4.64885590e+02 8.08573792e+02 7.94732034e-01]	[416.05780029 213.41876221 0.88873291]	[439.24911499 213.44477844 0.93526161]	[395.512146 195.50465393 0.84494776]	[459.79467773 195.52035522 0.9053582 ]	[4.59637726e+02 8.47079956e+02 7.61088073e-01]	[4.80146698e+02 8.42049561e+02 7.66456485e-01]	[4.62355011e+02 8.11306946e+02 7.33145654e-01]	[4.21209930e+02 8.03559143e+02 7.22987235e-01]	[4.03353577e+02 7.93227966e+02 6.74692750e-01]	[4.39143280e+02 7.67501404e+02 6.79906964e-01]
[426.35964966 228.84448242 0.84077793]	[421.38165283 277.54888916 0.91756397]	[357.14608765 277.47570801 0.87763375]	[331.4942627 380.19473267 0.87080836]	[308.355896 477.60037231 0.83353531]	[487.99105835 277.54678345 0.84782708]	[518.70916748 377.56079102 0.87283647]	[526.50964355 477.73376465 0.87112308]	[421.29040527 480.18530273 0.75335133]	[380.23260498 480.20199585 0.74679554]	[403.27697754 626.53857422 0.86718935]	[428.96032715 752.28302002 0.80586523]	[462.32662964 480.20471191 0.73059207]	[462.21072388 626.60394287 0.87128514]	[4.64913269e+02 8.08702576e+02 8.05517435e-01]	[416.13745117 213.53036499 0.90254283]	[439.30340576 213.54304504 0.93769866]	[395.56295776 198.02963257 0.85824519]	[459.78552246 195.61479187 0.88509625]	[4.59687103e+02 8.49658936e+02 8.10857832e-01]	[4.80181244e+02 8.47147522e+02 7.87136853e-01]	[4.62353241e+02 8.13817078e+02 7.32303381e-01]	[4.21278046e+02 7.98441895e+02 7.29731977e-01]	[4.05891632e+02 7.90728333e+02 6.91956878e-01]	[4.39177948e+02 7.64993347e+02 6.61018312e-01]
[423.90548706 233.83032227 0.88400513]	[421.36734009 277.67196655 0.91408211]	[357.13696289 277.62313843 0.87773955]	[331.4788208 382.7331543 0.85568887]	[308.37286377 477.70309448 0.84878707]	[488.00323486 277.68109131 0.83721948]	[518.70080566 377.74462891 0.88464099]	[526.50689697 480.26623535 0.88533938]	[421.265625 480.23483276 0.75975454]	[380.20184326 480.26959229 0.75856054]	[400.87124634 629.04327393 0.85279787]	[428.95605469 752.18554688 0.8164174 ]	[462.31378174 480.25375366 0.73144603]	[459.85366821 631.58557129 0.86194116]	[4.64872772e+02 8.11233887e+02 8.09172213e-01]	[416.12362671 216.02061462 0.9071821 ]	[439.27069092 216.05531311 0.93979937]	[395.59228516 200.60534668 0.84435678]	[459.71600342 200.65762329 0.84178185]	[4.59628510e+02 8.52152649e+02 8.24324846e-01]	[4.77711761e+02 8.49701843e+02 8.25070381e-01]	[4.62341064e+02 8.18934692e+02 7.19533265e-01]	[4.21272766e+02 7.95864868e+02 7.67816663e-01]	[4.05904449e+02 7.90646423e+02 7.17318594e-01]	[4.39220978e+02 7.62425659e+02 6.64499640e-01]
[423.8968811 233.93734741 0.89548665]	[421.38690186 280.1835022 0.89915639]	[357.14633179 280.11514282 0.86598998]	[331.49511719 382.75137329 0.85072494]	[308.38491821 480.18301392 0.86314678]	[490.49481201 280.203125 0.82064384]	[518.70587158 380.21017456 0.88054937]	[526.49914551 480.37234497 0.8837617 ]	[421.23071289 480.32775879 0.76280743]	[380.16625977 482.74975586 0.76077366]	[400.76104736 631.65368652 0.8401522 ]	[428.92227173 749.71502686 0.82782334]	[462.25546265 482.76831055 0.73945069]	[459.80767822 634.20825195 0.85040903]	[4.62451080e+02 8.13801941e+02 8.00629258e-01]	[416.10614014 216.14619446 0.88491082]	[439.25 216.1544342 0.92693889]	[395.59161377 205.72714233 0.82717806]	[459.71337891 208.26663208 0.86076456]	[4.59641388e+02 8.52328857e+02 7.99395204e-01]	[4.77719604e+02 8.52184021e+02 8.33770633e-01]	[4.62295349e+02 8.26531860e+02 7.39253640e-01]	[4.21268555e+02 7.98376160e+02 7.58723974e-01]	[4.05883484e+02 7.90669067e+02 7.22126126e-01]	[4.39191254e+02 7.57357788e+02 6.66297555e-01]
[423.84936523 233.9909668 0.90410888]	[421.37307739 282.72796631 0.88088417]	[357.11978149 280.23526001 0.84673548]	[333.92791748 382.79678345 0.84650052]	[308.39471436 480.32012939 0.87127697]	[490.48928833 282.72937012 0.80263209]	[518.72906494 380.28433228 0.8750053 ]	[526.51501465 482.78213501 0.87674242]	[421.22897339 482.86358643 0.76479495]	[380.14605713 482.86346436 0.75790751]	[400.64834595 629.12164307 0.86167854]	[426.42355347 749.71160889 0.83255208]	[462.28118896 482.89303589 0.73794943]	[459.81652832 639.27392578 0.8538776 ]	[4.62410126e+02 8.16391907e+02 7.95875013e-01]	[416.07131958 218.59306335 0.86137414]	[439.21759033 218.58282471 0.91336441]	[395.57339478 210.78326416 0.82402438]	[459.67962646 210.77478027 0.87204546]	[4.57121094e+02 8.54848022e+02 7.82317936e-01]	[4.77623566e+02 8.52354675e+02 8.05889428e-01]	[4.62287415e+02 8.29078125e+02 7.56521463e-01]	[4.21274384e+02 7.95886658e+02 7.66857326e-01]	[4.05879852e+02 7.90645264e+02 7.30056524e-01]	[4.39176270e+02 7.57320679e+02 6.75959408e-01]
[423.7895813 234.0740509 0.91169864]	[421.3760376 285.31539917 0.8664763 ]	[357.11282349 282.72177124 0.83595449]	[333.93304443 385.36349487 0.82992619]	[308.37164307 482.87078857 0.86532784]	[488.01690674 287.81845093 0.79225153]	[518.72235107 382.82806396 0.84224617]	[526.53198242 482.87353516 0.86630648]	[421.18881226 485.42810059 0.75532138]	[380.12097168 485.38885498 0.74826872]	[400.65380859 631.63299561 0.85172832]	[428.90719604 749.66748047 0.82785398]	[462.21777344 487.91842651 0.73068941]	[459.80490112 641.87390137 0.86453515]	[4.62360992e+02 8.21488220e+02 8.05906475e-01]	[413.57791138 218.65419006 0.84569448]	[439.19906616 218.66618347 0.89731723]	[395.53491211 210.86039734 0.82474995]	[459.69094849 210.91889954 0.89674079]	[4.54627533e+02 8.57382446e+02 7.79638350e-01]	[4.75171753e+02 8.54835510e+02 8.10419738e-01]	[4.62275604e+02 8.29189636e+02 7.73461044e-01]	[4.21271301e+02 7.95872620e+02 7.42352188e-01]	[4.05872528e+02 7.90636414e+02 7.13675499e-01]	[4.39235443e+02 7.54797546e+02 6.75767362e-01]
[421.35546875 236.47753906 0.91759932]	[421.38092041 290.37219238 0.86799812]	[357.13345337 285.30886841 0.82255423]	[333.93386841 387.93719482 0.827429 ]	[308.38217163 482.96624756 0.85468978]	[487.99554443 290.42803955 0.80029273]	[518.7064209 385.30758667 0.83118683]	[528.96765137 482.91925049 0.85648334]	[421.1746521 487.9324646 0.7507 ]	[380.11325073 485.4312439 0.74941951]	[398.2618103 634.17663574 0.84385979]	[426.45343018 749.57208252 0.83246255]	[459.84976196 487.98410034 0.72444153]	[459.76251221 644.42370605 0.86911219]	[4.62298828e+02 8.26534485e+02 8.07728112e-01]	[413.51010132 221.14022827 0.82943928]	[439.16870117 223.65885925 0.87477458]	[393.06488037 213.30400085 0.81788003]	[459.6875 213.32954407 0.90489793]	[4.52025543e+02 8.59998596e+02 7.61726916e-01]	[4.72600739e+02 8.57425903e+02 7.81747401e-01]	[4.62233643e+02 8.31674438e+02 7.52764881e-01]	[4.21303223e+02 7.95849609e+02 7.46189177e-01]	[4.05911713e+02 7.90615112e+02 7.07229674e-01]	[4.39223938e+02 7.52227966e+02 6.71760619e-01]
[423.77047729 236.64595032 0.8862865 ]	[421.39395142 292.94360352 0.88285446]	[357.1232605 290.41540527 0.83421373]	[333.91860962 393.06704712 0.83991098]	[308.40097046 485.41604614 0.84422821]	[488.02392578 292.97644043 0.81204081]	[518.70672607 387.87094116 0.81887257]	[528.98382568 485.38418579 0.84289098]	[421.1986084 490.49899292 0.74488163]	[380.11706543 487.95379639 0.74012238]	[398.23117065 639.27764893 0.84498459]	[428.9239502 749.58221436 0.83121175]	[462.22851562 493.04730225 0.7213589 ]	[459.74105835 646.99127197 0.87247217]	[4.62199249e+02 8.29085510e+02 8.16623092e-01]	[413.53726196 226.30223083 0.8191877 ]	[439.18051147 228.78688049 0.88288409]	[392.9854126 213.44711304 0.83204114]	[459.69729614 213.39457703 0.91247082]	[4.44417908e+02 8.65093018e+02 7.70884216e-01]	[4.67433228e+02 8.62557129e+02 7.67256260e-01]	[4.59814575e+02 8.31779297e+02 7.24305212e-01]	[4.21325134e+02 7.95848511e+02 7.32801378e-01]	[4.08425537e+02 7.90611328e+02 6.93426013e-01]	[4.39236420e+02 7.52226501e+02 6.59543872e-01]
[421.39950562 239.13589478 0.88000655]	[421.37191772 295.44537354 0.9002533 ]	[357.09277344 293.02514648 0.8461746 ]	[331.47009277 398.05883789 0.86474442]	[308.37579346 487.95254517 0.83157867]	[487.9928894 295.48104858 0.83558434]	[518.76092529 393.04379272 0.84528798]	[529.04595947 487.97775269 0.81997442]	[421.19946289 490.55831909 0.74364269]	[380.11407471 490.51953125 0.74007535]	[400.61251831 641.83135986 0.86144572]	[428.97555542 747.16601562 0.82339847]	[462.2244873 493.08676147 0.71943784]	[459.67358398 647.10876465 0.85968 ]	[4.59824280e+02 8.29078613e+02 7.98309207e-01]	[413.55987549 231.33105469 0.84238458]	[439.15542603 231.33479309 0.89428562]	[390.49890137 215.91894531 0.83037984]	[459.64151001 213.53063965 0.91944343]	[4.44310852e+02 8.67611755e+02 7.70709813e-01]	[4.64923309e+02 8.65110474e+02 7.49478996e-01]	[4.59824860e+02 8.31776733e+02 7.02274203e-01]	[4.21212036e+02 7.93323486e+02 7.09343016e-01]	[4.05841919e+02 7.88137634e+02 6.71571434e-01]	[4.39309875e+02 7.52176147e+02 6.24792218e-01]
[423.80032349 241.67701721 0.85619593]	[421.36483765 295.5291748 0.90827543]	[357.07382202 295.48416138 0.85734844]	[331.48355103 398.11669922 0.87319636]	[308.38879395 490.51263428 0.82467562]	[488.02032471 295.54516602 0.83896303]	[521.17547607 395.62417603 0.86682218]	[531.56976318 490.56655884 0.80926132]	[421.22140503 495.62490845 0.75312638]	[380.14129639 493.08862305 0.74175775]	[400.63943481 639.35241699 0.85137635]	[428.96331787 749.54547119 0.82086784]	[462.25192261 498.16452026 0.73343503]	[459.63128662 649.54681396 0.8470456 ]	[4.59768311e+02 8.31689819e+02 8.06188464e-01]	[413.5592041 233.82733154 0.86554879]	[439.1706543 231.41896057 0.90321028]	[390.48190308 215.98368835 0.82998103]	[459.65454102 215.90289307 0.91985357]	[4.44322327e+02 8.70136719e+02 7.63751566e-01]	[4.64914642e+02 8.67710266e+02 7.53633499e-01]	[4.59755157e+02 8.36882874e+02 6.74786031e-01]	[4.21177246e+02 7.93295837e+02 7.17893779e-01]	[4.05860840e+02 7.88112061e+02 6.86318815e-01]	[4.39298737e+02 7.52196228e+02 6.27055287e-01]
[423.78485107 244.22486877 0.85003304]	[421.38150024 295.62487793 0.91308594]	[357.0802002 295.58959961 0.86931038]	[331.49398804 398.18161011 0.87572682]	[308.38510132 493.07699585 0.82318568]	[490.51593018 295.60873413 0.84108758]	[521.23266602 398.13790894 0.89726824]	[531.60961914 493.10986328 0.8110618 ]	[421.22341919 498.14675903 0.75287592]	[380.1388855 495.64407349 0.74318498]	[400.65817261 639.34442139 0.85206079]	[428.92434692 747.18408203 0.82375252]	[462.26739502 498.22900391 0.73062634]	[459.60900879 647.05163574 0.86386907]	[4.59733856e+02 8.31695068e+02 7.99248993e-01]	[413.56741333 233.88633728 0.88219297]	[439.15414429 233.86004639 0.91060424]	[390.50192261 216.03939819 0.82711619]	[459.64205933 215.95631409 0.92147434]	[4.44350372e+02 8.70134094e+02 7.34910429e-01]	[4.64925323e+02 8.67699341e+02 7.23807454e-01]	[4.59680206e+02 8.36860352e+02 6.46155953e-01]	[4.21214233e+02 7.93359009e+02 7.02239037e-01]	[4.05890625e+02 7.88187256e+02 6.77085698e-01]	[4.39260315e+02 7.49754761e+02 6.38148427e-01]
[421.36361694 246.83146667 0.85651183]	[421.39031982 298.07138062 0.91470766]	[357.10220337 298.02920532 0.87748873]	[331.47039795 400.67816162 0.87198883]	[308.36407471 495.67376709 0.83525014]	[490.51657104 298.03381348 0.84088731]	[521.2454834 398.24526978 0.90565825]	[534.09533691 495.68640137 0.8204301 ]	[421.24066162 498.2510376 0.7692169 ]	[380.16802979 498.20446777 0.75959027]	[400.66967773 641.87194824 0.86902446]	[428.92425537 749.54376221 0.81961083]	[462.26489258 500.74453735 0.74629503]	[459.6053772 647.16192627 0.85729593]	[4.59712585e+02 8.31865417e+02 7.78893173e-01]	[413.53057861 233.96951294 0.88337123]	[439.12915039 233.96226501 0.91523415]	[392.97595215 216.14028931 0.8342877 ]	[459.65026855 216.05574036 0.92912638]	[4.44400482e+02 8.72700806e+02 7.46563673e-01]	[4.67442047e+02 8.70272217e+02 7.54658580e-01]	[4.59635620e+02 8.44521179e+02 6.35831714e-01]	[4.21173584e+02 7.95819641e+02 6.83723092e-01]	[4.05870392e+02 7.88200195e+02 6.61401927e-01]	[4.39253296e+02 7.52174377e+02 6.31572127e-01]
[421.37454224 251.84169006 0.88105965]	[421.38052368 298.1585083 0.91257465]	[357.11032104 298.13043213 0.876908 ]	[331.47039795 400.75466919 0.86714101]	[305.85772705 498.21017456 0.84366995]	[490.50375366 298.10821533 0.84224862]	[521.24462891 400.63201904 0.90243298]	[534.10888672 498.26251221 0.84188616]	[421.26834106 500.7203064 0.77839309]	[380.19168091 498.26376343 0.76620865]	[400.6968689 641.94384766 0.87605357]	[426.4453125 749.56884766 0.82571518]	[462.30401611 500.79849243 0.7526269 ]	[459.6477356 652.15258789 0.84442621]	[4.59684204e+02 8.36899963e+02 7.71472037e-01]	[413.54364014 234.07554626 0.89116389]	[439.14797974 234.0604248 0.92320228]	[392.984375 218.62374878 0.83024317]	[459.67190552 216.15586853 0.90618598]	[4.44403168e+02 8.72869812e+02 7.62631536e-01]	[4.64933380e+02 8.72763245e+02 7.70310819e-01]	[4.57214600e+02 8.47172913e+02 6.48269057e-01]	[4.21221619e+02 7.95859131e+02 7.24147916e-01]	[4.08396881e+02 7.90609619e+02 6.91244066e-01]	[4.39214813e+02 7.52186768e+02 6.29386544e-01]
[423.77572632 251.91697693 0.88271773]	[423.76824951 298.24423218 0.89863551]	[357.1512146 298.21502686 0.86945719]	[331.49990845 400.84512329 0.85555071]	[308.34442139 500.68521118 0.85795617]	[490.54534912 298.21704102 0.83032292]	[521.26153564 400.73556519 0.90047926]	[531.60974121 500.81677246 0.85810089]	[421.27243042 500.77926636 0.77889782]	[380.20153809 500.73135376 0.77083933]	[400.7199707 644.41375732 0.89008981]	[426.41717529 749.59936523 0.83192176]	[462.29840088 500.85293579 0.74831533]	[459.61929321 659.83270264 0.82128799]	[4.59690277e+02 8.36932922e+02 7.64856875e-01]	[413.57177734 236.48365784 0.89277804]	[439.16299438 236.43325806 0.92264068]	[393.01394653 221.15289307 0.82260525]	[459.65045166 218.56541443 0.88656229]	[4.46869690e+02 8.72894531e+02 7.29866564e-01]	[4.67452087e+02 8.72776001e+02 7.44673133e-01]	[4.57214630e+02 8.49607849e+02 6.43504739e-01]	[4.21236572e+02 7.93361450e+02 7.54258156e-01]	[4.08386902e+02 7.88192871e+02 7.07484722e-01]	[4.39228333e+02 7.52228577e+02 6.47948503e-01]
[423.83206177 254.40080261 0.90074271]	[423.77755737 300.73251343 0.88665861]	[357.14819336 300.67999268 0.86134505]	[333.93502808 403.30886841 0.84821129]	[308.3737793 500.7460022 0.86656201]	[493.04522705 300.72491455 0.81451839]	[521.29699707 400.81274414 0.90599942]	[534.09509277 503.24099731 0.85590011]	[421.29553223 500.8604126 0.77249956]	[380.23370361 500.81466675 0.77182716]	[400.73504639 644.51776123 0.89910692]	[426.40914917 749.56915283 0.83417404]	[462.30908203 503.34732056 0.74347109]	[459.64422607 664.9196167 0.84819096]	[4.59744781e+02 8.36906616e+02 8.02738547e-01]	[416.03237915 236.60783386 0.88599157]	[439.1963501 236.56193542 0.93420446]	[393.04425049 223.72528076 0.81573111]	[459.6388855 221.12028503 0.87205619]	[4.46930420e+02 8.75355469e+02 7.48628736e-01]	[4.67485382e+02 8.72857971e+02 7.63111949e-01]	[4.59663849e+02 8.47171326e+02 6.81975126e-01]	[4.21239288e+02 7.95815918e+02 7.62394667e-01]	[4.05901184e+02 7.88211548e+02 7.12826610e-01]	[4.39229095e+02 7.49759094e+02 6.61560833e-01]
[423.82504272 254.42378235 0.90261877]	[423.78933716 303.21472168 0.87497324]	[357.14550781 300.71878052 0.85445315]	[333.98178101 403.28469849 0.85650671]	[308.38000488 500.83569336 0.87170804]	[493.09857178 303.23638916 0.80245829]	[521.33337402 403.262146 0.89529365]	[534.12860107 503.30734253 0.85487348]	[421.3081665 503.37051392 0.76979297]	[380.24075317 503.31277466 0.77182662]	[400.77398682 644.5246582 0.89375806]	[426.38482666 749.58355713 0.82737595]	[462.33218384 503.44616699 0.73640412]	[459.60699463 665.00024414 0.84468901]	[4.59717224e+02 8.39483948e+02 7.85123706e-01]	[416.0317688 236.64964294 0.87852412]	[439.18548584 236.59037781 0.92542976]	[393.0657959 226.24577332 0.80803049]	[459.64727783 223.68083191 0.87222952]	[4.46932526e+02 8.75409851e+02 7.21771002e-01]	[4.67490356e+02 8.72912231e+02 7.45516896e-01]	[4.59628235e+02 8.49670898e+02 6.64372921e-01]	[4.21243347e+02 7.95822327e+02 7.37587869e-01]	[4.05891968e+02 7.90599426e+02 6.91747606e-01]	[4.39208344e+02 7.52182495e+02 6.46910489e-01]
[423.82266235 254.42373657 0.9029696 ]	[423.78720093 303.21203613 0.87552428]	[357.14303589 300.71954346 0.85409093]	[333.98117065 403.28421021 0.85603255]	[308.38085938 500.82675171 0.87142211]	[493.09637451 303.23052979 0.80324703]	[521.33288574 403.26629639 0.89518559]	[534.12841797 503.30944824 0.85522974]	[421.30801392 503.37640381 0.76970279]	[380.24075317 503.31832886 0.7718147 ]	[400.7723999 644.52783203 0.89377367]	[426.37722778 749.58746338 0.82857072]	[462.33187866 505.8788147 0.73607457]	[459.60357666 664.99053955 0.84385169]	[4.59721252e+02 8.39467407e+02 7.87636876e-01]	[416.0295105 236.64944458 0.87829268]	[439.18450928 236.58995056 0.92534482]	[393.0640564 226.24612427 0.8077116 ]	[459.64816284 223.6789093 0.87255847]	[4.46930450e+02 8.75405579e+02 7.23239005e-01]	[4.67486938e+02 8.72907898e+02 7.46117830e-01]	[4.59633514e+02 8.49659241e+02 6.66029572e-01]	[4.21262421e+02 7.95842346e+02 7.26580501e-01]	[4.05909485e+02 7.90613220e+02 6.86380804e-01]	[4.39203918e+02 7.52183716e+02 6.47071362e-01]
[423.85629272 254.50085449 0.91525698]	[423.82159424 303.30285645 0.86146641]	[357.17163086 300.77932739 0.84515905]	[333.98178101 405.83944702 0.83847547]	[308.37884521 503.32092285 0.8777793 ]	[495.59597778 305.81011963 0.79101592]	[521.32940674 403.31707764 0.88985044]	[534.16448975 503.39730835 0.85283101]	[421.35241699 505.89416504 0.75765198]	[380.29946899 503.41183472 0.75582409]	[400.83743286 644.55059814 0.87764633]	[426.40463257 749.61456299 0.82441062]	[462.33953857 505.97106934 0.73029417]	[459.6081543 665.03796387 0.8601557 ]	[4.59761810e+02 8.42036011e+02 7.87216187e-01]	[416.03552246 239.08215332 0.86925775]	[439.22915649 236.66975403 0.92605555]	[393.06863403 228.85839844 0.80593896]	[459.69067383 228.83587646 0.88246667]	[4.46961243e+02 8.77890015e+02 7.28280127e-01]	[4.69987213e+02 8.75372620e+02 7.50752211e-01]	[4.59697510e+02 8.49726440e+02 6.75446689e-01]	[4.21288727e+02 7.95855713e+02 7.47791111e-01]	[4.08419189e+02 7.90627258e+02 6.97778225e-01]	[4.39200653e+02 7.52231506e+02 6.44767225e-01]
[423.86956787 254.49319458 0.90304476]	[423.84234619 308.33670044 0.85060543]	[357.1887207 303.28955078 0.83380616]	[333.98416138 405.90722656 0.83431876]	[308.3862915 503.46200562 0.86252201]	[495.6109314 308.40200806 0.78574318]	[521.35021973 403.38870239 0.87951159]	[536.64916992 503.46817017 0.84676951]	[421.37399292 505.95965576 0.75123918]	[380.34030151 505.88973999 0.7393204 ]	[403.25704956 646.91625977 0.87433809]	[426.39364624 749.65368652 0.82894278]	[462.34432983 508.49307251 0.72453773]	[459.58865356 667.46179199 0.85977405]	[4.59752991e+02 8.44540283e+02 7.86837339e-01]	[416.08068848 239.08326721 0.86742187]	[439.23684692 236.68562317 0.91671896]	[395.52575684 228.87866211 0.81997859]	[459.72711182 231.32611084 0.89719796]	[4.44383179e+02 8.77964661e+02 7.22504258e-01]	[4.67413147e+02 8.77883301e+02 7.31269896e-01]	[4.59699188e+02 8.49763550e+02 6.72345400e-01]	[4.21311615e+02 7.98423889e+02 6.89670146e-01]	[4.08447937e+02 7.90702271e+02 6.58564627e-01]	[4.39166504e+02 7.52274414e+02 6.55992270e-01]
[423.88037109 254.60446167 0.90309238]	[423.89852905 313.43319702 0.85868704]	[359.59710693 310.8659668 0.82386118]	[333.97814941 410.98733521 0.83642602]	[308.33856201 505.89245605 0.8547551 ]	[495.628479 313.50653076 0.80871749]	[521.39349365 408.44396973 0.87272376]	[539.16351318 505.93994141 0.8493762 ]	[421.37744141 508.50747681 0.74483049]	[382.72354126 505.97787476 0.72843677]	[403.35919189 644.54614258 0.86482602]	[426.45013428 749.71844482 0.81547308]	[462.33282471 511.06817627 0.72664261]	[459.61730957 667.63104248 0.84138352]	[4.59808258e+02 8.49616638e+02 8.06722224e-01]	[416.08441162 239.15632629 0.85560536]	[439.28500366 239.19508362 0.89393777]	[395.61618042 233.84719849 0.86399239]	[459.82141113 233.83511353 0.92146212]	[4.46877960e+02 8.85611572e+02 7.13171005e-01]	[4.67450531e+02 8.83083008e+02 7.26260900e-01]	[4.59791840e+02 8.52335938e+02 6.81261718e-01]	[4.23789734e+02 7.98365845e+02 7.26468742e-01]	[4.13527618e+02 7.90689819e+02 6.94640517e-01]	[4.39189056e+02 7.54808411e+02 6.36832595e-01]
[423.90945435 257.02575684 0.89638972]	[423.89508057 313.53890991 0.87299144]	[359.58847046 313.40020752 0.8380897 ]	[333.96520996 413.56384277 0.84473777]	[305.82318115 505.93334961 0.85223341]	[495.64971924 315.95864868 0.82332218]	[521.4197998 410.99417114 0.86990142]	[536.74902344 508.53945923 0.82597232]	[421.36047363 511.05471802 0.73969883]	[380.31356812 508.4866333 0.72420067]	[405.8215332 646.93438721 0.85558689]	[428.92755127 749.78582764 0.81119996]	[462.33636475 513.62683105 0.72449547]	[459.64068604 670.20129395 0.82130694]	[4.59777039e+02 8.49683533e+02 8.23434472e-01]	[416.09298706 241.63980103 0.84857863]	[441.6628418 244.20568848 0.87991244]	[395.56259155 233.93241882 0.87071109]	[462.19537354 233.93618774 0.92697054]	[4.46957458e+02 8.88170776e+02 7.19304979e-01]	[4.67493286e+02 8.85632446e+02 7.09386230e-01]	[4.59719299e+02 8.52376221e+02 6.80533171e-01]	[4.23842346e+02 8.00926697e+02 7.07873404e-01]	[4.13587036e+02 7.90764404e+02 6.88755870e-01]	[4.39187225e+02 7.57313721e+02 6.35817051e-01]
[428.98477173 257.13659668 0.86950219]	[423.88809204 315.97515869 0.88670403]	[357.22198486 313.52362061 0.85055739]	[333.94659424 416.1210022 0.86152029]	[303.3034668 508.47268677 0.84065443]	[495.66418457 316.01641846 0.83324528]	[523.75073242 413.54238892 0.86366367]	[539.20428467 513.57806396 0.83085835]	[421.37692261 513.64825439 0.73567963]	[380.31796265 511.06021118 0.71621537]	[405.81918335 647.05761719 0.84576684]	[428.95605469 752.18127441 0.80368876]	[462.36230469 516.20440674 0.72571868]	[459.62561035 677.76855469 0.81220263]	[4.59741669e+02 8.49714905e+02 7.97756553e-01]	[418.5736084 244.27200317 0.85650575]	[441.77081299 246.75947571 0.88538247]	[395.5770874 234.05451965 0.88821763]	[462.24121094 233.96247864 0.9178313 ]	[4.46951263e+02 8.90763550e+02 7.18282640e-01]	[4.72534271e+02 8.90642151e+02 7.15091944e-01]	[4.59644287e+02 8.54853088e+02 6.58484817e-01]	[4.23811890e+02 8.00934143e+02 6.98089182e-01]	[4.16047272e+02 7.90771545e+02 6.87428474e-01]	[4.39184326e+02 7.57329773e+02 6.12440825e-01]
[434.03012085 259.65081787 0.852386 ]	[423.90472412 316.07171631 0.89253384]	[357.21606445 315.99331665 0.86166394]	[333.93792725 416.16937256 0.86152291]	[303.21627808 508.53131104 0.84144211]	[495.67984009 316.10455322 0.84353626]	[523.78692627 418.55310059 0.87962061]	[539.21496582 518.69580078 0.85405463]	[421.35772705 516.14898682 0.74253982]	[380.28646851 511.07714844 0.72321302]	[405.85397339 649.550354 0.82766002]	[428.94146729 752.22003174 0.8029657 ]	[462.35824585 518.70166016 0.72925359]	[459.5743103 680.31903076 0.80767953]	[4.59723083e+02 8.49792664e+02 7.98285127e-01]	[418.67526245 251.84262085 0.88456625]	[441.81506348 249.37516785 0.89295244]	[398.021698 236.43292236 0.89271623]	[462.25476074 234.07395935 0.9301579 ]	[4.44421204e+02 8.93299133e+02 7.42696881e-01]	[4.67446411e+02 8.90775146e+02 7.41928101e-01]	[4.59692749e+02 8.57391296e+02 6.49863124e-01]	[4.23820160e+02 8.00942383e+02 7.23657370e-01]	[4.16087708e+02 7.90791016e+02 7.14667797e-01]	[4.39155945e+02 7.57362732e+02 6.11515522e-01]
[434.04742432 262.16583252 0.84734321]	[426.34490967 316.1242981 0.88986975]	[359.58676147 316.03237915 0.86470902]	[331.48370361 418.6366272 0.8698523 ]	[300.74111938 511.08325195 0.84294045]	[495.68203735 316.14221191 0.84401906]	[523.80944824 418.59188843 0.88386333]	[536.75 521.18487549 0.85767734]	[421.38568115 518.73260498 0.7486161 ]	[380.31954956 516.17999268 0.72309858]	[405.85455322 649.66546631 0.81705636]	[426.42272949 752.29370117 0.79222971]	[462.38894653 521.25488281 0.73707616]	[457.21856689 682.86688232 0.82325697]	[4.59679718e+02 8.52374695e+02 7.72927642e-01]	[418.69320679 251.94876099 0.90988714]	[441.82369995 251.85868835 0.90401971]	[398.0368042 236.51396179 0.88940954]	[462.26489258 236.47210693 0.92336458]	[4.44394196e+02 8.95890625e+02 7.27480352e-01]	[4.64937531e+02 8.93313843e+02 7.34198391e-01]	[4.59628174e+02 8.65044800e+02 6.10546350e-01]	[4.21335632e+02 8.00984436e+02 7.06393003e-01]	[4.13561829e+02 7.90810608e+02 6.86646521e-01]	[4.39138611e+02 7.59945984e+02 6.03674769e-01]
[436.54537964 264.74234009 0.84286362]	[426.3522644 318.52468872 0.88925815]	[359.59567261 316.10870361 0.86899364]	[331.394104 418.71981812 0.86367756]	[300.64111328 513.59393311 0.8561545 ]	[495.69805908 318.5458374 0.84706944]	[523.81530762 418.73904419 0.89664847]	[536.68664551 521.29644775 0.86585915]	[421.35882568 518.74102783 0.7548207 ]	[380.29418945 516.17840576 0.7282511 ]	[405.85238647 652.18884277 0.80824935]	[426.40490723 752.30322266 0.79667091]	[462.36611938 521.27319336 0.73910344]	[457.21005249 682.86773682 0.82222664]	[4.59682831e+02 8.52337219e+02 8.07702959e-01]	[418.73556519 254.44032288 0.92762965]	[441.87783813 254.34916687 0.90904021]	[398.0690918 236.58959961 0.90336394]	[462.31704712 236.49674988 0.91114426]	[4.46868469e+02 8.98444214e+02 7.37128198e-01]	[4.64961853e+02 8.93374451e+02 7.35491753e-01]	[4.59663055e+02 8.60009644e+02 6.30515099e-01]	[4.21344849e+02 8.03500366e+02 7.16176271e-01]	[4.13564117e+02 7.93249023e+02 6.87867403e-01]	[4.39122040e+02 7.59928040e+02 6.00191236e-01]
[434.12741089 267.33239746 0.83991289]	[426.36724854 318.59317017 0.89001328]	[359.60787964 316.17449951 0.87135148]	[328.8744812 418.68603516 0.85769987]	[298.13916016 513.63427734 0.86663908]	[498.13528442 318.61798096 0.84731591]	[523.80480957 421.240448 0.9019897 ]	[534.17950439 523.76379395 0.86069822]	[421.35800171 518.77935791 0.76173615]	[380.31164551 516.21716309 0.73111039]	[405.87316895 652.22106934 0.80348486]	[426.41641235 754.762146 0.78763157]	[462.3453064 521.29644775 0.75021088]	[457.17971802 682.93280029 0.83934331]	[4.59677795e+02 8.52331665e+02 8.19301367e-01]	[418.72766113 254.51799011 0.93613321]	[441.87719727 254.43067932 0.92388397]	[398.08776855 236.67504883 0.90131116]	[462.34558105 236.56082153 0.90783316]	[4.46879517e+02 8.98499084e+02 7.49407470e-01]	[4.64945496e+02 8.93413330e+02 7.39066422e-01]	[4.59701447e+02 8.59981201e+02 6.44247174e-01]	[4.21229065e+02 8.03517517e+02 7.11092055e-01]	[4.11004120e+02 7.93250366e+02 6.74128354e-01]	[4.39144989e+02 7.62440674e+02 5.81588268e-01]
[434.05648804 269.82223511 0.83246076]	[426.3862915 318.68569946 0.88376075]	[359.6300354 318.59008789 0.87355119]	[323.82894897 418.69613647 0.86666703]	[295.63696289 513.59899902 0.87514424]	[498.1539917 318.72137451 0.84304321]	[523.80505371 421.37231445 0.89542133]	[534.15228271 523.87237549 0.85582495]	[421.39144897 521.22662354 0.76123768]	[382.72286987 516.2208252 0.72575933]	[405.9057312 652.21868896 0.80292606]	[426.43518066 754.78814697 0.78733653]	[462.36984253 521.35266113 0.748362 ]	[459.59185791 682.96856689 0.8528766 ]	[4.59671448e+02 8.52370117e+02 8.24994087e-01]	[418.70254517 254.5380249 0.92962229]	[441.84072876 254.48356628 0.92743915]	[398.08273315 239.09169006 0.90182722]	[462.36828613 236.61051941 0.91327685]	[4.44419983e+02 9.01010559e+02 7.54649282e-01]	[4.64916229e+02 8.95858093e+02 7.41993010e-01]	[4.59677307e+02 8.62534973e+02 6.49488151e-01]	[4.21178558e+02 8.03518311e+02 7.03135788e-01]	[4.08456482e+02 7.93244507e+02 6.70591235e-01]	[4.39166168e+02 7.62474731e+02 5.92231929e-01]
[434.03613281 272.37561035 0.85115826]	[426.4118042 318.74780273 0.87322325]	[359.63217163 318.64315796 0.87577653]	[321.26550293 418.76464844 0.88583434]	[295.55429077 511.09054565 0.87760216]	[498.20880127 321.19052124 0.83778608]	[523.8213501 423.81817627 0.88932586]	[534.14697266 523.90618896 0.85809505]	[423.77377319 521.31976318 0.77067161]	[382.74685669 518.76757812 0.7391392 ]	[405.87582397 654.70861816 0.80463344]	[426.4067688 754.78607178 0.7829572 ]	[462.39331055 523.84954834 0.75330555]	[457.20513916 685.45806885 0.86533248]	[4.59703400e+02 8.52365723e+02 8.30354691e-01]	[418.69876099 256.94226074 0.93549752]	[441.83251953 254.5872345 0.93202221]	[398.09216309 239.1391449 0.89592075]	[462.38168335 239.0569458 0.89833075]	[4.46868134e+02 9.01056763e+02 7.58586705e-01]	[4.64945953e+02 8.95892151e+02 7.49029160e-01]	[4.59751495e+02 8.62558594e+02 6.49446189e-01]	[4.18748169e+02 8.03546265e+02 7.07090139e-01]	[4.08427399e+02 7.93268921e+02 6.71953499e-01]	[4.39136841e+02 7.62467834e+02 5.70708930e-01]
[434.09066772 272.43920898 0.86944616]	[426.38748169 321.18252563 0.8657102 ]	[359.61380005 318.72576904 0.86992234]	[321.17843628 421.17370605 0.8939417 ]	[295.43606567 516.18835449 0.8721543 ]	[498.22460938 321.25009155 0.83468455]	[523.81665039 423.81585693 0.88873804]	[534.13189697 523.91107178 0.8547256 ]	[423.77908325 521.35028076 0.77395803]	[382.78311157 521.21057129 0.74585688]	[405.82086182 654.70233154 0.80797148]	[428.96356201 757.35266113 0.77198875]	[462.38894653 523.87799072 0.75696856]	[457.2237854 685.47247314 0.87102264]	[4.59727631e+02 8.54817261e+02 8.25907886e-01]	[418.72698975 257.00180054 0.93719131]	[441.87548828 256.96704102 0.92888385]	[398.10772705 239.19718933 0.88921088]	[462.41088867 239.08421326 0.88351917]	[4.46954651e+02 9.01052429e+02 7.53070295e-01]	[4.67462524e+02 8.95909302e+02 7.54859924e-01]	[4.59745422e+02 8.67593933e+02 6.58982515e-01]	[4.18722992e+02 8.03496216e+02 7.12865353e-01]	[4.08412781e+02 7.90820190e+02 6.86266124e-01]	[4.39223694e+02 7.65004883e+02 5.80232501e-01]
[434.09814453 272.47174072 0.87606925]	[426.39978027 321.23461914 0.85784107]	[359.62680054 318.75875854 0.86478621]	[318.76428223 421.20639038 0.89954168]	[292.97729492 518.72521973 0.87276495]	[498.21768188 321.29202271 0.82928449]	[523.81481934 423.83425903 0.88265389]	[534.15454102 523.96826172 0.85049415]	[423.7913208 523.82006836 0.77049017]	[382.80401611 521.27539062 0.75114298]	[403.3737793 657.3223877 0.81385255]	[428.97302246 754.80145264 0.77834111]	[462.39141846 523.95617676 0.74679941]	[457.1859436 685.41705322 0.86979312]	[4.59714813e+02 8.54805359e+02 8.21865320e-01]	[418.7321167 257.02401733 0.94249028]	[441.87948608 256.9979248 0.93402994]	[398.11376953 241.64329529 0.88252783]	[462.39932251 239.16908264 0.87221718]	[4.49451691e+02 9.03561951e+02 7.46867001e-01]	[4.67494843e+02 8.95914856e+02 7.51586139e-01]	[4.5972406e+02 8.6757843e+02 6.4739430e-01]	[4.21177490e+02 8.03513306e+02 7.14148164e-01]	[4.10976990e+02 7.93228760e+02 6.85680032e-01]	[4.39231415e+02 7.62448914e+02 5.64956069e-01]
[434.10562134 274.90023804 0.88339275]	[426.39767456 321.28494263 0.8496868 ]	[359.63729858 321.16964722 0.86142474]	[318.72640991 421.36172485 0.90269893]	[290.44549561 518.79418945 0.86621296]	[498.2177124 323.74447632 0.82570672]	[523.81799316 423.89154053 0.87006187]	[536.67816162 526.41992188 0.84513927]	[423.79595947 523.83789062 0.76967305]	[382.8013916 521.30981445 0.75454354]	[403.35089111 659.81030273 0.82218337]	[428.9276123 752.29003906 0.80064267]	[462.40844727 523.9543457 0.7434243 ]	[457.19827271 685.37915039 0.86107314]	[4.59734436e+02 8.54817017e+02 8.22827041e-01]	[418.73849487 257.08755493 0.93722945]	[441.89782715 257.07028198 0.92053151]	[398.13989258 241.70756531 0.87198102]	[462.39572144 241.67753601 0.85815924]	[4.46937439e+02 9.03583679e+02 7.44558632e-01]	[4.67454224e+02 8.95937378e+02 7.52684414e-01]	[4.59753937e+02 8.67592651e+02 6.44532919e-01]	[4.21317780e+02 8.00998474e+02 7.10570157e-01]	[4.13590698e+02 7.93218994e+02 6.94939613e-01]	[4.39138428e+02 7.57375305e+02 5.99456966e-01]
[434.06417847 274.94509888 0.88424104]	[426.37680054 323.72125244 0.84740841]	[359.61080933 321.18798828 0.8586188 ]	[318.69781494 423.76977539 0.90177053]	[287.82104492 521.20465088 0.86032486]	[498.21377563 323.76815796 0.82182556]	[523.8248291 426.34539795 0.86701345]	[536.7097168 526.43438721 0.84600437]	[423.81307983 523.84313965 0.76554042]	[382.81866455 521.31628418 0.75214648]	[403.33303833 659.81640625 0.8260209 ]	[428.93865967 752.30725098 0.7932871 ]	[462.41394043 523.94805908 0.74175364]	[457.20513916 685.39794922 0.87189686]	[4.59726868e+02 8.54834534e+02 8.15796673e-01]	[418.7081604 257.13510132 0.92410254]	[441.87677002 257.11355591 0.91724658]	[398.1361084 244.21362305 0.86513847]	[462.38684082 244.22746277 0.85333288]	[4.49437531e+02 9.03594666e+02 7.35941947e-01]	[4.69970703e+02 8.95941833e+02 7.49799073e-01]	[4.59742432e+02 8.67625000e+02 6.38421357e-01]	[4.21268646e+02 8.00952332e+02 7.17150331e-01]	[4.13518524e+02 7.90782288e+02 6.96703970e-01]	[4.39182861e+02 7.59876587e+02 5.89070559e-01]
[431.55255127 274.96221924 0.88119936]	[426.36959839 323.7772522 0.8417477 ]	[359.59799194 321.21951294 0.85384375]	[318.6786499 421.37106323 0.90364659]	[285.31729126 521.18811035 0.85965538]	[498.20275879 326.29779053 0.81039506]	[523.83966064 426.37487793 0.86076343]	[539.19036865 526.43347168 0.85754299]	[421.396698 523.84771729 0.76955032]	[382.7527771 521.32940674 0.75767481]	[403.30691528 659.84649658 0.83132273]	[429.00228882 754.76086426 0.78504997]	[462.3840332 523.94976807 0.74335194]	[457.17947388 685.4095459 0.87635219]	[4.59711639e+02 8.54890320e+02 8.05084586e-01]	[418.69604492 257.14755249 0.91912961]	[441.84005737 257.15447998 0.91543585]	[398.12258911 244.2674408 0.86486554]	[462.35931396 249.29653931 0.85834879]	[4.46961792e+02 9.03588745e+02 7.29992867e-01]	[4.69978943e+02 8.95962708e+02 7.51233280e-01]	[4.59724518e+02 8.67704773e+02 6.39994204e-01]	[4.21217194e+02 8.00955444e+02 7.09439874e-01]	[4.11013580e+02 7.90779114e+02 6.89889550e-01]	[4.39236633e+02 7.59925415e+02 5.78276396e-01]
[431.4984436 275.02026367 0.88556868]	[426.36001587 323.79464722 0.84132099]	[359.59002686 321.23352051 0.84983844]	[318.64868164 423.82351685 0.90223104]	[285.28320312 521.32336426 0.87816465]	[498.18618774 326.32327271 0.80637401]	[523.84613037 426.43392944 0.85200375]	[539.24401855 526.4642334 0.86544031]	[421.3946228 523.8649292 0.76974261]	[382.75765991 521.3503418 0.75804591]	[403.31051636 659.89160156 0.83216572]	[428.98641968 754.7467041 0.78289467]	[462.38009644 523.96661377 0.73953521]	[457.18585205 685.4508667 0.88410306]	[4.59736511e+02 8.57375122e+02 7.98896849e-01]	[418.65386963 257.20043945 0.90464997]	[441.81610107 257.20544434 0.91021073]	[398.12716675 246.82064819 0.85705924]	[462.33581543 249.35412598 0.86204308]	[4.49482666e+02 9.06103455e+02 7.37504959e-01]	[4.70013092e+02 8.98441101e+02 7.54187405e-01]	[4.59733978e+02 8.70132324e+02 6.48921251e-01]	[4.21196930e+02 8.00993286e+02 6.98372006e-01]	[4.11005890e+02 7.90804138e+02 6.82186007e-01]	[4.39228668e+02 7.59909180e+02 5.69401622e-01]
[428.99661255 275.03793335 0.88237453]	[426.34133911 323.82192993 0.84008211]	[359.58297729 321.23083496 0.84996533]	[318.62564087 423.81045532 0.90758866]	[285.25274658 521.32849121 0.88107866]	[498.16494751 326.37542725 0.80085653]	[523.82958984 426.36184692 0.85899228]	[539.32305908 526.421875 0.88249534]	[421.38150024 523.86529541 0.77463049]	[382.75738525 521.35473633 0.76061118]	[403.30303955 659.88470459 0.83195353]	[431.48504639 754.82495117 0.77696121]	[462.35351562 523.97088623 0.74581522]	[457.18682861 685.45690918 0.88465738]	[4.59774750e+02 8.59929443e+02 7.90584981e-01]	[418.6529541 259.58636475 0.89623398]	[441.78359985 259.6192627 0.90310442]	[398.1585083 249.33294678 0.86625355]	[462.31445312 251.84155273 0.87427449]	[4.51993622e+02 9.06173889e+02 7.42624879e-01]	[4.70027374e+02 8.98500916e+02 7.52842724e-01]	[4.59766815e+02 8.70221313e+02 6.54563725e-01]	[4.21190002e+02 8.00970947e+02 7.02153146e-01]	[4.11017670e+02 7.90794922e+02 6.91852391e-01]	[4.39274567e+02 7.62435791e+02 5.66399395e-01]
[428.95617676 275.06298828 0.88535047]	[423.89694214 326.30969238 0.84189743]	[357.2131958 321.25997925 0.84604102]	[318.63601685 423.82061768 0.90648949]	[285.31298828 523.78186035 0.88397801]	[498.13198853 328.86755371 0.79499561]	[523.82678223 426.3901062 0.85782558]	[541.73114014 526.46087646 0.8891691 ]	[421.38647461 523.91796875 0.77519643]	[382.77178955 521.39978027 0.76480675]	[403.29925537 659.89440918 0.83234084]	[428.95166016 754.7555542 0.78315276]	[462.34924316 526.45355225 0.74476284]	[457.19192505 685.48126221 0.88659841]	[4.59774780e+02 8.59955261e+02 7.86603153e-01]	[418.61883545 259.59487915 0.89073306]	[441.76589966 259.65563965 0.90169472]	[398.11352539 249.35545349 0.86879814]	[462.27676392 251.9156189 0.88964939]	[4.52038757e+02 9.08646790e+02 7.41417170e-01]	[4.70044830e+02 9.01004089e+02 7.40423620e-01]	[4.59743347e+02 8.70226013e+02 6.49964333e-01]	[4.21210297e+02 8.00973389e+02 7.03514338e-01]	[4.10997223e+02 7.90799316e+02 6.92820609e-01]	[4.39191925e+02 7.59887634e+02 5.65936089e-01]
[426.44940186 275.05523682 0.8875922 ]	[423.89486694 326.35916138 0.84033924]	[357.20126343 321.29550171 0.84077597]	[318.63244629 423.87762451 0.90205377]	[287.8626709 523.85101318 0.88688284]	[498.13500977 328.91503906 0.79585505]	[523.82403564 426.4364624 0.85160953]	[541.75933838 526.43945312 0.89531958]	[421.36654663 523.92559814 0.77523708]	[382.75134277 521.39776611 0.76540482]	[400.85058594 659.83605957 0.84114826]	[426.43792725 752.27514648 0.78623062]	[462.33233643 526.46600342 0.74267834]	[457.13708496 685.46307373 0.88225609]	[4.59802185e+02 8.62505981e+02 7.81594396e-01]	[418.58718872 259.58215332 0.88978314]	[441.72631836 259.64697266 0.90579021]	[398.05813599 249.36135864 0.86524773]	[462.2510376 251.92784119 0.9021306 ]	[4.52037354e+02 9.08688416e+02 7.41678536e-01]	[4.70044373e+02 9.01067383e+02 7.35988379e-01]	[4.59752014e+02 8.70294800e+02 6.41437769e-01]	[4.21252777e+02 8.03477905e+02 6.91340804e-01]	[4.11013092e+02 7.93237366e+02 6.75382972e-01]	[4.39156342e+02 7.57322876e+02 5.57314873e-01]
[426.35101318 275.08532715 0.89891315]	[423.88720703 326.33618164 0.84331679]	[357.18011475 321.29119873 0.84197867]	[318.65911865 423.88909912 0.89609849]	[290.36599731 523.9317627 0.87753195]	[498.12243652 328.90249634 0.79177588]	[523.81335449 426.43838501 0.8601619 ]	[541.74603271 526.43371582 0.89747387]	[421.362854 523.89660645 0.77959657]	[382.7505188 521.3649292 0.76637 ]	[400.80499268 659.80584717 0.83837068]	[428.92550659 754.82647705 0.7609629 ]	[462.32666016 526.44317627 0.74488914]	[457.08413696 685.4453125 0.87194037]	[4.59795349e+02 8.62493835e+02 7.86901474e-01]	[416.13998413 259.60366821 0.8792873 ]	[441.67202759 259.684021 0.90193176]	[395.62234497 251.82511902 0.83911669]	[462.2020874 254.36050415 0.91629672]	[4.49489441e+02 9.08664856e+02 7.39130735e-01]	[4.69980530e+02 9.01059570e+02 7.36054838e-01]	[4.59761139e+02 8.70291077e+02 6.54746234e-01]	[4.18762817e+02 8.01007446e+02 6.89364433e-01]	[4.08418610e+02 7.90812744e+02 6.84098303e-01]	[4.39222412e+02 7.59939453e+02 5.39756835e-01]
[423.91650391 275.07223511 0.90486586]	[423.86505127 326.32476807 0.84889609]	[357.15557861 321.30047607 0.84222281]	[318.65045166 426.41983032 0.88703132]	[292.93392944 523.99249268 0.88015366]	[495.68066406 328.86904907 0.79151177]	[523.79455566 426.41461182 0.86446834]	[541.78613281 526.45635986 0.89179999]	[421.34066772 523.84350586 0.78303117]	[380.34179688 521.32128906 0.76658762]	[400.72109985 657.26861572 0.83981645]	[428.91784668 754.81915283 0.75800025]	[462.31497192 523.96435547 0.7498672 ]	[457.12481689 685.4274292 0.87142789]	[4.59787079e+02 8.62534607e+02 7.85312772e-01]	[416.12832642 259.60324097 0.87683505]	[439.32385254 259.65960693 0.90656894]	[395.60296631 251.85923767 0.84471691]	[459.83966064 251.96603394 0.90904278]	[4.49463287e+02 9.08662292e+02 7.35652626e-01]	[4.69964752e+02 9.01054932e+02 7.35220194e-01]	[4.59763611e+02 8.70320923e+02 6.48855686e-01]	[4.18719482e+02 8.00931396e+02 6.79001033e-01]	[4.05894684e+02 7.90763367e+02 6.80644274e-01]	[4.39258270e+02 7.59949158e+02 5.45729995e-01]
[423.8717041 275.08035278 0.91011232]	[423.84036255 326.34039307 0.85273582]	[357.13024902 323.74383545 0.83730286]	[318.67022705 428.9102478 0.87872708]	[295.3984375 523.9777832 0.89624494]	[495.64221191 328.85058594 0.78844786]	[523.78796387 426.40621948 0.86333281]	[541.83990479 526.46594238 0.89431131]	[421.32901001 523.87524414 0.78145283]	[380.31341553 521.34796143 0.76958549]	[400.65917969 654.73797607 0.84273112]	[428.91192627 754.7880249 0.75967622]	[462.31365967 526.42504883 0.74610358]	[457.13638306 685.46563721 0.87637234]	[4.59785706e+02 8.62552490e+02 7.84128249e-01]	[416.07901001 259.62445068 0.86586946]	[439.27822876 259.65643311 0.906232 ]	[395.5619812 251.85083008 0.8390578 ]	[459.79217529 251.9389801 0.90795106]	[4.49441772e+02 9.08649109e+02 7.37650633e-01]	[4.67480011e+02 9.01039612e+02 7.38643527e-01]	[4.59780151e+02 8.72715393e+02 6.46953464e-01]	[4.18741028e+02 7.98430603e+02 6.86175466e-01]	[4.05912384e+02 7.90751526e+02 6.85787618e-01]	[4.39258453e+02 7.59920227e+02 5.41152239e-01]
[423.77124023 275.11611938 0.91403812]	[423.8230896 326.37905884 0.85246611]	[357.10910034 323.78900146 0.83219695]	[318.6890564 426.42974854 0.88162255]	[295.46334839 526.41168213 0.90015292]	[495.61209106 328.85510254 0.78622365]	[523.78723145 426.35824585 0.86949366]	[541.93908691 526.45941162 0.89456248]	[421.331604 523.88897705 0.78039992]	[380.31268311 521.35888672 0.76722002]	[400.64538574 657.2522583 0.84107369]	[4.28926788e+02 7.54831909e+02 7.50596046e-01]	[462.32577515 526.43988037 0.74268591]	[457.14071655 685.4675293 0.87132138]	[4.59771271e+02 8.62548340e+02 7.85019517e-01]	[413.52618408 259.677948 0.84291583]	[439.21102905 259.6880188 0.89016676]	[393.02700806 251.85929871 0.81227714]	[459.76431274 251.90505981 0.91313982]	[4.46886139e+02 9.08626770e+02 7.35481739e-01]	[4.67419373e+02 9.01043213e+02 7.40897000e-01]	[4.59793579e+02 8.72714478e+02 6.46600902e-01]	[4.18651245e+02 8.00967102e+02 6.60538435e-01]	[4.05841522e+02 7.90779541e+02 6.65660620e-01]	[4.39300507e+02 7.62451965e+02 5.33541143e-01]
[421.34710693 275.12518311 0.91753054]	[423.80450439 328.85452271 0.85591733]	[357.09225464 323.78814697 0.83172888]	[318.69778442 428.92684937 0.87614894]	[295.51351929 526.41064453 0.90950698]	[493.08978271 328.89337158 0.78700477]	[523.83892822 426.35641479 0.8655014 ]	[544.43658447 526.41088867 0.89126372]	[421.33874512 523.84997559 0.78148007]	[380.32388306 521.31463623 0.76615697]	[400.63763428 652.21148682 0.83980185]	[4.28930237e+02 7.54803406e+02 7.50908375e-01]	[462.3348999 526.40539551 0.7437101 ]	[457.11108398 685.44378662 0.86421716]	[4.59753357e+02 8.62516541e+02 7.84092247e-01]	[413.4911499 259.69625854 0.83784431]	[439.14355469 259.71411133 0.88436133]	[392.97799683 251.83641052 0.81625974]	[459.68341064 251.89363098 0.9040426 ]	[4.44371063e+02 9.06180603e+02 7.34340429e-01]	[4.64916901e+02 9.01016174e+02 7.38995254e-01]	[4.59810211e+02 8.70304260e+02 6.42252743e-01]	[4.18620148e+02 7.98437866e+02 6.69386268e-01]	[4.03370422e+02 7.90748047e+02 6.83066785e-01]	[4.39309174e+02 7.62443359e+02 5.21147251e-01]
[421.28323364 277.48175049 0.91865641]	[421.38989258 328.90420532 0.86191249]	[357.0625 326.28897095 0.82234091]	[318.72485352 428.90441895 0.87732291]	[295.56387329 523.99969482 0.91667038]	[490.54370117 331.38986206 0.79019058]	[523.89117432 423.83895874 0.86406285]	[549.51202393 523.90167236 0.85462528]	[421.34338379 523.8770752 0.77512252]	[380.31066895 521.33673096 0.76474524]	[398.27438354 654.75799561 0.83385611]	[4.26459259e+02 7.54824646e+02 7.46230304e-01]	[462.36138916 526.42272949 0.73212421]	[457.10552979 685.41552734 0.85890448]	[4.59738037e+02 8.59945801e+02 7.95713067e-01]	[408.4664917 262.14819336 0.82299882]	[439.06451416 262.15805054 0.8654533 ]	[387.95584106 251.93426514 0.81857896]	[459.62634277 251.87471008 0.89131236]	[4.41879486e+02 9.06152039e+02 7.42592156e-01]	[4.64825195e+02 9.00996887e+02 7.43528783e-01]	[4.59823700e+02 8.70223389e+02 6.44583166e-01]	[4.18585205e+02 7.98385864e+02 6.73600852e-01]	[4.03341034e+02 7.90715576e+02 6.95567369e-01]	[4.41681122e+02 7.62512939e+02 5.29162765e-01]
[421.1986084 277.49563599 0.92447048]	[421.34890747 328.93688965 0.86823523]	[357.00564575 326.37240601 0.8089425 ]	[318.72640991 426.43945312 0.87841886]	[295.57910156 526.39404297 0.9095664 ]	[490.51376343 328.92202759 0.79088014]	[524.00775146 423.90911865 0.81975204]	[557.24285889 523.87219238 0.85650039]	[421.31942749 523.84155273 0.77697498]	[380.29730225 521.29406738 0.76253521]	[398.19778442 652.18811035 0.84577417]	[4.28923523e+02 7.54804749e+02 7.48357534e-01]	[462.3168335 523.97296143 0.73714399]	[457.11303711 685.39257812 0.85909116]	[4.59743134e+02 8.57467285e+02 7.97687054e-01]	[405.925354 262.18182373 0.82048911]	[436.60940552 262.17596436 0.85144722]	[387.85906982 251.95359802 0.8253051 ]	[457.1887207 251.87466431 0.88154268]	[4.41866272e+02 9.06139221e+02 7.47413874e-01]	[4.62402374e+02 9.00984558e+02 7.47585893e-01]	[4.59829041e+02 8.70215759e+02 6.43321037e-01]	[4.18584320e+02 7.95900085e+02 6.85758591e-01]	[4.03340149e+02 7.90696167e+02 7.08709121e-01]	[4.41703857e+02 7.62502563e+02 5.22256434e-01]
[418.75042725 277.53817749 0.92685318]	[421.25177002 331.4079895 0.88517171]	[354.51660156 331.39468384 0.79703856]	[318.71105957 428.92190552 0.87841249]	[295.58135986 526.4385376 0.90360218]	[487.97698975 328.84371948 0.79971671]	[526.41162109 421.27020264 0.83958554]	[562.3828125 521.39239502 0.9062556 ]	[421.3296814 523.83520508 0.77700698]	[380.30926514 521.30914307 0.76235455]	[398.15429688 652.16772461 0.84694541]	[426.42498779 752.29656982 0.76429665]	[462.32321167 523.94543457 0.73975837]	[457.10437012 682.97680664 0.85700589]	[4.59730835e+02 8.57463013e+02 7.97449052e-01]	[403.36126709 262.26065063 0.82721972]	[434.04278564 262.23861694 0.82338887]	[382.84805298 251.9669342 0.8440268 ]	[454.55093384 251.95236206 0.86802924]	[4.41870544e+02 9.06179138e+02 7.39409685e-01]	[4.62408569e+02 9.01007324e+02 7.38809943e-01]	[4.59805969e+02 8.70213745e+02 6.42225027e-01]	[4.18610870e+02 7.95885986e+02 6.95577025e-01]	[4.03353485e+02 7.90687195e+02 7.08033621e-01]	[4.39301239e+02 7.59936523e+02 5.32770038e-01]
[418.61428833 277.57504272 0.91226667]	[421.20343018 331.49145508 0.89665729]	[352.0229187 333.9430542 0.796013 ]	[318.66018677 431.51907349 0.87938285]	[295.55490112 528.98669434 0.89141822]	[487.93460083 328.9085083 0.79952705]	[529.03131104 421.31021118 0.81357771]	[567.44470215 521.3248291 0.89726019]	[421.29888916 523.8416748 0.7804544 ]	[380.28729248 521.315979 0.76488709]	[398.13070679 652.14172363 0.85024869]	[428.94430542 752.28967285 0.75889188]	[462.2897644 523.96051025 0.74252778]	[457.12414551 685.38037109 0.86285543]	[4.59706940e+02 8.62492432e+02 7.84039974e-01]	[400.82409668 264.77554321 0.83207721]	[428.93075562 264.73455811 0.81499648]	[380.29150391 254.35430908 0.8619566 ]	[451.98861694 251.9725647 0.85637844]	[4.44326050e+02 9.08679199e+02 7.34575868e-01]	[4.64846985e+02 9.03557495e+02 7.26112783e-01]	[4.59758240e+02 8.70312256e+02 6.29059613e-01]	[4.18577332e+02 7.95878113e+02 6.76239550e-01]	[4.03335022e+02 7.90684326e+02 6.95448279e-01]	[4.41702179e+02 7.59909668e+02 5.16110897e-01]
[416.17095947 277.60333252 0.90269244]	[421.16397095 331.47079468 0.89583945]	[351.99661255 333.98550415 0.79821759]	[318.61395264 434.06323242 0.88880289]	[295.50857544 531.56500244 0.87925261]	[485.42550659 326.3581543 0.80890554]	[534.11010742 421.2749939 0.82848126]	[577.78369141 518.72668457 0.82512647]	[421.29077148 523.82873535 0.78296024]	[380.28741455 521.28930664 0.76188803]	[398.07977295 652.1461792 0.84625095]	[428.93771362 752.28540039 0.77003378]	[462.28363037 523.95928955 0.74235553]	[457.12854004 685.41711426 0.86739278]	[4.59718689e+02 8.62559448e+02 7.83994377e-01]	[400.70236206 264.79211426 0.84640986]	[426.35296631 264.72921753 0.83486485]	[380.15002441 254.36590576 0.87099361]	[446.93341064 251.9178009 0.84209335]	[4.44343628e+02 9.08723083e+02 7.38358974e-01]	[4.64857361e+02 9.03599304e+02 7.23168969e-01]	[4.59766113e+02 8.72736816e+02 6.33030295e-01]	[4.18604187e+02 7.95860168e+02 6.96005344e-01]	[4.03352295e+02 7.90673462e+02 7.08020449e-01]	[4.41694275e+02 7.59903198e+02 5.41135907e-01]
[418.54415894 277.69180298 0.89542896]	[418.79534912 333.91500854 0.90111965]	[351.95272827 334.04083252 0.79816425]	[318.55871582 436.5715332 0.89671564]	[295.47137451 534.15100098 0.87348092]	[485.34918213 326.35583496 0.81759238]	[539.17272949 421.27526855 0.84779829]	[582.85754395 516.13049316 0.83932871]	[421.27651978 523.84393311 0.78034121]	[380.27505493 521.29534912 0.76317114]	[398.05285645 652.22174072 0.83856165]	[428.92437744 752.24682617 0.77524412]	[462.26977539 526.39874268 0.73873699]	[457.12109375 685.41326904 0.86370355]	[4.59724579e+02 8.62569153e+02 7.85572946e-01]	[400.67163086 269.86273193 0.86673713]	[423.89395142 267.28115845 0.84444261]	[380.11239624 254.47776794 0.88917542]	[444.35736084 251.94473267 0.86535531]	[4.44344391e+02 9.08726807e+02 7.39352226e-01]	[4.64856506e+02 9.03607300e+02 7.24184513e-01]	[4.59768616e+02 8.72755066e+02 6.34042799e-01]	[4.18596161e+02 7.95823547e+02 7.04057276e-01]	[4.03353302e+02 7.90642578e+02 7.09328413e-01]	[4.39313660e+02 7.57361755e+02 5.40436387e-01]
[416.08868408 280.19467163 0.86455113]	[418.7467041 333.9619751 0.91158104]	[349.40298462 336.46957397 0.79497838]	[318.53564453 436.62097168 0.90469342]	[295.42538452 536.6652832 0.86885118]	[482.93768311 326.349823 0.82111192]	[539.26660156 418.73999023 0.87231934]	[585.54730225 508.50085449 0.84894967]	[421.27804565 523.86480713 0.77907342]	[380.27731323 521.29888916 0.76356208]	[398.02706909 654.76843262 0.83119804]	[428.92532349 752.20770264 0.78580225]	[462.27435303 526.44268799 0.73432958]	[457.13647461 685.44812012 0.87000489]	[4.59723236e+02 8.62560913e+02 7.87504673e-01]	[398.25857544 272.42788696 0.88467944]	[421.41320801 269.87472534 0.87104672]	[377.72299194 254.5834198 0.88109159]	[441.90039062 251.94638062 0.88033974]	[4.44346588e+02 9.08734619e+02 7.39961088e-01]	[4.64856293e+02 9.03613403e+02 7.23989427e-01]	[4.59755249e+02 8.72744568e+02 6.35601640e-01]	[4.18631104e+02 7.95832947e+02 7.21540987e-01]	[4.03375427e+02 7.90650085e+02 7.18932927e-01]	[4.39296509e+02 7.54833252e+02 5.52963376e-01]
[413.51040649 280.23086548 0.8387987 ]	[418.69430542 333.98010254 0.91523612]	[349.39556885 336.49975586 0.79923666]	[316.18469238 436.68139648 0.9109267 ]	[295.40472412 536.72320557 0.86656618]	[482.86383057 326.29977417 0.82806844]	[541.81365967 418.60791016 0.88574898]	[593.17431641 503.4793396 0.82541287]	[421.25494385 523.8661499 0.77927685]	[380.2532959 521.30822754 0.76517653]	[395.64685059 652.21679688 0.83378792]	[428.94128418 752.21105957 0.78634703]	[462.25177002 526.44476318 0.73294896]	[457.14807129 685.43762207 0.87153018]	[4.59710632e+02 8.62554260e+02 7.83315301e-01]	[398.13824463 272.44192505 0.89012504]	[421.28356934 272.3508606 0.88863438]	[377.51901245 254.5974884 0.85116017]	[441.79272461 254.39205933 0.90603924]	[4.44337219e+02 9.08741882e+02 7.38599062e-01]	[4.64851166e+02 9.03625793e+02 7.21700609e-01]	[4.59751709e+02 8.72748840e+02 6.29185319e-01]	[4.18597321e+02 7.95859131e+02 7.07286656e-01]	[4.03357697e+02 7.90671082e+02 7.11678386e-01]	[4.39310638e+02 7.57304321e+02 5.45573533e-01]
[410.9727478 280.21969604 0.8390255 ]	[418.61917114 334.01904297 0.90972829]	[346.81185913 336.56802368 0.80543065]	[316.15408325 439.14047241 0.92642856]	[293.00402832 539.18499756 0.86703175]	[482.80682373 323.76864624 0.83840513]	[541.88757324 416.03283691 0.87446845]	[600.84069824 500.7951355 0.87565285]	[421.25827026 523.88861084 0.77621865]	[380.2623291 521.33972168 0.76659083]	[395.63479614 652.18591309 0.83649218]	[428.93966675 752.19390869 0.79086804]	[462.24923706 526.46179199 0.72892314]	[457.14474487 685.43615723 0.87184948]	[4.59703674e+02 8.62546509e+02 7.81406760e-01]	[398.04562378 272.43945312 0.88502067]	[421.20986938 269.91021729 0.88985503]	[372.55236816 256.95812988 0.83260113]	[441.69412231 254.41171265 0.91849607]	[4.44329376e+02 9.08709229e+02 7.37943888e-01]	[4.64840790e+02 9.03591431e+02 7.25530446e-01]	[4.59754547e+02 8.72740967e+02 6.25615835e-01]	[4.18588440e+02 7.95873108e+02 6.97478294e-01]	[4.03347015e+02 7.90686890e+02 7.06607401e-01]	[4.39285706e+02 7.54812927e+02 5.48409283e-01]
[403.37512207 280.21496582 0.85132521]	[418.54702759 334.00848389 0.8967132 ]	[344.30004883 336.59896851 0.81084502]	[316.13549805 439.19680786 0.93289018]	[292.95523071 539.2868042 0.87882775]	[480.37316895 321.29296875 0.84183931]	[541.93713379 411.00326538 0.86400062]	[603.42718506 495.67660522 0.86217409]	[421.25161743 523.88604736 0.77610338]	[380.25723267 521.34326172 0.76865542]	[395.60501099 652.2043457 0.83157182]	[428.93087769 752.1930542 0.79014349]	[462.24707031 526.44958496 0.72901809]	[457.15536499 685.39245605 0.87282908]	[4.59695404e+02 8.62567505e+02 7.78955698e-01]	[393.06286621 272.46075439 0.85537112]	[418.71398926 272.36001587 0.88619798]	[369.90478516 257.00231934 0.79101127]	[439.25531006 254.40945435 0.92044955]	[4.41880798e+02 9.08705811e+02 7.34992266e-01]	[4.62410980e+02 9.03606445e+02 7.23093033e-01]	[4.59763672e+02 8.72760315e+02 6.21205688e-01]	[4.18576630e+02 7.95889587e+02 6.87246919e-01]	[4.03333221e+02 7.90702393e+02 7.02402413e-01]	[4.39287384e+02 7.54807373e+02 5.45707166e-01]
[400.85476685 280.19308472 0.87099671]	[416.1144104 333.9914856 0.88445473]	[341.80679321 336.63088989 0.81782389]	[316.11767578 439.22320557 0.93786108]	[292.95123291 539.31866455 0.88047129]	[480.30166626 321.23675537 0.85160655]	[544.2980957 405.83746338 0.87778789]	[605.93414307 487.9967041 0.8598671 ]	[421.27645874 523.89141846 0.77911812]	[380.2819519 521.35614014 0.76995552]	[395.61810303 652.18249512 0.83444738]	[428.94848633 752.18286133 0.79174918]	[462.26818848 526.45568848 0.73044348]	[457.16809082 685.36206055 0.86979806]	[4.59682220e+02 8.62531433e+02 7.78311253e-01]	[390.4810791 272.43264771 0.83501327]	[418.57559204 269.92745972 0.86853588]	[367.38345337 257.02648926 0.80123436]	[439.14892578 254.42979431 0.92136657]	[4.44310730e+02 9.08730408e+02 7.37460494e-01]	[4.64825134e+02 9.03616333e+02 7.23437011e-01]	[4.59728516e+02 8.72724365e+02 6.21945560e-01]	[4.18570312e+02 7.95888184e+02 6.78272724e-01]	[4.03324432e+02 7.90704590e+02 6.97378218e-01]	[4.39300873e+02 7.54802307e+02 5.47737479e-01]
[400.68212891 280.24716187 0.87984604]	[416.04421997 334.02481079 0.87876618]	[341.73104858 336.68997192 0.83076763]	[316.08615112 439.2835083 0.9396202 ]	[292.94766235 541.74481201 0.88871789]	[480.25619507 321.24661255 0.84420639]	[544.39904785 403.30853271 0.89510214]	[608.51855469 482.93362427 0.86564374]	[421.27807617 523.85693359 0.78375453]	[380.3001709 521.31878662 0.767039 ]	[395.52902222 649.63208008 0.83682728]	[426.43847656 749.75244141 0.81097037]	[462.2512207 526.42462158 0.73584986]	[457.18658447 682.96813965 0.87112081]	[4.59661194e+02 8.65045349e+02 7.68973887e-01]	[385.35476685 272.48855591 0.84729636]	[413.59561157 272.35012817 0.83961087]	[364.7953186 257.06942749 0.7973482 ]	[436.59912109 254.35490417 0.88221174]	[4.41874146e+02 9.11124023e+02 7.21472442e-01]	[4.62388824e+02 9.06132141e+02 7.14240015e-01]	[4.59738464e+02 8.72780396e+02 6.15066946e-01]	[4.18610565e+02 7.95850159e+02 6.92395031e-01]	[4.03351410e+02 7.90683044e+02 7.06606805e-01]	[4.39233093e+02 7.54750305e+02 5.71282089e-01]
[398.2427063 282.69613647 0.87648678]	[413.48294067 334.06057739 0.86020523]	[339.21765137 339.11978149 0.85244751]	[316.04489136 439.31726074 0.93235892]	[292.93261719 541.81756592 0.88790929]	[480.18319702 321.25134277 0.8344202 ]	[544.40881348 400.80328369 0.90531272]	[613.6987915 480.24407959 0.85089791]	[421.27764893 523.83050537 0.78303313]	[380.30136108 521.28125 0.7612443 ]	[393.05471802 649.58288574 0.83071309]	[426.38851929 749.75726318 0.81617373]	[462.2472229 526.40466309 0.73338747]	[457.20773315 682.96020508 0.86591929]	[4.59666595e+02 8.67607422e+02 7.72987306e-01]	[382.75259399 274.8862915 0.86994302]	[410.9437561 269.90441895 0.82492733]	[359.78753662 257.08743286 0.8542698 ]	[431.48822021 251.93035889 0.84290183]	[4.41823914e+02 9.11165100e+02 7.33201325e-01]	[4.62335114e+02 9.08637756e+02 7.24231243e-01]	[4.59769012e+02 8.72904297e+02 6.00642979e-01]	[4.18654510e+02 7.95883118e+02 6.97697222e-01]	[4.03373444e+02 7.90716248e+02 7.08925784e-01]	[4.39203186e+02 7.54749451e+02 5.78512013e-01]
[398.06924438 282.72064209 0.8653242 ]	[410.96975708 336.46166992 0.86476177]	[339.19656372 339.19604492 0.85881358]	[316.02755737 441.66619873 0.93275291]	[292.89291382 541.89904785 0.89195895]	[480.13244629 321.26089478 0.82731181]	[544.46282959 400.65603638 0.90592641]	[621.2722168 470.00357056 0.81985974]	[421.290802 523.81848145 0.78874952]	[380.31826782 521.27166748 0.76187932]	[392.99926758 647.13153076 0.82983726]	[426.36724854 749.75836182 0.82484615]	[462.26348877 523.97027588 0.73894 ]	[459.60586548 682.95556641 0.88121068]	[4.59664581e+02 8.67586182e+02 7.72420228e-01]	[380.16815186 274.9397583 0.90990978]	[403.3470459 272.34146118 0.85730261]	[359.64230347 257.14056396 0.86323267]	[423.90032959 251.95091248 0.85570621]	[4.41866058e+02 9.11179993e+02 7.39178121e-01]	[4.62378448e+02 9.08645020e+02 7.26524353e-01]	[4.59733032e+02 8.72875671e+02 6.07502878e-01]	[4.18686890e+02 7.95870972e+02 7.13104963e-01]	[4.05829437e+02 7.90699341e+02 7.20969439e-01]	[4.39194885e+02 7.54758911e+02 6.08105302e-01]
[395.5958252 287.84591675 0.8346352 ]	[405.88040161 336.50097656 0.88100159]	[339.09442139 341.69396973 0.85226822]	[315.99191284 441.75439453 0.92576158]	[292.8704834 544.31408691 0.88865095]	[477.61160278 321.21792603 0.81746328]	[544.53747559 398.1149292 0.88236105]	[626.54278564 462.22171021 0.89608413]	[421.31445312 523.83666992 0.78449118]	[380.33462524 521.29772949 0.76297456]	[390.49594116 647.11932373 0.83083826]	[423.90179443 749.73840332 0.83612698]	[462.29193115 523.97576904 0.73602885]	[459.65151978 685.37365723 0.89249843]	[4.59706177e+02 8.67584839e+02 7.78368473e-01]	[377.69006348 275.09863281 0.91972721]	[400.8508606 274.86514282 0.88708037]	[357.19061279 259.57876587 0.85892981]	[421.40988159 254.38409424 0.89483237]	[4.44296204e+02 9.11205383e+02 7.40468144e-01]	[4.62405304e+02 9.08675903e+02 7.25216031e-01]	[4.59752960e+02 8.72880127e+02 6.14600062e-01]	[4.18701141e+02 7.98377258e+02 7.04641700e-01]	[4.05829620e+02 7.90728638e+02 7.15557933e-01]	[4.39141174e+02 7.52283936e+02 6.17297530e-01]
[392.98687744 290.36273193 0.8051998 ]	[403.35440063 336.50875854 0.89301479]	[339.06759644 341.74536133 0.84825343]	[315.92648315 441.84835815 0.90966004]	[287.88870239 544.40301514 0.88100964]	[472.5675354 321.15527344 0.81277984]	[549.53918457 393.04959106 0.80595982]	[634.1930542 444.44750977 0.79280293]	[421.33178711 523.83221436 0.78305578]	[382.72399902 521.28637695 0.75737906]	[390.47741699 647.0447998 0.83824378]	[423.92993164 749.71618652 0.83791953]	[462.30661011 526.40026855 0.73526764]	[459.69015503 682.96063232 0.89482129]	[4.59694885e+02 8.62547485e+02 7.65496254e-01]	[377.54571533 277.47665405 0.90121078]	[400.70974731 274.96090698 0.9057408 ]	[356.99902344 259.60202026 0.82166576]	[421.30004883 254.47872925 0.92824066]	[4.41847046e+02 9.11195496e+02 7.46793151e-01]	[4.62387909e+02 9.08667908e+02 7.25782633e-01]	[4.59724884e+02 8.72733276e+02 6.00725532e-01]	[4.18729492e+02 8.00941345e+02 6.79444134e-01]	[4.05873566e+02 7.90786316e+02 6.92113876e-01]	[4.39158752e+02 7.52254272e+02 6.39781535e-01]
[385.35394287 292.9203186 0.82153499]	[403.26593018 336.55154419 0.91060299]	[336.62860107 344.32336426 0.83202451]	[313.51443481 441.89035034 0.8883695 ]	[287.81054688 544.4387207 0.87264556]	[470.04669189 318.76095581 0.81636882]	[559.74829102 385.3253479 0.83254313]	[646.94921875 434.01800537 0.81109256]	[421.37835693 523.85540771 0.77611709]	[382.78823853 521.30230713 0.75395882]	[390.4727478 646.94720459 0.84037185]	[426.34365845 749.73846436 0.83760518]	[462.34738159 526.43261719 0.72852796]	[459.71759033 682.94970703 0.89199895]	[4.59730530e+02 8.65053711e+02 7.68293858e-01]	[375.0218811 277.58618164 0.88649392]	[398.21456909 275.05032349 0.90748405]	[354.53570557 262.18569946 0.74716181]	[421.1730957 254.54988098 0.94394958]	[4.41817963e+02 9.11208191e+02 7.55132079e-01]	[4.62362488e+02 9.08700806e+02 7.29347646e-01]	[4.59753632e+02 8.72766052e+02 6.04995310e-01]	[4.21183228e+02 8.00924561e+02 6.58387661e-01]	[4.05904663e+02 7.90783203e+02 6.76931798e-01]	[4.39151001e+02 7.52265381e+02 6.43379092e-01]
[385.35385132 292.91986084 0.82152349]	[403.26248169 336.54885864 0.91044772]	[336.63061523 344.32330322 0.83213955]	[313.51855469 441.88607788 0.89040262]	[287.80484009 544.43780518 0.87292254]	[470.03381348 318.75518799 0.81808311]	[559.74731445 385.32131958 0.83272481]	[646.95263672 434.02267456 0.81157088]	[421.37817383 523.85241699 0.77560741]	[382.78778076 521.30114746 0.75377691]	[390.47088623 646.94836426 0.84049219]	[423.92800903 749.69915771 0.8392666 ]	[462.34738159 526.4241333 0.72886395]	[459.71621704 682.96575928 0.89270949]	[4.59739105e+02 8.62558289e+02 7.70386577e-01]	[375.02227783 277.58639526 0.88663322]	[398.21450806 275.05020142 0.90764916]	[354.5355835 262.18661499 0.74619597]	[421.17330933 254.55027771 0.94354427]	[4.41823700e+02 9.11218445e+02 7.55636036e-01]	[4.62372040e+02 9.08708984e+02 7.27747858e-01]	[4.59752625e+02 8.72745728e+02 6.08937144e-01]	[4.21213654e+02 7.98412842e+02 6.63752377e-01]	[4.08398071e+02 7.90747925e+02 6.77858174e-01]	[4.39144714e+02 7.52234314e+02 6.47784293e-01]
[382.76483154 292.95529175 0.84963101]	[400.84527588 336.55609131 0.92158031]	[336.58917236 346.89279175 0.82401538]	[313.46353149 444.31408691 0.86774784]	[285.25476074 544.47625732 0.87081289]	[469.95715332 318.71688843 0.82297236]	[562.37054443 380.20852661 0.91803688]	[652.13232422 411.03317261 0.78924584]	[421.39093018 523.85754395 0.77537364]	[382.79992676 521.32049561 0.75594366]	[390.4743042 646.98956299 0.84605938]	[423.92041016 749.64208984 0.84983885]	[462.36676025 526.42871094 0.72779202]	[459.73751831 677.84661865 0.86907637]	[4.59764465e+02 8.65131348e+02 7.72601724e-01]	[372.49765015 277.64620972 0.86669493]	[398.08859253 275.10635376 0.89230025]	[351.99160767 264.78726196 0.70858532]	[418.7230835 256.9977417 0.95024961]	[4.41795898e+02 9.11274841e+02 7.51296222e-01]	[4.62311981e+02 9.11145325e+02 7.22156167e-01]	[4.59791748e+02 8.72855835e+02 6.04985833e-01]	[4.21308960e+02 7.98366943e+02 6.99434936e-01]	[4.10952362e+02 7.90721497e+02 6.98621631e-01]	[4.39158691e+02 7.52167847e+02 6.72965229e-01]
[380.29647827 292.97366333 0.87358004]	[400.81286621 336.53704834 0.92674065]	[336.55032349 349.39859009 0.82315695]	[313.43643188 444.41671753 0.84072977]	[282.7605896 546.9619751 0.8589527]	[467.49749756 318.6484375 0.82632565]	[564.84088135 377.53167725 0.90549195]	[659.83972168 387.92114258 0.78134382]	[421.40396118 523.82678223 0.77078396]	[382.82714844 521.3013916 0.75158173]	[390.51245117 647.00579834 0.84331644]	[423.89880371 749.60632324 0.85633099]	[462.37884521 523.94970703 0.72729003]	[459.75048828 680.34246826 0.87344009]	[4.59767151e+02 8.65067932e+02 7.63596416e-01]	[369.94238281 277.67733765 0.85252279]	[395.61663818 275.12039185 0.8662082 ]	[349.42114258 267.3230896 0.70473075]	[418.64349365 257.02218628 0.95214772]	[4.41771576e+02 9.11268555e+02 7.33620644e-01]	[4.62293701e+02 9.11136475e+02 7.07529187e-01]	[4.59783752e+02 8.72779236e+02 6.00731552e-01]	[4.21335632e+02 7.98412231e+02 6.98905587e-01]	[4.10965607e+02 7.90742493e+02 6.96199000e-01]	[4.39122040e+02 7.49720581e+02 6.86325312e-01]
[380.24850464 292.97518921 0.88683146]	[400.71820068 336.48995972 0.93269587]	[336.484375 349.42315674 0.81756973]	[310.9758606 444.39886475 0.83881956]	[282.78085327 544.53594971 0.86341649]	[464.92288208 318.52651978 0.83593827]	[564.96881104 359.57467651 0.90083081]	[657.24969482 351.98770142 0.7686823 ]	[423.89157104 521.28930664 0.74375057]	[385.38995361 521.22241211 0.72671223]	[392.99569702 644.49694824 0.84424865]	[423.90539551 749.65533447 0.8475281 ]	[464.86315918 521.36669922 0.71220303]	[459.74298096 672.65234375 0.87459797]	[4.59673248e+02 8.59939758e+02 7.56662607e-01]	[367.40063477 277.69219971 0.84884405]	[395.53585815 275.11779785 0.85817182]	[346.80978394 269.86621094 0.72110498]	[416.11734009 256.98391724 0.92082936]	[4.41793304e+02 9.11145996e+02 7.22641885e-01]	[4.62320312e+02 9.06168945e+02 6.86262608e-01]	[4.59672607e+02 8.70158081e+02 5.78766704e-01]	[4.21232483e+02 7.98429504e+02 6.65882170e-01]	[4.05906860e+02 7.90747925e+02 6.72332346e-01]	[4.39163025e+02 7.52195129e+02 6.66498542e-01]
[380.15869141 290.4453125 0.88253123]	[400.66918945 334.03921509 0.92282742]	[336.45098877 346.90148926 0.81023377]	[313.41824341 444.35266113 0.85035765]	[285.29074097 544.53509521 0.8599413 ]	[464.88769531 316.09103394 0.83607244]	[564.97485352 354.58474731 0.87911266]	[647.0625 336.61773682 0.89117324]	[426.35443115 521.22186279 0.73463643]	[387.89758301 518.77294922 0.72054529]	[393.01730347 644.53540039 0.84556669]	[426.34524536 749.64038086 0.84284914]	[464.91329956 521.28930664 0.70939958]	[459.79275513 670.13861084 0.88003302]	[4.57205231e+02 8.54852966e+02 7.57882714e-01]	[364.8137207 277.59292603 0.86684459]	[393.00744629 274.9859314 0.84702569]	[344.24438477 267.33273315 0.71741956]	[416.06491089 254.48638916 0.90224469]	[4.41761169e+02 9.06130615e+02 7.22922146e-01]	[4.62298767e+02 8.98515564e+02 7.04219460e-01]	[4.57098389e+02 8.65069275e+02 5.73537529e-01]	[4.21217255e+02 7.98379150e+02 6.75026715e-01]	[4.08404480e+02 7.90711853e+02 6.76209569e-01]	[4.39199677e+02 7.52205017e+02 6.73959792e-01]
[377.72195435 287.890625 0.86888146]	[400.64785767 333.93017578 0.90420443]	[334.03634644 346.82476807 0.80813551]	[313.44049072 444.30255127 0.86736935]	[287.88433838 544.46881104 0.8725664 ]	[464.85717773 315.9901123 0.82933068]	[564.83007812 349.43505859 0.85957342]	[634.1963501 326.28207397 0.80161148]	[426.340271 516.20965576 0.72121 ]	[387.92056274 516.19586182 0.70315653]	[395.51821899 644.37774658 0.84602141]	[426.35769653 749.65533447 0.83851129]	[464.89767456 518.71972656 0.70079988]	[459.80987549 667.52722168 0.90131569]	[4.59614471e+02 8.52222229e+02 7.73063838e-01]	[362.24017334 277.47232056 0.87952286]	[387.95324707 274.88034058 0.83752704]	[339.31277466 259.69647217 0.72712231]	[413.54568481 251.91603088 0.85849863]	[4.39297424e+02 8.95879272e+02 7.11591125e-01]	[4.62264099e+02 8.93334839e+02 7.01770544e-01]	[4.57126770e+02 8.57394958e+02 6.02378905e-01]	[4.21256592e+02 7.95883728e+02 6.66522861e-01]	[4.05883759e+02 7.90686890e+02 6.72139943e-01]	[4.39222107e+02 7.52259033e+02 6.91844344e-01]
[377.72195435 287.89031982 0.8687951 ]	[400.64160156 333.92919922 0.90374839]	[334.0362854 346.82757568 0.80793256]	[313.42153931 444.33450317 0.8581478 ]	[287.88253784 544.47601318 0.87070906]	[464.84204102 315.98733521 0.82816786]	[564.81842041 349.43881226 0.85862535]	[634.19616699 326.28564453 0.80190361]	[426.3508606 518.66381836 0.72171438]	[387.93206787 516.2119751 0.70390296]	[395.51757812 644.37689209 0.84686673]	[426.36404419 749.64282227 0.83932656]	[464.90100098 518.72515869 0.70146298]	[459.80670166 667.53973389 0.90335029]	[4.59620209e+02 8.52219666e+02 7.74227381e-01]	[362.23962402 277.47280884 0.87967533]	[387.9513855 274.88018799 0.83745039]	[339.31036377 259.69580078 0.72877091]	[413.54238892 251.9175415 0.85808164]	[4.39296844e+02 8.95869019e+02 7.06447661e-01]	[4.62258484e+02 8.93329834e+02 7.01231003e-01]	[4.57129608e+02 8.57396851e+02 6.03723049e-01]	[4.21272583e+02 7.98366699e+02 6.74829483e-01]	[4.08399994e+02 7.90697937e+02 6.79282606e-01]	[4.39214081e+02 7.52235474e+02 6.90358043e-01]
[377.67849731 282.77841187 0.86711448]	[400.61138916 328.89553833 0.89400584]	[334.01272583 341.80453491 0.82212377]	[313.47698975 441.79089355 0.89129329]	[290.44244385 544.35845947 0.89302993]	[462.41687012 313.5272522 0.81382751]	[562.36749268 341.77426147 0.8704617 ]	[621.39331055 316.14559937 0.88282835]	[426.39508057 513.59576416 0.71247619]	[390.45001221 513.57141113 0.69832891]	[395.54067993 641.89935303 0.8389259 ]	[426.38388062 749.67767334 0.83398288]	[464.96704102 516.14215088 0.68847418]	[462.20526123 667.44293213 0.90266669]	[4.59662689e+02 8.47084717e+02 7.54077792e-01]	[359.80789185 274.97457886 0.88596308]	[385.40930176 269.91766357 0.82790774]	[339.28088379 259.5894165 0.75662243]	[405.91461182 249.37705994 0.81987822]	[4.41726044e+02 8.90676880e+02 7.08380461e-01]	[4.62292999e+02 8.88197083e+02 6.83525205e-01]	[4.57155731e+02 8.52255920e+02 6.33356690e-01]	[4.21233276e+02 7.98393188e+02 6.72681153e-01]	[4.05865845e+02 7.90714783e+02 6.72699034e-01]	[4.39227997e+02 7.52286987e+02 7.05479562e-01]
[377.68603516 277.62463379 0.89769119]	[398.25912476 321.23635864 0.91707212]	[333.99731445 339.20019531 0.84071851]	[313.52209473 441.68203735 0.89363474]	[292.94210815 541.92767334 0.89535969]	[462.36016846 308.36734009 0.78691339]	[562.324646 339.24908447 0.90077412]	[606.0010376 313.47851562 0.89024752]	[426.39883423 505.97265625 0.72441095]	[387.95205688 505.95977783 0.71364397]	[395.51330566 639.33380127 0.81922662]	[428.9190979 749.59570312 0.836586 ]	[467.39199829 508.46060181 0.68684423]	[462.23764038 662.34613037 0.87646818]	[4.59777924e+02 8.36919434e+02 8.01647663e-01]	[362.20968628 272.35873413 0.82802469]	[385.40930176 262.23062134 0.80785269]	[339.26571655 257.05444336 0.82232213]	[405.8614502 244.24591064 0.83310705]	[4.44312103e+02 8.85654297e+02 7.23435640e-01]	[4.64886871e+02 8.83080139e+02 6.82574034e-01]	[4.59630646e+02 8.49601318e+02 6.66699648e-01]	[4.21255219e+02 7.98418884e+02 6.70943856e-01]	[4.05864929e+02 7.90706055e+02 6.79243684e-01]	[4.39283447e+02 7.52198181e+02 7.16166019e-01]
[377.61270142 274.92987061 0.91256541]	[398.22509766 316.06488037 0.94973993]	[333.99475098 334.04568481 0.82833964]	[315.93060303 434.01757812 0.85051048]	[295.49227905 531.61486816 0.86873513]	[462.27966309 298.06591797 0.84859568]	[562.25671387 336.61560059 0.90990329]	[582.91027832 298.14297485 0.89711261]	[431.51702881 503.28408813 0.73624587]	[395.48947144 503.32937622 0.74807948]	[395.64562988 631.63287354 0.8310675 ]	[431.50076294 749.54296875 0.82748246]	[472.54397583 503.27926636 0.69766998]	[462.30062866 649.56848145 0.86221707]	[462.32107544 831.67803955 0.83856964]	[359.75540161 259.67996216 0.88713777]	[382.86376953 257.00582886 0.88148659]	[339.22735596 254.34651184 0.81581736]	[403.32354736 236.53942871 0.91532362]	[4.49450897e+02 8.72841003e+02 7.77016282e-01]	[4.72528351e+02 8.72717041e+02 7.35886216e-01]	[4.59819000e+02 8.36886780e+02 7.22032249e-01]	[4.21206543e+02 7.95835266e+02 7.28146851e-01]	[4.05856262e+02 7.90604614e+02 7.21753299e-01]	[4.41741608e+02 7.52197510e+02 6.80680692e-01]
[377.61300659 274.9284668 0.91211474]	[398.22521973 316.06222534 0.94976604]	[333.99459839 334.04159546 0.82803571]	[315.93209839 434.01687622 0.8504805 ]	[295.49560547 531.60479736 0.86939156]	[462.28082275 298.06445312 0.84866655]	[562.25579834 336.61578369 0.90970552]	[582.91345215 298.14233398 0.896824 ]	[431.51699829 503.28353882 0.73679727]	[395.49005127 503.32907104 0.74850881]	[395.64239502 631.63098145 0.83081061]	[431.50991821 749.55450439 0.82771695]	[472.54269409 503.27832031 0.69825196]	[462.30072021 649.56738281 0.86221409]	[4.62326477e+02 8.31687988e+02 8.30790997e-01]	[359.75457764 259.67758179 0.88782656]	[382.86328125 257.00305176 0.88153887]	[339.2244873 254.34700012 0.8190468 ]	[403.32284546 236.53817749 0.9155466 ]	[4.49452362e+02 8.72834534e+02 7.71008611e-01]	[4.72538727e+02 8.72721436e+02 7.30217695e-01]	[4.59815247e+02 8.36907166e+02 7.08057523e-01]	[4.21185181e+02 7.95846680e+02 7.33199596e-01]	[4.05844788e+02 7.90610413e+02 7.27727294e-01]	[4.41745819e+02 7.52213318e+02 6.85235322e-01]
[377.52618408 269.88919067 0.85999739]	[398.22116089 313.51837158 0.92810059]	[333.97610474 331.43051147 0.80487329]	[315.96600342 426.36608887 0.86668432]	[295.54849243 526.40887451 0.90808123]	[462.2975769 295.52709961 0.85049081]	[562.26525879 333.91949463 0.86743951]	[572.67358398 295.4100647 0.84336346]	[431.54232788 500.71463013 0.73361385]	[395.53872681 500.77963257 0.75997865]	[398.08123779 626.64477539 0.86382985]	[434.06414795 749.61157227 0.82496381]	[472.51913452 498.25952148 0.691257 ]	[462.34738159 644.51293945 0.87089169]	[4.62413055e+02 8.24085083e+02 7.94837356e-01]	[359.64727783 257.02462769 0.92468518]	[382.72229004 254.41026306 0.88963711]	[339.14233398 246.79199219 0.7972433 ]	[403.27154541 233.87567139 0.89724803]	[4.49488342e+02 8.67702209e+02 7.64951348e-01]	[4.75084961e+02 8.67593262e+02 7.17515945e-01]	[4.62263977e+02 8.31677063e+02 7.29862094e-01]	[4.18719269e+02 7.95814514e+02 6.97068870e-01]	[4.03366852e+02 7.88210022e+02 7.01615214e-01]	[4.41778442e+02 7.54797424e+02 6.56890273e-01]
[377.49954224 262.20892334 0.85253942]	[398.20941162 308.36541748 0.8921653 ]	[333.92816162 323.81137085 0.79966742]	[315.9800415 421.39160156 0.9003731 ]	[295.60876465 521.4152832 0.92686307]	[462.33996582 292.88027954 0.80770242]	[562.35424805 326.37811279 0.87468845]	[567.44146729 287.83123779 0.85864425]	[434.02648926 498.15435791 0.71797734]	[395.54992676 498.24865723 0.7500338 ]	[398.19030762 626.54626465 0.88833553]	[434.06677246 749.68963623 0.81861115]	[472.56808472 495.65103149 0.67554647]	[462.39501953 641.8182373 0.84552395]	[4.64818512e+02 8.13841125e+02 7.87900150e-01]	[359.60726929 254.44181824 0.91785073]	[382.73022461 249.39033508 0.86128891]	[339.12243652 239.12313843 0.8027513 ]	[403.25991821 228.82704163 0.86651111]	[4.52020813e+02 8.62495728e+02 7.16682732e-01]	[4.75127563e+02 8.57426880e+02 7.16618061e-01]	[4.62338684e+02 8.26572266e+02 6.93804681e-01]	[4.18650421e+02 7.95803467e+02 6.80385172e-01]	[4.03341858e+02 7.88207520e+02 6.95448220e-01]	[4.41765747e+02 7.59884094e+02 6.77533984e-01]
[377.57348633 251.97006226 0.89438701]	[398.20574951 295.56954956 0.94648761]	[333.97729492 316.00598145 0.83806235]	[316.03179932 416.1038208 0.88815051]	[298.00985718 506.00970459 0.88876468]	[462.27041626 277.5368042 0.85822678]	[562.2444458 318.77264404 0.88735479]	[559.75323486 277.51031494 0.90766293]	[436.56442261 482.8996582 0.73504096]	[398.00939941 485.41201782 0.75023246]	[400.715271 623.79925537 0.87642187]	[434.0619812 749.5760498 0.82113677]	[475.16433716 482.82302856 0.69957638]	[467.40100098 629.12005615 0.80089873]	[4.72513031e+02 8.06068298e+02 7.62856007e-01]	[359.68887329 239.07525635 0.90756077]	[382.76425171 234.05570984 0.89172804]	[339.18511963 233.82814026 0.83408105]	[403.24960327 215.91424561 0.92035455]	[4.59776978e+02 8.49755371e+02 8.13423872e-01]	[4.80292725e+02 8.49592346e+02 7.84078598e-01]	[4.64906616e+02 8.11175537e+02 6.69136167e-01]	[4.18724396e+02 7.93341919e+02 6.77374721e-01]	[4.05844635e+02 7.88157104e+02 6.81668162e-01]	[4.41762878e+02 7.57299622e+02 6.61899686e-01]
[377.50576782 241.68930054 0.84597039]	[398.22012329 292.88040161 0.90911257]	[333.99884033 308.35644531 0.80704296]	[316.02853394 408.39343262 0.8727842 ]	[297.99301147 503.434021 0.92436266]	[462.28930664 274.90765381 0.84269971]	[562.2442627 318.57879639 0.90820098]	[549.59259033 275.08236694 0.89758301]	[436.63946533 480.3302002 0.74609208]	[398.08648682 482.85235596 0.77305067]	[400.79138184 621.28283691 0.85458368]	[434.07723999 747.13061523 0.81769103]	[477.62918091 480.24954224 0.69706762]	[472.51290894 626.43133545 0.8098321 ]	[4.75130585e+02 8.00976990e+02 7.53426790e-01]	[359.63345337 233.93901062 0.91521162]	[382.72741699 228.87452698 0.8519845 ]	[339.14361572 218.64318848 0.8078413 ]	[400.88058472 210.82281494 0.88146722]	[4.62210327e+02 8.47184631e+02 7.83283651e-01]	[4.80356476e+02 8.44560486e+02 7.42503643e-01]	[4.69973053e+02 8.08626343e+02 6.34569883e-01]	[4.21281372e+02 7.93240173e+02 7.41754532e-01]	[4.10959473e+02 7.88136841e+02 7.22359061e-01]	[4.41754974e+02 7.52286621e+02 6.58656240e-01]
[377.59329224 236.44213867 0.89817566]	[398.19204712 282.70318604 0.89781678]	[334.00100708 300.68664551 0.82384026]	[316.04354858 403.26229858 0.90430945]	[295.65945435 500.77770996 0.92818171]	[462.24139404 267.32150269 0.80358279]	[559.8147583 316.15893555 0.9002884 ]	[546.92218018 274.99713135 0.91650361]	[436.61566162 480.20288086 0.74426299]	[398.05743408 480.33724976 0.7764051 ]	[403.26467896 618.77935791 0.82916188]	[434.11785889 747.14105225 0.82691967]	[475.16479492 477.69958496 0.68381435]	[475.07214355 624.01287842 0.81998616]	[480.10855103 790.70349121 0.80939829]	[359.76043701 226.25222778 0.83555979]	[382.87136841 218.60127258 0.83641106]	[339.21539307 213.53363037 0.83878136]	[403.33633423 200.62536621 0.86157769]	[4.62302582e+02 8.39402893e+02 7.40883946e-01]	[4.82849701e+02 8.34293152e+02 7.49216437e-01]	[4.77623810e+02 7.98366272e+02 6.11328006e-01]	[4.21362366e+02 7.93301086e+02 7.70654857e-01]	[4.10992828e+02 7.88193909e+02 7.50163794e-01]	[4.41775421e+02 7.52275513e+02 6.97382450e-01]
[380.16210938 231.35215759 0.89834887]	[398.25378418 277.51309204 0.94156432]	[334.02755737 295.64492798 0.8421433 ]	[316.06838989 398.25762939 0.92950463]	[295.6244812 495.58853149 0.88013113]	[462.25570679 257.16647339 0.8348158 ]	[559.71740723 316.14608765 0.88806367]	[544.46612549 277.5010376 0.93339092]	[436.62472534 472.56411743 0.71833217]	[398.05987549 477.66531372 0.74909282]	[403.39605713 611.12530518 0.81801063]	[434.10238647 749.64447021 0.81438184]	[477.62011719 469.96258545 0.67423373]	[477.65066528 621.28625488 0.81085026]	[480.19720459 788.15563965 0.82888174]	[364.77539062 216.12866211 0.86544895]	[390.48239136 213.45637512 0.86071217]	[341.74938965 210.85954285 0.80236274]	[408.45324707 195.39749146 0.88869488]	[4.64852753e+02 8.31837524e+02 7.58459926e-01]	[4.85395691e+02 8.31684387e+02 7.55529523e-01]	[4.77637695e+02 7.93285645e+02 6.28372788e-01]	[4.23850159e+02 7.95805298e+02 7.37507939e-01]	[4.10990753e+02 7.90617676e+02 7.28620291e-01]	[4.41708099e+02 7.59906311e+02 6.83960557e-01]
[380.20959473 221.09660339 0.86773014]	[400.63812256 274.94003296 0.93275177]	[336.45742798 292.88995361 0.82583356]	[316.05813599 395.51687622 0.89214897]	[295.60629272 485.46084595 0.89848977]	[462.35455322 254.60177612 0.85432708]	[557.24450684 316.1661377 0.8940953 ]	[544.40393066 277.71029663 0.89427119]	[436.60165405 464.92944336 0.72301024]	[398.05831909 470.01489258 0.73878306]	[410.97155762 605.99047852 0.84286541]	[436.54373169 749.73791504 0.81103879]	[477.61230469 462.39852905 0.69333279]	[477.67169189 608.62738037 0.81297636]	[480.37701416 788.01287842 0.82350343]	[364.83764648 213.37019348 0.85525244]	[393.00827026 208.27920532 0.81829834]	[344.26382446 200.61981201 0.7795372 ]	[413.55093384 190.38096619 0.8745178 ]	[4.77638031e+02 8.31667908e+02 7.76539862e-01]	[4.95628845e+02 8.29102051e+02 7.51853764e-01]	[4.77715729e+02 7.90762146e+02 6.62934124e-01]	[4.26386475e+02 7.93321167e+02 7.49414980e-01]	[4.11020477e+02 7.90595276e+02 7.47920632e-01]	[4.41682556e+02 7.62492310e+02 6.94590807e-01]
[380.3260498 215.90080261 0.89422536]	[400.66635132 269.85525513 0.89587712]	[336.54196167 282.75357056 0.82694525]	[316.03302002 385.38916016 0.87637681]	[295.550354 482.89498901 0.92359036]	[462.41314697 254.3734436 0.84062976]	[557.20202637 316.14575195 0.84544444]	[544.35546875 295.49227905 0.84954011]	[436.58026123 462.28994751 0.73942095]	[398.03598022 464.89611816 0.74379003]	[413.53430176 603.4642334 0.85083079]	[436.54244995 752.17120361 0.81064868]	[475.14419556 459.73959351 0.69308263]	[477.7232666 606.03094482 0.8420772 ]	[482.78509521 785.51153564 0.81439233]	[369.93496704 203.1738739 0.81644541]	[395.58129883 198.06837463 0.85766757]	[346.86764526 195.36723328 0.78118676]	[416.15802002 185.2306366 0.86235642]	[4.80151764e+02 8.29173889e+02 7.92598903e-01]	[4.98188507e+02 8.26567871e+02 7.55329370e-01]	[4.80168396e+02 7.90729187e+02 6.93566501e-01]	[4.28927307e+02 7.95821106e+02 7.57430196e-01]	[4.11004272e+02 7.90661133e+02 7.55689561e-01]	[4.39302826e+02 7.64972534e+02 6.98560476e-01]
[390.42520142 213.37324524 0.86301666]	[400.71536255 262.24963379 0.88472426]	[336.57003784 277.68060303 0.84818625]	[316.03173828 382.71951294 0.89834303]	[295.50854492 480.29248047 0.91934156]	[464.86419678 251.87129211 0.81300569]	[557.2489624 313.48910522 0.78564429]	[539.23699951 292.98748779 0.72384089]	[436.56668091 462.30529785 0.73443866]	[398.02236938 464.92025757 0.73875314]	[413.59051514 603.33782959 0.84348893]	[436.5531311 754.74243164 0.80140203]	[475.13156128 459.73913574 0.69215018]	[480.12088013 605.94366455 0.85591537]	[482.86721802 777.87017822 0.80047774]	[375.10702515 198.12239075 0.86526895]	[398.20870972 195.42863464 0.91885477]	[354.46218872 192.77172852 0.78522444]	[418.67660522 177.48242188 0.9169507 ]	[4.80190399e+02 8.23988953e+02 7.80991316e-01]	[5.00705200e+02 8.16322998e+02 7.93478787e-01]	[4.80239136e+02 7.88119812e+02 7.27652669e-01]	[4.28999603e+02 7.95861328e+02 7.42274165e-01]	[4.13532135e+02 7.90732788e+02 7.55945683e-01]	[4.41681458e+02 7.67513428e+02 7.50036955e-01]
[393.03570557 208.35321045 0.82806581]	[400.78292847 257.18521118 0.90857327]	[336.58642578 275.01742554 0.85272014]	[316.06307983 377.65393066 0.91927171]	[295.39663696 475.17474365 0.86272615]	[464.91442871 246.83824158 0.79123116]	[557.20715332 315.92294312 0.80661142]	[534.09991455 298.09817505 0.71103132]	[436.54974365 459.73370361 0.72515714]	[398.02597046 462.33856201 0.74784029]	[416.05606079 600.8572998 0.83415365]	[436.54879761 754.83831787 0.79243016]	[475.09490967 457.14651489 0.67476457]	[480.19921875 603.45147705 0.87488782]	[482.96322632 772.8057251 0.81109577]	[377.59664917 195.49787903 0.91144866]	[400.68130493 192.87585449 0.9125458 ]	[357.0088501 187.81312561 0.83358276]	[421.15725708 174.94258118 0.94430536]	[4.80224335e+02 8.18964172e+02 7.80834198e-01]	[5.00758789e+02 8.13824463e+02 7.95437813e-01]	[4.80310852e+02 7.88029785e+02 7.61316776e-01]	[4.28977173e+02 7.95863708e+02 7.34477282e-01]	[4.11030487e+02 7.90723022e+02 7.46713996e-01]	[441.6887207 767.60443115 0.7702176 ]
[395.56494141 200.59629822 0.84752959]	[400.86044312 257.00054932 0.91519898]	[336.65789795 272.37759399 0.8335523 ]	[316.04470825 375.05838013 0.89077401]	[292.95928955 472.55004883 0.84026992]	[467.44155884 241.68089294 0.7860322 ]	[536.70751953 298.18908691 0.71771693]	[544.3762207 313.54470825 0.80064994]	[436.55938721 457.12850952 0.7160095 ]	[398.0484314 459.76516724 0.76077151]	[416.0423584 600.84515381 0.83230191]	[436.54144287 754.79669189 0.79295808]	[475.11914062 452.01644897 0.67158258]	[480.2300415 603.43731689 0.88243651]	[485.43200684 772.73321533 0.81889307]	[377.70098877 192.85084534 0.92069346]	[400.82525635 187.82699585 0.87459123]	[357.11709595 177.56646729 0.8682633 ]	[421.28689575 172.4122467 0.92228073]	[4.80293274e+02 8.16342163e+02 7.78683364e-01]	[5.00835205e+02 8.11327026e+02 7.93832481e-01]	[4.82813629e+02 7.85575073e+02 7.45402753e-01]	[4.28972687e+02 7.95863770e+02 7.50972152e-01]	[4.11010132e+02 7.90736633e+02 7.44211316e-01]	[441.70510864 767.5814209 0.78414536]
[395.60772705 195.61863708 0.87868458]	[403.30871582 254.55795288 0.90670395]	[339.0786438 264.79885864 0.81930953]	[316.02578735 372.50442505 0.87141478]	[292.89382935 467.43002319 0.84378582]	[470.04653931 241.6265564 0.78216392]	[536.74981689 298.19866943 0.76494271]	[546.9418335 318.59783936 0.7985599 ]	[436.54678345 454.61221313 0.70965111]	[398.03973389 459.71768188 0.75538248]	[416.11288452 600.8626709 0.83822572]	[434.12384033 754.77886963 0.80083299]	[475.11938477 449.45013428 0.67164868]	[480.30847168 603.29156494 0.87748182]	[487.96362305 770.10662842 0.82611459]	[380.0954895 190.26925659 0.88238084]	[403.29760742 185.16847229 0.84817278]	[359.56869507 174.98860168 0.89259875]	[421.39758301 172.26489258 0.88453192]	[480.33108521 813.75018311 0.83168364]	[500.87182617 811.15325928 0.84281188]	[4.85355774e+02 7.77861328e+02 7.13647366e-01]	[4.28964783e+02 7.95881165e+02 7.38780797e-01]	[4.11001556e+02 7.90744446e+02 7.45240271e-01]	[441.71377563 767.57983398 0.81784785]
[398.08654785 195.42115784 0.89482051]	[405.84414673 254.47285461 0.8886764 ]	[339.15655518 259.72003174 0.83276129]	[316.04174805 362.30163574 0.88071287]	[290.45492554 462.4473877 0.86206728]	[475.11203003 241.62887573 0.79056776]	[541.79022217 308.3833313 0.78918141]	[547.00341797 334.03509521 0.78089207]	[434.06893921 452.03857422 0.6977154 ]	[395.63912964 457.19332886 0.73166507]	[418.53265381 600.80914307 0.84091598]	[434.07125854 754.7388916 0.80137724]	[472.58508301 446.89645386 0.66980779]	[480.33370972 600.78863525 0.86524236]	[493.11978149 767.6618042 0.82035446]	[380.26416016 182.63677979 0.84119928]	[405.86929321 177.62089539 0.83373243]	[359.6652832 172.43048096 0.89680523]	[423.88870239 169.76713562 0.85302734]	[482.91949463 813.74200439 0.82752723]	[503.44564819 808.76196289 0.81314838]	[4.87928650e+02 7.75292297e+02 6.73218489e-01]	[4.28923035e+02 7.95834595e+02 7.36200154e-01]	[4.10980743e+02 7.90717834e+02 7.40212679e-01]	[441.68353271 767.54412842 0.81411934]
[400.72476196 192.95895386 0.92262328]	[408.42404175 251.96495056 0.85928047]	[339.26315308 257.16409302 0.83879763]	[316.03366089 362.21224976 0.89752066]	[290.41949463 462.29766846 0.88035107]	[475.15167236 239.08572388 0.81950641]	[536.71380615 308.32574463 0.75009549]	[547.05432129 336.59579468 0.82048976]	[434.0375061 446.90771484 0.70298541]	[395.62002563 454.59237671 0.72118932]	[418.56835938 598.31787109 0.83235449]	[434.11193848 752.29449463 0.80513638]	[472.552948 441.85879517 0.68467933]	[480.34765625 598.28045654 0.84974146]	[498.12371826 767.5333252 0.83282638]	[385.33432007 180.05970764 0.8343963 ]	[413.58001709 175.07095337 0.87049919]	[362.22457886 172.33598328 0.85927498]	[428.99591064 164.67062378 0.79983771]	[485.38317871 811.36175537 0.83288294]	[5.05928650e+02 8.11118774e+02 7.98038781e-01]	[4.90522491e+02 7.70300476e+02 6.73857868e-01]	[4.26423981e+02 7.93352356e+02 7.41595507e-01]	[4.11007355e+02 7.90678162e+02 7.46797085e-01]	[441.73345947 767.51983643 0.82634807]
[400.85751343 192.91514587 0.90994072]	[410.98806763 251.84239197 0.84174174]	[341.69311523 257.01925659 0.83507347]	[316.08016968 359.72137451 0.91892213]	[290.41732788 459.74761963 0.87459326]	[477.65441895 236.64161682 0.84137189]	[529.01379395 308.33465576 0.79382133]	[549.56811523 346.83792114 0.79835713]	[434.09545898 446.90499878 0.70239973]	[395.64630127 454.58831787 0.71669012]	[418.60076904 598.28613281 0.83386892]	[434.11654663 754.74102783 0.80078316]	[475.07672119 441.86813354 0.685736 ]	[482.70861816 595.70916748 0.83991009]	[498.16635132 767.49621582 0.83547401]	[390.42800903 177.57427979 0.84037828]	[416.16107178 175.00695801 0.90143621]	[364.77566528 169.81614685 0.82457662]	[436.60626221 157.10359192 0.85764438]	[485.42199707 811.23944092 0.84922892]	[5.05953796e+02 8.08661255e+02 7.89443731e-01]	[4.90544800e+02 7.70292847e+02 6.79132700e-01]	[4.26406067e+02 7.93378540e+02 7.41204977e-01]	[4.10989136e+02 7.90694275e+02 7.44016290e-01]	[441.74398804 767.54309082 0.8287673 ]
[403.39761353 192.82778931 0.87999558]	[413.55392456 249.28860474 0.83009934]	[341.7645874 254.49902344 0.82417774]	[316.11398315 357.16571045 0.93740594]	[292.91995239 457.13516235 0.85959703]	[480.13684082 236.63424683 0.85945868]	[526.41430664 310.91494751 0.85082537]	[554.62164307 357.04159546 0.83766377]	[434.02194214 444.34411621 0.70499235]	[395.56515503 452.00192261 0.70350504]	[418.60195923 595.72814941 0.82586372]	[434.09396362 752.28192139 0.8046189 ]	[472.57452393 441.73983765 0.68780452]	[482.72488403 593.10388184 0.84296536]	[498.17797852 765.06506348 0.8332479 ]	[393.0715332 175.10803223 0.86373878]	[418.68380737 174.91537476 0.92581773]	[367.38513184 167.28131104 0.80401087]	[439.10733032 157.08070374 0.87722343]	[487.96826172 811.14343262 0.82678223]	[5.06016357e+02 8.08547058e+02 7.61934042e-01]	[4.90510681e+02 7.70260132e+02 6.89963579e-01]	[4.26408936e+02 7.93365906e+02 7.37682998e-01]	[4.10982544e+02 7.90685181e+02 7.47346997e-01]	[441.73638916 767.5133667 0.81783903]
[408.44726562 190.39285278 0.85203081]	[416.08163452 244.25233459 0.84789997]	[344.34933472 254.36679077 0.80089158]	[316.17294312 357.09979248 0.92421281]	[293.00558472 454.53915405 0.84914309]	[480.20587158 236.59603882 0.87890178]	[524.01586914 315.98690796 0.90300578]	[554.67950439 372.51483154 0.81859493]	[434.02984619 441.80599976 0.71717858]	[395.55587769 446.88879395 0.70791864]	[418.6076355 593.18267822 0.8278814 ]	[434.11981201 752.2734375 0.80662799]	[472.55761719 439.22421265 0.68395746]	[482.72344971 588.10809326 0.85693699]	[498.17575073 765.04296875 0.82840621]	[395.62457275 175.01457214 0.88858306]	[421.14349365 174.84350586 0.93426687]	[372.47293091 164.72296143 0.81433296]	[439.21682739 156.97212219 0.88963431]	[487.99032593 811.12231445 0.83763784]	[5.08498199e+02 8.08523438e+02 7.64686465e-01]	[4.90506256e+02 7.70245483e+02 6.89020097e-01]	[4.26445282e+02 7.95787842e+02 7.32684553e-01]	[4.11003876e+02 7.90686340e+02 7.45355070e-01]	[441.74557495 767.49713135 0.82036179]
[410.97607422 190.2651062 0.83707988]	[418.55371094 244.19993591 0.86901081]	[349.39749146 251.87817383 0.79224646]	[318.56030273 354.55841064 0.90576607]	[295.45471191 449.44607544 0.86138946]	[480.28897095 236.61174011 0.88549256]	[523.96203613 318.67056274 0.92139959]	[554.61621094 380.19598389 0.85674083]	[434.10424805 441.76434326 0.72655433]	[395.62115479 444.37948608 0.71823168]	[418.63311768 595.70672607 0.83173203]	[436.54220581 752.28338623 0.80510652]	[472.60238647 439.19763184 0.68428063]	[480.37982178 588.04949951 0.86649579]	[498.18579102 764.99993896 0.82370842]	[398.07546997 174.85916138 0.90817213]	[421.23443604 172.42163086 0.94582129]	[375.03936768 162.13526917 0.84890294]	[439.33218384 156.98149109 0.8748017 ]	[487.9928894 808.67480469 0.83092505]	[5.08493988e+02 8.06022156e+02 7.50457942e-01]	[4.90510986e+02 7.70218506e+02 6.97657764e-01]	[4.26443115e+02 7.93364075e+02 7.34809458e-01]	[4.11020844e+02 7.90676514e+02 7.55649865e-01]	[441.75338745 767.49713135 0.81262016]
[416.11962891 187.79827881 0.85605925]	[418.59973145 241.69129944 0.8813163 ]	[349.45196533 249.38690186 0.78758645]	[318.65637207 354.48516846 0.89854091]	[295.5881958 444.41067505 0.88754827]	[480.34085083 236.59663391 0.8884033 ]	[523.87054443 323.72943115 0.90136063]	[552.08148193 395.49551392 0.82892007]	[434.10470581 441.7026062 0.72714186]	[395.59854126 441.86901855 0.72215456]	[418.6602478 595.699646 0.83004379]	[434.12649536 752.26171875 0.80417812]	[472.60855103 439.1569519 0.68284267]	[482.71481323 588.03985596 0.86931819]	[498.18292236 762.47668457 0.815117 ]	[400.63830566 174.86700439 0.91523612]	[423.77752686 172.40698242 0.91412467]	[377.57958984 159.60536194 0.88433444]	[441.83117676 154.56575012 0.87728882]	[4.87991241e+02 8.08528259e+02 8.00342619e-01]	[5.08512512e+02 8.00958801e+02 7.23827899e-01]	[4.90546722e+02 7.70155029e+02 6.97097540e-01]	[4.28928406e+02 7.95807739e+02 7.37250447e-01]	[4.11024048e+02 7.90695374e+02 7.55128205e-01]	[441.73773193 765.08441162 0.80920666]
[418.55230713 187.74461365 0.86830246]	[418.71270752 241.6313324 0.90265501]	[354.44946289 246.78436279 0.79063547]	[318.74508667 354.45861816 0.88116348]	[298.01681519 444.34783936 0.89382929]	[482.81707764 236.63891602 0.89036363]	[523.81854248 328.88150024 0.88740331]	[549.57879639 400.71902466 0.86376947]	[436.55453491 441.7170105 0.72464651]	[395.61984253 444.30548096 0.71730542]	[418.66790771 598.21856689 0.83167201]	[436.57952881 752.26544189 0.81132352]	[475.13433838 439.15362549 0.68515503]	[480.37115479 588.06500244 0.86941582]	[498.15545654 759.88671875 0.81084317]	[400.70010376 172.493927 0.93752968]	[423.87619019 172.36001587 0.90753734]	[377.7616272 159.55950928 0.89082366]	[444.29379272 154.56613159 0.86512446]	[487.98162842 806.11645508 0.81503963]	[5.08468811e+02 7.98419861e+02 7.28392541e-01]	[4.90540527e+02 7.70069214e+02 7.22743273e-01]	[4.26405304e+02 7.93365234e+02 7.56576359e-01]	[4.11029510e+02 7.90677368e+02 7.71338344e-01]	[441.76620483 767.50671387 0.82350922]
[418.68728638 182.69393921 0.87946504]	[421.14956665 239.1645813 0.9055962 ]	[354.59503174 244.21875 0.81159842]	[321.20663452 349.42614746 0.85416305]	[298.19342041 444.34506226 0.88617855]	[482.89428711 236.6224823 0.88865447]	[523.82165527 334.03146362 0.90398991]	[549.49487305 411.02255249 0.82856137]	[436.57058716 441.71343994 0.72441947]	[398.01657104 441.86968994 0.71625608]	[418.68829346 598.22668457 0.83054042]	[436.53982544 752.27331543 0.80384868]	[475.11413574 439.15710449 0.68725061]	[482.72460938 588.04931641 0.86813432]	[495.6451416 752.25091553 0.83007979]	[400.87088013 172.38996887 0.9115808 ]	[428.91500854 172.29208374 0.8786884 ]	[380.26428223 159.53410339 0.88716894]	[444.41192627 154.52093506 0.85798186]	[4.87949768e+02 8.03531128e+02 7.57516503e-01]	[5.06006042e+02 7.93315491e+02 7.19813764e-01]	[4.87944733e+02 7.67499939e+02 7.28496313e-01]	[4.26406128e+02 7.93276428e+02 7.70200133e-01]	[4.11001190e+02 7.90619751e+02 7.86147296e-01]	[441.7406311 767.52636719 0.83354592]
[421.23895264 182.70433044 0.87456357]	[421.24816895 239.13990784 0.90560931]	[357.07696533 241.68470764 0.83135366]	[323.74993896 349.41873169 0.8207925 ]	[300.69064331 444.30245972 0.88150209]	[485.37405396 236.6328125 0.87150025]	[523.78833008 336.51000977 0.91233253]	[547.02868652 418.75872803 0.89173287]	[436.59884644 441.71990967 0.72859722]	[398.02667236 441.85961914 0.71963924]	[418.69030762 595.74865723 0.82759094]	[436.55828857 752.2833252 0.80552369]	[475.16705322 439.18695068 0.69688517]	[482.71728516 588.03936768 0.87130606]	[493.08795166 752.1739502 0.82085162]	[405.90444946 172.36695862 0.87304962]	[436.57052612 172.28837585 0.8856672 ]	[382.73718262 157.11126709 0.86930203]	[449.48052979 154.5085144 0.79818588]	[4.82917694e+02 7.98440796e+02 7.70331383e-01]	[5.03442444e+02 7.90798523e+02 7.63981044e-01]	[4.85470398e+02 7.65067444e+02 7.23150253e-01]	[4.26408783e+02 7.93323486e+02 7.54053950e-01]	[4.10992523e+02 7.90648071e+02 7.76198864e-01]	[441.76699829 767.54187012 0.83652973]
[423.77310181 182.69885254 0.85213673]	[421.35009766 239.15205383 0.89183325]	[357.16665649 241.6647644 0.83791322]	[331.43411255 344.28945923 0.81616926]	[303.3053894 441.84002686 0.87610412]	[487.94937134 236.65136719 0.84769374]	[523.75640869 336.60827637 0.91615951]	[546.97790527 423.8394165 0.85813856]	[436.62915039 441.74383545 0.73153716]	[398.04522705 444.30355835 0.71677798]	[418.7019043 598.24395752 0.82729542]	[436.56713867 752.25061035 0.81290841]	[477.6350708 439.21563721 0.70598805]	[482.71121216 588.06750488 0.8703444 ]	[487.99121094 752.19775391 0.82065427]	[413.53942871 172.35850525 0.87781966]	[439.1036377 172.31658936 0.91838884]	[385.35848999 157.07072449 0.83515859]	[457.07119751 154.56356812 0.82281196]	[482.85235596 798.36468506 0.80823308]	[503.35806274 790.75964355 0.80271715]	[482.92892456 767.4831543 0.77020037]	[4.26419434e+02 7.93308472e+02 7.41561234e-01]	[4.10995514e+02 7.90645874e+02 7.64086306e-01]	[441.77099609 767.52954102 0.84064835]
[423.88864136 185.18673706 0.83568138]	[423.82543945 239.15510559 0.87559772]	[359.61352539 239.20597839 0.84301221]	[334.052948 341.80758667 0.85200781]	[310.94064331 441.83773804 0.87884665]	[490.56872559 239.07397461 0.83138609]	[521.42126465 336.68890381 0.91408122]	[546.94219971 431.49328613 0.84425545]	[436.63696289 441.73736572 0.72697407]	[398.05950928 441.85046387 0.72120845]	[418.71176147 598.22058105 0.82023233]	[436.60491943 752.21850586 0.81817812]	[477.63314819 439.23248291 0.70292199]	[480.36758423 588.10882568 0.86782938]	[485.47344971 749.70581055 0.83463222]	[416.07571411 172.36901855 0.88872647]	[439.22589111 172.32026672 0.93349957]	[390.44824219 156.99996948 0.83056229]	[459.65039062 154.49742126 0.87746537]	[482.73757935 793.31921387 0.83189148]	[500.86019897 790.64117432 0.81953126]	[4.82890472e+02 7.64976257e+02 7.58558512e-01]	[4.26446289e+02 7.93292725e+02 7.45872438e-01]	[4.11025757e+02 7.90622131e+02 7.67066836e-01]	[441.80072021 765.08837891 0.82852471]
[426.43572998 182.6965332 0.82669258]	[426.35934448 239.1463623 0.85509694]	[359.734375 239.18629456 0.83671629]	[336.50112915 344.29638672 0.85551357]	[315.93560791 441.77612305 0.9156844 ]	[495.64382935 239.10372925 0.83068603]	[523.76849365 339.13763428 0.91467685]	[546.93255615 436.58795166 0.87271047]	[436.65875244 441.77935791 0.72697234]	[398.08639526 441.88012695 0.72102594]	[418.70623779 598.23205566 0.82383817]	[436.6104126 752.22943115 0.82073814]	[477.64169312 439.28646851 0.70183873]	[480.35638428 590.54571533 0.86451972]	[485.40838623 749.66796875 0.84111166]	[418.55725098 172.34985352 0.90042889]	[439.32189941 172.32478333 0.93892932]	[395.50970459 156.97384644 0.8418296 ]	[459.79229736 154.52131653 0.87484628]	[480.30395508 793.22412109 0.8505457 ]	[500.78982544 788.23095703 0.83905995]	[4.82858704e+02 7.62496582e+02 7.47353911e-01]	[4.26419220e+02 7.93252686e+02 7.53251433e-01]	[4.11015594e+02 7.90590942e+02 7.68042386e-01]	[441.8112793 767.49432373 0.83674896]
[436.54125977 182.69674683 0.82908809]	[428.9329834 239.13508606 0.84386683]	[362.22012329 239.16566467 0.82742923]	[336.60113525 341.79589844 0.87589461]	[316.03839111 441.71688843 0.92844874]	[498.16296387 239.13075256 0.8369388 ]	[523.83282471 339.21115112 0.89864731]	[544.54284668 439.16622925 0.8961097 ]	[436.68917847 441.75967407 0.73276734]	[398.10494995 441.84436035 0.72899663]	[418.69500732 598.23651123 0.82122266]	[436.61328125 752.21636963 0.81868285]	[477.67507935 441.70166016 0.70932502]	[480.33908081 590.60192871 0.85793149]	[482.92935181 747.14080811 0.83629155]	[418.74768066 172.37835693 0.91598326]	[441.85888672 172.30809021 0.92096931]	[398.02944946 156.98042297 0.8860392 ]	[462.23703003 154.4855957 0.84233516]	[480.28265381 790.79370117 0.87426168]	[500.7479248 788.15466309 0.84137982]	[4.82744354e+02 7.57343628e+02 6.88251197e-01]	[4.26439606e+02 7.93227722e+02 7.52687097e-01]	[4.13486267e+02 7.88217224e+02 7.78325498e-01]	[441.83526611 765.06237793 0.81528062]
[436.63925171 182.6985321 0.84561938]	[431.56195068 239.15341187 0.84450001]	[364.80523682 239.14779663 0.81217951]	[336.70916748 341.74893188 0.88836062]	[316.16412354 439.23779297 0.9365024 ]	[500.64700317 239.1741333 0.8409915 ]	[523.92510986 339.24307251 0.88487744]	[544.53387451 439.22503662 0.90186155]	[439.0736084 441.77243042 0.73827219]	[398.15194702 441.84115601 0.73361623]	[418.72021484 598.2590332 0.82495999]	[436.63156128 752.22344971 0.82325548]	[477.69000244 441.73242188 0.71185082]	[480.32540894 593.16674805 0.8511042 ]	[482.89578247 747.15966797 0.85349023]	[421.16015625 172.37185669 0.92938852]	[444.3182373 172.28599548 0.90361214]	[398.17422485 154.57907104 0.90994197]	[462.41125488 154.49382019 0.86392653]	[480.234375 790.79840088 0.89039022]	[498.25546265 788.1819458 0.84870195]	[4.80348389e+02 7.57329224e+02 7.02801228e-01]	[4.26426025e+02 7.90844299e+02 7.52811253e-01]	[4.13486816e+02 7.88199341e+02 7.81684637e-01]	[441.837677 765.06170654 0.80470181]
[439.08374023 182.70256042 0.8567903 ]	[436.57495117 239.13684082 0.8702563 ]	[369.90658569 239.09259033 0.81144154]	[339.15429688 341.68359375 0.8944211 ]	[318.64984131 439.24743652 0.92278236]	[500.75280762 239.16015625 0.85808718]	[523.99511719 339.19573975 0.87360466]	[546.91552734 439.20513916 0.89510411]	[439.1321106 441.7557373 0.74684525]	[398.18774414 441.79507446 0.7448765 ]	[418.71453857 600.75567627 0.83080184]	[436.63793945 749.74786377 0.828605 ]	[480.13531494 441.74362183 0.71892989]	[480.30599976 593.17425537 0.85045993]	[482.76428223 747.17077637 0.86165684]	[421.24502563 172.3809967 0.93191826]	[444.43325806 172.30561829 0.89380205]	[400.6572876 156.96313477 0.91207796]	[464.93307495 154.51646423 0.85408354]	[480.21505737 790.79205322 0.86409408]	[498.20193481 788.14984131 0.8294127 ]	[4.80201508e+02 7.57352234e+02 6.93907917e-01]	[4.28937256e+02 7.90841553e+02 7.57129788e-01]	[4.13535126e+02 7.88186462e+02 7.80384541e-01]	[441.81243896 762.5012207 0.77748096]
[439.17120361 182.70262146 0.87188315]	[439.08789062 239.16423035 0.89504063]	[372.52508545 239.07029724 0.82705534]	[339.29104614 341.68936157 0.88265854]	[318.74475098 439.26779175 0.92087001]	[503.24160767 239.19662476 0.85855764]	[526.42510986 339.18902588 0.86882842]	[546.9440918 439.21755981 0.8945173 ]	[439.21087646 441.75259399 0.75821203]	[398.27474976 441.78057861 0.74867529]	[418.71856689 600.78479004 0.83484948]	[436.64987183 749.71520996 0.83505303]	[480.18734741 441.74645996 0.72759628]	[480.27682495 598.20831299 0.84225309]	[482.71817017 747.16815186 0.85979706]	[421.38314819 172.3553772 0.90432715]	[449.42907715 172.32662964 0.87774813]	[400.77218628 156.96485901 0.89791167]	[467.45089722 156.96315002 0.82581133]	[480.18399048 790.79748535 0.85836315]	[498.17987061 788.15258789 0.82820809]	[4.77740417e+02 7.57367310e+02 6.74662888e-01]	[4.28957458e+02 7.90831909e+02 7.48610795e-01]	[4.13552460e+02 7.88182495e+02 7.73923755e-01]	[441.81829834 762.46569824 0.77626342]
[441.68331909 182.68356323 0.87957877]	[439.20861816 239.1484375 0.91383702]	[375.07162476 236.64868164 0.85005182]	[341.73379517 341.74441528 0.86760205]	[321.2116394 439.19378662 0.90500939]	[503.35687256 241.62490845 0.85532582]	[526.50482178 339.18774414 0.86106044]	[546.98822021 439.18960571 0.88849139]	[439.24765015 439.27581787 0.75707328]	[400.63644409 441.71755981 0.74763656]	[418.69424438 598.31134033 0.82273108]	[436.61849976 749.74523926 0.8239581 ]	[480.20880127 439.27090454 0.72233915]	[480.25640869 598.23632812 0.8307057 ]	[480.35046387 749.58630371 0.84994555]	[426.43145752 172.32684326 0.86509019]	[454.61611938 172.34117126 0.88689244]	[403.34906006 157.01443481 0.85854894]	[470.0484314 157.02139282 0.80316126]	[480.20739746 790.83966064 0.82538819]	[498.22570801 788.18756104 0.8310473 ]	[4.77660004e+02 7.62442993e+02 6.51384711e-01]	[4.26434906e+02 7.90833557e+02 7.47722626e-01]	[4.13498047e+02 7.88183716e+02 7.65780449e-01]	[441.80392456 764.97766113 0.77148372]
[441.87509155 185.20530701 0.86138898]	[439.32556152 239.14248657 0.91284591]	[377.55630493 236.65341187 0.86342561]	[344.28634644 341.71990967 0.85285854]	[323.81997681 439.21447754 0.8853426 ]	[503.48040771 241.62733459 0.83977306]	[531.54742432 339.24603271 0.82909739]	[546.98309326 439.20465088 0.89722085]	[439.29852295 441.7119751 0.76342821]	[400.65808105 441.74026489 0.75565392]	[418.73120117 598.26904297 0.8230232 ]	[436.62548828 749.72442627 0.82305092]	[480.271698 441.70593262 0.73726183]	[480.25967407 598.29785156 0.83456743]	[480.32284546 749.60266113 0.84331828]	[434.02529907 172.35508728 0.86871397]	[459.62329102 172.37187195 0.91836244]	[405.92269897 157.01826477 0.83398306]	[477.69992065 156.97706604 0.84065032]	[480.22277832 790.8291626 0.81058556]	[498.24456787 788.17340088 0.82618654]	[4.75167328e+02 7.62494934e+02 6.45364523e-01]	[4.28915680e+02 7.90834961e+02 7.49732494e-01]	[4.13514526e+02 7.88181763e+02 7.69682765e-01]	[4.41789978e+02 7.62522339e+02 7.58343518e-01]
[444.43353271 187.72380066 0.84032613]	[441.80712891 239.15982056 0.90454036]	[377.65435791 239.05079651 0.86885178]	[346.87826538 341.73950195 0.83652544]	[328.92718506 439.17959595 0.87506306]	[506.01651001 241.63806152 0.82481951]	[534.17199707 339.20391846 0.84872562]	[546.98199463 439.16235352 0.89327806]	[441.73754883 441.71908569 0.76330358]	[400.73217773 441.73364258 0.75483614]	[418.7727356 598.27880859 0.81608415]	[436.63772583 749.67657471 0.82659036]	[482.71563721 441.71572876 0.74401367]	[480.26324463 600.75854492 0.83814204]	[480.30130005 749.61053467 0.84064716]	[436.63214111 172.41522217 0.89677095]	[459.78979492 172.411026 0.9492138 ]	[413.49972534 157.07781982 0.82993162]	[480.20858765 157.00746155 0.8566553 ]	[480.23803711 790.8369751 0.81401026]	[498.26235962 788.17407227 0.82738447]	[4.75131439e+02 7.62514465e+02 6.58394098e-01]	[4.26431000e+02 7.90816772e+02 7.52206326e-01]	[4.13512756e+02 7.88159790e+02 7.70010233e-01]	[4.41800507e+02 7.62471924e+02 7.57064342e-01]
[449.48690796 187.73379517 0.82834458]	[444.29891968 239.18139648 0.88257349]	[380.10992432 239.0894165 0.86555153]	[352.01803589 341.69082642 0.84845626]	[334.01565552 439.1986084 0.89714187]	[511.05081177 241.64138794 0.81124514]	[536.72528076 339.17581177 0.86380905]	[546.94482422 439.09783936 0.89407569]	[441.81326294 441.79241943 0.7602874 ]	[400.78347778 441.81658936 0.74419469]	[421.16549683 600.79846191 0.82909167]	[436.61456299 749.7175293 0.82252729]	[482.80062866 441.78610229 0.7466222 ]	[480.30056763 600.7543335 0.8460573 ]	[480.28860474 749.68762207 0.83989048]	[439.15835571 172.43733215 0.91694784]	[462.24243164 172.42251587 0.95079643]	[416.10232544 157.08050537 0.86413842]	[480.37664795 157.03742981 0.8620007 ]	[480.24398804 793.22436523 0.80506843]	[498.25222778 788.20947266 0.83066154]	[4.75104340e+02 7.65049438e+02 6.84489012e-01]	[4.26395325e+02 7.90826843e+02 7.66983032e-01]	[4.13489716e+02 7.88170471e+02 7.76784182e-01]	[441.78405762 764.96942139 0.76869464]
[452.05786133 187.79377747 0.8320908 ]	[444.37615967 239.1960907 0.86935216]	[380.18603516 239.10548401 0.8611843 ]	[356.96777344 341.73120117 0.87075704]	[336.46276855 439.21850586 0.90406561]	[516.12451172 241.68652344 0.80588281]	[539.19177246 339.13885498 0.87318343]	[544.52252197 434.10900879 0.87804466]	[441.89395142 441.77478027 0.75087023]	[403.28012085 441.81362915 0.72613591]	[421.22116089 600.8203125 0.83296633]	[436.60571289 749.71704102 0.82176226]	[482.83285522 441.76168823 0.74339318]	[480.3013916 600.79431152 0.84210217]	[480.30099487 749.69610596 0.84184015]	[439.22463989 172.4691925 0.92036539]	[462.32192993 172.46356201 0.94608307]	[418.57293701 157.07150269 0.88766652]	[482.77355957 157.0980072 0.85216296]	[480.22241211 790.84844971 0.80330729]	[498.23431396 788.21026611 0.83519244]	[4.75126831e+02 7.65061096e+02 6.85842395e-01]	[4.26395569e+02 7.90822815e+02 7.68781066e-01]	[4.13494446e+02 7.88167908e+02 7.78478086e-01]	[4.41782196e+02 7.64968872e+02 7.61024177e-01]
[457.10617065 187.81910706 0.85422957]	[446.92730713 239.1678772 0.85131794]	[380.32531738 239.08607483 0.84516639]	[357.05267334 341.75650024 0.88264507]	[336.5680542 439.22836304 0.9217701 ]	[518.65014648 241.6942749 0.81259727]	[541.69360352 339.22125244 0.88766003]	[544.47930908 434.02505493 0.86793911]	[444.39105225 441.82730103 0.73650652]	[405.85842896 441.85394287 0.70974946]	[421.26766968 598.22637939 0.81725121]	[436.59228516 749.74829102 0.8103838 ]	[482.94784546 441.82199097 0.73308522]	[480.37075806 598.29693604 0.84696233]	[480.28994751 749.68817139 0.84429199]	[441.68640137 172.50102234 0.92835343]	[464.82925415 172.47172546 0.92363358]	[418.68130493 157.08508301 0.89811265]	[482.94070435 157.10656738 0.81867182]	[480.19979858 790.84124756 0.80837584]	[498.21655273 788.21105957 0.84037995]	[4.75111267e+02 7.65051392e+02 6.82188809e-01]	[4.26379425e+02 7.90822876e+02 7.71346092e-01]	[4.11022308e+02 7.88172302e+02 7.79269636e-01]	[441.7645874 765.01025391 0.76538986]
[457.19952393 190.26193237 0.87666714]	[449.52386475 239.16395569 0.8410663 ]	[382.8381958 239.12014771 0.82714921]	[357.12658691 341.7322998 0.89867783]	[336.68988037 439.24984741 0.92157978]	[518.72796631 241.65829468 0.82701319]	[541.81018066 339.2694397 0.89355612]	[544.40161133 431.46374512 0.86995697]	[446.89266968 441.8381958 0.72745532]	[408.39990234 441.86206055 0.70398808]	[421.33737183 593.16333008 0.81119645]	[436.60723877 749.70294189 0.81998122]	[485.39346313 441.84518433 0.72322899]	[482.75033569 595.73205566 0.84050536]	[480.32565308 749.67071533 0.85150844]	[441.77178955 174.86289978 0.93632501]	[464.93209839 172.51062012 0.91234195]	[418.78262329 159.53982544 0.895706 ]	[485.40740967 159.56962585 0.80177951]	[480.1975708 790.81689453 0.81123829]	[498.22738647 788.20446777 0.8407104 ]	[4.75143188e+02 7.65031799e+02 6.92350864e-01]	[4.26384796e+02 7.90825195e+02 7.67734170e-01]	[4.11027435e+02 7.88169006e+02 7.78065443e-01]	[4.41770630e+02 7.64963501e+02 7.62516737e-01]
[459.59735107 190.31190491 0.8914656 ]	[454.56234741 239.1736908 0.8494845 ]	[385.36947632 239.1269989 0.81452429]	[359.57272339 341.75027466 0.89227659]	[339.17025757 439.25521851 0.91983199]	[521.18640137 241.6542511 0.83629698]	[541.88409424 339.21115112 0.90926373]	[544.28942871 426.37515259 0.88745999]	[446.92086792 441.81436157 0.72719294]	[408.41467285 441.81872559 0.71032351]	[421.38464355 593.17999268 0.80542976]	[436.62579346 749.69958496 0.82330137]	[485.4095459 441.83361816 0.72306538]	[482.83673096 595.67541504 0.82879168]	[480.3416748 749.6505127 0.85578543]	[441.81118774 174.90693665 0.93291754]	[467.39486694 174.89219666 0.90430057]	[421.16583252 159.55497742 0.88592392]	[485.49172974 159.61798096 0.79015416]	[480.20617676 790.80072021 0.82146603]	[498.25097656 788.19335938 0.85134423]	[4.75134033e+02 7.64998291e+02 6.82475746e-01]	[4.26407623e+02 7.90824829e+02 7.63058960e-01]	[4.13505768e+02 7.88165710e+02 7.76447654e-01]	[4.41763275e+02 7.62518066e+02 7.61448741e-01]
[459.66247559 190.31362915 0.90002072]	[457.09716797 239.19064331 0.86237258]	[390.42367554 239.12008667 0.80910248]	[359.73995972 341.69616699 0.88748533]	[339.29782104 439.30755615 0.9025293 ]	[521.25396729 241.64888 0.84331137]	[541.9239502 339.26397705 0.9010486 ]	[541.88061523 426.41305542 0.88083094]	[449.45358276 441.84176636 0.71056122]	[411.02966309 441.83685303 0.69635618]	[421.39230347 595.71655273 0.79936826]	[436.66259766 749.62658691 0.83506572]	[485.4654541 441.86099243 0.70710373]	[482.86999512 598.23687744 0.82506794]	[480.35275269 749.62902832 0.86116695]	[441.89584351 174.90272522 0.9183718 ]	[467.49801636 174.90185547 0.88532311]	[421.26571655 159.57833862 0.8762449 ]	[487.97573853 162.15153503 0.78024709]	[480.22238159 790.79058838 0.82247692]	[498.26800537 788.18231201 0.84996367]	[4.75146149e+02 7.64961487e+02 6.81925356e-01]	[4.26416962e+02 7.90814148e+02 7.68376291e-01]	[4.13533661e+02 7.88141907e+02 7.80743599e-01]	[4.41779053e+02 7.59946289e+02 7.58965552e-01]
[459.72824097 190.35299683 0.91318375]	[457.20999146 241.64385986 0.88006604]	[393.00488281 239.12011719 0.81789291]	[359.82806396 341.74572754 0.87337202]	[341.78607178 439.25271606 0.89052081]	[521.35821533 241.67483521 0.85124832]	[544.30102539 339.25839233 0.90328556]	[541.81933594 426.37399292 0.88098663]	[451.98794556 444.31704712 0.70029831]	[413.55038452 441.87915039 0.69519973]	[423.80517578 598.28338623 0.79360086]	[436.6920166 749.62243652 0.8400147 ]	[487.95199585 444.3288269 0.69124961]	[482.89154053 598.32141113 0.82959396]	[480.3677063 749.63818359 0.86318362]	[444.35708618 174.92382812 0.90654284]	[472.53042603 174.95068359 0.87760097]	[421.33190918 159.64050293 0.86296123]	[490.52700806 164.73085022 0.77953118]	[480.22372437 790.79223633 0.82115507]	[498.26132202 788.18896484 0.84831148]	[4.75173706e+02 7.64961304e+02 6.88017547e-01]	[4.26406586e+02 7.90803162e+02 7.70988286e-01]	[4.13543121e+02 7.88124451e+02 7.82047153e-01]	[4.41802246e+02 7.59944824e+02 7.59335995e-01]
[459.82818604 192.76992798 0.9227525 ]	[459.62753296 241.63613892 0.89438558]	[395.49887085 239.11116028 0.8269313 ]	[362.31109619 341.7640686 0.85661602]	[346.83728027 439.20513916 0.87608564]	[523.77307129 241.6378479 0.85624838]	[544.32098389 339.22674561 0.90286839]	[541.75952148 423.89715576 0.88197988]	[452.08407593 441.8555603 0.69350332]	[416.04125977 441.8565979 0.69595414]	[423.83288574 598.31842041 0.78957069]	[439.05618286 749.62286377 0.84060699]	[490.52224731 441.84933472 0.68004292]	[482.93597412 600.76721191 0.82641429]	[480.37664795 749.68414307 0.86108297]	[446.8963623 174.98167419 0.88259917]	[475.1098938 174.98902893 0.87885904]	[423.80691528 162.17481995 0.84078604]	[493.04354858 164.67567444 0.77252257]	[480.22488403 790.8104248 0.80770367]	[498.25778198 788.21252441 0.84543073]	[4.77632996e+02 7.65038391e+02 7.00466990e-01]	[4.26429626e+02 7.90802307e+02 7.74430454e-01]	[4.13580780e+02 7.88123779e+02 7.86685646e-01]	[4.41796509e+02 7.59944946e+02 7.57025242e-01]
[462.20278931 190.38546753 0.92082256]	[459.65176392 241.64839172 0.89896572]	[395.5177002 239.12837219 0.82783318]	[364.784729 341.80432129 0.84134638]	[349.45462036 439.22009277 0.87449807]	[523.80865479 241.64352417 0.85566735]	[544.34716797 339.17205811 0.91034514]	[541.74914551 426.36911011 0.87576294]	[452.06759644 441.8404541 0.69577754]	[416.03833008 441.8399353 0.69924188]	[423.88980103 595.7434082 0.76781601]	[439.05688477 749.63140869 0.84112328]	[488.01956177 441.84262085 0.68016475]	[482.95495605 600.85046387 0.83591527]	[482.71624756 749.69445801 0.8593654 ]	[446.94042969 174.96862793 0.875709 ]	[475.15429688 174.95227051 0.88603508]	[423.84295654 162.16351318 0.83913517]	[493.09463501 162.1590271 0.7847923 ]	[480.23361206 790.80957031 0.8026588 ]	[498.26690674 788.21185303 0.8413614 ]	[4.77632263e+02 7.65058777e+02 7.03562021e-01]	[4.26418884e+02 7.90801147e+02 7.77332246e-01]	[4.13572357e+02 7.88119141e+02 7.86010206e-01]	[441.78884888 759.9586792 0.76004547]
[462.22305298 192.78265381 0.92208052]	[459.69607544 241.63673401 0.9041028 ]	[395.56161499 239.11956787 0.83505958]	[364.83364868 341.7538147 0.8412326 ]	[354.47564697 439.22509766 0.89195359]	[523.85827637 241.65646362 0.8504914 ]	[544.38519287 339.20666504 0.90125006]	[541.76312256 428.91427612 0.86850792]	[454.54580688 441.78100586 0.70137823]	[416.07150269 441.76113892 0.70814461]	[423.92593384 593.1786499 0.76217186]	[439.05630493 749.64111328 0.83921289]	[490.51220703 441.80548096 0.68466163]	[482.95727539 600.77288818 0.8216238 ]	[482.7119751 749.70288086 0.85662699]	[446.95339966 175.01533508 0.868806 ]	[477.61257935 174.99339294 0.884848 ]	[423.88595581 162.15434265 0.82204318]	[493.12490845 164.6703186 0.78422952]	[480.23736572 790.81567383 0.80227369]	[500.67224121 788.21685791 0.84273446]	[4.77621338e+02 7.65068115e+02 7.01277971e-01]	[4.26439941e+02 7.90787964e+02 7.70561039e-01]	[4.13589722e+02 7.88110046e+02 7.83499122e-01]	[4.41786133e+02 7.62426270e+02 7.55175114e-01]
[462.25247192 192.86727905 0.92112482]	[459.72457886 241.65673828 0.905451 ]	[395.59082031 239.1388092 0.83513808]	[367.38983154 341.76113892 0.83122438]	[354.55218506 439.25753784 0.9059999 ]	[523.87957764 241.67488098 0.84833962]	[544.38989258 339.21621704 0.8984099 ]	[541.82122803 431.46798706 0.8715443 ]	[454.61248779 441.76599121 0.70704281]	[416.13119507 441.75436401 0.71636188]	[426.35015869 593.17486572 0.76661664]	[439.05670166 749.6361084 0.83827472]	[490.57458496 441.790802 0.68086624]	[482.95437622 598.30609131 0.81351101]	[480.37533569 749.72180176 0.85572934]	[449.43920898 175.0973053 0.85729975]	[477.65457153 175.08280945 0.8847298 ]	[426.35125732 164.71839905 0.81254703]	[495.58950806 164.74111938 0.78754836]	[480.23654175 790.82696533 0.79746276]	[498.26745605 788.22601318 0.84097373]	[4.75162140e+02 7.65087524e+02 7.05490768e-01]	[4.26436462e+02 7.90786255e+02 7.70814598e-01]	[4.13580170e+02 7.88106750e+02 7.81760871e-01]	[4.41776398e+02 7.59960388e+02 7.56898165e-01]
[462.21044922 192.8712616 0.92357433]	[459.74597168 241.646698 0.9073348 ]	[395.6210022 239.15068054 0.83694738]	[369.90161133 341.7739563 0.82769907]	[354.58898926 439.26049805 0.91092801]	[523.89117432 241.65136719 0.85011554]	[544.38781738 339.18438721 0.88381481]	[541.85131836 434.07778931 0.88337356]	[454.64447021 441.75180054 0.71372163]	[416.15863037 441.74520874 0.72388452]	[426.37564087 593.12536621 0.76754838]	[439.06240845 749.62713623 0.84134811]	[493.08383179 441.77554321 0.68535489]	[482.95480347 598.29925537 0.81264615]	[482.72143555 749.70788574 0.85695493]	[446.93356323 175.09985352 0.86247987]	[477.62216187 175.09338379 0.87896848]	[426.35845947 167.26611328 0.81655771]	[495.61209106 167.23648071 0.79840517]	[480.23876953 790.81341553 0.80601496]	[500.67819214 788.21386719 0.84268361]	[4.77623413e+02 7.65064026e+02 7.05367208e-01]	[4.28936859e+02 7.90749634e+02 7.76406348e-01]	[4.16035278e+02 7.88081299e+02 7.86329985e-01]	[4.41782654e+02 7.59940002e+02 7.56821096e-01]
[459.84094238 192.87756348 0.92460096]	[459.74172974 241.63433838 0.90831411]	[395.61706543 239.14201355 0.83808041]	[369.93182373 341.79528809 0.82655716]	[356.98303223 439.2996521 0.91668975]	[523.8894043 241.63748169 0.85249728]	[544.38726807 339.17333984 0.88158083]	[541.92218018 436.58496094 0.89337689]	[457.08123779 441.79568481 0.71645945]	[418.54983521 441.79397583 0.7232421 ]	[426.37112427 593.15045166 0.76821309]	[439.06137085 749.64312744 0.83947641]	[493.12310791 441.81118774 0.68814409]	[485.34341431 600.78009033 0.820081 ]	[482.71960449 749.69805908 0.85820782]	[446.91784668 177.47367859 0.85786551]	[475.15759277 175.10580444 0.8693552 ]	[426.34988403 167.3037262 0.81967163]	[495.60372925 167.25915527 0.80609107]	[480.24661255 790.80206299 0.81399554]	[500.68292236 788.20007324 0.84572375]	[4.77620667e+02 7.65051208e+02 7.01884210e-01]	[4.28923309e+02 7.90757446e+02 7.73618281e-01]	[4.16024353e+02 7.88087769e+02 7.83489764e-01]	[4.41789398e+02 7.62424622e+02 7.59294510e-01]
[459.81808472 192.89045715 0.9226132 ]	[459.74304199 241.6368866 0.90858471]	[395.61959839 239.14498901 0.83777142]	[369.92019653 341.79318237 0.82376486]	[356.98834229 441.66827393 0.91819012]	[523.88842773 241.6414032 0.85181749]	[544.39587402 339.17956543 0.88480288]	[544.36657715 439.12255859 0.91478384]	[457.12359619 441.85336304 0.72204441]	[418.565979 441.83505249 0.72430605]	[426.37783813 593.16650391 0.76603407]	[439.06765747 749.6159668 0.84198207]	[495.65704346 444.30825806 0.69047093]	[485.35122681 600.78668213 0.82050222]	[482.7258606 749.68725586 0.86023396]	[446.88897705 177.4954834 0.85696244]	[475.12918091 177.47351074 0.86388052]	[423.92401123 169.73751831 0.82044578]	[493.12475586 167.26504517 0.80425352]	[480.23834229 790.81634521 0.80849022]	[500.67462158 788.21362305 0.84269428]	[4.77631317e+02 7.65034058e+02 7.01824427e-01]	[4.28943054e+02 7.90757141e+02 7.76035666e-01]	[416.03375244 788.08752441 0.78890246]	[4.41789459e+02 7.59920044e+02 7.59660780e-01]
[459.79428101 192.90267944 0.92174888]	[459.72595215 241.64624023 0.9065975 ]	[395.60690308 239.15266418 0.83605778]	[369.89425659 341.76486206 0.82619029]	[354.58560181 439.25787354 0.90865684]	[523.8583374 241.64080811 0.85399616]	[544.36749268 339.16564941 0.88891721]	[544.47058105 439.16934204 0.9210574 ]	[457.11050415 441.87167358 0.71344 ]	[418.57925415 441.84503174 0.71864611]	[426.3807373 593.15856934 0.76532763]	[439.06903076 749.61663818 0.84257871]	[495.59606934 444.33636475 0.68083447]	[482.96685791 600.75402832 0.81550926]	[482.72543335 749.68713379 0.85990703]	[444.43685913 177.50315857 0.85933179]	[475.10079956 177.49087524 0.85767609]	[423.90036011 169.76603699 0.82758534]	[493.07635498 167.29493713 0.80486166]	[480.22903442 790.82891846 0.79896969]	[498.26959229 788.22271729 0.8353343 ]	[4.77633789e+02 7.65034668e+02 7.00807214e-01]	[4.28952393e+02 7.90775757e+02 7.73715973e-01]	[416.03826904 788.10150146 0.78843355]	[441.78817749 759.92108154 0.76028711]
[459.784729 192.91758728 0.92218441]	[459.70578003 241.65406799 0.90470839]	[395.56204224 239.15072632 0.83060122]	[364.86260986 341.80639648 0.82865667]	[354.51452637 439.25619507 0.90034103]	[523.84741211 241.65058899 0.8525843 ]	[544.3480835 339.18164062 0.88356501]	[546.91351318 441.73138428 0.90596133]	[457.0831604 441.86529541 0.70445305]	[416.15655518 441.84082031 0.70687097]	[426.38742065 593.15423584 0.7636705 ]	[439.06625366 749.64202881 0.83783132]	[495.59713745 444.33685303 0.67762226]	[482.95175171 600.79528809 0.8248409 ]	[482.7210083 749.67529297 0.85809201]	[444.4118042 177.51478577 0.86314696]	[475.07699585 177.49388123 0.85557973]	[423.88433838 169.78160095 0.83016336]	[490.56863403 169.72406006 0.80558527]	[480.24026489 790.81402588 0.81095994]	[500.67312622 788.20532227 0.83951449]	[4.77634888e+02 7.65025940e+02 6.97064757e-01]	[4.28940948e+02 7.90753540e+02 7.83757925e-01]	[416.02368164 788.08459473 0.79658306]	[4.41801880e+02 7.62428101e+02 7.58423388e-01]
[459.74258423 192.94313049 0.9241178 ]	[459.67752075 241.67607117 0.90220994]	[395.52990723 239.1558075 0.82654905]	[364.83459473 341.77050781 0.83749527]	[354.44412231 439.20095825 0.88401544]	[523.82623291 241.67573547 0.85053319]	[544.33093262 339.17718506 0.88687402]	[546.96917725 441.71502686 0.8968758 ]	[457.06933594 441.86566162 0.70500696]	[416.15710449 441.84729004 0.71122277]	[423.92080688 595.72625732 0.76657331]	[439.06115723 749.64294434 0.83583528]	[493.12197876 444.33505249 0.6794216 ]	[482.93283081 600.85186768 0.83723414]	[480.37536621 749.67852783 0.85807014]	[444.35723877 177.52163696 0.86890298]	[472.57553101 177.52011108 0.85034585]	[423.81463623 169.746521 0.83679855]	[490.54766846 169.77778625 0.8152706 ]	[480.2487793 790.81860352 0.81006634]	[500.68054199 788.20758057 0.839854 ]	[4.75165039e+02 7.65031738e+02 6.96774542e-01]	[4.28951263e+02 7.90757202e+02 7.81900346e-01]	[416.03344727 788.09295654 0.79739571]	[4.41795105e+02 7.62429626e+02 7.57770061e-01]
[459.67745972 192.94891357 0.92211735]	[459.61828613 241.69238281 0.89213258]	[393.07269287 239.18386841 0.81608909]	[364.79934692 341.77471924 0.84045631]	[349.45245361 439.20715332 0.87431252]	[523.76989746 241.69236755 0.84764916]	[544.30072021 339.10662842 0.87762088]	[547.0178833 439.32095337 0.88600612]	[454.61001587 441.87637329 0.69465995]	[416.13009644 441.85873413 0.702034 ]	[423.88458252 593.1697998 0.77461058]	[436.69741821 749.64788818 0.83476526]	[493.05548096 444.34570312 0.66971809]	[482.91619873 600.7947998 0.83419049]	[480.36734009 749.6685791 0.86098272]	[441.90484619 177.51524353 0.8820945 ]	[470.02386475 177.5271759 0.84841651]	[421.35195923 167.30003357 0.84658825]	[490.49960327 169.81959534 0.82384861]	[480.26239014 790.8125 0.81422907]	[500.68908691 788.1930542 0.83938313]	[4.75154785e+02 7.65015198e+02 6.99832439e-01]	[4.28921082e+02 7.90770447e+02 7.84305513e-01]	[413.59359741 788.10095215 0.79713726]	[441.79467773 762.43634033 0.7629059 ]
[459.6237793 192.93278503 0.91250116]	[457.21539307 241.65592957 0.88455397]	[393.02493286 239.16014099 0.81426489]	[362.30831909 341.78604126 0.8542887 ]	[349.37835693 439.21026611 0.87369674]	[521.34893799 241.66816711 0.85215628]	[541.95355225 339.181427 0.87650436]	[547.00067139 441.75701904 0.88477951]	[451.99899292 441.79440308 0.69921017]	[413.52859497 441.7779541 0.69310164]	[423.8812561 590.64245605 0.7778905 ]	[436.69265747 749.64831543 0.8313781 ]	[488.00146484 441.83413696 0.68095595]	[482.88824463 598.25177002 0.82408714]	[482.71591187 749.64703369 0.85823172]	[441.85696411 177.4868927 0.89448059]	[467.49523926 177.49845886 0.85336709]	[421.30288696 167.27626038 0.85459465]	[487.97695923 169.77438354 0.81668794]	[480.23364258 790.80480957 0.80929244]	[500.68252563 788.19165039 0.82536858]	[4.77654663e+02 7.64986694e+02 6.90680861e-01]	[428.98962402 790.75115967 0.79597175]	[416.05648804 788.10430908 0.81407082]	[4.41796478e+02 7.62434692e+02 7.49419630e-01]
[457.16827393 192.93600464 0.89845836]	[457.14376831 241.67546082 0.86827451]	[390.50192261 239.18492126 0.80410874]	[362.20159912 341.81304932 0.86560118]	[344.29309082 439.18395996 0.8793909 ]	[521.27142334 241.72715759 0.83638775]	[541.94372559 339.20407104 0.87213004]	[547.00311279 441.78509521 0.88534653]	[449.48913574 441.84378052 0.69722497]	[411.03622437 441.82156372 0.68906528]	[423.80712891 593.19421387 0.79012746]	[436.68008423 749.65588379 0.83522457]	[487.94976807 444.30447388 0.68482941]	[482.85821533 598.2442627 0.83108932]	[480.37359619 749.65002441 0.85722923]	[441.77990723 175.11169434 0.90260184]	[464.97729492 177.52383423 0.86111104]	[421.22247314 164.71575928 0.85893404]	[485.47528076 169.7822876 0.82685608]	[480.24041748 790.81097412 0.80730522]	[500.69009399 788.19116211 0.82574177]	[4.77648560e+02 7.64988525e+02 6.91396713e-01]	[428.99621582 790.7557373 0.79764521]	[416.05636597 788.11090088 0.81554168]	[4.41791443e+02 7.62437012e+02 7.54641771e-01]
[457.12893677 192.93640137 0.89219534]	[454.62533569 241.64984131 0.84886867]	[387.88122559 239.18455505 0.8014307 ]	[359.75805664 341.80047607 0.87706023]	[341.75817871 439.22845459 0.89465094]	[521.20178223 241.71203613 0.83069211]	[541.87493896 339.18664551 0.87269318]	[547.0144043 441.72558594 0.8866663 ]	[446.96148682 441.77511597 0.70828491]	[410.95123291 441.76794434 0.69243991]	[423.78939819 590.61083984 0.80220169]	[436.6723938 749.65362549 0.83695978]	[485.44970703 441.80670166 0.70012325]	[482.85412598 595.71075439 0.82719254]	[482.71459961 749.65307617 0.8542695 ]	[441.73068237 177.48170471 0.89546984]	[464.91134644 177.52632141 0.86938393]	[421.1708374 167.19966125 0.86075044]	[485.43191528 167.2986145 0.82703698]	[480.24243164 790.81140137 0.80849522]	[500.69509888 788.19317627 0.82576251]	[4.77658936e+02 7.65001709e+02 6.93310499e-01]	[428.99127197 790.7510376 0.79722452]	[416.04251099 788.105896 0.81116831]	[4.41789551e+02 7.62435913e+02 7.57054329e-01]
[457.12802124 192.93856812 0.89236861]	[454.62393188 241.64996338 0.84884167]	[387.87884521 239.18733215 0.80110157]	[359.75860596 341.8041687 0.87642837]	[341.75802612 439.22827148 0.89467472]	[521.20385742 241.70657349 0.83182943]	[541.87139893 339.17462158 0.87465435]	[547.01190186 441.72671509 0.88735819]	[446.96282959 441.77340698 0.70881039]	[410.95013428 441.76791382 0.69335371]	[423.79104614 590.60943604 0.80282956]	[436.67184448 749.65301514 0.83698088]	[485.45410156 441.80477905 0.70059872]	[482.84436035 595.71575928 0.82978171]	[482.7147522 749.64672852 0.85488951]	[441.73013306 177.48326111 0.89494139]	[464.91311646 177.52937317 0.86861718]	[421.17178345 167.19682312 0.86044359]	[485.43447876 167.30166626 0.82717741]	[480.23904419 790.81079102 0.80799234]	[500.69274902 788.19262695 0.82548785]	[4.77660400e+02 7.64990662e+02 6.92537785e-01]	[428.99304199 790.75134277 0.79648596]	[416.04232788 788.10583496 0.81063467]	[4.41789825e+02 7.62433594e+02 7.56717682e-01]
[454.57125854 192.94607544 0.88040048]	[452.05889893 241.61825562 0.84088683]	[385.32949829 239.1645813 0.81669134]	[359.63793945 341.79055786 0.8841269 ]	[339.2862854 439.28900146 0.9072572 ]	[518.75628662 241.69702148 0.82477379]	[541.77850342 339.19900513 0.85761672]	[546.98986816 441.6907959 0.89125228]	[444.42245483 441.70834351 0.72620022]	[405.83468628 441.70428467 0.70886803]	[423.7729187 590.5567627 0.80547416]	[436.64471436 749.67254639 0.83299321]	[485.38433838 441.73171997 0.71711582]	[482.75924683 595.69976807 0.8365407 ]	[480.34838867 749.63214111 0.85373348]	[439.29006958 175.11207581 0.89316237]	[462.42907715 177.57789612 0.87289935]	[418.76702881 164.71012878 0.8734954 ]	[482.96066284 169.82910156 0.85903209]	[480.22628784 790.80584717 0.80278945]	[500.67788696 788.18096924 0.81972677]	[4.77640472e+02 7.64975952e+02 6.89088404e-01]	[4.28979218e+02 7.90774353e+02 7.89990187e-01]	[413.59454346 788.12518311 0.80491608]	[4.41780670e+02 7.62459229e+02 7.58404493e-01]
[452.06488037 192.94992065 0.87413985]	[449.48400879 241.63322449 0.83764452]	[382.82363892 239.15205383 0.82778215]	[357.20852661 341.82034302 0.87917745]	[339.22460938 439.29367065 0.91289562]	[518.69006348 241.72566223 0.81280589]	[541.68267822 339.2668457 0.84158659]	[546.97198486 439.32531738 0.89531457]	[444.34924316 441.78591919 0.7348125 ]	[403.33206177 441.79214478 0.72232825]	[421.35946655 590.56054688 0.8096593 ]	[436.63275146 749.62261963 0.83186531]	[482.95413208 441.79382324 0.72409934]	[480.3571167 595.72277832 0.83521426]	[480.34088135 749.61340332 0.85177559]	[439.2456665 177.47872925 0.88903683]	[462.38104248 177.57208252 0.88060498]	[418.73968506 164.72077942 0.86553884]	[482.90802002 169.82337952 0.86383873]	[480.22360229 790.82617188 0.80054444]	[500.67834473 788.18981934 0.82117128]	[4.77640045e+02 7.62507507e+02 6.87284708e-01]	[4.28970062e+02 7.90805298e+02 7.81124651e-01]	[413.57806396 788.14581299 0.80175698]	[4.41766693e+02 7.59913391e+02 7.53401220e-01]
[446.96420288 192.93800354 0.8835578 ]	[444.43530273 241.68510437 0.85267943]	[380.25198364 239.15953064 0.84829807]	[357.07952881 341.75921631 0.8894937 ]	[339.06216431 439.23013306 0.91997933]	[516.16040039 244.22706604 0.79928321]	[536.66253662 339.15188599 0.84651119]	[544.50897217 439.24493408 0.91284144]	[441.85479736 441.79656982 0.75774193]	[400.84411621 441.80529785 0.73972607]	[421.24468994 593.18029785 0.82256401]	[436.60476685 749.64306641 0.83334202]	[482.82809448 441.80633545 0.74386096]	[480.27664185 598.20782471 0.83621919]	[480.31182861 749.63208008 0.84846371]	[439.1159668 177.48548889 0.88397008]	[462.22573853 177.55247498 0.9103806 ]	[418.6086731 167.24488831 0.86068869]	[480.37960815 169.84130859 0.88022125]	[480.20858765 790.83740234 0.79513633]	[498.24642944 788.19805908 0.82207865]	[4.75154541e+02 7.64971558e+02 6.80547953e-01]	[4.28968018e+02 7.90797668e+02 7.86866605e-01]	[413.56570435 788.15020752 0.80845869]	[4.41746094e+02 7.59947083e+02 7.57231176e-01]
[446.91439819 192.92518616 0.88901263]	[444.36019897 241.69543457 0.86568266]	[380.15750122 239.16801453 0.85325438]	[357.01980591 341.77078247 0.8765682 ]	[336.61828613 439.20343018 0.91381073]	[513.57977295 244.24365234 0.79506308]	[534.16271973 339.24807739 0.82974273]	[544.38708496 436.68984985 0.9081068 ]	[441.7878418 441.84570312 0.75805843]	[400.7649231 441.83648682 0.74570936]	[421.18798828 593.16796875 0.82286394]	[436.60583496 749.65887451 0.83761358]	[482.77774048 441.86975098 0.74083644]	[480.25488281 595.71044922 0.83218396]	[480.28039551 749.64709473 0.84674346]	[436.69284058 177.49420166 0.88095957]	[459.8527832 177.51864624 0.91927326]	[416.16540527 167.28172302 0.8459506 ]	[480.31933594 169.84216309 0.88512611]	[480.20751953 790.84185791 0.79848146]	[498.22485352 788.19055176 0.8243022 ]	[4.75112366e+02 7.64989685e+02 6.76660717e-01]	[4.28976746e+02 7.90809998e+02 7.78654575e-01]	[413.57110596 788.17102051 0.80853391]	[4.41740448e+02 7.59960999e+02 7.57852674e-01]
[444.41845703 192.94934082 0.90080684]	[441.90512085 244.20692444 0.87345201]	[380.10409546 239.18449402 0.84971678]	[354.58364868 341.75808716 0.86732662]	[336.55249023 439.27642822 0.91764748]	[508.48052979 246.78245544 0.80407798]	[529.07946777 339.23260498 0.81871116]	[544.28265381 436.6109314 0.88713741]	[441.76315308 441.86669922 0.75268573]	[400.73770142 441.8661499 0.74078429]	[421.15332031 593.12561035 0.82166147]	[436.60110474 749.67791748 0.84251094]	[482.74740601 444.31692505 0.7355901 ]	[480.23318481 595.69671631 0.83086783]	[480.25146484 749.65698242 0.84773427]	[436.60479736 177.51997375 0.86702669]	[459.80923462 177.51539612 0.92452794]	[416.07873535 169.7946167 0.8346011 ]	[480.28231812 169.85031128 0.88986909]	[480.23153687 793.2154541 0.80292934]	[498.22952271 788.18780518 0.8255887 ]	[4.75081024e+02 7.64979736e+02 6.67998374e-01]	[4.28996216e+02 7.90820923e+02 7.83872724e-01]	[413.59082031 788.18640137 0.8183704 ]	[441.73181152 759.96130371 0.7698378 ]
[444.35479736 192.95101929 0.90936136]	[441.8135376 241.72471619 0.89040363]	[377.68258667 239.17425537 0.85167259]	[354.456604 341.72094727 0.84827435]	[336.48977661 439.25393677 0.91533446]	[505.97848511 244.24859619 0.81315935]	[526.49414062 339.14041138 0.84989214]	[541.82745361 434.08535767 0.87021011]	[441.69845581 441.80722046 0.75934845]	[400.69570923 441.82830811 0.74827522]	[418.7644043 595.71112061 0.81363201]	[436.61157227 749.72314453 0.83901161]	[480.34085083 441.8132019 0.7361477 ]	[480.20623779 593.15856934 0.83273053]	[480.23510742 749.73376465 0.84250945]	[436.56085205 177.50839233 0.86623728]	[459.75827026 177.52931213 0.93061233]	[413.60101318 169.75552368 0.82720786]	[480.17611694 169.83529663 0.87006056]	[480.24298096 793.29089355 0.81127143]	[498.22677612 788.23803711 0.83418083]	[4.72584900e+02 7.65053528e+02 6.79200709e-01]	[4.29001770e+02 7.90847473e+02 7.75831819e-01]	[413.58618164 788.2131958 0.8135978 ]	[441.72921753 762.48962402 0.77620804]
[444.29574585 192.95729065 0.91491103]	[441.72506714 241.73162842 0.89463198]	[377.61508179 239.18159485 0.8461042 ]	[349.44873047 341.73980713 0.83862889]	[334.02606201 439.27615356 0.90764046]	[505.87338257 244.25941467 0.82225776]	[526.4173584 339.2527771 0.83488828]	[541.70495605 434.04699707 0.85304219]	[439.30340576 441.83190918 0.75371659]	[400.65304565 441.85140991 0.7423923 ]	[418.72290039 598.29107666 0.8198505 ]	[436.59384155 752.17852783 0.82364935]	[480.27386475 441.8338623 0.73169249]	[480.23922729 590.64471436 0.84314734]	[480.19454956 749.74694824 0.83801162]	[434.0713501 177.52148438 0.85915953]	[459.70578003 177.51498413 0.92284721]	[413.5007019 169.76022339 0.8111912 ]	[480.14581299 167.30459595 0.86079025]	[480.18255615 793.28479004 0.80716366]	[498.15289307 790.59002686 0.81689453]	[4.72525391e+02 7.65067627e+02 6.92597747e-01]	[4.31509491e+02 7.90827820e+02 7.77491212e-01]	[416.027771 788.22351074 0.80829787]	[441.7086792 765.01934814 0.76653588]
[441.86883545 193.00086975 0.92018425]	[439.31695557 244.20677185 0.89602959]	[377.57125854 239.18185425 0.84198707]	[346.81451416 341.80773926 0.831532 ]	[333.93804932 439.27111816 0.89131939]	[503.44512939 246.74594116 0.82784772]	[524.00445557 339.22097778 0.84857768]	[539.24273682 431.56100464 0.83950645]	[439.19802856 441.80569458 0.75302726]	[398.25473022 441.81845093 0.74518847]	[418.71740723 595.70574951 0.80711502]	[436.59631348 752.20898438 0.81852371]	[480.16372681 441.81451416 0.72676712]	[480.24884033 590.62719727 0.84037364]	[480.14910889 749.70507812 0.83297253]	[431.55325317 177.57321167 0.84396303]	[459.6595459 177.57437134 0.90515125]	[410.98977661 169.81750488 0.8064729 ]	[477.74804688 169.73217773 0.85250151]	[480.18606567 793.26623535 0.81627119]	[498.14770508 788.23535156 0.82358944]	[4.67506683e+02 7.64999451e+02 6.77564085e-01]	[4.31514557e+02 7.90827576e+02 7.78253496e-01]	[416.03735352 788.2321167 0.81227517]	[441.69985962 765.03686523 0.76611996]
[441.78509521 193.02403259 0.92053956]	[439.26431274 244.22134399 0.89801764]	[377.52261353 239.19033813 0.83315015]	[344.28808594 341.79748535 0.84594125]	[328.91772461 439.24716187 0.87784874]	[503.37576294 244.27204895 0.83410513]	[523.94030762 339.10742188 0.86560357]	[536.71594238 431.47897339 0.82358289]	[439.13232422 441.75256348 0.76150215]	[398.22027588 441.76339722 0.75779349]	[418.64807129 593.16967773 0.79789376]	[436.57525635 752.19537354 0.81660378]	[477.70101929 441.76519775 0.7266199 ]	[480.21557617 588.05737305 0.84734696]	[480.13223267 749.64422607 0.83324713]	[428.97229004 177.61077881 0.83109057]	[459.59020996 177.61947632 0.8814283 ]	[408.45343018 169.84527588 0.80687493]	[477.69888306 169.76780701 0.85304517]	[480.17022705 793.22790527 0.81437445]	[495.69735718 788.19885254 0.81228364]	[4.67495911e+02 7.62454895e+02 6.66564345e-01]	[4.31503052e+02 7.90836670e+02 7.83031642e-01]	[416.03582764 788.2354126 0.81893802]	[4.41682495e+02 7.65010193e+02 7.63709664e-01]
[441.73043823 193.01911926 0.91882479]	[439.21520996 244.23558044 0.89700705]	[375.1026001 239.19842529 0.82783735]	[341.82830811 341.79321289 0.8538909 ]	[326.37432861 439.19830322 0.8741281 ]	[503.32324219 246.76019287 0.83516598]	[523.89929199 339.09799194 0.8727805 ]	[534.14575195 428.99758911 0.81204563]	[439.07513428 441.77920532 0.74899578]	[398.16552734 441.7805481 0.75021607]	[418.6708374 593.11968994 0.80170304]	[436.57952881 752.20123291 0.81734729]	[477.65151978 441.79794312 0.71885443]	[480.23330688 588.07403564 0.85344172]	[480.13928223 749.77734375 0.82392544]	[428.91949463 177.6101532 0.82990545]	[457.16702271 177.62156677 0.86665088]	[408.41003418 169.86488342 0.81587571]	[477.65652466 169.79411316 0.84700024]	[477.72012329 793.30877686 0.79902995]	[495.66537476 790.6114502 0.81824225]	[4.69968384e+02 7.65081299e+02 6.86068654e-01]	[4.31510193e+02 7.93236267e+02 7.76981056e-01]	[413.58612061 790.61657715 0.81216764]	[4.41685181e+02 7.65030090e+02 7.61380255e-01]
[441.74035645 192.99920654 0.92083383]	[439.17453003 244.22080994 0.89558083]	[375.06921387 239.19404602 0.8246901 ]	[341.78787231 341.7755127 0.85599196]	[326.28433228 439.25375366 0.88416243]	[503.26556396 246.77825928 0.83872223]	[523.86279297 339.1328125 0.88281727]	[531.58477783 431.50097656 0.81165022]	[439.0614624 441.80758667 0.7430318 ]	[398.17068481 441.81234741 0.74627388]	[418.71368408 590.64086914 0.80909348]	[436.5703125 749.76550293 0.81753135]	[477.61608887 441.81948853 0.71235383]	[480.21878052 585.57122803 0.86003953]	[480.16543579 752.23718262 0.82379925]	[428.94836426 177.60392761 0.83141708]	[457.15234375 177.60050964 0.86642003]	[408.40609741 172.25210571 0.82460618]	[475.14874268 169.81045532 0.82055783]	[4.77740479e+02 7.95802002e+02 7.73120463e-01]	[495.6628418 790.66699219 0.79785651]	[4.69974731e+02 7.67509583e+02 7.09061265e-01]	[4.31509064e+02 7.93264282e+02 7.67295897e-01]	[413.5798645 790.63568115 0.80387151]	[4.41685486e+02 7.64988953e+02 7.54422009e-01]
[439.32400513 192.97576904 0.92570847]	[439.11566162 244.24084473 0.88500541]	[375.01605225 239.20361328 0.81588644]	[341.69207764 341.78671265 0.86917931]	[323.73724365 439.25830078 0.89500552]	[500.85012817 246.80644226 0.83538121]	[523.83764648 339.1600647 0.88639897]	[531.56719971 431.52593994 0.81116885]	[436.6729126 441.78924561 0.7344234 ]	[398.14743042 441.80224609 0.7393176 ]	[418.71051025 590.59326172 0.80627918]	[436.58929443 752.22387695 0.81698745]	[475.14755249 441.78277588 0.70165884]	[480.16882324 585.44592285 0.88013506]	[480.19039917 754.77374268 0.80907893]	[426.41384888 177.57875061 0.83819753]	[454.65112305 177.59126282 0.85142022]	[405.87680054 172.25244141 0.83538818]	[472.58312988 169.84962463 0.81367534]	[4.80204681e+02 7.98389832e+02 7.40880311e-01]	[4.98210144e+02 7.90738098e+02 7.79741406e-01]	[4.70016083e+02 7.67624207e+02 7.03264713e-01]	[4.31477234e+02 7.93324585e+02 7.63365567e-01]	[413.53979492 790.64984131 0.80305666]	[441.70050049 765.05615234 0.76579326]
[439.26419067 192.99316406 0.93121231]	[439.06893921 244.24842834 0.87618053]	[374.97375488 241.6239624 0.80939955]	[339.28240967 341.79907227 0.87654895]	[321.25830078 439.31878662 0.90420902]	[500.77639771 246.83076477 0.83475214]	[523.8024292 339.20700073 0.89225799]	[529.07781982 434.0524292 0.81682312]	[436.63308716 441.80023193 0.72966671]	[398.12322998 441.82580566 0.73863822]	[418.68792725 593.12341309 0.80288047]	[436.55999756 752.26452637 0.80955076]	[475.09701538 441.78167725 0.69642746]	[480.10314941 585.50927734 0.86792356]	[480.19784546 759.86401367 0.80304486]	[423.90774536 177.59423828 0.84600371]	[454.57702637 177.61480713 0.84339637]	[403.38082886 169.85220337 0.83540088]	[472.54104614 169.84555054 0.8207705 ]	[4.77736481e+02 8.03520203e+02 7.33572960e-01]	[4.98172485e+02 7.93291565e+02 7.37286866e-01]	[4.72519989e+02 7.70101135e+02 7.22819090e-01]	[4.31479370e+02 7.93337280e+02 7.66597569e-01]	[413.52697754 790.66644287 0.80250186]	[4.41689880e+02 7.67506714e+02 7.64893711e-01]
[439.2328186 193.01194763 0.92138392]	[436.69946289 246.74533081 0.86637574]	[372.51196289 241.6754303 0.79974717]	[339.23422241 344.25415039 0.8772704 ]	[321.16278076 439.31655884 0.91280609]	[500.75866699 249.32327271 0.83648986]	[523.77832031 339.23495483 0.8920458 ]	[529.0793457 434.09155273 0.82292628]	[436.61322021 441.85037231 0.72486722]	[398.09967041 441.86730957 0.7299552 ]	[418.67990112 590.63549805 0.81487894]	[436.57318115 752.27203369 0.80920011]	[475.08724976 441.83535767 0.69344789]	[477.7494812 585.59136963 0.86078453]	[480.25643921 762.50933838 0.82133132]	[423.88537598 177.60752869 0.84135503]	[454.54171753 180.05357361 0.83451754]	[403.32278442 169.84320068 0.84426409]	[470.01989746 172.25875854 0.82396722]	[4.80282013e+02 8.08658813e+02 7.92725325e-01]	[5.00714874e+02 8.01002502e+02 7.30829000e-01]	[4.70041718e+02 7.70228149e+02 7.37978578e-01]	[4.31499969e+02 7.95803162e+02 7.66790211e-01]	[413.55053711 790.69018555 0.79926604]	[441.69711304 765.0927124 0.77381122]
[439.13787842 195.37437439 0.90822381]	[436.63354492 246.78840637 0.85358351]	[369.98187256 244.22257996 0.78530097]	[339.21960449 344.33209229 0.87403262]	[321.15808105 441.7507019 0.91602522]	[500.7171936 249.30317688 0.82967854]	[521.42486572 339.23120117 0.89213365]	[529.06616211 434.10559082 0.82405812]	[436.57702637 441.81408691 0.72370273]	[398.06738281 441.82705688 0.72943473]	[418.65390015 593.14245605 0.80195242]	[434.1260376 752.2520752 0.80365425]	[472.59472656 441.81185913 0.69221473]	[477.65197754 587.9800415 0.83467436]	[480.25326538 765.0534668 0.82605875]	[423.77096558 177.60427856 0.8499198 ]	[449.49993896 180.08869934 0.83032155]	[400.86236572 169.84938049 0.86068743]	[467.49029541 172.31533813 0.8321805 ]	[4.80248260e+02 8.11281860e+02 7.93046713e-01]	[4.98252838e+02 8.08602844e+02 7.75451422e-01]	[4.72538696e+02 7.72695801e+02 7.23066449e-01]	[4.31538544e+02 7.95825745e+02 7.68857479e-01]	[413.57788086 790.71655273 0.79684347]	[4.39284729e+02 7.65075562e+02 7.49637246e-01]
[439.10119629 195.41300964 0.90897691]	[436.61773682 249.32754517 0.85478741]	[369.95159912 246.75396729 0.78371286]	[339.19219971 344.3414917 0.87585169]	[318.77038574 441.85861206 0.90646315]	[500.72793579 249.39855957 0.83519191]	[521.42651367 339.27160645 0.88851988]	[529.02886963 436.69662476 0.84354317]	[436.57495117 441.83892822 0.72059828]	[398.05300903 441.86032104 0.72127897]	[418.65835571 590.61590576 0.80942059]	[436.58001709 752.24987793 0.80856204]	[472.60726929 441.83450317 0.6888501 ]	[477.6619873 588.08032227 0.82648796]	[480.21084595 770.07806396 0.84276593]	[421.33609009 180.04740906 0.85889041]	[449.4375 180.12794495 0.83419567]	[400.77279663 169.82803345 0.86137462]	[467.4581604 172.35122681 0.84062433]	[4.80150848e+02 8.16395874e+02 7.58325934e-01]	[4.98178436e+02 8.11236206e+02 7.78424561e-01]	[4.70003845e+02 7.77872803e+02 6.91363692e-01]	[4.31506042e+02 7.95852966e+02 7.63481021e-01]	[416.03207397 790.71453857 0.7980237 ]	[4.39302277e+02 7.65059021e+02 7.29994774e-01]
[439.11135864 195.42698669 0.91377592]	[436.59356689 249.38761902 0.85400701]	[369.92224121 246.81764221 0.78119224]	[339.18887329 346.84744263 0.87438118]	[318.76602173 441.90481567 0.90124655]	[500.72344971 251.84733582 0.83802974]	[521.42492676 341.67541504 0.88647509]	[529.06268311 439.14575195 0.85085684]	[436.56173706 444.36697388 0.71044815]	[398.04608154 444.39083862 0.71234679]	[418.64328003 595.69165039 0.81092405]	[436.58615112 752.2230835 0.81436843]	[472.58926392 444.36038208 0.68470955]	[472.60540771 590.61846924 0.77887124]	[480.16455078 770.16033936 0.83544707]	[421.3460083 180.08274841 0.8555671 ]	[446.97171021 180.14706421 0.83507377]	[400.75866699 169.86253357 0.87598968]	[464.97332764 172.3598938 0.83686543]	[4.77662201e+02 8.18961060e+02 7.43271232e-01]	[4.95631104e+02 8.11334045e+02 7.53554344e-01]	[4.67485321e+02 7.80419739e+02 6.87393963e-01]	[4.28969269e+02 7.95831665e+02 7.76765704e-01]	[413.57388306 790.68829346 0.79723912]	[4.39317810e+02 7.65035400e+02 7.19480515e-01]
[439.07028198 195.4410553 0.90327138]	[436.57696533 251.84423828 0.85567135]	[369.91055298 249.32339478 0.78193408]	[339.18954468 349.38241577 0.87378055]	[318.75790405 444.3041687 0.89680839]	[500.71105957 251.88975525 0.83901578]	[521.43212891 341.69604492 0.88411623]	[531.53344727 439.22106934 0.85350466]	[436.55078125 444.40371704 0.70507634]	[398.03643799 446.87716675 0.70914698]	[418.65777588 598.28808594 0.82636642]	[436.64929199 752.277771 0.82024264]	[472.59197998 444.40164185 0.67973644]	[475.09207153 598.27978516 0.78405458]	[480.14468384 770.253479 0.8240549 ]	[421.30184937 180.07850647 0.85255748]	[446.93130493 182.61080933 0.83416331]	[400.70477295 172.25921631 0.88959074]	[464.94985962 172.39944458 0.84350121]	[4.72566681e+02 8.18912537e+02 7.36630321e-01]	[4.90528717e+02 8.13761902e+02 7.48521924e-01]	[4.69979767e+02 7.82966553e+02 6.66985035e-01]	[4.26453033e+02 7.93350708e+02 7.81971097e-01]	[413.58966064 790.63952637 0.80870235]	[4.41716492e+02 7.67481750e+02 7.34631538e-01]
[439.11883545 195.51158142 0.90033793]	[436.56369019 251.94271851 0.8697921 ]	[369.91131592 251.85702515 0.79101539]	[339.17282104 351.96075439 0.88041794]	[318.7593689 444.41958618 0.8808344 ]	[500.70626831 251.95953369 0.84713125]	[523.76220703 341.7828064 0.87618327]	[531.53936768 441.68331909 0.85937101]	[434.10794067 446.91796875 0.70081884]	[395.64260864 446.94989014 0.70368439]	[418.6739502 603.31201172 0.85317439]	[436.69900513 752.25482178 0.82866347]	[472.53237915 446.9276123 0.67463422]	[472.52703857 600.82495117 0.79220122]	[480.13299561 770.19885254 0.8306759 ]	[421.3338623 182.68244934 0.83112639]	[446.93701172 182.6882019 0.831824 ]	[400.68572998 172.33642578 0.90426886]	[464.94134521 172.39421082 0.84122688]	[4.67456757e+02 8.13883545e+02 7.31862485e-01]	[4.87957031e+02 8.11301453e+02 7.52306283e-01]	[4.70018646e+02 7.80428772e+02 6.77559853e-01]	[4.26454407e+02 7.93311890e+02 7.86195934e-01]	[416.05093384 790.61297607 0.81898457]	[4.41760437e+02 7.65081299e+02 7.38001466e-01]
[439.12579346 195.5078125 0.90121549]	[436.56893921 251.94577026 0.87112832]	[369.91265869 251.85699463 0.79123008]	[339.17184448 351.96270752 0.88018322]	[318.75930786 444.4203186 0.88111597]	[500.7086792 251.96517944 0.84725988]	[523.7723999 341.81063843 0.87337679]	[531.53619385 441.68319702 0.85993105]	[434.10098267 446.92861938 0.69980311]	[395.63577271 446.96063232 0.70248145]	[418.67221069 603.32867432 0.85529768]	[436.6803894 752.24395752 0.82642531]	[472.52401733 446.93914795 0.67399383]	[472.51901245 600.83837891 0.79321635]	[480.13638306 770.18511963 0.83022666]	[421.34133911 182.67826843 0.83033812]	[446.94418335 182.6829071 0.8310504 ]	[400.68618774 172.3372345 0.90507591]	[464.94235229 172.38951111 0.8402468 ]	[4.67493286e+02 8.16316406e+02 7.30715215e-01]	[4.87976074e+02 8.11310486e+02 7.51176775e-01]	[4.70021271e+02 7.80413818e+02 6.74169183e-01]	[4.28948334e+02 7.93320190e+02 7.90154755e-01]	[416.06680298 790.61010742 0.81894213]	[4.41746674e+02 7.65068909e+02 7.30383992e-01]
[436.6937561 195.57884216 0.8894816 ]	[436.55200195 254.37246704 0.88214123]	[367.42346191 251.95109558 0.79769963]	[339.17242432 354.5177002 0.89096069]	[318.75592041 446.93743896 0.86916441]	[500.7071228 254.41061401 0.86036593]	[523.796875 344.31994629 0.86296016]	[531.56781006 441.75509644 0.85669339]	[434.08230591 452.0098877 0.69656885]	[395.6010437 452.05255127 0.70294076]	[418.62091064 605.87561035 0.85337293]	[439.05810547 752.25012207 0.83674878]	[470.05084229 452.05316162 0.67446983]	[467.45608521 603.31231689 0.80999976]	[480.1340332 770.28771973 0.82539481]	[421.25180054 185.23152161 0.84393698]	[446.88931274 185.22480774 0.8418532 ]	[400.66088867 172.39076233 0.91048813]	[464.92282104 172.45497131 0.8496061 ]	[4.69966980e+02 8.16373657e+02 7.43301868e-01]	[4.87988953e+02 8.11342224e+02 7.68803835e-01]	[4.70034546e+02 7.83004272e+02 6.81039691e-01]	[426.43267822 793.28887939 0.79737931]	[416.05429077 790.59014893 0.82288766]	[4.41779541e+02 7.65077332e+02 7.48119354e-01]
[439.08691406 198.10575867 0.87337708]	[436.55438232 254.44329834 0.8931216 ]	[369.91372681 254.40853882 0.80790353]	[339.16970825 357.02481079 0.89987969]	[318.74441528 449.51269531 0.86636651]	[500.68807983 254.49116516 0.87192327]	[523.80004883 346.87332153 0.85283107]	[531.57385254 441.80371094 0.85020149]	[434.03707886 452.07247925 0.69894958]	[395.58847046 454.56362915 0.70513773]	[418.63592529 605.921875 0.85968536]	[436.6824646 752.27844238 0.83221012]	[469.97628784 454.59896851 0.68073732]	[467.39376831 603.38262939 0.82078207]	[480.1109314 772.72106934 0.81484157]	[421.28253174 190.3105011 0.87351537]	[444.45135498 190.25491333 0.85546088]	[400.73669434 174.87072754 0.9122929 ]	[464.89828491 172.47685242 0.86590433]	[4.67425934e+02 8.16392334e+02 7.47176170e-01]	[4.87932556e+02 8.13763000e+02 7.67673910e-01]	[4.72543243e+02 7.85506104e+02 6.77591085e-01]	[426.40374756 793.31591797 0.80097729]	[416.03646851 790.60137939 0.81894213]	[4.41734406e+02 7.67486328e+02 7.52558231e-01]
[439.13931274 203.18612671 0.86659861]	[436.55712891 256.98303223 0.90247798]	[367.41726685 256.96112061 0.8191011 ]	[339.16448975 357.19165039 0.91547418]	[318.69854736 457.08129883 0.88564694]	[500.68218994 257.01577759 0.8796829 ]	[523.82861328 354.59399414 0.88145816]	[534.1539917 444.4362793 0.82471329]	[431.56271362 459.65176392 0.71532631]	[395.53823853 459.64831543 0.71897978]	[418.56106567 605.96118164 0.86208034]	[436.66650391 754.75921631 0.82221133]	[469.97262573 459.69335938 0.6981281 ]	[464.86984253 605.92498779 0.84007293]	[477.70870972 777.82489014 0.78872812]	[421.30871582 192.88380432 0.9142108 ]	[446.89935303 192.82107544 0.88179958]	[400.72689819 175.05319214 0.90507227]	[464.91387939 174.98121643 0.84792143]	[4.67490082e+02 8.24036133e+02 7.51157701e-01]	[4.85496918e+02 8.18875000e+02 7.55791664e-01]	[4.69966705e+02 7.88100342e+02 6.96046948e-01]	[4.26381500e+02 7.95799744e+02 7.72205710e-01]	[4.13589508e+02 7.90641968e+02 7.90200233e-01]	[4.41725830e+02 7.67522095e+02 7.39213407e-01]
[439.14520264 205.72637939 0.87141085]	[436.57144165 257.10632324 0.90049833]	[369.91665649 257.0413208 0.82487631]	[339.14624023 359.67663574 0.91161966]	[318.68899536 459.60519409 0.90210402]	[500.71130371 257.17947388 0.86887455]	[523.8414917 357.11932373 0.8957026 ]	[534.14544678 449.52331543 0.81028849]	[431.5 459.69683838 0.71767938]	[395.49658203 459.68936157 0.71521497]	[418.54592896 608.50616455 0.84883505]	[436.64416504 752.28955078 0.8238163 ]	[467.44293213 459.73330688 0.70499855]	[462.42730713 606.05554199 0.84289473]	[4.77676178e+02 7.80421631e+02 7.76123762e-01]	[421.3538208 192.93205261 0.92140353]	[446.91625977 192.90609741 0.89260066]	[400.77001953 177.53665161 0.88013005]	[464.94537354 177.53193665 0.81824082]	[4.67477966e+02 8.29050903e+02 7.82607496e-01]	[4.85467316e+02 8.24043884e+02 7.60407388e-01]	[4.64936157e+02 7.88201843e+02 7.07646012e-01]	[4.26371399e+02 7.95801819e+02 7.58607209e-01]	[4.13580231e+02 7.90638855e+02 7.81113923e-01]	[4.41727203e+02 7.67488403e+02 7.11522043e-01]
[439.14816284 210.7991333 0.89229751]	[436.57098389 259.63748169 0.87754917]	[369.92059326 257.18228149 0.81637186]	[339.1416626 362.19961548 0.8940782 ]	[318.65362549 459.63586426 0.91024029]	[500.70907593 259.70452881 0.85061395]	[523.82086182 359.58499146 0.90052855]	[534.10638428 454.57388306 0.81524873]	[431.52008057 459.81375122 0.71447355]	[393.06658936 459.80001831 0.71315598]	[416.14855957 608.62347412 0.83249396]	[436.63394165 752.27624512 0.82010996]	[467.4866333 462.26376343 0.69379026]	[464.84030151 611.07055664 0.81692803]	[477.60342407 785.56317139 0.7978282 ]	[421.36117554 195.41052246 0.91659606]	[446.97363281 195.38859558 0.88252282]	[400.734375 180.05618286 0.8731572 ]	[467.47323608 180.08842468 0.77277243]	[4.64931122e+02 8.29281860e+02 8.24073255e-01]	[4.82938507e+02 8.29090332e+02 8.15855324e-01]	[4.64872986e+02 7.90707825e+02 7.39363611e-01]	[4.23868225e+02 7.95791748e+02 7.68126190e-01]	[4.13563019e+02 7.90629028e+02 7.81089604e-01]	[4.41731659e+02 7.67479248e+02 6.99559152e-01]
[truncated: 121 more rows]
