# Supplementary material for: Evaluation of functional tests performance using a camera-based and machine learning approach
Source: PLoS One. 2023 Nov 3;18(11):e0288279. doi: 10.1371/journal.pone.0288279 (PMC10624324; doi:10.1371/journal.pone.0288279)
Supplement: S1 Data — This dataset includes all the extracted keypoints of movements and the associated features and statistics, which were used for the analyses presented in the main manuscript. (ZIP) [file pone.0288279.s001.zip › PLOS_data_28032023/original_movement_data/CSV/000042_PNJN_P_crop.csv]

[534.14916992 231.34461975 0.85963142]	[526.42486572 310.89834595 0.85740685]	[457.20574951 303.24069214 0.81425905]	[423.79910278 423.78787231 0.87420994]	[426.37289429 541.71392822 0.86602026]	[600.77093506 313.51864624 0.81629503]	[629.11560059 421.37207031 0.84998965]	[626.46166992 541.76934814 0.90785164]	[528.98077393 526.45843506 0.69011295]	[485.35708618 528.97937012 0.68037498]	[485.47344971 693.19573975 0.79445124]	[4.85366058e+02 8.52303833e+02 8.39597523e-01]	[572.66088867 523.96148682 0.66827887]	[562.47363281 695.79901123 0.83147311]	[5.57221985e+02 8.52266296e+02 8.01366866e-01]	[521.27587891 213.50372314 0.92947543]	[546.92785645 215.88937378 0.92044872]	[498.27206421 213.5075531 0.94364226]	[567.46508789 215.94248962 0.90408266]	[5.67561768e+02 8.98467407e+02 7.97808290e-01]	[5.82965881e+02 8.90785522e+02 8.42600703e-01]	[5.44329346e+02 8.65138000e+02 7.76958585e-01]	[4.85455444e+02 8.95920898e+02 7.76836574e-01]	[4.67486115e+02 8.93259338e+02 7.34474897e-01]	[4.93067902e+02 8.67637878e+02 6.99817598e-01]
[534.14868164 231.3447113 0.85954428]	[526.42437744 310.90139771 0.85784334]	[457.20608521 303.24249268 0.81417483]	[423.79916382 423.78475952 0.87481087]	[426.37335205 541.71160889 0.86529124]	[600.77203369 313.52017212 0.81646359]	[629.11523438 421.37509155 0.84971327]	[626.4621582 541.76727295 0.90800202]	[528.96923828 526.46417236 0.69033617]	[485.34918213 528.98443604 0.68069845]	[485.47283936 693.19696045 0.79490519]	[4.85366791e+02 8.52304443e+02 8.40046167e-01]	[572.64215088 526.40429688 0.66799963]	[562.47979736 695.81109619 0.8307153 ]	[5.57224915e+02 8.52267334e+02 8.01811218e-01]	[521.27471924 213.50285339 0.92930293]	[546.92785645 215.88835144 0.92036963]	[498.27258301 213.50741577 0.94374019]	[567.4654541 215.94100952 0.90380609]	[5.67562744e+02 8.98470154e+02 7.97629118e-01]	[5.82967102e+02 8.90789001e+02 8.42999458e-01]	[5.44330811e+02 8.65140320e+02 7.77062416e-01]	[4.85461273e+02 8.95920349e+02 7.76971221e-01]	[4.69955688e+02 8.93262085e+02 7.34535336e-01]	[4.93067047e+02 8.67640442e+02 7.00141907e-01]
[534.14624023 231.33827209 0.85824466]	[526.43041992 310.8979187 0.85701644]	[457.21676636 303.23443604 0.81603849]	[423.81951904 423.77554321 0.87240195]	[426.37524414 541.70874023 0.86587852]	[600.77105713 313.52307129 0.81797582]	[629.12347412 421.39746094 0.84625459]	[626.46203613 541.76922607 0.90713733]	[528.96166992 526.47961426 0.68866134]	[482.96121216 528.99304199 0.67977864]	[485.46890259 693.20935059 0.79501092]	[4.85360809e+02 8.52301880e+02 8.40682209e-01]	[572.64416504 526.42468262 0.66612631]	[562.47363281 698.31671143 0.83258086]	[5.57224121e+02 8.52260498e+02 8.01992059e-01]	[521.27911377 213.49690247 0.93097454]	[546.9331665 215.88938904 0.92100412]	[500.64120483 213.50706482 0.94669867]	[567.4699707 215.96151733 0.90365696]	[5.67562073e+02 8.98470642e+02 7.95699298e-01]	[5.82963013e+02 8.90786194e+02 8.40724468e-01]	[5.44328125e+02 8.65130798e+02 7.78261185e-01]	[4.85471710e+02 8.95920654e+02 7.75712430e-01]	[4.69959930e+02 8.93262268e+02 7.35665321e-01]	[4.93063507e+02 8.67637756e+02 6.97639048e-01]
[534.13909912 231.32958984 0.85669059]	[526.44311523 310.89877319 0.85415643]	[459.60324097 303.22799683 0.81732309]	[423.82559204 423.7963562 0.8689971 ]	[426.38644409 541.71411133 0.86385071]	[600.78533936 313.52862549 0.81952035]	[629.12670898 423.77322388 0.84350091]	[626.45617676 541.79199219 0.90778571]	[528.96044922 526.47393799 0.69031996]	[482.96282959 528.98516846 0.68081486]	[485.46893311 693.20220947 0.79527289]	[4.85361542e+02 8.52292358e+02 8.42622817e-01]	[572.64678955 526.41607666 0.66773683]	[562.47180176 698.31616211 0.83028084]	[5.57222534e+02 8.52254822e+02 8.00677955e-01]	[521.27642822 213.49085999 0.93191558]	[546.93353271 215.88858032 0.92176497]	[500.64529419 213.51026917 0.94723296]	[567.46948242 215.97561646 0.90275288]	[5.67561157e+02 8.98474731e+02 7.91685462e-01]	[5.82959534e+02 8.90786255e+02 8.37888002e-01]	[5.44325256e+02 8.65122437e+02 7.75836706e-01]	[4.85480713e+02 8.95909851e+02 7.76468217e-01]	[4.69973541e+02 8.93252625e+02 7.37538218e-01]	[4.93058929e+02 8.67623108e+02 6.95285797e-01]
[534.17205811 231.33442688 0.85762167]	[526.45300293 310.89309692 0.85046589]	[459.6159668 303.23184204 0.81818098]	[423.84799194 421.38122559 0.86890304]	[426.3999939 539.31060791 0.85764176]	[600.80273438 313.52160645 0.82059878]	[629.12091064 423.80285645 0.84342575]	[626.43127441 541.78106689 0.90175521]	[528.98345947 526.47521973 0.68919551]	[485.35412598 528.98937988 0.68085235]	[485.4798584 693.19018555 0.79428428]	[4.85365082e+02 8.52302002e+02 8.39004159e-01]	[575.14776611 526.41204834 0.66777629]	[564.81219482 698.29650879 0.82967144]	[5.57194153e+02 8.52256042e+02 7.97897398e-01]	[521.30297852 213.48913574 0.93287313]	[546.96893311 215.89134216 0.91714358]	[500.67034912 213.48036194 0.95135593]	[567.50360107 215.96603394 0.90004957]	[5.67569092e+02 8.98471619e+02 7.91507065e-01]	[5.82960205e+02 8.90780151e+02 8.37760210e-01]	[5.41926208e+02 8.65125183e+02 7.74261773e-01]	[4.85462952e+02 8.95906433e+02 7.80489028e-01]	[4.67490112e+02 8.93248047e+02 7.40906239e-01]	[4.93072449e+02 8.67642761e+02 6.99559510e-01]
[534.17724609 231.32104492 0.8551771 ]	[526.45965576 310.89465332 0.84912664]	[459.61679077 303.23406982 0.81772906]	[423.86102295 421.35998535 0.86875486]	[426.40988159 539.32080078 0.85746491]	[600.81707764 313.5234375 0.82194054]	[629.12359619 423.80380249 0.84314775]	[626.42541504 541.78411865 0.90267146]	[528.98712158 526.49316406 0.68636072]	[485.34683228 529.00244141 0.67999458]	[485.47616577 693.20965576 0.79363602]	[4.85366180e+02 8.52307434e+02 8.38482082e-01]	[575.16577148 526.43518066 0.6663388 ]	[564.81793213 698.33673096 0.83238977]	[5.57198120e+02 8.52253479e+02 7.99761891e-01]	[521.29693604 213.47668457 0.93054426]	[546.97113037 213.559021 0.91771954]	[500.66537476 213.48381042 0.94938982]	[567.50531006 215.96008301 0.90191185]	[5.67571533e+02 8.98467590e+02 7.91886508e-01]	[5.82961060e+02 8.90777954e+02 8.37500334e-01]	[5.41925598e+02 8.65123047e+02 7.74491251e-01]	[4.85461334e+02 8.95901428e+02 7.81941295e-01]	[4.6748877e+02 8.9324469e+02 7.4187237e-01]	[4.93075500e+02 8.67643494e+02 6.99457705e-01]
[536.66485596 231.34011841 0.86172402]	[526.4644165 310.89831543 0.84820813]	[459.6184082 303.2350769 0.81771308]	[423.86419678 421.36419678 0.86844587]	[426.41293335 539.31726074 0.85679746]	[600.83215332 313.52935791 0.82427818]	[629.12030029 423.81518555 0.84211135]	[626.42431641 541.78051758 0.90183473]	[528.98779297 526.49017334 0.68777382]	[485.34707642 529.00079346 0.68098086]	[485.47363281 693.20501709 0.79407948]	[4.85369507e+02 8.52305115e+02 8.37959886e-01]	[575.16534424 526.43353271 0.66740561]	[564.8145752 698.31677246 0.83178985]	[5.57196350e+02 8.52246887e+02 7.98797250e-01]	[521.32403564 213.49485779 0.93036973]	[546.99749756 213.56497192 0.91239846]	[500.68789673 213.49040222 0.95480376]	[567.52471924 215.94207764 0.89824212]	[5.67563232e+02 8.98463562e+02 7.94117570e-01]	[5.82953857e+02 8.90773499e+02 8.37240934e-01]	[5.41928772e+02 8.65108032e+02 7.72585392e-01]	[4.85460205e+02 8.95904968e+02 7.81287372e-01]	[4.67485779e+02 8.93246277e+02 7.41318762e-01]	[4.93079193e+02 8.67640503e+02 6.99012876e-01]
[536.66296387 231.33682251 0.8609184 ]	[526.46954346 310.89981079 0.84752578]	[459.62338257 303.23501587 0.81816405]	[423.86740112 421.36630249 0.86827105]	[426.41043091 539.3182373 0.85699022]	[600.83728027 313.53164673 0.82497036]	[629.11645508 423.81695557 0.84213471]	[626.41967773 541.78106689 0.90199733]	[528.99456787 526.48626709 0.68627584]	[485.34484863 528.99597168 0.6810717 ]	[485.47158813 693.21069336 0.79347438]	[4.85369537e+02 8.52305908e+02 8.38314652e-01]	[575.18322754 526.43322754 0.66685981]	[564.81213379 698.31970215 0.83171242]	[5.57200989e+02 8.52263000e+02 7.99378693e-01]	[521.32403564 213.49012756 0.93042046]	[546.99847412 213.56349182 0.91233575]	[500.68890381 213.48510742 0.95535493]	[567.52410889 215.94535828 0.8993609 ]	[5.67567566e+02 8.98468323e+02 7.93217897e-01]	[5.82957153e+02 8.90777344e+02 8.38141263e-01]	[5.41931030e+02 8.65132141e+02 7.74103522e-01]	[4.85461731e+02 8.95899170e+02 7.82544851e-01]	[4.67487854e+02 8.93241943e+02 7.42244780e-01]	[4.93075775e+02 8.67642273e+02 6.99410796e-01]
[536.67999268 231.36224365 0.86554158]	[526.46655273 310.90631104 0.84745079]	[459.6164856 303.24917603 0.81519878]	[423.8770752 421.38034058 0.86048406]	[426.39578247 541.69287109 0.8589921 ]	[600.84155273 313.53146362 0.82462096]	[629.12554932 423.80853271 0.8412146 ]	[626.41790771 541.77618408 0.90207744]	[528.99029541 526.47045898 0.68792385]	[482.96264648 526.51586914 0.68094176]	[485.47293091 693.20471191 0.79394186]	[4.85371216e+02 8.52321167e+02 8.36914539e-01]	[575.17144775 526.4173584 0.66742873]	[562.47955322 698.31280518 0.83131564]	[5.57208984e+02 8.52267822e+02 8.00096512e-01]	[521.33605957 213.50288391 0.9319874 ]	[547.01495361 215.89453125 0.90834057]	[500.69015503 213.48849487 0.95663512]	[567.54272461 215.95007324 0.89790618]	[5.67572998e+02 8.98474365e+02 7.92690754e-01]	[5.82962524e+02 8.90782410e+02 8.38601828e-01]	[5.44301575e+02 8.65139648e+02 7.74128079e-01]	[4.85469788e+02 8.95913940e+02 7.81545997e-01]	[4.67491730e+02 8.93257446e+02 7.40257502e-01]	[4.93076019e+02 8.67664307e+02 7.01920629e-01]
[536.70812988 231.38717651 0.86985463]	[526.46936035 310.91412354 0.84730792]	[459.62142944 303.253479 0.81581599]	[423.88912964 421.3482666 0.85919213]	[426.38961792 541.69293213 0.8589884 ]	[600.8447876 313.54724121 0.82608461]	[629.13067627 423.8008728 0.84095019]	[626.42034912 541.79058838 0.90469253]	[528.97888184 526.4800415 0.68820083]	[482.95562744 528.98181152 0.68298668]	[485.48873901 693.20831299 0.79168248]	[4.85374939e+02 8.52308044e+02 8.37920010e-01]	[575.15765381 526.4251709 0.66595435]	[564.8137207 698.3303833 0.83292216]	[5.57209839e+02 8.52263000e+02 8.01241338e-01]	[521.35693359 213.52297974 0.93410897]	[547.03533936 215.90895081 0.90248251]	[500.69555664 213.49313354 0.9571054 ]	[567.55657959 215.95237732 0.89433014]	[5.67564087e+02 8.98473267e+02 7.93864250e-01]	[5.82958496e+02 8.90782959e+02 8.38581502e-01]	[5.44301636e+02 8.65128418e+02 7.73683250e-01]	[4.85466797e+02 8.95905273e+02 7.83198059e-01]	[4.69956909e+02 8.93251465e+02 7.40555525e-01]	[4.93080170e+02 8.67645325e+02 6.98571622e-01]
[536.71203613 231.4108429 0.87267923]	[526.47210693 310.902771 0.84653616]	[459.62936401 303.24026489 0.81894869]	[423.89379883 421.35574341 0.85880482]	[426.38623047 541.69445801 0.85972196]	[600.83905029 313.54238892 0.82577181]	[629.14813232 423.78970337 0.83908135]	[626.43682861 541.78820801 0.90340668]	[528.98138428 526.47821045 0.68920702]	[482.96185303 528.98144531 0.68303454]	[485.48648071 693.21783447 0.79039592]	[4.85374878e+02 8.52315063e+02 8.37213933e-01]	[575.15112305 526.42089844 0.66730118]	[564.81237793 698.33728027 0.83304524]	[5.57210693e+02 8.52264526e+02 8.00984621e-01]	[521.36486816 213.53974915 0.93526971]	[547.04205322 215.92773438 0.90095073]	[500.7038269 213.48576355 0.95686996]	[567.56677246 215.9702301 0.89289677]	[5.67558105e+02 8.98472107e+02 7.94231474e-01]	[5.82956909e+02 8.90782104e+02 8.38411391e-01]	[5.44304138e+02 8.65130188e+02 7.72981763e-01]	[4.85466705e+02 8.95909241e+02 7.81842411e-01]	[4.67491486e+02 8.93252075e+02 7.40009904e-01]	[4.93083221e+02 8.67655396e+02 7.00031817e-01]
[536.73760986 231.43333435 0.87921357]	[526.4588623 310.8968811 0.84907097]	[459.62536621 303.23910522 0.82019126]	[423.88845825 421.35238647 0.86274695]	[426.38793945 541.69775391 0.86072439]	[600.82336426 313.52908325 0.82421821]	[629.15240479 423.7795105 0.83747077]	[626.45672607 541.78186035 0.90271878]	[528.97424316 526.47381592 0.68960756]	[482.95523071 528.97607422 0.68234676]	[485.48196411 693.25402832 0.78635633]	[4.85376343e+02 8.52301453e+02 8.38009834e-01]	[575.14788818 526.4175415 0.66678828]	[564.80889893 700.83685303 0.83473706]	[5.57210327e+02 8.52261902e+02 8.00980985e-01]	[521.3838501 213.563797 0.93746537]	[547.05560303 215.94670105 0.89884418]	[500.71035767 213.4732666 0.95530319]	[567.57000732 215.9750824 0.89152873]	[5.67561523e+02 8.98479736e+02 7.92038143e-01]	[5.82961121e+02 8.90785950e+02 8.38296056e-01]	[5.44302795e+02 8.65119202e+02 7.71068931e-01]	[4.85467590e+02 8.95905823e+02 7.82119334e-01]	[4.69959229e+02 8.93249084e+02 7.39682257e-01]	[4.93082153e+02 8.67633911e+02 6.97088957e-01]
[536.7177124 233.81741333 0.88291413]	[526.44720459 310.89306641 0.85089219]	[459.61734009 303.24127197 0.81996298]	[423.88366699 421.35791016 0.86394131]	[426.38897705 539.29931641 0.85775721]	[600.8102417 313.52536011 0.82213426]	[629.17199707 421.38467407 0.83797747]	[626.46887207 541.77001953 0.90352136]	[528.97918701 526.4777832 0.68928617]	[482.95782471 528.97613525 0.68316925]	[485.49359131 693.26635742 0.78329825]	[4.85372864e+02 8.52288879e+02 8.38081300e-01]	[575.15673828 526.42510986 0.66621649]	[562.47192383 700.83325195 0.83322179]	[5.57214355e+02 8.52269836e+02 8.00594509e-01]	[521.38677979 215.91308594 0.94078332]	[547.03747559 215.97750854 0.90062374]	[500.71478271 213.46644592 0.95456892]	[567.56182861 215.99188232 0.89186311]	[5.67558533e+02 8.98476868e+02 7.94348955e-01]	[5.82956177e+02 8.90785095e+02 8.39868844e-01]	[5.44313477e+02 8.65128479e+02 7.74919271e-01]	[4.85469055e+02 8.95893188e+02 7.82162070e-01]	[4.69965240e+02 8.93239014e+02 7.39200711e-01]	[4.93068207e+02 8.67620789e+02 6.93542719e-01]
[536.71588135 233.83995056 0.88476968]	[526.44805908 310.90292358 0.8494544 ]	[459.60626221 303.24887085 0.81610894]	[423.88796997 421.34368896 0.86600459]	[426.39001465 539.29553223 0.85702157]	[600.82220459 313.54003906 0.82299858]	[629.17681885 423.77624512 0.83163679]	[626.46728516 541.76287842 0.9036088 ]	[528.98724365 526.4911499 0.68927407]	[482.96478271 528.99267578 0.6833607 ]	[485.48751831 693.26251221 0.78521359]	[4.85373566e+02 8.52282104e+02 8.37487161e-01]	[575.16223145 526.43432617 0.66617447]	[562.47961426 700.84448242 0.8343724 ]	[5.57217163e+02 8.52285461e+02 8.01776886e-01]	[521.38702393 215.93547058 0.93923962]	[547.04742432 216.00083923 0.89683586]	[500.71224976 213.44111633 0.9488728 ]	[567.56829834 215.97706604 0.8820321 ]	[5.67560791e+02 8.98479675e+02 7.94207096e-01]	[5.82958130e+02 8.90788574e+02 8.40514064e-01]	[5.44313904e+02 8.67569580e+02 7.76454568e-01]	[4.85474304e+02 8.95891846e+02 7.82248855e-01]	[4.69970459e+02 8.93237610e+02 7.38949001e-01]	[4.93067017e+02 8.67612122e+02 6.90181375e-01]
[536.67779541 233.8213501 0.87822795]	[526.44445801 310.89154053 0.84867102]	[459.6020813 303.24490356 0.81523824]	[423.87554932 421.37106323 0.86410326]	[426.38928223 539.30908203 0.85745591]	[600.82275391 313.52719116 0.82195288]	[631.59063721 421.39874268 0.83220583]	[626.47637939 541.77416992 0.90431887]	[528.98687744 526.49377441 0.68851626]	[482.96270752 528.99768066 0.68176484]	[485.48480225 693.26696777 0.78517234]	[4.85371887e+02 8.52289795e+02 8.36382627e-01]	[575.15759277 526.43682861 0.66559565]	[562.47619629 700.83868408 0.83301991]	[5.57229309e+02 8.52289246e+02 8.01434755e-01]	[521.36340332 215.9059906 0.94088477]	[547.02270508 215.98693848 0.90366447]	[500.71456909 213.45977783 0.95348239]	[567.56085205 215.98085022 0.88548094]	[5.67560852e+02 8.98481323e+02 7.93847620e-01]	[5.82958191e+02 8.90793457e+02 8.39290798e-01]	[5.44327759e+02 8.67581116e+02 7.79404402e-01]	[4.85466461e+02 8.95893433e+02 7.82715917e-01]	[4.69962830e+02 8.93240417e+02 7.38626719e-01]	[4.93064148e+02 8.67628540e+02 6.90855980e-01]
[536.67230225 231.45341492 0.87604034]	[526.43890381 310.87002563 0.84787709]	[459.60488892 303.22311401 0.81865776]	[423.8767395 421.33483887 0.86903846]	[426.37789917 539.3170166 0.86097407]	[600.82110596 313.52133179 0.82153785]	[631.58752441 423.79620361 0.83019376]	[626.47161865 541.76043701 0.90479088]	[528.99884033 526.5010376 0.68861514]	[485.35528564 529.00231934 0.68081361]	[485.47711182 693.25817871 0.78839719]	[4.85368439e+02 8.52281494e+02 8.35981667e-01]	[575.15808105 526.44885254 0.66585618]	[564.81036377 700.87402344 0.83677602]	[5.57245178e+02 8.52329834e+02 8.03263307e-01]	[521.35461426 215.89767456 0.94252795]	[547.01141357 215.97494507 0.90634483]	[500.70690918 213.45758057 0.95425195]	[567.54754639 215.95646667 0.88913596]	[5.67567932e+02 8.98497437e+02 7.95457661e-01]	[5.82965027e+02 8.90809326e+02 8.44789863e-01]	[5.44332336e+02 8.67629211e+02 7.89036393e-01]	[4.85471832e+02 8.95877380e+02 7.82717764e-01]	[4.69966553e+02 8.93227539e+02 7.37183630e-01]	[4.93060852e+02 8.67619690e+02 6.87496781e-01]
[534.18115234 231.43501282 0.87175918]	[526.42565918 310.86990356 0.8516413 ]	[459.5965271 303.21795654 0.81880039]	[423.87023926 421.34506226 0.86791503]	[426.37243652 539.32080078 0.86005038]	[600.79486084 313.52667236 0.81810635]	[631.5947876 423.77871704 0.83219588]	[626.48596191 541.762146 0.90559566]	[528.98931885 526.49731445 0.68830794]	[485.34851074 528.99456787 0.67985404]	[485.45214844 695.79089355 0.78745061]	[4.85368561e+02 8.52303284e+02 8.36526871e-01]	[572.67315674 526.45233154 0.66566145]	[562.48156738 700.84619141 0.83182579]	[5.57244202e+02 8.52330505e+02 8.03475678e-01]	[521.31036377 213.56564331 0.94162142]	[546.97460938 215.95440674 0.91694701]	[500.68566895 213.46282959 0.95015633]	[567.51629639 215.97003174 0.89834011]	[5.67557556e+02 8.98497498e+02 7.97689319e-01]	[5.82958740e+02 8.90812805e+02 8.46156955e-01]	[5.44340393e+02 8.67628052e+02 7.88875520e-01]	[4.85469330e+02 8.95889893e+02 7.84244120e-01]	[4.69963837e+02 8.93240112e+02 7.40703821e-01]	[4.93065552e+02 8.67655762e+02 6.99066520e-01]
[531.56402588 231.39749146 0.87069136]	[524.01489258 310.86669922 0.8584339 ]	[457.15328979 303.23342896 0.80999118]	[423.80218506 421.34207153 0.88004082]	[423.91281128 539.31524658 0.86920547]	[598.3145752 313.51519775 0.80918545]	[629.15594482 423.78799438 0.83668602]	[626.47650146 541.72735596 0.90379161]	[526.46765137 529.019104 0.6908291 ]	[482.86578369 531.53833008 0.67754441]	[485.46133423 700.87805176 0.79141009]	[4.85376160e+02 8.52332886e+02 8.36927533e-01]	[572.58215332 526.50506592 0.65858281]	[562.44689941 700.92871094 0.84130228]	[5.57255005e+02 8.52360413e+02 8.03167641e-01]	[521.21856689 213.5297699 0.9335106 ]	[544.49603271 215.93806458 0.94126594]	[498.2482605 213.49641418 0.93011785]	[565.08526611 215.95948792 0.91483343]	[5.67546936e+02 8.98507385e+02 7.99197316e-01]	[5.82959412e+02 8.90820251e+02 8.47363770e-01]	[5.44366333e+02 8.67657104e+02 7.93066263e-01]	[4.85470001e+02 8.95891479e+02 7.87320316e-01]	[4.69965576e+02 8.93244080e+02 7.44765997e-01]	[4.93079407e+02 8.67690125e+02 7.07258582e-01]
[528.96881104 231.42431641 0.88937861]	[523.95294189 310.87783813 0.87437636]	[454.64865112 303.27410889 0.79352701]	[421.39837646 421.32778931 0.88846439]	[423.90118408 541.71240234 0.87576222]	[595.73406982 313.50326538 0.80507392]	[629.11181641 423.83956909 0.83794856]	[626.47399902 541.74206543 0.90306568]	[526.42120361 529.01794434 0.69539523]	[482.82620239 531.54205322 0.67890805]	[485.44250488 698.37341309 0.79134214]	[4.85383789e+02 8.52326782e+02 8.35385799e-01]	[570.08221436 526.50646973 0.66207981]	[562.44061279 700.92077637 0.83848417]	[5.57262451e+02 8.52360107e+02 8.04213285e-01]	[518.77868652 213.52981567 0.92236453]	[544.39941406 215.96112061 0.95745939]	[498.17105103 213.50616455 0.91644692]	[565.02075195 215.95666504 0.93056369]	[5.67544250e+02 8.98507385e+02 7.99468040e-01]	[5.82961304e+02 8.90820435e+02 8.47500861e-01]	[5.44373901e+02 8.67656372e+02 7.95583248e-01]	[4.85467316e+02 8.95904053e+02 7.84827352e-01]	[4.69968750e+02 8.93252197e+02 7.41991758e-01]	[4.93087555e+02 8.67674805e+02 7.05178738e-01]
[526.4588623 231.4226532 0.90344185]	[523.90789795 310.89993286 0.88151574]	[454.58007812 305.76425171 0.78307664]	[421.39880371 421.3012085 0.89114743]	[423.86584473 539.30743408 0.87737608]	[595.66656494 313.52700806 0.8045485 ]	[629.1137085 423.85125732 0.83859062]	[626.43780518 541.7979126 0.90821725]	[526.42382812 526.48480225 0.70367956]	[482.83105469 528.98492432 0.68459535]	[485.44796753 698.30090332 0.78281456]	[4.85381683e+02 8.52299927e+02 8.33324730e-01]	[570.07983398 526.44616699 0.6692844 ]	[562.43463135 700.90576172 0.83313584]	[5.57272339e+02 8.52345093e+02 8.05779874e-01]	[518.73388672 213.55813599 0.91440523]	[544.29760742 215.98904419 0.95482016]	[498.12408447 215.88337708 0.90560365]	[564.93505859 215.97050476 0.9423551 ]	[5.67534302e+02 8.98511719e+02 7.97986269e-01]	[5.82960449e+02 8.90822571e+02 8.44702363e-01]	[5.44381042e+02 8.67637207e+02 7.90605545e-01]	[4.85462006e+02 8.95899048e+02 7.87665725e-01]	[4.69969910e+02 8.93247070e+02 7.40701735e-01]	[4.93091949e+02 8.67635193e+02 6.93888009e-01]
[526.45898438 231.42329407 0.90369672]	[523.91491699 310.90222168 0.88051295]	[454.59088135 305.75973511 0.78384954]	[421.39785767 421.30374146 0.89121515]	[423.86517334 539.30963135 0.87791944]	[595.67559814 313.5357666 0.80509901]	[629.11450195 423.85360718 0.83786297]	[626.43566895 541.79827881 0.90743792]	[526.43676758 526.48760986 0.70243168]	[482.83889771 528.98962402 0.68509668]	[485.43615723 698.29296875 0.78475124]	[4.85388580e+02 8.52319885e+02 8.33565652e-01]	[570.09265137 526.44921875 0.66839421]	[562.44171143 700.89440918 0.8305977 ]	[5.57259094e+02 8.52329163e+02 8.01085532e-01]	[518.73303223 213.55656433 0.91419941]	[544.29797363 215.98751831 0.95505911]	[498.11868286 213.56735229 0.90547878]	[564.9352417 215.96676636 0.9421792 ]	[5.67546448e+02 9.00972839e+02 7.95706749e-01]	[5.82958435e+02 8.90824524e+02 8.43879461e-01]	[5.44369995e+02 8.67615906e+02 7.85021245e-01]	[4.85483826e+02 8.95908203e+02 7.81989336e-01]	[4.69986877e+02 8.93256836e+02 7.40154624e-01]	[4.93092804e+02 8.67656067e+02 6.96981907e-01]
[524.0244751 233.82678223 0.91559851]	[523.83392334 310.94500732 0.89010495]	[452.07254028 305.84127808 0.77673841]	[421.33660889 421.35421753 0.8942585 ]	[423.84713745 539.30603027 0.88072783]	[590.59790039 313.5329895 0.81371224]	[629.05908203 423.78527832 0.85709637]	[626.42340088 541.77874756 0.89559102]	[524.00976562 528.97967529 0.70783287]	[482.7824707 529.02478027 0.68569559]	[485.42126465 695.80517578 0.78785217]	[4.85388763e+02 8.52333801e+02 8.31744194e-01]	[570.01361084 526.4753418 0.66973674]	[562.42480469 700.88323975 0.83043927]	[5.57245239e+02 8.52333191e+02 8.00871134e-01]	[518.64648438 215.91859436 0.89931154]	[541.90087891 216.01832581 0.95493633]	[493.13253784 213.55455017 0.89384997]	[564.86444092 213.53594971 0.92773902]	[5.67555603e+02 8.98518921e+02 7.98471868e-01]	[5.82963196e+02 8.90822815e+02 8.45279455e-01]	[5.44363281e+02 8.67616150e+02 7.83212841e-01]	[4.87921936e+02 8.95915833e+02 7.80301690e-01]	[4.69987946e+02 8.93263672e+02 7.39487708e-01]	[4.93087280e+02 8.67668030e+02 6.96708202e-01]
[523.93835449 233.90074158 0.9288218 ]	[523.75964355 310.96536255 0.89120817]	[449.4788208 308.35400391 0.77779871]	[421.25454712 421.17507935 0.91623962]	[423.82281494 541.69293213 0.87967443]	[590.54724121 313.52316284 0.81652462]	[626.64105225 421.40298462 0.86558884]	[624.03393555 541.80029297 0.89878917]	[523.97015381 529.0088501 0.71089488]	[482.74539185 531.55426025 0.6844005 ]	[485.40560913 698.3203125 0.7925142 ]	[4.85384613e+02 8.52342773e+02 8.30328941e-01]	[567.54174805 526.48742676 0.67253351]	[562.39971924 703.40093994 0.83295047]	[5.57232666e+02 8.52350525e+02 7.99998939e-01]	[516.11743164 215.99992371 0.88234085]	[541.81378174 216.07218933 0.94154412]	[490.50610352 213.55145264 0.89825249]	[562.44830322 213.50115967 0.93443012]	[5.67566406e+02 9.00972839e+02 7.97972322e-01]	[5.82962585e+02 8.90824829e+02 8.45320702e-01]	[5.44349365e+02 8.67648682e+02 7.92830825e-01]	[4.87927277e+02 8.95913635e+02 7.78923869e-01]	[4.69987579e+02 8.93268250e+02 7.37591267e-01]	[4.93084930e+02 8.67680786e+02 6.98735237e-01]
[523.78027344 233.93838501 0.93591142]	[521.26715088 313.42984009 0.88785565]	[444.43795776 308.38677979 0.78950959]	[421.19552612 421.19970703 0.92182219]	[423.787323 541.76556396 0.89770925]	[587.98236084 313.51870728 0.83180988]	[626.54724121 421.39086914 0.8784225 ]	[623.98608398 541.76806641 0.89716649]	[523.8760376 528.98651123 0.71617198]	[480.34194946 531.55065918 0.684389 ]	[485.35964966 698.29040527 0.79978353]	[4.85389038e+02 8.52339600e+02 8.33376884e-01]	[567.46270752 526.43811035 0.67983979]	[562.3861084 700.93548584 0.83149874]	[5.57257385e+02 8.52303589e+02 8.02989781e-01]	[508.45547485 216.04878235 0.88180149]	[541.70013428 216.07725525 0.91509342]	[485.3918457 213.52090454 0.92360675]	[562.33728027 213.4365387 0.93743861]	[5.67564087e+02 8.98512573e+02 7.96289623e-01]	[5.82964539e+02 8.90817871e+02 8.43130648e-01]	[5.44374634e+02 8.67599487e+02 7.83907413e-01]	[4.87942322e+02 8.95913452e+02 7.80570269e-01]	[4.70003784e+02 8.93267273e+02 7.36792386e-01]	[4.93086151e+02 8.67667175e+02 6.99115336e-01]
[523.78234863 233.93807983 0.93598282]	[521.27294922 313.42529297 0.88800716]	[446.87231445 308.3666687 0.78819448]	[421.19534302 421.19699097 0.92206514]	[423.78509521 541.76489258 0.89866775]	[587.98168945 313.52835083 0.83355021]	[626.54864502 421.3951416 0.87725133]	[623.98748779 541.77056885 0.89770681]	[523.88452148 528.98852539 0.71622914]	[480.3480835 531.54833984 0.68356335]	[485.35861206 698.33233643 0.80452543]	[4.85383209e+02 8.52345642e+02 8.32885325e-01]	[567.47052002 526.44000244 0.67935854]	[562.38336182 703.41027832 0.83679903]	[5.57258606e+02 8.52338501e+02 8.02693844e-01]	[508.45672607 216.04884338 0.88194227]	[541.70220947 216.07611084 0.9167403 ]	[485.3901062 213.52355957 0.92436463]	[562.33825684 213.42842102 0.93650723]	[5.67555176e+02 8.98515869e+02 7.99159884e-01]	[5.82964111e+02 8.90821838e+02 8.44654679e-01]	[5.44379089e+02 8.67637695e+02 7.89166212e-01]	[4.87930328e+02 8.95914673e+02 7.79486239e-01]	[4.69991119e+02 8.93268433e+02 7.36303806e-01]	[4.93079376e+02 8.67673035e+02 6.97358966e-01]
[523.78271484 233.93768311 0.93636751]	[521.27307129 313.42523193 0.88869107]	[446.87768555 308.35931396 0.78758645]	[421.19473267 421.19387817 0.92152143]	[423.78546143 541.76257324 0.89845115]	[587.97595215 313.53515625 0.83518147]	[626.54992676 421.39312744 0.87719208]	[623.98748779 541.77148438 0.89788783]	[523.88787842 528.99188232 0.71585083]	[480.35159302 531.55059814 0.68357635]	[485.36080933 698.35797119 0.8045038 ]	[4.85385315e+02 8.52342285e+02 8.32549155e-01]	[567.47241211 526.44586182 0.67907447]	[562.38018799 703.42755127 0.83894873]	[5.57255676e+02 8.52337585e+02 8.02525520e-01]	[508.45617676 216.04899597 0.88195753]	[541.70245361 216.07571411 0.91701907]	[485.3895874 213.52482605 0.92446548]	[562.3392334 213.4269104 0.93654335]	[5.67555969e+02 8.98517517e+02 7.98785627e-01]	[5.82961670e+02 8.90822266e+02 8.44675243e-01]	[5.44378357e+02 8.67634827e+02 7.89891422e-01]	[4.87927887e+02 8.95909180e+02 7.80313253e-01]	[4.69990570e+02 8.93263489e+02 7.36297429e-01]	[4.93081696e+02 8.67668823e+02 6.96964145e-01]
[521.3147583 233.97906494 0.93989265]	[521.190979 313.45828247 0.87851369]	[444.3586731 308.37600708 0.80045879]	[421.1413269 421.26751709 0.91458035]	[421.39666748 541.77288818 0.90186191]	[585.52313232 313.53775024 0.8432886 ]	[626.51092529 423.77947998 0.87957948]	[623.87677002 539.30157471 0.88045025]	[523.82098389 529.0401001 0.71141231]	[480.26199341 534.10858154 0.67725158]	[482.9387207 695.77655029 0.80826187]	[4.85387573e+02 8.52325562e+02 8.33784103e-01]	[567.44677734 528.97064209 0.67577642]	[562.34460449 700.92901611 0.82447016]	[5.57268372e+02 8.52317810e+02 8.03843677e-01]	[503.49581909 216.08847046 0.90751541]	[536.73083496 216.10951233 0.87652904]	[482.85647583 213.54866028 0.94628978]	[562.21514893 213.50015259 0.93484282]	[5.67550049e+02 8.98516541e+02 7.97106266e-01]	[5.82958557e+02 8.90821533e+02 8.41076612e-01]	[5.44392395e+02 8.67616760e+02 7.86680460e-01]	[4.87922577e+02 8.95918945e+02 7.77125239e-01]	[4.69987671e+02 8.93268127e+02 7.35618532e-01]	[4.93088837e+02 8.67650757e+02 6.95333481e-01]
[521.21868896 234.00114441 0.93927437]	[518.69226074 313.47192383 0.85150623]	[441.84945679 308.39883423 0.81182498]	[418.68261719 423.83868408 0.89265293]	[421.33169556 541.86413574 0.91563278]	[585.40460205 315.94473267 0.84657335]	[624.01843262 423.78292847 0.88426012]	[621.38012695 536.71673584 0.83134878]	[521.38256836 529.03314209 0.7084353 ]	[480.1758728 534.12438965 0.67293626]	[482.89901733 698.30352783 0.81319869]	[4.85375244e+02 8.52320190e+02 8.35007668e-01]	[564.96203613 526.49182129 0.68527126]	[562.30462646 700.89611816 0.81988573]	[5.57259338e+02 8.52334106e+02 8.00561309e-01]	[503.37454224 216.09898376 0.92516023]	[534.09924316 216.12983704 0.865098 ]	[482.71292114 213.56474304 0.95437318]	[557.25067139 213.52487183 0.89510918]	[5.67536194e+02 9.00972839e+02 7.97714889e-01]	[5.82954895e+02 8.90825623e+02 8.39053929e-01]	[5.44389221e+02 8.67638367e+02 7.87866533e-01]	[4.85480835e+02 8.95924683e+02 7.77264118e-01]	[4.69980591e+02 8.93272888e+02 7.34875500e-01]	[4.93082458e+02 8.67631958e+02 6.94132090e-01]
[505.9744873 233.95829773 0.91718662]	[503.46881104 313.41491699 0.87491596]	[436.63424683 310.87252808 0.79885972]	[411.01577759 423.83575439 0.81668156]	[416.14944458 541.77844238 0.87960076]	[577.73895264 313.50030518 0.80582458]	[616.18414307 421.2461853 0.84646785]	[608.56219482 536.72674561 0.84376818]	[518.64538574 529.02636719 0.67580706]	[472.53192139 534.10748291 0.65351117]	[482.7532959 698.35491943 0.81667638]	[4.85358032e+02 8.52380859e+02 8.26715648e-01]	[562.2734375 526.48242188 0.70099646]	[557.2701416 703.37347412 0.791816 ]	[5.57225952e+02 8.54829529e+02 7.97694147e-01]	[498.16323853 216.06451416 0.8964839 ]	[523.75994873 216.08332825 0.94811076]	[475.10043335 216.01329041 0.89999706]	[544.38891602 213.55648804 0.94370586]	[5.67506287e+02 9.00974915e+02 8.17150891e-01]	[5.82958557e+02 8.90836121e+02 8.54776025e-01]	[5.44408508e+02 8.70136475e+02 7.96853185e-01]	[4.85483154e+02 8.95942688e+02 7.71251738e-01]	[4.69968567e+02 8.93308533e+02 7.32625186e-01]	[4.93088531e+02 8.70121887e+02 7.20681787e-01]
[503.47067261 234.02267456 0.94178188]	[503.36587524 313.42245483 0.89340615]	[434.08401489 310.88616943 0.786125 ]	[405.8296814 426.36901855 0.81669474]	[413.59310913 541.84454346 0.87394738]	[572.58709717 313.50897217 0.80977172]	[611.06628418 421.30004883 0.85770386]	[606.04351807 539.17004395 0.86567807]	[513.62219238 529.05743408 0.67005539]	[467.46759033 534.16729736 0.66119039]	[482.72650146 700.85394287 0.82093126]	[4.85352112e+02 8.54802551e+02 8.24812233e-01]	[559.77087402 526.48431396 0.68927884]	[557.20153809 703.42218018 0.79416871]	[5.57228882e+02 8.54818054e+02 7.97658980e-01]	[493.12875366 216.1517334 0.86843073]	[521.31445312 216.12556458 0.94868791]	[467.46835327 215.97685242 0.89164865]	[541.94702148 213.42311096 0.92914367]	[5.67502136e+02 8.98519775e+02 8.17432046e-01]	[5.82958374e+02 8.90835266e+02 8.53142381e-01]	[5.44412598e+02 8.70124268e+02 7.95067787e-01]	[4.87930939e+02 8.95944702e+02 7.67735124e-01]	[4.69978577e+02 8.93321838e+02 7.31762946e-01]	[4.93082031e+02 8.70145447e+02 7.28182793e-01]
[503.34741211 234.04949951 0.94222224]	[503.27352905 313.45709229 0.89948034]	[431.47598267 310.96688843 0.78192484]	[400.87628174 426.41537476 0.85284406]	[408.40332031 541.88433838 0.87068582]	[570.02496338 313.51672363 0.82127392]	[608.52050781 421.24279785 0.8856343 ]	[605.88922119 539.17437744 0.87427151]	[511.04364014 531.54034424 0.66886759]	[464.92614746 534.14813232 0.663903 ]	[480.35449219 695.8069458 0.81189883]	[4.85351501e+02 8.52371765e+02 8.24599981e-01]	[559.72088623 526.47601318 0.68007278]	[554.67907715 703.42657471 0.79410809]	[5.57235291e+02 8.54791504e+02 7.98189282e-01]	[487.97195435 216.14958191 0.86577547]	[521.22564697 216.13153076 0.92617244]	[464.86276245 215.99562073 0.92272073]	[541.86669922 213.40863037 0.93248695]	[5.67500122e+02 8.98498596e+02 8.21724772e-01]	[5.82956299e+02 8.90823425e+02 8.59029114e-01]	[5.44421082e+02 8.70108521e+02 7.92554796e-01]	[4.87944275e+02 8.95920532e+02 7.67309904e-01]	[4.69995972e+02 8.93304993e+02 7.28639901e-01]	[4.93080383e+02 8.70118469e+02 7.24943399e-01]
[500.87704468 234.06201172 0.94491386]	[500.80047607 313.49450684 0.8974061 ]	[426.36752319 313.42590332 0.79303008]	[400.74060059 423.88909912 0.8752535 ]	[403.33670044 541.87976074 0.89500087]	[567.49761963 315.91998291 0.83287621]	[606.02148438 421.2479248 0.90459788]	[603.36651611 536.70483398 0.86825323]	[508.46252441 531.57373047 0.68212688]	[464.82714844 536.66741943 0.67410338]	[480.31930542 703.38574219 0.8292923 ]	[4.82974426e+02 8.54792725e+02 8.28793108e-01]	[557.16357422 526.48242188 0.66983384]	[554.66363525 705.90734863 0.8148396 ]	[5.57218445e+02 8.52311157e+02 8.05779040e-01]	[485.36846924 216.15740967 0.88844717]	[518.72540283 216.14422607 0.89377993]	[462.32788086 215.99549866 0.9557879 ]	[541.71697998 213.46774292 0.9279263 ]	[5.67496094e+02 8.98475464e+02 8.28104258e-01]	[5.82966736e+02 8.90805969e+02 8.64142895e-01]	[5.44411743e+02 8.67624817e+02 7.78108001e-01]	[4.87940704e+02 8.95908142e+02 7.71490157e-01]	[4.69988068e+02 8.93297241e+02 7.29591906e-01]	[4.93073395e+02 8.70130432e+02 7.35087454e-01]
[500.77316284 234.04824829 0.94243956]	[500.6390686 313.52438354 0.87036383]	[423.77987671 313.41723633 0.81336772]	[400.63580322 426.36193848 0.87866616]	[400.86520386 541.90625 0.9093504 ]	[564.95605469 315.93496704 0.84877586]	[603.49481201 421.3190918 0.90171552]	[600.81536865 536.65655518 0.83058453]	[505.98410034 534.11541748 0.68671608]	[462.37359619 536.70330811 0.68480849]	[480.26339722 700.88116455 0.82360041]	[4.85344910e+02 8.54820374e+02 8.28217089e-01]	[554.64416504 529.01116943 0.66300893]	[554.69390869 703.46624756 0.81496727]	[5.57223938e+02 8.52249084e+02 8.11137438e-01]	[482.90505981 216.14509583 0.9096778 ]	[516.11499023 216.13883972 0.86661553]	[462.22042847 216.02288818 0.97068053]	[536.74066162 213.53030396 0.89813328]	[5.67452576e+02 8.98445679e+02 8.37107956e-01]	[5.82940063e+02 8.90784729e+02 8.66335213e-01]	[5.44420593e+02 8.65111084e+02 7.66691446e-01]	[4.87927521e+02 8.95911682e+02 7.71243811e-01]	[4.69983917e+02 8.93305054e+02 7.33145595e-01]	[4.93102112e+02 8.70149597e+02 7.43447065e-01]
[500.77279663 234.04772949 0.94225186]	[500.63830566 313.52322388 0.86986125]	[423.78125 313.41436768 0.81282663]	[400.63565063 426.35946655 0.87883019]	[400.86560059 541.90515137 0.90895236]	[564.95617676 315.93530273 0.84883344]	[603.49127197 421.32067871 0.90202683]	[600.82000732 536.65820312 0.83174014]	[505.98522949 534.10754395 0.68577117]	[462.37298584 536.69812012 0.68387258]	[480.26940918 700.90045166 0.82477152]	[4.85344849e+02 8.54820984e+02 8.27865362e-01]	[554.65093994 529.00421143 0.66293579]	[554.67547607 705.89227295 0.82866108]	[5.57211365e+02 8.52245178e+02 8.10926020e-01]	[482.90542603 216.14517212 0.90981126]	[516.11413574 216.13845825 0.86663479]	[462.22229004 216.02125549 0.97062123]	[536.73693848 213.5327301 0.89776576]	[5.67456055e+02 8.98439270e+02 8.37199748e-01]	[5.82941956e+02 8.90779480e+02 8.67144942e-01]	[5.44415344e+02 8.65104370e+02 7.66227186e-01]	[4.87936829e+02 8.95906128e+02 7.71495461e-01]	[4.69991241e+02 8.93301453e+02 7.32217491e-01]	[4.93103638e+02 8.70149048e+02 7.43804693e-01]
[500.68225098 234.05021667 0.93911117]	[495.69622803 313.48712158 0.84026229]	[421.32693481 310.97113037 0.82051247]	[398.12939453 426.41937256 0.86554539]	[400.67977905 544.3013916 0.92346472]	[562.44042969 315.93630981 0.8489238 ]	[603.36688232 421.29882812 0.89827442]	[598.29211426 531.59790039 0.81294 ]	[505.90130615 534.13983154 0.7017743 ]	[462.30407715 539.21014404 0.69877702]	[480.22406006 703.37316895 0.82576787]	[4.82982788e+02 8.54824890e+02 8.30684781e-01]	[549.58276367 529.02789307 0.66694611]	[554.66497803 705.89532471 0.82770228]	[5.57210938e+02 8.52214966e+02 8.13042462e-01]	[482.80838013 216.15544128 0.91773278]	[511.04714966 216.14819336 0.86178464]	[459.79040527 215.98603821 0.96924406]	[531.60144043 213.5214386 0.87458885]	[5.65049866e+02 8.98430908e+02 8.39979172e-01]	[5.82931763e+02 8.90775574e+02 8.63185823e-01]	[5.44428223e+02 8.65062256e+02 7.59411454e-01]	[4.87950653e+02 8.95910278e+02 7.74090648e-01]	[4.69998016e+02 8.93303589e+02 7.35397398e-01]	[4.93096710e+02 8.70141968e+02 7.41459012e-01]
[498.22250366 234.05184937 0.92421877]	[493.05810547 313.47698975 0.82917535]	[421.21401978 310.95715332 0.82084113]	[395.62731934 423.90063477 0.85601872]	[398.1897583 541.89324951 0.91165364]	[562.31463623 313.53381348 0.83952951]	[603.27593994 421.31591797 0.88644302]	[595.71801758 531.54974365 0.80451828]	[503.46697998 531.56097412 0.71081477]	[462.25427246 536.70306396 0.69357675]	[480.18261719 698.33508301 0.80821323]	[4.82982727e+02 8.54846497e+02 8.30360115e-01]	[547.01312256 526.44573975 0.6880675 ]	[554.67907715 703.51019287 0.81833965]	[5.57226440e+02 8.49789185e+02 8.12861562e-01]	[480.3742981 218.52597046 0.91266906]	[508.45336914 216.14936829 0.87362421]	[459.66079712 216.00582886 0.94998986]	[528.98913574 213.51652527 0.87468219]	[5.65025940e+02 8.98425354e+02 8.46693337e-01]	[5.82915771e+02 8.90772461e+02 8.62977505e-01]	[5.44449402e+02 8.62521484e+02 7.54871309e-01]	[4.87932068e+02 8.95922302e+02 7.71439254e-01]	[4.69985962e+02 8.93315002e+02 7.36206412e-01]	[4.93099182e+02 8.70161438e+02 7.48337269e-01]
[498.12805176 234.03773499 0.91063535]	[488.021698 313.48815918 0.83278608]	[418.78305054 313.3979187 0.82412195]	[392.99972534 423.77209473 0.83493257]	[398.08676147 541.78533936 0.89059401]	[562.2668457 315.92443848 0.83273935]	[600.80938721 421.30770874 0.8669157 ]	[593.16864014 529.06860352 0.80584377]	[503.36859131 531.53717041 0.7183072 ]	[459.84362793 536.65264893 0.68996704]	[480.13604736 700.86413574 0.80749482]	[4.82971680e+02 8.54806885e+02 8.33981156e-01]	[544.52905273 526.43591309 0.7022056 ]	[552.10980225 705.92980957 0.8378883 ]	[5.57271667e+02 8.49764832e+02 8.19128335e-01]	[480.30151367 216.16073608 0.9111926 ]	[505.94235229 216.15072632 0.8876453 ]	[459.59268188 216.05574036 0.93795389]	[526.48071289 215.89077759 0.8887195 ]	[5.64997009e+02 8.95959778e+02 8.63515258e-01]	[5.82906372e+02 8.90741089e+02 8.62992764e-01]	[5.44521118e+02 8.60011414e+02 7.40942776e-01]	[4.87944733e+02 8.95911926e+02 7.71195769e-01]	[4.69991547e+02 8.93308594e+02 7.37115502e-01]	[4.93080780e+02 8.70118042e+02 7.27422237e-01]
[493.13430786 234.03187561 0.89785087]	[487.94436646 313.44229126 0.8380838 ]	[418.70581055 310.91000366 0.81773245]	[387.92953491 423.80993652 0.82204145]	[395.57830811 541.75866699 0.87599719]	[559.81945801 313.52835083 0.82593751]	[598.28552246 421.22296143 0.86239642]	[590.62164307 529.03076172 0.81422079]	[503.32904053 529.0189209 0.72353542]	[459.81533813 534.12249756 0.69202018]	[477.73568726 698.29412842 0.79799265]	[4.82935394e+02 8.52386353e+02 8.38683248e-01]	[544.4942627 526.40551758 0.71051961]	[552.07348633 703.45184326 0.83090001]	[5.59733398e+02 8.49667480e+02 8.26179028e-01]	[480.19512939 216.15739441 0.9039048 ]	[503.46875 216.13330078 0.91459227]	[457.10913086 216.05770874 0.92337435]	[524.03375244 213.5473938 0.90599418]	[5.65006958e+02 8.95926575e+02 8.60242486e-01]	[5.82916809e+02 8.90704956e+02 8.50100517e-01]	[5.46970520e+02 8.57403015e+02 7.40199268e-01]	[4.85471832e+02 8.95920593e+02 7.67054379e-01]	[4.69958771e+02 8.93315247e+02 7.34100401e-01]	[4.90565033e+02 8.67689636e+02 7.23740339e-01]
[490.49075317 234.00215149 0.89527714]	[485.4178772 313.4178772 0.85089451]	[418.59829712 310.87973022 0.80832827]	[385.38647461 423.87527466 0.81928271]	[393.07131958 541.77368164 0.87160599]	[559.73986816 313.54333496 0.81562525]	[595.6907959 421.23480225 0.8485359 ]	[590.57855225 529.0213623 0.8210966 ]	[503.2611084 529.02233887 0.7283324 ]	[459.76568604 534.15100098 0.69577765]	[477.6602478 695.73028564 0.78971642]	[4.82954651e+02 8.54815430e+02 8.41865480e-01]	[544.42645264 523.96142578 0.72680569]	[549.56048584 703.36303711 0.82748425]	[5.59765015e+02 8.47146301e+02 8.18672121e-01]	[477.7366333 216.1268158 0.89388096]	[503.33355713 216.09976196 0.93863446]	[454.64932251 216.0675354 0.91036773]	[523.92871094 215.89263916 0.93062353]	[5.65020325e+02 8.95901428e+02 8.53606522e-01]	[5.82919312e+02 8.90660095e+02 8.44094932e-01]	[5.47011902e+02 8.54818970e+02 7.35543072e-01]	[4.85463501e+02 8.95921143e+02 7.64422357e-01]	[4.67477661e+02 8.93314087e+02 7.37420678e-01]	[4.93065247e+02 8.70109070e+02 7.41075635e-01]
[485.40188599 234.00804138 0.92485309]	[482.87503052 310.9704895 0.87976563]	[413.59429932 308.37973022 0.78270352]	[382.73617554 426.37734985 0.85166633]	[387.89038086 541.75927734 0.86280268]	[554.63372803 313.50921631 0.80161667]	[588.11450195 421.2677002 0.86578125]	[588.06420898 529.00030518 0.83547044]	[500.7484436 526.48236084 0.72921807]	[457.206604 531.60882568 0.67904657]	[475.12759399 695.78649902 0.77502459]	[4.82919556e+02 8.52381958e+02 8.44861448e-01]	[541.93652344 523.87249756 0.74545509]	[547.03515625 698.33789062 0.81213892]	[5.59838013e+02 8.36861816e+02 8.14586222e-01]	[477.61825562 216.14160156 0.88379943]	[500.84991455 216.13755798 0.9458133 ]	[449.51019287 216.01554871 0.89496249]	[523.76190186 213.48284912 0.92909622]	[5.70033325e+02 8.93370544e+02 8.03851545e-01]	[5.85449585e+02 8.85639099e+02 7.90464640e-01]	[5.47020325e+02 8.49715149e+02 7.19906569e-01]	[4.87926392e+02 8.95915039e+02 7.61732221e-01]	[4.69959778e+02 8.93309753e+02 7.39468575e-01]	[4.90549652e+02 8.67635193e+02 7.18083262e-01]
[482.94866943 234.03863525 0.93519598]	[482.83673096 313.41461182 0.88646263]	[413.51821899 310.8762207 0.7769807 ]	[380.26760864 423.88891602 0.87757283]	[387.86224365 541.77166748 0.86560309]	[552.0824585 313.53668213 0.80702829]	[588.09265137 421.2633667 0.86852384]	[588.02276611 526.52832031 0.84900093]	[500.73251343 528.98632812 0.72152644]	[457.19827271 534.1663208 0.6805557 ]	[472.60098267 695.74102783 0.77062905]	[4.82924622e+02 8.54799072e+02 8.43181431e-01]	[541.91534424 523.90466309 0.73890311]	[546.99890137 698.3770752 0.82503647]	[5.62205383e+02 8.39414246e+02 8.11384022e-01]	[472.5843811 218.52867126 0.86046517]	[500.78518677 216.15066528 0.93975776]	[446.88293457 215.99957275 0.90035629]	[521.40148926 213.44187927 0.92961788]	[5.70119812e+02 8.93252319e+02 8.00698698e-01]	[5.85483826e+02 8.83030640e+02 7.67075419e-01]	[5.47044312e+02 8.49785767e+02 7.08919823e-01]	[4.87930176e+02 8.95898438e+02 7.68911421e-01]	[4.69966827e+02 8.93301941e+02 7.52057254e-01]	[4.93043121e+02 8.67663574e+02 7.24066496e-01]
[482.84378052 234.04602051 0.93523681]	[482.76416016 310.97628784 0.88462287]	[410.96652222 310.90078735 0.77232057]	[380.2131958 423.8598938 0.87471664]	[385.31951904 541.85565186 0.88673866]	[549.52301025 313.49584961 0.81120849]	[588.00140381 421.25720215 0.88531667]	[587.9776001 526.48706055 0.86352056]	[500.68942261 529.00866699 0.71407086]	[457.1328125 536.68267822 0.67582077]	[472.5531311 695.80804443 0.77068669]	[4.82922089e+02 8.54807983e+02 8.46669674e-01]	[541.89678955 523.90429688 0.73968852]	[547.04443359 698.37634277 0.81656075]	[5.62228821e+02 8.36913208e+02 8.20511162e-01]	[469.95770264 216.16545105 0.85582048]	[500.69967651 216.16329956 0.92001337]	[444.34188843 215.99647522 0.92612487]	[521.33746338 213.42575073 0.92862153]	[5.70088318e+02 8.90709656e+02 8.00935328e-01]	[5.85476624e+02 8.77903748e+02 7.70228982e-01]	[5.49587280e+02 8.49757019e+02 7.01890945e-01]	[4.85442505e+02 8.95886414e+02 7.69292057e-01]	[4.67460236e+02 8.93284851e+02 7.53564119e-01]	[4.93053925e+02 8.67673279e+02 7.30765820e-01]
[482.75466919 234.04737854 0.9382996 ]	[480.35842896 313.41421509 0.88957334]	[408.38809204 310.95199585 0.78111398]	[380.13824463 423.92150879 0.87302858]	[382.85217285 541.80615234 0.89397955]	[547.03753662 313.49331665 0.82165271]	[585.61126709 421.26531982 0.89199764]	[585.58111572 526.49206543 0.86798644]	[498.2701416 526.50823975 0.70857882]	[457.07675171 536.65411377 0.66696572]	[472.51959229 698.36407471 0.77503002]	[4.82905121e+02 8.52391113e+02 8.48263562e-01]	[541.84967041 523.87194824 0.74090558]	[546.99359131 695.81506348 0.82484484]	[562.23791504 834.30773926 0.84845215]	[464.95523071 216.16293335 0.86875182]	[498.26721191 216.14350891 0.90545642]	[441.87744141 216.00898743 0.95252055]	[521.26519775 213.43632507 0.93624079]	[5.72639587e+02 8.88180420e+02 7.86481380e-01]	[5.85496338e+02 8.75314758e+02 7.81077504e-01]	[5.52058899e+02 8.49569275e+02 6.89826131e-01]	[4.85455109e+02 8.95873230e+02 7.65918732e-01]	[4.67456787e+02 8.93276245e+02 7.53823876e-01]	[4.90574402e+02 8.67644165e+02 7.24515676e-01]
[480.36196899 234.05479431 0.94391954]	[480.27804565 313.45095825 0.88860548]	[403.37979126 313.42382812 0.79310507]	[377.7355957 423.89129639 0.87644219]	[382.79772949 541.81854248 0.90345824]	[546.9810791 313.50146484 0.82749009]	[585.56140137 421.2583313 0.90427864]	[585.55639648 526.51464844 0.86855948]	[498.25683594 526.49304199 0.70905876]	[457.07437134 536.65118408 0.66792727]	[472.58157349 700.92706299 0.78447175]	[482.90411377 852.36560059 0.85244185]	[541.83117676 523.84893799 0.73752695]	[547.00183105 695.74554443 0.82195437]	[562.24645996 831.65423584 0.86673474]	[464.84796143 218.52886963 0.88170093]	[498.17492676 216.14002991 0.89449954]	[441.78424072 216.00689697 0.96535075]	[521.17102051 213.39154053 0.91190946]	[5.75177002e+02 8.85593140e+02 7.47535586e-01]	[5.85511719e+02 8.72779419e+02 7.71197975e-01]	[5.49545044e+02 8.39471863e+02 6.69850290e-01]	[4.85463470e+02 8.95847412e+02 7.66410112e-01]	[4.67469025e+02 8.93256897e+02 7.54366040e-01]	[4.90554840e+02 8.67595703e+02 7.19003320e-01]
[480.27319336 234.03929138 0.94178373]	[480.22994995 313.46237183 0.88746083]	[403.34796143 310.97406006 0.79785001]	[377.74002075 423.83605957 0.88564503]	[382.78881836 541.83917236 0.90701902]	[544.53881836 313.52120972 0.83551425]	[585.52270508 421.2394104 0.91221625]	[585.53393555 526.49542236 0.87460619]	[498.1725769 526.48083496 0.69880331]	[454.56280518 534.15136719 0.65925485]	[472.55279541 703.38983154 0.78963935]	[482.91064453 852.30505371 0.85346723]	[541.77886963 523.831604 0.7306028 ]	[546.96563721 698.30273438 0.8262136 ]	[562.3013916 829.13787842 0.862764 ]	[462.41415405 218.51934814 0.89647222]	[495.61801147 216.13380432 0.87101841]	[441.74386597 216.02671814 0.96879315]	[516.22155762 213.47711182 0.89741194]	[5.75166748e+02 8.75463135e+02 7.64310777e-01]	[5.85565369e+02 8.70182190e+02 7.69603372e-01]	[5.54661743e+02 8.34402039e+02 6.56880081e-01]	[4.85453644e+02 8.93442627e+02 7.68450677e-01]	[4.67471161e+02 8.93232117e+02 7.56447256e-01]	[4.93044891e+02 8.65081177e+02 7.04700351e-01]
[480.23724365 234.0413208 0.94312 ]	[480.18496704 313.478302 0.88024908]	[403.29309082 313.41748047 0.80637199]	[377.73150635 423.89450073 0.88119519]	[382.79107666 541.8807373 0.90684706]	[544.49328613 313.51672363 0.83990312]	[585.48815918 421.21014404 0.91602993]	[585.51818848 526.48394775 0.8801648 ]	[498.13912964 526.4463501 0.69483435]	[452.05020142 531.6027832 0.65414834]	[472.54898071 703.378479 0.78878915]	[482.92022705 852.29016113 0.85718393]	[541.76348877 521.37469482 0.72717285]	[546.94781494 698.32183838 0.83319205]	[5.62226135e+02 8.24019531e+02 8.17156017e-01]	[462.3598938 218.53691101 0.90051335]	[493.08325195 216.13386536 0.86804575]	[441.68515015 216.04188538 0.96982032]	[513.64379883 213.47576904 0.87895703]	[5.72622131e+02 8.72816895e+02 7.51865268e-01]	[5.85496460e+02 8.65046570e+02 7.29710996e-01]	[5.52081177e+02 8.31755798e+02 6.67767167e-01]	[4.85452637e+02 8.93438416e+02 7.67927349e-01]	[4.67468750e+02 8.93224915e+02 7.57788837e-01]	[4.90570282e+02 8.65048035e+02 7.05150366e-01]
[480.23721313 234.04165649 0.94353688]	[480.18649292 313.48492432 0.88105953]	[403.28530884 313.42041016 0.80699992]	[377.73370361 423.90194702 0.87950522]	[382.78311157 541.88519287 0.90821588]	[544.49499512 313.53479004 0.84140539]	[585.48632812 421.21353149 0.9161852 ]	[585.51678467 526.48486328 0.88032049]	[498.12960815 526.440979 0.69388694]	[452.03765869 531.59387207 0.65478295]	[472.54467773 703.37176514 0.78707892]	[482.9151001 852.29162598 0.85725325]	[541.7578125 521.3704834 0.72585243]	[546.94781494 698.3104248 0.83278567]	[5.62223633e+02 8.24016235e+02 8.16074193e-01]	[462.35848999 218.5378418 0.90038437]	[493.08239746 216.13458252 0.86766291]	[441.68310547 216.04278564 0.96979892]	[513.63665771 213.48048401 0.87982345]	[5.72625061e+02 8.72820190e+02 7.50688195e-01]	[5.85498230e+02 8.65047607e+02 7.29160845e-01]	[5.52074524e+02 8.31751892e+02 6.66741431e-01]	[4.85455475e+02 8.93436218e+02 7.66982973e-01]	[4.67469391e+02 8.93225464e+02 7.57195711e-01]	[4.90561401e+02 8.65045349e+02 7.06555665e-01]
[480.20401001 234.04226685 0.94198573]	[480.12518311 313.47229004 0.86548275]	[403.25894165 313.41448975 0.80728024]	[377.70062256 423.92092896 0.87640667]	[382.78027344 541.91650391 0.91003191]	[544.44506836 313.51470947 0.84453744]	[585.45770264 421.20040894 0.91295165]	[585.5145874 526.44805908 0.88283527]	[498.11428833 526.41094971 0.69556606]	[452.00317383 531.57263184 0.65489918]	[470.03805542 700.87774658 0.77803922]	[482.9206543 852.27203369 0.86326832]	[541.76086426 521.33673096 0.72884226]	[546.97631836 695.81829834 0.82473898]	[559.78820801 813.83306885 0.83203775]	[462.33084106 218.54302979 0.90801752]	[490.54977417 216.14692688 0.86189193]	[441.65969849 216.05212402 0.96563578]	[511.07702637 213.49395752 0.8755399 ]	[5.72654480e+02 8.67662170e+02 7.43234813e-01]	[5.85543701e+02 8.52361511e+02 7.47173429e-01]	[5.49507568e+02 8.29061523e+02 6.50406361e-01]	[4.85469910e+02 8.93424927e+02 7.74875104e-01]	[4.67483459e+02 8.90851868e+02 7.61410475e-01]	[4.90551178e+02 8.62551941e+02 7.14264750e-01]
[480.16842651 234.0566864 0.94288254]	[477.71102905 313.4647522 0.85849571]	[400.84057617 310.96862793 0.81272399]	[377.6628418 426.36791992 0.87611318]	[382.76373291 541.91687012 0.91102123]	[544.39959717 313.54571533 0.84906101]	[585.42144775 421.20999146 0.91621804]	[585.50531006 526.41955566 0.88773537]	[495.61309814 523.97027588 0.69346321]	[449.46591187 531.55145264 0.66198713]	[467.49465942 698.33752441 0.77400041]	[482.92910767 852.2220459 0.85845268]	[541.71502686 521.32745361 0.72000515]	[546.98278809 693.24902344 0.81961125]	[559.81445312 808.66601562 0.84353793]	[462.28207397 218.56500244 0.90872335]	[490.5027771 216.16500854 0.86190498]	[439.28100586 216.06167603 0.96369326]	[508.53775024 213.48518372 0.86423653]	[5.75201599e+02 8.54884949e+02 7.30022192e-01]	[5.88024109e+02 8.47170654e+02 7.31608868e-01]	[5.49533691e+02 8.13848633e+02 5.90937257e-01]	[4.85473389e+02 8.93397522e+02 7.77345896e-01]	[4.67490784e+02 8.90821289e+02 7.62292147e-01]	[4.90562897e+02 8.60004517e+02 7.05281317e-01]
[480.1156311 234.06091309 0.93320251]	[477.64642334 313.47842407 0.85019326]	[400.8053894 313.40878296 0.81967473]	[377.6242981 426.36056519 0.87228572]	[382.74685669 544.29534912 0.9147464 ]	[544.33996582 315.93685913 0.85074258]	[585.38043213 421.15612793 0.91998714]	[585.4987793 526.40869141 0.89283705]	[495.59408569 526.43658447 0.69145465]	[446.97058105 531.59002686 0.66418529]	[467.44869995 698.37628174 0.78290612]	[482.92837524 849.76226807 0.85466784]	[541.71356201 521.36566162 0.72195476]	[547.0267334 693.24127197 0.80477583]	[5.57268860e+02 7.95848450e+02 7.93063164e-01]	[462.21142578 218.56069946 0.90800941]	[487.98217773 216.15400696 0.86830449]	[439.21786499 216.07321167 0.95496082]	[508.48733521 213.50845337 0.87413597]	[5.72629089e+02 8.49654236e+02 7.21014917e-01]	[5.85539917e+02 8.34313110e+02 7.24137962e-01]	[5.46984131e+02 8.06017212e+02 6.10388398e-01]	[4.85466248e+02 8.93357910e+02 7.84065723e-01]	[4.69973358e+02 8.90772217e+02 7.62841940e-01]	[4.90564392e+02 8.57430725e+02 7.04442739e-01]
[477.71820068 234.04530334 0.92669702]	[477.60543823 313.47131348 0.84172088]	[400.78759766 313.40759277 0.8193922 ]	[377.62197876 426.37472534 0.87059689]	[382.7432251 541.94512939 0.91587031]	[544.29827881 313.54379272 0.84643912]	[585.35717773 421.14282227 0.92096585]	[585.47875977 526.41937256 0.89531428]	[493.05828857 523.9732666 0.69228953]	[446.89678955 531.56762695 0.67004377]	[467.39111328 700.8526001 0.78601211]	[482.9286499 849.75994873 0.85010517]	[539.28295898 521.33410645 0.71703982]	[547.02960205 695.73492432 0.79179907]	[557.1875 790.61651611 0.81974703]	[462.18991089 218.54412842 0.91166568]	[487.93295288 216.14447021 0.87340474]	[439.18896484 216.0838623 0.95254868]	[508.44671631 213.55088806 0.87868345]	[5.72602234e+02 8.36899475e+02 7.05819309e-01]	[5.85471252e+02 8.29121399e+02 7.53033757e-01]	[5.44522278e+02 7.90822144e+02 6.36037290e-01]	[4.85477509e+02 8.93344788e+02 7.76909292e-01]	[4.69971252e+02 8.90762512e+02 7.63446927e-01]	[4.93045044e+02 8.57423157e+02 6.99052393e-01]
[477.70315552 234.0335083 0.92265105]	[475.1690979 313.45648193 0.83520395]	[400.75732422 313.40118408 0.82032633]	[377.60656738 426.41290283 0.86504424]	[382.73162842 544.29620361 0.91896105]	[541.92938232 313.51226807 0.84577161]	[585.33105469 421.16107178 0.92332762]	[585.46313477 526.3994751 0.89774555]	[490.5574646 523.92803955 0.69412148]	[444.42489624 529.04815674 0.67530447]	[464.9598999 700.8626709 0.79103714]	[4.82902740e+02 8.49780212e+02 8.47588658e-01]	[539.25793457 521.28741455 0.71190041]	[546.96960449 698.33935547 0.78673291]	[554.64733887 777.83349609 0.7787863 ]	[462.19177246 218.5355835 0.91280031]	[485.50009155 216.15142822 0.87164539]	[439.17053223 216.07138062 0.95272738]	[506.01467896 213.53024292 0.88306177]	[5.67480896e+02 8.29144531e+02 7.57519007e-01]	[5.85349426e+02 8.13857056e+02 7.47647226e-01]	[5.44484070e+02 7.80452820e+02 6.31956518e-01]	[4.85458435e+02 8.93329102e+02 7.68812299e-01]	[4.69958588e+02 8.90756226e+02 7.54895329e-01]	[4.93044525e+02 8.57438477e+02 6.99417412e-01]
[477.64718628 234.03222656 0.91743869]	[475.10778809 313.42456055 0.82757545]	[400.72659302 310.92138672 0.81998444]	[377.60397339 428.91049194 0.85966927]	[380.33679199 544.32415771 0.92281902]	[541.88623047 313.48529053 0.84450233]	[582.96075439 421.16204834 0.92471147]	[585.40270996 526.40106201 0.89954621]	[490.55014038 523.93377686 0.69556761]	[444.44155884 531.54437256 0.67513394]	[467.42486572 700.86138916 0.7804293 ]	[4.82936707e+02 8.52184875e+02 8.46147180e-01]	[539.23400879 521.27716064 0.71372306]	[546.99609375 700.86425781 0.7571702 ]	[549.56262207 752.23657227 0.79347134]	[459.81976318 218.53205872 0.91033393]	[485.45925903 216.15663147 0.87582898]	[439.12786865 216.05703735 0.94236219]	[505.97827148 213.49653625 0.88407212]	[5.67539368e+02 8.11147583e+02 7.28823185e-01]	[5.85371155e+02 7.95885132e+02 7.28644669e-01]	[5.44309692e+02 7.49740967e+02 6.51003420e-01]	[4.85455170e+02 8.93353455e+02 7.73353100e-01]	[4.69964966e+02 8.90766296e+02 7.58198440e-01]	[4.93057404e+02 8.57470764e+02 7.05602407e-01]
[477.63632202 234.04153442 0.91606939]	[475.08837891 313.43267822 0.82710826]	[400.71826172 310.91314697 0.82064217]	[377.5802002 426.39425659 0.86686367]	[380.31524658 544.3425293 0.92483467]	[541.8760376 313.51428223 0.846452 ]	[582.94586182 421.17425537 0.92639887]	[585.36645508 526.40240479 0.89771539]	[490.53897095 523.96704102 0.69156796]	[444.43826294 531.58410645 0.67452413]	[467.41851807 700.86889648 0.78056216]	[4.82923065e+02 8.52197021e+02 8.41320872e-01]	[539.21289062 521.30657959 0.71231472]	[547.01495361 700.85540771 0.76414037]	[552.08709717 747.13110352 0.82260501]	[459.80535889 218.53939819 0.90663946]	[485.45227051 216.16529846 0.87563622]	[439.11364746 216.07151794 0.94106001]	[505.96380615 213.51502991 0.88507611]	[5.65042175e+02 7.98436890e+02 7.15190709e-01]	[5.82920593e+02 7.88131531e+02 7.48178124e-01]	[5.44416443e+02 7.46964905e+02 6.89341664e-01]	[4.85445435e+02 8.93335754e+02 7.72557795e-01]	[4.67481842e+02 8.90757324e+02 7.55535781e-01]	[4.93055847e+02 8.59938293e+02 6.92059040e-01]
[477.63174438 234.04325867 0.91221809]	[475.08441162 313.42962646 0.82658994]	[400.71716309 310.91067505 0.82053757]	[377.53369141 426.39709473 0.85842514]	[380.28820801 544.34674072 0.92944616]	[541.87420654 313.51596069 0.84644353]	[582.93762207 421.17047119 0.92815918]	[585.33538818 524.01593018 0.89498097]	[490.52279663 526.4118042 0.68895388]	[444.41012573 531.60644531 0.67856157]	[467.42950439 700.93170166 0.78306955]	[4.82924347e+02 8.52266724e+02 8.39829087e-01]	[539.20837402 521.33135986 0.70926738]	[547.05615234 698.31262207 0.76600891]	[554.61645508 734.32287598 0.7633419 ]	[459.80422974 218.54734802 0.90458596]	[485.43386841 216.16583252 0.88028634]	[439.12319946 216.09016418 0.94572407]	[505.95025635 213.47782898 0.88403577]	[564.92114258 790.66748047 0.79993767]	[5.82818726e+02 7.80395569e+02 7.26209700e-01]	[5.46932800e+02 7.31709961e+02 6.88873410e-01]	[4.85447235e+02 8.93342041e+02 7.72097349e-01]	[4.67476135e+02 8.90780823e+02 7.58411527e-01]	[4.93062378e+02 8.62505188e+02 6.87271237e-01]
[477.61764526 234.08139038 0.91044235]	[472.6081543 313.42477417 0.82329297]	[400.70419312 310.90875244 0.81934637]	[375.11132812 426.36801147 0.84882957]	[380.19287109 544.34460449 0.9279235 ]	[541.85693359 313.52798462 0.84635961]	[582.9331665 421.16098022 0.92603391]	[582.99291992 526.39544678 0.89318562]	[490.50588989 523.9552002 0.69547999]	[444.40667725 531.56280518 0.68203545]	[467.38845825 700.86096191 0.77605146]	[4.82912201e+02 8.52360718e+02 8.37076843e-01]	[539.19946289 521.31018066 0.70860821]	[547.02770996 693.16802979 0.78026485]	[552.12896729 729.04455566 0.80102432]	[459.79602051 218.59785461 0.89830738]	[485.4107666 218.56248474 0.87812048]	[439.14172363 216.11730957 0.94321203]	[505.95169067 213.50814819 0.88994962]	[5.62393921e+02 7.85546997e+02 7.80139387e-01]	[5.80230530e+02 7.70240845e+02 7.05801368e-01]	[5.47001526e+02 7.26490967e+02 6.48181975e-01]	[4.85429840e+02 8.93374207e+02 7.69593179e-01]	[4.67448029e+02 8.90824463e+02 7.63196111e-01]	[4.90572968e+02 8.65111633e+02 6.89834118e-01]
[477.63140869 236.45549011 0.91792262]	[475.05792236 313.42446899 0.82381582]	[400.69873047 310.89871216 0.8212924 ]	[375.08792114 426.36685181 0.84586591]	[380.13568115 544.35717773 0.92486197]	[541.8616333 313.52807617 0.84791785]	[582.93225098 421.18438721 0.92745203]	[582.987854 526.42034912 0.89483851]	[490.48757935 523.93188477 0.70008141]	[444.3918457 529.05780029 0.68576121]	[464.94555664 695.79888916 0.77371764]	[4.82889435e+02 8.52354919e+02 8.34037423e-01]	[536.74920654 521.28039551 0.70510191]	[549.50506592 688.14605713 0.78401625]	[552.12670898 723.99700928 0.74522787]	[459.81344604 218.64733887 0.89043009]	[485.44732666 218.64306641 0.86368978]	[439.15289307 216.10671997 0.94288588]	[505.97583008 215.91203308 0.88044602]	[562.24847412 770.18334961 0.78756154]	[5.75155457e+02 7.62496033e+02 6.88998878e-01]	[5.46969421e+02 7.18819458e+02 5.93134761e-01]	[4.85412689e+02 8.93396545e+02 7.63274610e-01]	[4.67419220e+02 8.90840759e+02 7.61227012e-01]	[4.90548523e+02 8.65099670e+02 6.78886414e-01]
[477.60528564 236.49389648 0.91320753]	[472.60580444 313.43502808 0.82622373]	[400.69125366 310.91760254 0.8217181 ]	[375.07891846 426.36276245 0.84554511]	[380.14215088 544.38391113 0.92412835]	[541.87091064 313.53845215 0.8468473 ]	[582.9307251 421.19015503 0.92729962]	[583.00488281 526.45056152 0.89464265]	[488.02056885 523.93188477 0.69962811]	[444.38241577 531.54425049 0.68624365]	[464.90792847 695.78503418 0.78101909]	[4.82887207e+02 8.52325806e+02 8.38406801e-01]	[536.72393799 521.28039551 0.70281303]	[549.55609131 685.58099365 0.77064407]	[554.61816406 713.71209717 0.76267058]	[459.79129028 221.11465454 0.88115764]	[485.4151001 218.67698669 0.86678284]	[439.14141846 216.08522034 0.94201136]	[505.96902466 213.55584717 0.87999427]	[5.57180237e+02 7.67494812e+02 7.56000757e-01]	[5.67570740e+02 7.54788391e+02 7.11664796e-01]	[5.47007996e+02 7.08697327e+02 6.84012353e-01]	[4.85391113e+02 8.93397766e+02 7.68379331e-01]	[4.67414246e+02 8.90836365e+02 7.61265218e-01]	[4.90562225e+02 8.65057312e+02 6.79452538e-01]
[477.61712646 236.51452637 0.91275829]	[472.59533691 313.443573 0.8270328 ]	[400.68475342 310.92327881 0.8220039 ]	[375.07803345 423.89459229 0.85261643]	[380.10202026 544.36895752 0.92208195]	[541.87194824 313.54992676 0.8470211 ]	[582.93499756 421.19805908 0.92788464]	[585.35314941 526.4642334 0.89479607]	[488.00784302 523.92749023 0.70186555]	[444.35336304 529.06243896 0.68855369]	[464.87115479 695.7444458 0.78875136]	[4.82885468e+02 8.52295776e+02 8.40296566e-01]	[536.72039795 521.27685547 0.70171714]	[549.54614258 685.44897461 0.73154223]	[554.62628174 708.72174072 0.79399031]	[459.79992676 221.17765808 0.87883991]	[485.40441895 221.10305786 0.86466914]	[439.14022827 216.08996582 0.9397707 ]	[505.98828125 213.51528931 0.88309097]	[5.54696411e+02 7.59930847e+02 7.43930161e-01]	[5.67457703e+02 7.49698425e+02 7.49482751e-01]	[547.04119873 708.58691406 0.71343809]	[4.85375671e+02 8.93390076e+02 7.70171225e-01]	[4.67405579e+02 8.90826172e+02 7.61158824e-01]	[4.93046661e+02 8.62565552e+02 6.78063214e-01]
[477.61593628 236.51634216 0.91247046]	[472.58712769 313.44692993 0.82765812]	[400.67913818 310.93780518 0.8230536 ]	[375.08456421 423.91030884 0.85112906]	[380.10263062 544.36444092 0.92308378]	[541.86865234 313.54571533 0.84626329]	[582.93359375 421.1986084 0.92790735]	[585.36242676 526.45123291 0.89626729]	[488.01144409 523.92669678 0.70119369]	[444.35116577 529.065979 0.68822634]	[464.87911987 695.73937988 0.78815782]	[4.82891113e+02 8.52313293e+02 8.40314627e-01]	[536.73272705 521.27209473 0.70183581]	[549.5559082 685.43658447 0.73027843]	[554.63757324 708.71685791 0.7968092 ]	[459.7980957 221.18078613 0.87832117]	[485.40432739 221.10635376 0.86481833]	[439.13641357 216.08688354 0.93915457]	[505.98556519 213.52256775 0.88316649]	[5.57175537e+02 7.62413757e+02 7.51856983e-01]	[5.67487183e+02 7.49709351e+02 7.48867214e-01]	[547.0380249 708.57836914 0.71606994]	[4.85387421e+02 8.93396912e+02 7.68884718e-01]	[4.67415863e+02 8.90834167e+02 7.60769963e-01]	[4.90575256e+02 8.65050232e+02 6.79361701e-01]
[477.67114258 236.54917908 0.91966015]	[472.58895874 313.4395752 0.82595432]	[400.68035889 310.92749023 0.82230359]	[375.04138184 423.89562988 0.84821212]	[380.10025024 544.36981201 0.9193123 ]	[541.88366699 313.54116821 0.84657979]	[582.92266846 421.21090698 0.92483658]	[585.36694336 526.47558594 0.8904739 ]	[487.9881897 523.94610596 0.70236725]	[444.32662964 531.56536865 0.69048959]	[464.87194824 695.77423096 0.78608149]	[4.82902222e+02 8.52336609e+02 8.39613438e-01]	[536.73083496 521.29827881 0.70302498]	[549.50109863 687.98651123 0.74967808]	[552.09057617 708.49523926 0.73163271]	[459.83178711 223.66445923 0.8724457 ]	[485.48693848 221.14483643 0.85339725]	[439.15982056 216.06106567 0.9464637 ]	[506.01904297 213.52133179 0.86836576]	[5.49564758e+02 7.49591431e+02 7.20753014e-01]	[5.64854736e+02 7.44485840e+02 6.99432194e-01]	[5.47022522e+02 7.05941467e+02 5.73844194e-01]	[4.85368683e+02 8.93400696e+02 7.70480871e-01]	[4.67408325e+02 8.90834290e+02 7.61677027e-01]	[4.93049622e+02 8.65089233e+02 6.83513999e-01]
[477.68505859 236.57312012 0.9188323 ]	[472.58428955 313.42266846 0.82184982]	[400.67504883 310.9163208 0.82127315]	[374.97610474 423.86013794 0.84128696]	[380.09228516 544.3192749 0.91747802]	[541.87145996 313.52935791 0.8449986 ]	[582.918396 421.24725342 0.92069638]	[585.37121582 526.48651123 0.8860144 ]	[487.98510742 526.47045898 0.68563813]	[444.30160522 534.15093994 0.68191266]	[464.88250732 700.86230469 0.78063703]	[4.82907227e+02 8.52312012e+02 8.38818252e-01]	[539.19128418 523.8145752 0.69836783]	[549.57580566 693.18859863 0.7052114 ]	[5.47013184e+02 7.06002319e+02 5.03847480e-01]	[459.85406494 223.71121216 0.86889255]	[485.48571777 221.18481445 0.84876877]	[439.15292358 216.05038452 0.94919598]	[506.019104 213.54632568 0.87064356]	[5.49555542e+02 7.46981812e+02 5.52631080e-01]	[5.62323853e+02 7.36789978e+02 5.47874868e-01]	[5.41838135e+02 6.95741028e+02 3.92680585e-01]	[4.85392792e+02 8.93385254e+02 7.67274022e-01]	[4.67412415e+02 8.90822388e+02 7.59728670e-01]	[4.93062927e+02 8.65077087e+02 6.80123091e-01]
[477.70230103 236.63517761 0.91018641]	[472.60116577 313.4382019 0.83363223]	[400.68060303 310.94390869 0.82723045]	[372.53448486 423.80249023 0.85675472]	[380.0831604 544.29772949 0.92329299]	[541.89086914 315.94140625 0.87119508]	[582.9173584 421.25592041 0.93187982]	[585.36578369 526.53887939 0.87114561]	[487.92999268 526.4909668 0.68530554]	[441.87875366 534.16412354 0.68108904]	[464.91296387 700.85766602 0.77896893]	[4.82907043e+02 8.52334412e+02 8.36071312e-01]	[536.72125244 523.81671143 0.68857837]	[549.58679199 703.49969482 0.73045707]	[5.41893372e+02 6.93248413e+02 2.51581669e-01]	[462.18560791 226.26951599 0.86955327]	[485.48342896 223.72764587 0.84914213]	[439.16482544 216.05776978 0.95372623]	[506.03131104 213.54846191 0.87684941]	[5.46973633e+02 7.29122437e+02 3.19000214e-01]	[5.62303955e+02 7.24008606e+02 3.50826621e-01]	[5.31579407e+02 6.88105835e+02 1.79984644e-01]	[4.85402374e+02 8.93392212e+02 7.66093731e-01]	[4.67415100e+02 8.90824280e+02 7.60042012e-01]	[4.93049652e+02 8.65115540e+02 6.80989802e-01]
[477.73220825 236.66531372 0.90243715]	[472.60961914 313.42913818 0.83454937]	[400.68768311 310.93954468 0.82660097]	[372.52078247 421.40090942 0.86347312]	[377.75970459 544.30322266 0.92524552]	[541.894104 315.92172241 0.87061846]	[582.909729 421.27285767 0.93129933]	[585.37054443 526.54272461 0.86603254]	[487.93496704 526.48376465 0.69006437]	[441.88381958 534.16802979 0.68683761]	[464.9342041 703.37628174 0.78763628]	[4.82913330e+02 8.52320862e+02 8.39885592e-01]	[536.72607422 523.81323242 0.6856451 ]	[552.06225586 705.93426514 0.75499111]	[5.39270996e+02 6.82968140e+02 8.55418295e-02]	[462.21322632 228.78244019 0.87474138]	[485.49053955 226.22769165 0.84357917]	[439.17871094 216.11178589 0.94241017]	[506.01846313 215.9058075 0.8772921 ]	[5.44564636e+02 7.18845215e+02 1.45142063e-01]	[5.64921692e+02 7.11159607e+02 1.71540156e-01]	[0. 0. 0.]	[4.85415924e+02 8.93393311e+02 7.64428437e-01]	[4.67428406e+02 8.90827515e+02 7.57621646e-01]	[4.93050842e+02 8.65103516e+02 6.83903158e-01]
[480.10620117 239.10714722 0.89351904]	[475.07717896 313.40582275 0.83081913]	[400.69549561 310.90539551 0.82586145]	[372.51397705 421.39382935 0.86385709]	[377.75015259 544.29516602 0.92367572]	[541.89416504 313.54342651 0.87150902]	[582.91351318 421.28460693 0.93055803]	[585.36468506 528.98266602 0.8667509 ]	[487.96051025 528.97686768 0.68616825]	[441.89035034 536.66638184 0.6845088 ]	[464.91311646 700.84118652 0.78287303]	[4.82912140e+02 8.52305298e+02 8.37188721e-01]	[539.18048096 523.84558105 0.6910702 ]	[552.09991455 700.92382812 0.77519572]	[5.23881775e+02 6.77818787e+02 1.73447847e-01]	[462.22821045 231.3044281 0.88589096]	[485.5005188 228.77046204 0.84486878]	[439.19296265 216.11801147 0.94665736]	[506.02035522 215.89312744 0.87894857]	[5.44387939e+02 7.08596924e+02 1.16669431e-01]	[5.62459595e+02 7.06024292e+02 1.20017469e-01]	[5.18735413e+02 6.75257202e+02 1.01940945e-01]	[4.85420441e+02 8.93394958e+02 7.67707825e-01]	[4.67426727e+02 8.90832825e+02 7.62758970e-01]	[4.93057068e+02 8.65076782e+02 6.71383500e-01]
[477.72805786 241.67425537 0.86712998]	[475.08898926 310.96438599 0.82874 ]	[400.70214844 310.89254761 0.82529211]	[372.49822998 423.77767944 0.86100107]	[377.73907471 544.30834961 0.92393684]	[541.90905762 313.51046753 0.86570299]	[582.92706299 421.27355957 0.93280476]	[585.41021729 526.52227783 0.87114227]	[487.96463013 526.51135254 0.68679816]	[441.90197754 536.66137695 0.68313605]	[464.94143677 700.85119629 0.7818318 ]	[4.82918396e+02 8.52318359e+02 8.36823702e-01]	[536.75152588 523.84802246 0.69135994]	[557.18621826 698.31481934 0.7680248 ]	[5.13655701e+02 6.70135681e+02 1.92792222e-01]	[462.20706177 231.45280457 0.90438807]	[485.47000122 231.35977173 0.8742671 ]	[439.15490723 216.14430237 0.92189878]	[508.46322632 215.9651947 0.87145662]	[5.44332336e+02 7.06058533e+02 8.44789222e-02]	[5.62424072e+02 7.03514404e+02 7.92242289e-02]	[0. 0. 0.]	[4.85410400e+02 8.93395569e+02 7.68669844e-01]	[4.67420258e+02 8.90834229e+02 7.63110638e-01]	[4.93063568e+02 8.65101074e+02 6.78142190e-01]
[477.6802063 244.21205139 0.8514505 ]	[475.11035156 313.40487671 0.83320409]	[400.71307373 310.89157104 0.82446331]	[372.49984741 423.77096558 0.86122012]	[377.74353027 544.31500244 0.92311382]	[541.91351318 313.5352478 0.86790234]	[582.93322754 421.28640747 0.9305644 ]	[585.41442871 528.99163818 0.86308479]	[487.9937439 529.00354004 0.68318051]	[441.91204834 536.69421387 0.68320918]	[464.93914795 700.85638428 0.78356272]	[4.82913116e+02 8.52318054e+02 8.37314129e-01]	[539.20385742 523.88775635 0.6936425 ]	[559.72320557 695.78430176 0.78620327]	[5.21262146e+02 6.77809021e+02 1.82159632e-01]	[459.81469727 233.88253784 0.9059217 ]	[485.4503479 231.42494202 0.88530433]	[439.12564087 218.53184509 0.91559517]	[508.47085571 215.96357727 0.86112148]	[5.44321594e+02 7.06026184e+02 8.12478513e-02]	[5.62328796e+02 7.05974365e+02 7.39071369e-02]	[0. 0. 0.]	[4.85414398e+02 8.93383606e+02 7.71024823e-01]	[4.67425507e+02 8.90827271e+02 7.62832999e-01]	[4.93063690e+02 8.65102966e+02 6.76068187e-01]
[477.7230835 244.22721863 0.85408962]	[475.11373901 313.40072632 0.83680165]	[400.70819092 310.89541626 0.82647723]	[372.49935913 423.77487183 0.85881555]	[377.74914551 544.30218506 0.92051232]	[541.91516113 313.53479004 0.8678478 ]	[582.93041992 421.29699707 0.92838037]	[585.42694092 528.99462891 0.86211157]	[487.99810791 528.99481201 0.6834389 ]	[444.30731201 536.68139648 0.67873293]	[464.94342041 700.87835693 0.78351051]	[4.82915192e+02 8.52307861e+02 8.37357163e-01]	[539.18310547 523.88677979 0.69030529]	[559.79730225 695.7958374 0.7941187 ]	[5.23893372e+02 6.85531250e+02 1.91297412e-01]	[459.84463501 233.91297913 0.91271162]	[485.47146606 233.81565857 0.88361096]	[439.11129761 218.54063416 0.91220546]	[508.4911499 215.99572754 0.86945933]	[5.41933105e+02 7.08673523e+02 9.14397091e-02]	[5.62202881e+02 7.08557007e+02 8.52078050e-02]	[5.11095978e+02 6.77848572e+02 1.19230829e-01]	[4.85408142e+02 8.93377808e+02 7.71548152e-01]	[4.67421814e+02 8.90818665e+02 7.63520598e-01]	[4.93065857e+02 8.65090210e+02 6.77128732e-01]
[477.70120239 246.76597595 0.85137796]	[475.11193848 310.96960449 0.83577836]	[400.71270752 310.86886597 0.82317466]	[372.44711304 423.76959229 0.84980375]	[377.74893188 544.3001709 0.91882807]	[541.91644287 313.52529907 0.86656535]	[582.91827393 421.25604248 0.93064362]	[585.43664551 528.98809814 0.86317438]	[487.99545288 529.02819824 0.68145078]	[444.31115723 536.71185303 0.67982227]	[464.96090698 700.90899658 0.78545117]	[4.82910248e+02 8.52301392e+02 8.37463379e-01]	[539.17681885 523.92297363 0.68536794]	[562.22290039 695.78039551 0.80301791]	[5.23877930e+02 6.90665100e+02 2.39358976e-01]	[459.82528687 233.97956848 0.92643225]	[485.47058105 233.88183594 0.89582253]	[439.12634277 218.62121582 0.9041847 ]	[511.00473022 216.02319336 0.8620429 ]	[5.23963867e+02 7.29093323e+02 1.51326090e-01]	[0. 0. 0.]	[5.08542938e+02 6.82893738e+02 1.57053724e-01]	[4.85415619e+02 8.93384521e+02 7.66707540e-01]	[4.67420380e+02 8.90824280e+02 7.61860847e-01]	[4.93055664e+02 8.65079224e+02 6.75029933e-01]
[477.69854736 249.32841492 0.85405362]	[475.0947876 310.95932007 0.83317029]	[400.70098877 310.87432861 0.82237554]	[372.43545532 423.78808594 0.84774822]	[377.75357056 544.31152344 0.92018741]	[541.8939209 313.5090332 0.86456257]	[582.92596436 421.25057983 0.93276101]	[585.48236084 526.53997803 0.8632344 ]	[490.4833374 531.54742432 0.67370784]	[444.33978271 536.74505615 0.67691791]	[464.96658325 700.93603516 0.78854448]	[4.82906128e+02 8.52293579e+02 8.37347686e-01]	[539.20825195 523.94519043 0.68789142]	[562.26348877 695.78015137 0.80610162]	[5.23804260e+02 6.90680725e+02 2.17254087e-01]	[459.84475708 234.06396484 0.91847736]	[485.47070312 233.98095703 0.89519721]	[439.15084839 218.60229492 0.9129312 ]	[508.49160767 216.04518127 0.84628141]	[5.23896606e+02 7.29186890e+02 1.43169686e-01]	[0. 0. 0.]	[5.06011536e+02 6.82903809e+02 1.42988697e-01]	[4.85418121e+02 8.93377625e+02 7.67791212e-01]	[4.67425232e+02 8.90818054e+02 7.61936605e-01]	[4.93056641e+02 8.65065674e+02 6.74900591e-01]
[477.72125244 249.38002014 0.86226547]	[475.08483887 310.9715271 0.83326393]	[400.68856812 310.87863159 0.82222199]	[372.44216919 423.78930664 0.85092932]	[377.75283813 544.30865479 0.91992354]	[541.89031982 313.50698853 0.86284876]	[582.91278076 421.21426392 0.93581235]	[585.4866333 526.51959229 0.86629164]	[490.5123291 531.5378418 0.67427069]	[444.35113525 536.73419189 0.67688525]	[464.96072388 700.91784668 0.78746378]	[4.82905396e+02 8.52301636e+02 8.36983681e-01]	[539.2333374 523.94238281 0.6949017 ]	[562.2947998 693.2666626 0.81865048]	[5.23871094e+02 6.88046631e+02 1.57168597e-01]	[462.22940063 236.41938782 0.91966796]	[487.91519165 234.04936218 0.88682932]	[439.17398071 218.64207458 0.90788054]	[508.54666138 216.12246704 0.83310658]	[5.26481689e+02 7.26585205e+02 8.25333223e-02]	[0. 0. 0.]	[5.08467285e+02 6.80395752e+02 1.01595812e-01]	[4.85422791e+02 8.93382446e+02 7.67274559e-01]	[4.67426117e+02 8.90824036e+02 7.61205435e-01]	[4.93050720e+02 8.65080017e+02 6.76031947e-01]
[477.71646118 251.91996765 0.87061691]	[475.06375122 310.96887207 0.83008927]	[400.67608643 310.89044189 0.82433242]	[369.94439697 421.40325928 0.84933364]	[377.7520752 544.30340576 0.91923732]	[541.88189697 313.49890137 0.86041462]	[582.91876221 421.2220459 0.9345116 ]	[585.50891113 526.519104 0.86433697]	[490.51608276 529.05731201 0.67447692]	[444.35244751 536.73828125 0.67804188]	[464.94891357 700.88122559 0.78363866]	[4.82915314e+02 8.52304443e+02 8.40206444e-01]	[539.25012207 523.94470215 0.69768804]	[562.32342529 693.23254395 0.8297323 ]	[5.23863281e+02 6.80367371e+02 1.40300408e-01]	[462.22747803 236.51722717 0.92588139]	[485.48516846 236.44871521 0.89681321]	[439.1776123 221.13777161 0.89718497]	[508.52056885 216.10617065 0.84781408]	[5.44363586e+02 6.95873047e+02 6.62851632e-02]	[0. 0. 0.]	[0. 0. 0.]	[4.85442230e+02 8.93376953e+02 7.67680287e-01]	[4.67444733e+02 8.90822205e+02 7.59437323e-01]	[4.93059631e+02 8.65093628e+02 6.83883429e-01]
[477.71490479 251.91752625 0.86881495]	[475.06204224 310.97415161 0.82968259]	[400.6729126 310.89840698 0.82400078]	[369.94985962 421.39639282 0.85075819]	[377.74276733 544.30053711 0.91824245]	[541.88665771 313.50418091 0.86053431]	[582.91918945 421.24664307 0.93105602]	[585.50775146 526.53198242 0.86245823]	[490.52011108 531.53985596 0.67424941]	[444.35876465 539.19891357 0.67857546]	[464.95147705 700.88256836 0.78400695]	[4.82915131e+02 8.52312744e+02 8.40686262e-01]	[539.24029541 523.94799805 0.69593483]	[562.32312012 693.23431396 0.82968301]	[5.23860596e+02 6.75275208e+02 1.30514398e-01]	[462.22769165 236.51779175 0.92512 ]	[485.48233032 236.45036316 0.89742827]	[439.17477417 221.13496399 0.8971163 ]	[508.51913452 216.105896 0.84972984]	[5.44408508e+02 6.93284546e+02 7.06024468e-02]	[0. 0. 0.]	[0. 0. 0.]	[4.85448944e+02 8.93372559e+02 7.68959284e-01]	[4.67450806e+02 8.90820557e+02 7.60249734e-01]	[4.93053802e+02 8.65106812e+02 6.85962379e-01]
[477.67050171 251.97105408 0.86702645]	[475.06442261 313.39135742 0.83078659]	[400.66665649 310.89804077 0.82311624]	[369.93203735 421.38027954 0.85246223]	[377.73324585 544.30444336 0.91680938]	[541.88153076 313.51034546 0.86100602]	[582.93438721 421.26779175 0.93157375]	[585.51159668 528.97045898 0.85982019]	[490.50872803 531.59106445 0.67152816]	[444.35595703 539.22491455 0.67510378]	[464.90682983 703.37408447 0.79402715]	[4.82899048e+02 8.52254700e+02 8.47132921e-01]	[539.24108887 526.44012451 0.68757063]	[562.35559082 695.74945068 0.83944368]	[5.23821228e+02 6.80373474e+02 1.38777137e-01]	[462.21694946 236.54039001 0.92249542]	[485.46466064 236.51190186 0.90023124]	[439.16259766 221.12263489 0.89174402]	[511.00753784 216.14169312 0.82648373]	[5.41961243e+02 7.00964294e+02 5.83981723e-02]	[0. 0. 0.]	[0. 0. 0.]	[4.85439667e+02 8.93363586e+02 7.70626128e-01]	[4.67445496e+02 8.90802673e+02 7.61031926e-01]	[4.90574249e+02 8.62556396e+02 6.78813219e-01]
[477.66055298 254.41329956 0.87729859]	[472.60510254 313.3977356 0.83200699]	[400.6647644 310.92059326 0.8270278 ]	[369.92456055 421.38409424 0.8505165 ]	[377.72756958 544.30474854 0.91514343]	[541.8848877 313.51629639 0.86183977]	[582.94372559 421.29498291 0.9305259 ]	[585.51153564 529.00256348 0.85915494]	[490.56427002 534.11096191 0.66812807]	[444.38717651 539.25305176 0.67431098]	[464.90078735 700.92089844 0.78950208]	[4.82883392e+02 8.52246582e+02 8.48034203e-01]	[539.2789917 526.49261475 0.68480837]	[562.42388916 695.78979492 0.84139979]	[5.21281250e+02 6.75232300e+02 1.41275093e-01]	[462.21621704 236.59632874 0.91798347]	[485.45794678 236.58747864 0.89941323]	[439.15835571 221.19714355 0.87789243]	[508.5496521 218.57136536 0.82138383]	[5.41935303e+02 6.98397949e+02 5.27538620e-02]	[0. 0. 0.]	[0. 0. 0.]	[4.85417267e+02 8.93375793e+02 7.69859791e-01]	[4.67423218e+02 8.90808472e+02 7.61190653e-01]	[4.90555725e+02 8.62546753e+02 6.76004887e-01]
[477.66247559 254.41171265 0.87809229]	[472.60592651 313.39703369 0.83190745]	[400.66497803 310.92224121 0.82668597]	[369.90658569 421.37966919 0.85047084]	[377.72720337 544.29919434 0.91436565]	[541.88330078 313.5144043 0.86215627]	[582.94226074 421.29055786 0.93087322]	[585.51116943 528.99017334 0.86010849]	[490.55871582 531.61334229 0.6670379 ]	[444.38778687 539.25024414 0.67456204]	[464.89544678 700.9276123 0.79026687]	[4.82884247e+02 8.52239380e+02 8.48163068e-01]	[539.27941895 526.47943115 0.68578213]	[562.42272949 695.78363037 0.84160334]	[5.21269714e+02 6.75242126e+02 1.41274780e-01]	[462.21743774 236.5952301 0.9184863 ]	[485.45751953 236.58599854 0.8995657 ]	[439.16305542 221.19802856 0.87843513]	[508.54153442 218.57455444 0.82025361]	[5.41925110e+02 6.98412476e+02 5.18486872e-02]	[0. 0. 0.]	[0. 0. 0.]	[4.85415771e+02 8.93374756e+02 7.70648301e-01]	[4.67420380e+02 8.90805054e+02 7.61771083e-01]	[4.90556091e+02 8.62535706e+02 6.75168276e-01]
[475.13919067 254.45751953 0.86614895]	[472.60491943 313.39907837 0.82958865]	[400.65423584 310.9236145 0.82631803]	[369.92526245 421.38870239 0.84564656]	[377.7300415 544.34082031 0.91663212]	[541.8861084 313.51596069 0.8615979 ]	[582.93804932 421.30114746 0.92901611]	[585.51873779 529.02026367 0.85769773]	[490.53344727 534.10284424 0.66966367]	[444.37466431 539.2512207 0.67580003]	[464.90133667 700.93505859 0.79329133]	[4.82877838e+02 8.52245117e+02 8.47680986e-01]	[539.24176025 526.47949219 0.68440104]	[562.45025635 698.31561279 0.83673614]	[5.23922424e+02 6.80350037e+02 1.01423465e-01]	[459.78787231 236.61898804 0.91139543]	[485.34655762 236.63627625 0.90968746]	[439.13095093 221.13983154 0.88011581]	[508.45495605 218.62127686 0.83409035]	[5.44309509e+02 7.00934631e+02 5.76384738e-02]	[0. 0. 0.]	[0. 0. 0.]	[4.85411652e+02 8.93388123e+02 7.67695308e-01]	[4.67418030e+02 8.90816528e+02 7.58684754e-01]	[4.90552002e+02 8.62540527e+02 6.75076365e-01]
[475.14779663 254.51679993 0.8766216 ]	[475.06167603 313.40945435 0.83678138]	[400.64935303 310.93927002 0.83062798]	[369.91848755 421.39865112 0.84579146]	[377.72283936 544.33111572 0.91659975]	[541.89306641 313.52285767 0.86218005]	[582.94488525 421.29681396 0.93072623]	[585.51715088 529.06365967 0.85160679]	[490.49771118 531.60809326 0.67005819]	[444.3722229 539.24176025 0.67384702]	[464.95092773 703.40814209 0.78594369]	[4.82882568e+02 8.52334717e+02 8.39853704e-01]	[539.21691895 526.45281982 0.68555719]	[562.46728516 698.37426758 0.84160048]	[5.23915710e+02 6.93200439e+02 1.56580910e-01]	[459.78384399 236.65763855 0.90820467]	[485.35220337 236.67573547 0.90415895]	[439.12637329 221.186203 0.8737995 ]	[505.97137451 221.11091614 0.82535374]	[5.23870056e+02 7.29201599e+02 1.63738549e-01]	[5.29020569e+02 7.29158020e+02 1.30227894e-01]	[5.05964569e+02 6.85546143e+02 1.11953422e-01]	[4.85384460e+02 8.93421326e+02 7.58177698e-01]	[4.67393158e+02 8.90853088e+02 7.56648600e-01]	[4.90554932e+02 8.65114563e+02 6.77877605e-01]
[475.14733887 254.51271057 0.87407184]	[472.60873413 313.40829468 0.83505881]	[400.6418457 310.9414978 0.83031094]	[369.91513062 423.77905273 0.84376013]	[377.72360229 544.33581543 0.9185704 ]	[541.89764404 313.52310181 0.86186779]	[582.94628906 421.29833984 0.93002003]	[585.51776123 529.06170654 0.85313785]	[490.50149536 531.60418701 0.67131478]	[444.37145996 539.24163818 0.67503858]	[464.97103882 703.3895874 0.77844548]	[4.82882538e+02 8.52337219e+02 8.40671360e-01]	[539.21563721 526.45458984 0.68621117]	[562.46691895 698.36773682 0.84027743]	[5.23887512e+02 6.90638062e+02 1.28362179e-01]	[459.78363037 236.65687561 0.90774703]	[485.35137939 236.67498779 0.90530294]	[439.12161255 221.18991089 0.87312222]	[505.97195435 221.11460876 0.82526934]	[5.23898193e+02 7.29208130e+02 1.30249545e-01]	[5.29057190e+02 7.29166321e+02 1.03631563e-01]	[5.05906006e+02 6.85522705e+02 9.38517973e-02]	[4.85383392e+02 8.93415649e+02 7.59865165e-01]	[4.67391724e+02 8.90847290e+02 7.57761836e-01]	[4.90552368e+02 8.65120850e+02 6.78218603e-01]
[475.0930481 254.60372925 0.86667126]	[475.06930542 313.42501831 0.82933134]	[400.65103149 310.95452881 0.82517838]	[367.42221069 423.81216431 0.83358306]	[377.72784424 544.35858154 0.91921973]	[541.91052246 315.92550659 0.8616327 ]	[582.96813965 421.33978271 0.92271024]	[585.52111816 531.60479736 0.85103202]	[490.51309204 534.14685059 0.67305756]	[444.36572266 539.28619385 0.67954028]	[464.96118164 703.4329834 0.79761654]	[4.82895996e+02 8.52316406e+02 8.35968971e-01]	[539.23052979 528.96984863 0.67724824]	[562.38330078 695.80517578 0.82137179]	[5.39233215e+02 6.80356995e+02 8.49032998e-02]	[459.74331665 239.09065247 0.88658077]	[485.36053467 239.13957214 0.88668025]	[439.1534729 226.2598114 0.85490596]	[505.99682617 223.72373962 0.81274313]	[5.44583313e+02 6.93258423e+02 7.02001452e-02]	[5.62285400e+02 6.98312805e+02 5.07336035e-02]	[0. 0. 0.]	[4.85395325e+02 8.93408081e+02 7.61468172e-01]	[4.67398621e+02 8.90837524e+02 7.55393326e-01]	[4.90573700e+02 8.65076782e+02 6.66937768e-01]
[477.63088989 256.96505737 0.88373035]	[475.05932617 313.4276123 0.83179241]	[400.64215088 313.39639282 0.83180672]	[367.40771484 423.79229736 0.83938533]	[377.72576904 544.36132812 0.91740954]	[541.90704346 313.54492188 0.86040163]	[582.96166992 421.38027954 0.91489637]	[585.5145874 534.13024902 0.85264808]	[490.51806641 534.15362549 0.67151183]	[444.3586731 539.28277588 0.68035376]	[464.96496582 703.43328857 0.79208523]	[4.82900421e+02 8.52354370e+02 8.33437800e-01]	[539.25164795 528.98272705 0.67796516]	[562.3616333 698.32391357 0.82143319]	[5.34134216e+02 6.82910156e+02 9.96793285e-02]	[459.81375122 239.14926147 0.87879223]	[485.47421265 239.17019653 0.86909515]	[439.13562012 226.26696777 0.85610092]	[506.00735474 226.25752258 0.79103971]	[5.44455078e+02 7.00958069e+02 7.53139928e-02]	[0. 0. 0.]	[0. 0. 0.]	[4.85394135e+02 8.93421875e+02 7.58914292e-01]	[4.67395996e+02 8.90851990e+02 7.53990293e-01]	[4.93049805e+02 8.65137939e+02 6.70668364e-01]
[475.14025879 257.01461792 0.86537993]	[475.09741211 313.48040771 0.84140217]	[400.65872192 313.42837524 0.83027649]	[367.39828491 423.83798218 0.82956159]	[377.70147705 544.3694458 0.9138763 ]	[541.92669678 315.9666748 0.86773872]	[582.95361328 423.80618286 0.90294594]	[585.50701904 534.1015625 0.85054642]	[487.99490356 531.59924316 0.68224722]	[441.9130249 539.23040771 0.68860638]	[464.95968628 700.91931152 0.78832078]	[4.82890961e+02 8.52314392e+02 8.34724605e-01]	[539.20227051 526.46673584 0.68129879]	[562.29077148 700.85778809 0.80183744]	[5.44353333e+02 6.77804688e+02 1.04114622e-01]	[459.71612549 241.61994934 0.85999346]	[485.38955688 241.6300354 0.86865503]	[439.12643433 226.2877655 0.84306753]	[505.98632812 226.22592163 0.80354667]	[5.46910522e+02 6.98372070e+02 9.11440998e-02]	[5.64831299e+02 7.00842712e+02 9.61845517e-02]	[0. 0. 0.]	[4.85393372e+02 8.93418396e+02 7.58379757e-01]	[4.64949127e+02 8.90842773e+02 7.51925588e-01]	[4.90567291e+02 8.65086487e+02 6.67811990e-01]
[475.16351318 257.06735229 0.85338783]	[475.11727905 313.49212646 0.84196693]	[400.67791748 313.4487915 0.83357382]	[367.39453125 423.82351685 0.83216733]	[377.70074463 544.3939209 0.9144119 ]	[541.92712402 315.97006226 0.86637414]	[582.96295166 423.84207153 0.8949458 ]	[585.49395752 534.17114258 0.85347056]	[487.98080444 531.59051514 0.68145132]	[441.90856934 539.21356201 0.68797112]	[464.94329834 703.38104248 0.79160464]	[4.82886047e+02 8.52376709e+02 8.29712868e-01]	[539.19482422 526.45849609 0.67636108]	[562.25933838 700.88696289 0.80611426]	[5.41911438e+02 6.77814758e+02 1.26718760e-01]	[459.72042847 241.7053833 0.84493065]	[485.41213989 241.68525696 0.84869921]	[439.12954712 228.81213379 0.84373695]	[506.02450562 223.73225403 0.79470962]	[5.47039246e+02 7.03378113e+02 1.01639926e-01]	[5.64893311e+02 7.00908447e+02 1.19965069e-01]	[0. 0. 0.]	[4.85376007e+02 8.93423218e+02 7.62914181e-01]	[4.64938751e+02 8.90848938e+02 7.58721352e-01]	[4.90562775e+02 8.67597839e+02 6.71574593e-01]
[477.64611816 257.14053345 0.84612173]	[475.12368774 313.51925659 0.84645641]	[400.6725769 313.47622681 0.84072691]	[367.38598633 423.84771729 0.8331762 ]	[377.70465088 544.42285156 0.91047549]	[544.29980469 315.99752808 0.86992919]	[582.96203613 423.8737793 0.893121 ]	[585.48425293 536.65222168 0.85410738]	[487.97817993 531.58288574 0.67853123]	[441.90689087 539.20220947 0.68470669]	[464.90945435 703.39349365 0.79769069]	[4.82887360e+02 8.52333557e+02 8.31224859e-01]	[539.1963501 526.45275879 0.67617458]	[562.28527832 700.88549805 0.80164212]	[5.41885864e+02 6.80376404e+02 1.36061147e-01]	[459.75827026 244.26742554 0.84122139]	[485.45715332 244.23161316 0.84154934]	[439.16851807 228.83621216 0.85057652]	[508.48352051 226.26589966 0.80701292]	[5.47010193e+02 7.03470764e+02 1.14550360e-01]	[5.64862366e+02 7.03380798e+02 1.29667819e-01]	[0. 0. 0.]	[4.85380768e+02 8.93412415e+02 7.68128276e-01]	[4.64941223e+02 8.90835815e+02 7.61628807e-01]	[4.90563293e+02 8.65104614e+02 6.64753556e-01]
[477.59899902 257.16784668 0.84512782]	[475.13546753 313.52444458 0.84775567]	[400.67858887 313.48132324 0.83970356]	[367.41278076 423.87664795 0.8267312 ]	[377.70629883 544.44799805 0.91087562]	[544.30133057 316.00140381 0.87156117]	[582.96875 423.91598511 0.88340884]	[585.49707031 536.68743896 0.85928756]	[488.01547241 534.0994873 0.67362952]	[441.91149902 539.23669434 0.68601501]	[464.9503479 703.41345215 0.79682517]	[4.82891968e+02 8.52313843e+02 8.39221656e-01]	[539.23010254 526.49279785 0.67686367]	[562.26635742 703.42443848 0.81765485]	[5.36664734e+02 6.77843994e+02 1.38241544e-01]	[459.73028564 246.75419617 0.84767878]	[485.42895508 244.27680969 0.84557486]	[439.14093018 228.84114075 0.83179909]	[506.01483154 228.77207947 0.7954253 ]	[5.44514648e+02 7.06095947e+02 1.16094694e-01]	[5.62445923e+02 7.05960815e+02 1.17609933e-01]	[0. 0. 0.]	[4.85392120e+02 8.93387451e+02 7.67902851e-01]	[4.64949371e+02 8.90812683e+02 7.59194016e-01]	[4.90569244e+02 8.65074524e+02 6.70481861e-01]
[477.59667969 257.16952515 0.84359306]	[475.13595581 313.53482056 0.84834397]	[400.67962646 313.48901367 0.83966279]	[367.41796875 423.88458252 0.82515907]	[377.71057129 544.46325684 0.9068917 ]	[544.30841064 316.01818848 0.87271738]	[582.97277832 426.34185791 0.88284546]	[585.4954834 536.6895752 0.85977018]	[488.02044678 534.10559082 0.6731196 ]	[444.29840088 539.24609375 0.6863879 ]	[464.95611572 703.42059326 0.7968291 ]	[4.82888458e+02 8.52309631e+02 8.37086618e-01]	[539.23199463 526.50134277 0.67638046]	[562.26409912 703.43664551 0.82030505]	[5.34164490e+02 6.80342285e+02 1.38099059e-01]	[459.72677612 246.75735474 0.84741962]	[485.42446899 244.27868652 0.84551448]	[439.14016724 228.83920288 0.82944089]	[506.01489258 228.7716217 0.79998839]	[5.44512817e+02 7.06096863e+02 1.15153447e-01]	[5.62450378e+02 7.05959778e+02 1.16769835e-01]	[0. 0. 0.]	[4.85390106e+02 8.93388855e+02 7.67414510e-01]	[4.64946564e+02 8.90814026e+02 7.58611560e-01]	[4.90566345e+02 8.65065857e+02 6.66437984e-01]
[477.65280151 259.66418457 0.83949631]	[475.14401245 315.91577148 0.85529363]	[400.67123413 313.52163696 0.84690279]	[369.89480591 423.90103149 0.82138431]	[377.71472168 544.45263672 0.9072842 ]	[544.32250977 316.03915405 0.87523913]	[582.98242188 426.40158081 0.87810212]	[585.48858643 536.72479248 0.86152291]	[488.01034546 534.13757324 0.67530191]	[441.90402222 539.26745605 0.68909764]	[464.96759033 703.47515869 0.80204785]	[4.82895050e+02 8.52328003e+02 8.34941328e-01]	[539.23834229 528.98876953 0.67344654]	[562.24786377 703.49017334 0.82075536]	[5.29000244e+02 6.77838135e+02 1.62056804e-01]	[459.7522583 249.34208679 0.8599031 ]	[485.44155884 249.30873108 0.85964125]	[439.16644287 231.30128479 0.84757453]	[508.45947266 228.85043335 0.81722713]	[5.44457214e+02 7.08535645e+02 1.10633001e-01]	[5.62459534e+02 7.06037903e+02 1.12454578e-01]	[0. 0. 0.]	[4.85393036e+02 8.93402710e+02 7.66608655e-01]	[4.64948822e+02 8.90830078e+02 7.59923220e-01]	[4.90574646e+02 8.65094543e+02 6.66839719e-01]
[477.59396362 262.1552124 0.8193922 ]	[477.58563232 315.94900513 0.86658669]	[400.67938232 315.92456055 0.85122997]	[369.90090942 426.36941528 0.81699115]	[377.71820068 544.46844482 0.90451574]	[544.33770752 316.068573 0.88293195]	[582.99462891 426.42346191 0.87670392]	[585.4901123 539.18225098 0.86665392]	[487.99273682 534.17590332 0.67524934]	[441.88381958 539.3036499 0.69351703]	[464.95977783 703.48455811 0.80106181]	[4.82892059e+02 8.52296448e+02 8.26588392e-01]	[539.23608398 529.01373291 0.67043585]	[562.22180176 703.48095703 0.81501377]	[5.26478699e+02 6.80375610e+02 1.45431191e-01]	[459.71426392 251.82597351 0.86571491]	[485.3835144 249.39582825 0.87084144]	[439.17489624 231.35900879 0.85092956]	[506.0161438 231.35092163 0.83725703]	[5.44450684e+02 7.08537598e+02 1.08206749e-01]	[5.62449707e+02 7.06058350e+02 1.08658396e-01]	[0. 0. 0.]	[4.85378693e+02 8.93399292e+02 7.66185164e-01]	[4.64938049e+02 8.90823975e+02 7.58504570e-01]	[4.93048798e+02 8.65048950e+02 6.55100405e-01]
[477.69424438 262.21456909 0.83631122]	[475.16506958 315.98480225 0.87409425]	[400.68438721 315.99624634 0.86395776]	[369.96066284 426.4362793 0.81475818]	[377.70834351 544.48626709 0.89849657]	[544.32739258 316.07989502 0.88118356]	[582.98974609 428.97259521 0.87430775]	[585.47662354 541.71838379 0.8949486 ]	[488.02288818 539.22381592 0.68105775]	[444.296875 541.84393311 0.68776983]	[467.41482544 705.92919922 0.78592807]	[4.82889435e+02 8.52235535e+02 8.19421351e-01]	[539.24841309 531.59729004 0.66669863]	[562.24133301 703.45684814 0.80879498]	[5.29021973e+02 6.85515503e+02 1.25189900e-01]	[459.7616272 251.92897034 0.87851876]	[485.45870972 251.84439087 0.86900961]	[439.16192627 231.40113831 0.86321527]	[506.01620483 231.33973694 0.82588923]	[5.44420776e+02 7.08670776e+02 1.16717175e-01]	[5.62425598e+02 7.08579407e+02 1.15288965e-01]	[0. 0. 0.]	[4.85421112e+02 8.93351318e+02 7.59207785e-01]	[4.67407928e+02 8.90780823e+02 7.48428822e-01]	[4.90571381e+02 8.62506592e+02 6.47133887e-01]
[477.60015869 264.74673462 0.81399202]	[477.58587646 316.00424194 0.87804991]	[400.69769287 316.00909424 0.86358213]	[369.95391846 428.93334961 0.81304175]	[377.6914978 544.49371338 0.89576095]	[544.33630371 316.09927368 0.88504744]	[582.9753418 428.96466064 0.87427473]	[585.45281982 541.71673584 0.89323437]	[487.98556519 539.25640869 0.69128054]	[441.88369751 541.86541748 0.69531596]	[467.41400146 703.50079346 0.7860617 ]	[4.82892639e+02 8.52210388e+02 8.19281340e-01]	[539.2199707 534.11322021 0.66482782]	[562.19665527 705.96130371 0.80778956]	[5.26483887e+02 6.85530579e+02 1.39620289e-01]	[459.67837524 251.97323608 0.87298518]	[485.40567017 251.92938232 0.88359439]	[439.12979126 231.43484497 0.85381281]	[506.01434326 231.41209412 0.84424186]	[5.44411377e+02 7.13747009e+02 1.22401521e-01]	[5.62395630e+02 7.11219177e+02 1.20339148e-01]	[0. 0. 0.]	[4.85427917e+02 8.93355347e+02 7.54975259e-01]	[4.67404694e+02 8.90778198e+02 7.48324990e-01]	[4.93050598e+02 8.59999573e+02 6.45481288e-01]
[475.15512085 264.76953125 0.81148767]	[475.12506104 316.02456665 0.87552488]	[400.65753174 316.03326416 0.86442554]	[369.93341064 431.46868896 0.8110013 ]	[377.69494629 546.92602539 0.88813633]	[544.3302002 316.10736084 0.88212085]	[582.96099854 428.98815918 0.87155932]	[585.43841553 541.75683594 0.896855 ]	[487.98635864 539.31060791 0.69459981]	[441.86599731 544.33959961 0.701913 ]	[467.42440796 705.93096924 0.78866827]	[4.82880798e+02 8.52234070e+02 8.17909598e-01]	[539.24371338 534.16540527 0.66907001]	[559.80334473 708.51641846 0.80462307]	[5.28979492e+02 6.90641357e+02 1.41764984e-01]	[459.66271973 254.34837341 0.87579608]	[485.39987183 251.96556091 0.89484781]	[439.12884521 231.44192505 0.84860945]	[506.01358032 233.82286072 0.84509093]	[5.44396423e+02 7.21417725e+02 1.06889203e-01]	[5.62360596e+02 7.21456482e+02 1.06386863e-01]	[0. 0. 0.]	[4.85417328e+02 8.93346558e+02 7.57995665e-01]	[4.67394440e+02 8.90776428e+02 7.48316884e-01]	[4.90565796e+02 8.62514893e+02 6.44890964e-01]
[477.68157959 267.34558105 0.82451308]	[475.11181641 316.05688477 0.87628466]	[400.64691162 316.07229614 0.86879009]	[369.89733887 431.53927612 0.81228191]	[377.67266846 546.9888916 0.876728 ]	[544.32568359 316.13272095 0.88873041]	[582.94598389 428.98153687 0.87266409]	[585.4430542 541.80517578 0.90403843]	[490.47497559 541.77728271 0.69725358]	[441.8850708 544.34570312 0.69438672]	[467.45117188 705.97418213 0.78853554]	[4.82866638e+02 8.49770874e+02 8.31793964e-01]	[539.28997803 536.68255615 0.67307806]	[559.8135376 708.57220459 0.83436751]	[5.16212341e+02 6.88040222e+02 2.47195542e-01]	[459.71630859 254.48841858 0.89721406]	[485.45227051 254.38098145 0.89243054]	[439.10803223 233.85568237 0.87706852]	[508.45053101 231.4281311 0.83069992]	[5.41869141e+02 7.26598633e+02 1.19608738e-01]	[5.59685669e+02 7.26488525e+02 1.00407720e-01]	[5.00814972e+02 6.75250793e+02 1.45149514e-01]	[4.85467499e+02 8.93296631e+02 7.50009716e-01]	[4.67429779e+02 8.90718567e+02 7.42508233e-01]	[4.90522308e+02 8.57452942e+02 6.57066643e-01]
[477.65411377 267.35525513 0.8183533 ]	[475.12268066 316.08148193 0.87842405]	[400.65332031 316.0920105 0.86672741]	[369.90072632 431.55911255 0.81173849]	[377.63787842 546.97235107 0.87991965]	[544.33190918 316.16171265 0.88844723]	[582.95477295 431.50228882 0.86877269]	[585.44799805 541.80279541 0.90004027]	[488.00311279 541.75268555 0.69981307]	[441.85632324 541.8973999 0.69754112]	[467.47686768 705.97021484 0.77876306]	[4.82874084e+02 8.52189514e+02 8.32041085e-01]	[539.27337646 536.68292236 0.67457992]	[559.7633667 708.63433838 0.8117457 ]	[5.21218262e+02 6.98352539e+02 2.88506359e-01]	[459.69717407 254.50189209 0.89706779]	[485.41525269 254.40104675 0.8915509 ]	[439.07507324 233.89656067 0.86577034]	[506.01113892 233.84309387 0.8401897 ]	[5.23906738e+02 7.44464600e+02 1.23455055e-01]	[5.41875610e+02 7.34292114e+02 1.06255479e-01]	[5.03338623e+02 6.82904602e+02 1.77640393e-01]	[4.85456360e+02 8.93288391e+02 7.49883354e-01]	[4.67426270e+02 8.90712463e+02 7.42740750e-01]	[4.90520691e+02 8.59946411e+02 6.54145062e-01]
[477.64459229 267.31900024 0.81330603]	[475.08764648 316.12069702 0.87200546]	[400.62789917 316.12463379 0.86470628]	[367.37350464 434.04550171 0.81992108]	[377.60534668 546.97644043 0.88244438]	[544.32348633 318.52462769 0.88517255]	[582.94488525 431.50466919 0.86977279]	[585.43664551 541.81872559 0.9007082 ]	[487.98156738 541.76611328 0.69978094]	[441.84463501 544.33135986 0.70501089]	[464.97091675 706.07696533 0.77828979]	[4.82864563e+02 8.49774109e+02 8.31472397e-01]	[539.25592041 536.72607422 0.66977268]	[559.70593262 708.7076416 0.78806293]	[5.21312805e+02 6.95785950e+02 2.07072899e-01]	[459.70956421 254.50105286 0.89692974]	[485.40261841 254.39607239 0.89417076]	[439.07583618 233.96359253 0.86267668]	[506.01330566 233.8321228 0.83538127]	[5.41931946e+02 7.29070923e+02 1.02903776e-01]	[5.62203918e+02 7.26597839e+02 9.51664150e-02]	[0. 0. 0.]	[4.85457336e+02 8.93292236e+02 7.51289845e-01]	[4.67424622e+02 8.90705139e+02 7.39408731e-01]	[4.90519440e+02 8.57445007e+02 6.51112437e-01]
[477.70132446 267.32455444 0.82540298]	[475.07608032 316.16235352 0.87606639]	[398.25262451 316.15209961 0.86724079]	[367.33843994 434.07559204 0.82331371]	[377.59967041 547.05627441 0.86853033]	[544.34460449 318.55960083 0.88879818]	[582.93365479 431.55020142 0.86971682]	[585.42712402 541.83123779 0.90102673]	[487.94958496 541.80078125 0.70439124]	[441.82086182 544.38476562 0.7074073 ]	[464.97174072 706.10925293 0.77492237]	[4.82868103e+02 8.49748596e+02 8.34102511e-01]	[539.21813965 539.22375488 0.66820914]	[557.26818848 708.7144165 0.78385633]	[5.18772827e+02 6.93187927e+02 1.99945852e-01]	[459.75650024 254.52398682 0.90365541]	[485.44229126 254.39926147 0.88910317]	[439.10360718 233.97776794 0.88132095]	[508.47372437 231.44885254 0.8323639 ]	[5.44320312e+02 7.26621155e+02 1.04246438e-01]	[5.62297302e+02 7.26544495e+02 9.97477919e-02]	[0. 0. 0.]	[4.85454071e+02 8.93301331e+02 7.54895091e-01]	[4.67423981e+02 8.90708740e+02 7.43042946e-01]	[4.90529816e+02 8.57402649e+02 6.52344465e-01]
[477.70526123 267.36074829 0.82293957]	[475.06152344 318.54016113 0.87443703]	[398.24362183 318.51992798 0.86367625]	[364.87719727 434.11599731 0.82651103]	[377.5703125 549.50738525 0.86425751]	[544.34521484 318.61663818 0.8797009 ]	[582.93237305 434.03268433 0.87002939]	[585.39221191 541.89172363 0.90188158]	[487.97335815 541.86151123 0.7028836 ]	[441.83041382 544.44677734 0.70249319]	[467.41146851 708.54870605 0.78732991]	[4.82873230e+02 8.52190613e+02 8.36328149e-01]	[539.26586914 539.27947998 0.67265302]	[559.69830322 711.1618042 0.78385246]	[5.21282471e+02 6.93179810e+02 1.94672570e-01]	[459.75613403 254.56643677 0.90569252]	[485.45697021 254.42596436 0.88567662]	[439.09231567 234.03271484 0.87575638]	[508.46792603 231.44737244 0.82287842]	[5.44339661e+02 7.26549744e+02 1.04555175e-01]	[5.62323425e+02 7.26472961e+02 1.01325922e-01]	[0. 0. 0.]	[4.85472504e+02 8.93325684e+02 7.54108787e-01]	[4.67442200e+02 8.90741089e+02 7.43454814e-01]	[4.90515991e+02 8.57468079e+02 6.53388977e-01]
[477.64227295 269.88809204 0.81722909]	[472.60647583 318.58450317 0.8757441 ]	[398.24349976 318.56207275 0.8639006 ]	[364.84387207 436.55917358 0.8312853 ]	[377.56552124 549.54754639 0.86433923]	[544.33746338 318.64337158 0.88042402]	[582.91326904 434.06115723 0.87245703]	[585.36828613 544.2956543 0.8995536 ]	[487.94000244 541.89581299 0.70431191]	[441.82058716 544.47113037 0.697716 ]	[464.9664917 708.63256836 0.79864186]	[4.82875092e+02 8.49780334e+02 8.40777278e-01]	[539.2043457 541.75311279 0.66984904]	[557.21313477 711.25982666 0.76102245]	[5.23881531e+02 6.93237366e+02 1.45307109e-01]	[459.71948242 256.93792725 0.90781778]	[485.39016724 254.493927 0.90256411]	[436.69094849 234.0609436 0.8493495 ]	[506.01751709 233.87947083 0.84987545]	[5.44490417e+02 7.26479980e+02 1.07435577e-01]	[5.62464478e+02 7.26433960e+02 1.16756193e-01]	[0. 0. 0.]	[4.87933441e+02 8.93341858e+02 7.61062682e-01]	[4.67451660e+02 8.90755920e+02 7.50676334e-01]	[4.90515961e+02 8.57434875e+02 6.58106208e-01]
[477.63043213 272.42047119 0.82699764]	[472.57601929 318.62469482 0.87366277]	[398.21954346 318.60110474 0.86836231]	[364.86801147 436.60037231 0.83187813]	[377.56549072 549.56903076 0.85782367]	[544.34692383 318.68249512 0.87852889]	[582.89941406 436.57653809 0.87842792]	[582.98620605 544.35388184 0.89617914]	[485.49713135 541.90039062 0.70603907]	[441.80349731 544.49401855 0.69703674]	[464.97225952 708.70428467 0.79408717]	[4.82883331e+02 8.52186462e+02 8.41107726e-01]	[536.71228027 541.76531982 0.6602807 ]	[554.71105957 713.69787598 0.75519925]	[5.28982361e+02 6.93246399e+02 1.39518082e-01]	[459.71728516 257.00393677 0.90228999]	[485.41033936 254.57521057 0.904176 ]	[436.68890381 236.46087646 0.85476327]	[508.46258545 233.92721558 0.84771836]	[5.44503296e+02 7.21480835e+02 1.16836846e-01]	[5.64809570e+02 7.23918823e+02 1.34591550e-01]	[0. 0. 0.]	[4.87936157e+02 8.93352356e+02 7.61452556e-01]	[4.67455231e+02 8.90766357e+02 7.51815438e-01]	[4.90515533e+02 8.57463928e+02 6.60710156e-01]
[477.62991333 272.41705322 0.82669795]	[472.58148193 318.62246704 0.87629461]	[398.22738647 318.5958252 0.87029892]	[364.87469482 436.59829712 0.83154809]	[377.56549072 549.58270264 0.8562246 ]	[544.34240723 318.6817627 0.87961453]	[582.90130615 436.57452393 0.87929571]	[582.98681641 544.35424805 0.89560407]	[485.49414062 541.89019775 0.70488727]	[441.79800415 544.47772217 0.69760346]	[464.97424316 708.69567871 0.79360747]	[4.82883087e+02 8.52186523e+02 8.40990841e-01]	[536.71368408 541.75799561 0.65967131]	[557.16522217 713.72918701 0.75591975]	[5.26458191e+02 6.95764526e+02 1.57794952e-01]	[459.7194519 257.00186157 0.90210813]	[485.41061401 254.57452393 0.90343219]	[436.69338989 236.46203613 0.85738415]	[508.45840454 233.93693542 0.84830457]	[5.44500122e+02 7.24036621e+02 1.22731805e-01]	[5.62498596e+02 7.23993591e+02 1.39880344e-01]	[0. 0. 0.]	[4.87937439e+02 8.93353088e+02 7.60423005e-01]	[4.67456146e+02 8.90767761e+02 7.52077281e-01]	[4.90514832e+02 8.57462830e+02 6.58971906e-01]
[475.14749146 274.89254761 0.83470416]	[472.56750488 318.65722656 0.88041645]	[398.20571899 318.62316895 0.87024361]	[367.35153198 436.66140747 0.83930129]	[377.55432129 552.10443115 0.84503543]	[544.33361816 318.7124939 0.88593405]	[582.89776611 436.58422852 0.88272107]	[582.96350098 544.40966797 0.89069009]	[487.93899536 544.34356689 0.70137984]	[441.8085022 544.49682617 0.69235587]	[467.39779663 708.66912842 0.77840292]	[4.82872467e+02 8.52226074e+02 8.39279115e-01]	[539.20318604 541.78070068 0.66713524]	[557.18585205 713.78656006 0.75410753]	[5.18761292e+02 6.90639526e+02 2.15204760e-01]	[459.66879272 257.05212402 0.90649569]	[485.36761475 256.99383545 0.91253525]	[436.64700317 236.49806213 0.86722356]	[505.99725342 233.98080444 0.86067176]	[5.44432800e+02 7.26494080e+02 1.26338452e-01]	[5.62413940e+02 7.23957458e+02 1.29501387e-01]	[0. 0. 0.]	[4.87932373e+02 8.93366455e+02 7.51651287e-01]	[4.67444519e+02 8.90792419e+02 7.49567389e-01]	[4.90505463e+02 8.59982056e+02 6.54148936e-01]
[475.07189941 275.01846313 0.84005862]	[472.55258179 318.72406006 0.87341803]	[398.19363403 318.68347168 0.87236387]	[367.37704468 439.06884766 0.84274685]	[377.55145264 554.6428833 0.84429145]	[544.33148193 318.77301025 0.87744159]	[582.87268066 436.60638428 0.88462579]	[582.91564941 544.42779541 0.88598728]	[487.94052124 544.36193848 0.69900632]	[441.83560181 546.9621582 0.6840353 ]	[467.40512085 713.7376709 0.76967347]	[4.82873657e+02 8.52238647e+02 8.35082769e-01]	[536.74487305 541.78582764 0.66479278]	[557.21148682 716.29718018 0.75500029]	[5.23827759e+02 6.90670471e+02 1.85638011e-01]	[459.62649536 257.12078857 0.88859189]	[482.9770813 257.11132812 0.91704279]	[436.63470459 236.53140259 0.85810596]	[505.99710083 234.0586853 0.84766042]	[5.44505920e+02 7.26545837e+02 1.46120206e-01]	[5.62455627e+02 7.24034180e+02 1.54931411e-01]	[0. 0. 0.]	[4.87932251e+02 8.93357910e+02 7.56052434e-01]	[4.67444855e+02 8.90793762e+02 7.52921462e-01]	[4.90518616e+02 8.60015320e+02 6.49283230e-01]
[475.09255981 275.02429199 0.84305203]	[472.53564453 318.75772095 0.86594993]	[398.19915771 318.71176147 0.87224126]	[367.35717773 439.13052368 0.85284585]	[377.55166626 554.65179443 0.85340065]	[544.32080078 321.18902588 0.87589431]	[582.87005615 436.63400269 0.88833052]	[582.90631104 544.42626953 0.88986433]	[485.49035645 544.35821533 0.70515865]	[441.83398438 546.95843506 0.68315822]	[467.45761108 713.78601074 0.75915813]	[4.82878265e+02 8.52246399e+02 8.37114275e-01]	[536.67498779 541.77661133 0.66301519]	[557.18847656 716.28277588 0.74876529]	[5.18781433e+02 6.90627563e+02 2.14892477e-01]	[459.65814209 257.15359497 0.88929349]	[485.34298706 257.13302612 0.90982395]	[436.68045044 236.63822937 0.85519081]	[505.95687866 236.45704651 0.84335732]	[5.44368469e+02 7.29104980e+02 1.51589975e-01]	[5.62359558e+02 7.26551636e+02 1.51747242e-01]	[0. 0. 0.]	[4.87950256e+02 8.93366943e+02 7.50651479e-01]	[4.67454346e+02 8.90805115e+02 7.49986947e-01]	[4.90509094e+02 8.62494751e+02 6.54148281e-01]
[475.07342529 275.05187988 0.84808135]	[472.5322876 321.14874268 0.8585301 ]	[398.19528198 318.72207642 0.87094969]	[367.37921143 439.16403198 0.85558736]	[377.5526123 554.69708252 0.85175472]	[544.30651855 321.240448 0.86856771]	[582.87164307 436.65454102 0.88882518]	[582.92462158 544.45080566 0.89266843]	[485.4552002 544.42736816 0.70450729]	[441.81677246 549.51525879 0.67097855]	[469.96560669 718.82226562 0.74965411]	[4.82886230e+02 8.52230164e+02 8.40925932e-01]	[534.17468262 541.81872559 0.66569066]	[557.19897461 716.33959961 0.74467981]	[5.21255249e+02 7.00907959e+02 2.41004333e-01]	[459.66152954 257.1885376 0.88948864]	[482.95565796 257.1713562 0.91405123]	[436.68066406 239.06376648 0.84236169]	[505.93508911 236.49853516 0.85860014]	[5.41791748e+02 7.31685913e+02 1.73116729e-01]	[5.59748108e+02 7.29047974e+02 1.53915048e-01]	[5.05946075e+02 6.88076233e+02 1.38078809e-01]	[4.85471863e+02 8.93358643e+02 7.56622314e-01]	[4.67440979e+02 8.90787964e+02 7.52628922e-01]	[4.90515442e+02 8.59996826e+02 6.62752628e-01]
[470.04602051 275.11016846 0.83861035]	[472.54766846 321.18344116 0.8564291 ]	[398.20004272 318.7321167 0.86808676]	[367.40060425 439.21908569 0.86443472]	[377.54083252 557.17694092 0.84944564]	[544.30548096 321.28863525 0.86066759]	[582.87384033 436.69448853 0.8953625 ]	[582.92791748 544.4821167 0.8874886 ]	[485.43588257 544.45135498 0.70782363]	[441.80377197 549.53857422 0.67251396]	[470.00268555 718.87878418 0.75448251]	[4.82885498e+02 8.52220032e+02 8.44677925e-01]	[534.16009521 541.83947754 0.66638082]	[557.21209717 718.81433105 0.74567014]	[5.21311707e+02 6.98308105e+02 1.94723532e-01]	[459.60980225 257.20687866 0.87846357]	[482.94168091 259.62091064 0.90930921]	[439.08065796 239.11128235 0.85017282]	[505.97940063 236.67033386 0.84063727]	[5.44370667e+02 7.29181335e+02 1.58288777e-01]	[5.62346924e+02 7.26621216e+02 1.56062514e-01]	[0. 0. 0.]	[4.85457428e+02 8.93367188e+02 7.57004917e-01]	[4.67430756e+02 8.90789795e+02 7.53208399e-01]	[4.90503784e+02 8.59968506e+02 6.67244911e-01]
[477.59692383 277.54776001 0.84379697]	[472.53677368 321.22250366 0.84899974]	[398.20956421 321.15438843 0.86101431]	[367.42141724 439.24383545 0.8639372 ]	[377.53424072 557.21240234 0.85384846]	[544.30645752 323.72717285 0.85852814]	[582.8704834 439.11264038 0.9039588 ]	[582.91485596 544.51708984 0.88524431]	[485.42721558 544.45831299 0.70194852]	[441.81442261 549.54797363 0.66701597]	[470.00384521 718.88092041 0.75415647]	[4.82887970e+02 8.52246948e+02 8.42996538e-01]	[534.11975098 541.83898926 0.6617865 ]	[554.69061279 718.81536865 0.73542702]	[5.23857910e+02 7.03448181e+02 2.05523610e-01]	[459.69619751 259.69525146 0.85944051]	[485.4614563 259.6913147 0.87547082]	[439.11895752 241.62046814 0.83335161]	[508.44726562 239.06994629 0.80770749]	[5.44330078e+02 7.29230286e+02 1.51097015e-01]	[5.62359314e+02 7.26583496e+02 1.53111368e-01]	[0. 0. 0.]	[4.85456757e+02 8.93371521e+02 7.54900157e-01]	[4.67431671e+02 8.90796875e+02 7.52821505e-01]	[4.90509857e+02 8.60009277e+02 6.64384067e-01]
[475.12322998 277.60235596 0.83539444]	[472.55874634 321.23852539 0.84870589]	[398.21704102 321.15603638 0.86249286]	[367.38198853 439.27752686 0.86447525]	[377.52359009 557.23968506 0.85689527]	[544.30493164 323.74200439 0.85847986]	[582.87255859 439.11184692 0.90614307]	[582.89233398 544.52856445 0.88286036]	[485.42059326 544.45941162 0.70269066]	[441.80917358 549.54370117 0.66558111]	[470.01681519 718.89611816 0.75509727]	[4.82886536e+02 8.52265320e+02 8.42420340e-01]	[531.6227417 541.8480835 0.66233552]	[554.65997314 716.29748535 0.73769981]	[5.23970398e+02 7.03469604e+02 2.07025439e-01]	[459.64172363 262.18682861 0.84229726]	[485.39031982 262.16171265 0.86855131]	[439.08914185 241.64770508 0.82005018]	[506.02539062 239.08848572 0.83738106]	[5.44388611e+02 7.29154846e+02 1.56917334e-01]	[5.62398315e+02 7.26512878e+02 1.64489925e-01]	[5.18732239e+02 6.93231750e+02 1.23014383e-01]	[4.85458008e+02 8.93382690e+02 7.54783273e-01]	[4.67433533e+02 8.90808411e+02 7.53383458e-01]	[4.90508453e+02 8.62503967e+02 6.64271474e-01]
[475.07150269 277.58599854 0.82798082]	[472.55874634 321.26647949 0.84219134]	[398.21066284 321.17443848 0.85906041]	[367.37554932 439.2381897 0.86373115]	[377.51928711 557.24645996 0.85604656]	[544.30548096 323.77108765 0.85443527]	[582.85656738 439.12387085 0.90429819]	[582.87145996 544.52868652 0.88454169]	[485.39691162 544.46075439 0.70361471]	[441.79882812 549.54040527 0.66370666]	[472.51394653 721.37329102 0.75695324]	[4.82886871e+02 8.52261780e+02 8.42317164e-01]	[531.57598877 541.85089111 0.66243881]	[552.12298584 716.32800293 0.73987943]	[5.23893921e+02 7.05984558e+02 2.39097670e-01]	[459.62698364 262.15765381 0.84352541]	[482.97955322 262.16021729 0.87085742]	[439.09030151 241.62034607 0.82204914]	[508.44006348 239.10557556 0.84483677]	[5.44298706e+02 7.29191223e+02 1.62722558e-01]	[5.62349915e+02 7.26515686e+02 1.66331753e-01]	[5.16159607e+02 6.93197754e+02 1.37114823e-01]	[4.85453125e+02 8.93372559e+02 7.55472660e-01]	[4.67428833e+02 8.90799927e+02 7.52929568e-01]	[4.90503082e+02 8.62499695e+02 6.63905859e-01]
[472.56378174 277.62084961 0.82477832]	[472.5456543 321.28424072 0.83763468]	[398.20361328 321.17871094 0.85835004]	[367.39297485 439.23220825 0.86404771]	[377.51119995 557.23400879 0.85497606]	[544.30145264 323.80615234 0.84774745]	[582.85241699 439.1590271 0.90887296]	[582.83325195 544.53448486 0.88079238]	[485.38873291 544.45959473 0.70516497]	[441.79534912 549.52618408 0.66514915]	[472.51333618 718.84381104 0.75131977]	[4.82894196e+02 8.52289185e+02 8.42330337e-01]	[531.55145264 541.85748291 0.66504872]	[552.12963867 718.84155273 0.7445417 ]	[5.21393005e+02 6.98292664e+02 2.20749334e-01]	[457.21606445 262.16995239 0.83718431]	[482.95718384 262.20806885 0.87218463]	[439.08370972 239.18656921 0.82001388]	[506.02081299 239.15031433 0.83513308]	[5.44398560e+02 7.29096985e+02 1.44805044e-01]	[5.62420044e+02 7.26434204e+02 1.50092751e-01]	[0. 0. 0.]	[4.85462799e+02 8.93387817e+02 7.53998995e-01]	[4.67433105e+02 8.90815369e+02 7.53073215e-01]	[4.90503387e+02 8.62546631e+02 6.64401114e-01]
[475.1343689 277.68313599 0.81988877]	[472.55792236 323.72421265 0.83288628]	[398.2074585 321.19213867 0.85515726]	[367.39630127 439.21807861 0.86142266]	[377.49615479 557.24468994 0.8558501 ]	[544.30883789 326.30349731 0.83956325]	[582.84936523 439.22753906 0.91506886]	[582.81170654 546.91778564 0.87549889]	[485.36105347 544.47869873 0.70737052]	[441.77636719 549.55792236 0.66533852]	[472.55554199 718.86236572 0.75501347]	[4.82886658e+02 8.52257080e+02 8.43853056e-01]	[529.04821777 541.86767578 0.66868734]	[552.07391357 721.4206543 0.75132757]	[5.21290283e+02 6.90614502e+02 2.22584799e-01]	[459.62982178 262.25372314 0.83543181]	[485.39025879 262.23718262 0.86497283]	[439.07168579 239.1965332 0.81604779]	[508.47012329 239.13763428 0.84015983]	[5.44391968e+02 7.29141479e+02 1.60671383e-01]	[5.62444580e+02 7.26470459e+02 1.65993690e-01]	[0. 0. 0.]	[4.85463684e+02 8.93396423e+02 7.51737237e-01]	[4.67433350e+02 8.90817200e+02 7.51825094e-01]	[4.88019440e+02 8.62491699e+02 6.61620498e-01]
[477.59820557 277.68008423 0.83475131]	[472.56781006 323.75997925 0.82975316]	[398.22479248 321.22442627 0.85046995]	[367.41046143 439.24700928 0.86195147]	[375.11776733 557.26806641 0.85362327]	[544.31109619 326.35314941 0.83535296]	[582.85632324 439.25393677 0.91627336]	[582.81555176 546.9574585 0.87264204]	[485.36578369 546.9552002 0.70410615]	[441.77404785 552.07617188 0.66828549]	[472.56652832 721.39337158 0.76378649]	[4.82884918e+02 8.52284058e+02 8.42823625e-01]	[529.05438232 541.91192627 0.66726911]	[549.58398438 718.90246582 0.74590838]	[5.23875305e+02 6.95761841e+02 1.82505846e-01]	[459.66665649 264.75186157 0.84174675]	[485.41253662 264.71878052 0.8564049 ]	[439.06677246 241.67326355 0.81025141]	[506.0123291 241.64894104 0.82605785]	[5.44404114e+02 7.29151245e+02 1.40369549e-01]	[5.62479431e+02 7.26497375e+02 1.49363548e-01]	[0. 0. 0.]	[4.85461456e+02 8.93411194e+02 7.50532568e-01]	[4.67427948e+02 8.90831238e+02 7.51639485e-01]	[4.90488129e+02 8.62515991e+02 6.59318745e-01]
[475.14990234 277.70721436 0.83149815]	[475.06286621 326.29623413 0.81880695]	[398.24319458 321.26242065 0.84399587]	[367.38290405 439.29574585 0.8631475 ]	[375.08984375 559.70300293 0.85012567]	[544.3291626 328.92861938 0.83147633]	[582.84637451 439.27749634 0.91821015]	[582.79846191 547.03710938 0.85614067]	[485.35528564 546.95550537 0.70296359]	[441.7677002 552.07067871 0.66547441]	[472.56329346 718.85339355 0.75190806]	[4.82894897e+02 8.52255737e+02 8.44707668e-01]	[529.0401001 544.33435059 0.66528291]	[552.14147949 721.38415527 0.73522943]	[5.26496338e+02 6.93213440e+02 1.92323074e-01]	[459.62774658 267.2677002 0.83662337]	[485.37634277 264.74713135 0.85426617]	[439.06787109 244.20898438 0.75625265]	[506.02575684 241.67399597 0.82725984]	[5.44504395e+02 7.29194336e+02 1.52089089e-01]	[5.64851990e+02 7.26501587e+02 1.74420014e-01]	[0. 0. 0.]	[4.85445770e+02 8.93419861e+02 7.52830744e-01]	[4.67423615e+02 8.90826721e+02 7.51267493e-01]	[4.90509430e+02 8.59986938e+02 6.59306049e-01]
[475.14297485 277.70965576 0.83021796]	[475.06417847 326.29522705 0.81923342]	[398.24420166 321.26049805 0.84444737]	[367.38220215 439.29568481 0.86396486]	[375.08538818 559.70928955 0.8500303 ]	[544.33074951 328.93029785 0.83175808]	[582.84533691 439.27664185 0.91812211]	[582.7989502 547.03417969 0.856848 ]	[485.35281372 546.95397949 0.70364106]	[441.76611328 552.0703125 0.66576827]	[472.56832886 718.84558105 0.7519297 ]	[4.82894562e+02 8.52256775e+02 8.43697906e-01]	[529.03741455 544.3324585 0.66578245]	[554.62121582 721.38146973 0.7369945 ]	[5.26490967e+02 6.93236572e+02 1.91232935e-01]	[459.6242981 267.26867676 0.83635628]	[485.36859131 264.75296021 0.8541097 ]	[439.06704712 244.20651245 0.7537604 ]	[506.01477051 241.69033813 0.82438952]	[5.44502869e+02 7.29196289e+02 1.56451687e-01]	[5.64841797e+02 7.26499878e+02 1.77843973e-01]	[0. 0. 0.]	[4.85452759e+02 8.93424072e+02 7.50588298e-01]	[4.67426605e+02 8.90831238e+02 7.49920964e-01]	[4.90504242e+02 8.59987915e+02 6.57756507e-01]
[475.06930542 280.10174561 0.81825751]	[472.60317993 326.35516357 0.81359541]	[398.22616577 321.30108643 0.836891 ]	[367.37704468 441.67724609 0.85798424]	[375.05499268 559.79327393 0.86027932]	[544.32415771 331.42602539 0.8288306 ]	[582.84832764 439.30648804 0.91550303]	[582.80957031 549.53607178 0.84741473]	[485.35665894 546.97979736 0.70350075]	[441.76385498 552.09655762 0.66785342]	[475.07214355 718.82788086 0.75626147]	[4.82911804e+02 8.52181335e+02 8.44952404e-01]	[529.03918457 544.35705566 0.66608787]	[552.09417725 723.94641113 0.75848424]	[5.23970642e+02 7.05982971e+02 2.23361403e-01]	[459.6184082 267.28320312 0.83224636]	[482.96759033 267.31063843 0.86455888]	[439.09396362 246.75108337 0.77687001]	[506.00198364 246.74479675 0.82935214]	[5.44385193e+02 7.29234741e+02 1.59185559e-01]	[5.62427795e+02 7.26556824e+02 1.67402551e-01]	[0. 0. 0.]	[4.87931427e+02 8.93429810e+02 7.50049174e-01]	[4.67471832e+02 8.90822327e+02 7.45008349e-01]	[4.90504608e+02 8.57409912e+02 6.73648834e-01]
[475.16268921 282.67529297 0.80937928]	[472.58370972 328.92681885 0.80923593]	[398.20675659 326.29321289 0.81930834]	[367.33169556 441.8795166 0.85431772]	[375.02905273 562.27026367 0.86315256]	[544.30059814 333.96539307 0.84316248]	[582.81335449 441.72473145 0.90957671]	[582.83758545 552.05413818 0.84131491]	[485.41421509 549.5524292 0.68655652]	[441.81762695 557.20471191 0.66647857]	[477.62506104 721.3795166 0.77429152]	[4.82897736e+02 8.52236389e+02 8.40316415e-01]	[531.57574463 544.46051025 0.65525526]	[552.13708496 724.00775146 0.77859533]	[5.23960205e+02 6.98291870e+02 1.94360599e-01]	[459.64968872 272.35540771 0.8590796 ]	[485.37155151 269.90371704 0.87174922]	[439.08532715 249.34356689 0.78878808]	[506.00021362 246.81277466 0.83235222]	[5.44501160e+02 7.29161316e+02 1.61946401e-01]	[5.64806152e+02 7.26535522e+02 1.79557189e-01]	[0. 0. 0.]	[4.87933563e+02 8.95843079e+02 7.48226583e-01]	[4.67459961e+02 8.90850281e+02 7.45967746e-01]	[4.88006592e+02 8.59931458e+02 6.65050805e-01]
[475.1227417 282.74902344 0.79850376]	[472.57522583 331.43777466 0.8147378 ]	[398.20220947 326.37442017 0.81504887]	[364.86175537 444.29248047 0.85026914]	[375.03890991 562.31311035 0.86883068]	[541.94061279 334.00778198 0.85125101]	[582.80804443 441.73544312 0.90926605]	[582.82513428 549.59960938 0.83929235]	[485.41891479 549.57537842 0.6846354 ]	[441.82315063 557.22924805 0.66906881]	[477.63650513 718.89111328 0.77203196]	[4.82902863e+02 8.52196533e+02 8.40105772e-01]	[531.57830811 544.4786377 0.65385979]	[554.64855957 726.43005371 0.78364402]	[5.28998962e+02 6.95797485e+02 2.00420126e-01]	[459.63323975 272.39743042 0.86326385]	[485.35110474 272.37493896 0.87973416]	[439.10858154 249.38565063 0.81952995]	[505.9934082 249.34217834 0.84205341]	[5.46930664e+02 7.29172546e+02 1.65293366e-01]	[5.64878662e+02 7.26524048e+02 1.95283622e-01]	[0. 0. 0.]	[4.87926453e+02 8.93439819e+02 7.53191888e-01]	[4.67460480e+02 8.90831909e+02 7.48250127e-01]	[4.90490112e+02 8.57413574e+02 6.67430282e-01]
[475.09460449 282.77774048 0.7945531 ]	[472.56518555 331.49438477 0.82178116]	[398.19476318 328.90344238 0.81486434]	[364.82168579 444.32922363 0.84671003]	[375.06536865 562.4175415 0.87910616]	[541.94445801 334.04879761 0.8580935 ]	[582.81335449 441.75720215 0.90823781]	[582.80834961 552.05566406 0.83492965]	[485.41256714 552.11651611 0.68356037]	[441.80932617 559.74523926 0.67657715]	[477.66204834 721.42700195 0.77675778]	[4.82906799e+02 8.52179932e+02 8.41586292e-01]	[531.58215332 546.95690918 0.65052766]	[557.20837402 726.52868652 0.80286282]	[5.34140442e+02 6.95763977e+02 1.72380134e-01]	[459.62850952 272.42218018 0.85916817]	[482.98052979 272.41094971 0.88589638]	[439.11593628 251.83938599 0.83135891]	[506.0100708 249.37620544 0.83887196]	[5.47077087e+02 7.29125366e+02 1.56175241e-01]	[5.64963745e+02 7.26504822e+02 1.86747849e-01]	[0. 0. 0.]	[4.87936005e+02 8.93431519e+02 7.58739293e-01]	[4.67474579e+02 8.90820251e+02 7.49164581e-01]	[4.90496857e+02 8.57376892e+02 6.70242131e-01]
[475.11837769 285.25045776 0.79674041]	[472.56283569 333.95620728 0.82539314]	[398.18746948 331.4359436 0.81281495]	[364.82562256 444.38885498 0.84017229]	[375.07055664 562.41418457 0.88452721]	[541.93908691 336.45239258 0.85590637]	[582.79919434 441.79458618 0.90059346]	[582.80157471 552.09356689 0.83218664]	[485.44024658 552.07995605 0.67894292]	[441.84121704 557.2565918 0.67123824]	[477.69451904 718.84521484 0.77786994]	[4.82910492e+02 8.49778076e+02 8.42423558e-01]	[531.59954834 544.49383545 0.65125763]	[557.18804932 726.45343018 0.7860471 ]	[5.39260864e+02 7.00897705e+02 1.70165971e-01]	[459.6083374 272.46813965 0.86128181]	[482.97805786 272.41525269 0.88828933]	[436.69476318 251.909729 0.81093776]	[505.98382568 249.35144043 0.83388352]	[5.49558655e+02 7.29148071e+02 1.50548816e-01]	[5.65005676e+02 7.26540039e+02 2.00014263e-01]	[0. 0. 0.]	[4.87953033e+02 8.93415955e+02 7.58684397e-01]	[4.67486664e+02 8.90807007e+02 7.47654676e-01]	[4.90497528e+02 8.54918030e+02 6.67740464e-01]
[475.1574707 287.79928589 0.79721516]	[472.56164551 333.9899292 0.83069229]	[398.18603516 331.49649048 0.81725329]	[364.80444336 444.42526245 0.83886021]	[375.10415649 564.83410645 0.89025599]	[541.92687988 336.46972656 0.85999775]	[582.79351807 441.80819702 0.90039563]	[582.85955811 552.11029053 0.83542907]	[485.43045044 552.12091064 0.67899209]	[441.8374939 559.75701904 0.67728543]	[477.7020874 721.36730957 0.77988827]	[4.82909546e+02 8.49793579e+02 8.43176723e-01]	[531.62121582 546.95318604 0.65089029]	[557.26165771 724.00384521 0.77595377]	[5.39295715e+02 6.98335388e+02 1.64978459e-01]	[459.61056519 274.89608765 0.86639357]	[485.3637085 272.46054077 0.89638567]	[436.67651367 251.9397583 0.80895233]	[505.98330688 249.37490845 0.83459187]	[5.52064209e+02 7.29108337e+02 1.80078357e-01]	[5.64985718e+02 7.26467224e+02 2.29169577e-01]	[0. 0. 0.]	[4.87938171e+02 8.93424866e+02 7.57312059e-01]	[4.67472809e+02 8.90816467e+02 7.49886990e-01]	[4.90504730e+02 8.57368347e+02 6.68545008e-01]
[475.09838867 287.85992432 0.78832507]	[472.54711914 334.01773071 0.8344174 ]	[398.18304443 333.93978882 0.82377595]	[364.78613281 446.91305542 0.83456761]	[377.49765015 564.87109375 0.8995111 ]	[541.92504883 336.49102783 0.8642441 ]	[582.79656982 441.82330322 0.89990753]	[582.90625 554.62634277 0.8402338 ]	[485.41296387 552.13916016 0.68371052]	[441.82333374 559.78118896 0.67913818]	[480.10333252 723.92803955 0.79539806]	[4.82904663e+02 8.52179016e+02 8.40370953e-01]	[531.5871582 546.95343018 0.65144283]	[559.68780518 724.02911377 0.78144854]	[5.41839661e+02 7.00865845e+02 1.58505097e-01]	[457.1763916 274.9024353 0.86146736]	[482.96792603 274.86529541 0.90621763]	[436.68200684 251.94639587 0.79341042]	[505.95352173 251.83830261 0.83513796]	[5.54615479e+02 7.29120728e+02 1.99885637e-01]	[5.65026672e+02 7.26466553e+02 2.52326369e-01]	[0. 0. 0.]	[4.85476532e+02 8.93424316e+02 7.60766506e-01]	[4.67459686e+02 8.90809570e+02 7.49384105e-01]	[4.90498535e+02 8.57376160e+02 6.64551914e-01]
[475.10592651 287.88708496 0.78821033]	[472.55487061 334.05157471 0.83918399]	[398.1812439 333.98431396 0.8315562 ]	[364.78988647 446.94842529 0.83087862]	[377.53118896 564.88903809 0.90808654]	[541.92785645 336.51037598 0.87117976]	[582.79736328 441.85473633 0.89640522]	[582.949646 557.17767334 0.84743243]	[485.45983887 552.12878418 0.67676002]	[441.85540771 559.77172852 0.67744696]	[480.11245728 723.953125 0.79678881]	[4.82914093e+02 8.52182556e+02 8.38808060e-01]	[534.12115479 546.95166016 0.6538046 ]	[559.72900391 726.50616455 0.80514997]	[5.41799316e+02 7.00908752e+02 1.51746005e-01]	[457.1998291 274.95901489 0.86632562]	[482.94958496 274.90710449 0.91617525]	[436.66854858 254.38476562 0.8281489 ]	[505.90261841 251.90422058 0.85561889]	[5.52134216e+02 7.29179138e+02 1.91506788e-01]	[5.65025940e+02 7.26538940e+02 2.36801088e-01]	[0. 0. 0.]	[4.85478180e+02 8.93423462e+02 7.65977800e-01]	[4.67467590e+02 8.90807861e+02 7.52346635e-01]	[4.90517334e+02 8.57383423e+02 6.65890336e-01]
[475.10372925 290.35171509 0.78952068]	[472.56002808 336.43737793 0.84357065]	[398.18136597 333.99557495 0.83270431]	[362.35137939 446.97036743 0.83053404]	[377.53695679 564.91644287 0.90462428]	[541.93774414 336.52597046 0.87298453]	[582.80560303 441.91204834 0.88472956]	[582.96063232 557.24188232 0.85754931]	[485.44210815 554.68719482 0.68157291]	[441.82943726 559.83477783 0.67845798]	[477.74407959 723.95098877 0.7954796 ]	[4.82924744e+02 8.49763245e+02 8.40111315e-01]	[531.61895752 547.00897217 0.64812839]	[559.7010498 726.60668945 0.81662464]	[5.41763916e+02 7.03429626e+02 1.68977097e-01]	[457.18835449 274.98745728 0.87047845]	[482.95227051 274.915802 0.91697407]	[436.63824463 254.44396973 0.84310126]	[505.92123413 251.89471436 0.85408711]	[5.49596191e+02 7.29248352e+02 1.71302855e-01]	[5.64973511e+02 7.26628601e+02 2.08671898e-01]	[0. 0. 0.]	[4.87936157e+02 8.93433777e+02 7.64791191e-01]	[4.67486603e+02 8.90813232e+02 7.51146853e-01]	[4.90520782e+02 8.54897644e+02 6.70714617e-01]
[475.10629272 287.88299561 0.79555786]	[472.54806519 336.45037842 0.84937948]	[398.16662598 334.03991699 0.84321314]	[362.33502197 449.4715271 0.83056593]	[377.52999878 564.92376709 0.89681619]	[541.92321777 336.52401733 0.87591994]	[582.82165527 444.36129761 0.88309985]	[582.97802734 559.73498535 0.86556906]	[485.42199707 557.24200439 0.69136536]	[441.81921387 562.32769775 0.6877436 ]	[480.11386108 724.00939941 0.8063184 ]	[4.82917267e+02 8.49767883e+02 8.46958816e-01]	[531.60198975 549.56744385 0.64179909]	[559.69250488 726.62304688 0.82094371]	[5.41787842e+02 7.03475708e+02 1.82515770e-01]	[457.18438721 274.99032593 0.87295699]	[482.95269775 274.91970825 0.91147256]	[436.61734009 254.4229126 0.84256941]	[505.92636108 251.89041138 0.84775853]	[5.52058105e+02 7.29274353e+02 1.98478565e-01]	[5.64957520e+02 7.26649719e+02 2.46584594e-01]	[0. 0. 0.]	[4.87948029e+02 8.93426453e+02 7.72920907e-01]	[4.69959808e+02 8.90814758e+02 7.56976724e-01]	[4.90510284e+02 8.54911560e+02 6.77463591e-01]
[475.12463379 287.88778687 0.79872763]	[472.56619263 336.45559692 0.85253078]	[398.17788696 334.05282593 0.84284055]	[362.3477478 449.50485229 0.82706821]	[377.55825806 564.95495605 0.90255815]	[541.92565918 336.51922607 0.87424088]	[582.82037354 444.36758423 0.88145274]	[582.96307373 559.73010254 0.86411387]	[485.41101074 557.2532959 0.69474846]	[441.81216431 562.33776855 0.69104058]	[480.12280273 723.99871826 0.80550611]	[4.82916412e+02 8.49786133e+02 8.46254110e-01]	[531.59472656 549.57983398 0.64402461]	[559.69384766 726.60510254 0.82411563]	[5.41776855e+02 7.05977783e+02 1.92625046e-01]	[457.20907593 274.99874878 0.88249481]	[482.96728516 274.92672729 0.91014236]	[436.62872314 254.42326355 0.84666824]	[505.9354248 251.88868713 0.84284991]	[5.52068298e+02 7.29277100e+02 2.00079307e-01]	[5.64966125e+02 7.26649414e+02 2.54396021e-01]	[0. 0. 0.]	[4.87956146e+02 8.93433228e+02 7.70226598e-01]	[4.69961426e+02 8.90823730e+02 7.55749285e-01]	[4.90505981e+02 8.54934448e+02 6.76795661e-01]
[475.10678101 290.37319946 0.79929733]	[472.56555176 336.48330688 0.85448617]	[398.16619873 336.46136475 0.84520912]	[362.3480835 449.5116272 0.82636505]	[377.57156372 564.96392822 0.90530485]	[541.9342041 336.54318237 0.87758553]	[582.8248291 444.40759277 0.87557977]	[582.93444824 559.76751709 0.86791933]	[485.37261963 557.25708008 0.70225471]	[441.79559326 562.3394165 0.69867796]	[480.10891724 724.01196289 0.80456853]	[4.82915405e+02 8.49795654e+02 8.45309794e-01]	[531.54241943 552.06402588 0.64649147]	[557.25665283 726.64770508 0.821931 ]	[5.39307251e+02 7.06056274e+02 1.99300319e-01]	[457.20062256 275.01574707 0.88286972]	[482.96203613 274.956604 0.91583288]	[436.640625 254.39875793 0.83883876]	[505.96279907 251.90437317 0.83785969]	[5.52061462e+02 7.31694275e+02 1.89203843e-01]	[5.64969177e+02 7.29070862e+02 2.48707458e-01]	[0. 0. 0.]	[4.87967926e+02 8.93434631e+02 7.70347953e-01]	[4.69970734e+02 8.90826965e+02 7.55850196e-01]	[4.90499908e+02 8.57376892e+02 6.75478935e-01]
[475.14837646 290.41543579 0.80286515]	[472.58712769 336.493927 0.85961711]	[398.18405151 336.47637939 0.85102272]	[362.3550415 449.49246216 0.82638264]	[377.5730896 564.95507812 0.90755057]	[541.93988037 336.56384277 0.87898791]	[582.81085205 444.4180603 0.87252903]	[582.88269043 562.22235107 0.87248898]	[485.34280396 557.25170898 0.70249104]	[441.79193115 562.32745361 0.69521797]	[480.10830688 726.43945312 0.80001122]	[4.82931732e+02 8.52208984e+02 8.47554088e-01]	[529.03857422 552.06988525 0.64900708]	[557.17382812 729.12091064 0.80957133]	[5.39248962e+02 7.08547363e+02 2.30027094e-01]	[459.62097168 275.06015015 0.88972747]	[485.35388184 274.98162842 0.91073787]	[436.67443848 254.40971375 0.83857638]	[505.99102783 251.902771 0.83269274]	[5.47053955e+02 7.31775940e+02 1.90378234e-01]	[5.64896484e+02 7.29161682e+02 2.42425963e-01]	[0. 0. 0.]	[4.87968384e+02 8.95846985e+02 7.72773862e-01]	[4.69976593e+02 8.90849609e+02 7.58677244e-01]	[4.90507843e+02 8.57419983e+02 6.80388749e-01]
[477.61291504 290.3729248 0.80974215]	[472.5708313 336.50653076 0.85703099]	[398.17523193 336.47167969 0.84207535]	[362.35256958 449.50924683 0.82420665]	[377.56381226 564.95977783 0.90427744]	[541.93664551 336.60467529 0.88384354]	[582.80316162 444.42996216 0.86983788]	[582.87310791 562.22167969 0.87813663]	[482.96685791 559.77655029 0.71100813]	[441.77142334 562.37255859 0.6999045 ]	[480.11767578 726.44805908 0.80464989]	[4.82932617e+02 8.52206482e+02 8.49426150e-01]	[529.01000977 554.65789795 0.65317518]	[554.66247559 729.21282959 0.8043586 ]	[5.31602295e+02 7.08533142e+02 2.85843134e-01]	[459.65771484 275.07922363 0.90166807]	[485.37329102 274.98236084 0.90839779]	[436.67510986 254.47171021 0.84617174]	[505.97692871 251.95735168 0.8304013 ]	[5.44545227e+02 7.34247314e+02 2.06864014e-01]	[5.62483276e+02 7.29204041e+02 2.42916360e-01]	[5.23820312e+02 7.00940430e+02 1.36129856e-01]	[4.87950226e+02 8.95851868e+02 7.73413122e-01]	[4.69964050e+02 8.90853333e+02 7.60634184e-01]	[4.90509094e+02 8.57417053e+02 6.84623480e-01]
[477.68807983 290.38256836 0.82503998]	[472.56530762 336.51452637 0.85678363]	[398.17437744 336.47955322 0.84172469]	[364.76574707 449.52374268 0.82223934]	[377.55773926 565.01452637 0.89330697]	[541.93310547 336.62155151 0.88427079]	[582.8067627 444.43478394 0.86878937]	[582.86254883 562.23846436 0.8787328 ]	[482.97668457 559.82537842 0.71085644]	[441.77877808 562.41717529 0.70013714]	[477.73544312 726.50927734 0.81251252]	[4.82938660e+02 8.52222168e+02 8.49209368e-01]	[529.0256958 557.19805908 0.65428001]	[554.63165283 731.66699219 0.78320843]	[5.34086426e+02 7.06079285e+02 2.76329219e-01]	[459.6998291 275.11773682 0.91135883]	[485.41067505 274.98086548 0.90216041]	[436.6605835 254.46842957 0.84739351]	[505.97094727 251.93814087 0.82499695]	[5.46918945e+02 7.36837708e+02 2.10994512e-01]	[5.64812134e+02 7.31640320e+02 2.54863560e-01]	[0. 0. 0.]	[4.87945526e+02 8.95861816e+02 7.71899223e-01]	[4.69961182e+02 8.93221558e+02 7.60604143e-01]	[4.90517731e+02 8.57439514e+02 6.83940887e-01]
[477.67129517 290.41021729 0.82160795]	[472.54058838 336.52935791 0.85814172]	[398.16253662 336.50912476 0.84625059]	[362.33459473 452.01159668 0.82734036]	[377.55029297 565.04986572 0.88621742]	[541.93615723 336.62167358 0.88385153]	[582.80969238 446.89074707 0.86435997]	[582.84069824 562.25146484 0.87787133]	[482.94262695 559.82995605 0.72371721]	[441.74990845 562.41204834 0.70884681]	[477.72912598 726.51123047 0.80737114]	[4.82938629e+02 8.52207764e+02 8.46968830e-01]	[528.98608398 557.20751953 0.65949583]	[554.62652588 731.71337891 0.77118927]	[5.31593018e+02 7.08532654e+02 2.86191851e-01]	[459.68087769 277.45785522 0.90619612]	[485.40145874 274.99636841 0.90302515]	[436.63586426 254.5193634 0.83436894]	[505.97952271 251.93878174 0.82528257]	[5.47017090e+02 7.39425293e+02 2.17689067e-01]	[5.64838867e+02 7.31708374e+02 2.65938848e-01]	[5.21340149e+02 7.00911072e+02 1.38314217e-01]	[4.87944092e+02 8.95866028e+02 7.69340217e-01]	[4.69961975e+02 8.93224792e+02 7.59822011e-01]	[4.90519470e+02 8.57415100e+02 6.80283427e-01]
[477.61978149 290.44631958 0.8140555 ]	[472.54675293 336.53713989 0.86414444]	[398.17468262 336.52429199 0.85539114]	[362.32763672 452.01168823 0.83107394]	[377.53320312 565.04077148 0.88831085]	[541.93695068 336.60916138 0.88350379]	[582.80706787 446.87304688 0.86903632]	[582.83404541 562.2434082 0.87234503]	[482.94741821 562.29022217 0.72711569]	[441.7456665 562.43914795 0.7085579 ]	[477.69085693 726.59539795 0.81450677]	[4.82956757e+02 8.52238342e+02 8.46983612e-01]	[528.97424316 557.2454834 0.66251206]	[554.6307373 731.72027588 0.77304262]	[5.39192932e+02 7.08560181e+02 2.33953387e-01]	[459.64505005 277.46627808 0.90216935]	[485.3710022 275.02352905 0.90875077]	[436.60848999 254.50778198 0.81723082]	[505.9675293 251.95733643 0.83059138]	[5.47050537e+02 7.36824829e+02 1.73780754e-01]	[5.64932251e+02 7.31675049e+02 2.27687791e-01]	[0. 0. 0.]	[4.87947479e+02 8.95879272e+02 7.68630862e-01]	[4.69963623e+02 8.93236389e+02 7.61803508e-01]	[4.90535461e+02 8.57463562e+02 6.79331481e-01]
[477.599823 292.90466309 0.80937171]	[472.52807617 336.56652832 0.86352384]	[398.15408325 336.55718994 0.85743964]	[362.28060913 452.06137085 0.8426674 ]	[377.49990845 565.04345703 0.88298082]	[541.9362793 336.61761475 0.88104284]	[582.80352783 446.89318848 0.86454892]	[582.81427002 562.27355957 0.87355846]	[482.94470215 562.30957031 0.73176992]	[441.73916626 564.87365723 0.71417999]	[477.6647644 726.60388184 0.81624305]	[4.82956451e+02 8.52196411e+02 8.46706271e-01]	[528.97247314 557.26196289 0.66257811]	[554.62689209 731.70446777 0.77553451]	[5.41788452e+02 7.06102234e+02 1.85608760e-01]	[459.66152954 277.49395752 0.89320737]	[485.36315918 275.07250977 0.90525365]	[436.60971069 254.55400085 0.83443582]	[505.97503662 254.34854126 0.83373094]	[5.47056335e+02 7.31837891e+02 1.51581019e-01]	[5.65015869e+02 7.29241089e+02 2.07050472e-01]	[0. 0. 0.]	[4.87934601e+02 8.95867188e+02 7.71569371e-01]	[4.69960724e+02 8.93217773e+02 7.60444462e-01]	[4.90541626e+02 8.57402222e+02 6.82316899e-01]
[475.15155029 292.88519287 0.80070215]	[470.04946899 336.58004761 0.86169177]	[398.140625 336.56591797 0.85635138]	[362.24176025 454.53674316 0.84984052]	[375.10494995 567.45690918 0.86817616]	[541.93267822 336.62365723 0.87915617]	[582.80206299 446.89477539 0.86451 ]	[582.81164551 562.29919434 0.87709814]	[482.9402771 562.31512451 0.73216987]	[441.72900391 564.88330078 0.71291369]	[477.65548706 726.60766602 0.81013596]	[4.82956238e+02 8.52192322e+02 8.45354974e-01]	[526.54669189 557.26342773 0.66301942]	[554.6763916 731.70593262 0.76911706]	[5.41844299e+02 7.08572510e+02 1.60786703e-01]	[459.6322937 277.48550415 0.88241267]	[485.35873413 275.05993652 0.90002888]	[436.60037231 254.58958435 0.83092415]	[505.96411133 254.35836792 0.83570004]	[5.47100281e+02 7.31851257e+02 1.23588368e-01]	[5.65080078e+02 7.31660095e+02 1.75265104e-01]	[0. 0. 0.]	[4.87934082e+02 8.95856140e+02 7.72561848e-01]	[4.69964966e+02 8.90851868e+02 7.61047065e-01]	[4.90549896e+02 8.57397217e+02 6.80280685e-01]
[475.14431763 292.88711548 0.80043054]	[470.04815674 336.58850098 0.8620255 ]	[398.13070679 336.58117676 0.8562842 ]	[362.24264526 454.53845215 0.84981471]	[375.10690308 567.453125 0.86923349]	[541.93511963 336.62280273 0.87945366]	[582.800354 446.90097046 0.86298972]	[582.80914307 562.30004883 0.87733757]	[482.94271851 562.30834961 0.73105812]	[441.7305603 564.87579346 0.71346939]	[477.65875244 726.60931396 0.80982018]	[4.82958405e+02 8.52180908e+02 8.44351292e-01]	[528.97113037 557.25744629 0.66233891]	[554.67852783 731.71020508 0.76815426]	[5.41834412e+02 7.08569153e+02 1.63136736e-01]	[459.62817383 277.48529053 0.88107657]	[485.35333252 275.06005859 0.89986366]	[436.60202026 254.59004211 0.83133364]	[505.95822144 254.36024475 0.83629161]	[5.49503479e+02 7.34274109e+02 1.23977102e-01]	[5.65079651e+02 7.31664612e+02 1.76565558e-01]	[0. 0. 0.]	[4.87926300e+02 8.95858643e+02 7.72386789e-01]	[4.69962097e+02 8.90849487e+02 7.60251880e-01]	[4.90553131e+02 8.57377258e+02 6.80685222e-01]
[475.14440918 292.8812561 0.7997089 ]	[470.03939819 336.59265137 0.86295879]	[398.12789917 336.58230591 0.85583794]	[362.23724365 454.54159546 0.8506515 ]	[375.10641479 567.45782471 0.86929852]	[541.93237305 336.62094116 0.87950993]	[582.7956543 446.89819336 0.86277789]	[582.80926514 562.29095459 0.87606335]	[482.94451904 562.32354736 0.7317192 ]	[441.73629761 564.89349365 0.71308607]	[477.64996338 726.61010742 0.80479634]	[4.82958374e+02 8.52185791e+02 8.44512403e-01]	[526.54748535 559.72125244 0.66375142]	[554.66955566 731.70159912 0.76992786]	[5.41853943e+02 7.08598572e+02 1.57897159e-01]	[459.62927246 277.48321533 0.88182271]	[485.35440063 275.06143188 0.90083694]	[436.60229492 254.58633423 0.83098078]	[505.96105957 254.36099243 0.83553094]	[5.47090759e+02 7.31841431e+02 1.19220614e-01]	[5.65085938e+02 7.31662170e+02 1.70890644e-01]	[0. 0. 0.]	[4.87941956e+02 8.95859375e+02 7.71768272e-01]	[4.69970276e+02 8.90853638e+02 7.60292649e-01]	[4.90552979e+02 8.57386414e+02 6.80263340e-01]
[475.12438965 292.90917969 0.80152142]	[470.03833008 336.61434937 0.86729574]	[398.13037109 336.59637451 0.85616577]	[362.23696899 454.60464478 0.85736895]	[375.09500122 567.51586914 0.85886705]	[541.92260742 336.62921143 0.88641214]	[582.79486084 446.9206543 0.86087453]	[582.83905029 562.29553223 0.87990844]	[482.95358276 562.34429932 0.72999376]	[441.74209595 564.91723633 0.71139199]	[477.66964722 726.62164307 0.81577957]	[4.82955780e+02 8.52205261e+02 8.45060945e-01]	[528.97418213 559.74475098 0.66524094]	[557.18572998 734.20965576 0.76314974]	[5.41798645e+02 7.08568726e+02 1.68004692e-01]	[459.62509155 277.49407959 0.88246542]	[482.96588135 275.09088135 0.90405238]	[436.61206055 254.56665039 0.83767903]	[505.95046997 254.37612915 0.84246773]	[5.52158875e+02 7.39344910e+02 1.39463782e-01]	[5.65096130e+02 7.31716919e+02 1.96248084e-01]	[0. 0. 0.]	[4.87940643e+02 8.95874695e+02 7.70659506e-01]	[4.69962646e+02 8.93225281e+02 7.61253476e-01]	[4.90543243e+02 8.57406677e+02 6.80793107e-01]
[470.043396 292.9720459 0.80304217]	[469.99707031 336.61080933 0.8671608 ]	[398.12432861 336.58685303 0.85139465]	[362.23779297 454.61026001 0.86044139]	[375.0958252 567.55419922 0.8589853 ]	[541.89141846 336.63000488 0.89083052]	[582.79846191 446.91445923 0.86550784]	[582.86560059 562.31933594 0.88791251]	[482.93432617 562.36224365 0.73314512]	[441.72872925 564.93139648 0.70933491]	[477.69406128 726.58569336 0.81492454]	[4.82951904e+02 8.52194031e+02 8.44307721e-01]	[526.53167725 559.77215576 0.66953802]	[559.70727539 734.30145264 0.76474917]	[5.41798279e+02 7.08559875e+02 1.62583888e-01]	[457.12661743 277.52078247 0.87753421]	[482.8677063 277.49560547 0.91411626]	[436.5802002 254.58096313 0.81596994]	[505.91445923 254.3939209 0.86053514]	[5.59782410e+02 7.44483948e+02 1.64578587e-01]	[5.67535522e+02 7.34219910e+02 2.02350467e-01]	[0. 0. 0.]	[4.87944366e+02 8.95878967e+02 7.66544759e-01]	[4.69958405e+02 8.93228821e+02 7.58220017e-01]	[4.90531464e+02 8.57395264e+02 6.83390915e-01]
[472.55877686 295.47317505 0.82565802]	[469.96893311 339.07034302 0.86869419]	[398.0552063 336.67114258 0.84346282]	[362.21737671 457.12469482 0.87791407]	[375.09133911 570.07427979 0.84751868]	[541.9284668 339.0909729 0.88436747]	[582.80578613 449.5166626 0.86117077]	[582.86206055 562.36425781 0.88269335]	[482.89035034 562.38037109 0.75131172]	[441.6875 564.96710205 0.71385098]	[480.14758301 726.58007812 0.82592118]	[4.82963562e+02 8.52181519e+02 8.42980027e-01]	[526.48266602 559.77984619 0.68768036]	[559.7835083 739.3692627 0.75816184]	[5.41866394e+02 7.08653687e+02 2.19616562e-01]	[457.20928955 277.65103149 0.86991203]	[482.90304565 277.63137817 0.90679359]	[436.61801147 257.10070801 0.82947874]	[505.92098999 254.47798157 0.85433364]	[5.62277283e+02 7.47011841e+02 2.59810686e-01]	[0. 0. 0.]	[0. 0. 0.]	[4.87964478e+02 8.95904419e+02 7.63784587e-01]	[4.69980103e+02 8.93242920e+02 7.52570808e-01]	[4.90532837e+02 8.57372070e+02 6.89690948e-01]
[470.03994751 295.47344971 0.82969582]	[469.98138428 339.0635376 0.86831796]	[398.07202148 336.66275024 0.84543496]	[362.23165894 457.15542603 0.87909198]	[375.10803223 572.62713623 0.84332293]	[541.92468262 339.08712769 0.88515896]	[582.82012939 452.02615356 0.8630147 ]	[582.85717773 562.43804932 0.88736439]	[482.90298462 562.37884521 0.7481575 ]	[441.69830322 564.97351074 0.71240652]	[480.13989258 726.56768799 0.82329893]	[4.82964478e+02 8.49794556e+02 8.42938542e-01]	[526.49542236 559.7668457 0.68248373]	[559.74951172 739.35400391 0.75158721]	[5.41839111e+02 7.11217285e+02 2.13375941e-01]	[457.18493652 277.64221191 0.87348408]	[482.87225342 277.65118408 0.91271693]	[436.62561035 257.09088135 0.82769114]	[505.90908813 254.49842834 0.85548449]	[5.62260193e+02 7.47062195e+02 2.50759542e-01]	[5.67541321e+02 7.39379944e+02 2.95670062e-01]	[0. 0. 0.]	[4.87977051e+02 8.95897949e+02 7.67169654e-01]	[4.69992432e+02 8.93238586e+02 7.54586995e-01]	[4.90535309e+02 8.54929993e+02 6.94052696e-01]
[472.53869629 295.48309326 0.83058918]	[469.97851562 339.0788269 0.86850739]	[398.07138062 336.67773438 0.84633183]	[362.22772217 457.15084839 0.87877774]	[375.10345459 575.14086914 0.84198117]	[541.93035889 339.105896 0.88315409]	[582.82244873 452.05343628 0.86433214]	[582.80181885 564.82788086 0.8795504 ]	[482.90869141 562.41741943 0.74528283]	[441.68963623 565.0199585 0.7061758 ]	[480.10513306 726.61169434 0.82247722]	[4.82961975e+02 8.49794617e+02 8.44446540e-01]	[526.51397705 559.79034424 0.68097275]	[559.79522705 741.89886475 0.75316048]	[5.41861511e+02 7.16328247e+02 2.30829075e-01]	[457.21530151 277.65667725 0.87440473]	[482.8996582 277.67172241 0.90494877]	[436.64398193 257.10968018 0.82737172]	[505.90921021 254.515625 0.84031415]	[5.62257751e+02 7.47166199e+02 2.79325604e-01]	[5.67527283e+02 7.41935364e+02 3.30897987e-01]	[0. 0. 0.]	[4.87966339e+02 8.95910400e+02 7.67210603e-01]	[4.69987213e+02 8.93248779e+02 7.53446579e-01]	[4.90552124e+02 8.54924194e+02 6.92463875e-01]
[469.98223877 295.52523804 0.84031487]	[469.97680664 339.09747314 0.87337834]	[398.07394409 336.6958313 0.8502084 ]	[362.23565674 457.12698364 0.87094426]	[375.09243774 575.16125488 0.84123629]	[541.92626953 339.12908936 0.88342297]	[582.82391357 452.06408691 0.86393481]	[582.77111816 564.84863281 0.87502658]	[482.8855896 562.40209961 0.74724334]	[441.67599487 565.00732422 0.70821381]	[477.72283936 726.57250977 0.8201611 ]	[4.82971008e+02 8.52208740e+02 8.43616784e-01]	[526.4854126 559.7755127 0.68299657]	[5.59729431e+02 7.39386230e+02 7.11400211e-01]	[5.44387512e+02 7.13747070e+02 2.87978381e-01]	[457.14517212 277.67706299 0.8745423 ]	[482.85107422 277.70843506 0.90945226]	[436.62481689 257.09295654 0.80570662]	[505.86965942 254.57426453 0.83909637]	[5.62295288e+02 7.49591736e+02 3.82215619e-01]	[5.67476929e+02 7.44468689e+02 4.34918940e-01]	[0. 0. 0.]	[4.87983826e+02 8.95923279e+02 7.58241892e-01]	[4.69992859e+02 8.93267517e+02 7.52122223e-01]	[4.90542603e+02 8.57418823e+02 6.91485226e-01]
[467.49731445 295.54455566 0.84256196]	[469.97973633 339.08740234 0.8741529 ]	[398.07748413 339.04653931 0.85366577]	[362.22839355 457.13687134 0.87154967]	[375.09082031 575.16162109 0.8383162 ]	[541.91949463 339.1149292 0.88530505]	[582.82220459 452.05514526 0.86202514]	[582.78283691 564.82244873 0.87462288]	[482.88595581 562.39294434 0.74153197]	[441.68432617 564.99053955 0.70231301]	[477.70248413 726.58648682 0.81498069]	[4.82965027e+02 8.52207031e+02 8.45048785e-01]	[526.46636963 559.7711792 0.68110919]	[5.59698730e+02 7.36807495e+02 6.66858912e-01]	[5.44475647e+02 7.16301941e+02 3.62912118e-01]	[457.13464355 277.6975708 0.86827797]	[482.84042358 277.72506714 0.90537536]	[436.62796021 257.1567688 0.80375791]	[503.49533081 256.96786499 0.83370894]	[5.62330566e+02 7.49648438e+02 5.00946879e-01]	[5.67444702e+02 7.44549561e+02 5.55886388e-01]	[0. 0. 0.]	[4.87973328e+02 8.95932922e+02 7.57554233e-01]	[4.69989929e+02 8.93276123e+02 7.50979245e-01]	[4.90536285e+02 8.57404358e+02 6.89738691e-01]
[469.99194336 295.53768921 0.84075832]	[469.98031616 339.08688354 0.87350339]	[398.07727051 336.69949341 0.85359496]	[362.22140503 457.13272095 0.87273431]	[375.08862305 575.16894531 0.83964497]	[541.91882324 339.1133728 0.88446379]	[582.82141113 452.06015015 0.86067998]	[582.79125977 564.81835938 0.87390232]	[482.86981201 562.38031006 0.74247187]	[439.31802368 564.9675293 0.69826376]	[477.69784546 726.57373047 0.81136441]	[4.82953186e+02 8.52212769e+02 8.45450938e-01]	[526.44866943 559.75823975 0.67947853]	[5.57168945e+02 7.34228333e+02 6.37498975e-01]	[5.44474121e+02 7.18872742e+02 4.33291197e-01]	[457.15606689 277.69491577 0.8685351 ]	[482.86154175 277.71844482 0.90245646]	[436.61947632 257.14019775 0.81229675]	[505.87051392 256.95379639 0.83222085]	[5.62374146e+02 7.49719177e+02 5.52165926e-01]	[5.67494385e+02 7.47010681e+02 6.14430189e-01]	[5.29073792e+02 7.11145813e+02 2.72151113e-01]	[4.87971436e+02 8.95929932e+02 7.59421170e-01]	[4.69989319e+02 8.93280151e+02 7.52445281e-01]	[4.90526459e+02 8.57411377e+02 6.88230991e-01]
[469.98522949 295.54818726 0.83956838]	[469.9854126 339.08456421 0.87329227]	[398.08465576 336.69595337 0.85523951]	[362.23202515 457.11660767 0.86826241]	[375.10687256 575.17266846 0.84313685]	[541.91949463 339.11270142 0.88469267]	[582.81695557 452.0345459 0.86049587]	[582.79058838 562.43499756 0.87128627]	[482.87179565 562.39361572 0.74034595]	[441.67379761 564.98510742 0.69552082]	[477.67199707 726.60784912 0.8075124 ]	[4.82966583e+02 8.52231567e+02 8.44273090e-01]	[526.44226074 559.77270508 0.67848837]	[5.57177734e+02 7.36788635e+02 6.44354582e-01]	[5.44414978e+02 7.16282104e+02 4.17744249e-01]	[457.14419556 277.69189453 0.86642146]	[482.86712646 277.72457886 0.89745903]	[436.62597656 257.10513306 0.81000078]	[505.86987305 256.95584106 0.82780516]	[5.62317871e+02 7.49740051e+02 5.49809337e-01]	[5.65072998e+02 7.47023743e+02 6.13111019e-01]	[5.28984802e+02 7.08605774e+02 2.54551560e-01]	[4.87965759e+02 8.95922729e+02 7.58589625e-01]	[4.69984711e+02 8.93278381e+02 7.53325224e-01]	[4.90556488e+02 8.57440369e+02 6.89814627e-01]
[470.0072937 295.54782104 0.84007823]	[469.99438477 339.09310913 0.87238771]	[398.09109497 336.69906616 0.85303211]	[362.23352051 457.12698364 0.87045461]	[375.09735107 572.67285156 0.84184492]	[541.92333984 339.11962891 0.88305408]	[582.81842041 452.03634644 0.86192471]	[582.77856445 562.45959473 0.87271035]	[482.87188721 562.41931152 0.7417767 ]	[439.31491089 565.00231934 0.69568986]	[477.65551758 726.63165283 0.80564493]	[4.82965851e+02 8.52225830e+02 8.43040943e-01]	[526.44812012 559.80511475 0.68504238]	[5.57189575e+02 7.41890686e+02 6.73720837e-01]	[5.44390747e+02 7.16287842e+02 3.74021262e-01]	[457.1557312 277.69161987 0.87044191]	[482.88574219 277.72640991 0.89654928]	[436.62854004 257.08743286 0.80950212]	[505.88363647 256.95574951 0.81981683]	[5.59826050e+02 7.49789368e+02 4.69458342e-01]	[5.65024841e+02 7.47063538e+02 5.45991480e-01]	[0. 0. 0.]	[4.87988403e+02 8.95931030e+02 7.55515158e-01]	[4.69996155e+02 8.93285706e+02 7.51803041e-01]	[4.90556549e+02 8.57420471e+02 6.92008734e-01]
[470.02542114 295.55029297 0.8412016 ]	[470.00787354 339.09164429 0.87180722]	[398.10247803 336.69812012 0.85291505]	[362.22967529 457.14974976 0.87369323]	[375.09506226 572.63598633 0.8432979 ]	[541.92999268 339.11941528 0.8834132 ]	[582.82147217 452.03759766 0.86213589]	[582.77716064 562.44219971 0.87283862]	[482.87475586 562.40466309 0.73937076]	[441.67282104 564.99127197 0.6965403 ]	[477.65270996 726.64807129 0.80015945]	[4.82958954e+02 8.52247742e+02 8.44187796e-01]	[526.44714355 559.79406738 0.68306279]	[5.57176453e+02 7.39388062e+02 6.64450169e-01]	[5.44398315e+02 7.13767273e+02 3.90367776e-01]	[457.15472412 277.68984985 0.8702302 ]	[482.89724731 277.71813965 0.89579427]	[436.63174438 257.06512451 0.80344903]	[505.88143921 256.95129395 0.81212813]	[5.62261963e+02 7.52155701e+02 4.91641402e-01]	[5.65040527e+02 7.47066772e+02 5.64914405e-01]	[0. 0. 0.]	[4.88007904e+02 8.95940430e+02 7.52734542e-01]	[4.70007294e+02 8.93297058e+02 7.54477978e-01]	[4.90543152e+02 8.57452393e+02 6.89632773e-01]
[472.58963013 295.53250122 0.84226954]	[469.99008179 339.09689331 0.87097418]	[398.08721924 339.04891968 0.85022652]	[362.22180176 457.15634155 0.87376946]	[375.10720825 572.62927246 0.84367448]	[541.92199707 339.12145996 0.8835209 ]	[582.82165527 452.04849243 0.86184973]	[582.78369141 562.46411133 0.8766914 ]	[482.84902954 562.39550781 0.74156898]	[439.30160522 564.9654541 0.69858807]	[477.65359497 726.59960938 0.80035579]	[4.82958588e+02 8.52277039e+02 8.42900038e-01]	[526.41204834 559.78375244 0.68629849]	[5.57187134e+02 7.39354187e+02 6.49668217e-01]	[5.44430481e+02 7.13782715e+02 4.20830339e-01]	[459.61566162 277.6958313 0.87473536]	[482.95080566 277.69384766 0.89228487]	[436.65045166 257.06582642 0.81401551]	[505.89001465 256.94454956 0.80381471]	[5.62272827e+02 7.52158386e+02 5.06537974e-01]	[5.65049377e+02 7.47073120e+02 5.82094312e-01]	[5.29009216e+02 7.08589233e+02 2.50675619e-01]	[4.88011566e+02 8.95953857e+02 7.50689626e-01]	[4.70009216e+02 8.93312500e+02 7.53257692e-01]	[4.90547974e+02 8.59956055e+02 6.86189950e-01]
[475.08981323 295.54544067 0.84594846]	[469.98773193 339.09732056 0.87004721]	[398.08654785 339.05337524 0.85111588]	[362.23303223 457.13806152 0.86486328]	[375.10018921 572.64208984 0.84179139]	[541.92095947 339.11849976 0.88456261]	[582.82427979 454.54699707 0.8615495 ]	[582.7890625 562.456604 0.87744045]	[482.81402588 562.35894775 0.74178934]	[439.27572632 564.92236328 0.70230764]	[477.65719604 726.5871582 0.79853046]	[4.82954559e+02 8.52269470e+02 8.43909085e-01]	[524.00604248 559.73803711 0.68433452]	[5.57164673e+02 7.36795654e+02 6.33173645e-01]	[5.44451355e+02 7.13760315e+02 4.47411299e-01]	[459.63934326 277.72302246 0.87258667]	[482.96994019 277.69485474 0.88885999]	[436.66424561 257.08068848 0.80950963]	[505.87008667 256.95385742 0.79533583]	[5.62289978e+02 7.49792053e+02 5.33671856e-01]	[5.65066528e+02 7.47064331e+02 6.03244543e-01]	[5.29039246e+02 7.08559753e+02 2.69667029e-01]	[4.88020447e+02 8.95949951e+02 7.50684977e-01]	[4.70020203e+02 8.93310242e+02 7.53996372e-01]	[4.90536652e+02 8.59945190e+02 6.86972916e-01]
[475.07501221 295.54806519 0.84594119]	[469.98046875 339.09002686 0.87055957]	[398.08474731 339.05059814 0.85228765]	[362.22784424 457.13287354 0.86422098]	[375.10165405 572.66235352 0.84175247]	[541.91375732 339.11572266 0.88635647]	[582.81732178 452.08309937 0.86081666]	[582.77728271 562.44067383 0.87351632]	[482.79302979 562.34991455 0.74243295]	[439.25845337 564.91656494 0.70190245]	[477.65621948 726.59161377 0.7947548 ]	[4.82952911e+02 8.52263306e+02 8.44564736e-01]	[523.9855957 559.72503662 0.68448174]	[5.54671509e+02 7.31738281e+02 6.08262360e-01]	[5.44440857e+02 7.16291626e+02 4.72488999e-01]	[459.63464355 277.7204895 0.87258387]	[482.96453857 277.70028687 0.88983595]	[436.67025757 257.0847168 0.81089121]	[505.884552 256.95623779 0.801458 ]	[5.62329895e+02 7.49781250e+02 5.73705256e-01]	[5.67456909e+02 7.47046082e+02 6.33510351e-01]	[5.29026428e+02 7.08581970e+02 2.98480690e-01]	[4.88011780e+02 8.95939209e+02 7.51783788e-01]	[4.70015625e+02 8.93303345e+02 7.54372537e-01]	[4.90532166e+02 8.59946411e+02 6.88180089e-01]
[475.1050415 295.55514526 0.85059893]	[469.99081421 339.1031189 0.87150627]	[398.08944702 339.04833984 0.85414118]	[362.20516968 457.14428711 0.87165064]	[375.1086731 575.13568115 0.84202069]	[541.92236328 339.14279175 0.88431108]	[582.81109619 452.06765747 0.86012208]	[582.76092529 562.45733643 0.86851907]	[482.8031311 562.33752441 0.74224776]	[439.27145386 564.90258789 0.70382679]	[477.66296387 726.58117676 0.79639125]	[4.82956757e+02 8.52256348e+02 8.45224977e-01]	[523.99304199 557.26599121 0.68224227]	[5.54646973e+02 7.31680725e+02 6.06957912e-01]	[5.44458862e+02 7.16293457e+02 4.69750166e-01]	[459.65875244 277.72906494 0.8723349 ]	[485.35134888 277.69848633 0.88810897]	[436.67858887 257.10803223 0.81862748]	[505.87994385 256.95330811 0.78833342]	[5.62338928e+02 7.49770020e+02 5.93711793e-01]	[5.67476501e+02 7.47041321e+02 6.48726940e-01]	[5.29054626e+02 7.08591614e+02 3.01260889e-01]	[4.88004913e+02 8.95944092e+02 7.52387464e-01]	[4.70012726e+02 8.93306580e+02 7.54634798e-01]	[4.90542542e+02 8.59939392e+02 6.88646138e-01]
[475.13226318 295.56417847 0.84918398]	[469.97750854 339.10418701 0.87125218]	[398.07611084 339.04824829 0.85233545]	[362.19338989 457.11148071 0.86686492]	[375.10076904 575.14208984 0.84282541]	[541.91345215 339.14181519 0.88573515]	[582.80444336 452.07794189 0.85796964]	[582.76196289 562.46594238 0.87196946]	[482.7947998 562.32989502 0.7433362 ]	[439.26599121 564.89807129 0.7048527 ]	[477.65661621 726.5880127 0.79416406]	[4.82953705e+02 8.52253479e+02 8.46572816e-01]	[523.980896 557.2565918 0.68769383]	[5.52144531e+02 7.29156189e+02 5.98214090e-01]	[0. 0. 0.]	[459.67572021 277.73718262 0.8680768 ]	[485.3710022 277.70175171 0.88398349]	[436.69125366 257.1315918 0.82625538]	[505.87832642 256.95077515 0.78320676]	[0. 0. 0.]	[0. 0. 0.]	[0. 0. 0.]	[4.88012848e+02 8.95942749e+02 7.50901878e-01]	[4.70021942e+02 8.93302734e+02 7.53432512e-01]	[4.90532501e+02 8.59929382e+02 6.88145399e-01]
[475.13116455 295.55969238 0.85272646]	[469.9630127 339.10440063 0.87152398]	[398.06118774 339.05581665 0.85030848]	[359.82919312 457.13439941 0.87342989]	[375.09359741 575.13763428 0.84134513]	[541.90325928 339.13446045 0.88671231]	[582.79229736 452.05325317 0.85725522]	[580.36761475 562.46569824 0.86716568]	[482.78250122 562.35675049 0.74488652]	[439.25396729 564.92095947 0.70293915]	[477.650177 726.59741211 0.7948395 ]	[4.82953033e+02 8.52273743e+02 8.45755696e-01]	[523.96807861 559.73815918 0.69298685]	[5.52138367e+02 7.29169067e+02 6.01028383e-01]	[0. 0. 0.]	[459.67861938 277.72753906 0.87301761]	[485.3727417 277.69628906 0.88765723]	[436.69018555 257.12704468 0.82757396]	[505.87762451 256.95559692 0.78196508]	[0. 0. 0.]	[0. 0. 0.]	[0. 0. 0.]	[4.88006409e+02 8.95949463e+02 7.51936138e-01]	[4.70013275e+02 8.93311340e+02 7.54938543e-01]	[4.90539337e+02 8.59961853e+02 6.85965478e-01]
[475.16494751 295.57824707 0.85321665]	[469.95379639 339.09802246 0.87160999]	[398.05560303 336.69369507 0.8498441 ]	[359.82815552 457.12878418 0.8749482 ]	[375.08624268 575.16870117 0.84444147]	[541.89916992 339.13513184 0.88611883]	[582.79699707 452.07156372 0.85880786]	[580.33630371 564.81939697 0.86280757]	[482.77416992 562.35345459 0.74419427]	[439.24383545 564.92144775 0.70277035]	[477.64212036 726.56665039 0.79485309]	[4.82940247e+02 8.52253967e+02 8.47095132e-01]	[523.95666504 559.73565674 0.69391608]	[5.52089905e+02 7.26617554e+02 5.82088947e-01]	[0. 0. 0.]	[459.69656372 280.11065674 0.86908042]	[485.39352417 277.70455933 0.88501054]	[436.68377686 257.13711548 0.83465612]	[505.89556885 254.59945679 0.78334582]	[0. 0. 0.]	[0. 0. 0.]	[0. 0. 0.]	[4.88001404e+02 8.95960938e+02 7.48639166e-01]	[4.70010895e+02 8.93317200e+02 7.51052678e-01]	[4.90517944e+02 8.59928101e+02 6.88958943e-01]
[475.07479858 295.54116821 0.8497752 ]	[467.47885132 339.08969116 0.87387538]	[398.0401001 336.68258667 0.84858537]	[359.82952881 457.12414551 0.87548769]	[375.07583618 572.65869141 0.83900487]	[541.89782715 339.13253784 0.88675874]	[582.7923584 452.08190918 0.85351336]	[580.31274414 564.84350586 0.86338341]	[482.77938843 562.37335205 0.74206913]	[439.23583984 564.93481445 0.69877768]	[477.62850952 726.59094238 0.81045842]	[4.82948944e+02 8.52283325e+02 8.50185394e-01]	[523.97619629 559.7711792 0.69268227]	[5.52141296e+02 7.31726379e+02 6.44039214e-01]	[5.44413330e+02 7.18833862e+02 4.55445945e-01]	[459.64941406 277.71835327 0.87493753]	[482.96264648 277.68832397 0.89630646]	[436.66009521 257.09823608 0.83191776]	[505.91503906 254.5760498 0.83733577]	[5.62397766e+02 7.49783325e+02 5.83989203e-01]	[5.67517639e+02 7.47064941e+02 6.43484473e-01]	[5.29018921e+02 7.11137939e+02 2.88237005e-01]	[4.87993561e+02 8.95934692e+02 7.51044750e-01]	[4.69991486e+02 8.93298645e+02 7.52473414e-01]	[4.90547302e+02 8.59969604e+02 6.88493729e-01]
[472.58517456 295.50085449 0.84512126]	[467.4855957 339.07174683 0.87192971]	[398.03125 336.65969849 0.84774053]	[359.834198 454.63848877 0.8669771 ]	[375.05801392 572.60827637 0.83611536]	[541.89361572 339.11767578 0.88831323]	[582.78509521 452.06900024 0.85134286]	[580.3102417 562.45294189 0.85798156]	[482.7852478 562.36889648 0.74259633]	[439.24398804 564.93579102 0.69840723]	[475.16470337 726.60449219 0.80175978]	[4.82955872e+02 8.52281799e+02 8.49143147e-01]	[523.9800415 559.76037598 0.69204432]	[5.54646606e+02 7.31727783e+02 6.57435596e-01]	[5.44436279e+02 7.18862915e+02 4.40199584e-01]	[459.63516235 277.6829834 0.87504464]	[482.92700195 277.65570068 0.9041642 ]	[436.65560913 257.07861328 0.82850045]	[505.89257812 254.56539917 0.84611195]	[5.62396545e+02 7.49755249e+02 5.50342023e-01]	[5.67536377e+02 7.47048401e+02 6.08060956e-01]	[5.29046448e+02 7.11161804e+02 2.75433511e-01]	[4.87984802e+02 8.95938354e+02 7.53848433e-01]	[4.69988831e+02 8.93303223e+02 7.53588915e-01]	[4.90566345e+02 8.59966370e+02 6.87086046e-01]
[472.53085327 295.47195435 0.83324802]	[467.48886108 339.0632019 0.87282526]	[395.64532471 336.65762329 0.84430313]	[359.83435059 454.64382935 0.86327404]	[375.06051636 572.60040283 0.83612955]	[541.88781738 339.09625244 0.88778877]	[582.77844238 449.51855469 0.84137285]	[580.32519531 562.38696289 0.85926712]	[482.80838013 562.36779785 0.74862325]	[439.26409912 564.93762207 0.70671827]	[475.06973267 726.63171387 0.78466272]	[4.82940308e+02 8.52366943e+02 8.40921760e-01]	[524.00579834 559.76361084 0.69288242]	[5.52128601e+02 7.31657410e+02 6.50234163e-01]	[5.44441223e+02 7.13757690e+02 4.51500952e-01]	[457.16040039 277.65432739 0.87114358]	[482.87481689 277.61611938 0.90725249]	[436.59866333 256.98483276 0.78599727]	[503.50189209 254.54130554 0.87495297]	[5.62373108e+02 7.49754883e+02 5.63902676e-01]	[5.67496277e+02 7.47044067e+02 6.20460927e-01]	[5.29040222e+02 7.08564880e+02 2.85201997e-01]	[4.87982330e+02 8.95928223e+02 7.54842281e-01]	[4.69978058e+02 8.93314331e+02 7.59243250e-01]	[4.93065765e+02 8.62575256e+02 6.82936549e-01]
[467.44165039 295.44668579 0.83116233]	[467.47653198 336.69296265 0.8741802 ]	[395.64382935 336.61157227 0.84233999]	[359.8298645 454.59887695 0.86302853]	[375.04620361 570.08050537 0.83845991]	[541.88665771 339.07040405 0.88387185]	[582.76422119 449.4347229 0.84438145]	[580.35913086 562.29901123 0.86233431]	[482.81570435 562.34069824 0.74766445]	[439.2789917 564.9052124 0.70091546]	[475.09228516 726.60339355 0.78299451]	[4.82939301e+02 8.52322266e+02 8.46614182e-01]	[524.01507568 559.7557373 0.6861394 ]	[5.54693115e+02 7.31702026e+02 6.71138227e-01]	[5.44398010e+02 7.11236084e+02 3.56040746e-01]	[454.60501099 277.6076355 0.87212884]	[482.79647827 277.6038208 0.91502291]	[434.11392212 254.53970337 0.73380917]	[503.4831543 254.4961853 0.86884618]	[5.62403442e+02 7.49743958e+02 4.95843977e-01]	[5.67551819e+02 7.47019592e+02 5.43672204e-01]	[5.26498291e+02 7.06038330e+02 2.16226012e-01]	[4.87998108e+02 8.95921326e+02 7.59682775e-01]	[4.69994019e+02 8.93301697e+02 7.63459802e-01]	[4.93057678e+02 8.62500366e+02 6.81831956e-01]
[470.01907349 292.97271729 0.80975777]	[467.4694519 336.60650635 0.87016803]	[398.03311157 336.54504395 0.83809185]	[359.82681274 454.60339355 0.86563987]	[375.04882812 567.57287598 0.85134667]	[541.8638916 336.65899658 0.88597852]	[582.75933838 446.88742065 0.85249984]	[582.75640869 559.81933594 0.86308527]	[482.81985474 562.27734375 0.74693465]	[439.28710938 562.42669678 0.70937127]	[472.52529907 726.56109619 0.78896964]	[4.82924683e+02 8.52298340e+02 8.49317312e-01]	[526.39770508 557.2276001 0.68446255]	[5.59726746e+02 7.36791016e+02 7.01726913e-01]	[5.44444031e+02 7.13757996e+02 2.76784122e-01]	[457.0843811 277.50726318 0.88309324]	[482.85305786 275.11038208 0.91142792]	[434.10235596 254.49159241 0.73834997]	[503.45898438 254.41252136 0.86028612]	[5.62381470e+02 7.49734253e+02 3.84729773e-01]	[5.70028198e+02 7.46995605e+02 4.21719491e-01]	[0. 0. 0.]	[4.87986389e+02 8.95903381e+02 7.66457736e-01]	[4.69986908e+02 8.93288940e+02 7.65813529e-01]	[4.93046417e+02 8.60017944e+02 6.82116807e-01]
[467.41949463 292.896698 0.80524325]	[467.4934082 336.52597046 0.86309862]	[398.03164673 336.50860596 0.83920228]	[359.81051636 452.0736084 0.8720448 ]	[375.01376343 567.51739502 0.85710037]	[541.85797119 336.55010986 0.88222694]	[582.73608398 441.90719604 0.86910868]	[582.74591064 559.71252441 0.84361541]	[482.82342529 559.81707764 0.75541294]	[439.28250122 562.42211914 0.7134738 ]	[470.00024414 726.53082275 0.79790044]	[4.82932953e+02 8.52255188e+02 8.51011336e-01]	[526.4342041 557.20825195 0.6821025 ]	[5.59759644e+02 7.34279724e+02 7.28716910e-01]	[5.41806396e+02 7.00906555e+02 2.12037370e-01]	[454.59088135 275.10223389 0.87295949]	[482.78329468 275.05789185 0.91227734]	[434.08285522 254.45684814 0.73878002]	[503.42404175 254.38728333 0.84916604]	[5.62271790e+02 7.47087708e+02 2.67961919e-01]	[0. 0. 0.]	[0. 0. 0.]	[4.87971497e+02 8.95873535e+02 7.76549280e-01]	[4.69976929e+02 8.93259277e+02 7.72771657e-01]	[4.93071625e+02 8.59954590e+02 6.88414454e-01]
[467.47628784 290.42196655 0.80291116]	[467.49523926 336.47109985 0.85450029]	[395.64382935 336.4559021 0.83752048]	[359.81869507 452.00482178 0.86710501]	[375.01879883 567.44458008 0.86642772]	[541.8626709 336.50845337 0.87351227]	[582.74713135 441.86859131 0.88132244]	[582.78826904 557.21936035 0.83984405]	[482.80258179 557.19702148 0.73558241]	[439.27096558 562.28601074 0.69912916]	[469.9899292 726.46582031 0.78867656]	[4.82948181e+02 8.52278625e+02 8.48692238e-01]	[526.41595459 549.53540039 0.67408514]	[562.23724365 731.69866943 0.73648489]	[5.44400513e+02 7.03497925e+02 2.53514022e-01]	[454.61593628 275.03753662 0.87676942]	[482.81640625 274.96353149 0.91460645]	[434.04400635 254.38467407 0.7234962 ]	[503.41394043 251.90710449 0.83003366]	[5.62434326e+02 7.47019531e+02 3.08492184e-01]	[5.72648499e+02 7.36825378e+02 3.26364517e-01]	[5.23847778e+02 6.88153931e+02 1.29237205e-01]	[4.87947205e+02 8.95864380e+02 7.81399250e-01]	[4.69968750e+02 8.93254333e+02 7.74343669e-01]	[4.93108185e+02 8.59994995e+02 6.93271458e-01]
[464.88873291 290.39291382 0.81571817]	[467.49057007 336.4367981 0.85271609]	[395.64038086 334.06021118 0.8331778 ]	[359.8097229 449.49606323 0.86948746]	[375.01809692 565.05749512 0.86740756]	[541.85754395 336.46459961 0.86524785]	[582.74786377 441.7805481 0.89526546]	[582.80255127 554.67797852 0.83773702]	[482.86193848 557.18707275 0.73107982]	[439.3114624 562.30334473 0.7027182 ]	[469.97583008 726.52233887 0.79601878]	[482.9307251 852.2677002 0.85346103]	[526.49163818 549.5199585 0.66771185]	[562.3404541 731.70172119 0.74242896]	[5.49537354e+02 7.05963989e+02 2.57312626e-01]	[452.03427124 274.96398926 0.86291629]	[480.34951782 274.94927979 0.92438757]	[434.03417969 251.91461182 0.69553787]	[503.27536011 251.94877625 0.87555885]	[5.64881409e+02 7.46960571e+02 3.15727502e-01]	[5.75214844e+02 7.34320801e+02 3.36433470e-01]	[0. 0. 0.]	[4.87968628e+02 8.95879944e+02 7.82144606e-01]	[4.69988434e+02 8.93259766e+02 7.68215358e-01]	[4.93082977e+02 8.59964417e+02 6.90944493e-01]
[464.9677124 287.8817749 0.80684626]	[467.44369507 333.98251343 0.83878267]	[395.60150146 333.95632935 0.81881064]	[359.81497192 449.45300293 0.8653307 ]	[375.07693481 565.00134277 0.88415855]	[541.83764648 334.04223633 0.85168207]	[582.76098633 441.71765137 0.90319997]	[582.8706665 552.11328125 0.83652508]	[482.88156128 554.63140869 0.72532529]	[441.66934204 559.81164551 0.69212413]	[467.47796631 724.02362061 0.79129642]	[4.82923065e+02 8.52216370e+02 8.51820648e-01]	[526.50714111 546.98425293 0.66716516]	[5.64815552e+02 7.29205383e+02 7.24234164e-01]	[5.54651367e+02 7.05980957e+02 2.83600152e-01]	[452.08148193 274.94799805 0.85882139]	[482.7182312 274.8767395 0.91628617]	[431.54260254 251.9230957 0.70782202]	[503.24758911 251.90057373 0.86088294]	[5.67494995e+02 7.44555725e+02 3.73808086e-01]	[5.80292542e+02 7.34285095e+02 4.05586332e-01]	[5.34142395e+02 6.88060669e+02 1.45630017e-01]	[4.87948792e+02 8.95851929e+02 7.85986602e-01]	[4.69979004e+02 8.93240234e+02 7.66546905e-01]	[4.93088226e+02 8.57432556e+02 6.95810974e-01]
[464.97009277 287.80895996 0.80335367]	[467.38845825 331.49487305 0.83113158]	[395.6100769 331.45394897 0.80938631]	[359.82672119 446.94558716 0.86727917]	[377.48730469 564.98101807 0.89117289]	[541.80053711 333.95751953 0.84132123]	[582.75097656 439.3187561 0.90338099]	[582.9309082 552.06915283 0.83929789]	[482.84942627 552.08758545 0.72250676]	[439.30908203 559.76654053 0.68740863]	[469.9758606 726.45080566 0.79470032]	[4.82918549e+02 8.52212769e+02 8.51465821e-01]	[526.46246338 544.47613525 0.67514479]	[5.64914551e+02 7.29099365e+02 6.77842081e-01]	[5.59752136e+02 7.05969421e+02 3.20710719e-01]	[454.58493042 274.92462158 0.86207068]	[480.35116577 274.86907959 0.91466331]	[434.01132202 251.90811157 0.73864782]	[500.87133789 251.90208435 0.86634052]	[5.72624390e+02 7.41991638e+02 4.58488762e-01]	[5.82836731e+02 7.31712463e+02 5.17643809e-01]	[5.41805908e+02 6.88037964e+02 1.62616819e-01]	[4.87941895e+02 8.95839478e+02 7.84623802e-01]	[4.69974915e+02 8.93228271e+02 7.67721653e-01]	[4.93074677e+02 8.57421387e+02 6.92591369e-01]
[464.87786865 285.32577515 0.81292105]	[467.39953613 331.43710327 0.82921982]	[395.62072754 331.39981079 0.80486035]	[362.19714355 446.9336853 0.86082268]	[377.49679565 564.91925049 0.89446777]	[541.80163574 331.46487427 0.83390522]	[582.75891113 439.28305054 0.90570164]	[582.94458008 549.4888916 0.85654777]	[482.88464355 549.57843018 0.72010839]	[439.31271362 559.72784424 0.67990071]	[469.95343018 723.97113037 0.78568876]	[482.92849731 852.2144165 0.85404563]	[526.52215576 544.46661377 0.67113131]	[564.89306641 726.55987549 0.72868085]	[5.59772705e+02 7.06041443e+02 3.03450316e-01]	[452.06063843 274.88623047 0.84981072]	[480.31646729 272.49694824 0.91490018]	[434.01586914 251.94841003 0.74045455]	[500.8637085 251.90148926 0.87059766]	[5.77702576e+02 7.39422668e+02 4.12586749e-01]	[5.82947510e+02 7.29222656e+02 4.93500262e-01]	[5.41852966e+02 6.90607666e+02 1.53566673e-01]	[4.85445251e+02 8.95851929e+02 7.82584786e-01]	[4.67460266e+02 8.93227661e+02 7.69627929e-01]	[4.93082123e+02 8.57430969e+02 6.93874598e-01]
[464.86135864 285.24853516 0.81915593]	[467.39944458 328.89733887 0.82414383]	[395.62069702 326.38040161 0.80226523]	[362.21386719 446.8944397 0.8595596 ]	[377.49783325 564.83978271 0.89672703]	[541.79718018 328.92150879 0.82370317]	[582.76251221 439.22521973 0.90537947]	[582.94610596 546.96948242 0.87289792]	[482.89971924 549.54760742 0.71736878]	[441.67227173 557.24591064 0.67791712]	[467.48431396 723.92974854 0.7881074 ]	[4.82928528e+02 8.52234131e+02 8.51388633e-01]	[526.50769043 544.4420166 0.67817748]	[5.64911560e+02 7.26437195e+02 7.23377407e-01]	[5.62312622e+02 7.06062744e+02 3.46055448e-01]	[452.05175781 272.47888184 0.84136593]	[480.30160522 272.43914795 0.90924257]	[434.03378296 251.90391541 0.73737121]	[500.84109497 251.86000061 0.86080056]	[5.80352295e+02 7.36870911e+02 5.08670449e-01]	[5.85493958e+02 7.29175720e+02 5.84807456e-01]	[5.46973083e+02 6.90707642e+02 1.69939324e-01]	[4.85452759e+02 8.95865540e+02 7.75770783e-01]	[4.67462952e+02 8.93239990e+02 7.64544904e-01]	[4.93080597e+02 8.57462769e+02 6.87854171e-01]
[464.84103394 282.77627563 0.8189773 ]	[464.95507812 326.37689209 0.82778811]	[395.59463501 326.3069458 0.80129904]	[362.23339844 444.43252563 0.8506785 ]	[377.5067749 562.43103027 0.89605331]	[541.80133057 326.34033203 0.81951141]	[582.75622559 439.20355225 0.90034711]	[582.90869141 546.96789551 0.87777287]	[482.89831543 546.99804688 0.7272951 ]	[441.67602539 554.67254639 0.68037832]	[469.95684814 721.42932129 0.77442151]	[4.82933868e+02 8.52243103e+02 8.47234070e-01]	[526.49401855 544.35534668 0.68684542]	[562.35778809 711.24029541 0.73118478]	[5.64864014e+02 7.08571106e+02 4.52619195e-01]	[452.04336548 272.47323608 0.84146297]	[480.27026367 272.43539429 0.90231812]	[434.01321411 251.87498474 0.72622842]	[500.83065796 251.85604858 0.85538739]	[5.80285034e+02 7.41944946e+02 6.01019859e-01]	[5.85518799e+02 7.31649292e+02 6.65827870e-01]	[5.54674622e+02 6.95778931e+02 2.67249048e-01]	[4.85443542e+02 8.95849976e+02 7.76853025e-01]	[4.67461853e+02 8.93230957e+02 7.65714526e-01]	[4.93090576e+02 8.59933044e+02 6.85820103e-01]
[462.44512939 282.70788574 0.82682204]	[467.39053345 323.8215332 0.83213431]	[395.62042236 323.77566528 0.81526423]	[362.23535156 444.34780884 0.86236197]	[377.52697754 562.38806152 0.89525414]	[541.82080078 323.78771973 0.8335259 ]	[582.76831055 439.17184448 0.9006325 ]	[582.89300537 546.95965576 0.87366134]	[482.86935425 546.94250488 0.73764193]	[439.29568481 552.08673096 0.68101591]	[467.44308472 718.82116699 0.76356816]	[4.82922638e+02 8.52252197e+02 8.44961882e-01]	[526.46411133 541.8815918 0.68890065]	[559.83642578 708.57720947 0.75029451]	[5.64877991e+02 7.06084961e+02 5.28285325e-01]	[449.52664185 272.40383911 0.82456172]	[480.27539062 272.38479614 0.89390123]	[434.03640747 251.86592102 0.71966207]	[500.84820557 249.37156677 0.85147643]	[5.80254944e+02 7.41942871e+02 6.13105536e-01]	[5.85481567e+02 7.29213928e+02 6.80011332e-01]	[5.59798645e+02 6.93216797e+02 3.07560802e-01]	[4.85445496e+02 8.93447510e+02 7.75494218e-01]	[4.67458801e+02 8.93221924e+02 7.65020967e-01]	[4.93084747e+02 8.59967834e+02 6.78627610e-01]
[464.95666504 280.22866821 0.81715119]	[464.94467163 323.73651123 0.84707421]	[395.61169434 323.7276001 0.8186639 ]	[362.25 444.3168335 0.85593599]	[377.54388428 562.38604736 0.9013375 ]	[541.80938721 321.29919434 0.8256442 ]	[582.77471924 439.12490845 0.88224268]	[582.8583374 544.54388428 0.8797003 ]	[482.88928223 544.45831299 0.74503911]	[439.28845215 549.55023193 0.69116795]	[464.95358276 716.30767822 0.7721349 ]	[4.82923706e+02 8.52284180e+02 8.43905807e-01]	[526.49621582 541.84674072 0.69551867]	[559.7119751 708.55767822 0.72868788]	[5.64913513e+02 7.08593506e+02 5.98404586e-01]	[452.07888794 272.36605835 0.81726331]	[480.36566162 269.87683105 0.88704515]	[434.04580688 251.84010315 0.71299183]	[500.87045288 246.7545166 0.81804186]	[5.77774780e+02 7.44428101e+02 6.25057042e-01]	[5.85434753e+02 7.31666016e+02 6.95845187e-01]	[5.59813171e+02 6.95802429e+02 3.41342807e-01]	[4.85411072e+02 8.93448608e+02 7.76689827e-01]	[4.67435669e+02 8.93226013e+02 7.66346991e-01]	[4.93091309e+02 8.60009216e+02 6.78015471e-01]
[462.41949463 277.71075439 0.85929573]	[464.97088623 321.24536133 0.86345619]	[395.63534546 321.24313354 0.83214653]	[362.2699585 441.8678894 0.86923671]	[377.58004761 562.32244873 0.90202022]	[541.82293701 321.23379517 0.85549581]	[582.78167725 436.68600464 0.87480074]	[582.85650635 544.46588135 0.88242036]	[482.88000488 544.48101807 0.73779804]	[439.27471924 549.57391357 0.67977118]	[464.93640137 716.26068115 0.77935201]	[4.82921082e+02 8.52302856e+02 8.38308990e-01]	[526.49615479 541.85369873 0.68980348]	[5.59822388e+02 7.13731201e+02 7.11597562e-01]	[5.62432434e+02 7.08535767e+02 5.01619756e-01]	[449.5 267.33721924 0.80844963]	[480.25592041 267.29663086 0.87067348]	[434.06506348 249.34985352 0.6208846 ]	[500.86535645 244.23149109 0.86052376]	[5.77787415e+02 7.39405640e+02 5.77265561e-01]	[5.85413513e+02 7.29174744e+02 6.67766750e-01]	[5.57231384e+02 6.93240540e+02 2.60203928e-01]	[4.85397491e+02 8.93437256e+02 7.78328657e-01]	[4.67428619e+02 8.93218018e+02 7.67779708e-01]	[4.93092712e+02 8.62519226e+02 6.72389388e-01]
[464.82662964 277.67269897 0.85456133]	[467.40979004 321.17382812 0.8713544 ]	[395.62255859 321.20608521 0.83752245]	[362.27420044 441.72668457 0.87818223]	[377.59915161 562.26196289 0.8892175 ]	[541.88214111 318.77545166 0.87216461]	[582.78991699 436.63269043 0.86995256]	[582.85290527 544.36279297 0.88746363]	[482.86355591 544.45611572 0.73621517]	[439.26617432 549.57745361 0.67373598]	[464.89724731 716.31170654 0.76628816]	[4.82923492e+02 8.52309631e+02 8.32418978e-01]	[526.49645996 541.81750488 0.68074769]	[5.59782837e+02 7.13692383e+02 6.51928008e-01]	[5.62250244e+02 7.03466553e+02 4.40838456e-01]	[449.51647949 264.77539062 0.80593562]	[480.31970215 264.74404907 0.87452757]	[434.01379395 244.20574951 0.61542732]	[503.28991699 239.19697571 0.87037855]	[5.70082031e+02 7.41917358e+02 5.53940415e-01]	[5.82814087e+02 7.29184937e+02 6.23170912e-01]	[5.46957764e+02 6.88082336e+02 2.67822921e-01]	[4.85395233e+02 8.93429626e+02 7.81179547e-01]	[4.67429352e+02 8.93211914e+02 7.70043194e-01]	[4.93103699e+02 8.62525330e+02 6.65446877e-01]
[464.88446045 277.58648682 0.85644233]	[467.44747925 318.76635742 0.87434435]	[395.64065552 318.76824951 0.84498554]	[362.30859375 439.27651978 0.86971343]	[377.61959839 559.81170654 0.88297367]	[541.87103271 318.73092651 0.87895614]	[582.7980957 436.59066772 0.86473441]	[582.82904053 544.36743164 0.8828938 ]	[482.88555908 544.38995361 0.74480319]	[439.28552246 547.00976562 0.68466079]	[464.88638306 713.70812988 0.77397138]	[4.82932617e+02 8.52295776e+02 8.33597839e-01]	[526.52020264 541.77087402 0.68510419]	[5.54671326e+02 7.08607239e+02 6.40772521e-01]	[5.62327820e+02 7.05939758e+02 4.92242694e-01]	[452.07897949 262.21353149 0.81161851]	[480.35186768 262.20272827 0.88859564]	[434.04510498 239.1685791 0.72040015]	[503.30432129 239.10507202 0.86641181]	[5.67469360e+02 7.44481445e+02 5.94505072e-01]	[5.80335022e+02 7.31678223e+02 6.06758237e-01]	[5.54685913e+02 6.88112122e+02 2.70849109e-01]	[4.85411163e+02 8.93434204e+02 7.76540577e-01]	[4.67446625e+02 8.93222168e+02 7.67019928e-01]	[4.93109100e+02 8.62525452e+02 6.67168200e-01]
[464.88543701 277.58505249 0.85631424]	[467.44387817 318.76278687 0.87586242]	[395.64031982 318.7677002 0.84571803]	[362.30773926 439.2756958 0.87027711]	[377.61904907 559.80834961 0.88241541]	[541.8651123 318.72671509 0.88069868]	[582.79736328 436.58966064 0.86478788]	[582.83111572 544.36480713 0.8830058 ]	[482.88604736 544.38983154 0.74473059]	[439.28585815 547.0098877 0.6843428 ]	[464.87866211 713.7244873 0.77585751]	[4.82931122e+02 8.52310852e+02 8.32656264e-01]	[526.52130127 541.77081299 0.68482852]	[5.54674622e+02 7.08622192e+02 6.44658208e-01]	[5.62327209e+02 7.05938232e+02 4.89453614e-01]	[452.08181763 262.21166992 0.81170869]	[480.35281372 262.20263672 0.88852763]	[434.04452515 239.16291809 0.72303152]	[503.30587769 239.10290527 0.86603802]	[5.67476685e+02 7.44472900e+02 5.91295481e-01]	[5.80339355e+02 7.31668945e+02 6.06836021e-01]	[5.54692505e+02 6.88110962e+02 2.69134015e-01]	[4.85408539e+02 8.93435730e+02 7.76788116e-01]	[4.67442200e+02 8.93225037e+02 7.67450273e-01]	[4.93119141e+02 8.62545593e+02 6.65726602e-01]
[464.88171387 277.58621216 0.85663176]	[467.44442749 318.76800537 0.87477177]	[395.63986206 318.77108765 0.84571362]	[362.30999756 439.2895813 0.86929405]	[377.6159668 559.809021 0.88192236]	[541.87145996 318.73336792 0.87920022]	[582.7979126 436.58996582 0.86498266]	[582.83532715 544.36541748 0.88371295]	[482.88299561 544.39794922 0.74436218]	[439.2828064 547.02099609 0.68299127]	[464.87850952 713.72680664 0.77565396]	[4.82933929e+02 8.52298889e+02 8.34478498e-01]	[526.51782227 541.77783203 0.68525904]	[5.54670532e+02 7.08642151e+02 6.42160237e-01]	[5.62321960e+02 7.03500061e+02 4.88065600e-01]	[452.07849121 262.21337891 0.81142211]	[480.34951782 262.20318604 0.88842452]	[434.04666138 239.16400146 0.71916646]	[503.30511475 239.10498047 0.86783803]	[5.67486267e+02 7.44459045e+02 5.87720394e-01]	[5.80338501e+02 7.31659241e+02 6.07172310e-01]	[5.57214294e+02 6.88100098e+02 2.66216874e-01]	[4.85419250e+02 8.93432922e+02 7.78208137e-01]	[4.67452850e+02 8.93219910e+02 7.68619657e-01]	[4.93115967e+02 8.62525208e+02 6.67635620e-01]
[464.92880249 277.54232788 0.86124432]	[467.46810913 318.72125244 0.88103199]	[398.02508545 318.71221924 0.85426605]	[362.2835083 439.18225098 0.87231624]	[377.62597656 559.79394531 0.87886238]	[541.87042236 318.69189453 0.88443089]	[582.80047607 436.57528687 0.86065209]	[582.83496094 544.34399414 0.88275969]	[482.85827637 541.89880371 0.74872345]	[439.25665283 544.48706055 0.69391972]	[464.83712769 711.18377686 0.77877325]	[4.82933380e+02 8.52282349e+02 8.36156726e-01]	[526.50616455 539.28210449 0.67707586]	[5.54633423e+02 7.05987183e+02 6.20530009e-01]	[5.59746460e+02 7.03419189e+02 4.42780346e-01]	[454.56985474 259.73327637 0.82395774]	[480.37179565 259.72116089 0.9017362 ]	[434.10665894 239.18276978 0.72501135]	[503.34899902 236.64421082 0.8880415 ]	[5.65010010e+02 7.44513245e+02 6.02251709e-01]	[5.80260010e+02 7.31668762e+02 5.92842698e-01]	[5.44405945e+02 6.88004211e+02 2.89600760e-01]	[4.85443695e+02 8.93423584e+02 7.77842879e-01]	[4.67472931e+02 8.93215515e+02 7.68169820e-01]	[4.93114166e+02 8.62512329e+02 6.66703999e-01]
[464.95214844 277.4800415 0.87390411]	[469.96502686 318.68197632 0.873317 ]	[398.05581665 318.67636108 0.85604936]	[362.3157959 439.10296631 0.85100615]	[377.63330078 559.69311523 0.86442196]	[541.88867188 318.66003418 0.87160504]	[582.79351807 434.11984253 0.85000116]	[582.82409668 544.30981445 0.88006973]	[482.8656311 541.87341309 0.75386983]	[439.26150513 544.47320557 0.70671892]	[462.40719604 711.13861084 0.81780159]	[4.82949677e+02 8.52235779e+02 8.39123607e-01]	[526.52813721 539.26690674 0.68116367]	[5.52139465e+02 7.00875305e+02 6.21440709e-01]	[5.59745239e+02 7.05969482e+02 4.35317874e-01]	[454.59411621 259.69790649 0.8318789 ]	[482.71435547 259.66815186 0.91196364]	[434.07177734 239.17147827 0.727997 ]	[503.33242798 236.64147949 0.87145233]	[5.64962585e+02 7.47003967e+02 6.19022608e-01]	[5.77780579e+02 7.34223511e+02 5.86384237e-01]	[5.46952942e+02 6.90603821e+02 2.92885542e-01]	[4.85408661e+02 8.93407410e+02 7.82531977e-01]	[4.67455200e+02 8.90840942e+02 7.69133329e-01]	[4.95623016e+02 8.59990662e+02 6.78378165e-01]
[472.56210327 274.94036865 0.83718103]	[470.00369263 318.53207397 0.86488467]	[398.0854187 318.54092407 0.84964186]	[362.35366821 436.58569336 0.82466066]	[377.69320679 554.66943359 0.8540684 ]	[541.87231445 316.14349365 0.86066747]	[582.79644775 428.97091675 0.83720809]	[582.84692383 541.77960205 0.88213444]	[482.90820312 541.7434082 0.74873805]	[441.67407227 544.3291626 0.71941751]	[462.39599609 705.93786621 0.81731802]	[4.82923523e+02 8.52275024e+02 8.41777265e-01]	[528.98266602 536.70892334 0.67270249]	[5.52116577e+02 6.98334656e+02 6.90147400e-01]	[5.54613770e+02 7.08536377e+02 5.12762725e-01]	[457.17251587 257.15042114 0.86982071]	[482.89428711 257.05740356 0.90386206]	[436.58789062 236.5980072 0.79818851]	[503.45019531 233.97099304 0.84834576]	[5.62444580e+02 7.47017761e+02 5.98713040e-01]	[5.72650146e+02 7.34268616e+02 5.70144117e-01]	[5.44387390e+02 7.00878296e+02 3.88947189e-01]	[4.85464630e+02 8.93426025e+02 7.76938200e-01]	[4.69961029e+02 8.93224426e+02 7.71776199e-01]	[4.93077545e+02 8.62548157e+02 6.77741885e-01]
[464.96286011 274.9241333 0.82890785]	[470.00561523 316.1729126 0.86650538]	[398.10562134 316.16226196 0.85158587]	[364.78573608 436.55856323 0.8194077 ]	[377.69342041 552.07659912 0.85696548]	[541.871521 316.12142944 0.85843742]	[582.80163574 428.97451782 0.83868659]	[582.86956787 541.75213623 0.885481 ]	[482.89837646 539.2956543 0.74625701]	[439.29223633 541.89105225 0.71631861]	[462.32620239 705.92614746 0.82577235]	[4.82922363e+02 8.52293152e+02 8.46338749e-01]	[529.00616455 536.67089844 0.6661998 ]	[5.54651611e+02 7.00846069e+02 6.84213638e-01]	[5.52114868e+02 7.08561707e+02 5.27225316e-01]	[454.58810425 257.08734131 0.86501157]	[482.76983643 257.08486938 0.91258216]	[436.5428772 234.05827332 0.73948252]	[503.44885254 234.04849243 0.88153541]	[5.62400085e+02 7.47175110e+02 6.40579641e-01]	[5.72580933e+02 7.39398132e+02 5.86107552e-01]	[5.44329956e+02 7.00867798e+02 4.04166281e-01]	[4.85450684e+02 8.93423950e+02 7.79522181e-01]	[4.67493195e+02 8.93226868e+02 7.72510529e-01]	[4.93069458e+02 8.65044067e+02 6.83932304e-01]
[467.43307495 274.90164185 0.83036089]	[470.02053833 316.12088013 0.8634541 ]	[398.13537598 316.10809326 0.8518554 ]	[364.76608276 434.05923462 0.8140232 ]	[377.68029785 549.50561523 0.8692379 ]	[541.88409424 316.08731079 0.85492057]	[582.80584717 426.3777771 0.85206163]	[582.87841797 541.70507812 0.88197178]	[482.93179321 539.24328613 0.73906827]	[439.30557251 541.85229492 0.72069907]	[462.35140991 705.96508789 0.82929754]	[4.82908600e+02 8.52289856e+02 8.48583341e-01]	[529.06835938 534.16577148 0.66031122]	[5.52128784e+02 6.95816040e+02 6.90663993e-01]	[5.57168701e+02 7.13703186e+02 5.75058699e-01]	[454.59558105 257.05987549 0.87882197]	[482.78024292 257.0362854 0.91663104]	[436.54675293 234.03874207 0.72957027]	[503.4710083 234.03384399 0.88226616]	[5.62339539e+02 7.52199219e+02 6.78819478e-01]	[5.70074646e+02 7.47011475e+02 6.38936877e-01]	[5.47000061e+02 7.08564758e+02 4.28317100e-01]	[4.85477539e+02 8.93422058e+02 7.80911803e-01]	[4.69973175e+02 8.93227722e+02 7.76322901e-01]	[4.90564209e+02 8.62571411e+02 6.82420433e-01]
[470.01794434 274.86221313 0.82104671]	[472.51498413 316.07415771 0.85710937]	[398.16384888 316.05856323 0.84895486]	[364.78811646 431.51016235 0.80583143]	[377.68811035 546.996521 0.88334519]	[541.91680908 316.06936646 0.85413867]	[582.80841064 423.84036255 0.86805642]	[582.91906738 539.30084229 0.88610083]	[482.95605469 539.20587158 0.73577511]	[439.31369019 541.82806396 0.72216386]	[462.34060669 703.39593506 0.82266754]	[4.82909576e+02 8.52276428e+02 8.49911749e-01]	[531.55377197 534.11291504 0.66452855]	[549.56768799 690.62927246 0.73329061]	[5.57194641e+02 7.13758667e+02 7.05928981e-01]	[457.08700562 257.04122925 0.88135207]	[482.85757446 256.95776367 0.91655171]	[436.56027222 236.43551636 0.75018054]	[503.50183105 233.94404602 0.85737097]	[5.62230103e+02 7.52289124e+02 7.44784057e-01]	[5.70021545e+02 7.47122803e+02 7.19644964e-01]	[5.49535828e+02 7.08686157e+02 5.59410453e-01]	[4.85477112e+02 8.93429565e+02 7.77690232e-01]	[4.69977142e+02 8.93233337e+02 7.72259057e-01]	[4.90574585e+02 8.62541992e+02 6.88278258e-01]
[475.09411621 272.47125244 0.81627303]	[472.6003418 316.02148438 0.85184407]	[398.21731567 316.00515747 0.84499121]	[364.80828857 428.98947144 0.80378497]	[377.68380737 546.95776367 0.8875429 ]	[541.93408203 316.03933716 0.84942055]	[582.82525635 423.78485107 0.8760643 ]	[582.91760254 539.30072021 0.88696116]	[482.95877075 536.72454834 0.73163724]	[441.681427 541.80908203 0.71687663]	[462.31915283 703.40649414 0.83191162]	[4.82895844e+02 8.52262024e+02 8.51367474e-01]	[531.54577637 531.5769043 0.66713917]	[549.59710693 688.11932373 0.73629814]	[557.21295166 716.33428955 0.76085889]	[457.16223145 257.01754761 0.88440663]	[482.95407104 254.58149719 0.90593004]	[436.57019043 234.03619385 0.76595998]	[505.92089844 233.8263092 0.82431614]	[559.82702637 759.8671875 0.78633684]	[570.05352783 749.68353271 0.76557285]	[5.52061035e+02 7.11240173e+02 6.30530059e-01]	[4.87921661e+02 8.93416748e+02 7.78355658e-01]	[4.69979309e+02 8.93225891e+02 7.72667646e-01]	[4.90559540e+02 8.62512573e+02 6.87000513e-01]
[475.07858276 272.43023682 0.81088847]	[475.07034302 316.00027466 0.85192955]	[398.22857666 315.9730835 0.8400681 ]	[364.83239746 426.43795776 0.80907363]	[377.69009399 544.53753662 0.89333701]	[544.29925537 316.04156494 0.84785789]	[582.8572998 423.77706909 0.87891513]	[582.94262695 539.31652832 0.89340806]	[482.9614563 536.67822266 0.72654676]	[439.31298828 541.777771 0.71461385]	[462.2980957 703.4364624 0.83675528]	[4.82908661e+02 8.52280334e+02 8.50686252e-01]	[531.57305908 529.03222656 0.66676211]	[549.59698486 685.57220459 0.71917391]	[554.69110107 718.86877441 0.76728725]	[457.16583252 256.97827148 0.8861354 ]	[482.93261719 254.55805969 0.9097048 ]	[436.60147095 234.00205994 0.78142595]	[505.93817139 231.44934082 0.82698667]	[559.75616455 762.43566895 0.79288238]	[570.02661133 749.75335693 0.75592905]	[5.49506836e+02 7.13730103e+02 6.45299256e-01]	[4.87923767e+02 8.93428467e+02 7.76539564e-01]	[4.69985016e+02 8.93234314e+02 7.73204088e-01]	[4.93056213e+02 8.62527588e+02 6.84847951e-01]
[477.60137939 272.4173584 0.82096124]	[475.11386108 315.98519897 0.85407734]	[398.25262451 315.96557617 0.83923477]	[364.85870361 426.44406128 0.80466491]	[377.70892334 544.52459717 0.89499968]	[544.30187988 316.03674316 0.84763634]	[582.88360596 421.34857178 0.89069623]	[582.99066162 539.21813965 0.87945235]	[485.34448242 536.71655273 0.72427726]	[441.69689941 541.80914307 0.71997982]	[462.33978271 703.44348145 0.8377291 ]	[4.82906525e+02 8.52286560e+02 8.48554909e-01]	[531.62683105 531.54107666 0.66474307]	[549.59313965 688.09771729 0.75442493]	[554.66229248 723.8927002 0.78927034]	[459.62414551 256.99169922 0.90028363]	[482.97360229 254.52294922 0.9059639 ]	[436.60903931 234.03666687 0.80321676]	[505.98132324 231.44046021 0.83900678]	[559.80419922 764.99090576 0.81297207]	[5.70077698e+02 7.52238586e+02 7.43444204e-01]	[5.47019714e+02 7.18797729e+02 6.64632380e-01]	[4.85477356e+02 8.93427124e+02 7.78387368e-01]	[4.69978943e+02 8.93228271e+02 7.73415029e-01]	[4.93055115e+02 8.62537903e+02 6.82423353e-01]
[477.61575317 272.39456177 0.82586265]	[475.15847778 315.99017334 0.85851943]	[400.64031982 315.96514893 0.84076643]	[364.87774658 428.95846558 0.79928404]	[377.75723267 544.53198242 0.89082861]	[544.328125 316.05511475 0.85205412]	[582.91723633 423.77612305 0.88317239]	[583.00598145 539.21228027 0.88162255]	[485.38986206 536.73254395 0.71584469]	[441.73239136 541.80914307 0.71976781]	[462.39645386 703.45349121 0.83148956]	[4.82899292e+02 8.52259888e+02 8.50042045e-01]	[534.16680908 531.56359863 0.66545135]	[552.07861328 690.71746826 0.75464386]	[552.12811279 723.93914795 0.79925478]	[459.63174438 256.96481323 0.90959084]	[485.35760498 254.4954071 0.90593797]	[436.64382935 234.04949951 0.82361162]	[505.99508667 231.43130493 0.84386492]	[562.24914551 767.57202148 0.860475 ]	[5.70110474e+02 7.57327820e+02 7.40874648e-01]	[5.46938843e+02 7.16317688e+02 6.58838570e-01]	[4.87924042e+02 8.93396667e+02 7.81368196e-01]	[4.69987152e+02 8.90850891e+02 7.72540450e-01]	[4.90565826e+02 8.62492615e+02 6.85746372e-01]
[477.68139648 272.35586548 0.82992494]	[477.6144104 315.9777832 0.86170387]	[400.69036865 315.96124268 0.83657742]	[367.35189819 428.97839355 0.79448247]	[380.1131897 546.93902588 0.8843177 ]	[544.33953857 316.03964233 0.84991294]	[582.949646 423.77947998 0.88361484]	[585.35192871 536.72570801 0.86794263]	[485.45571899 539.24304199 0.7086578 ]	[441.78167725 541.83325195 0.7180047 ]	[462.43865967 700.93981934 0.80837029]	[4.82889069e+02 8.52258545e+02 8.50121021e-01]	[536.73693848 534.12719727 0.67490536]	[552.08685303 698.29425049 0.7668764 ]	[552.07501221 726.59289551 0.83034396]	[459.67370605 256.94717407 0.91419429]	[485.42111206 254.44743347 0.89394653]	[436.67233276 234.02262878 0.81152427]	[508.4671936 231.37686157 0.82778728]	[562.3145752 772.73706055 0.84296972]	[5.72669678e+02 7.67486633e+02 7.60928512e-01]	[5.46948853e+02 7.23986938e+02 6.89281225e-01]	[4.85471100e+02 8.93404297e+02 7.82848239e-01]	[4.69968933e+02 8.90851074e+02 7.72551835e-01]	[4.90545349e+02 8.60018311e+02 6.81928456e-01]
[477.72485352 269.89022827 0.83090657]	[477.64834595 315.9776001 0.86479372]	[400.72299194 315.96304321 0.8363362 ]	[367.35424805 428.94320679 0.79711986]	[380.14834595 546.95080566 0.87995785]	[544.36639404 316.04266357 0.85113764]	[582.97784424 423.79257202 0.88355035]	[585.37976074 536.73834229 0.87024647]	[485.46783447 539.23376465 0.70474118]	[441.77780151 541.83691406 0.71676344]	[462.44586182 703.38049316 0.80740023]	[4.82895294e+02 8.52229492e+02 8.46346200e-01]	[539.18121338 534.12414551 0.6772058 ]	[552.05303955 698.3782959 0.7602948 ]	[549.59020996 729.14727783 0.83024985]	[459.70635986 254.59457397 0.91162193]	[485.4524231 254.414505 0.88734233]	[439.06988525 233.98179626 0.8042286 ]	[508.48373413 231.35401917 0.82090604]	[564.86108398 785.46984863 0.81474769]	[580.28643799 770.18041992 0.77801657]	[544.49682617 726.59838867 0.73745745]	[4.87924896e+02 8.93392700e+02 7.82736480e-01]	[4.69980652e+02 8.90842529e+02 7.72579491e-01]	[4.90562927e+02 8.59960449e+02 6.80873930e-01]
[477.72680664 267.36587524 0.83064342]	[477.69015503 315.96975708 0.86915231]	[400.76660156 315.956604 0.83147919]	[367.34576416 426.39709473 0.80551887]	[380.17294312 544.53851318 0.88358229]	[544.38201904 316.04107666 0.84928507]	[582.9921875 421.34884644 0.89729363]	[585.41705322 536.64910889 0.85986739]	[485.49755859 539.25787354 0.70364165]	[441.80419922 541.8583374 0.71875358]	[464.86203003 703.4262085 0.80569452]	[4.82911621e+02 8.52249695e+02 8.45865905e-01]	[539.19348145 534.14306641 0.682428 ]	[549.546875 703.51385498 0.79424912]	[549.58227539 739.33978271 0.77705312]	[459.72955322 254.52441406 0.90973496]	[485.47463989 254.36651611 0.87465119]	[439.13446045 233.92666626 0.75180233]	[508.52554321 231.34292603 0.78614271]	[564.96643066 788.14776611 0.81914836]	[5.82790039e+02 7.72828674e+02 7.55167007e-01]	[5.44441772e+02 7.31681396e+02 7.17593193e-01]	[4.87923615e+02 8.93411499e+02 7.79433429e-01]	[4.69979401e+02 8.90851685e+02 7.71382868e-01]	[4.93055389e+02 8.59973206e+02 6.82030678e-01]
[480.13244629 269.82669067 0.83802736]	[477.73400879 315.94250488 0.87428486]	[400.77487183 315.93447876 0.82859707]	[367.41125488 426.39367676 0.80135405]	[380.19772339 544.51977539 0.88689822]	[544.40985107 316.0093689 0.84886742]	[585.33825684 421.34399414 0.9016754 ]	[585.42871094 536.67468262 0.86314654]	[487.947052 539.26495361 0.70122778]	[441.83605957 541.86212158 0.72004998]	[464.91955566 703.41699219 0.80035335]	[4.82933502e+02 8.52269958e+02 8.41267467e-01]	[539.22808838 534.16241455 0.68845826]	[549.53063965 703.49957275 0.78731143]	[549.55548096 747.05718994 0.84626591]	[459.78259277 254.53907776 0.91671264]	[487.93087769 254.36012268 0.868541 ]	[439.22686768 234.00469971 0.80801976]	[511.01925659 231.36474609 0.80117047]	[5.65022217e+02 7.93295288e+02 7.78971076e-01]	[5.82819458e+02 7.85522400e+02 7.65408695e-01]	[5.44383118e+02 7.44449036e+02 7.21340775e-01]	[4.87951904e+02 8.93427368e+02 7.71379769e-01]	[4.69996887e+02 8.93223328e+02 7.68728673e-01]	[4.93064789e+02 8.60017029e+02 6.82138085e-01]
[480.15637207 267.36911011 0.84068537]	[480.12243652 315.92312622 0.8772167 ]	[400.80715942 313.53076172 0.82224917]	[372.45608521 426.40484619 0.80574226]	[380.24362183 544.50732422 0.89081496]	[544.43103027 316.00390625 0.84934747]	[585.37963867 421.3270874 0.90602136]	[585.43066406 536.70080566 0.8689397 ]	[487.97824097 539.22766113 0.69752336]	[441.8454895 541.82391357 0.71844983]	[464.92938232 700.94445801 0.79041511]	[4.82941223e+02 8.52265686e+02 8.41626406e-01]	[539.26654053 534.12817383 0.69418943]	[549.5010376 695.81420898 0.72026318]	[549.52966309 752.17877197 0.83640516]	[459.83538818 254.53269958 0.91718704]	[487.96722412 254.3792572 0.87146354]	[439.32730103 234.0105896 0.79707986]	[511.01083374 231.38008118 0.79912639]	[5.65037048e+02 8.08539673e+02 7.59143889e-01]	[5.82880310e+02 7.93236633e+02 7.53196597e-01]	[5.44341675e+02 7.49700134e+02 7.34630704e-01]	[4.87955505e+02 8.93415710e+02 7.65289307e-01]	[4.70000366e+02 8.93215332e+02 7.65022933e-01]	[4.93068542e+02 8.62494751e+02 6.85313821e-01]
[480.1869812 269.83404541 0.84613585]	[480.15805054 315.92486572 0.8855772 ]	[400.83151245 313.5413208 0.81911612]	[374.96972656 431.51251221 0.81195772]	[380.32891846 546.92834473 0.8802433 ]	[544.47033691 315.99258423 0.84240538]	[585.4019165 421.24237061 0.91170555]	[585.46954346 536.64221191 0.86161065]	[488.00860596 539.19537354 0.69056684]	[441.85720825 541.77929688 0.71265757]	[464.95581055 700.89239502 0.78495079]	[4.82947784e+02 8.52272278e+02 8.44815910e-01]	[539.2923584 534.10089111 0.6956535 ]	[547.06085205 693.19384766 0.73722637]	[547.07562256 762.49926758 0.81173521]	[462.2244873 254.53715515 0.92239314]	[488.02389526 254.38424683 0.87446266]	[441.69677734 233.96531677 0.73497212]	[511.02703857 231.37362671 0.79275578]	[5.70051270e+02 8.11289062e+02 7.62950778e-01]	[5.82986023e+02 8.00997009e+02 7.66073346e-01]	[5.41911682e+02 7.62407471e+02 6.67914391e-01]	[4.87928375e+02 8.93414246e+02 7.64744937e-01]	[4.69980011e+02 8.93218384e+02 7.65632868e-01]	[4.93080780e+02 8.62516296e+02 6.89816594e-01]
[480.17477417 269.83755493 0.84318519]	[480.1918335 315.91622925 0.88970578]	[400.85366821 313.53912354 0.81578475]	[375.03378296 428.91415405 0.82244003]	[380.34100342 544.53100586 0.88346094]	[544.5211792 315.97573853 0.83387339]	[585.41656494 421.22994995 0.914033 ]	[585.48522949 534.159729 0.85855895]	[490.53179932 539.2109375 0.68880433]	[441.90237427 541.79272461 0.708152 ]	[464.92758179 700.88659668 0.79319739]	[4.82949585e+02 8.52230225e+02 8.50450099e-01]	[541.72259521 534.10510254 0.70519364]	[546.99237061 698.34326172 0.75170279]	[547.02520752 767.68865967 0.83192527]	[462.22216797 254.52833557 0.91644728]	[488.0295105 254.39772034 0.87597221]	[441.69775391 233.84590149 0.72194743]	[511.10098267 231.34863281 0.79165256]	[5.67505310e+02 8.29126282e+02 7.53953218e-01]	[5.82953064e+02 8.13794312e+02 7.59312749e-01]	[5.41841064e+02 7.67675842e+02 6.53753161e-01]	[4.87965302e+02 8.93357788e+02 7.76038349e-01]	[4.70019989e+02 8.90817261e+02 7.71420181e-01]	[4.93076477e+02 8.59982300e+02 7.04870284e-01]
[477.73468018 267.35705566 0.83064532]	[480.23495483 313.54156494 0.89873791]	[403.25390625 313.50274658 0.81126535]	[375.0826416 426.36462402 0.84039497]	[382.7371521 544.47113037 0.89075738]	[546.94226074 315.97192383 0.83248067]	[585.4197998 421.17828369 0.91213173]	[585.51873779 534.10565186 0.8550297 ]	[493.03463745 536.72808838 0.68292123]	[444.32556152 541.77282715 0.70447391]	[464.93432617 700.90325928 0.79456919]	[4.82939178e+02 8.52236267e+02 8.48284304e-01]	[541.75091553 531.56561279 0.71349698]	[546.98565674 698.34576416 0.75701779]	[546.95526123 775.2713623 0.82552028]	[459.81622314 254.47477722 0.90895748]	[487.94708252 254.38322449 0.88372254]	[441.68322754 231.42800903 0.75713676]	[513.58483887 231.36253357 0.8116132 ]	[5.67475708e+02 8.31830200e+02 7.64500916e-01]	[5.82945557e+02 8.21525146e+02 7.47165859e-01]	[5.41796021e+02 7.77844055e+02 6.40734375e-01]	[4.88010956e+02 8.93356689e+02 7.65922070e-01]	[4.70045074e+02 8.90820068e+02 7.63162732e-01]	[4.93049286e+02 8.59983459e+02 7.05027819e-01]
[480.1541748 269.82583618 0.83680224]	[480.27029419 313.50689697 0.89960557]	[403.27865601 313.45773315 0.80521905]	[377.50991821 426.44790649 0.83768284]	[382.82064819 544.46575928 0.88221824]	[546.97454834 315.9548645 0.83145881]	[585.43261719 418.76516724 0.90899479]	[585.54034424 531.55834961 0.85575181]	[493.03573608 534.12072754 0.67307937]	[444.32849121 539.24609375 0.6922555 ]	[464.96179199 700.89459229 0.78947866]	[482.9236145 852.23327637 0.85406137]	[541.73181152 526.50610352 0.71608752]	[546.91931152 703.43884277 0.80615145]	[547.00238037 788.17974854 0.84023559]	[462.22622681 254.47697449 0.90809703]	[488.02609253 254.38858032 0.88254637]	[441.69818115 231.37692261 0.76702118]	[513.64978027 231.35700989 0.81547004]	[5.64985901e+02 8.47069641e+02 7.29791880e-01]	[5.82868103e+02 8.31741638e+02 7.34597623e-01]	[5.41901062e+02 7.90716492e+02 6.50020838e-01]	[4.88013611e+02 8.93383911e+02 7.63538361e-01]	[4.70032349e+02 8.90841492e+02 7.64017344e-01]	[4.90551453e+02 8.59995728e+02 7.03619659e-01]
[480.18225098 269.85552979 0.83944577]	[480.30838013 313.47677612 0.89855498]	[403.28842163 313.42797852 0.79911762]	[377.55563354 426.42608643 0.8482939 ]	[382.85351562 544.42358398 0.87938833]	[547.0289917 315.92877197 0.818021 ]	[585.44763184 418.75195312 0.90724689]	[585.54541016 529.05023193 0.8568536 ]	[493.09298706 534.11297607 0.66893697]	[444.3895874 539.2276001 0.68151808]	[464.96487427 698.30767822 0.78131145]	[4.82937103e+02 8.52203979e+02 8.43397081e-01]	[541.74481201 528.97076416 0.71727812]	[544.48199463 703.40393066 0.82608652]	[546.9609375 795.79754639 0.8279506 ]	[462.23388672 254.487854 0.90071356]	[490.54266357 254.39338684 0.87900329]	[441.69515991 231.32606506 0.74407399]	[516.18487549 231.30001831 0.81450826]	[5.65021240e+02 8.52262939e+02 7.59360135e-01]	[5.82869080e+02 8.39478210e+02 7.30681181e-01]	[5.41867493e+02 8.03526184e+02 6.47871792e-01]	[4.90498962e+02 8.93368286e+02 7.71181643e-01]	[4.72520660e+02 8.90825806e+02 7.66726613e-01]	[4.90544952e+02 8.59972290e+02 6.91725969e-01]
[480.23458862 269.84683228 0.84376031]	[480.33483887 313.46487427 0.89634156]	[403.30633545 313.42855835 0.7982555 ]	[377.61990356 426.41433716 0.85608655]	[382.86932373 544.3550415 0.8849377 ]	[549.4977417 313.54232788 0.8058145 ]	[585.4744873 418.75570679 0.90550774]	[585.56091309 528.98901367 0.86142367]	[495.59838867 531.53845215 0.67433316]	[446.86697388 536.6942749 0.66814071]	[464.95639038 695.81616211 0.77751088]	[4.82932678e+02 8.52211365e+02 8.46171021e-01]	[541.76611328 526.43835449 0.73224127]	[544.46466064 695.75360107 0.82342476]	[546.97625732 806.08581543 0.83060819]	[462.30270386 254.5128479 0.90157592]	[493.0741272 254.38812256 0.87529552]	[441.74249268 233.83688354 0.76851153]	[516.21557617 231.29992676 0.81171089]	[5.67502075e+02 8.65068665e+02 7.30525017e-01]	[5.82944275e+02 8.52189331e+02 7.37806022e-01]	[5.41774841e+02 8.11152405e+02 6.62169695e-01]	[4.88017914e+02 8.93412720e+02 7.73565710e-01]	[4.70025299e+02 8.93213379e+02 7.65586436e-01]	[4.90497314e+02 8.59985168e+02 7.02706814e-01]
[480.30844116 269.87020874 0.84787375]	[480.37780762 313.45910645 0.8975423 ]	[403.34884644 313.41680908 0.79432112]	[377.63690186 426.35388184 0.86552989]	[385.37789917 544.3762207 0.87119406]	[549.53735352 313.53790283 0.80421758]	[585.50317383 418.74765015 0.9038645 ]	[585.57714844 526.53198242 0.86160403]	[495.70065308 531.56109619 0.68543798]	[449.49847412 539.2008667 0.66640067]	[467.39459229 695.769104 0.77794641]	[4.82936584e+02 8.49751953e+02 8.45232725e-01]	[541.77746582 526.43896484 0.73485672]	[544.41766357 695.76147461 0.84212643]	[546.92956543 811.22198486 0.84717989]	[462.38226318 254.54203796 0.89622068]	[495.61785889 254.40353394 0.87838483]	[441.74749756 233.90835571 0.8473922 ]	[518.659729 231.30024719 0.80663317]	[5.67488586e+02 8.70207031e+02 7.44903028e-01]	[5.82921021e+02 8.54893494e+02 7.26135671e-01]	[5.39316833e+02 8.18955200e+02 6.26043499e-01]	[4.90485901e+02 8.93426514e+02 7.69631624e-01]	[4.70040955e+02 8.93213806e+02 7.61506677e-01]	[4.90489685e+02 8.57432007e+02 7.00225711e-01]
[480.34918213 269.85830688 0.84444213]	[482.73937988 313.44519043 0.89604354]	[403.38619995 313.40759277 0.7850486 ]	[377.66326904 423.78973389 0.880916 ]	[387.86517334 544.37402344 0.86108601]	[549.57287598 313.50875854 0.79934204]	[585.51531982 418.74691772 0.89997101]	[585.58331299 528.97729492 0.85616636]	[498.19024658 531.56048584 0.69250983]	[454.55569458 539.1986084 0.66767812]	[467.48260498 695.74694824 0.76906663]	[4.82946869e+02 8.49735474e+02 8.43617380e-01]	[541.8059082 526.4375 0.73083782]	[544.43206787 693.25549316 0.84771824]	[544.43682861 818.9196167 0.82815272]	[464.82565308 254.52290344 0.8880161 ]	[495.68490601 254.40901184 0.88421404]	[441.78872681 233.90464783 0.84004629]	[518.67730713 231.32893372 0.80454499]	[5.65033020e+02 8.75379028e+02 7.95616746e-01]	[5.82807434e+02 8.67680664e+02 7.94652581e-01]	[5.36680420e+02 8.29207703e+02 6.70310080e-01]	[4.87991180e+02 8.95836670e+02 7.75778055e-01]	[4.70034729e+02 8.93213562e+02 7.59429038e-01]	[4.9049411e+02 8.5738501e+02 7.1973753e-01]
[480.35263062 269.85424805 0.83769172]	[482.74713135 313.42965698 0.89190948]	[405.83688354 310.97085571 0.7804395 ]	[377.68795776 423.81103516 0.87866175]	[387.92666626 544.3092041 0.86381197]	[549.58081055 313.48153687 0.79661 ]	[585.53363037 418.73834229 0.89765477]	[585.59680176 526.54034424 0.85500854]	[500.64950562 531.59326172 0.71207052]	[457.11715698 539.2333374 0.68964249]	[469.99520874 698.34411621 0.76937783]	[4.82936981e+02 8.49764465e+02 8.46120477e-01]	[541.85455322 526.43103027 0.7367872 ]	[544.41485596 693.26507568 0.84992546]	[544.4654541 829.16534424 0.85276443]	[464.85302734 254.50056458 0.88224196]	[498.13143921 254.42228699 0.88641989]	[441.86593628 233.92044067 0.8007701 ]	[518.74279785 231.38867188 0.83022845]	[5.64900940e+02 8.80520447e+02 7.71428049e-01]	[5.80317871e+02 8.70312256e+02 7.75577426e-01]	[5.39184021e+02 8.34354370e+02 6.84322417e-01]	[4.87994659e+02 8.93451660e+02 7.78207898e-01]	[4.70040466e+02 8.93216187e+02 7.55356133e-01]	[4.90512543e+02 8.57414307e+02 7.23246396e-01]
[482.74435425 269.85562134 0.83701265]	[482.78036499 313.41012573 0.89010644]	[405.88705444 310.93566895 0.77706861]	[377.71295166 421.39065552 0.88019228]	[390.4407959 541.90454102 0.86673522]	[552.09326172 313.46762085 0.79254162]	[585.56750488 418.77706909 0.89627659]	[587.98803711 526.47668457 0.85995418]	[500.71282959 528.98083496 0.72823745]	[457.19656372 534.15820312 0.68622601]	[470.01202393 695.76568604 0.76504779]	[4.82956573e+02 8.49788208e+02 8.40597391e-01]	[541.89117432 523.8895874 0.74134171]	[544.3807373 693.16345215 0.86139673]	[544.44824219 831.71893311 0.85697556]	[464.91119385 254.5120697 0.87398195]	[498.17437744 254.44168091 0.89498526]	[441.91412354 233.98608398 0.80837703]	[518.76049805 231.42170715 0.81889153]	[5.62438232e+02 8.88140259e+02 7.89774299e-01]	[5.80244385e+02 8.72888794e+02 7.44929910e-01]	[5.36710449e+02 8.42004639e+02 6.77954972e-01]	[4.87944000e+02 8.95843323e+02 7.75458455e-01]	[4.70020325e+02 8.93217590e+02 7.46901572e-01]	[4.90551849e+02 8.57452576e+02 7.28690088e-01]
[482.80325317 269.87548828 0.83648264]	[482.79556274 313.40853882 0.89150923]	[405.92233276 310.94454956 0.77517897]	[377.72131348 421.32833862 0.88937551]	[392.97982788 541.92712402 0.86856467]	[552.1427002 313.45184326 0.78753597]	[585.56109619 418.70812988 0.90113568]	[587.9942627 526.42352295 0.86533159]	[500.71780396 526.50274658 0.72570848]	[459.59460449 534.12420654 0.68152744]	[472.53805542 695.76239014 0.76596814]	[4.82963226e+02 8.52200012e+02 8.38062644e-01]	[541.88323975 523.86987305 0.73660314]	[544.37182617 693.2421875 0.85682672]	[544.37298584 834.3182373 0.84709191]	[464.95257568 254.51556396 0.86796319]	[498.25448608 254.4445343 0.90385711]	[441.91000366 233.96965027 0.83961469]	[521.17437744 231.37872314 0.80157089]	[5.64853455e+02 8.90789307e+02 8.29802394e-01]	[5.77791626e+02 8.80451965e+02 7.49969959e-01]	[5.34122070e+02 8.49593933e+02 7.04135180e-01]	[4.85473663e+02 8.93442383e+02 7.78295398e-01]	[4.69998108e+02 8.90840515e+02 7.43867040e-01]	[4.90567047e+02 8.59967285e+02 7.30828166e-01]
[482.89865112 269.86740112 0.83370602]	[482.83148193 313.40246582 0.88677013]	[408.42892456 310.92868042 0.77330047]	[380.10839844 421.35617065 0.88366103]	[393.02310181 544.30560303 0.87228537]	[554.66375732 313.44259644 0.78746563]	[585.59710693 418.72515869 0.89327371]	[588.00921631 526.42773438 0.86259753]	[500.74575806 526.5111084 0.72806907]	[459.61749268 534.1519165 0.68374813]	[472.56329346 695.73974609 0.76876879]	[4.82944122e+02 8.52256287e+02 8.36020112e-01]	[541.90911865 523.86553955 0.73724848]	[544.35101318 693.21929932 0.86282438]	[5.44298279e+02 8.36878662e+02 8.36601794e-01]	[467.45513916 254.49954224 0.86364818]	[500.72018433 254.42419434 0.92129081]	[444.29879761 233.91184998 0.84245145]	[521.21398926 231.39408875 0.81708163]	[5.64877563e+02 8.93313904e+02 8.36081266e-01]	[5.77780823e+02 8.85561523e+02 7.72736490e-01]	[5.29023193e+02 8.49705688e+02 7.48908520e-01]	[4.85438995e+02 8.95857910e+02 7.77276695e-01]	[4.69981018e+02 8.93228516e+02 7.42514610e-01]	[4.90572998e+02 8.62509033e+02 7.33039200e-01]
[482.90316772 269.86990356 0.83324534]	[482.83242798 313.40390015 0.88682276]	[408.42785645 310.92782593 0.7732178 ]	[380.10906982 421.35708618 0.88359714]	[393.02380371 544.3069458 0.87223881]	[554.67199707 313.44723511 0.7879101 ]	[585.59783936 418.72839355 0.89263403]	[588.00793457 526.40441895 0.86446917]	[500.74258423 526.50982666 0.72750711]	[459.61593628 534.14770508 0.68275464]	[472.56790161 693.2635498 0.76876879]	[4.82949860e+02 8.52264954e+02 8.33143115e-01]	[541.90631104 523.86535645 0.73868454]	[544.34008789 693.20709229 0.86212963]	[544.28582764 836.84387207 0.83746755]	[467.45846558 254.50120544 0.86371243]	[500.7237854 254.42668152 0.92179394]	[444.29864502 233.91369629 0.84134078]	[521.20996094 231.3984375 0.81128633]	[5.64893494e+02 8.93331787e+02 8.30715001e-01]	[5.77779968e+02 8.85580872e+02 7.72050738e-01]	[5.28979614e+02 8.49673401e+02 7.53155231e-01]	[4.85424530e+02 8.95866943e+02 7.74785221e-01]	[4.69966766e+02 8.93233582e+02 7.40394354e-01]	[4.93058441e+02 8.62518005e+02 7.32124090e-01]
[482.87960815 269.84661865 0.83406329]	[482.8762207 313.39254761 0.8779847 ]	[410.94476318 310.8916626 0.76951933]	[380.14822388 421.32650757 0.88436496]	[393.07159424 541.93237305 0.87914461]	[557.19616699 313.46005249 0.79205078]	[588.0020752 418.69088745 0.884776 ]	[588.02062988 526.43145752 0.8614009 ]	[500.79415894 528.9800415 0.73498213]	[459.64477539 534.16369629 0.6892882 ]	[472.54672241 693.25152588 0.77109861]	[4.82948181e+02 8.52297180e+02 8.31737041e-01]	[544.30377197 523.87121582 0.73795462]	[544.30407715 693.19628906 0.86279452]	[5.41927307e+02 8.39482178e+02 8.28609347e-01]	[467.4342041 254.47036743 0.86171615]	[500.7331543 254.41087341 0.91979814]	[444.37023926 233.90270996 0.79153395]	[521.28985596 231.40203857 0.86559492]	[5.64838074e+02 8.93286438e+02 8.30192387e-01]	[5.77699951e+02 8.83096497e+02 7.64238894e-01]	[5.28987915e+02 8.52203125e+02 7.49851227e-01]	[4.85431732e+02 8.93434326e+02 7.89173067e-01]	[4.69977417e+02 8.90839905e+02 7.51555800e-01]	[4.90567322e+02 8.65058472e+02 7.40207613e-01]
[485.35018921 269.88729858 0.82518017]	[482.89556885 310.95184326 0.87319148]	[410.9942627 308.39303589 0.77262318]	[380.12765503 421.3215332 0.88913751]	[395.50018311 541.89691162 0.88187742]	[557.25762939 313.45227051 0.79531246]	[588.05108643 418.68395996 0.8814708 ]	[588.05175781 526.44927979 0.85109121]	[500.8074646 526.48791504 0.73650223]	[459.66882324 534.10369873 0.68674123]	[472.58374023 693.24456787 0.77443409]	[4.82952026e+02 8.52333069e+02 8.30674887e-01]	[544.30456543 523.84130859 0.73510027]	[544.29766846 693.22869873 0.85958993]	[5.41881592e+02 8.44547607e+02 8.31598759e-01]	[467.50036621 254.4871521 0.8613795 ]	[500.79541016 254.40083313 0.92471564]	[444.39779663 231.43869019 0.76277727]	[521.29675293 231.31074524 0.82945371]	[5.62415649e+02 8.93331177e+02 8.43113482e-01]	[5.75169067e+02 8.85623840e+02 7.75369167e-01]	[5.26523193e+02 8.52314453e+02 7.47795403e-01]	[4.85454803e+02 8.93411499e+02 8.02132070e-01]	[4.69998779e+02 8.90830811e+02 7.61861801e-01]	[4.90570496e+02 8.65123779e+02 7.60803401e-01]
[487.98861694 269.90759277 0.81526989]	[485.34161377 310.92877197 0.8527087 ]	[413.59518433 308.36029053 0.78054309]	[380.29891968 423.77230835 0.87572831]	[395.60397339 541.87030029 0.89313912]	[559.77709961 313.421875 0.80511588]	[590.6194458 418.78067017 0.85966706]	[590.56951904 526.47644043 0.83077437]	[500.85253906 528.97619629 0.73600745]	[459.68942261 534.12390137 0.68838114]	[472.60357666 693.21289062 0.78101653]	[4.82971283e+02 8.52394653e+02 8.22983623e-01]	[544.35614014 523.89294434 0.73565555]	[541.92059326 695.73614502 0.85949504]	[5.41822754e+02 8.47142334e+02 8.38095725e-01]	[475.09228516 254.50489807 0.87648284]	[503.27304077 254.40811157 0.93366605]	[452.02416992 231.41346741 0.74739385]	[521.39752197 231.35997009 0.84701622]	[5.62357788e+02 8.95884521e+02 8.23682547e-01]	[5.72598083e+02 8.88221191e+02 8.01805139e-01]	[5.26464172e+02 8.54845337e+02 7.35803246e-01]	[4.85443878e+02 8.95869690e+02 7.90793300e-01]	[4.69992371e+02 8.93243713e+02 7.54519939e-01]	[4.93054016e+02 8.67650574e+02 7.88652778e-01]
[488.01043701 269.88946533 0.81020075]	[485.4211731 310.90686035 0.83886623]	[416.11080933 305.84155273 0.79158729]	[380.32781982 423.79885864 0.87273437]	[395.62850952 541.8394165 0.89531928]	[559.82122803 313.44564819 0.81332594]	[595.6619873 418.76751709 0.86136425]	[593.13372803 526.48400879 0.82080108]	[500.88088989 528.97296143 0.73446453]	[459.70947266 534.10137939 0.68832308]	[472.57418823 693.2230835 0.77929795]	[4.82951721e+02 8.52393982e+02 8.24685752e-01]	[544.40112305 523.9050293 0.7270444 ]	[541.89666748 695.7232666 0.85575169]	[5.41804382e+02 8.47099060e+02 8.25630188e-01]	[475.14041138 254.47955322 0.87668031]	[503.31002808 254.41395569 0.93384314]	[454.58868408 231.39103699 0.76224834]	[523.8135376 231.38977051 0.86335433]	[5.62261658e+02 8.95898865e+02 8.12775075e-01]	[5.70071045e+02 8.88228027e+02 8.01298261e-01]	[5.26442139e+02 8.54814819e+02 7.41920292e-01]	[4.85450684e+02 8.95862366e+02 7.92465150e-01]	[4.69999664e+02 8.93240723e+02 7.54562557e-01]	[4.90572601e+02 8.67631470e+02 7.83609867e-01]
[493.06738281 269.92440796 0.80886883]	[485.47515869 310.89260864 0.82918942]	[418.56088257 305.8571167 0.79897058]	[382.7805481 423.80523682 0.8526544 ]	[395.64050293 541.83349609 0.89191562]	[562.24542236 313.41870117 0.81719714]	[598.21832275 418.70376587 0.86445403]	[595.67919922 526.50286865 0.81456852]	[500.8901062 529. 0.73134899]	[459.72503662 534.12762451 0.69091612]	[472.58816528 695.75097656 0.77439553]	[4.82946259e+02 8.52397156e+02 8.23710322e-01]	[544.40856934 523.93115234 0.72396088]	[541.87554932 695.74304199 0.85658371]	[5.41822510e+02 8.47138733e+02 8.31399083e-01]	[477.61132812 254.50099182 0.88102049]	[503.41448975 254.41926575 0.92904019]	[454.5944519 231.41670227 0.77755177]	[523.93572998 231.32475281 0.82967138]	[5.59779175e+02 8.95954102e+02 8.18998516e-01]	[5.67587646e+02 8.90671753e+02 8.29127908e-01]	[5.26476318e+02 8.54865967e+02 7.37562001e-01]	[4.85454773e+02 8.95850342e+02 7.96227694e-01]	[4.70010742e+02 8.93232666e+02 7.51393676e-01]	[4.90564331e+02 8.67634216e+02 7.77250051e-01]
[495.60845947 269.92041016 0.8048349 ]	[487.96740723 310.94302368 0.81821001]	[418.63467407 305.85446167 0.80535102]	[382.82998657 423.78192139 0.84316033]	[395.64801025 541.84216309 0.89384723]	[562.30541992 313.47042847 0.82647437]	[598.31292725 418.74514771 0.86756933]	[598.22650146 526.47930908 0.82202113]	[500.87753296 528.9710083 0.72885644]	[459.71203613 531.60803223 0.68584001]	[475.07608032 695.73449707 0.77688825]	[4.82970276e+02 8.52394348e+02 8.19944501e-01]	[544.3918457 523.9118042 0.72321039]	[541.87634277 695.79486084 0.85594863]	[5.41850281e+02 8.49628418e+02 8.41464818e-01]	[477.65222168 254.52337646 0.88486427]	[503.45413208 254.44314575 0.92269039]	[457.09799194 231.43040466 0.78543508]	[524.0244751 231.34881592 0.83434838]	[5.59710632e+02 8.98433472e+02 8.00428033e-01]	[5.67552673e+02 8.90754517e+02 8.39850307e-01]	[5.26508301e+02 8.57432129e+02 7.32675612e-01]	[4.85467987e+02 8.95857544e+02 7.94466019e-01]	[4.70026825e+02 8.93240540e+02 7.49549508e-01]	[4.93054504e+02 8.67650269e+02 7.83685923e-01]
[498.1517334 269.89501953 0.81406832]	[490.57070923 310.95620728 0.8086704 ]	[418.72607422 305.8442688 0.80990559]	[382.86148071 421.27130127 0.86005419]	[395.64160156 541.80535889 0.89053059]	[562.3671875 313.50231934 0.83230042]	[600.78869629 418.77062988 0.87111521]	[598.26635742 526.46234131 0.82920951]	[500.89550781 526.48309326 0.73083735]	[459.74053955 531.54083252 0.68958563]	[475.07192993 695.77984619 0.77190262]	[4.82964722e+02 8.52366699e+02 8.24977100e-01]	[544.3984375 523.9039917 0.72562271]	[541.86962891 698.36859131 0.85079044]	[541.91815186 849.66955566 0.85226238]	[480.15280151 254.52384949 0.89147031]	[505.92956543 254.42941284 0.900684 ]	[457.19500732 231.4284668 0.81793296]	[526.48400879 231.38531494 0.82311815]	[5.57250488e+02 8.98454834e+02 7.87455380e-01]	[5.67540405e+02 8.90790771e+02 8.27139080e-01]	[5.29025452e+02 8.59929504e+02 7.18079925e-01]	[4.85475952e+02 8.95853210e+02 7.96150386e-01]	[4.70024994e+02 8.93237671e+02 7.48068750e-01]	[4.93050964e+02 8.67626648e+02 7.69708753e-01]
[498.22427368 269.88546753 0.82345974]	[495.62478638 313.39257812 0.81406188]	[421.152771 305.82540894 0.81136894]	[385.37515259 421.24752808 0.84556937]	[398.0428772 541.82208252 0.89790654]	[562.45935059 315.9269104 0.82997268]	[600.87493896 421.17037964 0.88116205]	[598.29608154 526.47058105 0.83109307]	[503.24032593 526.46356201 0.7314468 ]	[459.7668457 529.05114746 0.69255865]	[475.10739136 693.24829102 0.77591676]	[4.82969666e+02 8.52355042e+02 8.24853301e-01]	[544.40704346 523.86633301 0.72576255]	[541.88494873 698.36248779 0.85453683]	[541.94433594 849.72937012 0.85807168]	[480.22250366 254.48988342 0.90033251]	[506.027771 254.39743042 0.88447142]	[459.65969849 231.29888916 0.76469684]	[529.03515625 231.29858398 0.78340328]	[5.57231323e+02 8.98463989e+02 7.90562510e-01]	[5.67530029e+02 8.90813049e+02 8.28169048e-01]	[5.29063354e+02 8.60010681e+02 7.14294493e-01]	[4.87921448e+02 8.95847778e+02 7.94557512e-01]	[4.70041016e+02 8.93238159e+02 7.44444847e-01]	[4.93052490e+02 8.67623291e+02 7.62513757e-01]
[500.65283203 269.82446289 0.82675397]	[498.14916992 313.39251709 0.83216894]	[421.25714111 305.79003906 0.80989712]	[387.91427612 421.21914673 0.84453601]	[398.10864258 541.75799561 0.89291978]	[564.88409424 315.92996216 0.83149749]	[603.29046631 421.1895752 0.89150053]	[598.31958008 526.51013184 0.82829297]	[503.24993896 526.45196533 0.73416203]	[459.75286865 529.0333252 0.69126093]	[475.13873291 693.22021484 0.78155696]	[4.82979065e+02 8.52348816e+02 8.27225506e-01]	[544.44158936 523.85906982 0.72603446]	[541.88903809 698.29248047 0.85057938]	[5.41947388e+02 8.49683838e+02 8.48817110e-01]	[480.30419922 254.44639587 0.90163255]	[508.49935913 254.35543823 0.87451118]	[459.79925537 228.84950256 0.73988277]	[531.59655762 231.31385803 0.80171573]	[5.57192444e+02 8.98456909e+02 7.91159689e-01]	[5.67509399e+02 8.90804321e+02 8.32559228e-01]	[5.31531677e+02 8.59946838e+02 7.10760117e-01]	[4.87918915e+02 8.95852661e+02 7.95278490e-01]	[4.70040680e+02 8.93235413e+02 7.46268094e-01]	[4.93064667e+02 8.67610840e+02 7.66545236e-01]
[500.70074463 267.36190796 0.83688676]	[498.26086426 310.9666748 0.85317373]	[421.37094116 305.76721191 0.80297786]	[390.48239136 421.21066284 0.85089034]	[398.1572876 541.79260254 0.8981142 ]	[564.96191406 313.54434204 0.8294118 ]	[603.3338623 418.80108643 0.8962701 ]	[600.76251221 526.5423584 0.82901859]	[503.3132019 526.47247314 0.73324633]	[459.77902222 529.05499268 0.68778622]	[477.64523315 693.16729736 0.79542339]	[4.82980713e+02 8.52348694e+02 8.21602464e-01]	[544.51623535 523.86694336 0.71259695]	[541.91369629 698.35443115 0.85556906]	[541.95159912 849.71026611 0.85340643]	[482.77502441 254.46902466 0.89084578]	[511.01980591 254.39137268 0.87243724]	[462.23526001 231.43922424 0.83765376]	[536.65386963 231.32972717 0.81943488]	[5.57167969e+02 8.98415771e+02 7.94368744e-01]	[5.67502258e+02 8.90783813e+02 8.39588642e-01]	[5.31540466e+02 8.59983704e+02 7.06293285e-01]	[4.87944916e+02 8.95840454e+02 7.92725265e-01]	[4.72525574e+02 8.93236145e+02 7.45585084e-01]	[4.93068451e+02 8.67611938e+02 7.59444594e-01]
[500.88092041 269.83062744 0.83762032]	[500.70755005 310.96438599 0.8748793 ]	[423.79907227 305.79660034 0.80018961]	[393.05978394 421.17608643 0.87032002]	[398.20806885 541.7701416 0.89143133]	[565.05596924 313.49905396 0.82084638]	[603.37243652 421.2487793 0.89670199]	[600.77679443 529.06072998 0.81991374]	[503.38278198 526.47369385 0.7356804 ]	[459.8303833 529.0201416 0.69452989]	[477.70562744 690.69445801 0.80697 ]	[4.82985870e+02 8.52292908e+02 8.22918653e-01]	[546.96099854 523.89849854 0.70960987]	[541.93560791 698.31872559 0.8585152 ]	[544.29144287 849.70050049 0.85120875]	[482.95135498 254.50151062 0.88483441]	[516.20739746 254.38554382 0.87728727]	[462.28067017 233.85333252 0.86838621]	[539.16729736 231.34249878 0.80010903]	[5.57165649e+02 8.98438660e+02 7.88137257e-01]	[5.67505432e+02 8.90798462e+02 8.37339997e-01]	[5.31556458e+02 8.59968140e+02 7.03365684e-01]	[4.87943451e+02 8.93454956e+02 7.94723511e-01]	[4.72525940e+02 8.93222961e+02 7.44863749e-01]	[4.93066803e+02 8.65120300e+02 7.44427383e-01]
[503.26885986 269.82913208 0.82316947]	[500.78775024 310.9336853 0.88735276]	[423.83782959 305.80801392 0.79619253]	[395.59191895 421.17858887 0.88644922]	[398.22125244 541.80371094 0.90161061]	[567.54449463 313.45596313 0.80962425]	[603.43548584 421.25247192 0.90417528]	[600.85095215 531.58154297 0.82437325]	[503.4708252 528.97766113 0.71972048]	[462.23019409 531.57495117 0.68429971]	[480.11676025 690.72613525 0.81017733]	[4.82981628e+02 8.52262634e+02 8.24614584e-01]	[547.05529785 523.94726562 0.68850344]	[544.29547119 698.30651855 0.85924393]	[544.30639648 849.71020508 0.85138428]	[485.42852783 254.4599762 0.86695731]	[518.73486328 254.42807007 0.89308834]	[462.43511963 231.44284058 0.8266297 ]	[539.30474854 231.39503479 0.81094193]	[5.57214417e+02 8.98489868e+02 7.89560437e-01]	[5.67535034e+02 8.90830811e+02 8.37269008e-01]	[5.31567688e+02 8.59975952e+02 7.08179355e-01]	[4.87971039e+02 8.93455017e+02 7.94238389e-01]	[4.72546356e+02 8.93220032e+02 7.39710212e-01]	[4.93057465e+02 8.65069763e+02 7.32288659e-01]
[503.32366943 267.32409668 0.83096182]	[503.24365234 310.93344116 0.88761652]	[428.91479492 305.76043701 0.77799344]	[398.037323 421.18447876 0.89687878]	[400.63775635 541.75714111 0.90445 ]	[570.09442139 313.52807617 0.80333632]	[603.51306152 421.1786499 0.90938359]	[603.28436279 531.58526611 0.83438087]	[503.47360229 529.0133667 0.72102499]	[462.21560669 531.60168457 0.68970692]	[480.12149048 690.68450928 0.81188416]	[4.85360229e+02 8.52236633e+02 8.30669463e-01]	[549.50213623 526.43188477 0.68695343]	[544.36206055 698.30187988 0.86323053]	[544.3371582 849.78540039 0.8520937 ]	[487.93652344 254.39518738 0.85507995]	[521.19586182 254.40715027 0.90282798]	[464.95565796 231.4090271 0.7575621 ]	[541.81567383 231.44360352 0.86833334]	[5.59702148e+02 9.00989868e+02 7.83821762e-01]	[5.67595154e+02 8.93213806e+02 8.18119466e-01]	[5.31601501e+02 8.65047729e+02 7.10531712e-01]	[4.87952728e+02 8.95836609e+02 8.04655552e-01]	[4.72518921e+02 8.90846008e+02 7.45112777e-01]	[4.93081848e+02 8.62577148e+02 7.28849053e-01]
[505.94796753 267.3588562 0.8067503 ]	[503.32885742 310.91192627 0.88294888]	[431.4928894 303.26928711 0.77953303]	[398.134552 418.75582886 0.90120018]	[400.72967529 541.75634766 0.90985858]	[572.61419678 313.53588867 0.80160868]	[605.95355225 421.16467285 0.90510422]	[603.33624268 534.11877441 0.84079874]	[505.9317627 529.02984619 0.70931125]	[462.33233643 531.61340332 0.69057488]	[480.19030762 693.1651001 0.81871969]	[4.85360260e+02 8.52249023e+02 8.35072458e-01]	[552.07647705 526.45178223 0.68401486]	[544.39575195 698.30456543 0.86571598]	[544.34753418 849.78967285 0.85485578]	[493.06225586 254.39622498 0.85338253]	[521.37280273 254.37634277 0.9178859 ]	[470.02804565 231.32575989 0.72600448]	[541.88427734 231.41029358 0.8602283 ]	[5.59749390e+02 9.01006165e+02 7.89628267e-01]	[5.70061340e+02 8.93220154e+02 8.16389859e-01]	[5.31606628e+02 8.65040161e+02 7.12468266e-01]	[4.87942932e+02 8.93452087e+02 8.07834446e-01]	[4.72521149e+02 8.90843079e+02 7.49169469e-01]	[4.93079498e+02 8.65050903e+02 7.33630717e-01]
[505.94717407 267.34329224 0.81481409]	[503.43496704 310.92333984 0.8722738 ]	[434.07345581 303.26370239 0.79001546]	[400.61419678 418.68536377 0.90668309]	[400.82015991 541.7590332 0.9096927 ]	[577.69604492 315.94674683 0.8055079 ]	[606.07342529 421.23104858 0.89534026]	[603.42102051 534.17828369 0.85238791]	[506.01025391 529.00933838 0.69722623]	[462.394104 531.55377197 0.68175024]	[480.22769165 690.71038818 0.82195705]	[4.85346436e+02 8.52200623e+02 8.37024033e-01]	[554.66412354 526.45812988 0.68262851]	[544.44299316 698.3092041 0.85910368]	[5.44370911e+02 8.49760010e+02 8.49635124e-01]	[493.10565186 254.39724731 0.86060512]	[521.39916992 254.41567993 0.921161 ]	[475.07055664 231.40031433 0.75282001]	[544.31225586 231.43360901 0.8812899 ]	[5.59714600e+02 9.00984863e+02 7.84515619e-01]	[5.70049988e+02 8.90858521e+02 8.11935008e-01]	[5.34119080e+02 8.62526978e+02 7.00832427e-01]	[4.87967072e+02 8.93434631e+02 8.11647654e-01]	[4.72542389e+02 8.90823853e+02 7.51009405e-01]	[4.93046936e+02 8.62523987e+02 7.25193560e-01]
[511.03713989 269.82427979 0.79458666]	[505.87091064 310.91268921 0.85275495]	[436.59619141 303.22747803 0.80404031]	[400.6651001 418.70458984 0.90825033]	[403.2623291 539.30780029 0.8884753 ]	[580.24713135 315.95666504 0.81627464]	[608.51220703 421.1892395 0.88405061]	[605.86889648 534.16912842 0.85265207]	[511.02716064 529.0112915 0.67412162]	[464.87826538 531.56561279 0.66921639]	[480.24859619 690.70367432 0.82689667]	[4.85356659e+02 8.52209717e+02 8.37097108e-01]	[559.72668457 526.47796631 0.68853801]	[544.48388672 698.37731934 0.85669756]	[5.44380188e+02 8.52204773e+02 8.52024972e-01]	[498.12365723 254.4118042 0.86202848]	[523.90185547 254.39990234 0.91792774]	[475.14849854 231.32376099 0.77027202]	[544.48681641 231.34620667 0.86696959]	[5.59724426e+02 9.00994446e+02 7.87407994e-01]	[5.70070496e+02 8.93220520e+02 8.10761034e-01]	[5.34147644e+02 8.65086670e+02 7.06320226e-01]	[4.87979126e+02 8.93443970e+02 8.08384657e-01]	[4.72544281e+02 8.90835266e+02 7.47854352e-01]	[4.93050903e+02 8.62558105e+02 7.25545824e-01]
[511.02444458 269.81811523 0.78265232]	[505.96685791 308.40335083 0.83267641]	[436.69174194 300.76339722 0.81996018]	[400.76300049 418.72717285 0.89830267]	[403.35562134 541.72302246 0.87997603]	[580.35028076 313.52481079 0.82157177]	[608.60186768 421.1986084 0.8653844 ]	[605.95275879 534.10870361 0.85164803]	[513.60852051 528.98614502 0.67042261]	[467.41397095 531.55065918 0.65673202]	[480.318573 693.22320557 0.8255803 ]	[4.85358490e+02 8.52187256e+02 8.34403574e-01]	[559.79705811 526.44946289 0.69972968]	[544.47973633 698.36993408 0.85298538]	[5.44395813e+02 8.52209595e+02 8.49649549e-01]	[495.68484497 254.37338257 0.8482272 ]	[523.91918945 254.41055298 0.90780163]	[477.68762207 231.34059143 0.75543416]	[546.92254639 231.42045593 0.86085546]	[5.59743713e+02 9.00998901e+02 7.86843657e-01]	[5.70094849e+02 8.93222473e+02 8.05691659e-01]	[5.34168823e+02 8.65095276e+02 7.04804897e-01]	[4.87990631e+02 8.93443359e+02 8.04697692e-01]	[4.72545044e+02 8.90832275e+02 7.43259251e-01]	[4.93050568e+02 8.62539490e+02 7.21161664e-01]
[516.1786499 267.31347656 0.79776174]	[511.03408813 310.89196777 0.81056386]	[439.20306396 300.77078247 0.83300734]	[400.8487854 418.74984741 0.89611435]	[408.4102478 541.7265625 0.85397607]	[582.84301758 315.93499756 0.84012282]	[613.63116455 421.331604 0.83325535]	[606.04724121 534.1696167 0.84806097]	[516.19226074 526.48303223 0.67952633]	[467.48675537 528.9909668 0.65729052]	[480.37738037 693.20263672 0.82914239]	[4.85357635e+02 8.52185669e+02 8.33541751e-01]	[562.2677002 526.43847656 0.70938134]	[544.50994873 698.35083008 0.84742928]	[5.44385986e+02 8.52186707e+02 8.49792302e-01]	[500.66177368 254.34902954 0.8641988 ]	[526.45446777 254.37814331 0.89224696]	[480.22039795 228.80288696 0.80518752]	[547.04949951 231.41583252 0.83270264]	[5.59714355e+02 9.00974365e+02 7.83266425e-01]	[5.70062805e+02 8.90858765e+02 8.04478586e-01]	[5.34161255e+02 8.65061523e+02 7.02771425e-01]	[4.87984650e+02 8.93453918e+02 8.05157959e-01]	[4.72535950e+02 8.90841431e+02 7.44802892e-01]	[4.93050079e+02 8.62545044e+02 7.23072410e-01]
[518.68048096 264.79852295 0.81018883]	[513.64782715 310.89163208 0.80397612]	[439.29467773 300.75604248 0.83413547]	[403.28039551 418.76757812 0.88275594]	[413.4876709 539.3180542 0.85104215]	[582.94384766 315.9805603 0.84559202]	[618.74359131 421.23779297 0.85643655]	[608.53741455 534.13781738 0.83098829]	[518.68756104 531.53930664 0.68597043]	[472.51446533 531.60510254 0.65466505]	[482.72293091 693.26025391 0.82410479]	[4.85351410e+02 8.49788452e+02 8.32088709e-01]	[562.31384277 529.03649902 0.71105158]	[546.93688965 700.93267822 0.8400681 ]	[544.38928223 852.2333374 0.85425538]	[500.75396729 251.94462585 0.86524248]	[526.54248047 251.9743042 0.87113857]	[480.33132935 228.7966156 0.75555855]	[552.12469482 231.38586426 0.82034421]	[5.59721252e+02 9.00979614e+02 7.85202861e-01]	[5.70070007e+02 8.93218567e+02 8.04518819e-01]	[5.34165833e+02 8.65134094e+02 7.10784316e-01]	[4.87986176e+02 8.93448120e+02 8.07245433e-01]	[4.72540192e+02 8.90836060e+02 7.43144989e-01]	[4.93042999e+02 8.62534485e+02 7.17534602e-01]
[521.17877197 264.75558472 0.83165222]	[518.65216064 310.91238403 0.82787544]	[441.75866699 300.74700928 0.83625054]	[408.38354492 418.69381714 0.83860135]	[416.01745605 539.25323486 0.85621953]	[585.37506104 315.98300171 0.83719122]	[621.31341553 421.30728149 0.8631928 ]	[608.62335205 534.14074707 0.8106876 ]	[518.76715088 529.05010986 0.69200146]	[472.58074951 531.57263184 0.65654755]	[482.75588989 693.26306152 0.82519472]	[4.85373383e+02 8.52186218e+02 8.24969769e-01]	[562.38269043 529.03637695 0.7123273 ]	[546.96221924 703.40338135 0.84414196]	[544.38519287 852.2512207 0.8558495 ]	[503.29876709 251.95022583 0.86349654]	[529.05865479 254.3502655 0.86960483]	[482.77789307 231.30297852 0.82580745]	[557.18768311 231.381073 0.84563684]	[5.59714355e+02 9.00985046e+02 7.82017469e-01]	[5.70062378e+02 8.93223877e+02 8.03349972e-01]	[5.34152954e+02 8.67592346e+02 7.11370945e-01]	[4.87984985e+02 8.95841370e+02 8.03615451e-01]	[4.72530304e+02 8.90854614e+02 7.44324744e-01]	[4.93078217e+02 8.62570496e+02 7.11666465e-01]
[521.27996826 264.73370361 0.83848959]	[521.15734863 310.91729736 0.85957038]	[441.90112305 300.68310547 0.83065027]	[411.03375244 418.61056519 0.83413672]	[416.14157104 539.21875 0.85596287]	[585.48040771 316.00836182 0.84104919]	[621.42041016 421.38339233 0.86601853]	[611.10595703 536.71459961 0.81118345]	[518.76672363 529.00842285 0.6925146 ]	[472.60232544 529.02209473 0.65630245]	[482.78799438 695.77392578 0.82485372]	[4.85378693e+02 8.52189209e+02 8.23956192e-01]	[562.37860107 529.02886963 0.70602554]	[546.99859619 703.40582275 0.83540988]	[544.39801025 852.2734375 0.85685748]	[503.46862793 251.89556885 0.85143983]	[534.14904785 254.37294006 0.86468494]	[482.95245361 228.87428284 0.77982301]	[559.71496582 233.83795166 0.84875917]	[5.59705017e+02 9.00983398e+02 7.81178474e-01]	[5.70060181e+02 8.93227661e+02 8.02501321e-01]	[5.34180237e+02 8.67623718e+02 7.13390946e-01]	[4.87970581e+02 8.95849792e+02 8.04000795e-01]	[4.72519165e+02 8.93214722e+02 7.43062079e-01]	[4.93093811e+02 8.65045105e+02 7.12219894e-01]
[521.3270874 262.2197876 0.83495313]	[521.20513916 310.90475464 0.86702055]	[444.32254028 300.68731689 0.82394207]	[416.0451355 418.62585449 0.85711622]	[418.57693481 539.17858887 0.86334687]	[585.57409668 315.96768188 0.82648939]	[623.8414917 421.3729248 0.88267386]	[613.71759033 536.69641113 0.80182141]	[521.22912598 526.51257324 0.70415992]	[477.59420776 529.00866699 0.66144955]	[482.83065796 695.77032471 0.82479101]	[4.85376740e+02 8.49771912e+02 8.24120462e-01]	[562.45782471 526.49975586 0.70395911]	[547.01861572 703.39477539 0.83088064]	[544.39007568 852.25744629 0.85674328]	[505.90328979 251.84188843 0.83884722]	[536.71466064 251.9553833 0.85229278]	[485.43893433 228.81744385 0.77954566]	[559.80755615 231.423172 0.8391214 ]	[5.59725586e+02 9.00995850e+02 7.83416629e-01]	[5.70059204e+02 8.93231567e+02 8.03063750e-01]	[5.34166382e+02 8.67604370e+02 7.13107884e-01]	[4.87947571e+02 8.95855835e+02 8.02911818e-01]	[4.70034302e+02 8.90853088e+02 7.41871119e-01]	[4.93092163e+02 8.62543579e+02 7.07331777e-01]
[521.41192627 262.16317749 0.83152175]	[521.30004883 310.88760376 0.88361555]	[444.41262817 300.67852783 0.81533802]	[416.15740967 418.66152954 0.88780141]	[418.71231079 539.24639893 0.88237345]	[588.03863525 315.94577026 0.82258779]	[623.93151855 423.87646484 0.86972004]	[618.75726318 536.67596436 0.80999124]	[521.28692627 526.50024414 0.71391535]	[477.68157959 528.98352051 0.66969973]	[482.87359619 693.18060303 0.82869428]	[4.85383087e+02 8.52194824e+02 8.27635705e-01]	[564.84265137 526.49822998 0.70328063]	[549.51123047 700.89227295 0.80939233]	[544.38604736 852.24993896 0.85946268]	[505.98840332 249.3927002 0.82630074]	[539.26074219 251.92637634 0.86478305]	[487.93878174 223.73130798 0.78639352]	[562.29193115 233.82479858 0.87519389]	[5.59723755e+02 9.00974792e+02 7.85329163e-01]	[5.70059326e+02 8.93220276e+02 8.03338826e-01]	[5.34160767e+02 8.67600647e+02 7.14389563e-01]	[4.87936951e+02 8.95848511e+02 8.03411424e-01]	[4.70020172e+02 8.90851257e+02 7.47610688e-01]	[4.93097382e+02 8.65061523e+02 7.17478395e-01]
[523.84765625 259.66149902 0.85463417]	[521.38201904 310.87185669 0.88801676]	[446.91491699 300.69598389 0.80260748]	[418.57400513 418.68295288 0.9026854 ]	[418.79714966 539.17102051 0.8727805 ]	[588.11456299 315.94125366 0.81269813]	[623.97790527 423.82897949 0.88208777]	[621.31103516 536.74365234 0.82602149]	[521.30175781 526.45690918 0.71872562]	[477.66830444 526.49993896 0.67138577]	[482.91647339 690.68676758 0.83349091]	[4.85374878e+02 8.49782227e+02 8.27153683e-01]	[564.87188721 526.43505859 0.70920002]	[549.52124023 698.35467529 0.80146998]	[544.38903809 852.24969482 0.86019856]	[511.01171875 249.35696411 0.81159925]	[541.73565674 251.88421631 0.87447417]	[490.56655884 226.23132324 0.75862134]	[562.39318848 231.43296814 0.88557827]	[5.59703430e+02 8.98508118e+02 7.82338023e-01]	[5.70053833e+02 8.93211975e+02 8.03683043e-01]	[5.34169800e+02 8.67592651e+02 7.11318016e-01]	[4.87942657e+02 8.93456665e+02 8.05265844e-01]	[4.70026093e+02 8.90835815e+02 7.48363912e-01]	[4.93074768e+02 8.62568542e+02 7.12382793e-01]
[523.90374756 259.68133545 0.85325897]	[523.78179932 310.86642456 0.88665813]	[449.47045898 300.68380737 0.79680568]	[418.67095947 418.61804199 0.90044546]	[421.28842163 536.7164917 0.8740927 ]	[590.61108398 315.94213867 0.80789685]	[626.37811279 423.85479736 0.87702608]	[621.36108398 539.28790283 0.85828978]	[521.37524414 526.45935059 0.71997875]	[477.74468994 528.98449707 0.66860145]	[482.90249634 690.70983887 0.83366507]	[4.85375763e+02 8.49792236e+02 8.26923013e-01]	[564.93908691 526.42004395 0.70001012]	[549.52197266 698.29321289 0.80206954]	[544.38903809 852.25500488 0.86150777]	[511.08126831 249.37089539 0.81356287]	[541.80175781 251.91676331 0.88846219]	[493.12301636 223.71046448 0.77163035]	[564.81011963 231.35914612 0.8807202 ]	[5.59714966e+02 8.98513428e+02 7.81611919e-01]	[5.70053894e+02 8.93214661e+02 8.00859809e-01]	[5.34171570e+02 8.67598267e+02 7.10246682e-01]	[4.87932800e+02 8.95840881e+02 8.05512130e-01]	[4.70012238e+02 8.90841614e+02 7.49636769e-01]	[4.93087219e+02 8.65043762e+02 7.14646220e-01]
[524.0211792 259.66091919 0.83688462]	[523.82952881 310.86801147 0.88398224]	[452.01315308 300.69158936 0.79618508]	[418.71762085 418.58694458 0.90094531]	[421.38955688 539.21325684 0.87432313]	[593.10375977 315.95016479 0.80642736]	[626.42834473 423.78356934 0.88642508]	[623.80578613 541.72088623 0.88042557]	[521.39471436 526.4331665 0.72237873]	[480.12695312 526.50366211 0.66841877]	[482.91769409 690.70281982 0.83367419]	[4.85389923e+02 8.49763306e+02 8.23493838e-01]	[564.97460938 523.95385742 0.70363957]	[549.55682373 695.79272461 0.80025643]	[544.38287354 852.24047852 0.86071348]	[516.12249756 249.35766602 0.80862153]	[541.89434814 251.9151001 0.88828737]	[495.62237549 223.68716431 0.79094827]	[564.8848877 231.3820343 0.89938653]	[5.59720764e+02 8.98508545e+02 7.83440650e-01]	[5.70049500e+02 8.90856689e+02 8.01319599e-01]	[5.34154114e+02 8.67582092e+02 7.06594110e-01]	[4.87941681e+02 8.93451111e+02 8.08002412e-01]	[4.70031555e+02 8.90824280e+02 7.47963309e-01]	[4.93094513e+02 8.62547791e+02 7.13401437e-01]
[524.02301025 259.61523438 0.84027112]	[523.87219238 310.86499023 0.88188934]	[452.05807495 300.70187378 0.79783869]	[421.13983154 416.14361572 0.89065343]	[423.82034302 539.18945312 0.86292553]	[593.190979 315.95288086 0.80529714]	[626.48358154 421.37475586 0.88760191]	[623.90826416 541.77532959 0.89122295]	[521.38458252 526.4230957 0.72354507]	[480.12704468 526.47857666 0.67082745]	[482.93725586 690.68347168 0.83190596]	[4.85383606e+02 8.49769470e+02 8.24760199e-01]	[564.95684814 526.40637207 0.70574826]	[549.59533691 695.81970215 0.79668289]	[544.38323975 852.24725342 0.86218601]	[516.12457275 249.29837036 0.79866791]	[541.91784668 251.89842224 0.88571966]	[495.67202759 226.23643494 0.78410411]	[564.91320801 233.82107544 0.89811176]	[5.59723389e+02 8.98508240e+02 7.83849597e-01]	[5.70050842e+02 8.90859131e+02 8.01386058e-01]	[5.34155457e+02 8.67589233e+02 7.07753599e-01]	[4.87934906e+02 8.93443604e+02 8.07925999e-01]	[4.70021484e+02 8.90819275e+02 7.50047505e-01]	[4.93086975e+02 8.62557739e+02 7.15063393e-01]
[526.39819336 259.69448853 0.82977688]	[523.87738037 308.4151001 0.88143653]	[452.06973267 300.69897461 0.79784644]	[418.78076172 416.15948486 0.89155799]	[423.84851074 539.17700195 0.85668284]	[595.67193604 315.94824219 0.80538172]	[626.52612305 423.78399658 0.87603283]	[623.93383789 541.77001953 0.88995314]	[521.38104248 526.43463135 0.72057956]	[480.12838745 526.47625732 0.66879553]	[482.94876099 690.70843506 0.82926184]	[4.85384796e+02 8.49773926e+02 8.24166894e-01]	[564.96142578 526.42205811 0.70229012]	[552.08984375 698.34216309 0.79907548]	[544.3862915 852.23901367 0.86054283]	[513.65722656 249.33262634 0.80621248]	[541.93615723 251.92866516 0.89398032]	[495.69207764 223.69268799 0.77946216]	[564.94000244 231.42483521 0.89725214]	[5.59724304e+02 8.98514771e+02 7.81058371e-01]	[5.70059692e+02 8.93212036e+02 7.98939347e-01]	[5.34147583e+02 8.67579712e+02 7.06819057e-01]	[4.87939484e+02 8.93446960e+02 8.06027293e-01]	[4.70019745e+02 8.90823425e+02 7.49331057e-01]	[4.93087921e+02 8.62575500e+02 7.13319719e-01]
[526.39654541 259.67837524 0.83226371]	[523.8848877 308.40048218 0.88118982]	[454.55755615 300.69708252 0.80174643]	[418.78622437 416.16082764 0.89291936]	[423.87664795 539.18170166 0.85082436]	[595.67779541 315.93911743 0.80781829]	[626.54846191 423.80645752 0.87298691]	[623.96130371 541.75415039 0.88905942]	[521.40563965 526.4395752 0.72506505]	[480.15039062 526.4776001 0.67430598]	[482.9559021 690.70678711 0.82841909]	[4.85384064e+02 8.49753296e+02 8.21271539e-01]	[564.99267578 526.42944336 0.7027629 ]	[552.11676025 698.31103516 0.79742932]	[544.38989258 852.23834229 0.86251795]	[516.1161499 249.30958557 0.80286217]	[541.94165039 251.91390991 0.89275825]	[498.12078857 223.70982361 0.79385358]	[564.95794678 231.40142822 0.88969576]	[5.59717468e+02 8.98503784e+02 7.82507062e-01]	[5.70056458e+02 8.90856812e+02 8.00668597e-01]	[5.34159668e+02 8.67577759e+02 7.06996977e-01]	[4.87948273e+02 8.93439087e+02 8.08879435e-01]	[4.70027069e+02 8.90814819e+02 7.49197900e-01]	[4.93078857e+02 8.62552979e+02 7.06673861e-01]
[526.4105835 259.68173218 0.829799 ]	[523.87512207 308.39550781 0.88106287]	[452.07717896 300.69906616 0.79897463]	[418.76843262 418.55419922 0.89350814]	[423.89770508 539.19580078 0.84914178]	[595.67468262 315.93087769 0.80619514]	[626.55792236 423.78268433 0.87391579]	[623.97607422 541.76104736 0.88749683]	[521.40777588 526.43768311 0.72670019]	[480.15551758 526.47509766 0.6758222 ]	[482.94689941 690.72229004 0.82599586]	[4.85383514e+02 8.49757874e+02 8.20726991e-01]	[564.99389648 526.43206787 0.70368016]	[552.12738037 698.31390381 0.7959547 ]	[544.3883667 852.25134277 0.86500686]	[516.12237549 249.31761169 0.80303246]	[544.2956543 251.91903687 0.8910439 ]	[495.70050049 223.68374634 0.7964471 ]	[564.95648193 231.38641357 0.88678002]	[5.59721313e+02 8.98495483e+02 7.86019981e-01]	[5.70049377e+02 8.90852112e+02 8.05324793e-01]	[5.34160278e+02 8.67594543e+02 7.12966383e-01]	[4.87957733e+02 8.93445374e+02 8.07012320e-01]	[4.70030365e+02 8.90825012e+02 7.47223854e-01]	[4.93076721e+02 8.62562256e+02 7.04447269e-01]
[524.01654053 259.61734009 0.84515727]	[523.88739014 308.40744019 0.88102198]	[454.54129028 300.70983887 0.79709643]	[418.77340698 418.56118774 0.89388746]	[423.89648438 539.21783447 0.85294533]	[595.69085693 315.93218994 0.80729043]	[626.55993652 423.77960205 0.87350065]	[623.97363281 541.74584961 0.88531917]	[521.41943359 526.44781494 0.72432315]	[480.15838623 526.48382568 0.67401201]	[482.94613647 693.17810059 0.82285029]	[4.85385193e+02 8.49752625e+02 8.21153879e-01]	[565.01068115 526.43963623 0.69936687]	[552.14929199 698.36328125 0.79732811]	[544.39044189 852.24432373 0.86475652]	[513.6541748 249.29640198 0.79805082]	[541.91552734 251.89186096 0.8794263 ]	[495.6456604 223.70527649 0.78438807]	[564.92205811 231.41908264 0.89901745]	[5.59727112e+02 8.98492859e+02 7.84347057e-01]	[5.7005835e+02 8.9084668e+02 8.0229485e-01]	[5.34155640e+02 8.67583008e+02 7.10415423e-01]	[4.87959320e+02 8.93446533e+02 8.06279182e-01]	[4.70029419e+02 8.90824768e+02 7.46403694e-01]	[4.93080933e+02 8.62555786e+02 7.05637157e-01]
[524.00952148 259.64263916 0.84516191]	[523.88372803 310.87023926 0.88423383]	[454.53915405 300.71862793 0.79776502]	[418.78320312 416.17193604 0.89078403]	[423.87591553 539.26947021 0.86147094]	[595.66589355 315.93365479 0.8083421 ]	[626.54180908 421.39144897 0.87591678]	[623.95074463 541.75860596 0.88448894]	[521.41571045 526.45544434 0.72135645]	[480.15548706 526.49822998 0.67033094]	[482.95144653 693.18218994 0.82076442]	[4.85385773e+02 8.49747559e+02 8.20684433e-01]	[565.01123047 526.44018555 0.6974802 ]	[554.61541748 698.3538208 0.79660428]	[544.39129639 852.22851562 0.86365396]	[513.63525391 249.33828735 0.80436552]	[541.89239502 251.90826416 0.88429147]	[495.61749268 223.70640564 0.7713998 ]	[564.88421631 231.42158508 0.90397608]	[5.59723755e+02 8.98493530e+02 7.80984759e-01]	[5.70055664e+02 8.90846436e+02 8.01067770e-01]	[5.34166626e+02 8.65130981e+02 7.07831442e-01]	[4.87963928e+02 8.93448669e+02 8.06765020e-01]	[4.70032898e+02 8.90826355e+02 7.46621728e-01]	[4.93084412e+02 8.62546448e+02 7.03116536e-01]
[523.93145752 259.66592407 0.85374838]	[523.8503418 308.40713501 0.88906604]	[452.02752686 300.72183228 0.7970984 ]	[421.13827515 418.5501709 0.89083773]	[423.84606934 539.23968506 0.8631357 ]	[593.14825439 313.54153442 0.80661619]	[626.51116943 421.34231567 0.88595545]	[623.93548584 541.72546387 0.88128316]	[521.41418457 526.42449951 0.72165549]	[480.15414429 526.46459961 0.67157608]	[482.94940186 693.17547607 0.82072783]	[4.85390045e+02 8.49761353e+02 8.20737183e-01]	[565.00384521 526.40447998 0.6978882 ]	[554.61950684 700.84240723 0.79925597]	[544.39215088 852.24401855 0.86736292]	[513.56958008 249.35864258 0.8081823 ]	[541.81628418 251.91421509 0.88561076]	[495.59060669 223.68339539 0.77448738]	[564.82977295 231.35670471 0.89057893]	[5.59718872e+02 8.98491516e+02 7.84590721e-01]	[5.70049622e+02 8.90848145e+02 8.03107977e-01]	[5.34166565e+02 8.67581848e+02 7.11124182e-01]	[4.87960846e+02 8.93450439e+02 8.04404140e-01]	[4.70026550e+02 8.90827881e+02 7.45240688e-01]	[4.93095398e+02 8.62569885e+02 7.05277264e-01]
[523.88702393 259.62023926 0.86401832]	[523.79064941 310.87738037 0.88892448]	[449.50164795 300.72607422 0.79160351]	[418.7428894 418.63613892 0.90940297]	[423.80670166 539.2713623 0.8744151 ]	[590.59594727 315.92321777 0.80967498]	[626.45812988 421.38891602 0.88259405]	[623.89941406 541.76208496 0.88431525]	[521.3815918 526.45812988 0.72074354]	[480.13189697 526.50384521 0.6697762 ]	[482.95370483 693.16540527 0.81585461]	[4.85388672e+02 8.49761353e+02 8.20636749e-01]	[564.96948242 526.43695068 0.70059425]	[552.12353516 698.37316895 0.79750341]	[544.39141846 852.24871826 0.86723715]	[511.06390381 249.34318542 0.80724144]	[541.77886963 251.87709045 0.87581217]	[493.07592773 221.1242981 0.77785987]	[562.46160889 231.34979248 0.87910831]	[5.59720032e+02 8.98487183e+02 7.85081267e-01]	[5.70044800e+02 8.90844788e+02 8.03824306e-01]	[5.34170105e+02 8.67588440e+02 7.13581383e-01]	[4.87958405e+02 8.93454834e+02 8.02523851e-01]	[4.70023560e+02 8.90831360e+02 7.43704557e-01]	[4.93096252e+02 8.62567810e+02 7.05042601e-01]
[523.76544189 259.66867065 0.85757244]	[521.41400146 310.88500977 0.88753474]	[446.95611572 300.73193359 0.79400915]	[418.66183472 418.72506714 0.90767306]	[423.77526855 539.31359863 0.87905252]	[590.5637207 315.9234314 0.80948687]	[626.39135742 423.79760742 0.88031018]	[623.81933594 539.30548096 0.86928201]	[521.394104 526.48834229 0.71803397]	[480.13946533 529.00512695 0.66417015]	[482.93487549 693.19274902 0.81723696]	[4.85394684e+02 8.49764771e+02 8.20534945e-01]	[564.9864502 526.46270752 0.69816154]	[552.10681152 700.84594727 0.80169314]	[544.39276123 852.24487305 0.86604643]	[508.4642334 249.37290955 0.82029647]	[539.32019043 251.89509583 0.86788791]	[487.97509766 223.73553467 0.78866267]	[562.38720703 231.37971497 0.87088352]	[5.59725281e+02 8.98489746e+02 7.85768867e-01]	[5.70048645e+02 8.90844482e+02 8.02404225e-01]	[5.34169983e+02 8.67583557e+02 7.11397409e-01]	[4.87964508e+02 8.93451965e+02 8.03718030e-01]	[4.70030914e+02 8.90829285e+02 7.46058226e-01]	[4.93105438e+02 8.62567505e+02 7.06557751e-01]
[521.36273193 259.66955566 0.84743923]	[521.34344482 310.88577271 0.88502741]	[444.43023682 300.74179077 0.80425429]	[418.63409424 418.7746582 0.9092356 ]	[421.33215332 541.70013428 0.8983677 ]	[588.09313965 313.54745483 0.8121109 ]	[624.02844238 423.87722778 0.86908495]	[621.36572266 539.27142334 0.85162401]	[521.40100098 526.51171875 0.7154938 ]	[480.16796875 529.03924561 0.66985905]	[482.93786621 693.16949463 0.82125098]	[4.85400299e+02 8.49764099e+02 8.20898175e-01]	[564.97198486 526.47247314 0.69767612]	[552.06378174 698.35919189 0.80190891]	[544.39599609 852.2545166 0.86577451]	[505.97738647 249.35145569 0.82406855]	[539.23443604 251.88119507 0.85160142]	[487.9201355 226.23204041 0.77890271]	[562.30578613 231.37367249 0.84507108]	[5.59721130e+02 8.98485291e+02 7.87669659e-01]	[5.70043640e+02 8.90844055e+02 8.04165840e-01]	[5.34179199e+02 8.67595215e+02 7.11912155e-01]	[4.87965912e+02 8.93448120e+02 8.04250181e-01]	[4.70034851e+02 8.90825012e+02 7.45549917e-01]	[4.93110291e+02 8.62564941e+02 7.07657635e-01]
[521.32214355 259.68917847 0.84022486]	[521.26654053 310.91131592 0.8753522 ]	[444.36877441 300.75942993 0.80732608]	[416.17019653 418.79681396 0.89628923]	[421.22473145 541.70184326 0.89913607]	[588.01580811 313.53125 0.81761885]	[623.94073486 423.87564087 0.8683486 ]	[621.31976318 536.73913574 0.82524151]	[521.36560059 526.48858643 0.72029513]	[480.13226318 529.01342773 0.6745711 ]	[482.92102051 693.1697998 0.82093334]	[4.85419617e+02 8.49767456e+02 8.20250034e-01]	[564.92492676 526.45727539 0.70273995]	[549.55377197 698.35864258 0.80630404]	[544.39440918 852.25109863 0.86611134]	[505.89309692 249.38136292 0.81800193]	[536.71740723 251.85574341 0.83391547]	[485.35424805 226.30908203 0.81040043]	[559.83007812 231.31481934 0.83717328]	[5.59712158e+02 8.98490112e+02 7.87992895e-01]	[5.70030090e+02 8.90851013e+02 8.06401372e-01]	[5.34181824e+02 8.67589417e+02 7.14771152e-01]	[4.87970490e+02 8.93445435e+02 8.04366291e-01]	[4.72514069e+02 8.90828735e+02 7.45872736e-01]	[4.95603333e+02 8.62565063e+02 7.13632047e-01]
[521.19006348 262.14682007 0.83171618]	[521.18103027 310.94906616 0.86014271]	[441.8934021 303.1986084 0.81328642]	[416.08401489 421.16235352 0.88270521]	[418.80340576 541.76739502 0.90479702]	[585.55944824 315.93338013 0.82355118]	[623.86047363 423.84259033 0.86831319]	[618.8067627 539.17608643 0.8154614 ]	[521.34759521 526.47161865 0.72673541]	[480.13790894 528.97906494 0.68064541]	[482.88861084 693.22399902 0.82366198]	[4.85436951e+02 8.52223633e+02 8.24145496e-01]	[564.89373779 526.43811035 0.70910352]	[547.00732422 698.3291626 0.82801259]	[544.38635254 852.27709961 0.86472851]	[503.34545898 249.38786316 0.84096247]	[531.58721924 251.86201477 0.84053296]	[482.85855103 226.27374268 0.77916336]	[559.7532959 228.82772827 0.8307519 ]	[5.59704224e+02 8.98486023e+02 7.94177115e-01]	[5.70026917e+02 8.90848816e+02 8.11794877e-01]	[5.36656189e+02 8.67628967e+02 7.23285675e-01]	[4.87948578e+02 8.95840515e+02 8.01361501e-01]	[4.70015961e+02 8.90842773e+02 7.51138330e-01]	[4.95636078e+02 8.65115540e+02 7.33546078e-01]
[518.7401123 262.17800903 0.82482171]	[518.70568848 310.95178223 0.8358475 ]	[441.79092407 303.19555664 0.82369548]	[410.98562622 418.76538086 0.8528198 ]	[418.7381897 541.76184082 0.90339303]	[585.44561768 315.9836731 0.83553988]	[623.79492188 423.8142395 0.85987419]	[616.24542236 536.703125 0.80018353]	[521.23242188 526.47851562 0.70872474]	[477.64321899 528.98498535 0.66826779]	[482.8522644 695.77612305 0.81810164]	[4.85454803e+02 8.52240051e+02 8.21304142e-01]	[562.43780518 526.46514893 0.70206702]	[547.03027344 700.92437744 0.82748508]	[544.38208008 852.28186035 0.8651318 ]	[500.88031006 251.83792114 0.84506047]	[529.0088501 251.8694458 0.85157239]	[482.7277832 226.22631836 0.79716504]	[557.19915771 228.84437561 0.81560308]	[5.59703430e+02 8.98487244e+02 7.93046594e-01]	[5.70020020e+02 8.90851624e+02 8.11428726e-01]	[5.36655457e+02 8.67638000e+02 7.26065695e-01]	[4.87969513e+02 8.95850464e+02 7.98074961e-01]	[4.70036438e+02 8.90854431e+02 7.48162031e-01]	[4.95645569e+02 8.65141052e+02 7.35688567e-01]
[516.21002197 262.17251587 0.8108812 ]	[516.14758301 310.90588379 0.80675745]	[441.68295288 300.7739563 0.82959497]	[408.46664429 421.171875 0.84553879]	[418.64285278 541.73400879 0.90186548]	[582.99157715 315.95773315 0.83595431]	[621.36706543 423.78445435 0.84994513]	[613.7043457 539.19226074 0.80296981]	[521.16052246 526.51068115 0.69552171]	[475.16421509 529.02349854 0.66330856]	[482.82824707 698.34173584 0.81837285]	[4.85450623e+02 8.52276306e+02 8.25376034e-01]	[562.3649292 528.97119141 0.69823104]	[546.9909668 703.43334961 0.84555411]	[544.37982178 852.24475098 0.8612352 ]	[500.76489258 249.38368225 0.84511423]	[526.4866333 251.86845398 0.86873567]	[480.29156494 223.69775391 0.82122505]	[552.05407715 231.30987549 0.80536842]	[5.59720276e+02 8.98472473e+02 7.95977592e-01]	[5.70029053e+02 8.90829407e+02 8.09864521e-01]	[5.34181702e+02 8.67587952e+02 7.16615260e-01]	[4.87963837e+02 8.95886475e+02 7.90934861e-01]	[4.70034363e+02 8.93235718e+02 7.46366441e-01]	[4.95651245e+02 8.67591919e+02 7.50183761e-01]
[516.2098999 262.17306519 0.81078213]	[516.14532471 310.90139771 0.80601847]	[441.67993164 300.77029419 0.83038563]	[408.46713257 421.17132568 0.84558249]	[418.64389038 541.73400879 0.90201253]	[582.99084473 315.95584106 0.835733 ]	[621.36352539 423.78585815 0.84906495]	[613.69891357 539.19622803 0.80410814]	[521.16766357 526.5045166 0.69683129]	[475.17422485 529.02026367 0.66326642]	[482.82659912 698.34344482 0.81863135]	[4.85451843e+02 8.52282532e+02 8.25800717e-01]	[562.36956787 526.49914551 0.69876212]	[546.98760986 703.43804932 0.84748888]	[544.3828125 852.26239014 0.86191446]	[500.76385498 249.38258362 0.8451882 ]	[526.487854 251.86769104 0.86878669]	[480.29205322 223.69950867 0.82068866]	[552.06427002 231.30651855 0.80539978]	[5.59720337e+02 8.98473206e+02 7.95048714e-01]	[5.70032349e+02 8.90830872e+02 8.08561146e-01]	[5.36654236e+02 8.67603638e+02 7.20423698e-01]	[4.87959656e+02 8.95892273e+02 7.90160298e-01]	[4.70029449e+02 8.93239990e+02 7.47168183e-01]	[4.95652832e+02 8.67602600e+02 7.51015306e-01]
[516.21179199 262.17242432 0.81104505]	[516.14245605 310.89859009 0.80572683]	[441.68008423 300.77111816 0.83009857]	[408.46417236 421.17208862 0.84546411]	[418.64196777 541.73266602 0.90140617]	[582.98773193 315.95162964 0.83612072]	[621.36224365 423.78149414 0.84910339]	[613.71008301 539.18695068 0.80260348]	[521.17370605 526.50146484 0.6981802 ]	[477.59567261 529.01885986 0.66496944]	[482.82510376 698.32672119 0.81788963]	[4.85450806e+02 8.52272644e+02 8.25770974e-01]	[562.37475586 526.49371338 0.69947404]	[546.98718262 703.42822266 0.84549403]	[544.37994385 852.25720215 0.86130029]	[500.76583862 249.38256836 0.84532857]	[526.48651123 251.86825562 0.86879933]	[480.29260254 223.70175171 0.82213134]	[549.60449219 231.32080078 0.80680877]	[5.59711365e+02 8.98462769e+02 7.95597076e-01]	[5.70025635e+02 8.90824768e+02 8.11439335e-01]	[5.36652954e+02 8.67595642e+02 7.20185995e-01]	[4.87961578e+02 8.95901367e+02 7.88003385e-01]	[4.70030426e+02 8.93246521e+02 7.43303239e-01]	[4.95650421e+02 8.67587769e+02 7.45401621e-01]
[516.21490479 264.72674561 0.79705793]	[511.09094238 310.94128418 0.80976069]	[439.24206543 303.24191284 0.82347602]	[405.91802979 421.22973633 0.84305155]	[418.55047607 541.76489258 0.88864708]	[582.88208008 315.95233154 0.84772962]	[618.81488037 421.27502441 0.85324967]	[611.15966797 539.20361328 0.81611151]	[518.74798584 526.48986816 0.69391423]	[475.09646606 529.01019287 0.66136467]	[482.81994629 700.88336182 0.82669723]	[4.85384155e+02 8.52237183e+02 8.26272726e-01]	[562.33081055 526.45654297 0.70441383]	[546.94622803 703.418396 0.85257733]	[544.37518311 852.27532959 0.86053556]	[500.7008667 251.90866089 0.85269886]	[526.46954346 251.9133606 0.87680608]	[480.16427612 228.81561279 0.8194263 ]	[549.55462646 228.79011536 0.80422539]	[5.59720581e+02 8.98514832e+02 7.93007016e-01]	[5.70033813e+02 8.90855164e+02 8.11012268e-01]	[5.34138672e+02 8.67611389e+02 7.19866335e-01]	[4.87997284e+02 8.95886597e+02 7.92749345e-01]	[4.72528198e+02 8.93252197e+02 7.39752352e-01]	[4.93106354e+02 8.65093872e+02 7.22338080e-01]
[513.63110352 262.25686646 0.78715301]	[505.99703979 310.91833496 0.83006078]	[439.10046387 303.29501343 0.81068468]	[403.33682251 421.38769531 0.85198992]	[416.16503906 541.78485107 0.88722622]	[582.76098633 313.53479004 0.8238824 ]	[613.65496826 421.32281494 0.83449048]	[608.61578369 539.17767334 0.83929604]	[516.16394043 528.98974609 0.67339599]	[469.96237183 531.5435791 0.65510398]	[482.75942993 698.35827637 0.82028461]	[4.85393341e+02 8.52262207e+02 8.26552868e-01]	[562.24078369 526.47485352 0.69650668]	[544.49603271 700.87701416 0.85830027]	[544.36529541 852.25756836 0.86226439]	[498.23995972 251.91894531 0.8502816 ]	[523.97412109 251.91900635 0.8931334 ]	[477.66595459 231.34454346 0.78969568]	[544.51489258 231.32191467 0.86065197]	[5.59708923e+02 8.98506531e+02 7.96767652e-01]	[5.70028809e+02 8.90845459e+02 8.13192070e-01]	[5.34135864e+02 8.67597717e+02 7.23360598e-01]	[4.87965271e+02 8.95901245e+02 7.90173948e-01]	[4.70027069e+02 8.93253967e+02 7.39641249e-01]	[4.93125488e+02 8.65122803e+02 7.36558437e-01]
[503.31744385 262.22039795 0.8379209 ]	[503.35772705 313.40847778 0.88950014]	[431.49121094 305.85351562 0.77349555]	[400.61227417 421.21621704 0.9062587 ]	[405.85409546 541.80505371 0.87470567]	[575.14160156 315.95666504 0.80565476]	[606.08312988 421.32351685 0.88737112]	[605.90631104 536.73010254 0.87002158]	[505.97888184 531.55426025 0.68941844]	[462.32473755 534.1418457 0.68163097]	[480.31317139 698.37554932 0.81814831]	[4.85401489e+02 8.52310303e+02 8.24815512e-01]	[554.69555664 528.98968506 0.66272354]	[544.41094971 700.89575195 0.87352026]	[544.35235596 852.27130127 0.85686493]	[487.95007324 251.89450073 0.83477259]	[521.20587158 251.9553833 0.8876574 ]	[469.96237183 231.37385559 0.76468796]	[541.86431885 231.39413452 0.89192653]	[5.59765503e+02 9.00993286e+02 8.05410266e-01]	[5.70078125e+02 8.90857178e+02 8.12936425e-01]	[5.34117859e+02 8.67606567e+02 7.25735545e-01]	[4.87956024e+02 8.95939453e+02 7.77081370e-01]	[4.70032593e+02 8.93286438e+02 7.35345900e-01]	[4.93115265e+02 8.67598938e+02 7.54255056e-01]
[503.30856323 262.22668457 0.83412558]	[503.25073242 313.41152954 0.89034027]	[426.42449951 308.35241699 0.77608609]	[398.23297119 421.20175171 0.90677023]	[403.32028198 541.87866211 0.90055192]	[570.0916748 315.92459106 0.80538905]	[605.96655273 421.28475952 0.89967185]	[603.453125 539.20568848 0.87030721]	[505.93023682 531.60223389 0.6983273 ]	[462.29370117 536.68572998 0.68916178]	[480.25723267 698.31872559 0.81094301]	[4.85374817e+02 8.52352844e+02 8.23767245e-01]	[554.62939453 529.00982666 0.6608718 ]	[544.40161133 700.92376709 0.87737775]	[544.33898926 852.32061768 0.86296743]	[487.92669678 251.95336914 0.83880579]	[518.77185059 251.911026 0.87328643]	[464.94448853 231.39265442 0.79733598]	[541.73968506 231.3367157 0.85710943]	[5.59814331e+02 9.01023071e+02 8.11419010e-01]	[5.70105164e+02 8.93218018e+02 8.14934790e-01]	[5.31605042e+02 8.67666321e+02 7.38290012e-01]	[4.87950745e+02 8.95954651e+02 7.73437679e-01]	[4.70027893e+02 8.93305237e+02 7.34152496e-01]	[4.93094757e+02 8.67643494e+02 7.50236511e-01]
[500.79147339 259.72756958 0.84012043]	[500.82910156 313.42086792 0.88992739]	[423.88699341 308.34143066 0.78612959]	[398.10995483 423.80606079 0.88433576]	[400.8772583 544.3104248 0.90742427]	[567.55047607 315.95150757 0.82470942]	[603.52807617 421.39465332 0.88369632]	[603.27844238 536.68395996 0.84317487]	[503.50024414 531.59686279 0.70631015]	[462.24090576 536.67974854 0.68792367]	[480.1993103 700.84899902 0.81102628]	[4.85380981e+02 8.52370117e+02 8.20168674e-01]	[549.55273438 529.01293945 0.66716588]	[544.36437988 703.36706543 0.88462055]	[544.34155273 852.35009766 0.86021614]	[482.9519043 251.89138794 0.83717912]	[516.14135742 251.86062622 0.83571625]	[462.42578125 231.35606384 0.77997363]	[539.20941162 231.3760376 0.85309434]	[5.59820801e+02 9.01035645e+02 8.09306562e-01]	[5.70123169e+02 8.93228760e+02 8.13590825e-01]	[5.31606506e+02 8.67710327e+02 7.41832137e-01]	[4.87947723e+02 8.95964355e+02 7.70212770e-01]	[4.70015198e+02 8.93312561e+02 7.33757675e-01]	[4.93114563e+02 8.67661865e+02 7.49799252e-01]
[500.68688965 262.1713562 0.84096372]	[500.73236084 313.45053101 0.88390273]	[423.78897095 308.33633423 0.79473883]	[395.5871582 421.32406616 0.87766284]	[400.67297363 541.94213867 0.91982985]	[567.46350098 315.99517822 0.83232373]	[603.40197754 423.7767334 0.8795836 ]	[600.83990479 534.11383057 0.82693636]	[503.44512939 529.03375244 0.71523213]	[462.1925354 534.12164307 0.68375599]	[480.13577271 698.3550415 0.7986846 ]	[4.85363281e+02 8.52375977e+02 8.21405649e-01]	[547.05505371 526.44641113 0.67512238]	[544.32885742 700.90551758 0.87744778]	[544.3447876 852.35119629 0.85882449]	[482.82089233 251.8637085 0.85401756]	[511.09066772 251.87055969 0.8479684 ]	[462.28979492 228.87979126 0.80324537]	[539.20056152 228.84753418 0.83643991]	[5.59818115e+02 9.01042664e+02 8.06051970e-01]	[5.70118835e+02 8.93232361e+02 8.11994433e-01]	[5.31614502e+02 8.67711670e+02 7.37640023e-01]	[4.87938507e+02 8.95959778e+02 7.70751894e-01]	[4.70004944e+02 8.93308777e+02 7.34075665e-01]	[4.93110077e+02 8.67655823e+02 7.43712068e-01]
[500.64382935 262.17871094 0.83758783]	[498.23977661 313.45401001 0.85519582]	[421.32208252 305.85626221 0.80080581]	[392.98883057 421.30682373 0.85248703]	[398.27087402 544.315979 0.90849495]	[564.9586792 316.02880859 0.84718442]	[603.3338623 421.35150146 0.88660717]	[598.30566406 531.58972168 0.81134248]	[503.32046509 528.99719238 0.72459614]	[459.7571106 531.5994873 0.68441027]	[477.7225647 700.83770752 0.79126912]	[4.85357239e+02 8.54799072e+02 8.18315268e-01]	[546.92993164 523.95965576 0.69047761]	[544.31085205 700.89190674 0.87310696]	[544.34973145 852.33685303 0.859375 ]	[482.75369263 251.88262939 0.86207134]	[508.50946045 251.84817505 0.84963167]	[462.2098999 228.88079834 0.83409476]	[534.14196777 231.31053162 0.82070446]	[5.59808472e+02 9.01027100e+02 8.08096826e-01]	[5.70107849e+02 8.93217773e+02 8.10458660e-01]	[5.31623108e+02 8.67675964e+02 7.29714334e-01]	[4.87923523e+02 8.95975037e+02 7.66568661e-01]	[4.69985138e+02 8.93321594e+02 7.33107150e-01]	[4.93114349e+02 8.67673767e+02 7.47377157e-01]
[498.15466309 262.23919678 0.81196153]	[498.1461792 313.45269775 0.84033781]	[421.23657227 305.83782959 0.80961978]	[390.44320679 421.30422974 0.83908969]	[398.1913147 541.94250488 0.90826231]	[564.88372803 316.03912354 0.84929192]	[603.26000977 421.32778931 0.87622106]	[598.21508789 531.55560303 0.80119181]	[500.89953613 529.05053711 0.71757329]	[459.70700073 534.12969971 0.68402392]	[477.67584229 700.9262085 0.79719156]	[4.85360504e+02 8.52391663e+02 8.18670809e-01]	[544.42883301 526.47143555 0.70238853]	[541.93249512 700.90686035 0.87360537]	[544.35028076 852.32476807 0.85820979]	[480.28485107 251.87995911 0.86151814]	[505.98852539 251.8885498 0.86964488]	[459.82208252 226.28018188 0.79578209]	[531.53997803 231.33323669 0.81688422]	[5.59810120e+02 9.01023010e+02 8.07553291e-01]	[5.70106018e+02 8.93211426e+02 8.09612215e-01]	[5.34114014e+02 8.67656982e+02 7.28326678e-01]	[4.87934418e+02 8.95961914e+02 7.68512309e-01]	[4.69996979e+02 8.93311890e+02 7.33039558e-01]	[4.93118439e+02 8.67659119e+02 7.46922851e-01]
[495.69854736 264.73165894 0.80888587]	[495.65625 313.45846558 0.82963872]	[421.1786499 308.33111572 0.80946583]	[387.90112305 421.31045532 0.83795428]	[398.02346802 541.85308838 0.88982886]	[562.46313477 316.02645874 0.85027659]	[600.82891846 423.77859497 0.84719425]	[593.1272583 534.18322754 0.80480784]	[500.8855896 534.15209961 0.72980541]	[459.68182373 539.20178223 0.70293885]	[477.72470093 703.38342285 0.80614567]	[4.85380432e+02 8.54803467e+02 8.21601927e-01]	[544.44458008 531.54925537 0.70370722]	[541.8918457 700.91619873 0.87076128]	[544.34838867 852.2565918 0.85688186]	[480.21798706 251.92616272 0.86870784]	[505.9395752 251.92861938 0.88395774]	[459.74639893 231.30226135 0.82556528]	[528.9888916 231.3457489 0.82473588]	[5.59745911e+02 9.00975647e+02 7.88976848e-01]	[5.70055420e+02 8.90852966e+02 8.05975080e-01]	[5.34127563e+02 8.67573181e+02 7.14141011e-01]	[4.87957977e+02 8.95916077e+02 7.86208332e-01]	[4.70030273e+02 8.93289490e+02 7.49176323e-01]	[4.93122131e+02 8.67666321e+02 7.64514327e-01]
[495.6975708 264.76507568 0.8038938 ]	[493.04022217 313.47216797 0.82216668]	[418.70498657 308.35424805 0.80978805]	[385.30914307 423.79220581 0.83688504]	[395.58627319 541.81176758 0.88489711]	[562.39508057 316.03198242 0.85760784]	[600.74505615 423.77490234 0.83351374]	[590.57397461 534.17211914 0.81395537]	[500.84414673 534.12414551 0.72675931]	[459.63961792 539.19165039 0.69625705]	[477.61044312 703.40289307 0.7898016 ]	[4.85353058e+02 8.54824158e+02 8.23420763e-01]	[544.40332031 529.02947998 0.71112311]	[541.8828125 700.87841797 0.86440003]	[544.34594727 849.79180908 0.8560704 ]	[480.16964722 251.94389343 0.8619532 ]	[505.94509888 251.92286682 0.88187867]	[459.66036987 231.30236816 0.8377459 ]	[526.5491333 228.85290527 0.81180191]	[5.59754089e+02 8.98500732e+02 7.95171201e-01]	[5.70054871e+02 8.90820068e+02 8.09891462e-01]	[5.34120483e+02 8.62540894e+02 6.98524058e-01]	[4.87928619e+02 8.95924500e+02 7.85684228e-01]	[4.70000641e+02 8.93288879e+02 7.51634955e-01]	[4.93099762e+02 8.67675781e+02 7.71193266e-01]
[495.62850952 264.79498291 0.78786856]	[488.01968384 313.45193481 0.82307649]	[418.66345215 308.34127808 0.80588281]	[382.8253479 426.38131714 0.83047354]	[395.60452271 541.88421631 0.89565545]	[562.31768799 316.00323486 0.85024977]	[598.22381592 423.81567383 0.81969231]	[588.10021973 536.65429688 0.82785749]	[500.8024292 531.59301758 0.72438264]	[459.60705566 536.70294189 0.6884411 ]	[477.59234619 703.3793335 0.78268337]	[4.85360962e+02 8.54854492e+02 8.22943747e-01]	[544.35009766 528.96899414 0.72091806]	[541.87457275 700.89294434 0.86124438]	[544.32519531 849.69726562 0.85168952]	[477.74108887 254.33647156 0.85406268]	[505.87634277 251.94252014 0.89055908]	[459.5897522 231.40272522 0.83174831]	[526.4510498 228.83740234 0.8379457 ]	[5.57208130e+02 8.98448730e+02 7.89781332e-01]	[5.67549561e+02 8.90785400e+02 8.20949554e-01]	[5.34108643e+02 8.59937012e+02 6.94611132e-01]	[4.87919464e+02 8.95952454e+02 7.77203381e-01]	[4.69987335e+02 8.93306458e+02 7.51594007e-01]	[4.93115234e+02 8.67706238e+02 7.82223880e-01]
[493.08920288 264.80328369 0.78058231]	[487.91201782 313.41213989 0.82875687]	[418.5852356 305.83889771 0.80147451]	[382.72894287 423.86331177 0.86228007]	[395.50494385 541.85693359 0.88425779]	[562.24768066 315.98623657 0.83847547]	[593.16668701 426.34481812 0.79615009]	[588.03808594 536.70550537 0.85023659]	[500.7293396 531.56964111 0.71556401]	[457.16818237 536.67199707 0.67877078]	[475.07168579 700.90460205 0.77751935]	[4.82982910e+02 8.54837219e+02 8.26045513e-01]	[544.28839111 526.49316406 0.72039652]	[541.86791992 700.86975098 0.86451739]	[544.30218506 849.63653564 0.85037529]	[477.66699219 251.96812439 0.85064387]	[503.45428467 251.95939636 0.90303934]	[457.12277222 231.32522583 0.78288877]	[524.00067139 228.87884521 0.85365087]	[5.59770508e+02 8.95959900e+02 8.05808365e-01]	[5.70058350e+02 8.90689331e+02 8.10991645e-01]	[5.31540771e+02 8.57359802e+02 7.10668981e-01]	[4.85461029e+02 8.98412109e+02 7.72039056e-01]	[4.69960022e+02 8.93329102e+02 7.46400833e-01]	[4.93089508e+02 8.67669067e+02 7.79623806e-01]
[490.56002808 267.30245972 0.78312862]	[485.40359497 310.96231079 0.84249443]	[416.14599609 305.81912231 0.79748547]	[380.3168335 423.85665894 0.87086976]	[393.03582764 541.87786865 0.88005048]	[559.78326416 315.95074463 0.82463294]	[590.60180664 421.39202881 0.82627231]	[588.01403809 536.67126465 0.85000849]	[500.69815063 531.55981445 0.71171582]	[457.12802124 536.67102051 0.67803901]	[472.55679321 700.89959717 0.78344047]	[4.82977539e+02 8.54828674e+02 8.26115787e-01]	[541.92602539 526.48065186 0.72232836]	[541.83496094 700.83605957 0.85608923]	[5.41951355e+02 8.47147278e+02 8.42053413e-01]	[477.63909912 254.36602783 0.85807532]	[503.39639282 254.34794617 0.91285503]	[454.63232422 231.35961914 0.79835832]	[523.94281006 228.83454895 0.85299969]	[5.62325317e+02 8.93427551e+02 8.29087734e-01]	[5.72596924e+02 8.88133118e+02 7.91674852e-01]	[5.29055298e+02 8.54830322e+02 7.25552380e-01]	[4.85434692e+02 8.98416565e+02 7.71924019e-01]	[4.67480469e+02 8.93319458e+02 7.48870373e-01]	[4.93084045e+02 8.67647217e+02 7.83802629e-01]
[487.98266602 267.30215454 0.79677451]	[485.36950684 313.39678955 0.85123402]	[416.08721924 305.82791138 0.79135835]	[380.23974609 421.35882568 0.88717341]	[390.50183105 541.9085083 0.87126589]	[559.7532959 315.98590088 0.82147026]	[588.08587646 421.394104 0.84202307]	[587.9833374 536.69616699 0.85780966]	[500.6963501 531.55395508 0.71045136]	[457.15087891 536.69055176 0.6796838 ]	[472.56240845 698.36322021 0.7721734 ]	[4.85348114e+02 8.54791931e+02 8.28337133e-01]	[541.90136719 526.45202637 0.72610921]	[541.83898926 700.83831787 0.85776615]	[5.41924683e+02 8.44550720e+02 8.29540789e-01]	[475.12463379 254.34999084 0.85233539]	[503.32122803 254.35197449 0.91677606]	[454.58538818 231.30584717 0.76063681]	[523.84863281 231.31135559 0.86402106]	[5.62356140e+02 8.93290771e+02 8.49116266e-01]	[5.72616333e+02 8.85551453e+02 7.70136476e-01]	[5.29053284e+02 8.52302246e+02 7.31332541e-01]	[4.85436340e+02 8.95952026e+02 7.71573782e-01]	[4.67494141e+02 8.93293091e+02 7.54890025e-01]	[4.93084412e+02 8.67611816e+02 7.77460992e-01]
[485.46200562 267.26971436 0.8080048 ]	[482.94299316 310.97286987 0.86320269]	[413.58148193 305.81738281 0.78485024]	[380.13598633 421.30007935 0.89326406]	[390.41983032 544.29840088 0.86301559]	[557.24621582 315.98077393 0.81484771]	[588.05853271 421.33660889 0.86055911]	[587.97937012 536.67877197 0.85413575]	[500.65304565 529.04760742 0.70903593]	[457.10305786 536.68054199 0.67584169]	[472.56777954 700.875 0.7763713 ]	[4.85353241e+02 8.52386475e+02 8.32187653e-01]	[541.86499023 526.42755127 0.73081821]	[541.83929443 700.89794922 0.85242116]	[5.41902771e+02 8.44598328e+02 8.32934737e-01]	[475.07830811 254.34912109 0.84974664]	[500.89355469 254.35176086 0.91818798]	[454.56167603 231.38308716 0.7864635 ]	[523.76171875 231.34030151 0.87315166]	[5.62393311e+02 8.93222168e+02 8.34091961e-01]	[5.72669373e+02 8.80529419e+02 7.54840732e-01]	[5.29037048e+02 8.52322510e+02 7.37091303e-01]	[4.85448395e+02 8.95902222e+02 7.74836481e-01]	[4.69971161e+02 8.93263123e+02 7.56516874e-01]	[4.93092438e+02 8.67591919e+02 7.72000492e-01]
[482.96420288 264.79263306 0.81756079]	[482.90042114 313.40325928 0.87534016]	[411.02923584 308.32452393 0.77568513]	[380.10317993 421.34872437 0.89064938]	[387.93380737 544.31604004 0.86601543]	[557.17834473 315.97576904 0.80980062]	[587.99847412 421.32620239 0.87614769]	[585.5838623 534.17163086 0.85482848]	[500.66009521 531.58319092 0.70662761]	[457.11126709 536.73498535 0.67783988]	[472.54193115 700.84375 0.76908135]	[4.85346588e+02 8.52368469e+02 8.35309327e-01]	[541.86077881 526.47259521 0.72808164]	[541.79980469 700.87756348 0.8490302 ]	[5.41873413e+02 8.39489929e+02 8.23560297e-01]	[470.01184082 251.95672607 0.83515644]	[500.82659912 254.35653687 0.91790259]	[452.01452637 228.85496521 0.72494185]	[521.38140869 231.38400269 0.85463673]	[5.62440491e+02 8.90789612e+02 8.32002401e-01]	[5.75170227e+02 8.77964844e+02 7.47567356e-01]	[5.28983337e+02 8.52175537e+02 7.43498206e-01]	[4.85411469e+02 8.95844604e+02 7.79207349e-01]	[4.67472931e+02 8.90853271e+02 7.53501534e-01]	[4.93094757e+02 8.65127319e+02 7.61404037e-01]
[482.96780396 264.80038452 0.81440568]	[482.88104248 313.40499878 0.87736201]	[410.9744873 308.32070923 0.77336031]	[377.73449707 421.30047607 0.89929664]	[387.86114502 541.93237305 0.8725028 ]	[554.69506836 315.96817017 0.80866444]	[585.59747314 421.37728882 0.8771286 ]	[585.53497314 534.15893555 0.86026102]	[498.25698853 529.03570557 0.70008379]	[457.07769775 536.67041016 0.66818553]	[472.52786255 700.93334961 0.77283657]	[4.82986481e+02 8.52308655e+02 8.42819393e-01]	[541.81781006 526.40765381 0.72505295]	[541.79107666 700.92047119 0.84520268]	[541.90496826 834.38348389 0.8368603 ]	[470.00714111 254.3604126 0.84040916]	[500.81100464 254.35432434 0.91767144]	[449.44656372 231.34446716 0.78867239]	[521.35852051 231.39819336 0.8795265 ]	[5.64861084e+02 8.90734863e+02 8.09163868e-01]	[5.77732361e+02 8.77884644e+02 7.36043334e-01]	[5.29013245e+02 8.49640442e+02 7.29167044e-01]	[4.85380310e+02 8.93443604e+02 7.84028888e-01]	[4.67463257e+02 8.90834290e+02 7.54163742e-01]	[4.93102875e+02 8.62570984e+02 7.51470625e-01]
[482.91119385 264.78643799 0.82263565]	[482.83605957 313.40463257 0.88458312]	[408.43835449 308.36453247 0.77322257]	[377.72436523 421.33981323 0.89315516]	[385.37518311 544.32043457 0.87695557]	[554.64813232 315.93264771 0.80233896]	[585.57995605 421.33554077 0.88455445]	[585.52758789 534.10333252 0.85670429]	[498.22875977 528.98675537 0.69952679]	[454.63482666 534.14434814 0.6625542 ]	[472.51251221 698.36529541 0.76270664]	[4.82972626e+02 8.52216187e+02 8.46278012e-01]	[541.79370117 523.91345215 0.72718048]	[541.77941895 700.89404297 0.83944535]	[541.91027832 831.78533936 0.86823601]	[467.49343872 254.36224365 0.84079492]	[500.75512695 254.34373474 0.90927935]	[446.92297363 231.38755798 0.79568648]	[521.31536865 228.86590576 0.85068047]	[5.62395691e+02 8.85654480e+02 7.66404271e-01]	[5.75211609e+02 8.72807556e+02 7.41787910e-01]	[5.31553406e+02 8.44565674e+02 6.70139194e-01]	[4.85423370e+02 8.93385803e+02 7.88519084e-01]	[4.69964203e+02 8.90781799e+02 7.48832703e-01]	[4.93045563e+02 8.59945496e+02 7.39025235e-01]
[482.84310913 264.78964233 0.8251304 ]	[482.79806519 313.41537476 0.88872188]	[408.39904785 308.37585449 0.77372587]	[377.70654297 421.35006714 0.89463979]	[385.31948853 544.34985352 0.87854165]	[552.10449219 315.93835449 0.80467075]	[585.53894043 421.29620361 0.89544982]	[585.50714111 531.61102295 0.85749334]	[498.13830566 526.49639893 0.68944627]	[452.08023071 534.1027832 0.65174824]	[470.04464722 700.87756348 0.76939315]	[4.82959473e+02 8.49773865e+02 8.42256904e-01]	[541.74212646 523.87176514 0.72012675]	[541.77087402 700.90539551 0.83130419]	[541.89849854 829.1427002 0.86305034]	[467.42202759 254.38113403 0.8444761 ]	[500.6776123 251.95721436 0.89554489]	[444.35922241 233.85281372 0.84961498]	[521.26605225 228.79626465 0.84860551]	[5.62424133e+02 8.75434387e+02 7.81673431e-01]	[5.77734985e+02 8.70123596e+02 7.41298735e-01]	[5.31559753e+02 8.34372925e+02 6.66119576e-01]	[4.85450043e+02 8.93403992e+02 7.84058273e-01]	[4.69970917e+02 8.90791077e+02 7.46011496e-01]	[4.90546448e+02 8.57390625e+02 7.26344287e-01]
[482.74938965 267.29971313 0.81805128]	[482.75546265 313.42684937 0.89239395]	[405.8727417 310.87145996 0.77906078]	[377.68041992 423.78793335 0.88876903]	[385.29364014 544.38433838 0.87904638]	[552.0604248 315.94085693 0.80495453]	[585.5213623 421.29403687 0.89832163]	[585.50109863 534.11468506 0.86132872]	[495.66253662 528.97406006 0.67814511]	[451.98913574 534.15795898 0.64658689]	[470.04550171 700.89019775 0.76701623]	[4.82969086e+02 8.49670959e+02 8.35298598e-01]	[541.7142334 523.87799072 0.7196911 ]	[541.78112793 700.85736084 0.81825697]	[541.89111328 818.9453125 0.82075381]	[464.90414429 254.37294006 0.84672606]	[498.24102783 254.34680176 0.88621831]	[444.32940674 233.84727478 0.81905353]	[521.20257568 228.84771729 0.83219659]	[5.64908020e+02 8.75319885e+02 7.46650398e-01]	[5.80279785e+02 8.65128601e+02 6.94480717e-01]	[5.29051331e+02 8.29218445e+02 6.62376583e-01]	[4.87944305e+02 8.93417908e+02 7.74921536e-01]	[4.70027313e+02 8.90800415e+02 7.41357684e-01]	[4.90524719e+02 8.54832581e+02 7.23053038e-01]
[480.3112793 264.75784302 0.82145202]	[482.74179077 313.42944336 0.89018154]	[405.82904053 310.88259888 0.77954954]	[377.67330933 423.79376221 0.88804793]	[382.86312866 544.37994385 0.88732266]	[549.58813477 315.94445801 0.80920339]	[585.51678467 421.30123901 0.90091354]	[585.49810791 534.11212158 0.86106622]	[495.61608887 529.01495361 0.67578089]	[449.47198486 536.67749023 0.65429723]	[470.04473877 700.92950439 0.76961249]	[4.82949860e+02 8.47175171e+02 8.39720786e-01]	[541.70953369 523.92095947 0.72126192]	[541.80047607 700.8605957 0.81796241]	[541.89916992 811.25195312 0.85280991]	[462.43881226 251.95568848 0.84805804]	[498.13720703 251.94639587 0.86399585]	[441.92468262 233.86584473 0.8142159 ]	[518.77270508 231.33129883 0.82929593]	[5.64861389e+02 8.67685486e+02 7.29290068e-01]	[5.80242798e+02 8.54791504e+02 6.74732804e-01]	[5.29067627e+02 8.21466675e+02 5.85658073e-01]	[4.8794873e+02 8.9337146e+02 7.8878212e-01]	[4.70033203e+02 8.90762695e+02 7.49907911e-01]	[4.90497589e+02 8.52337158e+02 7.23836064e-01]
[480.15783691 264.77880859 0.81791383]	[482.71734619 313.41955566 0.89061928]	[403.37277222 310.88787842 0.78345847]	[377.65652466 423.83706665 0.88504839]	[382.85092163 544.37646484 0.89118361]	[549.55419922 315.93789673 0.81221676]	[585.50402832 421.29150391 0.90412241]	[585.50286865 534.12524414 0.86017287]	[495.64459229 531.54528809 0.67545229]	[449.48928833 536.72821045 0.65937352]	[470.04171753 700.89422607 0.76700157]	[4.82954956e+02 8.47175476e+02 8.35092783e-01]	[541.7208252 523.96490479 0.72108698]	[541.78387451 698.37463379 0.80976057]	[541.78759766 800.93804932 0.81044555]	[462.28594971 251.93656921 0.86434686]	[493.06292725 251.97781372 0.85785651]	[441.85256958 233.8522644 0.74248946]	[518.75518799 228.87345886 0.84802264]	[5.64838257e+02 8.54860901e+02 7.13519096e-01]	[5.77743408e+02 8.44608093e+02 6.42979980e-01]	[5.26493042e+02 8.08568176e+02 6.07187927e-01]	[4.87967987e+02 8.93342590e+02 7.89208174e-01]	[4.70044128e+02 8.90743164e+02 7.56375551e-01]	[4.90495331e+02 8.52346191e+02 7.16722846e-01]
[480.1343689 267.27792358 0.81732321]	[480.37591553 313.41873169 0.89006269]	[403.34216309 310.8949585 0.78773081]	[377.64373779 423.88052368 0.87790537]	[382.83435059 544.3782959 0.8925162 ]	[549.54022217 315.93624878 0.81213766]	[585.49066162 421.26589966 0.90831441]	[585.51306152 534.13537598 0.8599627 ]	[495.63296509 531.565979 0.67200089]	[449.46331787 536.74084473 0.65720153]	[470.03939819 703.44250488 0.78503585]	[4.82956024e+02 8.49649292e+02 8.33008707e-01]	[541.71899414 526.41491699 0.71815956]	[541.81555176 703.36907959 0.81957984]	[541.7019043 790.60766602 0.84594595]	[462.24777222 254.34494019 0.86419249]	[490.55587769 254.36576843 0.86571521]	[441.79248047 233.83990479 0.77707028]	[518.72528076 228.87475586 0.84287357]	[5.62444885e+02 8.47159912e+02 6.89512134e-01]	[5.75225952e+02 8.31807495e+02 6.44104123e-01]	[5.26399353e+02 7.90780518e+02 6.54719710e-01]	[4.87962402e+02 8.93335938e+02 7.83111393e-01]	[4.70016724e+02 8.90745911e+02 7.53560185e-01]	[4.90520935e+02 8.54823364e+02 6.98243797e-01]
[480.1362915 264.7505188 0.82976961]	[480.35159302 313.42288208 0.89202607]	[403.31771851 310.8939209 0.79139191]	[377.60913086 426.35699463 0.86727148]	[382.84078979 544.40466309 0.88972819]	[549.52819824 315.93289185 0.81299669]	[585.47973633 421.27432251 0.9089691 ]	[585.50866699 534.16271973 0.86258763]	[493.11328125 529.04937744 0.66830403]	[446.9437561 536.70147705 0.65867281]	[470.0274353 703.48181152 0.78953236]	[4.82968262e+02 8.49734070e+02 8.32735419e-01]	[539.3180542 523.95043945 0.71635938]	[541.83062744 700.89587402 0.80496985]	[539.28039551 777.83843994 0.80911279]	[462.2421875 251.96351624 0.87177384]	[490.5385437 251.95904541 0.85733783]	[441.76147461 233.82069397 0.79526246]	[518.67199707 228.87866211 0.83645886]	[5.62401367e+02 8.31812683e+02 6.78100526e-01]	[5.72653870e+02 8.21447021e+02 6.12224638e-01]	[5.23988098e+02 7.80429077e+02 6.80777431e-01]	[4.85474182e+02 8.93347656e+02 7.81802535e-01]	[4.69973724e+02 8.90757324e+02 7.53999949e-01]	[4.93082153e+02 8.54904724e+02 6.94322288e-01]
[480.13043213 264.74157715 0.8320806 ]	[480.3503418 313.4180603 0.89345711]	[403.32180786 310.91159058 0.79270411]	[377.57589722 426.34103394 0.864797 ]	[382.86932373 544.46386719 0.87833565]	[549.49334717 315.92227173 0.81523597]	[585.47003174 421.28567505 0.9092837 ]	[585.50585938 534.17199707 0.86361277]	[493.0713501 531.54797363 0.66716492]	[446.88766479 536.71868896 0.66234237]	[470.00939941 703.49578857 0.77620637]	[4.82969452e+02 8.52223083e+02 8.35703850e-01]	[539.30371094 526.40460205 0.71362025]	[541.82611084 705.97833252 0.84303367]	[539.23443604 767.49645996 0.84073865]	[462.23120117 251.95878601 0.87444091]	[490.51040649 251.95552063 0.85905921]	[441.74655151 231.43037415 0.75981212]	[516.21765137 228.87669373 0.82507783]	[5.62236511e+02 8.21450134e+02 6.69250011e-01]	[5.67539978e+02 8.08636475e+02 6.63895488e-01]	[5.23922607e+02 7.65045410e+02 7.25336432e-01]	[4.85483856e+02 8.93358337e+02 7.79112160e-01]	[4.69978363e+02 8.90779663e+02 7.62964487e-01]	[4.93090302e+02 8.57455017e+02 6.97098732e-01]
[477.73944092 264.76287842 0.82756644]	[480.32077026 313.43591309 0.89545286]	[403.29840088 310.91656494 0.79555666]	[377.55056763 426.36349487 0.85738534]	[382.83087158 544.50146484 0.88192612]	[547.04882812 315.9336853 0.82063735]	[585.45916748 421.25012207 0.91113126]	[585.50085449 534.16888428 0.86548066]	[490.54922485 531.55883789 0.66718644]	[444.41436768 536.73199463 0.66805774]	[469.98718262 703.44464111 0.78311348]	[4.82955597e+02 8.49745667e+02 8.39846790e-01]	[539.26654053 523.96496582 0.71168476]	[541.81463623 705.97198486 0.84635746]	[539.19494629 749.74639893 0.83280838]	[462.19750977 251.95863342 0.87310779]	[488.02163696 251.96243286 0.86409587]	[441.72253418 231.3691864 0.75277662]	[518.64404297 228.85887146 0.83189046]	[5.57203125e+02 8.08633057e+02 7.04619169e-01]	[5.64993408e+02 7.93284058e+02 6.88228548e-01]	[523.94433594 749.61968994 0.77629882]	[4.85470001e+02 8.93345215e+02 7.80977309e-01]	[4.69969238e+02 8.90740417e+02 7.57681787e-01]	[4.93072876e+02 8.54927002e+02 7.04726875e-01]
[477.71682739 264.76428223 0.82687998]	[480.31234741 313.45275879 0.89957017]	[403.31237793 310.91799927 0.79529423]	[377.5166626 426.34371948 0.85170335]	[382.78665161 544.4854126 0.89343297]	[547.03302002 315.95675659 0.827057 ]	[585.45184326 421.24102783 0.91205728]	[585.50006104 534.17169189 0.86838508]	[490.50259399 531.54003906 0.66863507]	[444.38565063 536.71368408 0.67263305]	[469.95510864 700.92626953 0.7700727 ]	[4.82936005e+02 8.49766357e+02 8.37747753e-01]	[539.24041748 523.95501709 0.70856804]	[541.85284424 703.50720215 0.84595537]	[536.7177124 736.85791016 0.77104557]	[459.83499146 251.95503235 0.87434447]	[487.98529053 251.97151184 0.87189114]	[441.71618652 231.37484741 0.737266 ]	[516.21282959 228.87133789 0.83095151]	[5.54701172e+02 7.93266968e+02 7.27835178e-01]	[5.64873352e+02 7.83027344e+02 7.14283943e-01]	[526.39300537 729.2298584 0.74837983]	[4.85468689e+02 8.93380371e+02 7.81539559e-01]	[4.69966248e+02 8.90787781e+02 7.60138690e-01]	[4.93070801e+02 8.57401062e+02 6.97026193e-01]
[477.70422363 264.79818726 0.82432693]	[480.30203247 313.45001221 0.89861804]	[403.30651855 310.92132568 0.79555494]	[375.105896 423.87167358 0.85685313]	[382.75402832 544.51361084 0.89006692]	[547.02618408 315.95315552 0.82589889]	[585.44073486 421.24981689 0.91235334]	[585.4977417 534.17163086 0.86717594]	[490.49520874 529.02307129 0.67220992]	[444.38977051 536.67388916 0.67140651]	[467.4954834 698.30004883 0.75231558]	[4.82919189e+02 8.49730957e+02 8.38627815e-01]	[539.23345947 523.92382812 0.70989245]	[541.84143066 695.8147583 0.80827862]	[539.21148682 726.65161133 0.80384034]	[459.82620239 251.9708252 0.87878692]	[487.97695923 254.34283447 0.87696385]	[441.71295166 231.37854004 0.73017049]	[516.19610596 231.30561829 0.82201183]	[5.49580505e+02 7.88012878e+02 7.29208589e-01]	[5.62399719e+02 7.70263245e+02 7.11892784e-01]	[5.26502625e+02 7.23944092e+02 6.96190834e-01]	[4.85434753e+02 8.93387024e+02 7.76854455e-01]	[4.67475342e+02 8.90791199e+02 7.56119728e-01]	[4.93065979e+02 8.54921448e+02 6.88863397e-01]
[477.72579956 264.79095459 0.82595509]	[480.27041626 313.45053101 0.89635038]	[403.2895813 310.91503906 0.79640615]	[375.0894165 423.8576355 0.85908127]	[382.73452759 544.51647949 0.88909322]	[546.98461914 315.95141602 0.83271372]	[585.43133545 421.29928589 0.91143519]	[585.49304199 534.14691162 0.86642015]	[490.50561523 528.97833252 0.67376918]	[444.37936401 534.16784668 0.67041743]	[467.45898438 695.79003906 0.75742757]	[4.82919220e+02 8.52207336e+02 8.41316283e-01]	[539.24542236 523.88616943 0.7108314 ]	[541.87518311 688.14593506 0.77443063]	[541.79229736 713.7713623 0.75646532]	[462.19805908 251.96406555 0.87582016]	[488.00244141 254.33389282 0.87441993]	[441.71655273 231.411026 0.77835089]	[516.16088867 231.32833862 0.82223904]	[544.38183594 767.58355713 0.76813018]	[5.59758545e+02 7.54843384e+02 6.86854362e-01]	[5.31554565e+02 7.08638550e+02 6.15806699e-01]	[4.85374908e+02 8.93424683e+02 7.70235002e-01]	[4.67424774e+02 8.90829773e+02 7.61075675e-01]	[4.93060364e+02 8.59929504e+02 6.77676380e-01]
[477.71743774 267.29342651 0.82116395]	[480.2649231 313.44366455 0.89373231]	[403.29165649 310.91073608 0.79594141]	[375.059021 423.84893799 0.85644948]	[380.35733032 544.51159668 0.89217687]	[546.97851562 315.94223022 0.82927513]	[585.43188477 421.30938721 0.91051286]	[585.49334717 534.17034912 0.86447406]	[490.52426147 528.97668457 0.67225325]	[444.39202881 534.16412354 0.66835374]	[467.42868042 693.23059082 0.76325119]	[4.82916992e+02 8.52235840e+02 8.37788105e-01]	[539.25598145 523.88696289 0.71199667]	[541.92169189 688.09454346 0.75931072]	[541.83349609 711.12335205 0.77884698]	[459.80984497 251.97216797 0.87603045]	[488.01266479 254.3445282 0.87681448]	[441.68322754 231.37608337 0.77273744]	[516.1628418 231.34184265 0.82039964]	[5.44325684e+02 7.57338745e+02 7.12309420e-01]	[5.57176453e+02 7.49611877e+02 7.17720807e-01]	[5.31574402e+02 7.06087830e+02 6.13788545e-01]	[4.85379639e+02 8.93389709e+02 7.68830121e-01]	[4.67424469e+02 8.90809082e+02 7.58160949e-01]	[4.90572845e+02 8.59987488e+02 6.65309966e-01]
[480.12921143 264.81015015 0.82502288]	[480.2255249 313.4553833 0.89653575]	[400.85543823 310.9274292 0.80461138]	[375.05480957 423.85900879 0.85428703]	[380.35540771 544.49169922 0.89697808]	[546.94073486 315.94921875 0.84660697]	[585.41674805 421.27102661 0.90132982]	[585.50085449 534.15539551 0.87349278]	[490.53509521 534.1350708 0.6626296 ]	[444.39968872 539.265625 0.67681724]	[467.46258545 700.86401367 0.76339686]	[4.82886688e+02 8.49786316e+02 8.43332052e-01]	[539.26922607 526.47186279 0.7022723 ]	[544.33996582 698.31030273 0.71223217]	[5.41770691e+02 7.11175415e+02 5.01134098e-01]	[462.21087646 254.37982178 0.87685728]	[488.02194214 254.34083557 0.87214845]	[441.68637085 231.45220947 0.84241009]	[516.11468506 231.35429382 0.81704932]	[5.41874573e+02 7.47118530e+02 4.72542077e-01]	[5.49535278e+02 7.41927673e+02 4.64827925e-01]	[5.31556580e+02 7.06041443e+02 4.00430560e-01]	[4.85375793e+02 8.93348145e+02 7.71132767e-01]	[4.67411438e+02 8.90759766e+02 7.56133676e-01]	[4.90541321e+02 8.57437622e+02 6.70247555e-01]
[480.11868286 264.80969238 0.8207249 ]	[480.21185303 313.46029663 0.90359986]	[400.84597778 313.39590454 0.81976926]	[375.04052734 423.88153076 0.85708666]	[380.34109497 544.49383545 0.8971296 ]	[546.93475342 315.94677734 0.8587575 ]	[585.42047119 421.25665283 0.91014796]	[585.4967041 534.14898682 0.86495155]	[490.50906372 534.17022705 0.6672368 ]	[444.36260986 539.29992676 0.67961776]	[467.43161011 700.88861084 0.77038825]	[4.82891113e+02 8.52189209e+02 8.38004410e-01]	[539.26013184 528.97424316 0.68517888]	[544.48864746 706.10906982 0.75239587]	[5.29030579e+02 7.06052124e+02 2.24983379e-01]	[462.2024231 254.38015747 0.87305826]	[488.00009155 254.34283447 0.87160158]	[441.67807007 231.43382263 0.84445888]	[513.64215088 231.35739136 0.81705254]	[5.34152954e+02 7.31650146e+02 1.90386683e-01]	[5.46983032e+02 7.29091187e+02 2.04383552e-01]	[5.23873291e+02 6.98319824e+02 1.84841663e-01]	[4.85379364e+02 8.93340759e+02 7.70409226e-01]	[4.67406250e+02 8.90752991e+02 7.55831361e-01]	[4.90543854e+02 8.59931396e+02 6.59571350e-01]
[477.71923828 264.78863525 0.81810468]	[480.2093811 313.4536438 0.89996105]	[400.8409729 310.97229004 0.81773436]	[375.02453613 423.87869263 0.85718036]	[380.30526733 544.48883057 0.90381753]	[546.93988037 315.94342041 0.8547582 ]	[585.40344238 421.26919556 0.91951352]	[585.49969482 534.17169189 0.86072147]	[488.01602173 534.13439941 0.67000228]	[444.31063843 539.28674316 0.68393922]	[467.4347229 703.38800049 0.77988666]	[4.82893463e+02 8.52208374e+02 8.34663868e-01]	[539.23193359 526.4697876 0.68129891]	[544.48455811 706.12908936 0.82359445]	[5.26408020e+02 6.93205383e+02 9.53615904e-02]	[459.83007812 254.3621521 0.86697894]	[487.96420288 251.97528076 0.87154013]	[441.67233276 231.39102173 0.82879549]	[513.59564209 231.34799194 0.81790316]	[5.41661804e+02 7.11271790e+02 9.45168883e-02]	[5.59791138e+02 7.13734741e+02 7.39117935e-02]	[5.23910950e+02 6.93212097e+02 7.01628700e-02]	[4.85368042e+02 8.93351440e+02 7.70638704e-01]	[4.67397278e+02 8.90763367e+02 7.53556013e-01]	[4.90537567e+02 8.59974121e+02 6.53958857e-01]
[477.70748901 264.79284668 0.81638461]	[480.19735718 313.45245361 0.89584839]	[400.83435059 310.96273804 0.81712687]	[375.00106812 423.86584473 0.85637379]	[380.30209351 544.48706055 0.90268815]	[546.92852783 315.94586182 0.85364407]	[585.4041748 421.27044678 0.92351103]	[585.49316406 536.64141846 0.8615154 ]	[488.00640869 534.14196777 0.6683625 ]	[444.2963562 539.277771 0.68069381]	[467.44451904 700.91540527 0.77719963]	[4.82897034e+02 8.52183838e+02 8.37968946e-01]	[539.22247314 526.48504639 0.67733967]	[544.49755859 705.92321777 0.82273358]	[5.23815552e+02 6.85434082e+02 1.76643789e-01]	[459.82012939 254.3477478 0.86579823]	[487.96035767 254.33836365 0.87029177]	[441.66552734 231.33525085 0.81263733]	[513.57220459 231.36557007 0.81648934]	[5.41751709e+02 7.11131775e+02 1.50773272e-01]	[5.59742615e+02 7.08553101e+02 1.35159090e-01]	[0. 0. 0.]	[4.85378510e+02 8.93331665e+02 7.73506284e-01]	[4.67402863e+02 8.90739319e+02 7.53860891e-01]	[4.90548462e+02 8.59937988e+02 6.63306475e-01]
[477.68261719 264.80715942 0.81348628]	[480.19204712 313.45922852 0.89713627]	[400.82720947 310.96652222 0.81928885]	[374.99890137 423.89126587 0.85215884]	[380.3013916 544.49267578 0.90055627]	[546.92480469 315.94857788 0.85398 ]	[585.40631104 421.28076172 0.92456245]	[585.50775146 536.65783691 0.86426604]	[488.00933838 534.1519165 0.6659767 ]	[441.91027832 539.26696777 0.67850506]	[467.42749023 700.90679932 0.77565318]	[4.82895233e+02 8.49789734e+02 8.39641452e-01]	[539.23809814 526.49993896 0.67518628]	[546.9342041 703.45831299 0.7877773 ]	[5.23930237e+02 6.80341003e+02 1.61823168e-01]	[459.79052734 254.34326172 0.86787987]	[487.94454956 254.34542847 0.87383163]	[441.65933228 231.36265564 0.80265898]	[511.08517456 231.41082764 0.82412446]	[5.41902344e+02 7.08692383e+02 1.63402230e-01]	[5.62327942e+02 7.06048950e+02 1.66746110e-01]	[0. 0. 0.]	[4.85370087e+02 8.93332886e+02 7.71659434e-01]	[4.67397491e+02 8.90735840e+02 7.51553714e-01]	[4.90555573e+02 8.57467529e+02 6.65924013e-01]
[477.61941528 267.2749939 0.80727947]	[480.18994141 313.46142578 0.8973093 ]	[400.82086182 310.96936035 0.81743944]	[374.99682617 426.36746216 0.8449381 ]	[380.29916382 544.49383545 0.8990497 ]	[546.9197998 315.9395752 0.85097373]	[585.40740967 421.29638672 0.92023569]	[585.51293945 536.68884277 0.86750257]	[488.02050781 536.66094971 0.66617966]	[441.89602661 539.28588867 0.67953938]	[467.41589355 700.90606689 0.7744087 ]	[4.82896637e+02 8.52194824e+02 8.37413073e-01]	[539.26013184 529.00927734 0.67331052]	[546.98309326 703.46539307 0.79272544]	[5.26421753e+02 6.75198242e+02 1.37043595e-01]	[459.74261475 254.34870911 0.8702724 ]	[485.46218872 254.36022949 0.88514328]	[439.31954956 231.34364319 0.76760691]	[511.03659058 231.42338562 0.83467096]	[5.44281677e+02 7.08610840e+02 1.43300891e-01]	[5.62453308e+02 7.06002625e+02 1.53883845e-01]	[0. 0. 0.]	[4.85365753e+02 8.93351257e+02 7.70471275e-01]	[4.64950653e+02 8.90759216e+02 7.53211737e-01]	[4.90551819e+02 8.59962158e+02 6.62690997e-01]
[477.65341187 267.32669067 0.81252015]	[480.18682861 313.46160889 0.89551538]	[400.81420898 310.97644043 0.81793129]	[375.0012207 426.36572266 0.84618527]	[380.30523682 544.49310303 0.89866436]	[544.54589844 315.94293213 0.85224211]	[585.40368652 421.2963562 0.92205346]	[585.53729248 536.6932373 0.86582804]	[488.00979614 536.66436768 0.66896009]	[441.86804199 539.28961182 0.68370205]	[467.42285156 700.90936279 0.77446645]	[4.82891632e+02 8.52210388e+02 8.42623413e-01]	[539.27642822 529.01849365 0.6736747 ]	[547.01416016 703.4821167 0.78201002]	[5.26497864e+02 6.80365967e+02 1.48754463e-01]	[459.75067139 254.4021759 0.88328677]	[485.48361206 254.37719727 0.8834728 ]	[439.32528687 231.33073425 0.70079726]	[511.04119873 231.41404724 0.82666492]	[5.44284241e+02 7.08708740e+02 1.60429373e-01]	[5.62411560e+02 7.06088867e+02 1.71098396e-01]	[0. 0. 0.]	[4.85385071e+02 8.93341980e+02 7.73237050e-01]	[4.67408051e+02 8.90755554e+02 7.56210268e-01]	[4.90533020e+02 8.59979309e+02 6.66145980e-01]
[477.70285034 267.36322021 0.81840765]	[480.18362427 313.45767212 0.89253193]	[400.81973267 313.39880371 0.81832182]	[375.00622559 426.39868164 0.8438518 ]	[380.33816528 544.52026367 0.88910574]	[544.53320312 315.94415283 0.8532263 ]	[585.4019165 421.32595825 0.91910309]	[585.54931641 536.71868896 0.86700666]	[490.47763062 536.68475342 0.67167914]	[441.88619995 539.29632568 0.68575525]	[467.41378784 703.38348389 0.78025883]	[4.82890808e+02 8.52218445e+02 8.41563463e-01]	[539.29455566 531.54852295 0.67438465]	[547.04064941 703.47094727 0.77739799]	[5.26502441e+02 6.77805725e+02 1.46478802e-01]	[459.75875854 254.44602966 0.8961097 ]	[487.92904663 254.37113953 0.8775475 ]	[439.30187988 231.37005615 0.66361845]	[511.04986572 231.37817383 0.81831264]	[5.44305664e+02 7.08707947e+02 1.63457945e-01]	[5.62441650e+02 7.06079163e+02 1.79294214e-01]	[0. 0. 0.]	[4.85376892e+02 8.93344849e+02 7.74682283e-01]	[4.67400452e+02 8.90756958e+02 7.57637262e-01]	[4.90550323e+02 8.59985962e+02 6.62843645e-01]
[477.68588257 267.34976196 0.81633735]	[480.17477417 313.47171021 0.8927207 ]	[400.83013916 313.42230225 0.820961 ]	[375.00537109 426.40472412 0.8415277 ]	[382.7338562 546.92828369 0.87692297]	[544.52227783 315.94494629 0.8533901 ]	[585.39910889 421.31112671 0.92045403]	[585.550354 536.74237061 0.86662889]	[488.01754761 536.68560791 0.67582232]	[441.86938477 539.29425049 0.68946803]	[467.4012146 703.42297363 0.78872895]	[4.82891357e+02 8.52235535e+02 8.39870334e-01]	[539.28314209 531.58190918 0.67221272]	[547.06774902 703.47094727 0.7754811 ]	[5.36658569e+02 6.75248596e+02 1.29875377e-01]	[459.75808716 254.44963074 0.89548713]	[485.49938965 254.37922668 0.87783605]	[441.66818237 231.39941406 0.65332735]	[511.0111084 231.40785217 0.82587737]	[5.44338013e+02 7.08616882e+02 1.59230322e-01]	[5.62472229e+02 7.06035278e+02 1.77971661e-01]	[0. 0. 0.]	[4.85378662e+02 8.93358093e+02 7.73721933e-01]	[4.67396545e+02 8.90773010e+02 7.58580327e-01]	[4.90549500e+02 8.60011414e+02 6.57985866e-01]
[477.68447876 267.36639404 0.81707317]	[480.18518066 313.49850464 0.89600456]	[400.82995605 313.45550537 0.82327455]	[375.04074097 428.92218018 0.84315509]	[382.73675537 546.94384766 0.87700981]	[544.52178955 315.95718384 0.85605514]	[585.40759277 421.33578491 0.91659355]	[585.55749512 539.18127441 0.87122601]	[488.0133667 536.67614746 0.67189997]	[441.86065674 539.28479004 0.68568265]	[467.38839722 700.90966797 0.77438188]	[4.82890625e+02 8.52245972e+02 8.38117182e-01]	[539.27709961 531.56390381 0.67028373]	[549.51422119 703.43933105 0.77268076]	[5.31559265e+02 6.75226929e+02 1.14886709e-01]	[459.75109863 254.46980286 0.89856547]	[485.50228882 254.38290405 0.87712085]	[439.30044556 231.4453125 0.66334891]	[511.06427002 231.39157104 0.82715875]	[5.44368591e+02 7.08574036e+02 1.46092936e-01]	[5.62506897e+02 7.05994080e+02 1.65823221e-01]	[0. 0. 0.]	[4.85379395e+02 8.93363098e+02 7.72326112e-01]	[4.67396515e+02 8.90780762e+02 7.58063495e-01]	[4.90547821e+02 8.62501831e+02 6.57301545e-01]
[477.72470093 267.34890747 0.82369798]	[480.18817139 313.53616333 0.89998406]	[400.81878662 313.50466919 0.83176303]	[375.04302979 428.96133423 0.84476554]	[382.73727417 546.94378662 0.8743757 ]	[544.52752686 315.97946167 0.85862321]	[585.40991211 421.33163452 0.91752911]	[585.55603027 539.21630859 0.87819219]	[487.99249268 534.17230225 0.67154461]	[441.85791016 539.27172852 0.68513954]	[467.41275024 700.84985352 0.76290524]	[4.82888214e+02 8.52224365e+02 8.39045882e-01]	[539.25622559 529.04846191 0.66722554]	[549.54504395 700.93463135 0.76121986]	[5.26498474e+02 6.75232727e+02 1.07386082e-01]	[459.79782104 254.49447632 0.90139639]	[487.94058228 254.39143372 0.87686884]	[439.3258667 233.91824341 0.7370261 ]	[511.0541687 231.38092041 0.81642342]	[5.44431335e+02 7.08511169e+02 1.33731067e-01]	[5.64830139e+02 7.05931030e+02 1.58102140e-01]	[0. 0. 0.]	[4.85370453e+02 8.93361450e+02 7.70950973e-01]	[4.64948486e+02 8.90768616e+02 7.55035996e-01]	[4.90543060e+02 8.59993225e+02 6.56990170e-01]
[480.12619019 267.34933472 0.83069807]	[480.18453979 315.91372681 0.90103519]	[400.82678223 313.53012085 0.83223522]	[375.05667114 428.93444824 0.84841359]	[382.73934937 546.96563721 0.87224805]	[544.51977539 316.01522827 0.86467165]	[585.41040039 421.35946655 0.91318583]	[585.55529785 539.20367432 0.87383479]	[488.00656128 536.67645264 0.67236012]	[441.85931396 539.29437256 0.68760651]	[467.44592285 700.89477539 0.76105434]	[4.82897308e+02 8.52279480e+02 8.25058758e-01]	[539.25744629 531.5581665 0.66959602]	[549.56298828 700.9307251 0.76143092]	[5.31557190e+02 6.77842041e+02 1.05336905e-01]	[459.8331604 254.52587891 0.90593803]	[487.95773315 254.40193176 0.8744722 ]	[441.68917847 234.05212402 0.75713402]	[511.03039551 231.4138031 0.80661803]	[5.44441772e+02 7.08581238e+02 1.29650474e-01]	[5.64847534e+02 7.06010681e+02 1.54518634e-01]	[0. 0. 0.]	[4.85378082e+02 8.93358521e+02 7.69962668e-01]	[4.67395599e+02 8.90783203e+02 7.58431911e-01]	[4.90549774e+02 8.62551453e+02 6.46141708e-01]
[477.70837402 269.88400269 0.82427633]	[480.18325806 315.93984985 0.90366805]	[400.83999634 315.95037842 0.83664536]	[375.05276489 428.95669556 0.84988064]	[382.72164917 547.015625 0.86867362]	[544.51611328 316.0291748 0.86881095]	[585.40246582 421.37524414 0.91178656]	[585.54516602 539.27392578 0.89020932]	[488.01400757 536.7208252 0.67325336]	[441.85861206 541.77294922 0.68961143]	[469.95263672 703.49609375 0.77061915]	[4.82903717e+02 8.52335266e+02 8.20390522e-01]	[539.27960205 531.59881592 0.67257589]	[549.56585693 703.50396729 0.76325071]	[5.23943237e+02 6.82911926e+02 1.32866666e-01]	[459.76196289 254.5716095 0.91731441]	[487.9367981 254.43890381 0.88036275]	[439.28729248 234.00961304 0.71693468]	[511.1015625 231.3951416 0.81630361]	[5.44380493e+02 7.11235779e+02 1.21416062e-01]	[5.64855896e+02 7.08665588e+02 1.34148672e-01]	[0. 0. 0.]	[4.85369568e+02 8.93355652e+02 7.75983393e-01]	[4.64953888e+02 8.90786743e+02 7.61730075e-01]	[4.90555969e+02 8.65080383e+02 6.40859306e-01]
[480.12405396 272.38562012 0.83415967]	[480.18267822 315.95806885 0.90889835]	[400.84387207 315.96408081 0.84059978]	[375.03500366 428.99584961 0.84600019]	[380.34829712 547.03979492 0.86757189]	[544.52679443 316.05441284 0.87201869]	[585.4052124 423.83013916 0.90148866]	[585.54022217 539.3157959 0.89360154]	[488.00686646 539.22119141 0.67581058]	[441.8482666 541.80780029 0.69446117]	[469.97140503 705.92852783 0.77599454]	[4.82909302e+02 8.52276428e+02 8.31726491e-01]	[539.27130127 534.13909912 0.67076021]	[549.53417969 705.97875977 0.7902503 ]	[5.23847961e+02 6.80395264e+02 1.47496954e-01]	[459.82247925 256.94744873 0.91301453]	[488.01531982 254.52209473 0.87846899]	[439.32998657 233.96934509 0.6794796 ]	[513.63934326 233.84281921 0.82641768]	[5.44359009e+02 7.11162598e+02 1.24086961e-01]	[5.64808228e+02 7.08582520e+02 1.31125346e-01]	[0. 0. 0.]	[4.85386139e+02 8.93360352e+02 7.78699875e-01]	[4.67405304e+02 8.90781250e+02 7.64450073e-01]	[4.90567383e+02 8.62504883e+02 6.42665148e-01]
[480.15444946 272.43826294 0.84481347]	[480.15774536 316.00537109 0.91005456]	[400.83047485 316.00854492 0.84383518]	[375.02130127 434.02151489 0.84562451]	[380.3425293 549.51849365 0.8633247 ]	[544.53277588 316.1206665 0.87708277]	[585.40838623 423.88439941 0.89378631]	[585.52935791 541.76605225 0.90185815]	[487.99102783 539.22589111 0.67562145]	[441.84814453 541.80285645 0.68912846]	[469.96133423 703.40600586 0.75929809]	[4.82908386e+02 8.52247986e+02 8.30065429e-01]	[539.24523926 534.14849854 0.66637057]	[549.58465576 706.0480957 0.7792685 ]	[5.23831482e+02 6.82937988e+02 1.99229345e-01]	[462.21051025 257.01528931 0.91972804]	[490.50006104 254.56474304 0.87796819]	[439.31558228 236.45611572 0.74423295]	[511.10357666 233.8704071 0.81461072]	[5.44326111e+02 7.11264648e+02 1.50052086e-01]	[5.62473450e+02 7.08613586e+02 1.60696089e-01]	[0. 0. 0.]	[4.85384064e+02 8.93367249e+02 7.76574671e-01]	[4.67405304e+02 8.90779663e+02 7.63096213e-01]	[4.90571533e+02 8.59989319e+02 6.44119024e-01]
[477.61483765 274.87789917 0.83045805]	[480.13378906 316.03106689 0.90905082]	[400.82687378 316.04293823 0.85328972]	[375.00762939 434.07168579 0.84317166]	[380.3182373 549.51043701 0.86670703]	[544.50769043 316.1350708 0.8841157 ]	[585.4029541 426.36724854 0.8810873 ]	[585.52886963 541.79748535 0.90330374]	[487.97512817 539.25140381 0.67933035]	[441.84146118 541.79925537 0.68234193]	[470.00213623 705.925354 0.759574 ]	[4.82913330e+02 8.52228882e+02 8.32976580e-01]	[539.22613525 536.66497803 0.66406906]	[549.50897217 708.67645264 0.77901918]	[5.21360291e+02 6.85534973e+02 2.54139304e-01]	[459.69277954 257.03964233 0.90883118]	[485.48529053 256.96929932 0.88105774]	[439.21548462 236.46958923 0.66554022]	[511.05966187 233.98930359 0.85358822]	[5.44254089e+02 7.16362793e+02 1.31938905e-01]	[5.62446655e+02 7.11212708e+02 1.40729114e-01]	[0. 0. 0.]	[4.85382172e+02 8.93369995e+02 7.75001526e-01]	[4.67405304e+02 8.90776855e+02 7.61412978e-01]	[4.93045197e+02 8.59957214e+02 6.47897542e-01]
[475.1427002 274.91564941 0.82847607]	[480.11486816 316.07565308 0.91031033]	[400.81884766 316.0748291 0.85586107]	[374.99850464 434.1260376 0.84912843]	[380.2925415 549.56341553 0.8675586 ]	[544.50396729 316.1633606 0.88632113]	[585.42016602 428.90594482 0.87674302]	[585.50836182 541.85614014 0.91166961]	[487.98577881 539.26879883 0.68321133]	[441.84619141 541.81976318 0.69090611]	[467.48416138 703.50860596 0.76649201]	[4.82912048e+02 8.52251404e+02 8.31689656e-01]	[539.21875 536.6998291 0.66350102]	[549.53881836 708.61889648 0.78613341]	[5.26473816e+02 6.82942810e+02 1.69048429e-01]	[459.71780396 257.05770874 0.90182012]	[485.44894409 257.0581665 0.89052182]	[439.26391602 236.53799438 0.69759643]	[511.06539917 234.06130981 0.85915971]	[5.44412903e+02 7.11239197e+02 1.30058363e-01]	[5.64895691e+02 7.08672485e+02 1.50435746e-01]	[0. 0. 0.]	[4.85379791e+02 8.93367188e+02 7.75062859e-01]	[4.67394440e+02 8.90777344e+02 7.62058735e-01]	[4.90572754e+02 8.60007507e+02 6.51375353e-01]
[480.1295166 274.98019409 0.85448945]	[480.12182617 316.10736084 0.91479677]	[400.81045532 316.11071777 0.85852557]	[372.55099487 436.56243896 0.84622085]	[380.25531006 552.0536499 0.86050248]	[544.50701904 318.51486206 0.88470703]	[585.421875 428.99337769 0.87336463]	[585.4956665 541.91918945 0.90860236]	[487.97027588 541.77056885 0.6946218 ]	[441.84365845 541.90222168 0.6995942 ]	[467.50149536 706.03015137 0.77428085]	[4.82911743e+02 8.52193237e+02 8.32704484e-01]	[539.20672607 539.22900391 0.66638792]	[549.52856445 708.70581055 0.77740878]	[5.31554016e+02 6.85502136e+02 1.87454462e-01]	[462.23321533 257.14068604 0.9019081 ]	[490.48754883 257.09802246 0.88118368]	[439.32745361 236.65774536 0.76621193]	[511.0473938 234.07833862 0.84603775]	[5.44378845e+02 7.11249695e+02 1.44415423e-01]	[5.64853271e+02 7.11118103e+02 1.65746287e-01]	[0. 0. 0.]	[4.85375183e+02 8.93360657e+02 7.78686702e-01]	[4.64951050e+02 8.90760498e+02 7.62830019e-01]	[4.93057404e+02 8.57464539e+02 6.59208119e-01]
[477.63821411 275.08016968 0.84433079]	[480.11279297 316.16986084 0.91479981]	[400.80401611 316.14257812 0.86055309]	[374.98080444 436.62911987 0.86216754]	[380.22442627 554.62042236 0.86122423]	[544.50671387 318.58862305 0.88981861]	[585.42749023 431.5458374 0.87593424]	[585.48718262 544.33050537 0.91303873]	[487.9737854 541.83636475 0.69453418]	[441.8427124 544.38641357 0.70105386]	[469.99603271 708.54937744 0.78008395]	[4.82913147e+02 8.52242188e+02 8.31103086e-01]	[539.23413086 539.28845215 0.67542475]	[547.07611084 713.72119141 0.75844854]	[5.26417175e+02 6.85459290e+02 1.60316184e-01]	[459.76693726 257.19140625 0.88746095]	[487.97293091 257.19610596 0.88051134]	[439.21554565 236.64186096 0.75744641]	[511.07565308 236.53588867 0.84502631]	[5.44322876e+02 7.13802551e+02 1.10911973e-01]	[5.64813232e+02 7.13692993e+02 1.22558437e-01]	[0. 0. 0.]	[4.85381683e+02 8.93382202e+02 7.67741203e-01]	[4.64941895e+02 8.90792358e+02 7.61052847e-01]	[4.93045746e+02 8.60002991e+02 6.56415462e-01]
[477.6300354 275.08352661 0.84291172]	[480.11160278 316.17147827 0.91519547]	[400.80236816 316.14526367 0.86348569]	[374.9788208 436.62417603 0.86137396]	[380.21295166 554.62298584 0.86095899]	[544.50976562 318.58792114 0.88934857]	[585.42810059 431.55737305 0.87683266]	[585.48809814 544.32537842 0.91198766]	[487.97436523 541.82537842 0.69374269]	[441.84384155 544.3694458 0.70083594]	[469.99026489 708.54882812 0.77836782]	[4.82914795e+02 8.52226318e+02 8.31414938e-01]	[539.23016357 539.27941895 0.67299366]	[547.07513428 713.72808838 0.75712514]	[5.26417664e+02 6.85466736e+02 1.62861645e-01]	[459.76327515 257.1947937 0.8865431 ]	[487.97003174 257.20254517 0.8805542 ]	[439.21704102 236.64968872 0.74902314]	[511.07574463 236.54577637 0.84123749]	[5.44325256e+02 7.13825378e+02 1.11935280e-01]	[5.64814087e+02 7.13710205e+02 1.25686139e-01]	[0. 0. 0.]	[4.85382446e+02 8.93377197e+02 7.67726362e-01]	[4.64948547e+02 8.90782104e+02 7.57764578e-01]	[4.93049805e+02 8.59973999e+02 6.57731175e-01]
[480.12307739 277.49801636 0.87082064]	[477.71841431 318.57043457 0.90579629]	[400.77633667 318.57006836 0.85531336]	[374.97857666 439.09860229 0.86933661]	[380.18060303 554.68743896 0.85666716]	[544.48376465 318.61560059 0.89077985]	[585.4230957 434.11190796 0.87557876]	[585.48706055 544.33953857 0.91536504]	[488.00546265 541.871521 0.68997765]	[441.86352539 544.41412354 0.69295758]	[472.54101562 708.5859375 0.77118838]	[4.82921021e+02 8.52206482e+02 8.30612779e-01]	[539.26519775 539.30322266 0.68001473]	[549.51379395 716.3192749 0.75076014]	[5.21320862e+02 7.03452454e+02 2.12842733e-01]	[462.22805786 259.66741943 0.8706224 ]	[490.50256348 259.64358521 0.86403328]	[439.28015137 239.11872864 0.73437369]	[511.08251953 236.59031677 0.81454146]	[5.41921875e+02 7.29043030e+02 1.03738986e-01]	[5.62312683e+02 7.24010559e+02 1.01014510e-01]	[0. 0. 0.]	[4.85404510e+02 8.93371338e+02 7.64827549e-01]	[4.67412262e+02 8.90772522e+02 7.57659078e-01]	[4.90543915e+02 8.59948364e+02 6.62403643e-01]
[475.09210205 277.5944519 0.84252954]	[477.69342041 318.64163208 0.90369165]	[400.77362061 318.61914062 0.85874599]	[372.54650879 439.1980896 0.88429672]	[380.18313599 557.2545166 0.87916768]	[544.48602295 318.6796875 0.88812 ]	[585.39581299 434.10144043 0.87860775]	[585.48980713 544.36688232 0.91119194]	[487.97705078 541.87561035 0.68778002]	[441.84976196 544.42199707 0.69294417]	[472.572052 708.70178223 0.77080208]	[4.82916443e+02 8.52244202e+02 8.33395422e-01]	[539.21936035 539.30804443 0.67418057]	[549.53515625 713.7935791 0.7560274 ]	[5.21380554e+02 7.08566406e+02 2.12498486e-01]	[459.64944458 262.16436768 0.84365475]	[485.43475342 262.20346069 0.86265725]	[439.18896484 239.16316223 0.68299711]	[508.55032349 239.07298279 0.82507032]	[5.44253357e+02 7.26642517e+02 1.10487238e-01]	[5.62317505e+02 7.24011169e+02 1.09109461e-01]	[0. 0. 0.]	[4.85392883e+02 8.93384399e+02 7.62150407e-01]	[4.67401154e+02 8.90785706e+02 7.56298482e-01]	[4.90530243e+02 8.59990601e+02 6.57485843e-01]
[472.56317139 280.11804199 0.80879271]	[477.70928955 321.15029907 0.89147919]	[400.74987793 318.75473022 0.85158497]	[369.98770142 439.24633789 0.86724126]	[380.11132812 559.76470947 0.88049304]	[544.50598145 321.16427612 0.86957884]	[585.39434814 436.67553711 0.89584255]	[585.50299072 544.47589111 0.89757735]	[485.47311401 544.45428467 0.69685429]	[441.80569458 549.52038574 0.67596787]	[472.5987854 713.73480225 0.75824749]	[4.82917542e+02 8.52211975e+02 8.39114308e-01]	[536.66998291 541.8706665 0.67303693]	[549.55645752 713.77935791 0.7633279 ]	[5.21411987e+02 7.08548767e+02 1.92927837e-01]	[457.1953125 267.28051758 0.82126117]	[482.97155762 267.34469604 0.86286944]	[439.14764404 241.68258667 0.62035304]	[508.51733398 241.67189026 0.83309996]	[5.44279358e+02 7.29056396e+02 1.05077431e-01]	[5.62321655e+02 7.26443115e+02 1.02217250e-01]	[0. 0. 0.]	[4.85398590e+02 8.93374451e+02 7.60033667e-01]	[4.67405945e+02 8.90769043e+02 7.51119137e-01]	[4.90518372e+02 8.57470032e+02 6.62770629e-01]
[477.60150146 280.24365234 0.81170434]	[477.73883057 321.23034668 0.8817175 ]	[400.74932861 321.17581177 0.85056508]	[369.96929932 441.6762085 0.86212176]	[380.10372925 562.23388672 0.88821423]	[544.52478027 321.24139404 0.84672987]	[585.37927246 439.07833862 0.89680731]	[585.5088501 544.51281738 0.89114159]	[485.46749878 544.45532227 0.69671249]	[441.82565308 547.02740479 0.67757136]	[475.17547607 716.25848389 0.76406896]	[4.82920288e+02 8.52205322e+02 8.41235280e-01]	[534.16235352 541.9006958 0.66822284]	[549.56542969 716.31878662 0.75709164]	[5.21301941e+02 7.13700195e+02 2.60999888e-01]	[459.68701172 269.92108154 0.84836888]	[485.3999939 269.87124634 0.85904557]	[439.18170166 241.71957397 0.69327551]	[508.53814697 241.6555481 0.83276361]	[5.41781799e+02 7.29265503e+02 1.18216000e-01]	[5.59795044e+02 7.26637695e+02 1.05263650e-01]	[0. 0. 0.]	[4.85410248e+02 8.93385193e+02 7.61038184e-01]	[4.67422546e+02 8.90777954e+02 7.52112031e-01]	[4.90509796e+02 8.57468628e+02 6.67181671e-01]
[477.60641479 282.76098633 0.80172312]	[480.12307739 323.74899292 0.87338823]	[400.73223877 321.24075317 0.84294587]	[369.92303467 441.7281189 0.86126781]	[380.10220337 562.30157471 0.90481704]	[546.92181396 323.74972534 0.83194816]	[585.37780762 439.17202759 0.91924489]	[585.49829102 546.95715332 0.88232839]	[487.92895508 549.53912354 0.67563438]	[441.88095093 554.68182373 0.66944396]	[477.66165161 718.85986328 0.77144217]	[4.82917816e+02 8.52201233e+02 8.43461931e-01]	[536.65789795 544.47094727 0.66333681]	[552.06567383 718.89678955 0.76414013]	[5.21373840e+02 7.03440735e+02 1.92760363e-01]	[459.67926025 272.40734863 0.86322778]	[485.40133667 272.37414551 0.86806059]	[439.17840576 244.27656555 0.70309478]	[511.03622437 241.6598053 0.83703625]	[5.44365784e+02 7.29067383e+02 1.45646572e-01]	[5.62377014e+02 7.26472168e+02 1.44621029e-01]	[0. 0. 0.]	[4.85444611e+02 8.93378113e+02 7.66599953e-01]	[4.67446808e+02 8.90771240e+02 7.52982140e-01]	[4.90505371e+02 8.57458618e+02 6.68304563e-01]
[477.60733032 282.75842285 0.80239153]	[480.12161255 323.74493408 0.87407202]	[400.73614502 321.23895264 0.84399801]	[369.92440796 441.72564697 0.85954714]	[380.10549927 562.30328369 0.90521389]	[546.91925049 323.7479248 0.83323652]	[585.37615967 439.16897583 0.91795182]	[585.49920654 546.95526123 0.88226116]	[487.92373657 549.52252197 0.67644864]	[441.88220215 554.66705322 0.66919196]	[477.66329956 718.85522461 0.77158403]	[4.82919067e+02 8.52241272e+02 8.41877162e-01]	[536.64819336 544.45440674 0.66236806]	[552.07275391 718.88824463 0.7628206 ]	[5.23795654e+02 7.05967163e+02 1.95390061e-01]	[459.68658447 272.4125061 0.86331946]	[485.39486694 272.3817749 0.86899436]	[439.19406128 246.75434875 0.71412516]	[511.00875854 241.69578552 0.83531719]	[5.44362427e+02 7.29077576e+02 1.45738378e-01]	[5.62374634e+02 7.26482056e+02 1.45112365e-01]	[0. 0. 0.]	[4.85452576e+02 8.93389160e+02 7.63644576e-01]	[4.67451080e+02 8.90788330e+02 7.54152477e-01]	[4.90498535e+02 8.59969299e+02 6.63686752e-01]
[477.59249878 285.26803589 0.79621899]	[480.12496948 326.28463745 0.85862911]	[400.74145508 323.71905518 0.83099639]	[369.89257812 441.81359863 0.85261428]	[380.109375 562.40551758 0.91283041]	[544.53912354 326.2902832 0.81852841]	[585.38848877 439.2539978 0.92549366]	[585.47674561 547.06469727 0.87075269]	[487.96661377 552.08551025 0.66926956]	[444.31365967 557.24530029 0.66664016]	[477.74673462 718.87451172 0.78435767]	[4.82922699e+02 8.49779358e+02 8.40741932e-01]	[536.65203857 546.9552002 0.65560091]	[549.565979 723.90643311 0.78274894]	[5.23820435e+02 7.00912720e+02 2.31142178e-01]	[459.66036987 272.43997192 0.86324358]	[485.40734863 272.40771484 0.87434763]	[439.19754028 246.75453186 0.65357673]	[511.00549316 244.26402283 0.81813329]	[5.44305908e+02 7.29049622e+02 1.74078599e-01]	[5.62304688e+02 7.26426758e+02 1.66950613e-01]	[0. 0. 0.]	[4.85465607e+02 8.93388306e+02 7.62263894e-01]	[4.67469452e+02 8.90774170e+02 7.47858047e-01]	[4.90487549e+02 8.57401672e+02 6.73891664e-01]
[477.66384888 287.87155151 0.80312663]	[480.13671875 328.840271 0.86235178]	[400.74371338 323.8132019 0.82262808]	[367.42184448 441.85360718 0.85590094]	[380.11880493 564.83782959 0.92561597]	[546.93029785 328.91619873 0.81951022]	[585.39044189 441.68817139 0.92614776]	[585.47503662 549.55621338 0.85740018]	[487.92584229 552.07635498 0.66934484]	[441.90432739 557.24176025 0.67056262]	[477.73495483 721.36645508 0.78976387]	[4.82927551e+02 8.49712646e+02 8.39972615e-01]	[534.12896729 546.94110107 0.64707488]	[549.55535889 721.45916748 0.7796554 ]	[5.26474854e+02 6.98290222e+02 1.34898558e-01]	[459.69836426 274.92495728 0.87786114]	[485.48690796 274.87966919 0.87896734]	[439.17422485 246.82011414 0.68622518]	[511.06622314 244.2706604 0.79882437]	[5.44499512e+02 7.26639709e+02 1.50668949e-01]	[5.62507019e+02 7.26457520e+02 1.65608734e-01]	[5.23946045e+02 6.98330322e+02 7.39485994e-02]	[4.85475525e+02 8.93376465e+02 7.65652120e-01]	[4.67484253e+02 8.90751099e+02 7.43386149e-01]	[4.90511688e+02 8.54879944e+02 6.70852125e-01]
[477.59616089 290.41342163 0.8042028 ]	[480.10357666 328.9083252 0.84447783]	[400.71765137 326.33825684 0.81460595]	[369.90454102 441.86669922 0.85144365]	[380.10159302 564.92767334 0.91717541]	[544.53863525 331.4258728 0.81685156]	[585.3425293 441.80514526 0.92342287]	[585.39746094 557.20166016 0.86152148]	[485.48605347 552.12579346 0.66926724]	[444.30245972 559.74237061 0.66554391]	[480.11761475 721.38665771 0.78913462]	[4.82906891e+02 8.52177551e+02 8.45615864e-01]	[531.58447266 547.00244141 0.64261848]	[549.51269531 723.9519043 0.80911452]	[5.23820557e+02 7.03405090e+02 1.95851415e-01]	[459.63973999 274.99328613 0.89004672]	[485.42962646 274.94494629 0.88828194]	[439.10610962 246.82583618 0.65649414]	[511.00610352 249.32809448 0.80276811]	[5.44419556e+02 7.29087769e+02 1.53138414e-01]	[5.62392517e+02 7.26499817e+02 1.54402509e-01]	[0. 0. 0.]	[4.87956299e+02 8.93389893e+02 7.67725766e-01]	[4.69970917e+02 8.90787598e+02 7.50007153e-01]	[4.87988464e+02 8.57424805e+02 6.75429165e-01]
[477.66546631 290.41427612 0.82018709]	[477.73641968 331.40811157 0.83970404]	[400.71133423 326.37149048 0.80941951]	[369.96038818 441.90228271 0.84636533]	[377.75610352 564.9385376 0.91917866]	[544.53259277 331.46878052 0.81473827]	[585.33056641 441.85791016 0.91437227]	[585.3614502 559.75683594 0.87814671]	[487.93490601 554.65362549 0.66771442]	[444.328125 559.75427246 0.6663543 ]	[480.11505127 718.88262939 0.78371477]	[4.82913116e+02 8.52189880e+02 8.46139967e-01]	[534.11413574 549.51861572 0.64027286]	[549.49890137 724.01660156 0.81170678]	[5.23970520e+02 7.00880554e+02 2.02015474e-01]	[459.68417358 275.04605103 0.90943485]	[485.48001099 274.94476318 0.88314408]	[439.11019897 251.84306335 0.64232004]	[511.04498291 249.32853699 0.80101377]	[5.44476440e+02 7.29088562e+02 1.91689268e-01]	[5.62423767e+02 7.26495544e+02 2.06689447e-01]	[0. 0. 0.]	[4.87961426e+02 8.93402527e+02 7.67767072e-01]	[4.69977509e+02 8.90804565e+02 7.52602220e-01]	[4.87996429e+02 8.57437317e+02 6.77540302e-01]
[475.16793823 292.87200928 0.80337119]	[477.73446655 331.42324829 0.84112835]	[400.71762085 328.85174561 0.80759788]	[369.91567993 444.34771729 0.82794511]	[377.75888062 564.95855713 0.91076189]	[544.52600098 333.9335022 0.82068408]	[582.99884033 441.86849976 0.91378468]	[582.99749756 559.82244873 0.88056099]	[485.484375 554.6897583 0.67399311]	[441.90237427 559.78637695 0.66401839]	[480.13394165 721.44256592 0.78984082]	[4.82900513e+02 8.52245117e+02 8.51805925e-01]	[531.62493896 549.55255127 0.6362325 ]	[549.51098633 726.49798584 0.82414711]	[5.23924622e+02 7.03425781e+02 2.62905121e-01]	[459.63174438 275.06295776 0.89573193]	[485.39642334 274.97607422 0.89156812]	[439.1088562 249.36576843 0.5832063 ]	[511.01968384 251.8235321 0.81730366]	[5.44422546e+02 7.29177002e+02 1.76161230e-01]	[5.62410645e+02 7.26566956e+02 1.90207124e-01]	[0. 0. 0.]	[4.88011688e+02 8.93438049e+02 7.59916306e-01]	[4.70003265e+02 8.90851990e+02 7.50323176e-01]	[4.87977905e+02 8.59974548e+02 6.83951855e-01]
[475.1751709 292.91101074 0.80768317]	[477.72613525 331.48123169 0.84416252]	[400.72186279 328.90768433 0.80706596]	[369.88787842 444.36315918 0.82428032]	[377.73205566 564.99932861 0.90418684]	[544.50622559 333.98800659 0.82835066]	[582.98529053 441.90359497 0.90547562]	[582.97198486 562.27484131 0.88728791]	[485.45050049 554.66345215 0.67305094]	[441.87356567 559.76391602 0.65889996]	[480.14096069 721.456604 0.78558713]	[482.90072632 852.24468994 0.85238779]	[531.5713501 549.50689697 0.63580871]	[547.05200195 726.51916504 0.83059019]	[5.23821411e+02 7.05987427e+02 3.00776660e-01]	[459.64004517 275.11001587 0.90092981]	[485.43807983 275.03369141 0.89137501]	[439.07861328 251.83982849 0.60538316]	[511.04699707 251.85064697 0.80857468]	[5.44335754e+02 7.29227417e+02 1.77006051e-01]	[5.62324036e+02 7.26586853e+02 1.81590810e-01]	[0. 0. 0.]	[4.90501556e+02 8.93441528e+02 7.60310352e-01]	[4.70025726e+02 8.93219238e+02 7.50792146e-01]	[4.87969879e+02 8.59963684e+02 6.87018692e-01]
[477.66122437 292.9588623 0.82516927]	[477.71612549 333.96417236 0.85109377]	[400.71405029 331.46252441 0.81523198]	[367.40093994 444.36346436 0.82891428]	[377.72814941 565.02142334 0.90021342]	[544.49725342 334.06799316 0.83944821]	[582.9864502 444.34341431 0.89805031]	[582.96179199 562.31506348 0.89252937]	[485.40994263 557.21374512 0.68293428]	[441.8215332 559.82733154 0.66898429]	[477.73388672 721.45062256 0.77920753]	[4.82910187e+02 8.52239868e+02 8.48908246e-01]	[531.53662109 549.58068848 0.63550127]	[549.49481201 726.48138428 0.83519489]	[5.23881287e+02 7.03456299e+02 2.58608818e-01]	[459.69720459 277.49404907 0.90796238]	[487.91958618 275.07382202 0.8797788 ]	[439.10293579 251.86447144 0.6457904 ]	[513.5713501 251.86366272 0.80934012]	[5.44411438e+02 7.29141724e+02 1.80480570e-01]	[5.62386047e+02 7.26537842e+02 1.90022618e-01]	[0. 0. 0.]	[4.88021271e+02 8.93443726e+02 7.62019634e-01]	[4.70013000e+02 8.93218262e+02 7.53725469e-01]	[4.87994110e+02 8.59957642e+02 6.84267998e-01]
[477.65505981 295.39550781 0.82746267]	[477.71218872 334.00045776 0.85323262]	[400.70669556 331.48205566 0.81373167]	[367.37585449 444.37097168 0.82737744]	[377.70153809 565.04370117 0.90030211]	[544.48931885 336.46035767 0.83851635]	[582.99194336 444.37301636 0.8939774 ]	[582.96826172 562.33496094 0.89644378]	[485.41442871 557.24273682 0.68494731]	[441.8147583 559.83447266 0.6735363 ]	[480.10443115 723.94604492 0.78462875]	[4.82914124e+02 8.52232788e+02 8.49999249e-01]	[531.58666992 552.0970459 0.63570374]	[549.53948975 726.55560303 0.82909203]	[5.23865723e+02 7.03486450e+02 2.69527346e-01]	[459.66107178 277.56390381 0.90148282]	[485.48876953 275.12567139 0.87538254]	[436.67987061 251.96592712 0.62699842]	[511.05142212 251.90031433 0.83154017]	[5.44410889e+02 7.29181091e+02 1.75718009e-01]	[5.62409119e+02 7.26565552e+02 1.86781079e-01]	[5.11044495e+02 6.90679504e+02 1.41365111e-01]	[4.90494843e+02 8.93434570e+02 7.66144753e-01]	[4.70023865e+02 8.90849915e+02 7.56612539e-01]	[4.87992340e+02 8.59944641e+02 6.85050309e-01]
[475.16738892 295.4024353 0.82319748]	[477.70510864 334.02496338 0.85445881]	[400.70568848 333.9331665 0.81237298]	[364.86297607 444.39657593 0.83124352]	[377.67953491 565.02191162 0.90740603]	[544.48571777 336.48547363 0.83800268]	[582.98895264 444.40463257 0.89338553]	[582.9588623 562.36566162 0.89659929]	[485.43649292 557.25061035 0.68010569]	[441.82446289 559.83355713 0.67273951]	[477.74453735 723.98291016 0.78897679]	[4.82919556e+02 8.52268250e+02 8.50644708e-01]	[534.09246826 552.12908936 0.63247263]	[549.53924561 726.64135742 0.82281208]	[5.23869507e+02 7.06000183e+02 2.51411915e-01]	[459.61703491 277.56204224 0.89266932]	[485.45291138 277.47555542 0.88006645]	[436.67102051 254.44030762 0.63378704]	[511.06344604 251.97085571 0.83929515]	[5.44395752e+02 7.29236511e+02 1.68234691e-01]	[5.62414368e+02 7.26619263e+02 1.79615080e-01]	[0. 0. 0.]	[4.90491913e+02 8.95838928e+02 7.63439357e-01]	[4.70014771e+02 8.93230408e+02 7.60112584e-01]	[4.88000214e+02 8.60003296e+02 6.85661316e-01]
[477.6053772 293.02261353 0.81748307]	[477.6651001 334.03979492 0.8523857 ]	[400.68640137 333.94284058 0.81703359]	[364.85009766 444.41131592 0.82968879]	[377.66043091 565.00823975 0.91000038]	[544.47253418 336.5078125 0.84908932]	[582.97680664 446.87237549 0.87843651]	[582.95562744 562.35900879 0.89356875]	[485.39828491 559.72711182 0.69218862]	[441.80352783 562.30615234 0.67985618]	[480.12091064 723.9107666 0.77863997]	[4.82917480e+02 8.52264221e+02 8.47937107e-01]	[531.55255127 552.12219238 0.63920528]	[549.54077148 729.03619385 0.81970471]	[5.26431519e+02 7.06038330e+02 2.65989304e-01]	[459.65582275 277.55575562 0.89575559]	[485.47427368 277.48336792 0.87674111]	[439.07827759 254.49681091 0.67781234]	[513.56640625 254.36380005 0.81780505]	[5.44435303e+02 7.29260559e+02 1.85228229e-01]	[5.62418823e+02 7.26667297e+02 2.03828976e-01]	[5.16215393e+02 6.95753845e+02 1.37123272e-01]	[4.90497467e+02 8.95843079e+02 7.57883310e-01]	[4.70016541e+02 8.93233826e+02 7.56491005e-01]	[4.87999207e+02 8.59999756e+02 6.84700489e-01]
[477.63742065 295.40597534 0.82134616]	[477.65325928 336.4354248 0.85571611]	[400.67495728 333.97955322 0.8224808 ]	[364.83096313 444.41122437 0.83293521]	[377.63278198 565.00299072 0.912494 ]	[544.4574585 336.54086304 0.85700738]	[582.96466064 446.88937378 0.87860399]	[582.93353271 562.35522461 0.89394772]	[485.3999939 559.76416016 0.69951338]	[441.79458618 562.3324585 0.68425828]	[480.14511108 723.97198486 0.78937739]	[4.82920624e+02 8.52285278e+02 8.46335113e-01]	[531.5557251 554.65380859 0.64332765]	[549.50958252 729.04980469 0.81621981]	[5.23925049e+02 7.06035278e+02 2.65577823e-01]	[459.67333984 277.58410645 0.89649808]	[485.49493408 277.48605347 0.86968148]	[436.69598389 254.54182434 0.69752789]	[513.60137939 251.97438049 0.82426119]	[5.44422546e+02 7.29300598e+02 1.94611534e-01]	[5.62407166e+02 7.29017273e+02 2.11062744e-01]	[5.16167603e+02 6.95787476e+02 1.35578126e-01]	[4.88014618e+02 8.95839661e+02 7.58683383e-01]	[4.70000763e+02 8.93229065e+02 7.57799149e-01]	[4.88006042e+02 8.62495972e+02 6.84022427e-01]
[475.1751709 295.44403076 0.82804942]	[477.62533569 336.45315552 0.85911936]	[400.65353394 334.00909424 0.82765001]	[364.83959961 444.44772339 0.82582098]	[377.60067749 565.0201416 0.90511936]	[544.44055176 336.56036377 0.8668291 ]	[582.95043945 446.92007446 0.87685716]	[582.92297363 562.39404297 0.88979709]	[485.37631226 559.78820801 0.70310134]	[441.77511597 562.36676025 0.68824345]	[480.14608765 723.99560547 0.80105615]	[4.82920563e+02 8.52278992e+02 8.47456813e-01]	[529.07183838 554.67333984 0.64062601]	[549.50994873 729.10015869 0.81597471]	[5.23916809e+02 7.06043335e+02 2.79847741e-01]	[459.65078735 277.61016846 0.89471829]	[485.47302246 277.5289917 0.87897432]	[436.67150879 254.49055481 0.65074718]	[513.61584473 254.36206055 0.83193845]	[5.44401245e+02 7.31652771e+02 1.83111772e-01]	[5.62400513e+02 7.29064453e+02 1.99525028e-01]	[5.16175537e+02 6.98304810e+02 1.38712078e-01]	[4.88014374e+02 8.95848816e+02 7.58946955e-01]	[4.69999664e+02 8.93233582e+02 7.57803082e-01]	[4.88009430e+02 8.62489563e+02 6.82258368e-01]
[477.6418457 295.49487305 0.8333497 ]	[477.5852356 336.47583008 0.85613579]	[400.63803101 334.05889893 0.8317616 ]	[364.85836792 446.90530396 0.82295161]	[377.57885742 565.0512085 0.89633214]	[544.41650391 336.60333252 0.87452185]	[582.92816162 446.96328735 0.87442863]	[582.88214111 562.42089844 0.88352513]	[485.35610962 562.27923584 0.70773715]	[441.77069092 562.41662598 0.69176674]	[480.15341187 724.00384521 0.80589658]	[4.82921204e+02 8.52276001e+02 8.46493602e-01]	[529.01367188 557.22381592 0.64883769]	[549.52142334 729.14123535 0.81070185]	[5.26478516e+02 7.08547913e+02 2.36655906e-01]	[459.67935181 277.67068481 0.88130009]	[487.94024658 277.57818604 0.8661617 ]	[439.08892822 254.58668518 0.64692366]	[511.09890747 254.40383911 0.81346327]	[5.44434326e+02 7.31679077e+02 1.73560426e-01]	[5.62441589e+02 7.29110413e+02 1.93172142e-01]	[0. 0. 0.]	[4.90486389e+02 8.95838318e+02 7.58968532e-01]	[4.70004364e+02 8.93228088e+02 7.57890284e-01]	[4.88005219e+02 8.60016357e+02 6.81955397e-01]
[475.13000488 295.56338501 0.82819557]	[475.16796875 336.50180054 0.86132473]	[400.63592529 336.46725464 0.84169996]	[364.86392212 446.9102478 0.82416558]	[377.58557129 567.44122314 0.89161092]	[544.42144775 336.62033081 0.874614 ]	[582.91821289 452.00280762 0.87113047]	[582.83380127 562.46740723 0.87905753]	[485.36853027 562.30084229 0.71015483]	[441.77484131 562.43218994 0.69426852]	[480.1293335 726.44946289 0.80692756]	[4.82931976e+02 8.52255493e+02 8.44623923e-01]	[529.01544189 557.26367188 0.64531112]	[549.53564453 729.10876465 0.81266314]	[5.34146973e+02 7.08656372e+02 2.05376327e-01]	[457.2171936 277.71115112 0.8633554 ]	[485.48815918 277.66647339 0.86423367]	[436.69940186 256.99859619 0.64837658]	[511.0949707 254.46791077 0.83340001]	[5.44481384e+02 7.29325256e+02 1.59023583e-01]	[5.64814026e+02 7.29140137e+02 1.84888437e-01]	[0. 0. 0.]	[4.90486359e+02 8.93443237e+02 7.62854517e-01]	[4.70008972e+02 8.93218628e+02 7.57168591e-01]	[4.90488281e+02 8.59988220e+02 6.80343091e-01]
[477.6619873 295.58728027 0.83669722]	[475.16867065 336.50808716 0.85924369]	[400.63873291 336.46917725 0.83682793]	[364.840271 446.95666504 0.82067508]	[377.57550049 567.46160889 0.88967001]	[544.41094971 336.63375854 0.87790656]	[582.90332031 452.05807495 0.86773777]	[582.815979 562.42376709 0.88102055]	[485.33856201 562.30297852 0.70937473]	[441.75588989 562.43554688 0.69255728]	[480.12185669 723.94677734 0.79069793]	[4.82946350e+02 8.52271301e+02 8.42722774e-01]	[528.96643066 557.2611084 0.65490782]	[549.54351807 729.11962891 0.80594134]	[5.31543701e+02 7.08639221e+02 2.71281987e-01]	[459.66549683 280.10900879 0.85872275]	[487.98678589 277.66378784 0.86302435]	[439.0668335 256.99700928 0.6907528 ]	[511.06182861 254.47315979 0.81622374]	[5.44456238e+02 7.31732666e+02 1.85132176e-01]	[5.62457275e+02 7.29160095e+02 2.11595103e-01]	[0. 0. 0.]	[4.88017456e+02 8.95843018e+02 7.62809634e-01]	[4.70015045e+02 8.93228760e+02 7.58313239e-01]	[4.90514160e+02 8.60007568e+02 6.82394087e-01]
[477.66983032 295.58435059 0.83795226]	[475.16525269 336.51150513 0.8596409 ]	[400.63909912 336.47045898 0.83757329]	[364.84011841 446.96908569 0.81938124]	[377.57312012 567.45953369 0.8901614 ]	[544.40344238 336.63739014 0.87858236]	[582.90686035 452.06866455 0.86935055]	[582.81933594 562.42919922 0.88255274]	[485.33883667 562.30834961 0.70981205]	[441.75906372 564.8581543 0.69277424]	[480.12051392 723.95056152 0.79038519]	[4.82944275e+02 8.52266479e+02 8.43634903e-01]	[528.96960449 559.72064209 0.65514445]	[549.53936768 729.12023926 0.80638647]	[5.29040771e+02 7.08621887e+02 2.77348518e-01]	[459.6791687 280.11218262 0.85991585]	[487.98773193 277.66345215 0.86318755]	[439.07376099 257.00747681 0.69281137]	[511.05795288 254.47550964 0.8164469 ]	[5.44446533e+02 7.31739868e+02 1.86754316e-01]	[5.62448975e+02 7.29161072e+02 2.11877570e-01]	[5.23872925e+02 7.05988586e+02 1.52934104e-01]	[4.88018921e+02 8.95846313e+02 7.62942195e-01]	[4.70017944e+02 8.93230530e+02 7.58224487e-01]	[4.90507385e+02 8.59997375e+02 6.83338404e-01]
[477.64779663 295.57962036 0.83451515]	[475.15261841 336.53756714 0.86193132]	[400.64825439 336.47317505 0.83681679]	[364.82278442 449.46853638 0.82033277]	[377.55914307 567.4576416 0.89190239]	[544.39788818 336.66424561 0.87970173]	[582.88519287 452.05709839 0.86716712]	[582.78997803 562.43457031 0.87645864]	[482.97042847 562.32635498 0.70890337]	[441.74783325 564.87896729 0.69060403]	[480.12283325 723.92425537 0.78663683]	[4.82953552e+02 8.52285950e+02 8.37688267e-01]	[526.53015137 559.75183105 0.66009218]	[549.56500244 729.18450928 0.79088956]	[5.28965332e+02 7.08549622e+02 2.84116805e-01]	[459.65625 277.73406982 0.8611064 ]	[487.98458862 277.66107178 0.866808 ]	[436.69830322 257.00241089 0.70052159]	[511.06814575 254.45555115 0.80984044]	[5.44446228e+02 7.31815186e+02 1.87687650e-01]	[5.62446472e+02 7.29185181e+02 2.15446874e-01]	[0. 0. 0.]	[4.90491669e+02 8.95854431e+02 7.58827209e-01]	[4.70019592e+02 8.93241272e+02 7.56572425e-01]	[4.90512512e+02 8.62493774e+02 6.79287374e-01]
[475.1446228 295.61776733 0.82789958]	[475.14666748 336.55609131 0.86352444]	[400.64453125 336.50109863 0.84036887]	[364.79406738 449.51260376 0.824081 ]	[377.55487061 567.47418213 0.88883162]	[544.39709473 336.67486572 0.88167143]	[582.87689209 452.05203247 0.86943364]	[580.36340332 564.83862305 0.86607414]	[482.94515991 562.355896 0.71453673]	[441.71728516 564.89855957 0.69120443]	[480.12362671 726.46398926 0.79815197]	[4.82950500e+02 8.52282104e+02 8.40155303e-01]	[526.4944458 559.78540039 0.66442961]	[552.07092285 729.23651123 0.78138614]	[5.29045349e+02 7.08545532e+02 2.47035816e-01]	[459.62567139 280.10333252 0.8591677 ]	[487.92016602 277.71893311 0.86365026]	[436.68643188 256.96905518 0.68784255]	[511.08807373 254.47918701 0.81708837]	[5.44479553e+02 7.31812378e+02 1.69589400e-01]	[5.64794800e+02 7.29212646e+02 1.98620155e-01]	[0. 0. 0.]	[4.90490601e+02 8.95857361e+02 7.60975540e-01]	[4.70017639e+02 8.93239624e+02 7.58272827e-01]	[4.90517487e+02 8.60012756e+02 6.77863955e-01]
[472.56613159 295.62585449 0.82646143]	[475.13687134 336.59616089 0.87103581]	[400.64611816 336.54656982 0.85062712]	[362.34329224 452.046875 0.82916582]	[377.5239563 570.02209473 0.8605063 ]	[544.3895874 336.69720459 0.88452196]	[582.8480835 452.05966187 0.86610657]	[580.27716064 564.8380127 0.85402757]	[482.89596558 562.34838867 0.72955132]	[441.67855835 564.90264893 0.69968539]	[480.13348389 726.503479 0.80948126]	[4.82955475e+02 8.52286438e+02 8.42052996e-01]	[526.45288086 559.77142334 0.67604303]	[554.70861816 731.64880371 0.78267694]	[5.31587158e+02 7.08605530e+02 2.53942579e-01]	[457.17614746 277.73532104 0.85414827]	[485.41033936 280.13314819 0.86984557]	[436.67684937 254.53804016 0.68627858]	[511.04858398 254.55596924 0.83890319]	[5.44565186e+02 7.34268494e+02 1.67345315e-01]	[5.64825256e+02 7.29255615e+02 2.04143360e-01]	[0. 0. 0.]	[4.90502441e+02 8.95846680e+02 7.68499076e-01]	[4.70038116e+02 8.93231873e+02 7.62955487e-01]	[4.90512695e+02 8.60008545e+02 6.83775187e-01]
[472.59588623 295.62545776 0.82247269]	[475.10571289 336.62252808 0.87026978]	[400.62887573 336.59191895 0.85391778]	[362.33624268 454.53887939 0.83086801]	[377.51092529 570.09051514 0.85078984]	[544.37841797 336.69735718 0.88134587]	[582.83197021 454.55236816 0.8634004 ]	[580.25445557 564.84692383 0.8491562 ]	[482.90206909 562.33599854 0.73456001]	[441.68530273 564.8850708 0.70449543]	[480.14413452 726.55200195 0.81458318]	[4.82953308e+02 8.52297363e+02 8.41298401e-01]	[526.45758057 559.76867676 0.67524755]	[557.21270752 731.64276123 0.79247493]	[5.31561890e+02 7.11133789e+02 2.42948338e-01]	[457.19543457 277.73480225 0.85057938]	[485.44512939 280.13943481 0.86552048]	[436.68161011 256.97937012 0.74164504]	[508.5418396 254.5896759 0.82766396]	[5.44593201e+02 7.34298279e+02 1.60027325e-01]	[5.64810242e+02 7.31649597e+02 1.95469946e-01]	[5.23836243e+02 7.06078247e+02 1.47589788e-01]	[4.90505890e+02 8.93439514e+02 7.69117177e-01]	[4.70034393e+02 8.93216553e+02 7.62293518e-01]	[4.90512421e+02 8.62493591e+02 6.85496747e-01]
[475.10421753 295.61129761 0.82549059]	[475.07754517 336.64181519 0.86596584]	[398.26358032 336.60687256 0.85480958]	[364.77090454 454.56665039 0.83009851]	[377.51107788 570.11779785 0.84728235]	[544.36401367 339.04415894 0.87746865]	[582.82092285 454.57345581 0.8638379 ]	[580.2434082 564.82647705 0.84602749]	[482.89440918 562.35046387 0.74159801]	[441.67926025 564.90570068 0.70612264]	[480.16091919 726.59881592 0.82855594]	[4.82943085e+02 8.52280945e+02 8.42385590e-01]	[526.440979 559.7878418 0.67942619]	[559.69580078 729.25256348 0.80132002]	[5.34093445e+02 7.11159363e+02 1.99184731e-01]	[459.62493896 280.09210205 0.8497802 ]	[485.46133423 280.11508179 0.86286235]	[436.67562866 256.99771118 0.76109904]	[508.5262146 254.55958557 0.82113957]	[5.46953918e+02 7.34316956e+02 1.43781483e-01]	[5.64846008e+02 7.31668579e+02 1.72058553e-01]	[0. 0. 0.]	[4.90508453e+02 8.93448059e+02 7.67818987e-01]	[4.70029938e+02 8.93218872e+02 7.60432184e-01]	[4.90490051e+02 8.60004700e+02 6.83461368e-01]
[472.5536499 295.63674927 0.82801104]	[475.06384277 336.64804077 0.86484933]	[398.26290894 336.60964966 0.85399616]	[364.77276611 454.57568359 0.82936114]	[377.52371216 572.59094238 0.85031015]	[544.34832764 336.69604492 0.87997419]	[582.80548096 452.07885742 0.85698271]	[580.25238037 562.45617676 0.84801853]	[482.87826538 562.33410645 0.73990941]	[441.6751709 564.89251709 0.70087999]	[480.14434814 726.58496094 0.82960212]	[4.82939697e+02 8.52327209e+02 8.38576138e-01]	[526.42034912 559.75775146 0.68033957]	[559.76074219 731.67095947 0.81044489]	[5.34160278e+02 7.08648682e+02 1.85218349e-01]	[457.16268921 280.10110474 0.8484354 ]	[485.41378784 280.14694214 0.86766088]	[436.63574219 256.99102783 0.73849475]	[508.52026367 254.55937195 0.81963074]	[5.47066223e+02 7.34287292e+02 1.34738669e-01]	[5.64876099e+02 7.31671021e+02 1.60775810e-01]	[0. 0. 0.]	[4.90520935e+02 8.95853882e+02 7.65736878e-01]	[4.70032837e+02 8.93241821e+02 7.60991573e-01]	[4.90492157e+02 8.62542786e+02 6.80910349e-01]
[472.56121826 295.62866211 0.83031929]	[475.06726074 336.64562988 0.86803108]	[398.25231934 336.6036377 0.85451734]	[362.35125732 454.59863281 0.83212632]	[377.54412842 572.63232422 0.85683686]	[544.3380127 336.68704224 0.88355559]	[582.80926514 452.05404663 0.85647672]	[580.26763916 562.44708252 0.85097319]	[482.89929199 562.38970947 0.73972809]	[441.68783569 564.95684814 0.70038259]	[477.74597168 726.53997803 0.81843543]	[4.82955475e+02 8.52324036e+02 8.34735453e-01]	[526.44311523 559.80822754 0.68258905]	[559.82659912 731.70935059 0.81978106]	[5.36679138e+02 7.08633301e+02 1.96315825e-01]	[457.17053223 277.73095703 0.85485655]	[485.41546631 280.14352417 0.87376267]	[436.65109253 257.05007935 0.789886 ]	[508.50991821 254.57312012 0.81860322]	[5.49494080e+02 7.34304871e+02 1.53677896e-01]	[5.64840759e+02 7.31644043e+02 1.75949693e-01]	[0. 0. 0.]	[4.90510590e+02 8.95852539e+02 7.64362156e-01]	[4.70031677e+02 8.93241638e+02 7.62109041e-01]	[4.90528137e+02 8.62543884e+02 6.80888295e-01]
[472.56030273 295.61416626 0.83172989]	[472.60568237 336.64526367 0.86528265]	[398.23736572 336.61633301 0.85647738]	[362.33242798 454.61456299 0.83735847]	[377.56329346 572.66809082 0.85652435]	[544.32629395 336.66546631 0.88082922]	[582.80126953 452.04412842 0.85494339]	[580.28509521 562.42626953 0.8569957 ]	[482.97207642 562.41339111 0.72986376]	[441.72979736 564.97875977 0.70239776]	[480.11578369 726.57000732 0.8230902 ]	[4.82949371e+02 8.52342346e+02 8.33962500e-01]	[526.54382324 562.27740479 0.67035174]	[562.2557373 731.67681885 0.83328098]	[5.36666931e+02 7.06065857e+02 1.82813421e-01]	[457.17980957 277.72573853 0.85844147]	[485.39840698 280.1378479 0.87805724]	[436.6444397 257.07171631 0.80731857]	[508.45611572 254.54786682 0.81464612]	[5.52097961e+02 7.34215393e+02 1.66398004e-01]	[5.64858337e+02 7.29202148e+02 1.88152075e-01]	[0. 0. 0.]	[4.90536011e+02 8.95862610e+02 7.64700353e-01]	[4.70045807e+02 8.93253479e+02 7.61864185e-01]	[4.90505554e+02 8.62556458e+02 6.82329118e-01]
[469.96966553 295.59106445 0.83287859]	[472.57321167 336.65914917 0.86228406]	[398.21554565 336.63235474 0.85689211]	[362.3444519 454.58740234 0.83146077]	[377.59896851 575.14526367 0.85682535]	[544.32983398 336.67016602 0.87725651]	[582.7956543 452.02288818 0.8540113 ]	[580.28918457 562.41589355 0.8597064 ]	[482.96063232 562.43078613 0.73720002]	[441.71240234 564.99005127 0.70713073]	[480.11624146 726.59265137 0.83436608]	[4.82952606e+02 8.52342468e+02 8.38532269e-01]	[526.53015137 562.30084229 0.67434788]	[562.35510254 731.64276123 0.8482942 ]	[5.41748657e+02 7.06045532e+02 1.62669882e-01]	[457.08868408 277.71261597 0.85048068]	[482.90307617 280.12838745 0.88680804]	[436.5987854 257.05307007 0.79325068]	[505.96783447 254.532547 0.85355687]	[5.54691223e+02 7.31699463e+02 1.49909854e-01]	[5.64946411e+02 7.29106323e+02 1.54717743e-01]	[0. 0. 0.]	[4.90523560e+02 8.95885742e+02 7.60138273e-01]	[4.70037720e+02 8.93265625e+02 7.60075927e-01]	[4.90505463e+02 8.62545654e+02 6.86108470e-01]
[467.44515991 295.60766602 0.84377337]	[472.54116821 336.65176392 0.85970151]	[398.18283081 336.63806152 0.86095804]	[362.33267212 454.60046387 0.83547443]	[377.59820557 575.14648438 0.8563987 ]	[544.33404541 336.65603638 0.8771202 ]	[582.78833008 449.52163696 0.85094529]	[580.34942627 562.35534668 0.86506557]	[482.95715332 562.3692627 0.73966789]	[441.69699097 564.93713379 0.71631449]	[480.12442017 726.56933594 0.83278716]	[4.82931244e+02 8.52341553e+02 8.41793120e-01]	[526.5456543 559.81219482 0.66952252]	[562.42547607 729.23431396 0.86178756]	[5.36718567e+02 7.00862915e+02 1.59752354e-01]	[454.64788818 277.7326355 0.84660715]	[482.85003662 280.15652466 0.89165026]	[436.56118774 257.09017944 0.7718907 ]	[505.93121338 254.5749054 0.85352266]	[5.57186401e+02 7.29325073e+02 1.52711287e-01]	[5.64980225e+02 7.26621155e+02 1.42580479e-01]	[0. 0. 0.]	[4.90514587e+02 8.95896118e+02 7.58348227e-01]	[4.70017212e+02 8.93266724e+02 7.57013738e-01]	[4.88018494e+02 8.62540039e+02 6.81790352e-01]
[469.98406982 295.52087402 0.83163679]	[470.04534912 336.62854004 0.85656333]	[398.16653442 336.62561035 0.86064386]	[362.32141113 454.61950684 0.83919924]	[377.63262939 572.67321777 0.86194623]	[544.296875 336.62045288 0.87340039]	[582.78363037 446.96124268 0.8553533 ]	[582.75732422 562.29644775 0.86956275]	[482.97805786 562.36273193 0.73501199]	[441.69787598 564.93914795 0.71304005]	[480.10623169 726.53009033 0.81624204]	[4.82928192e+02 8.52311707e+02 8.41918468e-01]	[529.01544189 559.80584717 0.66414243]	[564.87005615 729.21520996 0.8629216 ]	[5.41862488e+02 7.03448364e+02 1.53930634e-01]	[457.14089966 277.69033813 0.85788667]	[482.87405396 277.70294189 0.88690495]	[436.60360718 257.1479187 0.78552574]	[505.89147949 254.57015991 0.82314825]	[5.62181946e+02 7.31649353e+02 1.70222372e-01]	[5.70029114e+02 7.26637512e+02 1.41344041e-01]	[0. 0. 0.]	[4.90492737e+02 8.95889771e+02 7.59418249e-01]	[4.70003906e+02 8.93256470e+02 7.57199585e-01]	[4.90484039e+02 8.60017944e+02 6.73364282e-01]
[469.97570801 295.53543091 0.82737303]	[470.02206421 336.6312561 0.86046219]	[398.14474487 336.62225342 0.85855401]	[362.31994629 454.63162231 0.84105408]	[377.68511963 577.69512939 0.86743879]	[541.9395752 336.62265015 0.87421799]	[582.78399658 446.92977905 0.85996795]	[582.79077148 562.25836182 0.87248421]	[485.34036255 562.3795166 0.7307511 ]	[441.70013428 564.95001221 0.71257365]	[477.7326355 726.56134033 0.82326365]	[4.82928223e+02 8.52317017e+02 8.45247567e-01]	[529.0380249 559.81793213 0.66222107]	[564.93963623 729.22955322 0.86217529]	[5.44468689e+02 7.05956665e+02 1.65677935e-01]	[457.11721802 277.70300293 0.85177153]	[482.87115479 277.70959473 0.87926543]	[436.60375977 257.11611938 0.75663722]	[503.4967041 254.56826782 0.80611724]	[5.62322327e+02 7.31671814e+02 1.76626399e-01]	[5.77731750e+02 7.29092468e+02 1.50257602e-01]	[0. 0. 0.]	[4.88005219e+02 8.95882019e+02 7.63059616e-01]	[4.69987640e+02 8.93246460e+02 7.59405911e-01]	[4.90507629e+02 8.60018799e+02 6.71814442e-01]
[464.92425537 295.49008179 0.82911003]	[469.98605347 336.60317993 0.85989153]	[398.125 336.60873413 0.85116571]	[362.32269287 454.61776733 0.83689672]	[377.69784546 577.69403076 0.86765343]	[541.90740967 336.57519531 0.87156981]	[582.76757812 444.43438721 0.86534107]	[582.81359863 562.23065186 0.87339193]	[485.36968994 562.40930176 0.72734177]	[441.71118164 564.97515869 0.70828336]	[477.70455933 726.61248779 0.8271842 ]	[4.82923065e+02 8.52205078e+02 8.50719690e-01]	[531.53930664 562.28485107 0.66155642]	[565.06787109 731.66851807 0.8476221 ]	[5.44456482e+02 7.06086548e+02 1.01559237e-01]	[454.58242798 277.65634155 0.84728962]	[482.75195312 277.69692993 0.88164383]	[436.55258179 257.05551147 0.71427423]	[503.44662476 254.58584595 0.84371269]	[5.62479065e+02 7.29316101e+02 1.28103480e-01]	[5.82907043e+02 7.26659973e+02 1.24923110e-01]	[0. 0. 0.]	[4.87991394e+02 8.95862610e+02 7.69331634e-01]	[4.69988617e+02 8.90853333e+02 7.54383445e-01]	[4.90504761e+02 8.57378113e+02 6.79486156e-01]
[464.92868042 295.50323486 0.82757688]	[469.97103882 336.61706543 0.86530256]	[398.09179688 336.62078857 0.85042727]	[362.32653809 454.62698364 0.84025949]	[377.7255249 577.72052002 0.87343836]	[541.89929199 336.5793457 0.87463099]	[582.7822876 444.44055176 0.86758995]	[582.8548584 562.22387695 0.8727302 ]	[485.36450195 562.38342285 0.73063052]	[441.70663452 564.94580078 0.71815127]	[477.72247314 726.60137939 0.83138943]	[4.82923828e+02 8.52263000e+02 8.50041032e-01]	[531.54541016 559.83441162 0.6581828 ]	[567.57983398 729.22186279 0.8378967 ]	[5.54696411e+02 7.11200989e+02 1.36936411e-01]	[454.58743286 277.68383789 0.84211725]	[482.74285889 277.70303345 0.88621163]	[434.12091064 257.07211304 0.73043156]	[503.43334961 254.52389526 0.86424851]	[5.70126282e+02 7.31835754e+02 1.48373827e-01]	[5.87988159e+02 7.29139282e+02 2.06452891e-01]	[0. 0. 0.]	[4.87959930e+02 8.95846008e+02 7.72414267e-01]	[4.6995993e+02 8.9085437e+02 7.6147753e-01]	[4.90523071e+02 8.57459290e+02 6.75115645e-01]
[464.87078857 295.51324463 0.84004879]	[469.97137451 336.62838745 0.86534154]	[398.08590698 336.63296509 0.84943378]	[362.34832764 454.63339233 0.83484566]	[377.72885132 577.7310791 0.87338156]	[541.90039062 336.58465576 0.87191594]	[582.79919434 446.87063599 0.86910224]	[582.85418701 562.2166748 0.87259018]	[485.37243652 562.39361572 0.73310673]	[441.70623779 564.95733643 0.71808136]	[477.70516968 726.61590576 0.83356428]	[4.82931519e+02 8.52282104e+02 8.47070992e-01]	[531.5703125 562.26525879 0.65958416]	[572.5904541 729.1461792 0.82293004]	[5.62332275e+02 7.16265381e+02 1.50716618e-01]	[454.54953003 277.67160034 0.83856231]	[480.35116577 277.70965576 0.89170098]	[434.06747437 257.08093262 0.74142903]	[503.42950439 254.55400085 0.87636673]	[5.75198608e+02 7.31636841e+02 1.58060402e-01]	[5.90572876e+02 7.26612610e+02 2.30822653e-01]	[0. 0. 0.]	[4.87963684e+02 8.95873169e+02 7.66237438e-01]	[4.67491089e+02 8.93234070e+02 7.57847309e-01]	[4.90532867e+02 8.59948486e+02 6.75273180e-01]
[464.93890381 295.50115967 0.83394116]	[469.98959351 336.65698242 0.87248611]	[398.06625366 336.67443848 0.8427065 ]	[364.78018188 457.12216187 0.84485346]	[377.75335693 577.71185303 0.86639118]	[541.90045166 336.61090088 0.87834263]	[582.81665039 444.43045044 0.88036394]	[582.90240479 562.26757812 0.87846136]	[485.40689087 562.38928223 0.72947526]	[441.7286377 564.95593262 0.71777153]	[480.17514038 726.57275391 0.84053004]	[4.82930908e+02 8.52288635e+02 8.50499153e-01]	[534.11584473 559.8236084 0.66689515]	[575.15301514 729.0982666 0.78198719]	[5.75193237e+02 7.08583313e+02 3.37924719e-01]	[454.57357788 277.6675415 0.83685613]	[482.75091553 277.68200684 0.90379971]	[434.02008057 257.04483032 0.75158799]	[503.46182251 254.44963074 0.85446739]	[6.00790894e+02 7.31647644e+02 3.41627687e-01]	[6.03282654e+02 7.26541626e+02 4.68314052e-01]	[0. 0. 0.]	[4.87969452e+02 8.95875427e+02 7.61915684e-01]	[4.69966461e+02 8.93240784e+02 7.55417764e-01]	[4.90501129e+02 8.59948486e+02 6.75118446e-01]
[464.93829346 295.50198364 0.83513677]	[469.99362183 336.64599609 0.87286121]	[398.07373047 336.66516113 0.84377217]	[364.77883911 457.12149048 0.84462404]	[377.74990845 577.71258545 0.86651403]	[541.89447021 336.60140991 0.87863392]	[582.82104492 444.4354248 0.88052619]	[582.89910889 562.26055908 0.87734294]	[485.40786743 562.38781738 0.72929186]	[441.73248291 564.95184326 0.71777159]	[480.17059326 726.57073975 0.83900142]	[4.82930328e+02 8.52282104e+02 8.51091743e-01]	[534.11138916 559.82397461 0.66747272]	[572.67834473 729.10351562 0.78211939]	[5.75191895e+02 7.08595093e+02 3.39369863e-01]	[454.57250977 277.66784668 0.8366099 ]	[482.75177002 277.68331909 0.90414208]	[434.01986694 257.03964233 0.75222909]	[503.45953369 254.44984436 0.85540676]	[6.00797974e+02 7.31657227e+02 3.44373584e-01]	[6.03281311e+02 7.26551819e+02 4.70575422e-01]	[0. 0. 0.]	[4.87966339e+02 8.95872986e+02 7.62340486e-01]	[4.69966278e+02 8.93239624e+02 7.56026864e-01]	[4.90503693e+02 8.59940186e+02 6.74126327e-01]
[467.4956665 295.55718994 0.84020865]	[469.99203491 336.66174316 0.87310714]	[398.07223511 336.68844604 0.84357715]	[364.76501465 457.1534729 0.84661126]	[377.73809814 577.68640137 0.86370999]	[541.89440918 336.61102295 0.88226712]	[582.84796143 446.92852783 0.87665552]	[582.92602539 562.29071045 0.88269937]	[485.45010376 562.32714844 0.7179352 ]	[441.78106689 564.88934326 0.71840125]	[480.21749878 726.58312988 0.85111028]	[4.82944977e+02 8.52265686e+02 8.49215090e-01]	[534.13891602 559.76379395 0.6595248 ]	[572.65411377 729.15716553 0.78008699]	[5.75218445e+02 7.06093933e+02 3.38359207e-01]	[457.08834839 280.11453247 0.8342551 ]	[482.81735229 277.71627808 0.9013043 ]	[434.04852295 257.12832642 0.75103933]	[503.46127319 254.49180603 0.85049808]	[6.00789856e+02 7.29285095e+02 3.35744262e-01]	[6.00856812e+02 7.26541443e+02 4.66337770e-01]	[0. 0. 0.]	[4.87953461e+02 8.95876221e+02 7.67288268e-01]	[4.69970306e+02 8.93231506e+02 7.56464243e-01]	[4.90525146e+02 8.57439087e+02 6.75964773e-01]
[467.46362305 297.98944092 0.85496432]	[470.00479126 339.04846191 0.87471092]	[398.08889771 339.07980347 0.85124785]	[364.7986145 457.21133423 0.84815443]	[380.10263062 577.76678467 0.87367988]	[541.90484619 336.67221069 0.88671494]	[582.87231445 449.45562744 0.87329888]	[582.93756104 562.33721924 0.89101124]	[485.47393799 562.33209229 0.71881253]	[441.80502319 564.8949585 0.71863151]	[480.24185181 726.62756348 0.85087144]	[4.82955200e+02 8.52275330e+02 8.42967749e-01]	[534.18023682 559.76422119 0.66932875]	[575.17999268 729.09741211 0.75073844]	[5.75174255e+02 7.08526367e+02 3.87865603e-01]	[454.63342285 280.2220459 0.82791758]	[482.79144287 280.17523193 0.90510345]	[434.099823 259.61114502 0.72798777]	[503.43725586 256.99304199 0.86613399]	[6.00860657e+02 7.31706360e+02 4.12329525e-01]	[6.03376099e+02 7.26548828e+02 5.45719206e-01]	[0. 0. 0.]	[4.85481934e+02 8.95866577e+02 7.68249393e-01]	[4.67487610e+02 8.93221558e+02 7.56066561e-01]	[4.90546204e+02 8.59936890e+02 6.72324061e-01]
[467.43441772 295.65945435 0.85358787]	[470.02279663 339.05703735 0.87756616]	[398.10635376 339.09350586 0.85397673]	[362.34954834 457.2053833 0.85522592]	[377.74752808 577.77508545 0.87199003]	[541.91235352 336.67822266 0.88612282]	[582.86663818 449.46377563 0.87289786]	[582.92431641 562.35351562 0.88555574]	[485.45840454 562.33239746 0.71766543]	[441.80911255 564.89587402 0.7159735 ]	[480.256073 726.65270996 0.85672539]	[4.82953552e+02 8.52277710e+02 8.45286667e-01]	[534.13146973 559.76153564 0.66330367]	[575.20721436 729.18322754 0.76063955]	[5.72612854e+02 7.08646301e+02 3.28528434e-01]	[454.63867188 280.20895386 0.8332532 ]	[482.76904297 280.19549561 0.90638596]	[436.54067993 259.63806152 0.72557318]	[503.45410156 257.02932739 0.86895788]	[6.00777405e+02 7.31773987e+02 3.32793742e-01]	[6.00895020e+02 7.29037598e+02 4.60996091e-01]	[0. 0. 0.]	[4.85479492e+02 8.95877563e+02 7.67895460e-01]	[4.67483917e+02 8.93226135e+02 7.55935311e-01]	[4.90545471e+02 8.59939758e+02 6.73556387e-01]
[469.98168945 298.02502441 0.84452552]	[470.04040527 339.07504272 0.8728323 ]	[398.11825562 339.11553955 0.85036665]	[364.78942871 457.17321777 0.84774965]	[377.74185181 580.22607422 0.87447929]	[541.9432373 336.70184326 0.88617229]	[582.87799072 449.50595093 0.87274349]	[582.93487549 562.36456299 0.88912129]	[485.45831299 562.35345459 0.71229899]	[441.80148315 564.9130249 0.71077389]	[480.28079224 726.63671875 0.86593616]	[4.82952454e+02 8.52280334e+02 8.44127476e-01]	[534.13806152 559.77374268 0.66504782]	[572.63879395 731.73083496 0.73840553]	[5.72585632e+02 7.08659729e+02 3.11888367e-01]	[457.11984253 282.68548584 0.82673699]	[482.82772827 280.22698975 0.89795005]	[436.58477783 259.66769409 0.69698679]	[503.50036621 257.02182007 0.85528618]	[5.98287170e+02 7.34309082e+02 3.24236482e-01]	[6.00793884e+02 7.29139771e+02 4.58059758e-01]	[0. 0. 0.]	[4.87919891e+02 8.95867371e+02 7.68127918e-01]	[4.67487366e+02 8.93222290e+02 7.55796254e-01]	[4.90541260e+02 8.59945251e+02 6.73216283e-01]
[469.98983765 298.05841064 0.84190381]	[472.52752686 339.10522461 0.87234378]	[398.13705444 339.14068604 0.85175967]	[364.81008911 457.1864624 0.84906119]	[377.7232666 580.25170898 0.87740695]	[544.31604004 339.07336426 0.88732833]	[582.87835693 449.51873779 0.87038493]	[582.93261719 562.36773682 0.88859057]	[485.43283081 562.32775879 0.71415985]	[441.79440308 564.8918457 0.71055102]	[480.35443115 726.57647705 0.86437172]	[4.82970978e+02 8.52293945e+02 8.38103235e-01]	[534.09429932 559.73339844 0.65662587]	[572.6184082 731.75036621 0.73250443]	[5.64945740e+02 7.11176147e+02 2.42494896e-01]	[457.12329102 282.72753906 0.82036275]	[482.85296631 282.6756897 0.886325 ]	[436.58963013 259.68844604 0.70138764]	[505.96456909 256.95022583 0.84387422]	[5.88007751e+02 7.41924744e+02 3.19306672e-01]	[5.93198792e+02 7.31672363e+02 4.26345170e-01]	[0. 0. 0.]	[4.87923889e+02 8.95895081e+02 7.65701294e-01]	[4.67486786e+02 8.93239685e+02 7.53762007e-01]	[4.90568726e+02 8.59984009e+02 6.69344485e-01]
[469.96902466 298.07711792 0.84461492]	[472.5428772 339.11685181 0.87154675]	[398.15151978 339.15655518 0.85101664]	[364.82241821 457.19458008 0.85113239]	[377.70404053 580.28912354 0.8822552 ]	[544.32818604 339.08203125 0.88480473]	[582.91296387 454.55838013 0.87696636]	[582.91046143 562.38989258 0.88710397]	[485.47390747 562.35357666 0.70883811]	[441.83685303 564.91400146 0.70649838]	[482.74594116 726.56079102 0.86760259]	[4.82985016e+02 8.52318665e+02 8.31340730e-01]	[534.09436035 559.76751709 0.65793312]	[570.04315186 731.78179932 0.74891603]	[5.62308350e+02 7.11156921e+02 2.26238430e-01]	[457.09783936 282.71585083 0.81956398]	[482.84161377 282.69232178 0.89154112]	[436.57177734 259.65646362 0.64371145]	[505.91635132 257.02468872 0.83754969]	[5.80330933e+02 7.41966675e+02 2.96060324e-01]	[5.88035889e+02 7.31683350e+02 4.01153862e-01]	[0. 0. 0.]	[4.87943329e+02 8.95915588e+02 7.57935882e-01]	[4.69961731e+02 8.93251587e+02 7.48524010e-01]	[4.90552429e+02 8.62500793e+02 6.75014496e-01]
[470.0395813 298.04586792 0.84320587]	[472.58517456 339.12487793 0.86754143]	[398.16848755 339.1434021 0.85440081]	[364.84341431 459.60113525 0.84311128]	[377.71191406 580.32775879 0.88822007]	[544.33953857 339.08346558 0.86510694]	[582.9440918 454.62866211 0.88027406]	[582.95184326 562.41064453 0.90501505]	[487.92962646 562.41314697 0.70419192]	[441.86883545 564.97155762 0.69755268]	[482.80636597 726.43237305 0.8348617 ]	[4.85352539e+02 8.52386475e+02 8.19579244e-01]	[534.17755127 559.81994629 0.67153466]	[567.54309082 734.24029541 0.76213813]	[5.46953064e+02 7.08652100e+02 2.77323067e-01]	[457.1541748 280.24804688 0.83335733]	[482.91928101 280.25900269 0.88665116]	[436.59829712 257.18588257 0.77304476]	[505.94888306 257.07492065 0.82840353]	[5.80239807e+02 7.46956848e+02 2.60175526e-01]	[5.85545410e+02 7.34250366e+02 3.16406399e-01]	[0. 0. 0.]	[4.87950500e+02 8.95941833e+02 7.55027294e-01]	[4.69963959e+02 8.93281616e+02 7.45726764e-01]	[4.90552704e+02 8.65080383e+02 6.82118356e-01]
[472.58752441 298.03982544 0.83745581]	[475.07568359 339.11965942 0.86994666]	[398.21170044 339.12817383 0.85292208]	[364.80899048 457.19955444 0.84596151]	[377.72720337 580.31640625 0.88685167]	[544.34899902 339.09082031 0.87504929]	[582.96783447 454.53942871 0.87890136]	[582.97094727 562.39013672 0.90173304]	[487.92672729 562.39074707 0.70136881]	[441.87658691 564.94598389 0.69747168]	[482.85415649 726.43334961 0.82637501]	[4.82983429e+02 8.52367065e+02 8.19303751e-01]	[534.14245605 559.79382324 0.66622806]	[567.49926758 734.26696777 0.74291825]	[5.54623291e+02 7.18840820e+02 3.06017131e-01]	[457.20736694 280.22494507 0.84624702]	[482.97064209 280.23779297 0.88171864]	[436.66369629 257.17385864 0.80180335]	[506.00961304 257.09460449 0.82375187]	[5.80308044e+02 7.47039185e+02 3.12982857e-01]	[5.85554626e+02 7.36857910e+02 3.75120491e-01]	[0. 0. 0.]	[4.87967163e+02 8.95930542e+02 7.58942783e-01]	[4.69987915e+02 8.93275696e+02 7.46042430e-01]	[4.90526276e+02 8.62578308e+02 6.77987874e-01]
[472.54812622 298.07601929 0.83861244]	[475.12060547 339.09869385 0.8788873 ]	[398.26565552 339.10971069 0.85578376]	[364.8053894 457.13085938 0.8411684 ]	[377.71942139 580.30041504 0.8831507 ]	[544.3805542 339.10632324 0.89409298]	[582.98608398 454.56399536 0.88803935]	[585.34307861 562.41363525 0.89916229]	[487.93606567 562.38977051 0.69843292]	[441.87991333 564.93096924 0.69653988]	[482.87826538 726.49133301 0.82916474]	[4.85351624e+02 8.52382080e+02 8.18375766e-01]	[534.14648438 559.79571533 0.66369903]	[567.44610596 739.41827393 0.7480498 ]	[5.52089478e+02 7.24013489e+02 2.57701159e-01]	[457.19137573 280.22503662 0.84867662]	[485.34463501 282.68753052 0.87668967]	[439.06692505 257.15826416 0.69081247]	[508.5038147 257.16085815 0.82557297]	[5.77741638e+02 7.49550415e+02 3.25079709e-01]	[5.85435974e+02 7.44437256e+02 3.81214619e-01]	[5.54684753e+02 7.29069824e+02 1.72435313e-01]	[4.87976685e+02 8.95960388e+02 7.53188550e-01]	[4.69985016e+02 8.93301453e+02 7.43763208e-01]	[4.90549316e+02 8.65077271e+02 6.78913951e-01]
[477.6965332 298.09417725 0.8624776 ]	[475.15383911 339.09765625 0.88120615]	[400.66043091 339.09567261 0.85606343]	[364.8079834 457.1255188 0.83812803]	[377.72097778 580.29724121 0.88147432]	[544.3928833 339.11474609 0.89141971]	[583.0090332 454.58700562 0.88668799]	[585.36901855 562.45050049 0.90459257]	[487.94329834 562.36920166 0.69504642]	[441.87521362 564.91680908 0.69474113]	[482.89779663 726.51586914 0.82839966]	[4.85343262e+02 8.54800537e+02 8.18906784e-01]	[534.16558838 559.78125 0.66192031]	[5.65012024e+02 7.41974426e+02 7.28983402e-01]	[5.57182922e+02 7.23998108e+02 3.23381633e-01]	[459.79870605 282.69354248 0.85341769]	[487.9859314 280.24942017 0.85804105]	[439.19802856 257.15039062 0.69876611]	[511.04074097 257.1661377 0.7817288 ]	[5.77775391e+02 7.49690247e+02 4.61842358e-01]	[5.85350769e+02 7.46972168e+02 5.44530809e-01]	[5.46949768e+02 7.21467041e+02 2.07572192e-01]	[4.87970764e+02 8.95955933e+02 7.53486872e-01]	[4.69980743e+02 8.93299744e+02 7.44869888e-01]	[4.90546112e+02 8.65099792e+02 6.78565860e-01]
[477.7272644 298.0831604 0.87121212]	[477.61984253 339.10317993 0.8906036 ]	[400.70809937 339.07888794 0.85344326]	[364.82009888 457.12646484 0.83625722]	[377.71859741 580.30633545 0.88050544]	[544.42877197 339.14395142 0.88596678]	[585.34375 454.55639648 0.88344371]	[585.38684082 562.44842529 0.90441167]	[487.93157959 562.39385986 0.69238132]	[441.87582397 564.93267822 0.69102824]	[482.93307495 726.52459717 0.83404636]	[4.82985870e+02 8.54811218e+02 8.16740870e-01]	[534.14239502 559.80804443 0.66111398]	[564.94970703 744.48413086 0.74630189]	[5.54692932e+02 7.21421509e+02 3.13044250e-01]	[459.83123779 282.66717529 0.85930073]	[488.00466919 280.230896 0.86215878]	[439.21582031 257.18618774 0.69889921]	[513.58062744 257.14239502 0.78119719]	[5.75169067e+02 7.49743164e+02 4.41577554e-01]	[5.82860046e+02 7.47032837e+02 5.25576353e-01]	[5.41848938e+02 7.13767456e+02 1.81780890e-01]	[4.87996735e+02 8.95948486e+02 7.54632533e-01]	[4.69996490e+02 8.93301758e+02 7.45313942e-01]	[4.90521545e+02 8.65114563e+02 6.73977017e-01]
[477.72766113 298.08227539 0.87106377]	[477.63043213 339.09667969 0.89224064]	[400.71026611 339.07696533 0.85248172]	[364.8197937 457.12506104 0.8367092 ]	[377.71862793 580.29571533 0.87940425]	[544.43896484 339.13607788 0.8857435 ]	[585.34216309 454.55337524 0.8832106 ]	[585.38446045 562.45233154 0.90393955]	[487.93667603 562.39208984 0.69187444]	[441.87768555 564.93499756 0.69051445]	[482.93084717 726.5234375 0.8356306 ]	[4.85345428e+02 8.52366394e+02 8.19202960e-01]	[534.15124512 559.80566406 0.66124952]	[564.9463501 744.48724365 0.74877703]	[5.54671570e+02 7.21451111e+02 3.16753864e-01]	[459.82650757 280.2545166 0.86019766]	[488.00723267 280.22674561 0.86309803]	[439.21633911 257.18859863 0.69846874]	[513.59509277 257.13989258 0.7872867 ]	[5.75157898e+02 7.49744385e+02 4.40125853e-01]	[5.82847473e+02 7.47036743e+02 5.23997188e-01]	[5.41866577e+02 7.16281372e+02 1.84280932e-01]	[4.87994202e+02 8.95941040e+02 7.55124569e-01]	[4.69999786e+02 8.93291077e+02 7.43397176e-01]	[4.90527191e+02 8.65048523e+02 6.69176757e-01]
[480.1260376 298.10910034 0.87258184]	[477.69439697 339.13623047 0.89848799]	[400.76828003 339.08035278 0.84557968]	[364.82391357 457.11886597 0.82560992]	[377.715271 580.315979 0.87846118]	[544.47467041 339.1963501 0.86285722]	[585.37585449 454.60040283 0.88119626]	[585.39758301 564.82067871 0.90856785]	[487.99353027 562.41369629 0.69385123]	[444.32458496 564.94647217 0.68580407]	[482.95214844 726.5057373 0.83112371]	[4.85364227e+02 8.52366699e+02 8.18663239e-01]	[536.65264893 562.26928711 0.66866976]	[564.87731934 744.4208374 0.74456209]	[5.54678833e+02 7.21421021e+02 3.17030817e-01]	[462.22311401 280.25378418 0.86037076]	[490.50140381 280.25189209 0.85902429]	[439.30285645 257.17193604 0.73971385]	[516.13415527 257.16531372 0.8130427 ]	[5.67559082e+02 7.49775024e+02 4.19547170e-01]	[5.80353760e+02 7.47101440e+02 4.88027632e-01]	[5.41817749e+02 7.13781616e+02 1.95840120e-01]	[4.87989380e+02 8.95932800e+02 7.58246303e-01]	[4.70005432e+02 8.93286499e+02 7.46381044e-01]	[4.90552948e+02 8.62575317e+02 6.70206070e-01]
[480.31237793 298.03878784 0.89956754]	[477.7456665 339.1640625 0.90292227]	[400.80041504 339.0725708 0.84482712]	[364.81677246 454.64923096 0.8169564 ]	[377.70373535 580.31097412 0.87481397]	[544.53198242 339.24520874 0.84921867]	[585.43054199 454.61584473 0.88403696]	[585.41290283 564.8302002 0.91179484]	[487.94659424 562.37310791 0.6988818 ]	[441.89431763 564.91748047 0.68942183]	[485.34692383 724.02966309 0.80242538]	[4.85369843e+02 8.52348755e+02 8.13581467e-01]	[534.15344238 559.78942871 0.66999131]	[5.62344910e+02 7.31677002e+02 6.86290264e-01]	[0. 0. 0.]	[464.82546997 280.23239136 0.85042179]	[495.66757202 280.2303772 0.85684162]	[441.76351929 259.58389282 0.84699857]	[516.21148682 257.1947937 0.7726295 ]	[0. 0. 0.]	[0. 0. 0.]	[0. 0. 0.]	[4.87969177e+02 8.95932800e+02 7.61455655e-01]	[4.69998688e+02 8.93285400e+02 7.47323990e-01]	[4.90568481e+02 8.62552185e+02 6.66225255e-01]
[480.37442017 298.10058594 0.89142799]	[480.14572144 339.17614746 0.90701014]	[400.81835938 339.0786438 0.84194762]	[364.84222412 454.61984253 0.81257242]	[377.72589111 580.24993896 0.86747086]	[546.95239258 339.25921631 0.84251207]	[585.44256592 457.09368896 0.8901726 ]	[585.42004395 564.84460449 0.90966117]	[487.99176025 562.39080811 0.69478959]	[444.3380127 564.95007324 0.68149179]	[485.37176514 724.02929688 0.79728824]	[4.85401123e+02 8.52275696e+02 8.18414092e-01]	[534.17657471 559.80462646 0.67124474]	[5.62251343e+02 7.31684753e+02 6.77387238e-01]	[5.57207458e+02 7.29134033e+02 3.91998380e-01]	[464.89028931 282.73019409 0.83103049]	[498.17483521 282.72122192 0.86072952]	[441.85583496 259.62484741 0.81617898]	[518.6854248 259.62823486 0.75479811]	[5.67479675e+02 7.59912476e+02 4.92313772e-01]	[5.77778442e+02 7.52203308e+02 5.39532125e-01]	[5.44405090e+02 7.24008423e+02 2.91673332e-01]	[4.87982635e+02 8.95928650e+02 7.60204256e-01]	[4.70021790e+02 8.93272339e+02 7.43327916e-01]	[4.93060913e+02 8.59955933e+02 6.69873953e-01]
[482.75924683 298.09555054 0.89325851]	[480.16799927 339.18057251 0.9091866 ]	[400.83779907 339.0774231 0.83830476]	[364.82751465 454.63421631 0.81404924]	[377.73379517 577.75939941 0.86493915]	[546.96142578 339.27145386 0.83915973]	[585.43792725 457.09588623 0.88943863]	[585.44274902 564.85241699 0.91103023]	[490.47619629 562.39465332 0.69052517]	[444.37811279 564.94287109 0.6755811 ]	[485.4263916 724.02026367 0.80135721]	[4.85401611e+02 8.52262329e+02 8.18793118e-01]	[536.64831543 559.81225586 0.67160398]	[5.59822632e+02 7.31651123e+02 6.65706575e-01]	[5.59715942e+02 7.36824097e+02 4.38162446e-01]	[464.92849731 282.73797607 0.83151382]	[498.22918701 282.70419312 0.86437267]	[441.89831543 259.64746094 0.82217634]	[521.18457031 259.58209229 0.80487323]	[5.65008972e+02 7.64963440e+02 5.10041893e-01]	[5.77724365e+02 7.54790710e+02 5.41907012e-01]	[5.44476685e+02 7.29152283e+02 3.40114027e-01]	[4.87992462e+02 8.95923889e+02 7.58102834e-01]	[4.70030243e+02 8.93270020e+02 7.40658820e-01]	[4.93058014e+02 8.59935730e+02 6.73096597e-01]
[482.78555298 298.12286377 0.89039606]	[480.19595337 339.1701355 0.91491556]	[403.24606323 339.06524658 0.8324706 ]	[364.87060547 454.55404663 0.80324447]	[377.68243408 575.19763184 0.85877115]	[546.9821167 339.27566528 0.84125304]	[585.43902588 457.12060547 0.89205527]	[585.44787598 564.86938477 0.91265517]	[488.01907349 562.34338379 0.68988568]	[444.37451172 564.88641357 0.67673141]	[485.44024658 726.42541504 0.79872572]	[4.85391113e+02 8.52293640e+02 8.18112016e-01]	[534.18408203 559.77996826 0.66777527]	[5.59753113e+02 7.29100464e+02 6.33613586e-01]	[5.57214600e+02 7.34237244e+02 4.25425917e-01]	[467.39889526 285.2482605 0.81917524]	[498.26080322 282.75811768 0.86480141]	[444.32321167 259.71032715 0.82865715]	[521.1751709 259.67941284 0.80462867]	[5.64952209e+02 7.64950317e+02 5.14530957e-01]	[5.75188416e+02 7.54748962e+02 5.36021948e-01]	[5.44449646e+02 7.29095154e+02 3.35585952e-01]	[4.87990204e+02 8.95918274e+02 7.58149743e-01]	[4.70023193e+02 8.93268250e+02 7.40868568e-01]	[4.93054321e+02 8.59977661e+02 6.70592964e-01]
[482.80889893 298.0791626 0.89482987]	[480.23022461 339.17611694 0.9174943 ]	[403.26248169 339.05316162 0.82751387]	[364.87582397 452.05877686 0.79831088]	[377.63873291 572.6572876 0.85565865]	[547.03106689 339.29916382 0.83014441]	[585.44036865 457.12133789 0.89055043]	[585.44171143 564.8817749 0.91072804]	[488.01531982 562.30938721 0.68634427]	[444.36032104 562.42803955 0.67345899]	[485.43667603 726.42657471 0.79377556]	[4.85390320e+02 8.52330444e+02 8.14915895e-01]	[534.17816162 559.74371338 0.66431344]	[5.57257324e+02 7.26621155e+02 6.30320787e-01]	[5.57203003e+02 7.34244812e+02 4.41136062e-01]	[467.44415283 282.74700928 0.8222636 ]	[500.66827393 282.71725464 0.87230331]	[444.39459229 259.66503906 0.83458871]	[521.24224854 259.70233154 0.82143843]	[5.64876648e+02 7.65058167e+02 5.50921679e-01]	[5.72635071e+02 7.54823364e+02 5.51340818e-01]	[5.44412170e+02 7.26576355e+02 3.50914896e-01]	[4.87986908e+02 8.95927429e+02 7.55455256e-01]	[4.70016449e+02 8.93281494e+02 7.39685416e-01]	[4.93065155e+02 8.62501038e+02 6.68853760e-01]
[482.90298462 298.11602783 0.88368058]	[480.23980713 339.17626953 0.91766018]	[403.27224731 339.06063843 0.82589263]	[367.33963013 452.06677246 0.79581499]	[377.61975098 572.65625 0.85673678]	[547.06524658 339.2975769 0.82217991]	[585.43664551 457.12133789 0.89024937]	[585.43585205 564.87548828 0.91440701]	[490.50228882 562.33209229 0.68331838]	[444.39849854 562.43334961 0.66722256]	[485.42678833 726.43701172 0.79617834]	[4.85392487e+02 8.52353149e+02 8.11067700e-01]	[536.68267822 559.75933838 0.67081922]	[5.57181763e+02 7.29144531e+02 6.49704337e-01]	[5.54699951e+02 7.34265198e+02 4.36551124e-01]	[469.98623657 282.78085327 0.80917895]	[500.7434082 282.75259399 0.88280725]	[444.4225769 259.57833862 0.82434314]	[521.23883057 259.71429443 0.76816565]	[5.62366211e+02 7.67491821e+02 4.97939616e-01]	[5.67576599e+02 7.57339844e+02 5.10397434e-01]	[5.44426331e+02 7.29112793e+02 3.48662674e-01]	[4.88006866e+02 8.95942139e+02 7.53626764e-01]	[4.70022949e+02 8.93292053e+02 7.40780413e-01]	[4.93078735e+02 8.62534180e+02 6.68152213e-01]
[482.91244507 298.1321106 0.87998241]	[480.26815796 339.1546936 0.92231905]	[403.30300903 336.67529297 0.82117426]	[367.35562134 452.05715942 0.79455149]	[377.61196899 572.63085938 0.85798156]	[547.05517578 339.28549194 0.82794231]	[585.44238281 457.13146973 0.89429963]	[585.40002441 564.8480835 0.91666746]	[490.52374268 562.31872559 0.68278909]	[444.42648315 562.41424561 0.66400516]	[485.39874268 724.03466797 0.79795289]	[4.85396332e+02 8.52351501e+02 8.10671151e-01]	[536.69726562 559.74993896 0.67169499]	[5.54690613e+02 7.29051331e+02 6.60819769e-01]	[5.52118164e+02 7.31750427e+02 4.12757635e-01]	[470.0140686 282.7833252 0.80933726]	[500.74710083 285.24313354 0.88379169]	[446.86904907 257.17111206 0.82290232]	[521.26904297 259.67855835 0.80451363]	[5.62254272e+02 7.67510742e+02 4.53691900e-01]	[5.65060181e+02 7.57345154e+02 4.80267346e-01]	[5.44384888e+02 7.29175171e+02 3.36472332e-01]	[4.88021210e+02 8.95936523e+02 7.56647646e-01]	[4.70038666e+02 8.93292725e+02 7.42118418e-01]	[4.93082520e+02 8.62541687e+02 6.72622323e-01]
[482.95843506 298.08172607 0.87563092]	[480.27813721 339.10699463 0.92288965]	[403.3364563 336.62576294 0.81749719]	[367.37194824 449.5088501 0.79248267]	[377.64898682 572.65386963 0.85890085]	[547.05133057 339.26745605 0.83245331]	[585.44244385 457.0899353 0.8831917 ]	[585.40313721 564.82092285 0.91193557]	[490.52252197 562.28985596 0.68296039]	[444.418396 562.40209961 0.67103416]	[485.36853027 723.99884033 0.79510069]	[4.85388611e+02 8.54822571e+02 8.05576921e-01]	[536.69390869 557.26141357 0.66798383]	[5.54629578e+02 7.26559692e+02 6.61860585e-01]	[5.52072144e+02 7.31666260e+02 4.81444299e-01]	[470.05078125 282.74560547 0.80912912]	[500.77432251 282.72103882 0.89267707]	[446.89916992 257.13562012 0.80936855]	[521.28887939 259.66088867 0.81116974]	[5.59764465e+02 7.67591797e+02 5.03630161e-01]	[5.64965576e+02 7.59905579e+02 5.34281850e-01]	[5.44356140e+02 7.29073547e+02 4.05296028e-01]	[4.88002930e+02 8.95943176e+02 7.52623916e-01]	[4.70014221e+02 8.93306946e+02 7.43529141e-01]	[4.93083923e+02 8.65107727e+02 6.83786094e-01]
[482.95358276 298.04025269 0.88455182]	[480.31939697 339.0748291 0.92535502]	[403.35742188 336.5942688 0.81291425]	[367.41555786 446.97119141 0.79741699]	[377.66207886 572.59075928 0.86067724]	[549.51391602 339.25558472 0.82935518]	[585.4510498 457.10968018 0.88243985]	[585.39691162 564.82025146 0.91501445]	[490.53482056 562.27319336 0.6823411 ]	[444.41473389 562.39227295 0.67243016]	[485.36566162 724.00335693 0.79333007]	[4.85377289e+02 8.54843872e+02 8.06294143e-01]	[536.69830322 557.23150635 0.66836804]	[5.52128662e+02 7.23950684e+02 6.60019457e-01]	[5.49567810e+02 7.29148376e+02 5.87850273e-01]	[472.53076172 282.69647217 0.81752372]	[500.76712036 282.67098999 0.8980993 ]	[446.9382019 257.13223267 0.80080587]	[521.30023193 259.59451294 0.83266407]	[5.59709106e+02 7.67697266e+02 5.64866602e-01]	[5.64961609e+02 7.62442505e+02 5.81111670e-01]	[5.44355408e+02 7.26552429e+02 4.87873971e-01]	[4.87970001e+02 8.95918457e+02 7.59890616e-01]	[4.70000763e+02 8.93292297e+02 7.49484956e-01]	[4.93073669e+02 8.67584839e+02 6.86531126e-01]
[485.37106323 295.56225586 0.86814785]	[480.32080078 336.69338989 0.9196583 ]	[403.37582397 336.56097412 0.80779135]	[367.40557861 446.90148926 0.80325276]	[377.75622559 572.58776855 0.86463046]	[549.50561523 339.19677734 0.83246982]	[585.44262695 454.64224243 0.87908304]	[585.42504883 562.43487549 0.91095853]	[490.53689575 559.7645874 0.67682326]	[444.41647339 562.30072021 0.66893208]	[482.94921875 723.97558594 0.80852562]	[4.85372589e+02 8.52365601e+02 8.12455416e-01]	[536.71453857 554.6852417 0.66690612]	[5.52104614e+02 7.18833252e+02 6.43529952e-01]	[5.49520752e+02 7.31645020e+02 6.22331202e-01]	[472.57223511 280.09716797 0.82997042]	[500.82531738 277.70544434 0.90602261]	[449.43145752 256.98330688 0.81309873]	[521.3817749 254.59078979 0.8165772 ]	[5.57202881e+02 7.70263489e+02 5.65170407e-01]	[5.64926514e+02 7.67498962e+02 5.96067250e-01]	[5.44401978e+02 7.29135132e+02 5.22636831e-01]	[4.87997833e+02 8.95897522e+02 7.59462178e-01]	[4.70025177e+02 8.93279785e+02 7.45658278e-01]	[4.93075775e+02 8.62569214e+02 6.86138809e-01]
[485.49029541 295.49771118 0.84337878]	[480.33261108 336.65731812 0.91960335]	[405.82913208 336.52456665 0.80026031]	[367.41308594 446.8664856 0.80209637]	[380.13354492 570.06243896 0.87170136]	[549.51635742 339.16143799 0.83515042]	[585.43969727 454.58108521 0.87261832]	[585.44274902 562.40936279 0.90975881]	[493.03991699 559.74035645 0.67661428]	[446.88769531 562.28692627 0.66755992]	[482.90631104 724.01330566 0.82007051]	[4.85378540e+02 8.52328857e+02 8.21528792e-01]	[539.18408203 554.67095947 0.67383748]	[5.49578186e+02 7.21367920e+02 6.64480150e-01]	[5.47059692e+02 7.31764648e+02 6.37749493e-01]	[475.10809326 277.71124268 0.82365119]	[500.89328003 277.64025879 0.90492547]	[446.95812988 254.59613037 0.81731498]	[521.36029053 254.46818542 0.76789296]	[5.57178040e+02 7.72752991e+02 5.94188631e-01]	[5.64919861e+02 7.67587097e+02 6.44192934e-01]	[5.44356812e+02 7.29207336e+02 5.53101480e-01]	[4.87984131e+02 8.95892334e+02 7.59931743e-01]	[4.70024628e+02 8.93271729e+02 7.44365156e-01]	[4.93084137e+02 8.62513489e+02 6.95837915e-01]
[485.48950195 295.49758911 0.84372604]	[480.33670044 336.65679932 0.919788 ]	[405.84133911 336.5229187 0.79887229]	[367.41360474 446.8729248 0.8014859 ]	[380.13348389 570.06469727 0.87157869]	[549.50079346 339.16015625 0.83711725]	[585.44293213 454.55282593 0.86656684]	[585.44677734 562.40789795 0.90854377]	[493.04562378 559.74603271 0.67725444]	[446.89303589 562.29101562 0.66742706]	[482.90667725 724.00201416 0.81928486]	[4.85383698e+02 8.52292725e+02 8.23051155e-01]	[539.18859863 554.67907715 0.67444658]	[5.49569641e+02 7.21384644e+02 6.75765395e-01]	[5.49500305e+02 7.34262085e+02 6.57900929e-01]	[475.10708618 277.71292114 0.82369018]	[500.89260864 277.64035034 0.90573817]	[446.95257568 254.59922791 0.81836021]	[521.35998535 254.47331238 0.76896346]	[5.57169006e+02 7.72820679e+02 6.07344270e-01]	[5.64925720e+02 7.67655945e+02 6.65472746e-01]	[5.44370178e+02 7.31671631e+02 5.83052635e-01]	[4.87982300e+02 8.95870728e+02 7.61385918e-01]	[4.70026947e+02 8.93250610e+02 7.41426349e-01]	[4.93081757e+02 8.59984863e+02 6.97688341e-01]
[482.94052124 295.46835327 0.85822511]	[480.31887817 336.62112427 0.92077363]	[405.82302856 336.49423218 0.79713976]	[369.92263794 446.87112427 0.79885352]	[380.13162231 567.57391357 0.87836641]	[547.06072998 339.11834717 0.83931953]	[585.44445801 452.05142212 0.8571164 ]	[585.45184326 562.35137939 0.90466344]	[493.0345459 559.76324463 0.68522257]	[446.86709595 562.30725098 0.67891687]	[482.86065674 721.43115234 0.81455564]	[4.85357056e+02 8.52269653e+02 8.26925755e-01]	[539.21331787 554.690979 0.68436021]	[5.49542053e+02 7.13727051e+02 6.62058413e-01]	[5.49498901e+02 7.34245789e+02 6.82711601e-01]	[472.52664185 277.62744141 0.84577948]	[500.79876709 277.62921143 0.91121662]	[446.89859009 254.48513794 0.82052493]	[521.34179688 254.4806366 0.81637275]	[5.57162781e+02 7.75330994e+02 6.32106125e-01]	[5.64916687e+02 7.67708313e+02 6.88537717e-01]	[5.44394043e+02 7.31637451e+02 6.03346288e-01]	[4.87969513e+02 8.95853027e+02 7.67843187e-01]	[4.70015839e+02 8.93233337e+02 7.45393515e-01]	[4.93046844e+02 8.59978638e+02 6.95012212e-01]
[482.92422485 295.421875 0.8584646 ]	[480.33584595 336.581604 0.9177978 ]	[405.83465576 334.06472778 0.7892487 ]	[369.96240234 444.36941528 0.81417537]	[380.17410278 565.0604248 0.89804769]	[547.0713501 339.08526611 0.8377797 ]	[585.43817139 452.01263428 0.85673273]	[585.47875977 562.25860596 0.89544201]	[490.54464722 557.23406982 0.67980701]	[444.40435791 559.81842041 0.67828107]	[482.81182861 723.92834473 0.81681287]	[4.85357208e+02 8.52210571e+02 8.32095325e-01]	[539.19702148 552.13623047 0.68115586]	[5.49514832e+02 7.11219238e+02 6.65027678e-01]	[5.46996887e+02 7.31676697e+02 6.49238944e-01]	[472.52471924 277.55776978 0.85571265]	[500.7906189 277.57943726 0.92484123]	[444.44824219 254.39530945 0.82980967]	[521.29180908 254.48814392 0.80723906]	[5.57164917e+02 7.75314819e+02 6.04483068e-01]	[5.64878967e+02 7.67663391e+02 6.63920760e-01]	[5.41901123e+02 7.29042908e+02 5.46654880e-01]	[4.87923676e+02 8.95864258e+02 7.67237544e-01]	[4.69984711e+02 8.93229980e+02 7.45334685e-01]	[4.93056519e+02 8.57438354e+02 7.05380857e-01]
[485.3659668 292.97540283 0.83809376]	[480.36935425 336.49462891 0.91336977]	[405.83425903 333.96829224 0.78041035]	[372.43914795 441.91287231 0.82633489]	[380.17300415 565.01251221 0.90518028]	[549.50891113 336.6451416 0.83457959]	[585.4309082 449.43167114 0.86378288]	[585.45880127 562.22106934 0.88698471]	[493.06011963 557.18743896 0.6767174 ]	[446.87380981 559.7824707 0.67216575]	[482.72033691 721.3616333 0.797683 ]	[4.82982330e+02 8.52256653e+02 8.29171658e-01]	[539.25756836 552.08538818 0.69150883]	[5.47070984e+02 7.08648743e+02 6.69030011e-01]	[5.47005615e+02 7.29229858e+02 6.02618694e-01]	[472.55670166 277.49417114 0.86329544]	[500.81253052 277.46972656 0.92760545]	[444.39389038 254.36245728 0.84983087]	[521.22753906 254.45825195 0.80436492]	[5.57175659e+02 7.75335571e+02 5.76230049e-01]	[5.64873718e+02 7.67669922e+02 6.21594965e-01]	[5.41905945e+02 7.26608032e+02 5.13943493e-01]	[4.87942657e+02 8.93445557e+02 7.71681428e-01]	[4.69984863e+02 8.93216370e+02 7.48531222e-01]	[4.90568268e+02 8.59956055e+02 6.95639133e-01]
[485.35855103 292.86816406 0.82178015]	[480.33102417 334.05758667 0.90355498]	[403.3586731 331.47015381 0.78358924]	[372.50610352 441.8918457 0.83770978]	[380.29626465 565.00079346 0.90687478]	[547.06188965 336.556427 0.83115339]	[585.39880371 444.34902954 0.88925791]	[585.48858643 557.21063232 0.85789096]	[493.05792236 554.64990234 0.66733676]	[446.88232422 559.7487793 0.66497803]	[480.30599976 713.77716064 0.79252642]	[4.85340546e+02 8.52180969e+02 8.27447057e-01]	[539.26293945 549.54931641 0.6940968 ]	[5.47038330e+02 7.08526611e+02 6.70519173e-01]	[5.49530945e+02 7.31760437e+02 6.37964666e-01]	[470.03167725 275.09732056 0.86235273]	[500.80584717 275.03866577 0.92580891]	[444.35223389 251.96890259 0.84553367]	[521.24554443 254.39675903 0.81025678]	[5.54690674e+02 7.75320068e+02 6.14377618e-01]	[5.64893921e+02 7.67689392e+02 6.76710725e-01]	[5.44453308e+02 7.29128113e+02 5.71725070e-01]	[4.85472351e+02 8.93453674e+02 7.73539007e-01]	[4.69974915e+02 8.90846924e+02 7.47134209e-01]	[4.93083771e+02 8.57397705e+02 7.04521477e-01]
[485.36276245 290.39309692 0.82204086]	[480.34927368 333.99127197 0.89571351]	[403.35916138 328.93371582 0.77988982]	[375.0218811 441.88589478 0.86459118]	[382.74734497 564.94970703 0.89832217]	[549.52679443 336.50241089 0.81863928]	[585.40002441 441.86358643 0.90758502]	[585.47937012 554.64709473 0.85284477]	[490.52377319 552.08886719 0.66875744]	[444.41168213 557.24523926 0.66686112]	[480.24746704 711.16992188 0.80305576]	[4.85344604e+02 8.52236267e+02 8.20310056e-01]	[539.18878174 547.01080322 0.68587655]	[5.47038452e+02 7.06070007e+02 6.63568616e-01]	[5.49550903e+02 7.34308411e+02 7.21343637e-01]	[470.02349854 275.03512573 0.86768043]	[500.79711914 274.96240234 0.92516673]	[444.37182617 251.97850037 0.84293455]	[521.2401123 251.9080658 0.77284068]	[5.57196533e+02 7.82942749e+02 6.66388690e-01]	[5.64983337e+02 7.70226807e+02 7.16524482e-01]	[5.44501465e+02 7.31661621e+02 6.50909305e-01]	[4.85436493e+02 8.95838074e+02 7.65404522e-01]	[4.67485168e+02 8.93217468e+02 7.42430925e-01]	[4.93113434e+02 8.59936951e+02 6.97789729e-01]
[485.35171509 290.35232544 0.81843352]	[480.36056519 331.46377563 0.88712579]	[403.36639404 326.34243774 0.78436524]	[375.06994629 441.83456421 0.88243872]	[382.75460815 562.46539307 0.9015435 ]	[549.53375244 334.00515747 0.80578148]	[585.42370605 441.69348145 0.91559178]	[585.46539307 552.07910156 0.85665756]	[490.51168823 547.00390625 0.6846199 ]	[444.40750122 552.14294434 0.66802883]	[480.21356201 708.65594482 0.82858646]	[4.85343628e+02 8.49718506e+02 8.17899466e-01]	[536.74639893 544.42272949 0.71007204]	[5.46980225e+02 7.05980042e+02 6.95334911e-01]	[549.49603271 734.27331543 0.79199749]	[470.01712036 275.00204468 0.86552876]	[500.7510376 274.92422485 0.92358708]	[444.33865356 251.93692017 0.84274495]	[518.79443359 251.86657715 0.76199466]	[5.59714050e+02 7.83033081e+02 7.59388924e-01]	[5.67495361e+02 7.70259216e+02 7.64179707e-01]	[5.44432556e+02 7.31643494e+02 7.28598356e-01]	[4.85457153e+02 8.93435669e+02 7.68519223e-01]	[4.69965851e+02 8.90823669e+02 7.37021327e-01]	[4.93118134e+02 8.54871643e+02 7.02105284e-01]
[485.40441895 285.32232666 0.80858028]	[480.36099243 328.92263794 0.88130468]	[403.38546753 323.79098511 0.79072511]	[375.06408691 441.69274902 0.88839328]	[382.80578613 562.38146973 0.89658868]	[549.51812744 333.92858887 0.79733598]	[585.42321777 441.67828369 0.90954411]	[585.48699951 547.01538086 0.87717628]	[490.53796387 544.4831543 0.68634552]	[446.8835144 552.06494141 0.66316944]	[480.1439209 708.59588623 0.81174457]	[4.82982941e+02 8.49671997e+02 8.13493252e-01]	[539.18041992 541.90246582 0.69872355]	[5.46938354e+02 7.06004089e+02 6.73597395e-01]	[549.51470947 734.31311035 0.76239264]	[472.52087402 274.93435669 0.84577715]	[500.76394653 272.50350952 0.91310799]	[444.42565918 251.92764282 0.8328622 ]	[521.19891357 249.39389038 0.77607077]	[5.59695068e+02 7.85494507e+02 7.28762627e-01]	[5.67474182e+02 7.72691956e+02 7.36825049e-01]	[5.44453552e+02 7.31672546e+02 6.89468861e-01]	[4.85447998e+02 8.93409119e+02 7.71301806e-01]	[4.69969604e+02 8.90794861e+02 7.37389088e-01]	[4.95598450e+02 8.54831726e+02 6.98140800e-01]
[482.88873291 282.72583008 0.82828146]	[480.37185669 326.32513428 0.88425243]	[403.3861084 321.2432251 0.80338037]	[375.09133911 439.24908447 0.88983762]	[382.79302979 562.26873779 0.88409185]	[549.55584717 331.39562988 0.78278571]	[585.41845703 439.2383728 0.9075371 ]	[585.48095703 546.92242432 0.8892706 ]	[488.00631714 544.38781738 0.69976056]	[444.37149048 546.99249268 0.6897372 ]	[480.11526489 708.52722168 0.8303262 ]	[4.82966736e+02 8.49694214e+02 8.23063195e-01]	[536.65136719 541.82476807 0.68724847]	[544.49468994 706.06573486 0.73945171]	[547.05853271 739.34851074 0.78527343]	[467.45318604 272.45281982 0.83199745]	[500.67041016 272.39743042 0.88766205]	[444.39804077 249.39837646 0.79243356]	[521.19995117 249.3182373 0.81986535]	[5.57245667e+02 7.85542542e+02 7.79925287e-01]	[5.67521240e+02 7.72708923e+02 7.62083232e-01]	[5.44448303e+02 7.31747681e+02 6.94961905e-01]	[4.85439423e+02 8.93408752e+02 7.74837673e-01]	[4.69966522e+02 8.90794983e+02 7.39215314e-01]	[4.93101837e+02 8.54849487e+02 6.99494421e-01]
[482.78564453 282.70599365 0.82969081]	[480.35165405 323.77423096 0.89359862]	[403.35604858 321.18884277 0.8142336 ]	[375.06634521 439.20935059 0.88595945]	[382.83657837 559.84283447 0.86839092]	[549.53619385 326.31515503 0.78778034]	[585.41564941 439.16168213 0.90035892]	[585.48126221 544.51013184 0.89768875]	[490.4928894 544.39324951 0.69770843]	[444.38201904 546.97680664 0.68797022]	[477.7204895 708.5223999 0.80968577]	[4.82975891e+02 8.49722900e+02 8.19117785e-01]	[536.70605469 541.83508301 0.69643164]	[544.44927979 708.51495361 0.76120436]	[546.97924805 739.37908936 0.79055369]	[464.87954712 272.37677002 0.8378309 ]	[498.2336731 269.89154053 0.87195492]	[444.29983521 246.79725647 0.72589511]	[521.17218018 244.20327759 0.83250821]	[5.59776062e+02 7.85608154e+02 7.83466935e-01]	[5.70051514e+02 7.72738159e+02 7.39604354e-01]	[5.44344238e+02 7.31719421e+02 6.76123738e-01]	[4.85408844e+02 8.93410706e+02 7.78424323e-01]	[4.67486206e+02 8.90802612e+02 7.42384374e-01]	[4.95621979e+02 8.54895996e+02 6.93273962e-01]
[482.73779297 277.66900635 0.87795997]	[480.28704834 318.77987671 0.91455984]	[403.30877686 318.66119385 0.82963353]	[375.05813599 439.09640503 0.86820614]	[382.78778076 557.24737549 0.85435939]	[547.0567627 321.20507812 0.82050085]	[585.42919922 436.54040527 0.86595666]	[585.46551514 544.37091064 0.91186726]	[490.54037476 541.84503174 0.69500232]	[444.37606812 544.41442871 0.69816279]	[477.69207764 706.08618164 0.80046868]	[4.82976532e+02 8.49744019e+02 8.23263288e-01]	[539.22833252 539.25439453 0.69259745]	[544.33459473 708.63018799 0.78273851]	[544.40161133 744.53814697 0.8246944 ]	[464.86968994 264.78781128 0.82699794]	[498.19833374 264.73526001 0.86445528]	[441.8734436 239.1844635 0.78495383]	[518.74517822 241.64260864 0.81122112]	[5.62349243e+02 7.93249451e+02 7.75187016e-01]	[5.70101257e+02 7.85481506e+02 6.80909991e-01]	[5.39272644e+02 7.36775879e+02 6.20868564e-01]	[4.85437866e+02 8.93375793e+02 7.87974536e-01]	[4.69958923e+02 8.90783630e+02 7.52102375e-01]	[4.93115051e+02 8.54929260e+02 6.89874649e-01]
[482.72247314 277.55154419 0.88071144]	[480.24926758 318.68780518 0.92264557]	[403.28012085 318.62973022 0.83212775]	[375.02178955 436.65759277 0.84984946]	[382.74423218 554.66247559 0.8468588 ]	[547.00323486 318.72409058 0.84366065]	[585.4352417 434.04547119 0.86052179]	[585.43902588 544.32940674 0.91160375]	[490.54550171 541.79711914 0.6887604 ]	[444.35961914 544.35693359 0.70034015]	[477.6706543 706.09399414 0.80384403]	[4.82973724e+02 8.49771423e+02 8.20527554e-01]	[539.25524902 539.2064209 0.69090879]	[544.29119873 708.55657959 0.77320528]	[544.3260498 747.02716064 0.85993898]	[464.89154053 262.16830444 0.83006489]	[498.18743896 259.72732544 0.87130862]	[441.90420532 239.09736633 0.82448328]	[518.71899414 239.10842896 0.81493354]	[5.62248108e+02 8.03478271e+02 7.35543430e-01]	[5.70042725e+02 7.90625183e+02 6.82544947e-01]	[5.36691650e+02 7.39408569e+02 6.31784260e-01]	[4.85444366e+02 8.93367065e+02 7.82362998e-01]	[4.67490112e+02 8.90784729e+02 7.54629135e-01]	[4.93104858e+02 8.57410034e+02 6.92171812e-01]
[480.35693359 277.47900391 0.87940091]	[480.2093811 318.61514282 0.91805726]	[403.25915527 318.58132935 0.83388704]	[374.99154663 436.56530762 0.83037955]	[382.73449707 552.08532715 0.84789085]	[546.96563721 318.66503906 0.85487014]	[585.4284668 431.52139282 0.85677224]	[585.43225098 541.92938232 0.91314316]	[493.0501709 541.7913208 0.69023889]	[444.38934326 544.34411621 0.69311357]	[475.146698 708.50140381 0.7905845 ]	[4.82973999e+02 8.49740295e+02 8.19305956e-01]	[539.30548096 536.72821045 0.69867736]	[541.91851807 708.52416992 0.82220435]	[541.88104248 747.17010498 0.8736732 ]	[464.88601685 259.68704224 0.8325932 ]	[498.17971802 259.65917969 0.87677348]	[441.87286377 236.6796875 0.85435969]	[518.66101074 236.61541748 0.80741507]	[5.62242737e+02 8.06031311e+02 7.54287601e-01]	[5.67580566e+02 7.90700684e+02 6.90713465e-01]	[5.31563843e+02 7.44454285e+02 6.64371789e-01]	[4.85455750e+02 8.93355408e+02 7.86241770e-01]	[4.69964478e+02 8.90774353e+02 7.57866979e-01]	[4.93106964e+02 8.57366699e+02 6.90883338e-01]
[480.35476685 277.47943115 0.87951595]	[480.20718384 318.61703491 0.91775829]	[403.25488281 318.58486938 0.83435982]	[374.984375 436.5687561 0.82871997]	[382.73132324 552.08349609 0.84787053]	[546.9654541 318.66381836 0.85496879]	[585.42834473 431.50900269 0.85669005]	[585.4296875 541.9342041 0.91269469]	[493.05380249 541.78863525 0.68980944]	[444.3927002 544.34130859 0.6925261 ]	[475.14459229 708.50549316 0.79060471]	[4.82973663e+02 8.49738525e+02 8.19176137e-01]	[539.30780029 536.7253418 0.69834805]	[541.91937256 708.53082275 0.82439941]	[541.88195801 747.17041016 0.87328315]	[464.88250732 259.68548584 0.832986 ]	[498.1784668 259.65753174 0.87674099]	[441.86975098 236.67468262 0.85671395]	[518.66503906 236.60829163 0.80920208]	[5.62240356e+02 8.06028687e+02 7.53231168e-01]	[5.67579041e+02 7.90698730e+02 6.89873457e-01]	[5.31567200e+02 7.44453552e+02 6.64162397e-01]	[4.85457855e+02 8.93352112e+02 7.86411524e-01]	[4.69966431e+02 8.90771545e+02 7.58263648e-01]	[4.93101532e+02 8.57366943e+02 6.90708339e-01]
[482.82736206 275.01965332 0.88844419]	[480.21652222 318.55862427 0.9154985 ]	[403.26852417 318.534729 0.82482952]	[372.52423096 434.05999756 0.81185114]	[382.71896362 549.55493164 0.85581356]	[546.93408203 318.62121582 0.85836852]	[585.4196167 428.92675781 0.86259854]	[585.42089844 541.85247803 0.909284 ]	[490.50537109 541.78009033 0.69592762]	[444.31878662 541.9029541 0.70122015]	[475.08343506 708.53552246 0.79825664]	[4.82984283e+02 8.52226685e+02 8.20469379e-01]	[539.22515869 539.21478271 0.69683844]	[541.91119385 708.50067139 0.8417691 ]	[541.88867188 752.20465088 0.85186559]	[467.41873169 259.58233643 0.8410148 ]	[498.25894165 257.13592529 0.90436572]	[441.85171509 236.63877869 0.89676452]	[518.66369629 236.45497131 0.78542739]	[5.62274414e+02 8.08558044e+02 7.71290183e-01]	[5.70057251e+02 7.93245605e+02 6.83897972e-01]	[5.29060303e+02 7.49563477e+02 6.87108696e-01]	[4.85488953e+02 8.93376587e+02 7.76344895e-01]	[4.69989441e+02 8.90809570e+02 7.63938308e-01]	[4.93098206e+02 8.59940796e+02 6.92821085e-01]
[482.80892944 274.9552002 0.88195097]	[480.21655273 316.14828491 0.91048193]	[403.26953125 316.0954895 0.82120907]	[372.47653198 431.50524902 0.79884458]	[380.28921509 547.06866455 0.86689329]	[546.9465332 318.57067871 0.85195768]	[585.39678955 426.40985107 0.87062144]	[585.40838623 541.79302979 0.90483463]	[488.02285767 539.26245117 0.68908626]	[441.89196777 541.82037354 0.69960654]	[470.01092529 706.12384033 0.79198647]	[4.82986084e+02 8.52293152e+02 8.26178253e-01]	[539.22277832 536.67163086 0.69103169]	[541.90179443 706.06414795 0.82189751]	[541.75439453 754.80639648 0.82762408]	[467.41827393 257.15203857 0.85499251]	[498.26242065 257.06958008 0.90334642]	[441.86959839 236.54006958 0.88625032]	[518.75976562 233.98152161 0.83677208]	[5.62372620e+02 8.11312317e+02 7.52202928e-01]	[5.70124268e+02 8.00999207e+02 6.47642374e-01]	[5.26452209e+02 7.49749207e+02 7.01476216e-01]	[4.87960327e+02 8.93362366e+02 7.73376167e-01]	[4.70008057e+02 8.90819153e+02 7.67145276e-01]	[4.93110352e+02 8.60022705e+02 6.94867671e-01]
[482.74603271 274.93200684 0.88325489]	[480.2517395 316.09112549 0.91655505]	[403.29724121 316.03497314 0.81558532]	[372.45428467 426.40267944 0.80372167]	[380.23669434 546.97436523 0.88368332]	[546.956604 318.52859497 0.85174119]	[585.38995361 423.87045288 0.88446933]	[585.40356445 539.32043457 0.89050514]	[490.48873901 539.29650879 0.68920368]	[441.90026855 541.83428955 0.699812 ]	[470.00158691 706.05499268 0.78854692]	[4.82965607e+02 8.52293152e+02 8.32264960e-01]	[539.26367188 536.7142334 0.70073289]	[541.94445801 705.94921875 0.78541899]	[541.79394531 762.418396 0.82817501]	[464.91299438 257.11013794 0.87683123]	[498.21728516 257.04415894 0.90539908]	[441.79705811 234.06149292 0.8887468 ]	[518.75439453 233.98884583 0.8683939 ]	[5.62350830e+02 8.16361206e+02 7.14316368e-01]	[5.70104919e+02 8.06115784e+02 6.55206859e-01]	[5.26434082e+02 7.54818848e+02 6.56864047e-01]	[4.85481506e+02 8.93364990e+02 7.77109206e-01]	[4.69975403e+02 8.90814575e+02 7.66248286e-01]	[4.93101440e+02 8.60011658e+02 6.94641650e-01]
[482.75421143 272.50137329 0.86603165]	[480.24786377 316.02096558 0.9087348 ]	[403.30804443 315.98043823 0.80903649]	[367.42251587 426.37094116 0.80050641]	[380.22671509 546.94842529 0.88326502]	[546.92962646 316.11077881 0.84848219]	[585.37353516 423.80249023 0.89344722]	[585.39355469 536.73822021 0.87032562]	[487.99395752 539.2991333 0.69403714]	[441.8927002 541.83886719 0.70772648]	[467.42657471 706.00714111 0.79452521]	[4.82960052e+02 8.52276855e+02 8.33833039e-01]	[539.22479248 536.72155762 0.7012738 ]	[541.94403076 703.48919678 0.77840006]	[541.87091064 767.62133789 0.88070178]	[464.89416504 257.06167603 0.88355291]	[498.20474243 254.60606384 0.90246338]	[441.81082153 236.42495728 0.87221849]	[518.70678711 233.83442688 0.80730498]	[5.64885315e+02 8.26577454e+02 7.13938355e-01]	[5.77775574e+02 8.11237976e+02 6.74458027e-01]	[5.26513794e+02 7.67528809e+02 6.72289431e-01]	[4.85481567e+02 8.93374146e+02 7.67589986e-01]	[4.69975037e+02 8.90821533e+02 7.61067390e-01]	[4.93102875e+02 8.59999329e+02 6.89650476e-01]
[482.73345947 272.41671753 0.85763693]	[480.24761963 315.96551514 0.90451288]	[403.31558228 313.54293823 0.80055612]	[367.39242554 426.38562012 0.80169666]	[380.21826172 544.54052734 0.88724899]	[546.92980957 316.04650879 0.84218049]	[585.37420654 421.39675903 0.89589763]	[585.40429688 536.66125488 0.86402547]	[487.97583008 539.26452637 0.69501036]	[441.89196777 541.82818604 0.70819068]	[464.90679932 705.98345947 0.81896573]	[4.82954163e+02 8.52209473e+02 8.30277205e-01]	[539.2076416 536.66925049 0.69430333]	[541.94720459 695.80810547 0.76526934]	[541.83886719 770.07775879 0.86492205]	[464.89862061 256.98931885 0.87935656]	[498.1680603 254.55249023 0.89907634]	[441.78515625 236.44439697 0.89976168]	[518.65460205 233.85772705 0.76710379]	[5.64963928e+02 8.29244507e+02 7.31642485e-01]	[5.80304932e+02 8.16338318e+02 6.58196390e-01]	[5.26486145e+02 7.67663696e+02 6.62563443e-01]	[4.85464661e+02 8.93334961e+02 7.76227295e-01]	[4.69973358e+02 8.90776794e+02 7.60559261e-01]	[4.93127533e+02 8.57470215e+02 6.91550255e-01]
[480.32611084 272.36050415 0.84103966]	[480.24780273 315.93707275 0.89759994]	[403.30194092 313.49902344 0.79667652]	[367.39825439 423.91998291 0.805529 ]	[380.24679565 544.54150391 0.89033318]	[546.94451904 316.02828979 0.83845055]	[585.36688232 421.34811401 0.90273279]	[585.41168213 534.14031982 0.86085272]	[487.98986816 539.21643066 0.69012773]	[441.90219116 541.79998779 0.70586395]	[464.84472656 706.00183105 0.8368603 ]	[4.82930420e+02 8.52203186e+02 8.31982374e-01]	[539.22393799 534.13134766 0.69233638]	[544.29040527 695.80603027 0.78097093]	[541.85900879 772.76867676 0.85686809]	[462.42224121 256.93942261 0.88473129]	[495.67681885 254.49848938 0.88227582]	[441.71801758 233.93725586 0.89600068]	[518.64770508 231.40618896 0.78049874]	[5.65012146e+02 8.34381287e+02 7.07780838e-01]	[5.82768616e+02 8.26560486e+02 6.68544471e-01]	[5.28986389e+02 7.72767822e+02 6.51602447e-01]	[4.87936951e+02 8.93332397e+02 7.72251666e-01]	[4.69994568e+02 8.90794983e+02 7.59690881e-01]	[4.93072571e+02 8.59950562e+02 6.89976215e-01]
[480.328125 272.3626709 0.84158391]	[480.23916626 315.9335022 0.89577961]	[403.28860474 313.49505615 0.79790509]	[367.40328979 423.91717529 0.80567455]	[380.25180054 544.53601074 0.89069843]	[546.93701172 316.02740479 0.83842611]	[585.36901855 421.35348511 0.90209651]	[585.41003418 534.14196777 0.86115104]	[487.99679565 539.22857666 0.68976235]	[441.90234375 541.80993652 0.7061494 ]	[464.86383057 705.98345947 0.83506382]	[4.82930969e+02 8.52235718e+02 8.36935103e-01]	[539.23181152 534.14416504 0.6938166 ]	[544.28741455 695.75878906 0.7860589 ]	[541.86682129 772.78240967 0.85460323]	[462.42419434 256.94094849 0.88437307]	[495.6756897 254.49961853 0.88226199]	[441.71786499 233.93984985 0.89780545]	[518.64044189 231.41220093 0.77977586]	[5.65012268e+02 8.34387451e+02 7.06972420e-01]	[5.82768066e+02 8.26569641e+02 6.69531345e-01]	[5.28992065e+02 7.72787231e+02 6.50544584e-01]	[4.87949249e+02 8.93334900e+02 7.74647653e-01]	[4.70001709e+02 8.90800903e+02 7.63138592e-01]	[4.93063843e+02 8.59985840e+02 6.95305169e-01]
[480.28189087 269.87103271 0.83409774]	[480.2286377 313.53533936 0.88895816]	[403.26281738 313.45211792 0.79702485]	[367.39816284 426.34075928 0.80636513]	[380.30404663 546.91778564 0.88566899]	[546.94152832 315.98620605 0.83539051]	[585.37182617 421.28198242 0.91373742]	[585.42932129 531.60028076 0.86031729]	[487.99871826 536.706604 0.68624586]	[444.30645752 541.75952148 0.69937253]	[464.87921143 703.45111084 0.81262702]	[4.82929504e+02 8.52229126e+02 8.37423980e-01]	[539.22619629 531.58660889 0.69161761]	[544.30407715 698.36688232 0.79602957]	[541.9230957 777.8927002 0.82804114]	[462.36303711 254.56413269 0.88499486]	[495.59579468 254.44287109 0.87186313]	[441.71987915 233.96939087 0.90426373]	[516.15454102 231.37950134 0.81395936]	[5.67486084e+02 8.47052429e+02 7.02139735e-01]	[5.82825256e+02 8.31702515e+02 6.92103207e-01]	[5.28975525e+02 7.80399414e+02 5.99810243e-01]	[4.87953430e+02 8.93303955e+02 7.75226891e-01]	[4.70005981e+02 8.90776978e+02 7.63385773e-01]	[4.93063721e+02 8.59999756e+02 6.96934879e-01]
[480.12753296 269.87561035 0.82913888]	[480.18173218 313.47698975 0.88354599]	[400.84564209 313.42492676 0.8024857 ]	[369.91436768 423.87756348 0.8111521 ]	[382.78256226 544.51605225 0.87412244]	[544.50292969 313.50018311 0.82896811]	[585.37512207 421.18170166 0.91685939]	[585.52301025 526.46203613 0.8779794 ]	[493.03512573 536.66387939 0.67722541]	[444.425354 539.29632568 0.68466502]	[464.88839722 703.42724609 0.8159802 ]	[482.89706421 849.76068115 0.85373437]	[539.28527832 529.0234375 0.70634937]	[544.38574219 695.79980469 0.82281613]	[544.43353271 798.37811279 0.84696245]	[459.80603027 254.51097107 0.91193199]	[487.97738647 254.41571045 0.88555694]	[439.30953979 233.83450317 0.74445236]	[513.58312988 231.3339386 0.80893248]	[5.72604736e+02 8.54815918e+02 7.22756863e-01]	[5.85401733e+02 8.44585327e+02 7.16458261e-01]	[5.36739685e+02 8.06066772e+02 6.40656412e-01]	[4.87987885e+02 8.93348938e+02 7.85465121e-01]	[4.70012024e+02 8.90801147e+02 7.72503853e-01]	[4.90503143e+02 8.57423828e+02 7.00920999e-01]
[480.15908813 269.84729004 0.8351658 ]	[480.17749023 313.45870972 0.88040632]	[400.8352356 313.42214966 0.80455792]	[369.94213867 423.86166382 0.81592101]	[382.82159424 544.48895264 0.87482375]	[544.49230957 313.48443604 0.83154452]	[585.35638428 418.74609375 0.91696244]	[585.55499268 526.39373779 0.88289136]	[493.06842041 534.09820557 0.67053139]	[446.90402222 539.25463867 0.6761685 ]	[464.89349365 703.41088867 0.81323016]	[482.8977356 849.78143311 0.85411942]	[539.29077148 526.4552002 0.71232462]	[544.41796875 695.74157715 0.83076853]	[544.47961426 806.01745605 0.8490147 ]	[459.83041382 254.52394104 0.90869576]	[487.99996948 254.39936829 0.87931228]	[439.27844238 233.93954468 0.83619469]	[511.05093384 231.33372498 0.79929644]	[5.72623840e+02 8.65077637e+02 7.06725478e-01]	[5.85411255e+02 8.52220398e+02 7.17398763e-01]	[5.39200012e+02 8.08698120e+02 6.61456108e-01]	[4.87997986e+02 8.93364136e+02 7.88094580e-01]	[4.70018463e+02 8.90815918e+02 7.72985458e-01]	[4.90496613e+02 8.57450684e+02 7.01777637e-01]
[480.14401245 269.85647583 0.83231282]	[480.16741943 313.45114136 0.87652528]	[400.81784058 313.43695068 0.80934864]	[372.45532227 423.89672852 0.81658167]	[382.87957764 544.46490479 0.87015969]	[544.4909668 313.45178223 0.82805789]	[585.37243652 418.69958496 0.91032505]	[585.56951904 523.98199463 0.88628227]	[493.09387207 534.1005249 0.66989076]	[446.9347229 539.25067139 0.67073935]	[464.91482544 700.9395752 0.8055284 ]	[4.82899689e+02 8.49700806e+02 8.48090053e-01]	[539.30773926 526.45452881 0.71459162]	[544.40820312 690.72503662 0.85319984]	[546.92315674 811.17651367 0.85693341]	[459.79067993 254.53988647 0.91401523]	[487.95248413 254.38723755 0.88520825]	[439.20016479 233.93962097 0.81961131]	[508.51733398 231.33059692 0.79231644]	[5.72642151e+02 8.67706665e+02 7.54316688e-01]	[5.85430298e+02 8.54812134e+02 7.49911189e-01]	[5.39287170e+02 8.16352478e+02 6.56266809e-01]	[4.87976410e+02 8.93374939e+02 7.91153908e-01]	[4.70000671e+02 8.90815308e+02 7.69145787e-01]	[4.90492859e+02 8.57362122e+02 7.05708981e-01]
[480.14596558 269.86148071 0.82940364]	[480.16799927 313.43951416 0.87175024]	[400.81686401 313.4581604 0.81002438]	[374.98205566 426.35626221 0.82565945]	[385.35952759 544.4307251 0.86916727]	[544.47967529 313.4034729 0.82333696]	[585.37341309 418.69244385 0.91011298]	[585.56793213 523.96533203 0.89317632]	[495.61801147 531.6038208 0.66960448]	[449.47079468 539.24981689 0.66421437]	[464.92486572 703.38079834 0.80523908]	[4.82883942e+02 8.49634583e+02 8.45052958e-01]	[541.7164917 526.43127441 0.71955264]	[544.41937256 690.73339844 0.85533714]	[546.93365479 813.77172852 0.8446731 ]	[459.75866699 254.53889465 0.9141534 ]	[487.93850708 254.36903381 0.88366699]	[439.12799072 233.92190552 0.77772772]	[508.48840332 228.80986023 0.77358341]	[5.75187073e+02 8.72712341e+02 7.69959152e-01]	[5.85457947e+02 8.59960388e+02 7.57373333e-01]	[5.41708801e+02 8.26543701e+02 6.72487378e-01]	[4.87981049e+02 8.93375366e+02 8.01234126e-01]	[4.70022552e+02 8.90794983e+02 7.72253633e-01]	[4.88001892e+02 8.54824036e+02 7.03462780e-01]
[480.15014648 269.8605957 0.82925618]	[480.16201782 313.43566895 0.86935091]	[400.81619263 313.46044922 0.81040871]	[374.9800415 426.35626221 0.8251487 ]	[385.3553772 544.42340088 0.87091696]	[544.47332764 310.97769165 0.82301301]	[585.37591553 418.6925354 0.91032821]	[585.57073975 523.96533203 0.89221734]	[495.61761475 531.59753418 0.66929412]	[449.47314453 539.24401855 0.66267598]	[464.93313599 703.3770752 0.80419159]	[4.82895020e+02 8.49636902e+02 8.48424494e-01]	[541.71490479 526.42785645 0.71942574]	[544.41668701 693.17022705 0.8554529 ]	[546.94000244 813.77661133 0.84331101]	[459.7618103 254.54182434 0.91298687]	[487.94064331 254.36886597 0.88317478]	[439.11724854 233.92800903 0.80052555]	[508.48657227 228.80561829 0.77182275]	[5.75188599e+02 8.72723938e+02 7.70220339e-01]	[5.85458923e+02 8.59967407e+02 7.56382704e-01]	[5.41717529e+02 8.26554810e+02 6.72002673e-01]	[4.87966034e+02 8.93390747e+02 8.00211191e-01]	[4.70015350e+02 8.90801147e+02 7.72363961e-01]	[4.90483459e+02 8.54819092e+02 7.10813344e-01]
[480.18145752 269.88461304 0.83367366]	[480.16116333 313.43945312 0.86935854]	[400.81164551 313.48239136 0.81404394]	[375.05007935 426.36691284 0.83283776]	[387.89465332 544.45794678 0.85711551]	[544.46765137 310.95614624 0.82168365]	[585.38226318 418.66784668 0.90686244]	[585.56274414 523.96069336 0.89416522]	[495.65090942 531.56903076 0.67216635]	[449.49819946 539.21905518 0.65922749]	[464.92330933 698.34881592 0.79855502]	[482.88464355 849.71386719 0.85507238]	[541.73419189 526.40185547 0.72147512]	[544.43243408 693.16918945 0.85901368]	[5.46945129e+02 8.21504883e+02 8.17885995e-01]	[459.76049805 254.58848572 0.91212511]	[487.96969604 254.38244629 0.88469541]	[439.06292725 233.93916321 0.78995705]	[506.0249939 226.28826904 0.74733102]	[5.70103271e+02 8.75360229e+02 7.85426021e-01]	[5.85370483e+02 8.67646362e+02 7.99844623e-01]	[5.41765625e+02 8.29292542e+02 7.31858850e-01]	[4.87960907e+02 8.93420349e+02 7.92106509e-01]	[4.70000732e+02 8.90841431e+02 7.70217538e-01]	[4.88018066e+02 8.57363525e+02 7.15154529e-01]
[480.18255615 269.88369751 0.83489054]	[480.15759277 313.43109131 0.86773229]	[400.80731201 313.47860718 0.81488526]	[375.04846191 426.36572266 0.83272725]	[387.89996338 544.45697021 0.85682654]	[544.4664917 310.94485474 0.82116365]	[585.38763428 418.66595459 0.90631855]	[585.56524658 523.94360352 0.89748627]	[495.66973877 531.55963135 0.67181867]	[451.98471069 539.21838379 0.65657568]	[464.93804932 698.35015869 0.79610699]	[482.88479614 849.67236328 0.85349965]	[541.73876953 523.95782471 0.72179896]	[544.42932129 693.19262695 0.85987365]	[5.46942078e+02 8.21507690e+02 8.17962289e-01]	[459.76519775 254.5896759 0.91263479]	[487.96862793 254.38453674 0.88498056]	[439.0680542 233.94058228 0.79213357]	[506.01986694 226.29541016 0.74496382]	[5.70109009e+02 8.75360718e+02 7.85228491e-01]	[5.85375549e+02 8.67648560e+02 8.01400661e-01]	[5.41759094e+02 8.29290588e+02 7.27951765e-01]	[4.87959320e+02 8.93407227e+02 7.98138678e-01]	[4.70008209e+02 8.90821960e+02 7.71037936e-01]	[4.88011230e+02 8.54879272e+02 7.21887708e-01]
[480.15957642 269.87780762 0.83289111]	[480.14190674 313.40594482 0.86103618]	[400.78781128 313.48364258 0.81880677]	[375.07522583 426.39154053 0.83659285]	[387.92077637 544.43896484 0.86076868]	[544.46398926 310.87109375 0.81645322]	[585.39337158 418.61810303 0.89858353]	[585.56524658 523.89794922 0.90225929]	[495.6968689 529.05352783 0.67644721]	[452.01998901 536.73156738 0.65489864]	[464.9753418 698.34869385 0.78444219]	[482.89254761 849.71343994 0.8511346 ]	[541.75079346 523.93896484 0.72582734]	[544.41912842 693.26525879 0.85613626]	[546.92919922 829.08874512 0.83831763]	[459.74533081 254.58210754 0.9098357 ]	[487.9430542 254.39532471 0.88863587]	[436.69073486 233.92591858 0.79133314]	[505.96563721 226.30638123 0.73712003]	[5.72652893e+02 8.80494507e+02 7.49487400e-01]	[5.85388184e+02 8.70256165e+02 8.07187676e-01]	[5.39278564e+02 8.34309143e+02 7.14347899e-01]	[4.85488190e+02 8.93453613e+02 7.85974979e-01]	[4.69972656e+02 8.93213562e+02 7.58384943e-01]	[4.90519562e+02 8.54934631e+02 7.29235768e-01]
[480.16723633 269.86999512 0.83100188]	[480.15020752 313.412323 0.86361051]	[400.78198242 313.49301147 0.81954634]	[375.11508179 426.35876465 0.84448534]	[390.44766235 544.38439941 0.86567461]	[544.47644043 310.88290405 0.81447452]	[585.39929199 418.59765625 0.89733052]	[585.56848145 523.89141846 0.90322924]	[498.17041016 529.00994873 0.68755132]	[454.55010986 536.67913818 0.65616488]	[467.41149902 695.82055664 0.78611666]	[482.89526367 849.76452637 0.84985614]	[541.79034424 523.89880371 0.73033923]	[544.40667725 693.25360107 0.86516976]	[546.94775391 831.74633789 0.84936613]	[459.74661255 254.57971191 0.91196907]	[487.94616699 254.38218689 0.88430631]	[436.6751709 233.92903137 0.78971058]	[505.96157837 226.29257202 0.72380447]	[5.70018982e+02 8.85581787e+02 7.60371089e-01]	[5.82966614e+02 8.72789001e+02 8.03478479e-01]	[5.41723816e+02 8.44562866e+02 7.22361445e-01]	[4.85447449e+02 8.95836060e+02 7.86040485e-01]	[4.67473206e+02 8.93219482e+02 7.57524848e-01]	[4.90546875e+02 8.57450256e+02 7.21517801e-01]
[480.14916992 269.84280396 0.8283295 ]	[480.17474365 313.39071655 0.86699593]	[400.80050659 313.47247314 0.81336236]	[377.5927124 426.43264771 0.85907429]	[392.9916687 544.47283936 0.86235476]	[544.4855957 308.40161133 0.81257629]	[585.41186523 416.13748169 0.88452035]	[585.58007812 523.85058594 0.90460563]	[498.20770264 529.01330566 0.69387794]	[454.60940552 536.66943359 0.6612044 ]	[467.41094971 695.8012085 0.78317904]	[4.82913452e+02 8.49788635e+02 8.48076403e-01]	[541.80706787 523.91137695 0.73008919]	[544.37866211 693.17602539 0.86639297]	[5.44467773e+02 8.34374756e+02 8.31770420e-01]	[459.72622681 254.55638123 0.91140771]	[487.93002319 254.35993958 0.88411325]	[436.67214966 233.89920044 0.7513485 ]	[505.9932251 226.23773193 0.73352641]	[5.72589600e+02 8.90802612e+02 7.83836722e-01]	[5.82965332e+02 8.80469482e+02 8.04356635e-01]	[5.36693054e+02 8.49685791e+02 7.42013991e-01]	[4.85408447e+02 8.95839233e+02 7.88004100e-01]	[4.67466278e+02 8.90851074e+02 7.53995538e-01]	[4.93062103e+02 8.57464966e+02 7.36682951e-01]
[480.13571167 269.84466553 0.83201271]	[480.19024658 310.9710083 0.87130165]	[400.82254028 313.48025513 0.8107965 ]	[377.61190796 426.41882324 0.86173105]	[393.01367188 544.43682861 0.86646277]	[544.49310303 308.38067627 0.81121856]	[585.43682861 416.17144775 0.88235617]	[585.58734131 523.84503174 0.90198565]	[498.23327637 529.02307129 0.69709468]	[457.06723022 536.67590332 0.66459137]	[467.44638062 698.32867432 0.78100944]	[4.82922516e+02 8.49778870e+02 8.45475018e-01]	[541.81451416 523.92919922 0.72951275]	[544.35070801 693.18664551 0.8674475 ]	[5.44458069e+02 8.36945923e+02 8.22455347e-01]	[459.73086548 254.54342651 0.91312897]	[487.93191528 254.35516357 0.88226008]	[439.07168579 233.90296936 0.7032178 ]	[508.46322632 226.22851562 0.73944426]	[5.67572571e+02 8.93241516e+02 8.09037209e-01]	[5.82888550e+02 8.83034607e+02 8.13760400e-01]	[5.36722046e+02 8.52162720e+02 7.57298946e-01]	[4.85414612e+02 8.93437866e+02 7.92668104e-01]	[4.67475616e+02 8.90830139e+02 7.55556107e-01]	[4.93064056e+02 8.59928589e+02 7.33895719e-01]
[480.12814331 267.35671997 0.83050013]	[480.21270752 310.94528198 0.87486267]	[400.85507202 313.48080444 0.80726945]	[377.66207886 426.38284302 0.87318373]	[393.03704834 544.40112305 0.87314945]	[544.52069092 308.32946777 0.8070457 ]	[585.43060303 416.13052368 0.88079417]	[585.58862305 523.86419678 0.89973849]	[498.2694397 529.05657959 0.69795138]	[457.09585571 536.71496582 0.67105824]	[467.45407104 700.84844971 0.77998465]	[4.82915680e+02 8.52210571e+02 8.47105265e-01]	[541.84326172 523.95843506 0.73083794]	[544.3170166 693.19543457 0.86698079]	[5.44471436e+02 8.44547485e+02 8.24921429e-01]	[459.75064087 254.50402832 0.90688765]	[487.93707275 251.96794128 0.87662601]	[439.1328125 233.88829041 0.6937474 ]	[508.47943115 226.25714111 0.75689054]	[5.65035645e+02 8.93261963e+02 8.42118859e-01]	[5.82777832e+02 8.85564453e+02 8.15887034e-01]	[5.39223816e+02 8.52331848e+02 7.67045438e-01]	[4.85462433e+02 8.93400452e+02 8.06965530e-01]	[4.69982391e+02 8.90814880e+02 7.64904559e-01]	[4.90544067e+02 8.60010681e+02 7.30926514e-01]
[truncated: 213 more rows]
