# Supplementary material for: Evaluation of functional tests performance using a camera-based and machine learning approach
Source: PLoS One. 2023 Nov 3;18(11):e0288279. doi: 10.1371/journal.pone.0288279 (PMC10624324; doi:10.1371/journal.pone.0288279)
Supplement: S1 Data — This dataset includes all the extracted keypoints of movements and the associated features and statistics, which were used for the analyses presented in the main manuscript. (ZIP) [file pone.0288279.s001.zip › PLOS_data_28032023/original_movement_data/CSV/000042_SDT_P_crop.csv]

[503.39746094 157.09243774 0.90489733]	[503.37173462 236.55990601 0.93271875]	[439.08068848 234.05458069 0.86371315]	[408.47470093 341.7855835 0.83000875]	[403.28961182 446.89517212 0.8553282 ]	[570.03985596 239.08540344 0.83189696]	[605.95489502 341.79092407 0.88091755]	[603.43774414 452.03356934 0.85619408]	[500.8996582 441.79754639 0.74195671]	[459.81112671 441.80621338 0.73619014]	[462.23397827 603.3973999 0.86747837]	[459.71670532 747.1673584 0.84889293]	[544.29095459 441.85421753 0.72885811]	[529.03741455 603.33874512 0.83885634]	[521.24884033 749.57775879 0.86021703]	[493.13867188 149.19958496 0.84062451]	[521.25823975 149.30477905 0.92734635]	[475.14346313 146.72459412 0.81936562]	[541.93817139 149.26480103 0.94666833]	[523.90008545 790.65637207 0.84013313]	[541.8258667 787.99432373 0.80015856]	[5.05940247e+02 7.62464600e+02 7.02376068e-01]	[449.52575684 790.58569336 0.85001045]	[436.65182495 785.54571533 0.78703082]	[4.62387390e+02 7.59877075e+02 7.48604894e-01]
[503.39788818 157.09338379 0.90451515]	[503.36608887 236.56268311 0.93288028]	[439.07543945 234.06060791 0.86266255]	[408.47381592 341.78536987 0.82991612]	[403.29013062 446.89639282 0.85507584]	[570.03686523 239.0847168 0.83157337]	[605.95489502 341.79141235 0.88050282]	[603.43579102 452.03500366 0.85590428]	[500.8939209 441.81378174 0.73922849]	[459.80706787 441.82092285 0.734191 ]	[462.23419189 603.39892578 0.86755943]	[459.7177124 747.17016602 0.84881032]	[541.95257568 444.30880737 0.72661823]	[529.03320312 603.33770752 0.83892155]	[521.25 749.57495117 0.86054504]	[493.13845825 149.20162964 0.84077901]	[521.25830078 149.30464172 0.9271875 ]	[475.14205933 146.73249817 0.82073528]	[541.93933105 149.26370239 0.94642127]	[523.90240479 790.6585083 0.83799928]	[541.83074951 787.99621582 0.79960454]	[5.05940338e+02 7.62463806e+02 7.01285839e-01]	[449.52999878 790.58685303 0.85154819]	[436.65640259 785.54766846 0.78804749]	[4.62387543e+02 7.59880920e+02 7.48980045e-01]
[503.39254761 157.09117126 0.90584046]	[503.33105469 236.5582428 0.93404186]	[436.6809082 234.06845093 0.85996103]	[408.41055298 341.77194214 0.83586252]	[400.85256958 444.43283081 0.87045193]	[567.59484863 239.07060242 0.83410096]	[605.92858887 341.79885864 0.88196898]	[603.39581299 452.02319336 0.85444134]	[500.88290405 441.8543396 0.73214626]	[459.8013916 441.85955811 0.72879463]	[462.22265625 603.42034912 0.86926782]	[459.71325684 749.58007812 0.85026926]	[541.93933105 444.35430908 0.7207377 ]	[529.01739502 603.37261963 0.84269154]	[521.24645996 749.59326172 0.86331934]	[493.12826538 149.1968689 0.83915621]	[521.2600708 149.30595398 0.92851961]	[475.13604736 146.72514343 0.81997693]	[541.94152832 149.2386322 0.93936741]	[523.88745117 790.6628418 0.8319633 ]	[541.82531738 788.00262451 0.79570019]	[5.05935150e+02 7.62479980e+02 7.10728765e-01]	[449.50836182 790.59002686 0.84291661]	[4.36638428e+02 7.85552490e+02 7.83215821e-01]	[4.62385590e+02 7.59926331e+02 7.52279282e-01]
[503.3862915 157.099823 0.90699619]	[503.31277466 236.56082153 0.93420559]	[436.67080688 234.07180786 0.85864788]	[405.91305542 341.79284668 0.83642936]	[400.82904053 444.37869263 0.87574548]	[567.58746338 239.07356262 0.83499026]	[605.86621094 341.78744507 0.88312763]	[603.36828613 449.51681519 0.84798425]	[500.85653687 444.31192017 0.72757244]	[459.78860474 441.87442017 0.72436762]	[462.21731567 603.43292236 0.86915267]	[459.71173096 749.57824707 0.85082579]	[541.91967773 444.36624146 0.71772462]	[529.01245117 603.38012695 0.84490108]	[521.24707031 749.58947754 0.8647337 ]	[493.12130737 149.20603943 0.8410269 ]	[521.25390625 149.31665039 0.92930472]	[475.13186646 146.68466187 0.81073248]	[541.93725586 149.20396423 0.92907894]	[523.88214111 790.65631104 0.83267754]	[541.82403564 787.99951172 0.79414666]	[5.05941345e+02 7.62472778e+02 7.10423470e-01]	[449.50912476 790.5881958 0.83972675]	[4.36638000e+02 7.85550415e+02 7.78843939e-01]	[4.62382538e+02 7.59919128e+02 7.54431486e-01]
[503.37579346 159.53076172 0.90821993]	[503.29064941 236.54455566 0.93431491]	[436.6423645 234.05236816 0.85223269]	[403.40170288 344.32275391 0.8318662 ]	[400.73544312 444.41091919 0.8789382 ]	[567.56243896 239.05375671 0.83974582]	[603.48742676 341.81942749 0.87602496]	[603.26623535 449.49777222 0.83788538]	[500.83251953 444.30825806 0.72418296]	[459.79046631 441.85806274 0.72464728]	[459.85650635 603.42443848 0.86629343]	[459.70440674 749.58496094 0.85094595]	[541.8739624 444.38012695 0.7137692 ]	[529.00787354 603.36895752 0.84379655]	[521.24279785 749.61230469 0.86633438]	[493.0993042 149.2149353 0.84316933]	[521.24847412 149.33152771 0.93076986]	[475.07012939 144.17366028 0.79944313]	[541.9296875 146.75186157 0.91764212]	[523.87976074 790.64746094 0.83515072]	[541.82733154 787.99493408 0.79482347]	[5.05949005e+02 7.62498657e+02 7.14761376e-01]	[452.00219727 790.58422852 0.83932447]	[4.36657501e+02 7.85553894e+02 7.84911275e-01]	[4.62369537e+02 7.59908691e+02 7.56241083e-01]
[503.3392334 159.56781006 0.90862125]	[503.2796936 236.5448761 0.93455082]	[436.63562012 234.05769348 0.8509593 ]	[403.35861206 344.322052 0.83918655]	[400.69577026 444.3664856 0.88507926]	[567.56158447 239.04983521 0.84182131]	[603.45135498 341.8218689 0.87855613]	[600.87182617 449.4836731 0.8334744 ]	[500.82675171 441.85751343 0.72489959]	[459.77264404 441.8487854 0.72163028]	[459.85327148 603.41650391 0.86406946]	[459.70883179 749.58972168 0.85144836]	[541.86462402 444.37054443 0.7164306 ]	[528.97479248 603.38201904 0.84968799]	[521.24066162 749.62634277 0.86717355]	[493.04644775 149.24615479 0.84740263]	[521.22064209 151.71749878 0.92988902]	[472.59750366 144.17735291 0.79068387]	[541.92285156 146.73072815 0.91733325]	[523.87188721 790.63977051 0.84044987]	[541.83184814 785.60858154 0.79643774]	[5.05948364e+02 7.64951599e+02 7.14476168e-01]	[452.00869751 790.57971191 0.8362537 ]	[4.36676422e+02 7.85547546e+02 7.83514142e-01]	[4.62371643e+02 7.59910339e+02 7.53764629e-01]
[503.3237915 159.57350159 0.90936553]	[503.26681519 236.53364563 0.9352265 ]	[436.6277771 234.04455566 0.85080194]	[403.33590698 344.32800293 0.8459807 ]	[400.65890503 444.36129761 0.88810867]	[567.54370117 236.67303467 0.84394842]	[603.43481445 341.80441284 0.8803395 ]	[600.82159424 449.48544312 0.8262403 ]	[500.80123901 441.82180786 0.72918612]	[459.74667358 441.81777954 0.72136241]	[459.8510437 603.4175415 0.86207831]	[459.70770264 749.59429932 0.85138482]	[541.84368896 444.32162476 0.72019058]	[528.97460938 603.36419678 0.84729743]	[521.24243164 749.62738037 0.86739093]	[490.55178833 149.24755859 0.84686571]	[521.21240234 151.70983887 0.92649418]	[472.57229614 144.20491028 0.78946728]	[541.92120361 146.71252441 0.91280699]	[523.871521 790.6350708 0.84016788]	[541.831604 785.6060791 0.79532957]	[5.05950928e+02 7.64954346e+02 7.14844346e-01]	[452.0135498 790.58105469 0.83432639]	[4.36678802e+02 7.85548706e+02 7.83877194e-01]	[4.62367523e+02 7.59914978e+02 7.53282011e-01]
[503.32269287 159.5749054 0.90922183]	[503.26626587 236.53567505 0.93535405]	[436.6277771 234.04483032 0.85098237]	[403.34140015 344.32064819 0.84514022]	[400.65686035 444.35949707 0.88883603]	[567.53912354 236.67630005 0.84367335]	[603.43237305 341.80371094 0.88017869]	[600.82037354 449.48403931 0.82629365]	[500.79415894 441.8187561 0.72811478]	[459.74307251 441.81390381 0.72142661]	[459.84875488 603.41387939 0.86335969]	[459.70947266 749.59155273 0.85205269]	[541.83605957 444.32012939 0.71918023]	[528.96606445 603.36767578 0.84897828]	[521.24060059 749.62115479 0.86734653]	[490.5513916 149.24888611 0.84701753]	[521.21020508 151.71095276 0.92630857]	[472.57180786 144.19416809 0.78894246]	[541.92034912 146.71188354 0.91383058]	[523.87689209 790.63293457 0.84036726]	[541.83190918 785.60021973 0.79697692]	[5.05944122e+02 7.64945740e+02 7.15074539e-01]	[452.0168457 790.58337402 0.83548898]	[4.36679321e+02 7.85550720e+02 7.84570038e-01]	[4.62372314e+02 7.59908630e+02 7.54965544e-01]
[503.33786011 159.58338928 0.90806186]	[503.24414062 236.54333496 0.93198061]	[436.58673096 234.03903198 0.84330821]	[403.31518555 344.31518555 0.85215253]	[400.62069702 444.38964844 0.88784909]	[567.52947998 239.06787109 0.83987385]	[603.43225098 344.26522827 0.87397957]	[600.76196289 449.52236938 0.81589121]	[500.77832031 441.82165527 0.7250877 ]	[459.72576904 441.81643677 0.71803409]	[459.84115601 603.37561035 0.86121857]	[459.69787598 749.58312988 0.8509928 ]	[541.82739258 444.31063843 0.71829486]	[526.53045654 603.34863281 0.85225296]	[521.25164795 749.61712646 0.86956799]	[490.56439209 149.28466797 0.85513043]	[521.20623779 151.71528625 0.92477787]	[472.59936523 149.20098877 0.81012672]	[541.90002441 146.70089722 0.91099721]	[523.88238525 790.6348877 0.837623 ]	[541.84838867 785.60565186 0.79163086]	[5.05985535e+02 7.62512024e+02 7.17909038e-01]	[449.52746582 790.58880615 0.82945514]	[4.36668457e+02 7.85553589e+02 7.80354142e-01]	[4.62356903e+02 7.59896729e+02 7.57725000e-01]
[503.32815552 159.59489441 0.90690935]	[500.88037109 236.54193115 0.92983979]	[436.56387329 234.03500366 0.83895111]	[403.27474976 344.29214478 0.86042315]	[400.61364746 444.40829468 0.88200742]	[567.49230957 239.05984497 0.84342712]	[603.40679932 344.26095581 0.87464756]	[600.74957275 449.48834229 0.81542128]	[500.75460815 441.79324341 0.73156524]	[459.70706177 441.7833252 0.72040981]	[459.84030151 603.35333252 0.85739779]	[459.69723511 749.5814209 0.85087711]	[541.8057251 441.84683228 0.72246569]	[526.52490234 603.331604 0.85005689]	[521.25317383 749.61138916 0.87003732]	[490.55368042 149.29542542 0.85672915]	[521.19085693 151.72386169 0.92172837]	[472.59860229 149.1975708 0.80565208]	[541.88250732 146.72235107 0.90923977]	[523.88562012 790.65435791 0.84018761]	[541.85168457 787.99926758 0.79520977]	[5.05986389e+02 7.62503113e+02 7.18143463e-01]	[449.52069092 790.59301758 0.83095896]	[4.36665680e+02 7.85558594e+02 7.81717539e-01]	[4.62357697e+02 7.59898071e+02 7.57360399e-01]
[503.32830811 159.58862305 0.90846318]	[500.8833313 236.54208374 0.92999625]	[436.56555176 234.0330658 0.8391068 ]	[403.27160645 344.29327393 0.8608346 ]	[400.61547852 444.41482544 0.8807227 ]	[567.49572754 239.06362915 0.84286654]	[603.40625 344.26068115 0.87518686]	[600.73962402 449.50561523 0.81273925]	[500.76187134 441.79037476 0.7321409 ]	[459.71224976 441.78372192 0.72095662]	[459.83505249 603.3536377 0.85944021]	[459.69418335 749.59228516 0.8491295 ]	[541.81243896 441.84274292 0.72310209]	[526.51312256 603.32208252 0.85047865]	[521.25158691 749.62677002 0.86817479]	[490.53845215 149.29463196 0.8564558 ]	[521.19390869 151.71617126 0.92014796]	[472.58273315 149.20982361 0.80515414]	[541.8848877 146.70909119 0.9071818 ]	[523.88726807 790.65716553 0.83890271]	[541.85198975 788.00256348 0.79504889]	[5.05976685e+02 7.64958435e+02 7.19853401e-01]	[449.51730347 790.58959961 0.83072352]	[4.36664154e+02 7.85557617e+02 7.81906903e-01]	[4.62352661e+02 7.59914490e+02 7.56564558e-01]
[503.30270386 159.58990479 0.90887147]	[500.88644409 236.55360413 0.93027079]	[436.56878662 234.03619385 0.83907628]	[403.25073242 344.27526855 0.86224693]	[398.28244019 444.409729 0.88275927]	[567.4932251 239.08921814 0.83997482]	[603.39068604 344.27319336 0.87394345]	[598.26818848 451.99163818 0.81095296]	[500.77340698 441.76217651 0.73823225]	[459.71520996 441.75424194 0.72576189]	[459.83145142 603.34777832 0.85783958]	[459.69885254 749.60955811 0.85013831]	[541.82470703 441.81558228 0.72763503]	[526.50610352 603.28979492 0.84879589]	[521.24108887 749.63250732 0.86599797]	[490.49533081 149.29574585 0.85659951]	[521.16912842 151.71315002 0.91453004]	[472.54910278 149.20497131 0.78778505]	[541.87634277 146.70147705 0.90653312]	[523.8918457 790.67156982 0.84007955]	[541.85070801 788.00897217 0.79718518]	[5.05963806e+02 7.64963989e+02 7.22785294e-01]	[449.51699829 790.58660889 0.83443385]	[436.66867065 785.5557251 0.78623235]	[4.62355957e+02 7.59938599e+02 7.59433806e-01]
[503.2940979 159.59991455 0.90580457]	[500.85165405 236.55581665 0.92924678]	[434.10861206 234.02088928 0.83245111]	[400.86941528 344.26742554 0.86626893]	[398.27923584 444.39935303 0.88323909]	[567.46740723 239.1058197 0.83987385]	[603.37194824 341.81762695 0.87522501]	[598.25445557 449.51699829 0.81101626]	[500.72097778 441.7505188 0.73320347]	[459.67675781 441.7300415 0.72008991]	[459.83184814 603.30731201 0.85163212]	[459.69778442 749.61956787 0.85080326]	[541.78320312 441.818573 0.72362173]	[526.49041748 600.88018799 0.84977049]	[521.23284912 749.64025879 0.86071974]	[490.48873901 149.29498291 0.85567844]	[521.16088867 151.71755981 0.91310203]	[470.0425415 146.74588013 0.79443991]	[541.86755371 146.69026184 0.90069461]	[523.90863037 790.66467285 0.83370757]	[541.85430908 787.99841309 0.79401112]	[5.05940765e+02 7.64973083e+02 7.26426125e-01]	[451.99819946 790.58300781 0.84020352]	[436.67980957 785.55731201 0.79237056]	[4.62356415e+02 7.59951355e+02 7.58508444e-01]
[503.26654053 159.60839844 0.90052658]	[500.79528809 236.57365417 0.92463332]	[434.04800415 234.03639221 0.82405281]	[400.84811401 341.82189941 0.8747257 ]	[398.26989746 444.40155029 0.88629937]	[565.04870605 239.11779785 0.84063733]	[603.34490967 344.24639893 0.86961442]	[598.24835205 449.51617432 0.81046212]	[500.69622803 441.75268555 0.73499334]	[459.6663208 441.73431396 0.72222704]	[459.82391357 603.29223633 0.85052407]	[459.70220947 749.60412598 0.84949207]	[541.75823975 441.82254028 0.72227842]	[526.47198486 600.85412598 0.84733063]	[521.22741699 749.6395874 0.86290616]	[488.01266479 149.2976532 0.85539389]	[518.76586914 151.71824646 0.90993655]	[469.97250366 146.76361084 0.81836212]	[541.83282471 146.7197113 0.89720118]	[523.90594482 790.67431641 0.83666617]	[541.85375977 788.00653076 0.80131167]	[5.05930939e+02 7.64955383e+02 7.28173196e-01]	[452.01556396 790.58172607 0.84161937]	[436.68847656 785.55541992 0.79148209]	[4.62366394e+02 7.59922302e+02 7.59780109e-01]
[503.24719238 159.61260986 0.90078688]	[500.78768921 236.57292175 0.92347342]	[434.04394531 234.03398132 0.82312155]	[400.82714844 344.24169922 0.8773483 ]	[398.26895142 444.40692139 0.88557035]	[565.0357666 239.11174011 0.84307384]	[603.33117676 341.81176758 0.86935955]	[598.25531006 449.50857544 0.81178755]	[500.67266846 441.76025391 0.7328741 ]	[459.65078735 441.73629761 0.7219227 ]	[459.8303833 603.30114746 0.85280865]	[459.70303345 749.60772705 0.84976953]	[541.74176025 441.83563232 0.72142118]	[526.46405029 600.8651123 0.84852487]	[521.22570801 749.63763428 0.86182106]	[487.98526001 149.30366516 0.85960853]	[518.74249268 151.72157288 0.9059009 ]	[469.956604 146.77243042 0.81616133]	[541.81707764 146.74746704 0.89855516]	[523.91265869 790.67858887 0.83408916]	[541.85968018 788.00762939 0.80073667]	[5.05925262e+02 7.64955383e+02 7.28185534e-01]	[452.01477051 790.58001709 0.84141803]	[436.69006348 785.55230713 0.79080731]	[4.62367188e+02 7.59928833e+02 7.59863377e-01]
[500.90734863 159.62625122 0.8985728 ]	[500.76947021 236.56307983 0.92084879]	[434.02337646 234.02864075 0.81867659]	[400.82272339 341.8145752 0.87920058]	[398.27212524 444.40637207 0.88597471]	[565.01348877 239.09759521 0.84719419]	[603.32580566 341.79159546 0.87201691]	[598.25097656 449.5043335 0.81173098]	[500.66918945 441.76086426 0.73011243]	[459.64630127 441.73706055 0.71738905]	[459.82608032 603.315979 0.85442537]	[459.70233154 749.58850098 0.85041153]	[541.74176025 441.84078979 0.71849459]	[526.45379639 600.82977295 0.8434689 ]	[521.2288208 749.62420654 0.86290777]	[487.95663452 149.30728149 0.85989356]	[518.72991943 151.72981262 0.90535033]	[467.48983765 146.75718689 0.81402397]	[541.81341553 146.74282837 0.89853001]	[523.91442871 790.68548584 0.83523482]	[541.86120605 788.01147461 0.80298561]	[5.05937775e+02 7.62503235e+02 7.27458358e-01]	[452.01721191 790.57519531 0.84089112]	[436.6897583 785.54547119 0.78835589]	[4.62370422e+02 7.59899719e+02 7.58888066e-01]
[500.87973022 159.61056519 0.90382135]	[500.74420166 236.57759094 0.9183256 ]	[431.52438354 234.04499817 0.81736553]	[400.79177856 341.75369263 0.89066541]	[398.28549194 444.39813232 0.88029051]	[564.99017334 239.10975647 0.85000473]	[603.31066895 341.80108643 0.86656976]	[598.27539062 449.49710083 0.8154431 ]	[498.27276611 441.80203247 0.72459483]	[459.60232544 441.76202393 0.71181661]	[459.79669189 603.3170166 0.85718381]	[459.70623779 749.59490967 0.85060388]	[541.72491455 444.32577515 0.71336246]	[526.43890381 600.88995361 0.8548317 ]	[521.2286377 749.60913086 0.86547977]	[485.50106812 149.31045532 0.86531281]	[518.69006348 151.73275757 0.89839792]	[467.47369385 149.21774292 0.81591308]	[541.75360107 149.22264099 0.90337443]	[523.8963623 790.67736816 0.83443606]	[541.85083008 788.00482178 0.79738581]	[5.05947144e+02 7.62471863e+02 7.24899590e-01]	[452.02166748 788.24975586 0.83762169]	[436.6892395 785.5413208 0.78561461]	[462.37573242 759.90631104 0.76086515]
[500.89004517 159.62438965 0.90033776]	[500.71768188 236.56021118 0.91678941]	[431.50646973 234.05128479 0.81509686]	[400.7875061 341.71389771 0.89409178]	[400.61630249 444.39312744 0.88417715]	[564.95043945 239.07250977 0.86017382]	[603.29101562 341.79415894 0.86446971]	[598.27368164 449.48739624 0.81456184]	[498.26760864 441.79550171 0.72573489]	[459.60232544 441.76309204 0.71205795]	[459.79940796 603.3145752 0.85734278]	[459.70700073 749.61212158 0.84983826]	[541.71929932 444.31311035 0.71255922]	[526.42974854 600.88531494 0.85622787]	[521.22839355 749.61340332 0.86737776]	[487.93954468 149.30950928 0.86262006]	[518.70495605 151.75192261 0.90537763]	[467.45858765 146.7676239 0.81655777]	[541.73510742 149.21670532 0.89789027]	[523.89105225 790.67718506 0.83536971]	[541.84094238 788.00836182 0.79831105]	[5.05950531e+02 7.62478333e+02 7.26278424e-01]	[452.00039673 790.58081055 0.83705693]	[436.675354 785.55084229 0.78567904]	[462.37734985 759.93713379 0.76243865]
[500.86712646 162.10429382 0.89900613]	[500.68182373 236.55993652 0.91092211]	[428.99905396 234.06689453 0.81251454]	[400.77832031 341.6758728 0.89860654]	[398.28491211 444.35449219 0.88781857]	[564.92047119 239.06211853 0.8610971 ]	[603.27081299 341.82232666 0.85352027]	[598.27008057 449.48388672 0.81554717]	[498.24118042 441.80700684 0.72110921]	[457.20504761 441.76849365 0.705037 ]	[459.78637695 603.32067871 0.85855263]	[459.70773315 749.61456299 0.8496061 ]	[541.70300293 444.33026123 0.70744586]	[526.4074707 600.88195801 0.86264277]	[521.22131348 749.62298584 0.86569983]	[485.48181152 149.33911133 0.87164819]	[518.67791748 151.76782227 0.90290892]	[464.95721436 146.72941589 0.82168853]	[541.70874023 146.78128052 0.88343507]	[523.88897705 790.6817627 0.83475667]	[541.8380127 788.01171875 0.79839641]	[5.05941681e+02 7.62483765e+02 7.27558851e-01]	[452.00341797 790.58221436 0.83928436]	[436.67868042 785.55267334 0.78835756]	[462.37905884 759.93835449 0.76277488]
[500.82592773 162.16679382 0.897623 ]	[500.65924072 236.55633545 0.90933555]	[428.99633789 234.07032776 0.81496072]	[400.77050781 339.27520752 0.90267825]	[400.60992432 444.37353516 0.88547879]	[564.88201904 239.05105591 0.86448699]	[600.89703369 344.25878906 0.8455978 ]	[598.27069092 449.47753906 0.81557691]	[498.25784302 441.80010986 0.72178227]	[459.59692383 441.75674438 0.70779651]	[459.77526855 603.33270264 0.85866481]	[459.70513916 749.61053467 0.84869874]	[541.70037842 444.33023071 0.70468825]	[526.41021729 600.88122559 0.85929894]	[521.21838379 749.62634277 0.86546862]	[485.4225769 151.73765564 0.88808918]	[516.20599365 151.81796265 0.89548403]	[464.87402344 146.71910095 0.83940482]	[539.29901123 149.22636414 0.88327843]	[523.89642334 790.68933105 0.83187532]	[541.84088135 788.01782227 0.7989499 ]	[5.05935150e+02 7.62485535e+02 7.26157427e-01]	[451.99740601 790.58905029 0.83957189]	[436.67102051 785.56085205 0.78786975]	[462.37576294 759.93164062 0.76332599]
[500.82452393 162.1647644 0.89737207]	[500.67041016 236.55055237 0.91176832]	[431.48257446 234.0569458 0.8158946 ]	[400.76797485 339.27093506 0.90309668]	[398.28244019 444.36581421 0.88684702]	[564.88769531 239.04966736 0.86469567]	[600.89404297 344.25738525 0.84488481]	[598.27807617 449.46096802 0.81641835]	[498.23962402 441.80267334 0.72022384]	[457.22171021 441.76065063 0.70596719]	[459.77584839 603.34179688 0.86065733]	[459.70812988 749.61328125 0.84901774]	[539.30157471 444.33053589 0.70077771]	[526.39282227 600.89099121 0.86389589]	[521.22064209 749.63897705 0.86513948]	[485.42340088 151.73774719 0.88867879]	[516.20343018 151.81860352 0.89568245]	[464.87884521 146.72808838 0.83591938]	[539.29742432 149.2297821 0.88400459]	[523.8994751 790.69244385 0.83047074]	[541.84240723 788.01812744 0.79760832]	[5.05937714e+02 7.62498108e+02 7.27223873e-01]	[449.52450562 790.59265137 0.8380869 ]	[436.66888428 785.56079102 0.78693199]	[462.37814331 759.93609619 0.76176125]
[500.81887817 164.67823792 0.8979736 ]	[500.64428711 236.55078125 0.90725714]	[428.98278809 234.0683136 0.81615943]	[400.76202393 339.2527771 0.90775627]	[398.27481079 444.33892822 0.89081788]	[564.86431885 239.05148315 0.86467105]	[600.87188721 341.79077148 0.84788436]	[598.26647949 449.4498291 0.8143388 ]	[498.25335693 441.80615234 0.72244257]	[459.60482788 441.76327515 0.70817804]	[459.78872681 603.33587646 0.85503387]	[459.70678711 749.61425781 0.84702921]	[539.29815674 444.33480835 0.70106971]	[524.02154541 603.27600098 0.8677336 ]	[521.22039795 749.64611816 0.86414772]	[485.42416382 151.77616882 0.89494002]	[516.18890381 151.86126709 0.89622152]	[464.87026978 146.72665405 0.84513497]	[539.27142334 149.23542786 0.88378632]	[523.90301514 790.69683838 0.82918435]	[541.84399414 788.02087402 0.79722226]	[5.05937622e+02 7.62506409e+02 7.26505399e-01]	[449.51669312 790.59344482 0.83692372]	[4.36658478e+02 7.85559998e+02 7.83997476e-01]	[4.62379883e+02 7.59943848e+02 7.59901762e-01]
[500.77810669 164.69122314 0.8931725 ]	[498.25390625 236.53507996 0.90166038]	[428.95147705 234.07315063 0.81458092]	[400.7388916 339.28787231 0.90649992]	[398.26351929 444.31408691 0.89510494]	[564.82177734 236.65473938 0.86785543]	[600.84338379 341.75582886 0.84754694]	[598.22619629 449.44625854 0.80867398]	[498.22122192 441.82415771 0.72022361]	[457.20864868 441.78579712 0.70438462]	[459.76794434 603.34332275 0.85723269]	[459.71005249 749.60516357 0.84777242]	[539.26611328 444.3515625 0.69723576]	[524.0135498 603.29351807 0.87350631]	[521.21850586 749.64978027 0.86459702]	[485.37115479 151.79438782 0.9040817 ]	[516.12884521 151.8495636 0.88848972]	[464.81954956 146.72694397 0.84020805]	[539.25695801 149.21086121 0.88215202]	[523.90966797 790.69702148 0.8284114 ]	[541.84759521 788.01983643 0.79859769]	[5.05935669e+02 7.62510742e+02 7.29235053e-01]	[449.51696777 790.59295654 0.83679384]	[4.36661621e+02 7.85556396e+02 7.82974422e-01]	[462.38439941 759.92736816 0.76114053]
[500.75741577 164.74317932 0.89214593]	[498.21643066 236.52975464 0.89950532]	[428.91098022 236.42765808 0.81459361]	[400.72366333 341.68734741 0.90116614]	[398.24087524 444.31222534 0.89824933]	[562.44598389 236.64653015 0.86809272]	[600.79736328 341.75576782 0.84137887]	[595.73608398 449.45248413 0.80604142]	[498.18527222 441.84838867 0.71838278]	[457.1807251 441.80255127 0.70439374]	[459.77084351 603.36474609 0.85991204]	[459.70800781 749.60882568 0.84855896]	[539.23632812 444.36715698 0.69647026]	[524.01422119 603.31524658 0.87650716]	[521.21508789 749.65344238 0.86468005]	[482.96673584 151.85572815 0.91656357]	[513.61950684 151.86161804 0.88213611]	[462.43237305 149.26203918 0.85644895]	[539.19989014 149.25076294 0.88757372]	[523.91534424 790.69726562 0.82719451]	[541.84991455 788.01782227 0.79787427]	[5.05929565e+02 7.62511169e+02 7.30073810e-01]	[449.51708984 790.59515381 0.83620864]	[4.36664307e+02 7.85558167e+02 7.82322645e-01]	[462.37649536 759.93164062 0.7630381 ]
[500.6998291 169.73301697 0.89737046]	[498.17044067 236.53770447 0.89613318]	[426.36703491 234.07107544 0.82589579]	[400.71612549 341.71124268 0.90006238]	[398.18682861 441.91101074 0.90480912]	[562.42578125 239.0508728 0.85979998]	[600.7666626 341.7571106 0.83756649]	[595.71478271 449.43832397 0.80279392]	[498.14593506 441.82647705 0.71600765]	[457.12960815 441.78564453 0.69809544]	[459.74176025 603.35021973 0.86029446]	[459.71453857 749.55584717 0.84978396]	[539.20654297 444.33770752 0.69664651]	[523.99523926 603.28997803 0.87946987]	[521.21234131 749.64501953 0.86123151]	[482.92407227 151.95404053 0.9279089 ]	[511.06900024 154.31300354 0.88315338]	[462.39782715 149.27536011 0.87867045]	[536.65551758 149.30944824 0.87649596]	[523.91125488 790.69262695 0.82953304]	[541.84240723 788.01391602 0.79779297]	[5.05935730e+02 7.62496765e+02 7.34126866e-01]	[451.99765015 790.58825684 0.83422661]	[4.36675323e+02 7.85549866e+02 7.80572176e-01]	[462.39645386 757.38140869 0.75993395]
[500.65661621 169.777771 0.8945182 ]	[498.12078857 236.55207825 0.88973755]	[423.88824463 236.42697144 0.83427721]	[400.66931152 341.7784729 0.89274359]	[398.12542725 441.89639282 0.90233773]	[562.36376953 239.06442261 0.85758197]	[598.32305908 341.72729492 0.83517766]	[595.68914795 446.97311401 0.80051053]	[495.69561768 444.30603027 0.70654559]	[454.64419556 441.84490967 0.68928427]	[459.73278809 603.39215088 0.86527848]	[459.70974731 749.57391357 0.8501882 ]	[539.19714355 444.37258911 0.69346172]	[523.98449707 603.29754639 0.88297498]	[521.20422363 749.66564941 0.85842305]	[482.87921143 154.31278992 0.93285811]	[511.01092529 154.3527832 0.88729113]	[462.32183838 149.21875 0.87375575]	[534.12524414 149.30310059 0.86071789]	[523.92572021 790.7052002 0.82361031]	[541.85748291 788.01776123 0.79635501]	[5.05910889e+02 7.64946167e+02 7.37660170e-01]	[449.52282715 790.59710693 0.83956027]	[436.67443848 785.55621338 0.78767979]	[462.39199829 759.87512207 0.76019365]
[498.26678467 172.295578 0.90765733]	[495.65219116 236.54692078 0.88575339]	[423.85610962 236.42393494 0.83688629]	[400.61541748 341.81359863 0.88507468]	[398.10549927 444.31665039 0.88473123]	[562.31652832 239.07249451 0.85197878]	[598.27008057 341.72177124 0.83164352]	[593.13311768 449.44537354 0.80061299]	[495.677948 441.83190918 0.707425 ]	[454.61978149 441.80432129 0.68997669]	[459.71936035 603.36547852 0.86402988]	[459.70645142 747.17047119 0.84689391]	[539.17938232 444.32479858 0.69494683]	[523.9664917 603.29199219 0.8865121 ]	[521.19354248 749.66918945 0.85777086]	[482.85809326 154.45645142 0.9305557 ]	[508.48535156 154.50778198 0.87690115]	[462.2833252 149.3079834 0.90645713]	[531.5324707 149.32437134 0.85099334]	[523.90710449 790.69470215 0.82824349]	[541.84613037 788.01330566 0.79435796]	[5.05919922e+02 7.64955750e+02 7.42367387e-01]	[449.51748657 790.59875488 0.83676791]	[4.36666809e+02 7.85555542e+02 7.83984363e-01]	[462.39672852 757.3717041 0.76005274]
[498.18109131 172.42163086 0.90455121]	[493.12240601 236.53845215 0.8788904 ]	[423.79370117 234.05917358 0.84747076]	[398.24856567 344.25183105 0.88034445]	[398.08706665 444.35437012 0.87920892]	[562.25201416 239.08026123 0.84425563]	[595.75213623 341.78619385 0.81253433]	[590.60021973 449.44473267 0.8114441 ]	[493.10455322 441.84848022 0.69957221]	[452.04498291 441.80834961 0.68320489]	[459.69958496 603.39770508 0.8661446 ]	[459.70199585 749.55230713 0.84552878]	[534.15496826 444.35336304 0.68321753]	[523.94641113 603.32080078 0.89514381]	[521.17120361 749.70825195 0.84915644]	[482.78729248 154.55456543 0.9147377 ]	[506.00808716 156.97428894 0.86385036]	[462.21987915 149.3526001 0.90929818]	[529.00054932 151.78605652 0.86044616]	[523.91925049 790.69604492 0.82816857]	[541.84259033 788.00756836 0.79680318]	[5.05907043e+02 7.65001038e+02 7.52047539e-01]	[449.51782227 790.59844971 0.83128643]	[4.36671600e+02 7.85555420e+02 7.80546904e-01]	[4.62386536e+02 7.57383667e+02 7.56694973e-01]
[493.11734009 174.83911133 0.8905744 ]	[487.99697876 236.56384277 0.88453972]	[421.28366089 234.07766724 0.8691498 ]	[398.12905884 344.26385498 0.87735069]	[395.61529541 444.38409424 0.85623837]	[559.71850586 239.13946533 0.82038701]	[588.11358643 341.74523926 0.83419096]	[588.03137207 446.94128418 0.84644938]	[490.50543213 444.30895996 0.6978147 ]	[449.46533203 441.83126831 0.68465602]	[459.63754272 603.4864502 0.85996187]	[459.67578125 749.57910156 0.84220594]	[531.53125 444.35415649 0.68136585]	[523.93048096 603.30151367 0.89171576]	[521.16943359 749.73126221 0.84458482]	[480.29266357 157.02282715 0.89013088]	[503.48394775 157.09384155 0.87186849]	[459.77206421 149.33813477 0.89186019]	[526.453125 151.7895813 0.85077298]	[523.93731689 790.71075439 0.82493281]	[541.85302734 788.0133667 0.79928577]	[5.05901672e+02 7.65039368e+02 7.61655688e-01]	[449.52389526 790.57702637 0.83298886]	[4.36678650e+02 7.85547119e+02 7.83082604e-01]	[4.62356384e+02 7.59890930e+02 7.56447017e-01]
[488.02456665 174.91688538 0.8837378 ]	[485.46923828 236.58618164 0.89502215]	[421.17138672 236.44239807 0.87824923]	[398.03393555 341.82394409 0.86571425]	[395.5430603 444.38598633 0.84549385]	[557.19805908 239.13201904 0.81394374]	[588.04418945 341.70126343 0.86432612]	[587.96875 446.92425537 0.85398984]	[487.97961426 444.3347168 0.70046598]	[446.9302063 444.30532837 0.68002993]	[459.62493896 605.88165283 0.85614336]	[459.67071533 749.59228516 0.84133017]	[529.00280762 444.35864258 0.68844002]	[523.88452148 603.29638672 0.88905203]	[518.78814697 749.71789551 0.83725137]	[480.17282104 159.52449036 0.86259741]	[503.36581421 162.09802246 0.86955547]	[459.63024902 151.77131653 0.8935042 ]	[523.96795654 151.83428955 0.89580709]	[523.95275879 790.74139404 0.81296021]	[541.86859131 788.02685547 0.79125345]	[5.05874054e+02 7.65022095e+02 7.60022938e-01]	[452.0100708 790.57781982 0.83733916]	[436.69198608 785.55419922 0.78770578]	[4.62350494e+02 7.59907166e+02 7.56480455e-01]
[487.92526245 175.01185608 0.88229513]	[485.37628174 236.5725708 0.90875435]	[418.73156738 236.4356842 0.87687171]	[395.62136841 341.78442383 0.86461145]	[395.51635742 446.87994385 0.83134967]	[552.15155029 239.07931519 0.81441373]	[585.60803223 341.69082642 0.87245893]	[585.54949951 446.87979126 0.87055647]	[487.918396 441.85934448 0.71140194]	[446.87081909 441.86358643 0.68733513]	[459.60879517 603.50817871 0.86027312]	[459.66760254 749.58190918 0.84224182]	[526.5222168 444.30639648 0.7010988 ]	[523.81842041 603.31176758 0.88715887]	[518.76782227 749.71936035 0.83099204]	[477.71920776 162.09020996 0.84309369]	[503.28179932 164.69709778 0.88638616]	[457.19192505 151.78851318 0.86985797]	[523.83276367 151.83198547 0.89932728]	[523.96350098 790.74304199 0.80749214]	[541.87078857 788.01983643 0.78887844]	[5.03481964e+02 7.65027954e+02 7.60877132e-01]	[452.04241943 790.57757568 0.83630639]	[439.09936523 785.55975342 0.78900111]	[4.62342133e+02 7.59877380e+02 7.50716567e-01]
[485.37573242 174.99728394 0.90805274]	[482.93041992 236.58299255 0.92094195]	[418.60174561 236.48330688 0.87056011]	[393.06356812 341.75891113 0.84472257]	[392.97796631 449.43566895 0.81303507]	[549.58123779 239.05847168 0.82393408]	[585.53179932 339.29022217 0.88884628]	[585.47906494 444.38397217 0.89113188]	[485.45257568 441.80371094 0.72256213]	[444.37869263 441.81863403 0.69689667]	[459.61056519 603.46661377 0.85957557]	[459.659729 749.565979 0.83733255]	[526.48297119 441.81170654 0.71363163]	[521.42907715 600.8237915 0.87047243]	[518.73297119 749.70092773 0.82726806]	[477.61398315 162.10784912 0.8291871 ]	[500.8180542 164.69873047 0.88605082]	[454.62771606 151.89501953 0.86473352]	[521.36151123 151.87817383 0.89930594]	[523.96679688 790.77435303 0.80940473]	[541.88244629 788.03100586 0.79735553]	[5.03454498e+02 7.64995544e+02 7.63878763e-01]	[452.0803833 788.24371338 0.84519255]	[439.11557007 785.55560303 0.7991544 ]	[4.62334198e+02 7.57388794e+02 7.51342237e-01]
[482.88812256 175.03334045 0.92417794]	[482.82855225 236.55581665 0.93337303]	[416.13027954 236.49868774 0.85466331]	[390.46966553 344.24362183 0.81878603]	[387.94683838 451.99203491 0.81266081]	[547.02178955 236.62387085 0.84490931]	[585.46636963 339.29937744 0.89544016]	[585.36871338 446.90362549 0.87635225]	[485.40716553 441.78384399 0.73114151]	[444.31533813 441.8203125 0.70456445]	[457.18936157 603.45483398 0.85282052]	[459.64727783 749.56396484 0.83953327]	[526.45672607 441.78552246 0.72093117]	[521.41387939 600.7935791 0.86385477]	[518.71716309 749.6786499 0.82011431]	[472.59832764 164.67111206 0.80901086]	[500.6958313 167.20870972 0.87646687]	[451.99520874 151.94949341 0.8542614 ]	[521.23779297 151.86457825 0.86919618]	[523.98651123 790.77996826 0.80044317]	[541.894104 788.0244751 0.79174119]	[5.03433319e+02 7.64972229e+02 7.59174347e-01]	[452.06820679 790.58215332 0.84549195]	[439.11288452 785.56872559 0.79899615]	[462.32305908 757.36340332 0.75776273]
[482.88937378 175.03277588 0.92437083]	[482.82720947 236.55513 0.93346781]	[416.13067627 236.49728394 0.85467637]	[390.47436523 341.82629395 0.81867874]	[387.94644165 451.98901367 0.81187391]	[547.0168457 236.62371826 0.84571475]	[585.46655273 339.29714966 0.89615607]	[585.36779785 446.90365601 0.87629896]	[485.40228271 441.78253174 0.73216772]	[444.30908203 441.82052612 0.70532209]	[457.19360352 603.45452881 0.85266054]	[459.64620972 749.55944824 0.83882993]	[526.45037842 441.78137207 0.72202408]	[521.4130249 600.78985596 0.86355686]	[518.72033691 749.67938232 0.82057238]	[472.59976196 164.6716156 0.80884796]	[500.69656372 167.20904541 0.87635404]	[451.99279785 151.94891357 0.85366249]	[521.24328613 151.86331177 0.87049723]	[523.98925781 790.77716064 0.79698598]	[5.41898621e+02 7.88021484e+02 7.87900686e-01]	[5.03441467e+02 7.64969238e+02 7.56780386e-01]	[452.05908203 790.58276367 0.84367895]	[439.10977173 785.56866455 0.79638714]	[462.32025146 757.35388184 0.75741673]
[482.74005127 175.07546997 0.90361857]	[480.35528564 236.56491089 0.93010968]	[416.02230835 236.50418091 0.841313 ]	[387.88345337 344.29962158 0.81503922]	[385.30236816 452.01535034 0.82929552]	[544.52154541 236.63143921 0.85967475]	[585.34393311 339.29586792 0.90261257]	[582.91827393 444.43862915 0.87368047]	[482.95437622 441.765625 0.73939002]	[441.8380127 441.80007935 0.7172907 ]	[457.11898804 603.43243408 0.84653461]	[459.64349365 749.5869751 0.83947712]	[526.39758301 441.75869751 0.72146153]	[521.37927246 598.3102417 0.85920614]	[518.72698975 749.69189453 0.81742066]	[467.48931885 164.73854065 0.79888338]	[498.17492676 164.74330139 0.83960253]	[446.87359619 151.8800354 0.85208303]	[521.18414307 151.7403717 0.86343545]	[523.96405029 790.7644043 0.80093306]	[5.41880188e+02 7.88014709e+02 7.84783840e-01]	[5.03464172e+02 7.65006653e+02 7.61680841e-01]	[452.06671143 790.58734131 0.8451727 ]	[439.11593628 785.57989502 0.8019532 ]	[4.62319000e+02 7.59867920e+02 7.57655501e-01]
[480.26763916 177.50474548 0.89750952]	[480.20697021 236.56713867 0.92617303]	[411.00540161 236.52510071 0.82518601]	[382.82888794 346.87988281 0.83739692]	[382.73495483 454.57778931 0.85736597]	[544.39117432 236.62234497 0.87232828]	[582.88970947 339.29998779 0.90213335]	[582.78094482 444.43557739 0.8611213 ]	[482.87036133 441.75180054 0.74677771]	[441.7644043 441.79855347 0.72284907]	[452.03521729 605.89099121 0.82276976]	[459.65377808 749.57824707 0.85194957]	[523.94702148 441.73059082 0.72519356]	[521.32208252 598.28253174 0.85236859]	[518.72052002 749.70910645 0.81854749]	[464.89968872 169.71966553 0.82284361]	[493.06967163 167.29498291 0.82543814]	[444.3260498 151.87811279 0.87670964]	[516.17773438 151.75610352 0.83870178]	[523.95654297 790.74176025 0.80247521]	[5.41874268e+02 7.87996155e+02 7.79486656e-01]	[503.47116089 765.01934814 0.76786745]	[452.07998657 788.24768066 0.8508656 ]	[439.12924194 785.56341553 0.80876827]	[462.3416748 757.37365723 0.77260077]
[480.14489746 177.49938965 0.8954494 ]	[477.6802063 236.55117798 0.90015686]	[405.89672852 236.54821777 0.82416272]	[380.32943726 346.85501099 0.86068732]	[380.30187988 454.55487061 0.86574924]	[541.89715576 236.57478333 0.87205964]	[582.79656982 339.26635742 0.88994926]	[580.3057251 444.42047119 0.84259886]	[482.7361145 441.78515625 0.74452192]	[441.69268799 441.82397461 0.72764635]	[449.46783447 605.91687012 0.82486844]	[459.6505127 749.56762695 0.85251391]	[523.79077148 441.7600708 0.72784889]	[521.24328613 600.76306152 0.84565198]	[518.71588135 749.68304443 0.81614202]	[462.3807373 167.29544067 0.84550524]	[487.94689941 167.27351379 0.84720027]	[441.81747437 151.90196228 0.91426986]	[508.53726196 151.83459473 0.8497504 ]	[523.94390869 790.72705078 0.80283153]	[5.41861267e+02 7.85603760e+02 7.74768591e-01]	[503.4743042 764.99261475 0.76978016]	[452.08898926 788.24078369 0.85394382]	[439.14157104 785.56402588 0.81613737]	[462.34655762 757.35583496 0.77063709]
[477.68545532 177.50180054 0.88065636]	[475.15789795 236.55647278 0.88665408]	[403.324646 236.52233887 0.84275067]	[380.21194458 344.3321228 0.87761211]	[380.19198608 454.5892334 0.86915433]	[541.79510498 236.59329224 0.86772901]	[580.30505371 339.22528076 0.876791 ]	[580.22033691 444.38061523 0.84058708]	[480.34057617 441.78738403 0.74058884]	[439.300354 441.82788086 0.72095907]	[446.9460144 605.95684814 0.82374787]	[459.63244629 749.57373047 0.85046953]	[521.39520264 441.7744751 0.72508293]	[521.2130127 598.2869873 0.8287192]	[518.69891357 749.64654541 0.81369168]	[462.25543213 167.26858521 0.85724366]	[485.43612671 167.25238037 0.86098897]	[441.70748901 151.86386108 0.92603582]	[505.9604187 151.879776 0.86072278]	[523.94287109 790.72503662 0.80231386]	[5.41854614e+02 7.85596924e+02 7.69846976e-01]	[503.46139526 764.94482422 0.76520884]	[452.0675354 788.24432373 0.85378313]	[439.12826538 785.57537842 0.81924444]	[462.33505249 757.37133789 0.77030647]
[475.13616943 177.6161499 0.8326664 ]	[472.56259155 236.57846069 0.87219882]	[400.81723022 236.52441406 0.85973191]	[380.10580444 346.81484985 0.86842251]	[377.67785645 454.54586792 0.86104405]	[541.70507812 236.62416077 0.84872735]	[577.78497314 339.22970581 0.85728842]	[577.70330811 444.36975098 0.82720691]	[480.23916626 441.74179077 0.73935783]	[439.21136475 441.76965332 0.71989125]	[444.40167236 605.96124268 0.83629972]	[459.63342285 749.5692749 0.8547008 ]	[521.28668213 441.74758911 0.7270143 ]	[521.15655518 600.76867676 0.82294244]	[518.68322754 749.70294189 0.81315947]	[459.76049805 169.75140381 0.86328852]	[482.96246338 169.77067566 0.87791491]	[439.17654419 151.80522156 0.91214442]	[505.92767334 151.82363892 0.87416172]	[523.95227051 790.72088623 0.80398148]	[5.41862366e+02 7.85588501e+02 7.71101296e-01]	[503.46307373 765.01220703 0.78341061]	[452.05154419 788.23876953 0.85085422]	[439.12194824 785.56872559 0.81560004]	[462.33859253 757.3772583 0.77191871]
[470.0397644 180.10177612 0.82125747]	[469.97296143 236.59500122 0.87398362]	[400.73394775 236.51300049 0.87423974]	[377.6484375 344.31921387 0.87327546]	[377.54940796 454.53735352 0.84791422]	[539.23937988 236.6653595 0.83113045]	[575.16699219 339.2406311 0.83949816]	[572.64916992 444.35116577 0.82142276]	[480.2159729 441.73861694 0.73371321]	[439.17227173 441.76644897 0.71489114]	[444.34906006 605.95294189 0.84285146]	[459.61886597 749.55114746 0.85307795]	[521.28356934 441.75384521 0.72164989]	[518.74389648 600.78778076 0.81638515]	[518.68463135 749.70123291 0.81096071]	[459.63656616 169.81257629 0.87984216]	[482.85916138 169.81391907 0.90547514]	[436.69848633 151.90420532 0.90775383]	[503.41479492 151.86897278 0.900473 ]	[523.93994141 790.70465088 0.80328238]	[5.41854004e+02 7.85571777e+02 7.65719295e-01]	[503.47912598 765.01403809 0.78031743]	[452.04605103 788.23901367 0.85133231]	[439.1138916 785.57366943 0.81386161]	[462.32949829 757.34649658 0.77483916]
[464.84494019 180.06376648 0.85735202]	[464.83547974 236.57104492 0.90819609]	[398.15264893 236.49661255 0.87910944]	[374.98074341 344.34176636 0.82101625]	[374.97451782 454.57785034 0.82781005]	[534.09753418 236.64865112 0.8207466 ]	[567.5369873 339.20825195 0.8740567 ]	[567.51824951 441.8895874 0.87463009]	[477.66412354 441.7711792 0.71300471]	[436.60891724 441.83520508 0.68953919]	[441.87805176 605.99023438 0.84719771]	[459.63052368 749.5480957 0.85770118]	[518.7557373 441.73626709 0.70389795]	[518.67095947 600.75201416 0.79475427]	[518.64764404 749.65454102 0.81807995]	[454.63555908 169.76925659 0.83348078]	[480.29614258 169.83995056 0.90992844]	[434.08746338 151.89041138 0.86017382]	[500.85632324 151.90519714 0.90596557]	[523.95611572 790.70880127 0.80295658]	[5.41869141e+02 7.85563599e+02 7.65191913e-01]	[503.43225098 764.94799805 0.79631591]	[449.52856445 788.24572754 0.83818853]	[439.08877563 785.56188965 0.79634964]	[462.35476685 757.37322998 0.78437006]
[462.43170166 180.08340454 0.86567891]	[462.41104126 236.55500793 0.92154539]	[398.08374023 236.46856689 0.87631917]	[372.44030762 344.26196289 0.82159132]	[367.37753296 452.06344604 0.81209946]	[529.06988525 236.63742065 0.82944369]	[567.44708252 339.18731689 0.89110816]	[565.02154541 444.30197144 0.89628553]	[475.11911011 441.75946045 0.69761884]	[434.0798645 441.8477478 0.67987418]	[441.8611145 606.01885986 0.85085166]	[459.6227417 749.55932617 0.8586663 ]	[516.17370605 439.26754761 0.68322051]	[516.2088623 600.78479004 0.79459018]	[518.66821289 749.67163086 0.82350445]	[454.60705566 169.84347534 0.84722656]	[480.21008301 169.85653687 0.90437549]	[434.02932739 154.33042908 0.84065151]	[500.74157715 151.8946991 0.88791931]	[523.94335938 790.71362305 0.80589002]	[5.41857361e+02 7.85574768e+02 7.70414829e-01]	[503.44790649 764.97387695 0.80029297]	[449.53100586 788.24035645 0.84173042]	[439.08773804 785.56274414 0.80150008]	[462.35409546 757.38922119 0.78698242]
[462.30328369 180.11915588 0.87434816]	[462.32528687 236.54841614 0.9303391 ]	[395.60025024 236.50488281 0.8556757 ]	[367.40673828 344.31689453 0.81072718]	[364.79733276 452.06311035 0.8289054 ]	[526.54327393 236.60128784 0.84419256]	[565.01489258 339.16030884 0.90577906]	[565.00646973 444.30355835 0.89364672]	[472.53952026 441.72210693 0.69570208]	[431.53378296 441.83560181 0.6794908 ]	[441.83859253 605.97625732 0.85773259]	[459.61846924 749.58135986 0.85563779]	[511.08425903 439.21563721 0.67532206]	[513.65917969 598.30041504 0.78142023]	[518.66540527 749.67944336 0.82164973]	[449.51208496 172.24093628 0.84340692]	[477.71633911 169.87857056 0.88752854]	[428.97875977 154.37825012 0.81558472]	[500.65216064 151.8657074 0.86879152]	[523.96575928 790.70422363 0.7954399 ]	[5.41870483e+02 7.85564392e+02 7.65922070e-01]	[503.45010376 764.99786377 0.80570954]	[449.51757812 788.24176025 0.83423221]	[439.07897949 785.56713867 0.79308105]	[462.35018921 759.90307617 0.7875756 ]
[462.22650146 182.64576721 0.86891538]	[462.22506714 236.57177734 0.93135661]	[393.05551147 236.51837158 0.83859813]	[362.32910156 346.82821655 0.83137012]	[362.27554321 454.56820679 0.85142833]	[526.46832275 236.62234497 0.85163283]	[564.92205811 339.17007446 0.91704381]	[564.87475586 444.29144287 0.90599751]	[470.02081299 441.72653198 0.69949764]	[431.48403931 441.8482666 0.68304604]	[441.84078979 605.9128418 0.85112977]	[459.61001587 749.56335449 0.85465056]	[508.54312134 439.21398926 0.68227303]	[513.5614624 598.26428223 0.77993101]	[518.65405273 749.66333008 0.82175422]	[446.95169067 172.28613281 0.85122138]	[477.62976074 172.30326843 0.87425035]	[423.93377686 154.32672119 0.83688092]	[498.17974854 151.85079956 0.84593248]	[523.98535156 790.70898438 0.79691547]	[5.41876465e+02 7.85567017e+02 7.70718813e-01]	[503.42825317 764.98052979 0.81305861]	[452.00756836 788.2387085 0.83900309]	[439.09033203 785.57141113 0.79759669]	[462.34088135 759.86633301 0.79036933]
[462.19821167 182.64364624 0.86946136]	[459.80322266 236.57867432 0.93099272]	[390.49530029 236.53201294 0.82868254]	[362.22653198 346.88070679 0.85102111]	[359.83007812 452.05725098 0.85455668]	[524.012146 236.64630127 0.86013454]	[564.81524658 339.21224976 0.91933548]	[562.46307373 441.92041016 0.90106863]	[467.45928955 439.27133179 0.70457107]	[426.41772461 441.78701782 0.68896729]	[441.82098389 605.9107666 0.84657979]	[459.60308838 747.16381836 0.85524249]	[508.47470093 439.1869812 0.69082248]	[508.54528809 598.2354126 0.78634417]	[518.64959717 749.62762451 0.82034951]	[446.89944458 172.32420349 0.8516711 ]	[475.15011597 172.28352356 0.86203295]	[423.80923462 154.37309265 0.89421123]	[495.63983154 151.87922668 0.819489 ]	[5.24003723e+02 7.90730103e+02 7.83661962e-01]	[5.41901550e+02 7.85575928e+02 7.65535414e-01]	[503.42337036 762.50946045 0.81619149]	[452.01190186 788.23260498 0.83083165]	[439.09667969 785.56225586 0.78686279]	[462.33755493 757.35760498 0.78936875]
[462.19702148 182.64401245 0.86932564]	[459.80325317 236.57984924 0.93088973]	[390.49484253 236.53305054 0.82849002]	[362.22717285 346.88052368 0.85070032]	[359.83123779 452.05700684 0.85428059]	[524.01300049 236.6481781 0.85973769]	[564.81665039 339.21322632 0.91837001]	[562.46148682 444.29284668 0.90052593]	[467.46615601 439.27304077 0.70347911]	[426.42276001 441.78814697 0.68826222]	[441.82244873 605.91174316 0.84635502]	[459.60348511 747.16290283 0.85530818]	[508.48272705 439.18768311 0.69003338]	[508.54504395 598.23535156 0.78609526]	[518.64959717 749.62432861 0.82020104]	[446.89672852 172.32455444 0.85157084]	[475.1491394 172.28289795 0.86164355]	[423.80380249 154.37242126 0.89524013]	[495.64346313 151.87518311 0.82011044]	[5.24004517e+02 7.90723755e+02 7.84954429e-01]	[5.41900513e+02 7.85571411e+02 7.66477406e-01]	[503.42126465 762.50500488 0.81707442]	[452.01776123 788.22961426 0.8307935 ]	[439.09967041 785.55999756 0.78700763]	[462.33868408 757.35559082 0.78885257]
[462.20245361 182.64337158 0.86988389]	[459.80224609 236.57771301 0.9308548 ]	[390.49569702 236.53263855 0.82858938]	[362.22595215 346.88110352 0.85084349]	[359.83166504 452.05749512 0.85444295]	[524.00872803 236.64483643 0.86098987]	[564.81640625 339.20953369 0.91884428]	[562.4621582 441.92050171 0.90058655]	[467.46807861 439.26812744 0.70355695]	[426.42657471 441.7878418 0.68809712]	[441.82550049 605.91308594 0.84669513]	[459.60415649 747.16101074 0.8555572 ]	[508.48223877 439.17993164 0.68969822]	[508.5425415 598.23699951 0.78646821]	[518.64849854 749.62628174 0.82025254]	[446.90307617 172.32588196 0.8521229 ]	[475.15319824 172.2833252 0.86230433]	[423.80853271 154.3731842 0.89340806]	[495.63375854 151.87757874 0.8191458 ]	[5.24000244e+02 7.90731934e+02 7.87554204e-01]	[5.41897400e+02 7.85577942e+02 7.68546224e-01]	[503.42160034 762.50793457 0.81594473]	[452.0135498 788.22802734 0.83055758]	[439.09661865 785.55804443 0.78715867]	[462.33822632 757.3527832 0.78932118]
[459.72268677 185.17936707 0.86766911]	[459.69476318 236.59161377 0.92415339]	[387.93826294 236.56373596 0.82088804]	[359.73080444 346.82324219 0.86955869]	[359.76083374 454.55117798 0.87204772]	[523.87969971 236.63006592 0.87788725]	[562.39984131 339.27679443 0.91175091]	[562.26501465 444.31570435 0.88698578]	[467.38668823 441.73117065 0.71342951]	[423.91064453 441.82803345 0.69799501]	[441.76724243 605.88696289 0.84992182]	[459.59957886 747.17974854 0.85575134]	[505.99005127 439.22250366 0.70274979]	[508.50030518 595.73492432 0.78728545]	[518.6539917 749.64025879 0.82059014]	[441.91094971 172.35972595 0.87439454]	[470.03826904 172.31079102 0.86484396]	[421.29168701 154.36520386 0.92709845]	[493.1237793 151.90124512 0.83969319]	[524.00390625 790.73187256 0.79258543]	[5.41890808e+02 7.85582703e+02 7.73269951e-01]	[503.41659546 764.96569824 0.81970865]	[452.01098633 788.22796631 0.83358121]	[439.09863281 785.56359863 0.78846467]	[462.33740234 757.37896729 0.79164171]
[459.6696167 182.7046051 0.8647514]	[457.20388794 236.57293701 0.90785164]	[385.31295776 236.55078125 0.82575315]	[359.65148926 346.81607056 0.87693089]	[359.71124268 454.55667114 0.87095553]	[523.77990723 236.61489868 0.87479931]	[562.31103516 339.22164917 0.91254485]	[559.80322266 441.8927002 0.87873805]	[464.86474609 441.7121582 0.72972643]	[423.79907227 441.7975769 0.71134722]	[441.72833252 605.88641357 0.84785581]	[459.58813477 749.56060791 0.85397631]	[505.87741089 439.20013428 0.71768248]	[506.01983643 598.28131104 0.80404711]	[516.22711182 749.63183594 0.82111895]	[441.83688354 172.37535095 0.8924579 ]	[467.45761108 172.3112793 0.87186533]	[421.20855713 154.37191772 0.93697381]	[490.50872803 151.92410278 0.83635056]	[526.40899658 790.7053833 0.79486561]	[5.41905945e+02 7.85556946e+02 7.76096940e-01]	[503.40908813 764.96893311 0.82775301]	[452.00552368 788.2232666 0.83108246]	[439.0920105 785.56604004 0.7907263 ]	[462.33004761 759.86651611 0.7915687 ]
[457.21035767 185.21968079 0.84110856]	[454.59902954 236.57243347 0.8837468 ]	[382.7288208 236.52900696 0.84788382]	[357.20071411 344.28515625 0.87366796]	[357.16229248 454.59060669 0.85727209]	[521.26623535 236.62161255 0.86472642]	[559.76818848 339.16241455 0.88874429]	[559.72003174 441.91177368 0.8581419 ]	[462.30462646 441.72070312 0.75318921]	[421.22134399 441.81515503 0.72920829]	[441.66638184 605.95501709 0.84477198]	[459.57952881 749.55651855 0.85617369]	[503.35119629 439.1776123 0.73284978]	[505.95227051 595.72406006 0.80617911]	[516.12231445 749.57562256 0.80460852]	[441.69491577 172.4080658 0.89838564]	[464.92071533 172.32070923 0.8839426 ]	[418.78723145 154.43849182 0.9180854 ]	[485.46078491 151.96510315 0.85160959]	[526.40722656 790.72454834 0.83176696]	[541.86682129 785.56207275 0.80694789]	[503.34719849 762.50134277 0.81638849]	[452.06054688 788.24420166 0.84355557]	[439.12442017 785.59649658 0.80801857]	[462.32772827 757.39080811 0.79298055]
[457.12823486 185.21762085 0.82424158]	[452.01269531 236.58998108 0.87005907]	[380.26412964 236.53797913 0.8612982 ]	[357.13232422 344.31686401 0.86767387]	[357.12103271 452.0776062 0.84728235]	[521.17938232 236.62770081 0.84996957]	[557.25836182 339.16156006 0.87016785]	[557.26342773 441.88751221 0.85075808]	[462.28121948 441.75592041 0.75162083]	[421.20123291 441.83444214 0.72697085]	[439.32141113 606.02935791 0.83988035]	[459.59683228 749.62213135 0.85628664]	[503.33355713 439.22897339 0.73558003]	[505.92886353 598.25476074 0.8199622 ]	[516.12316895 749.60778809 0.81034994]	[439.25463867 172.37405396 0.8948136 ]	[464.84490967 172.29502869 0.89296061]	[418.67303467 154.42276001 0.90653503]	[485.3631897 151.91885376 0.84616268]	[523.99902344 790.79888916 0.83569789]	[541.86138916 788.00177002 0.81261659]	[503.34320068 764.97558594 0.82930934]	[452.02902222 790.60491943 0.84208959]	[439.11654663 787.99475098 0.80781347]	[462.35595703 759.953125 0.80133379]
[454.62014771 182.68141174 0.81563008]	[449.47253418 236.58229065 0.87533492]	[380.19625854 236.50628662 0.87224567]	[357.04846191 346.81381226 0.8560788 ]	[357.07601929 454.55599976 0.85070908]	[518.75848389 236.62826538 0.84612697]	[557.19830322 339.20739746 0.85922045]	[557.2277832 441.86709595 0.85086226]	[462.3274231 441.7694397 0.75252485]	[421.21011353 441.84686279 0.72651416]	[439.31283569 606.01348877 0.83850074]	[459.60351562 749.65625 0.85598928]	[503.40414429 439.25109863 0.73549646]	[505.87167358 595.71600342 0.82028323]	[516.1473999 749.61907959 0.81939077]	[439.19509888 172.33050537 0.89329278]	[462.40420532 172.25035095 0.90421295]	[418.59649658 154.42874146 0.91528934]	[482.912323 151.92178345 0.89203334]	[523.93927002 790.79956055 0.8289116 ]	[541.83135986 788.02337646 0.80055213]	[503.36569214 764.97418213 0.83180565]	[452.03509521 790.59576416 0.84062409]	[439.12774658 787.99462891 0.80880022]	[462.36459351 762.45953369 0.80404329]
[449.51391602 185.17736816 0.80604494]	[444.41067505 236.55731201 0.89127368]	[377.6880188 236.52876282 0.87442648]	[354.51501465 341.79998779 0.84657824]	[356.9777832 452.08551025 0.83506304]	[516.19543457 236.59527588 0.83451492]	[552.07067871 339.12979126 0.857113 ]	[554.62518311 441.73547363 0.85625756]	[462.29263306 441.77423096 0.75110656]	[421.17684937 441.85394287 0.72636551]	[439.29650879 605.918396 0.8444277 ]	[459.60482788 749.59246826 0.86093664]	[503.37216187 439.24230957 0.73571992]	[503.44812012 598.28405762 0.83656275]	[518.65911865 754.80114746 0.80167168]	[439.11306763 172.36543274 0.89363146]	[462.27545166 172.30632019 0.92752445]	[416.14260864 154.44155884 0.89081633]	[482.76617432 151.92140198 0.89713013]	[5.26502991e+02 7.95837463e+02 6.88709497e-01]	[5.44326477e+02 7.88222107e+02 7.30591059e-01]	[503.41589355 770.10736084 0.84768116]	[452.05444336 788.22332764 0.83972651]	[439.1399231 785.58129883 0.80457062]	[462.35263062 759.88287354 0.78138751]
[446.90600586 185.21492004 0.81503272]	[444.35693359 236.53604126 0.90192544]	[377.63696289 236.48773193 0.87227803]	[349.45019531 344.26046753 0.81158513]	[354.60089111 454.54647827 0.83804059]	[513.64587402 236.59423828 0.83040214]	[549.51959229 339.1204834 0.86778599]	[552.13763428 441.70547485 0.86337119]	[462.28030396 441.71621704 0.75542074]	[421.17092896 441.81756592 0.7318877 ]	[439.27722168 603.41583252 0.85156876]	[459.60079956 749.57397461 0.86278212]	[503.36108398 439.15539551 0.73794079]	[503.42169189 593.19702148 0.82909977]	[518.72180176 754.83746338 0.80466372]	[436.65640259 172.37109375 0.88224095]	[462.20901489 172.3573761 0.92435825]	[416.05062866 151.97840881 0.85791349]	[482.74014282 151.93939209 0.88596046]	[5.26456665e+02 7.95867065e+02 7.08054483e-01]	[5.44326111e+02 7.90609802e+02 7.37339556e-01]	[503.46444702 770.12902832 0.82871622]	[452.06866455 788.2131958 0.84631538]	[439.14761353 785.56799316 0.80644518]	[462.34921265 757.39373779 0.78034705]
[444.4178772 185.18878174 0.8222962 ]	[444.31332397 236.52407837 0.90767616]	[377.61730957 236.4788208 0.87540811]	[349.37823486 341.82006836 0.81569445]	[354.5567627 452.07092285 0.83163416]	[511.10098267 236.582901 0.83175564]	[547.04187012 339.09136963 0.87941056]	[552.11914062 439.32553101 0.86778831]	[462.26361084 441.790802 0.74909264]	[421.15542603 444.31594849 0.72151613]	[439.26272583 603.45812988 0.85706198]	[459.59259033 749.58007812 0.86105269]	[503.35760498 439.22781372 0.73253 ]	[503.42388916 598.26367188 0.83312607]	[518.75201416 757.34234619 0.80587375]	[436.61468506 172.37574768 0.87871885]	[459.80758667 172.35694885 0.92193246]	[413.54708862 154.36451721 0.84879941]	[480.36602783 151.91023254 0.88918859]	[5.26465027e+02 7.98431763e+02 7.14906216e-01]	[5.44353943e+02 7.90686646e+02 7.41200566e-01]	[505.88427734 770.15411377 0.81673962]	[452.04577637 788.2154541 0.85154688]	[439.12615967 785.57116699 0.80393243]	[462.34942627 759.87213135 0.78208953]
[444.36218262 185.19673157 0.83059484]	[441.91604614 236.52058411 0.9126063 ]	[377.56835938 236.47567749 0.87216789]	[346.90313721 341.8102417 0.81620383]	[354.50378418 454.53543091 0.8208943 ]	[511.06085205 236.58503723 0.83317351]	[547.01544189 339.12078857 0.87988901]	[552.10668945 441.68826294 0.86779976]	[462.23153687 441.77130127 0.74968207]	[418.79623413 441.86956787 0.72473752]	[439.26739502 603.47271729 0.85348189]	[459.58303833 749.62481689 0.85272801]	[503.31277466 439.20013428 0.73470545]	[503.41635132 600.81011963 0.84468848]	[521.16412354 764.96435547 0.82190472]	[436.57305908 172.38348389 0.87431115]	[459.75769043 172.36024475 0.91589034]	[413.50192261 154.36405945 0.83630991]	[480.31726074 151.91085815 0.8908025 ]	[5.26522827e+02 8.00942078e+02 7.16079056e-01]	[5.44409851e+02 7.90730591e+02 7.47408450e-01]	[505.92581177 772.75836182 0.79003131]	[449.52227783 788.23297119 0.8504265 ]	[439.08361816 785.58673096 0.8001743 ]	[462.33398438 759.95239258 0.77215385]
[444.30282593 185.19917297 0.84293377]	[441.87579346 236.52297974 0.91942173]	[377.53042603 236.48982239 0.8645184 ]	[346.86849976 344.24700928 0.81154513]	[354.45397949 452.08383179 0.81246251]	[508.53436279 236.57707214 0.83904475]	[546.97253418 339.07919312 0.88885689]	[552.10369873 439.32223511 0.86911678]	[462.19812012 439.25909424 0.75873327]	[418.79922485 441.78469849 0.73916346]	[439.25915527 603.45739746 0.85593289]	[459.58343506 749.57501221 0.85886705]	[503.26062012 436.67886353 0.73852915]	[503.41491699 600.80908203 0.85411787]	[521.17956543 762.47247314 0.82100105]	[434.07192993 172.3785553 0.86887181]	[459.71981812 172.35269165 0.91624498]	[413.50570679 154.42658997 0.81707883]	[480.29824829 151.90852356 0.87066561]	[5.26410278e+02 8.00938599e+02 7.54382372e-01]	[5.44350464e+02 7.90754944e+02 7.60236084e-01]	[505.94393921 772.7230835 0.78538609]	[452.03070068 788.20556641 0.84999847]	[439.11291504 785.55792236 0.80436742]	[462.33496094 757.38806152 0.77250278]
[444.29821777 185.20327759 0.84428442]	[441.85113525 236.52532959 0.92086291]	[375.11578369 236.52035522 0.85770208]	[346.82022095 341.82217407 0.81396472]	[352.02050781 452.06057739 0.80969453]	[508.47943115 236.56201172 0.84754878]	[546.95098877 339.08309937 0.8912555 ]	[552.10693359 439.28936768 0.87167996]	[459.8288269 439.22033691 0.76739514]	[418.76907349 441.75506592 0.7492252 ]	[439.26269531 603.42694092 0.85533988]	[459.5824585 749.58074951 0.85142243]	[500.88391113 436.63851929 0.74179482]	[503.4041748 600.82202148 0.86229974]	[521.17340088 762.47735596 0.82406038]	[434.07717896 172.42651367 0.87364924]	[459.68225098 172.36769104 0.91106123]	[411.02633667 154.47511292 0.81505722]	[480.23635864 151.9443512 0.87206745]	[5.26400879e+02 8.00952271e+02 7.74601161e-01]	[5.44332092e+02 7.90779358e+02 7.68986344e-01]	[505.93179321 772.70117188 0.80788493]	[449.5007019 788.18029785 0.84453654]	[436.6902771 785.52563477 0.79347634]	[462.3633728 759.88031006 0.77571237]
[441.88186646 185.22755432 0.84865987]	[441.83874512 236.53907776 0.92136371]	[375.0826416 236.51512146 0.85668212]	[346.85549927 341.79489136 0.81683946]	[351.98956299 452.04922485 0.80812752]	[508.47915649 236.59506226 0.84500468]	[546.93231201 339.09527588 0.89321715]	[552.09466553 439.28482056 0.87145829]	[459.79647827 439.20236206 0.76265335]	[418.75189209 441.72616577 0.74538392]	[439.26504517 603.40466309 0.8481853 ]	[457.21746826 749.55285645 0.85596222]	[500.83874512 436.62728882 0.73935521]	[503.40759277 600.81121826 0.85466874]	[521.19012451 762.4397583 0.8233403 ]	[434.01953125 172.4389801 0.861471 ]	[459.64761353 172.38418579 0.90278858]	[408.48156738 154.48214722 0.81123674]	[480.23724365 151.96066284 0.88030922]	[5.23974731e+02 8.00952026e+02 7.70230114e-01]	[5.44314209e+02 7.90771118e+02 7.63162613e-01]	[505.98327637 770.29199219 0.78637064]	[449.52017212 788.17663574 0.83163166]	[439.07489014 785.52313232 0.78963208]	[462.33837891 757.36663818 0.77757049]
[441.89102173 185.23052979 0.84726727]	[441.83843994 236.534729 0.92134547]	[375.084198 236.515625 0.85570276]	[346.84286499 341.8046875 0.81475043]	[351.99176025 452.0713501 0.80998015]	[508.47238159 236.58636475 0.84751898]	[546.93127441 339.09066772 0.8941409 ]	[552.09259033 439.29394531 0.87127721]	[459.79745483 439.19915771 0.76151061]	[418.74923706 441.72186279 0.74420494]	[439.2635498 603.41516113 0.84840864]	[457.21673584 749.54949951 0.85575545]	[500.84417725 436.62445068 0.73851323]	[503.41326904 600.82940674 0.85566562]	[521.19317627 762.44506836 0.82428843]	[434.02838135 172.44329834 0.86350071]	[459.65460205 172.38542175 0.90461195]	[408.47973633 154.48318481 0.81212217]	[480.237854 151.95831299 0.88093638]	[5.23959961e+02 8.00952271e+02 7.74885952e-01]	[5.41933350e+02 7.90774353e+02 7.63265908e-01]	[505.98886108 770.29504395 0.78517008]	[449.51992798 788.17987061 0.82916254]	[436.69296265 785.52423096 0.78852385]	[462.33786011 757.35955811 0.77662146]
[441.87927246 185.2192688 0.84544623]	[441.81738281 236.53463745 0.9237529 ]	[375.06274414 236.52026367 0.85615784]	[346.86013794 341.80734253 0.81615233]	[351.94226074 452.07571411 0.80742025]	[508.4475708 236.58235168 0.85022449]	[544.56036377 339.09555054 0.89272976]	[552.07714844 439.2940979 0.87173426]	[459.77185059 439.19778442 0.7639913 ]	[418.74206543 441.72167969 0.74473476]	[439.2677002 603.43237305 0.84568179]	[457.17892456 747.17651367 0.85377526]	[500.79821777 436.61306763 0.73553884]	[503.40463257 600.8682251 0.86194158]	[521.1595459 762.41455078 0.81516916]	[434.02780151 172.43685913 0.85631514]	[459.640625 172.3850708 0.90033197]	[408.44226074 154.47059631 0.81437635]	[480.21792603 151.94767761 0.87436748]	[5.23930481e+02 8.00957397e+02 7.71269619e-01]	[5.41903503e+02 7.90775146e+02 7.62144685e-01]	[505.94781494 770.26550293 0.77870381]	[449.52374268 788.18994141 0.83641875]	[436.68667603 785.543396 0.7965126 ]	[462.30688477 757.32543945 0.7758078 ]
[441.83166504 187.76194763 0.84863949]	[441.79730225 236.54730225 0.92493641]	[375.05831909 236.52877808 0.85810024]	[346.84194946 344.26846313 0.81320119]	[349.44650269 452.04690552 0.80430621]	[505.99142456 236.58686829 0.85412371]	[544.56011963 339.08584595 0.89264309]	[549.60229492 439.3092041 0.86956143]	[459.75775146 439.24060059 0.76260108]	[418.74072266 441.77740479 0.7424981 ]	[439.24041748 603.41644287 0.84649324]	[457.15591431 747.15905762 0.851197 ]	[500.76831055 436.64804077 0.73726839]	[503.41571045 603.28076172 0.86856806]	[518.76190186 764.96575928 0.81747848]	[431.50686646 172.4805603 0.85207105]	[459.61138916 172.4334259 0.89840484]	[408.40368652 154.53495789 0.80339831]	[480.18966675 151.96836853 0.86714661]	[5.23951233e+02 8.00973450e+02 7.59253621e-01]	[5.41925232e+02 7.90797852e+02 7.68271208e-01]	[505.87011719 772.76043701 0.79330105]	[452.03759766 788.15203857 0.83534449]	[439.07513428 785.51580811 0.78929079]	[462.28094482 754.8302002 0.76960093]
[441.79428101 187.75881958 0.84975547]	[441.78826904 236.54711914 0.92727178]	[375.04241943 236.52046204 0.85743916]	[346.80645752 344.28543091 0.81416368]	[349.41751099 452.06906128 0.80754346]	[505.98788452 236.58531189 0.85652649]	[544.55584717 339.10247803 0.89461905]	[549.58105469 439.30703735 0.87509394]	[459.72964478 439.20220947 0.75594717]	[418.71383667 441.75701904 0.73820752]	[439.21203613 603.43469238 0.85388029]	[457.16244507 747.15325928 0.8567251 ]	[500.7399292 436.58615112 0.72659749]	[503.39660645 600.87463379 0.87177598]	[518.71539307 762.49328613 0.8087858 ]	[429.00082397 172.4707489 0.85188246]	[457.21420288 172.44070435 0.89295864]	[405.89465332 154.50231934 0.8112964 ]	[480.16329956 154.33920288 0.86657345]	[5.23884216e+02 8.00948975e+02 7.76657104e-01]	[5.41861206e+02 7.90785400e+02 7.76804686e-01]	[503.43182373 772.71435547 0.80671954]	[452.04138184 788.17126465 0.83711946]	[439.09170532 785.53771973 0.79558629]	[462.28329468 754.83380127 0.77550977]
[441.73638916 187.78994751 0.85059947]	[441.77081299 236.56031799 0.92909956]	[375.00238037 236.51712036 0.85212052]	[344.31289673 344.29968262 0.81995296]	[349.38540649 452.07138062 0.80666924]	[505.98312378 236.61593628 0.8521747 ]	[544.54211426 339.1237793 0.89753133]	[549.54406738 441.66467285 0.87824047]	[459.69702148 439.22918701 0.75273228]	[418.68753052 441.79330444 0.73577833]	[439.20428467 603.45892334 0.85440701]	[457.16442871 747.16522217 0.85900885]	[500.7114563 436.60943604 0.72399914]	[503.37661743 600.89483643 0.87452984]	[518.73156738 762.47491455 0.812177 ]	[428.93743896 172.48141479 0.85242689]	[457.16998291 172.46459961 0.88674754]	[405.86325073 154.48246765 0.81664127]	[480.13919067 154.35472107 0.86655176]	[5.23916931e+02 8.00977539e+02 7.69544184e-01]	[5.41881042e+02 7.90789917e+02 7.71076262e-01]	[503.46166992 770.29864502 0.80850667]	[452.05709839 788.17779541 0.84201407]	[439.1078186 785.54211426 0.80276006]	[462.29037476 754.83972168 0.77757686]
[439.30441284 190.2664032 0.86020994]	[441.74307251 236.58863831 0.92991275]	[374.98034668 236.55332947 0.84586406]	[344.29821777 344.33105469 0.81578052]	[349.37332153 454.55764771 0.80982155]	[505.95980835 236.61991882 0.85464841]	[544.47357178 339.12905884 0.90967113]	[549.48986816 441.7074585 0.87898475]	[459.66937256 439.15530396 0.74018031]	[418.68496704 441.72384644 0.73283106]	[439.16717529 605.88378906 0.84319013]	[457.165802 747.16369629 0.85692662]	[500.66189575 434.05273438 0.70807064]	[503.36904907 600.80596924 0.87763524]	[518.65673828 765.00006104 0.80433583]	[426.38433838 174.84292603 0.85764009]	[457.08535767 174.85681152 0.87691778]	[403.36669922 154.47790527 0.8275792 ]	[480.1211853 154.36427307 0.86291224]	[5.23885925e+02 8.03494263e+02 7.68099487e-01]	[5.41823730e+02 7.93221558e+02 7.69851804e-01]	[503.3894043 772.78192139 0.79450631]	[452.07260132 788.1506958 0.83414245]	[439.10696411 785.51470947 0.79695058]	[462.27801514 754.83892822 0.76537287]
[439.25271606 190.32872009 0.86702824]	[441.74017334 236.58717346 0.92900693]	[374.98675537 236.55036926 0.84613788]	[344.27008057 346.80871582 0.81330538]	[349.36212158 454.5847168 0.81302005]	[505.95025635 236.62556458 0.85486996]	[544.46594238 339.14923096 0.91035891]	[547.03643799 441.76437378 0.88106632]	[459.63186646 439.1786499 0.73610324]	[418.65167236 441.75076294 0.72709775]	[439.15875244 605.91577148 0.83870894]	[457.14822388 747.13696289 0.86071336]	[498.26196289 434.07315063 0.70318264]	[503.3253479 600.78417969 0.87567025]	[516.14978027 764.98773193 0.79511678]	[426.34475708 174.91114807 0.86131787]	[454.59130859 174.91607666 0.86743504]	[403.37503052 154.51808167 0.8188017 ]	[477.74658203 154.37831116 0.87724489]	[5.21367615e+02 8.00991760e+02 7.62364626e-01]	[5.39263794e+02 7.90837708e+02 7.61707425e-01]	[503.37008667 772.74786377 0.79366899]	[454.57305908 788.1618042 0.83773237]	[439.13961792 785.53186035 0.80652702]	[462.24273682 754.78875732 0.75637591]
[441.75204468 190.34077454 0.86925703]	[441.72531128 236.58503723 0.92733753]	[372.54504395 236.56080627 0.83882058]	[341.824646 346.87530518 0.81880265]	[346.88143921 454.59411621 0.81695342]	[505.92227173 236.61073303 0.86194909]	[544.45800781 339.15316772 0.91005456]	[546.98907471 441.77316284 0.88856852]	[459.63079834 439.20501709 0.73935115]	[418.64349365 441.77694702 0.72533745]	[439.12731934 605.98614502 0.83399212]	[457.1322937 747.14733887 0.85606855]	[498.26651001 434.09533691 0.70656419]	[503.31063843 600.75286865 0.87385577]	[513.62438965 762.50732422 0.7874583 ]	[428.9519043 174.93920898 0.85728794]	[457.16320801 174.90245056 0.88585091]	[403.39807129 156.97309875 0.82934898]	[480.11679077 154.37716675 0.86827266]	[5.21389404e+02 8.03462524e+02 7.65025496e-01]	[5.39307800e+02 7.90833862e+02 7.61779964e-01]	[503.30929565 772.71246338 0.79921192]	[452.05877686 788.17572021 0.84441864]	[439.09228516 785.54406738 0.80078721]	[462.24203491 754.80279541 0.76365238]
[441.77505493 190.34173584 0.87429601]	[441.71862793 236.58703613 0.92697418]	[372.54699707 236.55117798 0.84155518]	[341.79269409 346.87030029 0.82976031]	[346.8684082 454.59140015 0.81709629]	[505.90969849 236.62313843 0.86303824]	[544.44714355 339.16433716 0.91155136]	[546.96252441 441.77572632 0.89334112]	[459.58163452 439.19482422 0.72901952]	[418.60418701 441.7644043 0.72174913]	[439.13052368 605.9944458 0.83177328]	[457.15264893 747.15545654 0.85783666]	[498.22213745 434.0854187 0.69984066]	[503.28079224 600.79431152 0.87633872]	[513.57678223 764.97833252 0.78874093]	[428.98776245 174.95280457 0.85448873]	[457.17590332 174.9046936 0.88752776]	[403.39093018 156.99824524 0.8317135 ]	[477.74118042 154.39967346 0.85988241]	[5.23825928e+02 8.00981201e+02 7.91381001e-01]	[541.77630615 790.81384277 0.79717666]	[503.27636719 772.75616455 0.8073079 ]	[452.03250122 788.20330811 0.84838104]	[439.07608032 785.57391357 0.80233264]	[462.25732422 754.8347168 0.75662506]
[441.69720459 190.40441895 0.88500166]	[441.71261597 236.61004639 0.92883515]	[372.54223633 236.57069397 0.84042782]	[341.77853394 346.8890686 0.83233619]	[346.85430908 454.60543823 0.82013524]	[505.90713501 236.64665222 0.86030447]	[544.44207764 339.2114563 0.90823954]	[546.94952393 441.77102661 0.89663529]	[457.15734863 439.2121582 0.72088653]	[418.55059814 441.79278564 0.70867962]	[439.12384033 606.05541992 0.82862169]	[457.15109253 747.13049316 0.85520869]	[498.14813232 434.11108398 0.68903643]	[503.24813843 600.84411621 0.88015437]	[511.04779053 765.01818848 0.79579687]	[428.9185791 175.01496887 0.85225552]	[457.08813477 174.99586487 0.87397718]	[403.38653564 157.0799408 0.81676817]	[477.6751709 154.48373413 0.83151591]	[5.23870667e+02 8.03498962e+02 8.00252557e-01]	[541.79083252 793.2144165 0.80059552]	[500.85583496 772.75921631 0.81797791]	[452.04516602 788.20880127 0.85547185]	[439.08831787 785.57531738 0.80354822]	[4.62261169e+02 7.54797119e+02 7.54051268e-01]
[441.677948 192.79598999 0.88913345]	[441.70141602 236.64485168 0.92622894]	[372.53253174 236.59934998 0.83674079]	[341.73822021 349.42678833 0.84266961]	[346.81454468 454.6368103 0.8252939 ]	[505.91455078 239.05133057 0.85418421]	[544.43786621 339.22595215 0.90719759]	[546.91320801 441.80505371 0.90099937]	[457.12908936 439.24942017 0.72143221]	[416.15637207 441.83630371 0.70556402]	[439.11138916 606.08587646 0.82388079]	[457.15011597 747.12731934 0.85295415]	[498.12301636 436.6022644 0.69061148]	[500.89788818 600.82080078 0.88053197]	[511.01239014 764.97058105 0.7915132 ]	[426.42770386 175.03752136 0.85388303]	[454.64797974 175.02084351 0.87517053]	[403.39926147 159.55587769 0.81263924]	[477.6388855 154.54756165 0.81266499]	[5.21291260e+02 8.00958801e+02 7.91059256e-01]	[5.39191589e+02 7.90835327e+02 7.72300422e-01]	[500.86053467 770.27661133 0.80668432]	[452.05548096 788.22137451 0.85635591]	[439.09588623 785.58636475 0.80706751]	[4.62282318e+02 7.54777954e+02 7.46743679e-01]
[439.29815674 192.82304382 0.89619505]	[441.67779541 236.6607666 0.92433017]	[372.51519775 236.63247681 0.83153689]	[341.73577881 351.91677856 0.84414989]	[344.30130005 454.64978027 0.8316378 ]	[505.88104248 236.67877197 0.8571291 ]	[544.44268799 339.2432251 0.90607661]	[544.55517578 441.80541992 0.90144771]	[457.12658691 441.70703125 0.71979177]	[416.15866089 444.3132019 0.70141107]	[439.11474609 608.55731201 0.81581914]	[457.15002441 747.14111328 0.85323405]	[495.68914795 436.64044189 0.6903016 ]	[503.23739624 600.88476562 0.88423765]	[508.51739502 762.47906494 0.78917825]	[426.3760376 175.0753479 0.85371763]	[454.59716797 175.03436279 0.87111843]	[403.39761353 159.64115906 0.80470419]	[477.60089111 156.96676636 0.81381601]	[5.21333435e+02 8.03465759e+02 7.82087207e-01]	[5.39200195e+02 7.93243774e+02 7.62369335e-01]	[500.83517456 770.24273682 0.80823547]	[454.55880737 788.21118164 0.85888565]	[439.1262207 785.59033203 0.81177068]	[4.62281219e+02 7.54791321e+02 7.41338313e-01]
[439.30422974 192.8228302 0.89605039]	[441.67468262 236.66273499 0.92416501]	[372.51025391 236.63217163 0.8312881 ]	[341.73284912 351.91506958 0.84425074]	[344.31469727 457.07098389 0.83175725]	[505.8828125 239.04951477 0.85797101]	[544.4440918 339.25268555 0.90516913]	[544.55657959 441.81942749 0.8997944 ]	[457.11773682 441.71588135 0.71876854]	[416.1534729 444.32290649 0.70023227]	[439.11315918 608.58056641 0.81341249]	[457.15026855 747.14831543 0.8538512 ]	[495.67263794 436.64627075 0.68988079]	[500.90292358 600.87963867 0.8837446 ]	[508.51763916 762.47625732 0.78948301]	[426.38311768 175.07836914 0.85248053]	[454.60391235 175.03518677 0.87230164]	[403.40768433 162.09442139 0.80377305]	[477.59378052 156.98400879 0.80769479]	[5.21331604e+02 8.03463501e+02 7.84267068e-01]	[5.39199402e+02 7.93239502e+02 7.63382018e-01]	[500.83856201 770.23748779 0.8072561 ]	[452.07913208 788.21429443 0.85935181]	[439.11019897 785.58862305 0.80999458]	[4.62284515e+02 7.54795654e+02 7.43039846e-01]
[439.29992676 192.82446289 0.89608741]	[441.67675781 236.66210938 0.9251256 ]	[372.51330566 236.63169861 0.83162439]	[341.73193359 349.43951416 0.84420729]	[344.30780029 454.64520264 0.83124983]	[505.87963867 236.67863464 0.85865724]	[544.44610596 339.26153564 0.90329587]	[544.55688477 441.8104248 0.90019816]	[457.11022949 439.27972412 0.71721321]	[416.14230347 441.87094116 0.70149994]	[439.11660767 608.57788086 0.81303382]	[457.14489746 747.15509033 0.85187024]	[495.67388916 436.62838745 0.68898076]	[503.23632812 600.88513184 0.88372779]	[508.52203369 762.49121094 0.78931987]	[426.37774658 175.07585144 0.85322815]	[454.59918213 175.03622437 0.87151647]	[403.39608765 159.63685608 0.80440724]	[477.5954895 156.98085022 0.80898702]	[5.21343567e+02 8.03466858e+02 7.82894254e-01]	[5.39207092e+02 7.93245300e+02 7.62162149e-01]	[500.83847046 770.25109863 0.80714148]	[452.06958008 788.22045898 0.86077142]	[439.10394287 785.59649658 0.81021166]	[4.62279419e+02 7.54808899e+02 7.39084721e-01]
[439.30862427 192.84344482 0.9011907 ]	[439.32043457 239.05142212 0.92176086]	[372.49810791 236.66021729 0.82587403]	[341.71789551 349.4446106 0.84324622]	[344.31652832 454.63635254 0.82918441]	[503.50238037 239.06413269 0.85846621]	[544.43395996 339.28103638 0.9019509 ]	[546.91772461 441.85284424 0.89423168]	[457.07901001 441.77520752 0.70965457]	[416.08898926 444.38446045 0.68741763]	[439.1083374 608.50427246 0.82147139]	[457.175354 747.14489746 0.85695696]	[495.65994263 439.1416626 0.68780965]	[500.84448242 603.28112793 0.88561726]	[508.48937988 765.00238037 0.79838198]	[426.38897705 175.09225464 0.85207713]	[454.60223389 175.04321289 0.87307906]	[403.40420532 162.12335205 0.81353217]	[477.58862305 156.98738098 0.81441009]	[5.21312500e+02 8.03529236e+02 7.77358234e-01]	[5.36701538e+02 7.93294861e+02 7.46608555e-01]	[500.83764648 770.2980957 0.78576529]	[454.55328369 788.24230957 0.85340464]	[439.13171387 785.61700439 0.80971247]	[4.62298981e+02 7.54811829e+02 7.35314429e-01]
[439.25827026 192.86347961 0.89654624]	[439.30532837 239.08398438 0.92113131]	[372.50512695 236.67745972 0.82418829]	[341.70419312 351.94543457 0.8470816 ]	[344.31216431 457.09887695 0.83843958]	[503.48455811 239.11024475 0.85541052]	[544.43255615 339.26568604 0.90619326]	[546.9262085 441.88076782 0.88929772]	[454.62332153 441.79602051 0.70497149]	[416.03723145 444.41522217 0.68083876]	[439.07318115 606.08843994 0.83100533]	[457.17169189 747.14489746 0.85013962]	[495.61773682 439.17282104 0.68649733]	[500.79312134 603.31396484 0.88497001]	[505.95925903 764.98120117 0.81091636]	[426.34005737 175.0896759 0.85127848]	[454.54742432 175.06890869 0.86191761]	[405.82263184 162.15306091 0.81476444]	[475.16879272 157.00520325 0.81177789]	[5.18697998e+02 8.03523560e+02 7.91299284e-01]	[5.29068481e+02 7.93334839e+02 7.63199031e-01]	[500.79135132 770.25671387 0.80657828]	[454.55267334 788.246521 0.85643148]	[439.13421631 787.98602295 0.80624425]	[4.62295166e+02 7.54836182e+02 7.34281659e-01]
[439.31628418 192.86502075 0.89109099]	[439.28277588 239.12081909 0.9169476 ]	[372.48233032 239.07533264 0.81809789]	[341.69091797 351.97052002 0.84957439]	[344.25704956 457.18930054 0.85551322]	[503.46017456 239.16200256 0.84799707]	[544.43328857 341.74551392 0.89100581]	[546.92700195 444.34405518 0.87595195]	[454.54165649 441.82513428 0.69809419]	[413.55075073 446.88476562 0.67421931]	[439.07910156 608.54211426 0.81990784]	[457.18392944 749.60125732 0.8493197 ]	[493.06549072 439.20611572 0.68422151]	[500.75839233 603.36132812 0.88653541]	[503.47994995 765.05487061 0.83641851]	[426.39160156 177.47422791 0.83793449]	[454.6098938 175.05455017 0.86005688]	[403.39797974 162.1645813 0.81668657]	[475.14428711 157.01315308 0.8067649 ]	[5.18669922e+02 8.06007751e+02 7.87496686e-01]	[5.28993896e+02 7.95804321e+02 7.59846807e-01]	[500.70144653 772.69995117 0.80373609]	[454.56546021 788.23968506 0.86514986]	[439.15518188 788.00305176 0.82220161]	[4.62282715e+02 7.59904785e+02 7.21762180e-01]
[439.27090454 192.9037323 0.90124309]	[439.25979614 239.17086792 0.90885878]	[372.46279907 239.12322998 0.8126877 ]	[341.6769104 351.98904419 0.85498762]	[341.80374146 457.21536255 0.86488205]	[503.44540405 241.62747192 0.84071416]	[544.43200684 341.76324463 0.8895992 ]	[546.93389893 444.3404541 0.87523687]	[452.04428101 441.84130859 0.69855475]	[411.03765869 446.88021851 0.67284942]	[439.07971191 608.52539062 0.82293814]	[457.18972778 749.6149292 0.84823024]	[490.56991577 439.24087524 0.68867159]	[500.72509766 603.44287109 0.88206255]	[503.45217896 765.03485107 0.84047091]	[423.91207886 177.5012207 0.84325922]	[454.56814575 175.09109497 0.85622144]	[403.3661499 162.16252136 0.81651336]	[475.09887695 157.06002808 0.79862511]	[5.13638489e+02 8.06037842e+02 7.95833468e-01]	[5.26440186e+02 7.95868835e+02 7.83077359e-01]	[500.69699097 770.26678467 0.80350965]	[452.04956055 790.58197021 0.86272991]	[439.10766602 788.0022583 0.82151634]	[4.62308685e+02 7.59924988e+02 7.29063869e-01]
[439.25579834 192.89266968 0.90603262]	[439.27713013 239.20387268 0.90451217]	[372.48379517 239.16963196 0.80888724]	[339.29425049 351.99337769 0.86090702]	[341.78591919 459.59832764 0.87038147]	[503.44216919 241.65245056 0.84058511]	[544.41412354 341.80233765 0.88750935]	[546.9230957 444.37139893 0.87190348]	[452.06530762 441.83346558 0.69751883]	[413.51034546 446.86950684 0.67451215]	[439.07019043 608.50238037 0.82222497]	[457.19317627 749.63568115 0.84753299]	[493.0652771 439.25119019 0.68753469]	[500.70785522 603.43884277 0.87918806]	[503.42507935 767.53948975 0.85155964]	[423.88766479 177.48970032 0.85112494]	[454.54296875 175.08459473 0.85135198]	[403.33258057 164.65176392 0.81995475]	[475.10308838 157.06651306 0.80860555]	[5.16148560e+02 8.08526733e+02 7.74872899e-01]	[5.26456665e+02 7.98447144e+02 7.70929813e-01]	[498.23754883 772.77557373 0.78620964]	[452.05105591 790.58776855 0.86313725]	[439.11184692 788.00762939 0.82986307]	[4.62304321e+02 7.59959351e+02 7.17230916e-01]
[439.28210449 192.97619629 0.90632302]	[439.30282593 244.21801758 0.89041585]	[369.96578979 241.72506714 0.78536206]	[339.25918579 352.02978516 0.86688977]	[341.73956299 459.61328125 0.88430113]	[503.49411011 246.76701355 0.81733823]	[544.42749023 344.32705688 0.87584221]	[544.51391602 446.94165039 0.86777037]	[452.00018311 444.30639648 0.69432521]	[411.03128052 446.91577148 0.67339855]	[436.61706543 611.07354736 0.79742599]	[459.58441162 749.65539551 0.8534568 ]	[490.51663208 441.72033691 0.68755311]	[500.66296387 605.95117188 0.87273902]	[503.3979187 770.12817383 0.85520011]	[423.90835571 177.59373474 0.83150864]	[454.58477783 177.54244995 0.84163725]	[403.3352356 167.23587036 0.8221997 ]	[475.07366943 159.60873413 0.79633063]	[518.69439697 811.16497803 0.8321408 ]	[526.51611328 806.09356689 0.81006169]	[4.98173035e+02 7.80476746e+02 7.69108474e-01]	[452.09237671 790.62005615 0.86219198]	[439.1434021 788.04156494 0.83343613]	[4.62320007e+02 7.62440002e+02 7.13382363e-01]
[439.25997925 193.0103302 0.90511513]	[439.30065918 246.7482605 0.88430893]	[369.95956421 244.2454071 0.78221828]	[339.22473145 354.52297974 0.87970871]	[341.74020386 459.67800903 0.89136946]	[503.47692871 246.83709717 0.82188898]	[544.42675781 346.8286438 0.87326968]	[544.49237061 449.43365479 0.87157619]	[451.9894104 446.91015625 0.68680489]	[413.49481201 452.05175781 0.66972822]	[436.66705322 613.65820312 0.78940195]	[459.59020996 749.64837646 0.84616762]	[490.51312256 441.8682251 0.684578 ]	[500.64645386 608.52038574 0.84296632]	[503.39599609 770.26599121 0.84062481]	[423.88793945 180.04704285 0.82648051]	[454.53942871 177.56971741 0.83658028]	[403.32821655 169.7419281 0.83171552]	[472.54049683 164.64730835 0.79273611]	[518.69573975 811.29516602 0.81565857]	[5.26517822e+02 8.08572632e+02 7.98031092e-01]	[4.98165436e+02 7.85549011e+02 7.77563572e-01]	[454.56115723 790.62915039 0.85822213]	[439.1541748 788.04437256 0.82885981]	[4.62320557e+02 7.62432068e+02 7.00102568e-01]
[439.20526123 195.41784668 0.89527035]	[439.2947998 249.30021667 0.88311851]	[369.94052124 246.79890442 0.77917284]	[339.18536377 357.02893066 0.90049702]	[341.71511841 459.75674438 0.89991373]	[503.48800659 249.39541626 0.82130432]	[544.41094971 349.39978027 0.87058413]	[544.4921875 449.51998901 0.86947191]	[449.4614563 449.44750977 0.68517482]	[410.95483398 454.59558105 0.6706419 ]	[436.65597534 616.23553467 0.7927202 ]	[459.58285522 749.66491699 0.84718692]	[488.00482178 444.34677124 0.68342602]	[500.63388062 608.62078857 0.83984452]	[503.38677979 772.70306396 0.84184718]	[423.84344482 180.15159607 0.81214917]	[452.04855347 180.08856201 0.81414819]	[403.28140259 169.77168274 0.82199192]	[475.08862305 162.1703186 0.80046445]	[5.16215759e+02 8.13756775e+02 8.02589476e-01]	[526.44805908 808.68756104 0.81029093]	[4.98155182e+02 7.85597168e+02 7.81660080e-01]	[452.06658936 790.64117432 0.86085784]	[439.13018799 788.05291748 0.82789719]	[4.62307343e+02 7.62455017e+02 7.07002223e-01]
[439.16567993 195.432724 0.89583331]	[439.28057861 249.3588562 0.89004207]	[369.92752075 249.31877136 0.78258425]	[339.18249512 357.06167603 0.90518457]	[341.69250488 459.81939697 0.90487093]	[503.47763062 251.84976196 0.82884276]	[544.39196777 351.91894531 0.87385684]	[544.4833374 452.05334473 0.87205243]	[449.43692017 449.46005249 0.68256623]	[408.42739868 454.58065796 0.67074561]	[436.64376831 616.1864624 0.78565645]	[459.60446167 749.60650635 0.85777575]	[488.01364136 444.38128662 0.67902839]	[498.25085449 611.08898926 0.8298558 ]	[503.3616333 775.32214355 0.83310837]	[423.81436157 182.62687683 0.81325835]	[449.52047729 180.13304138 0.81093067]	[403.26101685 169.86207581 0.83763123]	[472.55203247 167.24780273 0.8036378 ]	[5.18665039e+02 8.13829529e+02 7.99890518e-01]	[526.43804932 808.74133301 0.8131327 ]	[495.6854248 788.11639404 0.79593432]	[452.08300781 790.6494751 0.86952651]	[439.144104 788.04406738 0.83479834]	[4.62324585e+02 7.59875610e+02 7.04015374e-01]
[439.16894531 195.48573303 0.90735739]	[439.29605103 251.81945801 0.89527303]	[369.9369812 249.35768127 0.78453398]	[339.17822266 357.09512329 0.90931392]	[339.29730225 462.21496582 0.90784335]	[503.47412109 251.91635132 0.83599102]	[544.37384033 351.95004272 0.87756443]	[544.46063232 454.59390259 0.88175046]	[446.97903442 449.44500732 0.68764746]	[408.40185547 454.57562256 0.67593646]	[436.64141846 611.12451172 0.79844773]	[459.60449219 747.168396 0.85421038]	[488.01196289 444.37686157 0.68235075]	[498.14944458 608.62713623 0.8306309 ]	[503.36859131 782.96374512 0.82594955]	[423.79742432 185.20526123 0.81434506]	[449.45541382 182.69430542 0.81559676]	[400.87112427 172.2689209 0.85128152]	[469.99621582 169.74969482 0.80034918]	[5.18714600e+02 8.18902710e+02 7.94391274e-01]	[5.29018677e+02 8.11243896e+02 7.93425679e-01]	[4.95678253e+02 7.90684937e+02 7.81345725e-01]	[452.03924561 790.63781738 0.8740378 ]	[439.10623169 788.01916504 0.83233905]	[4.62350769e+02 7.54817200e+02 7.01709628e-01]
[439.15911865 195.61636353 0.88896322]	[439.30697632 251.87013245 0.90298712]	[369.95278931 251.83280945 0.78584403]	[339.17080688 357.14306641 0.91361952]	[339.28533936 462.27859497 0.90962076]	[503.47238159 254.34739685 0.84010673]	[544.36724854 352.00180054 0.88218498]	[544.44512939 457.12850952 0.90121686]	[449.43655396 449.49563599 0.68092191]	[405.91653442 454.60202026 0.67301583]	[436.63275146 611.14526367 0.7949152 ]	[459.62420654 747.15429688 0.86106706]	[490.52606201 446.87658691 0.67445582]	[498.11553955 611.12908936 0.80492789]	[503.32504272 783.02258301 0.82754576]	[423.80062866 190.25015259 0.82779902]	[446.93716431 187.79096985 0.83319193]	[400.87844849 172.36486816 0.85484409]	[469.97103882 169.81991577 0.81783175]	[5.16219666e+02 8.18933533e+02 7.87522435e-01]	[5.28976746e+02 8.11265686e+02 7.99823999e-01]	[4.95614563e+02 7.90745544e+02 7.54771411e-01]	[452.05328369 790.6361084 0.86432183]	[439.11901855 788.01586914 0.83388555]	[4.62373749e+02 7.54802063e+02 6.88739836e-01]
[439.13739014 198.04969788 0.87890762]	[439.29632568 251.88574219 0.90712589]	[369.93222046 251.83950806 0.78742433]	[339.17422485 357.16748047 0.9141885 ]	[339.28164673 462.34335327 0.90119773]	[503.46609497 254.35456848 0.84215212]	[544.36547852 354.46704102 0.88665599]	[544.46185303 459.60580444 0.91667646]	[446.88122559 452.03744507 0.68598688]	[403.37973022 454.63864136 0.68384957]	[436.58773804 613.63494873 0.79172194]	[459.62014771 747.1451416 0.85809433]	[487.96008301 449.44485474 0.67508006]	[493.10662842 613.66064453 0.79339427]	[503.32623291 785.574646 0.84220171]	[423.77798462 190.28727722 0.83617622]	[446.9079895 190.27235413 0.84629202]	[403.25418091 172.38227844 0.8519671 ]	[467.45330811 172.2849884 0.84126925]	[5.18675110e+02 8.23987427e+02 7.80735731e-01]	[5.29000244e+02 8.11350708e+02 7.73208499e-01]	[4.95652039e+02 7.93236450e+02 7.58082509e-01]	[452.00756836 790.65301514 0.84832591]	[436.67993164 788.02026367 0.81601357]	[4.62375092e+02 7.54786743e+02 6.84354901e-01]
[439.13937378 198.04957581 0.87867945]	[439.29193115 251.89129639 0.90765166]	[369.94161987 251.83966064 0.78784257]	[339.17080688 357.16390991 0.9151004 ]	[339.28411865 462.34246826 0.90149659]	[503.4526062 254.36250305 0.84491533]	[544.36706543 354.46768188 0.88678658]	[544.46081543 459.60415649 0.91639483]	[446.8795166 452.03039551 0.68583709]	[403.37918091 454.63146973 0.68340671]	[436.59088135 613.63220215 0.79219532]	[459.61676025 747.12286377 0.85671628]	[487.95788574 449.43722534 0.67483425]	[493.10614014 613.66687012 0.79327273]	[503.31820679 785.57696533 0.84472579]	[423.77807617 190.28611755 0.83575791]	[446.91079712 190.27030945 0.84548807]	[403.24887085 172.37878418 0.8542124 ]	[467.45480347 172.28111267 0.83985436]	[5.18687317e+02 8.23995972e+02 7.87807584e-01]	[5.29008301e+02 8.11348450e+02 7.76476324e-01]	[4.95644165e+02 7.93228699e+02 7.58183420e-01]	[452.02185059 790.6550293 0.85090381]	[436.6895752 788.02111816 0.81750262]	[4.62369293e+02 7.54753357e+02 6.84210837e-01]
[439.11743164 198.14633179 0.85871947]	[439.27865601 251.9520874 0.91275698]	[369.93130493 251.90576172 0.79206979]	[339.15692139 357.18466187 0.91210544]	[339.28063965 462.37954712 0.89724892]	[503.44894409 254.41259766 0.849473 ]	[544.38623047 354.52243042 0.89250988]	[544.45550537 459.68432617 0.92503762]	[444.39932251 452.0375061 0.69736224]	[403.31112671 454.64022827 0.6934067 ]	[436.56567383 611.08850098 0.79464686]	[459.6000061 747.10626221 0.85416412]	[485.47662354 449.45181274 0.68195027]	[490.57327271 613.65338135 0.79473001]	[503.25299072 788.01831055 0.84471095]	[421.35101318 190.37213135 0.8541106 ]	[446.91497803 190.32661438 0.85192454]	[400.78344727 172.36940002 0.85458577]	[472.56005859 169.81916809 0.81833857]	[5.16180237e+02 8.24078430e+02 7.74949789e-01]	[5.26486023e+02 8.13782776e+02 7.71536469e-01]	[4.95594910e+02 7.93259766e+02 7.27048099e-01]	[452.00622559 790.6472168 0.83844489]	[436.67785645 788.01391602 0.8119306 ]	[4.62356842e+02 7.52279114e+02 6.85402155e-01]
[439.11294556 200.62394714 0.85902017]	[439.256073 254.37124634 0.91848701]	[369.9251709 254.35189819 0.79741472]	[339.1600647 359.57519531 0.91134226]	[339.26217651 462.43548584 0.88613445]	[503.42224121 254.46937561 0.85754257]	[544.40722656 356.97842407 0.89954948]	[544.44012451 459.74636841 0.92825937]	[444.36260986 454.6282959 0.70692682]	[400.86401367 457.18249512 0.70540923]	[436.5501709 616.18475342 0.78535163]	[459.59658813 747.1116333 0.85200393]	[485.46078491 452.07391357 0.68713111]	[490.52789307 618.80682373 0.80715901]	[503.25378418 788.0546875 0.85310656]	[421.31582642 192.77571106 0.87040597]	[446.91952515 190.36604309 0.86506248]	[400.7628479 172.45698547 0.86018956]	[472.54275513 172.25793457 0.8255403 ]	[5.16150513e+02 8.26565613e+02 7.94500828e-01]	[5.26439453e+02 8.13871277e+02 7.82112181e-01]	[4.95615387e+02 7.93279663e+02 7.35742629e-01]	[449.4928894 790.65490723 0.83582592]	[436.64028931 788.01190186 0.81090832]	[4.62360565e+02 7.52284668e+02 6.81442678e-01]
[436.69317627 203.18737793 0.83920038]	[439.23291016 254.454422 0.92153585]	[367.40905762 254.44750977 0.80520809]	[339.14801025 359.69909668 0.90612191]	[339.19338989 464.90493774 0.87625682]	[503.41296387 254.54780579 0.86316985]	[544.39776611 357.04681396 0.90958613]	[544.4118042 462.21258545 0.93224698]	[441.88751221 454.61584473 0.72627211]	[400.78170776 457.15084839 0.71118063]	[436.57333374 621.3168335 0.81290919]	[457.21121216 747.12878418 0.8449229 ]	[482.96203613 454.55062866 0.70416415]	[485.39608765 621.3649292 0.85661834]	[500.85314941 788.11328125 0.84074855]	[421.2649231 192.8691864 0.88687539]	[444.43936157 192.84115601 0.87823379]	[400.72595215 172.43713379 0.85164189]	[472.56585693 172.31626892 0.84075248]	[5.16133667e+02 8.29040405e+02 7.80970931e-01]	[5.23985291e+02 8.16381958e+02 7.85631955e-01]	[4.93066895e+02 7.95812012e+02 7.08652496e-01]	[449.48419189 790.6262207 0.82640463]	[436.63076782 787.98486328 0.80690491]	[4.62339874e+02 7.52280273e+02 6.78697824e-01]
[436.67886353 205.69534302 0.83630878]	[439.20080566 254.47865295 0.9231559 ]	[367.39581299 254.47731018 0.80830103]	[339.13208008 359.75970459 0.90448231]	[339.15795898 464.93548584 0.86994988]	[503.38198853 254.55187988 0.86955535]	[544.41772461 357.11877441 0.91562241]	[544.3918457 462.26470947 0.93146932]	[441.90002441 457.14178467 0.72921145]	[400.78076172 459.67593384 0.72404641]	[436.54092407 621.31005859 0.80284822]	[457.15597534 747.12530518 0.83922744]	[485.34365845 454.61853027 0.70438349]	[485.48342896 621.35925293 0.84826583]	[500.84371948 788.13543701 0.83387649]	[421.25228882 192.8948822 0.88844305]	[444.44781494 192.87519836 0.88080513]	[400.74539185 174.86375427 0.85041416]	[472.57287598 172.40026855 0.83810139]	[5.13578430e+02 8.29084961e+02 7.80818343e-01]	[5.23931152e+02 8.18906799e+02 7.83513367e-01]	[4.93088654e+02 7.95844604e+02 6.98343635e-01]	[449.48947144 790.61865234 0.82735682]	[436.61968994 787.98284912 0.80273104]	[4.62291565e+02 7.52259460e+02 6.77764058e-01]
[439.08218384 205.75376892 0.84342355]	[439.17248535 254.49932861 0.92024732]	[367.35342407 254.47802734 0.80984926]	[339.12823486 359.82052612 0.89642859]	[339.09527588 464.96408081 0.8630771 ]	[503.36489868 254.58467102 0.87108791]	[544.39526367 357.15725708 0.92007446]	[544.37408447 462.28826904 0.93204987]	[441.86721802 457.18902588 0.73568869]	[400.72842407 459.71420288 0.72793347]	[434.09667969 621.34387207 0.81596428]	[457.16152954 747.16229248 0.84101212]	[482.97512817 457.12869263 0.70521277]	[485.42486572 623.80432129 0.86869109]	[500.83813477 788.16809082 0.84841609]	[421.2749939 192.93881226 0.89264929]	[446.89630127 192.91459656 0.8818512 ]	[400.72677612 174.87896729 0.85857016]	[472.58087158 172.42770386 0.84123927]	[5.13597107e+02 8.29176758e+02 7.91607738e-01]	[5.23918640e+02 8.21500732e+02 7.85544515e-01]	[4.93079620e+02 7.98363708e+02 7.17924237e-01]	[449.48110962 790.60961914 0.83071798]	[436.61373901 785.60894775 0.80229056]	[4.62274292e+02 7.54743408e+02 6.66670859e-01]
[436.6725769 208.28939819 0.83397037]	[439.17755127 254.56742859 0.92070544]	[367.35427856 254.52571106 0.80951524]	[339.1005249 362.25820923 0.89449769]	[339.04476929 467.48706055 0.85486454]	[503.3861084 256.98800659 0.87097842]	[544.41174316 359.60479736 0.9217177 ]	[544.34960938 462.35977173 0.92758209]	[441.84552002 459.71694946 0.74545419]	[400.69436646 459.78549194 0.72914511]	[434.07730103 623.81854248 0.8307671 ]	[457.12838745 747.13293457 0.834916 ]	[482.96142578 459.68035889 0.71413064]	[485.38348389 623.96221924 0.87696052]	[500.84112549 790.60137939 0.84974045]	[421.21047974 192.9803009 0.8884691 ]	[446.8706665 192.94084167 0.88114727]	[400.69311523 172.48202515 0.83870178]	[475.07110596 172.40414429 0.85239959]	[5.13634583e+02 8.31670105e+02 8.02592635e-01]	[5.23957458e+02 8.26528503e+02 7.85282314e-01]	[4.93076599e+02 7.98427063e+02 7.07204342e-01]	[449.47888184 790.64367676 0.831186 ]	[436.61740112 788.00128174 0.79484725]	[4.62243683e+02 7.52245239e+02 6.72610223e-01]
[436.66854858 208.32487488 0.84095448]	[439.15142822 256.95498657 0.92062068]	[367.33242798 256.94934082 0.81041712]	[339.07141113 362.33880615 0.88368154]	[336.68453979 470.02832031 0.85077512]	[503.36309814 257.01565552 0.87082869]	[544.41027832 359.6239624 0.91923094]	[544.31005859 462.43569946 0.9130913 ]	[441.79553223 459.74127197 0.75773573]	[400.64801025 462.24707031 0.72832322]	[431.48498535 623.96850586 0.82102984]	[457.11010742 749.57855225 0.83336395]	[482.9239502 459.69134521 0.72671843]	[485.39660645 626.40582275 0.85900253]	[500.84802246 790.60644531 0.85032243]	[421.25787354 193.03411865 0.8899262 ]	[444.43765259 193.01617432 0.88015473]	[400.72668457 174.96786499 0.85311723]	[472.565979 174.86872864 0.84024543]	[5.18667480e+02 8.31759583e+02 7.88540840e-01]	[5.26419250e+02 8.26578186e+02 7.66003370e-01]	[4.93054352e+02 7.98432617e+02 7.06296921e-01]	[446.95315552 790.64801025 0.82113153]	[4.36568085e+02 7.88012573e+02 7.81781077e-01]	[4.62222260e+02 7.54790161e+02 6.75000191e-01]
[436.69998169 213.31178284 0.87320113]	[439.14492798 257.01272583 0.92417634]	[367.34298706 257.0005188 0.8155722 ]	[339.05065918 362.30340576 0.88659239]	[336.6015625 472.56530762 0.85469657]	[503.3520813 257.07324219 0.87351155]	[544.42059326 359.67553711 0.91753292]	[544.29199219 464.8536377 0.9072454 ]	[441.8397522 462.2571106 0.7513234]	[400.6736145 462.33517456 0.72324699]	[428.9538269 626.4508667 0.82207167]	[457.11166382 749.56695557 0.83318448]	[482.95269775 459.76782227 0.7232908 ]	[485.43551636 626.49169922 0.85318488]	[500.87564087 790.70031738 0.85297376]	[421.28234863 195.53291321 0.9017939 ]	[446.91577148 195.51719666 0.88043332]	[400.67388916 175.02435303 0.87083882]	[472.53952026 174.96595764 0.83574003]	[5.16221741e+02 8.31817871e+02 7.98586905e-01]	[5.26435303e+02 8.26663086e+02 7.84136713e-01]	[4.93082428e+02 8.03493958e+02 7.04702139e-01]	[446.934021 790.67004395 0.81760985]	[4.34088837e+02 7.88023987e+02 7.81880140e-01]	[4.62240997e+02 7.54753113e+02 6.78683400e-01]
[436.69985962 213.37269592 0.88600087]	[439.11746216 257.06967163 0.92192602]	[367.3380127 257.05795288 0.81652164]	[336.69546509 362.34799194 0.87990618]	[336.53591919 475.17044067 0.85542941]	[503.31756592 257.11166382 0.87544209]	[544.42364502 359.72570801 0.9147104 ]	[541.94927979 464.90072632 0.90351713]	[441.84683228 462.29315186 0.75383329]	[400.69009399 462.36831665 0.72165161]	[426.40014648 626.5289917 0.8234244 ]	[457.11541748 749.54888916 0.8362515 ]	[482.94345093 459.80114746 0.7343303 ]	[485.42214966 626.56390381 0.85105819]	[500.87796021 790.72338867 0.84516525]	[421.3008728 195.57540894 0.90194929]	[446.92932129 195.58444214 0.87699938]	[400.70223999 177.52326965 0.85165161]	[472.5133667 175.09761047 0.81261384]	[5.18695862e+02 8.34341675e+02 7.77447939e-01]	[5.26472107e+02 8.29152527e+02 7.68914223e-01]	[4.93061615e+02 8.03504211e+02 6.91316545e-01]	[446.95507812 790.70709229 0.80330759]	[4.34090729e+02 7.88058594e+02 7.73528695e-01]	[4.62253998e+02 7.52283081e+02 6.82541966e-01]
[439.0791626 213.4440918 0.8903271]	[439.08151245 257.13500977 0.90963459]	[364.85656738 257.12057495 0.81594777]	[336.67929077 364.83068848 0.87387228]	[336.50613403 477.63244629 0.8592658 ]	[503.29403687 257.15109253 0.87176007]	[544.43011475 359.75735474 0.91117406]	[541.9473877 464.91064453 0.90094334]	[441.83346558 462.34255981 0.74939978]	[400.68927002 464.86557007 0.71530306]	[426.36236572 629.03063965 0.81601775]	[457.12008667 749.55352783 0.84072012]	[482.93490601 462.24407959 0.73246199]	[485.40066528 629.06677246 0.84248686]	[500.89248657 793.24066162 0.83391106]	[421.27957153 198.02598572 0.88000828]	[446.93484497 195.63105774 0.85918999]	[400.68399048 177.62773132 0.80258954]	[470.03759766 175.09735107 0.8126834 ]	[5.18769226e+02 8.36898499e+02 7.70056367e-01]	[5.28970459e+02 8.29254272e+02 7.59043932e-01]	[4.93054718e+02 8.06084595e+02 7.03922689e-01]	[446.8973999 790.72735596 0.80644047]	[4.34031219e+02 7.88064514e+02 7.71605372e-01]	[4.62281219e+02 7.52269836e+02 7.00037777e-01]
[436.63674927 213.5098114 0.87922251]	[436.70059204 257.1947937 0.8979004 ]	[364.86080933 257.16653442 0.81553966]	[339.03778076 367.34912109 0.86812943]	[336.49047852 477.65576172 0.86555952]	[503.28411865 259.57418823 0.86130852]	[544.43280029 359.78311157 0.90588003]	[544.28399658 464.97189331 0.89005101]	[441.82595825 462.390625 0.74600762]	[400.69784546 464.91577148 0.71145648]	[423.85739136 629.04882812 0.81788015]	[457.0696106 749.56091309 0.82615805]	[482.921875 462.28231812 0.73132008]	[485.40750122 629.13250732 0.83340973]	[500.8727417 793.27301025 0.81903994]	[421.21932983 198.05300903 0.87570441]	[446.90765381 198.05467224 0.857804 ]	[400.675354 180.15386963 0.75181514]	[470.04876709 177.5982666 0.79106265]	[5.18782166e+02 8.39462402e+02 7.52353430e-01]	[5.29006409e+02 8.31670837e+02 7.53424406e-01]	[4.90519257e+02 8.06099976e+02 6.86464667e-01]	[444.42617798 790.72753906 0.8174293 ]	[4.31541382e+02 7.88044922e+02 7.68056214e-01]	[4.62255371e+02 7.52289124e+02 6.85959637e-01]
[436.69049072 215.91491699 0.8901307 ]	[436.6918335 259.631073 0.89002019]	[364.81988525 259.60360718 0.81248873]	[336.68417358 369.97360229 0.86391342]	[336.47286987 477.68954468 0.87088096]	[503.287323 259.64584351 0.85809529]	[544.46893311 359.79269409 0.89767104]	[541.9362793 467.47601318 0.88212645]	[441.80407715 462.37506104 0.74550116]	[400.68353271 464.90927124 0.71080047]	[423.80136108 629.14941406 0.82107502]	[457.09698486 747.12493896 0.8398273 ]	[482.90371704 462.2689209 0.72671074]	[485.44119263 631.65692139 0.82151949]	[500.8682251 795.82000732 0.80839044]	[421.24456787 200.57498169 0.85919273]	[446.89645386 198.1333313 0.85266429]	[400.690979 185.21838379 0.7680428 ]	[469.97113037 177.61740112 0.79454052]	[5.16193970e+02 8.41997986e+02 7.56817937e-01]	[5.26473999e+02 8.31756653e+02 7.71213830e-01]	[4.93070526e+02 8.08604553e+02 6.93903089e-01]	[444.39050293 790.75616455 0.81551659]	[4.31518066e+02 7.88063599e+02 7.65411973e-01]	[4.62310608e+02 7.52177551e+02 6.98733687e-01]
[436.6897583 215.91526794 0.88981384]	[436.69454956 259.63198853 0.8903262 ]	[364.83044434 259.60440063 0.81102526]	[336.68649292 369.95608521 0.86381096]	[336.47360229 477.68759155 0.87037241]	[503.28341675 259.64440918 0.85859668]	[544.47015381 359.79248047 0.89772993]	[541.93658447 467.47903442 0.88186449]	[441.8046875 462.37271118 0.74623233]	[400.68478394 464.90411377 0.71152508]	[423.80160522 629.13439941 0.82179111]	[457.11834717 747.10821533 0.84690273]	[482.90307617 462.26806641 0.72809887]	[485.43847656 631.65588379 0.82203448]	[500.86340332 795.84265137 0.80820817]	[421.24411011 200.57563782 0.85867989]	[446.89526367 198.13484192 0.85242432]	[400.69021606 185.21688843 0.76835299]	[469.97036743 177.62013245 0.79373413]	[5.16196716e+02 8.42008850e+02 7.56918073e-01]	[5.26459229e+02 8.31764893e+02 7.71222055e-01]	[4.93074982e+02 8.08625122e+02 6.98850989e-01]	[444.38800049 790.74584961 0.81658435]	[4.31522858e+02 7.88048096e+02 7.63786674e-01]	[4.62327759e+02 7.49746338e+02 7.10580409e-01]
[436.63806152 215.97792053 0.86684161]	[436.69644165 262.18603516 0.86749697]	[364.79434204 262.19433594 0.79425532]	[336.67483521 375.06433105 0.88882631]	[336.48669434 480.15109253 0.88178778]	[503.26461792 259.72406006 0.84728318]	[544.45397949 362.21038818 0.89087743]	[541.94317627 469.98275757 0.87521785]	[441.80987549 464.89755249 0.73671162]	[400.65875244 467.46224976 0.7023567 ]	[421.35409546 629.16143799 0.84045339]	[457.09243774 747.05383301 0.84589118]	[482.925354 462.35501099 0.71267468]	[485.41775513 634.20892334 0.82077932]	[500.88821411 800.96429443 0.80316591]	[421.18002319 203.1366272 0.83420026]	[444.42782593 200.62844849 0.83926475]	[400.64370728 187.81230164 0.7859205 ]	[467.49057007 180.06871033 0.80614173]	[5.16190613e+02 8.47050293e+02 7.73621678e-01]	[5.26477112e+02 8.34281372e+02 7.60596514e-01]	[4.95590912e+02 8.11157471e+02 6.84859872e-01]	[444.36276245 790.70904541 0.82063061]	[4.31508392e+02 7.88005615e+02 7.58726656e-01]	[4.62323608e+02 7.49655884e+02 7.36325562e-01]
[436.55603027 218.59875488 0.83658791]	[436.69696045 269.82260132 0.86133569]	[362.34429932 269.83578491 0.79052156]	[336.66287231 377.56628418 0.90772486]	[336.49517822 480.25881958 0.89147961]	[503.25747681 267.3107605 0.82281518]	[544.46392822 362.31802368 0.8766675 ]	[544.31072998 472.60980225 0.87315238]	[441.79122925 472.56207275 0.72555137]	[400.65997314 475.11981201 0.70087498]	[421.29025269 634.15930176 0.83674324]	[457.14602661 747.00280762 0.85690039]	[482.90786743 470.00549316 0.69979358]	[485.35775757 639.36077881 0.84384215]	[500.87216187 808.70330811 0.83694494]	[418.71533203 210.79502869 0.85599118]	[444.34088135 208.31300354 0.86252445]	[398.24084473 192.7749939 0.76218164]	[464.93527222 185.25424194 0.80760205]	[5.16184326e+02 8.49701965e+02 7.89766073e-01]	[5.26457214e+02 8.41977600e+02 7.64252186e-01]	[4.95632843e+02 8.18896851e+02 6.67527676e-01]	[444.32763672 790.71697998 0.82120991]	[4.31531281e+02 7.88000000e+02 7.61973262e-01]	[4.62388824e+02 7.49577454e+02 7.43198335e-01]
[434.06573486 221.15869141 0.80402356]	[439.07440186 272.38677979 0.88192093]	[364.837677 272.35476685 0.79078567]	[336.67178345 377.65863037 0.91893429]	[336.48919678 482.7237854 0.89880562]	[503.25418091 272.36407471 0.82778716]	[544.47174072 364.81967163 0.86832231]	[544.32757568 477.70947266 0.90313339]	[441.79232788 475.13052368 0.73566574]	[400.67553711 477.66268921 0.71629781]	[421.31112671 634.24169922 0.83501756]	[457.17538452 747.02886963 0.8696177 ]	[482.90151978 472.59573364 0.70710826]	[482.93191528 641.87268066 0.8669982 ]	[500.8460083 811.25244141 0.82895344]	[418.67590332 210.90837097 0.86701834]	[441.89834595 210.8631134 0.88095576]	[398.22894287 192.84336853 0.79732907]	[464.87588501 190.29577637 0.84300625]	[5.11089600e+02 8.52202637e+02 7.48143077e-01]	[5.23920898e+02 8.47046997e+02 7.55675197e-01]	[4.93124054e+02 8.26537598e+02 6.71664476e-01]	[441.88851929 790.71130371 0.82391793]	[4.31520508e+02 7.87991699e+02 7.61611044e-01]	[462.40371704 749.61956787 0.75141859]
[434.015625 223.70443726 0.79949355]	[439.07928467 272.459198 0.89008528]	[364.86282349 272.44122314 0.79662442]	[336.66744995 377.74575806 0.91791993]	[336.50857544 482.80886841 0.9026202 ]	[500.87985229 272.44281006 0.8395462 ]	[544.45953369 367.4175415 0.85788661]	[544.33911133 480.23583984 0.92420018]	[441.80368042 477.67492676 0.74880797]	[400.70443726 480.17990112 0.73019415]	[421.37908936 639.28173828 0.82437587]	[457.09957886 747.04718018 0.84301025]	[482.9052124 477.6206665 0.71836042]	[482.94384766 641.93621826 0.86662352]	[500.83547974 811.32470703 0.81216365]	[418.63012695 213.3261261 0.88103288]	[441.88272095 213.29544067 0.89683372]	[398.19107056 192.90533447 0.78330147]	[464.84439087 190.36170959 0.85299134]	[5.16122375e+02 8.54819275e+02 6.94979727e-01]	[5.23937744e+02 8.49653503e+02 7.31679738e-01]	[4.93126495e+02 8.26619019e+02 6.78345799e-01]	[441.86801147 790.70458984 0.82178468]	[4.28988068e+02 7.85605652e+02 7.53192186e-01]	[4.62367462e+02 7.49636658e+02 7.30226696e-01]
[434.08187866 223.74291992 0.81009352]	[439.0788269 274.89135742 0.89576221]	[364.8225708 274.91125488 0.80702537]	[336.67172241 380.13983154 0.92072761]	[336.50894165 482.91433716 0.89302778]	[500.88046265 274.90515137 0.84857005]	[544.46246338 372.47055054 0.86167336]	[544.33636475 480.35400391 0.93374991]	[441.8142395 480.16796875 0.7554642 ]	[400.69238281 480.23703003 0.74207038]	[421.39245605 636.75109863 0.8172192 ]	[457.08096313 744.53326416 0.8333807 ]	[482.93557739 477.69940186 0.72916734]	[482.90438843 644.37518311 0.87514442]	[5.00794739e+02 8.13807373e+02 8.02480400e-01]	[418.66369629 213.38336182 0.88910025]	[441.9173584 213.31324768 0.89751059]	[398.17593384 192.9278717 0.82811606]	[464.94598389 190.39500427 0.83520156]	[5.13602356e+02 8.54846130e+02 7.10092902e-01]	[5.23887939e+02 8.49686279e+02 7.53363013e-01]	[4.93060425e+02 8.29130554e+02 6.84868932e-01]	[441.8522644 790.7020874 0.82850933]	[4.28955078e+02 7.85594177e+02 7.59194374e-01]	[4.62341217e+02 7.47076233e+02 7.31040835e-01]
[434.0960083 223.75239563 0.81190085]	[439.08023071 274.89224243 0.89654005]	[364.82324219 274.91195679 0.80732113]	[336.67211914 380.14407349 0.92179281]	[336.51147461 482.91296387 0.8939442 ]	[500.88244629 274.90597534 0.84883946]	[544.45788574 372.47079468 0.86233336]	[544.33636475 480.35098267 0.93330729]	[441.81332397 477.73184204 0.75584102]	[400.69442749 480.22930908 0.74184525]	[421.39630127 636.72424316 0.81620604]	[454.64602661 744.50561523 0.82620871]	[482.93557739 477.69308472 0.72942096]	[482.90301514 644.36889648 0.87495124]	[5.00798126e+02 8.13797668e+02 8.01882803e-01]	[418.66912842 213.38911438 0.8908506 ]	[441.92581177 213.31510925 0.89667535]	[398.17303467 192.93440247 0.82903647]	[464.94830322 190.39315796 0.83334768]	[5.13611633e+02 8.54840027e+02 7.12011039e-01]	[5.23888306e+02 8.49679565e+02 7.54700661e-01]	[4.93062378e+02 8.29119995e+02 6.81171656e-01]	[441.85830688 790.69573975 0.82558668]	[4.28943542e+02 7.85584412e+02 7.58130610e-01]	[4.62318207e+02 7.47055969e+02 7.24144697e-01]
[434.03515625 228.78764343 0.79745877]	[439.05966187 274.96533203 0.89833391]	[364.8107605 275.00341797 0.81994367]	[336.65304565 380.25601196 0.91698945]	[336.47619629 485.34512329 0.87424022]	[500.86175537 274.95428467 0.85776466]	[544.44592285 374.98275757 0.87057269]	[544.34466553 482.72042847 0.93299198]	[441.78219604 480.26617432 0.75884044]	[400.6729126 480.31164551 0.74265063]	[421.36529541 639.26934814 0.82638025]	[457.08908081 744.46282959 0.83441645]	[482.88293457 480.2364502 0.73659617]	[482.86569214 644.48358154 0.88870287]	[5.00747681e+02 8.18924011e+02 7.88804650e-01]	[418.63314819 213.48043823 0.89424574]	[441.87939453 213.42182922 0.90666115]	[398.10751343 192.98429871 0.81267041]	[464.90634155 192.87767029 0.85593271]	[5.16136047e+02 8.54942688e+02 7.12454796e-01]	[5.23905029e+02 8.49758728e+02 7.68691421e-01]	[4.90545837e+02 8.31667725e+02 6.88385546e-01]	[441.86975098 790.75238037 0.82286984]	[4.31464783e+02 7.88009460e+02 7.52220809e-01]	[4.62316895e+02 7.44555603e+02 7.18455195e-01]
[434.05807495 231.39102173 0.82042742]	[436.68728638 275.03973389 0.90491068]	[364.78076172 275.10250854 0.82616949]	[336.61590576 382.80377197 0.89972711]	[336.43991089 485.43096924 0.85348696]	[500.84109497 274.98803711 0.86366808]	[544.45623779 375.06842041 0.88122225]	[544.35333252 482.78839111 0.93505973]	[441.78778076 482.77096558 0.75970286]	[400.67657471 482.79421997 0.74056387]	[421.36141968 639.34838867 0.8306849 ]	[457.06774902 744.51184082 0.82626271]	[482.87594604 480.32861328 0.74259597]	[482.85198975 646.95422363 0.88399738]	[5.00693848e+02 8.24082520e+02 7.89677918e-01]	[418.61947632 215.97645569 0.89928496]	[441.87539673 213.55795288 0.89917547]	[398.08996582 195.46257019 0.80277038]	[464.88781738 192.95648193 0.86018395]	[5.16135620e+02 8.59993652e+02 6.97188020e-01]	[5.23890442e+02 8.52236694e+02 7.52154887e-01]	[4.90504578e+02 8.31817993e+02 6.73482418e-01]	[441.86862183 790.77246094 0.8310678 ]	[4.31462891e+02 7.88035767e+02 7.54003227e-01]	[4.62314575e+02 7.47024170e+02 7.13795781e-01]
[431.55743408 234.04986572 0.84839475]	[436.62588501 277.55984497 0.90811855]	[362.3046875 277.62545776 0.83367151]	[336.52020264 385.31744385 0.86367267]	[334.0234375 490.52618408 0.82822937]	[500.84811401 277.51934814 0.87285626]	[544.51965332 377.69113159 0.90827167]	[544.29260254 482.9524231 0.91768658]	[441.81115723 485.3576355 0.75084442]	[400.71936035 485.36117554 0.72625798]	[421.29867554 641.91381836 0.85048991]	[454.54962158 741.88366699 0.79833597]	[482.86248779 482.90612793 0.73734939]	[482.83712769 647.14996338 0.87262386]	[5.00651337e+02 8.29101074e+02 8.05147111e-01]	[418.62252808 218.59909058 0.86120319]	[441.88519287 218.57295227 0.88542998]	[398.11929321 198.06752014 0.80426222]	[462.43572998 195.6026001 0.84430885]	[5.08539368e+02 8.65108398e+02 7.05539703e-01]	[5.23801331e+02 8.52399170e+02 7.64174879e-01]	[4.87971100e+02 8.36893921e+02 6.55962646e-01]	[441.86914062 790.75640869 0.82411265]	[4.28951355e+02 7.88007568e+02 7.39759326e-01]	[4.62264496e+02 7.41933105e+02 6.80780053e-01]
[434.09893799 236.44363403 0.87620771]	[436.61068726 277.68325806 0.89211065]	[362.28451538 280.10778809 0.82614446]	[336.53103638 385.38760376 0.85799384]	[333.94329834 493.13262939 0.82428342]	[500.8611145 277.62582397 0.87160927]	[544.54309082 380.11349487 0.9060697 ]	[544.29681396 485.36172485 0.91229844]	[441.82897949 485.38803101 0.74911565]	[400.74102783 485.41366577 0.71984899]	[421.16619873 641.84393311 0.85516721]	[452.01550293 736.86169434 0.80187929]	[482.87548828 482.91897583 0.73439157]	[482.81954956 649.58764648 0.86775458]	[5.00639343e+02 8.31678223e+02 8.16963136e-01]	[418.69186401 218.66209412 0.85757357]	[444.33532715 218.66030884 0.87167084]	[398.1633606 203.15188599 0.76015633]	[464.87658691 198.10559082 0.80611748]	[5.05984985e+02 8.67677368e+02 7.41956234e-01]	[5.23814453e+02 8.57406250e+02 7.72847414e-01]	[4.87945648e+02 8.44572937e+02 6.70041561e-01]	[441.85513306 790.74591064 0.82020974]	[4.28960846e+02 7.85599670e+02 7.29181826e-01]	[4.62222931e+02 7.39403931e+02 7.06686974e-01]
[436.65444946 236.59985352 0.86572808]	[436.66415405 280.21707153 0.88148314]	[362.29931641 282.68768311 0.81059051]	[336.46871948 390.45697021 0.84183764]	[331.43432617 495.67901611 0.83187169]	[503.25820923 280.11431885 0.85996348]	[544.55603027 380.14602661 0.90434611]	[544.28674316 485.42254639 0.90331233]	[441.86468506 487.93780518 0.73945051]	[400.75701904 487.96533203 0.71205342]	[418.7272644 641.92181396 0.87199479]	[449.51156616 736.83258057 0.80771434]	[482.93759155 485.44177246 0.71892089]	[482.84667969 652.19592285 0.84840667]	[4.98255615e+02 8.31770630e+02 8.17672610e-01]	[418.75064087 226.30072021 0.84451461]	[444.37149048 223.68339539 0.85229284]	[398.18005371 208.25454712 0.74422526]	[464.8487854 200.61299133 0.82204747]	[5.05933899e+02 8.70199646e+02 7.33673811e-01]	[5.21385498e+02 8.62506897e+02 7.50020623e-01]	[4.87926971e+02 8.47108765e+02 6.83387280e-01]	[441.85644531 790.74328613 0.81841356]	[4.28946411e+02 7.85604675e+02 7.38668859e-01]	[4.59820831e+02 7.39374023e+02 7.26905644e-01]
[436.63137817 239.13764954 0.83757681]	[436.69943237 285.30432129 0.86090523]	[362.28918457 287.80950928 0.79595894]	[336.47738647 393.06201172 0.85368311]	[328.93545532 498.22302246 0.84532809]	[503.27203369 282.73144531 0.83643895]	[544.56329346 380.23770142 0.89473337]	[541.93914795 485.49511719 0.88736182]	[441.83602905 490.52627563 0.73628527]	[400.73501587 490.54244995 0.71019882]	[418.67144775 644.33349609 0.87863243]	[449.44384766 734.31671143 0.8077029 ]	[482.90533447 490.51773071 0.7175585 ]	[482.88830566 657.25439453 0.83851725]	[5.00642487e+02 8.31835388e+02 8.24785829e-01]	[418.70849609 231.34237671 0.86052871]	[444.36474609 228.77923584 0.85048789]	[398.11700439 210.81587219 0.75070906]	[464.83627319 203.16856384 0.80966276]	[5.05938965e+02 8.70186279e+02 7.58665204e-01]	[5.21398987e+02 8.62531128e+02 7.68893123e-01]	[4.87944122e+02 8.49587219e+02 7.25239098e-01]	[441.82458496 790.71282959 0.81644988]	[4.28909851e+02 7.85565063e+02 7.34604001e-01]	[4.59806854e+02 7.36818176e+02 7.18007445e-01]
[436.54241943 241.72889709 0.80650944]	[439.05923462 287.88031006 0.86658573]	[362.29385376 290.3744812 0.80022639]	[336.46990967 395.5892334 0.87130141]	[326.37994385 500.66329956 0.84641206]	[503.26696777 285.2935791 0.829027 ]	[546.94677734 382.72872925 0.87362736]	[541.93029785 490.54034424 0.87309355]	[441.87756348 490.49118042 0.73019379]	[400.7756958 490.51538086 0.70878482]	[418.58624268 644.34881592 0.87277192]	[449.46105957 736.80657959 0.80777341]	[482.9447937 490.48394775 0.71259117]	[482.88864136 659.8291626 0.84711301]	[5.00694000e+02 8.31853516e+02 8.28411996e-01]	[418.67315674 233.85559082 0.8854804 ]	[441.89584351 231.38514709 0.89106613]	[398.13790894 213.34054565 0.8037619 ]	[462.39306641 208.33825684 0.85406005]	[5.05930267e+02 8.70259216e+02 7.57171929e-01]	[5.21397644e+02 8.65072754e+02 7.65842795e-01]	[4.88014709e+02 8.49610229e+02 7.18933284e-01]	[441.818573 790.69885254 0.80925983]	[4.28907196e+02 7.85547852e+02 7.39643216e-01]	[4.59831665e+02 7.39348511e+02 7.29043007e-01]
[434.06613159 246.76312256 0.80800515]	[439.08270264 292.91864014 0.88806558]	[362.32357788 292.92666626 0.80750203]	[336.45916748 398.10742188 0.89695609]	[326.35992432 500.80252075 0.8628242 ]	[503.28842163 290.44537354 0.82982814]	[546.93914795 382.83926392 0.85816687]	[541.91662598 495.67034912 0.88323253]	[441.88711548 490.56292725 0.72567725]	[400.8119812 493.06115723 0.70596486]	[418.56738281 644.34008789 0.87417942]	[452.00683594 736.86956787 0.80693907]	[482.94595337 490.56170654 0.70723301]	[482.9234314 662.3770752 0.85957372]	[5.00758606e+02 8.34368652e+02 8.23776960e-01]	[418.61264038 233.91729736 0.88846278]	[441.88214111 233.84487915 0.90490735]	[398.05303955 213.41928101 0.82195508]	[462.43103027 210.82980347 0.83950984]	[5.05981384e+02 8.70326477e+02 7.51691401e-01]	[5.23816895e+02 8.67595520e+02 7.81115592e-01]	[4.93040344e+02 8.49739014e+02 7.36100078e-01]	[441.87774658 790.68066406 0.82165664]	[4.28973907e+02 7.85537537e+02 7.46004999e-01]	[462.25213623 739.39874268 0.74973822]
[436.54620361 249.34906006 0.81185156]	[439.10839844 293.01342773 0.89665884]	[364.79083252 295.43289185 0.81674623]	[336.46490479 398.17562866 0.91112232]	[323.79794312 500.89221191 0.87529755]	[503.28686523 292.94869995 0.83848262]	[546.98291016 387.86752319 0.83265162]	[541.88793945 500.72363281 0.91823238]	[441.90814209 495.68487549 0.73367316]	[400.84484863 495.68875122 0.71324438]	[418.60070801 644.41955566 0.88879669]	[452.00497437 739.3369751 0.80879456]	[482.96633911 498.14337158 0.71856779]	[485.34588623 662.44641113 0.8647303 ]	[5.00792084e+02 8.34397949e+02 8.26815903e-01]	[418.66265869 234.07174683 0.90097415]	[441.88372803 233.94522095 0.90808105]	[398.04516602 213.52935791 0.82760167]	[462.45962524 210.85868835 0.83852875]	[5.05964935e+02 8.72776428e+02 7.52732396e-01]	[5.21392822e+02 8.70102478e+02 7.84619570e-01]	[4.93127686e+02 8.49723267e+02 7.48030901e-01]	[441.88061523 790.71331787 0.82280898]	[4.28950653e+02 7.85566162e+02 7.54530191e-01]	[462.23074341 739.37438965 0.74557793]
[434.04956055 251.88909912 0.8167212 ]	[439.0824585 295.46279907 0.9043808 ]	[362.31796265 295.54092407 0.83387315]	[336.4503479 400.61428833 0.90730309]	[321.2855835 503.35827637 0.88799107]	[503.27053833 295.40591431 0.8439852 ]	[546.9977417 390.43399048 0.82847172]	[541.91485596 500.84683228 0.92324239]	[441.91748047 498.24047852 0.74517733]	[400.82028198 498.23596191 0.72972339]	[418.62918091 644.40808105 0.89144027]	[451.98944092 739.36279297 0.80661023]	[485.37438965 500.684021 0.72873461]	[485.40228271 664.89642334 0.86227822]	[5.00829803e+02 8.34355896e+02 8.26224446e-01]	[418.58630371 236.48980713 0.89555758]	[441.84161377 234.04350281 0.91112852]	[395.634552 215.95542908 0.79253155]	[462.44512939 213.3334198 0.84103799]	[5.05941376e+02 8.72860596e+02 7.39604950e-01]	[5.21394653e+02 8.70164185e+02 7.73988605e-01]	[4.95638336e+02 8.49670349e+02 7.26442337e-01]	[441.87246704 790.69006348 0.80586833]	[4.28935181e+02 7.85542786e+02 7.51727819e-01]	[462.21853638 739.42004395 0.76090103]
[431.53039551 254.35231018 0.82982427]	[436.68896484 295.54293823 0.90802968]	[362.28363037 298.01138306 0.84107143]	[336.44104004 400.68807983 0.90416372]	[321.23861694 503.33743286 0.89719713]	[500.88931274 295.46182251 0.853526 ]	[547.0112915 393.0005188 0.83399302]	[541.8883667 503.3026123 0.92929208]	[441.90765381 500.72467041 0.7545976 ]	[400.80828857 500.72250366 0.73715556]	[418.64813232 644.44561768 0.89820945]	[449.51257324 736.82189941 0.80421823]	[485.36444092 500.73898315 0.73465925]	[485.42526245 665.06433105 0.84385002]	[5.00863678e+02 8.36916321e+02 8.17684114e-01]	[418.58584595 236.59939575 0.88401216]	[441.79116821 236.49841309 0.91086107]	[398.08413696 218.54711914 0.79901278]	[462.41036987 213.48980713 0.86913025]	[5.11064941e+02 8.75345581e+02 7.13794947e-01]	[5.23892700e+02 8.70246460e+02 7.76768863e-01]	[4.95631317e+02 8.52179932e+02 7.42321014e-01]	[441.87359619 790.64367676 0.79356962]	[4.28947754e+02 7.85510864e+02 7.44986475e-01]	[462.21136475 739.34515381 0.75131506]
[428.99349976 254.46662903 0.8576318 ]	[436.65307617 295.60119629 0.91126615]	[362.28308105 298.07800293 0.8436864 ]	[334.06375122 400.76895142 0.89412528]	[321.25375366 503.40881348 0.88331777]	[500.88363647 295.51159668 0.85907602]	[547.00787354 395.5562439 0.85475564]	[541.93365479 503.36288452 0.93024606]	[441.92056274 500.77346802 0.7601074 ]	[400.82507324 500.77728271 0.74032158]	[418.62097168 644.4397583 0.9027487 ]	[452.02706909 736.8145752 0.81046164]	[485.37121582 500.78088379 0.73684925]	[487.91702271 667.46868896 0.83411533]	[5.00869965e+02 8.39440796e+02 8.14984977e-01]	[416.16912842 236.66542053 0.88205963]	[441.76791382 236.61711121 0.92558593]	[398.05990601 218.5506134 0.79031867]	[462.36746216 215.96934509 0.8762542 ]	[5.13587708e+02 8.77891541e+02 7.08046496e-01]	[5.23950439e+02 8.72707336e+02 7.62602985e-01]	[4.95621063e+02 8.52250977e+02 7.42796600e-01]	[444.30853271 790.61523438 0.79153901]	[4.28963013e+02 7.85495483e+02 7.48787463e-01]	[462.22195435 736.84906006 0.76721853]
[426.41793823 254.57553101 0.8590005 ]	[436.67218018 295.63980103 0.91438496]	[362.33612061 298.10366821 0.83564073]	[336.44491577 400.78796387 0.89665216]	[321.27496338 503.46862793 0.87331289]	[500.8868103 295.56396484 0.86178297]	[547.01293945 398.02984619 0.86691797]	[544.28814697 503.440979 0.92093831]	[444.31503296 500.82269287 0.7561717 ]	[400.84661865 500.81015015 0.73957974]	[418.67276001 644.45556641 0.90806055]	[452.05200195 736.82647705 0.813573 ]	[485.41699219 500.82995605 0.73051727]	[490.48471069 667.52575684 0.8139472 ]	[5.00879913e+02 8.39491394e+02 8.14563632e-01]	[416.07952881 239.10476685 0.85304511]	[441.74276733 239.10101318 0.90602422]	[398.03927612 218.60653687 0.71772665]	[462.41873169 216.05970764 0.86623967]	[5.11035706e+02 8.77912476e+02 7.15047002e-01]	[5.23897217e+02 8.72729431e+02 7.65863061e-01]	[4.95623627e+02 8.52276489e+02 7.35466301e-01]	[4.44375519e+02 7.90595398e+02 7.83385992e-01]	[4.31482300e+02 7.85485229e+02 7.47153699e-01]	[459.83364868 736.85534668 0.77609229]
[434.03890991 257.0043335 0.86311847]	[439.11495972 298.02542114 0.92518055]	[364.82653809 298.10891724 0.83112401]	[334.04089355 400.79882812 0.88998473]	[321.25674438 503.47903442 0.87501478]	[503.293396 298.01303101 0.87035346]	[547.03106689 398.13977051 0.88202119]	[544.29650879 503.4871521 0.91447335]	[444.31488037 500.85455322 0.75534105]	[400.85092163 500.84985352 0.74145573]	[418.72634888 644.4296875 0.90240121]	[454.6289978 739.37121582 0.82414663]	[485.40679932 500.8572998 0.72970355]	[490.51086426 667.49255371 0.8108992 ]	[5.00892120e+02 8.41964417e+02 8.05647194e-01]	[418.62084961 241.69529724 0.85004997]	[441.89157104 239.21199036 0.87930089]	[398.1463623 223.66906738 0.70595527]	[464.87347412 218.52235413 0.84694135]	[5.13622192e+02 8.80470886e+02 6.97756827e-01]	[5.23980347e+02 8.72780457e+02 7.46167243e-01]	[4.95635620e+02 8.52293396e+02 7.13871002e-01]	[4.46909393e+02 7.90596497e+02 7.90023506e-01]	[4.34040833e+02 7.85493591e+02 7.56268620e-01]	[462.24414062 739.36798096 0.77177656]
[431.47964478 257.05786133 0.8501519 ]	[439.19363403 298.1177063 0.93755001]	[367.37240601 298.14810181 0.82696384]	[333.99740601 400.81863403 0.87716478]	[321.25820923 503.45132446 0.88270986]	[503.34207153 298.11193848 0.87229735]	[547.04077148 398.22909546 0.88626111]	[544.31878662 505.8968811 0.91127592]	[444.30004883 500.83099365 0.75799888]	[400.84228516 500.81188965 0.74132192]	[421.13867188 644.42272949 0.88164735]	[457.07229614 739.37811279 0.82930851]	[485.38470459 500.85528564 0.73528481]	[490.54495239 667.52490234 0.80924439]	[5.00890991e+02 8.41964294e+02 8.00255120e-01]	[418.58718872 241.70420837 0.83185583]	[441.87872314 244.19448853 0.86514151]	[398.17169189 221.18902588 0.63982785]	[464.95040894 218.62338257 0.83209658]	[5.16164001e+02 8.85587891e+02 6.97458982e-01]	[5.26421997e+02 8.72905457e+02 7.14916885e-01]	[4.95632263e+02 8.52276123e+02 6.99127793e-01]	[446.96878052 790.6015625 0.79581946]	[4.34090210e+02 7.85497009e+02 7.67077029e-01]	[462.22335815 739.34155273 0.7701894 ]
[436.66107178 257.13040161 0.86836261]	[439.21862793 298.17959595 0.93408483]	[367.39248657 298.18756104 0.82329428]	[333.96890259 400.77508545 0.87578458]	[321.23324585 503.47793579 0.88391137]	[503.3951416 298.16607666 0.86883551]	[547.07525635 400.62414551 0.87624806]	[544.32000732 505.97412109 0.90007132]	[444.32305908 503.28768921 0.75861818]	[400.87124634 500.8565979 0.74141848]	[421.30560303 644.35876465 0.86990184]	[457.06536865 739.37548828 0.83086914]	[485.38388062 503.32229614 0.73506886]	[493.06460571 667.5947876 0.8060441 ]	[5.00861267e+02 8.41974915e+02 7.97642231e-01]	[418.7868042 246.75798035 0.85011613]	[446.91192627 241.7374115 0.84164977]	[398.26049805 223.72351074 0.72094572]	[467.48452759 218.62823486 0.79844838]	[5.16142517e+02 8.85660095e+02 7.04662442e-01]	[5.26427002e+02 8.75345032e+02 7.14621902e-01]	[4.95606110e+02 8.52269226e+02 6.87096596e-01]	[446.95788574 790.61004639 0.81532001]	[4.34087585e+02 7.85500244e+02 7.75860250e-01]	[462.21252441 739.36950684 0.79203826]
[436.65707397 257.14233398 0.86520886]	[439.27392578 298.24380493 0.92958128]	[369.93719482 298.21746826 0.82124847]	[333.97607422 400.72406006 0.88116497]	[321.14562988 503.45315552 0.89864916]	[503.45123291 298.22662354 0.85428333]	[549.50708008 400.72924805 0.86841875]	[544.34063721 508.4515686 0.88787568]	[444.34518433 500.83557129 0.75519162]	[403.3006897 500.82577515 0.7410782 ]	[426.37548828 644.4432373 0.82731009]	[454.59127808 739.35986328 0.82185835]	[485.3588562 503.27484131 0.74058712]	[490.50695801 667.57617188 0.80486286]	[5.00845856e+02 8.44554260e+02 8.05208683e-01]	[421.14547729 246.8006897 0.84258795]	[446.9019165 244.22593689 0.83321822]	[400.65679932 228.8828125 0.68938994]	[467.50018311 221.12767029 0.78719181]	[5.13571533e+02 8.85594666e+02 6.83411956e-01]	[5.23934448e+02 8.75325134e+02 7.20313370e-01]	[4.95641541e+02 8.52337646e+02 6.94055736e-01]	[446.89562988 790.68731689 0.82506073]	[4.31532135e+02 7.85573853e+02 7.69851744e-01]	[459.80740356 739.37054443 0.78188014]
[436.61956787 257.16018677 0.85945511]	[439.32080078 300.63021851 0.92718071]	[369.95846558 298.21459961 0.82138616]	[333.92630005 400.68289185 0.87522298]	[318.74627686 503.41339111 0.91212326]	[505.88208008 300.6463623 0.83977109]	[549.53631592 400.77307129 0.85807407]	[544.32666016 508.53671265 0.8764379 ]	[444.35147095 500.84765625 0.74728316]	[403.31039429 500.83514404 0.73495102]	[426.41818237 644.45678711 0.83289671]	[454.58905029 739.37902832 0.8211028 ]	[485.35964966 503.2852478 0.73370123]	[488.01443481 667.52655029 0.8053354 ]	[5.00842224e+02 8.47165161e+02 8.22558522e-01]	[421.17663574 246.83982849 0.84186625]	[444.43017578 246.79560852 0.83462059]	[400.7237854 231.35719299 0.64373344]	[467.44555664 226.2658844 0.79280782]	[5.11084900e+02 8.88119385e+02 7.14717925e-01]	[5.23954285e+02 8.75410950e+02 7.25883126e-01]	[4.95649384e+02 8.54920837e+02 6.82730496e-01]	[446.91485596 790.71435547 0.82699454]	[4.34027557e+02 7.85602234e+02 7.69246876e-01]	[459.7902832 739.37988281 0.77236474]
[436.65435791 257.15447998 0.86276358]	[441.66763306 300.64141846 0.92398196]	[372.4604187 298.2024231 0.82529205]	[331.41519165 400.76065063 0.85663652]	[318.69955444 503.36309814 0.9256047 ]	[505.91867065 300.6661377 0.83397949]	[549.59820557 400.8276062 0.8384012 ]	[544.34887695 511.00805664 0.87573558]	[444.36776733 503.28945923 0.74438709]	[403.33068848 500.86801147 0.73221713]	[428.94503784 644.42156982 0.82507235]	[452.03756714 736.86340332 0.81197619]	[485.36300659 503.31723022 0.73156756]	[485.48696899 667.5491333 0.81306446]	[5.00841583e+02 8.49599365e+02 8.19710195e-01]	[421.22338867 246.79704285 0.83839571]	[446.91397095 246.78678894 0.83060652]	[400.82434082 228.86819458 0.6077413 ]	[472.54653931 223.70768738 0.77977633]	[5.11040009e+02 8.88222168e+02 7.29667127e-01]	[5.23949158e+02 8.77943359e+02 7.22809970e-01]	[4.95634308e+02 8.57412231e+02 6.63773477e-01]	[446.87484741 790.722229 0.83283824]	[4.31534424e+02 7.85614319e+02 7.75946736e-01]	[459.72988892 739.35687256 0.75546616]
[439.1506958 257.14978027 0.87376845]	[441.7588501 300.71453857 0.91379809]	[372.51635742 298.21026611 0.82996762]	[328.92340088 400.70883179 0.85548818]	[318.618927 503.40313721 0.92229265]	[506.02069092 300.76803589 0.80687368]	[552.06829834 400.8699646 0.82737148]	[544.33331299 513.57928467 0.87163121]	[444.36535645 500.85424805 0.7428394 ]	[403.33660889 500.83285522 0.72861958]	[428.97659302 644.43225098 0.8321656 ]	[452.06948853 739.33642578 0.81234974]	[485.36676025 503.30136108 0.73058498]	[485.38378906 667.49005127 0.83650476]	[5.00830200e+02 8.49753296e+02 8.35436225e-01]	[421.35794067 246.806427 0.82215041]	[452.01849365 246.77809143 0.81426674]	[403.30200195 231.31890869 0.69816542]	[475.13641357 223.72924805 0.79550946]	[5.05985138e+02 8.90703552e+02 7.41128862e-01]	[5.23858276e+02 8.83034546e+02 7.28448987e-01]	[4.95647308e+02 8.62524902e+02 6.73178554e-01]	[446.89501953 790.70477295 0.84065628]	[4.34036652e+02 7.85600708e+02 7.75676012e-01]	[459.72875977 739.38323975 0.75830239]
[439.17166138 259.59555054 0.8662402 ]	[441.79595947 300.76889038 0.9052431 ]	[374.97039795 298.20623779 0.83229893]	[328.8555603 400.68304443 0.85870141]	[318.53317261 503.35009766 0.93676293]	[508.49847412 305.76266479 0.78911209]	[552.10272217 403.33355713 0.81178826]	[544.36181641 513.63830566 0.87356842]	[444.34683228 500.84344482 0.7467587 ]	[403.31854248 500.82702637 0.73106849]	[428.97406006 644.44696045 0.83832222]	[452.02905273 736.84393311 0.80704749]	[485.3493042 503.28631592 0.73569244]	[485.36044312 667.62072754 0.84078342]	[5.00773163e+02 8.52242493e+02 8.49837005e-01]	[423.76876831 249.32061768 0.8205322 ]	[452.03695679 249.32476807 0.82013935]	[403.39675903 231.32305908 0.62684232]	[477.69641113 223.75552368 0.81631619]	[5.03422211e+02 8.90774841e+02 7.76077688e-01]	[5.21309204e+02 8.85627930e+02 7.59268165e-01]	[4.95634277e+02 8.65086670e+02 6.89747393e-01]	[446.8850708 790.66534424 0.83707374]	[4.34041473e+02 7.85558899e+02 7.71136940e-01]	[459.71612549 739.35272217 0.74336851]
[439.25878906 259.58657837 0.87281811]	[441.84338379 303.2076416 0.89737546]	[375.00787354 298.20800781 0.83559829]	[326.30566406 400.68798828 0.86288601]	[316.11862183 503.30993652 0.94046539]	[508.51947021 305.84222412 0.78741413]	[552.12634277 403.40063477 0.80195838]	[544.34259033 513.64990234 0.87186849]	[444.3843689 503.34393311 0.73927987]	[403.34732056 503.32400513 0.72629809]	[428.97424316 644.4644165 0.83593619]	[449.45529175 736.83013916 0.80607581]	[485.37820435 503.37051392 0.72346073]	[482.95809937 667.65252686 0.83798647]	[5.00680939e+02 8.52202087e+02 8.33179116e-01]	[423.88119507 249.32931519 0.81748217]	[454.60598755 249.34370422 0.82747555]	[405.91265869 228.86506653 0.61278135]	[477.72747803 228.77848816 0.83837426]	[5.03404968e+02 8.90808167e+02 7.91059732e-01]	[5.21295532e+02 8.85645020e+02 7.74471998e-01]	[4.90558167e+02 8.62561035e+02 6.59451127e-01]	[446.90856934 790.67633057 0.82840902]	[4.34039948e+02 7.85591125e+02 7.69553721e-01]	[4.59633698e+02 7.39343689e+02 7.17116475e-01]
[439.25906372 259.58901978 0.88133967]	[441.855896 303.21008301 0.89390379]	[375.03091431 298.19876099 0.83725363]	[323.77764893 400.71728516 0.86332142]	[316.07287598 503.33901978 0.93814945]	[508.53109741 308.33459473 0.78376377]	[554.6282959 405.88052368 0.7978636 ]	[544.34368896 516.12536621 0.87170374]	[444.37768555 503.36160278 0.73838383]	[403.33175659 503.31976318 0.72763878]	[428.94985962 644.41619873 0.82913065]	[446.88357544 734.31323242 0.81433553]	[485.37948608 503.40817261 0.71797162]	[482.90689087 670.1817627 0.83295131]	[5.00647430e+02 8.52261536e+02 8.30147803e-01]	[423.90084839 249.31622314 0.82491559]	[454.62106323 249.37762451 0.83503914]	[410.97866821 231.34973145 0.5698936 ]	[480.16622925 228.86875916 0.84354073]	[5.03390228e+02 8.90818237e+02 7.97112465e-01]	[5.21270569e+02 8.88095032e+02 7.87063062e-01]	[4.90488037e+02 8.65106262e+02 6.70032561e-01]	[446.89031982 790.68737793 0.82511652]	[4.31532471e+02 7.85591614e+02 7.56728470e-01]	[4.57165192e+02 7.36815002e+02 7.07195997e-01]
[441.74508667 259.65386963 0.8769505 ]	[441.87030029 303.23812866 0.89190608]	[375.05288696 298.21337891 0.84325552]	[323.75436401 400.71386719 0.86853093]	[316.00543213 503.38970947 0.930309 ]	[511.0335083 308.37213135 0.7809785 ]	[554.62304688 405.89492798 0.79628754]	[544.34240723 518.7210083 0.89137721]	[444.35824585 503.35949707 0.74049586]	[403.32409668 503.32247925 0.72937119]	[428.93591309 644.41131592 0.83231646]	[444.45523071 734.30291748 0.81690764]	[485.3576355 503.40023804 0.72028631]	[482.88928223 675.2144165 0.83080649]	[4.98162140e+02 8.52222229e+02 8.13866973e-01]	[428.92904663 249.38845825 0.81925732]	[457.20248413 251.87373352 0.87114894]	[413.49304199 231.33425903 0.68902564]	[480.18527222 231.39804077 0.8415308 ]	[5.03408691e+02 8.90825684e+02 7.91970015e-01]	[5.21259399e+02 8.85651794e+02 7.74363160e-01]	[4.85415344e+02 8.65046204e+02 6.96458519e-01]	[444.41384888 790.69470215 0.82563776]	[4.31521118e+02 7.85596802e+02 7.53385007e-01]	[4.57179443e+02 7.36829651e+02 7.08061039e-01]
[441.80377197 259.71600342 0.85529834]	[441.89657593 303.27529907 0.88040972]	[375.09970093 298.2276001 0.84825188]	[323.73474121 400.68606567 0.87282127]	[315.97375488 503.39276123 0.9225924 ]	[511.03469849 310.88363647 0.78479797]	[554.62255859 408.394104 0.79219031]	[544.30993652 521.17950439 0.90244353]	[444.3588562 503.35223389 0.74535626]	[403.29147339 503.31387329 0.73561442]	[426.4447937 644.41015625 0.83193523]	[446.91293335 736.79394531 0.81319654]	[485.3946228 503.39929199 0.7202158 ]	[482.84872437 672.69354248 0.83898437]	[4.95618378e+02 8.52220093e+02 7.93666065e-01]	[428.99343872 251.8611908 0.82216144]	[459.6322937 251.93865967 0.88426626]	[413.51681519 231.30404663 0.7368899 ]	[480.21627808 231.45027161 0.85138178]	[5.03376434e+02 8.93226379e+02 7.96049774e-01]	[5.21243835e+02 8.88108948e+02 7.72993267e-01]	[4.82916473e+02 8.65048279e+02 7.13934839e-01]	[444.32461548 790.70983887 0.81740797]	[4.28963654e+02 7.85575928e+02 7.31961608e-01]	[4.59653503e+02 7.39343506e+02 7.06897497e-01]
[441.89920044 262.21087646 0.83697283]	[441.89489746 305.76263428 0.87632138]	[375.10891724 300.62487793 0.84434855]	[323.72903442 400.72186279 0.87195683]	[315.96347046 503.41696167 0.91895521]	[511.01403809 310.94613647 0.79067296]	[554.64678955 411. 0.79349047]	[544.28521729 521.26544189 0.90960205]	[444.35598755 503.44522095 0.7441408 ]	[403.29336548 503.40093994 0.73310333]	[426.40859985 644.4208374 0.84434557]	[446.92861938 736.80352783 0.81020451]	[485.38867188 505.93191528 0.71665156]	[482.83834839 677.77911377 0.83934069]	[4.93103302e+02 8.52298401e+02 7.88876593e-01]	[434.02734375 251.9322052 0.83826941]	[459.70922852 254.36064148 0.9035815 ]	[416.02001953 231.34458923 0.75413388]	[480.27661133 233.84062195 0.85693717]	[5.03344910e+02 8.93287537e+02 8.09208930e-01]	[5.21206665e+02 8.88174377e+02 7.91492939e-01]	[4.82908752e+02 8.65140442e+02 7.24437177e-01]	[444.33175659 790.67877197 0.82899839]	[4.28988037e+02 7.85547607e+02 7.39429355e-01]	[4.59656372e+02 7.39373108e+02 7.06146061e-01]
[444.36495972 264.74368286 0.82151723]	[441.88464355 305.81735229 0.87313288]	[375.11779785 300.65197754 0.84171224]	[323.71618652 400.75524902 0.87070012]	[315.93157959 503.42501831 0.91016889]	[511.02664185 313.43579102 0.79668403]	[554.64678955 413.49789429 0.795524 ]	[541.94378662 521.38287354 0.92270744]	[444.31216431 503.44259644 0.7455408 ]	[403.26379395 503.41537476 0.73346174]	[426.34954834 644.38934326 0.84783983]	[449.42962646 739.37658691 0.80608904]	[482.96411133 505.90463257 0.7213822 ]	[482.83383179 680.3302002 0.85177469]	[4.90571228e+02 8.52341614e+02 7.76592433e-01]	[434.10131836 254.3611908 0.85456681]	[459.76852417 254.40196228 0.91697699]	[416.02423096 231.36953735 0.76816815]	[480.28320312 233.83695984 0.84939325]	[5.03295349e+02 8.93339905e+02 8.23986948e-01]	[5.18765442e+02 8.88203003e+02 8.07577968e-01]	[4.82859314e+02 8.67619568e+02 7.35544443e-01]	[441.87515259 790.7175293 0.82979816]	[4.28943665e+02 7.85561768e+02 7.37976968e-01]	[4.59709351e+02 7.41920593e+02 7.05544889e-01]
[444.43765259 267.30444336 0.81311858]	[441.89208984 308.35784912 0.8684932 ]	[377.51678467 300.68899536 0.84116113]	[323.72677612 400.81298828 0.86189491]	[315.92996216 503.43850708 0.90527874]	[511.05233765 313.49923706 0.80379802]	[554.64135742 413.54949951 0.80080104]	[541.93408203 521.39855957 0.92258191]	[441.92758179 505.90600586 0.74909347]	[400.87002563 503.44180298 0.73301703]	[426.39126587 644.37005615 0.84037024]	[446.96212769 736.87255859 0.80564338]	[482.94155884 505.94940186 0.72558171]	[482.8276062 680.36260986 0.86784947]	[4.90574646e+02 8.54831116e+02 7.68142223e-01]	[436.55020142 254.43019104 0.86591601]	[459.83468628 254.44519043 0.92462212]	[416.02542114 231.37129211 0.76273513]	[480.35006714 233.83898926 0.8554973 ]	[5.03284149e+02 8.93342896e+02 8.32574904e-01]	[5.18768555e+02 8.90612061e+02 8.22017133e-01]	[4.82856506e+02 8.70131836e+02 7.51144469e-01]	[441.87145996 790.70617676 0.83865356]	[4.28948700e+02 7.85546814e+02 7.35815644e-01]	[4.59684631e+02 7.41916809e+02 7.03242421e-01]
[444.42272949 267.32373047 0.81631792]	[441.90249634 308.39425659 0.86755794]	[377.54129028 300.70639038 0.8420788 ]	[323.72387695 400.83956909 0.85845119]	[315.93203735 503.44702148 0.90334666]	[511.05462646 313.52514648 0.80680573]	[554.61798096 413.56970215 0.8012206 ]	[541.9229126 521.42272949 0.92592084]	[441.93008423 505.92874146 0.74865663]	[400.85995483 503.44769287 0.73226154]	[423.90103149 644.40258789 0.85235608]	[446.92129517 736.84558105 0.81307799]	[482.9571228 508.44854736 0.72228569]	[482.82901001 680.39990234 0.86658537]	[4.90554138e+02 8.54839294e+02 7.70327091e-01]	[436.55487061 254.45350647 0.87010252]	[459.83743286 254.48577881 0.92837977]	[416.06018066 231.31256104 0.77822024]	[482.71115112 233.83129883 0.86029464]	[5.00868866e+02 8.93391113e+02 8.34763348e-01]	[5.18734741e+02 8.90669189e+02 8.25711191e-01]	[4.82852905e+02 8.70139832e+02 7.56262243e-01]	[444.32904053 790.72735596 0.83588099]	[4.31482147e+02 7.85601257e+02 7.41789103e-01]	[4.59628387e+02 7.39394592e+02 7.00623274e-01]
[444.40377808 267.33850098 0.81781042]	[441.90515137 308.41149902 0.86672837]	[377.55432129 300.73342896 0.83932316]	[321.28546143 403.26034546 0.85715473]	[315.92483521 503.4871521 0.89472222]	[511.05297852 313.51959229 0.80673158]	[554.62939453 416.01644897 0.80659628]	[541.91680908 523.77349854 0.92734647]	[441.92398071 505.94094849 0.74930716]	[400.85064697 503.4614563 0.73093653]	[423.83206177 644.49499512 0.86444378]	[446.89041138 736.86834717 0.81344104]	[482.95629883 508.45950317 0.71984416]	[482.82714844 682.84344482 0.856475 ]	[4.90517212e+02 8.54923828e+02 7.71764159e-01]	[436.54440308 254.45906067 0.87038082]	[459.82873535 254.49525452 0.92789978]	[416.03399658 231.33732605 0.79014933]	[482.73196411 231.43228149 0.86315084]	[5.0085556e+02 8.9341217e+02 8.4158808e-01]	[5.18693176e+02 8.90704285e+02 8.32622468e-01]	[4.82850861e+02 8.70211365e+02 7.76285291e-01]	[444.31085205 790.71166992 0.83742493]	[4.31478210e+02 7.85585144e+02 7.42268860e-01]	[4.59621521e+02 7.39385925e+02 6.92564309e-01]
[444.39074707 267.33746338 0.81855392]	[441.91372681 310.89553833 0.86973608]	[377.56521606 300.76165771 0.83860993]	[321.23474121 403.31295776 0.8623172 ]	[315.91455078 505.89611816 0.88840693]	[511.07415771 313.55062866 0.80983317]	[554.61309814 416.0395813 0.811414 ]	[541.92230225 523.79602051 0.92982274]	[444.31311035 505.98693848 0.74027514]	[403.25616455 505.92391968 0.72097623]	[421.38491821 644.56781006 0.88109338]	[446.90100098 739.35900879 0.81510967]	[485.34963989 508.50790405 0.71399903]	[482.82376099 682.84448242 0.86020637]	[4.90538788e+02 8.57425476e+02 7.67511666e-01]	[434.11236572 254.45532227 0.86936963]	[459.81594849 254.50274658 0.92643374]	[416.02172852 231.42074585 0.79818976]	[482.72622681 233.83850098 0.8593207 ]	[5.03263184e+02 8.95843506e+02 8.38841081e-01]	[5.18716003e+02 8.90730408e+02 8.48919749e-01]	[4.82851654e+02 8.70266724e+02 7.77604163e-01]	[444.33996582 790.70404053 0.8465845 ]	[4.31500946e+02 7.85578979e+02 7.53296614e-01]	[4.57212952e+02 7.39394287e+02 6.86822057e-01]
[444.32928467 269.82055664 0.82759809]	[441.92062378 310.9289856 0.87254965]	[377.57272339 303.20236206 0.83535337]	[321.25805664 403.35934448 0.84934247]	[315.92797852 505.91671753 0.88751215]	[511.08825684 315.94567871 0.81324166]	[554.64031982 416.09048462 0.82547414]	[541.92852783 523.82409668 0.92836976]	[444.31655884 508.46646118 0.73917359]	[403.25637817 505.93927002 0.71946037]	[421.3614502 646.91864014 0.88535511]	[446.90316772 736.84863281 0.81258208]	[485.34780884 511.02175903 0.71339232]	[482.81845093 682.90338135 0.87203372]	[4.90488892e+02 8.59969910e+02 7.68062532e-01]	[434.03707886 254.45465088 0.86338723]	[459.78717041 254.52639771 0.92768657]	[416.01647949 233.82678223 0.78171766]	[482.72634888 233.85990906 0.85887897]	[5.00859802e+02 8.95860535e+02 8.31257641e-01]	[5.18657593e+02 8.90766357e+02 8.34079266e-01]	[4.82831146e+02 8.72694275e+02 7.73782670e-01]	[444.31030273 790.69152832 0.8516649 ]	[4.31478424e+02 7.85548523e+02 7.47564793e-01]	[4.59645935e+02 7.39360168e+02 6.92178965e-01]
[441.91577148 267.36090088 0.82889509]	[444.29476929 310.96063232 0.87281561]	[377.58886719 303.22772217 0.83358085]	[321.28268433 403.37051392 0.84272838]	[315.91815186 505.9515686 0.88019902]	[511.09960938 315.97128296 0.81670654]	[557.15734863 416.07318115 0.82406861]	[541.93475342 523.83221436 0.92749834]	[444.32141113 508.48690796 0.73580676]	[403.26678467 505.96347046 0.71557146]	[421.36016846 646.9644165 0.88066763]	[446.90805054 736.82489014 0.80784965]	[485.34542847 511.04284668 0.71096689]	[482.82592773 682.97491455 0.86806285]	[4.87950592e+02 8.62530273e+02 7.78568923e-01]	[431.552948 254.43977356 0.85854733]	[459.76861572 254.53933716 0.92569709]	[416.01699829 231.43173218 0.77596712]	[482.72210693 233.89317322 0.86414146]	[5.00829224e+02 8.95923828e+02 8.20218563e-01]	[5.16183105e+02 8.90810730e+02 8.17532063e-01]	[4.82771851e+02 8.72767944e+02 7.78675795e-01]	[441.89785767 790.63653564 0.86377096]	[4.31483093e+02 7.85497192e+02 7.45597839e-01]	[4.59665039e+02 7.39333801e+02 6.76098824e-01]
[441.90664673 269.84539795 0.82491714]	[444.30786133 313.40493774 0.87478542]	[377.59613037 303.25531006 0.83131015]	[321.29229736 403.39019775 0.84001851]	[315.92398071 505.97070312 0.87982595]	[513.56866455 315.99545288 0.81984854]	[557.22393799 416.10281372 0.83769459]	[544.29718018 523.8460083 0.9267928 ]	[444.31100464 508.49768066 0.73725897]	[403.25610352 505.98147583 0.71456712]	[421.37234497 646.98699951 0.88098025]	[446.98226929 736.84631348 0.79681617]	[482.9682312 511.0508728 0.71361542]	[482.80374146 685.38476562 0.867356 ]	[4.85493469e+02 8.62530273e+02 7.80199587e-01]	[431.55462646 254.46635437 0.85528445]	[459.76907349 254.5763092 0.91888988]	[416.0402832 231.45065308 0.79153073]	[482.73944092 233.92036438 0.8648901 ]	[5.00772461e+02 8.95970886e+02 8.10948610e-01]	[5.16126343e+02 8.90849182e+02 8.00780058e-01]	[4.82756012e+02 8.72768433e+02 7.80082881e-01]	[441.90698242 790.65307617 0.86103994]	[4.31528503e+02 7.85516296e+02 7.39027858e-01]	[4.59704712e+02 7.39376160e+02 6.56241417e-01]
[441.91342163 269.90484619 0.83061075]	[444.31387329 313.43960571 0.87714851]	[377.59875488 303.30130005 0.82489747]	[321.27703857 405.84741211 0.83864665]	[315.92382812 505.99118042 0.87687802]	[513.5824585 316.02893066 0.82396585]	[557.25805664 416.12734985 0.8482244 ]	[544.3237915 523.88745117 0.92534208]	[444.34561157 508.50671387 0.73373848]	[403.29632568 505.98358154 0.71207666]	[421.39300537 647.00366211 0.87399691]	[452.01367188 739.39404297 0.79080999]	[485.34976196 511.06582642 0.71116745]	[482.80529785 685.45227051 0.8610785 ]	[4.87920715e+02 8.65055908e+02 7.80061007e-01]	[434.03399658 254.52702332 0.86683846]	[459.76574707 256.94909668 0.9233433 ]	[416.03897095 233.85723877 0.79727846]	[482.71987915 233.9808197 0.8719672 ]	[5.00709930e+02 8.95985596e+02 8.01277876e-01]	[5.13605835e+02 8.93223022e+02 7.88948417e-01]	[4.82784210e+02 8.72798035e+02 7.75208116e-01]	[441.91162109 790.63903809 0.86919892]	[4.34033234e+02 7.85515564e+02 7.49303520e-01]	[4.59764099e+02 7.41890991e+02 6.49738848e-01]
[444.29449463 269.87902832 0.82700467]	[444.33706665 313.45581055 0.87441826]	[377.60879517 305.79873657 0.82032084]	[321.2862854 405.84347534 0.83740008]	[315.92260742 506.01333618 0.87505078]	[513.58001709 316.01724243 0.82454288]	[557.26763916 416.1739502 0.85529369]	[544.35919189 523.90332031 0.9217338 ]	[444.36773682 508.52038574 0.72651398]	[403.31176758 505.9833374 0.70746917]	[423.78662109 647.03942871 0.86274326]	[449.52566528 739.39398193 0.78891128]	[485.37509155 513.57568359 0.7059496 ]	[482.82504272 685.50543213 0.85299361]	[4.85492645e+02 8.62569885e+02 7.77223170e-01]	[434.05685425 254.51127625 0.86409295]	[459.7729187 256.94735718 0.92006105]	[416.0475769 233.87046814 0.80774349]	[482.72930908 234.02848816 0.87089944]	[5.00711792e+02 8.98409180e+02 7.98673391e-01]	[5.13605286e+02 8.93224792e+02 7.89750695e-01]	[4.82774200e+02 8.72783875e+02 7.72188902e-01]	[444.31686401 790.66784668 0.86585146]	[4.34020294e+02 7.85554138e+02 7.48548806e-01]	[4.59750763e+02 7.39411682e+02 6.40347421e-01]
[444.31500244 269.8453064 0.82569224]	[444.33508301 313.47631836 0.87543714]	[377.60586548 305.83483887 0.81757474]	[321.28659058 405.82608032 0.83833039]	[315.91317749 505.97647095 0.87970668]	[513.57733154 316.03311157 0.82668269]	[557.27276611 418.54470825 0.85937327]	[544.38269043 523.92199707 0.91968215]	[444.3732605 511.00933838 0.72518003]	[403.31088257 505.99633789 0.70519298]	[423.7913208 647.0703125 0.85813868]	[449.49401855 739.40447998 0.78581035]	[485.39297485 513.5970459 0.70508569]	[482.84719849 685.55938721 0.84893817]	[4.87915100e+02 8.62573059e+02 7.76679814e-01]	[434.07095337 254.49316406 0.86131334]	[459.79226685 254.5978241 0.92017663]	[416.0508728 233.8913269 0.81151378]	[482.74731445 234.03994751 0.87075412]	[5.00725494e+02 8.98412292e+02 7.99683511e-01]	[5.13615112e+02 8.93223938e+02 7.89068997e-01]	[4.82776642e+02 8.72776550e+02 7.73164093e-01]	[444.33480835 790.64556885 0.86567718]	[4.34021545e+02 7.85537903e+02 7.50368714e-01]	[4.59734955e+02 7.41892761e+02 6.40515327e-01]
[444.30712891 269.85549927 0.82973588]	[444.3347168 313.4911499 0.87876779]	[377.58758545 305.85736084 0.81545693]	[321.25991821 405.85888672 0.83965701]	[313.5390625 505.92575073 0.88164592]	[513.5980835 316.04696655 0.82893306]	[557.26464844 418.56555176 0.86546957]	[544.39208984 523.90545654 0.92104065]	[444.38104248 511.03186035 0.72715467]	[403.30685425 508.4708252 0.70722514]	[423.78924561 647.04266357 0.86175185]	[452.02056885 741.88708496 0.78466308]	[485.42446899 513.63372803 0.7054283 ]	[482.85043335 685.57855225 0.84392619]	[4.87918823e+02 8.65048279e+02 7.73229301e-01]	[434.0484314 254.49118042 0.86356223]	[459.78936768 254.60752869 0.92433584]	[416.03668213 233.89164734 0.80309886]	[482.73635864 234.05923462 0.87613249]	[5.00749268e+02 8.98414612e+02 7.97269344e-01]	[5.13635498e+02 8.93214722e+02 7.88661242e-01]	[4.82765167e+02 8.72778931e+02 7.62654781e-01]	[444.3104248 790.65496826 0.86230963]	[4.31546997e+02 7.85512939e+02 7.41619051e-01]	[4.59769196e+02 7.41889343e+02 6.39345407e-01]
[441.91177368 269.84625244 0.83444929]	[444.34335327 313.50177002 0.87983608]	[377.58633423 308.32684326 0.81519169]	[321.27526855 405.84075928 0.83983028]	[313.51409912 505.9057312 0.88159847]	[513.6081543 316.05554199 0.82937193]	[559.68670654 418.54916382 0.86417645]	[544.38867188 523.91784668 0.92218286]	[444.38809204 511.03082275 0.72701234]	[403.31286621 508.46990967 0.70667022]	[423.81350708 647.05883789 0.8591423 ]	[452.0196228 739.425354 0.78487885]	[485.4229126 513.63690186 0.70643556]	[482.84350586 685.55712891 0.85268855]	[4.85486328e+02 8.62538757e+02 7.72125006e-01]	[434.02053833 254.47900391 0.85952854]	[459.78012085 254.60325623 0.92603874]	[416.01861572 233.90878296 0.79410785]	[482.73690796 236.43078613 0.88163108]	[5.00797791e+02 8.98434570e+02 7.92505324e-01]	[5.16147400e+02 8.93222473e+02 7.91080236e-01]	[4.82748169e+02 8.72759277e+02 7.61287153e-01]	[441.89819336 790.65924072 0.86701566]	[4.31526581e+02 7.85500793e+02 7.36132503e-01]	[4.59772766e+02 7.39416931e+02 6.38841093e-01]
[444.32385254 269.87677002 0.83313262]	[444.33758545 313.50299072 0.88064557]	[377.60046387 305.85577393 0.81555164]	[321.25344849 405.84368896 0.84191471]	[313.48049927 505.9543457 0.87248433]	[513.58673096 316.06564331 0.8303259 ]	[559.71118164 418.54510498 0.86528051]	[544.38848877 523.91339111 0.92044783]	[444.40844727 508.53198242 0.72471666]	[403.33624268 505.98709106 0.70534641]	[423.86447144 647.02838135 0.856924 ]	[452.08242798 741.90856934 0.78736138]	[485.43017578 513.61572266 0.7044723 ]	[482.8527832 685.5289917 0.85536921]	[4.85501129e+02 8.62511536e+02 7.68174112e-01]	[434.04324341 254.50765991 0.86507201]	[459.79629517 256.94000244 0.92650002]	[416.02044678 233.95037842 0.78917879]	[482.74423218 234.07589722 0.87437069]	[5.00858032e+02 8.98409729e+02 7.95536757e-01]	[5.16182556e+02 8.90833984e+02 7.97735453e-01]	[4.82739075e+02 8.72744568e+02 7.62781680e-01]	[441.88977051 790.64892578 0.8720212 ]	[4.31518982e+02 7.85486877e+02 7.38834321e-01]	[4.59797516e+02 7.41927124e+02 6.56361401e-01]
[444.3449707 269.884552 0.83060133]	[444.34191895 313.48791504 0.87855089]	[377.59970093 305.82876587 0.8171047 ]	[321.21017456 405.85385132 0.84558707]	[313.46118164 505.9414978 0.87255675]	[513.59185791 316.05807495 0.82948053]	[559.73394775 418.54165649 0.86627948]	[544.38171387 523.89666748 0.92209077]	[444.41372681 508.50189209 0.72242796]	[403.340271 505.95007324 0.70619351]	[423.89480591 647.03106689 0.85701501]	[457.07583618 741.97967529 0.79847735]	[485.42825317 513.58319092 0.70086831]	[482.83309937 685.52252197 0.86373842]	[4.87967834e+02 8.65077515e+02 7.66041040e-01]	[434.0579834 254.51535034 0.86596388]	[459.81033325 256.9413147 0.92641068]	[416.0291748 233.94586182 0.78826851]	[482.75195312 236.42472839 0.87096906]	[5.03267914e+02 8.98489929e+02 7.69285381e-01]	[5.18689575e+02 8.93261414e+02 7.94465005e-01]	[4.82773163e+02 8.72839783e+02 7.46108353e-01]	[441.89611816 790.62811279 0.87036061]	[4.34035278e+02 7.83022766e+02 7.40001678e-01]	[4.62253174e+02 7.41987366e+02 6.50524318e-01]
[444.34616089 269.87402344 0.83035409]	[444.35403442 313.46511841 0.87304085]	[377.61120605 305.80926514 0.8199988 ]	[321.20767212 403.3812561 0.85562354]	[313.43579102 505.91162109 0.8711344 ]	[513.6072998 316.03842163 0.82812351]	[559.73565674 416.15124512 0.86022168]	[544.39477539 523.88153076 0.9203828 ]	[444.41189575 508.48242188 0.72120118]	[403.33175659 505.94229126 0.70536321]	[426.34622192 647.01116943 0.8574869 ]	[457.1206665 744.42669678 0.8078661 ]	[485.42922974 511.06845093 0.69677001]	[482.831604 685.47753906 0.8633436 ]	[4.87991486e+02 8.59963989e+02 7.65198469e-01]	[434.06225586 254.50773621 0.86718559]	[459.81246948 254.60693359 0.92837954]	[416.02960205 233.92480469 0.78813934]	[482.76345825 234.05111694 0.87293452]	[5.00872681e+02 8.95967163e+02 7.74924994e-01]	[5.18707153e+02 8.90822327e+02 7.96106517e-01]	[4.82796417e+02 8.72719971e+02 7.61659682e-01]	[444.32461548 790.65228271 0.87373489]	[4.34080963e+02 7.85489258e+02 7.52198577e-01]	[4.62278290e+02 7.44450989e+02 6.54452205e-01]
[444.4375 269.88037109 0.8134442 ]	[444.36300659 313.44430542 0.8662231 ]	[377.6065979 305.78372192 0.82081676]	[321.15756226 403.36843872 0.8656615 ]	[313.40029907 503.4682312 0.87387073]	[513.63037109 316.03118896 0.82800078]	[559.74346924 416.11849976 0.85633087]	[544.37164307 523.85906982 0.92443347]	[444.42700195 508.48065186 0.72157723]	[403.34509277 505.94342041 0.70425892]	[426.41744995 646.9263916 0.85564512]	[457.09805298 741.97943115 0.80799437]	[485.44549561 511.065979 0.69733924]	[482.82595825 682.98059082 0.86204767]	[4.90496826e+02 8.57418457e+02 7.62102783e-01]	[436.55545044 254.53504944 0.87121499]	[462.20605469 254.59170532 0.9222461 ]	[416.05923462 233.89694214 0.80698562]	[482.79827881 233.98600769 0.86441481]	[5.03280792e+02 8.95894775e+02 7.86425710e-01]	[5.18749451e+02 8.90753113e+02 7.96407342e-01]	[4.82826447e+02 8.70295227e+02 7.37665176e-01]	[444.33255005 790.64782715 0.86791819]	[4.34072601e+02 7.85492981e+02 7.49696136e-01]	[4.62267975e+02 7.44456238e+02 6.62902415e-01]
[444.43569946 269.87844849 0.81364357]	[444.35943604 313.45327759 0.86780959]	[377.59466553 305.79202271 0.81849962]	[321.1612854 403.3656311 0.86535788]	[313.39956665 503.47210693 0.8724674 ]	[513.63757324 316.04150391 0.82939458]	[559.74206543 416.10644531 0.85418522]	[544.37414551 523.85968018 0.92419505]	[444.43560791 508.48880005 0.71952683]	[403.35406494 505.95349121 0.70176399]	[426.41882324 646.92425537 0.85618323]	[457.09411621 741.9743042 0.80893064]	[485.45495605 511.07470703 0.69556332]	[482.83026123 682.98034668 0.86115181]	[4.90491730e+02 8.57406006e+02 7.62192667e-01]	[436.55523682 254.53361511 0.87103856]	[462.20483398 254.58918762 0.92223525]	[416.06115723 233.89576721 0.80750471]	[482.79977417 233.9828186 0.87016416]	[5.03282074e+02 8.95880066e+02 7.91573226e-01]	[5.18750122e+02 8.90738586e+02 7.98072159e-01]	[4.82823242e+02 8.70279968e+02 7.36633301e-01]	[444.33041382 790.65368652 0.86811137]	[4.34067261e+02 7.85501160e+02 7.47268558e-01]	[4.62259613e+02 7.44447876e+02 6.65942132e-01]
[444.36715698 269.88613892 0.81292236]	[444.35858154 313.40750122 0.86241961]	[377.60632324 303.27301025 0.82655489]	[318.77667236 403.3598938 0.86869055]	[313.39352417 503.41867065 0.87704509]	[513.65338135 315.99957275 0.82149661]	[559.72729492 416.06063843 0.84172648]	[544.38128662 523.8326416 0.92511791]	[444.44818115 508.48196411 0.72043157]	[403.3727417 505.95385742 0.70398098]	[428.92959595 644.559021 0.84922981]	[457.06689453 741.97857666 0.80544281]	[485.45422363 511.06576538 0.69810027]	[482.83798218 682.89892578 0.86955804]	[4.90503693e+02 8.54878540e+02 7.71039665e-01]	[434.0798645 254.51580811 0.86690092]	[459.82736206 254.58802795 0.91276026]	[416.09069824 231.43287659 0.78605998]	[482.80429077 233.89324951 0.8618837 ]	[5.00853912e+02 8.93410095e+02 7.74044216e-01]	[5.18751892e+02 8.90662048e+02 7.65889108e-01]	[4.82829803e+02 8.70223999e+02 7.44341493e-01]	[444.33609009 790.65167236 0.86232805]	[4.34033447e+02 7.85500549e+02 7.42914021e-01]	[4.62248535e+02 7.44446533e+02 6.64988875e-01]
[446.93618774 269.8243103 0.80765766]	[444.33078003 310.88555908 0.85641801]	[377.59155273 300.77139282 0.83549976]	[318.77200317 400.85852051 0.88809091]	[313.40075684 503.42721558 0.87778765]	[513.63421631 315.92306519 0.81123906]	[559.70782471 413.57852173 0.82506955]	[544.39257812 523.80853271 0.92362064]	[444.43185425 508.45144653 0.72640944]	[403.36282349 505.92959595 0.71051604]	[428.91967773 644.56616211 0.85678685]	[457.09130859 741.90441895 0.80108827]	[485.43832397 511.01425171 0.7042101 ]	[482.80990601 682.88983154 0.85850692]	[4.90539398e+02 8.54836487e+02 7.73165643e-01]	[436.59890747 254.46081543 0.87239861]	[462.25656128 254.50416565 0.92709303]	[416.10418701 231.41644287 0.79295957]	[482.82748413 233.86230469 0.83419943]	[5.00846527e+02 8.93337952e+02 7.72373557e-01]	[5.18758301e+02 8.90622864e+02 7.71547616e-01]	[4.82869507e+02 8.70171997e+02 7.29003251e-01]	[444.34213257 790.61218262 0.85942215]	[4.34048401e+02 7.83018066e+02 7.36917853e-01]	[4.62268646e+02 7.41966003e+02 6.61020160e-01]
[446.87200928 262.23980713 0.81414437]	[444.3586731 305.77008057 0.85796255]	[377.57131958 298.24511719 0.85360008]	[321.17538452 398.26046753 0.89587927]	[313.4911499 503.30169678 0.90301681]	[513.65673828 313.41317749 0.79468906]	[557.26776123 408.44140625 0.80798131]	[544.39117432 521.20831299 0.90337825]	[446.8666687 503.3855896 0.73206574]	[403.38525391 503.33224487 0.72305191]	[434.02365112 644.36181641 0.83283484]	[452.0836792 739.34997559 0.79714042]	[485.48306274 503.44497681 0.70501602]	[482.83447266 675.25488281 0.8409304 ]	[4.93116882e+02 8.49709045e+02 7.99486160e-01]	[436.61502075 251.90950012 0.84174985]	[462.23306274 254.39248657 0.91823018]	[418.55300903 228.8321228 0.79700029]	[482.77307129 233.87663269 0.85931218]	[5.03388306e+02 8.90646851e+02 7.50809669e-01]	[5.21202332e+02 8.77972717e+02 7.54451275e-01]	[4.82923523e+02 8.57463379e+02 7.25753903e-01]	[444.30749512 788.22442627 0.85941547]	[4.31464233e+02 7.83002014e+02 7.40467072e-01]	[4.59800598e+02 7.41966736e+02 7.03459561e-01]
[449.45111084 262.19741821 0.80286014]	[444.31436157 300.77572632 0.87870222]	[377.52862549 298.17550659 0.85703963]	[321.18713379 398.15005493 0.88706392]	[313.48800659 500.84783936 0.89718616]	[513.62438965 308.34411621 0.78220862]	[557.18377686 405.8522644 0.80853504]	[544.41235352 516.13580322 0.87273389]	[446.91897583 500.84240723 0.73038465]	[405.90374756 500.79315186 0.71277452]	[434.08200073 641.89611816 0.82463723]	[452.01452637 736.81939697 0.79846847]	[485.48370361 503.30740356 0.71131903]	[482.90356445 667.59259033 0.8505128 ]	[4.95650482e+02 8.47167114e+02 7.85262823e-01]	[436.68310547 251.88899231 0.84935677]	[462.29244995 251.95953369 0.9081412 ]	[418.55038452 226.25260925 0.79574001]	[482.7878418 231.36917114 0.84524846]	[5.08496613e+02 8.83012268e+02 7.12424457e-01]	[5.21378601e+02 8.72814697e+02 7.95916557e-01]	[4.82940369e+02 8.54849670e+02 7.22501993e-01]	[444.36239624 790.62890625 0.8440122 ]	[4.31494171e+02 7.85513855e+02 7.44979024e-01]	[4.59756958e+02 7.41891235e+02 7.19425082e-01]
[444.42904663 259.62780762 0.83332407]	[444.34286499 300.66207886 0.89253551]	[377.52682495 298.08532715 0.85892844]	[321.162323 395.63949585 0.8731339 ]	[313.50604248 500.77981567 0.89731312]	[513.65179443 303.28277588 0.79142576]	[554.66119385 400.87698364 0.83100069]	[544.42529297 511.03268433 0.86281264]	[446.94503784 500.72900391 0.72095227]	[405.91012573 498.25674438 0.69948387]	[436.55780029 639.30151367 0.8120141 ]	[449.45135498 734.30535889 0.8017745 ]	[487.91964722 500.79415894 0.70490134]	[485.35113525 665.04248047 0.84292489]	[4.98177490e+02 8.47045105e+02 7.92910814e-01]	[436.58331299 249.31564331 0.82294822]	[462.19314575 251.84542847 0.90152371]	[416.14178467 223.74685669 0.79850984]	[482.72680664 231.32215881 0.86854678]	[5.11048187e+02 8.75428955e+02 7.34993458e-01]	[5.23790039e+02 8.70283325e+02 8.16154242e-01]	[4.85398041e+02 8.52367615e+02 7.43473291e-01]	[444.38754272 790.59222412 0.84487551]	[4.31502625e+02 7.85502930e+02 7.47106194e-01]	[4.59662415e+02 7.39385376e+02 7.08859563e-01]
[444.3838501 257.0116272 0.87173545]	[444.29852295 298.12802124 0.91616261]	[377.50390625 295.60400391 0.84871173]	[318.78155518 395.55947876 0.86987585]	[315.91940308 500.72418213 0.89535153]	[513.57366943 298.24713135 0.81574017]	[554.62341309 400.68304443 0.86608928]	[544.45111084 505.90185547 0.89575166]	[449.43917847 498.24142456 0.70774639]	[408.37719727 498.20825195 0.68585038]	[436.57803345 636.76483154 0.80624646]	[449.48773193 736.77807617 0.80520487]	[490.48239136 500.7102356 0.68469238]	[485.39279175 662.40362549 0.80700213]	[4.98266846e+02 8.39425110e+02 7.86062002e-01]	[436.56124878 241.63272095 0.82965189]	[459.82470703 244.24801636 0.89869112]	[416.1048584 218.62376404 0.81575418]	[480.36624146 226.23236084 0.83330166]	[5.05944702e+02 8.72744995e+02 7.38635898e-01]	[5.21360901e+02 8.67679565e+02 7.82323360e-01]	[4.87944641e+02 8.52195618e+02 7.36589730e-01]	[444.40087891 790.61212158 0.84197634]	[4.31489532e+02 7.85531311e+02 7.45604873e-01]	[459.66241455 739.39526367 0.74001259]
[444.44332886 254.42837524 0.86269587]	[441.91162109 295.61053467 0.91597438]	[377.50735474 295.42565918 0.83460951]	[318.78201294 393.01702881 0.85538077]	[315.96960449 500.67904663 0.90282327]	[511.06109619 298.07723999 0.83464473]	[552.15234375 398.20223999 0.88119817]	[544.42828369 503.3868103 0.9224115 ]	[449.49377441 495.6647644 0.69735467]	[408.46063232 495.65161133 0.67867947]	[436.56289673 634.21185303 0.80424488]	[449.48391724 736.83215332 0.8037833 ]	[490.52114868 498.15869141 0.67420048]	[485.41482544 659.82928467 0.8089323 ]	[5.00658722e+02 8.34348877e+02 7.98903465e-01]	[436.60513306 236.64251709 0.86303538]	[459.82870483 239.05195618 0.93615252]	[416.01657104 216.07054138 0.84207296]	[480.34280396 216.1337738 0.84123784]	[5.05983032e+02 8.70234436e+02 7.42478251e-01]	[5.23793701e+02 8.65044556e+02 7.66070306e-01]	[4.87939270e+02 8.49705811e+02 7.17795014e-01]	[444.35809326 790.64562988 0.84424013]	[4.28963287e+02 7.85539001e+02 7.46222079e-01]	[4.59686432e+02 7.41916321e+02 7.38509953e-01]
[444.41693115 251.97563171 0.84553051]	[441.91723633 295.43841553 0.9008233 ]	[377.5189209 290.45492554 0.81602287]	[321.16720581 387.93994141 0.84352005]	[315.99154663 498.17227173 0.89129263]	[511.09307861 295.58364868 0.83425629]	[554.64483643 395.64923096 0.85109901]	[544.46118164 500.88696289 0.92703319]	[451.99414062 493.0534668 0.68938851]	[410.96398926 493.07574463 0.67119914]	[436.6105957 631.65771484 0.81305587]	[449.44094849 736.82067871 0.8007558 ]	[490.56896973 493.08120728 0.6646328 ]	[485.43862915 654.76599121 0.80121237]	[5.00728607e+02 8.34269653e+02 8.17681909e-01]	[436.56668091 236.51425171 0.87862706]	[459.82873535 236.58010864 0.93831801]	[413.5690918 213.46533203 0.82612556]	[480.34927368 215.91383362 0.85238147]	[5.13598267e+02 8.70101929e+02 7.43123710e-01]	[5.23972656e+02 8.59923889e+02 7.69311786e-01]	[4.87984741e+02 8.49698364e+02 7.17546999e-01]	[444.40374756 790.64312744 0.84314728]	[4.31480682e+02 7.85573669e+02 7.50225186e-01]	[4.59647369e+02 7.41905823e+02 7.17475414e-01]
[449.48114014 249.32847595 0.80930895]	[441.90606689 290.4052124 0.87092012]	[377.52786255 282.75247192 0.81555361]	[321.19900513 385.34414673 0.84613848]	[316.06945801 495.6394043 0.88472843]	[511.0748291 292.99688721 0.810256 ]	[554.67346191 390.50280762 0.80311978]	[544.52075195 498.25201416 0.90443909]	[449.5223999 490.49615479 0.69642568]	[408.46206665 490.52182007 0.6785534 ]	[436.68255615 631.62915039 0.82194525]	[446.97369385 736.8303833 0.80404717]	[493.07025146 490.51083374 0.67420769]	[485.42861938 647.14935303 0.82500929]	[5.00782440e+02 8.29254517e+02 8.20882380e-01]	[436.66833496 234.00564575 0.88413823]	[462.2722168 233.97912598 0.93689728]	[416.05349731 210.86106873 0.82055885]	[482.71960449 210.87982178 0.8241055 ]	[5.16158752e+02 8.67651367e+02 7.44085908e-01]	[5.26465332e+02 8.54912231e+02 7.62290120e-01]	[4.88023346e+02 8.47092712e+02 6.74391866e-01]	[444.3961792 790.65118408 0.84145409]	[4.28987091e+02 7.85571106e+02 7.51816988e-01]	[4.59664276e+02 7.41918518e+02 7.13771939e-01]
[446.96179199 241.70753479 0.80565405]	[441.91662598 285.27978516 0.8690176 ]	[377.52627563 280.17782593 0.83864266]	[321.20251465 382.75759888 0.86622441]	[316.09896851 488.0038147 0.88840801]	[511.09490967 290.39779663 0.79126954]	[554.64154053 385.39810181 0.79887867]	[544.55853271 493.1020813 0.8597545 ]	[452.08389282 485.3868103 0.7094962 ]	[413.51547241 485.42224121 0.69055122]	[439.08804321 629.1373291 0.83016145]	[449.43225098 736.79998779 0.80330807]	[493.10235596 485.39083862 0.69282639]	[487.97213745 646.98022461 0.83017546]	[5.00785736e+02 8.26574097e+02 8.07705760e-01]	[436.65280151 231.43414307 0.85697842]	[462.22186279 231.45658875 0.91330433]	[416.05014038 205.75428772 0.80122286]	[480.33337402 210.85153198 0.83921307]	[5.21274109e+02 8.65102783e+02 7.35238254e-01]	[5.31555969e+02 8.52333862e+02 7.45156944e-01]	[4.87998566e+02 8.34377747e+02 6.72506690e-01]	[446.91192627 790.63195801 0.82122153]	[4.31521027e+02 7.85585693e+02 7.46317387e-01]	[4.59631348e+02 7.39414917e+02 7.09246457e-01]
[446.95443726 239.08177185 0.82711762]	[441.92068481 280.20245361 0.89332414]	[375.09466553 277.66885376 0.84577179]	[321.19497681 380.17922974 0.88865399]	[316.15042114 482.90594482 0.93075746]	[513.5715332 282.73446655 0.79485518]	[552.08953857 380.30093384 0.84046108]	[546.92657471 485.48184204 0.85996479]	[452.078125 482.88031006 0.7142666 ]	[411.02737427 485.36270142 0.69065124]	[439.11499023 629.11706543 0.83046407]	[449.50714111 739.34075928 0.79436219]	[493.13516235 482.85995483 0.69993985]	[487.98178101 644.45513916 0.82438791]	[5.00826782e+02 8.21443176e+02 7.95190871e-01]	[436.63848877 228.80853271 0.82587391]	[462.22915649 228.8453064 0.89721382]	[416.03933716 203.21334839 0.80538106]	[480.36401367 208.28546143 0.83185905]	[5.21224915e+02 8.59991760e+02 7.06949294e-01]	[5.29008850e+02 8.52214172e+02 7.41549611e-01]	[4.90538086e+02 8.31723328e+02 6.84366345e-01]	[446.89749146 790.60498047 0.82809323]	[4.31533478e+02 7.85570374e+02 7.54956365e-01]	[4.59688110e+02 7.41958618e+02 6.95248365e-01]
[444.42456055 236.43096924 0.87472546]	[441.90911865 277.62475586 0.91736722]	[375.06771851 277.48034668 0.84046185]	[321.20217896 377.61141968 0.8824414 ]	[316.16772461 482.84133911 0.93562371]	[511.08099365 277.70278931 0.82543141]	[552.10296631 380.13900757 0.86618888]	[544.55285645 482.91479492 0.89218801]	[454.55554199 482.79077148 0.7131663 ]	[411.01132202 482.85302734 0.69074142]	[439.14007568 626.60467529 0.84143031]	[449.4694519 739.34405518 0.79571998]	[495.67077637 482.78048706 0.69843256]	[493.09338379 644.44274902 0.81965381]	[500.85083008 813.81396484 0.81866258]	[436.60256958 218.63999939 0.84401053]	[459.81414795 221.16038513 0.9087587 ]	[413.59835815 198.06155396 0.82827872]	[480.32315063 203.17367554 0.82734352]	[5.18712219e+02 8.54833435e+02 7.07784951e-01]	[5.26459595e+02 8.49641296e+02 7.37418890e-01]	[4.93045624e+02 8.29106873e+02 6.86143875e-01]	[446.93264771 788.23950195 0.83559066]	[4.34021179e+02 7.85570557e+02 7.61995256e-01]	[4.59649292e+02 7.41969482e+02 7.08905816e-01]
[446.93148804 233.88327026 0.85691696]	[441.8895874 275.09280396 0.9208737 ]	[375.07720947 274.93878174 0.82999325]	[321.15838623 375.07922363 0.87466758]	[318.54971313 480.36035156 0.9421674 ]	[511.0697937 277.5579834 0.83741051]	[552.12646484 377.64685059 0.87851965]	[546.9574585 482.7166748 0.90385103]	[454.56137085 480.20022583 0.71148813]	[413.5123291 480.25268555 0.69193351]	[439.16137695 626.54974365 0.84812742]	[446.97717285 739.36029053 0.7920379 ]	[495.64691162 480.19177246 0.68793941]	[495.69580078 641.89825439 0.82528156]	[500.86282349 811.29638672 0.83734316]	[436.63378906 216.08265686 0.87534881]	[462.19610596 216.11773682 0.94231242]	[413.53622437 195.44235229 0.84349245]	[480.33700562 195.4921875 0.82279426]	[5.18777283e+02 8.52197205e+02 7.54810154e-01]	[5.28973938e+02 8.44570618e+02 7.39638031e-01]	[4.90529144e+02 8.26562744e+02 6.84744000e-01]	[446.96176147 788.2409668 0.83639914]	[4.34035492e+02 7.85590698e+02 7.67587125e-01]	[4.57215912e+02 7.41984314e+02 7.06393361e-01]
[446.96664429 228.83738708 0.81300986]	[441.8862915 272.49041748 0.8965925 ]	[375.10437012 269.86959839 0.80559874]	[318.78082275 372.49197388 0.85437447]	[318.56777954 480.25549316 0.93662977]	[511.02264404 274.99887085 0.83666742]	[554.61694336 377.5302124 0.86066437]	[546.97033691 480.27862549 0.90845215]	[454.58346558 477.70492554 0.70734978]	[413.54959106 480.20571899 0.69209898]	[439.14144897 626.47467041 0.85690749]	[449.46530151 739.34381104 0.79466611]	[495.66238403 477.671875 0.68399024]	[498.12240601 639.27435303 0.80321199]	[503.23995972 808.63482666 0.83736485]	[436.66555786 213.54064941 0.88615441]	[462.21728516 213.54618835 0.93393779]	[416.02655029 192.84820557 0.84865761]	[480.37313843 192.94026184 0.87131631]	[5.18717224e+02 8.47191406e+02 7.85461307e-01]	[5.26518127e+02 8.36859009e+02 7.61615157e-01]	[4.93126282e+02 8.16320496e+02 6.87915325e-01]	[449.45108032 790.58361816 0.8362723 ]	[4.34059753e+02 7.85593445e+02 7.63242126e-01]	[4.59634247e+02 7.41945557e+02 7.08192647e-01]
[452.00161743 223.7210083 0.81364131]	[441.88919067 269.86218262 0.87238497]	[377.53448486 262.25375366 0.80903059]	[318.78372192 367.33432007 0.84102958]	[318.60317993 477.74688721 0.92139244]	[511.02856445 272.4432373 0.8113845 ]	[554.60852051 375.03656006 0.82818025]	[546.97723389 475.17446899 0.86846733]	[454.60671997 472.54745483 0.69700706]	[413.58465576 475.1027832 0.68068069]	[439.15518188 623.98480225 0.84972823]	[449.52069092 741.89862061 0.78415954]	[495.67788696 472.54336548 0.68108475]	[495.67480469 631.64257812 0.80830252]	[503.2671814 806.01184082 0.81590438]	[439.11349487 213.36405945 0.88109487]	[462.29006958 213.36157227 0.9386552 ]	[416.09490967 190.37791443 0.84623778]	[480.38198853 192.80537415 0.85488665]	[5.18664856e+02 8.44528198e+02 7.67514467e-01]	[5.26503296e+02 8.31856262e+02 7.77162790e-01]	[4.93106415e+02 8.11282837e+02 7.28525162e-01]	[449.45053101 790.59069824 0.83947343]	[4.34058807e+02 7.85605164e+02 7.69479632e-01]	[4.59669098e+02 7.44489380e+02 6.91542745e-01]
[452.06585693 221.17750549 0.8076753 ]	[441.89785767 264.75552368 0.87275159]	[377.50143433 259.66699219 0.83014226]	[321.14605713 362.3102417 0.85851371]	[318.64620972 475.13549805 0.89285332]	[511.08505249 269.87304688 0.79287177]	[552.09820557 369.94549561 0.80020773]	[546.99389648 469.97473145 0.84397066]	[454.64117432 472.54089355 0.69896364]	[416.02694702 475.11990356 0.68441129]	[439.18475342 624.0144043 0.84200287]	[452.0539856 744.51818848 0.79557025]	[498.13250732 472.53744507 0.68388313]	[498.1524353 629.06970215 0.83591801]	[503.29354858 800.93408203 0.81383634]	[439.14312744 210.9105072 0.86841583]	[462.3321228 210.91410828 0.91650206]	[416.10906982 187.72802734 0.82399213]	[482.73937988 190.33680725 0.82991028]	[5.21290771e+02 8.39475525e+02 7.72645652e-01]	[5.31552673e+02 8.31710083e+02 7.75279701e-01]	[4.93091003e+02 8.11126160e+02 7.34541595e-01]	[449.51828003 790.60839844 0.84585136]	[4.36568359e+02 7.88013428e+02 7.86447465e-01]	[4.59720215e+02 7.47109863e+02 6.70685053e-01]
[449.47268677 216.02836609 0.8485949 ]	[441.88647461 259.70959473 0.89456302]	[375.08834839 257.15673828 0.84355092]	[318.78149414 359.69918823 0.8912732 ]	[318.66531372 469.97320557 0.88090521]	[511.03930664 262.25094604 0.7961542 ]	[549.55218506 362.28543091 0.82030803]	[546.96368408 464.94592285 0.85990429]	[454.64373779 467.41519165 0.70135337]	[413.58349609 469.99996948 0.67510366]	[439.15997314 621.36932373 0.82108152]	[454.55493164 747.05914307 0.80848771]	[498.16146851 464.9175415 0.69933778]	[498.16726685 626.48596191 0.85448498]	[503.38513184 793.23101807 0.82444203]	[439.09597778 203.18489075 0.82622987]	[462.25137329 205.7461853 0.88007683]	[416.07318115 182.62684631 0.83520949]	[480.37548828 187.81602478 0.82743013]	[5.21273987e+02 8.34268555e+02 8.03446233e-01]	[5.31541626e+02 8.29110535e+02 7.68285871e-01]	[4.98158997e+02 8.06108582e+02 7.38259673e-01]	[449.50952148 790.58502197 0.85351676]	[436.60119629 788.00518799 0.79069495]	[4.59712891e+02 7.52184143e+02 6.57428086e-01]
[449.46438599 213.51940918 0.86642015]	[441.8659668 257.15774536 0.91400707]	[375.05105591 257.02182007 0.84073371]	[318.76641846 357.20794678 0.89484477]	[318.6751709 464.83093262 0.91118389]	[508.53414917 259.61843872 0.8264913 ]	[547.0604248 359.72467041 0.85829204]	[546.92578125 462.39630127 0.89026994]	[454.63925171 464.84100342 0.71055174]	[416.03033447 467.396698 0.68476278]	[439.13061523 616.26757812 0.80376762]	[457.0791626 747.04229736 0.81880397]	[498.12860107 462.34985352 0.70920122]	[500.65429688 623.9666748 0.87011504]	[503.40826416 788.18756104 0.83630115]	[439.11181641 198.08207703 0.85966998]	[462.23474121 198.16557312 0.90692848]	[416.06060791 177.58956909 0.84285802]	[480.34307861 182.65750122 0.77251488]	[5.21303528e+02 8.31686035e+02 8.26235771e-01]	[5.31566650e+02 8.26541016e+02 7.60990202e-01]	[4.98158600e+02 7.98351990e+02 7.21942186e-01]	[449.53082275 790.59991455 0.85297126]	[436.63275146 787.98712158 0.79589063]	[4.59823883e+02 7.52204163e+02 6.73882663e-01]
[446.91146851 213.34877014 0.85344011]	[441.86877441 256.97769165 0.9272815 ]	[375.07211304 254.50114441 0.8384161 ]	[318.75418091 357.04629517 0.8877753 ]	[318.73605347 462.3196106 0.92119467]	[508.52548218 257.0954895 0.84434766]	[547.04833984 359.59359741 0.87720954]	[544.55053711 462.20635986 0.91234535]	[454.6293335 464.82788086 0.71519101]	[413.59024048 464.93984985 0.68652052]	[439.10848999 616.18774414 0.80141801]	[457.15222168 747.07092285 0.84177566]	[495.67318726 462.31344604 0.71087974]	[500.65148926 621.3651123 0.8498559 ]	[503.45281982 785.53234863 0.8144322 ]	[436.66604614 195.53358459 0.87769026]	[462.19970703 195.62004089 0.93792713]	[416.03625488 174.94120789 0.86195064]	[480.34255981 177.52737427 0.80750114]	[5.18771301e+02 8.29103577e+02 8.11298192e-01]	[5.28992126e+02 8.18940369e+02 7.41091192e-01]	[4.98218811e+02 7.90765930e+02 7.48146057e-01]	[452.03384399 790.63415527 0.85957223]	[436.66470337 787.99908447 0.8026458 ]	[4.62238586e+02 7.52239136e+02 7.11317360e-01]
[449.52404785 205.75074768 0.80736977]	[441.84759521 254.46092224 0.91595364]	[375.07058716 251.93197632 0.81472969]	[321.14862061 354.51119995 0.86043918]	[321.17138672 459.79312134 0.92442286]	[508.52401733 254.60498047 0.84607822]	[547.04760742 357.1401062 0.88157958]	[544.53137207 459.7975769 0.91849458]	[454.63366699 462.32470703 0.71994251]	[413.58114624 464.87802124 0.68961418]	[436.69628906 613.68029785 0.79608619]	[457.17556763 747.05743408 0.85441017]	[498.12515259 459.80029297 0.70608842]	[500.70309448 621.31036377 0.85335493]	[505.87557983 780.47607422 0.8069883 ]	[439.15612793 192.97572327 0.89013195]	[462.275177 192.96235657 0.92385912]	[416.02267456 172.36753845 0.85930431]	[482.71148682 172.47583008 0.80355388]	[521.28210449 829.0994873 0.8466031 ]	[5.31556091e+02 8.18913086e+02 7.34540999e-01]	[5.00706604e+02 7.90612061e+02 7.79832780e-01]	[449.49221802 788.24926758 0.87265432]	[436.63641357 785.57147217 0.79502267]	[4.62292603e+02 7.52221375e+02 7.51035690e-01]
[452.03042603 203.21122742 0.80363053]	[441.86300659 251.93409729 0.89365816]	[375.07546997 249.30088806 0.79688334]	[321.16921997 351.96054077 0.84178936]	[321.21524048 459.68621826 0.91137838]	[508.54208374 254.46199036 0.83643627]	[549.48980713 356.98025513 0.85733569]	[544.50671387 457.21905518 0.90675765]	[454.63964844 459.81173706 0.72503281]	[413.57043457 462.35998535 0.69811302]	[439.07632446 616.27374268 0.81111336]	[457.17245483 747.03723145 0.85178143]	[498.13235474 459.67880249 0.70578152]	[500.74713135 616.22381592 0.84305149]	[505.940979 777.86853027 0.79401338]	[439.14422607 192.89897156 0.88645595]	[462.30426025 192.8613739 0.9201079 ]	[416.0284729 172.27980042 0.85076964]	[482.74026489 172.35588074 0.83541149]	[5.21235352e+02 8.26515747e+02 8.03449392e-01]	[5.31590881e+02 8.13809814e+02 7.34510064e-01]	[5.00752014e+02 7.88167114e+02 7.84919918e-01]	[446.96325684 788.24536133 0.8649587 ]	[4.36596069e+02 7.85567261e+02 7.83065319e-01]	[462.31417847 752.22216797 0.75270647]
[452.00006104 200.67919922 0.81118852]	[441.87121582 249.38807678 0.87892163]	[375.08712769 244.23725891 0.79951054]	[321.17062378 349.38330078 0.8327812 ]	[321.20700073 457.16827393 0.89257896]	[508.54217529 251.97424316 0.81700081]	[547.05615234 354.48156738 0.84085268]	[544.51367188 457.09545898 0.89793646]	[454.62319946 459.74868774 0.7270925 ]	[413.55725098 462.29187012 0.70395225]	[439.08813477 611.09753418 0.81058902]	[457.18807983 747.01593018 0.85125065]	[495.6880188 457.20623779 0.70528591]	[500.78710938 611.06536865 0.86139816]	[505.94403076 772.74060059 0.8244431 ]	[439.14126587 192.79478455 0.87986124]	[462.2822876 192.80000305 0.92602134]	[416.05551147 169.81323242 0.84108114]	[480.35891724 172.32933044 0.86151767]	[5.21334595e+02 8.18961853e+02 8.10369194e-01]	[5.34121216e+02 8.11238037e+02 7.67087340e-01]	[5.00711548e+02 7.85574402e+02 7.72483170e-01]	[449.49313354 790.57714844 0.86788732]	[436.64346313 785.5836792 0.78779149]	[462.31900024 752.20080566 0.75764 ]
[452.00949097 200.61378479 0.80913651]	[441.85766602 246.79164124 0.87461412]	[375.07550049 241.63153076 0.8161217 ]	[321.17318726 344.34448242 0.83361381]	[321.27105713 457.11288452 0.87604439]	[511.00970459 251.85829163 0.80416846]	[547.0625 351.99697876 0.83051902]	[544.53625488 454.54949951 0.87649149]	[457.0736084 459.75177002 0.72822952]	[413.56091309 462.29864502 0.70091087]	[439.07955933 608.58227539 0.82317901]	[457.2119751 747.07763672 0.86466634]	[498.18984985 457.19970703 0.71647453]	[500.7989502 608.56109619 0.87065333]	[506.02258301 772.72131348 0.81539673]	[439.14202881 190.34815979 0.86896122]	[462.29824829 190.37614441 0.91281861]	[416.10101318 167.21807861 0.84720159]	[482.70800781 172.26589966 0.85725284]	[521.3303833 816.3114624 0.82751656]	[5.34181763e+02 8.11116821e+02 7.74214447e-01]	[500.77993774 785.58544922 0.79135817]	[449.51391602 790.57550049 0.85354984]	[4.36660919e+02 7.85588196e+02 7.84978628e-01]	[462.31347656 752.28466797 0.76009887]
[449.506073 198.02764893 0.82928246]	[441.87442017 244.21253967 0.87383831]	[375.09225464 239.15335083 0.82689798]	[321.23275757 344.24530029 0.83537555]	[321.28317261 454.54699707 0.85181415]	[511.0418396 249.29420471 0.79363942]	[547.02935791 349.4201355 0.82074332]	[544.55212402 449.51626587 0.86150312]	[457.1343689 457.14639282 0.72009617]	[413.59228516 459.71606445 0.69686317]	[439.09011841 608.52355957 0.82835835]	[457.18838501 747.034729 0.85342216]	[500.64147949 452.06918335 0.70916045]	[500.88061523 606.01513672 0.89345539]	[508.49765015 770.1472168 0.80905133]	[439.11807251 187.82849121 0.84492546]	[462.25326538 190.26608276 0.89210355]	[416.07696533 164.67709351 0.82953459]	[482.70800781 169.82167053 0.87406576]	[521.38421631 813.86932373 0.81725782]	[5.36727356e+02 8.08719971e+02 7.72565246e-01]	[5.00783508e+02 7.80446838e+02 7.55800724e-01]	[451.99972534 790.5925293 0.85193038]	[4.36674225e+02 7.85585876e+02 7.84363925e-01]	[462.30783081 752.215271 0.76855302]
[449.48443604 195.46151733 0.85987997]	[441.87469482 241.67701721 0.88557118]	[375.07727051 239.08499146 0.83456725]	[321.26461792 341.72320557 0.84329754]	[323.73062134 452.08712769 0.8403101 ]	[511.04418945 246.75033569 0.7967602 ]	[547.0022583 346.82003784 0.82646477]	[546.96728516 446.91134644 0.85171992]	[457.1050415 454.55767822 0.70271599]	[413.56307983 457.18652344 0.68941981]	[439.08605957 608.49328613 0.83283943]	[457.16299438 747.10375977 0.8479234 ]	[498.26269531 446.95547485 0.7083627 ]	[500.89282227 605.88391113 0.89823699]	[511.03009033 770.09222412 0.80736196]	[439.14349365 182.63088989 0.83211899]	[462.23623657 185.21369934 0.87175232]	[416.11529541 164.66052246 0.84011143]	[480.37939453 169.76934814 0.8508178 ]	[521.34393311 813.75708008 0.81798476]	[5.36719055e+02 8.08657166e+02 7.66023457e-01]	[5.00855408e+02 7.77902100e+02 7.72448897e-01]	[449.52807617 790.5791626 0.84915245]	[4.36673157e+02 7.85603210e+02 7.84001231e-01]	[4.62289520e+02 7.54742981e+02 7.50819385e-01]
[452.01501465 195.45170593 0.8656159 ]	[441.8916626 241.62864685 0.88862062]	[375.09191895 236.65179443 0.84422809]	[323.75305176 339.27984619 0.83812666]	[323.75439453 451.99258423 0.83076262]	[511.03546143 244.23770142 0.79863435]	[546.97119141 344.29147339 0.83721256]	[546.98577881 444.39712524 0.85905391]	[457.09494019 452.03665161 0.69593829]	[413.58328247 457.14437866 0.6832996 ]	[439.09893799 606.03295898 0.84705555]	[457.19219971 747.11633301 0.85839069]	[498.2494812 446.90887451 0.70973247]	[503.28219604 603.50683594 0.9044553 ]	[511.08355713 767.65026855 0.81187689]	[439.18167114 180.14653015 0.84880042]	[462.28894043 182.69723511 0.88142496]	[416.13787842 159.62838745 0.84620172]	[480.35238647 167.2640686 0.80588782]	[521.33355713 813.73626709 0.82402307]	[5.36707886e+02 8.08647949e+02 7.68253326e-01]	[503.26663208 775.32824707 0.78850257]	[449.53216553 788.24938965 0.84647751]	[436.68603516 785.59112549 0.78722668]	[462.31362915 754.74316406 0.76312202]
[449.43591309 195.37654114 0.87247723]	[441.89639282 239.15005493 0.89750981]	[375.07363892 236.59938049 0.85114467]	[323.75289917 339.16897583 0.84693569]	[323.78134155 449.45846558 0.82715482]	[511.06167603 241.69760132 0.80475134]	[546.95831299 341.77908325 0.85519177]	[546.99780273 444.34820557 0.86268324]	[457.13058472 449.5 0.69903493]	[416.02767944 457.12341309 0.68301874]	[439.1038208 606.09057617 0.83401537]	[457.18215942 747.13598633 0.8545748 ]	[500.65393066 444.38815308 0.71883428]	[503.31869507 603.38098145 0.9029724 ]	[513.58123779 767.63031006 0.80798578]	[439.12930298 177.60510254 0.8597191 ]	[462.22061157 180.16377258 0.88777155]	[416.14657593 159.59115601 0.8655026 ]	[480.31445312 169.72755432 0.83095223]	[521.31072998 811.34405518 0.82677245]	[5.36714478e+02 8.08634583e+02 7.70571232e-01]	[503.28076172 775.30456543 0.79488593]	[452.01672363 790.58129883 0.84376782]	[439.07785034 785.60101318 0.78719234]	[462.29824829 754.75653076 0.76242226]
[449.46270752 195.38441467 0.8690508 ]	[441.90032959 239.10844421 0.89829415]	[375.08551025 236.5736084 0.85425049]	[323.78323364 339.11801147 0.84561688]	[323.81884766 446.94625854 0.82507682]	[511.05331421 241.63838196 0.80772251]	[546.95233154 341.68356323 0.86580515]	[547.01068115 444.32510376 0.86253035]	[457.15066528 449.46337891 0.70244068]	[416.0675354 457.09423828 0.6862852 ]	[439.10894775 606.05621338 0.85032606]	[457.17810059 747.12640381 0.8584252 ]	[500.6578064 444.34075928 0.7246567 ]	[503.32080078 603.35565186 0.89766431]	[513.61590576 767.51055908 0.80223769]	[439.1182251 177.61412048 0.84974748]	[462.25033569 180.14810181 0.8855058 ]	[416.12054443 159.60679626 0.84218067]	[480.35375977 167.24736023 0.81635773]	[523.7878418 811.36102295 0.82324636]	[5.39220093e+02 8.08601196e+02 7.73619294e-01]	[503.28781128 772.77374268 0.78828472]	[452.03070068 788.22515869 0.83945793]	[4.39094086e+02 7.85569763e+02 7.83970594e-01]	[462.29385376 754.75836182 0.76748514]
[449.50579834 193.02375793 0.87370229]	[441.89935303 239.04798889 0.90368336]	[375.09469604 236.53378296 0.85619688]	[323.82962036 339.11553955 0.8407495 ]	[326.2961731 446.89767456 0.82287174]	[511.037323 239.15365601 0.81921196]	[546.94671631 339.26425171 0.8725276 ]	[547.01574707 441.88186646 0.87097639]	[457.22570801 446.90194702 0.71753633]	[416.14666748 452.07122803 0.68635207]	[439.12014771 606.02752686 0.85219133]	[457.17889404 747.14465332 0.85612655]	[500.70321655 441.84536743 0.73290199]	[503.31524658 600.89428711 0.88959169]	[516.12359619 764.96685791 0.79346824]	[439.15206909 177.58396912 0.86424237]	[462.27017212 180.08189392 0.89648771]	[416.10339355 159.53286743 0.84744442]	[480.36123657 164.71244812 0.79867721]	[523.8092041 811.33959961 0.81799233]	[5.39225037e+02 8.08575378e+02 7.66592979e-01]	[503.31661987 770.27819824 0.82000887]	[449.50585938 788.20758057 0.831541 ]	[4.36660156e+02 7.85539551e+02 7.69941390e-01]	[462.30438232 754.80541992 0.76380032]
[452.03723145 193.01905823 0.87317246]	[441.87866211 236.65406799 0.9107551 ]	[375.06567383 236.5271759 0.85292798]	[326.33416748 339.09439087 0.84131396]	[326.3460083 446.94403076 0.81886876]	[511.00946045 239.09783936 0.82582915]	[546.94464111 339.21347046 0.88259 ]	[547.04327393 441.8008728 0.87625128]	[459.62689209 446.89099121 0.72751141]	[418.58624268 452.06616211 0.69231558]	[439.13504028 606.02929688 0.8555125 ]	[457.17492676 747.14306641 0.85135686]	[500.73095703 441.81613159 0.73885071]	[503.34759521 600.86706543 0.88977432]	[516.19610596 762.42285156 0.79415822]	[439.18014526 177.57196045 0.86896509]	[462.32885742 177.6386261 0.89445812]	[416.08700562 157.06034851 0.86225492]	[482.71517944 164.65211487 0.78517443]	[5.21401001e+02 8.11269714e+02 8.05012703e-01]	[5.39216797e+02 8.06137329e+02 7.23716974e-01]	[503.38034058 770.19024658 0.82473493]	[449.52865601 788.1864624 0.82332122]	[4.36666229e+02 7.85511597e+02 7.66083956e-01]	[462.31741333 754.80316162 0.76919937]
[449.52233887 192.94219971 0.86712658]	[441.87515259 236.63452148 0.91405475]	[375.07998657 236.5231781 0.85285789]	[328.84039307 339.04449463 0.83961785]	[328.84698486 444.44198608 0.8223421 ]	[511.01348877 239.07397461 0.82873535]	[546.94036865 339.16226196 0.88908929]	[547.04760742 441.74819946 0.87818962]	[459.64291382 444.34368896 0.74138325]	[418.61972046 449.47698975 0.69528735]	[439.14950562 605.92993164 0.86603457]	[457.17999268 747.12475586 0.85329664]	[500.73376465 441.72991943 0.7401734 ]	[503.37045288 600.86077881 0.88790214]	[516.19354248 757.31903076 0.79880267]	[439.15969849 177.48153687 0.8769443 ]	[462.28759766 177.54632568 0.91658956]	[416.08258057 157.01144409 0.8731516 ]	[480.33895874 162.13412476 0.79207522]	[521.30895996 808.70959473 0.84202731]	[5.36681274e+02 8.03493896e+02 7.04946041e-01]	[503.40042114 770.06921387 0.81968045]	[452.01144409 788.15484619 0.80868882]	[4.36676025e+02 7.85472900e+02 7.53389418e-01]	[462.32409668 754.7869873 0.77236116]
[449.47747803 192.95463562 0.86266941]	[441.87057495 236.58891296 0.91748178]	[375.08459473 236.51251221 0.85083842]	[331.41906738 339.07369995 0.85419571]	[331.43847656 444.43591309 0.82400334]	[508.52548218 236.63473511 0.83707005]	[546.9510498 339.10873413 0.89204985]	[547.0736084 441.70812988 0.87908673]	[459.69595337 444.32345581 0.75457567]	[418.67367554 449.44961548 0.70927244]	[439.17834473 605.87884521 0.87127072]	[457.18826294 747.12268066 0.85961789]	[500.76019287 439.28323364 0.7481665 ]	[503.39581299 600.78588867 0.88546276]	[516.19689941 757.3727417 0.7945143 ]	[439.10931396 177.49304199 0.86638457]	[462.26727295 177.55470276 0.92184997]	[416.05114746 156.96827698 0.86577147]	[480.36193848 162.09822083 0.79266757]	[521.27581787 808.62988281 0.82977819]	[5.36695312e+02 8.00957336e+02 7.04714239e-01]	[503.39343262 770.11962891 0.82546055]	[452.04748535 788.18023682 0.82347107]	[4.39085968e+02 7.85518738e+02 7.74174690e-01]	[462.33270264 754.76416016 0.77533382]
[449.51873779 192.92999268 0.86115801]	[441.87692261 236.57260132 0.91749054]	[375.11846924 236.50778198 0.8544367 ]	[333.92306519 339.05151367 0.86071765]	[333.97375488 444.43182373 0.83283204]	[508.52044678 236.60235596 0.84198016]	[546.96862793 339.1116333 0.88887227]	[549.54455566 441.70831299 0.87550032]	[459.7003479 441.86013794 0.75922805]	[418.67935181 446.9413147 0.71482122]	[439.19711304 605.94134521 0.86517149]	[457.16497803 747.09899902 0.85458851]	[500.7699585 439.2557373 0.74895579]	[503.36755371 600.73736572 0.88197839]	[516.16522217 754.83892822 0.79152066]	[439.14138794 177.4896698 0.86836296]	[462.28094482 177.52987671 0.91828269]	[416.06018066 156.98342896 0.86587459]	[482.71243286 157.08811951 0.77780879]	[5.21222290e+02 8.06130371e+02 7.90104389e-01]	[5.34151001e+02 7.95881104e+02 6.91132009e-01]	[503.39370728 770.06872559 0.80006379]	[452.05813599 788.15795898 0.82685578]	[4.39095612e+02 7.85499756e+02 7.79307663e-01]	[462.31414795 752.29766846 0.76700616]
[452.02606201 192.92939758 0.85831714]	[441.87817383 236.55308533 0.91704667]	[375.11642456 236.510849 0.85354626]	[333.96530151 339.07952881 0.8661471 ]	[334.04614258 444.30288696 0.8582232 ]	[508.53244019 236.5703125 0.84361309]	[546.98571777 339.09082031 0.88632268]	[549.58746338 441.68563843 0.86753243]	[459.70333862 441.82171631 0.76223278]	[418.68988037 446.89697266 0.71813077]	[439.22668457 605.87286377 0.86545134]	[457.17718506 747.09759521 0.85399342]	[500.76800537 439.21856689 0.74600804]	[503.35757446 598.28759766 0.87829798]	[516.14044189 754.82220459 0.78887039]	[439.14422607 177.48320007 0.86950999]	[462.31835938 177.5032959 0.9150064 ]	[416.04443359 156.96348572 0.86279285]	[480.38198853 157.03497314 0.75243002]	[5.21237244e+02 8.06050110e+02 7.69223213e-01]	[5.36652649e+02 7.93352905e+02 6.91410422e-01]	[503.3649292 767.69952393 0.81354892]	[452.05462646 788.1831665 0.82480818]	[4.39097107e+02 7.85524292e+02 7.81855106e-01]	[462.31903076 752.30413818 0.76477945]
[449.52429199 192.89666748 0.85201675]	[441.90753174 236.55162048 0.9122116 ]	[377.52505493 236.50965881 0.85870576]	[336.44122314 339.14736938 0.87893033]	[336.48706055 444.31625366 0.86912638]	[511.03231812 236.57737732 0.83937514]	[547.00909424 339.09411621 0.88288677]	[552.05328369 439.32095337 0.86435866]	[459.70663452 441.77249146 0.76519793]	[418.70758057 444.3934021 0.72270304]	[439.23309326 603.45410156 0.87030423]	[457.18832397 747.10565186 0.8560003 ]	[500.75112915 439.1663208 0.74161232]	[503.33535767 598.27178955 0.87915349]	[516.13543701 754.80700684 0.78233266]	[439.10906982 175.10145569 0.86974984]	[462.27514648 175.11076355 0.92504102]	[416.04138184 156.9490509 0.86501312]	[480.36346436 156.9712677 0.77775007]	[5.23787537e+02 8.05993225e+02 7.41883636e-01]	[5.39261475e+02 7.93261475e+02 7.00037599e-01]	[503.36227417 770.10510254 0.80196548]	[452.03778076 788.1831665 0.83084166]	[439.08859253 785.52911377 0.78826022]	[462.33059692 754.75030518 0.76483536]
[449.50048828 192.88346863 0.84933865]	[444.30230713 236.55258179 0.90521204]	[377.55718994 236.51997375 0.86057752]	[336.50476074 339.11593628 0.88933492]	[336.59786987 444.33953857 0.87677383]	[511.08917236 236.57098389 0.83582181]	[549.55303955 339.06091309 0.8712967 ]	[552.1048584 439.28482056 0.86225283]	[459.73779297 441.74819946 0.76494169]	[418.72210693 444.36047363 0.72707903]	[439.26010132 603.42016602 0.87084568]	[457.19439697 747.10748291 0.85390365]	[500.77893066 439.15896606 0.74032021]	[503.34326172 598.25701904 0.87377214]	[516.16821289 754.75750732 0.79205048]	[436.69229126 175.09596252 0.86343235]	[462.25466919 175.10163879 0.92497593]	[416.04501343 156.98812866 0.84964895]	[480.37976074 154.56738281 0.80515319]	[5.21373108e+02 8.03471497e+02 7.35769808e-01]	[5.39251587e+02 7.90815613e+02 7.07093120e-01]	[503.37869263 767.6786499 0.8186481 ]	[452.05224609 788.199646 0.82968765]	[439.08966064 785.5513916 0.79003602]	[462.34112549 754.77154541 0.75589889]
[449.50192261 192.88920593 0.84699327]	[444.32888794 236.53811646 0.90155536]	[377.59335327 236.51673889 0.86197919]	[336.58850098 339.10955811 0.89663136]	[336.65670776 444.3666687 0.8816942 ]	[513.58856201 236.55395508 0.83554798]	[552.09082031 336.70227051 0.86933684]	[552.13751221 439.26043701 0.85875678]	[459.78692627 441.74786377 0.76512915]	[418.76077271 444.33920288 0.72917914]	[439.28634644 603.42871094 0.87274587]	[457.2098999 747.11639404 0.85466927]	[500.83337402 439.16607666 0.74586213]	[503.36853027 598.29522705 0.87128234]	[516.14935303 752.26098633 0.80287653]	[436.68951416 177.47131348 0.85676843]	[462.2401123 175.1035614 0.92857414]	[416.05413818 157.00401306 0.84530586]	[480.36395264 154.54197693 0.82030541]	[5.23836060e+02 8.00976135e+02 7.24302828e-01]	[5.41739014e+02 7.90774414e+02 7.25216448e-01]	[503.35342407 767.581604 0.84221435]	[452.07107544 788.22906494 0.84167099]	[439.10223389 785.57757568 0.80066407]	[462.35644531 754.76275635 0.77599347]
[452.0484314 192.8780365 0.84731877]	[444.35070801 236.53184509 0.89847785]	[377.61175537 236.51504517 0.86707747]	[336.65982056 339.08340454 0.89880502]	[339.09429932 444.43612671 0.87224054]	[513.63104248 236.53923035 0.83565313]	[552.10638428 336.64953613 0.8749634 ]	[554.68096924 439.2020874 0.85627091]	[459.83636475 441.76712036 0.76755983]	[418.7796936 444.3536377 0.73191476]	[439.29495239 603.42565918 0.87536097]	[457.21160889 747.12359619 0.85566121]	[500.90026855 439.18429565 0.75139344]	[503.37423706 598.25006104 0.86865062]	[518.65679932 752.21160889 0.81217664]	[439.14129639 177.47193909 0.86284643]	[462.28805542 175.078125 0.92080665]	[416.10943604 157.05647278 0.86264157]	[482.72665405 154.4911499 0.80389595]	[5.23975342e+02 7.95881470e+02 7.04681516e-01]	[5.41851807e+02 7.90644653e+02 7.17786193e-01]	[503.45761108 767.55743408 0.81826603]	[454.55569458 788.24285889 0.83754683]	[439.12747192 785.5927124 0.79711783]	[462.34518433 754.78063965 0.76891989]
[454.54644775 192.86546326 0.84719753]	[444.37997437 236.52662659 0.89624083]	[377.65203857 236.51080322 0.86912131]	[339.05709839 339.13754272 0.89905876]	[339.2578125 446.92562866 0.86633122]	[513.64819336 236.52857971 0.83731395]	[554.61712646 336.62588501 0.87824631]	[557.16558838 439.21899414 0.85670859]	[462.19430542 441.82385254 0.75945318]	[418.80383301 444.39489746 0.7236529 ]	[439.3097229 603.4486084 0.87703836]	[457.21411133 747.14263916 0.85196316]	[503.27154541 439.23223877 0.74912596]	[503.42987061 600.77923584 0.86616981]	[518.68835449 749.6661377 0.83765405]	[439.16906738 175.11283875 0.86863959]	[462.30300903 175.06211853 0.92265445]	[416.12295532 157.04907227 0.86337304]	[482.71853638 154.45562744 0.80124843]	[5.23956299e+02 7.93363831e+02 7.37662971e-01]	[5.41839050e+02 7.88188416e+02 7.36503959e-01]	[505.87454224 764.9944458 0.79608893]	[452.08340454 788.23095703 0.83643943]	[439.13439941 785.57397461 0.79222262]	[462.34707642 754.82556152 0.77006793]
[449.49551392 192.81169128 0.82833922]	[444.40744019 236.55438232 0.89231449]	[377.67156982 236.54737854 0.86962807]	[339.12866211 339.25268555 0.89253998]	[341.68450928 446.87634277 0.86669832]	[516.14794922 236.54800415 0.83924305]	[554.71020508 336.61810303 0.87958282]	[557.19805908 439.25619507 0.86108696]	[462.2444458 444.33303833 0.75519502]	[421.15570068 446.93096924 0.71914953]	[439.3338623 603.46356201 0.87875521]	[457.20288086 747.09362793 0.85485089]	[503.32739258 441.72070312 0.74994063]	[503.47357178 600.87591553 0.87203032]	[518.7756958 749.58294678 0.85183966]	[439.0880127 175.03407288 0.86201668]	[462.23580933 175.02087402 0.92148328]	[416.14163208 157.02127075 0.86932534]	[482.73120117 154.40826416 0.85367739]	[5.23994263e+02 7.93301086e+02 7.64818370e-01]	[5.41919983e+02 7.88093994e+02 7.58378208e-01]	[505.94482422 762.41064453 0.77500015]	[454.55606079 788.20074463 0.83907479]	[4.39133148e+02 7.85527283e+02 7.82164335e-01]	[462.33343506 752.30773926 0.78496641]
[449.51602173 192.82510376 0.82190192]	[446.90203857 236.55245972 0.88465351]	[377.70996094 236.54864502 0.87165993]	[339.22521973 339.16879272 0.90264875]	[341.75424194 444.40875244 0.86489034]	[518.64904785 236.53991699 0.84221053]	[557.21539307 336.61734009 0.88302106]	[557.23040771 439.28677368 0.86518282]	[462.28894043 444.34780884 0.75184208]	[421.17602539 446.95761108 0.7179845 ]	[441.69317627 603.48052979 0.88065457]	[457.19821167 747.08044434 0.85542786]	[503.36676025 441.72894287 0.74178982]	[505.88088989 603.29119873 0.87492216]	[521.21374512 747.1628418 0.862216 ]	[439.09863281 175.05456543 0.85658854]	[462.24731445 175.02972412 0.91670388]	[416.15530396 157.02584839 0.87047434]	[482.7333374 154.41041565 0.86458802]	[5.26395020e+02 7.90766663e+02 7.89790213e-01]	[5.41935730e+02 7.85581726e+02 7.55301595e-01]	[5.08513184e+02 7.59895386e+02 7.46251464e-01]	[452.06787109 788.21429443 0.83790469]	[4.39110382e+02 7.85536316e+02 7.84044862e-01]	[462.33615112 752.29522705 0.78889525]
[449.51852417 192.86560059 0.83790696]	[449.4274292 236.54948425 0.87892419]	[380.10745239 236.54710388 0.87045974]	[341.71664429 341.70904541 0.86319536]	[344.30859375 446.87030029 0.83252543]	[518.71606445 236.51367188 0.85521883]	[559.68560791 336.64404297 0.88706481]	[559.69915771 439.2883606 0.86614668]	[462.35778809 444.30529785 0.74983865]	[421.25546265 446.91021729 0.71977919]	[441.70043945 603.46801758 0.88126504]	[457.19152832 747.10839844 0.84938204]	[503.42544556 439.27572632 0.73523915]	[505.95077515 603.32678223 0.86587179]	[521.22821045 747.10864258 0.86735737]	[439.09344482 175.07803345 0.86382544]	[462.24118042 175.0496521 0.92348176]	[418.5447998 157.0163269 0.87524116]	[482.7220459 154.45085144 0.87482214]	[526.40179443 790.68621826 0.8072235 ]	[5.44307251e+02 7.85502808e+02 7.56393731e-01]	[5.08526489e+02 7.57314941e+02 7.48472810e-01]	[452.06787109 788.2041626 0.83582568]	[4.39113983e+02 7.85528564e+02 7.83742905e-01]	[462.32751465 754.7565918 0.78472948]
[452.03155518 192.87606812 0.84341085]	[449.50317383 236.5390625 0.87931013]	[380.1831665 236.55592346 0.86757201]	[341.79641724 341.71960449 0.84263271]	[346.88015747 446.91693115 0.81759751]	[518.76385498 236.48678589 0.86235183]	[559.76403809 336.65731812 0.8934412 ]	[559.75604248 439.30728149 0.87193036]	[462.38128662 441.83041382 0.75062948]	[421.29278564 444.38973999 0.71994352]	[441.72332764 603.4498291 0.88052315]	[457.17572021 747.08190918 0.84689862]	[503.44152832 439.24417114 0.73150253]	[506.00341797 603.28259277 0.84524506]	[521.23718262 747.10809326 0.86536068]	[439.13232422 175.08854675 0.8703692 ]	[462.29815674 175.05891418 0.91799164]	[418.57650757 157.00511169 0.87320578]	[482.78814697 154.4432373 0.85591274]	[526.40887451 790.71124268 0.79414266]	[5.44326233e+02 7.85518188e+02 7.50225425e-01]	[5.08531860e+02 7.57306335e+02 7.40697682e-01]	[454.55218506 788.18450928 0.83256352]	[4.39126984e+02 7.85507996e+02 7.78127611e-01]	[462.30499268 752.30737305 0.78465742]
[457.09762573 192.8971405 0.86634916]	[454.53277588 236.53079224 0.87788701]	[380.29089355 236.57170105 0.85437441]	[346.82421875 341.69485474 0.82792288]	[354.49450684 452.01751709 0.8231799 ]	[521.22058105 236.46965027 0.87838668]	[562.21936035 336.67718506 0.90784359]	[559.84185791 439.30010986 0.888515 ]	[464.84521484 444.31018066 0.73149955]	[421.38616943 446.88247681 0.70622253]	[441.77474976 603.44647217 0.88110965]	[457.1758728 747.11248779 0.84505427]	[505.92626953 441.71813965 0.71258312]	[508.45172119 600.88885498 0.83741891]	[521.22241211 747.07299805 0.85713911]	[439.24908447 175.07797241 0.89053416]	[464.8387146 175.04605103 0.89372236]	[418.62869263 156.98583984 0.89352238]	[482.88088989 154.42572021 0.81743008]	[526.4342041 790.7076416 0.79153121]	[5.44328918e+02 7.85510864e+02 7.49246716e-01]	[5.08495575e+02 7.54822876e+02 7.44213939e-01]	[452.0836792 788.19067383 0.83441752]	[4.39121582e+02 7.85521606e+02 7.80811191e-01]	[462.30822754 754.78045654 0.77665174]
[457.09378052 192.85542297 0.85972047]	[454.62963867 236.49815369 0.88878393]	[382.76025391 236.56381226 0.84157807]	[349.43078613 341.68466187 0.82512856]	[354.59542847 452.04928589 0.83756775]	[521.28509521 236.44075012 0.88546944]	[562.27178955 336.69519043 0.91868573]	[562.21832275 439.32196045 0.8961798 ]	[464.88879395 441.86813354 0.72690958]	[423.79772949 446.87756348 0.70343435]	[441.77130127 603.43695068 0.88444793]	[457.18258667 747.11114502 0.84600347]	[505.99047852 441.71203613 0.70378727]	[508.54522705 600.89172363 0.83823973]	[521.21636963 747.02319336 0.84638715]	[439.29476929 175.00721741 0.89614117]	[464.91333008 175.03565979 0.88167065]	[418.72271729 154.56959534 0.9024567 ]	[485.35171509 154.45683289 0.79529452]	[524.00445557 790.65167236 0.81211495]	[5.44327026e+02 7.85476624e+02 7.56932139e-01]	[5.08468903e+02 7.54764893e+02 7.42675304e-01]	[452.08843994 788.19842529 0.84103233]	[439.12341309 785.52868652 0.78739488]	[462.31430054 754.79077148 0.77527422]
[457.09225464 192.85623169 0.85957682]	[454.63320923 236.49754333 0.88915396]	[382.76330566 236.56413269 0.8414374 ]	[349.43118286 341.68197632 0.82555205]	[354.5944519 452.04934692 0.83731115]	[521.28540039 236.43989563 0.88549709]	[562.27191162 336.69717407 0.91761619]	[562.21569824 439.32183838 0.89536917]	[464.88931274 444.30575562 0.72698504]	[423.79873657 446.8793335 0.70305789]	[441.76660156 603.43463135 0.88491589]	[457.18478394 747.09539795 0.84735906]	[505.99090576 441.71618652 0.7047531 ]	[508.5447998 600.89025879 0.83801544]	[521.21856689 747.02056885 0.84695548]	[439.29223633 175.00758362 0.89599198]	[464.912323 175.03594971 0.88181448]	[418.72128296 154.5697937 0.90248895]	[485.35400391 154.45663452 0.79528016]	[523.99707031 790.63977051 0.81401706]	[5.44318115e+02 7.85472107e+02 7.54951060e-01]	[5.08472198e+02 7.54763916e+02 7.43561566e-01]	[452.08938599 788.19329834 0.84195125]	[439.12014771 785.51843262 0.78635573]	[462.31500244 754.76873779 0.77851009]
[459.65991211 192.88194275 0.89881432]	[457.16366577 236.52102661 0.9035188 ]	[382.85498047 236.56018066 0.82895041]	[354.53308105 341.72018433 0.85651654]	[357.103302 451.99334717 0.850097 ]	[521.3963623 236.49339294 0.88850683]	[562.35235596 339.0977478 0.92839646]	[562.27471924 441.71676636 0.90812373]	[464.91152954 441.82351685 0.7262392 ]	[423.79083252 444.36569214 0.70666492]	[441.77365112 603.42950439 0.88499016]	[457.18981934 747.10015869 0.84682453]	[508.45935059 439.2671814 0.70002919]	[513.5723877 600.878479 0.82180506]	[521.20977783 746.99145508 0.84128964]	[441.84463501 175.05581665 0.89558524]	[469.98184204 175.06135559 0.87286419]	[421.1555481 156.96946716 0.92187726]	[485.48776245 154.55528259 0.74470305]	[524.00109863 790.60424805 0.83227688]	[5.44315002e+02 7.82998901e+02 7.66735494e-01]	[5.08447021e+02 7.52297485e+02 7.41170645e-01]	[452.07723999 788.2098999 0.84071398]	[4.39107635e+02 7.85541504e+02 7.85100758e-01]	[462.32400513 754.77404785 0.77728683]
[459.74630737 192.87605286 0.89677989]	[459.63473511 236.51347351 0.91819215]	[385.38113403 236.54281616 0.81800729]	[357.09469604 341.74749756 0.88244289]	[359.59542847 452.01351929 0.85628521]	[523.83624268 236.50675964 0.88920969]	[562.45513916 339.09060669 0.92684919]	[562.39733887 441.76266479 0.92439169]	[467.44979858 441.82849121 0.70325541]	[423.89825439 444.37985229 0.69157034]	[441.80935669 603.44165039 0.88482803]	[457.21524048 747.06488037 0.8492738 ]	[511.09082031 439.27572632 0.68585515]	[516.12384033 600.8515625 0.81253904]	[521.21893311 746.99523926 0.83526719]	[444.35006714 175.06813049 0.86526722]	[472.587677 175.05964661 0.87046605]	[421.29846191 157.00804138 0.9028911 ]	[490.52908325 154.55860901 0.76860344]	[526.402771 790.58905029 0.80760962]	[5.44339966e+02 7.82978882e+02 7.50991881e-01]	[5.08448090e+02 7.54737854e+02 7.21498787e-01]	[454.5513916 788.19555664 0.84435272]	[439.12493896 785.51916504 0.7880857 ]	[462.33950806 752.29315186 0.78807437]
[462.20553589 192.80436707 0.8855387 ]	[462.24801636 236.55285645 0.9349072 ]	[393.01519775 236.54309082 0.82888722]	[359.63476562 341.76654053 0.88153374]	[362.34170532 452.06472778 0.83578742]	[526.45141602 236.57368469 0.86673599]	[564.95703125 336.7036438 0.91531467]	[564.9274292 441.71673584 0.93052304]	[472.54483032 441.79483032 0.69327658]	[428.97717285 444.35839844 0.67723912]	[441.86419678 603.49768066 0.87315452]	[459.58331299 747.07672119 0.85086346]	[516.15753174 439.25839233 0.69142663]	[516.20739746 600.79376221 0.79106385]	[521.2244873 747.02453613 0.83824444]	[446.96737671 174.99351501 0.85269344]	[477.64572144 175.03939819 0.87797272]	[423.93145752 154.51885986 0.84645951]	[498.12643433 154.54437256 0.80579054]	[526.44140625 788.23596191 0.79746664]	[5.44362549e+02 7.82977356e+02 7.45382786e-01]	[5.08439514e+02 7.54770386e+02 7.15180278e-01]	[452.05133057 788.21282959 0.837174 ]	[4.39102905e+02 7.85526855e+02 7.84684181e-01]	[462.3348999 752.30273438 0.78915662]
[462.39755249 192.83679199 0.87105787]	[462.33227539 236.54997253 0.93013787]	[395.54595947 236.53581238 0.84659386]	[359.78881836 344.26626587 0.86726612]	[369.89471436 457.07052612 0.82765645]	[526.54095459 236.55632019 0.85330373]	[565.05432129 339.09640503 0.90593648]	[564.9921875 441.75198364 0.92224765]	[472.59375 441.83926392 0.68301612]	[431.48995972 446.8734436 0.66645205]	[441.86346436 603.5111084 0.87567544]	[459.60726929 747.06103516 0.85790956]	[516.19891357 441.70733643 0.68972701]	[518.70843506 600.82427979 0.80908906]	[521.20965576 747.10571289 0.84003174]	[454.55084229 175.01089478 0.84843522]	[480.21917725 175.06454468 0.90947855]	[428.95993042 154.536026 0.83320057]	[500.69015503 154.54882812 0.78688782]	[526.46508789 790.59411621 0.79601276]	[5.44373169e+02 7.82986206e+02 7.50243247e-01]	[5.05979004e+02 7.57327271e+02 7.26393640e-01]	[452.05728149 788.21331787 0.83749366]	[439.1109314 785.52490234 0.78607428]	[462.36108398 752.27496338 0.79608256]
[467.42434692 192.84875488 0.85584784]	[462.39547729 236.55957031 0.92046189]	[398.02212524 236.51803589 0.85816145]	[362.34152222 344.27182007 0.82051229]	[375.00646973 457.09881592 0.84627563]	[529.02789307 236.59571838 0.84071243]	[567.46350098 339.15350342 0.89374489]	[565.06402588 441.78900146 0.90372759]	[475.14251709 444.32876587 0.68363029]	[434.03967285 446.9493103 0.66420352]	[441.89706421 605.87548828 0.87255937]	[459.62298584 747.05889893 0.8612088 ]	[518.70556641 441.77801514 0.69891775]	[518.77270508 603.28448486 0.83383197]	[521.20275879 747.14831543 0.83872586]	[457.14834595 175.06349182 0.85839176]	[480.34515381 175.06950378 0.9288063 ]	[434.09667969 156.95510864 0.84953088]	[500.78613281 154.52870178 0.82061321]	[526.46582031 790.60644531 0.7982502 ]	[5.44378662e+02 7.83006836e+02 7.54287958e-01]	[5.05968445e+02 7.57379150e+02 7.28404701e-01]	[452.07287598 788.2041626 0.83809447]	[439.12036133 785.51135254 0.78593141]	[462.37203979 752.27423096 0.79653174]
[467.49868774 192.80157471 0.82241905]	[462.44711304 236.57780457 0.91065097]	[398.10668945 236.51805115 0.86918724]	[364.85021973 341.77542114 0.81753135]	[377.48675537 454.64434814 0.84997714]	[531.59710693 236.63012695 0.83303601]	[567.5201416 339.19717407 0.87293172]	[567.51782227 441.81085205 0.88709068]	[477.68731689 444.32717896 0.70086378]	[436.59579468 446.89996338 0.67566186]	[444.29595947 603.49554443 0.86904657]	[459.62503052 747.01373291 0.8628341 ]	[521.19116211 441.80953979 0.71209794]	[521.16827393 600.85162354 0.83281654]	[521.24273682 747.09985352 0.83882511]	[459.62490845 174.99636841 0.86107647]	[482.74203491 175.07518005 0.91010112]	[436.59341431 154.46330261 0.90109855]	[500.89038086 154.54008484 0.85957861]	[526.47210693 790.62457275 0.79522073]	[5.44382507e+02 7.83025085e+02 7.56564617e-01]	[5.05998962e+02 7.57325439e+02 7.17663884e-01]	[452.08081055 788.20751953 0.83783782]	[439.12518311 785.50415039 0.78742564]	[462.36804199 752.2053833 0.81370664]
[475.07104492 192.806427 0.83664495]	[464.92697144 236.57115173 0.89515215]	[398.25424194 236.50938416 0.86950409]	[369.93490601 341.71179199 0.82292438]	[377.5586853 454.5892334 0.84559548]	[534.18603516 236.6192627 0.83070385]	[570.0994873 339.20727539 0.85116994]	[570.05004883 441.79217529 0.86151475]	[480.11621094 444.32620239 0.70969635]	[436.64764404 444.41500854 0.68038869]	[444.37805176 603.48968506 0.86128867]	[459.63464355 747.03826904 0.8604036 ]	[521.25482178 441.83520508 0.7161051 ]	[521.23474121 603.27062988 0.84821451]	[521.24255371 747.11499023 0.84000349]	[459.77185059 174.99552917 0.89437258]	[482.89920044 175.05767822 0.8974269 ]	[439.12054443 154.46026611 0.92148328]	[503.30636597 154.53163147 0.80050671]	[526.47442627 790.61810303 0.79432714]	[5.44375671e+02 7.83026611e+02 7.57120490e-01]	[5.06006256e+02 7.57353699e+02 7.17353582e-01]	[452.07675171 788.21520996 0.84345537]	[439.12008667 785.51373291 0.79366493]	[462.36898804 752.24597168 0.80225557]
[477.7244873 192.82402039 0.86682147]	[467.40383911 236.58670044 0.88416421]	[400.6625061 236.51416016 0.86471027]	[372.52545166 341.78591919 0.83158898]	[377.71884155 457.08755493 0.86671382]	[536.72790527 236.63092041 0.83455628]	[572.67547607 339.21237183 0.84610307]	[572.61688232 441.76864624 0.84892011]	[480.16552734 444.35354614 0.7161234 ]	[439.09283447 444.4135437 0.68767911]	[444.41140747 603.46069336 0.85339284]	[459.62954712 747.04522705 0.8572278 ]	[521.277771 444.31408691 0.72138274]	[521.25091553 600.87390137 0.85127604]	[521.24407959 747.15795898 0.84177738]	[462.31289673 174.98208618 0.89915943]	[487.96209717 175.05175781 0.86818254]	[439.22363281 154.38243103 0.94740254]	[505.87680054 154.52903748 0.64100379]	[526.48083496 790.62475586 0.79240251]	[5.44385437e+02 7.83037842e+02 7.59137213e-01]	[5.06006012e+02 7.59874573e+02 7.22008348e-01]	[452.08413696 788.22576904 0.84836125]	[439.12188721 785.53131104 0.79836673]	[462.36260986 752.24847412 0.80075812]
[480.25973511 192.92230225 0.90969563]	[469.96575928 236.57299805 0.87541676]	[400.73693848 236.49327087 0.85967618]	[375.06564331 344.30706787 0.83781475]	[380.2053833 457.12289429 0.88582683]	[539.27087402 236.61192322 0.84934443]	[577.68292236 339.19042969 0.85384274]	[575.20684814 441.8039856 0.84577608]	[480.19882202 444.34542847 0.72098857]	[439.12985229 446.87258911 0.69492203]	[444.415802 603.45709229 0.85502529]	[459.63009644 747.04663086 0.85988253]	[521.31365967 444.30392456 0.71838123]	[521.24780273 600.84558105 0.84627604]	[521.24719238 747.15045166 0.84056139]	[464.83163452 175.070755 0.8870768 ]	[493.1184082 175.10734558 0.86768436]	[439.31893921 154.42596436 0.9472599 ]	[506.00161743 157.00090027 0.59074819]	[526.48138428 790.62506104 0.79370511]	[5.44390076e+02 7.83036560e+02 7.59314299e-01]	[5.06008514e+02 7.59862183e+02 7.16363609e-01]	[452.08712769 788.21856689 0.84530377]	[439.12014771 785.52154541 0.79401755]	[462.35739136 752.24560547 0.80535913]
[480.23736572 192.91412354 0.91335768]	[472.52670288 236.55976868 0.87565166]	[400.79815674 236.45774841 0.85485548]	[377.53353882 344.30966187 0.85223365]	[380.33761597 457.06814575 0.87040848]	[539.31726074 236.60505676 0.8594048 ]	[577.77032471 339.18301392 0.86112165]	[577.73046875 441.83456421 0.84958625]	[480.28109741 441.8633728 0.73419857]	[439.21716309 444.36599731 0.71184701]	[446.93444824 603.44158936 0.84532011]	[459.63793945 747.02331543 0.85987246]	[521.35906982 441.81362915 0.72603053]	[521.24584961 600.76635742 0.8374272 ]	[521.2711792 747.13476562 0.846367 ]	[464.83352661 175.05636597 0.89304769]	[493.10614014 175.10821533 0.87144262]	[441.6914978 154.3918457 0.95728302]	[508.54077148 156.9940033 0.73630947]	[526.47314453 790.63671875 0.79260683]	[5.44394714e+02 7.85478027e+02 7.61169076e-01]	[5.08477631e+02 7.57358398e+02 7.13885963e-01]	[452.09112549 788.23327637 0.83614117]	[4.39119171e+02 7.85525085e+02 7.84535170e-01]	[462.35455322 752.2043457 0.81112564]
[480.27563477 192.90499878 0.91412163]	[475.07458496 236.55786133 0.88153285]	[400.859375 236.44908142 0.84203047]	[377.58435059 344.34030151 0.85650456]	[382.75482178 457.07339478 0.86607492]	[541.7565918 236.62008667 0.86963016]	[580.23132324 339.19961548 0.86992997]	[580.27362061 441.82510376 0.87333524]	[480.30700684 444.31790161 0.73304623]	[439.23574829 444.38317871 0.71248502]	[446.92752075 603.456604 0.84574145]	[459.64630127 747.01727295 0.86086714]	[521.3838501 441.8324585 0.72503555]	[521.24926758 600.78363037 0.84147811]	[521.26257324 747.13739014 0.84659457]	[464.87921143 175.05053711 0.88601255]	[495.59463501 175.1073761 0.8768521 ]	[441.74847412 154.38017273 0.95435315]	[511.05380249 157.02157593 0.77138382]	[526.47479248 790.64624023 0.79333597]	[5.44392639e+02 7.85486084e+02 7.62819171e-01]	[5.08464172e+02 7.57366150e+02 7.18271613e-01]	[452.07244873 788.23590088 0.8347106 ]	[4.39110291e+02 7.85519592e+02 7.80767322e-01]	[462.36447144 752.20092773 0.81198895]
[482.71707153 192.90498352 0.91252136]	[475.08685303 236.53355408 0.88345778]	[403.25592041 236.43981934 0.84087241]	[377.66900635 344.30084229 0.87396342]	[382.77175903 457.08450317 0.86579591]	[541.76464844 236.58610535 0.87628675]	[580.26831055 339.16351318 0.88245767]	[580.35028076 441.85977173 0.88077945]	[480.32827759 441.84436035 0.72985053]	[439.25357056 444.33023071 0.70974314]	[446.94177246 603.43731689 0.84546477]	[459.64953613 747.01947021 0.85924888]	[521.40155029 441.79171753 0.72327298]	[521.25469971 600.78491211 0.84481519]	[521.26245117 747.1418457 0.84641761]	[467.43374634 175.08653259 0.84983504]	[498.11785889 175.10508728 0.88367039]	[441.80197144 154.40655518 0.9425438 ]	[511.09066772 156.99298096 0.70893568]	[526.46850586 790.65454102 0.79264784]	[5.44388733e+02 7.85491760e+02 7.62986302e-01]	[5.08473480e+02 7.57375732e+02 7.18014777e-01]	[452.07775879 788.22875977 0.8350032 ]	[4.39117615e+02 7.85513306e+02 7.81472325e-01]	[462.3656311 752.20739746 0.80934089]
[480.35519409 192.90208435 0.90875196]	[475.12420654 236.54740906 0.88625675]	[403.29025269 236.44543457 0.83877146]	[377.68609619 344.31924438 0.87459522]	[382.79205322 457.09597778 0.86651021]	[541.8092041 236.61791992 0.87601358]	[580.27984619 339.17755127 0.88225085]	[580.36895752 441.86206055 0.87971008]	[480.3145752 441.85375977 0.72965336]	[439.23553467 444.34109497 0.70820051]	[446.95162964 603.44067383 0.84405458]	[459.64651489 747.01586914 0.85703528]	[521.40344238 441.80426025 0.71994615]	[521.26452637 600.79296875 0.84458321]	[521.26025391 747.12084961 0.84557641]	[467.42889404 175.06777954 0.85024965]	[495.69677734 177.47407532 0.87599123]	[441.82156372 154.36102295 0.93512404]	[513.57867432 157.02548218 0.69507229]	[526.47393799 790.66662598 0.7912761 ]	[5.44385071e+02 7.85500427e+02 7.62086153e-01]	[5.08457947e+02 7.57345947e+02 7.18649566e-01]	[452.09136963 788.22686768 0.83692658]	[4.39124542e+02 7.85512390e+02 7.83991277e-01]	[462.362854 752.206604 0.80648321]
[480.34429932 192.89086914 0.90564358]	[475.12905884 236.5483551 0.88689935]	[403.28753662 236.44525146 0.83977675]	[377.67193604 344.32119751 0.87389678]	[382.77539062 457.09979248 0.8711161 ]	[541.8135376 236.61981201 0.87689781]	[580.30047607 339.17755127 0.88397026]	[582.74200439 441.87857056 0.87867749]	[480.32366943 441.8578186 0.73074836]	[439.24557495 444.34368896 0.70939147]	[446.94564819 603.42248535 0.84456801]	[459.64459229 747.02154541 0.85831589]	[521.40991211 441.80822754 0.72149456]	[521.25952148 600.76721191 0.84110916]	[521.27380371 747.14825439 0.84874129]	[467.42285156 175.0544281 0.85252237]	[495.6862793 175.10920715 0.87535304]	[441.83581543 154.36959839 0.93095207]	[513.57775879 157.02151489 0.69946826]	[526.43377686 790.65356445 0.79093033]	[5.44369263e+02 7.85501160e+02 7.59624720e-01]	[5.08502869e+02 7.59865784e+02 7.12699354e-01]	[454.57473755 788.21484375 0.8364011 ]	[4.39132141e+02 7.85517761e+02 7.83777595e-01]	[462.3578186 752.21258545 0.80532378]
[480.34338379 192.90112305 0.90420389]	[475.13671875 236.54866028 0.88706523]	[403.29803467 236.45056152 0.83791876]	[377.65765381 344.31610107 0.8716507 ]	[382.7460022 457.07385254 0.86882597]	[541.81762695 236.61708069 0.87806529]	[580.30957031 339.1973877 0.88310951]	[582.75140381 441.91513062 0.87343097]	[480.34020996 441.85223389 0.73095614]	[439.25714111 444.34918213 0.71005654]	[446.93960571 603.42218018 0.84431952]	[459.64575195 747.02526855 0.85792243]	[523.76501465 441.78955078 0.72144353]	[521.25201416 600.75982666 0.83836383]	[521.28265381 747.14221191 0.84955281]	[467.41897583 175.06564331 0.84992224]	[495.68634033 177.47267151 0.87693959]	[441.83499146 154.37983704 0.93163037]	[513.60131836 157.01339722 0.70764625]	[526.42077637 790.64300537 0.79754925]	[5.44360352e+02 7.85497437e+02 7.62465119e-01]	[5.08531921e+02 7.57387634e+02 7.06230402e-01]	[454.57455444 788.2199707 0.83757317]	[439.13198853 785.52648926 0.7871815 ]	[462.35906982 752.21740723 0.80204433]
[480.36132812 192.90489197 0.90644157]	[475.1078186 236.55198669 0.88396001]	[403.27410889 236.45991516 0.84185427]	[377.5975647 344.32086182 0.85882008]	[380.36038208 454.61959839 0.86809772]	[541.79797363 236.60720825 0.8783831 ]	[580.28186035 339.21282959 0.876176 ]	[582.7701416 444.29733276 0.87424219]	[480.36291504 444.31747437 0.731646 ]	[439.26376343 444.38156128 0.71064907]	[446.94345093 603.43597412 0.84251255]	[459.64337158 747.02648926 0.85571945]	[523.79650879 441.81652832 0.7229718 ]	[521.25622559 600.7598877 0.8409065 ]	[521.27746582 747.1449585 0.84849304]	[467.41690063 175.07771301 0.850766 ]	[495.68515015 175.10621643 0.88015723]	[441.79290771 154.39685059 0.94086677]	[513.578125 156.98931885 0.71286064]	[526.4206543 790.63848877 0.79604065]	[5.44359985e+02 7.85494202e+02 7.61957526e-01]	[5.08514832e+02 7.59861816e+02 7.09279716e-01]	[454.56820679 788.21966553 0.83979321]	[439.12802124 785.52130127 0.78773057]	[462.35934448 752.2210083 0.79859239]
[480.30187988 192.88407898 0.90608507]	[475.08187866 236.57330322 0.87819827]	[400.86169434 236.46199036 0.84328896]	[377.55749512 344.29193115 0.8536883 ]	[380.26681519 454.6015625 0.86663353]	[541.7756958 236.63800049 0.86756879]	[580.25708008 339.27935791 0.85719883]	[582.76733398 444.31155396 0.8775447 ]	[480.35809326 444.36456299 0.72570205]	[439.2593689 446.88934326 0.70490617]	[446.9118042 603.44348145 0.84395224]	[459.64117432 747.07275391 0.85746658]	[523.78649902 441.8397522 0.71883106]	[521.29370117 600.79632568 0.84616017]	[521.2802124 747.14709473 0.85063118]	[464.91757202 175.03895569 0.87154633]	[495.62030029 175.08691406 0.87834954]	[441.75634766 154.38838196 0.94876575]	[511.04125977 157.01652527 0.7127291 ]	[526.43603516 790.61975098 0.79293579]	[5.44389160e+02 7.85480042e+02 7.57370234e-01]	[5.08508026e+02 7.59886108e+02 7.06572354e-01]	[454.55895996 788.20361328 0.84251928]	[439.13696289 785.51385498 0.79503548]	[462.35971069 752.2989502 0.78791606]
[480.23550415 192.91716003 0.9075439 ]	[472.59817505 236.59294128 0.872132 ]	[400.83328247 236.48207092 0.85157615]	[377.5512085 346.81164551 0.85020113]	[380.22894287 454.59625244 0.86636972]	[541.72796631 236.64750671 0.85792249]	[580.21392822 339.22845459 0.85926116]	[582.75708008 444.30819702 0.87467533]	[480.31497192 444.3475647 0.72963494]	[439.22869873 444.41424561 0.70473671]	[446.87036133 603.49822998 0.84706116]	[459.64083862 747.06738281 0.86068881]	[521.40350342 441.84051514 0.72217083]	[521.27099609 600.77893066 0.84328806]	[521.29284668 747.15960693 0.8487556 ]	[464.82495117 175.05531311 0.88721067]	[493.08935547 175.10806274 0.86728388]	[441.69573975 154.39825439 0.94422126]	[508.53067017 156.99053955 0.72035539]	[5.26434082e+02 7.90590942e+02 7.88671136e-01]	[5.44389038e+02 7.83026794e+02 7.51327753e-01]	[5.08537323e+02 7.59914734e+02 7.05602705e-01]	[454.55889893 788.19549561 0.83956671]	[439.1444397 785.50390625 0.79475683]	[462.35903931 752.28259277 0.79197729]
[480.24761963 192.92582703 0.91261017]	[470.03887939 236.58836365 0.87045413]	[400.77960205 236.50224304 0.8599506 ]	[375.0697937 344.32437134 0.83423775]	[380.09744263 452.05419922 0.86283731]	[539.30432129 236.6309967 0.84829354]	[577.77233887 339.24990845 0.850591 ]	[580.37078857 444.34130859 0.87345159]	[480.21075439 441.8722229 0.72577685]	[439.16012573 444.36807251 0.70571166]	[444.39273071 605.88970947 0.84968871]	[459.62561035 747.06048584 0.85876906]	[521.30078125 441.81085205 0.72453898]	[521.23260498 600.75665283 0.82820845]	[521.28546143 747.15509033 0.84450555]	[464.831604 175.07235718 0.88912296]	[493.09240723 175.11347961 0.86770248]	[441.6739502 154.42712402 0.94963181]	[506.01635742 157.03314209 0.64584249]	[5.26436401e+02 7.90590698e+02 7.87127793e-01]	[5.44385864e+02 7.83020325e+02 7.49218106e-01]	[5.08524323e+02 7.59904114e+02 7.04152644e-01]	[452.06915283 788.21032715 0.83702654]	[439.12524414 785.51098633 0.79108143]	[462.3581543 752.27709961 0.79179335]
[480.16516113 192.9359436 0.89080119]	[467.4777832 236.60740662 0.87320316]	[400.71432495 236.5284729 0.86456096]	[374.9800415 344.27532959 0.82778317]	[377.65103149 452.08151245 0.85952765]	[539.24450684 236.66673279 0.83552438]	[577.71191406 341.68423462 0.83265263]	[580.30529785 444.3392334 0.86521196]	[480.12911987 444.34094238 0.71427399]	[439.07260132 444.41564941 0.69052827]	[444.35015869 605.87664795 0.8573119 ]	[459.63156128 747.10614014 0.85955763]	[521.23883057 441.859375 0.71790433]	[521.19897461 600.79180908 0.82536441]	[521.28979492 747.16845703 0.84632754]	[462.37402344 175.05081177 0.89179105]	[490.51208496 177.47903442 0.85585666]	[439.28582764 154.41661072 0.95258063]	[505.92584229 156.97181702 0.56617302]	[5.26424988e+02 7.90595398e+02 7.88036525e-01]	[5.44377136e+02 7.83029541e+02 7.50661552e-01]	[5.08536774e+02 7.59929077e+02 7.01112509e-01]	[452.04467773 788.21191406 0.83614337]	[439.11248779 785.52380371 0.78996462]	[462.37457275 754.77001953 0.78989553]
[477.64865112 192.88336182 0.85837162]	[464.95324707 236.62254333 0.88241494]	[400.62704468 236.53318787 0.86916107]	[369.9256897 341.8253479 0.80942714]	[377.5894165 452.05184937 0.84752041]	[536.72570801 239.05804443 0.82593209]	[575.16577148 339.28775024 0.83038932]	[580.23016357 444.30459595 0.85056168]	[480.10516357 444.30709839 0.71379197]	[436.66113281 444.36859131 0.69422811]	[444.30813599 605.87091064 0.86404848]	[459.62741089 747.08044434 0.86160076]	[521.23181152 441.84335327 0.71990246]	[521.16815186 600.82714844 0.82674628]	[521.27618408 749.5680542 0.84402829]	[462.24328613 175.01506042 0.89426494]	[485.44616699 175.10032654 0.86880505]	[439.18325806 154.43026733 0.95480257]	[503.43716431 156.96998596 0.67621505]	[5.26425537e+02 7.90604980e+02 7.89319456e-01]	[5.44362000e+02 7.83036438e+02 7.53341079e-01]	[5.08519196e+02 7.59942749e+02 7.04436719e-01]	[452.04690552 788.20147705 0.8330934 ]	[439.1222229 785.51031494 0.78874475]	[462.37145996 752.30877686 0.79045254]
[475.11700439 192.88497925 0.84945428]	[464.87271118 236.60325623 0.8995837 ]	[398.2053833 236.51763916 0.87524629]	[369.89407349 341.76293945 0.81560266]	[377.50360107 452.08108521 0.84366322]	[534.14813232 236.66664124 0.82691044]	[570.10748291 339.23583984 0.83512753]	[577.71032715 444.31060791 0.83380312]	[477.67407227 444.38354492 0.70143181]	[434.11517334 446.88800049 0.67439413]	[441.90814209 605.90991211 0.8633185 ]	[459.62246704 747.0970459 0.86282855]	[521.20526123 444.36138916 0.71461135]	[518.74371338 600.83856201 0.81854886]	[521.26885986 747.12634277 0.84400761]	[459.78790283 175.04603577 0.89564437]	[482.93338013 175.10681152 0.89714634]	[439.0994873 154.44192505 0.94037503]	[503.29263306 156.96788025 0.73546106]	[5.26445496e+02 7.90594116e+02 7.89683759e-01]	[5.44381104e+02 7.83014160e+02 7.52281427e-01]	[5.08490753e+02 7.59867004e+02 7.04071641e-01]	[452.05703735 788.20343018 0.83550644]	[439.12979126 785.51428223 0.79124141]	[462.3656311 754.75421143 0.79478419]
[467.45095825 192.85543823 0.84047937]	[462.42507935 236.59257507 0.9141686 ]	[398.09857178 236.53419495 0.87079221]	[364.86462402 341.78823853 0.81577849]	[375.05410767 454.54907227 0.83545089]	[531.53845215 236.63961792 0.83197236]	[567.51104736 339.21484375 0.87072086]	[575.14538574 444.3454895 0.82980579]	[477.62658691 444.38275146 0.69474024]	[434.0866394 446.8862915 0.67358518]	[441.87564087 605.90313721 0.86700046]	[459.6144104 747.08569336 0.86020207]	[521.16925049 444.35644531 0.70995533]	[518.675354 600.84014893 0.80439597]	[521.26086426 747.09759521 0.84017944]	[457.19372559 175.03242493 0.86424673]	[480.36984253 175.10664368 0.92489874]	[436.59841919 154.46704102 0.90592998]	[500.828125 156.97781372 0.84172416]	[5.26440857e+02 7.90601746e+02 7.87070155e-01]	[5.44371887e+02 7.83015930e+02 7.48712182e-01]	[5.08489777e+02 7.57375549e+02 7.05481350e-01]	[452.06759644 788.19439697 0.83050692]	[439.13104248 785.50598145 0.78759789]	[462.35791016 754.75360107 0.78798276]
[464.90136719 192.87507629 0.85929292]	[462.35449219 236.58021545 0.92510825]	[395.61590576 236.52391052 0.85759658]	[362.35299683 344.33242798 0.81451327]	[374.98861694 454.5687561 0.82653838]	[528.9697876 236.61354065 0.84461445]	[565.06860352 339.19854736 0.88997781]	[570.07141113 444.35165405 0.83938038]	[475.0770874 444.41183472 0.67987001]	[431.50915527 446.95465088 0.66354769]	[441.8678894 605.90765381 0.86938804]	[459.61550903 747.09619141 0.86087596]	[518.66131592 444.33685303 0.69493461]	[516.19012451 603.27270508 0.80525684]	[521.24157715 747.14581299 0.84531611]	[457.08242798 175.06137085 0.8524155 ]	[480.29562378 175.10298157 0.92903256]	[434.04745483 154.48602295 0.86879057]	[500.75048828 154.56816101 0.82565212]	[526.41040039 788.22607422 0.7901839 ]	[5.44351562e+02 7.82995178e+02 7.49867618e-01]	[5.08484253e+02 7.59921265e+02 7.21574068e-01]	[452.07046509 788.1854248 0.83295858]	[439.13439941 785.50054932 0.79031569]	[462.36184692 754.77191162 0.78782076]
[462.3631897 192.85379028 0.86927116]	[462.25369263 236.6101532 0.92656732]	[395.50073242 236.56745911 0.84000558]	[362.23446655 349.38912964 0.84051371]	[369.91748047 454.6104126 0.81597215]	[526.45513916 236.63240051 0.85538441]	[565.00909424 339.16784668 0.90527135]	[567.5057373 444.30288696 0.87021011]	[470.04855347 444.38778687 0.68377048]	[428.918396 446.95602417 0.66511226]	[441.8477478 605.94366455 0.86919844]	[459.59866333 747.09069824 0.85791981]	[516.13250732 441.87353516 0.6858232 ]	[513.6506958 603.32318115 0.81306565]	[521.22338867 747.14587402 0.84674299]	[454.55618286 175.03048706 0.8399893 ]	[480.19082642 177.47270203 0.89435506]	[429.01065063 154.52680969 0.84145218]	[500.69726562 156.98472595 0.79138786]	[526.41870117 788.23840332 0.79496789]	[5.44349060e+02 7.83001953e+02 7.53266513e-01]	[5.08450073e+02 7.59927917e+02 7.34266877e-01]	[452.08920288 788.18536377 0.83069062]	[439.14437866 785.50244141 0.78774178]	[462.34402466 754.77606201 0.78703094]
[462.24411011 192.84921265 0.87406671]	[459.81399536 236.62297058 0.92532825]	[392.99545288 236.5605011 0.82933199]	[359.8059082 346.8621521 0.8545745]	[364.83380127 454.58175659 0.82590175]	[524.00274658 236.65834045 0.86043209]	[564.92089844 339.24981689 0.91570526]	[565.06756592 444.29690552 0.8871581 ]	[467.44113159 444.38061523 0.69614083]	[423.87304688 446.95315552 0.67776865]	[441.79312134 605.94274902 0.87493408]	[459.6031189 747.12884521 0.85765409]	[511.06237793 441.84481812 0.68574595]	[513.59002686 603.30609131 0.80742049]	[521.21343994 747.11865234 0.84361142]	[449.50491333 175.00811768 0.83777398]	[477.72436523 175.10287476 0.87654132]	[426.3918457 154.51271057 0.85416871]	[498.17684937 157.04833984 0.75411648]	[526.42730713 788.23522949 0.79148859]	[5.44350342e+02 7.82996338e+02 7.50433564e-01]	[5.06002380e+02 7.59909790e+02 7.32676268e-01]	[452.07937622 788.19775391 0.83496749]	[439.13919067 785.52758789 0.79441905]	[462.36044312 754.81866455 0.78496766]
[459.83081055 192.8707428 0.88929582]	[459.64346313 236.62338257 0.91264659]	[387.89559937 236.57667542 0.81873471]	[359.64147949 344.34780884 0.87113601]	[362.23184204 454.59759521 0.85507858]	[523.84558105 236.66009521 0.87463677]	[564.83276367 339.28955078 0.91578412]	[564.96148682 441.8899231 0.91328728]	[464.9619751 444.33096313 0.70908117]	[423.83383179 446.91146851 0.69044185]	[441.75131226 605.94366455 0.86752522]	[459.59320068 747.15319824 0.85576528]	[508.5 441.77835083 0.69216466]	[511.04083252 603.27160645 0.80341655]	[521.20489502 747.03448486 0.83506435]	[446.94897461 175.04998779 0.84103829]	[477.61721802 175.09686279 0.87208652]	[423.86019897 156.98236084 0.87210333]	[495.59030151 157.00878906 0.74627495]	[526.42590332 788.22125244 0.79098988]	[5.44356018e+02 7.82962463e+02 7.45753109e-01]	[5.06000458e+02 7.57321655e+02 7.20137417e-01]	[452.06585693 788.21331787 0.83226657]	[439.13668823 785.54309082 0.79443145]	[462.353302 757.30541992 0.78093028]
[459.74160767 192.93151855 0.89672923]	[457.1477356 236.6078186 0.89508158]	[385.29794312 236.60150146 0.82515168]	[359.58361816 344.33068848 0.87541097]	[359.78994751 454.61291504 0.86488628]	[521.39971924 236.62049866 0.87610865]	[562.37554932 339.27041626 0.91521984]	[564.85974121 441.87231445 0.91478127]	[464.9178772 444.33398438 0.71830422]	[421.39486694 446.91577148 0.69855481]	[441.72653198 605.92736816 0.87038481]	[457.2154541 747.15875244 0.84854925]	[508.46520996 441.77035522 0.69963253]	[508.50982666 600.89111328 0.80928558]	[521.1940918 747.03271484 0.8343485 ]	[444.36911011 175.10557556 0.84986949]	[475.07141113 177.49057007 0.85490119]	[421.29196167 154.52937317 0.91187984]	[493.08392334 154.57510376 0.76722008]	[526.45227051 790.60028076 0.80984056]	[5.44348267e+02 7.83004089e+02 7.69423485e-01]	[5.05978027e+02 7.57322083e+02 7.37183213e-01]	[452.06845093 788.21685791 0.83210617]	[439.1338501 785.5604248 0.79265726]	[462.34439087 757.32714844 0.77445388]
[459.70715332 192.95480347 0.89894307]	[454.63253784 236.58682251 0.8834967 ]	[382.74838257 236.56561279 0.84285879]	[357.15948486 344.35549927 0.86728847]	[359.72888184 454.61676025 0.86773694]	[521.34136963 236.60316467 0.87932688]	[562.25390625 339.19049072 0.90757513]	[562.33911133 441.90109253 0.89577228]	[462.45001221 444.31063843 0.72363001]	[421.28012085 446.87869263 0.70315486]	[441.69656372 605.96099854 0.86785346]	[457.18774414 747.16479492 0.84487247]	[505.92678833 441.74072266 0.70474571]	[506.01782227 603.34545898 0.82947695]	[521.18170166 747.06945801 0.84410226]	[441.9112854 177.4788208 0.86515915]	[472.54626465 177.50007629 0.85225111]	[421.18161011 154.50219727 0.92233568]	[487.99478149 156.95449829 0.73279017]	[524.00817871 790.58654785 0.83005601]	[5.44301331e+02 7.83009705e+02 7.82475829e-01]	[5.05996582e+02 7.57364563e+02 7.49875665e-01]	[452.05749512 788.20855713 0.83396506]	[439.12188721 785.5670166 0.7955237 ]	[462.32775879 757.35394287 0.765944 ]
[459.63571167 192.87686157 0.87326407]	[452.06103516 236.57292175 0.87297231]	[380.27767944 236.52633667 0.85870987]	[357.0769043 346.81912231 0.85604697]	[357.19387817 454.63397217 0.85716301]	[521.24200439 236.58111572 0.87111932]	[559.81787109 339.13931274 0.89877313]	[562.20544434 441.79910278 0.88881022]	[462.39257812 441.8338623 0.73789769]	[421.24691772 444.38034058 0.70948893]	[441.66314697 605.96002197 0.86840367]	[457.19723511 749.57055664 0.84991759]	[503.47311401 439.28106689 0.71860027]	[505.99136353 603.31658936 0.83201015]	[521.19970703 747.07989502 0.8506465 ]	[441.8326416 175.04963684 0.87607419]	[469.98162842 175.06629944 0.85310882]	[418.76974487 154.50587463 0.93400848]	[485.47427368 154.51921082 0.66213518]	[526.39434814 790.62451172 0.82918304]	[5.44304504e+02 7.85477295e+02 7.77132034e-01]	[508.44223022 757.37670898 0.75777441]	[452.04733276 788.21044922 0.83481979]	[439.12219238 785.57452393 0.79763591]	[462.33175659 759.86743164 0.77666378]
[454.59988403 192.87113953 0.84533781]	[449.49984741 236.58488464 0.87400895]	[380.22564697 236.54690552 0.86796886]	[354.58380127 344.34872437 0.83785021]	[357.09835815 454.60137939 0.85733479]	[518.77783203 236.57901001 0.85538661]	[559.70977783 339.1177063 0.88756925]	[559.76708984 441.72393799 0.87609792]	[462.36178589 444.33898926 0.73672181]	[421.23394775 446.89810181 0.70982754]	[439.31921387 605.96606445 0.86385727]	[457.19100952 749.59246826 0.84640622]	[503.42089844 441.76046753 0.72734904]	[505.96932983 603.34436035 0.84527314]	[521.21606445 747.12145996 0.85795915]	[439.25619507 175.0178833 0.88792431]	[464.83636475 175.09320068 0.87647682]	[418.65579224 154.51037598 0.92342305]	[482.96508789 154.55186462 0.75164896]	[523.98846436 790.63720703 0.81088895]	[5.41925781e+02 7.85484741e+02 7.57064462e-01]	[5.08490387e+02 7.59914917e+02 7.51293898e-01]	[452.04632568 788.2086792 0.83337891]	[439.12145996 785.57409668 0.79809237]	[462.32452393 759.91113281 0.77244186]
[449.4703064 192.80155945 0.83387113]	[449.43762207 236.58932495 0.87777162]	[380.15615845 236.55726624 0.87225366]	[349.46298218 344.27124023 0.81740576]	[356.99639893 454.53594971 0.83845747]	[518.72637939 236.58299255 0.84693903]	[557.20843506 339.09927368 0.87774628]	[557.2545166 439.31936646 0.86165738]	[462.36233521 444.34570312 0.7381019 ]	[421.22631836 446.88967896 0.71324718]	[439.27429199 605.96374512 0.85882598]	[457.21536255 749.63250732 0.84700686]	[503.4317627 441.78915405 0.72791541]	[505.95806885 603.31744385 0.84005833]	[521.20758057 749.58770752 0.8572852 ]	[439.1479187 174.95890808 0.89417881]	[462.28979492 175.06008911 0.90887594]	[418.59054565 154.46057129 0.92645824]	[482.82147217 154.58067322 0.83385998]	[526.42260742 790.7565918 0.79396254]	[5.44316101e+02 7.85597900e+02 7.66247928e-01]	[506.01199341 762.51171875 0.77682692]	[452.02713013 788.21588135 0.83313304]	[439.11819458 785.58105469 0.79563844]	[462.35876465 762.43280029 0.78206646]
[449.47421265 192.81111145 0.83159161]	[446.9029541 236.58119202 0.8856864 ]	[377.74447632 236.54225159 0.87250406]	[349.38916016 341.77478027 0.82030803]	[354.50680542 454.57830811 0.82908356]	[518.65808105 236.60284424 0.83521545]	[554.68701172 339.16101074 0.86605728]	[554.66912842 439.31140137 0.86124575]	[462.30944824 444.31018066 0.74471051]	[421.17160034 444.4039917 0.71802056]	[439.25332642 605.94940186 0.85652137]	[457.22381592 749.61376953 0.84899807]	[503.3939209 441.75274658 0.73635763]	[505.92034912 600.89172363 0.83743072]	[521.20458984 749.63793945 0.85624987]	[439.14254761 174.9987793 0.88154238]	[462.25326538 175.05976868 0.91167605]	[418.552948 154.54530334 0.89469868]	[482.74728394 154.55722046 0.81836462]	[5.26416931e+02 7.90788635e+02 7.89353490e-01]	[5.44323364e+02 7.88016174e+02 7.69265056e-01]	[506.00540161 765.00915527 0.77707863]	[452.05450439 788.23150635 0.83591527]	[439.13543701 785.59680176 0.79835677]	[462.35736084 759.92901611 0.77836007]
[444.39865112 192.83702087 0.84099662]	[444.41387939 236.58648682 0.89299071]	[377.67758179 236.55938721 0.86920732]	[346.89123535 341.77450562 0.82351542]	[354.46237183 452.05630493 0.81277597]	[516.18225098 236.59945679 0.83244908]	[552.1395874 339.09378052 0.86869657]	[552.12298584 439.2550354 0.86246753]	[462.34225464 444.34298706 0.74042416]	[421.1769104 446.91693115 0.71035177]	[439.25048828 605.95501709 0.85526627]	[459.58425903 749.62768555 0.84874219]	[503.43511963 441.77075195 0.73326272]	[505.89328003 600.87438965 0.84744132]	[521.20733643 749.69580078 0.84953141]	[436.61831665 175.00563049 0.86590374]	[459.8180542 175.09873962 0.91780144]	[416.13162231 154.54212952 0.86913544]	[482.71084595 157.00312805 0.84016925]	[5.26411560e+02 7.93256226e+02 7.77831018e-01]	[5.44340759e+02 7.88096741e+02 7.64625907e-01]	[508.4468689 765.06890869 0.77240121]	[452.05725098 788.23907471 0.82817829]	[439.134552 785.59967041 0.79348755]	[462.35745239 759.94049072 0.77615446]
[441.8757019 192.8583374 0.85944819]	[444.3838501 236.59620667 0.89756066]	[377.65515137 236.55021667 0.87116653]	[346.80828857 341.80123901 0.8181023 ]	[351.98483276 452.03756714 0.81009686]	[516.12451172 236.63511658 0.82560867]	[552.06207275 339.13980103 0.86010975]	[552.0534668 439.26708984 0.87074292]	[462.30880737 444.32305908 0.74762964]	[421.16564941 446.89978027 0.71581972]	[439.2527771 605.94342041 0.85952389]	[459.59231567 749.63183594 0.85190797]	[503.3977356 441.73474121 0.74411267]	[505.86975098 603.28833008 0.85061944]	[521.24212646 752.25512695 0.83389479]	[434.05648804 175.01982117 0.85393101]	[459.73086548 177.47917175 0.91242683]	[416.05133057 154.55786133 0.83497834]	[480.33834839 157.00332642 0.85616928]	[5.26402954e+02 7.95798889e+02 7.63155580e-01]	[5.44373962e+02 7.88204956e+02 7.68325150e-01]	[508.50466919 767.63085938 0.76841772]	[454.55889893 788.23382568 0.83218873]	[439.15689087 785.6104126 0.8063007 ]	[462.36459351 762.41931152 0.76785415]
[441.84262085 192.86790466 0.86881816]	[444.33029175 236.58000183 0.90387738]	[377.59280396 236.53256226 0.86868447]	[344.32519531 341.78131104 0.82424921]	[349.42169189 452.01724243 0.80836076]	[513.62347412 236.62443542 0.82670337]	[549.49499512 339.09744263 0.87746865]	[549.57592773 439.28872681 0.87816525]	[462.24243164 441.86044312 0.75175083]	[418.77877808 444.42034912 0.72175294]	[439.24694824 605.94799805 0.85774034]	[459.58807373 749.61706543 0.85649216]	[503.34075928 441.70501709 0.74906129]	[503.46893311 600.83880615 0.8516351 ]	[521.21380615 749.76300049 0.83783853]	[431.55700684 175.03373718 0.84988886]	[459.70083618 177.49241638 0.90766549]	[413.58276367 154.5748291 0.8049745 ]	[480.30200195 157.02726746 0.84599203]	[5.23985168e+02 7.95845154e+02 7.53421843e-01]	[5.44357910e+02 7.88225769e+02 7.55116582e-01]	[5.08483978e+02 7.67537231e+02 7.49334455e-01]	[454.5769043 788.23535156 0.83497572]	[439.16644287 785.60845947 0.80726856]	[462.35415649 759.91809082 0.76638514]
[441.8475647 192.86665344 0.87346321]	[441.91506958 236.55831909 0.91322649]	[377.55383301 236.51042175 0.86509633]	[341.82244873 344.28530884 0.82568628]	[346.90539551 449.51507568 0.80687529]	[511.07788086 236.60409546 0.83073038]	[547.02612305 339.10546875 0.88155949]	[549.56671143 439.28378296 0.87950552]	[462.22027588 441.81307983 0.75645846]	[418.76428223 444.36959839 0.72714067]	[439.22695923 605.95727539 0.8498131 ]	[459.58718872 749.6307373 0.8589825 ]	[503.3197937 439.23321533 0.75207067]	[503.44244385 600.85247803 0.8580389 ]	[521.22753906 752.27484131 0.82808477]	[431.55670166 175.04702759 0.84876031]	[459.68670654 177.50294495 0.9048664 ]	[413.56323242 154.5690155 0.79848409]	[480.25708008 157.03335571 0.84019738]	[5.23925110e+02 7.95852966e+02 7.71309197e-01]	[5.41902832e+02 7.90630127e+02 7.56215334e-01]	[5.08500000e+02 7.67653503e+02 7.64246464e-01]	[454.58013916 788.23339844 0.83717507]	[439.1697998 785.6116333 0.81149876]	[462.35519409 759.94689941 0.76963574]
[441.86730957 192.87889099 0.87741029]	[441.88284302 236.55300903 0.91957575]	[377.5223999 236.51245117 0.8619296 ]	[341.81625366 344.34072876 0.82485312]	[346.87091064 449.5249939 0.80783617]	[508.54867554 236.59091187 0.83563077]	[546.9732666 339.10202026 0.88807154]	[549.55541992 439.27249146 0.88094032]	[459.83041382 441.76141357 0.76167554]	[418.72561646 444.33200073 0.73381823]	[439.21636963 605.92248535 0.85609055]	[459.59051514 749.61932373 0.85630912]	[503.25146484 439.17996216 0.75512397]	[503.40325928 600.8125 0.86383045]	[521.22265625 752.29418945 0.83452946]	[431.54165649 175.08531189 0.84686106]	[459.68737793 177.49143982 0.90746754]	[413.55374146 157.02067566 0.7723003 ]	[480.2326355 156.9627533 0.83126312]	[5.23901917e+02 7.95895508e+02 7.79286087e-01]	[5.41895325e+02 7.90679993e+02 7.58667946e-01]	[508.48815918 767.66320801 0.78123248]	[454.59170532 788.21600342 0.84068257]	[439.17410278 785.59844971 0.81668139]	[462.37008667 759.9430542 0.76543772]
[441.89889526 192.87841797 0.87703347]	[441.87011719 236.53657532 0.92326367]	[377.52612305 236.4828186 0.86440539]	[341.78051758 346.80667114 0.83319199]	[346.86218262 449.51791382 0.80865747]	[508.51263428 236.58493042 0.84302765]	[546.93682861 339.06674194 0.89017808]	[549.54681396 439.24841309 0.88228106]	[459.79290771 441.78985596 0.75963628]	[418.69497681 444.36026001 0.72768819]	[439.19219971 605.93737793 0.85692924]	[459.58343506 749.60955811 0.85534495]	[500.87127686 439.21502686 0.75398421]	[503.4055481 603.31018066 0.86206329]	[521.19500732 757.34320068 0.81765682]	[434.01782227 175.0947113 0.84497482]	[459.7052002 177.4758606 0.91560704]	[413.52886963 157.05604553 0.77381092]	[480.19796753 156.96488953 0.8168779 ]	[5.23944641e+02 8.00916138e+02 7.71576166e-01]	[5.41887939e+02 7.90723022e+02 7.61000693e-01]	[508.44787598 770.13012695 0.77530986]	[454.57452393 788.18786621 0.83633804]	[439.16467285 785.55773926 0.80925071]	[4.62347015e+02 7.59918518e+02 7.54565537e-01]
[441.87435913 192.87341309 0.88141632]	[441.85848999 236.53543091 0.92567718]	[375.11065674 236.48957825 0.8574717 ]	[341.73922729 344.35229492 0.84242469]	[346.84954834 452.01867676 0.81134456]	[508.50622559 236.5821991 0.84540725]	[546.92700195 339.09823608 0.89332986]	[549.54632568 439.26486206 0.88224173]	[459.73703003 441.76806641 0.75497746]	[418.64486694 444.34463501 0.71991736]	[439.17114258 605.96478271 0.85095781]	[459.59005737 749.62475586 0.85510164]	[500.81555176 439.18069458 0.7466687 ]	[503.42388916 603.32171631 0.86576343]	[521.19244385 762.44299316 0.8194834 ]	[431.55621338 175.097229 0.84311652]	[459.67944336 177.4823761 0.90899122]	[413.53762817 159.55943298 0.76896441]	[480.19039917 157.00958252 0.81610799]	[5.23949341e+02 8.00949463e+02 7.58525014e-01]	[5.41876587e+02 7.90774841e+02 7.48570502e-01]	[506.00125122 770.28674316 0.77684593]	[452.05935669 788.21221924 0.82876205]	[439.13421631 785.57324219 0.80396801]	[4.62354492e+02 7.59931702e+02 7.53347218e-01]
[441.75616455 192.83030701 0.87915546]	[441.82785034 236.54574585 0.92710936]	[375.07077026 236.50904846 0.85122979]	[341.70965576 344.32754517 0.84958309]	[346.8192749 452.03063965 0.81385815]	[508.47445679 236.57980347 0.84670907]	[544.55578613 339.072052 0.89749265]	[549.54864502 439.29595947 0.87934279]	[459.68487549 441.78689575 0.74476874]	[418.6015625 444.37924194 0.70685953]	[439.15872192 605.97515869 0.84721893]	[457.21063232 749.58837891 0.85340005]	[500.76580811 439.19519043 0.73922908]	[503.40707397 603.39990234 0.8695842 ]	[521.18408203 764.99743652 0.83463538]	[428.99551392 175.0216217 0.84379607]	[459.61437988 175.10923767 0.88777405]	[410.99731445 156.98770142 0.78998476]	[480.20233154 156.98901367 0.83046043]	[5.23998047e+02 8.01006287e+02 7.50702381e-01]	[5.41914246e+02 7.90818298e+02 7.45141506e-01]	[505.98880005 772.77252197 0.77479541]	[452.03695679 788.18731689 0.82872087]	[439.11578369 785.54614258 0.79749775]	[4.62331116e+02 7.57396545e+02 7.53451467e-01]
[441.7769165 192.82559204 0.87692237]	[441.82406616 236.53721619 0.92784852]	[375.06744385 236.50770569 0.85062975]	[341.71322632 344.33181763 0.8488912 ]	[346.82904053 452.03613281 0.81494462]	[508.46600342 236.5668335 0.84956068]	[544.54345703 339.05334473 0.89660788]	[549.55450439 439.29971313 0.87803775]	[459.68795776 441.79351807 0.74471855]	[418.60961914 444.37976074 0.7078104 ]	[439.16067505 605.96850586 0.84838742]	[457.20916748 749.55541992 0.85404778]	[500.76702881 439.20397949 0.73903668]	[503.40289307 603.402771 0.86749315]	[521.18157959 764.99804688 0.83363819]	[431.47772217 175.02902222 0.84266406]	[459.62438965 175.09848022 0.89011306]	[411.00177002 157.01689148 0.79198503]	[480.19900513 156.98854065 0.82639331]	[5.24001465e+02 8.03468445e+02 7.52052844e-01]	[5.41918396e+02 7.90825500e+02 7.45559692e-01]	[505.98318481 772.76586914 0.77533102]	[452.05200195 788.18566895 0.8298251 ]	[439.12625122 785.54278564 0.79698712]	[4.62332214e+02 7.57334473e+02 7.57090449e-01]
[441.71380615 192.82513428 0.87731761]	[441.82553101 236.56420898 0.92512834]	[375.05783081 236.51820374 0.85173666]	[341.67407227 346.81411743 0.85067022]	[344.35092163 452.05154419 0.81738245]	[508.46948242 236.60105896 0.84514081]	[544.54449463 339.08230591 0.89929831]	[549.5435791 439.3135376 0.87937295]	[459.66326904 441.76464844 0.74544382]	[418.61184692 444.36569214 0.70983016]	[439.15786743 605.92645264 0.84659457]	[457.18521118 747.15222168 0.85404086]	[500.72579956 439.16412354 0.73397696]	[503.37356567 603.37811279 0.87227589]	[518.78277588 765.04766846 0.83526427]	[428.9335022 175.00431824 0.84499967]	[457.21856689 175.10107422 0.88072133]	[408.45336914 154.56591797 0.7827825 ]	[480.18777466 157.01895142 0.82382554]	[5.26421875e+02 8.03533020e+02 7.56839573e-01]	[5.44332642e+02 7.93262939e+02 7.34248102e-01]	[505.93237305 772.79711914 0.781578 ]	[452.04190063 788.17010498 0.82930177]	[439.11776733 785.53179932 0.79573298]	[462.30889893 754.81591797 0.76731575]
[441.69876099 192.86863708 0.87893307]	[441.80493164 236.56239319 0.92895424]	[375.02435303 236.52580261 0.84957927]	[339.30053711 346.82681274 0.85324711]	[346.8182373 454.57318115 0.82291842]	[506.01239014 236.59063721 0.85337043]	[544.54119873 339.10690308 0.90193295]	[549.52056885 441.66867065 0.881675 ]	[459.62435913 441.77615356 0.73917818]	[418.56253052 444.38256836 0.70356208]	[439.15475464 605.92736816 0.84471691]	[457.18548584 747.16192627 0.84960771]	[500.70654297 439.17797852 0.73288971]	[503.35784912 603.35583496 0.88063663]	[518.74456787 767.49066162 0.83103895]	[428.92367554 175.05836487 0.83827388]	[457.18127441 177.50817871 0.86749339]	[408.38568115 154.57015991 0.79486662]	[480.12988281 157.04136658 0.81783301]	[5.23989014e+02 8.03486206e+02 7.40892649e-01]	[5.41929565e+02 7.93219177e+02 7.34193206e-01]	[5.05905212e+02 7.75325500e+02 7.60767817e-01]	[452.050354 788.18804932 0.82429665]	[439.11819458 785.55834961 0.79502302]	[4.62302582e+02 7.54830811e+02 7.48788893e-01]
[439.30310059 192.9394989 0.88181913]	[441.77484131 236.59118652 0.93254507]	[374.97290039 236.5451355 0.84245074]	[339.26861572 346.84082031 0.8580789 ]	[344.33734131 454.54159546 0.8217774 ]	[505.97982788 236.62147522 0.85375249]	[544.5065918 339.1401062 0.90754175]	[549.49578857 441.70178223 0.88148433]	[457.17019653 441.78155518 0.72432232]	[416.10287476 444.38339233 0.69186401]	[439.12484741 605.9284668 0.85015732]	[457.18490601 747.17047119 0.85021985]	[498.25628662 439.1836853 0.71988666]	[503.32867432 603.30963135 0.8791914 ]	[516.19445801 765.02148438 0.806427 ]	[426.39434814 177.48722839 0.83440745]	[457.1109314 177.54867554 0.86013675]	[405.90353394 157.05245972 0.7899 ]	[477.72006226 157.06169128 0.81629735]	[5.23833679e+02 8.06033264e+02 7.76214957e-01]	[5.41780396e+02 7.93338989e+02 7.33506620e-01]	[503.38623047 772.80548096 0.78795487]	[454.55529785 788.18041992 0.82349849]	[439.14920044 785.57000732 0.79859197]	[4.62293854e+02 7.57324829e+02 7.40747809e-01]
[439.29360962 192.95184326 0.88200581]	[441.75366211 236.58215332 0.93381804]	[372.53985596 236.5461731 0.84041649]	[339.24716187 346.82510376 0.85963613]	[344.32217407 454.55355835 0.82402921]	[505.94573975 236.60606384 0.86118394]	[544.48345947 339.16101074 0.90900064]	[547.06774902 441.72058105 0.88193542]	[457.14935303 441.78829956 0.71938008]	[416.09158325 444.40344238 0.68650162]	[439.09738159 606.02728271 0.84278512]	[457.20510864 749.54309082 0.85906827]	[498.22033691 439.17626953 0.71291447]	[503.30322266 603.33374023 0.88065994]	[513.65930176 765.02258301 0.80235016]	[426.37677002 177.51394653 0.83407408]	[457.08947754 177.54963684 0.85577953]	[405.85769653 157.07766724 0.80104899]	[477.69036865 157.05366516 0.80709851]	[5.21363464e+02 8.06047607e+02 8.05168808e-01]	[5.39291504e+02 7.95811401e+02 7.40097404e-01]	[503.33197021 772.7701416 0.81422579]	[454.57012939 788.19354248 0.83150792]	[439.16616821 785.58251953 0.80732346]	[462.29879761 757.33508301 0.75821179]
[439.31307983 192.93075562 0.89340508]	[441.72460938 236.60900879 0.9311052 ]	[372.50946045 236.58476257 0.83252388]	[339.2164917 346.81954956 0.8630445 ]	[344.29962158 454.58532715 0.82543588]	[505.90481567 236.61715698 0.86397928]	[544.46905518 339.18862915 0.90612531]	[547.04284668 441.77816772 0.87902492]	[457.08383179 441.80023193 0.70837653]	[416.0557251 446.86984253 0.67984188]	[439.10140991 605.96020508 0.84595585]	[457.19573975 747.15515137 0.86016262]	[498.13778687 439.18423462 0.70116496]	[503.293396 603.35546875 0.87890643]	[513.63641357 765.00805664 0.79776895]	[426.39517212 177.4863739 0.84200591]	[457.09188843 177.52514648 0.86627346]	[405.83599854 157.09637451 0.81566066]	[477.67245483 157.08190918 0.80518204]	[5.23785767e+02 8.06107849e+02 8.01142275e-01]	[5.39290527e+02 7.95882568e+02 7.35790431e-01]	[503.32913208 772.73205566 0.8199392 ]	[454.58746338 788.20367432 0.83834529]	[439.1607666 785.58630371 0.80498111]	[462.28128052 754.81097412 0.7635271 ]
[439.24261475 192.90434265 0.89328969]	[441.71383667 236.62893677 0.9307164 ]	[372.51034546 236.5980072 0.83164662]	[339.18817139 346.82315063 0.86421394]	[344.28656006 454.62039185 0.82863098]	[505.89120483 236.64309692 0.86155784]	[544.46569824 339.17834473 0.90616482]	[547.0223999 441.78942871 0.88056767]	[457.09909058 441.82418823 0.71054536]	[416.07647705 446.89984131 0.6821385 ]	[439.09848022 605.9720459 0.84144783]	[457.18167114 747.13720703 0.85963929]	[498.15039062 439.19836426 0.70393282]	[503.27459717 603.37506104 0.87851441]	[511.08001709 765.01330566 0.7942158 ]	[423.91992188 175.0798645 0.85378152]	[454.60144043 177.52531433 0.85668439]	[405.84283447 157.09257507 0.80811781]	[477.67669678 159.54927063 0.81005484]	[521.31878662 806.12335205 0.80709302]	[5.39210999e+02 7.98358826e+02 7.28769124e-01]	[503.28103638 772.69696045 0.80714977]	[454.59564209 788.19671631 0.83756584]	[439.15536499 785.5791626 0.80285883]	[462.27072144 754.78063965 0.76122397]
[439.29589844 192.88272095 0.88267154]	[441.68719482 236.64533997 0.92599094]	[372.50689697 236.61286926 0.82907659]	[339.13803101 346.83059692 0.86487061]	[344.24536133 454.64285278 0.8381238 ]	[505.86904907 236.64608765 0.8620528 ]	[544.45678711 339.23498535 0.90338618]	[547.00036621 441.81747437 0.88267827]	[457.07644653 441.85559082 0.7066837 ]	[416.06784058 446.93240356 0.68244416]	[439.09933472 605.98339844 0.84107459]	[457.18988037 747.12866211 0.86171055]	[498.12542725 439.23815918 0.70358789]	[503.26965332 603.40301514 0.88417715]	[511.01470947 767.55358887 0.80177236]	[426.40872192 175.0650177 0.84046412]	[457.10296631 177.50689697 0.86610568]	[405.87969971 159.5770874 0.81479114]	[477.68884277 159.52584839 0.8010428 ]	[521.3447876 808.57141113 0.81203616]	[5.39188904e+02 8.00909607e+02 7.17883825e-01]	[5.00879181e+02 7.75265930e+02 7.73818254e-01]	[454.59460449 788.20574951 0.83402538]	[439.16293335 785.58880615 0.80369908]	[462.27157593 754.77386475 0.76129091]
[441.76681519 192.9024353 0.88726711]	[441.67025757 236.66706848 0.9220224 ]	[372.50488281 236.635849 0.82612288]	[339.13818359 346.84024048 0.86250436]	[341.7822876 454.64590454 0.84641272]	[503.48916626 236.65682983 0.85933703]	[544.46405029 339.25527954 0.90087241]	[546.9788208 441.86404419 0.87925065]	[457.0947876 444.30255127 0.70781761]	[416.07104492 446.95178223 0.68152022]	[439.08706665 605.9586792 0.83957428]	[459.57827759 747.17102051 0.86515659]	[498.14273071 439.2605896 0.70934719]	[503.23843384 603.36328125 0.88392949]	[508.44812012 765.06811523 0.80867946]	[428.97772217 177.47413635 0.82593131]	[457.19567871 177.48686218 0.87900835]	[405.90866089 162.09117126 0.81634128]	[477.71615601 157.06637573 0.80116421]	[521.27947998 808.58740234 0.82373846]	[5.36651245e+02 8.00919678e+02 7.22163260e-01]	[500.79946899 772.7401123 0.78814524]	[454.59796143 788.24621582 0.83657426]	[439.17935181 787.9864502 0.80929923]	[4.62306274e+02 7.57314697e+02 7.53606677e-01]
[441.73709106 192.95046997 0.90046734]	[441.66717529 236.68348694 0.92101902]	[372.49685669 236.64990234 0.82375169]	[339.13580322 346.88504028 0.86110628]	[341.74838257 457.09274292 0.85827917]	[503.48348999 239.05010986 0.85858911]	[544.44366455 339.29434204 0.89300585]	[546.95617676 444.30661011 0.87058562]	[454.64810181 444.30697632 0.70334756]	[416.03335571 446.95889282 0.67656201]	[439.07843018 606.0458374 0.83956885]	[459.58123779 747.17327881 0.86181962]	[495.69689941 439.2855835 0.70571941]	[500.85342407 603.48028564 0.87785029]	[505.98846436 767.49151611 0.81530309]	[428.92855835 177.54455566 0.82397157]	[457.16207886 177.53939819 0.86837155]	[405.88000488 159.63423157 0.81001568]	[477.73995972 157.05073547 0.81646842]	[521.29418945 808.71191406 0.83138227]	[5.36657532e+02 8.03521729e+02 7.41330564e-01]	[500.76040649 772.76281738 0.79097289]	[454.60083008 790.60400391 0.84191269]	[439.18353271 788.00750732 0.81539673]	[4.62311951e+02 7.57337646e+02 7.38988340e-01]
[441.72119141 195.37844849 0.89640051]	[441.66519165 239.09140015 0.91988391]	[372.51077271 239.05873108 0.82215482]	[339.1217041 349.3868103 0.86013263]	[341.73355103 457.13464355 0.86705369]	[503.47363281 239.0982666 0.85813212]	[544.44128418 341.69946289 0.89371139]	[546.95166016 444.32171631 0.87177777]	[454.65112305 444.33563232 0.70150656]	[416.04800415 449.46948242 0.67817879]	[439.07489014 606.08532715 0.83608395]	[459.59072876 749.54589844 0.85965884]	[495.69839478 441.72668457 0.70681125]	[500.83407593 605.88623047 0.87559104]	[505.96472168 767.52886963 0.826298 ]	[426.44049072 180.06558228 0.81525177]	[457.14651489 177.61859131 0.86140823]	[405.87347412 162.09785461 0.81366897]	[477.69873047 157.09716797 0.8173371 ]	[521.26147461 808.76611328 0.85120964]	[5.34127014e+02 8.05995422e+02 7.52489269e-01]	[500.73983765 772.79223633 0.79176956]	[454.58401489 790.60632324 0.83938217]	[439.16665649 788.00671387 0.81030428]	[4.62323547e+02 7.57347351e+02 7.32917309e-01]
[441.6701355 193.01351929 0.8971262 ]	[441.66635132 239.12623596 0.91705382]	[372.51068115 239.08876038 0.81913704]	[339.09454346 349.41320801 0.86104274]	[341.73495483 457.17431641 0.87043327]	[503.48986816 239.13346863 0.85130459]	[544.44146729 341.75180054 0.88901192]	[546.94927979 444.36364746 0.86749905]	[454.61950684 444.3414917 0.69894695]	[413.59298706 449.47894287 0.67497516]	[436.67663574 608.56384277 0.81979531]	[459.60321045 749.56488037 0.85807192]	[495.67715454 441.73773193 0.70635325]	[500.79458618 605.93139648 0.87236369]	[505.93377686 767.54248047 0.83586496]	[426.39575195 177.6219635 0.82092929]	[457.08892822 177.60821533 0.8526659 ]	[405.89422607 162.17555237 0.80768389]	[477.66732788 159.58990479 0.81662065]	[521.29742432 811.13165283 0.83646339]	[5.34172668e+02 8.06010559e+02 7.45148540e-01]	[500.73110962 772.79968262 0.80253458]	[452.08618164 790.60522461 0.84069079]	[439.14880371 788.00531006 0.80880743]	[4.62343079e+02 7.57374634e+02 7.26030409e-01]
[439.30783081 193.0035553 0.8930378 ]	[441.68096924 241.62103271 0.90275133]	[372.49987793 239.17668152 0.8061505 ]	[339.10708618 349.45895386 0.8597967 ]	[341.7366333 459.61901855 0.88550037]	[505.89334106 241.64476013 0.83082867]	[544.4418335 341.79623413 0.88267601]	[546.94622803 444.40179443 0.86266774]	[454.55853271 444.3611145 0.69105887]	[413.52032471 449.49832153 0.6685459 ]	[436.68572998 608.60412598 0.82321715]	[459.60662842 749.57226562 0.85747427]	[495.6499939 441.76104736 0.7012623 ]	[500.79052734 606.03424072 0.86531478]	[505.91366577 767.55438232 0.83208346]	[426.38531494 177.59568787 0.82045746]	[457.07485962 177.61804199 0.8376078 ]	[405.89730835 164.65646362 0.81110477]	[477.64892578 162.13928223 0.79808009]	[521.38806152 811.25695801 0.81697971]	[5.36725464e+02 8.06122620e+02 7.55085468e-01]	[500.69482422 775.27349854 0.78663474]	[454.56027222 790.60620117 0.8469227 ]	[439.15557861 788.01116943 0.81841969]	[4.62339813e+02 7.57384216e+02 7.20230043e-01]
[441.68527222 193.0176239 0.89578497]	[441.66638184 241.68164062 0.89426637]	[372.4609375 241.650177 0.79390693]	[339.09246826 351.96374512 0.86651528]	[341.67886353 459.71929932 0.90273154]	[505.89398193 244.18772888 0.82164723]	[544.4621582 344.33590698 0.86446023]	[546.95318604 446.94827271 0.84944034]	[452.05032349 444.41140747 0.68757635]	[411.02459717 452.0657959 0.6649484 ]	[439.0758667 613.67938232 0.79911691]	[459.60586548 747.168396 0.86151081]	[495.59658813 441.79602051 0.70004427]	[500.76586914 606.07617188 0.86413729]	[505.91253662 770.08959961 0.83127701]	[426.43893433 180.07316589 0.80775023]	[457.10263062 180.05506897 0.8406921 ]	[405.88909912 164.72839355 0.80815828]	[477.63949585 164.65733337 0.80164921]	[521.27728271 811.33032227 0.8240748 ]	[5.34166870e+02 8.08598694e+02 7.69900501e-01]	[5.00688080e+02 7.80427429e+02 7.71860480e-01]	[452.07955933 790.6295166 0.85202163]	[439.1295166 788.02081299 0.81943214]	[4.62363647e+02 7.54837708e+02 7.28958309e-01]
[441.68478394 193.01527405 0.8958438 ]	[441.66229248 241.67964172 0.89425206]	[372.44903564 241.64810181 0.79241848]	[339.09213257 351.97479248 0.86853534]	[341.6791687 459.72293091 0.9031595 ]	[505.88790894 241.73674011 0.82165134]	[544.45874023 344.32629395 0.86705822]	[546.95825195 446.9473877 0.84875429]	[452.05587769 444.41482544 0.68738717]	[411.02764893 452.06893921 0.6651746 ]	[439.07659912 613.68182373 0.7994082 ]	[459.60766602 747.16571045 0.86132586]	[495.60400391 441.80117798 0.70153636]	[500.76525879 606.06604004 0.86476696]	[505.91799927 770.10162354 0.8322677 ]	[426.43939209 180.0687561 0.80788529]	[457.10229492 180.05128479 0.84077352]	[405.89016724 164.72770691 0.80882758]	[477.6388855 164.65653992 0.80041426]	[521.28405762 811.32165527 0.8265329 ]	[5.34172485e+02 8.08590271e+02 7.70355344e-01]	[5.00690918e+02 7.80439392e+02 7.72403896e-01]	[452.07543945 790.63122559 0.85592425]	[439.12719727 788.0199585 0.81985855]	[4.62368591e+02 7.54830811e+02 7.29311347e-01]
[439.28485107 195.41337585 0.89410877]	[439.32089233 244.24491882 0.88411808]	[369.98025513 244.21557617 0.78128147]	[339.07019043 354.47998047 0.87853408]	[339.28723145 459.81378174 0.9074471 ]	[505.8767395 246.76960754 0.81805462]	[544.46661377 346.86828613 0.86329395]	[546.95062256 446.95983887 0.84850174]	[452.0843811 449.462677 0.68044651]	[413.49197388 457.11459351 0.67394459]	[436.67919922 616.21777344 0.7997883 ]	[459.59405518 747.14575195 0.85711932]	[495.64785767 444.33398438 0.69606173]	[500.7756958 608.58239746 0.8520205 ]	[505.91543579 770.14135742 0.82459831]	[426.3694458 180.12406921 0.80780655]	[454.64416504 180.12223816 0.82716459]	[405.85461426 167.25700378 0.8073926 ]	[477.63162231 167.21307373 0.825517 ]	[5.21252502e+02 8.11364014e+02 7.97921717e-01]	[5.34112305e+02 8.08645752e+02 7.50169396e-01]	[5.00708801e+02 7.82966003e+02 7.61776209e-01]	[452.00488281 790.61486816 0.8449266 ]	[439.08007812 788.00146484 0.79588723]	[4.62372406e+02 7.54800964e+02 7.31424451e-01]
[441.75482178 195.54983521 0.88104749]	[439.31298828 246.79711914 0.88108981]	[369.9597168 246.75177002 0.7797091 ]	[339.05871582 354.56246948 0.88845468]	[339.22875977 462.25436401 0.9155789 ]	[505.86859131 249.31234741 0.81727189]	[544.47424316 349.38961792 0.86344349]	[546.94464111 449.44662476 0.85021913]	[452.05688477 452.03231812 0.67955679]	[411.01107788 457.15567017 0.68005365]	[436.65093994 618.80041504 0.81010169]	[459.61209106 747.1204834 0.85793573]	[495.61935425 446.89126587 0.68533838]	[500.74890137 611.15625 0.83381689]	[505.90313721 772.74023438 0.8164888 ]	[428.91937256 185.26319885 0.79710376]	[457.1552124 185.23188782 0.84279519]	[405.87133789 169.79951477 0.81771779]	[477.65197754 169.74499512 0.82843971]	[5.21305664e+02 8.16318909e+02 8.00719023e-01]	[5.34172607e+02 8.11119629e+02 7.67043948e-01]	[5.00715424e+02 7.88010559e+02 7.87086904e-01]	[452.00088501 790.628479 0.84841019]	[436.66912842 787.99212646 0.79249561]	[4.62397491e+02 7.54771606e+02 7.31799901e-01]
[441.73095703 200.5899353 0.85833472]	[439.32556152 251.83407593 0.89557743]	[372.44937134 249.35017395 0.78668827]	[339.04351807 357.09176636 0.90917546]	[339.12088013 462.37255859 0.90411067]	[503.48687744 251.90200806 0.83056277]	[544.47009277 351.96911621 0.86735392]	[546.91900635 454.58950806 0.87212068]	[452.02734375 457.20721436 0.69356316]	[408.44009399 459.73773193 0.6865868 ]	[436.6307373 621.32061768 0.81888103]	[459.58520508 747.15270996 0.85512304]	[495.59719849 454.62435913 0.68354356]	[500.71014404 618.82037354 0.83501518]	[503.50686646 775.32189941 0.79961812]	[426.42315674 190.37213135 0.83354574]	[457.11956787 190.35157776 0.86821258]	[403.35626221 172.28726196 0.84124529]	[475.16607666 172.2756958 0.79630053]	[5.21367615e+02 8.26559082e+02 7.92290211e-01]	[5.36672729e+02 8.13821472e+02 7.26584673e-01]	[5.00699768e+02 7.88171265e+02 7.82681227e-01]	[452.0173645 790.63378906 0.81987005]	[4.36654877e+02 7.88000427e+02 7.72754192e-01]	[4.62342041e+02 7.54775940e+02 7.41744995e-01]
[441.67767334 200.62980652 0.860286 ]	[439.29919434 251.90692139 0.90574241]	[372.44772339 251.86857605 0.7949363 ]	[336.68887329 357.19433594 0.91546941]	[339.08267212 462.41061401 0.89546865]	[503.43563843 251.97676086 0.8443656 ]	[544.48846436 354.44958496 0.86744142]	[546.9397583 457.09500122 0.88397551]	[449.48583984 457.19729614 0.68826824]	[405.88577271 459.72695923 0.68487382]	[436.60140991 618.7869873 0.80095559]	[457.19821167 747.12768555 0.84258759]	[493.08465576 454.61721802 0.67835963]	[500.68637085 618.83258057 0.84025776]	[503.50177002 780.4128418 0.79733288]	[426.39169312 192.77854919 0.84456569]	[454.63510132 192.77981567 0.86693579]	[403.36157227 172.37625122 0.84488118]	[475.14941406 172.38526917 0.81840658]	[5.23816833e+02 8.29110840e+02 8.21801782e-01]	[5.36719543e+02 8.16408325e+02 7.24949479e-01]	[5.00675171e+02 7.90659790e+02 7.68994153e-01]	[452.03326416 790.60748291 0.81179845]	[4.36632812e+02 7.87982300e+02 7.59061992e-01]	[4.62299500e+02 7.54762939e+02 7.19038844e-01]
[441.75067139 205.7053833 0.84831989]	[439.32070923 254.35945129 0.91361588]	[372.45019531 254.34898376 0.79982597]	[336.66918945 359.69586182 0.91202289]	[339.0541687 464.84500122 0.88552874]	[503.48522949 254.45451355 0.85854065]	[544.51849365 356.97277832 0.88021481]	[546.93530273 459.63131714 0.906268 ]	[449.47515869 459.67367554 0.69329059]	[405.82501221 459.79052734 0.69254202]	[436.6116333 623.80621338 0.83016747]	[457.19927979 747.12506104 0.85374331]	[493.10848999 457.12109375 0.67937732]	[500.66925049 621.40985107 0.85180229]	[505.89239502 785.53405762 0.81443334]	[426.43838501 192.8949585 0.85334098]	[457.1289978 192.85617065 0.88533098]	[403.32821655 172.43318176 0.85527158]	[477.5954895 172.33082581 0.81684875]	[5.23790833e+02 8.29254028e+02 8.22428763e-01]	[5.36723145e+02 8.24011108e+02 7.27966130e-01]	[5.00701508e+02 7.93236877e+02 7.63807654e-01]	[452.00588989 790.63763428 0.79595584]	[4.36600922e+02 7.88007874e+02 7.51045585e-01]	[4.62295258e+02 7.52302673e+02 7.30931699e-01]
[441.73873901 208.29658508 0.84519869]	[439.31097412 254.4984436 0.92230403]	[369.96310425 254.49977112 0.81014836]	[336.64981079 362.23162842 0.89278954]	[339.05349731 467.41705322 0.86688989]	[503.4861145 254.56411743 0.86778706]	[544.5333252 357.09680176 0.8969599 ]	[546.92828369 459.78967285 0.91690779]	[446.97265625 459.74154663 0.70390594]	[405.82635498 462.31283569 0.70072025]	[436.66894531 623.94921875 0.8520757 ]	[457.17782593 747.15930176 0.84616244]	[490.55639648 457.16519165 0.68087947]	[500.67211914 623.94866943 0.86695552]	[505.86810303 788.03771973 0.81606448]	[426.44995117 193.02049255 0.84861946]	[457.11291504 192.97869873 0.88402832]	[403.30969238 174.94204712 0.86242658]	[477.61300659 172.48857117 0.80888164]	[5.23921692e+02 8.31753723e+02 8.11271608e-01]	[5.39238708e+02 8.26584045e+02 7.66539335e-01]	[4.98237152e+02 7.93335999e+02 7.41475761e-01]	[449.51611328 790.66625977 0.79507411]	[4.36585144e+02 7.88043091e+02 7.57861555e-01]	[4.62270294e+02 7.54788269e+02 7.08262146e-01]
[441.69500732 210.89356995 0.87196636]	[439.30480957 256.96481323 0.92846698]	[369.98287964 256.98269653 0.81838042]	[336.63998413 362.33557129 0.87847829]	[336.68081665 472.53594971 0.85463071]	[503.47131348 257.01019287 0.87743765]	[544.53796387 357.18173218 0.90491188]	[546.92163086 462.21044922 0.90907621]	[449.43539429 459.80001831 0.69920123]	[405.86712646 462.3380127 0.69081765]	[436.68673706 626.44696045 0.83227414]	[457.16656494 749.60443115 0.83638823]	[490.5105896 459.6628418 0.68247843]	[498.26806641 626.58239746 0.8504408 ]	[503.47872925 788.17510986 0.82962102]	[426.440979 195.49310303 0.85082531]	[457.087677 195.47496033 0.87765712]	[403.32904053 175.09089661 0.85111105]	[477.59542847 174.96235657 0.8117888 ]	[5.23945618e+02 8.34274170e+02 7.77046502e-01]	[5.39228088e+02 8.29116699e+02 7.63429940e-01]	[4.98190491e+02 7.98391907e+02 7.24515796e-01]	[449.52944946 790.70672607 0.79232621]	[4.36584229e+02 7.88069275e+02 7.62217224e-01]	[4.62235870e+02 7.57346436e+02 6.92832947e-01]
[441.68215942 213.37278748 0.89115131]	[439.2951355 257.08334351 0.93007511]	[369.97796631 257.07757568 0.82090586]	[336.63262939 364.8218689 0.87295878]	[336.63235474 475.10522461 0.85768789]	[503.48327637 257.10299683 0.86855668]	[546.92211914 359.64797974 0.90172142]	[546.91931152 462.28970337 0.90586126]	[446.91894531 464.83782959 0.70102364]	[403.38327026 467.41235352 0.68089402]	[436.66903687 626.52661133 0.83456999]	[457.13113403 747.15472412 0.84251237]	[488.01226807 462.26116943 0.6930446 ]	[498.1902771 629.04925537 0.83817792]	[503.43539429 790.76306152 0.81897151]	[426.40447998 195.58586121 0.85176164]	[457.08660889 195.57797241 0.88203734]	[403.33978271 177.61375427 0.83840501]	[477.6027832 175.09539795 0.80586898]	[5.23962708e+02 8.36902100e+02 7.50369549e-01]	[5.39200195e+02 8.31645264e+02 7.46700048e-01]	[4.98173279e+02 8.06045654e+02 7.22352624e-01]	[449.46218872 790.69384766 0.79986662]	[4.34108521e+02 7.88050171e+02 7.67533779e-01]	[4.62215881e+02 7.54752136e+02 7.07880139e-01]
[439.25247192 213.41394043 0.89850247]	[439.29260254 257.20550537 0.92698753]	[372.45944214 257.16348267 0.81936872]	[336.65216064 369.91934204 0.85775715]	[336.58035278 477.70343018 0.87095213]	[503.49780273 257.20227051 0.85480136]	[546.9375 359.73178101 0.89529729]	[546.93743896 462.44015503 0.87943989]	[446.92642212 467.42047119 0.69099462]	[405.84771729 472.53979492 0.67005336]	[436.64459229 629.11938477 0.8099699 ]	[457.07043457 747.02508545 0.83503741]	[487.99884033 462.39379883 0.68654209]	[498.12030029 631.64526367 0.81460178]	[5.03423798e+02 7.95880432e+02 7.88135767e-01]	[423.92175293 195.62156677 0.84742349]	[454.57275391 198.01470947 0.85946196]	[403.35916138 180.08932495 0.83663982]	[475.16384888 180.09083557 0.81060559]	[5.26421875e+02 8.44595581e+02 7.31390595e-01]	[5.39243408e+02 8.31876953e+02 7.33053148e-01]	[4.98169769e+02 8.08728699e+02 7.26745069e-01]	[452.0637207 790.71405029 0.81279218]	[4.36590912e+02 7.88074280e+02 7.85152793e-01]	[4.59801910e+02 7.49664185e+02 7.29893744e-01]
[441.69897461 213.54878235 0.89338398]	[441.67269897 259.71313477 0.90707588]	[372.47564697 259.66009521 0.80551326]	[336.66073608 372.45404053 0.86248052]	[336.53192139 480.13195801 0.87881136]	[505.92004395 259.71386719 0.8332544 ]	[546.94030762 362.22479248 0.87685084]	[546.95953369 464.91430664 0.86324745]	[446.87481689 467.44192505 0.69343179]	[403.37731934 472.54437256 0.67858398]	[436.67318726 629.05493164 0.81995779]	[454.61279297 746.96832275 0.82289958]	[487.95425415 464.86465454 0.68569309]	[498.12850952 636.72790527 0.8057192 ]	[5.03332642e+02 8.00940430e+02 7.91022956e-01]	[426.425354 200.59700012 0.81156993]	[457.10977173 198.15141296 0.84637773]	[405.85501099 185.19229126 0.81588292]	[477.65289307 182.61711121 0.8124752 ]	[5.26423584e+02 8.49569885e+02 7.24234641e-01]	[5.39238831e+02 8.36843872e+02 7.01433420e-01]	[4.95618591e+02 8.11180969e+02 6.82668269e-01]	[452.08398438 790.72265625 0.81126922]	[436.61624146 788.08654785 0.79001927]	[4.59761902e+02 7.49574829e+02 7.25914001e-01]
[441.71600342 216.00248718 0.89454693]	[441.70550537 264.74749756 0.88987285]	[372.47033691 262.23858643 0.78704458]	[336.60949707 375.0859375 0.89106792]	[336.51010132 480.21835327 0.89265835]	[505.96047974 264.78045654 0.81053877]	[546.92358398 362.33352661 0.85676736]	[546.98059082 467.46685791 0.8476693 ]	[444.44213867 469.99508667 0.69182372]	[403.37045288 472.60168457 0.67929125]	[436.67614746 631.62127686 0.80546319]	[454.63363647 747.00061035 0.83556712]	[485.49853516 467.41049194 0.6812917 ]	[493.10873413 639.28491211 0.79583168]	[503.36022949 808.62457275 0.8184936 ]	[426.45065308 203.21051025 0.80175442]	[457.12713623 203.16589355 0.83919454]	[405.85299683 187.81021118 0.81550598]	[477.67370605 187.76733398 0.8366726 ]	[5.23962341e+02 8.49665955e+02 7.76694834e-01]	[5.39201355e+02 8.39430054e+02 7.36219287e-01]	[4.95666565e+02 8.16380127e+02 6.76027119e-01]	[449.51748657 790.71374512 0.79900753]	[4.36564240e+02 7.88080200e+02 7.82999754e-01]	[4.59815674e+02 7.49581604e+02 7.39849031e-01]
[441.72613525 218.60456848 0.86807019]	[441.69995117 269.83920288 0.8939991 ]	[372.47872925 267.28274536 0.7837466 ]	[336.5682373 377.5223999 0.90008187]	[334.07733154 480.27825928 0.89529997]	[505.94729614 269.85940552 0.81477004]	[546.94219971 367.41931152 0.83244789]	[546.99432373 472.57214355 0.84977812]	[444.43667603 472.59866333 0.69515371]	[405.83078003 477.63421631 0.68227649]	[436.646698 631.68951416 0.79984546]	[454.54052734 747.06872559 0.81653535]	[485.46472168 470.02175903 0.68906969]	[487.94345093 641.7923584 0.82053298]	[503.30587769 808.59423828 0.81146783]	[428.91177368 210.82936096 0.82212174]	[457.10961914 210.81762695 0.85623127]	[405.89315796 192.78143311 0.81865555]	[475.16641235 190.38157654 0.82013744]	[5.23870422e+02 8.49780884e+02 7.71365583e-01]	[5.36709961e+02 8.42029358e+02 7.45707989e-01]	[4.95606476e+02 8.16346558e+02 6.45101488e-01]	[446.97457886 790.69378662 0.79731393]	[4.34060425e+02 7.88071838e+02 7.72060037e-01]	[4.59783966e+02 7.49687256e+02 7.08199203e-01]
[441.69351196 221.15986633 0.85385102]	[441.69052124 272.34036255 0.89928448]	[372.44482422 267.36135864 0.77988559]	[336.5116272 377.64450073 0.9092797 ]	[333.99951172 482.73223877 0.89238364]	[505.95269775 272.4078064 0.82176566]	[546.96221924 372.52011108 0.8427524 ]	[547.00341797 477.64248657 0.87930262]	[444.38476562 477.63723755 0.71233165]	[403.30441284 477.72021484 0.70525849]	[436.57846069 634.2166748 0.79940468]	[452.00317383 746.99957275 0.81524181]	[485.45401001 475.09628296 0.69809109]	[485.45516968 641.84906006 0.839562 ]	[500.86730957 811.15716553 0.82036573]	[426.41662598 210.90847778 0.83464539]	[457.11071777 213.2983551 0.86910856]	[405.84555054 192.79621887 0.81181419]	[477.67929077 192.80473328 0.81770563]	[5.23796753e+02 8.52399170e+02 7.40294695e-01]	[5.34120178e+02 8.47169983e+02 7.28983402e-01]	[4.90490051e+02 8.21505676e+02 6.32443905e-01]	[446.89962769 790.72369385 0.80259126]	[4.31525879e+02 7.88076599e+02 7.74987042e-01]	[4.59746460e+02 7.49555054e+02 7.10677743e-01]
[441.75549316 223.75028992 0.85133505]	[441.68267822 272.45730591 0.91114402]	[372.45153809 272.37860107 0.79206586]	[336.46255493 377.66101074 0.90314758]	[331.49151611 482.82772827 0.86830842]	[505.89953613 274.90197754 0.84043819]	[546.9387207 375.08221436 0.86056221]	[547.00219727 480.20300293 0.89901018]	[444.42190552 480.24621582 0.71807754]	[403.31347656 480.29644775 0.71479648]	[434.10971069 639.29724121 0.79731452]	[449.50927734 744.54785156 0.81384426]	[485.49465942 480.18112183 0.70206267]	[485.37365723 644.34423828 0.86656922]	[5.00874054e+02 8.13868103e+02 8.04713190e-01]	[428.91760254 213.39186096 0.85255837]	[457.16964722 213.38156128 0.89250028]	[403.38479614 192.82820129 0.81860232]	[477.70077515 192.79859924 0.81673634]	[5.21384827e+02 8.59936829e+02 7.34747052e-01]	[5.34132690e+02 8.49786621e+02 7.32381344e-01]	[4.93046173e+02 8.29204224e+02 6.98822737e-01]	[444.3994751 790.70117188 0.80890292]	[4.28975769e+02 7.88027832e+02 7.70297945e-01]	[4.59753265e+02 7.47088379e+02 7.15932190e-01]
[441.72631836 226.27207947 0.84850019]	[439.31582642 274.91638184 0.91711617]	[372.47302246 272.49761963 0.80177772]	[333.98782349 377.72970581 0.88347715]	[328.90951538 482.8901062 0.85975045]	[503.47888184 275.01428223 0.85750616]	[546.94134521 377.57043457 0.88204086]	[547.0256958 480.33584595 0.90153682]	[444.38009644 482.80325317 0.73106152]	[403.25152588 482.84747314 0.72061759]	[434.01272583 641.83990479 0.8086043 ]	[446.92218018 741.98114014 0.81884974]	[485.4630127 480.32681274 0.71490145]	[482.94390869 644.52441406 0.87741154]	[5.00854584e+02 8.21437195e+02 7.94219732e-01]	[426.43716431 213.44291687 0.84668601]	[457.15280151 213.44700623 0.88436592]	[403.34204102 192.92028809 0.84153426]	[477.71929932 192.8757782 0.80601776]	[5.21384827e+02 8.62571350e+02 7.41739392e-01]	[5.34130859e+02 8.52265503e+02 7.37078369e-01]	[4.90561768e+02 8.31714966e+02 6.94377840e-01]	[444.39093018 790.7098999 0.82606351]	[4.28953766e+02 7.88032227e+02 7.80607224e-01]	[4.59680054e+02 7.44538513e+02 7.26730108e-01]
[439.30917358 231.44247437 0.88045174]	[439.29452515 275.10821533 0.93302095]	[369.96807861 275.08139038 0.81188428]	[328.93112183 380.24761963 0.85018438]	[323.83059692 482.93670654 0.84749013]	[503.47323608 277.4916687 0.8719247 ]	[546.94665527 377.7321167 0.89000863]	[547.02050781 482.73348999 0.8930617 ]	[444.36102295 482.84140015 0.73174632]	[400.84619141 482.86853027 0.72118086]	[431.54730225 641.82989502 0.80370063]	[446.94042969 744.42773438 0.81398726]	[485.47610474 482.80044556 0.71128607]	[482.92507935 646.99261475 0.87768579]	[5.00832458e+02 8.24072998e+02 7.98226833e-01]	[426.39395142 216.01649475 0.85825849]	[454.6317749 216.02694702 0.87530577]	[403.30822754 195.52384949 0.85393435]	[477.60195923 195.49183655 0.80011261]	[5.21310608e+02 8.67584656e+02 7.70227671e-01]	[5.31596375e+02 8.52375244e+02 7.31403649e-01]	[4.93050690e+02 8.34276062e+02 6.74863338e-01]	[444.4133606 790.68322754 0.84094656]	[4.31470032e+02 7.88028259e+02 7.87335157e-01]	[4.59680450e+02 7.44546753e+02 7.14354634e-01]
[439.30447388 233.91748047 0.89839971]	[439.31170654 277.55801392 0.93414366]	[372.4697876 277.53411865 0.82174242]	[328.92834473 380.29684448 0.84224987]	[321.27853394 487.96148682 0.84589672]	[503.46807861 277.60449219 0.87117219]	[546.95056152 380.12054443 0.89079159]	[547.01452637 482.83114624 0.88623077]	[444.3046875 485.39065552 0.73912978]	[400.77481079 485.40515137 0.7182849 ]	[428.98760986 644.36590576 0.81869161]	[449.50045776 741.91882324 0.80028462]	[485.46743774 485.35525513 0.70765477]	[482.89675903 647.13482666 0.87172192]	[5.00772980e+02 8.29135559e+02 8.12387586e-01]	[426.36209106 216.13365173 0.85425919]	[454.61871338 216.13331604 0.87270707]	[403.32458496 198.0749054 0.83946818]	[475.12631226 198.03660583 0.79784381]	[5.21253174e+02 8.67668274e+02 8.07588756e-01]	[5.29048584e+02 8.54872803e+02 7.68199980e-01]	[4.88008148e+02 8.41966614e+02 6.67847455e-01]	[444.41223145 790.6854248 0.84261286]	[431.52886963 788.01611328 0.79121733]	[4.59758850e+02 7.44433838e+02 6.94747567e-01]
[439.29125977 234.01625061 0.90730405]	[439.26745605 277.68450928 0.93069452]	[369.96731567 277.62918091 0.81742454]	[328.88873291 382.75375366 0.83084869]	[321.20059204 490.51794434 0.85526913]	[503.46383667 277.7041626 0.8600989 ]	[546.94140625 380.1914978 0.89487374]	[547.00372314 482.92016602 0.87584209]	[444.30978394 485.4119873 0.74139893]	[400.79840088 485.43283081 0.71950889]	[428.97241211 641.92608643 0.80236828]	[446.93463135 736.87341309 0.80270696]	[485.44247437 485.39123535 0.71564031]	[482.8677063 652.12744141 0.85497564]	[5.00761963e+02 8.31731628e+02 8.27401400e-01]	[426.34307861 218.62901306 0.83512819]	[454.57437134 218.59837341 0.85131431]	[403.35009766 200.6884613 0.82121634]	[475.11584473 198.12390137 0.79910678]	[5.18677246e+02 8.70113342e+02 7.89517760e-01]	[5.26469788e+02 8.57423157e+02 7.85016000e-01]	[4.87995758e+02 8.47116394e+02 7.04023719e-01]	[444.39297485 790.68981934 0.84594196]	[4.31513489e+02 7.88027039e+02 7.84777761e-01]	[4.59692169e+02 7.39426941e+02 6.89249396e-01]
[439.29095459 236.46446228 0.89535254]	[439.23352051 280.20321655 0.91310477]	[369.94155884 280.14389038 0.80397594]	[328.87753296 382.84118652 0.81319255]	[318.76461792 495.60845947 0.87185115]	[503.46984863 280.21118164 0.84272927]	[546.9364624 380.27294922 0.88541776]	[546.98223877 485.37713623 0.8679595 ]	[444.30960083 490.48483276 0.72819108]	[400.80010986 490.49700928 0.70625979]	[428.94650269 644.46362305 0.82073438]	[446.95193481 736.86541748 0.80517799]	[485.47375488 488.00784302 0.70272595]	[482.84069824 657.30566406 0.85439456]	[5.00689514e+02 8.31832397e+02 8.23280394e-01]	[423.91082764 221.17488098 0.815763 ]	[454.61029053 221.13816833 0.83753335]	[403.32696533 205.77738953 0.8284235 ]	[472.56039429 203.23110962 0.77145374]	[5.11095154e+02 8.70234192e+02 7.63775706e-01]	[5.23924377e+02 8.62522522e+02 7.69834638e-01]	[4.87946869e+02 8.49587280e+02 7.18418419e-01]	[444.40182495 790.70300293 0.85057372]	[4.31509888e+02 7.88033020e+02 7.87485659e-01]	[4.59686127e+02 7.39413635e+02 6.90376103e-01]
[439.1937561 236.55805969 0.89305162]	[439.22790527 285.23199463 0.89422154]	[369.90084839 282.74667358 0.78387064]	[326.33599854 390.4588623 0.79991633]	[318.71429443 498.2166748 0.90212035]	[503.48605347 285.23703003 0.81963724]	[546.94848633 380.35290527 0.86892349]	[546.97290039 487.92401123 0.85198128]	[441.92523193 493.07901001 0.73333251]	[400.78479004 493.10522461 0.70929825]	[426.42880249 644.44854736 0.81635666]	[446.94100952 736.81030273 0.80550504]	[485.43942261 493.08990479 0.70693415]	[482.82318115 659.81744385 0.86385167]	[5.00640167e+02 8.34364197e+02 8.04322124e-01]	[423.77697754 226.23358154 0.80941898]	[451.99832153 223.72479248 0.8165068 ]	[400.83279419 210.84422302 0.83718908]	[469.96948242 208.25138855 0.78567517]	[5.08539276e+02 8.72706665e+02 7.46167600e-01]	[5.23842163e+02 8.67575439e+02 7.71792412e-01]	[4.85478088e+02 8.49731506e+02 7.57720590e-01]	[444.3788147 790.71643066 0.85153055]	[4.31485107e+02 7.88042114e+02 7.85604775e-01]	[4.59676727e+02 7.39357361e+02 6.89381480e-01]
[439.12966919 239.12559509 0.87318349]	[439.193573 287.88452148 0.88957387]	[367.35592651 287.87518311 0.78129578]	[323.80566406 395.51730347 0.81791741]	[318.68002319 500.70880127 0.92585438]	[503.43222046 287.85458374 0.81878495]	[546.94818115 385.31130981 0.84048808]	[546.94696045 490.53573608 0.85195482]	[441.90911865 495.62008667 0.73455507]	[400.76171875 495.63269043 0.71176064]	[423.78399658 644.49090576 0.84281147]	[444.43652344 734.28826904 0.82151163]	[485.44119263 495.64569092 0.70637184]	[482.87283325 662.38598633 0.88485253]	[4.98260132e+02 8.34400513e+02 7.97141314e-01]	[421.31680298 231.36503601 0.85452259]	[446.9178772 231.29495239 0.84521711]	[400.75262451 213.30552673 0.84834474]	[467.39990234 210.81173706 0.80603582]	[5.08482849e+02 8.72779053e+02 7.51622736e-01]	[5.23813477e+02 8.67668457e+02 7.84166813e-01]	[4.85427582e+02 8.49773254e+02 7.78073549e-01]	[444.38510132 790.68896484 0.85008413]	[4.31476562e+02 7.88015320e+02 7.73588240e-01]	[4.57203949e+02 7.36790222e+02 7.02831805e-01]
[436.68862915 241.66378784 0.84473681]	[439.18374634 290.45062256 0.89732391]	[364.859375 292.87481689 0.7895121 ]	[323.76559448 395.55670166 0.82697946]	[318.63290405 500.76544189 0.92678773]	[503.43566895 290.44247437 0.81969261]	[546.97265625 387.93215942 0.82451296]	[546.94671631 495.69412231 0.87265217]	[441.86013794 495.69204712 0.74242795]	[400.69152832 498.15637207 0.71412909]	[421.31817627 644.45068359 0.854137 ]	[444.43869019 734.26348877 0.82100034]	[485.40914917 498.17422485 0.71435034]	[482.8862915 662.42919922 0.88303047]	[4.98227264e+02 8.36915710e+02 7.87511766e-01]	[421.20925903 231.43449402 0.86636621]	[444.43701172 231.39660645 0.86554939]	[400.66085815 210.91680908 0.84226418]	[467.41894531 210.85681152 0.81403911]	[5.05977386e+02 8.72886475e+02 7.56521285e-01]	[5.21366089e+02 8.70149170e+02 7.94189095e-01]	[4.85404877e+02 8.49794006e+02 7.66994357e-01]	[444.40597534 790.64221191 0.84726495]	[4.31484436e+02 7.85588806e+02 7.75180519e-01]	[4.59627533e+02 7.36790894e+02 7.05123305e-01]
[436.65643311 244.20333862 0.83386624]	[439.16867065 292.98019409 0.90985984]	[364.87005615 293.01095581 0.79869062]	[321.23602295 398.14144897 0.87480509]	[318.54202271 500.83407593 0.93228054]	[503.3739624 292.98248291 0.83912396]	[546.98602295 390.45904541 0.82431394]	[546.94055176 498.23397827 0.89354765]	[441.86276245 498.15139771 0.74264073]	[400.71618652 498.15014648 0.71293432]	[421.28567505 644.46795654 0.8629604 ]	[446.89144897 736.80291748 0.81587666]	[485.3878479 498.18817139 0.72069889]	[482.88769531 664.86181641 0.88396621]	[4.98197998e+02 8.41985352e+02 7.81280279e-01]	[421.17062378 233.91290283 0.88403779]	[444.38427734 233.84239197 0.88099635]	[400.6270752 213.38511658 0.85192764]	[464.9329834 213.3301239 0.8389529]	[5.05975555e+02 8.75364319e+02 7.38687932e-01]	[5.21349243e+02 8.70235840e+02 7.93692112e-01]	[4.85404266e+02 8.52252502e+02 7.42093801e-01]	[444.40093994 790.65130615 0.83268052]	[4.31476562e+02 7.85591309e+02 7.67108440e-01]	[4.59653564e+02 7.39349915e+02 7.19326615e-01]
[439.07495117 246.77462769 0.83299333]	[439.09521484 295.43563843 0.89607179]	[364.78460693 295.49719238 0.81588376]	[321.24478149 398.19171143 0.8777132 ]	[316.11401367 503.24450684 0.92753303]	[503.30722046 295.44180298 0.85037196]	[546.99908447 393.02459717 0.8334434 ]	[546.95440674 500.73083496 0.90802991]	[441.88778687 500.71347046 0.75223762]	[400.73117065 500.70095825 0.72785449]	[421.20071411 644.43121338 0.87021542]	[444.44400024 734.25091553 0.82068813]	[485.41619873 500.75308228 0.72795993]	[482.94015503 665.081604 0.87882531]	[4.98207031e+02 8.44582336e+02 7.94383824e-01]	[421.18154907 234.01611328 0.89304316]	[444.40115356 233.89956665 0.87708187]	[398.2543335 213.49153137 0.87141865]	[464.9407959 213.35241699 0.82008606]	[5.08478821e+02 8.75461792e+02 7.35949695e-01]	[5.21378967e+02 8.70315979e+02 8.08154702e-01]	[4.85423798e+02 8.52353821e+02 7.39311159e-01]	[444.39572144 790.61151123 0.83704346]	[4.31490051e+02 7.85539001e+02 7.63936281e-01]	[4.59655762e+02 7.36788940e+02 7.21571445e-01]
[436.62741089 251.86146545 0.84158397]	[436.67919922 295.48794556 0.90195131]	[362.25656128 295.5866394 0.84068298]	[321.19671631 400.63830566 0.88706887]	[315.97662354 503.29226685 0.92329019]	[503.25054932 295.46029663 0.85337746]	[547.02862549 395.49829102 0.83769763]	[547.00891113 500.74685669 0.90123641]	[444.3036499 500.79064941 0.75393051]	[400.81661987 500.76559448 0.73297 ]	[421.16772461 644.47210693 0.87746596]	[444.44122314 734.2387085 0.82070589]	[485.44015503 500.82098389 0.73138976]	[482.95825195 667.44689941 0.87810457]	[4.98213470e+02 8.47069641e+02 8.03334177e-01]	[418.76620483 236.5128479 0.91103607]	[444.30435181 234.07772827 0.90245903]	[398.14556885 215.92935181 0.86402267]	[462.43438721 213.51889038 0.82640839]	[5.08489197e+02 8.80511475e+02 7.24958360e-01]	[5.21391052e+02 8.72787170e+02 7.90529907e-01]	[4.85442291e+02 8.52382996e+02 7.40697622e-01]	[444.40060425 790.61462402 0.83868808]	[4.31497498e+02 7.85544373e+02 7.70796120e-01]	[4.59658722e+02 7.36774231e+02 7.23244905e-01]
[431.55413818 254.39164734 0.83296806]	[436.57110596 295.60543823 0.89768028]	[359.77609253 298.06011963 0.85219312]	[318.769104 400.82998657 0.88710153]	[313.51733398 503.45599365 0.88908869]	[500.82479858 295.51034546 0.86420149]	[547.07397461 393.0730896 0.82239991]	[547.0612793 500.8104248 0.88987005]	[444.30056763 500.75231934 0.7517029 ]	[400.82183838 500.72854614 0.73163128]	[418.7644043 644.46234131 0.88939494]	[444.4041748 731.79772949 0.83108813]	[485.43692017 500.7762146 0.73145473]	[485.39004517 667.5045166 0.86452383]	[5.00630341e+02 8.47087158e+02 8.03660870e-01]	[418.63037109 236.63056946 0.88251501]	[441.82296753 236.58514404 0.90732455]	[398.07629395 216.15042114 0.83905232]	[462.36465454 215.92712402 0.85369998]	[5.08519958e+02 8.85584961e+02 7.24240065e-01]	[5.23779541e+02 8.72890564e+02 7.78752387e-01]	[4.87911865e+02 8.52379700e+02 7.20759571e-01]	[444.40496826 788.22387695 0.83926857]	[4.31495911e+02 7.85509277e+02 7.71508276e-01]	[457.22027588 734.2668457 0.74821031]
[431.50271606 256.96026611 0.83817792]	[436.54385376 298.0111084 0.89559746]	[359.72982788 298.16333008 0.85721368]	[318.69473267 403.32192993 0.88829774]	[310.93740845 505.92401123 0.84982163]	[500.78808594 295.51968384 0.86967504]	[549.57519531 395.49291992 0.8152023 ]	[549.56378174 500.82669067 0.87212187]	[444.38705444 500.80773926 0.74384069]	[403.26620483 500.76379395 0.72565776]	[418.71813965 644.4864502 0.89906853]	[444.39532471 731.78289795 0.83685267]	[487.98104858 500.85183716 0.71433377]	[485.46759033 667.44940186 0.8516345 ]	[5.00630859e+02 8.49671143e+02 8.16651344e-01]	[416.17025757 241.72090149 0.83033073]	[441.72079468 239.18960571 0.90212029]	[395.61978149 223.69543457 0.75167072]	[462.22906494 218.55758667 0.86272871]	[5.03456299e+02 8.93248962e+02 8.01272035e-01]	[5.21303101e+02 8.85638123e+02 7.83496320e-01]	[4.87951447e+02 8.57375000e+02 6.83011413e-01]	[444.40774536 790.61291504 0.84704 ]	[4.31498901e+02 7.85529785e+02 7.70263970e-01]	[457.20748901 734.23455811 0.7546013 ]
[428.9046936 257.15454102 0.83304358]	[434.11929321 298.14086914 0.8957544 ]	[359.68286133 300.72546387 0.84539157]	[318.62960815 405.86538696 0.87496954]	[305.8371582 513.60021973 0.81554145]	[500.7618103 295.57095337 0.87744462]	[552.14111328 392.97775269 0.7867974 ]	[554.64605713 500.73623657 0.84865963]	[446.94274902 500.85134888 0.72088265]	[403.39456177 500.76013184 0.71010727]	[418.63174438 644.46478271 0.90132844]	[444.44485474 731.75744629 0.83056128]	[493.08892822 503.32470703 0.70914328]	[485.49761963 667.50372314 0.85126108]	[5.00655060e+02 8.49716492e+02 8.10956120e-01]	[416.11834717 249.34140015 0.82828152]	[439.30908203 246.83447266 0.87863994]	[395.57086182 231.3555603 0.76397085]	[459.76541138 223.72145081 0.82838494]	[5.03368774e+02 8.93333130e+02 7.92342603e-01]	[5.21248474e+02 8.88187805e+02 7.69071996e-01]	[4.87988556e+02 8.57460876e+02 6.48639977e-01]	[444.3843689 790.60021973 0.85083669]	[4.31488586e+02 7.85492737e+02 7.63186932e-01]	[459.66818237 734.22119141 0.7583254 ]
[423.81170654 262.20809937 0.82206202]	[431.47750854 300.63027954 0.86596793]	[359.58081055 305.80953979 0.82843649]	[318.51870728 416.01980591 0.88130593]	[300.75723267 518.74890137 0.85614538]	[500.69329834 295.64196777 0.87370104]	[557.23114014 392.99807739 0.79691792]	[559.69732666 498.25186157 0.84470737]	[449.45776367 503.33407593 0.71708328]	[405.87472534 500.8453064 0.70882016]	[418.5852356 644.47747803 0.90177727]	[446.9597168 731.75048828 0.8244797 ]	[495.63278198 503.3835144 0.71411067]	[488.01113892 667.5670166 0.83650863]	[5.00707794e+02 8.49676941e+02 8.10788989e-01]	[411.02807617 251.96751404 0.83764035]	[439.18228149 251.89848328 0.89315188]	[390.49279785 231.37353516 0.67850912]	[459.66329956 223.73657227 0.82701498]	[5.03399811e+02 8.93299194e+02 8.00293446e-01]	[5.21282043e+02 8.88158630e+02 7.72284210e-01]	[4.90510529e+02 8.57405334e+02 6.46134019e-01]	[444.40185547 788.21160889 0.85097057]	[4.31513245e+02 7.83007935e+02 7.63879120e-01]	[459.75149536 731.77392578 0.77955514]
[423.85986328 267.29852295 0.81021625]	[426.41070557 300.74206543 0.8527137 ]	[357.15924072 310.96264648 0.84134984]	[316.13101196 418.64349365 0.92779166]	[300.62240601 521.3560791 0.89907831]	[498.23498535 298.05401611 0.86348879]	[559.77288818 392.98742676 0.81631726]	[559.7855835 500.67251587 0.86885887]	[449.48806763 503.3638916 0.7158643 ]	[405.92657471 503.29229736 0.71276999]	[418.62445068 644.47198486 0.90301603]	[449.49328613 731.71783447 0.82871366]	[495.63372803 503.41574097 0.71049148]	[493.07867432 667.64465332 0.82497686]	[5.00761627e+02 8.49710938e+02 8.13535213e-01]	[411.01068115 254.50790405 0.86011815]	[439.19818115 254.3611145 0.90792769]	[385.33807373 233.86824036 0.77208388]	[457.19073486 223.74554443 0.76368958]	[5.05892212e+02 8.93266846e+02 7.76280046e-01]	[5.21360596e+02 8.88124451e+02 7.63728201e-01]	[4.90558716e+02 8.59942261e+02 6.41236305e-01]	[444.43762207 788.20007324 0.85514838]	[4.31540253e+02 7.82965881e+02 7.63133228e-01]	[459.79394531 731.70751953 0.78751945]
[421.32492065 269.89920044 0.83325601]	[426.35070801 303.25177002 0.84329867]	[357.15365601 313.50668335 0.85552537]	[316.1272583 418.76412964 0.9409287 ]	[298.18255615 523.8324585 0.91086888]	[498.12713623 298.10842896 0.84830183]	[559.81787109 390.45083618 0.81785262]	[562.2600708 500.67596436 0.89268786]	[451.98413086 503.45965576 0.70874614]	[408.44216919 503.40408325 0.71263683]	[418.64889526 644.45007324 0.89938235]	[449.51223755 731.73321533 0.82516491]	[495.6696167 505.90942383 0.71083152]	[495.61975098 667.66925049 0.82479805]	[5.00785034e+02 8.49590515e+02 7.96320558e-01]	[405.89544678 257.00048828 0.84393442]	[436.68130493 254.46029663 0.88031387]	[382.78485107 236.52941895 0.78582329]	[454.63467407 228.88113403 0.80470228]	[5.08548126e+02 8.93299255e+02 7.59699345e-01]	[5.23862915e+02 8.88091064e+02 7.55730510e-01]	[4.90533234e+02 8.54882629e+02 6.40723288e-01]	[444.42767334 788.19610596 0.85190576]	[4.31506622e+02 7.82963867e+02 7.60797203e-01]	[459.82348633 731.73083496 0.7891202 ]
[421.34353638 274.87625122 0.85740602]	[423.78720093 305.80413818 0.85062605]	[357.03952026 316.0333252 0.85734111]	[316.11233521 421.206604 0.93587881]	[298.17523193 523.97479248 0.89958149]	[493.08947754 298.11447144 0.83378798]	[559.80340576 390.48916626 0.81835848]	[562.35675049 500.70004272 0.89969587]	[452.06933594 505.92941284 0.71123368]	[410.96063232 503.44567871 0.70954174]	[418.66293335 644.38037109 0.89959359]	[451.99261475 731.76617432 0.82714927]	[498.18231201 505.97225952 0.71789992]	[495.68899536 670.06726074 0.8259424 ]	[5.00824951e+02 8.49629395e+02 8.09905231e-01]	[405.87710571 257.20037842 0.82868516]	[439.08953857 254.58660889 0.88702238]	[380.23226929 236.65760803 0.83285499]	[454.60421753 231.4052887 0.79749167]	[5.16190735e+02 8.93402466e+02 7.47788370e-01]	[5.26446777e+02 8.88158569e+02 7.40160942e-01]	[4.93038361e+02 8.54926208e+02 6.39750242e-01]	[444.42932129 788.18902588 0.86157125]	[4.31499573e+02 7.82962219e+02 7.68361211e-01]	[459.83258057 731.76428223 0.80509692]
[418.79031372 274.9553833 0.87819135]	[421.37802124 310.94210815 0.87254715]	[356.99093628 318.53686523 0.85641462]	[316.08959961 421.35403442 0.91754663]	[298.21392822 526.45874023 0.88039166]	[493.04476929 298.20492554 0.82096756]	[559.82843018 393.00289917 0.83101135]	[562.44360352 500.74966431 0.90174496]	[452.05267334 505.93466187 0.71050167]	[410.96832275 505.89303589 0.70959854]	[418.77346802 644.35754395 0.89925545]	[451.99703979 731.76287842 0.82794094]	[498.1491394 505.96395874 0.71533364]	[498.17950439 670.1305542 0.83528858]	[5.00844360e+02 8.49706360e+02 8.17241371e-01]	[403.28335571 259.5942688 0.84863847]	[434.12741089 257.06738281 0.86538881]	[380.18746948 239.13031006 0.80941612]	[454.56182861 233.95860291 0.80107188]	[5.16168945e+02 8.93417175e+02 7.36680865e-01]	[5.26454956e+02 8.88182922e+02 7.35478878e-01]	[4.93085480e+02 8.59938110e+02 6.32597685e-01]	[446.90875244 788.18566895 0.86197275]	[4.31538055e+02 7.82966309e+02 7.67421961e-01]	[459.82342529 731.76037598 0.79789174]
[418.65252686 275.08346558 0.88583106]	[421.37081909 313.48361206 0.89359903]	[356.98712158 318.62332153 0.86010426]	[316.06692505 423.77926636 0.90308297]	[298.25094604 526.51477051 0.86819667]	[490.53604126 300.67724609 0.80704904]	[559.76983643 393.04165649 0.82533979]	[564.82775879 500.79077148 0.90240598]	[454.5637207 505.95358276 0.70881444]	[411.02947998 505.91287231 0.70555025]	[421.21505737 644.36791992 0.89634186]	[449.45422363 731.74963379 0.83446944]	[498.19274902 505.9838562 0.71618968]	[498.23257446 670.18322754 0.83488202]	[5.00878632e+02 8.49611633e+02 8.01482737e-01]	[400.76504517 259.7220459 0.84559333]	[429.00415039 259.57925415 0.84956741]	[380.14111328 241.67958069 0.72362924]	[452.06298828 236.43206787 0.82980394]	[5.21248901e+02 8.95897827e+02 7.44843245e-01]	[5.31573059e+02 8.88227966e+02 7.12679029e-01]	[4.93056488e+02 8.57370728e+02 6.27161026e-01]	[446.93099976 788.17932129 0.85584921]	[4.31511871e+02 7.82977661e+02 7.73041427e-01]	[459.74002075 731.74542236 0.80390942]
[416.1171875 277.50820923 0.87459195]	[421.37124634 315.99349976 0.91885912]	[356.97540283 318.7303772 0.85196257]	[316.04949951 423.91412354 0.88501161]	[300.65667725 528.99224854 0.86021054]	[490.57574463 303.25448608 0.78125286]	[559.72088623 398.02554321 0.85860193]	[564.88214111 503.27825928 0.90368474]	[454.57040405 505.94500732 0.71339208]	[411.0395813 505.91021729 0.70967352]	[421.37265015 644.37756348 0.8762821 ]	[449.46502686 734.24707031 0.82231015]	[498.19442749 505.98648071 0.71567631]	[498.2578125 672.69665527 0.83045888]	[5.03241974e+02 8.49645081e+02 8.03037405e-01]	[400.64437866 262.21255493 0.83859885]	[426.36761475 259.72616577 0.84182757]	[380.15612793 244.22131348 0.65488583]	[449.52041626 236.60739136 0.83798134]	[5.21259705e+02 8.95922607e+02 7.60587096e-01]	[5.31597534e+02 8.90651184e+02 7.27996528e-01]	[4.93097076e+02 8.57427002e+02 6.30847156e-01]	[446.943573 788.20294189 0.86208034]	[4.31541962e+02 7.83029541e+02 7.82725751e-01]	[459.70733643 734.24975586 0.79258549]
[418.68273926 277.61795044 0.88131404]	[421.3744812 316.04364014 0.92128783]	[356.97644043 321.17141724 0.8489576 ]	[316.05697632 426.35342407 0.88007003]	[300.6925354 529.07037354 0.84343815]	[493.07077026 305.79724121 0.77363974]	[557.2421875 398.11407471 0.86900818]	[564.86175537 503.41482544 0.89428067]	[454.55154419 505.98937988 0.70799536]	[413.4881897 505.99356079 0.70841581]	[423.86141968 644.35980225 0.86799115]	[449.45730591 736.78900146 0.81734043]	[498.16073608 508.45303345 0.70676708]	[498.24865723 672.63793945 0.83369517]	[5.03265930e+02 8.49663574e+02 8.08750391e-01]	[400.73974609 267.29885864 0.82285672]	[431.4921875 262.1796875 0.82951933]	[380.16906738 246.76123047 0.69596291]	[452.04434204 236.56970215 0.8093403 ]	[5.21330078e+02 8.95912842e+02 7.66363025e-01]	[5.34144775e+02 8.90644470e+02 7.38581121e-01]	[4.93086273e+02 8.59926392e+02 6.47496760e-01]	[446.93310547 790.5958252 0.85621315]	[431.53320312 785.51538086 0.78835106]	[459.66809082 736.78424072 0.78294754]
[418.68045044 277.68942261 0.88066649]	[421.40237427 316.09906006 0.92288417]	[356.99438477 321.21200562 0.84735423]	[316.0335083 426.44485474 0.86558324]	[300.73654175 531.55181885 0.83709323]	[493.11990356 308.35250854 0.77550936]	[554.6842041 398.16952515 0.85777831]	[564.84222412 503.42156982 0.89275771]	[454.55474854 508.51986694 0.70390117]	[413.49502563 508.50747681 0.70341754]	[423.84069824 641.93029785 0.86199081]	[446.93170166 734.30877686 0.8233887 ]	[498.15402222 511.01745605 0.70279545]	[498.2381897 670.20709229 0.83258384]	[5.03276947e+02 8.49614502e+02 7.89599657e-01]	[400.74768066 269.84576416 0.83083737]	[431.46734619 264.71289062 0.82667422]	[380.1661377 249.33602905 0.71309078]	[452.04541016 236.64819336 0.8077116 ]	[5.21403320e+02 8.95940857e+02 7.40676343e-01]	[5.36682007e+02 8.90666931e+02 7.29215026e-01]	[4.93070923e+02 8.57419922e+02 6.29822969e-01]	[446.91348267 790.60229492 0.85362846]	[431.50942993 785.53662109 0.79254007]	[457.19503784 734.31390381 0.77877074]
[418.78131104 280.15948486 0.85929722]	[421.39440918 316.11706543 0.91992301]	[356.99975586 321.22927856 0.84604305]	[316.0378418 428.91204834 0.86343819]	[300.75411987 534.12518311 0.83415955]	[493.12088013 310.87365723 0.77585429]	[554.63104248 398.27584839 0.85576975]	[562.43414307 505.91784668 0.87795442]	[454.55114746 513.56860352 0.70415789]	[413.50314331 511.07843018 0.70134538]	[423.83526611 644.31646729 0.86331367]	[446.912323 736.80603027 0.82206482]	[498.12164307 513.60534668 0.69817156]	[498.22470093 672.64630127 0.82526249]	[5.03293335e+02 8.49680542e+02 7.99481452e-01]	[400.80688477 272.40756226 0.84180051]	[434.04098511 264.79476929 0.82849598]	[380.16717529 249.36763 0.70982838]	[452.05819702 239.06594849 0.79623818]	[5.23793701e+02 8.95935303e+02 7.45098531e-01]	[5.36715942e+02 8.90660583e+02 7.39869177e-01]	[4.93108856e+02 8.59993164e+02 6.40579283e-01]	[446.90307617 790.61761475 0.85455978]	[431.49441528 785.55505371 0.7950533 ]	[457.16375732 736.80432129 0.76446354]
[418.77062988 280.22891235 0.86304653]	[423.77706909 316.16104126 0.92254758]	[357.00732422 321.24890137 0.84575438]	[316.03735352 428.93392944 0.86429703]	[300.75515747 536.67358398 0.84074289]	[493.12908936 310.93347168 0.78171033]	[552.13616943 400.66638184 0.85299516]	[562.31109619 505.97415161 0.87127668]	[452.06851196 513.57684326 0.70240396]	[411.02941895 511.07635498 0.6996032 ]	[423.79824829 641.94244385 0.86362445]	[446.93173218 736.83837891 0.81868744]	[495.66464233 513.63787842 0.69453824]	[498.24468994 672.71209717 0.81907523]	[5.03331177e+02 8.49737793e+02 7.96762943e-01]	[400.84588623 272.47314453 0.85317773]	[431.53814697 269.84698486 0.83829683]	[380.19680786 251.88665771 0.73098588]	[452.00683594 241.62149048 0.79741466]	[5.23842529e+02 8.95932678e+02 7.51898885e-01]	[5.39217529e+02 8.90674927e+02 7.61444986e-01]	[4.95617706e+02 8.62548584e+02 6.51198745e-01]	[446.8913269 790.65759277 0.84430116]	[428.99252319 785.58270264 0.78777587]	[457.18670654 736.83465576 0.76130134]
[418.76959229 280.22384644 0.86354536]	[423.7833252 316.16940308 0.92304242]	[357.00775146 321.26068115 0.84438342]	[316.04193115 428.92184448 0.86597121]	[300.74899292 536.6741333 0.84271461]	[495.59698486 310.93511963 0.78257978]	[552.13494873 400.66055298 0.85265625]	[562.31121826 505.97958374 0.86988246]	[452.07293701 513.58184814 0.7027986 ]	[413.49307251 513.57434082 0.70000511]	[423.80047607 641.94519043 0.86359721]	[446.93212891 736.86035156 0.81553423]	[495.66912842 513.64129639 0.69543153]	[498.25076294 672.7010498 0.82206005]	[5.03331909e+02 8.49739319e+02 7.93919325e-01]	[400.84762573 272.47018433 0.85234457]	[431.53717041 269.8444519 0.83802229]	[380.20553589 251.89810181 0.72759163]	[452.00656128 241.63111877 0.79665464]	[5.23851807e+02 8.95938110e+02 7.49496281e-01]	[5.39223633e+02 8.90677185e+02 7.59723783e-01]	[4.95617310e+02 8.62557678e+02 6.46377146e-01]	[446.90011597 790.64807129 0.84341258]	[431.48422241 785.58050537 0.78862655]	[457.19372559 736.86022949 0.75713164]
[418.75332642 282.68951416 0.8500607 ]	[423.78610229 318.53793335 0.92678738]	[357.00787354 321.26217651 0.84517735]	[316.00906372 428.97915649 0.85616398]	[300.73599243 536.67694092 0.84374696]	[495.59210205 313.40014648 0.788266 ]	[552.07635498 400.65905762 0.85599011]	[562.24743652 505.99868774 0.85743654]	[452.05432129 513.63317871 0.70288467]	[411.01339722 513.61730957 0.69957662]	[421.37017822 644.32861328 0.87496865]	[446.91320801 736.78594971 0.82131648]	[495.67224121 516.15881348 0.69660008]	[500.63470459 672.72265625 0.82699561]	[5.03369080e+02 8.49711304e+02 7.92688072e-01]	[400.84118652 272.4765625 0.84462202]	[431.56015015 269.89492798 0.83923876]	[380.23919678 251.89294434 0.74099851]	[452.03897095 241.64810181 0.78997725]	[5.23852844e+02 8.95931885e+02 7.52929151e-01]	[5.39228088e+02 8.90676025e+02 7.57226944e-01]	[4.95668915e+02 8.62511230e+02 6.57794833e-01]	[446.89666748 790.66937256 0.83518225]	[4.28983185e+02 7.85596619e+02 7.85266161e-01]	[457.16891479 734.31311035 0.76919377]
[421.14135742 282.73641968 0.84032911]	[423.77862549 318.57443237 0.92931867]	[357.02752686 321.30029297 0.84303564]	[315.9979248 428.99679565 0.85428905]	[300.73577881 536.73834229 0.84763777]	[493.12182617 313.45510864 0.79719514]	[549.54858398 400.67663574 0.8652299 ]	[562.21130371 508.43997192 0.84982204]	[452.01327515 513.59857178 0.7005409 ]	[410.96548462 511.08203125 0.69428575]	[421.26330566 644.34558105 0.89011562]	[446.88668823 734.31988525 0.82540107]	[495.64205933 516.14581299 0.68951011]	[500.6673584 675.22937012 0.82610095]	[5.03392639e+02 8.49781250e+02 8.01674187e-01]	[403.25595093 274.90078735 0.8440519 ]	[434.07763672 269.91207886 0.841856 ]	[380.2197876 251.97576904 0.79986668]	[451.99398804 241.70549011 0.77108967]	[5.23882751e+02 8.95912048e+02 7.66465008e-01]	[5.39280396e+02 8.90667480e+02 7.79801309e-01]	[4.95669769e+02 8.65090576e+02 6.91458344e-01]	[446.89096069 790.64123535 0.84117198]	[431.47033691 785.56555176 0.78915453]	[457.17205811 734.29547119 0.77600348]
[421.18768311 285.2444458 0.84261155]	[423.77157593 318.62405396 0.93181127]	[357.02081299 323.78387451 0.83303005]	[315.91897583 431.55828857 0.841124 ]	[298.2557373 536.74157715 0.86460662]	[493.08728027 313.49633789 0.80571973]	[549.51391602 400.71209717 0.86596781]	[559.7565918 508.46057129 0.84092903]	[449.51919556 513.58294678 0.70211881]	[408.45404053 511.04351807 0.69515944]	[421.162323 644.35565186 0.89380872]	[446.88980103 736.81689453 0.82296264]	[495.63113403 516.1362915 0.68819845]	[500.66751099 675.22216797 0.82834727]	[5.03415710e+02 8.52277405e+02 8.21658731e-01]	[403.30496216 274.99209595 0.86667597]	[434.08084106 272.3918457 0.84916884]	[380.23171997 254.45275879 0.80185461]	[449.46990967 244.26660156 0.77250969]	[5.23985474e+02 8.98425781e+02 7.69025683e-01]	[5.41741577e+02 8.90749023e+02 7.96848297e-01]	[4.95695770e+02 8.67660767e+02 7.31568933e-01]	[446.89825439 790.63256836 0.84189337]	[431.48077393 785.56359863 0.79156673]	[457.17105103 736.77972412 0.77148575]
[421.2539978 285.32125854 0.83321303]	[421.39254761 318.62893677 0.93345153]	[357.03060913 323.82168579 0.82841367]	[313.55325317 431.53466797 0.83714384]	[298.19009399 539.25268555 0.88579011]	[493.05053711 313.49261475 0.8051452 ]	[549.496521 400.67758179 0.87122846]	[559.72900391 508.48168945 0.83325708]	[451.99411011 513.62957764 0.70208609]	[408.4649353 511.0836792 0.69252098]	[421.14294434 644.34094238 0.89789784]	[444.45419312 734.27392578 0.8290413 ]	[495.66781616 516.17272949 0.69291753]	[500.66629028 675.27398682 0.825252 ]	[5.03449554e+02 8.52353149e+02 8.15406382e-01]	[403.33694458 275.07818604 0.86179674]	[436.55667114 272.41598511 0.85278159]	[380.20556641 254.43312073 0.81319416]	[449.43777466 244.20336914 0.77088106]	[5.23992432e+02 8.98467468e+02 7.73185551e-01]	[5.41730225e+02 8.90793274e+02 7.99673438e-01]	[4.98195404e+02 8.70141235e+02 7.57429659e-01]	[446.93997192 790.63903809 0.84655613]	[431.5039978 785.56689453 0.79041761]	[457.1602478 734.25091553 0.78868073]
[421.32012939 287.86859131 0.82419288]	[421.37957764 318.66577148 0.92994452]	[357.03488159 326.3374939 0.82341337]	[313.51889038 434.02960205 0.83926988]	[298.13354492 539.2689209 0.89374393]	[493.04159546 315.92538452 0.81346971]	[549.53729248 400.72460938 0.86406112]	[559.71655273 508.51208496 0.82892132]	[449.52694702 513.59484863 0.70138758]	[408.45275879 511.05877686 0.69259053]	[418.76309204 644.31298828 0.89514172]	[446.91027832 736.78198242 0.8247149 ]	[495.65112305 516.14508057 0.68874252]	[500.66104126 677.7756958 0.82709152]	[5.03457153e+02 8.52366516e+02 8.11601281e-01]	[403.38497925 277.50912476 0.84551811]	[436.63781738 272.47070312 0.86371827]	[380.1946106 254.47427368 0.80150366]	[449.51727295 241.69465637 0.74320775]	[5.23985779e+02 8.98485962e+02 7.79895365e-01]	[5.41711426e+02 8.90817505e+02 8.06542635e-01]	[4.98222229e+02 8.70137451e+02 7.56446064e-01]	[446.90637207 790.6428833 0.85087681]	[428.98352051 785.56481934 0.79372644]	[457.20529175 734.29467773 0.77923357]
[421.17214966 290.38592529 0.83814985]	[421.38568115 318.68869019 0.92816985]	[357.05661011 326.36129761 0.82634735]	[313.53411865 434.01641846 0.84023571]	[298.09436035 539.29345703 0.89901495]	[493.04006958 315.96029663 0.82156938]	[549.5569458 400.73809814 0.8571623 ]	[559.71081543 511.01959229 0.82145661]	[449.50604248 513.62127686 0.70330417]	[408.42703247 511.08950806 0.69343787]	[418.75015259 641.93609619 0.89381099]	[446.93762207 734.3270874 0.81920534]	[495.63128662 516.17285156 0.68706399]	[500.69329834 680.3661499 0.83761734]	[5.03469696e+02 8.54802063e+02 8.04756105e-01]	[403.26358032 277.51312256 0.86891341]	[434.05426025 274.90869141 0.86098003]	[380.17208862 254.49179077 0.7824055 ]	[449.48614502 244.21473694 0.76730305]	[5.23904053e+02 9.00989258e+02 7.92032063e-01]	[5.39261414e+02 8.93216736e+02 7.98569977e-01]	[5.00662842e+02 8.70166443e+02 7.60189414e-01]	[446.94198608 790.65106201 0.83631456]	[431.47750854 785.58056641 0.78813052]	[459.64233398 734.29492188 0.7841146 ]
[418.77328491 290.42712402 0.84410053]	[421.39501953 318.72451782 0.921076 ]	[357.07382202 328.85482788 0.82634634]	[315.91696167 431.51837158 0.84182131]	[298.0513916 539.27069092 0.89197659]	[493.05807495 316.0112915 0.83129025]	[549.57244873 400.8203125 0.84218448]	[559.71252441 511.06954956 0.82247138]	[449.48345947 513.61999512 0.70527279]	[408.40655518 511.08624268 0.69417125]	[418.72369385 641.94049072 0.89759529]	[446.96994019 736.79492188 0.81624007]	[495.60223389 516.16717529 0.68517441]	[500.66452026 680.3963623 0.83510989]	[5.03463287e+02 8.54813354e+02 8.06812465e-01]	[400.83813477 277.51480103 0.87886894]	[431.54397583 274.95040894 0.86355001]	[380.16073608 254.4642334 0.79584235]	[449.47167969 244.26100159 0.77257073]	[5.23799744e+02 8.98478638e+02 8.00457597e-01]	[5.36735657e+02 8.90819885e+02 7.93376029e-01]	[5.00658813e+02 8.70178589e+02 7.67782688e-01]	[446.94570923 790.63092041 0.83479375]	[431.49087524 785.5604248 0.79140407]	[459.64862061 736.77197266 0.78070801]
[418.76876831 290.39535522 0.83941275]	[423.79412842 318.74188232 0.91277707]	[357.09301758 328.87573242 0.82748312]	[315.91702271 431.52462769 0.84133673]	[298.03707886 536.71020508 0.8729918 ]	[493.10470581 316.04400635 0.83753097]	[549.58691406 400.87387085 0.82363051]	[559.70782471 513.61102295 0.8231948 ]	[449.52102661 516.15472412 0.7001909 ]	[408.43978882 513.60058594 0.68945122]	[418.70928955 641.93701172 0.89621699]	[449.43890381 736.81555176 0.81705874]	[495.64331055 518.69775391 0.68812728]	[500.68676758 680.40484619 0.84380603]	[5.03428619e+02 8.54814514e+02 8.06170046e-01]	[400.82254028 277.484375 0.87559408]	[431.54727173 274.92687988 0.86202163]	[380.17416382 254.48344421 0.78240478]	[449.49334717 244.26036072 0.7745499 ]	[5.21350098e+02 8.98448059e+02 7.94165432e-01]	[5.36651123e+02 8.90807312e+02 7.83062220e-01]	[4.98224182e+02 8.70162354e+02 7.54423380e-01]	[449.46911621 790.67047119 0.83555698]	[431.53015137 785.60357666 0.7881639 ]	[459.64828491 734.3079834 0.77822405]
[421.18011475 290.38711548 0.83366799]	[423.79745483 318.75003052 0.91007656]	[357.1081543 328.88885498 0.8272174 ]	[315.90875244 428.95611572 0.8345114 ]	[298.02682495 536.68249512 0.86921787]	[493.08920288 316.0585022 0.83747894]	[549.58251953 403.29977417 0.81180423]	[559.70513916 516.17614746 0.82711589]	[449.49523926 516.15130615 0.69937056]	[408.40621948 513.6015625 0.68887937]	[418.7616272 644.32385254 0.8984549 ]	[449.52005005 736.83935547 0.8121205 ]	[495.6217041 518.68804932 0.68369514]	[500.69915771 685.38867188 0.8594209 ]	[5.03390472e+02 8.54896545e+02 7.99092710e-01]	[403.24557495 277.50296021 0.86474371]	[434.07543945 274.90966797 0.86320055]	[380.20697021 254.56941223 0.80100477]	[449.50006104 244.26263428 0.76973891]	[5.21267578e+02 9.03552185e+02 7.85013318e-01]	[5.31624268e+02 8.93301086e+02 7.60925412e-01]	[4.98218994e+02 8.70244751e+02 7.40921557e-01]	[449.50759888 790.68969727 0.82973069]	[4.34041077e+02 7.85607910e+02 7.81674981e-01]	[459.7013855 736.81744385 0.78639495]
[421.18002319 290.38781738 0.83380121]	[423.79940796 318.75030518 0.90993065]	[357.10827637 328.89129639 0.82744223]	[315.90942383 428.95193481 0.83463651]	[298.01437378 536.64263916 0.86236995]	[493.09103394 316.05700684 0.83722484]	[549.58007812 403.30050659 0.81214446]	[559.70709229 516.17919922 0.82756084]	[449.49313354 516.1494751 0.69988203]	[408.40890503 513.6036377 0.68874514]	[418.76217651 644.3269043 0.89920187]	[449.52334595 736.84539795 0.81118125]	[495.61645508 518.68432617 0.68386048]	[500.7008667 685.38995361 0.85993493]	[5.03392548e+02 8.54890686e+02 7.99549282e-01]	[403.24578857 277.50305176 0.86484587]	[434.07540894 274.909729 0.86317551]	[380.2071228 254.56980896 0.80093586]	[449.49890137 244.26135254 0.76999986]	[5.21269653e+02 9.03542297e+02 7.84274876e-01]	[5.31623352e+02 8.93295227e+02 7.61181951e-01]	[4.98221222e+02 8.70239014e+02 7.42577076e-01]	[449.51882935 790.68603516 0.83214176]	[4.34052063e+02 7.85610107e+02 7.84076989e-01]	[459.7053833 736.82629395 0.78471053]
[421.18508911 290.35864258 0.83447617]	[423.80050659 318.78161621 0.90264785]	[357.09469604 331.40576172 0.82789755]	[313.51483154 426.41375732 0.83544528]	[298.00796509 534.09466553 0.86007857]	[493.10882568 316.09460449 0.84260249]	[552.08825684 405.82443237 0.79752225]	[559.69177246 518.69873047 0.8374576 ]	[449.46664429 516.14135742 0.70169669]	[408.39379883 513.59796143 0.69074512]	[418.76226807 644.31213379 0.89540756]	[449.51031494 736.8270874 0.80877447]	[493.11499023 518.67456055 0.68088996]	[500.67501831 685.4498291 0.86110938]	[5.03360931e+02 8.54858948e+02 8.02682519e-01]	[403.27398682 277.48025513 0.86295468]	[434.07525635 274.89776611 0.85815251]	[380.2696228 254.58000183 0.74767733]	[449.49038696 246.83081055 0.77550995]	[5.18789551e+02 9.03555603e+02 7.76799083e-01]	[5.31542114e+02 8.93306885e+02 7.61847496e-01]	[4.98191956e+02 8.70202393e+02 7.05873251e-01]	[449.50622559 790.71514893 0.81246901]	[4.34051514e+02 7.88009766e+02 7.77488351e-01]	[459.67184448 736.82189941 0.77737737]
[421.20828247 287.84216309 0.83498108]	[423.82723999 318.78063965 0.90126938]	[357.09246826 328.92022705 0.82868344]	[313.47427368 426.42062378 0.82562065]	[295.64233398 529.00726318 0.86358786]	[495.62667847 316.11050415 0.84789479]	[552.06109619 405.91220093 0.78957474]	[559.69451904 518.71520996 0.8380118 ]	[446.9682312 513.65124512 0.70536071]	[405.88275146 511.08547974 0.69494843]	[418.76815796 641.90899658 0.89357579]	[449.45935059 736.83660889 0.81332821]	[493.06964111 516.20373535 0.68078655]	[500.63989258 685.48193359 0.85371786]	[5.03279694e+02 8.54886230e+02 7.90289283e-01]	[403.33410645 275.08413696 0.84757161]	[434.11056519 274.87255859 0.85392845]	[380.35452271 256.97195435 0.77264857]	[452.00009155 249.35063171 0.78794885]	[5.16209290e+02 9.03609802e+02 7.59060979e-01]	[5.26516418e+02 8.93350342e+02 7.62550116e-01]	[4.98133331e+02 8.70227905e+02 6.57527030e-01]	[449.50698853 790.7243042 0.82541358]	[434.08181763 788.02453613 0.79020238]	[459.62619019 736.83728027 0.77205002]
[421.37902832 285.26760864 0.81842393]	[423.88858032 318.77249146 0.89053208]	[357.09121704 326.34326172 0.8317197 ]	[313.49432373 423.87362671 0.84606558]	[295.54327393 523.96063232 0.89868146]	[498.18344116 316.13665771 0.85823929]	[552.0670166 408.46429443 0.78678244]	[557.21295166 521.18695068 0.84548581]	[446.94750977 516.15692139 0.70969546]	[405.89129639 513.61968994 0.69461387]	[418.77471924 641.93066406 0.89214736]	[446.94204712 736.81219482 0.81722242]	[490.55877686 518.67498779 0.68347752]	[498.1711731 685.47729492 0.84456807]	[5.00844238e+02 8.57441406e+02 7.75789201e-01]	[408.39324951 274.96875 0.83971679]	[439.11114502 272.40536499 0.88105196]	[382.7833252 254.36859131 0.77114606]	[457.15881348 241.68551636 0.7983892 ]	[5.16164246e+02 9.08614807e+02 7.44525075e-01]	[5.26469421e+02 8.93405823e+02 7.37255037e-01]	[4.90556702e+02 8.70292053e+02 6.35341585e-01]	[449.45013428 790.75109863 0.82600665]	[434.05136108 788.04663086 0.79004574]	[457.16229248 736.83551025 0.75274241]
[421.33569336 282.72338867 0.82848203]	[426.35736084 318.74179077 0.88992989]	[357.10998535 323.79284668 0.83751339]	[313.44955444 423.81738281 0.84443045]	[295.50494385 523.9552002 0.90059721]	[498.22061157 316.12924194 0.85755575]	[549.57629395 408.46313477 0.79059267]	[554.7086792 521.23120117 0.84728754]	[446.94082642 516.19018555 0.71183771]	[405.89419556 513.6428833 0.6946575 ]	[418.77020264 641.9276123 0.89377606]	[446.93328857 734.31628418 0.82120413]	[490.52926636 518.70910645 0.68654394]	[498.12890625 685.43572998 0.83872986]	[5.00811371e+02 8.57460266e+02 7.90279925e-01]	[405.90457153 272.48544312 0.82696378]	[439.11386108 272.3704834 0.87840986]	[382.82937622 251.83358765 0.74736512]	[457.20700073 241.70732117 0.80455488]	[5.13575134e+02 9.03578796e+02 7.24373102e-01]	[5.23994568e+02 8.93297791e+02 7.59569764e-01]	[4.90537598e+02 8.72712463e+02 6.73465014e-01]	[449.51126099 790.73590088 0.84000891]	[434.11514282 788.03997803 0.79727954]	[457.17330933 736.7756958 0.75844038]
[421.22647095 282.71520996 0.85222203]	[426.39297485 318.67919922 0.89423209]	[357.12130737 321.28009033 0.84722549]	[313.41375732 421.38525391 0.84382647]	[295.48519897 523.90966797 0.90723348]	[498.23165894 316.07827759 0.85162795]	[549.52825928 408.44210815 0.80150223]	[554.61975098 521.21740723 0.84751576]	[446.93267822 516.15222168 0.71066278]	[405.8973999 513.60296631 0.69251645]	[418.76864624 641.90905762 0.89128178]	[446.96340942 734.32562256 0.81669581]	[490.5032959 518.66802979 0.68650669]	[495.66592407 685.39117432 0.82989192]	[5.00797272e+02 8.57439758e+02 7.96257734e-01]	[405.81756592 272.46627808 0.84082133]	[436.64886475 272.36294556 0.86726767]	[385.35894775 251.90454102 0.58660346]	[457.21490479 244.24771118 0.82213533]	[5.13639160e+02 9.01040466e+02 7.27368236e-01]	[5.26405457e+02 8.93252380e+02 7.67863631e-01]	[4.90510956e+02 8.72698486e+02 6.93336070e-01]	[449.4961853 790.72998047 0.83938593]	[436.55966187 788.034729 0.7977339 ]	[457.20550537 736.79394531 0.75717294]
[421.22219849 280.22164917 0.86176139]	[426.42675781 318.60562134 0.8939181 ]	[357.12423706 321.19708252 0.85766435]	[313.44744873 421.29049683 0.87011886]	[295.47027588 523.79705811 0.91377926]	[498.26400757 316.01184082 0.84602386]	[549.50701904 408.47619629 0.80180961]	[552.08435059 521.23809814 0.85462654]	[446.90692139 513.61047363 0.71100485]	[405.89276123 511.0604248 0.69484788]	[418.7671814 641.91870117 0.89277589]	[449.43997192 734.28955078 0.81803173]	[487.99713135 516.14642334 0.68928254]	[493.08770752 682.96905518 0.81464481]	[5.00791046e+02 8.57372864e+02 8.09995174e-01]	[403.38824463 272.37948608 0.83489114]	[436.67285156 269.88995361 0.8645767 ]	[387.868927 249.39181519 0.55307347]	[459.61499023 241.69770813 0.83522761]	[5.11037872e+02 8.98457153e+02 7.46939838e-01]	[5.23912476e+02 8.90823425e+02 8.00576806e-01]	[4.93074066e+02 8.70243164e+02 7.00989068e-01]	[449.4833374 790.75354004 0.83619386]	[4.36570740e+02 7.88036316e+02 7.86592901e-01]	[459.63943481 734.29321289 0.76157701]
[421.2456665 277.67773438 0.87942207]	[426.42636108 318.54910278 0.89619416]	[357.13265991 321.14916992 0.86285818]	[313.51858521 418.77487183 0.8902539 ]	[295.44772339 521.3482666 0.90727174]	[498.26721191 315.96182251 0.83979785]	[549.49066162 405.89590454 0.81012541]	[549.55877686 518.77801514 0.85084265]	[446.92034912 513.59985352 0.71100515]	[405.87927246 511.03884888 0.69709796]	[418.79653931 641.88586426 0.88766009]	[446.97558594 734.24865723 0.8185066 ]	[490.49087524 516.15490723 0.68667936]	[493.07754517 680.41204834 0.79428905]	[5.00785339e+02 8.54862000e+02 8.15084457e-01]	[405.84408569 267.34988403 0.81663406]	[436.67471313 267.28042603 0.85901362]	[390.42785645 249.37088013 0.5453186 ]	[459.61456299 239.19497681 0.83803034]	[5.08539398e+02 8.95921570e+02 7.50530422e-01]	[5.23866272e+02 8.90749695e+02 8.06031585e-01]	[4.93060699e+02 8.70161804e+02 6.84590340e-01]	[449.49472046 790.74383545 0.8338713 ]	[4.36576477e+02 7.88031433e+02 7.82275558e-01]	[457.19961548 734.26330566 0.75818133]
[421.25195312 277.6769104 0.879134 ]	[426.42645264 318.54980469 0.89629233]	[357.13128662 321.15087891 0.862414 ]	[313.5199585 418.77841187 0.89025474]	[295.44921875 521.34991455 0.90733081]	[498.26473999 315.96328735 0.84004503]	[549.49822998 405.90032959 0.8096174 ]	[549.55804443 518.78009033 0.85095298]	[446.91885376 513.59655762 0.71072304]	[405.87820435 511.03515625 0.69700831]	[418.79125977 641.88494873 0.8879137 ]	[449.44476318 734.27410889 0.81657845]	[490.48852539 516.15106201 0.68638313]	[493.08062744 680.41705322 0.79430276]	[5.00783783e+02 8.54851013e+02 8.16900313e-01]	[405.85162354 267.35058594 0.81605065]	[436.67977905 267.27963257 0.85978442]	[390.43356323 249.37852478 0.55304635]	[459.61941528 239.19888306 0.83917344]	[5.08536438e+02 8.95939026e+02 7.53289759e-01]	[5.23864197e+02 8.90758545e+02 8.10187817e-01]	[4.93066467e+02 8.70154053e+02 6.90317273e-01]	[449.48675537 790.74493408 0.83648521]	[4.36577454e+02 7.88028809e+02 7.81691790e-01]	[459.62481689 734.277771 0.75590849]
[421.38522339 277.5022583 0.87404507]	[426.41888428 316.09906006 0.88966942]	[357.15960693 318.66149902 0.8732664 ]	[313.48007202 418.70037842 0.8824681 ]	[295.43600464 521.26605225 0.89223683]	[498.26403809 313.47857666 0.82440722]	[549.50054932 403.35253906 0.82473803]	[549.53179932 516.19799805 0.84203029]	[446.89562988 511.01373291 0.71699423]	[405.8427124 508.48846436 0.70803809]	[421.14703369 641.86383057 0.88021255]	[449.4855957 734.24743652 0.81860667]	[490.4798584 511.08291626 0.6912539 ]	[493.0383606 677.84783936 0.78791553]	[5.00786011e+02 8.52377319e+02 8.20170581e-01]	[410.95166016 264.71652222 0.80782509]	[439.11376953 262.15731812 0.87901723]	[390.4864502 244.25398254 0.68321139]	[459.64102173 239.05210876 0.8387605 ]	[5.11013641e+02 8.95885681e+02 7.39000440e-01]	[5.23863525e+02 8.90706299e+02 7.96215355e-01]	[4.93063873e+02 8.67691589e+02 6.74453735e-01]	[449.46899414 790.72515869 0.82850045]	[4.36571289e+02 7.85609314e+02 7.75156617e-01]	[459.66287231 734.27087402 0.77493876]
[421.38580322 275.01208496 0.8681643 ]	[426.43759155 316.01657104 0.8801654 ]	[357.19869995 318.53936768 0.86029255]	[313.46566772 418.55993652 0.86343646]	[295.44329834 518.72692871 0.87110114]	[500.66696167 313.4100647 0.81395054]	[549.50506592 400.83239746 0.85240465]	[547.06652832 511.03012085 0.83249092]	[446.86401367 508.4559021 0.72949433]	[403.3901062 505.93502808 0.72401398]	[421.19555664 641.79760742 0.8703537 ]	[451.99230957 734.27807617 0.81191856]	[487.99053955 511.01358032 0.70332426]	[490.48852539 675.22357178 0.79506475]	[5.00802429e+02 8.52243225e+02 8.27193916e-01]	[411.00479126 259.66259766 0.81290531]	[439.13372803 257.20565796 0.89195901]	[390.47036743 239.10551453 0.66332006]	[459.72702026 236.56645203 0.86438996]	[5.11028748e+02 8.93370361e+02 7.44736493e-01]	[5.23887024e+02 8.88217163e+02 7.84458160e-01]	[4.93120453e+02 8.65107361e+02 6.56953871e-01]	[446.97909546 790.70739746 0.82438141]	[4.36559753e+02 7.85583618e+02 7.73788393e-01]	[459.68972778 734.300354 0.76229554]
[428.9069519 267.30697632 0.79765862]	[431.54879761 308.33187866 0.81789792]	[359.70672607 313.42672729 0.8235755 ]	[313.52252197 405.88760376 0.83276182]	[295.52886963 511.04119873 0.85952121]	[500.72827148 300.74411011 0.83364117]	[547.03778076 400.62747192 0.87974554]	[547.03997803 503.45532227 0.86930484]	[446.86932373 503.39971924 0.73378426]	[405.82437134 503.33932495 0.72757602]	[421.2489624 639.30670166 0.85871339]	[452.02310181 736.79516602 0.80708832]	[487.97546387 503.44293213 0.70879614]	[487.99743652 667.54968262 0.82305324]	[5.00817139e+02 8.49608032e+02 8.26535285e-01]	[416.11340332 254.49914551 0.87423289]	[441.69171143 254.45684814 0.90648443]	[395.50332642 231.43089294 0.7896781 ]	[459.837677 231.44580078 0.8577311 ]	[5.11057953e+02 8.88163879e+02 7.20229864e-01]	[5.23863647e+02 8.77903503e+02 7.40416050e-01]	[4.95597382e+02 8.57375610e+02 6.73659742e-01]	[449.44338989 790.72320557 0.8220886 ]	[4.36569153e+02 7.88020142e+02 7.75868416e-01]	[459.71343994 736.83227539 0.75153041]
[428.92648315 262.20120239 0.79463917]	[429.00314331 303.19458008 0.83728349]	[359.65533447 310.87799072 0.81714618]	[313.52636719 403.35903931 0.84469235]	[295.58197021 503.44161987 0.89590919]	[500.69549561 298.13757324 0.86067015]	[547.0324707 398.07843018 0.86864614]	[547.05194092 503.27182007 0.88528353]	[446.87271118 500.84991455 0.73584896]	[405.83306885 500.82424927 0.72716713]	[421.31008911 639.31311035 0.85318476]	[452.04766846 736.80169678 0.80749023]	[487.95953369 503.28039551 0.71754301]	[485.48944092 664.93878174 0.83917236]	[5.00804565e+02 8.41988953e+02 7.90065408e-01]	[416.11834717 251.93952942 0.84556764]	[441.72134399 251.92976379 0.88723093]	[395.58609009 231.36883545 0.79152799]	[459.86004639 228.87469482 0.82354188]	[5.13586365e+02 8.83046143e+02 7.00090528e-01]	[5.23892517e+02 8.72841797e+02 7.50546098e-01]	[4.93084930e+02 8.52222595e+02 6.88608289e-01]	[446.94302368 790.69006348 0.81209284]	[4.34116150e+02 7.85586304e+02 7.68266976e-01]	[459.76156616 739.3380127 0.76052362]
[434.06848145 257.08407593 0.8494944 ]	[434.01879883 298.20245361 0.87836486]	[359.68701172 300.76867676 0.83504963]	[315.93655396 400.70550537 0.89230812]	[295.60922241 503.32601929 0.90908855]	[500.75637817 295.64990234 0.87343216]	[547.03491211 395.54022217 0.83986318]	[547.04644775 500.77597046 0.88859832]	[446.88592529 498.25024414 0.73118484]	[405.81930542 498.23608398 0.71871072]	[421.35293579 636.78057861 0.84029531]	[452.07525635 736.84155273 0.80577517]	[487.97003174 500.70880127 0.71362048]	[487.92932129 662.39593506 0.8236168 ]	[5.00811279e+02 8.36859924e+02 7.90238261e-01]	[418.66146851 246.83460999 0.84836435]	[441.81484985 244.22299194 0.8646884 ]	[398.10284424 226.27326965 0.80388892]	[462.24276733 223.68374634 0.81507087]	[5.18659851e+02 8.80472412e+02 6.98412955e-01]	[5.26424683e+02 8.72740540e+02 7.40117550e-01]	[4.90519196e+02 8.49751709e+02 6.97032094e-01]	[444.4274292 790.67016602 0.81437272]	[4.34057434e+02 7.85546509e+02 7.66739964e-01]	[459.81265259 739.41186523 0.77620691]
[434.09310913 254.41944885 0.85364056]	[434.03253174 298.01275635 0.88470507]	[359.68823242 298.1625061 0.85784608]	[315.96044922 398.13357544 0.90140784]	[298.02542114 500.83987427 0.91698623]	[500.76391602 295.50695801 0.86042255]	[547.03735352 392.97988892 0.82296908]	[547.00500488 500.64196777 0.88447738]	[444.41452026 495.67294312 0.72329324]	[403.36373901 495.67312622 0.7067377 ]	[421.39575195 636.73132324 0.8263045 ]	[454.5645752 739.41802979 0.811005 ]	[485.47354126 498.1472168 0.7046929 ]	[485.47338867 657.3248291 0.79603279]	[5.00809998e+02 8.34290527e+02 8.24040413e-01]	[418.69125366 236.67330933 0.87862939]	[441.87741089 236.60733032 0.89471406]	[398.04623413 218.5717926 0.8387 ]	[462.32913208 216.07133484 0.80819058]	[5.13625244e+02 8.72857849e+02 7.42518187e-01]	[5.23977417e+02 8.70113831e+02 7.70855904e-01]	[4.90528198e+02 8.49671448e+02 7.28830099e-01]	[444.40808105 790.73114014 0.8177017 ]	[4.34031494e+02 7.88011780e+02 7.57414222e-01]	[462.21060181 741.97521973 0.77510637]
[436.64532471 249.33369446 0.83667707]	[434.04229736 295.47549438 0.87418729]	[359.73483276 295.60299683 0.84868252]	[315.91952515 395.58197021 0.86254287]	[298.07315063 500.73318481 0.90418315]	[500.77865601 292.98422241 0.83968413]	[547.00640869 385.34280396 0.83165056]	[547.02709961 490.51580811 0.83876979]	[444.40200806 493.06246948 0.7179721 ]	[403.32858276 493.05682373 0.6996575 ]	[423.79248047 636.72369385 0.82193589]	[454.62078857 741.98376465 0.82228237]	[487.91662598 493.08459473 0.69804484]	[485.46661377 652.1451416 0.81060302]	[500.86880493 831.82495117 0.8458162 ]	[418.77532959 236.43423462 0.90299821]	[441.93029785 233.9755249 0.89790452]	[398.12158203 213.50500488 0.8766284 ]	[462.34487915 213.41105652 0.81844187]	[5.18715393e+02 8.72745850e+02 7.56852865e-01]	[5.26536072e+02 8.67579590e+02 7.26361692e-01]	[4.93075531e+02 8.49611023e+02 7.28041530e-01]	[444.41064453 790.73291016 0.80552626]	[4.34027283e+02 7.88007629e+02 7.59383321e-01]	[462.23019409 744.51495361 0.78856087]
[436.57870483 244.22712708 0.81812519]	[436.54846191 292.94735718 0.85720456]	[359.80978394 293.00448608 0.81759721]	[315.91046143 390.46871948 0.8350414 ]	[298.09814453 495.62698364 0.865237 ]	[500.81066895 290.4369812 0.82654721]	[546.96679688 380.27856445 0.88537192]	[547.04162598 485.40066528 0.85634029]	[444.4440918 490.50210571 0.71524203]	[403.38653564 490.51873779 0.69707119]	[426.37341309 634.23046875 0.80225158]	[454.61328125 744.47033691 0.81939775]	[487.93496704 490.48956299 0.70204955]	[485.41131592 647.16204834 0.84545267]	[500.90426636 829.23846436 0.83230269]	[418.74884033 233.89549255 0.87176502]	[441.92398071 233.84620667 0.88843983]	[398.16567993 213.30230713 0.88873374]	[462.40148926 213.37770081 0.84518206]	[5.21382690e+02 8.70247498e+02 8.03461075e-01]	[5.36693909e+02 8.59976868e+02 7.53627539e-01]	[4.93072998e+02 8.44534119e+02 6.58671558e-01]	[4.44417725e+02 7.90775269e+02 7.89560914e-01]	[4.31536133e+02 7.88040771e+02 7.51318336e-01]	[462.21060181 747.01184082 0.76461941]
[436.69476318 239.08470154 0.86898589]	[436.5552063 287.84265137 0.83978099]	[362.2310791 290.3694458 0.79909891]	[315.94451904 382.87124634 0.85520405]	[298.20797729 487.99282837 0.85784703]	[500.83209229 282.73403931 0.83512461]	[546.93035889 380.13076782 0.89870697]	[547.03826904 482.86099243 0.8751927 ]	[444.44726562 485.44833374 0.72232789]	[405.83969116 487.93157959 0.69970024]	[426.4057312 631.64178467 0.80816865]	[457.11999512 744.48413086 0.84270853]	[485.48052979 485.41882324 0.71386141]	[485.40011597 646.99102783 0.85029233]	[5.03244415e+02 8.29088745e+02 8.13962698e-01]	[421.22143555 228.858078 0.84941053]	[444.39990234 228.81915283 0.84991121]	[398.24609375 210.79046631 0.86493921]	[464.81726074 210.82414246 0.82894492]	[5.21304993e+02 8.70149597e+02 8.01563859e-01]	[5.34121155e+02 8.57415222e+02 7.41223633e-01]	[4.95650574e+02 8.36912720e+02 6.70238256e-01]	[444.4057312 790.74298096 0.811885 ]	[4.34026520e+02 7.85608704e+02 7.65220523e-01]	[462.3069458 747.00671387 0.79616368]
[439.09399414 234.08140564 0.89926898]	[434.10046387 280.18145752 0.8624329 ]	[359.80535889 282.70913696 0.81173819]	[315.94186401 382.72109985 0.87518138]	[298.25128174 482.94058228 0.87882191]	[500.81967163 277.671875 0.86719316]	[544.52514648 377.59091187 0.89130747]	[547.04516602 482.72003174 0.89084512]	[446.89761353 482.88961792 0.72741365]	[405.85501099 482.90844727 0.71331805]	[428.90789795 629.03161621 0.82047975]	[457.1255188 746.96368408 0.84517789]	[487.94598389 482.85690308 0.71507096]	[487.91299438 644.35894775 0.84028083]	[5.03242950e+02 8.24027832e+02 7.91305482e-01]	[421.2840271 221.10157776 0.85904831]	[446.88308716 218.6769104 0.8379159 ]	[398.20654297 200.64364624 0.85546392]	[464.83712769 205.71339417 0.76433951]	[5.23832764e+02 8.67678711e+02 7.76073098e-01]	[5.39194885e+02 8.54852722e+02 7.36766160e-01]	[4.95589081e+02 8.31812866e+02 6.58644617e-01]	[446.88104248 790.72930908 0.79135549]	[4.34038544e+02 7.88020081e+02 7.56833673e-01]	[462.29898071 747.13500977 0.76023531]
[439.18725586 233.92163086 0.90873569]	[434.12719727 277.65753174 0.88816005]	[359.79046631 280.11755371 0.83100033]	[315.96029663 380.16525269 0.89267951]	[300.65103149 482.76226807 0.89325672]	[500.81591797 277.54351807 0.88478613]	[544.52020264 375.10702515 0.87652957]	[547.02954102 480.23876953 0.89755964]	[446.87854004 480.26766968 0.72415608]	[405.83236694 480.2973938 0.71381724]	[428.99194336 626.60272217 0.81866461]	[457.15100098 746.98571777 0.85627192]	[487.91799927 480.24258423 0.71271449]	[487.96389771 641.79803467 0.82162982]	[5.00898468e+02 8.13874939e+02 8.01253021e-01]	[421.34091187 216.12521362 0.89206487]	[449.4979248 216.08222961 0.8631444 ]	[398.17636108 195.53733826 0.90198958]	[464.93392944 195.59823608 0.66786611]	[5.21358826e+02 8.62561462e+02 7.37270951e-01]	[5.34146118e+02 8.52277344e+02 7.29962528e-01]	[4.93062714e+02 8.29162781e+02 6.80119812e-01]	[4.46894867e+02 7.90709473e+02 7.74151087e-01]	[4.34047577e+02 7.85614807e+02 7.43576705e-01]	[462.32028198 749.55981445 0.75807834]
[439.26364136 228.80418396 0.87585628]	[434.09197998 275.12600708 0.88436306]	[359.77593994 277.53396606 0.84293783]	[315.93286133 377.60992432 0.89079475]	[300.69134521 480.26187134 0.89215302]	[500.7890625 275.03369141 0.87026513]	[544.49859619 372.49700928 0.8629626 ]	[546.98669434 477.67807007 0.88687336]	[444.43325806 477.73178101 0.71932638]	[405.82943726 480.18026733 0.70641822]	[431.52755737 626.52423096 0.82887864]	[457.14248657 747.02172852 0.85229671]	[485.45718384 477.72640991 0.71183717]	[487.97219849 639.27227783 0.80507803]	[500.89263916 808.69549561 0.81169152]	[423.77349854 215.90364075 0.88225192]	[449.47808838 213.43618774 0.86514026]	[398.25915527 193.01667786 0.92199939]	[464.88467407 192.97685242 0.67603821]	[5.18766724e+02 8.54879578e+02 7.36255169e-01]	[5.28994568e+02 8.49643738e+02 7.27629185e-01]	[4.90565918e+02 8.18901428e+02 6.35841966e-01]	[4.49447906e+02 7.90701233e+02 7.69224167e-01]	[4.34101105e+02 7.88001709e+02 7.50861645e-01]	[4.62306732e+02 7.49609802e+02 7.27875888e-01]
[439.32757568 221.15785217 0.86590964]	[434.09814453 274.9362793 0.87438643]	[359.80599976 274.98931885 0.83032477]	[315.95068359 375.01190186 0.85890591]	[300.76791382 480.16400146 0.87142724]	[500.78656006 274.88922119 0.85450989]	[544.48596191 367.42944336 0.86016548]	[546.94793701 469.99603271 0.85072118]	[444.43582153 477.67120361 0.7173332 ]	[403.39260864 477.7250061 0.70615578]	[434.07138062 626.48822021 0.82457435]	[457.11465454 747.07653809 0.8469969 ]	[485.46948242 477.64233398 0.70925188]	[488.00842285 631.61077881 0.80097419]	[503.25268555 806.09765625 0.80615526]	[423.81268311 213.33825684 0.84523731]	[452.05700684 210.82597351 0.83217007]	[400.60791016 192.89122009 0.92048812]	[464.92404175 192.82321167 0.5684579 ]	[5.21222595e+02 8.52229797e+02 7.56828725e-01]	[5.29055481e+02 8.44586975e+02 7.11762309e-01]	[4.93080353e+02 8.13777161e+02 6.64976597e-01]	[4.49514893e+02 7.90752502e+02 7.60805011e-01]	[4.36577179e+02 7.88072632e+02 7.61271656e-01]	[4.62233063e+02 7.49701904e+02 7.19807088e-01]
[439.22976685 221.1108551 0.87171292]	[436.55422974 272.44863892 0.86032277]	[362.24612427 272.43136597 0.80899078]	[315.93408203 369.97158813 0.83465952]	[303.21878052 477.69247437 0.85780776]	[500.81027222 272.43621826 0.8452422 ]	[544.44122314 364.77575684 0.87961459]	[546.93963623 464.91589355 0.86646926]	[444.43444824 475.08505249 0.71431494]	[405.82861328 477.62185669 0.69911563]	[434.0536499 623.95721436 0.82277048]	[457.13299561 747.01751709 0.84485877]	[485.47763062 472.57180786 0.70443076]	[490.56689453 626.61676025 0.81733638]	[5.03267181e+02 8.00922607e+02 7.91224599e-01]	[421.39172363 210.87535095 0.84147602]	[449.49154663 210.85798645 0.8523224 ]	[400.64169312 190.38954163 0.90189695]	[464.97680664 190.3374939 0.71260142]	[5.21266663e+02 8.49578674e+02 7.68597424e-01]	[5.29072205e+02 8.36840820e+02 7.07066119e-01]	[4.93063995e+02 8.08720154e+02 6.64451718e-01]	[4.49503693e+02 7.90664429e+02 7.83430994e-01]	[4.36597534e+02 7.87995911e+02 7.62225807e-01]	[4.62260559e+02 7.49677917e+02 7.09685624e-01]
[439.19650269 215.9535675 0.91264993]	[434.11621094 269.81573486 0.83090997]	[362.25317383 267.28112793 0.79452318]	[315.96969604 364.82504272 0.84679705]	[305.77868652 475.08010864 0.82166219]	[500.77737427 267.36251831 0.82116944]	[544.42254639 359.73608398 0.91676861]	[544.53686523 462.39956665 0.89310563]	[444.34405518 467.47201538 0.72669017]	[403.25778198 470.03741455 0.70377415]	[434.04818726 623.84777832 0.81349945]	[457.1244812 747.02526855 0.84250164]	[485.4284668 467.40179443 0.71498841]	[490.4934082 626.39709473 0.82934076]	[5.03288757e+02 7.95874451e+02 7.94740260e-01]	[423.79043579 200.65216064 0.83411235]	[449.51089478 200.66722107 0.82141554]	[400.63131714 185.26049805 0.8728478 ]	[467.4102478 187.81008911 0.76352787]	[5.21385498e+02 8.47069641e+02 7.49566555e-01]	[5.31617615e+02 8.34266663e+02 7.05730379e-01]	[4.93092102e+02 8.08653198e+02 6.88640833e-01]	[452.04013062 790.65942383 0.79187697]	[4.36645844e+02 7.88004761e+02 7.69490302e-01]	[4.62229309e+02 7.49706177e+02 6.97562277e-01]
[439.23858643 213.55664062 0.91008037]	[434.06054688 262.15646362 0.83951175]	[362.21307373 259.70974731 0.81746876]	[316.01239014 362.22653198 0.88497788]	[305.84265137 467.48052979 0.8131156 ]	[500.77557373 259.69525146 0.84381771]	[544.37219238 357.17190552 0.91934431]	[544.52197266 462.24472046 0.91164875]	[444.37908936 464.89099121 0.7322607 ]	[403.29772949 467.4602356 0.7018674 ]	[434.03060913 621.36791992 0.80670118]	[457.14724731 747.00488281 0.84971535]	[485.44924927 462.35891724 0.72132838]	[495.6109314 623.86859131 0.83245832]	[503.3364563 790.800354 0.81578559]	[423.82357788 198.12059021 0.84644872]	[452.05596924 198.14378357 0.83503813]	[400.63687134 180.09570312 0.8900584 ]	[467.44030762 182.6890564 0.71169806]	[5.21404236e+02 8.39407654e+02 7.50093460e-01]	[5.31610962e+02 8.29285767e+02 7.26368427e-01]	[4.95661499e+02 8.06038208e+02 6.91652715e-01]	[452.07342529 790.6340332 0.82169837]	[436.68624878 787.9987793 0.78973794]	[4.62234467e+02 7.49671570e+02 7.18260407e-01]
[439.31747437 213.43548584 0.92218649]	[434.05947876 257.16934204 0.86980134]	[359.79541016 257.15975952 0.84150517]	[316.02340698 359.68551636 0.89605069]	[308.38397217 462.41452026 0.84760606]	[500.78692627 257.10986328 0.87815416]	[544.35913086 357.05743408 0.90920496]	[544.50689697 459.71578979 0.91897261]	[444.36849976 464.87506104 0.73152924]	[403.2850647 467.43789673 0.69863224]	[431.50756836 621.28131104 0.79979634]	[457.11972046 747.07287598 0.84574491]	[485.4475708 462.32507324 0.7212525 ]	[495.60501099 621.3649292 0.82561564]	[503.38223267 790.61486816 0.83016306]	[423.90054321 195.59950256 0.8712486 ]	[454.62353516 195.59254456 0.87247407]	[400.61477661 175.0927124 0.9297477 ]	[467.48739624 177.54891968 0.60433102]	[5.21393921e+02 8.34343933e+02 7.61539817e-01]	[5.34147461e+02 8.29119934e+02 7.23698974e-01]	[4.95691528e+02 7.98381775e+02 6.88110471e-01]	[452.06692505 790.59472656 0.83395123]	[436.68374634 787.98547363 0.79741585]	[4.59843719e+02 7.52187622e+02 7.08929300e-01]
[441.66812134 210.90698242 0.89935946]	[431.55349731 256.96133423 0.87613702]	[359.74264526 256.98297119 0.84957182]	[315.99093628 357.11627197 0.89856046]	[310.92019653 462.29772949 0.87031436]	[500.74176025 254.57476807 0.88493001]	[544.29467773 354.53182983 0.89060819]	[544.47839355 457.21496582 0.90983897]	[444.33782959 462.37304688 0.73525417]	[400.86141968 464.91372681 0.70789987]	[428.99359131 618.78930664 0.78830862]	[457.17770386 747.07318115 0.85668892]	[485.43399048 462.24511719 0.72502536]	[493.12121582 618.81292725 0.8035264 ]	[503.42242432 785.60235596 0.82353437]	[423.89657593 195.49891663 0.88270652]	[454.58013916 195.42199707 0.87258291]	[398.25909424 174.88168335 0.93360925]	[464.92617798 174.88763428 0.49830008]	[5.21339172e+02 8.31762756e+02 7.78763890e-01]	[5.34148499e+02 8.26581848e+02 7.25696504e-01]	[4.98177094e+02 7.93266785e+02 7.45677114e-01]	[452.03091431 790.61212158 0.8300404 ]	[436.65267944 785.60467529 0.78627533]	[4.62249939e+02 7.52208008e+02 7.35919416e-01]
[441.84338379 205.71075439 0.86085308]	[434.01089478 254.45185852 0.86623192]	[359.75579834 254.46549988 0.83959842]	[316.00064087 354.55941772 0.87668383]	[313.48196411 459.79510498 0.88914907]	[500.71670532 254.42405701 0.86363649]	[541.93737793 351.93701172 0.87136841]	[544.4901123 451.99798584 0.85884404]	[444.34768677 462.29177856 0.74475735]	[403.27191162 464.8553772 0.72070587]	[428.99072266 616.24212646 0.78401911]	[457.18783569 747.0925293 0.85709924]	[485.44927979 459.73483276 0.72551167]	[495.68844604 616.19067383 0.80761003]	[503.46221924 782.9755249 0.80878663]	[426.40753174 192.95202637 0.86330283]	[457.15304565 190.40498352 0.87348604]	[398.25317383 172.40333557 0.92478967]	[4.64943787e+02 1.72327271e+02 3.82999271e-01]	[5.21269043e+02 8.29257202e+02 8.08627248e-01]	[5.31613342e+02 8.23999329e+02 7.12389767e-01]	[4.98226135e+02 7.90689270e+02 7.60095239e-01]	[452.05548096 790.59887695 0.83633447]	[4.36670776e+02 7.85597229e+02 7.82532275e-01]	[4.62284851e+02 7.52243164e+02 7.47673988e-01]
[439.25732422 200.58921814 0.87445176]	[431.53515625 249.40086365 0.82673591]	[359.72897339 249.35508728 0.81705576]	[315.99801636 349.42559814 0.85072231]	[315.90899658 459.60308838 0.87549484]	[500.71166992 249.37869263 0.82856655]	[541.92590332 344.24450684 0.88979185]	[544.46911621 441.91622925 0.90116918]	[446.85971069 459.7779541 0.73038614]	[403.35754395 462.34161377 0.72455531]	[428.9546814 611.06481934 0.79068619]	[457.13049316 747.12768555 0.84755939]	[487.98138428 459.63687134 0.70417506]	[500.63519287 608.5894165 0.84336317]	[505.88726807 772.73443604 0.80784935]	[421.38449097 190.37957764 0.85428786]	[449.4342041 190.3216095 0.85695648]	[398.22644043 169.76029968 0.89645243]	[464.81930542 169.85946655 0.76717323]	[5.21302856e+02 8.26563599e+02 7.73698986e-01]	[5.34115845e+02 8.13818237e+02 7.02894807e-01]	[5.00696655e+02 7.88028992e+02 7.54610837e-01]	[449.4815979 788.23486328 0.83322394]	[4.36598236e+02 7.85588257e+02 7.70354271e-01]	[4.62230316e+02 7.54777100e+02 7.51449764e-01]
[439.25704956 200.58947754 0.87443805]	[431.53585815 249.40014648 0.82680374]	[359.73034668 249.35324097 0.81685436]	[315.99822998 349.42294312 0.85083264]	[313.55151367 457.22021484 0.87415218]	[500.71069336 249.37857056 0.82837433]	[541.92364502 344.24459839 0.88993132]	[544.46789551 441.90048218 0.9043774 ]	[446.86071777 459.77807617 0.73044652]	[403.35842896 462.34094238 0.72454846]	[428.95562744 611.07159424 0.79077286]	[457.131073 747.1282959 0.84723413]	[487.98025513 459.63781738 0.70433939]	[498.27456665 608.59539795 0.84226757]	[505.88986206 772.72113037 0.80805266]	[421.38415527 190.38027954 0.85468447]	[449.43319702 190.32118225 0.85683382]	[398.22683716 169.76020813 0.89599252]	[464.81918335 169.85903931 0.76678109]	[5.21309509e+02 8.26570007e+02 7.75166094e-01]	[5.34128540e+02 8.13818176e+02 7.01463819e-01]	[5.00696655e+02 7.88018311e+02 7.51428962e-01]	[449.4859314 788.23461914 0.83333623]	[4.36600433e+02 7.85588867e+02 7.70348907e-01]	[4.62233917e+02 7.54776917e+02 7.49734998e-01]
[439.22244263 195.53990173 0.90915149]	[428.97094727 246.75558472 0.81630802]	[359.7093811 246.76373291 0.80770075]	[316.03704834 346.85150146 0.85519511]	[315.98257446 457.1423645 0.87278324]	[500.65881348 244.24505615 0.81165838]	[541.88970947 339.22265625 0.91839862]	[544.47631836 441.80865479 0.91643018]	[446.86260986 459.67105103 0.72375041]	[403.3694458 462.22671509 0.72212923]	[428.96289062 606.11242676 0.80997747]	[457.1506958 747.13580322 0.85349029]	[487.97238159 457.10482788 0.6959151 ]	[500.7121582 606.10961914 0.87317538]	[505.97799683 770.23553467 0.81925601]	[421.37030029 185.24914551 0.82812977]	[446.97421265 185.18380737 0.81740141]	[398.18954468 167.2368927 0.88234752]	[462.421875 169.82818604 0.76049441]	[5.21362549e+02 8.21473999e+02 7.82356083e-01]	[5.36675049e+02 8.11238342e+02 7.42317379e-01]	[5.00729156e+02 7.85499878e+02 7.52801716e-01]	[452.03347778 788.22149658 0.84698212]	[4.36662109e+02 7.85585449e+02 7.81270146e-01]	[462.25076294 754.78210449 0.75621438]
[439.15612793 195.43583679 0.90557915]	[428.91845703 241.67672729 0.83378941]	[359.6859436 241.70425415 0.82358831]	[316.04577637 344.31259155 0.86633718]	[316.02279663 454.5385437 0.86155981]	[498.23538208 239.19685364 0.82280868]	[541.89984131 339.12167358 0.92629701]	[544.48852539 439.32629395 0.92764926]	[444.42340088 454.60125732 0.72128934]	[403.37249756 459.66885376 0.72012997]	[428.98312378 606.10980225 0.80599284]	[457.14385986 749.54626465 0.8463217 ]	[487.94885254 449.44512939 0.69781429]	[500.71057129 603.47088623 0.89191234]	[508.4692688 770.21832275 0.80632257]	[421.33758545 180.15667725 0.83764988]	[446.94537354 180.14045715 0.82632786]	[398.18164062 164.70455933 0.88448286]	[462.43170166 167.26586914 0.71667272]	[5.23833923e+02 8.18937561e+02 7.78623462e-01]	[5.39241638e+02 8.11174072e+02 7.52604961e-01]	[5.00759460e+02 7.85496826e+02 7.62150168e-01]	[452.03036499 788.2144165 0.85669148]	[436.67025757 785.58300781 0.78733933]	[4.62259094e+02 7.57306641e+02 7.42952108e-01]
[439.20169067 195.41918945 0.91385257]	[426.43395996 241.62339783 0.83911306]	[359.66098022 241.654953 0.83560306]	[316.04986572 344.27062988 0.86927539]	[316.07977295 454.55102539 0.8681801 ]	[498.22125244 239.16493225 0.82633108]	[541.89532471 336.69699097 0.92551589]	[544.52709961 439.21710205 0.92495811]	[444.44720459 452.03927612 0.71234548]	[403.38717651 457.15829468 0.70675647]	[431.48269653 606.03900146 0.81963134]	[457.16204834 749.56591797 0.85015255]	[487.97982788 446.89266968 0.69865841]	[500.734375 603.40698242 0.88789284]	[508.51391602 770.15979004 0.80063927]	[421.35369873 180.14909363 0.84367269]	[449.43942261 180.07670593 0.83250386]	[398.14404297 162.17636108 0.87867033]	[462.43850708 167.20129395 0.61100882]	[5.23860718e+02 8.18884399e+02 7.65822589e-01]	[5.39279968e+02 8.11142883e+02 7.47649670e-01]	[5.00791412e+02 7.82977173e+02 7.71872342e-01]	[452.00622559 788.22125244 0.8483144 ]	[4.36649994e+02 7.85584473e+02 7.80730724e-01]	[4.62293091e+02 7.57350525e+02 7.46636868e-01]
[439.1697998 195.39445496 0.90593868]	[426.4402771 239.1530304 0.85234314]	[359.65893555 239.18920898 0.840855 ]	[316.06756592 341.80957031 0.87711406]	[316.12219238 454.5736084 0.8754279 ]	[498.21304321 239.07949829 0.83875495]	[541.89086914 336.62716675 0.9239068 ]	[544.54125977 439.12442017 0.91765124]	[446.91732788 452.04275513 0.70402998]	[405.83001709 457.18392944 0.70144993]	[434.01766968 606.01733398 0.8235817 ]	[457.18643188 747.1776123 0.8572588 ]	[490.53771973 444.41589355 0.69380862]	[500.81225586 603.35302734 0.89746153]	[511.02478027 767.62805176 0.80208617]	[421.3482666 180.11846924 0.84440607]	[446.92007446 180.06121826 0.83340943]	[398.13528442 162.1265564 0.87627006]	[462.38574219 162.17556763 0.60616672]	[5.23809326e+02 8.13889648e+02 7.83416927e-01]	[5.39282349e+02 8.08707703e+02 7.57972240e-01]	[500.84487915 775.34753418 0.79922229]	[449.52664185 788.21380615 0.85065341]	[4.36662170e+02 7.85566406e+02 7.84753740e-01]	[462.31390381 754.84625244 0.7583909 ]
[439.17175293 195.41177368 0.92050242]	[426.40811157 239.08532715 0.869434 ]	[359.63839722 239.13900757 0.85160387]	[316.08435059 341.77532959 0.882599 ]	[316.13949585 452.06506348 0.87321919]	[498.2059021 236.62051392 0.84972316]	[541.88671875 336.56652832 0.91697907]	[544.55285645 439.08642578 0.90805686]	[446.94525146 449.44497681 0.70116234]	[405.90713501 457.11898804 0.69093966]	[434.04684448 605.97320557 0.83161777]	[457.18560791 747.1776123 0.85626847]	[490.54315186 441.86224365 0.70191699]	[500.8470459 603.30859375 0.89362609]	[511.09533691 765.01940918 0.79241055]	[421.32006836 180.10766602 0.85646719]	[446.95275879 180.04669189 0.84407055]	[398.10491943 162.1101532 0.8676399 ]	[462.4019165 162.15278625 0.50233591]	[5.23799500e+02 8.13794128e+02 8.01771343e-01]	[5.39267456e+02 8.08643188e+02 7.61830032e-01]	[503.25256348 772.74285889 0.82348061]	[449.45809937 788.21624756 0.84667081]	[4.36610016e+02 7.85552612e+02 7.73087323e-01]	[462.32925415 754.84790039 0.77063954]
[439.12789917 193.01792908 0.91045165]	[426.40740967 236.68209839 0.87459803]	[359.65090942 239.11572266 0.85438925]	[316.12887573 341.74026489 0.89020914]	[316.18417358 452.08200073 0.87563586]	[498.17752075 236.56031799 0.85529977]	[541.88543701 336.49890137 0.90703368]	[546.91558838 439.10128784 0.90601206]	[449.44143677 446.89920044 0.70124072]	[408.42514038 454.62731934 0.68173277]	[434.10098267 605.90490723 0.84597439]	[457.19732666 749.55322266 0.85885924]	[490.56610107 441.77862549 0.70626599]	[500.87350464 603.28765869 0.89462131]	[513.62866211 764.98779297 0.79861784]	[421.27484131 177.62837219 0.86730981]	[446.87374878 177.55451965 0.8570385 ]	[398.04852295 159.60652161 0.86527508]	[462.36044312 159.53721619 0.53490418]	[521.38244629 811.34191895 0.81247079]	[5.39254822e+02 8.08616150e+02 7.52552092e-01]	[503.32504272 772.72003174 0.82707191]	[449.45062256 788.21032715 0.8370775 ]	[4.36610962e+02 7.85548157e+02 7.66978860e-01]	[462.33499146 757.35321045 0.76845682]
[436.68154907 192.98791504 0.89069819]	[426.39343262 236.65722656 0.88049793]	[359.62728882 239.13296509 0.8515926 ]	[316.14294434 341.76092529 0.88857305]	[318.53930664 454.62167358 0.88500404]	[498.15222168 236.50695801 0.86180449]	[541.88012695 334.06668091 0.89869481]	[546.93408203 436.62298584 0.89231634]	[449.49099731 444.4105835 0.69390529]	[408.45526123 454.61135864 0.67502713]	[434.1194458 605.92944336 0.84445781]	[457.17434692 749.57092285 0.85152131]	[493.10873413 441.73413086 0.70740324]	[500.88076782 600.8381958 0.88694656]	[516.1776123 765.02966309 0.80750585]	[421.22628784 177.61857605 0.86348724]	[444.33450317 177.53596497 0.87450409]	[398.01867676 159.60214233 0.86270708]	[462.2565918 157.08963013 0.62882185]	[521.35662842 811.29956055 0.81717223]	[5.39250793e+02 8.08609375e+02 7.44923472e-01]	[503.40899658 772.777771 0.79607666]	[449.4513855 788.17419434 0.82469177]	[4.36594391e+02 7.85512329e+02 7.58038878e-01]	[462.32824707 757.38250732 0.76233715]
[439.0947876 192.98660278 0.89506739]	[426.3921814 236.62423706 0.88619411]	[359.61724854 239.12359619 0.85270196]	[318.52258301 341.77755737 0.89083004]	[318.59033203 454.64886475 0.88803023]	[498.15975952 236.45326233 0.86556113]	[541.88049316 334.05004883 0.89729357]	[546.94500732 436.5864563 0.88766485]	[452.00360107 444.35610962 0.69964546]	[410.98516846 454.55950928 0.67155278]	[436.59423828 605.8963623 0.85052663]	[457.16989136 749.63201904 0.8426469 ]	[493.13491821 439.25866699 0.70645261]	[503.2661438 600.80773926 0.88143432]	[518.66937256 765.06140137 0.81846845]	[421.24475098 177.62020874 0.86125988]	[444.38491821 177.51553345 0.86987841]	[395.6413269 159.60429382 0.85382473]	[462.23126221 157.06211853 0.5353654 ]	[523.82171631 811.21691895 0.81798768]	[5.41735291e+02 8.06135864e+02 7.34789491e-01]	[503.43179321 772.80767822 0.79578692]	[449.45840454 788.16473389 0.81667912]	[4.36601959e+02 7.85505188e+02 7.53247380e-01]	[462.34118652 762.43096924 0.77288622]
[436.64334106 192.97415161 0.86432153]	[426.40432739 236.62188721 0.88444102]	[359.61901855 239.13471985 0.85051709]	[318.53692627 341.79138184 0.8873682 ]	[318.63607788 457.11029053 0.90032327]	[498.16445923 236.44667053 0.86384475]	[541.89862061 334.0173645 0.90021312]	[546.96600342 434.07788086 0.86802638]	[452.03723145 444.31277466 0.70293427]	[411.01425171 452.03302002 0.6751613 ]	[436.62576294 603.4956665 0.86287308]	[457.16836548 749.64447021 0.8390497 ]	[495.60473633 439.22195435 0.7069214 ]	[503.27832031 600.78057861 0.87346733]	[518.76824951 765.07116699 0.82644016]	[421.17056274 177.61633301 0.84481543]	[441.92773438 177.49884033 0.87510532]	[395.58331299 159.61772156 0.84060431]	[462.18862915 156.97302246 0.61962605]	[5.23847717e+02 8.08764160e+02 7.98626065e-01]	[5.41746887e+02 8.06007690e+02 7.16239750e-01]	[5.05920074e+02 7.72817017e+02 7.53068447e-01]	[446.91934204 788.17474365 0.81043375]	[4.36556030e+02 7.85498352e+02 7.35532403e-01]	[462.35861206 762.47161865 0.76870739]
[434.05950928 192.90007019 0.84683937]	[426.42660522 236.58610535 0.88785166]	[359.60955811 239.12464905 0.85093111]	[318.52087402 341.81079102 0.88228446]	[318.71356201 454.63967896 0.88259113]	[498.15609741 234.05329895 0.86161655]	[541.91644287 333.98092651 0.89680135]	[546.98944092 434.05325317 0.86055595]	[452.07333374 441.84835815 0.70808679]	[413.51953125 451.99386597 0.67723674]	[436.64605713 603.47387695 0.86542404]	[457.18280029 749.60473633 0.84656781]	[495.63015747 439.16644287 0.70463026]	[503.31430054 598.32128906 0.87614059]	[521.20324707 767.55657959 0.847628 ]	[418.69058228 177.5504303 0.85559922]	[441.78204346 175.0846405 0.91033947]	[395.57949829 162.1307373 0.83409488]	[459.80047607 157.00085449 0.744407 ]	[5.23891602e+02 8.08562988e+02 7.85147071e-01]	[5.41832642e+02 7.98421570e+02 7.09791362e-01]	[5.08471436e+02 7.75349670e+02 7.18909204e-01]	[446.92288208 788.15264893 0.81264985]	[4.36562775e+02 7.85465271e+02 7.34665155e-01]	[462.34460449 759.94665527 0.76314998]
[431.55700684 192.87298584 0.84942794]	[428.93988037 236.57078552 0.88256657]	[359.65930176 239.12680054 0.84788615]	[318.67855835 344.29040527 0.8662774 ]	[321.2124939 457.11108398 0.87920731]	[498.19299316 234.02786255 0.86483014]	[541.94317627 331.43707275 0.88118029]	[547.04327393 431.53765869 0.84448302]	[457.1267395 444.300354 0.72669041]	[416.09439087 449.49234009 0.69331241]	[439.0914917 603.47851562 0.88105333]	[457.21469116 747.17504883 0.85079324]	[498.228302 439.20599365 0.72192764]	[503.33932495 600.73706055 0.86543405]	[521.31335449 757.34545898 0.82559174]	[418.63427734 177.53662109 0.86033165]	[441.73861694 175.04307556 0.92275083]	[395.58847046 162.10931396 0.82875866]	[459.81140137 154.45808411 0.75771141]	[5.23996948e+02 8.00981079e+02 7.67954111e-01]	[5.44306885e+02 7.90760681e+02 7.43972182e-01]	[5.11070190e+02 7.67701904e+02 7.32948065e-01]	[446.93875122 788.20361328 0.82731575]	[4.36546295e+02 7.85503479e+02 7.45450497e-01]	[4.62377533e+02 7.57371765e+02 7.55005956e-01]
[431.55130005 192.89506531 0.85329998]	[428.97897339 236.55955505 0.88278949]	[359.67736816 239.12165833 0.84874123]	[318.74768066 344.34448242 0.85309482]	[321.27612305 457.08789062 0.86182171]	[498.22015381 234.01620483 0.86833084]	[541.95007324 331.40115356 0.88057584]	[549.55615234 428.96325684 0.82982993]	[457.17156982 441.82766724 0.7377615 ]	[416.14743042 446.9385376 0.70043743]	[439.17379761 603.47155762 0.89428616]	[457.22125244 749.58666992 0.84047079]	[498.25097656 439.18185425 0.72409117]	[503.41085815 600.77770996 0.86406118]	[521.39672852 757.37536621 0.83173275]	[418.62557983 177.55845642 0.86079168]	[441.73358154 175.06439209 0.92558509]	[395.5866394 162.10792542 0.82335782]	[459.79904175 154.49456787 0.76840001]	[5.26400024e+02 8.00997803e+02 7.81241953e-01]	[5.44363464e+02 7.90791870e+02 7.46522367e-01]	[5.16214294e+02 7.70088806e+02 7.50357270e-01]	[446.91394043 788.17211914 0.81776488]	[4.34103119e+02 7.85478577e+02 7.47973323e-01]	[4.62382935e+02 7.59920715e+02 7.52927661e-01]
[434.01852417 192.90911865 0.85636389]	[428.97991943 236.56474304 0.88272321]	[359.68096924 239.12956238 0.84797126]	[318.74987793 344.32156372 0.85509104]	[321.27243042 457.07785034 0.86030257]	[498.22122192 234.01751709 0.86883831]	[541.94763184 331.40133667 0.88000482]	[549.55291748 428.94918823 0.8300128 ]	[457.17614746 441.82479858 0.73760629]	[416.15216064 446.93457031 0.70077068]	[439.18017578 603.47900391 0.89425194]	[457.21951294 749.58361816 0.84106678]	[498.2543335 439.18154907 0.72417486]	[503.41314697 600.78405762 0.86455697]	[521.3984375 757.37908936 0.83230126]	[418.63095093 177.57575989 0.86043322]	[441.73892212 175.07255554 0.92584747]	[395.58572388 162.12365723 0.82323754]	[459.79663086 154.49705505 0.76715767]	[5.26395447e+02 8.00986023e+02 7.81589270e-01]	[5.44357971e+02 7.90784302e+02 7.48732924e-01]	[5.18655090e+02 7.70083252e+02 7.52124012e-01]	[446.91708374 788.17266846 0.81726921]	[4.34104492e+02 7.85474792e+02 7.47010589e-01]	[4.62378387e+02 7.59913574e+02 7.53180742e-01]
[434.0475769 192.90060425 0.85629594]	[431.48110962 236.54151917 0.88418233]	[359.722229 239.12683105 0.8446539 ]	[321.16265869 344.33969116 0.84213549]	[323.7517395 457.0916748 0.85368812]	[498.23013306 233.9810791 0.86769712]	[541.94012451 328.89736938 0.88206786]	[552.12261963 428.91769409 0.82081878]	[459.58786011 441.82641602 0.74892974]	[418.56118774 446.92379761 0.70565706]	[439.19772339 603.48553467 0.89455664]	[459.59356689 747.12823486 0.85135043]	[500.67416382 439.18203735 0.73296762]	[503.43585205 600.7612915 0.85852766]	[521.42687988 752.17730713 0.85004652]	[418.64486694 177.57821655 0.85871232]	[441.75442505 175.0640564 0.92248529]	[395.5977478 162.164505 0.81737375]	[459.79769897 154.48921204 0.75965762]	[5.29027710e+02 7.98379395e+02 7.19042957e-01]	[5.44514465e+02 7.90665039e+02 7.23163366e-01]	[5.16212585e+02 7.65074280e+02 7.43582845e-01]	[452.04821777 788.17010498 0.82234621]	[4.39093903e+02 7.85484741e+02 7.70817220e-01]	[462.39074707 754.7880249 0.76177365]
[434.03863525 192.86863708 0.84979504]	[431.52059937 236.52676392 0.8872267 ]	[359.73883057 239.14096069 0.84173578]	[321.21905518 344.31915283 0.8318758 ]	[326.34579468 454.61080933 0.82980978]	[498.25088501 233.9541626 0.86790484]	[541.95153809 326.38018799 0.8820076 ]	[554.64575195 426.41262817 0.82316023]	[459.66357422 441.81811523 0.75804597]	[418.63754272 446.89627075 0.71196461]	[439.21963501 603.50531006 0.89329243]	[459.61181641 747.13439941 0.85363847]	[500.72753906 439.18835449 0.73860735]	[503.4727478 598.30847168 0.84118968]	[523.76800537 749.55969238 0.8683551 ]	[418.64904785 177.54090881 0.86095548]	[441.76425171 175.05195618 0.91553015]	[395.60757446 162.16485596 0.81554353]	[459.82315063 154.52609253 0.76096445]	[5.31550903e+02 7.95846680e+02 7.39535868e-01]	[5.46949829e+02 7.88222717e+02 7.34141827e-01]	[5.16209412e+02 7.59888977e+02 7.28332281e-01]	[452.02218628 788.18701172 0.81774718]	[4.39086792e+02 7.85499512e+02 7.69238591e-01]	[462.43087769 754.8001709 0.77293664]
[434.03164673 192.86912537 0.8494876 ]	[431.53134155 236.52349854 0.88768619]	[359.75698853 239.13223267 0.8407129 ]	[321.21856689 344.31555176 0.83236718]	[326.34832764 454.60955811 0.83013749]	[498.2461853 233.95755005 0.86689228]	[541.95129395 328.84399414 0.88313448]	[554.64251709 426.41925049 0.82254565]	[459.66540527 441.81506348 0.75818652]	[418.64007568 446.89022827 0.71264416]	[439.21951294 603.5045166 0.89305627]	[459.61135864 747.13616943 0.85364574]	[500.72946167 439.18869019 0.73891759]	[503.47393799 598.30419922 0.84016466]	[523.76696777 749.55651855 0.86895013]	[418.64419556 177.5403595 0.86051202]	[441.75982666 175.05288696 0.91594094]	[395.6043396 162.1630249 0.81508583]	[459.82556152 154.52740479 0.76272082]	[5.31556824e+02 7.95848267e+02 7.39815712e-01]	[5.46951660e+02 7.88223083e+02 7.33306468e-01]	[5.16208069e+02 7.59883911e+02 7.28349328e-01]	[452.02322388 788.18804932 0.81823343]	[4.39087006e+02 7.85501160e+02 7.69849896e-01]	[462.42959595 754.80072021 0.77252138]
[436.62487793 192.88523865 0.85485709]	[434.02151489 236.50849915 0.88818443]	[359.76861572 239.13026428 0.83771175]	[321.26831055 344.26800537 0.82158804]	[328.91378784 454.64498901 0.82858819]	[500.6524353 233.92710876 0.86560643]	[544.2880249 326.35873413 0.88140929]	[554.68597412 426.35314941 0.82807517]	[459.68280029 441.81448364 0.76331437]	[418.6468811 446.88397217 0.71619463]	[439.25802612 605.89294434 0.89186448]	[459.60235596 747.12115479 0.85017896]	[500.74465942 439.19290161 0.74360394]	[505.88442993 598.32037354 0.83568895]	[523.76165771 747.12811279 0.86337411]	[418.78323364 177.57112122 0.8546949 ]	[441.89627075 175.05891418 0.88312155]	[398.02563477 162.10543823 0.82703137]	[462.21029663 154.48025513 0.66384417]	[5.34140869e+02 7.95880676e+02 7.24129915e-01]	[5.47023865e+02 7.88222412e+02 7.20242023e-01]	[5.16166260e+02 7.57378662e+02 7.10044265e-01]	[454.55325317 788.18414307 0.82982922]	[4.39131500e+02 7.85504211e+02 7.79767632e-01]	[462.41268921 754.76904297 0.77462393]
[436.62188721 192.88627625 0.85475367]	[434.0201416 236.50671387 0.88799399]	[359.77166748 239.1254425 0.83788538]	[321.26907349 344.26544189 0.82126713]	[328.91271973 454.64718628 0.82858962]	[500.64981079 233.92832947 0.86569917]	[544.28704834 326.35604858 0.88166142]	[554.68133545 426.35665894 0.82817161]	[459.68084717 441.81539917 0.76267904]	[418.64569092 446.88571167 0.71581763]	[439.25933838 605.89257812 0.89199579]	[459.60583496 747.11529541 0.85085696]	[500.74230957 439.19406128 0.74272311]	[505.88372803 598.31872559 0.83543044]	[523.7635498 747.12835693 0.86310244]	[418.7802124 177.5697937 0.85517651]	[441.89562988 175.06053162 0.88300741]	[398.02212524 162.09960938 0.82598805]	[462.21585083 154.47390747 0.66439706]	[5.34141846e+02 7.95889954e+02 7.22097158e-01]	[5.47021973e+02 7.90602966e+02 7.17894375e-01]	[5.16162231e+02 7.57379517e+02 7.10961938e-01]	[452.08093262 788.18310547 0.82690442]	[4.39128235e+02 7.85498291e+02 7.76698530e-01]	[462.41952515 754.76190186 0.77637863]
[439.16030884 192.92503357 0.87728024]	[434.07336426 236.50773621 0.89021021]	[359.79782104 239.12774658 0.83329195]	[323.81771851 344.2638855 0.80723715]	[331.47341919 457.09133911 0.8355602 ]	[500.70349121 233.94677734 0.87283742]	[544.32141113 326.3526001 0.88061327]	[557.16827393 426.35287476 0.83210003]	[459.73165894 441.86904907 0.76081049]	[418.68963623 449.44247437 0.71379477]	[439.30203247 605.90631104 0.89095718]	[459.60754395 747.13421631 0.85189235]	[500.79971313 439.24432373 0.751984 ]	[505.93563843 600.80749512 0.83686924]	[523.77252197 747.10913086 0.86512321]	[421.28039551 177.58454895 0.85405999]	[446.88021851 175.0668335 0.85210949]	[398.05770874 159.57476807 0.84611893]	[462.33734131 154.53785706 0.54247081]	[5.34142944e+02 7.93318420e+02 7.39538491e-01]	[5.47020142e+02 7.88141602e+02 7.37954974e-01]	[5.16181152e+02 7.57375549e+02 7.27065682e-01]	[452.04855347 788.21282959 0.83349204]	[439.1222229 785.52838135 0.78562033]	[462.42044067 754.80169678 0.78344256]
[439.2432251 192.89604187 0.91244471]	[436.59921265 236.54017639 0.90190512]	[362.30780029 239.15072632 0.81106275]	[326.37121582 341.72369385 0.82303274]	[334.00741577 457.14282227 0.85271114]	[500.77270508 233.98820496 0.88479161]	[544.38372803 328.90649414 0.87297738]	[557.20861816 426.396698 0.83204496]	[459.81112671 441.83334351 0.77243727]	[418.74359131 446.89431763 0.72215343]	[441.67532349 605.89465332 0.88281727]	[459.60247803 747.08929443 0.85220432]	[500.88983154 439.2411499 0.75747359]	[505.97793579 600.85943604 0.82355374]	[523.7878418 747.09222412 0.86082172]	[421.38311768 177.52667236 0.8654483 ]	[451.99343872 175.06300354 0.85897464]	[398.14575195 159.55509949 0.86608416]	[464.90060425 154.53114319 0.57322264]	[5.34147705e+02 7.93224548e+02 7.53477991e-01]	[5.47011719e+02 7.88067749e+02 7.43932128e-01]	[5.16215637e+02 7.57349426e+02 7.34642327e-01]	[452.03414917 788.22125244 0.8293153 ]	[4.39105591e+02 7.85525208e+02 7.81972587e-01]	[462.41467285 752.30541992 0.79376745]
[439.24389648 192.9710083 0.9221096 ]	[439.0897522 236.52156067 0.91939783]	[364.83706665 239.11369324 0.80454516]	[334.01489258 344.34481812 0.81561178]	[336.60180664 459.61993408 0.89222038]	[500.87487793 233.99467468 0.88237631]	[544.43017578 331.44384766 0.867594 ]	[557.21630859 431.48291016 0.82036501]	[459.81634521 441.8024292 0.76902348]	[418.74829102 444.38580322 0.72503752]	[441.68521118 603.46282959 0.88377917]	[459.58773804 747.14825439 0.8462562 ]	[503.24386597 439.23187256 0.75213414]	[505.99227905 600.75708008 0.80957258]	[523.75823975 749.5559082 0.86516744]	[423.79602051 177.54730225 0.86522388]	[452.04812622 177.51817322 0.85794324]	[398.28381348 157.05430603 0.88184577]	[464.97091675 157.06065369 0.57693714]	[5.36696106e+02 7.90833923e+02 7.45005608e-01]	[5.47042358e+02 7.88041321e+02 7.13556826e-01]	[5.16137024e+02 7.59949158e+02 7.29961216e-01]	[452.00869751 788.21282959 0.8449707 ]	[439.09503174 785.5335083 0.79098451]	[462.40274048 754.82568359 0.78102219]
[439.24475098 192.97662354 0.92160892]	[439.08789062 236.52420044 0.91891903]	[364.83432007 239.12167358 0.80401146]	[334.01739502 344.34539795 0.81566793]	[336.6081543 459.62481689 0.89339066]	[500.87219238 233.99395752 0.88253582]	[544.43060303 331.44509888 0.86749053]	[557.21246338 431.48538208 0.81986821]	[459.81512451 441.79327393 0.77017194]	[418.74725342 444.37719727 0.72610021]	[441.68701172 603.46508789 0.88355476]	[459.587677 747.14587402 0.84651721]	[503.24215698 439.22155762 0.75232708]	[505.98867798 600.75018311 0.80935717]	[523.75756836 749.55322266 0.86462635]	[423.79611206 177.55329895 0.86416495]	[452.04974365 177.52244568 0.85746831]	[398.28308105 157.05238342 0.88168478]	[464.97106934 157.05636597 0.57240337]	[5.36695435e+02 7.90833679e+02 7.42819369e-01]	[5.47043701e+02 7.88039917e+02 7.12278247e-01]	[5.16138977e+02 7.59944946e+02 7.29774714e-01]	[452.00631714 788.21014404 0.8431052 ]	[439.0927124 785.52856445 0.78970462]	[462.40356445 754.81774902 0.78121865]
[441.66943359 192.92480469 0.91051328]	[439.17254639 236.54283142 0.92657697]	[367.38882446 239.09141541 0.80067611]	[336.55288696 344.33477783 0.85324222]	[339.08200073 459.66946411 0.90606689]	[503.29730225 234.06837463 0.88685119]	[544.46337891 333.93942261 0.86918491]	[557.22088623 431.53024292 0.82401621]	[459.83840942 441.81668091 0.7727983 ]	[418.76727295 444.39291382 0.72734451]	[441.68338013 603.47802734 0.88445014]	[459.59173584 747.15936279 0.84637862]	[503.25820923 439.2492981 0.75946563]	[505.97006226 598.31689453 0.81547779]	[521.41027832 749.55249023 0.86377013]	[426.34674072 177.54066467 0.84185237]	[454.58935547 177.47746277 0.86472291]	[400.75262451 159.56037903 0.86598682]	[467.49847412 157.04353333 0.71253061]	[5.36684631e+02 7.93241272e+02 7.36519396e-01]	[5.47016663e+02 7.88050415e+02 7.10919976e-01]	[5.13652771e+02 7.59941040e+02 7.25021839e-01]	[452.01242065 788.19885254 0.84357744]	[439.09674072 785.51599121 0.78653872]	[462.40609741 754.83728027 0.78093755]
[441.78234863 192.94909668 0.90633351]	[439.27001953 236.55973816 0.93091768]	[369.96389771 239.05554199 0.8066203 ]	[339.04257202 346.80789185 0.86601025]	[339.29190063 459.64962769 0.8975538 ]	[503.40194702 236.45587158 0.88667732]	[544.50830078 334.0267334 0.87301219]	[557.20178223 434.07931519 0.83422029]	[462.21405029 444.30545044 0.76668119]	[418.78884888 446.9019165 0.72303575]	[441.67578125 603.48803711 0.88515335]	[459.59204102 747.1607666 0.8465628 ]	[503.31344604 441.70770264 0.76246363]	[505.95755005 600.75891113 0.81970054]	[521.37683105 749.56817627 0.86644804]	[428.94033813 177.60952759 0.82548839]	[457.14276123 177.50688171 0.87570435]	[403.29391479 159.61965942 0.8330344 ]	[472.53884888 157.09640503 0.72098064]	[5.36675476e+02 7.93247986e+02 7.36629903e-01]	[5.46987122e+02 7.88040466e+02 7.12916613e-01]	[5.13595703e+02 7.62416504e+02 7.23461092e-01]	[452.02911377 788.20422363 0.83684957]	[4.39102722e+02 7.85521240e+02 7.81252980e-01]	[462.39974976 754.83599854 0.77694249]
[449.43157959 192.95045471 0.86795044]	[441.78494263 236.57176208 0.92821056]	[375.06253052 236.66650391 0.84067321]	[341.7520752 349.36740112 0.83120704]	[349.37576294 454.64031982 0.82570106]	[505.93780518 236.48780823 0.87713236]	[546.9944458 336.59100342 0.88241446]	[554.68365479 439.07815552 0.84690148]	[462.19760132 444.33035278 0.76041758]	[418.74719238 446.92169189 0.72108841]	[439.33288574 603.42840576 0.88709331]	[459.60046387 747.15179443 0.84539258]	[503.32757568 441.74911499 0.76161551]	[505.95483398 600.87988281 0.83693105]	[521.37481689 749.59265137 0.87107885]	[436.65054321 177.58668518 0.84739894]	[459.84024048 177.51647949 0.91843796]	[408.48141479 159.55912781 0.80673248]	[480.13638306 157.03843689 0.63924855]	[5.36691406e+02 7.93312988e+02 7.64462411e-01]	[5.47025330e+02 7.88104858e+02 7.38762736e-01]	[5.13586060e+02 7.62442749e+02 7.33209312e-01]	[452.04568481 788.23352051 0.83189881]	[4.39103271e+02 7.85544312e+02 7.74893463e-01]	[462.41333008 754.81512451 0.78139192]
[446.97354126 192.95109558 0.86839801]	[441.78527832 236.56802368 0.92855418]	[375.05819702 236.66358948 0.84056425]	[341.75473022 346.90216064 0.83056355]	[349.37561035 454.63851929 0.82544822]	[505.93807983 236.48414612 0.87708277]	[546.99420166 336.59777832 0.88375401]	[554.68444824 439.08291626 0.84834731]	[462.20083618 444.33407593 0.7602793 ]	[418.74847412 446.92880249 0.72074294]	[441.65988159 603.43060303 0.88689494]	[459.60153198 747.15155029 0.84611595]	[503.32949829 441.75119019 0.76188892]	[505.9598999 600.88336182 0.83599687]	[521.37213135 749.58422852 0.8706131 ]	[436.64587402 177.58621216 0.84712571]	[459.83453369 177.5193634 0.91812158]	[408.4833374 159.55651855 0.80686557]	[480.13964844 157.04850769 0.6522702 ]	[5.36689636e+02 7.93314148e+02 7.63610303e-01]	[5.47024536e+02 7.88105286e+02 7.37824082e-01]	[5.13583618e+02 7.62433899e+02 7.31173217e-01]	[452.04373169 788.23138428 0.83102351]	[4.39104736e+02 7.85541687e+02 7.75082946e-01]	[462.41241455 754.81744385 0.78142774]
[449.48196411 192.92138672 0.86269265]	[441.82730103 236.56408691 0.92174578]	[375.10470581 236.63439941 0.84527528]	[344.26168823 346.82446289 0.80943829]	[354.48855591 457.0947876 0.85448825]	[505.99725342 236.49234009 0.8675679 ]	[547.07580566 336.66271973 0.87510526]	[554.68969727 439.1418457 0.85487682]	[462.22320557 444.36096191 0.76018542]	[418.75967407 446.95239258 0.71680707]	[439.32901001 603.44525146 0.88792133]	[459.59542847 747.15258789 0.84484464]	[503.35775757 441.78497314 0.75954598]	[505.95880127 600.88244629 0.83867407]	[521.37414551 749.59716797 0.8712244 ]	[439.09851074 177.55828857 0.85194051]	[462.20028687 177.5 0.91954762]	[413.58084106 159.6178894 0.8193987 ]	[480.2147522 157.07418823 0.68326443]	[5.36730408e+02 7.93338074e+02 7.73628891e-01]	[5.47066101e+02 7.88130310e+02 7.41843224e-01]	[5.11091522e+02 7.62465820e+02 7.36073136e-01]	[452.03930664 788.22735596 0.83325976]	[4.39099945e+02 7.85540649e+02 7.74967790e-01]	[462.41015625 754.82922363 0.77811641]
[449.5241394 192.87652588 0.84744567]	[441.87078857 236.56004333 0.91430211]	[377.54217529 236.60649109 0.85297388]	[346.83999634 344.27648926 0.80795562]	[354.57781982 457.08718872 0.857804 ]	[508.48190308 236.5128479 0.85549849]	[549.56280518 336.69354248 0.87296784]	[554.69036865 439.20666504 0.85660893]	[462.21426392 444.36941528 0.75692457]	[418.75311279 446.94573975 0.71542448]	[439.31918335 603.47857666 0.8941192 ]	[459.60168457 747.14691162 0.84832633]	[503.33798218 441.80963135 0.75512272]	[505.97680664 603.28936768 0.83225417]	[521.36462402 749.6182251 0.86971694]	[439.16381836 177.49537659 0.86229372]	[462.22271729 177.4835968 0.91245401]	[416.06051636 157.09869385 0.84900439]	[480.29589844 157.01301575 0.75363749]	[5.39206482e+02 7.93342346e+02 7.74219334e-01]	[5.49515137e+02 7.88126282e+02 7.39361286e-01]	[5.11051666e+02 7.62505859e+02 7.42383659e-01]	[452.04397583 788.22363281 0.83768964]	[4.39104523e+02 7.85541321e+02 7.79433668e-01]	[462.41577148 754.83282471 0.77758306]
[452.05462646 192.86706543 0.83847773]	[441.90597534 236.55613708 0.90777963]	[377.60351562 236.59558105 0.85872537]	[346.85455322 344.31741333 0.80504942]	[357.06741333 454.63366699 0.8610149 ]	[508.52972412 236.51963806 0.84809881]	[552.12207031 339.13339233 0.85501844]	[554.70214844 439.25717163 0.85093474]	[462.23352051 444.33187866 0.75507635]	[418.76516724 446.89312744 0.71518409]	[439.31945801 603.47052002 0.89589393]	[459.59860229 747.13665771 0.85041291]	[503.35653687 441.77722168 0.74579859]	[505.95812988 600.86352539 0.83035237]	[521.38250732 749.63848877 0.86677068]	[439.2144165 175.11291504 0.85974604]	[462.28363037 177.48735046 0.89493221]	[416.11837769 156.9884491 0.87352586]	[480.35586548 157.02516174 0.73549283]	[5.39210571e+02 7.95785034e+02 7.68384457e-01]	[5.49532715e+02 7.88148682e+02 7.31395245e-01]	[5.11077454e+02 7.64954529e+02 7.40675569e-01]	[452.02255249 788.20617676 0.83247542]	[4.39085480e+02 7.85513611e+02 7.68297851e-01]	[462.41107178 754.81292725 0.78559065]
[454.56573486 192.84391785 0.83464098]	[444.30453491 236.58943176 0.90240693]	[377.65075684 236.5879364 0.8593998 ]	[351.91369629 344.35507202 0.80172908]	[357.20922852 457.11236572 0.8746171 ]	[511.04956055 236.57803345 0.83995253]	[554.61132812 339.12820435 0.85730743]	[557.19720459 439.29037476 0.85407412]	[462.24127197 444.30804443 0.75340647]	[418.769104 444.40872192 0.71446007]	[439.32952881 603.44152832 0.8897239 ]	[459.61734009 747.14050293 0.85480368]	[503.3588562 441.75198364 0.74509841]	[505.94577026 600.8302002 0.82507801]	[521.38067627 749.64752197 0.86728758]	[439.27780151 175.07452393 0.86879539]	[462.34210205 177.485672 0.87852317]	[418.59469604 157.01052856 0.89594787]	[482.75088501 159.54238892 0.74557966]	[5.39204163e+02 7.93360229e+02 7.67662287e-01]	[5.49525269e+02 7.88142517e+02 7.30146587e-01]	[5.11068970e+02 7.64956177e+02 7.45326817e-01]	[452.01928711 788.21307373 0.83398974]	[4.39085358e+02 7.85518738e+02 7.72365749e-01]	[462.43032837 754.80975342 0.78948194]
[457.12097168 192.89543152 0.86107755]	[444.34521484 236.59495544 0.89871842]	[377.68112183 236.59233093 0.86289364]	[354.47305298 344.32284546 0.82164067]	[359.64291382 457.09591675 0.87690508]	[513.56945801 236.57870483 0.83479285]	[554.62347412 339.10720825 0.86451602]	[557.23461914 441.67047119 0.85591322]	[462.23208618 444.30496216 0.7491625 ]	[418.7527771 444.41818237 0.7114054 ]	[441.66134644 603.46429443 0.89104408]	[459.62060547 747.13421631 0.85632503]	[503.35748291 441.72946167 0.73768401]	[505.95327759 600.82550049 0.83431125]	[521.40795898 749.63818359 0.8693639 ]	[441.72003174 175.09811401 0.88361496]	[464.85098267 177.48965454 0.86454368]	[418.61413574 156.97903442 0.90663773]	[482.85568237 157.00045776 0.6160453 ]	[5.39209961e+02 7.93363037e+02 7.71414936e-01]	[5.49545654e+02 7.88149414e+02 7.35161901e-01]	[5.13579956e+02 7.62508057e+02 7.46711016e-01]	[452.0135498 788.21069336 0.83466029]	[4.39086639e+02 7.85515137e+02 7.74330080e-01]	[462.4375 754.80657959 0.79090679]
[457.1578064 192.90943909 0.86878216]	[444.41662598 236.62533569 0.88701087]	[377.72650146 236.58076477 0.86652547]	[354.59170532 346.85012817 0.83291239]	[359.72174072 457.13064575 0.88377213]	[516.13397217 236.64125061 0.83016807]	[554.66949463 339.15881348 0.8640328 ]	[559.70391846 441.7545166 0.86432761]	[462.24401855 444.38519287 0.74144113]	[418.76367188 446.94750977 0.70643604]	[441.66464233 603.46026611 0.88947856]	[459.61624146 747.13031006 0.85966384]	[503.37036133 441.82025146 0.7307986 ]	[506.00973511 600.85162354 0.82464439]	[523.75756836 749.62646484 0.86996186]	[441.74691772 175.10322571 0.88960785]	[464.89834595 177.49636841 0.85617083]	[418.65167236 154.54707336 0.92860287]	[482.95101929 157.00257874 0.61289561]	[5.39214661e+02 7.93306580e+02 7.87406802e-01]	[5.49586243e+02 7.88123352e+02 7.44690061e-01]	[513.62200928 762.50201416 0.76260263]	[452.04400635 788.21862793 0.84032768]	[439.10876465 785.53063965 0.78919017]	[462.4173584 754.78131104 0.80111468]
[457.18505859 192.90365601 0.87569684]	[446.8855896 236.61541748 0.88122207]	[380.11740112 236.54725647 0.86906534]	[356.96566772 346.87850952 0.83087021]	[359.75061035 457.08123779 0.87410623]	[516.20623779 236.65324402 0.83016229]	[554.69268799 339.16604614 0.86252612]	[559.72229004 441.75088501 0.86745459]	[462.23135376 444.3913269 0.74486113]	[418.77157593 446.94033813 0.71254963]	[441.67617798 603.48394775 0.88686734]	[459.62710571 747.12371826 0.86071587]	[503.3500061 441.82897949 0.73563999]	[506.01052856 600.88275146 0.83072114]	[521.42279053 749.62768555 0.86881882]	[441.77114868 175.08071899 0.894238 ]	[464.9614563 177.49559021 0.85227382]	[418.70974731 154.52705383 0.94256747]	[485.35314941 157.03686523 0.5919137 ]	[5.39246216e+02 7.93358582e+02 7.82354116e-01]	[5.49595032e+02 7.88153015e+02 7.40617454e-01]	[5.13580505e+02 7.62493774e+02 7.60958076e-01]	[452.05630493 788.21270752 0.845595 ]	[439.11761475 785.52154541 0.7928465 ]	[462.42861938 754.76544189 0.80622745]
[459.66082764 192.9302063 0.89781499]	[446.90698242 236.60227966 0.88205427]	[380.13336182 236.54730225 0.86957425]	[356.99761963 346.86877441 0.8377313 ]	[359.76617432 457.12454224 0.88172668]	[518.66564941 236.6315155 0.83685052]	[557.16369629 339.17666626 0.86008745]	[559.7286377 441.75241089 0.86973757]	[462.23999023 444.40609741 0.74496913]	[418.7840271 446.95272827 0.71255851]	[441.68563843 603.496521 0.88519788]	[459.62304688 747.1206665 0.86038244]	[503.35452271 441.84561157 0.73563921]	[506.00772095 600.84515381 0.82392478]	[521.42700195 749.62017822 0.86932826]	[441.86236572 175.10731506 0.88377947]	[469.97579956 177.50973511 0.84713584]	[418.74932861 154.52153015 0.94602519]	[485.41699219 157.06845093 0.57061821]	[5.39237793e+02 7.93343750e+02 7.84016073e-01]	[5.49588379e+02 7.88145142e+02 7.40956306e-01]	[5.13597534e+02 7.62485657e+02 7.62246847e-01]	[452.04696655 788.21105957 0.84122205]	[439.11306763 785.51794434 0.78688264]	[462.42358398 754.76055908 0.8075189 ]
[459.71591187 192.91378784 0.90993071]	[446.92724609 236.60385132 0.87951678]	[380.16436768 236.53646851 0.86836129]	[356.98336792 346.84899902 0.83630514]	[359.7387085 457.06903076 0.87420404]	[518.67773438 236.65455627 0.83379018]	[557.19580078 339.18334961 0.86302912]	[559.75897217 441.76657104 0.8778581 ]	[462.23815918 444.38632202 0.74709165]	[418.77841187 446.92660522 0.71455306]	[441.68173218 603.50518799 0.8860395 ]	[459.62408447 747.11578369 0.85875094]	[503.35516357 441.83062744 0.73902631]	[506.0022583 600.87420654 0.82993639]	[521.42614746 749.62890625 0.87136 ]	[444.31967163 175.0892334 0.87511325]	[472.54940796 177.49717712 0.85500509]	[421.15200806 154.52542114 0.9468236 ]	[485.4777832 157.05352783 0.5556969 ]	[5.39242065e+02 7.93341370e+02 7.87198603e-01]	[5.49587158e+02 7.88143616e+02 7.43604422e-01]	[513.59875488 762.49468994 0.76386917]	[452.05993652 788.21459961 0.84486443]	[439.11843872 785.5222168 0.79021633]	[462.4262085 754.75366211 0.80561393]
[459.72671509 192.92205811 0.9121654 ]	[446.93322754 236.60786438 0.87902898]	[380.16226196 236.53730774 0.86957675]	[356.98324585 346.88528442 0.83526981]	[359.72344971 454.64465332 0.87230134]	[518.69140625 236.65454102 0.83548141]	[557.19348145 339.19638062 0.86177021]	[559.77166748 441.76934814 0.88067293]	[462.23165894 444.37536621 0.74413222]	[418.77090454 446.9151001 0.71009368]	[441.67840576 603.50256348 0.88553643]	[459.62194824 747.11755371 0.85977364]	[503.35501099 441.8182373 0.73811537]	[505.99557495 600.87249756 0.8329547 ]	[521.42456055 749.63983154 0.87296861]	[444.32485962 175.095047 0.87375867]	[472.56439209 177.50114441 0.85588944]	[421.15289307 154.52824402 0.94761813]	[485.47637939 157.06222534 0.54473346]	[5.39222717e+02 7.93338806e+02 7.90620625e-01]	[5.49574463e+02 7.88145691e+02 7.48633206e-01]	[513.60180664 762.50567627 0.76453412]	[452.05966187 788.20715332 0.84204316]	[439.11633301 785.51647949 0.78652066]	[462.42440796 754.75140381 0.8057062 ]
[459.72061157 192.93615723 0.91534674]	[446.94329834 236.62062073 0.8752858 ]	[380.16680908 236.54252625 0.86899543]	[354.58407593 346.89044189 0.83207309]	[359.66888428 454.61804199 0.87197495]	[518.69476318 236.66915894 0.83297992]	[557.20513916 339.21173096 0.86041629]	[559.77832031 441.77337646 0.88064325]	[462.22000122 444.3911438 0.74329543]	[418.76516724 446.92462158 0.71228492]	[441.67037964 605.87408447 0.8878324 ]	[459.62246704 747.12200928 0.86090422]	[503.33911133 441.8404541 0.73914659]	[505.97808838 603.27685547 0.83652598]	[521.42651367 749.62756348 0.87370169]	[444.30828857 175.09779358 0.87848818]	[472.56832886 177.50978088 0.85581213]	[418.80697632 154.52276611 0.94485515]	[485.48666382 157.07923889 0.52092093]	[5.39252319e+02 7.93338684e+02 7.89178610e-01]	[5.49599731e+02 7.88140137e+02 7.44292080e-01]	[5.13588318e+02 7.62486572e+02 7.59589016e-01]	[452.04440308 788.21466064 0.84318841]	[439.10671997 785.52313232 0.78665709]	[462.42446899 754.75921631 0.81034738]
[459.72186279 192.91426086 0.91140401]	[446.92047119 236.6262207 0.87653571]	[380.14910889 236.54211426 0.86977816]	[354.49224854 344.3062439 0.82523024]	[357.18548584 454.64257812 0.87011099]	[518.68890381 236.67570496 0.83268946]	[557.19708252 339.21118164 0.86264861]	[559.76269531 441.79592896 0.87556225]	[462.1829834 444.37106323 0.74102795]	[418.74447632 446.91262817 0.71110946]	[441.65884399 605.88354492 0.88591009]	[459.61294556 747.13995361 0.85881698]	[503.31045532 441.81860352 0.73816133]	[505.97088623 603.28259277 0.84274769]	[521.42175293 749.61132812 0.87335801]	[444.29644775 175.09709167 0.88020349]	[472.53094482 177.48664856 0.84991837]	[418.7845459 154.50570679 0.94750571]	[485.41931152 157.06288147 0.52090412]	[5.39247986e+02 7.93327698e+02 7.89828420e-01]	[5.49598083e+02 7.88132385e+02 7.46649265e-01]	[5.13589661e+02 7.62473877e+02 7.60052681e-01]	[452.0262146 788.21484375 0.8434481 ]	[439.09536743 785.5246582 0.78564548]	[462.41622925 754.78961182 0.80931723]
[459.722229 192.91322327 0.91116667]	[446.92199707 236.62652588 0.87659562]	[380.15066528 236.54121399 0.86994839]	[354.49145508 344.31082153 0.82537633]	[357.19482422 454.63754272 0.86938345]	[518.69281006 236.67683411 0.83316505]	[557.19799805 339.20812988 0.86371213]	[559.76379395 441.79315186 0.87588543]	[459.85726929 444.36056519 0.74191403]	[418.73852539 446.90328979 0.71072578]	[441.65930176 605.87548828 0.88674563]	[459.61276245 747.14227295 0.85835159]	[503.31210327 441.81549072 0.7388894 ]	[505.96826172 603.27685547 0.84193617]	[521.42095947 749.61682129 0.87356585]	[444.29699707 175.0965271 0.8800981 ]	[472.53314209 177.48648071 0.85024428]	[418.784729 154.50428772 0.9473803 ]	[485.42010498 157.06144714 0.51875198]	[5.39246216e+02 7.93326294e+02 7.89866805e-01]	[5.49594849e+02 7.88131592e+02 7.46294975e-01]	[5.13590942e+02 7.62480530e+02 7.60861158e-01]	[452.02389526 788.21472168 0.84356344]	[4.39093018e+02 7.85524597e+02 7.85240769e-01]	[462.41635132 754.79370117 0.8081007 ]
[459.68362427 192.91322327 0.89760453]	[446.88308716 236.63806152 0.87842941]	[380.12585449 236.53791809 0.87227899]	[351.95825195 344.30209351 0.81214482]	[357.14498901 454.62670898 0.86949122]	[518.65393066 239.06599426 0.82788599]	[554.70355225 339.21096802 0.85829675]	[559.74279785 441.78863525 0.87331647]	[459.84362793 444.34640503 0.74292028]	[418.72906494 446.88702393 0.71176589]	[439.32885742 605.92346191 0.8809166 ]	[459.60861206 747.15979004 0.85723197]	[503.29223633 441.80227661 0.74016231]	[505.97412109 603.29992676 0.84113526]	[521.40698242 749.64025879 0.87329417]	[441.87579346 175.10231018 0.87985653]	[470.00311279 177.50218201 0.84718311]	[418.73977661 154.47784424 0.95368701]	[485.39346313 157.10575867 0.5507074 ]	[5.39250122e+02 7.93335938e+02 7.92873442e-01]	[5.49591187e+02 7.88135254e+02 7.50454187e-01]	[513.57635498 762.52001953 0.76396859]	[452.02578735 788.21459961 0.84307706]	[439.08843994 785.52685547 0.78664374]	[462.41726685 754.82104492 0.80493826]
[459.66534424 192.90565491 0.89426112]	[444.40930176 236.65786743 0.88269746]	[377.72341919 236.56602478 0.86903012]	[349.36288452 344.29293823 0.80693287]	[357.07046509 452.08450317 0.85718274]	[516.15374756 239.08924866 0.82411873]	[554.67095947 339.20626831 0.85667598]	[559.70758057 441.7677002 0.86415094]	[459.80065918 444.3263855 0.74285829]	[418.70358276 446.87908936 0.71423507]	[439.32315063 605.98223877 0.86852461]	[459.60620117 747.14581299 0.85806477]	[503.24917603 441.77471924 0.73929036]	[505.94735718 603.30151367 0.85077727]	[521.40600586 749.62713623 0.87565744]	[441.8609314 175.10171509 0.88454133]	[467.49615479 177.49900818 0.84709805]	[418.70611572 154.49642944 0.95366287]	[485.34289551 157.07728577 0.5973385 ]	[539.234375 793.31634521 0.79434615]	[5.49580444e+02 7.88116394e+02 7.50958145e-01]	[5.13575989e+02 7.62505859e+02 7.54463851e-01]	[452.04046631 788.2052002 0.84407508]	[439.10058594 785.52203369 0.78815901]	[462.41470337 754.79022217 0.81011039]
[457.18850708 192.9335022 0.88085175]	[444.35006714 236.67282104 0.88967013]	[377.67749023 236.58103943 0.86814594]	[346.82479858 344.3321228 0.80321413]	[354.5942688 452.07299805 0.84072781]	[513.60461426 239.08587646 0.82533032]	[552.15332031 339.21820068 0.85183376]	[557.23126221 441.79125977 0.85546857]	[459.79794312 444.31533813 0.74506229]	[418.69665527 446.87164307 0.71632802]	[439.3097229 605.95690918 0.86616349]	[459.60598755 747.14819336 0.85891622]	[503.25015259 441.77212524 0.74326766]	[505.92672729 603.31384277 0.85558176]	[521.39978027 749.63665771 0.87892091]	[441.76641846 177.47651672 0.89329904]	[464.92935181 177.53886414 0.85710394]	[418.63601685 154.51290894 0.93694818]	[482.90441895 159.5242157 0.65793121]	[536.74029541 793.29418945 0.79733956]	[5.49541077e+02 7.88113586e+02 7.58186102e-01]	[5.13587402e+02 7.64956238e+02 7.58372366e-01]	[452.04730225 788.21636963 0.84451663]	[439.10336304 785.53704834 0.79124135]	[462.40896606 754.79455566 0.80752975]
[454.62634277 192.9238739 0.8513025 ]	[444.31234741 236.66767883 0.89564401]	[377.64605713 236.57420349 0.86782199]	[344.35372925 344.30096436 0.80825561]	[354.52429199 454.54281616 0.83114791]	[511.07040405 239.07685852 0.82540649]	[549.59820557 339.25518799 0.84274101]	[557.16070557 441.7605896 0.85507923]	[459.77322388 444.35845947 0.74321431]	[418.66363525 446.90249634 0.71135259]	[439.28982544 605.93383789 0.86914319]	[459.60736084 747.16815186 0.85730791]	[500.88562012 441.82067871 0.74101657]	[505.9095459 603.33917236 0.86434245]	[521.37469482 749.63128662 0.88133276]	[441.690979 175.11405945 0.87359464]	[462.43267822 177.56362915 0.86532432]	[418.62265015 156.95700073 0.91690832]	[482.86013794 157.08779907 0.69238418]	[536.68365479 793.26287842 0.80532396]	[5.47069458e+02 7.88088379e+02 7.70717144e-01]	[5.11080933e+02 7.64959534e+02 7.56526291e-01]	[452.05661011 788.20306396 0.84791374]	[439.10888672 785.5302124 0.79594672]	[462.41247559 754.82537842 0.79946005]
[454.56765747 192.95120239 0.85448146]	[441.88476562 236.64935303 0.90533894]	[377.56338501 236.56001282 0.86343235]	[344.24398804 346.82757568 0.80805093]	[352.02090454 454.54779053 0.82135272]	[508.53695679 239.0539093 0.83005834]	[547.04034424 339.20315552 0.86741948]	[554.68182373 441.6993103 0.85961634]	[459.72009277 444.33526611 0.74189526]	[418.62509155 446.88827515 0.70648032]	[439.26004028 605.9152832 0.87244564]	[459.61431885 747.14733887 0.86180282]	[500.84451294 441.78488159 0.74304682]	[505.89337158 603.3190918 0.85920304]	[521.3482666 749.61895752 0.87831348]	[439.2684021 177.52729797 0.86880577]	[462.35040283 177.5907135 0.87844163]	[418.57601929 156.96939087 0.90456873]	[482.74996948 157.06288147 0.69292879]	[5.34165344e+02 7.93255188e+02 7.89689779e-01]	[5.47002869e+02 7.88074402e+02 7.70676792e-01]	[5.11063080e+02 7.62508362e+02 7.49194324e-01]	[452.08374023 788.19995117 0.85411239]	[439.12796021 785.52954102 0.801301 ]	[462.42077637 754.79058838 0.80449849]
[449.4671936 192.96391296 0.85367465]	[441.86679077 236.64712524 0.91131806]	[377.50567627 236.55036926 0.85946512]	[341.82571411 346.89260864 0.81319153]	[349.40072632 452.0423584 0.81273115]	[508.51019287 239.0696106 0.83224881]	[546.95281982 339.17532349 0.88712364]	[552.14208984 441.68753052 0.8624174 ]	[459.69189453 444.35861206 0.73871464]	[418.60098267 446.92221069 0.69938236]	[439.23779297 605.96057129 0.8620097 ]	[459.60098267 749.5559082 0.86017263]	[500.82138062 441.80126953 0.74252582]	[505.87515259 603.31506348 0.86590487]	[521.35498047 749.63397217 0.87921137]	[439.12536621 177.52894592 0.85920119]	[462.21798706 177.60162354 0.90556282]	[416.10357666 156.9622345 0.87947422]	[480.33294678 157.10232544 0.76277989]	[5.31582520e+02 7.93221313e+02 7.73264468e-01]	[5.46924622e+02 7.88054749e+02 7.62205958e-01]	[5.13601318e+02 7.62517944e+02 7.46273875e-01]	[452.04867554 788.20501709 0.8534078 ]	[439.1171875 785.53796387 0.80582708]	[462.40060425 754.84381104 0.79817641]
[446.95773315 192.93078613 0.85462511]	[441.82138062 236.64291382 0.91640133]	[375.05426025 236.55722046 0.85076702]	[341.75033569 349.38162231 0.83355886]	[344.33959961 449.50567627 0.81316942]	[508.47335815 239.06321716 0.83346248]	[544.54217529 339.20080566 0.89135492]	[549.59466553 441.70251465 0.86859411]	[459.66125488 444.29992676 0.73842311]	[418.5687561 446.87438965 0.69773757]	[439.19372559 605.99505615 0.85953265]	[459.59658813 749.56182861 0.85959446]	[500.79568481 441.74609375 0.74425632]	[503.48471069 603.32006836 0.86928475]	[521.31158447 749.63891602 0.87910092]	[439.09280396 177.53244019 0.85177797]	[459.83822632 177.55540466 0.90849 ]	[416.07614136 157.07110596 0.85373241]	[480.28753662 159.53123474 0.78577513]	[5.29039551e+02 7.90797852e+02 7.84622848e-01]	[5.44462219e+02 7.88000854e+02 7.71341801e-01]	[5.11084442e+02 7.64962158e+02 7.55839586e-01]	[452.05764771 788.20269775 0.85030985]	[439.12698364 785.54516602 0.80529821]	[462.39364624 757.31567383 0.79555404]
[446.89678955 192.9077301 0.86498934]	[441.72311401 236.60118103 0.92588729]	[372.54431152 236.54759216 0.83824724]	[339.29544067 346.82034302 0.84955603]	[341.80392456 452.01782227 0.83936316]	[505.90719604 236.64486694 0.85863131]	[544.46466064 339.16793823 0.91256022]	[547.03570557 439.32446289 0.89326054]	[459.60940552 441.81872559 0.73507386]	[416.17199707 444.39764404 0.69862109]	[439.15283203 605.97570801 0.85711282]	[459.59002686 747.16912842 0.85830951]	[500.74841309 439.25430298 0.73706186]	[503.40527344 603.30126953 0.88182974]	[521.2477417 749.63751221 0.87068552]	[436.62075806 177.48724365 0.84696251]	[459.81759644 177.48522949 0.92099226]	[413.50756836 157.01841736 0.8428477 ]	[480.19741821 157.09197998 0.70711738]	[5.29067749e+02 7.93332886e+02 7.26002932e-01]	[5.44479797e+02 7.88124634e+02 7.44132400e-01]	[5.08493439e+02 7.64946045e+02 7.49372721e-01]	[452.06710815 788.21142578 0.84342837]	[439.14208984 785.55108643 0.79820079]	[462.39492798 754.83221436 0.79188889]
[444.3862915 192.90449524 0.85781294]	[441.67504883 236.59860229 0.92222637]	[372.48483276 236.55264282 0.83017743]	[339.20254517 346.85552979 0.86276168]	[341.73733521 452.07141113 0.8530184 ]	[503.4786377 236.6302948 0.86481881]	[544.42047119 339.14068604 0.91898876]	[546.97601318 439.32571411 0.90278029]	[459.59277344 441.8243103 0.73389137]	[416.16488647 444.39129639 0.69867331]	[439.13742065 605.96466064 0.86167109]	[459.61035156 747.17211914 0.86596835]	[500.72958374 439.26141357 0.73616272]	[503.38726807 603.31542969 0.88345611]	[521.2298584 749.73950195 0.85935003]	[436.5852356 177.48225403 0.83148366]	[459.74499512 177.48908997 0.89711821]	[410.9491272 157.00158691 0.83436769]	[480.15594482 157.01313782 0.65379727]	[5.26481934e+02 7.93285278e+02 7.44250834e-01]	[5.44380554e+02 7.88111389e+02 7.43453741e-01]	[508.47335815 767.47595215 0.78642726]	[452.06118774 788.19158936 0.83243299]	[439.13925171 785.53009033 0.79097331]	[462.41741943 754.83673096 0.79513681]
[441.78778076 192.90357971 0.88041437]	[439.31103516 236.61940002 0.92343134]	[372.48947144 236.56269836 0.83018559]	[339.15438843 346.81445312 0.86321437]	[341.6947937 454.58996582 0.85737795]	[503.43347168 236.64811707 0.86698043]	[544.39337158 339.11816406 0.92569929]	[546.92614746 441.671875 0.9123888 ]	[457.16992188 441.81082153 0.72689885]	[416.09368896 444.38839722 0.68846273]	[439.13156128 605.94775391 0.8653484 ]	[459.61303711 749.5536499 0.86601901]	[500.68295288 439.24581909 0.72716916]	[503.3727417 603.27307129 0.88045025]	[521.24053955 752.18902588 0.85193682]	[431.51763916 175.11225891 0.82571113]	[459.60440063 177.52503967 0.87386715]	[408.38900757 157.02519226 0.82194114]	[477.73260498 159.52676392 0.7424407 ]	[5.26439087e+02 7.93336121e+02 7.42163539e-01]	[5.44367859e+02 7.88165222e+02 7.45508134e-01]	[508.49822998 767.54882812 0.78846335]	[452.06192017 788.18414307 0.8274585 ]	[439.1416626 785.52874756 0.79139107]	[462.40429688 757.33410645 0.78527641]
[441.79449463 192.88139343 0.87978566]	[439.26657104 236.62025452 0.92386627]	[372.43893433 236.56803894 0.82154334]	[339.12280273 344.30502319 0.87012482]	[339.29614258 454.6187439 0.86347383]	[503.40344238 236.65386963 0.86886579]	[544.35180664 339.13543701 0.92692029]	[544.55267334 441.69662476 0.91390216]	[457.137146 441.85183716 0.72068751]	[416.08312988 446.88876343 0.68425757]	[439.11938477 605.97412109 0.86490399]	[459.6166687 747.18231201 0.86795998]	[498.27035522 439.28109741 0.72063309]	[503.37088013 603.33239746 0.88695437]	[521.19799805 754.79345703 0.82830489]	[431.55212402 175.09875488 0.82622814]	[457.22171021 177.52005005 0.86467856]	[405.925354 157.04853821 0.82999283]	[477.6428833 159.58363342 0.69425505]	[5.26420166e+02 7.95876770e+02 7.27605820e-01]	[5.44308777e+02 7.90628479e+02 7.40320742e-01]	[508.46655273 767.70178223 0.79555857]	[452.0788269 788.19195557 0.82625431]	[439.14544678 785.53594971 0.78882068]	[462.40133667 757.30255127 0.78046393]
[441.74066162 192.90821838 0.89553654]	[439.18252563 236.60693359 0.92289937]	[369.89767456 236.57299805 0.81588268]	[339.09960938 344.31030273 0.8702541 ]	[339.27560425 457.10501099 0.8753233 ]	[503.31622314 236.63536072 0.88154489]	[544.31512451 339.15359497 0.92848563]	[544.54937744 441.69259644 0.91494715]	[457.11257935 441.84829712 0.71460718]	[416.03591919 446.89355469 0.67872721]	[439.10983276 605.95947266 0.86440337]	[459.62200928 749.55389404 0.86678183]	[498.26779175 439.26367188 0.71855557]	[503.33395386 603.28771973 0.88609362]	[518.76324463 754.83361816 0.81489313]	[431.47161865 177.50093079 0.82594144]	[457.159729 177.54286194 0.86677486]	[405.85632324 157.10566711 0.82798737]	[477.60171509 159.56066895 0.72747427]	[5.23939026e+02 7.95881409e+02 7.43274689e-01]	[5.41878052e+02 7.90651733e+02 7.52012789e-01]	[505.93338013 770.10070801 0.80598086]	[454.57876587 788.17529297 0.82467252]	[439.16824341 785.53076172 0.78640115]	[462.40563965 757.32672119 0.77557325]
[441.74499512 192.90794373 0.89492452]	[439.18572998 236.61213684 0.92257714]	[369.90084839 236.57376099 0.81609714]	[339.09875488 344.30889893 0.87027866]	[339.27432251 457.10891724 0.87740225]	[503.32147217 236.64376831 0.88053894]	[544.315979 339.15524292 0.92816061]	[544.55529785 441.6913147 0.914141 ]	[457.12438965 441.84848022 0.71687418]	[416.05117798 446.89224243 0.68144047]	[439.1144104 605.97015381 0.86238599]	[459.62176514 749.56072998 0.86785966]	[500.65081787 439.26626587 0.72040886]	[503.33328247 603.28704834 0.88600028]	[518.75592041 754.81390381 0.81646091]	[431.47424316 177.50161743 0.8259514 ]	[457.16241455 177.54032898 0.86686647]	[405.85299683 157.10423279 0.82907397]	[477.59616089 159.55784607 0.72378767]	[5.23911804e+02 7.95875977e+02 7.48803556e-01]	[5.41852417e+02 7.90653015e+02 7.52809882e-01]	[505.92770386 770.0758667 0.8069424 ]	[452.08425903 788.19580078 0.82369184]	[439.14752197 785.54766846 0.78680283]	[462.40628052 757.34204102 0.77853787]
[441.76971436 192.94459534 0.89448786]	[439.15310669 236.63175964 0.9153645 ]	[367.39126587 236.59431458 0.81251699]	[339.08380127 344.30627441 0.86784148]	[339.25430298 457.11880493 0.88018882]	[503.30331421 236.65826416 0.87721473]	[544.29205322 339.18939209 0.9276669 ]	[544.55114746 441.69226074 0.91426605]	[457.07568359 441.84054565 0.70955992]	[413.57958984 446.88668823 0.67652595]	[439.08850098 605.97497559 0.85667551]	[459.62039185 749.54962158 0.87282473]	[498.23272705 439.24902344 0.71080351]	[503.28897095 603.27313232 0.88565999]	[518.68395996 754.78265381 0.8122316 ]	[431.48410034 177.55157471 0.8171072 ]	[457.1602478 177.54832458 0.86259794]	[403.38754272 159.56021118 0.83696741]	[475.13931274 159.57211304 0.70997852]	[5.23799011e+02 7.95832825e+02 7.29257047e-01]	[5.39310059e+02 7.90650757e+02 7.29955435e-01]	[505.89703369 767.67364502 0.81692326]	[452.07723999 788.19177246 0.82504076]	[439.14160156 785.54626465 0.79227066]	[462.40426636 757.32092285 0.78756189]
[441.75134277 192.89871216 0.89128006]	[439.12756348 236.63414001 0.91031808]	[367.37408447 236.60348511 0.81045598]	[339.08087158 346.82467651 0.86486363]	[339.25457764 457.13619995 0.88271791]	[503.28118896 236.66116333 0.87496984]	[544.28979492 339.20654297 0.92618167]	[544.53875732 441.71398926 0.9166618 ]	[457.06710815 441.84649658 0.70921153]	[413.5803833 446.90545654 0.67727375]	[439.08456421 605.98150635 0.86325502]	[459.60601807 749.56097412 0.86824995]	[498.20843506 439.23800659 0.70608515]	[503.2585144 600.81079102 0.87825668]	[516.20501709 757.36309814 0.79208875]	[431.46435547 177.53617859 0.81596524]	[457.12850952 177.49333191 0.85582405]	[403.37283325 159.59661865 0.8254739 ]	[475.12753296 157.07383728 0.71735841]	[5.23887268e+02 8.00947021e+02 7.40108073e-01]	[5.41794922e+02 7.90759766e+02 7.27861464e-01]	[503.41784668 770.17272949 0.81348473]	[452.09057617 788.19799805 0.83211017]	[439.14407349 785.55645752 0.80036652]	[462.37164307 757.34210205 0.77819765]
[441.69107056 192.89910889 0.89635372]	[439.09906006 236.61932373 0.90778059]	[367.34289551 236.58769226 0.8131547 ]	[339.06951904 346.85427856 0.86355138]	[339.26138306 457.16494751 0.88520473]	[503.2565918 236.64727783 0.87605828]	[541.95654297 339.21228027 0.92506069]	[544.53790283 441.70770264 0.91677761]	[457.07275391 441.84933472 0.70992577]	[413.57305908 446.91107178 0.67653918]	[439.07305908 605.95336914 0.86475289]	[459.60031128 749.57421875 0.86312193]	[498.22558594 439.24884033 0.7101692 ]	[503.25665283 600.81762695 0.88142836]	[513.66082764 759.9130249 0.79041266]	[428.9230957 177.5256958 0.82371265]	[457.07177734 177.49671936 0.85005558]	[403.34164429 159.55400085 0.83277178]	[475.09576416 157.01776123 0.73373842]	[5.23878235e+02 8.03517822e+02 7.36182272e-01]	[5.41773132e+02 7.93223999e+02 7.11305857e-01]	[503.36785889 770.24194336 0.83426368]	[452.06307983 788.16351318 0.82076919]	[439.12384033 785.52575684 0.78559124]	[462.35842896 757.39459229 0.7590031 ]
[439.28182983 192.93809509 0.90316659]	[436.69555664 236.60983276 0.90374744]	[364.85342407 236.59115601 0.81581354]	[339.05224609 346.8649292 0.86367571]	[339.27539062 457.16409302 0.88305825]	[500.86468506 236.61738586 0.87809503]	[541.94580078 339.20770264 0.92550611]	[544.52984619 441.70819092 0.9178111 ]	[454.62789917 441.8487854 0.70742095]	[413.53613281 446.92218018 0.67500442]	[439.06304932 605.95037842 0.868334 ]	[459.60195923 749.5960083 0.85936487]	[498.18417358 439.25152588 0.70650411]	[503.24563599 603.29187012 0.88710928]	[513.63464355 759.87854004 0.79209679]	[426.36538696 177.53913879 0.83200741]	[454.578125 177.52050781 0.85028964]	[403.25982666 159.5539093 0.84392589]	[472.57702637 157.04927063 0.74212641]	[5.21407898e+02 8.03511169e+02 7.63237238e-01]	[5.39283325e+02 7.93235474e+02 7.23525465e-01]	[503.35708618 770.20733643 0.83587444]	[452.04040527 788.1887207 0.83402717]	[439.09933472 785.55279541 0.79163325]	[4.62370270e+02 7.59924744e+02 7.55919099e-01]
[439.2492981 192.96400452 0.90618098]	[436.68310547 236.62445068 0.902915 ]	[364.83242798 236.61236572 0.81813776]	[339.05282593 346.87393188 0.86340982]	[339.28530884 457.17410278 0.88544011]	[500.86361694 236.62371826 0.87835813]	[541.93157959 339.19186401 0.92754316]	[544.52618408 441.69708252 0.92312682]	[454.64471436 444.30776978 0.70659274]	[413.57128906 449.44277954 0.67683357]	[436.67129517 605.97583008 0.85853529]	[459.59106445 749.5713501 0.85398012]	[498.18606567 439.28414917 0.71092242]	[500.89709473 603.35028076 0.88588274]	[513.58959961 759.88586426 0.78710729]	[423.88537598 177.55296326 0.83654082]	[454.5378418 177.52336121 0.85284293]	[400.83883667 159.55415344 0.8617993 ]	[469.99816895 157.09352112 0.73122054]	[5.21348206e+02 8.03545593e+02 7.74029732e-01]	[5.39220520e+02 7.93276917e+02 7.15243161e-01]	[503.33258057 770.19818115 0.83517009]	[452.04193115 788.16625977 0.82063997]	[4.39102631e+02 7.85527039e+02 7.83752203e-01]	[4.62355438e+02 7.59881226e+02 7.46317446e-01]
[439.21298218 192.98043823 0.90635407]	[436.6534729 236.62298584 0.9003076 ]	[364.79544067 236.62486267 0.82058781]	[339.04165649 346.8855896 0.86189008]	[339.28009033 457.18295288 0.88511038]	[500.84268188 236.60908508 0.87953544]	[541.91851807 339.1708374 0.92970532]	[544.51812744 441.69195557 0.92450982]	[454.65447998 444.33911133 0.7072565 ]	[413.59146118 449.47332764 0.67854249]	[436.68173218 606.00354004 0.85866767]	[459.5848999 749.58422852 0.85544938]	[498.17401123 441.72546387 0.71453673]	[500.88110352 603.38000488 0.88595068]	[511.05276489 759.87481689 0.78867453]	[423.83728027 177.55834961 0.83957016]	[452.03756714 177.55326843 0.85104799]	[400.79232788 159.5730896 0.87156802]	[467.49884033 159.57449341 0.74311018]	[5.21249695e+02 8.03511414e+02 7.67050862e-01]	[5.36679260e+02 7.93280212e+02 7.09704578e-01]	[503.29492188 770.20349121 0.8354252 ]	[452.0710144 788.1708374 0.82333958]	[4.39121246e+02 7.85537109e+02 7.85283923e-01]	[4.62352814e+02 7.59913574e+02 7.43675470e-01]
[439.16265869 195.36836243 0.90459102]	[436.61358643 236.63949585 0.89390367]	[362.33099365 236.63700867 0.82504302]	[336.69717407 349.37411499 0.86043763]	[339.27276611 457.21011353 0.88766837]	[500.82226562 236.6242218 0.8795476 ]	[541.91577148 339.15731812 0.9310441 ]	[544.50640869 441.71090698 0.92418075]	[454.62942505 444.36236572 0.70596898]	[416.02404785 451.99679565 0.67608941]	[436.69055176 605.99676514 0.85195398]	[457.21975708 747.12298584 0.85746801]	[495.68563843 441.74755859 0.71018326]	[500.87493896 603.39221191 0.89020848]	[511.01113892 762.45367432 0.78884125]	[423.77737427 177.62641907 0.83402038]	[449.48620605 180.05241394 0.84324306]	[400.7383728 159.57290649 0.87574804]	[467.45477295 162.12986755 0.76381791]	[521.30828857 808.57324219 0.81351352]	[5.36739624e+02 7.98412720e+02 7.08957851e-01]	[503.25408936 770.27404785 0.83599138]	[452.07910156 788.19622803 0.83699167]	[439.13165283 785.56561279 0.801359 ]	[4.62339783e+02 7.54816895e+02 7.42820978e-01]
[439.1288147 195.36984253 0.90145063]	[436.57687378 236.64927673 0.8878805 ]	[362.30471802 236.64677429 0.82919222]	[336.69113159 346.89370728 0.86117727]	[339.26992798 457.20480347 0.88642168]	[500.79071045 236.62278748 0.8807835 ]	[541.91143799 339.15740967 0.92977542]	[544.5067749 441.73001099 0.92202091]	[454.62744141 444.35742188 0.70686066]	[416.034729 452.00506592 0.6789977 ]	[436.69406128 605.99615479 0.84706807]	[457.22113037 747.09234619 0.85830587]	[495.66958618 441.73587036 0.70833582]	[500.86505127 603.38549805 0.8856197 ]	[508.49420166 762.46105957 0.79272431]	[421.37188721 177.62367249 0.83581686]	[449.44387817 180.07206726 0.8376227 ]	[400.73266602 159.59339905 0.87258869]	[467.45541382 162.14013672 0.75706792]	[521.28295898 808.56463623 0.81129956]	[5.36709717e+02 7.98397217e+02 7.13464200e-01]	[500.84197998 770.25689697 0.82689691]	[454.56201172 788.19140625 0.83631575]	[439.13821411 785.56011963 0.79326129]	[4.62333740e+02 7.54758118e+02 7.43056476e-01]
[439.13433838 193.03601074 0.90111619]	[436.58013916 236.65982056 0.88544762]	[362.31329346 236.65440369 0.82606399]	[336.67449951 346.89486694 0.86041284]	[339.27832031 457.19372559 0.88334072]	[500.79064941 236.63348389 0.8780328 ]	[541.90124512 339.15994263 0.92971122]	[544.51220703 441.76086426 0.91810578]	[454.59063721 444.33746338 0.70456243]	[413.57876587 449.49133301 0.67708433]	[436.68383789 605.98278809 0.85109043]	[457.22079468 747.08117676 0.85733986]	[495.6260376 441.71603394 0.70139313]	[500.84222412 603.37109375 0.88266063]	[508.46807861 762.42834473 0.79265165]	[421.37548828 177.62861633 0.83476728]	[449.43817139 180.06758118 0.83493018]	[400.72537231 159.60133362 0.86975223]	[467.44287109 162.12368774 0.7424131 ]	[5.21321777e+02 8.08558472e+02 8.04620266e-01]	[5.36733765e+02 7.98381653e+02 7.16120780e-01]	[500.82287598 770.24053955 0.83425975]	[454.55874634 788.20141602 0.84929454]	[439.13656616 785.56567383 0.80369878]	[4.62332031e+02 7.52311035e+02 7.51899719e-01]
[439.18609619 193.02172852 0.91482323]	[436.55133057 236.64637756 0.88208109]	[362.29483032 236.65544128 0.82923192]	[336.67263794 346.89169312 0.85704243]	[339.26931763 457.17523193 0.8800438 ]	[500.76052856 236.61087036 0.87874645]	[541.89544678 339.22705078 0.92211616]	[544.50683594 441.7605896 0.91191411]	[452.06985474 441.86901855 0.69582194]	[413.50082397 449.46218872 0.66822112]	[439.06515503 605.95031738 0.8534255 ]	[457.22052002 747.07897949 0.86221826]	[493.10235596 439.24124146 0.69125408]	[500.83224487 603.37365723 0.87927449]	[508.43869019 762.49682617 0.79813647]	[423.79818726 177.63215637 0.83963895]	[449.49417114 177.62849426 0.84494227]	[400.7322998 159.634552 0.85699672]	[467.43341064 162.14559937 0.72027838]	[5.21217041e+02 8.06083008e+02 7.90069997e-01]	[5.34169983e+02 7.95847595e+02 7.25183547e-01]	[500.82595825 770.26715088 0.82583976]	[454.60488892 788.23156738 0.85486442]	[439.17080688 785.60119629 0.81531054]	[462.30740356 752.30462646 0.75980783]
[439.19177246 193.02134705 0.91460717]	[436.54260254 236.65039062 0.8802368 ]	[362.29776001 236.66096497 0.82850659]	[336.66390991 346.88598633 0.85709083]	[339.26470947 457.18557739 0.87931001]	[500.75457764 236.61683655 0.87753391]	[541.88293457 339.23214722 0.92102909]	[544.50244141 441.78317261 0.91131735]	[452.03607178 441.8576355 0.69290435]	[410.99942017 449.44915771 0.66391504]	[439.06817627 605.94775391 0.85435045]	[457.22323608 747.07293701 0.86192805]	[493.07922363 439.22103882 0.68640244]	[500.81069946 603.36785889 0.8801955 ]	[506.01623535 762.49542236 0.80034566]	[423.80682373 177.63348389 0.83843875]	[449.50827026 177.62432861 0.8451845 ]	[400.75686646 162.12738037 0.84976274]	[467.44689941 162.15249634 0.71210343]	[5.18781921e+02 8.06073242e+02 7.90210843e-01]	[5.34125061e+02 7.95848206e+02 7.23891020e-01]	[500.83197021 770.24853516 0.82326436]	[454.61126709 788.23272705 0.85551941]	[439.17718506 785.60205078 0.8168816 ]	[462.3137207 752.29528809 0.75820327]
[439.19116211 193.01795959 0.91526711]	[436.55300903 236.64906311 0.88208449]	[362.30627441 236.65156555 0.82757533]	[336.66531372 346.87545776 0.85676211]	[339.25305176 457.15655518 0.87572527]	[500.76348877 236.6217804 0.87745035]	[541.88549805 339.23403931 0.92110765]	[544.49902344 441.78222656 0.91288471]	[452.04788208 441.86428833 0.69454062]	[411.019104 449.45535278 0.66536087]	[439.07373047 605.95910645 0.85367328]	[457.22018433 747.07098389 0.85954368]	[493.0831604 439.22888184 0.68798137]	[500.81018066 603.37176514 0.88131142]	[506.01727295 762.48297119 0.79833138]	[423.80786133 177.63093567 0.83968252]	[449.50933838 177.62083435 0.84542543]	[400.76248169 162.14193726 0.8495034 ]	[467.4395752 162.1678009 0.71910644]	[5.18789673e+02 8.06084045e+02 7.94019520e-01]	[5.34139771e+02 7.95849731e+02 7.25707591e-01]	[500.82949829 770.23577881 0.8193959 ]	[454.64697266 788.22460938 0.85634327]	[439.19876099 785.59594727 0.81663215]	[462.30841064 752.29089355 0.75304931]
[439.19058228 193.02101135 0.91608858]	[436.53848267 236.64982605 0.88062191]	[362.29504395 236.64616394 0.83127069]	[336.63058472 349.36605835 0.85563725]	[339.24960327 457.13302612 0.87296969]	[500.75567627 236.62452698 0.87716877]	[541.85791016 339.25018311 0.91725266]	[544.49450684 441.79107666 0.90976441]	[449.52734375 441.85766602 0.69184518]	[410.95709229 449.46853638 0.66351879]	[439.0647583 605.94006348 0.8522017 ]	[459.57980347 747.08728027 0.86213994]	[490.55020142 439.21063232 0.68402731]	[500.78463745 603.30944824 0.87812692]	[505.98718262 762.50341797 0.80424005]	[423.8074646 177.63214111 0.84040338]	[449.50964355 177.62490845 0.84493715]	[400.76669312 162.13900757 0.84830457]	[467.43615723 162.17288208 0.7155925 ]	[5.21190186e+02 8.06104248e+02 8.01331878e-01]	[5.34132019e+02 7.95867676e+02 7.30937541e-01]	[500.80807495 770.24523926 0.82144845]	[454.63592529 788.22045898 0.85623819]	[439.19070435 785.59051514 0.81472552]	[4.62313751e+02 7.52307434e+02 7.52065420e-01]
[439.18075562 193.01934814 0.91524011]	[434.11016846 236.65971375 0.87769288]	[362.2779541 236.64471436 0.83465773]	[336.57794189 346.90283203 0.85039455]	[339.22662354 457.13809204 0.87668461]	[500.75476074 236.65419006 0.86915368]	[541.8425293 339.29266357 0.90891945]	[544.47601318 441.79107666 0.91242999]	[449.52401733 441.84869385 0.6945281 ]	[410.95874023 449.45205688 0.66469306]	[436.67419434 605.96887207 0.8516317 ]	[457.22479248 747.11340332 0.86280489]	[490.54281616 439.20275879 0.68349117]	[500.74865723 603.29034424 0.87487042]	[505.97445679 762.51165771 0.80849743]	[423.7986145 177.62640381 0.84260267]	[449.4944458 177.62539673 0.84557188]	[400.75772095 162.12818909 0.84928149]	[467.43499756 162.16947937 0.71961707]	[518.76293945 806.08404541 0.80649453]	[5.34095703e+02 7.95856445e+02 7.33751714e-01]	[500.79971313 770.24273682 0.82613707]	[454.62124634 788.21905518 0.86047548]	[439.17449951 785.5925293 0.81661487]	[462.31427002 754.76849365 0.75604069]
[truncated: 145 more rows]
