# Supplementary material for: Evaluation of functional tests performance using a camera-based and machine learning approach
Source: PLoS One. 2023 Nov 3;18(11):e0288279. doi: 10.1371/journal.pone.0288279 (PMC10624324; doi:10.1371/journal.pone.0288279)
Supplement: S1 Data — This dataset includes all the extracted keypoints of movements and the associated features and statistics, which were used for the analyses presented in the main manuscript. (ZIP) [file pone.0288279.s001.zip › PLOS_data_28032023/original_movement_data/CSV/000043_PNJN_P_crop.csv]

[521.38903809 216.04829407 0.92741787]	[521.29370117 305.85302734 0.88863248]	[446.97357178 300.70779419 0.80477136]	[439.17178345 416.07025146 0.87716663]	[421.39419556 523.76501465 0.91886836]	[590.54174805 310.93536377 0.79649889]	[603.32452393 421.1472168 0.89358294]	[606.06549072 526.53417969 0.86499983]	[513.60247803 529.03106689 0.65537453]	[467.45617676 529.01654053 0.64544439]	[477.6835022 685.49890137 0.86372626]	[4.80134338e+02 8.54802856e+02 8.35452199e-01]	[559.77526855 529.03417969 0.67086387]	[562.46881104 685.59124756 0.89552903]	[5.62381958e+02 8.52236877e+02 8.47587228e-01]	[505.92510986 205.73710632 0.86421347]	[536.72583008 203.16537476 0.8396228 ]	[485.46420288 215.88792419 0.90713578]	[554.61480713 213.51113892 0.89312971]	[5.72588684e+02 8.98493347e+02 7.87072241e-01]	[5.85554626e+02 8.93207581e+02 8.45343232e-01]	[5.49498535e+02 8.65073608e+02 6.79213881e-01]	[4.82931122e+02 8.95928772e+02 8.17583561e-01]	[4.64862091e+02 8.93340759e+02 7.80521810e-01]	[4.80309296e+02 8.67674500e+02 7.50785589e-01]
[521.38891602 216.04785156 0.92763162]	[521.29315186 305.85006714 0.88871855]	[446.97433472 300.7071228 0.80481911]	[439.17080688 416.06448364 0.87633598]	[421.39370728 523.76409912 0.91921461]	[590.53881836 310.93173218 0.79643047]	[603.32281494 418.79592896 0.89327705]	[606.06231689 526.52990723 0.86565745]	[513.60107422 529.02545166 0.65580809]	[467.45635986 529.01330566 0.64545584]	[477.68136597 685.49041748 0.86258924]	[4.80134369e+02 8.54802185e+02 8.35747540e-01]	[559.77459717 529.02624512 0.67144138]	[562.46942139 685.59082031 0.89554822]	[5.62379028e+02 8.52228333e+02 8.47308040e-01]	[505.92547607 205.73660278 0.86412567]	[536.72540283 203.16522217 0.83968127]	[485.46447754 215.88800049 0.90677822]	[554.61517334 213.51065063 0.89225733]	[5.72585022e+02 8.98492981e+02 7.87426114e-01]	[5.85547607e+02 8.90862244e+02 8.46271753e-01]	[5.47059265e+02 8.65062866e+02 6.79181397e-01]	[4.82932373e+02 8.95930542e+02 8.17012191e-01]	[4.64862793e+02 8.93341553e+02 7.80654848e-01]	[4.80309052e+02 8.67673523e+02 7.50978410e-01]
[521.32678223 216.07411194 0.92727232]	[521.27050781 305.83163452 0.8897028 ]	[446.95169067 300.70025635 0.81034613]	[439.11309814 416.07214355 0.86416346]	[421.38800049 521.41601562 0.91918671]	[588.08831787 310.89071655 0.79952419]	[603.3069458 421.14627075 0.88934642]	[606.06097412 526.52148438 0.86723042]	[513.57556152 529.00372314 0.65313733]	[467.43081665 529.00311279 0.64917356]	[477.65466309 685.48388672 0.86152595]	[4.80133667e+02 8.54817810e+02 8.35803747e-01]	[559.75097656 528.98626709 0.66713005]	[562.46643066 685.52593994 0.90438896]	[5.62376038e+02 8.52244629e+02 8.48565936e-01]	[503.49746704 205.76060486 0.87827653]	[536.64294434 203.20597839 0.8231591 ]	[485.39321899 215.88687134 0.9193235 ]	[552.08648682 213.52449036 0.89869189]	[5.72580383e+02 8.98493530e+02 7.87998497e-01]	[5.85543030e+02 8.90863281e+02 8.47206593e-01]	[5.47054138e+02 8.65078308e+02 6.86004162e-01]	[4.82924896e+02 8.95923889e+02 8.22843552e-01]	[4.64862091e+02 8.93337952e+02 7.83301413e-01]	[4.80313995e+02 8.67692139e+02 7.53167748e-01]
[521.28857422 216.10887146 0.92582822]	[521.24121094 305.8374939 0.88664871]	[446.90213013 300.70361328 0.81624681]	[439.06362915 416.08312988 0.85103709]	[421.37985229 523.78570557 0.91854411]	[588.07733154 310.89706421 0.80211627]	[603.30029297 421.15194702 0.88587451]	[606.04248047 526.51672363 0.86989337]	[513.56323242 529.02252197 0.65085578]	[467.40100098 529.03649902 0.64990467]	[477.65304565 685.53253174 0.86245865]	[4.80140289e+02 8.54814880e+02 8.38805556e-01]	[559.7510376 528.99963379 0.66563344]	[562.46710205 685.53192139 0.90334427]	[5.62377686e+02 8.52250427e+02 8.48164797e-01]	[503.46435547 205.79223633 0.88821542]	[534.13909912 205.71060181 0.82151121]	[485.36160278 213.56343079 0.92245406]	[552.06359863 213.53009033 0.90191543]	[5.70118408e+02 8.98495239e+02 7.89007545e-01]	[5.85543030e+02 8.93208435e+02 8.46637368e-01]	[5.49493835e+02 8.65084473e+02 6.85377181e-01]	[4.82909119e+02 8.95921753e+02 8.26542258e-01]	[4.64849762e+02 8.93333435e+02 7.88781226e-01]	[4.80317780e+02 8.67692627e+02 7.53347933e-01]
[521.27001953 216.13188171 0.92114067]	[521.22491455 305.84301758 0.88160419]	[446.8727417 300.71121216 0.81714422]	[436.67788696 416.15878296 0.85060227]	[421.35299683 523.80773926 0.92599219]	[588.05718994 310.90280151 0.80413663]	[603.28204346 418.78863525 0.88202393]	[606.04846191 526.4888916 0.87205374]	[511.09124756 529.02386475 0.65156054]	[464.95645142 529.03479004 0.65015197]	[477.65402222 685.54455566 0.86494029]	[4.80142120e+02 8.54827026e+02 8.37447584e-01]	[559.74194336 528.99224854 0.66382265]	[562.45727539 685.56610107 0.90245938]	[5.62368774e+02 8.52238892e+02 8.45973313e-01]	[503.44555664 208.27081299 0.89425552]	[534.1048584 205.72950745 0.82173234]	[482.98495483 215.89576721 0.92665648]	[549.6071167 213.53018188 0.89927703]	[5.72595215e+02 8.98492432e+02 7.89305449e-01]	[5.85546692e+02 8.90858093e+02 8.48682404e-01]	[5.47048157e+02 8.65073914e+02 6.84275150e-01]	[4.82934631e+02 8.95912231e+02 8.23383093e-01]	[4.64869415e+02 8.93330750e+02 7.85756648e-01]	[4.80314484e+02 8.67705627e+02 7.51982749e-01]
[521.24719238 216.11903381 0.91994381]	[521.20837402 305.82977295 0.87718326]	[444.431427 300.70809937 0.82129353]	[436.66537476 418.5552063 0.85171938]	[421.33883667 523.80987549 0.92664641]	[588.03924561 310.88009644 0.80500638]	[603.27630615 421.15731812 0.88013864]	[606.05126953 526.50152588 0.87002867]	[511.0710144 529.05133057 0.6511054 ]	[464.93969727 531.53912354 0.65148658]	[477.65011597 685.54248047 0.86395371]	[4.80142944e+02 8.54835938e+02 8.38474333e-01]	[559.72741699 529.0168457 0.65984946]	[562.45574951 685.57214355 0.90078974]	[5.62367065e+02 8.52247192e+02 8.45123589e-01]	[503.41995239 208.26274109 0.8983475 ]	[531.5994873 205.697052 0.82156175]	[482.96652222 215.91148376 0.93472338]	[549.56890869 213.51557922 0.90493309]	[5.72595459e+02 8.98493286e+02 7.88098574e-01]	[5.85544617e+02 8.90859985e+02 8.48392665e-01]	[5.47049255e+02 8.65088135e+02 6.84882164e-01]	[4.82932709e+02 8.95911987e+02 8.22883010e-01]	[4.64869293e+02 8.93330750e+02 7.85232902e-01]	[4.80312592e+02 8.70104309e+02 7.56894529e-01]
[521.23327637 216.13243103 0.91499382]	[521.19702148 305.84237671 0.87214953]	[444.42550659 300.73071289 0.81950772]	[436.67248535 416.13043213 0.84781492]	[421.32574463 523.82196045 0.92790985]	[588.01226807 310.88543701 0.80655515]	[603.26782227 421.15136719 0.87696922]	[606.03723145 526.48358154 0.87385881]	[511.0458374 529.0199585 0.65340638]	[464.92599487 529.03015137 0.65453011]	[477.62802124 685.52288818 0.85963506]	[4.80144135e+02 8.54823486e+02 8.40111256e-01]	[557.26647949 528.98901367 0.6576454 ]	[562.45550537 685.55023193 0.90046966]	[5.62367859e+02 8.52227112e+02 8.44262540e-01]	[503.41656494 208.26951599 0.8997193 ]	[531.57641602 205.71704102 0.82429361]	[482.94888306 215.90765381 0.94332308]	[549.52294922 213.53451538 0.90941077]	[5.72602356e+02 8.98490967e+02 7.87924409e-01]	[5.85548706e+02 8.90856628e+02 8.48584831e-01]	[5.47048279e+02 8.65065369e+02 6.82262957e-01]	[4.82939270e+02 8.95906433e+02 8.22027564e-01]	[4.64872833e+02 8.93325684e+02 7.85397053e-01]	[4.80309265e+02 8.67708557e+02 7.56269038e-01]
[521.20996094 216.1497345 0.90636665]	[521.18243408 308.31863403 0.86561692]	[444.41259766 300.75186157 0.81774557]	[436.65707397 416.15261841 0.8465904 ]	[421.31790161 523.85461426 0.92883039]	[588.00140381 310.89483643 0.80658072]	[603.25421143 421.15267944 0.87619436]	[606.02819824 526.47149658 0.87832183]	[511.04568481 529.04388428 0.65309197]	[464.93572998 531.54138184 0.65147913]	[477.62026978 685.53149414 0.85377061]	[4.80146515e+02 8.54842163e+02 8.40467751e-01]	[557.25469971 529.00732422 0.65640634]	[562.45397949 685.53747559 0.89772183]	[5.62365356e+02 8.52232117e+02 8.44328046e-01]	[503.39498901 208.27946472 0.90195322]	[531.54614258 205.71969604 0.82509351]	[482.92932129 215.91174316 0.94972289]	[549.50787354 213.52192688 0.91159546]	[5.72604980e+02 8.98491272e+02 7.88712561e-01]	[5.85549988e+02 8.90856873e+02 8.49773765e-01]	[5.47041626e+02 8.65070374e+02 6.83476329e-01]	[4.82926697e+02 8.95902893e+02 8.25101614e-01]	[4.64867004e+02 8.93324280e+02 7.87716210e-01]	[4.80316772e+02 8.70114563e+02 7.61675119e-01]
[521.18768311 216.15420532 0.90155435]	[521.16394043 308.3182373 0.8608979 ]	[444.39492798 300.75375366 0.82113904]	[436.60900879 418.56872559 0.84548271]	[421.31433105 523.85736084 0.93028462]	[587.97650146 310.89157104 0.80956006]	[600.87670898 421.15930176 0.87163478]	[606.00897217 526.46606445 0.88137895]	[511.03137207 529.04870605 0.65270579]	[464.91439819 531.54302979 0.65306258]	[475.17260742 685.60119629 0.84844381]	[4.80150208e+02 8.54812073e+02 8.43847752e-01]	[557.25073242 529.01037598 0.65605909]	[562.44921875 685.55664062 0.89908004]	[5.62362061e+02 8.52226624e+02 8.44794571e-01]	[503.36679077 208.29327393 0.90529066]	[529.07037354 205.70884705 0.82695645]	[482.92492676 215.93507385 0.95068258]	[549.50402832 213.49917603 0.91431427]	[5.72605469e+02 8.98494141e+02 7.90406764e-01]	[5.85547974e+02 8.90856812e+02 8.51661444e-01]	[5.47041565e+02 8.65057007e+02 6.80909097e-01]	[4.82932617e+02 8.95907104e+02 8.23433936e-01]	[4.64868591e+02 8.93325256e+02 7.87409425e-01]	[4.80322357e+02 8.67697815e+02 7.59612083e-01]
[521.16223145 218.52980042 0.89833665]	[521.15185547 308.3225708 0.85813552]	[444.38101196 300.76568604 0.82069224]	[436.59115601 418.59753418 0.84990668]	[421.31021118 523.86157227 0.93122423]	[585.58380127 310.89794922 0.81235415]	[600.87353516 421.20898438 0.8726303 ]	[606.01165771 526.47973633 0.87821931]	[508.54882812 529.04852295 0.65160364]	[464.88354492 531.54022217 0.65708518]	[477.59378052 685.56811523 0.85144866]	[4.80150238e+02 8.54812622e+02 8.43953252e-01]	[557.21923828 529.00128174 0.65184808]	[562.43585205 685.565979 0.89652443]	[5.62363586e+02 8.52229675e+02 8.44240129e-01]	[503.33416748 208.29776001 0.90593094]	[529.04553223 205.7043457 0.82854545]	[482.89718628 215.94180298 0.95418012]	[547.07025146 213.48999023 0.91405475]	[5.72593506e+02 8.98494019e+02 7.89795697e-01]	[5.85546692e+02 8.90856628e+02 8.49790156e-01]	[5.47050842e+02 8.65061768e+02 6.78807855e-01]	[4.82924683e+02 8.95902588e+02 8.25446725e-01]	[4.64864838e+02 8.93322083e+02 7.87734985e-01]	[4.80327454e+02 8.67697266e+02 7.59824991e-01]
[518.78424072 218.54109192 0.8963576 ]	[518.77850342 308.34375 0.85373902]	[444.36013794 300.77114868 0.82155752]	[436.57461548 418.60009766 0.84810185]	[421.30712891 523.88287354 0.93021172]	[585.56750488 310.93399048 0.8155911 ]	[600.82946777 421.22592163 0.86934114]	[605.99432373 526.45965576 0.88212729]	[508.51242065 531.54217529 0.6527949 ]	[464.86224365 531.56616211 0.66034389]	[475.13748169 685.5223999 0.8469038 ]	[4.80148895e+02 8.54799561e+02 8.45358968e-01]	[557.17651367 528.99902344 0.64858878]	[562.42877197 685.56164551 0.89500952]	[5.62362610e+02 8.52222595e+02 8.42893541e-01]	[503.31820679 208.29771423 0.90627027]	[529.02386475 205.71380615 0.83030802]	[482.88415527 215.92828369 0.95910424]	[547.05187988 213.48789978 0.91635752]	[5.72596069e+02 8.98487976e+02 7.89924026e-01]	[5.85544373e+02 8.90850769e+02 8.49515498e-01]	[5.47048828e+02 8.65047852e+02 6.74715579e-01]	[4.82925629e+02 8.95906738e+02 8.25210273e-01]	[4.64865143e+02 8.93324097e+02 7.87178397e-01]	[4.80328278e+02 8.67685303e+02 7.58973837e-01]
[518.75360107 218.5514679 0.89297575]	[518.76464844 308.36560059 0.85095978]	[444.33383179 303.19274902 0.82246763]	[436.57507324 418.59759521 0.84987676]	[421.30151367 523.90130615 0.92940176]	[585.5637207 310.95907593 0.81698716]	[600.79150391 421.2668457 0.85928786]	[605.96624756 526.47467041 0.88204777]	[508.51629639 531.57818604 0.64900541]	[464.86917114 531.6036377 0.65913409]	[475.13861084 685.55859375 0.84651423]	[4.80150787e+02 8.54788269e+02 8.44916821e-01]	[557.19281006 529.0345459 0.64202338]	[562.43707275 685.58294678 0.89676982]	[5.62362061e+02 8.52216309e+02 8.43263566e-01]	[503.29144287 208.32061768 0.90852046]	[528.99609375 205.72758484 0.83221102]	[482.87228394 215.94619751 0.96297181]	[547.03649902 213.49293518 0.91924417]	[5.72608276e+02 8.98481873e+02 7.91314363e-01]	[5.85552490e+02 8.90846008e+02 8.50300193e-01]	[5.47039062e+02 8.65042297e+02 6.76923037e-01]	[4.82931152e+02 8.95906799e+02 8.24263036e-01]	[4.64867920e+02 8.93324463e+02 7.85360694e-01]	[4.80330261e+02 8.67672485e+02 7.57243752e-01]
[518.73364258 218.55926514 0.89131558]	[518.73797607 308.34896851 0.84425306]	[444.30044556 303.19293213 0.82611609]	[436.59039307 418.60079956 0.85294938]	[421.27709961 523.89422607 0.93089622]	[585.53723145 310.93969727 0.82232654]	[600.76947021 421.25845337 0.85841072]	[605.9354248 526.46746826 0.88291562]	[508.52175903 531.57067871 0.64658976]	[464.87408447 531.58599854 0.65469295]	[475.10458374 685.52172852 0.84431994]	[4.80145233e+02 8.54796326e+02 8.43644619e-01]	[557.18084717 529.03302002 0.63908523]	[562.42327881 685.59979248 0.89070213]	[5.62360291e+02 8.52206177e+02 8.41450930e-01]	[503.27346802 208.31187439 0.9054296 ]	[528.97772217 205.73449707 0.83368564]	[482.84844971 215.93078613 0.96584117]	[547.00518799 213.49226379 0.92250347]	[5.72605347e+02 8.98484375e+02 7.91763783e-01]	[5.85547791e+02 8.90847412e+02 8.50332260e-01]	[5.47044189e+02 8.62562805e+02 6.72337532e-01]	[4.82925690e+02 8.95911072e+02 8.24686885e-01]	[4.64868164e+02 8.93328247e+02 7.83889294e-01]	[4.80330048e+02 8.67681580e+02 7.55993724e-01]
[518.6529541 218.53781128 0.88301837]	[518.72076416 308.34613037 0.84349138]	[441.91442871 300.76953125 0.82773727]	[436.57403564 418.59020996 0.85046577]	[421.25827026 523.88476562 0.93232489]	[585.51928711 310.94326782 0.82493705]	[600.77404785 421.25256348 0.85782671]	[605.92858887 526.47473145 0.8834061 ]	[508.49926758 531.57800293 0.64199781]	[464.87249756 531.5736084 0.64935803]	[475.11276245 685.50299072 0.8439815 ]	[4.80146759e+02 8.54794617e+02 8.43947947e-01]	[554.66827393 529.0491333 0.63000774]	[562.43048096 688.02008057 0.89249361]	[5.62358093e+02 8.52224792e+02 8.43371093e-01]	[500.90313721 208.29795837 0.90271264]	[526.50634766 205.74267578 0.84523779]	[482.79458618 215.93293762 0.96408868]	[546.9498291 213.54275513 0.93543649]	[5.72604553e+02 8.98489136e+02 7.91216135e-01]	[5.85553772e+02 8.90850281e+02 8.50212216e-01]	[5.47041199e+02 8.65046753e+02 6.75065517e-01]	[4.82926239e+02 8.95917603e+02 8.22042048e-01]	[4.64865845e+02 8.93333435e+02 7.83468604e-01]	[4.80332428e+02 8.67682373e+02 7.55200982e-01]
[516.1729126 218.52929688 0.87943256]	[518.68493652 308.35180664 0.83676553]	[441.86709595 300.76672363 0.8332023 ]	[436.54690552 416.16189575 0.83308113]	[421.23989868 523.91571045 0.92821002]	[585.50048828 310.94625854 0.82305115]	[598.30169678 421.26321411 0.85057545]	[605.87670898 526.53997803 0.87763208]	[506.00350952 531.605896 0.65004736]	[462.43338013 531.58862305 0.65444386]	[475.08322144 685.53643799 0.84204918]	[4.80147797e+02 8.54823120e+02 8.41652691e-01]	[552.08197021 531.57122803 0.63067257]	[562.41186523 687.99072266 0.89113963]	[5.62368286e+02 8.52218567e+02 8.41889262e-01]	[500.83984375 208.27536011 0.90067196]	[526.46490479 205.73339844 0.85249251]	[482.71264648 215.92718506 0.96429211]	[546.93322754 215.88539124 0.94084513]	[5.72594666e+02 8.98479858e+02 7.89157748e-01]	[5.85553833e+02 8.90845825e+02 8.46710086e-01]	[5.47055664e+02 8.65051880e+02 6.74533010e-01]	[4.82907990e+02 8.95923096e+02 8.22373867e-01]	[4.64853088e+02 8.93338196e+02 7.84153283e-01]	[4.80342163e+02 8.67713623e+02 7.55944014e-01]
[516.1239624 216.14079285 0.87853491]	[516.20513916 308.33621216 0.8215636 ]	[441.79525757 303.20318604 0.83714789]	[431.52597046 416.14102173 0.81139624]	[421.1439209 523.84857178 0.93935937]	[585.44854736 310.87365723 0.82230192]	[598.22161865 421.28329468 0.84031099]	[603.52178955 526.54077148 0.87810576]	[505.91809082 536.65460205 0.66163737]	[462.33880615 534.14764404 0.66710454]	[475.0604248 685.55633545 0.8380146 ]	[4.80150818e+02 8.54814575e+02 8.42723191e-01]	[549.53881836 534.15997314 0.63700354]	[562.40985107 688.0246582 0.88336074]	[5.62369202e+02 8.52212830e+02 8.40155065e-01]	[500.80703735 208.26420593 0.89728111]	[526.41619873 205.73922729 0.86217916]	[480.34197998 215.95120239 0.97030818]	[544.52984619 215.8934021 0.94799036]	[5.72596619e+02 8.98478638e+02 7.88155258e-01]	[5.85560791e+02 8.90844482e+02 8.45995784e-01]	[5.47049622e+02 8.65044556e+02 6.70949519e-01]	[4.82907837e+02 8.95921570e+02 8.22523654e-01]	[4.64852692e+02 8.93337158e+02 7.84610629e-01]	[4.80344788e+02 8.67710327e+02 7.54471302e-01]
[513.58148193 216.10920715 0.8854323 ]	[516.15594482 308.34484863 0.81803614]	[441.75845337 303.19467163 0.84053475]	[428.95623779 418.58584595 0.82422119]	[418.72705078 523.85461426 0.93760842]	[585.41186523 310.92303467 0.82663357]	[595.69354248 421.28817749 0.8327992 ]	[603.4855957 526.53515625 0.87381685]	[503.49118042 534.12884521 0.67827231]	[462.2802124 534.12774658 0.67672306]	[472.60339355 685.5088501 0.84109807]	[4.80149323e+02 8.54794312e+02 8.46004248e-01]	[547.03509521 534.105896 0.65072358]	[562.38476562 687.99395752 0.88392788]	[5.62367310e+02 8.52275208e+02 8.41357231e-01]	[500.72836304 208.27041626 0.89549184]	[523.98022461 205.70205688 0.87938428]	[480.2633667 215.99879456 0.95734245]	[544.47277832 215.90545654 0.95814151]	[5.72617310e+02 8.98497986e+02 7.80886233e-01]	[5.85571106e+02 8.90859436e+02 8.38120103e-01]	[5.47054749e+02 8.65121399e+02 6.80626512e-01]	[4.82910767e+02 8.95910522e+02 8.25433314e-01]	[4.64855164e+02 8.93326050e+02 7.84172833e-01]	[4.80347382e+02 8.67685364e+02 7.57711291e-01]
[508.51599121 216.08798218 0.89425772]	[513.56152344 308.37994385 0.81011051]	[439.32067871 303.21765137 0.84274393]	[426.34371948 418.61572266 0.84618652]	[418.7046814 523.89208984 0.93635887]	[585.34802246 310.96307373 0.82717717]	[593.11950684 421.29202271 0.8410551 ]	[603.42132568 526.50610352 0.88287228]	[503.48339844 534.14038086 0.68110585]	[462.28637695 534.13891602 0.6759814 ]	[472.54849243 685.57574463 0.83535492]	[4.80138947e+02 8.54802734e+02 8.42895150e-01]	[547.01171875 534.12054443 0.65678096]	[562.32165527 688.03045654 0.87369263]	[5.62379150e+02 8.52296936e+02 8.41530144e-01]	[498.2671814 208.24890137 0.87422574]	[523.85339355 203.22106934 0.90211791]	[480.17526245 215.95623779 0.94522363]	[544.37976074 213.53193665 0.9770236 ]	[5.72620178e+02 8.98496460e+02 7.81538367e-01]	[5.85572571e+02 8.90859924e+02 8.40490937e-01]	[5.49511536e+02 8.67588562e+02 6.85784042e-01]	[4.82917114e+02 8.95912476e+02 8.24228883e-01]	[4.64857330e+02 8.93336365e+02 7.82022953e-01]	[4.80350525e+02 8.67697937e+02 7.58355796e-01]
[505.98071289 216.0693512 0.90847003]	[508.49078369 308.37286377 0.8245067 ]	[439.24414062 303.23471069 0.84122247]	[423.84213257 418.61889648 0.86944783]	[418.65817261 523.86297607 0.93347842]	[582.85827637 310.97952271 0.82434827]	[590.57818604 421.34274292 0.84439921]	[603.35247803 526.52416992 0.87786722]	[503.41729736 531.59106445 0.69172603]	[462.21783447 531.58831787 0.67768914]	[467.48245239 685.60742188 0.83244228]	[4.80127106e+02 8.52366272e+02 8.47816288e-01]	[546.93890381 531.56988525 0.66442591]	[562.26434326 688.00970459 0.87120688]	[5.62366760e+02 8.52281799e+02 8.44138443e-01]	[498.15548706 205.78425598 0.85028398]	[521.41809082 203.1968689 0.90639848]	[477.72277832 215.95181274 0.92599559]	[541.94238281 213.54006958 0.96854019]	[5.72587585e+02 8.98485840e+02 7.80157387e-01]	[5.85549316e+02 8.90855530e+02 8.41394663e-01]	[5.49498352e+02 8.67584961e+02 6.95314586e-01]	[4.82884491e+02 8.95893188e+02 8.29838395e-01]	[4.64830688e+02 8.93317749e+02 7.84943283e-01]	[4.82745728e+02 8.67656311e+02 7.55624175e-01]
[505.97958374 216.06907654 0.90866494]	[508.48022461 308.37780762 0.82581592]	[439.23678589 303.24118042 0.84066325]	[423.8381958 418.61782837 0.86971962]	[418.65631104 523.86450195 0.93369591]	[582.85626221 310.9798584 0.82401067]	[590.57806396 421.34484863 0.84353685]	[603.35137939 526.5279541 0.8760941 ]	[503.41424561 531.590271 0.69221091]	[462.21542358 531.58691406 0.67802203]	[467.47848511 685.61315918 0.83307177]	[4.80122009e+02 8.52366272e+02 8.47141743e-01]	[546.93585205 531.56756592 0.66455311]	[562.26525879 688.00939941 0.87157428]	[5.62369690e+02 8.52284058e+02 8.44839871e-01]	[498.15386963 205.78259277 0.84999955]	[521.41827393 203.19650269 0.9065249 ]	[477.72344971 215.95083618 0.92579865]	[541.94262695 213.53933716 0.96820354]	[5.72582397e+02 8.98484680e+02 7.79594421e-01]	[5.85547119e+02 8.90856628e+02 8.41074944e-01]	[5.49506836e+02 8.67585754e+02 6.95893168e-01]	[4.82888245e+02 8.95892334e+02 8.29793692e-01]	[4.64834015e+02 8.93318054e+02 7.84429193e-01]	[4.82738281e+02 8.67653625e+02 7.56453693e-01]
[505.88363647 216.10646057 0.90899205]	[505.95462036 308.33532715 0.84288955]	[439.16610718 303.25473022 0.83455324]	[421.34036255 418.62460327 0.88846761]	[418.60293579 523.85144043 0.92423666]	[582.75598145 310.8989563 0.81126839]	[588.05706787 421.20498657 0.87318182]	[603.30578613 526.4519043 0.87801737]	[503.35943604 531.59686279 0.7008664 ]	[459.83581543 531.58215332 0.68883944]	[464.95346069 688.09472656 0.83460766]	[4.80117035e+02 8.52375549e+02 8.43987405e-01]	[544.50079346 531.58276367 0.67745924]	[562.21026611 688.02880859 0.86040139]	[5.62352844e+02 8.52265137e+02 8.42307687e-01]	[495.59542847 208.27151489 0.83289719]	[521.31451416 203.19041443 0.90603673]	[477.64099121 215.99568176 0.91075903]	[541.83123779 213.50491333 0.96168143]	[5.72591980e+02 8.98496826e+02 7.79976487e-01]	[5.85545776e+02 8.90856995e+02 8.42019796e-01]	[5.47051636e+02 8.65138489e+02 6.94613636e-01]	[4.82894958e+02 8.95882080e+02 8.31620514e-01]	[4.64845337e+02 8.93311829e+02 7.84466505e-01]	[4.80348053e+02 8.67670166e+02 7.55358040e-01]
[503.28741455 216.08610535 0.93377632]	[503.38699341 308.37026978 0.87518233]	[436.6008606 303.27371216 0.8049053 ]	[421.24359131 418.65817261 0.90116554]	[416.04302979 523.97076416 0.86835873]	[577.75579834 310.92514038 0.79033709]	[585.54003906 421.22952271 0.88922381]	[600.7980957 526.51263428 0.85005701]	[500.85003662 531.5703125 0.69142485]	[459.67242432 531.56762695 0.67534733]	[464.81707764 688.05737305 0.85961962]	[4.80112885e+02 8.52343445e+02 8.44932318e-01]	[544.35626221 531.54412842 0.68584907]	[559.80126953 688.0958252 0.8557142 ]	[5.62312256e+02 8.52221497e+02 8.38228941e-01]	[485.45870972 208.28840637 0.86196101]	[518.72937012 203.18663025 0.86514413]	[469.99301147 216.01194763 0.881589 ]	[539.19567871 213.54803467 0.92537963]	[5.72618591e+02 8.98514282e+02 7.85535574e-01]	[5.85545898e+02 8.90851013e+02 8.46786857e-01]	[5.46999451e+02 8.65047058e+02 6.89997137e-01]	[4.82910828e+02 8.95884399e+02 8.29172134e-01]	[4.64853119e+02 8.93314758e+02 7.84042239e-01]	[4.80344910e+02 8.67649353e+02 7.51071095e-01]
[500.80459595 216.08798218 0.92889696]	[503.25115967 310.88146973 0.89097738]	[431.55880737 303.30215454 0.78369474]	[421.18423462 418.63104248 0.89630544]	[413.49343872 524.01489258 0.84331781]	[575.17346191 310.9777832 0.78795522]	[585.45635986 421.23846436 0.88951433]	[598.29949951 526.47583008 0.84132487]	[500.68356323 531.55560303 0.68554914]	[457.13577271 529.0456543 0.66470724]	[462.44552612 688.03503418 0.86537337]	[4.77745483e+02 8.52349792e+02 8.40109289e-01]	[541.89727783 531.55157471 0.69592935]	[559.74121094 688.1116333 0.84070718]	[5.62311707e+02 8.52240723e+02 8.41455102e-01]	[482.94064331 208.25036621 0.88932782]	[516.11816406 203.16955566 0.83017248]	[464.9357605 215.98423767 0.90002584]	[536.64263916 213.51898193 0.91896909]	[5.72607788e+02 8.98505188e+02 7.85456061e-01]	[5.85550171e+02 8.90846130e+02 8.48903537e-01]	[5.47015747e+02 8.65061523e+02 6.89850330e-01]	[4.82915649e+02 8.95898499e+02 8.26783776e-01]	[4.64851410e+02 8.93327881e+02 7.82916844e-01]	[4.80318085e+02 8.67662048e+02 7.51701236e-01]
[500.66577148 216.09594727 0.91222972]	[500.81500244 310.8765564 0.89316201]	[428.95874023 303.2744751 0.78467 ]	[418.80374146 418.64389038 0.89291859]	[405.9074707 523.99584961 0.85312515]	[570.08312988 310.94915771 0.79088569]	[585.36236572 421.2197876 0.89596891]	[593.17572021 526.53100586 0.81987673]	[498.25744629 534.1015625 0.68448812]	[457.0821228 531.5859375 0.66241652]	[462.42959595 688.02832031 0.87571484]	[4.77736938e+02 8.52336792e+02 8.43241811e-01]	[541.83630371 534.09680176 0.70065379]	[557.18682861 688.06933594 0.83831137]	[5.62305603e+02 8.52264343e+02 8.41459453e-01]	[482.82662964 208.2752533 0.90753216]	[511.00521851 203.19973755 0.82902765]	[462.42999268 216.03573608 0.93115598]	[529.06109619 213.52766418 0.90827692]	[5.72589600e+02 8.98504822e+02 7.84616828e-01]	[5.85533508e+02 8.90847778e+02 8.49367142e-01]	[5.47036926e+02 8.65113525e+02 6.92693889e-01]	[4.82922943e+02 8.95908569e+02 8.21370959e-01]	[4.64860565e+02 8.93334961e+02 7.80985594e-01]	[4.80310059e+02 8.67655518e+02 7.53787041e-01]
[498.14263916 216.15281677 0.88514793]	[500.72653198 310.88919067 0.88729352]	[426.40698242 303.27355957 0.79293019]	[418.72283936 418.65209961 0.89651531]	[403.38439941 526.44885254 0.85711759]	[567.52819824 310.93984985 0.80445486]	[582.96234131 421.30508423 0.89223021]	[590.58935547 529.00653076 0.82038081]	[498.12350464 534.12445068 0.66872811]	[452.04669189 534.09960938 0.65044546]	[462.39831543 685.60198975 0.8833034 ]	[4.77739288e+02 8.52339355e+02 8.42607439e-01]	[541.75891113 534.11627197 0.69309753]	[554.61444092 688.13153076 0.83294445]	[5.62310486e+02 8.52264954e+02 8.40443969e-01]	[480.37948608 208.34376526 0.91348392]	[505.9708252 203.2363739 0.84729785]	[462.32128906 216.07260132 0.94658744]	[526.48175049 213.54449463 0.93352944]	[5.70118774e+02 8.98503418e+02 7.83860326e-01]	[5.85524109e+02 8.90842224e+02 8.51087928e-01]	[5.47045105e+02 8.65115540e+02 6.94362640e-01]	[4.82912140e+02 8.95880432e+02 8.32995057e-01]	[4.64849854e+02 8.93315491e+02 7.87682414e-01]	[4.80304047e+02 8.67662109e+02 7.49788344e-01]
[498.14245605 216.15138245 0.88540864]	[500.72488403 310.88656616 0.88734341]	[426.4045105 303.27203369 0.79330832]	[418.72137451 418.6619873 0.89732754]	[403.37878418 526.44573975 0.85851902]	[567.5291748 310.93832397 0.80404687]	[582.96228027 421.30621338 0.8923074 ]	[590.5869751 529.0010376 0.82073754]	[498.12417603 534.11407471 0.66792822]	[452.04241943 531.60668945 0.65042788]	[462.39749146 685.60070801 0.88319385]	[4.77731628e+02 8.52339661e+02 8.40473652e-01]	[541.76159668 534.10876465 0.69309193]	[554.61096191 688.1338501 0.83256543]	[5.62307556e+02 8.52269226e+02 8.40639770e-01]	[480.37927246 208.34506226 0.91383415]	[505.97219849 205.6940918 0.84716576]	[462.32208252 216.07151794 0.94824368]	[526.48156738 213.54438782 0.93494201]	[5.70117798e+02 8.98503174e+02 7.84839272e-01]	[5.85520996e+02 8.90840393e+02 8.53075147e-01]	[5.47043213e+02 8.65120850e+02 6.93552196e-01]	[4.82911987e+02 8.95886230e+02 8.31775784e-01]	[4.64850311e+02 8.93320190e+02 7.86504328e-01]	[4.80300751e+02 8.67659973e+02 7.47158051e-01]
[490.57479858 216.14212036 0.87632006]	[498.19573975 310.92529297 0.85084963]	[421.37911987 305.82015991 0.81794852]	[416.1477356 418.71563721 0.87456167]	[403.24459839 526.41656494 0.87865943]	[564.97747803 310.93237305 0.82509232]	[580.32330322 421.19570923 0.8768428 ]	[585.55773926 529.02435303 0.85413802]	[493.06292725 531.58978271 0.65154785]	[446.87075806 531.56787109 0.65240651]	[462.32000732 687.97375488 0.88072544]	[4.77717163e+02 8.52318848e+02 8.44583452e-01]	[539.28594971 531.57275391 0.67351079]	[549.52642822 688.17871094 0.84082925]	[5.62280518e+02 8.52265991e+02 8.39146197e-01]	[480.18005371 208.33876038 0.89754838]	[503.42367554 205.73445129 0.88733673]	[459.76242065 216.13308716 0.93265694]	[523.96350098 215.94622803 0.95062768]	[5.70097351e+02 8.98497437e+02 7.94649959e-01]	[5.85506836e+02 8.90832336e+02 8.63213718e-01]	[5.47051697e+02 8.65123169e+02 6.95021808e-01]	[4.82903015e+02 8.95898438e+02 8.32580566e-01]	[4.64839783e+02 8.93325928e+02 7.88072944e-01]	[4.80316895e+02 8.67617920e+02 7.40922093e-01]
[487.99465942 216.14970398 0.88118398]	[495.68930054 310.94979858 0.83358282]	[421.28656006 308.31747437 0.82546246]	[416.0776062 418.76593018 0.87142789]	[400.8208313 526.48022461 0.88545907]	[564.91912842 310.93829346 0.82891095]	[577.77764893 421.22488403 0.85753447]	[585.46325684 528.98260498 0.87118584]	[490.55892944 531.60241699 0.64980257]	[444.41760254 531.61053467 0.6539681 ]	[462.25411987 685.55310059 0.87866521]	[4.77703430e+02 8.52344238e+02 8.36429358e-01]	[539.22509766 531.55133057 0.66422808]	[547.05822754 688.16204834 0.84708357]	[5.62286804e+02 8.52324158e+02 8.37211549e-01]	[477.72000122 210.78224182 0.88791996]	[503.2923584 205.72848511 0.90758401]	[459.64459229 216.140625 0.92543292]	[523.84741211 215.8923645 0.97003883]	[5.70081177e+02 8.98509277e+02 7.89143682e-01]	[5.85497253e+02 8.90843933e+02 8.56871247e-01]	[5.49498108e+02 8.67642761e+02 7.08881021e-01]	[4.82896973e+02 8.95896240e+02 8.33603621e-01]	[4.64840912e+02 8.93331299e+02 7.84656167e-01]	[4.80309448e+02 8.67646667e+02 7.42935598e-01]
[485.49923706 216.13172913 0.88872749]	[493.07199097 310.92196655 0.81557816]	[421.18438721 308.32250977 0.8297472 ]	[413.52059937 418.73458862 0.85661864]	[400.73641968 526.53363037 0.88414496]	[564.82940674 310.93173218 0.82675868]	[572.64703369 421.2520752 0.84424084]	[583.00585938 526.51104736 0.8921209 ]	[488.01678467 534.11889648 0.65104508]	[444.32009888 534.15917969 0.66421539]	[462.22991943 685.5057373 0.87565237]	[4.77690399e+02 8.52337341e+02 8.35000277e-01]	[539.17578125 531.57403564 0.65368176]	[547.03106689 688.159729 0.8511768 ]	[5.62275085e+02 8.52309753e+02 8.38461399e-01]	[477.65576172 208.3565979 0.86894953]	[500.89413452 205.71002197 0.90671897]	[459.59451294 216.09729004 0.92481381]	[521.41125488 213.55183411 0.9614808 ]	[5.70080750e+02 8.98499634e+02 7.94976473e-01]	[5.85499207e+02 8.90836792e+02 8.60210121e-01]	[5.47044067e+02 8.67623840e+02 7.11179018e-01]	[4.82895020e+02 8.95891296e+02 8.37741435e-01]	[4.64835358e+02 8.93324890e+02 7.87736893e-01]	[4.80296814e+02 8.67626953e+02 7.39184916e-01]
[485.37530518 216.13778687 0.90025425]	[488.01901245 310.8862915 0.82133824]	[418.77722168 305.80822754 0.83005196]	[408.4730835 418.75054932 0.84936076]	[400.62863159 526.42028809 0.91248775]	[562.35327148 310.95892334 0.82409543]	[570.06323242 421.27880859 0.84939134]	[582.90386963 526.51623535 0.88815033]	[487.9458313 534.13696289 0.65092301]	[441.91830444 536.66888428 0.66841412]	[459.84451294 685.45782471 0.86687839]	[4.77689697e+02 8.52378418e+02 8.31396520e-01]	[534.1697998 531.59033203 0.63832235]	[546.97320557 688.13543701 0.86043972]	[5.62256958e+02 8.52314941e+02 8.37684870e-01]	[475.08810425 208.35063171 0.84166169]	[500.8034668 205.70628357 0.90376109]	[457.150177 216.10865784 0.9074412 ]	[521.34436035 213.56163025 0.9594537 ]	[5.70094604e+02 8.98514343e+02 7.96587348e-01]	[5.85499512e+02 8.90840759e+02 8.65024924e-01]	[5.47024048e+02 8.67614258e+02 7.14425325e-01]	[4.82878357e+02 8.95902466e+02 8.31852973e-01]	[4.64820984e+02 8.93339050e+02 7.86219954e-01]	[4.80312775e+02 8.67680481e+02 7.45307863e-01]
[482.90432739 218.53704834 0.91427517]	[487.91912842 308.40817261 0.8333497 ]	[418.72052002 305.8175354 0.83046091]	[403.38565063 418.76589966 0.85815012]	[398.18386841 523.96789551 0.93254918]	[562.25250244 310.91156006 0.81436527]	[567.56817627 421.23001099 0.86602956]	[582.81079102 526.4888916 0.87987614]	[485.41650391 531.59643555 0.6688273 ]	[441.85739136 534.1373291 0.6729449 ]	[459.81866455 685.48547363 0.86522579]	[4.77677551e+02 8.52371948e+02 8.31175148e-01]	[529.01269531 529.04022217 0.64777249]	[546.95135498 688.10272217 0.86942905]	[5.62251587e+02 8.52332642e+02 8.35234642e-01]	[470.01419067 210.8175354 0.84717065]	[500.70108032 205.73220825 0.89574838]	[457.07049561 216.14157104 0.89265049]	[521.23968506 215.89175415 0.96302843]	[5.70083496e+02 8.98509583e+02 7.97887146e-01]	[5.85493774e+02 8.90838928e+02 8.65622163e-01]	[5.47022583e+02 8.67638611e+02 7.16813266e-01]	[4.82885345e+02 8.95899597e+02 8.29973340e-01]	[4.64822845e+02 8.93336792e+02 7.86146164e-01]	[4.80299530e+02 8.67665710e+02 7.40297914e-01]
[482.78869629 216.14945984 0.92916 ]	[485.3449707 310.88336182 0.86142814]	[418.5484314 308.37612915 0.80907166]	[400.85079956 418.76620483 0.88968134]	[398.08026123 526.40692139 0.9126277 ]	[559.75549316 308.40405273 0.80300045]	[565.07635498 418.76809692 0.88806129]	[580.32006836 526.42468262 0.87070841]	[482.97967529 534.1439209 0.68945551]	[441.83694458 536.68255615 0.68585229]	[459.79849243 685.40405273 0.86733061]	[4.77669098e+02 8.54786255e+02 8.28213811e-01]	[526.44934082 531.59851074 0.67378891]	[546.91796875 688.05493164 0.8694182 ]	[5.62237854e+02 8.52340942e+02 8.34556103e-01]	[467.39984131 210.80377197 0.86590862]	[498.21347046 205.75169373 0.87059009]	[452.00579834 216.14675903 0.8688848 ]	[518.70410156 215.94160461 0.93680614]	[5.70100464e+02 8.98495361e+02 7.98132896e-01]	[5.85506897e+02 8.90830322e+02 8.65648866e-01]	[5.47014221e+02 8.67650330e+02 7.25173175e-01]	[4.82892883e+02 8.95916504e+02 8.17690909e-01]	[4.64827209e+02 8.93355347e+02 7.84430027e-01]	[4.80282501e+02 8.67683777e+02 7.48143017e-01]
[482.78866577 216.1497345 0.92924172]	[485.35073853 310.8822937 0.8608526 ]	[418.55432129 308.37445068 0.8099196 ]	[400.85217285 418.76940918 0.88911605]	[398.08105469 526.40710449 0.91352284]	[559.75744629 308.40750122 0.80284989]	[565.07580566 418.77334595 0.88830388]	[580.32147217 526.42578125 0.87099719]	[485.34146118 534.14660645 0.68834877]	[441.84106445 536.68688965 0.68510568]	[459.80282593 685.39831543 0.86842 ]	[4.77672791e+02 8.54793518e+02 8.27727497e-01]	[526.45532227 531.60058594 0.67339313]	[544.54180908 688.04577637 0.87139297]	[5.62235107e+02 8.52332520e+02 8.35746825e-01]	[467.40106201 210.80455017 0.86589766]	[498.21347046 205.75213623 0.87092519]	[452.00558472 216.14701843 0.86841029]	[518.70587158 215.94224548 0.93680626]	[5.70102356e+02 8.98498291e+02 7.96917737e-01]	[5.85503235e+02 8.90831421e+02 8.65639567e-01]	[5.47011902e+02 8.67634705e+02 7.21526146e-01]	[4.82900940e+02 8.95925659e+02 8.15260291e-01]	[4.64832031e+02 8.93363464e+02 7.82150507e-01]	[4.80288788e+02 8.67693726e+02 7.48582721e-01]
[480.37945557 216.14009094 0.92715168]	[482.91925049 310.90283203 0.87321275]	[416.08215332 308.38317871 0.79973775]	[400.82901001 418.7567749 0.89466059]	[398.01821899 526.4105835 0.89360994]	[559.70721436 310.90179443 0.79831445]	[565.02703857 421.16015625 0.89349699]	[580.28771973 526.47167969 0.863832 ]	[482.92703247 534.12927246 0.69767082]	[441.75479126 534.16772461 0.68636072]	[459.77636719 685.46008301 0.87530136]	[4.77686279e+02 8.54825012e+02 8.25869381e-01]	[526.41943359 531.59521484 0.67538589]	[544.53668213 688.0279541 0.87270242]	[5.62236328e+02 8.52334290e+02 8.36457133e-01]	[464.86224365 210.7913208 0.88983679]	[495.69549561 205.73513794 0.84572589]	[446.96524048 216.13044739 0.87600946]	[516.20770264 215.93867493 0.9246611 ]	[5.70094177e+02 8.98498230e+02 7.98308611e-01]	[5.85496338e+02 8.90830322e+02 8.66554499e-01]	[5.47015015e+02 8.67637146e+02 7.22674787e-01]	[4.82887817e+02 8.95918396e+02 8.19247007e-01]	[4.64828125e+02 8.93357300e+02 7.84273982e-01]	[4.80309265e+02 8.70110229e+02 7.50379086e-01]
[480.2850647 218.53120422 0.92082417]	[482.83053589 310.90567017 0.88733566]	[413.57559204 308.37097168 0.78853351]	[400.79571533 418.7611084 0.90314353]	[395.63513184 526.39251709 0.88585633]	[557.18878174 310.88586426 0.78840214]	[564.98358154 418.77502441 0.8990804 ]	[580.25006104 526.46276855 0.85542804]	[482.902771 534.1126709 0.69712096]	[441.72131348 534.14221191 0.68513876]	[459.7286377 685.46923828 0.87377614]	[4.77691833e+02 8.54839294e+02 8.23954403e-01]	[526.3918457 531.57342529 0.67563415]	[546.92541504 688.11083984 0.86480725]	[5.62242737e+02 8.52321289e+02 8.37131202e-01]	[462.40322876 210.80574036 0.9090693 ]	[493.1000061 205.75982666 0.82937753]	[444.43389893 216.12741089 0.88924122]	[513.60949707 215.90895081 0.92399555]	[5.70092163e+02 8.98487915e+02 7.97620595e-01]	[5.85499329e+02 8.90824524e+02 8.65205050e-01]	[5.47022705e+02 8.67623108e+02 7.19214320e-01]	[4.82897247e+02 8.95915771e+02 8.21475208e-01]	[4.64836304e+02 8.93358398e+02 7.86202431e-01]	[4.80313049e+02 8.70127197e+02 7.50446677e-01]
[480.23678589 218.53756714 0.91603792]	[482.76635742 310.88973999 0.89027798]	[413.49487305 308.35647583 0.78149325]	[400.78543091 418.77914429 0.90481651]	[395.5753479 524.0133667 0.87444675]	[554.67681885 308.40924072 0.78412056]	[564.95452881 421.14562988 0.89715058]	[580.23278809 526.47674561 0.84915411]	[482.88699341 534.12261963 0.70005608]	[441.70687866 534.16815186 0.68508309]	[459.71533203 685.4932251 0.87866127]	[4.77696808e+02 8.54880920e+02 8.21877956e-01]	[524.00537109 531.56347656 0.67767227]	[544.54064941 688.06536865 0.87027872]	[5.62239258e+02 8.52323669e+02 8.38325381e-01]	[462.36083984 210.80474854 0.91292739]	[493.05041504 205.78411865 0.82499921]	[444.36447144 216.1131134 0.90957749]	[511.09683228 215.91334534 0.92278564]	[5.70072205e+02 8.98494324e+02 7.99698114e-01]	[5.85489075e+02 8.90828674e+02 8.66007030e-01]	[5.47018005e+02 8.67626892e+02 7.22346008e-01]	[4.82869507e+02 8.95916443e+02 8.28931987e-01]	[4.62427002e+02 8.93348755e+02 7.92045355e-01]	[4.80325836e+02 8.70163696e+02 7.57987261e-01]
[480.16427612 218.53764343 0.90608603]	[482.71615601 310.87185669 0.88974732]	[410.96728516 305.84091187 0.77953082]	[400.70718384 418.7432251 0.90542781]	[395.52972412 526.43603516 0.85710561]	[552.15002441 310.87478638 0.78089589]	[564.9107666 421.14596558 0.89298302]	[577.79437256 526.47314453 0.84375179]	[482.8475647 534.13079834 0.70195752]	[439.32196045 536.65478516 0.68088669]	[459.70443726 685.51434326 0.88508129]	[4.77697479e+02 8.54849670e+02 8.24054003e-01]	[523.96807861 531.57568359 0.675569 ]	[544.51715088 688.10821533 0.87685663]	[5.62251099e+02 8.52241089e+02 8.44648838e-01]	[462.30554199 210.81196594 0.91954941]	[490.50250244 205.78126526 0.82701552]	[444.3152771 216.11328125 0.91853982]	[508.53329468 215.91264343 0.92637068]	[5.70076660e+02 8.98490784e+02 7.97940552e-01]	[5.85496033e+02 8.90814636e+02 8.59369993e-01]	[5.47048584e+02 8.65060303e+02 6.79025769e-01]	[4.82886658e+02 8.95908142e+02 8.27656746e-01]	[4.64826202e+02 8.93352417e+02 7.92943120e-01]	[4.80319427e+02 8.70135925e+02 7.47612178e-01]
[477.72470093 218.52880859 0.89670151]	[480.35675049 310.89135742 0.89325571]	[408.45675659 305.85195923 0.77986127]	[400.65991211 418.73971558 0.9038552 ]	[393.07159424 526.49108887 0.84001523]	[552.11108398 310.89697266 0.78338706]	[564.88092041 418.78405762 0.89064884]	[577.7387085 526.45513916 0.8383165 ]	[482.82000732 534.11895752 0.70213044]	[439.29736328 534.17010498 0.67743289]	[459.69198608 685.51062012 0.88407385]	[4.77700470e+02 8.54814209e+02 8.27890933e-01]	[523.94573975 531.55426025 0.67582953]	[544.50738525 688.10693359 0.88079607]	[5.62295044e+02 8.52235229e+02 8.50979805e-01]	[462.23730469 210.81494141 0.92463076]	[487.97360229 205.75976562 0.82829857]	[441.89987183 216.12472534 0.93207192]	[508.45004272 215.93241882 0.9315505 ]	[5.70051697e+02 8.98487915e+02 7.96352267e-01]	[5.85508179e+02 8.90823975e+02 8.55676055e-01]	[5.49542236e+02 8.62566833e+02 6.71269298e-01]	[4.82855225e+02 8.95903381e+02 8.32295597e-01]	[4.62412048e+02 8.93332397e+02 7.96067655e-01]	[4.80327332e+02 8.70107239e+02 7.35872686e-01]
[477.6678772 218.52520752 0.89183915]	[480.30319214 310.88201904 0.89441931]	[408.41308594 305.80825806 0.78341997]	[400.62454224 418.70092773 0.90187091]	[392.9992981 526.51831055 0.8262043 ]	[549.55792236 310.91259766 0.79195893]	[564.83612061 418.72503662 0.89017886]	[577.68890381 526.46618652 0.82889348]	[482.7822876 531.59759521 0.70041758]	[439.26745605 534.11859131 0.67635089]	[459.69555664 685.47894287 0.88361669]	[4.77715179e+02 8.54826782e+02 8.29500794e-01]	[523.9208374 531.53424072 0.67621088]	[544.51885986 688.1930542 0.8653428 ]	[562.32836914 852.2130127 0.85788602]	[462.19592285 210.79423523 0.91920251]	[487.92294312 205.72859192 0.83342576]	[441.84811401 216.10476685 0.94734806]	[506.00430298 215.91540527 0.9374752 ]	[5.70063782e+02 8.98499268e+02 7.95198143e-01]	[5.85517029e+02 8.90829834e+02 8.52324724e-01]	[5.49570923e+02 8.62542053e+02 6.72275722e-01]	[4.82853760e+02 8.95898743e+02 8.33162248e-01]	[4.62412872e+02 8.93327148e+02 7.97456503e-01]	[4.80343964e+02 8.70121338e+02 7.44829535e-01]
[477.59393311 216.15409851 0.88563085]	[480.25521851 308.40774536 0.89319259]	[405.90765381 305.77658081 0.78720272]	[398.26480103 418.68270874 0.89966732]	[390.46994019 526.53594971 0.81804836]	[547.03723145 310.86727905 0.79876536]	[564.80749512 418.75500488 0.89263952]	[575.23217773 526.48083496 0.8251918 ]	[482.76971436 531.54907227 0.69892609]	[439.25552368 531.57592773 0.6758343 ]	[459.68450928 685.50646973 0.88212025]	[4.77723114e+02 8.54848694e+02 8.29629660e-01]	[523.90875244 528.99237061 0.68145269]	[544.48223877 688.1583252 0.88149142]	[562.38116455 852.20898438 0.86796755]	[459.84008789 210.76937866 0.91430926]	[485.44555664 205.74479675 0.84598511]	[441.77850342 216.07624817 0.95399028]	[505.93792725 215.93841553 0.94628108]	[5.70035645e+02 8.98500122e+02 7.92161524e-01]	[5.85520752e+02 8.90832642e+02 8.43956947e-01]	[5.52109558e+02 8.62513855e+02 6.71013117e-01]	[4.82851105e+02 8.95903381e+02 8.36759627e-01]	[4.62412476e+02 8.93330994e+02 8.00912678e-01]	[4.80348541e+02 8.70135376e+02 7.42648542e-01]
[475.13394165 216.15698242 0.88185215]	[480.19818115 310.86477661 0.8868807 ]	[405.83010864 305.78408813 0.79527289]	[398.25570679 418.69265747 0.89664209]	[387.94198608 526.48681641 0.8234846 ]	[546.98059082 308.39547729 0.80558556]	[562.46411133 418.77770996 0.89352894]	[575.18377686 526.46783447 0.82578903]	[482.72772217 531.56243896 0.70035493]	[439.2230835 531.60388184 0.67420524]	[459.66885376 685.5489502 0.88105655]	[4.77729889e+02 8.54823792e+02 8.34490478e-01]	[523.87884521 529.0067749 0.6863451 ]	[544.48510742 688.16259766 0.87976146]	[562.42889404 849.74932861 0.86421752]	[459.80007935 208.33702087 0.91310972]	[485.41131592 205.73706055 0.85453439]	[441.71191406 216.08486938 0.95595825]	[505.91116333 215.93972778 0.95006496]	[5.67566589e+02 8.98453003e+02 7.94488370e-01]	[5.85524841e+02 8.90810608e+02 8.33455861e-01]	[5.54692322e+02 8.57438538e+02 6.70840144e-01]	[4.82854065e+02 8.95877319e+02 8.34995687e-01]	[4.62413269e+02 8.93312195e+02 8.03528070e-01]	[4.80348175e+02 8.70116577e+02 7.40852058e-01]
[475.06738281 216.13467407 0.88062119]	[480.1444397 310.86627197 0.8736155 ]	[403.33840942 305.78598022 0.80603349]	[398.23989868 418.69076538 0.89454389]	[385.39413452 526.4163208 0.83760142]	[546.94641113 308.37155151 0.80977201]	[562.44696045 418.71560669 0.8895455 ]	[575.15246582 526.44085693 0.82913506]	[480.35296631 531.55755615 0.69860655]	[439.18481445 534.09698486 0.67091238]	[459.65701294 685.59161377 0.87704289]	[4.77742004e+02 8.54817871e+02 8.35577667e-01]	[523.84448242 528.99755859 0.68468046]	[544.4944458 690.64111328 0.86628377]	[562.46258545 849.7322998 0.86151028]	[459.75753784 208.30888367 0.90903789]	[485.34594727 205.71636963 0.86255223]	[439.33218384 216.06614685 0.95651942]	[503.49758911 215.91920471 0.95643616]	[5.67525024e+02 8.98413574e+02 7.95714974e-01]	[5.85525146e+02 8.90793274e+02 8.24176013e-01]	[5.57255920e+02 8.57420959e+02 6.77077889e-01]	[4.82844452e+02 8.95865173e+02 8.33735824e-01]	[4.62409454e+02 8.93301147e+02 8.03668499e-01]	[4.82732910e+02 8.70106689e+02 7.37892509e-01]
[470.05047607 216.13179016 0.88011742]	[477.70123291 308.40060425 0.85320383]	[400.86126709 305.8041687 0.81542677]	[398.13665771 418.65899658 0.89266711]	[385.30334473 526.4354248 0.84371161]	[544.47357178 308.31771851 0.82127351]	[562.36401367 418.71539307 0.89522678]	[572.6348877 526.40930176 0.83141768]	[480.27438354 531.56976318 0.69385755]	[439.11212158 534.10455322 0.66554189]	[459.60800171 687.98071289 0.87318271]	[4.77730042e+02 8.54851013e+02 8.32442522e-01]	[523.7989502 529.01989746 0.68642312]	[544.48095703 690.65820312 0.86868048]	[564.81469727 849.77471924 0.87139571]	[459.67242432 208.32182312 0.90127158]	[482.89953613 205.72645569 0.88741118]	[439.23251343 216.09661865 0.94665152]	[503.42095947 215.94120789 0.96947515]	[5.67530884e+02 8.95980103e+02 8.03788126e-01]	[5.85530151e+02 8.90788452e+02 8.25220108e-01]	[5.59790283e+02 8.57463867e+02 7.02402055e-01]	[4.82834625e+02 8.95841187e+02 8.36977422e-01]	[4.62405151e+02 8.93288635e+02 8.07685912e-01]	[4.80351990e+02 8.70135681e+02 7.51894176e-01]
[470.00003052 216.13035583 0.88185215]	[477.66461182 308.40466309 0.84505397]	[400.82470703 305.80459595 0.81946933]	[398.09936523 418.67370605 0.89299452]	[382.83886719 526.45233154 0.85410726]	[544.45941162 308.32089233 0.82191974]	[562.32659912 418.70901489 0.8965739 ]	[572.59210205 523.9932251 0.83657026]	[480.25979614 531.57391357 0.69253653]	[439.10055542 534.12261963 0.66599452]	[459.61569214 685.59790039 0.87645531]	[4.77739563e+02 8.54833862e+02 8.33371162e-01]	[523.79046631 529.01312256 0.68658394]	[544.46643066 690.68200684 0.86665243]	[564.82989502 849.76104736 0.86826873]	[459.62478638 208.32061768 0.89431238]	[482.85211182 205.70683289 0.89699733]	[439.17382812 216.10186768 0.94199508]	[503.38183594 215.91819763 0.97398752]	[5.67491516e+02 8.95952209e+02 8.07881892e-01]	[5.85511047e+02 8.90774475e+02 8.18189502e-01]	[5.59830627e+02 8.57453613e+02 7.07885504e-01]	[4.82854980e+02 8.95854980e+02 8.29088569e-01]	[4.62419434e+02 8.93300903e+02 8.00816357e-01]	[4.80353210e+02 8.70116638e+02 7.46134996e-01]
[467.49603271 216.11483765 0.88539743]	[477.62283325 308.40792847 0.83558154]	[400.79190063 305.83117676 0.82085139]	[398.08551025 418.69128418 0.89395785]	[382.79953003 526.47589111 0.85410589]	[544.44055176 305.85018921 0.82151264]	[562.29534912 418.69158936 0.89024943]	[570.11706543 524.02148438 0.83432126]	[480.25350952 531.55596924 0.69403404]	[439.10119629 534.11035156 0.67032129]	[459.64254761 685.54803467 0.87944305]	[4.77741882e+02 8.54814880e+02 8.38087976e-01]	[523.77807617 528.99047852 0.68909734]	[544.45526123 690.67236328 0.86863947]	[564.82073975 849.7064209 0.86665547]	[459.58755493 208.29760742 0.88232964]	[482.8102417 203.23452759 0.90517527]	[439.14044189 216.0662384 0.94308454]	[503.33361816 215.90309143 0.97093755]	[5.67525757e+02 8.95946289e+02 7.97270954e-01]	[5.85519287e+02 8.90741150e+02 8.10332417e-01]	[5.59791992e+02 8.57361267e+02 6.94842935e-01]	[4.82838928e+02 8.95883423e+02 8.21594536e-01]	[4.62400055e+02 8.93316101e+02 7.97312677e-01]	[4.82746094e+02 8.67700806e+02 7.54327774e-01]
[467.49554443 216.1136322 0.88582265]	[477.62130737 308.40515137 0.8350752 ]	[400.78829956 305.82693481 0.82118499]	[398.08465576 418.69046021 0.89278769]	[382.800354 526.47918701 0.85274762]	[544.4397583 305.84854126 0.82146084]	[562.29730225 418.69119263 0.89089382]	[570.11621094 524.01977539 0.83468777]	[480.25094604 531.55206299 0.6931414 ]	[439.10015869 534.10638428 0.66925806]	[459.63964844 685.55975342 0.87815917]	[4.77747284e+02 8.54812317e+02 8.40193689e-01]	[523.77667236 528.98773193 0.68834668]	[544.45025635 690.67071533 0.87104505]	[564.81976318 849.70556641 0.86831713]	[459.58709717 208.29776001 0.88237107]	[482.80987549 203.23396301 0.90520334]	[439.13946533 216.06741333 0.94247115]	[503.33435059 215.9058075 0.97079301]	[5.67521667e+02 8.95939697e+02 8.01157057e-01]	[5.85515991e+02 8.90735901e+02 8.13622653e-01]	[5.59795349e+02 8.54931213e+02 6.98669136e-01]	[4.82841156e+02 8.95885986e+02 8.21986735e-01]	[4.62403015e+02 8.93317261e+02 7.98130929e-01]	[4.82747864e+02 8.67694763e+02 7.57514894e-01]
[467.46722412 216.09872437 0.8896994 ]	[477.59970093 308.40740967 0.83069658]	[400.76541138 305.83453369 0.8225193 ]	[398.05233765 418.70535278 0.88871551]	[382.73669434 526.48846436 0.86268467]	[544.42755127 305.84640503 0.82311499]	[562.25769043 418.65127563 0.87939644]	[570.08233643 524.00994873 0.83952159]	[480.20962524 531.55487061 0.68955702]	[436.68035889 534.11108398 0.66292781]	[459.64154053 685.57543945 0.8714695 ]	[4.77726532e+02 8.52386475e+02 8.41772735e-01]	[521.4107666 528.98016357 0.68882203]	[544.42156982 690.6776123 0.87630635]	[564.82025146 849.61114502 0.85394776]	[457.19827271 208.2872467 0.87570494]	[482.7857666 203.20974731 0.91115004]	[439.11688232 216.06723022 0.93915647]	[503.30358887 215.90473938 0.96766531]	[5.67470642e+02 8.93419861e+02 8.34229052e-01]	[5.85465637e+02 8.88231628e+02 8.16226363e-01]	[5.59826599e+02 8.54805359e+02 7.08768189e-01]	[4.82839874e+02 8.95878967e+02 8.17181230e-01]	[4.62398438e+02 8.93308289e+02 7.93995857e-01]	[4.80359039e+02 8.67664307e+02 7.56000817e-01]
[467.45352173 216.06993103 0.89686692]	[475.16253662 308.37368774 0.82513821]	[400.73583984 305.81433105 0.82658517]	[395.62591553 418.73498535 0.88066447]	[382.72247314 526.46820068 0.86504 ]	[544.41387939 305.82443237 0.82524675]	[562.22680664 418.63201904 0.87409401]	[570.03973389 526.39752197 0.84035927]	[480.19802856 529.04827881 0.68877339]	[436.65151978 531.6081543 0.65996736]	[459.65023804 685.56396484 0.87915415]	[4.77720612e+02 8.52368713e+02 8.46980572e-01]	[521.41424561 526.48364258 0.6903742 ]	[544.39324951 690.63061523 0.87882668]	[5.64809692e+02 8.47152649e+02 8.39209914e-01]	[457.17538452 208.27172852 0.86860079]	[482.76611328 203.17115784 0.91657346]	[439.10574341 216.09332275 0.93409288]	[503.28283691 215.92002869 0.96485931]	[5.67485535e+02 8.93266541e+02 8.29643309e-01]	[5.85483948e+02 8.85648071e+02 7.83092201e-01]	[5.59778442e+02 8.52367126e+02 6.95828855e-01]	[4.82848175e+02 8.95884399e+02 8.19604337e-01]	[4.62404877e+02 8.93309082e+02 7.92317510e-01]	[4.80349365e+02 8.67636414e+02 7.58359909e-01]
[467.42102051 216.04182434 0.90064704]	[475.11495972 308.3560791 0.81929249]	[400.69955444 305.82925415 0.82671845]	[395.60931396 418.73657227 0.87964326]	[380.3505249 526.40197754 0.87216502]	[544.38684082 305.78186035 0.8285296 ]	[559.83825684 418.66030884 0.86972976]	[567.58312988 526.42974854 0.84385294]	[480.14813232 531.60424805 0.68345004]	[436.60379028 534.16369629 0.65932477]	[459.64041138 687.99224854 0.87752515]	[477.71731567 852.28759766 0.8532781 ]	[521.38079834 529.03222656 0.68688619]	[544.35876465 690.63989258 0.88043755]	[5.62463928e+02 8.41991638e+02 8.28765988e-01]	[457.15026855 205.77705383 0.85530663]	[482.72518921 200.67984009 0.91739362]	[439.08456421 216.05072021 0.93639159]	[503.23303223 213.5627594 0.96062279]	[5.67472229e+02 8.90789917e+02 8.39262605e-01]	[5.85460632e+02 8.83014465e+02 7.67853737e-01]	[5.59795959e+02 8.49769226e+02 6.75201058e-01]	[4.82835175e+02 8.95866577e+02 8.23548079e-01]	[4.62394592e+02 8.93284973e+02 7.94477522e-01]	[4.80345764e+02 8.65091858e+02 7.46479452e-01]
[467.39440918 216.02099609 0.902852 ]	[475.07748413 308.35531616 0.81545717]	[400.67340088 305.83886719 0.82743394]	[395.56295776 418.76254272 0.86962056]	[380.34039307 526.41162109 0.8745802 ]	[544.37011719 305.77227783 0.82935274]	[559.81903076 418.65408325 0.87229431]	[567.54504395 526.39569092 0.85276192]	[480.14694214 531.6036377 0.68134111]	[436.60006714 534.16064453 0.65832913]	[459.66159058 687.9730835 0.87782735]	[4.77712585e+02 8.52297485e+02 8.49539340e-01]	[521.37420654 529.04205322 0.68788922]	[544.33789062 690.71276855 0.87578207]	[562.3739624 834.40447998 0.84773248]	[457.1199646 205.75352478 0.84793288]	[480.36965942 200.63656616 0.92182457]	[439.0748291 216.02662659 0.93617815]	[500.88806152 213.5222168 0.96399814]	[5.65033936e+02 8.88194031e+02 7.92323768e-01]	[5.85390015e+02 8.75367493e+02 7.58180261e-01]	[5.57257324e+02 8.49579468e+02 6.53762817e-01]	[4.82854736e+02 8.95859192e+02 8.22632015e-01]	[4.62407776e+02 8.93286804e+02 7.92488098e-01]	[4.80336731e+02 8.65108093e+02 7.43031502e-01]
[464.93307495 216.01554871 0.91138977]	[475.07028198 308.36468506 0.81471628]	[400.66973877 305.82354736 0.82991558]	[395.55905151 418.76330566 0.86824298]	[380.28533936 526.46063232 0.88076591]	[544.35876465 305.80288696 0.82710671]	[559.79772949 418.69021606 0.87307018]	[567.51873779 523.98071289 0.86557597]	[480.18182373 534.13433838 0.68899405]	[436.64868164 536.67779541 0.66492301]	[459.65777588 688.00024414 0.8761214 ]	[4.77709473e+02 8.52293213e+02 8.45532656e-01]	[521.38970947 531.56988525 0.69094348]	[544.29187012 690.73126221 0.87756193]	[562.25756836 831.75054932 0.87052095]	[457.07424927 205.745224 0.83938009]	[480.33728027 200.61993408 0.92417109]	[439.05963135 216.00959778 0.93043828]	[500.86810303 213.50144958 0.96561277]	[5.64951782e+02 8.83066284e+02 8.01938295e-01]	[5.82932495e+02 8.72782898e+02 8.13943624e-01]	[5.54629639e+02 8.39451904e+02 6.19193971e-01]	[4.82858643e+02 8.95861267e+02 8.17939758e-01]	[4.62406372e+02 8.93284119e+02 7.91920781e-01]	[4.80331482e+02 8.65106567e+02 7.34288096e-01]
[464.91256714 216.0181427 0.9135583 ]	[472.60122681 308.36325073 0.81363851]	[400.65658569 305.83477783 0.83073056]	[395.56729126 418.75369263 0.87330806]	[380.2696228 526.41809082 0.8881042 ]	[544.34899902 305.796875 0.82747048]	[559.78961182 418.70181274 0.87443352]	[567.49108887 523.95220947 0.87307972]	[480.15817261 534.12518311 0.68462551]	[436.62155151 536.67626953 0.66149259]	[459.6663208 685.612854 0.87536001]	[4.77712036e+02 8.52210693e+02 8.42697799e-01]	[521.36895752 531.55584717 0.69068265]	[541.93243408 690.71691895 0.88158464]	[559.80938721 829.14849854 0.83622324]	[454.63717651 205.74291992 0.8358832 ]	[480.32247925 200.61581421 0.92528796]	[436.68862915 216.0039978 0.92834949]	[500.86206055 213.50119019 0.96361536]	[5.64867554e+02 8.75390076e+02 8.15789044e-01]	[5.82855286e+02 8.70160645e+02 8.06517541e-01]	[5.52085938e+02 8.34317139e+02 6.19036496e-01]	[4.82860077e+02 8.95839478e+02 8.13025355e-01]	[4.62408203e+02 8.93258972e+02 7.91888297e-01]	[4.80342316e+02 8.62517334e+02 7.23423660e-01]
[464.89581299 216.02119446 0.91414279]	[472.55978394 308.35620117 0.81192279]	[400.6446228 305.82931519 0.83184147]	[395.56503296 418.7583313 0.8734408 ]	[380.26373291 526.44317627 0.89013183]	[544.32891846 305.78448486 0.82824373]	[559.77105713 418.70593262 0.87065673]	[567.46026611 523.94274902 0.87870252]	[480.17807007 534.16357422 0.69041139]	[436.66308594 536.71148682 0.67173243]	[459.62097168 687.98516846 0.87339067]	[4.77726929e+02 8.52240051e+02 8.43420684e-01]	[521.36779785 531.58648682 0.69079208]	[541.89294434 690.71203613 0.88041031]	[5.59759460e+02 8.24049011e+02 7.99761117e-01]	[454.61807251 205.74580383 0.83307838]	[480.30780029 200.61456299 0.9254536 ]	[436.68273926 216.00158691 0.92819345]	[500.85745239 213.49504089 0.96608621]	[5.62429260e+02 8.70277283e+02 8.14339638e-01]	[5.82812561e+02 8.62489990e+02 7.48486400e-01]	[5.52069702e+02 8.31730469e+02 6.43845260e-01]	[4.82865265e+02 8.95839722e+02 8.11687410e-01]	[4.62411926e+02 8.93266296e+02 7.94652283e-01]	[4.82766571e+02 8.62555847e+02 7.16936111e-01]
[464.88708496 215.99717712 0.91623449]	[472.53289795 308.36099243 0.81058788]	[400.63891602 305.83074951 0.83149183]	[395.55783081 418.74420166 0.87355441]	[380.23779297 524.01989746 0.90205884]	[544.32067871 305.79653931 0.82668483]	[559.75610352 418.70620728 0.86936814]	[567.44274902 523.95391846 0.88036191]	[480.16323853 536.66827393 0.69292957]	[436.65527344 536.72607422 0.6763168 ]	[459.62478638 685.58764648 0.8780787 ]	[4.77666138e+02 8.49711914e+02 8.39223981e-01]	[521.3538208 534.09985352 0.69492787]	[541.80603027 693.19458008 0.88121647]	[557.19525146 813.83294678 0.81390572]	[454.61260986 205.71179199 0.82995576]	[480.29870605 200.58992004 0.92754275]	[436.6802063 215.98779297 0.92827886]	[500.83874512 213.4826355 0.96293312]	[5.62278748e+02 8.67674805e+02 8.13512027e-01]	[5.80250671e+02 8.54869324e+02 7.45628655e-01]	[5.49536987e+02 8.26583374e+02 6.25782192e-01]	[4.82871155e+02 8.93396667e+02 8.14196706e-01]	[4.62401550e+02 8.90847839e+02 7.94413686e-01]	[4.80321228e+02 8.57387573e+02 7.21795738e-01]
[464.88302612 215.9974823 0.91591865]	[472.52807617 308.35247803 0.81042427]	[400.6383667 305.82125854 0.83171999]	[395.54876709 418.74246216 0.87106943]	[380.22186279 524.01818848 0.90462977]	[544.31506348 305.78683472 0.82784331]	[559.75506592 418.70263672 0.86664695]	[567.44134521 523.95062256 0.88063586]	[480.1524353 534.16900635 0.69106632]	[436.64215088 536.70703125 0.6769827 ]	[459.58700562 688.05267334 0.86386526]	[4.77657928e+02 8.49699341e+02 8.35891724e-01]	[521.3458252 531.59777832 0.69301611]	[541.78527832 695.78363037 0.87154114]	[552.08892822 808.72991943 0.8348825 ]	[454.61120605 205.70806885 0.82900017]	[480.29309082 200.58551025 0.927091 ]	[436.68499756 215.98892212 0.93005198]	[500.82965088 213.47596741 0.96178323]	[5.57257568e+02 8.59990051e+02 7.79999971e-01]	[5.75173157e+02 8.52243774e+02 7.65300155e-01]	[5.46979614e+02 8.11347046e+02 6.81895316e-01]	[4.82871490e+02 8.93370789e+02 8.12054396e-01]	[4.62397491e+02 8.90825684e+02 7.92655706e-01]	[4.80324524e+02 8.54935181e+02 7.19702482e-01]
[464.88421631 215.99775696 0.91615808]	[472.5357666 308.35552979 0.81134534]	[400.63851929 305.82138062 0.83164352]	[395.53582764 418.73336792 0.86950088]	[380.22286987 524.00048828 0.90809709]	[544.31622314 305.78811646 0.82835972]	[559.75909424 418.71121216 0.86693108]	[567.43908691 523.95294189 0.88095593]	[480.15875244 534.15618896 0.69003725]	[436.64489746 536.68572998 0.67613894]	[457.1986084 688.02600098 0.86380726]	[4.77672272e+02 8.49699036e+02 8.41079295e-01]	[521.36071777 531.58886719 0.6930325 ]	[541.72570801 698.29425049 0.85863483]	[547.05603027 806.0848999 0.82401377]	[454.60714722 205.71110535 0.82887948]	[480.29199219 200.57685852 0.92667371]	[436.68362427 215.99510193 0.92952335]	[500.82369995 213.46607971 0.96131408]	[5.54628174e+02 8.54815857e+02 7.87292123e-01]	[5.70104736e+02 8.49622803e+02 7.52653241e-01]	[5.44456787e+02 8.08742920e+02 6.96034849e-01]	[4.82847504e+02 8.93353882e+02 8.13292265e-01]	[4.62379486e+02 8.90807129e+02 7.93650687e-01]	[4.82744202e+02 8.57367065e+02 7.27274895e-01]
[464.87442017 215.99610901 0.91821504]	[472.55770874 308.35806274 0.8118158 ]	[400.64828491 305.82110596 0.83066761]	[395.54217529 418.73416138 0.87079716]	[380.22290039 524.00396729 0.90850276]	[544.31762695 305.78433228 0.82860124]	[559.75549316 418.71011353 0.86665356]	[565.07769775 523.9552002 0.88051194]	[480.16674805 534.17150879 0.69400299]	[436.65234375 536.69946289 0.67969394]	[457.20568848 688.02008057 0.86496431]	[4.77675964e+02 8.49692749e+02 8.41949880e-01]	[521.36499023 531.60357666 0.69534749]	[541.71728516 698.28125 0.85602117]	[547.05914307 806.08551025 0.82269174]	[454.60122681 205.70928955 0.82839286]	[480.28967285 200.57546997 0.92705244]	[436.68606567 215.99267578 0.92950952]	[500.82434082 213.46682739 0.96267545]	[5.54629700e+02 8.54816284e+02 7.86585867e-01]	[5.70105591e+02 8.49623779e+02 7.51902699e-01]	[5.44461975e+02 8.08746948e+02 6.94262147e-01]	[4.82840302e+02 8.93350647e+02 8.16511869e-01]	[4.62376068e+02 8.90801880e+02 7.96712756e-01]	[4.82753143e+02 8.57361450e+02 7.29055882e-01]
[464.85571289 215.97729492 0.92302209]	[472.6098938 308.34805298 0.81391203]	[400.67160034 305.82110596 0.82981455]	[395.57766724 418.7527771 0.87014365]	[380.23730469 526.39263916 0.90211654]	[544.34527588 303.30950928 0.83136666]	[559.76586914 418.68753052 0.86584771]	[565.06817627 523.95037842 0.88187122]	[480.17156982 536.71081543 0.70321012]	[436.68505859 539.21459961 0.68820053]	[459.59710693 688.01245117 0.86055785]	[4.77720734e+02 8.49732056e+02 8.48184705e-01]	[521.35223389 534.14099121 0.69992459]	[539.23901367 693.26647949 0.81482494]	[544.36767578 788.14880371 0.88179076]	[454.58132935 205.70170593 0.82599521]	[480.27508545 198.14198303 0.93328089]	[436.68710327 216.00457764 0.93071538]	[500.81954956 213.44966125 0.9633885 ]	[5.46954712e+02 8.44558472e+02 7.15880394e-01]	[5.65013733e+02 8.31791748e+02 6.94819689e-01]	[5.41744629e+02 7.90643188e+02 6.60188198e-01]	[4.82844727e+02 8.93360107e+02 8.12421799e-01]	[4.62386444e+02 8.90816772e+02 7.87366092e-01]	[4.82777893e+02 8.57429260e+02 7.45292604e-01]
[464.85684204 215.97770691 0.9221012 ]	[475.05905151 308.3553772 0.81396019]	[400.67041016 305.82302856 0.82977676]	[395.57391357 418.75396729 0.86961663]	[380.23745728 524.02008057 0.90298671]	[544.34558105 305.76242065 0.83077407]	[559.7668457 418.68640137 0.86644542]	[565.0680542 523.95098877 0.88248795]	[480.16253662 536.69885254 0.70012838]	[436.67547607 539.20135498 0.68470937]	[459.60739136 688.0020752 0.86144024]	[477.74301147 849.74499512 0.85201234]	[521.34454346 534.13104248 0.69899213]	[539.24249268 693.22937012 0.81926888]	[544.35980225 788.1114502 0.88104534]	[454.57897949 205.70057678 0.82534492]	[480.27655029 198.14369202 0.93300104]	[436.68432617 216.00567627 0.92983699]	[500.82077026 213.45178223 0.96164382]	[5.46967834e+02 8.44537231e+02 7.16880798e-01]	[5.65020447e+02 8.31771423e+02 7.00668573e-01]	[5.41727966e+02 7.90604858e+02 6.61552310e-01]	[4.82830505e+02 8.93345642e+02 8.16298425e-01]	[4.62383301e+02 8.90800415e+02 7.90477812e-01]	[4.82799255e+02 8.57447937e+02 7.46884584e-01]
[464.86398315 215.98019409 0.92054099]	[475.07852173 308.36569214 0.81690377]	[400.69238281 305.83273315 0.82865173]	[395.58929443 418.76760864 0.87157494]	[380.25390625 526.41192627 0.897753 ]	[544.35949707 305.76989746 0.83076942]	[559.78094482 418.66894531 0.86566597]	[567.44689941 523.93487549 0.8795076 ]	[480.18902588 534.16070557 0.69597459]	[436.69525146 536.68725586 0.67907506]	[459.64111328 685.57629395 0.86453676]	[480.12802124 849.76507568 0.85611665]	[521.37548828 531.59320068 0.69921184]	[536.69891357 695.8059082 0.78761494]	[541.85174561 785.47747803 0.84996665]	[454.58496094 205.70419312 0.8264755 ]	[480.27774048 198.14263916 0.93335086]	[436.69320679 216.02201843 0.92769825]	[500.82546997 213.45457458 0.95829523]	[5.44319824e+02 8.34297424e+02 8.11790168e-01]	[5.62339050e+02 8.29090942e+02 7.38962114e-01]	[5.36695129e+02 7.85584167e+02 5.96833825e-01]	[4.82864441e+02 8.93379944e+02 8.19805980e-01]	[4.62415802e+02 8.90835266e+02 7.82892108e-01]	[4.82802948e+02 8.59943787e+02 7.48330832e-01]
[464.86334229 215.98025513 0.92086643]	[475.07632446 308.36383057 0.816432 ]	[400.69125366 305.8319397 0.82868874]	[395.58798218 418.76559448 0.87119639]	[380.25289917 526.40911865 0.89792114]	[544.35601807 305.7678833 0.83076876]	[559.78015137 418.66833496 0.86559051]	[567.44458008 523.93408203 0.87968296]	[480.18652344 534.16558838 0.69550532]	[436.69503784 536.68994141 0.67865026]	[459.64752197 685.57928467 0.86409771]	[480.12780762 849.76971436 0.85557806]	[521.37213135 531.59783936 0.698982 ]	[536.69543457 695.80725098 0.78794998]	[541.85235596 785.49743652 0.85254133]	[454.58462524 205.70555115 0.82648623]	[480.27749634 198.14303589 0.93314779]	[436.69317627 216.02220154 0.92816418]	[500.82562256 213.45489502 0.95914698]	[5.44319519e+02 8.34300476e+02 8.09823096e-01]	[5.62336975e+02 8.29096375e+02 7.40993619e-01]	[5.36707214e+02 7.88007751e+02 5.98213553e-01]	[4.82863892e+02 8.93381042e+02 8.19258690e-01]	[4.62412872e+02 8.90835938e+02 7.82067776e-01]	[4.82804901e+02 8.59949768e+02 7.48254836e-01]
[464.93182373 216.00769043 0.91373479]	[477.603302 308.39404297 0.83354121]	[400.78292847 305.84249878 0.82213891]	[398.03775024 418.69033813 0.87984389]	[380.35006714 523.96838379 0.89042175]	[544.41882324 305.79293823 0.82836646]	[562.23840332 418.65045166 0.87748742]	[567.54711914 523.98950195 0.85892546]	[480.24633789 536.70355225 0.70386875]	[439.11196899 539.21801758 0.6786539 ]	[459.71655273 685.59735107 0.88803297]	[4.77729279e+02 8.52240417e+02 8.43811333e-01]	[521.41644287 534.14959717 0.70180511]	[526.48040771 695.7756958 0.7990694 ]	[529.00183105 749.74255371 0.82384443]	[457.0821228 205.77055359 0.84282947]	[480.34362793 200.60971069 0.9247098 ]	[439.09524536 216.10464478 0.92825735]	[503.23260498 213.53279114 0.97256529]	[523.9543457 808.62878418 0.82982844]	[5.44348022e+02 7.98404846e+02 7.36138344e-01]	[5.23894287e+02 7.49708496e+02 7.15404272e-01]	[4.82886108e+02 8.93449219e+02 7.92291164e-01]	[4.64832123e+02 8.93308655e+02 7.83907115e-01]	[4.82760071e+02 8.62540955e+02 7.56813049e-01]
[464.96875 216.00814819 0.91082805]	[477.64614868 308.38546753 0.84198332]	[400.81378174 305.81796265 0.82039362]	[398.09561157 418.7074585 0.89136612]	[382.7328186 524.00811768 0.88426834]	[544.44390869 305.80334473 0.8258782 ]	[562.29724121 418.63406372 0.88527375]	[570.01641846 523.99389648 0.84646434]	[480.24841309 536.68896484 0.70719779]	[439.11401367 539.21453857 0.68254906]	[459.71792603 685.57641602 0.88293421]	[4.77747009e+02 8.52317810e+02 8.39087069e-01]	[521.40875244 534.12701416 0.7026208 ]	[526.4475708 693.20953369 0.80911195]	[523.94458008 741.98303223 0.81612551]	[457.12744141 205.75369263 0.85454243]	[482.71340942 200.64997864 0.92208934]	[439.10641479 216.0743866 0.93148589]	[503.2694397 213.54393005 0.97550184]	[5.21373291e+02 7.98363708e+02 7.64690578e-01]	[5.39290588e+02 7.90653870e+02 7.43630886e-01]	[5.21244995e+02 7.36836975e+02 6.52136624e-01]	[4.82858032e+02 8.95854980e+02 8.00957024e-01]	[4.64823822e+02 8.93314880e+02 7.88137376e-01]	[4.82783325e+02 8.65124634e+02 7.57119536e-01]
[467.42709351 216.00801086 0.90885538]	[477.65979004 308.3894043 0.84479183]	[400.82583618 305.8019104 0.82113719]	[398.11090088 418.7069397 0.8949495 ]	[382.76437378 524.00518799 0.88201535]	[544.45782471 305.81924438 0.82443142]	[562.32354736 418.69470215 0.89476097]	[570.0604248 523.9631958 0.84930599]	[480.24395752 536.66943359 0.70795316]	[439.11679077 539.19714355 0.68510693]	[459.71502686 685.56994629 0.86514771]	[4.80119537e+02 8.54856262e+02 8.29698503e-01]	[521.39801025 534.11639404 0.70455873]	[526.43145752 693.21575928 0.79097229]	[523.83544922 726.48510742 0.76960826]	[457.17269897 205.74867249 0.86355221]	[482.77023315 200.66157532 0.91740006]	[439.14428711 216.09184265 0.93283927]	[503.31881714 213.54875183 0.9750092 ]	[5.21197632e+02 7.88130310e+02 7.82891870e-01]	[5.31576477e+02 7.77909485e+02 6.63825989e-01]	[5.18703308e+02 7.13766541e+02 5.71676552e-01]	[4.82864166e+02 8.95844116e+02 8.06482434e-01]	[4.64833740e+02 8.93313660e+02 7.96031177e-01]	[4.82784546e+02 8.67692078e+02 7.65267134e-01]
[469.96810913 216.00302124 0.90254426]	[477.69973755 308.38705444 0.85281974]	[400.85925293 305.77868652 0.81602108]	[398.15835571 418.68792725 0.89326143]	[382.82394409 526.4385376 0.86502695]	[544.46813965 305.81628418 0.82423425]	[562.37164307 418.72753906 0.89437795]	[570.11895752 523.9822998 0.84258217]	[480.24337769 534.16003418 0.70623368]	[439.11486816 536.71569824 0.68409306]	[459.72528076 685.53173828 0.85882592]	[4.80125580e+02 8.54848389e+02 8.32569003e-01]	[521.39630127 531.60412598 0.70235467]	[526.45953369 690.6505127 0.80672711]	[521.37438965 718.88012695 0.77409846]	[459.60159302 205.73602295 0.87474298]	[482.85140991 200.67304993 0.90452564]	[439.19906616 216.11006165 0.93898189]	[503.37481689 215.93817139 0.96740115]	[5.16155151e+02 7.77832153e+02 7.46872246e-01]	[5.26437256e+02 7.70134888e+02 7.42507160e-01]	[5.13594910e+02 7.08615662e+02 6.14313722e-01]	[4.82856842e+02 8.93451721e+02 8.04393828e-01]	[4.64827759e+02 8.93300171e+02 7.92435408e-01]	[4.82785889e+02 8.67688904e+02 7.48785615e-01]
[470.0291748 216.01438904 0.89863145]	[477.73886108 308.39828491 0.85984468]	[403.27416992 305.77172852 0.81323117]	[398.19714355 418.66595459 0.89028811]	[382.87115479 526.42120361 0.85944271]	[544.48956299 308.31906128 0.81913781]	[562.3939209 418.64031982 0.88591504]	[572.59796143 523.92547607 0.84401053]	[480.24603271 531.60333252 0.70247978]	[439.1083374 534.16241455 0.67500502]	[459.71496582 685.59405518 0.85279274]	[4.80126740e+02 8.54814270e+02 8.34123611e-01]	[521.41204834 531.53417969 0.70127922]	[526.49194336 693.16430664 0.7920633 ]	[521.30126953 713.76763916 0.74482644]	[459.65316772 205.77160645 0.88947701]	[482.88879395 203.13433838 0.89104456]	[439.26620483 216.13601685 0.93736589]	[503.40817261 215.9455719 0.9647795 ]	[5.08500641e+02 7.70294312e+02 7.62933075e-01]	[5.23790283e+02 7.67620789e+02 7.67575264e-01]	[5.11059448e+02 7.06049683e+02 6.01552010e-01]	[4.82859100e+02 8.95852356e+02 7.96139836e-01]	[4.64824402e+02 8.93305908e+02 7.84836531e-01]	[4.82789948e+02 8.67663147e+02 7.38582850e-01]
[470.05072021 216.04780579 0.89379096]	[480.13137817 308.40115356 0.87283456]	[403.32363892 303.30209351 0.80882233]	[398.22329712 418.67471313 0.89290059]	[385.31848145 526.40570068 0.85593891]	[544.53552246 308.35665894 0.81228036]	[562.43286133 418.62734985 0.88262033]	[572.63647461 523.95874023 0.83870226]	[480.22113037 531.56298828 0.7013104 ]	[439.08615112 534.10296631 0.67357892]	[459.69528198 685.59124756 0.8501941 ]	[4.80116943e+02 8.54791199e+02 8.32839072e-01]	[521.39459229 529.0135498 0.70700473]	[526.42907715 693.16400146 0.79797733]	[521.262146 711.19018555 0.7581709 ]	[459.675354 208.23942566 0.89557564]	[482.91546631 203.15492249 0.88621795]	[439.29190063 216.12135315 0.93804681]	[503.45379639 215.92921448 0.95705193]	[5.08445557e+02 7.65058472e+02 7.53583491e-01]	[5.21382507e+02 7.57357300e+02 7.15873480e-01]	[5.08538391e+02 7.06032776e+02 6.27281785e-01]	[4.82876709e+02 8.95860718e+02 7.90099442e-01]	[4.64841766e+02 8.93314697e+02 7.75281668e-01]	[4.82772034e+02 8.67641174e+02 7.33395398e-01]
[475.07574463 216.07426453 0.89122707]	[480.181427 308.33364868 0.88801134]	[403.37945557 303.25460815 0.81352538]	[398.24319458 418.68203735 0.90622658]	[385.3609314 526.39562988 0.85047829]	[546.95581055 308.35342407 0.82373565]	[562.45214844 418.65020752 0.89076912]	[575.14886475 523.96051025 0.83343762]	[480.20858765 531.60186768 0.69261158]	[436.69061279 534.13201904 0.65799534]	[459.70181274 688.03289795 0.83600229]	[4.77747589e+02 8.52371521e+02 8.30781639e-01]	[521.39349365 529.050354 0.68777883]	[523.97052002 703.42980957 0.82385314]	[5.05895264e+02 6.95788879e+02 5.95831156e-01]	[459.76159668 208.26728821 0.90850854]	[485.36471558 203.18722534 0.86496711]	[441.69308472 216.10063171 0.95010436]	[505.88153076 215.94445801 0.94699323]	[5.03362579e+02 7.36838196e+02 4.70133483e-01]	[5.16157227e+02 7.29243164e+02 4.54505920e-01]	[5.03390289e+02 6.88069458e+02 4.48986560e-01]	[4.82891663e+02 8.95878296e+02 7.90311217e-01]	[4.64847107e+02 8.93321289e+02 7.74170339e-01]	[4.82759094e+02 8.67619507e+02 7.21672535e-01]
[475.07513428 216.07557678 0.8911283 ]	[480.1784668 308.33010864 0.88737464]	[403.37466431 303.25244141 0.81424361]	[398.24261475 418.68063354 0.90629053]	[385.36364746 526.39520264 0.84934545]	[546.95581055 308.34823608 0.8230834 ]	[562.45373535 418.65390015 0.89082462]	[575.14593506 523.96453857 0.8333118 ]	[480.19882202 531.60797119 0.69113237]	[436.68450928 534.13153076 0.65805674]	[459.69915771 688.01794434 0.83423436]	[4.80106110e+02 8.52386780e+02 8.29207778e-01]	[521.38012695 531.5425415 0.68901879]	[523.96563721 703.44958496 0.8260237 ]	[5.03469208e+02 6.98323120e+02 6.02899909e-01]	[459.76254272 208.26843262 0.90856695]	[485.36532593 203.18841553 0.86455077]	[441.69439697 216.10165405 0.94887102]	[505.88171387 215.94522095 0.94649774]	[5.03335602e+02 7.39359863e+02 4.90909100e-01]	[5.13629089e+02 7.31688904e+02 4.68457252e-01]	[5.03361816e+02 6.88097046e+02 4.51645523e-01]	[4.82882690e+02 8.95879578e+02 7.91244149e-01]	[4.64843201e+02 8.93320435e+02 7.74748206e-01]	[4.82763519e+02 8.67632324e+02 7.21956313e-01]
[475.10391235 216.05583191 0.89506412]	[480.19326782 308.33322144 0.89099997]	[405.81689453 303.2355957 0.80865443]	[398.23910522 418.6697998 0.90406001]	[385.33679199 523.99926758 0.85809135]	[546.96466064 308.34957886 0.8203944 ]	[562.46063232 418.71383667 0.89561152]	[575.1763916 523.96166992 0.83755845]	[480.20706177 531.56060791 0.69302005]	[436.68768311 531.59881592 0.65881348]	[459.71405029 685.59326172 0.83419192]	[4.80113190e+02 8.52389404e+02 8.33796263e-01]	[521.38635254 529.01617432 0.69046533]	[523.9520874 703.40588379 0.81426018]	[5.03437164e+02 6.90683411e+02 5.08438349e-01]	[459.78375244 208.24543762 0.90639806]	[485.39282227 203.1608429 0.86148548]	[441.7310791 216.07687378 0.95413536]	[505.90344238 215.95503235 0.94613844]	[5.03398193e+02 7.26475525e+02 3.42285752e-01]	[5.18760437e+02 7.18901978e+02 3.22557271e-01]	[5.03310913e+02 6.82980408e+02 3.44362020e-01]	[4.82885742e+02 8.95879883e+02 7.89295137e-01]	[4.64851562e+02 8.93322327e+02 7.69600034e-01]	[4.82771942e+02 8.67632812e+02 7.30216384e-01]
[475.1300354 216.02537537 0.89858484]	[480.20883179 308.3493042 0.89516747]	[405.8555603 303.24310303 0.80195594]	[398.24227905 418.65338135 0.89975089]	[385.31594849 523.95623779 0.86649787]	[546.97351074 308.35794067 0.81784272]	[562.47467041 418.74847412 0.89741135]	[575.18200684 523.98596191 0.836523 ]	[480.20965576 531.56628418 0.69526476]	[436.68710327 531.58734131 0.66190183]	[459.70089722 685.57336426 0.83352154]	[4.80112915e+02 8.54793823e+02 8.31843734e-01]	[521.38989258 529.03417969 0.69020522]	[523.93505859 703.45361328 0.82471812]	[5.03392212e+02 6.88141479e+02 4.09649372e-01]	[459.81115723 205.77067566 0.90703595]	[485.40597534 200.68423462 0.85979468]	[441.77987671 216.05828857 0.96294582]	[505.91711426 215.9319458 0.95229572]	[5.05892456e+02 7.18885620e+02 2.43328452e-01]	[5.21325256e+02 7.13732056e+02 2.37766549e-01]	[5.00769135e+02 6.80336548e+02 2.51318574e-01]	[4.82900696e+02 8.95885071e+02 7.90764332e-01]	[4.64868347e+02 8.93328796e+02 7.68962681e-01]	[4.82765411e+02 8.67648804e+02 7.35815227e-01]
[475.13140869 216.02442932 0.89877808]	[480.20809937 308.34799194 0.89505154]	[405.85482788 303.24069214 0.80285722]	[398.2409668 418.65338135 0.90046126]	[385.31518555 523.95501709 0.8663761 ]	[546.97235107 308.36291504 0.81827039]	[562.472229 418.74475098 0.89765304]	[575.18579102 523.98999023 0.83635402]	[480.21350098 531.57568359 0.69566721]	[436.69116211 531.59869385 0.66175246]	[459.68969727 685.59454346 0.83231091]	[4.80112427e+02 8.54790833e+02 8.32314610e-01]	[521.394104 529.03967285 0.68998295]	[523.94140625 703.44696045 0.8229087 ]	[5.03401611e+02 6.88132019e+02 3.89133155e-01]	[459.81112671 205.76974487 0.90721685]	[485.40707397 200.68395996 0.85960895]	[441.77890015 216.05744934 0.96400219]	[505.91793823 215.93128967 0.952362 ]	[5.05907593e+02 7.18873474e+02 2.37460002e-01]	[5.21338379e+02 7.13718201e+02 2.31807277e-01]	[5.00740204e+02 6.77829468e+02 2.37065583e-01]	[4.82901489e+02 8.95885315e+02 7.90364206e-01]	[4.64869446e+02 8.93327148e+02 7.68229306e-01]	[4.82765656e+02 8.67641113e+02 7.36003637e-01]
[475.14126587 215.95066833 0.90597236]	[480.22265625 308.32168579 0.89725786]	[405.88305664 303.2114563 0.80415159]	[398.21258545 418.65377808 0.90701795]	[382.84368896 523.93255615 0.87982506]	[546.9887085 308.37982178 0.82052571]	[562.46984863 418.7633667 0.90068805]	[575.16424561 524.00701904 0.83226353]	[480.22579956 531.56140137 0.69664443]	[436.68417358 531.6038208 0.65890706]	[459.69110107 687.98675537 0.84010071]	[4.77734039e+02 8.54802979e+02 8.28058124e-01]	[521.41333008 529.03399658 0.68426442]	[523.92669678 703.48101807 0.83119512]	[5.08464294e+02 6.90605713e+02 3.69895279e-01]	[459.83554077 203.22975159 0.90551603]	[485.42904663 200.61061096 0.86085528]	[441.8215332 215.99385071 0.95827711]	[505.9670105 215.90744019 0.94126016]	[5.16126099e+02 7.13788757e+02 2.26140141e-01]	[5.23925049e+02 7.13690979e+02 2.27808431e-01]	[5.05916718e+02 6.85515625e+02 2.60252208e-01]	[4.82875793e+02 8.95887695e+02 7.89801002e-01]	[4.64839783e+02 8.93329956e+02 7.68182337e-01]	[4.82751129e+02 8.67672363e+02 7.35656857e-01]
[475.13900757 215.93823242 0.90511018]	[480.22525024 305.83557129 0.89568394]	[405.8840332 300.77212524 0.80837864]	[398.20739746 418.63400269 0.90475315]	[382.79998779 523.85748291 0.89889979]	[547.00048828 308.37478638 0.81978017]	[562.45861816 418.715271 0.89670014]	[575.15924072 524.01727295 0.82902414]	[480.21957397 531.57067871 0.69495082]	[436.68023682 531.609375 0.65669292]	[459.67410278 688.0213623 0.83352435]	[4.77744781e+02 8.54814636e+02 8.30532491e-01]	[521.40631104 529.04760742 0.6806432 ]	[523.91217041 705.90209961 0.82774854]	[5.08523956e+02 6.88137573e+02 3.27488393e-01]	[459.83752441 203.22673035 0.90371108]	[485.4312439 200.61392212 0.8589384 ]	[441.84118652 215.99499512 0.95506191]	[505.97293091 215.92900085 0.94293398]	[5.13568481e+02 7.13764648e+02 1.80081412e-01]	[5.23933411e+02 7.13757202e+02 1.83651030e-01]	[5.05924835e+02 6.85454224e+02 2.17599571e-01]	[4.82854462e+02 8.95889526e+02 7.89873242e-01]	[4.64823334e+02 8.93327148e+02 7.69541323e-01]	[4.82773315e+02 8.67691406e+02 7.40954638e-01]
[475.13919067 215.93812561 0.90468764]	[480.23165894 305.84173584 0.89838636]	[405.88845825 300.77438354 0.81010556]	[398.20153809 418.61886597 0.90508366]	[382.74642944 523.79107666 0.90437675]	[547.0100708 308.38412476 0.8192423 ]	[562.4619751 418.734375 0.90183568]	[575.15039062 526.41345215 0.82629102]	[480.20608521 531.56506348 0.69635427]	[436.66760254 531.60015869 0.65581745]	[459.66879272 688.05322266 0.83403444]	[4.77740784e+02 8.54798706e+02 8.28803301e-01]	[521.38421631 529.0447998 0.68376315]	[523.89355469 705.9586792 0.83136207]	[5.13645325e+02 6.88112976e+02 3.38572145e-01]	[459.83789062 203.22209167 0.90259218]	[485.43066406 200.61444092 0.85908335]	[441.84341431 215.99507141 0.95238233]	[505.97689819 215.92958069 0.9421013 ]	[5.13631897e+02 7.16319397e+02 2.22896069e-01]	[5.23944336e+02 7.16302673e+02 2.28866175e-01]	[5.11068542e+02 6.88011292e+02 2.27969781e-01]	[4.82859558e+02 8.95896423e+02 7.87544727e-01]	[4.64826996e+02 8.93327148e+02 7.67663538e-01]	[4.82766571e+02 8.67669800e+02 7.39729941e-01]
[475.13934326 215.94160461 0.90469223]	[480.23535156 308.32531738 0.89980167]	[405.89572144 303.20007324 0.80789226]	[398.19918823 418.62356567 0.90557063]	[380.34417725 523.84655762 0.90785146]	[547.0177002 308.40838623 0.81854945]	[562.45684814 418.71902466 0.9003042 ]	[572.66693115 526.41723633 0.82920539]	[480.20742798 531.57006836 0.69628984]	[436.68450928 534.09686279 0.65833539]	[459.67495728 688.04553223 0.84076017]	[4.77749786e+02 8.54827271e+02 8.27879012e-01]	[521.38092041 529.03430176 0.68886638]	[523.89080811 705.93792725 0.81793797]	[5.16212708e+02 6.88160828e+02 3.68199408e-01]	[459.83840942 203.22694397 0.90430349]	[485.43374634 200.61552429 0.85880244]	[441.84091187 215.99330139 0.95367318]	[505.97827148 215.92814636 0.94069642]	[5.16186951e+02 7.16326599e+02 2.36610055e-01]	[5.23988464e+02 7.18828857e+02 2.44414434e-01]	[5.13615173e+02 6.88047119e+02 2.63713986e-01]	[4.82864838e+02 8.95888245e+02 7.87101507e-01]	[4.64830231e+02 8.93330200e+02 7.67926216e-01]	[4.82769958e+02 8.67704163e+02 7.41685033e-01]
[475.14276123 215.94746399 0.9043411 ]	[480.24160767 308.3170166 0.89865005]	[405.90914917 303.19537354 0.80670822]	[398.20114136 418.63049316 0.90442926]	[380.31713867 523.85931396 0.91435891]	[547.01922607 310.86465454 0.81504661]	[562.46661377 418.72232056 0.90412855]	[572.64599609 526.41125488 0.82835454]	[480.20211792 531.54650879 0.69801837]	[436.68383789 531.59576416 0.660348 ]	[459.66159058 688.03344727 0.84047562]	[4.77747955e+02 8.54827759e+02 8.26383710e-01]	[521.36431885 529.03082275 0.69167656]	[523.87402344 705.8973999 0.81109464]	[5.18738647e+02 6.88122131e+02 3.57745200e-01]	[459.83853149 205.70198059 0.90256369]	[485.43334961 200.62538147 0.85844773]	[441.84869385 216.01722717 0.94808668]	[505.98294067 215.93133545 0.94097972]	[5.18702332e+02 7.13807678e+02 2.30327949e-01]	[5.26440063e+02 7.18810852e+02 2.37097174e-01]	[5.16168213e+02 6.88035828e+02 2.55955070e-01]	[4.82868744e+02 8.95901001e+02 7.84980595e-01]	[4.64833252e+02 8.93342896e+02 7.63725996e-01]	[4.82773499e+02 8.67700989e+02 7.36539483e-01]
[475.13626099 215.95478821 0.90211612]	[480.2550354 305.84606934 0.8987869 ]	[408.38134766 300.77197266 0.80788994]	[398.20126343 418.62652588 0.90604055]	[380.32546997 523.87609863 0.91010487]	[547.03643799 308.41055298 0.81209356]	[562.47436523 418.72702026 0.90677512]	[572.64154053 526.4085083 0.82837963]	[480.20019531 531.55389404 0.69786644]	[436.67871094 531.59698486 0.66012728]	[459.66278076 688.07958984 0.83738518]	[4.77747681e+02 8.54811279e+02 8.25782180e-01]	[521.35778809 531.53552246 0.68919301]	[523.85919189 703.51361084 0.80764359]	[5.18786499e+02 6.88053833e+02 3.19359452e-01]	[459.83795166 205.71006775 0.89988661]	[485.43096924 200.63766479 0.85812402]	[441.84967041 216.01818848 0.94672221]	[505.98242188 215.93377686 0.93922722]	[5.18706482e+02 7.13751038e+02 2.46100023e-01]	[5.26448486e+02 7.16255127e+02 2.47223958e-01]	[5.16206360e+02 6.88039551e+02 2.30437055e-01]	[4.82881714e+02 8.95897888e+02 7.83153653e-01]	[4.64840240e+02 8.93342590e+02 7.62991309e-01]	[4.82775513e+02 8.67688965e+02 7.33312786e-01]
[475.13821411 215.95501709 0.90232146]	[480.25357056 305.84634399 0.89905822]	[405.92507935 300.7727356 0.80842739]	[398.20046997 418.62658691 0.9052254 ]	[380.32562256 523.87609863 0.91011518]	[547.03814697 308.41262817 0.81212682]	[562.47406006 418.72525024 0.90692258]	[572.63903809 526.40362549 0.82885861]	[480.19784546 531.55450439 0.69709069]	[436.67672729 531.59539795 0.65955418]	[459.66720581 688.07635498 0.83706003]	[4.77747589e+02 8.54820679e+02 8.25068951e-01]	[521.35516357 531.53607178 0.68940598]	[523.8605957 703.51501465 0.80565977]	[5.18787781e+02 6.88057861e+02 3.27649653e-01]	[459.83932495 205.70909119 0.90029091]	[485.43276978 200.63822937 0.85772407]	[441.84957886 216.01777649 0.94666135]	[505.98410034 215.93453979 0.93938082]	[5.18708740e+02 7.13749512e+02 2.50963330e-01]	[5.26448059e+02 7.16247131e+02 2.52731711e-01]	[5.16210449e+02 6.88035278e+02 2.34821796e-01]	[4.82878082e+02 8.95900269e+02 7.82169223e-01]	[4.64840179e+02 8.93344238e+02 7.62146533e-01]	[4.82774567e+02 8.67700439e+02 7.32980371e-01]
[477.62515259 215.95631409 0.90579396]	[480.30871582 308.3394165 0.89355356]	[408.44555664 303.19818115 0.80022836]	[398.24685669 418.61080933 0.90924257]	[382.73556519 523.8380127 0.9098016 ]	[549.55114746 310.91949463 0.80028749]	[564.82897949 418.79452515 0.9080947 ]	[575.14862061 526.43518066 0.82395726]	[480.21420288 531.54193115 0.69957519]	[439.07220459 531.58612061 0.66444314]	[459.69458008 688.04882812 0.84170949]	[4.80131409e+02 8.54812988e+02 8.33491027e-01]	[521.37091064 529.05133057 0.68388098]	[521.43115234 703.39575195 0.84386027]	[5.16167786e+02 6.72672852e+02 1.18213698e-01]	[462.21670532 205.7507019 0.89636201]	[485.4984436 200.67422485 0.83978975]	[441.93450928 216.06236267 0.91496545]	[506.0262146 215.94732666 0.92309874]	[5.21409546e+02 7.03428040e+02 1.13731571e-01]	[5.39291138e+02 7.03506775e+02 1.13904200e-01]	[0. 0. 0.]	[4.82882660e+02 8.95881226e+02 7.90443361e-01]	[4.64843903e+02 8.93320557e+02 7.70231068e-01]	[4.82799042e+02 8.67690369e+02 7.39016354e-01]
[477.65783691 215.94793701 0.90796638]	[480.32565308 308.32284546 0.89218587]	[408.45718384 303.20663452 0.79935604]	[398.26950073 418.61526489 0.90439451]	[382.79800415 523.86291504 0.89698488]	[549.58483887 310.89593506 0.79563367]	[564.85223389 418.78363037 0.90467632]	[575.18933105 526.4130249 0.8278746 ]	[480.22436523 529.05450439 0.70272541]	[439.07830811 531.58233643 0.66733789]	[459.68545532 688.07891846 0.83946127]	[4.80126404e+02 8.54792603e+02 8.36190283e-01]	[521.37823486 529.04644775 0.68353629]	[521.41717529 703.39733887 0.85186458]	[5.16200806e+02 6.70074463e+02 9.64250937e-02]	[462.24841309 205.7298584 0.89469445]	[487.94805908 200.6651001 0.83549178]	[444.29760742 216.03866577 0.91758019]	[508.44146729 215.94219971 0.92030662]	[5.21422058e+02 7.00938110e+02 1.11309558e-01]	[5.39283386e+02 7.03415771e+02 1.06510498e-01]	[0. 0. 0.]	[4.82884155e+02 8.95878479e+02 7.91639924e-01]	[4.64843903e+02 8.93315491e+02 7.72083402e-01]	[4.82792389e+02 8.67673279e+02 7.41629124e-01]
[477.69638062 215.95404053 0.91176832]	[480.34350586 308.32809448 0.89042884]	[408.45718384 303.21981812 0.7969842 ]	[398.28173828 418.61581421 0.90418971]	[382.87158203 523.90393066 0.87491792]	[552.09100342 310.89334106 0.79219377]	[564.86004639 421.15319824 0.90482736]	[577.73706055 526.43347168 0.83365494]	[480.23858643 531.56988525 0.70244569]	[439.06982422 531.60162354 0.66473323]	[459.68829346 688.08813477 0.83861375]	[4.80112274e+02 8.52381226e+02 8.35815370e-01]	[521.41265869 531.5612793 0.6832481 ]	[521.41082764 703.41479492 0.85430217]	[5.16139221e+02 6.72662231e+02 9.62016657e-02]	[462.2713623 205.72059631 0.89403111]	[488.00042725 200.64942932 0.83331263]	[444.32028198 216.02394104 0.9172895 ]	[508.50610352 215.91714478 0.9178915 ]	[5.21446106e+02 7.03451294e+02 1.03198729e-01]	[5.39282227e+02 7.05895264e+02 1.02179423e-01]	[0. 0. 0.]	[4.82882263e+02 8.95861816e+02 7.93104768e-01]	[4.64840088e+02 8.93301758e+02 7.73973107e-01]	[4.82781158e+02 8.67647766e+02 7.41136491e-01]
[477.74691772 215.96290588 0.91862971]	[480.37054443 308.33096313 0.88777512]	[410.95446777 303.23162842 0.79463357]	[400.62182617 418.6335144 0.90630591]	[385.30020142 523.91400146 0.86977661]	[552.13513184 310.89294434 0.78987151]	[564.894104 421.17254639 0.90789104]	[580.2208252 526.43768311 0.84032881]	[480.2454834 531.56152344 0.70156574]	[439.07019043 531.58111572 0.66422117]	[459.68362427 688.08673096 0.83691943]	[4.80120087e+02 8.54791382e+02 8.34798157e-01]	[523.7701416 531.5647583 0.68001676]	[521.42022705 703.41204834 0.85229993]	[5.16177429e+02 6.72677734e+02 1.05413705e-01]	[462.30633545 205.72088623 0.89308852]	[490.49813843 200.65512085 0.83029652]	[444.37194824 216.01127625 0.9069708 ]	[511.01321411 215.90461731 0.91358465]	[5.21444885e+02 7.03507568e+02 1.06307477e-01]	[5.41628906e+02 7.05941101e+02 1.10250987e-01]	[0. 0. 0.]	[4.82884430e+02 8.95861023e+02 7.90942729e-01]	[4.64841400e+02 8.93304077e+02 7.73178577e-01]	[4.82784943e+02 8.67671082e+02 7.41040707e-01]
[480.14691162 215.95785522 0.92359221]	[480.3840332 308.33639526 0.88730508]	[410.97131348 303.23208618 0.79504049]	[400.64297485 418.62350464 0.9115181 ]	[385.32089233 523.9196167 0.86954129]	[554.63171387 310.90701294 0.79006964]	[564.91668701 421.18841553 0.90786701]	[580.2623291 526.47821045 0.84477758]	[480.23687744 531.56140137 0.6985532 ]	[436.69717407 531.57397461 0.66367549]	[459.67721558 688.07775879 0.83540356]	[4.80122467e+02 8.54805359e+02 8.35363984e-01]	[521.41870117 531.57635498 0.67666042]	[521.4119873 703.43109131 0.85514241]	[5.13584534e+02 6.77818054e+02 1.23318203e-01]	[462.34460449 205.70439148 0.88798285]	[490.55160522 200.64604187 0.82849348]	[444.40734863 216.01019287 0.90062368]	[511.08200073 215.90403748 0.91359401]	[5.21386292e+02 7.05920166e+02 1.15287356e-01]	[5.39238831e+02 7.05974365e+02 1.15451425e-01]	[0. 0. 0.]	[4.82885864e+02 8.95858887e+02 7.90660441e-01]	[4.64842377e+02 8.93304932e+02 7.74060071e-01]	[4.82787720e+02 8.67686462e+02 7.42642343e-01]
[480.1439209 215.95567322 0.92323309]	[480.38162231 308.33764648 0.88711113]	[410.96658325 303.23571777 0.79466623]	[400.64584351 418.62640381 0.9122045 ]	[385.32577515 523.91790771 0.86880952]	[554.63366699 310.90249634 0.79009211]	[564.92010498 421.18780518 0.9075433 ]	[580.27026367 526.46954346 0.84761089]	[480.2359314 531.55297852 0.69912165]	[436.69100952 531.56573486 0.66322535]	[459.68215942 688.09783936 0.83235967]	[4.80116028e+02 8.52378479e+02 8.38125348e-01]	[523.76708984 531.56536865 0.67751688]	[521.41192627 703.43035889 0.85458004]	[5.11092926e+02 6.80372070e+02 1.23438627e-01]	[462.34265137 205.70285034 0.88765907]	[490.5473938 200.64369202 0.82840025]	[444.4067688 216.01303101 0.90050751]	[511.07235718 215.90919495 0.91282427]	[5.21385315e+02 7.05951721e+02 1.18262380e-01]	[5.39233093e+02 7.06002869e+02 1.18278012e-01]	[0. 0. 0.]	[4.82889313e+02 8.95856567e+02 7.92406380e-01]	[4.64844910e+02 8.93300537e+02 7.74839818e-01]	[4.82788635e+02 8.67644775e+02 7.38887668e-01]
[480.16290283 215.95274353 0.92374164]	[480.38592529 308.36395264 0.88647211]	[410.97302246 303.25231934 0.79225129]	[400.6461792 418.6479187 0.91522181]	[385.33447266 523.92205811 0.86848187]	[554.66345215 310.93173218 0.79236811]	[564.9342041 421.1656189 0.906546 ]	[580.27301025 526.51934814 0.84070766]	[480.19790649 531.56860352 0.69569558]	[436.66265869 531.57391357 0.66027927]	[459.68954468 688.0994873 0.83959925]	[4.80112579e+02 8.52366455e+02 8.38756025e-01]	[521.38195801 531.58850098 0.68273062]	[521.41326904 703.43774414 0.85294425]	[5.13591187e+02 6.75281311e+02 1.35050416e-01]	[462.36065674 205.69337463 0.88561118]	[493.0369873 200.64031982 0.82767284]	[444.42773438 216.01229858 0.89579505]	[513.57037354 215.91741943 0.91318196]	[5.21358826e+02 7.05895874e+02 1.20155707e-01]	[5.39210632e+02 7.05944702e+02 1.18872285e-01]	[0. 0. 0.]	[4.82896820e+02 8.95852234e+02 7.95710266e-01]	[4.64848175e+02 8.93299072e+02 7.78273404e-01]	[4.82784027e+02 8.67627869e+02 7.36403465e-01]
[480.1812439 215.95855713 0.92690462]	[482.709198 308.37115479 0.88751829]	[410.98709106 303.2598877 0.79320782]	[400.64981079 418.65390015 0.91854501]	[385.33273315 523.90875244 0.86913019]	[554.67541504 310.93798828 0.79449266]	[564.95178223 421.18099976 0.90490824]	[580.300354 526.50274658 0.84806901]	[480.20132446 531.55987549 0.69684857]	[436.67062378 531.5604248 0.66051751]	[459.69717407 688.09399414 0.83758408]	[4.80105591e+02 8.52361206e+02 8.38512957e-01]	[521.37982178 531.58587646 0.68351156]	[521.38128662 703.46118164 0.85742807]	[5.08475006e+02 6.77839844e+02 1.52701885e-01]	[462.37637329 205.70074463 0.88405138]	[493.06829834 200.64659119 0.82836449]	[444.44296265 216.01960754 0.89110768]	[513.60583496 215.93354797 0.91541392]	[5.21283386e+02 7.05922913e+02 1.19597018e-01]	[5.34170471e+02 7.05937012e+02 1.21786252e-01]	[0. 0. 0.]	[4.82892365e+02 8.95851868e+02 7.97424972e-01]	[4.64842865e+02 8.93298279e+02 7.80377269e-01]	[4.82777740e+02 8.67619019e+02 7.35482693e-01]
[480.20477295 215.99551392 0.92792195]	[482.71865845 308.36758423 0.88816392]	[410.99731445 303.26733398 0.79338002]	[400.64993286 418.65658569 0.91970605]	[385.33059692 523.91784668 0.86769766]	[554.69372559 310.92651367 0.79355562]	[564.95684814 421.18029785 0.9084574 ]	[580.31469727 526.51513672 0.84799737]	[480.2088623 531.57617188 0.69597095]	[436.67340088 531.57849121 0.6594575 ]	[459.70080566 688.09936523 0.83452564]	[4.80105133e+02 8.52360901e+02 8.35268795e-01]	[521.39172363 531.6038208 0.68213969]	[521.40313721 703.49804688 0.85383594]	[5.11021820e+02 6.82889404e+02 1.75012946e-01]	[462.39776611 205.72293091 0.87997425]	[493.11398315 203.14334106 0.82674426]	[446.88064575 216.01571655 0.88451326]	[513.6229248 215.94807434 0.91751134]	[5.21251038e+02 7.06045044e+02 1.43764704e-01]	[5.34141418e+02 7.05992615e+02 1.45198137e-01]	[0. 0. 0.]	[4.82901093e+02 8.95849915e+02 7.94982255e-01]	[4.64846252e+02 8.93303040e+02 7.78546035e-01]	[4.82775696e+02 8.67618774e+02 7.30028927e-01]
[480.21948242 215.9980011 0.93018436]	[482.73339844 308.37078857 0.88760841]	[411.02542114 303.27011108 0.79527444]	[400.64758301 418.65206909 0.92001611]	[385.31399536 523.90881348 0.86869937]	[557.16888428 310.92208862 0.79454345]	[564.95355225 421.18161011 0.90817392]	[580.31054688 526.54284668 0.84406704]	[480.22213745 531.56152344 0.6958257 ]	[436.68154907 531.56750488 0.65660053]	[459.70214844 688.06732178 0.8313418 ]	[4.80113281e+02 8.52341187e+02 8.37052107e-01]	[521.39709473 531.56781006 0.68419522]	[521.41015625 703.51715088 0.85517126]	[5.05998627e+02 6.80397400e+02 1.83896482e-01]	[462.41815186 205.71824646 0.87489718]	[495.59606934 203.14888 0.83072007]	[446.92095947 215.99925232 0.87828612]	[516.11566162 215.95872498 0.91485411]	[5.21184204e+02 7.06103210e+02 1.41490132e-01]	[5.34075684e+02 7.05976562e+02 1.40944213e-01]	[0. 0. 0.]	[4.82889832e+02 8.95852722e+02 7.93379366e-01]	[4.64840424e+02 8.93297058e+02 7.74175346e-01]	[4.82786041e+02 8.67600647e+02 7.30677128e-01]
[480.25100708 216.00732422 0.93703562]	[482.75335693 308.39550781 0.8926608 ]	[413.51986694 303.28738403 0.79786599]	[400.63272095 418.67132568 0.92355472]	[385.30657959 523.9229126 0.86481732]	[557.16503906 310.94174194 0.80195326]	[564.95690918 421.18771362 0.8988539 ]	[580.31427002 528.96655273 0.84714979]	[480.21368408 531.55255127 0.69312871]	[436.65792847 531.54602051 0.65301943]	[459.74334717 688.00457764 0.82159346]	[4.80126953e+02 8.52374695e+02 8.36600244e-01]	[521.39959717 531.54351807 0.68406928]	[521.36987305 705.89556885 0.86007351]	[5.03269165e+02 6.88103882e+02 2.71202147e-01]	[462.44378662 205.74447632 0.8779003 ]	[495.61871338 203.18815613 0.83288568]	[446.96810913 216.05632019 0.87261051]	[516.12072754 216.01167297 0.91419816]	[5.16190430e+02 7.08668457e+02 1.40181333e-01]	[5.26397705e+02 7.08552124e+02 1.70231268e-01]	[5.00812469e+02 6.85459473e+02 1.50578603e-01]	[4.82894562e+02 8.95866516e+02 7.96195149e-01]	[4.64837341e+02 8.93312195e+02 7.80676126e-01]	[4.82791870e+02 8.67641052e+02 7.30353296e-01]
[480.27233887 216.0151062 0.93869436]	[482.7555542 308.40072632 0.89395934]	[413.521698 303.28121948 0.79997778]	[400.62887573 418.69171143 0.92829853]	[382.87057495 523.87841797 0.87339169]	[557.17175293 310.96963501 0.8040877 ]	[564.95697021 421.17755127 0.90066385]	[580.29901123 528.96936035 0.8430745 ]	[480.1920166 529.01959229 0.68803239]	[436.65985107 528.99981689 0.65139401]	[459.72680664 687.97644043 0.81914222]	[4.80133484e+02 8.54789001e+02 8.34596694e-01]	[521.35528564 529.01739502 0.6866225 ]	[521.38250732 705.92468262 0.86146927]	[5.03294739e+02 6.90603149e+02 2.68408656e-01]	[464.82565308 205.76670837 0.87554955]	[495.63372803 203.20288086 0.83608127]	[449.43862915 216.06390381 0.86868387]	[516.15234375 216.01438904 0.91514456]	[5.18633240e+02 7.08679932e+02 1.38866499e-01]	[5.26425415e+02 7.08590515e+02 1.62188008e-01]	[5.03372803e+02 6.88027222e+02 1.58854038e-01]	[4.82891663e+02 8.95872742e+02 7.95251429e-01]	[4.64840302e+02 8.93316284e+02 7.79322922e-01]	[4.82799530e+02 8.67665466e+02 7.34251380e-01]
[480.32064819 216.07142639 0.93710202]	[482.78851318 310.90063477 0.89402986]	[413.54925537 305.76348877 0.80121559]	[400.61016846 418.72979736 0.93079031]	[382.79498291 523.79180908 0.90118706]	[557.21289062 313.453125 0.81136727]	[564.96118164 421.22631836 0.90677774]	[580.29101562 531.54449463 0.83184844]	[480.21612549 529.03588867 0.68657494]	[436.68423462 529.01879883 0.65497994]	[459.74057007 688.00384521 0.81984365]	[4.80133331e+02 8.52373718e+02 8.41176629e-01]	[521.35668945 529.03192139 0.69048816]	[521.38195801 705.956604 0.87230206]	[5.03374725e+02 6.88106079e+02 2.34879151e-01]	[464.87371826 208.29602051 0.87374103]	[495.68609619 205.73832703 0.84403193]	[449.50109863 216.10534668 0.86145568]	[518.66955566 216.03669739 0.92802042]	[5.16153198e+02 7.08751953e+02 1.44460157e-01]	[5.23988770e+02 7.08683411e+02 1.63671866e-01]	[5.05898987e+02 6.88096863e+02 1.41823247e-01]	[4.82903961e+02 8.95891541e+02 7.92308390e-01]	[4.64854858e+02 8.93330505e+02 7.80690134e-01]	[4.82790070e+02 8.67618652e+02 7.39503741e-01]
[480.33117676 216.10250854 0.9340083 ]	[482.80560303 310.90679932 0.89098924]	[413.57531738 305.76641846 0.80279297]	[400.61474609 418.72021484 0.92852712]	[382.79391479 523.84759521 0.89764684]	[557.21582031 313.46405029 0.81087017]	[564.95495605 421.24197388 0.90580314]	[580.28985596 531.56085205 0.82891226]	[480.21932983 531.54119873 0.68993884]	[436.66168213 529.03759766 0.65390694]	[459.74624634 688.019104 0.82480401]	[4.80130310e+02 8.54789978e+02 8.36309850e-01]	[521.38421631 531.55230713 0.69054568]	[521.38439941 705.96472168 0.87409455]	[5.03382996e+02 6.88111023e+02 2.56982088e-01]	[464.88366699 208.34242249 0.8742342 ]	[495.69464111 205.78778076 0.84530413]	[449.50119019 216.12895203 0.85821241]	[518.70196533 216.05476379 0.93378162]	[5.16178101e+02 7.08742920e+02 1.46549419e-01]	[5.23984619e+02 7.08687012e+02 1.67381123e-01]	[5.03362183e+02 6.88047668e+02 1.62096009e-01]	[4.82917114e+02 8.95891541e+02 7.93200135e-01]	[4.64864319e+02 8.93335754e+02 7.80781507e-01]	[4.82779846e+02 8.67638794e+02 7.39669621e-01]
[480.34115601 216.14128113 0.92917705]	[482.81756592 310.92333984 0.89310491]	[413.58734131 305.7829895 0.80427599]	[400.60784912 418.72280884 0.9305132 ]	[382.77865601 523.90167236 0.890342 ]	[557.22680664 313.48339844 0.81757128]	[564.95068359 421.30038452 0.90163517]	[580.29040527 531.58532715 0.83032262]	[480.21694946 531.58087158 0.69435531]	[436.66384888 531.54705811 0.65172035]	[459.75939941 687.99810791 0.81282526]	[4.80135773e+02 8.54794861e+02 8.35574150e-01]	[521.36956787 531.60058594 0.69186753]	[521.35772705 705.95141602 0.87239766]	[5.00823700e+02 6.90672302e+02 3.00492525e-01]	[464.88366699 210.7902832 0.8806808 ]	[495.70065308 208.28260803 0.84951746]	[449.5149231 216.14152527 0.85766059]	[518.70251465 216.06306458 0.93601602]	[5.11007416e+02 7.13730652e+02 1.57555491e-01]	[5.23873596e+02 7.11180054e+02 1.95933133e-01]	[5.00756104e+02 6.88050171e+02 1.78636938e-01]	[4.82934570e+02 8.95883118e+02 7.89065301e-01]	[4.64878448e+02 8.93329956e+02 7.78798819e-01]	[4.82773438e+02 8.67645447e+02 7.37921357e-01]
[480.33505249 216.14251709 0.92628586]	[482.80755615 310.94393921 0.89336061]	[413.56845093 305.81967163 0.80007231]	[398.27749634 418.73217773 0.93008971]	[382.76550293 523.94177246 0.88293737]	[557.21807861 313.49862671 0.81577122]	[564.94281006 421.30755615 0.90472358]	[580.29364014 531.57733154 0.83353198]	[480.15609741 534.1194458 0.68603426]	[436.57098389 531.59753418 0.64475083]	[459.76113892 688.01824951 0.81604272]	[4.80131042e+02 8.52391663e+02 8.36854100e-01]	[521.33209229 534.13134766 0.69083649]	[521.39190674 705.95910645 0.87518454]	[5.03296875e+02 6.90680054e+02 3.32602322e-01]	[464.88369751 210.78645325 0.87798387]	[498.11959839 208.30230713 0.85251564]	[449.51507568 216.14720154 0.85490555]	[518.7019043 216.09039307 0.93161237]	[5.13609314e+02 7.13735107e+02 1.89876080e-01]	[5.23903198e+02 7.11187500e+02 2.33727038e-01]	[5.00817352e+02 6.88082764e+02 2.03641444e-01]	[4.82940918e+02 8.95882812e+02 7.91362107e-01]	[4.64880890e+02 8.93327148e+02 7.79765725e-01]	[4.82773224e+02 8.67632446e+02 7.34218895e-01]
[480.32217407 216.15252686 0.92085004]	[482.7852478 313.39413452 0.89486098]	[413.53927612 308.3286438 0.79447228]	[398.27337646 418.73007202 0.92737293]	[382.74151611 523.95275879 0.89077675]	[557.19573975 313.52444458 0.81475097]	[564.92718506 421.36755371 0.89962602]	[580.25701904 531.59741211 0.82596415]	[480.12393188 534.13574219 0.6772086 ]	[434.11206055 531.60772705 0.6422981 ]	[459.72976685 688.05963135 0.81196028]	[4.80136322e+02 8.54814758e+02 8.34178209e-01]	[521.30865479 534.14471436 0.68888819]	[523.75579834 705.98193359 0.87500316]	[5.03455383e+02 6.90631775e+02 3.09455842e-01]	[464.88330078 210.78964233 0.87439692]	[495.69168091 208.3212738 0.8511982 ]	[449.52713013 216.15409851 0.84963751]	[518.6963501 216.09725952 0.92699844]	[5.18661438e+02 7.11218384e+02 2.12260157e-01]	[5.23990479e+02 7.11128967e+02 2.39110529e-01]	[5.08457916e+02 6.90628662e+02 2.02210471e-01]	[4.85354767e+02 8.95888245e+02 7.89252400e-01]	[4.64887451e+02 8.93330933e+02 7.76371598e-01]	[4.82771149e+02 8.67665161e+02 7.39319980e-01]
[480.31845093 218.52862549 0.91550463]	[482.76846313 313.42727661 0.89980114]	[413.53186035 308.35101318 0.79153121]	[398.27902222 418.75039673 0.92891252]	[380.35241699 523.98583984 0.89327109]	[557.16516113 313.54959106 0.81290519]	[564.90899658 421.38952637 0.89593071]	[577.79541016 531.59637451 0.81885314]	[480.11325073 534.1595459 0.67664325]	[434.08636475 534.11029053 0.64001912]	[459.71173096 688.10308838 0.81167483]	[4.77748291e+02 8.52374573e+02 8.30547571e-01]	[521.30200195 536.65264893 0.69194341]	[523.77337646 705.97283936 0.87186038]	[5.08466644e+02 6.88157288e+02 2.74230689e-01]	[464.88601685 210.79914856 0.87322813]	[495.67449951 208.3433075 0.85044515]	[449.51199341 218.5222168 0.84758657]	[518.67651367 216.10014343 0.91910535]	[5.18779419e+02 7.11195923e+02 2.04312295e-01]	[5.26473633e+02 7.11128906e+02 2.18536794e-01]	[5.13574646e+02 6.90650513e+02 1.90257385e-01]	[4.82907776e+02 8.95866516e+02 7.97615886e-01]	[4.64855988e+02 8.93315796e+02 7.83703744e-01]	[4.82757416e+02 8.67612915e+02 7.31492639e-01]
[480.31817627 218.52531433 0.91481179]	[482.76864624 313.42810059 0.89889002]	[413.53643799 308.35018921 0.79163444]	[398.28167725 418.74969482 0.9278512 ]	[380.34329224 523.96240234 0.89796877]	[554.70788574 313.54840088 0.81240523]	[564.90826416 421.38110352 0.8960548 ]	[577.79724121 531.60137939 0.81846666]	[480.11437988 534.15618896 0.67660773]	[434.08163452 534.10766602 0.63989514]	[459.7121582 688.10461426 0.81229526]	[4.77743835e+02 8.52359924e+02 8.31786871e-01]	[521.30389404 536.65447998 0.69111675]	[523.77209473 706.00268555 0.87278014]	[5.08499908e+02 6.88142395e+02 2.59827107e-01]	[464.88818359 210.79789734 0.87202752]	[495.67184448 208.34422302 0.84973884]	[449.51431274 218.52322388 0.84683603]	[518.67272949 216.10397339 0.91634345]	[5.18771423e+02 7.11202759e+02 2.09798798e-01]	[5.26467407e+02 7.11128296e+02 2.22209096e-01]	[5.13599854e+02 6.90671753e+02 1.82314992e-01]	[4.82902496e+02 8.95867981e+02 7.97993600e-01]	[4.64849518e+02 8.93313599e+02 7.83321619e-01]	[4.82753204e+02 8.67593933e+02 7.28455663e-01]
[480.33074951 218.58216858 0.90690905]	[482.74923706 313.44805908 0.9011271 ]	[413.51049805 308.37130737 0.7881363 ]	[398.27279663 418.76150513 0.92788017]	[380.33059692 523.98406982 0.8974039 ]	[554.70147705 315.93328857 0.81221563]	[564.89068604 423.79290771 0.89401668]	[577.72259521 534.12677002 0.81259924]	[477.71627808 536.690979 0.68018478]	[434.04788208 534.16412354 0.64264303]	[459.71469116 688.18780518 0.8045736 ]	[4.77740753e+02 8.54787415e+02 8.26096833e-01]	[521.26245117 536.70678711 0.69504011]	[523.79229736 706.02874756 0.86844832]	[5.11091003e+02 6.88131897e+02 2.38024011e-01]	[464.90570068 210.84989929 0.87837428]	[495.65353394 210.81884766 0.85364318]	[449.51342773 218.52864075 0.84812212]	[516.20501709 216.10076904 0.90691388]	[5.21144714e+02 7.11263123e+02 2.27864996e-01]	[5.26521118e+02 7.11180481e+02 2.33200580e-01]	[0. 0. 0.]	[4.82890137e+02 8.95872375e+02 7.96436131e-01]	[4.64840240e+02 8.93322449e+02 7.82475531e-01]	[4.82744843e+02 8.67638611e+02 7.33467221e-01]
[480.287323 218.63366699 0.89060152]	[482.73376465 313.45941162 0.90336603]	[411.03268433 308.37426758 0.78452498]	[398.26135254 418.77401733 0.93036962]	[380.31906128 524.00408936 0.89530993]	[554.70385742 315.94622803 0.81415415]	[564.87493896 423.80813599 0.89354438]	[575.19238281 534.13299561 0.8066718 ]	[477.74200439 539.19732666 0.684982 ]	[434.0675354 536.69671631 0.64622557]	[459.72729492 690.61358643 0.80666602]	[4.77734406e+02 8.52384827e+02 8.30536246e-01]	[521.2689209 539.20385742 0.69818628]	[523.8112793 706.05780029 0.86886263]	[5.13639099e+02 6.88109314e+02 2.23077476e-01]	[464.86502075 210.88565063 0.88513744]	[495.61618042 210.86296082 0.84996271]	[449.48876953 218.53260803 0.84290683]	[516.16345215 216.11529541 0.89858353]	[5.21183411e+02 7.11258972e+02 2.40537867e-01]	[5.28982300e+02 7.11158569e+02 2.34864786e-01]	[5.16187195e+02 6.93223450e+02 1.61416650e-01]	[4.82894684e+02 8.95850769e+02 7.96193600e-01]	[4.64841705e+02 8.93302429e+02 7.82937348e-01]	[4.82738159e+02 8.67628723e+02 7.32539475e-01]
[480.23599243 218.65629578 0.88269562]	[482.71627808 313.46792603 0.90493912]	[411.00256348 308.38839722 0.78486252]	[398.2628479 418.77810669 0.93138981]	[380.30148315 526.418396 0.88981813]	[554.68322754 315.94955444 0.81361014]	[564.86901855 423.82736206 0.89056897]	[575.15496826 534.08972168 0.79896879]	[480.11480713 539.22814941 0.69209111]	[434.09341431 536.72961426 0.65067875]	[459.73413086 690.62457275 0.80385685]	[4.77734131e+02 8.52390259e+02 8.27552319e-01]	[521.28039551 539.24041748 0.70259058]	[523.84356689 706.04632568 0.86388111]	[5.13619873e+02 6.88153687e+02 2.74805427e-01]	[464.8215332 210.89837646 0.88848007]	[493.12750244 210.88508606 0.84941924]	[449.46704102 218.53601074 0.83670551]	[516.15625 216.13829041 0.89498842]	[5.21229492e+02 7.11291992e+02 2.61149645e-01]	[5.29019165e+02 7.11184631e+02 2.63268948e-01]	[5.16194641e+02 6.93203491e+02 1.88155368e-01]	[4.82896973e+02 8.95858887e+02 7.96105325e-01]	[4.64843567e+02 8.93312439e+02 7.81743228e-01]	[4.82744263e+02 8.67633301e+02 7.29176402e-01]
[480.224823 221.108078 0.87598324]	[480.35848999 313.4848938 0.90928257]	[410.96652222 308.40127563 0.78321123]	[398.24316406 418.78158569 0.92995417]	[380.29986572 526.40655518 0.89159697]	[554.62042236 315.96008301 0.81546867]	[564.82867432 423.81338501 0.89489073]	[575.14428711 531.5793457 0.79967201]	[477.73526001 539.23022461 0.69047046]	[434.08950806 536.73046875 0.64961803]	[459.73901367 690.61730957 0.8032828 ]	[4.77732452e+02 8.52391907e+02 8.27146709e-01]	[521.26104736 539.24475098 0.70088744]	[523.84246826 706.05340576 0.86727858]	[5.13633301e+02 6.88125549e+02 2.49504104e-01]	[462.43847656 213.31587219 0.90470922]	[493.0725708 210.91937256 0.84982157]	[446.95721436 218.63911438 0.83463258]	[513.64007568 216.15768433 0.88385493]	[5.21241760e+02 7.11249939e+02 2.53205150e-01]	[5.29055908e+02 7.11150146e+02 2.48966083e-01]	[5.16212585e+02 6.93192078e+02 1.75408140e-01]	[4.82896423e+02 8.95869080e+02 7.97014058e-01]	[4.64845428e+02 8.93320862e+02 7.82189608e-01]	[4.82737885e+02 8.67631958e+02 7.28081167e-01]
[480.14193726 223.69206238 0.86116755]	[480.27789307 313.54135132 0.92135471]	[408.40499878 310.90844727 0.79164118]	[398.18759155 421.2928772 0.91742724]	[380.33251953 528.97802734 0.8682912 ]	[549.58251953 316.0333252 0.8359648 ]	[562.46032715 426.38534546 0.86985558]	[570.12255859 536.71228027 0.82525122]	[477.62203979 541.76293945 0.68571949]	[431.49868774 539.29144287 0.63523102]	[459.7114563 693.19311523 0.79627287]	[4.77711334e+02 8.52397400e+02 8.30767632e-01]	[521.20001221 539.30743408 0.69090039]	[523.92523193 706.08691406 0.84299183]	[5.05954773e+02 7.00923462e+02 3.62378865e-01]	[462.3581543 213.42709351 0.94441473]	[490.49447632 213.36204529 0.87449515]	[444.43322754 221.15151978 0.82451093]	[511.05578613 218.62145996 0.87600183]	[5.11055267e+02 7.24025574e+02 3.11390847e-01]	[5.21395203e+02 7.21443604e+02 3.24306250e-01]	[5.08479980e+02 6.95792175e+02 2.81986207e-01]	[4.82850800e+02 8.95870483e+02 7.88470626e-01]	[4.62398743e+02 8.93307800e+02 7.82151341e-01]	[4.82748871e+02 8.67625671e+02 7.33451426e-01]
[480.12271118 223.74432373 0.86142355]	[480.2399292 315.91891479 0.91993654]	[405.90130615 310.93826294 0.7983377 ]	[398.18173218 421.28598022 0.91397679]	[380.32266235 529.02032471 0.86080784]	[549.52880859 316.05090332 0.84290761]	[562.43109131 426.36889648 0.86857182]	[570.10913086 539.20678711 0.83653671]	[477.62271118 541.79827881 0.68813396]	[431.52334595 541.76733398 0.63465393]	[459.77572632 698.32232666 0.79709637]	[4.77712128e+02 8.54789001e+02 8.26725543e-01]	[521.1852417 541.77520752 0.68928021]	[523.92449951 708.5065918 0.82762784]	[5.03364441e+02 7.00907898e+02 4.03132617e-01]	[462.33731079 213.48696899 0.95483124]	[488.00256348 213.39526367 0.88376915]	[444.40194702 223.73347473 0.82772768]	[508.52838135 218.65267944 0.87339669]	[5.05897614e+02 7.29039551e+02 3.78839910e-01]	[5.21193115e+02 7.23958130e+02 3.73793364e-01]	[5.03392670e+02 6.93197693e+02 2.75839388e-01]	[4.82844940e+02 8.95879211e+02 7.87381887e-01]	[4.62397339e+02 8.93312439e+02 7.82210588e-01]	[4.82737640e+02 8.67616943e+02 7.28186786e-01]
[477.7272644 226.31802368 0.86428654]	[480.21466064 315.94076538 0.9188807 ]	[405.88842773 310.97210693 0.80051774]	[398.14022827 421.35501099 0.89825004]	[380.3230896 531.54980469 0.85746336]	[547.06787109 316.0753479 0.85077673]	[562.38696289 426.3538208 0.86209345]	[570.07049561 539.20928955 0.83876568]	[477.64837646 541.85705566 0.69891816]	[434.02362061 541.83081055 0.64454687]	[459.80404663 700.90087891 0.8092941 ]	[4.77699432e+02 8.54813782e+02 8.24681163e-01]	[521.19116211 541.84710693 0.70130897]	[523.93444824 708.5725708 0.83292735]	[5.03369568e+02 7.03451904e+02 2.75080651e-01]	[462.30001831 213.54188538 0.96552396]	[487.9770813 213.45921326 0.89336818]	[444.32839966 226.21406555 0.83414799]	[508.509552 218.68461609 0.86721092]	[5.05889954e+02 7.29068420e+02 2.69022465e-01]	[5.21244629e+02 7.26459106e+02 2.64073193e-01]	[5.05895721e+02 6.98305786e+02 2.02912495e-01]	[4.82845551e+02 8.95895203e+02 7.88106799e-01]	[4.62396851e+02 8.93327759e+02 7.82634556e-01]	[4.82737183e+02 8.67641418e+02 7.35106826e-01]
[477.7272644 226.31791687 0.86421591]	[480.21661377 315.94036865 0.91880834]	[405.88998413 310.96832275 0.80037701]	[398.13912964 421.35494995 0.89898181]	[380.32070923 531.54925537 0.85811824]	[549.49456787 316.07376099 0.85041338]	[562.38964844 426.35684204 0.86148673]	[570.0690918 539.20318604 0.83814937]	[477.65011597 541.84918213 0.69825006]	[434.02639771 541.82263184 0.64364219]	[459.80422974 700.89611816 0.80954051]	[4.77709900e+02 8.54841431e+02 8.21836889e-01]	[521.19238281 541.83905029 0.70055407]	[523.93341064 708.57421875 0.83326745]	[5.03379486e+02 7.03443787e+02 2.73200125e-01]	[462.30032349 213.54138184 0.96536076]	[487.97689819 213.45869446 0.89348567]	[444.32846069 226.21504211 0.83387274]	[508.51010132 218.68533325 0.86683702]	[5.05904266e+02 7.29061951e+02 2.66185194e-01]	[5.21257996e+02 7.26451355e+02 2.63121128e-01]	[5.05899963e+02 6.98301270e+02 2.02756137e-01]	[4.82850891e+02 8.95898376e+02 7.85183370e-01]	[4.62403229e+02 8.93331848e+02 7.79915988e-01]	[4.82747681e+02 8.67671875e+02 7.37425685e-01]
[477.72732544 226.31809998 0.86421025]	[480.21661377 315.94104004 0.91838229]	[405.88858032 310.97094727 0.80053055]	[398.13360596 421.36239624 0.89896381]	[380.32070923 531.56256104 0.85758299]	[549.49487305 316.07357788 0.8505671 ]	[562.38708496 426.36010742 0.86168903]	[570.06298828 539.21362305 0.84062099]	[477.64974976 541.84393311 0.69810033]	[434.02713013 541.8180542 0.64387274]	[459.80218506 700.90124512 0.81011581]	[4.77712463e+02 8.54843689e+02 8.21817279e-01]	[521.1932373 541.83319092 0.70025867]	[523.93164062 708.57183838 0.83417231]	[5.03369629e+02 7.03446228e+02 2.72517323e-01]	[462.30029297 213.54100037 0.96527123]	[487.97671509 213.45809937 0.89360237]	[444.32846069 226.21559143 0.83398938]	[508.51098633 218.68516541 0.86673754]	[5.05893433e+02 7.29062561e+02 2.67614305e-01]	[5.21247498e+02 7.26449524e+02 2.63501167e-01]	[5.05896179e+02 6.98302734e+02 2.01439321e-01]	[4.82852783e+02 8.95898193e+02 7.84686089e-01]	[4.62404572e+02 8.93331543e+02 7.79558241e-01]	[4.82748779e+02 8.67675720e+02 7.38515675e-01]
[477.68075562 228.81285095 0.86369067]	[480.18099976 315.96020508 0.91227692]	[405.84637451 313.40762329 0.80477345]	[398.09741211 421.38339233 0.888098 ]	[380.29318237 534.10717773 0.86262542]	[547.02069092 316.09408569 0.8592751 ]	[562.36621094 426.34829712 0.86217481]	[570.03692627 539.18572998 0.83926499]	[477.65008545 541.83081055 0.69665152]	[434.03668213 541.80438232 0.64561754]	[459.76864624 703.43280029 0.82954985]	[4.77723053e+02 8.54860596e+02 8.24108660e-01]	[521.18548584 541.81903076 0.69609892]	[523.93096924 708.61608887 0.84517473]	[5.03363739e+02 7.03447388e+02 1.64779633e-01]	[462.27529907 215.88774109 0.96275067]	[487.97930908 213.50256348 0.90214777]	[444.29898071 226.27232361 0.83726943]	[508.4770813 221.21170044 0.85889024]	[5.05995667e+02 7.29048279e+02 1.42192572e-01]	[5.21351318e+02 7.26516235e+02 1.46924317e-01]	[5.03348785e+02 6.93187927e+02 1.12664424e-01]	[4.82841614e+02 8.95901672e+02 7.88653135e-01]	[4.62403229e+02 8.93333679e+02 7.84794867e-01]	[4.82768738e+02 8.67704041e+02 7.46462584e-01]
[477.63058472 228.87242126 0.86687905]	[480.17715454 316.04431152 0.91972136]	[405.85449219 313.49325562 0.81129873]	[398.05963135 423.85250854 0.87729889]	[380.30810547 536.67156982 0.87372106]	[547.01751709 318.53829956 0.86494035]	[562.34680176 426.40621948 0.86127073]	[567.54119873 539.30541992 0.87512702]	[477.70181274 541.90240479 0.70602262]	[434.08026123 541.89978027 0.65247524]	[459.71685791 705.96185303 0.85276169]	[4.77711273e+02 8.54879333e+02 8.23197901e-01]	[521.23736572 541.89239502 0.70404732]	[523.99682617 708.73181152 0.80751598]	[5.03344543e+02 6.98317932e+02 1.57410994e-01]	[462.25262451 215.945755 0.96583486]	[485.49572754 215.88917542 0.91083145]	[441.91860962 228.81454468 0.85165417]	[505.99493408 223.75810242 0.8647275 ]	[5.08491516e+02 7.26598145e+02 1.47583097e-01]	[5.21356628e+02 7.26535767e+02 1.43940747e-01]	[4.95655609e+02 6.88096924e+02 1.07532069e-01]	[4.82859009e+02 8.95943481e+02 7.77853131e-01]	[4.62399963e+02 8.93376221e+02 7.73227751e-01]	[4.82760010e+02 8.67713745e+02 7.48065054e-01]
[477.63140869 228.87242126 0.86702985]	[480.17672729 316.0440979 0.92004573]	[405.85293579 313.49246216 0.81138718]	[398.06100464 423.85464478 0.87734199]	[380.30764771 536.67358398 0.87424618]	[547.0168457 318.53775024 0.8650102 ]	[562.34753418 426.40914917 0.86104757]	[567.54522705 539.31140137 0.87395877]	[477.70028687 541.90319824 0.70585537]	[434.07940674 541.90081787 0.65230983]	[459.70526123 705.96722412 0.85327649]	[4.77714935e+02 8.54879883e+02 8.23231101e-01]	[521.23553467 541.89190674 0.70342553]	[523.99133301 711.11895752 0.80576199]	[5.03345856e+02 6.98317688e+02 1.57539204e-01]	[462.2538147 215.94483948 0.96545577]	[485.49633789 213.56445312 0.91029692]	[441.91921997 228.81640625 0.85159296]	[505.99935913 226.22045898 0.86465394]	[5.06003815e+02 7.29099121e+02 1.46816179e-01]	[5.21345276e+02 7.26574829e+02 1.43674672e-01]	[4.93159088e+02 6.88058777e+02 1.08203635e-01]	[4.82860962e+02 8.95944702e+02 7.77341425e-01]	[4.62399628e+02 8.93377441e+02 7.72210658e-01]	[4.82762787e+02 8.67712524e+02 7.47177482e-01]
[475.06890869 233.94281006 0.88673532]	[480.10693359 318.53665161 0.91630149]	[403.33679199 316.11520386 0.85200512]	[398.02099609 428.91848755 0.84970105]	[380.26828003 539.2890625 0.90856153]	[546.94165039 318.64517212 0.87630707]	[562.28662109 428.94381714 0.85125089]	[567.45440674 541.78912354 0.8955636 ]	[477.65139771 544.36798096 0.70147872]	[434.02352905 544.3949585 0.65575367]	[459.76351929 706.04193115 0.84954858]	[4.77705505e+02 8.54903198e+02 8.22174966e-01]	[521.22119141 544.33032227 0.70254052]	[526.5145874 711.16516113 0.79262322]	[5.05976074e+02 6.95729858e+02 1.28089935e-01]	[459.81942749 218.52932739 0.93218803]	[482.98294067 216.13067627 0.90938026]	[441.76031494 231.37417603 0.89792418]	[505.90600586 228.875 0.88996601]	[5.21377197e+02 7.16283752e+02 1.05389051e-01]	[5.41755493e+02 7.16305054e+02 9.80525166e-02]	[0. 0. 0.]	[4.82883423e+02 8.95953308e+02 7.74197996e-01]	[4.62411652e+02 8.93387512e+02 7.66152740e-01]	[4.82737488e+02 8.70105347e+02 7.49225855e-01]
[475.08544922 234.05686951 0.89666569]	[477.72613525 318.57608032 0.91670585]	[403.31445312 316.15206909 0.8571738 ]	[398.01828003 428.95648193 0.84459293]	[380.26867676 539.31835938 0.90599674]	[544.52178955 318.66946411 0.88174158]	[562.26782227 428.93521118 0.84107691]	[567.44897461 541.79437256 0.89481103]	[477.65786743 544.40509033 0.70147836]	[434.027771 544.43670654 0.65827674]	[459.82608032 706.0378418 0.84277058]	[4.77709381e+02 8.54914856e+02 8.20351303e-01]	[521.22662354 544.35809326 0.70094222]	[526.50854492 711.18865967 0.79963434]	[5.05908173e+02 7.03455750e+02 1.43737525e-01]	[459.81796265 218.68258667 0.91209292]	[482.94995117 218.60562134 0.88949317]	[441.74438477 233.83532715 0.92581332]	[503.4838562 231.33018494 0.90708977]	[5.21354187e+02 7.18863342e+02 8.71249288e-02]	[5.41732910e+02 7.18890320e+02 8.38367119e-02]	[0. 0. 0.]	[4.82880035e+02 8.95954956e+02 7.81115353e-01]	[4.62411743e+02 8.93387512e+02 7.73008406e-01]	[4.82733307e+02 8.70117676e+02 7.51356184e-01]
[472.60055542 236.51611328 0.8900764 ]	[477.69708252 318.58874512 0.91005254]	[403.28503418 316.16482544 0.85890651]	[398.02377319 428.94796753 0.8501159 ]	[380.30136108 541.71594238 0.90597439]	[544.50134277 318.69439697 0.881473 ]	[562.25396729 428.9211731 0.84585404]	[567.45428467 541.78265381 0.8938303 ]	[477.65548706 544.41094971 0.70140618]	[434.02627563 544.44177246 0.65448076]	[459.83538818 706.02947998 0.84391326]	[4.77722839e+02 8.57357117e+02 8.19785714e-01]	[521.22814941 544.36572266 0.70517904]	[526.50085449 711.22412109 0.79177618]	[5.08505707e+02 7.00903015e+02 1.48181811e-01]	[459.78646851 221.2056427 0.89988166]	[482.95001221 221.16015625 0.87007576]	[441.6854248 233.85726929 0.93536019]	[503.48251343 231.43806458 0.93034911]	[5.21386169e+02 7.18908752e+02 1.23022906e-01]	[5.41720764e+02 7.18856262e+02 1.20752096e-01]	[0. 0. 0.]	[4.82887238e+02 8.95945129e+02 7.77868629e-01]	[4.64822479e+02 8.93385315e+02 7.74072528e-01]	[4.82736664e+02 8.70129395e+02 7.60253310e-01]
[475.08065796 239.06806946 0.87121677]	[477.69165039 318.60244751 0.90566736]	[403.28253174 318.52120972 0.86057758]	[398.02462769 428.98617554 0.85302508]	[380.3319397 541.73754883 0.90231872]	[544.49139404 318.69985962 0.88402647]	[562.22302246 428.91287231 0.84272361]	[567.46160889 541.77172852 0.89383352]	[477.68414307 544.41156006 0.70599973]	[434.04162598 544.44110107 0.65515947]	[459.84088135 706.07000732 0.85250628]	[4.77729340e+02 8.57357971e+02 8.21185768e-01]	[521.2590332 544.36694336 0.71134537]	[528.98345947 711.15142822 0.79266858]	[5.11069305e+02 6.98352722e+02 1.70327157e-01]	[459.79690552 228.79136658 0.90696418]	[482.95449829 226.26673889 0.8674565 ]	[439.32388306 233.92404175 0.95366073]	[503.46530151 231.36819458 0.92062593]	[5.21403625e+02 7.18878784e+02 1.34747088e-01]	[5.41783630e+02 7.16314209e+02 1.36682376e-01]	[0. 0. 0.]	[4.82887756e+02 8.95945557e+02 7.76362240e-01]	[4.64825409e+02 8.93384705e+02 7.73702085e-01]	[4.82743134e+02 8.70134033e+02 7.62123585e-01]
[475.06771851 244.22816467 0.8430472 ]	[477.64297485 318.60888672 0.89586598]	[403.25442505 318.56201172 0.86040711]	[398.01629639 428.9526062 0.85256976]	[380.35531616 541.70202637 0.89275092]	[544.44543457 318.68768311 0.89003623]	[559.84667969 428.91064453 0.84029573]	[567.47802734 541.76751709 0.89035487]	[477.69793701 544.4206543 0.70502841]	[434.05517578 544.46063232 0.65815967]	[459.80007935 708.50335693 0.84855717]	[4.77714203e+02 8.54907288e+02 8.24801862e-01]	[521.27081299 544.37634277 0.71097505]	[529.04138184 708.71655273 0.80152434]	[5.13648560e+02 6.98364929e+02 2.12342113e-01]	[459.77001953 233.8898468 0.95351839]	[482.89370728 231.43675232 0.90841782]	[439.26495361 234.05130005 0.96650279]	[503.39550781 231.44110107 0.94122946]	[5.21408081e+02 7.16273682e+02 1.60597935e-01]	[5.41781128e+02 7.13749939e+02 1.59395680e-01]	[5.11041321e+02 6.98351379e+02 1.59424320e-01]	[4.82867279e+02 8.95940979e+02 7.80766189e-01]	[4.62408417e+02 8.93365417e+02 7.76562035e-01]	[4.82745667e+02 8.70106018e+02 7.54944444e-01]
[475.07427979 246.81759644 0.83775556]	[477.63043213 318.63641357 0.89128542]	[400.86636353 318.59194946 0.85950464]	[398.01235962 428.97247314 0.84658408]	[380.35437012 541.71954346 0.89852428]	[544.43707275 318.70315552 0.88570166]	[559.82910156 428.90661621 0.84145296]	[567.48999023 541.75891113 0.88916898]	[477.71240234 544.44348145 0.70614547]	[434.06832886 544.48718262 0.65908575]	[459.74215698 708.57330322 0.85601228]	[4.77714050e+02 8.54920532e+02 8.23119342e-01]	[521.27618408 544.39886475 0.71213198]	[531.53131104 708.67425537 0.81845975]	[5.16169556e+02 7.00895264e+02 2.54048467e-01]	[459.76702881 233.97502136 0.95504057]	[482.88943481 233.87254333 0.92525184]	[439.25726318 236.48155212 0.96522808]	[503.40234375 233.84773254 0.9467482 ]	[5.21411804e+02 7.16271667e+02 1.80680364e-01]	[5.41747192e+02 7.13741272e+02 1.75738513e-01]	[5.13599243e+02 7.00925232e+02 1.86302572e-01]	[4.82858765e+02 8.95940186e+02 7.82799661e-01]	[4.62407257e+02 8.93366455e+02 7.79399812e-01]	[4.82749084e+02 8.70113892e+02 7.54957199e-01]
[475.07235718 251.8454895 0.85470623]	[477.61340332 318.6552124 0.88956523]	[403.25604248 318.6211853 0.85534453]	[398.0340271 428.98968506 0.84852189]	[380.35421753 541.71459961 0.89852309]	[544.41790771 318.71353149 0.88336754]	[559.82061768 428.91854858 0.83985931]	[567.50695801 541.78057861 0.88953292]	[477.7359314 546.97155762 0.70370203]	[434.10931396 547.00701904 0.65996873]	[459.75369263 708.63049316 0.85302871]	[4.77716431e+02 8.57376404e+02 8.20035994e-01]	[521.28387451 544.48834229 0.71078342]	[534.10638428 708.66992188 0.82604486]	[5.16118103e+02 7.00921326e+02 2.92383850e-01]	[459.72927856 234.0771637 0.95125997]	[482.88085938 233.97442627 0.9435308 ]	[439.17285156 236.50979614 0.94845808]	[503.37530518 233.88801575 0.95036888]	[5.21381104e+02 7.13829224e+02 1.92364931e-01]	[5.39301697e+02 7.13729248e+02 1.76047787e-01]	[5.11024445e+02 6.98373596e+02 2.01076195e-01]	[4.82883667e+02 8.95961487e+02 7.76214659e-01]	[4.64823395e+02 8.93398315e+02 7.72111714e-01]	[4.82742035e+02 8.70134827e+02 7.60439754e-01]
[472.58633423 254.34895325 0.87331706]	[477.59851074 318.68151855 0.88616014]	[403.25204468 318.66220093 0.85627329]	[398.02529907 431.47531128 0.84707642]	[380.35980225 541.71246338 0.89585072]	[544.41064453 318.72894287 0.88279933]	[559.83734131 428.96310425 0.8400746 ]	[567.50634766 541.82122803 0.89428216]	[477.73950195 546.94482422 0.70426404]	[434.1166687 546.98815918 0.66198492]	[459.82247925 708.6451416 0.84481978]	[4.77727936e+02 8.57389099e+02 8.20413768e-01]	[521.29785156 544.45977783 0.71210843]	[536.65899658 708.66992188 0.83276272]	[5.11068573e+02 7.03437988e+02 3.17565858e-01]	[459.7013855 236.50674438 0.94364947]	[482.86022949 236.41838074 0.94524121]	[439.14230347 236.57489014 0.93043053]	[503.35418701 234.0071106 0.95977294]	[5.21313477e+02 7.18908569e+02 1.42329112e-01]	[5.39303406e+02 7.13797058e+02 1.33569703e-01]	[5.05918091e+02 6.95782471e+02 2.14164674e-01]	[4.82890198e+02 8.95959106e+02 7.76644349e-01]	[4.64833282e+02 8.93398743e+02 7.73819566e-01]	[4.82739410e+02 8.70142029e+02 7.63455987e-01]
[475.06539917 254.49334717 0.89497137]	[475.15597534 318.71777344 0.87668097]	[400.85842896 318.72009277 0.85400075]	[398.02084351 431.52334595 0.8424924 ]	[382.72402954 541.75531006 0.90344566]	[544.39715576 318.74267578 0.88016909]	[559.82507324 428.98248291 0.82803589]	[567.52728271 541.84515381 0.89142954]	[480.1267395 547.01568604 0.70678043]	[436.58560181 549.51519775 0.66785312]	[462.18554688 708.68939209 0.84225941]	[4.77733582e+02 8.57421204e+02 8.16361308e-01]	[521.31555176 546.94750977 0.7125355 ]	[536.71868896 708.68145752 0.83751029]	[5.08488129e+02 7.03478699e+02 3.88704598e-01]	[459.69088745 236.66661072 0.91264921]	[482.85180664 236.54882812 0.9372921 ]	[439.11911011 236.58088684 0.91869813]	[503.33502197 234.01783752 0.95389557]	[5.03367310e+02 7.46976501e+02 1.84933603e-01]	[5.18753479e+02 7.39378174e+02 1.55752465e-01]	[5.03360962e+02 6.93245605e+02 2.50177801e-01]	[4.82898010e+02 8.95956543e+02 7.78557241e-01]	[4.64838837e+02 8.93398193e+02 7.74026155e-01]	[4.82739441e+02 8.70164124e+02 7.59072423e-01]
[472.59213257 254.55029297 0.8962642 ]	[475.08120728 318.77786255 0.86311775]	[400.81994629 321.18704224 0.85005236]	[395.6449585 434.06063843 0.84099269]	[382.73461914 541.77514648 0.90433609]	[544.35272217 318.7699585 0.87683511]	[559.81634521 431.47503662 0.82260597]	[567.52996826 541.83776855 0.88730884]	[480.11312866 547.02752686 0.69934982]	[436.58361816 549.53967285 0.66192341]	[462.20306396 708.70916748 0.84235412]	[4.77745819e+02 8.57404663e+02 8.18751097e-01]	[521.29748535 546.94140625 0.70913947]	[536.72961426 708.68963623 0.83421052]	[5.05997711e+02 7.00873413e+02 4.81994301e-01]	[459.6925354 239.1108551 0.90014899]	[482.8218689 236.61421204 0.92717046]	[439.13119507 236.61413574 0.91786391]	[503.28051758 234.07652283 0.96127671]	[5.03466949e+02 7.44488403e+02 2.66376108e-01]	[5.21286560e+02 7.31716125e+02 2.36485824e-01]	[5.00811005e+02 6.90637695e+02 2.98768520e-01]	[4.82869659e+02 8.95941711e+02 7.81584442e-01]	[4.64822723e+02 8.93382996e+02 7.78387904e-01]	[4.82754364e+02 8.70158081e+02 7.53954768e-01]
[475.06555176 256.95889282 0.89383745]	[475.07678223 321.18850708 0.85626036]	[400.81448364 321.21942139 0.85416275]	[395.59146118 434.11199951 0.83909357]	[382.73468018 541.83166504 0.91031957]	[544.33502197 321.20761108 0.87568039]	[559.83251953 431.54376221 0.83554912]	[567.55291748 541.87988281 0.88315243]	[480.12023926 546.99841309 0.70213044]	[436.59002686 549.50866699 0.66252911]	[462.21224976 708.71966553 0.84439784]	[4.80114227e+02 8.57395020e+02 8.21180344e-01]	[521.30407715 544.48187256 0.70414841]	[536.70281982 708.73498535 0.81795961]	[5.08521271e+02 7.03401123e+02 4.35751677e-01]	[459.70706177 241.63342285 0.89485389]	[482.83377075 239.05101013 0.91324538]	[439.14736938 239.08204651 0.90775824]	[503.26235962 236.45483398 0.9575212 ]	[5.03447906e+02 7.44539062e+02 2.71392316e-01]	[5.18756897e+02 7.36792236e+02 2.32053667e-01]	[5.03315826e+02 6.93228088e+02 2.96617150e-01]	[4.82858551e+02 8.95930298e+02 7.80106425e-01]	[4.62413574e+02 8.93357849e+02 7.78946102e-01]	[4.82780060e+02 8.70149353e+02 7.48839200e-01]
[475.0774231 257.02719116 0.89740086]	[475.06115723 321.26000977 0.84149063]	[400.79525757 321.27618408 0.84625465]	[395.55770874 436.67282104 0.85160762]	[380.35150146 541.93328857 0.91692573]	[544.32287598 321.24484253 0.86753184]	[559.82873535 436.56637573 0.84326452]	[567.53863525 541.92150879 0.88354123]	[477.71673584 549.51544189 0.69069439]	[436.55078125 549.57611084 0.65885073]	[462.29992676 711.12927246 0.84404838]	[4.80137756e+02 8.57382568e+02 8.26162815e-01]	[521.265625 546.97290039 0.69534755]	[536.70452881 711.15435791 0.80520183]	[5.05971771e+02 6.98332336e+02 3.93871367e-01]	[459.70001221 241.72930908 0.88579041]	[482.85137939 239.11828613 0.90328985]	[439.12042236 239.05792236 0.90402901]	[503.27514648 236.45472717 0.95092636]	[5.03388428e+02 7.47089661e+02 2.48262227e-01]	[5.16184021e+02 7.44452026e+02 2.01055482e-01]	[5.00746124e+02 6.90605652e+02 2.63285220e-01]	[4.82897858e+02 8.95887939e+02 7.86787987e-01]	[4.64845856e+02 8.93342407e+02 7.83388197e-01]	[4.82788788e+02 8.70144348e+02 7.39353836e-01]
[475.07632446 257.0279541 0.89709681]	[475.0657959 321.26559448 0.84085453]	[400.79510498 321.27786255 0.84597492]	[395.5586853 436.68301392 0.85205048]	[380.35220337 541.93725586 0.91553366]	[544.32922363 321.25112915 0.86619031]	[559.82873535 436.57397461 0.84478289]	[567.54077148 541.918396 0.88371193]	[477.71444702 549.51928711 0.69052422]	[436.54693604 549.57958984 0.65840489]	[462.30264282 711.12689209 0.84384596]	[4.80134338e+02 8.57385254e+02 8.25022459e-01]	[521.26544189 546.97735596 0.69484365]	[536.71069336 711.16259766 0.80424672]	[5.05964447e+02 6.98353943e+02 3.98107320e-01]	[459.6993103 241.72894287 0.88596332]	[482.85205078 239.11738586 0.90269452]	[439.11804199 239.0602417 0.90378779]	[503.27908325 236.45553589 0.95100909]	[5.03358948e+02 7.47116333e+02 2.60708392e-01]	[5.13665100e+02 7.44514709e+02 2.11660951e-01]	[5.00736359e+02 6.90615845e+02 2.68526137e-01]	[4.82895233e+02 8.95892700e+02 7.87238121e-01]	[4.64840729e+02 8.93346191e+02 7.83171356e-01]	[4.82789398e+02 8.70145386e+02 7.40935266e-01]
[475.05978394 257.10238647 0.89155763]	[472.60159302 321.28488159 0.8365373 ]	[400.775177 323.74337769 0.84175789]	[395.56170654 439.10388184 0.86359197]	[380.34609985 541.94708252 0.91862595]	[544.31689453 321.23806763 0.86962491]	[559.82891846 436.57818604 0.84691197]	[567.55340576 541.92401123 0.87927806]	[477.72158813 549.52746582 0.69018149]	[434.12191772 549.57318115 0.6542688 ]	[462.34075928 708.71990967 0.84747344]	[4.80134155e+02 8.57384644e+02 8.25590551e-01]	[521.28106689 546.99249268 0.6947841 ]	[536.7053833 711.13922119 0.8047986 ]	[5.03372467e+02 6.93186584e+02 3.76155555e-01]	[459.69442749 246.76361084 0.8919493 ]	[482.83566284 241.6264801 0.88999563]	[439.11471558 239.11399841 0.89123428]	[503.24935913 236.48930359 0.95045072]	[5.03432190e+02 7.46964050e+02 1.88560486e-01]	[5.21300415e+02 7.34283508e+02 1.59992710e-01]	[4.95626740e+02 6.85554932e+02 2.39452422e-01]	[4.82922882e+02 8.95888000e+02 7.83589602e-01]	[4.64860687e+02 8.93348755e+02 7.80380726e-01]	[4.82776764e+02 8.70150085e+02 7.34917581e-01]
[475.06719971 257.13259888 0.89123601]	[472.60623169 323.71685791 0.83220935]	[400.76470947 323.76113892 0.84198099]	[395.58065796 439.1315918 0.87320077]	[380.35690308 544.31018066 0.91622043]	[544.31695557 321.25643921 0.86927277]	[559.82385254 436.60113525 0.8442353 ]	[567.54864502 541.92315674 0.87486351]	[477.73883057 547.03686523 0.69474411]	[436.57611084 549.55340576 0.66149759]	[462.37896729 711.12963867 0.83777106]	[4.80151825e+02 8.54926453e+02 8.31642210e-01]	[521.28637695 546.95440674 0.69672078]	[534.18328857 711.1663208 0.78914988]	[5.03369812e+02 6.93236023e+02 3.46801251e-01]	[459.70928955 246.80584717 0.89645875]	[482.84747314 241.68624878 0.88468641]	[439.11636353 239.10762024 0.88935673]	[503.25500488 236.53855896 0.9480601 ]	[5.05967682e+02 7.44454590e+02 2.44697630e-01]	[5.21356079e+02 7.31736511e+02 2.26189435e-01]	[4.95656189e+02 6.85514282e+02 2.15097979e-01]	[4.82925171e+02 8.95886963e+02 7.95830250e-01]	[4.64875488e+02 8.93345398e+02 7.87883997e-01]	[4.82802917e+02 8.70122742e+02 7.36899018e-01]
[472.58843994 257.16259766 0.88392347]	[472.61166382 323.72296143 0.83210093]	[400.76669312 323.76171875 0.83917826]	[395.59494019 439.13806152 0.8753171 ]	[380.35754395 544.33569336 0.91257632]	[544.31628418 321.26226807 0.86345518]	[559.81292725 434.11697388 0.83245176]	[567.54406738 541.93859863 0.87520421]	[480.11929321 549.49847412 0.69623631]	[436.61929321 549.56842041 0.66597444]	[462.41555786 708.71911621 0.83517081]	[4.80154816e+02 8.54839722e+02 8.43110681e-01]	[521.28198242 546.94836426 0.69859064]	[534.17059326 711.13415527 0.79932803]	[5.00874268e+02 6.95757202e+02 3.66831303e-01]	[459.68756104 246.83869934 0.894714 ]	[482.82839966 241.72470093 0.88439423]	[439.09628296 239.12001038 0.88177967]	[503.26281738 236.54013062 0.95045823]	[5.05924194e+02 7.44517822e+02 2.74374843e-01]	[5.21243408e+02 7.34216492e+02 2.39581361e-01]	[4.93107635e+02 6.85484131e+02 2.24122763e-01]	[4.82925842e+02 8.95883423e+02 7.96541393e-01]	[4.64872284e+02 8.93333130e+02 7.84761250e-01]	[4.82791870e+02 8.67644043e+02 7.27128386e-01]
[472.60571289 257.16256714 0.88490438]	[472.60864258 321.29489136 0.83369607]	[400.76535034 323.73049927 0.84111845]	[395.57296753 439.15390015 0.87368524]	[382.72360229 544.33239746 0.91082221]	[544.32330322 321.26467896 0.86354071]	[559.77832031 434.05078125 0.82159984]	[567.52856445 541.92132568 0.87798953]	[477.72180176 546.99285889 0.69649661]	[436.58853149 549.52087402 0.66408783]	[462.42330933 708.68023682 0.83850741]	[4.80154388e+02 8.54852722e+02 8.40773702e-01]	[521.25396729 544.46191406 0.69913232]	[534.13360596 708.6875 0.8156029 ]	[5.03328766e+02 7.03397278e+02 4.15309340e-01]	[459.69787598 246.82795715 0.89402932]	[482.8548584 244.19142151 0.88102156]	[439.09933472 239.09010315 0.8848449 ]	[503.28497314 236.5697937 0.94270897]	[5.03299774e+02 7.47033325e+02 3.31333697e-01]	[5.11020782e+02 7.41926147e+02 2.67104506e-01]	[4.93133392e+02 6.85524780e+02 2.53981292e-01]	[4.82929077e+02 8.95879333e+02 8.03987503e-01]	[4.64876190e+02 8.93334106e+02 7.92038620e-01]	[4.82789093e+02 8.67655029e+02 7.26197004e-01]
[475.12329102 257.17477417 0.89587516]	[472.5980835 321.2645874 0.84129703]	[400.75674438 321.25518799 0.85163856]	[395.53625488 439.14520264 0.86693203]	[380.32226562 544.36096191 0.91734314]	[544.32489014 321.2897644 0.85711479]	[559.72680664 434.08996582 0.82086104]	[567.4956665 541.87908936 0.89442527]	[477.73327637 546.94714355 0.70167637]	[436.58892822 547.019104 0.6649856 ]	[462.42294312 708.62597656 0.83949214]	[4.80144958e+02 8.54870483e+02 8.36165607e-01]	[521.2645874 544.42358398 0.7037847 ]	[534.11804199 708.72485352 0.7989499 ]	[5.03315796e+02 7.03406555e+02 3.59279633e-01]	[459.73446655 249.29226685 0.90039879]	[482.91519165 244.19151306 0.87602258]	[439.1262207 239.13349915 0.88704813]	[503.32281494 236.60787964 0.92908752]	[5.03290985e+02 7.46994019e+02 3.57988536e-01]	[5.08528442e+02 7.41913025e+02 2.86069661e-01]	[4.93072723e+02 6.85498169e+02 2.37476498e-01]	[4.82939148e+02 8.95867310e+02 8.01565051e-01]	[4.64882721e+02 8.93330688e+02 7.88287759e-01]	[4.82777008e+02 8.67676575e+02 7.28768647e-01]
[475.13171387 257.16281128 0.90025055]	[472.55984497 321.25167847 0.84258425]	[400.73535156 321.26062012 0.85450572]	[395.50314331 439.17712402 0.8684448 ]	[380.29266357 544.35223389 0.9261992 ]	[544.31481934 321.27804565 0.86338103]	[559.70562744 436.5847168 0.83004206]	[567.46838379 541.88861084 0.89302123]	[477.69146729 546.94329834 0.69491696]	[434.10562134 547.00506592 0.65686584]	[462.39337158 708.62536621 0.84717798]	[4.80140533e+02 8.54900085e+02 8.33197117e-01]	[521.24414062 544.42572021 0.69655818]	[534.14361572 708.71533203 0.7987166 ]	[5.03358673e+02 7.00899719e+02 3.72720420e-01]	[459.74014282 246.82546997 0.90159214]	[482.92901611 241.72109985 0.87585956]	[439.13143921 239.1441803 0.88509876]	[503.32839966 236.60255432 0.92316616]	[5.03339569e+02 7.44516418e+02 3.22098017e-01]	[5.13582214e+02 7.36801270e+02 2.56876200e-01]	[4.95643860e+02 6.88038452e+02 2.38939986e-01]	[4.82932556e+02 8.95882324e+02 8.02849293e-01]	[4.64876312e+02 8.93343567e+02 7.90612578e-01]	[4.82788147e+02 8.67707520e+02 7.35262215e-01]
[475.13934326 257.13562012 0.90522182]	[472.55465698 321.24819946 0.84244418]	[400.71618652 321.24749756 0.85731608]	[393.04721069 439.16177368 0.85603809]	[380.25662231 544.33752441 0.93249428]	[544.31103516 321.28686523 0.86323661]	[559.6887207 439.08163452 0.84650314]	[567.44763184 541.9119873 0.89164209]	[477.64605713 546.97436523 0.6818608 ]	[431.55419922 547.02307129 0.64603907]	[462.35461426 708.67871094 0.84880221]	[4.80127411e+02 8.54906189e+02 8.30135524e-01]	[521.22662354 544.45544434 0.69116205]	[534.15673828 711.1151123 0.79143661]	[5.03324097e+02 6.98345459e+02 3.68236214e-01]	[459.74139404 246.79890442 0.90115356]	[482.92126465 241.69198608 0.88033974]	[439.12634277 239.1206665 0.89004648]	[503.31454468 236.5874939 0.92791921]	[5.03381195e+02 7.41971252e+02 2.62520820e-01]	[5.16189209e+02 7.31742065e+02 2.11661234e-01]	[4.93070679e+02 6.85559631e+02 2.31802106e-01]	[4.82943298e+02 8.95893921e+02 7.99522817e-01]	[4.64882111e+02 8.93356567e+02 7.90641308e-01]	[4.82773773e+02 8.67712036e+02 7.33902752e-01]
[475.12103271 257.11730957 0.90360469]	[472.53353882 321.26293945 0.83850378]	[400.69506836 321.25335693 0.86132383]	[392.98352051 439.1338501 0.84504908]	[380.18661499 544.34613037 0.93842965]	[541.94488525 323.74740601 0.85762995]	[557.23449707 439.11468506 0.85171437]	[565.06561279 544.29919434 0.88800073]	[477.6138916 546.97174072 0.6742056 ]	[431.49902344 547.02172852 0.64123267]	[462.30368042 711.13891602 0.84985876]	[4.77743286e+02 8.54886719e+02 8.27802777e-01]	[521.20965576 544.45233154 0.68448466]	[534.18249512 708.69262695 0.80959535]	[5.03325867e+02 6.98345093e+02 4.02430445e-01]	[459.72943115 246.77203369 0.9010694 ]	[482.90335083 241.65766907 0.88666928]	[439.12283325 239.12249756 0.89233977]	[503.29846191 236.56135559 0.93289846]	[5.03387817e+02 7.41974731e+02 3.00938964e-01]	[5.16170227e+02 7.31714417e+02 2.45938167e-01]	[4.93084351e+02 6.85566284e+02 2.40454227e-01]	[4.82930847e+02 8.95897400e+02 7.90964425e-01]	[4.64866119e+02 8.93360352e+02 7.84088135e-01]	[4.82750580e+02 8.67690491e+02 7.28502035e-01]
[475.0864563 257.09762573 0.89871103]	[470.01486206 321.30105591 0.83136159]	[400.64251709 321.28741455 0.86106515]	[390.43011475 439.17053223 0.84989357]	[380.13012695 541.94488525 0.94488418]	[541.91589355 323.80807495 0.85523981]	[557.17095947 439.16159058 0.86087853]	[565.03356934 544.38031006 0.89529669]	[477.64025879 547.02770996 0.67326903]	[431.55883789 549.52496338 0.64167458]	[462.26760864 713.75250244 0.83143312]	[4.77720001e+02 8.57451660e+02 8.11349392e-01]	[521.21325684 546.95288086 0.68426222]	[536.66333008 711.15112305 0.8002215 ]	[5.03356201e+02 7.00839294e+02 4.47825670e-01]	[459.70892334 246.74789429 0.89605224]	[482.86401367 241.63349915 0.89395803]	[439.09881592 239.11051941 0.8982814 ]	[503.25836182 236.54711914 0.94454348]	[5.03403656e+02 7.41907776e+02 3.21513653e-01]	[5.16173950e+02 7.31671021e+02 2.69139469e-01]	[4.93090088e+02 6.88100647e+02 2.53572851e-01]	[4.82928467e+02 8.95961304e+02 7.71993816e-01]	[4.64862488e+02 8.93417297e+02 7.69246519e-01]	[4.80349060e+02 8.70189453e+02 7.43678331e-01]
[472.56704712 257.09841919 0.89137799]	[467.49505615 323.78689575 0.82619029]	[398.26330566 323.75457764 0.85426712]	[387.89599609 439.22866821 0.8618747 ]	[377.69598389 544.34405518 0.94531131]	[541.88366699 326.32754517 0.84974539]	[554.64868164 439.24386597 0.86384201]	[565.01776123 544.44775391 0.89091486]	[477.63284302 552.12145996 0.66369349]	[431.55078125 554.63043213 0.63678634]	[462.23980713 716.26660156 0.82769197]	[4.77691254e+02 8.57394531e+02 8.12173486e-01]	[521.20300293 549.57525635 0.67666793]	[539.19085693 711.20568848 0.79844654]	[5.05940765e+02 7.03469299e+02 4.95267093e-01]	[459.66711426 244.26417542 0.88822657]	[482.8208313 239.20671082 0.90095723]	[436.68139648 239.11833191 0.89303613]	[500.90319824 236.53768921 0.94608492]	[5.03309662e+02 7.47050293e+02 4.86683697e-01]	[5.08506256e+02 7.44427368e+02 3.81894797e-01]	[5.00733612e+02 6.93204346e+02 3.15570593e-01]	[4.82924225e+02 8.95952209e+02 7.70098865e-01]	[4.64854767e+02 8.93408447e+02 7.69605517e-01]	[4.80322205e+02 8.70139526e+02 7.31666207e-01]
[470.01043701 257.06741333 0.88705772]	[467.4581604 326.31521606 0.82492214]	[398.25231934 323.80603027 0.85091776]	[385.35440063 439.27554321 0.87418264]	[377.61947632 544.38061523 0.93888068]	[541.84625244 328.8637085 0.84489214]	[552.10668945 439.29837036 0.86009395]	[565.00823975 544.44647217 0.89270431]	[477.6774292 557.20922852 0.67800254]	[434.06893921 557.22930908 0.64881837]	[459.84725952 718.89111328 0.83194262]	[4.77681854e+02 8.57394470e+02 8.09260011e-01]	[521.21984863 554.684021 0.68090361]	[539.20556641 713.76031494 0.79189104]	[5.05924500e+02 7.03445435e+02 5.62903047e-01]	[459.61151123 244.19308472 0.87816286]	[482.75094604 239.16091919 0.9196437 ]	[436.62408447 239.11701965 0.89374596]	[500.86883545 236.50892639 0.95229006]	[5.03410645e+02 7.47022095e+02 5.48708916e-01]	[5.13637939e+02 7.39425171e+02 4.35651243e-01]	[5.00734375e+02 6.93189941e+02 3.45248193e-01]	[4.82906769e+02 8.95965149e+02 7.55608797e-01]	[4.64825806e+02 8.93413513e+02 7.56215453e-01]	[4.80310181e+02 8.70143921e+02 7.24273741e-01]
[467.45333862 257.03134155 0.89237905]	[464.94406128 326.371521 0.83850372]	[398.21081543 326.32073975 0.84498912]	[382.86572266 439.30966187 0.88225555]	[377.59289551 544.39868164 0.94179481]	[541.75683594 328.88525391 0.83165735]	[552.1105957 439.30474854 0.85960078]	[565.01763916 544.4730835 0.89088756]	[477.66104126 557.24383545 0.68026882]	[434.04071045 559.73345947 0.64902985]	[459.82635498 721.41766357 0.83495665]	[4.77676819e+02 8.57382263e+02 8.07554722e-01]	[521.21948242 557.19512939 0.6831072 ]	[539.28552246 716.30609131 0.79762197]	[5.08491730e+02 7.05949280e+02 5.06586254e-01]	[457.19332886 241.70016479 0.87320721]	[480.35800171 239.15122986 0.92467374]	[436.59786987 239.17614746 0.88692844]	[500.82138062 236.56361389 0.95602983]	[5.05907135e+02 7.47077637e+02 4.78243828e-01]	[5.16203247e+02 7.41977966e+02 3.94421220e-01]	[5.00777588e+02 6.93225586e+02 3.13102514e-01]	[4.82925964e+02 8.98431213e+02 7.50022292e-01]	[4.64837189e+02 8.93438782e+02 7.52677023e-01]	[4.80305206e+02 8.70137939e+02 7.25572705e-01]
[467.45306396 257.0307312 0.89238191]	[464.94430542 326.37103271 0.83792591]	[398.21011353 326.32128906 0.84442341]	[382.86618042 439.30740356 0.88215542]	[377.59317017 544.39569092 0.94222403]	[541.75793457 328.88406372 0.83162272]	[552.10968018 439.31008911 0.85976934]	[565.01306152 544.48138428 0.8902536 ]	[477.66903687 557.24633789 0.68157375]	[434.04678345 559.73400879 0.64979231]	[459.82702637 721.41619873 0.83495599]	[4.77672516e+02 8.57389221e+02 8.07814598e-01]	[521.22729492 557.19854736 0.68434888]	[539.28277588 716.3069458 0.79721564]	[5.08494141e+02 7.05956787e+02 5.04330099e-01]	[457.19290161 241.69972229 0.87314016]	[480.35736084 239.15087891 0.92489123]	[436.59695435 239.17611694 0.88706768]	[500.82110596 236.56288147 0.95605665]	[5.05908966e+02 7.47075378e+02 4.75647300e-01]	[5.16207031e+02 7.41976074e+02 3.92836511e-01]	[5.00779907e+02 6.93234314e+02 3.11150968e-01]	[4.82929352e+02 8.98426697e+02 7.50612736e-01]	[4.64842255e+02 8.93438782e+02 7.51766086e-01]	[4.80301300e+02 8.70141602e+02 7.28843331e-01]
[464.93490601 257.02243042 0.91168064]	[464.89572144 328.91577148 0.84800756]	[398.15826416 328.88626099 0.83760226]	[382.80679321 441.68777466 0.88900596]	[377.58914185 544.456604 0.93698865]	[541.71563721 331.40905762 0.82368517]	[552.06390381 439.29431152 0.8618269 ]	[565.0335083 544.48590088 0.88567924]	[477.65524292 557.2366333 0.68459654]	[434.04827881 559.73449707 0.65545458]	[459.82510376 721.43518066 0.82622564]	[4.77685455e+02 8.57402649e+02 8.08279037e-01]	[521.21405029 557.18518066 0.68754679]	[539.3190918 716.30645752 0.8061353 ]	[5.11084656e+02 7.06063049e+02 4.91650492e-01]	[457.10879517 241.65434265 0.86456889]	[480.29724121 239.12625122 0.93238127]	[434.12112427 239.18539429 0.86949623]	[500.76876831 236.52433777 0.95176435]	[5.05911194e+02 7.49671875e+02 5.26420355e-01]	[5.16191833e+02 7.47071350e+02 4.48400408e-01]	[5.03376831e+02 6.95769653e+02 3.11879873e-01]	[4.82910767e+02 8.98422913e+02 7.59533465e-01]	[4.64833954e+02 8.93434570e+02 7.58957386e-01]	[4.80319885e+02 8.70143982e+02 7.30566502e-01]
[464.8380127 256.98260498 0.92180049]	[464.87161255 328.93746948 0.85098922]	[398.1333313 328.90841675 0.83534068]	[382.79818726 441.73733521 0.89132184]	[377.59713745 544.49456787 0.93357098]	[541.703125 331.42050171 0.8243351 ]	[549.60113525 439.29556274 0.86783975]	[565.04455566 544.53582764 0.87518501]	[477.67877197 557.24468994 0.68540645]	[434.05227661 559.74243164 0.65404129]	[462.18188477 723.90625 0.82657129]	[4.77688873e+02 8.57408813e+02 8.03928971e-01]	[521.23364258 557.19482422 0.68813276]	[539.29718018 716.31652832 0.80466795]	[5.08509277e+02 7.06024597e+02 4.78512615e-01]	[454.63925171 239.20013428 0.85927957]	[480.22705078 239.11140442 0.93542832]	[434.06665039 239.20631409 0.86513275]	[500.7428894 236.53410339 0.95389432]	[5.05986237e+02 7.49669495e+02 4.53483224e-01]	[5.18735657e+02 7.47047791e+02 3.99748236e-01]	[5.03322479e+02 6.95811707e+02 2.80421287e-01]	[4.82902710e+02 8.98431030e+02 7.60815978e-01]	[4.64827332e+02 8.93437622e+02 7.58453429e-01]	[4.80327728e+02 8.70158447e+02 7.25631118e-01]
[462.4052124 256.94219971 0.9257319 ]	[464.83114624 331.40509033 0.8587395 ]	[398.08734131 331.39416504 0.82681894]	[382.80441284 441.75323486 0.88751346]	[377.62527466 544.53619385 0.93005443]	[539.29864502 331.40298462 0.81975353]	[549.60125732 439.28759766 0.87104166]	[565.05114746 544.53051758 0.87532449]	[477.69012451 557.23126221 0.68480194]	[434.04214478 559.73883057 0.6561327 ]	[462.21835327 723.93334961 0.82682037]	[4.77705780e+02 8.57432068e+02 8.04596961e-01]	[521.2489624 557.17779541 0.68726772]	[539.31744385 718.83166504 0.80362284]	[5.11038116e+02 7.06078613e+02 4.53673899e-01]	[454.55804443 239.14465332 0.85902935]	[480.16433716 239.06817627 0.92806113]	[431.53982544 239.21252441 0.85462481]	[500.68362427 236.53820801 0.94569063]	[5.06009583e+02 7.49693054e+02 3.83534580e-01]	[5.18785522e+02 7.47084045e+02 3.41537416e-01]	[5.03317688e+02 6.98360413e+02 2.68069685e-01]	[4.82905487e+02 8.98420776e+02 7.62298226e-01]	[4.64831238e+02 8.93433411e+02 7.61841297e-01]	[4.80346039e+02 8.70177734e+02 7.25451112e-01]
[462.32556152 254.57574463 0.93352258]	[462.40792847 331.44396973 0.87480372]	[395.6333313 331.46658325 0.82097042]	[382.81121826 441.80078125 0.87974715]	[377.7227478 546.94195557 0.92050558]	[539.23345947 328.9331665 0.81312513]	[549.57281494 439.28414917 0.87527537]	[565.0592041 546.93334961 0.87039292]	[477.69485474 557.25427246 0.69190431]	[434.04721069 559.7645874 0.66050601]	[462.2119751 723.9553833 0.83993399]	[4.77706299e+02 8.57398621e+02 8.09470296e-01]	[521.26257324 557.19354248 0.69336331]	[541.75994873 716.32574463 0.81567824]	[5.18654846e+02 7.05984131e+02 4.24332798e-01]	[449.48406982 239.11308289 0.85426879]	[477.72457886 239.04646301 0.90292108]	[426.45495605 241.64892578 0.85308826]	[498.2119751 236.55245972 0.93206877]	[5.13614136e+02 7.46982971e+02 4.10663992e-01]	[5.21358521e+02 7.41958679e+02 3.57691377e-01]	[5.05897156e+02 6.93219360e+02 2.32556894e-01]	[4.82902924e+02 8.95976318e+02 7.66894698e-01]	[4.64830902e+02 8.93420166e+02 7.69847751e-01]	[4.80346680e+02 8.70142090e+02 7.25626707e-01]
[462.29837036 254.52680969 0.93396795]	[462.39651489 331.447052 0.87779236]	[395.60977173 331.48556519 0.81399071]	[382.84625244 441.82260132 0.86167061]	[380.13568115 549.55627441 0.89181256]	[539.20489502 328.91452026 0.80609709]	[549.56951904 439.3053894 0.8758024 ]	[565.06433105 546.94122314 0.87090617]	[477.73736572 559.75506592 0.6982559 ]	[434.10403442 559.80163574 0.66799414]	[459.85235596 723.98358154 0.84357476]	[4.77695831e+02 8.54913025e+02 8.13420057e-01]	[521.28063965 557.21929932 0.69709426]	[541.82562256 718.81445312 0.83015937]	[5.21211365e+02 7.08624573e+02 5.00059307e-01]	[446.95675659 239.07817078 0.862019 ]	[477.68533325 236.64143372 0.90483189]	[426.40362549 241.68907166 0.85260361]	[498.14328003 236.57675171 0.9128021 ]	[5.08537811e+02 7.49603638e+02 5.08860588e-01]	[5.21209412e+02 7.47006287e+02 4.59078193e-01]	[5.16177002e+02 7.03450378e+02 2.93876052e-01]	[4.82925781e+02 8.95954346e+02 7.64612496e-01]	[4.64843781e+02 8.93404175e+02 7.70052791e-01]	[4.80334930e+02 8.67698608e+02 7.17392385e-01]
[462.26876831 254.46859741 0.93084759]	[462.38296509 331.44882202 0.88035834]	[395.59030151 331.49407959 0.81182539]	[382.84210205 441.87664795 0.86099237]	[380.25100708 552.13256836 0.89065236]	[539.19024658 328.90481567 0.80581295]	[549.56628418 439.29013062 0.87353611]	[567.43939209 546.94238281 0.86459261]	[477.74203491 559.80548096 0.7030983 ]	[436.55001831 562.29833984 0.66961378]	[459.83621216 723.98529053 0.84541708]	[4.77703186e+02 8.54895874e+02 8.16939473e-01]	[521.27819824 557.25854492 0.70081407]	[541.91619873 718.82446289 0.83733666]	[5.21264221e+02 7.08654175e+02 4.99300838e-01]	[446.91345215 236.67004395 0.87709427]	[477.64178467 236.57624817 0.9062016 ]	[426.37667847 241.68411255 0.85604447]	[495.67196655 236.5778656 0.9072417 ]	[5.08536560e+02 7.49676697e+02 5.49750209e-01]	[5.21234192e+02 7.47079590e+02 5.05903661e-01]	[5.21243896e+02 7.05971863e+02 3.02117646e-01]	[4.82926666e+02 8.95970215e+02 7.58724213e-01]	[4.64843964e+02 8.93416626e+02 7.65065372e-01]	[4.80341736e+02 8.67688965e+02 7.18487859e-01]
[462.24465942 254.44688416 0.92736477]	[462.36932373 331.45391846 0.88240635]	[395.56021118 333.92874146 0.81194347]	[382.84014893 441.90649414 0.86094815]	[380.25656128 554.63293457 0.89013106]	[539.18768311 328.91329956 0.8063764 ]	[549.55725098 439.28314209 0.87906814]	[567.46844482 544.54315186 0.85965461]	[477.70394897 559.79162598 0.69437075]	[434.05722046 562.29400635 0.65893227]	[459.81573486 723.98706055 0.85004115]	[4.77699493e+02 8.54866699e+02 8.20006192e-01]	[521.27789307 557.23748779 0.69522792]	[544.26977539 718.83105469 0.8301577 ]	[5.21267151e+02 7.05998474e+02 4.36703563e-01]	[446.86959839 236.64801025 0.88564551]	[477.60580444 236.53715515 0.89985389]	[423.88781738 241.62442017 0.87304264]	[495.62362671 236.56001282 0.90702438]	[5.13660522e+02 7.47103760e+02 5.17633796e-01]	[5.21330872e+02 7.44509766e+02 4.60054427e-01]	[5.11063293e+02 6.90661011e+02 2.36962155e-01]	[4.82916626e+02 8.95974060e+02 7.58241832e-01]	[4.64835052e+02 8.93412964e+02 7.63304412e-01]	[4.80339630e+02 8.67656921e+02 7.15756774e-01]
[462.20883179 254.43757629 0.93026668]	[462.3598938 331.45446777 0.88444757]	[395.54937744 333.94122314 0.81232131]	[382.84106445 441.87802124 0.86774039]	[380.28659058 554.6204834 0.88518393]	[539.1807251 328.91162109 0.80362099]	[549.57617188 439.27932739 0.87452245]	[567.48687744 544.53497314 0.85923684]	[477.69638062 559.7767334 0.68963939]	[434.01980591 562.29766846 0.65316492]	[459.8347168 723.98455811 0.8523432 ]	[4.77699707e+02 8.54871521e+02 8.20479870e-01]	[521.29742432 557.20184326 0.69358927]	[544.33770752 716.34539795 0.82278234]	[5.21265930e+02 7.03478699e+02 4.12391245e-01]	[444.40957642 236.64256287 0.89746928]	[475.14477539 236.52038574 0.89435375]	[423.8430481 239.17460632 0.88865089]	[495.58764648 236.53297424 0.90737706]	[5.16169678e+02 7.47034241e+02 5.03066063e-01]	[5.21374451e+02 7.44450684e+02 4.36171502e-01]	[5.08530823e+02 6.88094421e+02 2.29212075e-01]	[4.85353424e+02 8.98415466e+02 7.54837573e-01]	[4.64849091e+02 8.93421875e+02 7.60966659e-01]	[4.80337311e+02 8.67657898e+02 7.17030704e-01]
[462.19226074 254.40963745 0.92902803]	[462.35641479 331.45773315 0.88473958]	[395.53692627 333.94314575 0.80803788]	[382.84997559 441.86459351 0.86625993]	[380.30224609 554.6171875 0.87780672]	[539.17980957 328.93087769 0.80026132]	[549.59564209 439.27502441 0.87545609]	[567.51324463 544.51599121 0.86178946]	[477.69763184 559.77593994 0.68978572]	[434.03512573 562.29553223 0.65092164]	[462.19833374 724.0291748 0.85798025]	[4.77708435e+02 8.54854431e+02 8.25688004e-01]	[521.29302979 557.19348145 0.69499296]	[544.38323975 718.8706665 0.81652534]	[5.18752563e+02 7.00879944e+02 4.02099341e-01]	[444.39044189 236.61868286 0.90441859]	[475.12283325 236.49417114 0.8921237 ]	[423.82376099 239.15383911 0.89634573]	[493.10171509 236.53495789 0.90459728]	[5.16196838e+02 7.47056030e+02 5.48043072e-01]	[5.21377563e+02 7.44453735e+02 4.62992996e-01]	[5.03371155e+02 6.80387817e+02 2.26898506e-01]	[4.85363312e+02 8.95980042e+02 7.57445872e-01]	[4.64859955e+02 8.93416321e+02 7.63268888e-01]	[4.80343109e+02 8.67633423e+02 7.19376624e-01]
[462.1953125 254.41014099 0.92905855]	[462.35360718 331.45523071 0.88486695]	[395.53277588 333.94006348 0.80779946]	[382.85174561 441.85845947 0.86692429]	[380.30123901 554.62091064 0.87801749]	[539.17749023 328.92608643 0.80051792]	[549.59185791 439.27423096 0.87693077]	[567.51794434 544.52105713 0.86061841]	[477.69335938 559.78308105 0.68988329]	[434.02728271 562.30633545 0.65118992]	[462.20153809 724.02575684 0.85701221]	[4.77707977e+02 8.54854370e+02 8.26053739e-01]	[521.28875732 557.19702148 0.69505888]	[544.38391113 718.87664795 0.81706619]	[5.18738281e+02 7.00876648e+02 3.97307396e-01]	[444.39306641 236.61943054 0.90362257]	[475.12243652 236.49536133 0.89216745]	[423.82446289 239.15240479 0.89668649]	[493.09005737 236.52696228 0.90457839]	[5.16180603e+02 7.47074402e+02 5.35757899e-01]	[5.21369019e+02 7.44474976e+02 4.56293792e-01]	[5.03361298e+02 6.80395630e+02 2.25666702e-01]	[4.85374420e+02 8.95980408e+02 7.56110609e-01]	[4.64866913e+02 8.93418701e+02 7.62349606e-01]	[4.80335205e+02 8.67632751e+02 7.19783068e-01]
[459.84835815 254.39311218 0.92930734]	[462.35046387 331.45718384 0.88408005]	[395.52453613 333.94815063 0.8066985 ]	[382.85910034 441.86886597 0.86335135]	[380.30856323 554.66455078 0.88022012]	[539.18475342 328.92541504 0.79957259]	[552.06951904 439.27963257 0.87222862]	[567.53125 544.51885986 0.86362976]	[477.71136475 559.79406738 0.68921936]	[434.04428101 562.30639648 0.65120339]	[462.25796509 724.0098877 0.85092592]	[4.77705933e+02 8.54846069e+02 8.26573789e-01]	[521.29980469 557.21795654 0.69864488]	[544.37744141 718.90093994 0.82550728]	[5.18760071e+02 7.03479797e+02 4.13733333e-01]	[444.36636353 236.6061554 0.9097051 ]	[475.08843994 236.47311401 0.88765073]	[423.81396484 239.16534424 0.89745593]	[493.05026245 236.51425171 0.90102416]	[5.13662781e+02 7.47144348e+02 5.15124559e-01]	[5.21319580e+02 7.44540527e+02 4.48828667e-01]	[5.03417664e+02 6.85490112e+02 2.31748432e-01]	[4.85358765e+02 8.95967957e+02 7.65370548e-01]	[4.64864838e+02 8.93403015e+02 7.69153595e-01]	[4.80333557e+02 8.67618713e+02 7.17224479e-01]
[462.18933105 254.37835693 0.9274739 ]	[462.35473633 331.46871948 0.88469213]	[395.52450562 333.96566772 0.80977041]	[382.86114502 441.87304688 0.8605417 ]	[380.31173706 554.68029785 0.87859857]	[539.18865967 328.93258667 0.80036891]	[552.07348633 439.28567505 0.87102598]	[567.54406738 544.51367188 0.86485845]	[477.74325562 562.29077148 0.70190036]	[434.07620239 562.3651123 0.65929461]	[462.31671143 723.95489502 0.83947647]	[4.77705933e+02 8.54928894e+02 8.17093134e-01]	[521.3168335 559.7298584 0.71071291]	[544.37963867 718.86193848 0.82496476]	[5.21236694e+02 7.06006897e+02 4.40176606e-01]	[444.37002563 236.59284973 0.91099286]	[475.10626221 236.45292664 0.89089507]	[423.82885742 239.17843628 0.89286232]	[493.06729126 236.51112366 0.90080702]	[5.13626648e+02 7.47143921e+02 4.85695183e-01]	[5.21305603e+02 7.44554810e+02 4.25037503e-01]	[5.05973206e+02 6.88071533e+02 2.40230620e-01]	[4.85395813e+02 8.95953735e+02 7.67810404e-01]	[4.64899689e+02 8.93413269e+02 7.70322382e-01]	[4.80311951e+02 8.67714478e+02 7.29999781e-01]
[462.18856812 254.37882996 0.92676318]	[462.35437012 331.47128296 0.8850956 ]	[395.52624512 333.96789551 0.81061482]	[382.85491943 441.87744141 0.86182475]	[380.31072998 554.70178223 0.8792724 ]	[539.18640137 328.9284668 0.8003124 ]	[552.07592773 439.28927612 0.87039465]	[567.54547119 544.51605225 0.86400092]	[477.74642944 562.27789307 0.69955105]	[434.08935547 562.35186768 0.65923339]	[462.31573486 723.95410156 0.83960259]	[4.77708038e+02 8.54930664e+02 8.17403316e-01]	[521.31011963 557.26000977 0.70812398]	[544.38299561 718.85882568 0.82525128]	[5.21242432e+02 7.06011292e+02 4.40258890e-01]	[444.37161255 236.59475708 0.9107216 ]	[475.11120605 236.45574951 0.8915503 ]	[423.83044434 239.18312073 0.89079231]	[493.08267212 236.51490784 0.90017676]	[5.13619263e+02 7.47140869e+02 4.84093189e-01]	[5.21299133e+02 7.44552246e+02 4.22465384e-01]	[5.05983032e+02 6.88080261e+02 2.37110212e-01]	[4.85391418e+02 8.95947144e+02 7.69326568e-01]	[4.64893219e+02 8.93407654e+02 7.70632267e-01]	[4.80315826e+02 8.70104431e+02 7.30040848e-01]
[462.2144165 254.36845398 0.92428082]	[462.36676025 333.92791748 0.8859067 ]	[395.53213501 334.01678467 0.81359428]	[382.83364868 444.31732178 0.85351098]	[380.33416748 557.20251465 0.88243216]	[539.18811035 331.40435791 0.79798794]	[552.05865479 439.31655884 0.87146103]	[567.550354 546.9206543 0.85965753]	[480.12850952 562.33178711 0.70819151]	[434.09634399 562.41235352 0.65890098]	[462.39044189 723.95288086 0.84118134]	[4.77708252e+02 8.54904480e+02 8.20392430e-01]	[521.34643555 559.73687744 0.71102238]	[544.43395996 721.37860107 0.82337314]	[5.21278625e+02 7.06066345e+02 4.72691715e-01]	[444.39575195 236.57646179 0.91003495]	[475.16940308 236.44294739 0.89976048]	[423.87301636 241.66879272 0.8744936 ]	[493.13586426 236.57597351 0.89671367]	[5.16157227e+02 7.47095032e+02 4.63313848e-01]	[5.21347351e+02 7.44537842e+02 4.08644885e-01]	[5.08526855e+02 6.90636658e+02 2.43266478e-01]	[4.85395599e+02 8.95910400e+02 7.83853710e-01]	[4.64908997e+02 8.93380249e+02 7.80910611e-01]	[4.80300446e+02 8.67674500e+02 7.25493371e-01]
[462.26217651 251.9702301 0.92291355]	[462.39770508 333.94290161 0.88337404]	[395.5647583 334.02859497 0.81842673]	[382.8175354 444.37316895 0.84583366]	[380.30734253 557.25616455 0.89007759]	[539.20983887 331.41522217 0.80178028]	[549.59466553 441.67980957 0.86633575]	[567.56549072 546.97235107 0.8507483 ]	[480.18209839 562.36883545 0.71997011]	[436.615448 564.88427734 0.67065477]	[462.41409302 723.97424316 0.84171921]	[4.77705780e+02 8.54845886e+02 8.27391088e-01]	[521.36895752 559.78900146 0.72186369]	[544.40454102 721.44232178 0.82753217]	[5.21283752e+02 7.08633850e+02 4.96115476e-01]	[444.4453125 236.54263306 0.90292281]	[477.64306641 236.42340088 0.91405863]	[426.34655762 241.69839478 0.86316049]	[495.65408325 236.59098816 0.90182739]	[5.08548950e+02 7.49672119e+02 5.37936211e-01]	[5.18772949e+02 7.47107300e+02 4.80136722e-01]	[5.16171448e+02 7.00913574e+02 2.55118549e-01]	[4.85397217e+02 8.95910828e+02 7.85031199e-01]	[4.64906738e+02 8.93372742e+02 7.81966746e-01]	[4.80292114e+02 8.67591553e+02 7.15042949e-01]
[462.28286743 251.93795776 0.92243278]	[462.4156189 333.95025635 0.88390422]	[395.5881958 334.02593994 0.8199293 ]	[382.81536865 444.36834717 0.85226524]	[380.3140564 557.26269531 0.88874894]	[539.22595215 331.44372559 0.80752593]	[549.59222412 441.69778442 0.87396067]	[567.57202148 546.99359131 0.8456372 ]	[480.19052124 562.36083984 0.72050303]	[436.62936401 564.87561035 0.66856229]	[462.44210815 724.0291748 0.84949565]	[4.77704163e+02 8.54871033e+02 8.25601757e-01]	[521.37225342 559.77972412 0.72434878]	[544.41369629 723.93157959 0.84556639]	[5.18686462e+02 7.06035095e+02 4.32881713e-01]	[446.89602661 236.51072693 0.90092582]	[477.68225098 234.08103943 0.92342758]	[426.38137817 241.71318054 0.8608501 ]	[498.12216187 236.62477112 0.90449154]	[5.08547272e+02 7.49673035e+02 4.96428579e-01]	[5.18782227e+02 7.47080994e+02 4.40289259e-01]	[5.03360291e+02 6.90620544e+02 2.25454256e-01]	[4.85363617e+02 8.95858521e+02 7.97396898e-01]	[4.64889984e+02 8.93332458e+02 7.93923259e-01]	[4.80288116e+02 8.67626465e+02 7.10900366e-01]
[462.30526733 251.9342804 0.91963148]	[462.42752075 333.97183228 0.8870858 ]	[395.60031128 334.03994751 0.82431793]	[382.82546997 444.36758423 0.85282648]	[380.3190918 557.27032471 0.8896749 ]	[539.23712158 331.50238037 0.81590956]	[552.07574463 441.72439575 0.86850244]	[567.57305908 546.98956299 0.84565967]	[480.1914978 562.35961914 0.72094333]	[436.62997437 564.88024902 0.66770142]	[462.42230225 726.42633057 0.85276806]	[4.77690521e+02 8.54861450e+02 8.25856090e-01]	[521.37249756 559.76708984 0.71971828]	[544.40515137 723.91577148 0.84752399]	[5.05935730e+02 6.93244202e+02 4.02396023e-01]	[446.93307495 236.49827576 0.89723104]	[477.71481323 234.07936096 0.93014616]	[426.38848877 241.6884613 0.86326319]	[498.162323 236.62272644 0.90798581]	[5.08549347e+02 7.49604309e+02 4.58198428e-01]	[5.18777710e+02 7.46994324e+02 3.93931210e-01]	[4.98200867e+02 6.82962708e+02 2.14756414e-01]	[4.85364502e+02 8.95867126e+02 7.93067873e-01]	[4.64891998e+02 8.93338684e+02 7.91987538e-01]	[4.80272247e+02 8.67616455e+02 7.07470179e-01]
[462.34094238 251.92694092 0.91131496]	[462.43756104 333.99432373 0.88905466]	[395.60675049 334.04812622 0.82842469]	[382.8192749 444.37969971 0.84764159]	[380.33987427 557.24420166 0.88239169]	[539.24468994 333.96832275 0.82407081]	[552.09381104 441.75177002 0.86500424]	[567.57421875 546.99859619 0.84455264]	[480.1368103 562.3815918 0.71666509]	[436.55685425 564.8883667 0.66156214]	[462.42205811 726.47808838 0.85947239]	[4.77688354e+02 8.54867126e+02 8.24802518e-01]	[521.3381958 559.80310059 0.7221539 ]	[544.42248535 723.92755127 0.84718239]	[5.18738525e+02 7.08563354e+02 4.68450755e-01]	[449.44296265 236.48318481 0.89070058]	[480.11306763 234.07414246 0.93529612]	[426.42605591 241.65632629 0.86459911]	[498.20355225 236.62333679 0.91066003]	[5.11018616e+02 7.49708191e+02 5.03462493e-01]	[5.18784485e+02 7.47145020e+02 4.50975537e-01]	[5.05919617e+02 6.95776978e+02 2.46986702e-01]	[4.82940582e+02 8.95857239e+02 7.92781174e-01]	[4.64873993e+02 8.93333496e+02 7.93390930e-01]	[4.80277527e+02 8.67617554e+02 7.07043469e-01]
[462.38140869 251.93130493 0.90424985]	[464.82003784 334.00323486 0.88882095]	[395.64672852 334.0440979 0.83862233]	[382.84164429 444.38934326 0.84148508]	[380.33789062 559.72540283 0.89079159]	[539.26263428 333.98272705 0.82975119]	[552.0947876 441.76797485 0.86313093]	[567.57879639 547.02575684 0.83867896]	[480.13735962 562.37988281 0.71176791]	[436.56698608 564.87365723 0.65817237]	[462.43048096 726.49047852 0.85676873]	[4.77688751e+02 8.54874573e+02 8.24197710e-01]	[521.32958984 559.81628418 0.71695739]	[544.40356445 723.96020508 0.8507188 ]	[5.18725159e+02 7.08589783e+02 4.79972750e-01]	[451.99740601 236.48065186 0.89033514]	[480.14749146 236.41255188 0.94076222]	[428.96133423 241.6443634 0.86111963]	[498.23596191 236.63426208 0.91368103]	[5.08507019e+02 7.52176697e+02 4.98146325e-01]	[5.18737366e+02 7.49555847e+02 4.46511120e-01]	[5.05894196e+02 6.95804749e+02 2.56243050e-01]	[4.82940918e+02 8.95858093e+02 7.93015659e-01]	[4.64873383e+02 8.93334534e+02 7.93913305e-01]	[4.80273346e+02 8.67625061e+02 7.07668364e-01]
[462.39941406 251.89559937 0.89901298]	[464.82302856 334.01428223 0.88810956]	[398.03237915 334.05609131 0.84101796]	[382.87451172 444.41119385 0.83229053]	[380.34274292 559.76879883 0.89523733]	[539.25354004 333.9850769 0.82973677]	[552.10705566 441.78305054 0.86118513]	[567.58178711 547.05700684 0.83358121]	[480.14300537 562.36260986 0.71257216]	[436.57641602 564.85644531 0.65761614]	[462.42227173 726.527771 0.85829616]	[4.77691223e+02 8.54867676e+02 8.26074600e-01]	[521.32885742 559.79980469 0.71460962]	[544.39141846 723.9934082 0.85703695]	[5.13596619e+02 7.08539062e+02 4.75387037e-01]	[452.04495239 236.45483398 0.89610118]	[480.16571045 234.0789032 0.94830436]	[431.50604248 241.66229248 0.85960072]	[500.63442993 236.65342712 0.92114323]	[5.08450439e+02 7.52277344e+02 5.16708732e-01]	[5.18692078e+02 7.49620972e+02 4.61475521e-01]	[5.00812988e+02 6.93242859e+02 2.65373230e-01]	[4.82941101e+02 8.95856018e+02 7.92807221e-01]	[4.64877625e+02 8.93332581e+02 7.93775141e-01]	[4.80280792e+02 8.67611938e+02 7.07411170e-01]
[462.39987183 251.8966217 0.89912975]	[464.82263184 334.01489258 0.88803315]	[398.0340271 334.0585022 0.84114146]	[382.87875366 444.40939331 0.83121115]	[380.34881592 559.75341797 0.8911761 ]	[539.25524902 333.98297119 0.82937628]	[552.1060791 441.78051758 0.86172134]	[567.58465576 547.06237793 0.83182633]	[480.14190674 562.36401367 0.71274716]	[436.57723999 564.85821533 0.65777659]	[462.42398071 726.52819824 0.85832042]	[4.77699402e+02 8.54879883e+02 8.23818803e-01]	[521.32843018 559.80047607 0.714486 ]	[544.39141846 723.99224854 0.8567431 ]	[5.13596436e+02 7.08535156e+02 4.74754661e-01]	[452.04589844 236.4539032 0.89568365]	[480.16674805 234.07904053 0.94832551]	[431.50546265 241.6608429 0.85948408]	[500.63580322 236.65484619 0.92069346]	[5.08466644e+02 7.52257568e+02 5.07849813e-01]	[5.18704041e+02 7.49601074e+02 4.53956813e-01]	[5.00812805e+02 6.93245056e+02 2.65089869e-01]	[4.82943207e+02 8.95864136e+02 7.88968563e-01]	[4.64876312e+02 8.93338440e+02 7.90659845e-01]	[4.80285614e+02 8.67632812e+02 7.06245780e-01]
[462.39956665 251.89596558 0.8989979 ]	[464.82235718 334.01580811 0.88793498]	[398.03292847 334.06008911 0.84097314]	[382.87762451 444.40753174 0.83210278]	[380.34902954 559.75640869 0.89181399]	[539.25488281 333.98535156 0.82975549]	[552.10571289 441.78149414 0.86168939]	[567.58551025 547.0647583 0.83156741]	[480.14056396 562.36383057 0.71261954]	[436.57452393 564.85888672 0.65773946]	[462.42391968 726.5269165 0.85857844]	[4.77699524e+02 8.54884644e+02 8.22510540e-01]	[521.32818604 559.79901123 0.71417516]	[544.39306641 723.99316406 0.8565942 ]	[5.13595581e+02 7.08536560e+02 4.74797487e-01]	[452.04592896 236.45310974 0.89530617]	[480.16723633 234.07951355 0.9480952 ]	[431.50634766 241.66104126 0.85928285]	[500.63778687 236.65408325 0.92150176]	[5.08465668e+02 7.52255615e+02 5.12231529e-01]	[5.18701355e+02 7.49600525e+02 4.57501173e-01]	[5.00811676e+02 6.93243713e+02 2.65156418e-01]	[4.82943542e+02 8.95862976e+02 7.87727118e-01]	[4.64877472e+02 8.93339233e+02 7.89386630e-01]	[4.80286774e+02 8.67635376e+02 7.05617428e-01]
[462.42950439 251.8802948 0.89479917]	[464.85073853 334.01251221 0.88295341]	[398.07351685 334.06021118 0.84873688]	[385.30126953 446.88806152 0.82158953]	[382.72555542 559.77856445 0.89256579]	[539.27020264 333.94845581 0.82755542]	[552.11962891 441.8223877 0.84603745]	[567.57342529 547.05914307 0.83043289]	[480.19320679 562.3348999 0.7129792 ]	[436.63409424 562.42077637 0.66092235]	[464.83358765 726.52093506 0.8528316 ]	[4.77703308e+02 8.54849915e+02 8.23470891e-01]	[521.34698486 559.74914551 0.70669127]	[544.37860107 723.97918701 0.85801554]	[5.11058868e+02 7.05991760e+02 4.56756949e-01]	[454.53826904 236.43922424 0.8974461 ]	[480.20214844 234.07672119 0.95692825]	[434.04718018 241.68595886 0.86434191]	[500.67755127 239.08547974 0.92631 ]	[5.05973358e+02 7.54794617e+02 5.07604957e-01]	[5.18716431e+02 7.49670471e+02 4.52550232e-01]	[5.00729828e+02 6.90653503e+02 2.62628764e-01]	[4.82930115e+02 8.95858276e+02 7.99661756e-01]	[4.64868011e+02 8.93325012e+02 7.96966374e-01]	[4.80282837e+02 8.67580688e+02 6.91406786e-01]
[464.83551025 251.88917542 0.88670683]	[464.87747192 334.04776001 0.88125885]	[398.09829712 336.45388794 0.85598564]	[385.32034302 446.93392944 0.81332648]	[382.72509766 559.76196289 0.88796788]	[539.31585693 334.01889038 0.8395673 ]	[552.11773682 441.86343384 0.83596933]	[567.56384277 549.55426025 0.82146341]	[480.22824097 562.35473633 0.71624887]	[436.68319702 564.87561035 0.66455871]	[464.89981079 726.63195801 0.85115099]	[4.77697906e+02 8.54851440e+02 8.24471533e-01]	[521.37371826 559.75744629 0.70159423]	[544.38006592 724.01837158 0.86733675]	[5.11041870e+02 7.08561035e+02 5.18622041e-01]	[454.61102295 236.43954468 0.90367091]	[480.25033569 236.41604614 0.95917827]	[436.54330444 241.70541382 0.86937582]	[500.72079468 239.11050415 0.9343794 ]	[5.05907349e+02 7.57297180e+02 6.74807191e-01]	[5.16207520e+02 7.49735535e+02 5.82763314e-01]	[5.00757935e+02 6.95768066e+02 2.97593325e-01]	[4.82927490e+02 8.95848633e+02 8.01525593e-01]	[4.64872040e+02 8.93319153e+02 7.96652913e-01]	[4.80269470e+02 8.67582703e+02 6.94208384e-01]
[464.86676025 251.89086914 0.8855629 ]	[464.8840332 334.06576538 0.87980634]	[398.10681152 336.46429443 0.8555572 ]	[385.30477905 446.94827271 0.81183398]	[380.35455322 559.74926758 0.88640046]	[541.70227051 334.04547119 0.83875597]	[552.1104126 441.8678894 0.8365162]	[567.55767822 549.58178711 0.82130057]	[480.20465088 562.32763672 0.70796561]	[436.64431763 562.41522217 0.66255796]	[464.85961914 726.54724121 0.86333907]	[4.77697510e+02 8.54861450e+02 8.22535217e-01]	[521.35906982 559.737854 0.6989466 ]	[544.38500977 724.02325439 0.8673414 ]	[5.18726685e+02 7.16269348e+02 5.52669823e-01]	[454.64559937 236.44116211 0.908095 ]	[480.27667236 236.42300415 0.96225214]	[436.55661011 241.71662903 0.87119138]	[500.74838257 239.13375854 0.93540537]	[5.05973785e+02 7.54797119e+02 6.74525201e-01]	[5.18673157e+02 7.49709106e+02 5.94152689e-01]	[5.08487000e+02 7.06033691e+02 3.33830535e-01]	[4.82914978e+02 8.95851807e+02 7.99863935e-01]	[4.64860840e+02 8.93322632e+02 7.94894159e-01]	[4.80283325e+02 8.67605347e+02 6.99051678e-01]
[464.86398315 251.88279724 0.88476932]	[464.88348389 334.0657959 0.88034838]	[398.10778809 336.46557617 0.85595214]	[385.30258179 446.95077515 0.81469321]	[380.35247803 559.75006104 0.8884809 ]	[541.7010498 334.04812622 0.84174216]	[552.11120605 441.86224365 0.83721256]	[567.55377197 549.58532715 0.82169902]	[480.20553589 562.33166504 0.70841432]	[436.64349365 562.41925049 0.66214108]	[464.85464478 726.54510498 0.86410606]	[4.77697876e+02 8.54861877e+02 8.22181880e-01]	[521.35992432 559.74194336 0.70018673]	[544.37854004 724.0345459 0.86814106]	[5.18741211e+02 7.16298584e+02 5.54812610e-01]	[454.64437866 236.43630981 0.90801668]	[480.27581787 236.41929626 0.96211886]	[436.55828857 241.71366882 0.87156087]	[500.74560547 239.13697815 0.93438894]	[5.05999176e+02 7.54778320e+02 6.65122986e-01]	[5.18686157e+02 7.49691528e+02 5.93277097e-01]	[5.08517670e+02 7.06076660e+02 3.34071696e-01]	[4.82909271e+02 8.95868469e+02 7.97348797e-01]	[4.64853943e+02 8.93333130e+02 7.93661535e-01]	[4.80290741e+02 8.67603210e+02 6.98204696e-01]
[464.87753296 251.88816833 0.88300735]	[464.88604736 334.07620239 0.88307965]	[398.12097168 336.47521973 0.85882461]	[385.30361938 446.95169067 0.81667149]	[380.3223877 559.72814941 0.89180744]	[539.31170654 334.07550049 0.84633213]	[552.11303711 441.86514282 0.83917093]	[567.54156494 552.06054688 0.82142401]	[480.20101929 562.33129883 0.70794612]	[436.66189575 562.40808105 0.66544574]	[464.84533691 726.56365967 0.85710478]	[4.77700134e+02 8.54849976e+02 8.24640810e-01]	[521.34094238 559.76403809 0.70088279]	[544.35168457 724.04351807 0.86639172]	[5.18671997e+02 7.13721985e+02 5.39808035e-01]	[454.650177 236.43840027 0.90789175]	[480.29382324 236.43035889 0.96353424]	[436.5692749 241.72245789 0.87186086]	[500.75100708 239.16677856 0.92720711]	[5.08503876e+02 7.54821899e+02 6.04114890e-01]	[5.18768005e+02 7.49702698e+02 5.52326441e-01]	[5.05929047e+02 7.03478210e+02 3.21863055e-01]	[4.82901215e+02 8.95864441e+02 7.99316585e-01]	[4.64850250e+02 8.93326111e+02 7.95683801e-01]	[4.80295349e+02 8.67590698e+02 6.96748018e-01]
[464.89028931 251.93202209 0.88755322]	[464.90716553 336.48504639 0.88623434]	[398.13870239 336.50198364 0.86108577]	[385.32769775 449.45574951 0.81149262]	[380.2986145 559.71960449 0.89338112]	[541.72869873 336.5050354 0.853701 ]	[552.12927246 444.30450439 0.82495576]	[567.52362061 552.13696289 0.82708687]	[480.14266968 562.38842773 0.70797545]	[436.58581543 564.87506104 0.6634748 ]	[462.42712402 726.55163574 0.85535681]	[4.77707977e+02 8.54854126e+02 8.23964477e-01]	[521.32537842 562.28997803 0.71268249]	[544.28631592 726.42102051 0.87633145]	[5.21174255e+02 7.13740356e+02 5.05042791e-01]	[457.07815552 236.48577881 0.90836108]	[480.29931641 236.46386719 0.96519071]	[436.59854126 244.27380371 0.87588233]	[500.7505188 241.62380981 0.92417926]	[5.13582581e+02 7.52244629e+02 5.15117586e-01]	[5.21241821e+02 7.49603516e+02 4.80252564e-01]	[5.13645020e+02 7.08578552e+02 2.75266439e-01]	[4.82895691e+02 8.95875427e+02 7.96610534e-01]	[4.64844757e+02 8.93336365e+02 7.93896675e-01]	[4.80307373e+02 8.67595215e+02 6.96636915e-01]
[464.89019775 251.93955994 0.88941032]	[464.91818237 336.48623657 0.88610131]	[398.14752197 336.50506592 0.86360049]	[385.33764648 446.97665405 0.81100023]	[380.29318237 559.70922852 0.89284366]	[541.73724365 336.50213623 0.85812366]	[552.12188721 444.31759644 0.82275647]	[567.49316406 554.63360596 0.83421338]	[480.15020752 562.41381836 0.70941323]	[436.60568237 564.89666748 0.66545981]	[462.43667603 726.58062744 0.85489869]	[4.77692657e+02 8.54863831e+02 8.22528183e-01]	[521.3168335 562.31982422 0.71242362]	[541.9609375 726.44195557 0.86905867]	[5.18692078e+02 7.13719360e+02 4.78879422e-01]	[457.07800293 236.49694824 0.90912628]	[480.30587769 236.47164917 0.96693474]	[436.60778809 246.77867126 0.8767162 ]	[500.76773071 241.64451599 0.92484701]	[5.13629395e+02 7.52274170e+02 5.22850692e-01]	[5.21285400e+02 7.49597900e+02 4.89319295e-01]	[5.05922272e+02 7.03472046e+02 2.69915551e-01]	[4.82909454e+02 8.95870728e+02 7.95870304e-01]	[4.64857483e+02 8.93336487e+02 7.94781327e-01]	[4.80284119e+02 8.67610352e+02 7.04888999e-01]
[464.89169312 251.95428467 0.89137799]	[464.92431641 336.4798584 0.88589454]	[398.14880371 336.50054932 0.86527216]	[385.35482788 446.97390747 0.81047511]	[380.28231812 559.69256592 0.89090598]	[541.74023438 336.49960327 0.86367828]	[552.11169434 444.31015015 0.82952631]	[567.48901367 554.65441895 0.83774942]	[480.1449585 562.40197754 0.71009213]	[436.60223389 564.89111328 0.66475433]	[462.45056152 726.61413574 0.86398923]	[4.77698212e+02 8.54870789e+02 8.23606014e-01]	[521.31134033 562.30371094 0.71129745]	[541.93115234 726.49102783 0.86529177]	[5.16195190e+02 7.11173401e+02 4.24032390e-01]	[457.07266235 236.50706482 0.90881777]	[480.31665039 236.4825592 0.96859479]	[436.61975098 246.826828 0.87659514]	[500.78143311 241.68119812 0.9222858 ]	[5.18732239e+02 7.49639465e+02 5.02644241e-01]	[5.23830383e+02 7.47042175e+02 4.55946207e-01]	[5.03390839e+02 7.03423523e+02 2.42628515e-01]	[4.82917480e+02 8.95859680e+02 7.95524716e-01]	[4.64857788e+02 8.93329407e+02 7.94441640e-01]	[4.80290100e+02 8.67626526e+02 7.01612353e-01]
[464.89181519 251.96490479 0.89261854]	[464.93341064 336.48318481 0.88100183]	[398.14932251 336.49584961 0.86348188]	[385.36349487 446.96755981 0.80696201]	[380.28063965 559.71166992 0.89548278]	[541.74914551 336.49389648 0.8527211 ]	[552.11120605 444.29690552 0.83343542]	[567.45996094 554.66290283 0.84616959]	[480.19235229 562.37353516 0.71905327]	[436.67468262 564.86181641 0.67591715]	[464.83221436 726.56115723 0.85802317]	[4.77723328e+02 8.54850220e+02 8.26846182e-01]	[521.32940674 562.27911377 0.71611542]	[541.86218262 726.49822998 0.85844386]	[5.18729004e+02 7.16258179e+02 4.88609701e-01]	[457.07617188 236.5236969 0.9086917 ]	[480.31454468 236.49542236 0.96692139]	[436.62423706 246.84298706 0.87683296]	[500.7817688 241.70037842 0.92333585]	[5.16204285e+02 7.52190796e+02 5.22187471e-01]	[5.21386475e+02 7.49556824e+02 4.96004552e-01]	[5.05929626e+02 7.03499390e+02 2.89901555e-01]	[4.82916840e+02 8.95864441e+02 7.95417070e-01]	[4.64860596e+02 8.93327393e+02 7.92038739e-01]	[4.80311157e+02 8.67605408e+02 6.98275089e-01]
[464.91357422 251.95835876 0.88781112]	[464.9375 336.49298096 0.88117439]	[398.14785767 336.50726318 0.86370027]	[385.35830688 446.9538269 0.80697012]	[380.28448486 557.26599121 0.88996822]	[541.75531006 336.50158691 0.85439932]	[552.10986328 444.30819702 0.83256078]	[567.44897461 554.64569092 0.84578395]	[480.18835449 562.39306641 0.72226703]	[436.6703186 564.88604736 0.68079561]	[464.83578491 726.55548096 0.85859835]	[4.77728668e+02 8.54840393e+02 8.28422904e-01]	[521.32678223 562.29119873 0.71725649]	[541.87493896 726.49963379 0.85760164]	[5.18710083e+02 7.13726685e+02 5.06820798e-01]	[457.09661865 236.52142334 0.91133708]	[480.33096313 236.49937439 0.96791655]	[436.62399292 249.29310608 0.87777144]	[500.78466797 241.71736145 0.92251509]	[5.16187561e+02 7.52189880e+02 5.27893782e-01]	[5.21369690e+02 7.49555603e+02 4.96411294e-01]	[5.05900848e+02 7.03437256e+02 2.93430179e-01]	[4.82932800e+02 8.95878540e+02 7.93637395e-01]	[4.64873230e+02 8.93338379e+02 7.88905978e-01]	[4.80309631e+02 8.67589966e+02 6.96729004e-01]
[464.91995239 251.92883301 0.88345921]	[464.95831299 336.49136353 0.87839317]	[398.16690063 336.50076294 0.86388814]	[385.390625 446.90957642 0.80504662]	[380.30233765 557.234375 0.88186049]	[541.76727295 336.50970459 0.85660076]	[552.10198975 441.91513062 0.836496 ]	[565.07928467 552.1194458 0.84442449]	[480.1882019 562.37023926 0.72330046]	[436.6746521 564.85998535 0.68018818]	[464.8336792 726.57403564 0.86109853]	[4.77720551e+02 8.54851440e+02 8.27113152e-01]	[521.32611084 559.83239746 0.71637356]	[541.85253906 726.48547363 0.85138333]	[5.16214966e+02 7.11173157e+02 4.78377700e-01]	[457.11447144 236.49781799 0.91580433]	[480.33532715 236.48345947 0.96876323]	[436.64126587 246.80526733 0.87752318]	[500.79119873 241.71289062 0.92169189]	[5.18680054e+02 7.49736206e+02 4.92764175e-01]	[5.23816101e+02 7.47139343e+02 4.64643717e-01]	[5.03360016e+02 7.00882996e+02 2.85216779e-01]	[4.82939697e+02 8.95877930e+02 7.95537472e-01]	[4.64876282e+02 8.93338013e+02 7.90860415e-01]	[4.80298157e+02 8.67601807e+02 6.99643254e-01]
[464.94061279 251.90478516 0.87793136]	[467.39031982 336.47821045 0.87456608]	[398.18359375 336.47970581 0.86378694]	[385.39828491 446.89321899 0.80615449]	[380.30569458 557.22558594 0.88237435]	[541.77972412 336.50747681 0.85905373]	[552.11340332 441.91845703 0.83546621]	[565.08032227 552.11566162 0.84449291]	[480.16586304 562.35870361 0.72039276]	[436.640625 562.42242432 0.67752004]	[462.42977905 726.57330322 0.86532474]	[4.77711060e+02 8.54854492e+02 8.26820135e-01]	[521.3112793 559.82232666 0.71438009]	[541.81433105 726.49377441 0.83746469]	[5.18740417e+02 7.11205566e+02 4.61016417e-01]	[457.13223267 236.47694397 0.92152923]	[480.35696411 236.4675293 0.97072786]	[436.64172363 246.78570557 0.87606227]	[500.80615234 241.72535706 0.91887289]	[5.18728516e+02 7.49699341e+02 4.55759168e-01]	[5.23884827e+02 7.47123108e+02 4.27348465e-01]	[5.05915314e+02 7.00932434e+02 2.71830887e-01]	[4.82937347e+02 8.95882019e+02 7.96642721e-01]	[4.64872192e+02 8.93339844e+02 7.91522861e-01]	[4.80294830e+02 8.67607239e+02 7.02127576e-01]
[464.94760132 251.89582825 0.8757031 ]	[467.40356445 336.47357178 0.87141716]	[398.1930542 336.47583008 0.86399543]	[387.89212036 446.87231445 0.80476147]	[380.31225586 557.20513916 0.87978458]	[541.7835083 336.50064087 0.85649168]	[552.12908936 441.89929199 0.84140289]	[567.44000244 552.11541748 0.84626365]	[480.15026855 562.34863281 0.71801889]	[436.63018799 562.4005127 0.67824268]	[462.4125061 726.51971436 0.86040545]	[4.77701080e+02 8.54877502e+02 8.22371423e-01]	[521.29736328 559.82244873 0.712161 ]	[541.83215332 726.47131348 0.83223736]	[5.21195129e+02 7.13736511e+02 4.99854118e-01]	[457.15155029 236.46522522 0.92435575]	[480.36520386 236.46296692 0.97051656]	[436.66625977 246.7457428 0.87876976]	[500.81567383 241.72727966 0.91806239]	[5.18694214e+02 7.49743896e+02 4.85320628e-01]	[5.23819824e+02 7.49547058e+02 4.60800350e-01]	[5.08468079e+02 7.03459106e+02 2.97437489e-01]	[4.82928802e+02 8.95886963e+02 7.95204401e-01]	[4.64867096e+02 8.93342957e+02 7.91115403e-01]	[4.80292053e+02 8.67624146e+02 7.10018098e-01]
[464.9546814 251.88446045 0.87288153]	[467.3999939 336.47140503 0.87178713]	[398.19488525 336.48312378 0.86417234]	[387.89385986 444.43243408 0.80795735]	[380.30630493 557.19012451 0.87919605]	[541.7824707 336.49057007 0.85447145]	[552.14929199 441.8895874 0.84294254]	[567.44470215 552.12567139 0.84492981]	[480.12948608 562.35272217 0.71512496]	[436.60650635 562.41088867 0.67534596]	[462.40890503 726.51959229 0.86305845]	[4.77697296e+02 8.54890076e+02 8.20216715e-01]	[521.27996826 559.81646729 0.71048266]	[541.81921387 726.48712158 0.83249402]	[5.21230896e+02 7.16252563e+02 5.01442373e-01]	[457.15567017 236.45407104 0.92514074]	[480.36660767 236.45117188 0.97010028]	[436.67797852 244.25634766 0.8820855 ]	[500.81842041 241.71209717 0.91669834]	[5.18742920e+02 7.49710327e+02 4.79863107e-01]	[5.23891296e+02 7.47140991e+02 4.52082247e-01]	[5.11033691e+02 7.06003235e+02 2.99457639e-01]	[4.82939758e+02 8.95903381e+02 7.94328451e-01]	[4.64876587e+02 8.93359619e+02 7.89270282e-01]	[4.80284973e+02 8.67630676e+02 7.11507320e-01]
[464.95181274 251.87802124 0.87026536]	[467.40127563 336.47497559 0.87078494]	[398.20443726 336.48849487 0.86403883]	[387.93774414 444.3767395 0.81160241]	[380.30792236 557.17327881 0.87664527]	[541.78234863 336.49215698 0.85109806]	[554.64111328 441.90475464 0.84068495]	[567.44488525 552.12860107 0.846331 ]	[480.15139771 562.38146973 0.71911776]	[436.63894653 564.86523438 0.67617446]	[462.43875122 726.51904297 0.86197263]	[4.77701599e+02 8.54870117e+02 8.22705686e-01]	[521.29870605 562.28118896 0.71292847]	[541.78710938 726.51873779 0.83782268]	[5.21177917e+02 7.16319092e+02 5.00798047e-01]	[457.16317749 236.45295715 0.92552257]	[480.36257935 236.44833374 0.96912086]	[436.68908691 244.26525879 0.8814764 ]	[500.82394409 241.70214844 0.91718197]	[5.18675232e+02 7.52186768e+02 4.57524866e-01]	[5.23835815e+02 7.49572632e+02 4.38370138e-01]	[5.08518005e+02 7.06020874e+02 3.10735524e-01]	[4.85365387e+02 8.95872742e+02 7.95544267e-01]	[4.64887787e+02 8.93340515e+02 7.88790762e-01]	[4.80275909e+02 8.67618347e+02 7.08039880e-01]
[464.95367432 251.86705017 0.86724722]	[467.41143799 336.47427368 0.86927819]	[398.21722412 336.47451782 0.86373341]	[390.41311646 444.36065674 0.81182587]	[380.31011963 557.16815186 0.87700248]	[541.78955078 336.49972534 0.85379887]	[554.64978027 444.30105591 0.83765757]	[567.44512939 552.14318848 0.84647983]	[480.15133667 562.35546875 0.71697152]	[436.62997437 562.41113281 0.67312866]	[464.81765747 726.52166748 0.8617543 ]	[4.77698029e+02 8.54858276e+02 8.25031340e-01]	[521.29956055 559.8236084 0.71106279]	[541.77069092 726.49298096 0.84039211]	[5.18755371e+02 7.13744263e+02 4.61419374e-01]	[457.16049194 236.45259094 0.92573935]	[480.36520386 236.44102478 0.96941119]	[436.69049072 246.78320312 0.87893075]	[500.8324585 241.70704651 0.91742444]	[5.18781067e+02 7.49681641e+02 4.38886136e-01]	[5.23939575e+02 7.47105896e+02 4.09721613e-01]	[5.05972473e+02 7.03468201e+02 2.82578468e-01]	[4.85360413e+02 8.95865417e+02 7.95611441e-01]	[4.64881470e+02 8.93330811e+02 7.90584147e-01]	[4.80265747e+02 8.67605591e+02 7.03987420e-01]
[464.97116089 251.85853577 0.86284316]	[467.42507935 336.48452759 0.86869282]	[398.2225647 336.47625732 0.86451536]	[387.95098877 444.35083008 0.81428301]	[380.3019104 557.17907715 0.8778249 ]	[541.80627441 336.5171814 0.85865253]	[554.64660645 444.31060791 0.83223623]	[567.45428467 554.61706543 0.84637403]	[480.1539917 562.3927002 0.71910352]	[436.62976074 564.87329102 0.67351747]	[462.44128418 726.56048584 0.86412895]	[4.77694397e+02 8.54871948e+02 8.22937191e-01]	[521.30993652 562.29766846 0.71176422]	[541.71838379 726.49456787 0.82667977]	[5.18701660e+02 7.18840576e+02 5.04142582e-01]	[457.17770386 236.44299316 0.92784554]	[482.70425415 236.43728638 0.96843755]	[439.05831909 246.76176453 0.87928659]	[500.85842896 241.70005798 0.91557908]	[5.16199585e+02 7.52235107e+02 5.05823016e-01]	[5.23794861e+02 7.49582947e+02 4.92751330e-01]	[5.05958893e+02 7.06029541e+02 3.29211652e-01]	[4.82948151e+02 8.95853943e+02 7.98527241e-01]	[4.64877960e+02 8.93326782e+02 7.92526066e-01]	[4.80266388e+02 8.67617065e+02 7.07244813e-01]
[464.97589111 251.86009216 0.86263931]	[467.44250488 336.49203491 0.86846364]	[398.23321533 336.47598267 0.86529273]	[387.94842529 444.35159302 0.81583911]	[380.29449463 557.18188477 0.87869656]	[541.82025146 336.53057861 0.86288917]	[554.65924072 444.34341431 0.8276239 ]	[567.45513916 554.62011719 0.84607047]	[480.19091797 562.39898682 0.72553688]	[436.67538452 564.87255859 0.68117368]	[462.42681885 726.54888916 0.86482084]	[4.77698547e+02 8.54890808e+02 8.21240664e-01]	[521.33166504 562.30889893 0.71625793]	[541.72729492 726.46716309 0.82597518]	[5.18721008e+02 7.18886414e+02 5.23955226e-01]	[457.18597412 236.44573975 0.9285543 ]	[482.71035767 236.44403076 0.96991485]	[439.06906128 246.75883484 0.88150394]	[500.86260986 241.7204895 0.91538292]	[5.16181091e+02 7.52280518e+02 5.12508512e-01]	[5.21381653e+02 7.49652039e+02 4.97307420e-01]	[5.08485504e+02 7.08557007e+02 3.38376284e-01]	[4.85365356e+02 8.95866577e+02 7.95827031e-01]	[4.64892670e+02 8.93339966e+02 7.90228248e-01]	[4.80270569e+02 8.67639526e+02 7.13269114e-01]
[464.97628784 251.8609314 0.86298817]	[467.43927002 336.49337769 0.86915076]	[398.23300171 336.47497559 0.86522722]	[387.94412231 444.36169434 0.81411415]	[380.29293823 557.1741333 0.87832499]	[541.82147217 336.53356934 0.86347735]	[554.65301514 444.34793091 0.82691902]	[567.45806885 554.61767578 0.84443796]	[480.1914978 562.39984131 0.72499055]	[436.67608643 564.87652588 0.67994297]	[462.42715454 726.5723877 0.86388308]	[4.77710052e+02 8.54874817e+02 8.23993564e-01]	[521.33300781 562.30810547 0.71618837]	[541.74206543 726.49108887 0.82914352]	[5.18664062e+02 7.16303833e+02 4.96494412e-01]	[457.18557739 236.44534302 0.92825878]	[482.71142578 236.44340515 0.96989954]	[439.06680298 246.75517273 0.88055146]	[500.86483765 241.71244812 0.91544801]	[5.16200989e+02 7.52253784e+02 5.07927835e-01]	[5.21398071e+02 7.49614868e+02 4.87855703e-01]	[5.05929626e+02 7.05977112e+02 3.18352520e-01]	[4.85358185e+02 8.95857666e+02 7.95739770e-01]	[4.64885284e+02 8.93328552e+02 7.92038620e-01]	[4.80285278e+02 8.67629089e+02 7.07838953e-01]
[467.4145813 251.86167908 0.86036229]	[467.46673584 336.50457764 0.8673932 ]	[398.25598145 336.48269653 0.86494803]	[387.92843628 444.400177 0.81019717]	[380.27908325 557.16265869 0.88105601]	[541.82623291 336.53820801 0.86522269]	[554.66925049 444.34640503 0.83005708]	[567.45550537 552.1451416 0.84658074]	[480.20425415 562.39276123 0.72505927]	[436.6857605 564.86962891 0.67802572]	[462.4309082 726.56872559 0.86377585]	[4.77701080e+02 8.54879700e+02 8.22556496e-01]	[521.34515381 562.30548096 0.71719658]	[541.75933838 726.46173096 0.83311307]	[5.18722534e+02 7.16286377e+02 4.93181288e-01]	[457.21405029 236.44961548 0.93186909]	[482.7305603 236.44841003 0.97159809]	[439.08660889 246.79508972 0.8856318 ]	[500.87493896 241.73002625 0.91326141]	[5.18664307e+02 7.52250061e+02 5.09429932e-01]	[5.23815674e+02 7.49607483e+02 4.90322232e-01]	[5.05938721e+02 7.03490601e+02 3.12706202e-01]	[4.85357025e+02 8.95848877e+02 7.93061018e-01]	[4.64884338e+02 8.93326599e+02 7.90474653e-01]	[4.80274109e+02 8.67635620e+02 7.08991170e-01]
[467.41549683 251.86175537 0.86070365]	[467.5005188 336.52020264 0.8643195 ]	[400.63180542 336.48022461 0.86546391]	[390.41897583 444.40859985 0.80666226]	[380.27175903 557.19061279 0.88347298]	[541.84222412 336.56884766 0.86971545]	[554.70214844 444.34182739 0.83026665]	[567.46356201 554.62573242 0.8440488 ]	[480.20507812 562.3828125 0.7254225 ]	[436.69638062 564.85845947 0.67955762]	[462.45147705 726.55749512 0.86273158]	[4.77704498e+02 8.54884155e+02 8.21447551e-01]	[521.34020996 562.29589844 0.7168048 ]	[541.746521 726.45397949 0.8308652 ]	[5.18716797e+02 7.16313660e+02 5.13791144e-01]	[457.21392822 236.45243835 0.93233585]	[482.72900391 236.44967651 0.97176301]	[439.08868408 246.81661987 0.88529366]	[500.86984253 244.18400574 0.91192299]	[5.18672668e+02 7.52283936e+02 5.21072447e-01]	[5.23823364e+02 7.49644714e+02 5.04521072e-01]	[5.05964905e+02 7.05985779e+02 3.31125408e-01]	[4.85355957e+02 8.93449585e+02 7.91000664e-01]	[4.64883423e+02 8.93318787e+02 7.88409114e-01]	[4.80282562e+02 8.67642029e+02 7.06921339e-01]
[467.43792725 251.85931396 0.85913062]	[469.97235107 336.53262329 0.86484516]	[400.64877319 336.47183228 0.86683285]	[390.42318726 444.37631226 0.80821902]	[380.26519775 557.18762207 0.88322282]	[541.86212158 336.59432983 0.87041509]	[557.18249512 444.3989563 0.82041967]	[567.47271729 554.6751709 0.84254229]	[480.18753052 562.38208008 0.72154653]	[436.68215942 564.86010742 0.67788434]	[464.90600586 726.612854 0.85406935]	[4.77727356e+02 8.54865051e+02 8.24503243e-01]	[521.31439209 562.27459717 0.71135724]	[541.74822998 726.4196167 0.83052266]	[5.18661682e+02 7.21419067e+02 5.79273820e-01]	[459.59350586 236.44993591 0.93633747]	[482.75006104 236.45011902 0.9736138 ]	[439.10684204 246.82904053 0.88613498]	[500.89044189 244.21833801 0.91099477]	[5.13585388e+02 7.57356384e+02 5.66680670e-01]	[5.21321655e+02 7.49769348e+02 5.46913624e-01]	[5.05923096e+02 7.08583313e+02 4.07097995e-01]	[4.82943329e+02 8.95844055e+02 7.97741055e-01]	[4.64884766e+02 8.93321411e+02 7.90388942e-01]	[4.80302429e+02 8.67621338e+02 7.05072761e-01]
[467.44708252 251.86618042 0.85995775]	[469.97958374 336.53723145 0.86465865]	[400.64810181 336.47940063 0.86685181]	[390.43063354 444.3755188 0.80937153]	[380.26522827 557.18304443 0.88310367]	[541.86846924 336.59976196 0.87097859]	[557.18322754 444.41012573 0.81754559]	[567.46740723 554.69250488 0.84552419]	[480.19979858 562.39886475 0.72472322]	[436.68521118 564.87548828 0.68278599]	[464.91900635 726.60876465 0.85270393]	[4.77723663e+02 8.54858276e+02 8.24251413e-01]	[521.33227539 562.29193115 0.71713173]	[541.74029541 724.02600098 0.83092248]	[5.18657104e+02 7.23960327e+02 6.08375907e-01]	[459.60571289 236.44911194 0.93918449]	[482.75866699 236.45492554 0.97286206]	[439.1184082 246.81387329 0.88715529]	[500.89584351 244.2212677 0.90980744]	[5.11064606e+02 7.62441895e+02 5.93487442e-01]	[5.21299988e+02 7.52277283e+02 5.61265767e-01]	[5.05921967e+02 7.08681274e+02 4.29397792e-01]	[4.82939575e+02 8.95857483e+02 7.93379664e-01]	[4.64878510e+02 8.93327881e+02 7.87827134e-01]	[4.80300079e+02 8.67606812e+02 7.04222322e-01]
[467.46136475 251.85635376 0.85557187]	[469.98904419 336.53079224 0.86341137]	[400.6479187 336.47415161 0.86444211]	[390.42123413 444.40328979 0.81093681]	[380.28213501 557.19134521 0.88623685]	[541.88104248 336.59945679 0.87050974]	[557.19445801 444.3944397 0.82611829]	[567.45922852 554.66162109 0.84265316]	[480.21166992 562.4175415 0.73053145]	[439.08343506 564.90704346 0.68369216]	[464.93774414 726.59729004 0.84694421]	[4.77733765e+02 8.54907410e+02 8.19528878e-01]	[521.34259033 562.32714844 0.72461581]	[541.75714111 726.47796631 0.84404683]	[5.16122314e+02 7.18833435e+02 5.21335900e-01]	[459.6151123 236.44354248 0.93977225]	[482.76797485 236.44696045 0.97518581]	[439.12387085 246.82048035 0.88791674]	[503.2333374 244.24130249 0.9071629 ]	[5.16154480e+02 7.54823547e+02 5.23974657e-01]	[5.21368652e+02 7.49697937e+02 5.14656067e-01]	[5.03373993e+02 7.06016479e+02 3.47294629e-01]	[4.82923431e+02 8.95875671e+02 7.94340968e-01]	[4.64855957e+02 8.93340332e+02 7.91280925e-01]	[4.80315582e+02 8.67679932e+02 7.09832609e-01]
[467.47396851 251.85745239 0.85525131]	[469.99246216 336.53475952 0.8642903 ]	[400.65332031 336.47845459 0.86547124]	[390.45983887 444.4201355 0.80877221]	[380.28179932 557.18029785 0.88702786]	[541.87719727 336.59695435 0.8716169 ]	[557.19512939 444.39294434 0.82791495]	[567.4642334 554.65631104 0.84108323]	[480.20996094 562.39953613 0.72989541]	[439.09191895 564.88934326 0.68328625]	[464.9357605 726.59893799 0.84663129]	[4.77736694e+02 8.54909607e+02 8.18677068e-01]	[521.33422852 562.30871582 0.72467577]	[541.75091553 726.46356201 0.83939314]	[5.16147766e+02 7.16278870e+02 4.87777472e-01]	[459.62588501 236.44897461 0.9426012 ]	[482.77609253 236.44749451 0.97479075]	[439.14318848 246.83628845 0.89062893]	[503.24490356 244.25196838 0.90829676]	[5.18708679e+02 7.52288635e+02 4.61165011e-01]	[5.23843018e+02 7.49627930e+02 4.48104113e-01]	[5.03367279e+02 7.03510620e+02 3.17169070e-01]	[4.82921143e+02 8.95875427e+02 7.95342803e-01]	[4.64853455e+02 8.93339294e+02 7.92132258e-01]	[4.80324402e+02 8.67674500e+02 7.06468880e-01]
[467.48208618 251.85266113 0.85457277]	[470.0199585 336.52728271 0.86285412]	[400.67736816 336.46679688 0.86580515]	[392.96411133 444.39962769 0.81027371]	[380.27728271 557.17584229 0.88729483]	[541.87628174 336.59436035 0.8725481 ]	[557.18847656 444.3815918 0.82955909]	[567.46636963 554.66577148 0.84108275]	[480.190979 562.38287354 0.72727847]	[436.69662476 564.85876465 0.68016797]	[464.92129517 726.60089111 0.84752452]	[4.77740295e+02 8.54902344e+02 8.19943547e-01]	[521.3168335 562.29614258 0.72116822]	[541.74493408 726.47186279 0.8365891 ]	[5.13566467e+02 7.11180603e+02 4.64056402e-01]	[459.63104248 236.4513855 0.94507968]	[482.7824707 236.44509888 0.97533488]	[439.15621948 249.30360413 0.89418912]	[503.26538086 244.26533508 0.90856737]	[5.18756470e+02 7.52203857e+02 4.42973882e-01]	[5.23906372e+02 7.47160217e+02 4.21857238e-01]	[5.00823547e+02 7.00909607e+02 2.92621046e-01]	[4.82922302e+02 8.95875732e+02 7.94893384e-01]	[4.64854553e+02 8.93339233e+02 7.92011499e-01]	[4.80329224e+02 8.67666809e+02 7.04148471e-01]
[467.48431396 251.84924316 0.85393977]	[470.02349854 336.53823853 0.86434549]	[400.68490601 336.47930908 0.86852121]	[392.99957275 444.38616943 0.81305665]	[380.29693604 557.19458008 0.8847155 ]	[541.87469482 336.59997559 0.87458462]	[557.18670654 444.38967896 0.82785624]	[567.46575928 554.68969727 0.84229153]	[480.19369507 562.37823486 0.72490698]	[439.07955933 564.86004639 0.68014026]	[464.94625854 726.62670898 0.84269428]	[4.77732452e+02 8.57361023e+02 8.13003957e-01]	[521.31781006 562.29016113 0.7180618 ]	[541.73620605 726.50268555 0.82883894]	[5.13634644e+02 7.13760803e+02 4.84260172e-01]	[459.63116455 236.45359802 0.94497377]	[482.78811646 236.44110107 0.97461647]	[439.16567993 249.33531189 0.89894277]	[503.27471924 244.27734375 0.90907979]	[5.16217041e+02 7.54777222e+02 4.54913020e-01]	[5.23840515e+02 7.49634521e+02 4.45647806e-01]	[5.03331146e+02 7.03460815e+02 3.19301933e-01]	[4.82915039e+02 8.95877747e+02 7.90932357e-01]	[4.64847992e+02 8.93346130e+02 7.87220299e-01]	[4.80321350e+02 8.67702087e+02 7.08373189e-01]
[467.49853516 251.85455322 0.85454178]	[470.03057861 336.55014038 0.86494821]	[400.68493652 336.48745728 0.8702051 ]	[393.02087402 444.38085938 0.81853068]	[380.3052063 557.19732666 0.88166332]	[541.88409424 336.6137085 0.87646306]	[557.19873047 444.39712524 0.82715631]	[567.46246338 557.17663574 0.84669805]	[480.20544434 562.38726807 0.72618347]	[439.09524536 564.87091064 0.68239403]	[464.95559692 726.64251709 0.84073955]	[4.77736420e+02 8.57369690e+02 8.12944174e-01]	[521.32342529 562.296875 0.71885765]	[541.7197876 726.49017334 0.83055383]	[5.13648865e+02 7.16271790e+02 4.78566349e-01]	[459.6328125 236.45817566 0.94559699]	[482.80502319 236.43736267 0.97328085]	[439.17852783 249.36140442 0.90257466]	[503.29043579 246.74226379 0.9086647 ]	[5.16176086e+02 7.57314148e+02 4.43000197e-01]	[5.23834595e+02 7.49679321e+02 4.33519840e-01]	[5.03337097e+02 7.03501404e+02 3.16937119e-01]	[4.82915955e+02 8.95878418e+02 7.92124867e-01]	[4.64850006e+02 8.93346863e+02 7.88014293e-01]	[4.80325378e+02 8.67706360e+02 7.08843172e-01]
[469.95230103 251.85848999 0.85579932]	[470.04315186 336.56246948 0.86462671]	[400.69268799 336.49203491 0.87094092]	[393.03018188 444.38052368 0.81685758]	[380.31420898 557.21447754 0.88048309]	[541.89758301 336.63583374 0.87773031]	[557.20550537 444.4152832 0.8222211 ]	[567.45861816 557.1986084 0.85003078]	[480.19598389 562.40856934 0.7260074 ]	[439.08566284 564.88677979 0.68439674]	[467.38708496 729.0199585 0.8358416 ]	[4.77739380e+02 8.57366394e+02 8.13963592e-01]	[521.31561279 562.32025146 0.71640468]	[541.71063232 726.49182129 0.83539742]	[5.16119324e+02 7.21374084e+02 5.13679326e-01]	[459.63439941 236.45942688 0.94735855]	[482.82241821 236.43649292 0.97147328]	[439.17816162 249.35725403 0.89908159]	[503.32659912 246.7487793 0.90705127]	[5.13605286e+02 7.59925476e+02 4.92953181e-01]	[5.21351624e+02 7.52195312e+02 4.79592890e-01]	[5.03360016e+02 7.06057739e+02 3.52775067e-01]	[4.82911102e+02 8.95889893e+02 7.91771948e-01]	[4.64848114e+02 8.93353088e+02 7.88483799e-01]	[4.80322662e+02 8.67701416e+02 7.10473180e-01]
[469.95401001 251.85925293 0.85592926]	[470.03979492 336.5642395 0.86492872]	[400.69207764 336.4927063 0.87094784]	[393.03015137 444.38067627 0.81717205]	[380.3145752 557.21557617 0.88045931]	[541.89520264 336.63766479 0.87716818]	[557.20678711 444.41763306 0.82105547]	[567.45806885 557.18438721 0.84802043]	[480.19030762 562.40997314 0.72629106]	[439.0802002 564.88879395 0.68386853]	[467.38711548 729.02484131 0.83561158]	[4.77737427e+02 8.57359253e+02 8.14513147e-01]	[521.31140137 562.32250977 0.71704865]	[541.71270752 726.4876709 0.83579975]	[5.16143860e+02 7.21401123e+02 5.18235683e-01]	[459.63354492 236.4602356 0.94638443]	[482.82241821 236.4360199 0.97099906]	[439.17965698 249.36222839 0.89975238]	[503.32144165 246.75382996 0.90774447]	[5.11087006e+02 7.62450867e+02 4.93658245e-01]	[5.21342468e+02 7.52234985e+02 4.76771533e-01]	[5.03376617e+02 7.06081482e+02 3.54473829e-01]	[4.82913940e+02 8.95883972e+02 7.93834150e-01]	[4.64851166e+02 8.93348938e+02 7.89940000e-01]	[4.80316376e+02 8.67692871e+02 7.10773110e-01]
[469.97680664 251.8704071 0.85715449]	[472.51223755 336.57373047 0.86588395]	[400.69903564 336.49542236 0.87024641]	[393.02685547 444.37893677 0.81665087]	[380.30865479 557.20336914 0.87857062]	[541.91247559 336.65567017 0.87877226]	[557.2008667 444.42489624 0.81626093]	[567.45166016 557.2255249 0.85379249]	[480.20410156 562.41546631 0.72437888]	[439.09182739 564.89282227 0.68223011]	[467.41738892 729.04455566 0.83294713]	[4.77732513e+02 8.54929382e+02 8.16742122e-01]	[521.31988525 562.32739258 0.71421242]	[539.29724121 726.52093506 0.82496578]	[5.16138000e+02 7.23920837e+02 5.42602897e-01]	[459.64501953 236.46728516 0.94878447]	[482.84161377 236.43862915 0.96951818]	[439.20391846 249.3690033 0.89952087]	[503.33880615 246.76185608 0.90487611]	[5.13630920e+02 7.59926331e+02 5.05645931e-01]	[5.21351929e+02 7.52224182e+02 4.92063731e-01]	[5.03395355e+02 7.08604919e+02 3.74295235e-01]	[4.82907990e+02 8.95886597e+02 7.96076238e-01]	[4.64843750e+02 8.93349365e+02 7.94455528e-01]	[4.80316498e+02 8.67691162e+02 7.15056241e-01]
[469.98468018 251.87269592 0.85740781]	[472.51687622 336.57049561 0.86573112]	[400.7036438 336.49102783 0.86940831]	[393.02709961 444.37872314 0.81679147]	[380.3024292 557.19647217 0.8786813 ]	[541.9118042 336.65222168 0.87873358]	[557.20013428 444.44012451 0.81286979]	[567.45019531 557.23626709 0.85518259]	[480.20339966 562.41387939 0.72400367]	[439.08776855 564.88824463 0.68033475]	[467.409729 729.05419922 0.83284432]	[4.77729736e+02 8.54918457e+02 8.18835378e-01]	[521.32141113 562.32727051 0.71378845]	[539.29498291 726.52642822 0.82680893]	[5.16121277e+02 7.23919556e+02 5.38254082e-01]	[459.65036011 236.46957397 0.94950223]	[482.84558105 236.4400177 0.96869189]	[439.20800781 249.36869812 0.89949405]	[503.34057617 246.7598877 0.90450531]	[5.13614197e+02 7.59926636e+02 5.04673362e-01]	[5.21340515e+02 7.52224426e+02 4.90745485e-01]	[5.03385254e+02 7.08603516e+02 3.70250106e-01]	[4.82907593e+02 8.95876526e+02 7.97312498e-01]	[4.64843109e+02 8.93339294e+02 7.95868695e-01]	[4.80308594e+02 8.67678711e+02 7.14561880e-01]
[469.98364258 251.87530518 0.85741651]	[472.51193237 336.57315063 0.86586189]	[400.70275879 336.49694824 0.86974066]	[393.03198242 444.36941528 0.81963408]	[380.29241943 557.19824219 0.88068295]	[541.9118042 336.64910889 0.87863362]	[557.19805908 446.86721802 0.80998534]	[567.44207764 557.2557373 0.85867494]	[480.19692993 562.41314697 0.72213781]	[436.69689941 564.87359619 0.67986983]	[467.39205933 729.04650879 0.83458573]	[4.77734711e+02 8.54914246e+02 8.20116937e-01]	[521.31829834 562.33117676 0.71257132]	[539.26702881 726.53485107 0.82713187]	[5.16142395e+02 7.23944275e+02 5.64520717e-01]	[459.65542603 236.47068787 0.95222253]	[482.84182739 236.44432068 0.97046804]	[439.21636963 249.37414551 0.90046483]	[503.33825684 246.76026917 0.90518814]	[5.11067993e+02 7.62442871e+02 5.13747692e-01]	[5.21306885e+02 7.52268494e+02 4.91750002e-01]	[5.03414246e+02 7.08661743e+02 3.85651231e-01]	[4.82898743e+02 8.95871094e+02 7.99674928e-01]	[4.64837280e+02 8.93333252e+02 7.97354102e-01]	[4.80313354e+02 8.67674805e+02 7.15632200e-01]
[469.98440552 251.88050842 0.85786915]	[472.52212524 336.57885742 0.86662161]	[400.7069397 336.49530029 0.86926007]	[393.0328064 444.36236572 0.81960934]	[380.28359985 557.21734619 0.88406974]	[541.91412354 336.66036987 0.87816751]	[557.1940918 444.44070435 0.8097263 ]	[567.45733643 557.25878906 0.85783094]	[480.19805908 562.42321777 0.7218312 ]	[436.68930054 564.87988281 0.67968506]	[467.38961792 729.04119873 0.83484209]	[4.77736786e+02 8.54908997e+02 8.20829928e-01]	[521.32263184 562.34759521 0.71484774]	[539.24194336 726.51403809 0.82232654]	[5.16218750e+02 7.24009705e+02 5.82608938e-01]	[459.65664673 236.47387695 0.95277077]	[482.84378052 236.44862366 0.97020888]	[439.22216797 249.38005066 0.90136117]	[503.33724976 246.76907349 0.90631032]	[5.11075195e+02 7.62475952e+02 5.07801175e-01]	[5.21289551e+02 7.54739502e+02 4.84437317e-01]	[5.05963409e+02 7.13693298e+02 4.02793109e-01]	[4.82907410e+02 8.95870789e+02 8.00429583e-01]	[4.64843842e+02 8.93333496e+02 7.97681212e-01]	[4.80310242e+02 8.67669250e+02 7.16454625e-01]
[469.97409058 251.87547302 0.85671073]	[470.04544067 336.57788086 0.86609548]	[400.6960144 336.493927 0.87053126]	[393.00320435 444.37768555 0.8149842 ]	[380.26882935 557.21380615 0.88583523]	[541.9095459 336.65808105 0.87848723]	[557.16827393 444.43460083 0.80919474]	[567.44958496 557.23168945 0.85414618]	[480.19342041 562.42376709 0.71877182]	[436.68197632 564.88092041 0.67653292]	[467.39068604 729.07342529 0.83129787]	[4.77725983e+02 8.54924133e+02 8.18741798e-01]	[521.31878662 562.34338379 0.71165591]	[539.20666504 726.52398682 0.82192808]	[5.18646851e+02 7.23963257e+02 5.86699784e-01]	[459.64886475 236.47354126 0.95062524]	[482.83355713 236.44819641 0.97207755]	[439.21234131 249.38388062 0.90162694]	[503.3241272 246.76171875 0.90758479]	[5.13583984e+02 7.62433044e+02 5.09918571e-01]	[5.21328735e+02 7.52283936e+02 4.92753744e-01]	[5.05947968e+02 7.11182251e+02 4.02660042e-01]	[4.82913147e+02 8.95873230e+02 7.94881940e-01]	[4.64845917e+02 8.93340454e+02 7.93721139e-01]	[4.80307892e+02 8.67681519e+02 7.16488898e-01]
[469.95672607 251.87179565 0.85657388]	[470.04202271 336.58139038 0.86682808]	[400.69561768 336.49584961 0.87036359]	[392.97601318 444.38342285 0.81330949]	[380.2723999 557.22570801 0.88688314]	[541.90289307 336.66229248 0.87841499]	[557.16424561 446.87387085 0.80609339]	[567.45019531 557.22979736 0.85435426]	[480.18847656 562.41296387 0.71765774]	[436.68087769 564.86798096 0.67448038]	[467.39709473 729.0725708 0.83073938]	[4.77733032e+02 8.54926941e+02 8.18415046e-01]	[521.31335449 562.33520508 0.71006185]	[539.20544434 726.52178955 0.82158482]	[5.18651794e+02 7.23945374e+02 5.83340943e-01]	[459.64584351 236.47297668 0.950019 ]	[482.82122803 236.44966125 0.97334993]	[439.21289062 249.38195801 0.90253031]	[503.31460571 246.76533508 0.90905559]	[5.13588745e+02 7.62430115e+02 5.07026792e-01]	[5.21336365e+02 7.52279663e+02 4.90297049e-01]	[5.05952454e+02 7.11161743e+02 3.99418265e-01]	[4.82915527e+02 8.95875732e+02 7.96418369e-01]	[4.64850525e+02 8.93341980e+02 7.94434428e-01]	[4.80308594e+02 8.67686401e+02 7.17349529e-01]
[467.49163818 251.87086487 0.85781395]	[470.02407837 336.5854187 0.86849999]	[400.68634033 336.50170898 0.87194049]	[392.97103882 444.39822388 0.81286502]	[380.25805664 557.20373535 0.88803095]	[541.89263916 336.6647644 0.87765944]	[554.69403076 446.89498901 0.80391771]	[567.44110107 557.21130371 0.85471117]	[480.16757202 562.40942383 0.71668315]	[436.65600586 564.86657715 0.67111009]	[464.92645264 729.08447266 0.84138227]	[4.77742462e+02 8.54922241e+02 8.20021033e-01]	[521.30438232 562.33447266 0.71012419]	[539.16027832 726.51953125 0.81454307]	[5.18710999e+02 7.23987732e+02 5.58785796e-01]	[459.63696289 236.47439575 0.94779444]	[482.80258179 236.45349121 0.97556496]	[439.20306396 249.38464355 0.90370977]	[503.29721069 246.77171326 0.91202372]	[5.13607544e+02 7.62444458e+02 4.38677371e-01]	[5.21393127e+02 7.52278381e+02 4.28045958e-01]	[5.08490356e+02 7.13703003e+02 3.86616111e-01]	[4.82910461e+02 8.95878540e+02 7.98298955e-01]	[4.64845612e+02 8.93340637e+02 7.96920478e-01]	[4.80330475e+02 8.67677673e+02 7.13556230e-01]
[467.49133301 251.86938477 0.85789454]	[470.01931763 336.59329224 0.86848772]	[400.67648315 336.51098633 0.87329471]	[390.5071106 444.40249634 0.80967271]	[380.25830078 557.23223877 0.89019227]	[541.88787842 336.66833496 0.87631249]	[554.70025635 446.91851807 0.80130893]	[565.0803833 557.24108887 0.8601532 ]	[480.15649414 562.43060303 0.71709466]	[436.637146 564.8815918 0.67425722]	[464.85610962 729.05804443 0.85418785]	[4.77744843e+02 8.57364197e+02 8.19261491e-01]	[521.30358887 562.3583374 0.71269053]	[536.73114014 726.4934082 0.81635833]	[5.18757324e+02 7.24016174e+02 5.93857348e-01]	[459.63793945 236.4723053 0.94751823]	[482.80145264 236.45414734 0.97556502]	[439.19934082 249.38114929 0.9019537 ]	[503.29171753 246.76016235 0.90869355]	[5.11092529e+02 7.64984802e+02 4.31167215e-01]	[5.21381592e+02 7.54813904e+02 4.14484203e-01]	[5.11042175e+02 7.16266846e+02 4.17147994e-01]	[4.82893188e+02 8.95877136e+02 7.99276829e-01]	[4.64836365e+02 8.93342163e+02 8.00163209e-01]	[4.80340149e+02 8.67687378e+02 7.11464047e-01]
[467.48126221 251.8618927 0.85762972]	[469.99188232 336.59802246 0.87097275]	[400.66497803 336.5178833 0.87518418]	[390.48492432 444.41717529 0.80866295]	[380.25787354 557.21740723 0.88929087]	[541.88763428 336.67077637 0.87914228]	[554.68743896 446.91452026 0.80268615]	[565.07354736 557.22418213 0.85819453]	[480.12948608 564.86694336 0.71251667]	[436.58786011 564.89215088 0.66564626]	[462.44018555 729.03912354 0.85739207]	[4.77744812e+02 8.57398254e+02 8.17323506e-01]	[521.2946167 562.37261963 0.71051574]	[539.16448975 726.54241943 0.81613886]	[5.18759216e+02 7.23974365e+02 5.41881323e-01]	[459.631073 236.46766663 0.94628602]	[482.793396 236.45596313 0.97642434]	[439.18920898 249.37026978 0.90084314]	[503.28317261 246.76907349 0.9090699 ]	[5.13649780e+02 7.62485962e+02 4.35356051e-01]	[5.23803101e+02 7.54731812e+02 4.14879650e-01]	[5.11051636e+02 7.13719849e+02 3.66855681e-01]	[4.82902496e+02 8.95922424e+02 7.90071905e-01]	[4.64845337e+02 8.93380493e+02 7.91970611e-01]	[4.80346161e+02 8.70112976e+02 7.14322686e-01]
[467.47613525 251.85993958 0.85754657]	[469.97955322 336.59490967 0.87096816]	[400.65753174 336.52041626 0.8753168 ]	[390.49026489 444.41305542 0.8093068 ]	[380.25817871 557.22375488 0.88979661]	[541.88702393 336.66598511 0.87802702]	[554.67156982 446.91995239 0.80036223]	[565.07165527 557.22021484 0.85784495]	[480.1378479 564.8704834 0.71239221]	[436.60998535 564.89385986 0.66732955]	[462.44198608 729.01409912 0.858729 ]	[4.77743530e+02 8.57415161e+02 8.13384771e-01]	[521.29382324 562.37225342 0.70922089]	[539.16247559 726.51898193 0.807558 ]	[5.21182190e+02 7.24002991e+02 5.74275017e-01]	[459.6333313 236.46604919 0.94608116]	[482.78314209 236.46011353 0.97751379]	[439.17669678 249.36741638 0.90045536]	[503.26559448 246.76895142 0.90801316]	[5.16133667e+02 7.62474609e+02 4.55152899e-01]	[5.23804565e+02 7.54751099e+02 4.38604176e-01]	[5.13581116e+02 7.16277039e+02 3.92721117e-01]	[4.82900421e+02 8.95931152e+02 7.92714238e-01]	[4.64844879e+02 8.93389893e+02 7.91763246e-01]	[4.80345886e+02 8.70123840e+02 7.15059996e-01]
[467.47058105 251.86547852 0.85932845]	[469.96697998 336.59085083 0.87259245]	[400.65249634 336.52230835 0.87626565]	[390.48846436 444.42156982 0.80958825]	[380.2590332 557.2088623 0.88871545]	[541.88690186 336.66036987 0.8817234 ]	[554.66619873 446.92095947 0.80011761]	[565.07165527 557.21502686 0.85614467]	[480.1257019 562.4286499 0.71101624]	[436.59933472 564.88226318 0.66572416]	[462.4364624 729.01837158 0.85817218]	[4.77748108e+02 8.57394226e+02 8.15626979e-01]	[521.28521729 562.35058594 0.70778859]	[539.15899658 726.52459717 0.80452967]	[5.18780945e+02 7.23989197e+02 5.63849330e-01]	[459.63186646 236.46772766 0.94609869]	[482.77752686 236.46711731 0.97830659]	[439.15933228 249.35914612 0.89932495]	[503.26071167 246.78027344 0.91019845]	[5.16140076e+02 7.62470764e+02 4.54068035e-01]	[5.23807007e+02 7.54742188e+02 4.37544823e-01]	[5.11039337e+02 7.13739502e+02 3.89803886e-01]	[4.82895447e+02 8.95929932e+02 7.95734942e-01]	[4.64842255e+02 8.93386047e+02 7.93807447e-01]	[4.80353394e+02 8.67709778e+02 7.13955522e-01]
[467.45748901 251.86924744 0.86076152]	[469.96630859 336.5920105 0.87234598]	[400.65264893 336.52368164 0.87624776]	[390.50286865 444.42700195 0.80836397]	[380.26089478 557.2019043 0.88837159]	[541.88763428 336.66088867 0.88082862]	[554.67114258 446.90914917 0.80171359]	[565.07342529 557.20599365 0.85497099]	[480.13354492 564.87005615 0.71325547]	[436.6008606 564.90637207 0.66843814]	[462.45339966 726.65441895 0.85961324]	[4.80103912e+02 8.57407104e+02 8.17362309e-01]	[521.29547119 562.36437988 0.70986032]	[536.71026611 726.51849365 0.80600935]	[5.21184875e+02 7.26447815e+02 5.66707253e-01]	[459.62329102 236.46961975 0.94389224]	[482.76748657 236.47106934 0.97776234]	[439.14089966 249.35266113 0.89741653]	[503.24468994 246.77474976 0.90951431]	[5.16185120e+02 7.62468933e+02 4.23907518e-01]	[5.23854614e+02 7.54753784e+02 4.09273177e-01]	[5.13578796e+02 7.16311646e+02 3.94332290e-01]	[4.82896484e+02 8.95918152e+02 7.98930049e-01]	[4.64842499e+02 8.93375366e+02 7.96797931e-01]	[4.80351074e+02 8.70119446e+02 7.18134284e-01]
[467.44918823 251.88156128 0.86360228]	[469.96780396 336.59143066 0.87308288]	[400.6505127 336.52175903 0.87638193]	[390.49215698 444.418396 0.80908859]	[380.25735474 557.17950439 0.88471603]	[541.89099121 336.66107178 0.88159692]	[554.6618042 446.91784668 0.80030489]	[565.06890869 557.2298584 0.85880542]	[480.13461304 564.86010742 0.71248513]	[436.59289551 564.88928223 0.66639429]	[464.81643677 729.03442383 0.85623568]	[4.77750885e+02 8.57414185e+02 8.16912472e-01]	[521.30041504 562.36151123 0.7107389 ]	[536.73260498 726.49847412 0.79829335]	[5.21212280e+02 7.26479919e+02 5.59181452e-01]	[459.61541748 236.47720337 0.9425686 ]	[482.7645874 236.4803009 0.97799361]	[439.13104248 249.35125732 0.89692354]	[503.24423218 246.79473877 0.91002327]	[5.16173828e+02 7.62438293e+02 4.32791561e-01]	[5.23838074e+02 7.52302673e+02 4.20793474e-01]	[5.13606873e+02 7.18834839e+02 3.90807688e-01]	[4.82914062e+02 8.95938904e+02 7.96602726e-01]	[4.64859619e+02 8.93395264e+02 7.92344630e-01]	[4.80344757e+02 8.70122620e+02 7.24092662e-01]
[467.44143677 251.89256287 0.86573845]	[469.95877075 336.59484863 0.87349045]	[400.64889526 336.52383423 0.87723887]	[390.46603394 444.43615723 0.8080743 ]	[380.25115967 557.19219971 0.88712037]	[541.88574219 336.66381836 0.88034397]	[554.66699219 446.91525269 0.80261886]	[565.0682373 557.24041748 0.86046183]	[480.12133789 564.86096191 0.71232283]	[436.57897949 564.89263916 0.66635257]	[464.82650757 729.02130127 0.85581577]	[4.77749359e+02 8.57406555e+02 8.16610932e-01]	[521.29150391 562.36450195 0.7116558 ]	[536.68188477 726.48651123 0.79203171]	[5.21263916e+02 7.24031494e+02 5.52127957e-01]	[459.60223389 236.48323059 0.93896592]	[482.76025391 236.48490906 0.97761184]	[439.11828613 249.35455322 0.89670354]	[503.24212646 246.79736328 0.90974998]	[5.18734924e+02 7.57373657e+02 4.12014365e-01]	[5.23927734e+02 7.52215149e+02 4.02133167e-01]	[5.16129456e+02 7.18838562e+02 3.90624821e-01]	[4.82906403e+02 8.95920105e+02 7.97606766e-01]	[4.64848877e+02 8.93379517e+02 7.94602633e-01]	[4.80343811e+02 8.70121216e+02 7.21693516e-01]
[467.43554688 251.89317322 0.86598057]	[469.96380615 336.59402466 0.87301064]	[400.65139771 336.52200317 0.87713122]	[390.47525024 444.43170166 0.8086803 ]	[380.24963379 557.19104004 0.88739747]	[541.88555908 336.66390991 0.8797912 ]	[554.66503906 446.91799927 0.80181509]	[565.06542969 557.24505615 0.86084884]	[480.11935425 564.8661499 0.71219558]	[436.57592773 564.89886475 0.66600412]	[464.83575439 729.01690674 0.85517192]	[4.77748322e+02 8.57388000e+02 8.18497896e-01]	[521.29193115 562.36907959 0.71181655]	[536.68951416 726.48736572 0.79301202]	[5.21252869e+02 7.26452576e+02 5.52844048e-01]	[459.59646606 236.4859314 0.93727404]	[482.75570679 236.48498535 0.97796655]	[439.11502075 249.35870361 0.89659822]	[503.23937988 246.79484558 0.9100247 ]	[5.18723755e+02 7.57386169e+02 4.18640703e-01]	[5.23913025e+02 7.52224609e+02 4.08944666e-01]	[5.13641296e+02 7.18814209e+02 3.90233040e-01]	[4.82912018e+02 8.95922058e+02 7.95167565e-01]	[4.64855103e+02 8.93380188e+02 7.92691290e-01]	[4.80337372e+02 8.67710693e+02 7.21691787e-01]
[467.43109131 251.88731384 0.86552852]	[469.9682312 336.60137939 0.87258315]	[400.64697266 336.5274353 0.8783704 ]	[390.48614502 446.86688232 0.81109124]	[380.25411987 557.20758057 0.89098305]	[541.8927002 336.67004395 0.88086152]	[554.65435791 446.89083862 0.80811644]	[565.06573486 557.21868896 0.85882705]	[480.12533569 562.41906738 0.71558118]	[436.5953064 564.87670898 0.67192578]	[464.83724976 729.02520752 0.85329127]	[4.80104553e+02 8.57370544e+02 8.21760416e-01]	[521.29302979 562.35498047 0.71433479]	[534.1428833 726.58062744 0.78322756]	[5.21237122e+02 7.23968994e+02 4.82929170e-01]	[457.22250366 236.48612976 0.93322396]	[482.7543335 236.47615051 0.97741622]	[439.10345459 249.36846924 0.89639282]	[503.23480225 246.79580688 0.91071683]	[5.21241333e+02 7.52271667e+02 4.64554191e-01]	[5.26417358e+02 7.49680786e+02 4.46877599e-01]	[5.16174500e+02 7.18833862e+02 3.46227437e-01]	[4.82913239e+02 8.95900269e+02 8.01823974e-01]	[4.64853638e+02 8.93359741e+02 8.00316691e-01]	[4.80341187e+02 8.67704529e+02 7.22147107e-01]
[467.43096924 251.88560486 0.86503112]	[469.97442627 336.60299683 0.87086213]	[400.64880371 336.52734375 0.87715352]	[390.46789551 446.87582397 0.80847269]	[380.26138306 557.20446777 0.89101255]	[541.89001465 336.67123413 0.87805015]	[554.65820312 446.89697266 0.8056795 ]	[565.06134033 557.22290039 0.86247373]	[480.14556885 562.41290283 0.71891975]	[436.62796021 564.87481689 0.67542928]	[464.90591431 726.65930176 0.84670997]	[4.80114655e+02 8.57385742e+02 8.19697440e-01]	[521.29614258 562.3427124 0.71517408]	[534.16729736 726.58740234 0.78124845]	[5.21219604e+02 7.23926636e+02 4.43570226e-01]	[459.5869751 236.48466492 0.93315268]	[482.75466919 236.47410583 0.97699505]	[439.11065674 249.37130737 0.89710903]	[503.23345947 246.80154419 0.91203451]	[5.21245728e+02 7.54787720e+02 4.27246004e-01]	[5.26481567e+02 7.49710510e+02 4.11290348e-01]	[5.11058716e+02 7.11170654e+02 3.09539825e-01]	[4.82911041e+02 8.95906128e+02 8.03353667e-01]	[4.64855438e+02 8.93360046e+02 7.99840152e-01]	[4.80344666e+02 8.67713745e+02 7.22907007e-01]
[467.44165039 251.88362122 0.86327147]	[469.98529053 336.5953064 0.8694917 ]	[400.65679932 336.52166748 0.87538218]	[390.47021484 444.41757202 0.81112063]	[380.27572632 557.199646 0.88540488]	[541.887146 336.66369629 0.87677813]	[554.65307617 446.88848877 0.80362749]	[565.059021 557.21661377 0.86084968]	[480.15368652 562.41619873 0.72177565]	[436.64794922 564.88116455 0.67777967]	[464.93395996 726.63916016 0.84584725]	[4.80127258e+02 8.57389404e+02 8.22114587e-01]	[521.29693604 562.33825684 0.71452522]	[534.16815186 726.56872559 0.77818882]	[5.21286865e+02 7.23996887e+02 4.98353541e-01]	[459.59051514 236.4821167 0.93492436]	[482.76303101 236.46847534 0.97706801]	[439.11361694 249.37191772 0.89663249]	[503.23675537 246.78230286 0.90967172]	[5.21230347e+02 7.54801697e+02 4.24737692e-01]	[5.26469788e+02 7.49751953e+02 4.12367731e-01]	[5.16148804e+02 7.16292175e+02 3.46433818e-01]	[4.82917145e+02 8.95903137e+02 7.97276199e-01]	[4.64856506e+02 8.93358215e+02 7.95952618e-01]	[4.80348267e+02 8.70123169e+02 7.23552406e-01]
[467.43569946 251.87753296 0.8624984 ]	[469.97833252 336.5944519 0.86960858]	[400.64871216 336.52832031 0.87439191]	[390.46957397 444.39489746 0.81308109]	[380.27178955 557.18664551 0.88486761]	[541.8928833 336.66036987 0.8755126 ]	[554.64910889 446.88049316 0.80354083]	[565.04302979 557.18548584 0.8574959 ]	[480.14315796 562.39776611 0.71882284]	[436.63729858 564.86987305 0.6754353 ]	[464.92306519 726.62091064 0.84814095]	[4.80121490e+02 8.57414978e+02 8.19615662e-01]	[521.29290771 562.31262207 0.71035206]	[534.16381836 726.52374268 0.77181917]	[5.21319336e+02 7.23964050e+02 4.88758862e-01]	[459.5894165 236.47833252 0.93403792]	[482.75930786 236.46170044 0.97783381]	[439.11306763 249.36895752 0.89472103]	[503.23770142 246.76873779 0.90865409]	[5.18771973e+02 7.57325684e+02 3.96093398e-01]	[5.26433838e+02 7.52156860e+02 3.83174568e-01]	[5.13641541e+02 7.13714783e+02 3.39022934e-01]	[4.82923553e+02 8.95912170e+02 7.94572175e-01]	[4.64863586e+02 8.93368408e+02 7.92757690e-01]	[4.80343506e+02 8.70142090e+02 7.29789674e-01]
[467.43753052 251.8747406 0.86173022]	[469.97982788 336.58706665 0.86925864]	[400.65020752 336.52191162 0.87347668]	[390.47219849 444.38034058 0.81757921]	[380.28070068 557.17559814 0.88396955]	[541.89227295 336.65441895 0.87490898]	[554.64001465 444.43960571 0.80830127]	[565.03186035 554.69024658 0.85373622]	[480.13015747 562.41784668 0.71755022]	[436.62976074 564.89459229 0.67520297]	[464.87255859 726.58892822 0.85861272]	[4.80115143e+02 8.57398254e+02 8.20511818e-01]	[521.28356934 562.33398438 0.71255684]	[534.14282227 726.53271484 0.77473295]	[5.21359741e+02 7.23942810e+02 4.74035293e-01]	[459.58959961 236.47660828 0.93362552]	[482.75674438 236.4581604 0.97888345]	[439.11746216 249.37039185 0.89530337]	[503.23214722 246.75515747 0.90735251]	[5.21241211e+02 7.54749207e+02 4.24383759e-01]	[5.26508423e+02 7.49701294e+02 4.07068968e-01]	[5.16193359e+02 7.13744995e+02 3.28435898e-01]	[4.82915863e+02 8.95912231e+02 7.95414925e-01]	[4.64855408e+02 8.93364990e+02 7.95554221e-01]	[4.80345917e+02 8.70126831e+02 7.28512585e-01]
[467.43099976 251.84681702 0.85632455]	[469.96786499 336.55828857 0.8683787 ]	[400.64474487 336.50030518 0.87043262]	[390.48730469 444.35571289 0.81854391]	[380.26629639 557.17285156 0.88154477]	[541.878479 336.62554932 0.87377667]	[554.61358643 444.434021 0.80429906]	[565.03955078 554.67492676 0.85141957]	[477.73583984 562.38354492 0.70657623]	[436.58074951 564.85992432 0.66620409]	[464.85754395 726.58215332 0.85573018]	[4.80108337e+02 8.57385559e+02 8.19380641e-01]	[521.26434326 562.29547119 0.70005363]	[534.15246582 726.45526123 0.76835567]	[5.21351135e+02 7.24013245e+02 5.22935152e-01]	[459.58544922 236.45195007 0.93328696]	[482.75436401 236.43914795 0.97956145]	[439.11929321 249.35453796 0.89468229]	[500.90536499 244.28161621 0.90713465]	[5.18681824e+02 7.59898438e+02 4.28158164e-01]	[5.23933411e+02 7.52259766e+02 4.21883732e-01]	[5.16173279e+02 7.16286621e+02 3.60906482e-01]	[4.82911469e+02 8.95899292e+02 7.94988155e-01]	[4.64856506e+02 8.93355713e+02 7.94063985e-01]	[4.80342163e+02 8.70112793e+02 7.23923087e-01]
[467.4241333 249.36952209 0.84744203]	[469.97567749 336.53967285 0.86562204]	[400.64260864 336.48077393 0.86573148]	[390.48721313 444.34912109 0.81718153]	[380.24871826 554.69647217 0.880665 ]	[541.87786865 336.61151123 0.87148237]	[552.14324951 444.40878296 0.80567443]	[565.04022217 554.6362915 0.84856802]	[477.6942749 562.32446289 0.69734263]	[434.11254883 562.36260986 0.6597048 ]	[464.82040405 726.49829102 0.84771538]	[4.80104950e+02 8.57406982e+02 8.16907167e-01]	[521.22216797 559.79656982 0.6899398 ]	[534.13659668 726.41851807 0.7655136 ]	[5.21321472e+02 7.26507690e+02 5.64642847e-01]	[459.58905029 234.09489441 0.93244696]	[482.75964355 234.07931519 0.9767555 ]	[439.13433838 249.31382751 0.88782084]	[500.90515137 244.26493835 0.90625191]	[5.13631409e+02 7.62493103e+02 4.55924749e-01]	[5.23802551e+02 7.54804260e+02 4.49509263e-01]	[5.16152161e+02 7.18851318e+02 3.88601035e-01]	[4.82916565e+02 8.95908447e+02 7.92066813e-01]	[4.64862457e+02 8.93368042e+02 7.90410817e-01]	[4.80342163e+02 8.70129333e+02 7.26880670e-01]
[467.4553833 246.83932495 0.83847356]	[469.95547485 336.50823975 0.86414099]	[400.62945557 336.45144653 0.86222416]	[390.4725647 441.90655518 0.82195944]	[380.26138306 554.63171387 0.87361979]	[541.86456299 336.57644653 0.86638296]	[552.14239502 444.33776855 0.81721461]	[565.04205322 552.10290527 0.84897363]	[477.67962646 559.82995605 0.69072586]	[434.11291504 562.29669189 0.65813875]	[464.82778931 726.44177246 0.84497416]	[4.80111450e+02 8.57370972e+02 8.19456220e-01]	[521.1998291 559.7322998 0.68829811]	[534.14916992 723.91491699 0.75978589]	[5.21251099e+02 7.26481689e+02 6.61130369e-01]	[459.60568237 234.04019165 0.93523002]	[482.78338623 234.02304077 0.97582114]	[439.1260376 246.80407715 0.88161439]	[503.24807739 244.2489624 0.90157378]	[5.08525543e+02 7.65015442e+02 5.22963047e-01]	[5.21290833e+02 7.57349243e+02 5.07999420e-01]	[5.13598755e+02 7.16311401e+02 4.82447863e-01]	[4.82938049e+02 8.95899231e+02 7.86540031e-01]	[4.64876373e+02 8.93361267e+02 7.84342587e-01]	[4.80331024e+02 8.67710327e+02 7.24601567e-01]
[467.46478271 246.77424622 0.83812046]	[469.96890259 336.47531128 0.85957521]	[400.63717651 334.04089355 0.86075604]	[390.46679688 441.8727417 0.82964027]	[380.28979492 552.12414551 0.87657517]	[541.855896 336.52670288 0.86073923]	[554.61798096 444.32653809 0.81763273]	[565.03735352 549.5927124 0.85178608]	[477.68643188 562.28918457 0.70076865]	[434.09408569 562.33050537 0.66687047]	[462.44848633 723.99804688 0.83748347]	[4.80136993e+02 8.54867371e+02 8.28031123e-01]	[521.22808838 559.76934814 0.69817585]	[534.16845703 721.39837646 0.75403416]	[5.21197510e+02 7.24009705e+02 6.62986875e-01]	[459.60897827 233.98370361 0.93165988]	[482.79785156 233.97709656 0.97137612]	[439.12719727 244.25439453 0.88141125]	[503.2612915 244.21783447 0.90045065]	[5.08468353e+02 7.67475952e+02 5.53243279e-01]	[5.21245728e+02 7.59910278e+02 5.21631777e-01]	[5.11049561e+02 7.13749207e+02 4.96698439e-01]	[4.82939178e+02 8.95910522e+02 7.79816449e-01]	[4.64866394e+02 8.93358521e+02 7.76895165e-01]	[4.82730835e+02 8.67630249e+02 7.00394213e-01]
[467.48233032 244.27079773 0.83859569]	[469.99301147 336.43792725 0.85200047]	[400.63937378 333.96984863 0.85398412]	[390.46133423 441.7989502 0.83869493]	[380.2762146 549.57537842 0.87473768]	[541.85021973 336.51623535 0.85597372]	[552.14593506 441.88342285 0.82328951]	[565.03790283 549.54534912 0.85456324]	[477.73162842 559.81524658 0.70150852]	[436.56488037 562.29815674 0.67170495]	[464.81689453 723.96374512 0.83735597]	[4.80121429e+02 8.54882141e+02 8.26068878e-01]	[521.25927734 557.26477051 0.70168525]	[534.16882324 721.37188721 0.72885317]	[5.21249146e+02 7.23981140e+02 6.83908582e-01]	[459.61138916 233.95294189 0.92852098]	[482.80270386 233.95118713 0.96864724]	[439.11846924 241.73324585 0.89113533]	[503.26290894 241.72251892 0.89946604]	[5.06006042e+02 7.67475098e+02 6.23520136e-01]	[5.21219910e+02 7.59941223e+02 5.80020487e-01]	[5.13583923e+02 7.13702393e+02 5.02426028e-01]	[4.82935577e+02 8.95888916e+02 7.80581594e-01]	[4.64868713e+02 8.93345947e+02 7.76385009e-01]	[4.80347778e+02 8.67646851e+02 7.05671608e-01]
[467.46728516 241.64912415 0.85347581]	[469.98773193 334.02139282 0.84390879]	[398.27130127 331.47628784 0.83976221]	[390.46902466 441.70983887 0.85203695]	[380.28491211 549.50146484 0.88148183]	[541.85369873 336.46206665 0.84970593]	[552.14031982 441.83673096 0.83576256]	[565.02416992 547.06933594 0.85873473]	[480.13931274 559.81506348 0.71032166]	[436.64584351 562.28497314 0.68116963]	[462.42883301 721.39355469 0.82488155]	[4.80105804e+02 8.54901184e+02 8.21910083e-01]	[521.28363037 559.73968506 0.70132637]	[534.09075928 716.33929443 0.73027498]	[5.21228882e+02 7.21455872e+02 6.48824692e-01]	[459.60809326 233.86170959 0.91585743]	[482.77111816 233.83111572 0.94777954]	[439.13867188 241.6541748 0.9019593 ]	[503.27459717 239.17401123 0.91965556]	[5.05932587e+02 7.67488525e+02 5.97690046e-01]	[5.18771729e+02 7.62436829e+02 5.53098559e-01]	[5.13645996e+02 7.11152710e+02 4.81776744e-01]	[4.85350433e+02 8.95901123e+02 7.79412329e-01]	[4.64882111e+02 8.93363892e+02 7.75128245e-01]	[4.80334351e+02 8.67667419e+02 7.12346137e-01]
[467.47296143 239.15257263 0.86338484]	[470.00350952 333.94842529 0.82878351]	[398.26513672 328.92324829 0.82826829]	[390.48278809 439.29547119 0.85324651]	[380.25527954 546.9744873 0.89542794]	[541.87243652 334.00500488 0.83924729]	[552.1307373 441.74002075 0.85021651]	[565.03924561 546.9866333 0.87226123]	[477.7444458 557.20770264 0.68776685]	[436.57177734 559.71783447 0.66507149]	[462.41506958 716.34179688 0.8151384 ]	[4.77738892e+02 8.54891052e+02 8.23987246e-01]	[521.2723999 554.65582275 0.69850451]	[531.62475586 711.23083496 0.77696323]	[5.18795715e+02 7.24035156e+02 6.94042444e-01]	[459.62548828 231.42199707 0.90569246]	[482.75186157 231.36967468 0.92946273]	[439.16537476 239.10055542 0.9253782 ]	[503.26928711 236.66589355 0.94076169]	[5.05909790e+02 7.67529236e+02 7.13145971e-01]	[5.18750305e+02 7.62492859e+02 6.58563554e-01]	[5.11081635e+02 7.11220581e+02 5.43038666e-01]	[4.82939667e+02 8.95900818e+02 7.80821800e-01]	[4.64875488e+02 8.93362488e+02 7.77360797e-01]	[4.80317322e+02 8.67658447e+02 7.15776682e-01]
[467.48919678 236.64428711 0.87834299]	[472.52456665 328.91964722 0.81235522]	[400.640625 323.79989624 0.83609855]	[390.50695801 439.21966553 0.84998512]	[380.25097656 544.48687744 0.91785675]	[541.92419434 331.46664429 0.82920671]	[552.12963867 441.67877197 0.85623348]	[565.02868652 544.49224854 0.8937307 ]	[477.71990967 552.12145996 0.67612791]	[436.55047607 554.6348877 0.65194237]	[462.38644409 711.22991943 0.82588506]	[4.77741608e+02 8.54914490e+02 8.19022417e-01]	[521.24578857 549.56158447 0.68897164]	[534.09576416 711.12145996 0.8030895 ]	[5.18713806e+02 7.18875732e+02 6.34987414e-01]	[459.61749268 228.8638916 0.88496482]	[482.7557373 226.29223633 0.90513158]	[439.16366577 236.63607788 0.94824427]	[503.23840332 236.46931458 0.96746075]	[5.03470886e+02 7.65011353e+02 6.94788337e-01]	[5.18673889e+02 7.57387268e+02 6.15030289e-01]	[5.13564270e+02 7.08588074e+02 5.17762661e-01]	[4.85366760e+02 8.95924255e+02 7.83768892e-01]	[4.64891693e+02 8.93380859e+02 7.72972822e-01]	[4.80318634e+02 8.67688782e+02 7.18587339e-01]
[469.97686768 236.48027039 0.89798236]	[472.55276489 323.75668335 0.82545209]	[400.64834595 321.19729614 0.8593837 ]	[390.5151062 436.69616699 0.82487226]	[380.24182129 544.3190918 0.9327364 ]	[541.9342041 326.35064697 0.83663744]	[552.14306641 439.19885254 0.85878277]	[565.01293945 544.40808105 0.90739071]	[477.68637085 547.00561523 0.68283194]	[434.08837891 549.49536133 0.6546461 ]	[462.37496948 708.55700684 0.8395617 ]	[4.77746979e+02 8.54927490e+02 8.22083235e-01]	[521.24261475 546.92895508 0.6945315 ]	[531.58746338 708.61279297 0.83945429]	[5.11031036e+02 7.13734863e+02 5.62023640e-01]	[459.63574219 223.68928528 0.87104136]	[482.8137207 221.17758179 0.90856755]	[439.1857605 236.45970154 0.97283864]	[503.24539185 234.08773804 0.96697342]	[5.03447357e+02 7.62483704e+02 7.54308105e-01]	[5.16147888e+02 7.52309326e+02 6.51497185e-01]	[5.08443970e+02 7.05963013e+02 4.19636965e-01]	[4.82923767e+02 8.95909668e+02 7.89930284e-01]	[4.64868347e+02 8.93363220e+02 7.83598661e-01]	[4.80327850e+02 8.70105713e+02 7.34041095e-01]
[469.96060181 233.99682617 0.89179611]	[470.04211426 321.20245361 0.84599262]	[400.6494751 318.70385742 0.87800634]	[390.48413086 436.56072998 0.80600095]	[380.28408813 541.84259033 0.92634881]	[541.91571045 323.72238159 0.85422957]	[554.63598633 436.68353271 0.83440131]	[565.04351807 541.93200684 0.90125096]	[477.68795776 546.93719482 0.69102955]	[434.04196167 546.96820068 0.6536532 ]	[462.36428833 708.55706787 0.84355533]	[4.80111877e+02 8.57402954e+02 8.18504572e-01]	[521.25152588 544.41595459 0.70512545]	[531.60852051 708.61523438 0.83156586]	[5.11011902e+02 7.06012146e+02 5.04684627e-01]	[459.63293457 218.66293335 0.88162488]	[482.78338623 218.55952454 0.93670517]	[439.19555664 234.02806091 0.97894174]	[503.24212646 233.93791199 0.96551615]	[5.03418976e+02 7.59890076e+02 5.95277727e-01]	[5.13648376e+02 7.52215454e+02 5.21568120e-01]	[5.05906860e+02 6.95806458e+02 3.45784158e-01]	[4.82912140e+02 8.95932678e+02 7.82492757e-01]	[4.64857635e+02 8.93381104e+02 7.78861463e-01]	[4.82752411e+02 8.70153870e+02 7.43217587e-01]
[469.96585083 233.87232971 0.87939012]	[470.00201416 318.68743896 0.87204564]	[400.63720703 318.57885742 0.88375825]	[393.00204468 431.47436523 0.79987514]	[380.30044556 541.74688721 0.90752137]	[541.89666748 318.77322388 0.87140918]	[552.12390137 434.08151245 0.80072683]	[565.04260254 541.84332275 0.89619327]	[480.11907959 544.45684814 0.70201755]	[434.11843872 544.48162842 0.66081095]	[462.3427124 706.02453613 0.83902633]	[4.80109558e+02 8.54908691e+02 8.24507594e-01]	[521.32037354 544.39117432 0.70300621]	[531.53820801 708.5166626 0.85164392]	[5.05935852e+02 7.03388977e+02 6.04673982e-01]	[459.65509033 216.14901733 0.91345215]	[482.79302979 216.09571838 0.95840234]	[439.19512939 233.88369751 0.96235323]	[503.25891113 231.42391968 0.94749916]	[5.03351685e+02 7.57354797e+02 6.30328834e-01]	[5.11084198e+02 7.49765808e+02 5.56372404e-01]	[5.03326630e+02 6.90700317e+02 4.18624938e-01]	[4.82925079e+02 8.95905701e+02 7.84140289e-01]	[4.64874512e+02 8.93356812e+02 7.76938856e-01]	[4.80347015e+02 8.67702637e+02 7.38633931e-01]
[469.96560669 233.87243652 0.87939715]	[470.00018311 318.68832397 0.87196499]	[400.6362915 318.57943726 0.88329518]	[393.0005188 431.47421265 0.80086088]	[380.29669189 541.75592041 0.9104017 ]	[541.89489746 321.14846802 0.87030953]	[552.12591553 434.08602905 0.8002187 ]	[565.04412842 541.84613037 0.89635003]	[480.12301636 544.46075439 0.70301974]	[434.12289429 544.48535156 0.6611582 ]	[462.33905029 706.02233887 0.83908963]	[4.80107239e+02 8.54899475e+02 8.24879766e-01]	[521.32403564 544.39508057 0.70373845]	[531.54046631 708.51586914 0.85163832]	[5.05929596e+02 7.03388550e+02 6.06604457e-01]	[459.65475464 216.14901733 0.91348141]	[482.79241943 216.09584045 0.95846319]	[439.19393921 233.88272095 0.96183217]	[503.25906372 231.42346191 0.9472115 ]	[5.03352081e+02 7.57356628e+02 6.27961755e-01]	[5.11087982e+02 7.49765259e+02 5.53664744e-01]	[5.03321320e+02 6.90700623e+02 4.21042860e-01]	[4.82923279e+02 8.95915955e+02 7.81683981e-01]	[4.64869781e+02 8.93364197e+02 7.74580121e-01]	[4.80347992e+02 8.67690002e+02 7.37459779e-01]
[470.02044678 231.30262756 0.84741628]	[470.0324707 316.11401367 0.87156421]	[400.65936279 315.99255371 0.87177992]	[390.50994873 426.36593628 0.80452865]	[380.32144165 539.17407227 0.87897968]	[541.92993164 318.56344604 0.8822962 ]	[552.08776855 431.46853638 0.7932291 ]	[564.96020508 539.18804932 0.87645638]	[480.11148071 541.88201904 0.70337927]	[436.59335327 541.90460205 0.67352659]	[462.22033691 695.78594971 0.79184449]	[4.77724487e+02 8.54889099e+02 8.11276436e-01]	[521.27252197 541.83215332 0.70438409]	[529.00317383 705.99163818 0.83515203]	[5.11058319e+02 7.03399231e+02 5.30902445e-01]	[459.69662476 215.91624451 0.95434505]	[482.86169434 215.90898132 0.97212052]	[439.24359131 228.8772583 0.90854871]	[503.3296814 228.82273865 0.91921455]	[5.03428619e+02 7.52175964e+02 6.15059495e-01]	[5.13568054e+02 7.49557495e+02 5.50481617e-01]	[5.08475403e+02 6.93202942e+02 3.96608442e-01]	[4.82906067e+02 8.95950134e+02 7.72895992e-01]	[4.64852203e+02 8.93390259e+02 7.63057292e-01]	[4.80327881e+02 8.67697266e+02 7.25341082e-01]
[470.05319214 228.76774597 0.83384347]	[470.03979492 316.04415894 0.86652374]	[400.6505127 315.95587158 0.86502314]	[390.48574829 423.81625366 0.81315273]	[380.31365967 536.70599365 0.87687808]	[541.91442871 316.1282959 0.88077843]	[552.07165527 426.41668701 0.79814684]	[564.96228027 536.70623779 0.86680007]	[477.7456665 541.8527832 0.70403546]	[436.58718872 541.89367676 0.67140818]	[459.83172607 693.20526123 0.79106617]	[4.77716431e+02 8.54852295e+02 8.08514535e-01]	[521.27575684 541.78302002 0.70234072]	[528.98828125 703.49536133 0.80423331]	[5.13613342e+02 7.03506592e+02 6.11336172e-01]	[459.71356201 213.52124023 0.95022655]	[482.88360596 213.50001526 0.96643579]	[439.22808838 226.29431152 0.89401269]	[503.35336304 226.24501038 0.89918905]	[5.03348938e+02 7.49674377e+02 6.79236531e-01]	[5.08510162e+02 7.47136658e+02 5.97481728e-01]	[5.08469086e+02 6.93250061e+02 4.84180987e-01]	[4.82919250e+02 8.95943359e+02 7.71726489e-01]	[4.64863129e+02 8.93388855e+02 7.57810473e-01]	[4.80334229e+02 8.67656799e+02 7.14797974e-01]
[470.05453491 226.22717285 0.83337909]	[470.01461792 315.99578857 0.86376894]	[400.63928223 313.50863647 0.86068362]	[390.45626831 421.36380005 0.82179081]	[380.3081665 536.6395874 0.86681807]	[541.909729 316.11126709 0.88141382]	[552.06225586 426.40130615 0.79708499]	[564.96228027 536.65545654 0.86314112]	[477.71722412 541.84820557 0.70171183]	[434.10858154 541.87591553 0.6689952 ]	[459.79592896 690.70257568 0.8031925 ]	[4.77714905e+02 8.54805115e+02 8.11996698e-01]	[521.27929688 541.77868652 0.70833886]	[526.54193115 703.47283936 0.80017531]	[5.13625916e+02 7.05936584e+02 6.49566412e-01]	[459.71841431 213.47828674 0.95131266]	[482.88000488 213.44831848 0.96403438]	[439.22528076 226.23937988 0.89797711]	[503.36984253 223.71330261 0.90020978]	[5.03352722e+02 7.49701050e+02 7.34566748e-01]	[5.08531982e+02 7.47136963e+02 6.43968463e-01]	[5.05986755e+02 6.93250610e+02 5.35504639e-01]	[4.82915863e+02 8.95940125e+02 7.70765424e-01]	[4.64863739e+02 8.93382202e+02 7.55901575e-01]	[4.80332825e+02 8.67606201e+02 7.10288107e-01]
[472.51861572 221.20762634 0.8359803 ]	[470.03427124 315.94335938 0.85453457]	[400.63491821 313.46044922 0.8604129 ]	[390.41970825 421.32138062 0.83217812]	[380.29837036 536.64813232 0.86980265]	[541.90155029 316.05697632 0.87940174]	[552.05419922 423.8972168 0.80278134]	[564.96392822 534.1529541 0.85880315]	[477.70199585 541.81945801 0.69883978]	[434.09567261 541.86053467 0.66612774]	[459.80300903 690.68353271 0.81172121]	[4.77720459e+02 8.52385620e+02 8.13471437e-01]	[521.26898193 539.30682373 0.70393735]	[526.54992676 703.42999268 0.79177052]	[5.11095337e+02 7.03508606e+02 6.61848068e-01]	[459.712677 213.4037323 0.94063169]	[482.88626099 213.37265015 0.94638324]	[439.22177124 223.68458557 0.89598185]	[503.38571167 221.15544128 0.90110713]	[503.38616943 749.6463623 0.76674658]	[5.11069397e+02 7.47061218e+02 6.67364359e-01]	[5.05947540e+02 6.93215698e+02 5.53062856e-01]	[4.82902527e+02 8.95922974e+02 7.76456237e-01]	[4.64861816e+02 8.93361755e+02 7.59212554e-01]	[4.80348480e+02 8.65140137e+02 7.08284080e-01]
[472.52032471 221.11964417 0.84402448]	[470.02304077 315.91973877 0.85442233]	[400.62762451 313.43341064 0.85435253]	[387.95123291 421.28399658 0.83356297]	[380.27963257 534.12127686 0.87172097]	[541.88818359 316.02560425 0.87449038]	[552.05688477 423.83798218 0.81158412]	[564.94897461 534.11193848 0.85695577]	[477.64373779 539.28302002 0.68470204]	[434.03482056 541.76324463 0.65979773]	[459.69528198 688.09851074 0.81370759]	[4.77732758e+02 8.52357056e+02 8.19019020e-01]	[521.23077393 539.20690918 0.69354272]	[526.50286865 703.40710449 0.78705508]	[5.13566528e+02 7.03460083e+02 6.65560007e-01]	[459.70950317 213.34814453 0.93200171]	[482.90008545 213.31808472 0.93242455]	[439.21969604 221.19828796 0.90209192]	[503.38201904 221.14871216 0.90080744]	[5.03426392e+02 7.49610657e+02 7.48323083e-01]	[5.13589172e+02 7.46985291e+02 6.55513346e-01]	[5.05962372e+02 6.93179382e+02 5.60909688e-01]	[4.82870117e+02 8.95943848e+02 7.68825829e-01]	[4.64832153e+02 8.93366516e+02 7.55517125e-01]	[4.82771790e+02 8.65116150e+02 7.10880876e-01]
[470.03479004 218.66238403 0.85022128]	[470.012146 313.53671265 0.84879094]	[400.62014771 310.97589111 0.84834921]	[387.95071411 421.24508667 0.84461957]	[380.2623291 531.53723145 0.86871564]	[541.89544678 316.01074219 0.87133884]	[552.0736084 423.82095337 0.81431681]	[564.95007324 531.57952881 0.85723788]	[477.59976196 536.72216797 0.67430335]	[431.5112915 539.23370361 0.65609288]	[459.63259888 688.03076172 0.80765533]	[4.77712524e+02 8.52347168e+02 8.20930719e-01]	[521.21435547 534.16937256 0.68665588]	[526.46191406 703.38134766 0.77878326]	[5.16155823e+02 7.03460999e+02 6.46538019e-01]	[459.7093811 213.31115723 0.92661703]	[482.86685181 210.92567444 0.93078023]	[439.23312378 221.12347412 0.91281956]	[503.3757019 221.09710693 0.90730017]	[5.03466370e+02 7.49601685e+02 7.09835887e-01]	[5.16133667e+02 7.46978760e+02 6.42467022e-01]	[5.08530243e+02 6.93217712e+02 5.40313959e-01]	[4.82872009e+02 8.95929993e+02 7.70240843e-01]	[4.64832977e+02 8.93355103e+02 7.58900642e-01]	[4.82762543e+02 8.65095825e+02 7.12009132e-01]
[470.03375244 218.65356445 0.85103333]	[470.00976562 313.4901123 0.84251308]	[398.26373291 310.9185791 0.84759712]	[390.41296387 421.20474243 0.85407603]	[380.26016235 528.99078369 0.87823313]	[541.88690186 315.98022461 0.87693554]	[552.10003662 423.78903198 0.82390791]	[564.92230225 531.55200195 0.86167252]	[475.15881348 534.16015625 0.66002375]	[431.49182129 536.70721436 0.63833374]	[459.64047241 688.15539551 0.80410731]	[4.77714325e+02 8.52348999e+02 8.22464943e-01]	[521.175354 531.59393311 0.67355299]	[526.43780518 700.92022705 0.77818239]	[5.16156555e+02 7.00924133e+02 6.37866616e-01]	[459.70449829 213.28495789 0.92029017]	[482.86843872 210.8934021 0.92281926]	[439.22763062 218.63868713 0.92183834]	[503.37661743 218.61503601 0.9199909 ]	[5.03435394e+02 7.49563477e+02 6.77853107e-01]	[5.16143250e+02 7.44546265e+02 6.09414935e-01]	[5.11029358e+02 6.90677551e+02 5.33560157e-01]	[4.82888123e+02 8.95909790e+02 7.75764287e-01]	[4.64847626e+02 8.93342346e+02 7.62736678e-01]	[4.82754608e+02 8.65117432e+02 7.14773417e-01]
[470.04525757 218.62017822 0.85657191]	[470.03164673 313.44247437 0.83301848]	[400.62054443 308.39910889 0.84098476]	[390.41647339 421.15460205 0.85194421]	[380.25314331 526.50048828 0.88351792]	[541.89019775 315.9256897 0.86786598]	[552.08520508 421.32296753 0.84007782]	[564.9196167 529.06555176 0.86357152]	[477.59152222 534.17108154 0.6632874 ]	[431.52270508 536.71917725 0.64117795]	[459.59909058 688.05407715 0.79853117]	[4.77702362e+02 8.52365295e+02 8.19214761e-01]	[521.19372559 531.59973145 0.6775257 ]	[526.46343994 700.88256836 0.78066927]	[5.11040588e+02 7.00896606e+02 6.61868274e-01]	[459.71066284 210.89622498 0.91741729]	[482.8911438 210.86485291 0.91927058]	[439.22741699 218.57479858 0.93285489]	[503.3840332 218.59483337 0.92319614]	[503.37390137 749.58605957 0.7511797 ]	[5.13604736e+02 7.44562073e+02 6.58341527e-01]	[5.05964203e+02 6.90599548e+02 5.59956193e-01]	[4.82912445e+02 8.95917297e+02 7.70455539e-01]	[4.64865082e+02 8.93351318e+02 7.59103060e-01]	[4.80349487e+02 8.65143005e+02 7.14013517e-01]
[470.0317688 218.55085754 0.86601484]	[470.04663086 313.42651367 0.8289485 ]	[400.63104248 308.35980225 0.83027208]	[387.94934082 418.78070068 0.84555918]	[380.24871826 526.51867676 0.87711501]	[541.89868164 313.54330444 0.85439724]	[552.05944824 421.3237915 0.83598089]	[564.9128418 529.03088379 0.86880749]	[477.60595703 534.15997314 0.6679489 ]	[431.52548218 536.69543457 0.64833176]	[457.22155762 687.9932251 0.80798626]	[4.77693878e+02 8.54796875e+02 8.14915657e-01]	[521.21020508 531.59539795 0.68227345]	[526.48529053 700.85040283 0.77515179]	[5.11046234e+02 7.03379883e+02 6.75640583e-01]	[459.7041626 210.83021545 0.90953308]	[482.88311768 210.79812622 0.91128987]	[439.23373413 218.55024719 0.93653452]	[503.38885498 218.53883362 0.93343318]	[503.36203003 749.62646484 0.78982431]	[5.13583862e+02 7.46986816e+02 6.92219973e-01]	[5.05928528e+02 6.90603943e+02 5.88873804e-01]	[4.82881592e+02 8.95950500e+02 7.73636103e-01]	[4.64834900e+02 8.93378357e+02 7.62868881e-01]	[4.82735962e+02 8.67607361e+02 7.21994162e-01]
[470.02508545 216.16152954 0.8689236 ]	[472.53070068 313.40252686 0.82427251]	[400.64239502 308.32003784 0.82696581]	[387.94741821 418.77282715 0.84870219]	[380.25253296 526.53289795 0.87901944]	[541.89959717 313.52401733 0.84922719]	[549.58654785 421.3026123 0.84086156]	[564.89599609 529.01727295 0.87062901]	[477.59735107 534.13952637 0.66707289]	[431.50616455 536.67559814 0.65003467]	[457.18395996 685.5802002 0.80816483]	[4.77677917e+02 8.54788025e+02 8.15125644e-01]	[521.20581055 531.58508301 0.6830014 ]	[526.46453857 698.36486816 0.77877545]	[5.11036499e+02 7.03408569e+02 6.78444505e-01]	[459.70623779 210.80371094 0.90832937]	[482.87814331 210.77436829 0.90623647]	[439.24246216 218.53808594 0.93919981]	[503.39822388 216.16635132 0.9391281 ]	[503.34683228 749.67974854 0.80747974]	[5.13570862e+02 7.47031982e+02 7.15370059e-01]	[5.05931824e+02 6.90636963e+02 5.94721079e-01]	[4.82886719e+02 8.95959900e+02 7.74237752e-01]	[4.64847168e+02 8.93382507e+02 7.61375129e-01]	[4.80337372e+02 8.67585205e+02 7.20506310e-01]
[470.02539062 218.52249146 0.86853641]	[472.52084351 313.40365601 0.82421529]	[400.63928223 308.32476807 0.82761568]	[387.94244385 418.77252197 0.8495326 ]	[380.24655151 526.53405762 0.87982261]	[541.89837646 313.52340698 0.84957165]	[549.58178711 421.29769897 0.8424989 ]	[564.89282227 529.02056885 0.86977291]	[477.5958252 534.13916016 0.66668963]	[431.50643921 536.67810059 0.65022188]	[457.18118286 685.57684326 0.80583107]	[4.77678925e+02 8.54789001e+02 8.14666748e-01]	[521.20684814 531.58148193 0.68237299]	[526.46533203 698.37353516 0.78075391]	[5.11027161e+02 7.03417175e+02 6.77477658e-01]	[459.70703125 210.80300903 0.90805131]	[482.8812561 210.77444458 0.90564072]	[439.24362183 218.53511047 0.93993109]	[503.39807129 216.16108704 0.93993509]	[503.33892822 749.6887207 0.80606157]	[5.11091248e+02 7.47051270e+02 7.14733481e-01]	[5.05930115e+02 6.90644226e+02 5.93928039e-01]	[4.82878662e+02 8.95961304e+02 7.73929417e-01]	[4.64840179e+02 8.93384338e+02 7.60784984e-01]	[4.80338287e+02 8.67588318e+02 7.19956517e-01]
[470.00668335 216.14535522 0.87291586]	[472.51528931 313.39819336 0.82291847]	[400.63928223 305.85238647 0.82666922]	[387.93908691 418.76470947 0.85198987]	[380.24658203 526.53735352 0.88050163]	[541.88934326 313.52404785 0.84887028]	[549.57354736 421.30523682 0.83870226]	[564.87384033 529.01464844 0.8750394 ]	[475.1602478 534.137146 0.66864753]	[431.47045898 536.68377686 0.65481782]	[457.1071167 685.55926514 0.80183822]	[4.77679657e+02 8.54815674e+02 8.12447548e-01]	[521.19128418 531.59283447 0.68295294]	[526.46148682 700.83551025 0.78369236]	[5.11024384e+02 7.03417542e+02 6.95343196e-01]	[459.69064331 210.78279114 0.90356332]	[482.87487793 208.33976746 0.90473032]	[439.23864746 218.52635193 0.94050217]	[503.39874268 216.15263367 0.94281995]	[503.25836182 749.77233887 0.81971568]	[5.11029480e+02 7.47133362e+02 7.34125793e-01]	[5.05907440e+02 6.90660034e+02 6.33173585e-01]	[4.82868378e+02 8.95964600e+02 7.71569312e-01]	[4.64835663e+02 8.93383301e+02 7.55968809e-01]	[4.80339813e+02 8.67616943e+02 7.25725889e-01]
[469.99575806 216.13685608 0.87556058]	[470.0428772 313.39511108 0.82254332]	[400.63604736 305.84677124 0.8265956 ]	[387.91860962 418.75723267 0.85215998]	[380.24157715 526.51879883 0.88484383]	[541.88305664 313.52200317 0.84723467]	[549.54901123 421.31213379 0.83971721]	[564.8314209 526.53826904 0.88390559]	[475.11819458 534.12341309 0.66719854]	[428.9642334 536.68615723 0.65901262]	[454.60351562 685.49542236 0.79729557]	[4.77665222e+02 8.54831543e+02 8.12415361e-01]	[518.78955078 531.5703125 0.67993486]	[526.45465088 698.37854004 0.77598679]	[5.08504883e+02 7.03489868e+02 7.00954556e-01]	[459.68304443 210.78282166 0.90115428]	[482.8631897 208.33837891 0.90570694]	[439.23788452 218.53627014 0.93774098]	[503.38684082 216.15036011 0.94654107]	[503.28579712 754.75280762 0.81884271]	[5.11069519e+02 7.49618530e+02 7.49268293e-01]	[5.03414612e+02 6.90707214e+02 6.56412423e-01]	[4.82856659e+02 8.95961060e+02 7.74277449e-01]	[4.64827637e+02 8.93384338e+02 7.57423997e-01]	[4.80330383e+02 8.67651245e+02 7.33876944e-01]
[469.96917725 216.13137817 0.87871164]	[470.03189087 313.40356445 0.82443547]	[400.6343689 305.85256958 0.82647169]	[387.9045105 418.75811768 0.85282278]	[380.21453857 526.51885986 0.88997704]	[541.88146973 313.54336548 0.84951782]	[549.5078125 421.33901978 0.8416639 ]	[562.42907715 526.49804688 0.891895 ]	[475.07315063 534.13293457 0.65986294]	[428.92260742 536.69696045 0.65546942]	[454.54772949 685.53045654 0.79983294]	[4.77679077e+02 8.54915527e+02 8.02757502e-01]	[518.74713135 531.57208252 0.67026192]	[526.40856934 698.33978271 0.79168051]	[505.95129395 705.98406982 0.74259508]	[459.66522217 210.77983093 0.89958608]	[482.8465271 208.32627869 0.90869081]	[439.23754883 218.53952026 0.93522263]	[503.38845825 216.13934326 0.9491381 ]	[500.85632324 754.84118652 0.85448343]	[511.03677368 749.68206787 0.78093696]	[5.03327179e+02 6.93187195e+02 6.82272971e-01]	[4.82873230e+02 8.95976257e+02 7.71818519e-01]	[4.64843658e+02 8.93408264e+02 7.54513323e-01]	[4.80338837e+02 8.70130493e+02 7.43215561e-01]
[467.49795532 216.12910461 0.88131136]	[470.02539062 313.4090271 0.82610464]	[400.63034058 308.32089233 0.82671106]	[387.89367676 418.75097656 0.85363162]	[380.19769287 526.49572754 0.89510882]	[541.87982178 313.5475769 0.84875941]	[549.49450684 421.34411621 0.84306431]	[562.40527344 526.50177002 0.8911804 ]	[472.59460449 534.12835693 0.66086912]	[428.90643311 536.70129395 0.65861768]	[454.54821777 685.53997803 0.80338824]	[4.77673065e+02 8.54918091e+02 8.02345037e-01]	[518.71813965 531.56726074 0.66853201]	[524.0144043 698.3638916 0.80718327]	[505.99414062 703.50189209 0.72582608]	[459.64849854 210.77154541 0.89520556]	[482.82855225 208.31521606 0.91015577]	[439.2355957 218.53251648 0.93528259]	[503.3840332 216.12823486 0.95304346]	[503.25283813 754.83197021 0.83557379]	[511.09780884 749.66674805 0.76285684]	[5.03368164e+02 6.90687439e+02 6.77647531e-01]	[4.82873230e+02 8.98415771e+02 7.72896647e-01]	[4.64838287e+02 8.93418762e+02 7.56150007e-01]	[4.80333282e+02 8.70126099e+02 7.46001542e-01]
[467.48892212 216.12498474 0.88378668]	[470.02716064 313.4102478 0.82663524]	[400.62875366 308.32098389 0.82687688]	[387.89050293 418.7585144 0.85470039]	[380.19161987 526.48321533 0.89578289]	[541.88067627 313.54638672 0.84947014]	[549.49468994 421.35183716 0.84109724]	[562.39428711 526.49829102 0.89210814]	[472.58920288 534.12634277 0.6622889 ]	[428.9156189 536.6986084 0.66130292]	[452.08535767 685.57061768 0.80208921]	[4.77663177e+02 8.54925293e+02 8.01590860e-01]	[518.70861816 531.5625 0.66739321]	[523.99273682 698.28344727 0.79574209]	[508.44689941 706.01116943 0.72571671]	[459.6399231 210.77334595 0.89476085]	[482.82107544 208.30455017 0.91081274]	[439.23403931 218.53909302 0.9339273 ]	[503.3812561 216.12229919 0.95548105]	[503.25238037 759.86853027 0.83779049]	[513.60668945 749.74951172 0.76082087]	[5.03364349e+02 6.93198059e+02 6.90615416e-01]	[4.82872711e+02 8.95982605e+02 7.74455428e-01]	[4.64839874e+02 8.93415771e+02 7.57570982e-01]	[4.80320557e+02 8.70131592e+02 7.48115659e-01]
[467.49237061 216.129776 0.88242042]	[470.02206421 313.40991211 0.82676435]	[400.62802124 308.32254028 0.82682979]	[387.89242554 418.75927734 0.85508454]	[380.19778442 526.46850586 0.89772177]	[541.88311768 313.54730225 0.84871495]	[549.49420166 421.3621521 0.83877486]	[562.3939209 526.50317383 0.89173031]	[472.58691406 534.11907959 0.66101527]	[428.91555786 536.68292236 0.65880328]	[452.06015015 685.56060791 0.80250275]	[4.77674622e+02 8.57369263e+02 8.01762938e-01]	[518.70031738 531.55761719 0.66647601]	[523.98779297 698.28356934 0.79581851]	[508.44311523 706.00854492 0.72497118]	[459.64187622 210.77510071 0.89578426]	[482.82455444 208.30662537 0.91084874]	[439.23330688 218.53822327 0.93408388]	[503.38101196 216.11897278 0.95613015]	[503.24993896 759.87316895 0.83887339]	[513.5982666 749.75140381 0.7602241 ]	[5.03363861e+02 6.93189758e+02 6.90519512e-01]	[4.82885681e+02 8.98415527e+02 7.76143312e-01]	[4.64844940e+02 8.93423950e+02 7.60056257e-01]	[4.80323975e+02 8.70141968e+02 7.51364708e-01]
[467.50405884 216.11264038 0.88375944]	[470.02227783 313.4045105 0.82585192]	[400.62350464 305.84918213 0.82672155]	[387.88284302 418.76531982 0.8554194 ]	[380.20352173 526.46746826 0.89682198]	[541.88330078 313.54373169 0.84798348]	[549.49353027 421.34976196 0.84148586]	[562.39849854 526.49310303 0.89299262]	[472.5776062 534.10778809 0.66010112]	[428.9095459 536.66809082 0.65666151]	[452.06347656 685.50378418 0.80218571]	[4.77678528e+02 8.57360291e+02 8.03046763e-01]	[518.69024658 531.54284668 0.66395587]	[524.00567627 695.76538086 0.78833878]	[508.51263428 706.02185059 0.72708589]	[459.64450073 208.34692383 0.8918426 ]	[482.83218384 208.2828064 0.90667301]	[439.22424316 218.52337646 0.93648827]	[503.37564087 216.10527039 0.9582898 ]	[503.30856323 762.44000244 0.84364122]	[516.12554932 752.2144165 0.75779122]	[503.38793945 693.21386719 0.7028653 ]	[4.82874786e+02 8.95979065e+02 7.77820587e-01]	[4.64841614e+02 8.93415161e+02 7.63053060e-01]	[4.80323730e+02 8.70135986e+02 7.50805080e-01]
[467.50616455 216.08700562 0.88945061]	[470.03076172 313.39752197 0.82418478]	[400.62582397 305.83282471 0.82911271]	[387.88562012 418.75619507 0.85561007]	[380.20547485 526.46972656 0.89454699]	[541.88696289 313.53878784 0.84750962]	[549.50305176 421.32312012 0.84757435]	[562.4130249 526.48242188 0.89501935]	[472.57971191 531.61248779 0.66008592]	[428.90802002 536.66326904 0.65718716]	[454.54934692 685.5401001 0.81181324]	[4.77670624e+02 8.57415527e+02 7.96953678e-01]	[518.69610596 529.04589844 0.66536814]	[523.98046875 690.73413086 0.79457527]	[516.11175537 708.53051758 0.7413038 ]	[459.63949585 208.31561279 0.88845253]	[482.85494995 208.25708008 0.90269852]	[439.23455811 216.1686554 0.9371739 ]	[503.38327026 216.12915039 0.95155847]	[503.40646362 765.00421143 0.84055662]	[5.18720276e+02 7.54794250e+02 7.52111852e-01]	[503.45562744 698.29626465 0.70159084]	[4.82860626e+02 8.95958862e+02 7.81339943e-01]	[4.64835449e+02 8.93403076e+02 7.65488446e-01]	[4.80326447e+02 8.70186890e+02 7.55042851e-01]
[467.49597168 216.06420898 0.89659262]	[472.51699829 310.97174072 0.82089627]	[400.63296509 305.80328369 0.83014899]	[387.88522339 418.75784302 0.85417539]	[380.21481323 526.46563721 0.8949247 ]	[541.89294434 313.53088379 0.84615648]	[549.51739502 421.31784058 0.84862906]	[562.44696045 526.49468994 0.89261836]	[475.08642578 531.60693359 0.65806204]	[428.94393921 534.16955566 0.65280032]	[454.57943726 685.49859619 0.81595165]	[4.77657990e+02 8.57393616e+02 7.96089172e-01]	[518.74890137 529.04510498 0.67096472]	[523.9473877 690.72943115 0.83418906]	[5.13599365e+02 7.13720398e+02 7.12702215e-01]	[459.62890625 208.28027344 0.88420784]	[482.86080933 205.78327942 0.90078437]	[439.22937012 216.16021729 0.93778551]	[503.39151001 216.12965393 0.94871253]	[505.8699646 770.2388916 0.83092743]	[521.21362305 767.49078369 0.78143793]	[503.43777466 703.48205566 0.70382655]	[4.82847900e+02 8.95948181e+02 7.91522563e-01]	[4.64824188e+02 8.93393494e+02 7.73544014e-01]	[4.80311401e+02 8.70149292e+02 7.53493369e-01]
[467.49679565 216.06542969 0.89619064]	[472.51391602 310.9703064 0.8206147 ]	[400.63269043 305.80679321 0.83004797]	[387.887146 418.75692749 0.85394812]	[380.2166748 526.46643066 0.89474541]	[541.88867188 313.52651978 0.84551924]	[549.51525879 421.30145264 0.85104185]	[562.44897461 526.49468994 0.89249015]	[475.09490967 531.60675049 0.65795696]	[428.94769287 534.16589355 0.65238702]	[454.57562256 685.48468018 0.82018828]	[4.77660004e+02 8.57420959e+02 7.95483708e-01]	[518.76098633 529.04632568 0.67131591]	[523.94720459 690.7310791 0.8363294 ]	[513.59552002 713.73114014 0.71465957]	[459.62954712 208.28239441 0.88413882]	[482.86056519 205.78448486 0.90066892]	[439.23306274 216.16143799 0.93780208]	[503.39175415 216.12936401 0.94854724]	[503.47460938 770.23199463 0.83315414]	[521.20428467 767.4876709 0.77758944]	[503.43731689 703.49505615 0.70637393]	[4.82846039e+02 8.95957031e+02 7.91614830e-01]	[4.62425629e+02 8.93393250e+02 7.74218559e-01]	[4.80314606e+02 8.70175049e+02 7.56814301e-01]
[469.96411133 216.04214478 0.89915514]	[470.0440979 310.97250366 0.82223928]	[400.64480591 305.80511475 0.83115518]	[387.93231201 418.74468994 0.84873104]	[380.22427368 526.45056152 0.8933832 ]	[541.88452148 313.52890015 0.84624183]	[549.53607178 421.29797363 0.85281169]	[564.80627441 526.49316406 0.89011347]	[472.60638428 531.6105957 0.65470231]	[426.44436646 536.66387939 0.6521889 ]	[454.61456299 685.58660889 0.81772077]	[4.77659790e+02 8.54910828e+02 8.04335117e-01]	[518.74194336 529.03155518 0.67131561]	[523.965271 693.25689697 0.83338606]	[5.16202026e+02 7.18877686e+02 7.09287941e-01]	[459.64892578 208.26364136 0.88465673]	[482.86999512 205.76524353 0.89778876]	[439.25076294 216.15586853 0.94084334]	[503.37597656 216.14935303 0.94504923]	[505.95892334 775.35437012 0.78749055]	[521.26275635 770.11120605 0.79725057]	[5.05917084e+02 7.06022034e+02 6.72907710e-01]	[4.82829712e+02 8.95948486e+02 7.98685431e-01]	[4.62405365e+02 8.93377625e+02 7.88152516e-01]	[4.80335663e+02 8.70102966e+02 7.52172112e-01]
[469.9710083 216.01724243 0.90273374]	[472.51199341 310.94613647 0.81982732]	[400.64227295 305.75830078 0.8333177 ]	[387.93914795 418.73513794 0.84992492]	[380.21334839 526.43890381 0.89878845]	[541.88641357 313.51849365 0.84578824]	[549.55725098 421.29006958 0.8522771 ]	[564.82696533 526.49005127 0.89180303]	[472.59945679 531.60015869 0.65600872]	[426.43017578 534.1762085 0.6529761 ]	[454.58340454 685.52160645 0.81540585]	[4.77635132e+02 8.54862000e+02 8.07848752e-01]	[518.73937988 529.02484131 0.6721372 ]	[524.01171875 695.7868042 0.81573844]	[5.18717896e+02 7.23931702e+02 7.21286118e-01]	[459.65719604 205.77891541 0.88266182]	[482.87643433 205.74275208 0.89666069]	[439.24908447 216.13381958 0.94667089]	[503.37310791 216.15206909 0.94844991]	[5.16111023e+02 7.85594604e+02 7.57861674e-01]	[5.23867798e+02 7.72810425e+02 7.27974534e-01]	[5.05977020e+02 7.08611938e+02 6.41766846e-01]	[4.82832611e+02 8.95945251e+02 7.99582779e-01]	[4.62399902e+02 8.93377014e+02 7.86988795e-01]	[4.80324829e+02 8.67655396e+02 7.49014139e-01]
[469.98425293 216.00744629 0.90321261]	[472.5229187 310.94128418 0.82004571]	[400.63842773 303.30773926 0.83269417]	[387.94729614 418.72229004 0.84981108]	[380.23025513 526.40209961 0.90307051]	[541.89208984 313.51757812 0.84507895]	[549.56414795 421.28762817 0.85253876]	[564.89196777 526.52526855 0.88399774]	[475.10379028 534.13171387 0.65462202]	[428.90975952 536.68670654 0.64880371]	[454.61166382 687.98504639 0.82932252]	[4.77614014e+02 8.52314636e+02 8.17906022e-01]	[521.18432617 531.56347656 0.67639005]	[523.94458008 695.81036377 0.81668496]	[521.33660889 736.8694458 0.81145525]	[459.66400146 205.75350952 0.88324189]	[482.88543701 205.72688293 0.89540941]	[439.2492981 216.11288452 0.95314759]	[503.37451172 216.14776611 0.94849247]	[5.18709106e+02 8.03494873e+02 7.48598814e-01]	[5.31539124e+02 7.90790894e+02 6.92778111e-01]	[5.13567322e+02 7.31750610e+02 6.52348459e-01]	[4.82814423e+02 8.95923706e+02 8.03669333e-01]	[4.62372864e+02 8.93354492e+02 7.87938654e-01]	[4.80333649e+02 8.65042603e+02 7.48353839e-01]
[469.98580933 216.00523376 0.90256673]	[472.51016235 310.94177246 0.81910312]	[400.63577271 305.76068115 0.83198589]	[387.93978882 418.7276001 0.85035312]	[380.2515564 526.40472412 0.90066594]	[541.88549805 313.51477051 0.84473222]	[549.58453369 421.29998779 0.84843117]	[564.90563965 526.52227783 0.88131565]	[475.15371704 536.65856934 0.65788388]	[428.96469116 536.72271729 0.64928555]	[454.6229248 688.03686523 0.82805538]	[4.77661987e+02 8.52218384e+02 8.25843096e-01]	[521.20526123 534.09613037 0.67863023]	[524.00042725 700.84844971 0.81879175]	[521.41192627 747.13415527 0.8603189 ]	[459.66558838 205.7396698 0.88244689]	[482.88983154 205.72621155 0.8955552 ]	[439.2437439 216.102005 0.95508516]	[503.37628174 216.15254211 0.9460476 ]	[5.21349670e+02 8.11198792e+02 7.96183527e-01]	[5.39272156e+02 8.03498901e+02 6.81975245e-01]	[5.13607971e+02 7.47003418e+02 6.64188385e-01]	[4.82861450e+02 8.95935608e+02 7.89352238e-01]	[4.62403137e+02 8.93352539e+02 7.76285410e-01]	[4.82758789e+02 8.60004517e+02 7.43482530e-01]
[469.99020386 216.00579834 0.90159148]	[470.0375061 310.93704224 0.81831139]	[400.62771606 305.76574707 0.83182609]	[387.93441772 418.72827148 0.85011578]	[380.25286865 526.394104 0.90044695]	[541.88134766 313.51071167 0.8441081 ]	[549.58862305 421.30136108 0.84827828]	[564.92633057 528.96850586 0.87598693]	[475.14141846 536.68493652 0.65947759]	[428.95129395 539.20129395 0.65100515]	[454.61871338 688.05377197 0.8326838 ]	[4.77636383e+02 8.52216736e+02 8.22282374e-01]	[521.20928955 534.11968994 0.67980707]	[524.00317383 700.88116455 0.83169848]	[523.94989014 762.48577881 0.82786542]	[459.66845703 205.73233032 0.88295668]	[482.89031982 205.72431946 0.89551479]	[439.23422241 216.08473206 0.95938015]	[503.37313843 216.1363678 0.95122039]	[5.23923889e+02 8.18929688e+02 6.95122004e-01]	[5.41904175e+02 8.11144165e+02 6.68453276e-01]	[5.21203857e+02 7.62416199e+02 6.37024701e-01]	[4.82859985e+02 8.95900330e+02 7.89781094e-01]	[4.62397552e+02 8.93323547e+02 7.75083363e-01]	[4.80339386e+02 8.59980957e+02 7.42794335e-01]
[469.98794556 215.99783325 0.90155798]	[470.040802 310.92596436 0.81647986]	[400.62908936 303.30935669 0.83170742]	[387.94482422 418.72238159 0.85034811]	[380.26080322 524.00030518 0.90347064]	[541.8828125 313.5007019 0.84294474]	[549.59771729 421.30889893 0.84540719]	[564.92944336 526.53723145 0.87691104]	[475.14755249 536.69238281 0.6595211 ]	[428.96481323 539.20819092 0.65127039]	[454.57940674 688.05517578 0.82469356]	[4.77622833e+02 8.49758972e+02 8.25251460e-01]	[521.20678711 534.1260376 0.67980099]	[524.02075195 698.35601807 0.82798004]	[526.48126221 770.16851807 0.85944384]	[459.66531372 205.71412659 0.88087249]	[482.88873291 205.7094574 0.89542699]	[439.22833252 216.07173157 0.96196574]	[503.37384033 216.12875366 0.95206976]	[5.29029419e+02 8.31685791e+02 7.10000277e-01]	[5.46967957e+02 8.21491028e+02 6.40122652e-01]	[5.21383118e+02 7.70160767e+02 6.89443052e-01]	[4.82846680e+02 8.93437134e+02 8.05942595e-01]	[4.62385834e+02 8.93264648e+02 7.86111712e-01]	[4.80320862e+02 8.57426331e+02 7.54583299e-01]
[469.98968506 215.98997498 0.90084302]	[470.04022217 310.92126465 0.81604719]	[400.62835693 305.75842285 0.83183372]	[387.94799805 418.72503662 0.85024923]	[380.26647949 523.97790527 0.90678918]	[541.88598633 313.49255371 0.84134352]	[549.59735107 421.30050659 0.84602165]	[564.92443848 526.52874756 0.87878191]	[475.16351318 536.72802734 0.66071701]	[428.97134399 539.23474121 0.6514858 ]	[454.56512451 688.11047363 0.80871797]	[4.77592865e+02 8.49739502e+02 8.21416795e-01]	[521.22302246 534.1550293 0.68227029]	[526.49127197 700.8604126 0.82332051]	[528.9677124 785.58331299 0.82598186]	[459.66134644 203.23178101 0.87724471]	[482.89102173 203.23236084 0.89425659]	[439.22253418 216.05752563 0.96232098]	[503.37463379 216.11032104 0.95294213]	[5.36674316e+02 8.41972412e+02 6.87826157e-01]	[5.52070374e+02 8.31667358e+02 6.79930747e-01]	[5.23830383e+02 7.88083435e+02 6.61204278e-01]	[4.82884796e+02 8.93429749e+02 8.06908429e-01]	[4.62410217e+02 8.93265076e+02 7.79492378e-01]	[4.80272125e+02 8.57403259e+02 7.40734875e-01]
[470.01382446 216.01203918 0.89602882]	[470.02996826 310.92318726 0.81662405]	[400.62646484 305.75817871 0.83228737]	[387.93780518 418.72470093 0.85031307]	[380.26498413 523.97668457 0.90781826]	[541.88098145 313.49447632 0.84141564]	[549.59777832 421.31243896 0.84424865]	[564.91687012 526.51361084 0.88155472]	[477.58905029 539.20898438 0.66348046]	[428.97488403 539.24554443 0.6520806 ]	[454.55212402 690.59320068 0.7994467 ]	[4.75161072e+02 8.49686096e+02 8.15015495e-01]	[521.23693848 536.65679932 0.6846689 ]	[526.54602051 698.31195068 0.82183623]	[531.59075928 790.63500977 0.83576137]	[459.68048096 205.70542908 0.88122869]	[482.90246582 205.71809387 0.89316189]	[439.22793579 216.03875732 0.96768689]	[503.3621521 216.10527039 0.95445281]	[5.39259216e+02 8.47176270e+02 7.48143137e-01]	[5.57202026e+02 8.34317017e+02 6.91072404e-01]	[5.23912903e+02 7.90808289e+02 6.46998167e-01]	[4.82866852e+02 8.93416077e+02 8.02634418e-01]	[4.62398315e+02 8.93239990e+02 7.63923526e-01]	[4.80265411e+02 8.57364502e+02 7.24235773e-01]
[470.03469849 215.98623657 0.89831245]	[472.51165771 310.95178223 0.81574172]	[400.62640381 305.79663086 0.82952404]	[387.94177246 418.71273804 0.85179126]	[380.24932861 523.98809814 0.90943766]	[541.88916016 313.50344849 0.84038031]	[549.5904541 421.28417969 0.84978253]	[564.96002197 528.98956299 0.87021464]	[477.61694336 539.24200439 0.66779 ]	[431.46810913 539.26916504 0.65001529]	[454.54302979 690.6159668 0.7917735 ]	[4.77606506e+02 8.49735718e+02 8.29501510e-01]	[521.26098633 536.69030762 0.68688929]	[531.53485107 698.35327148 0.8134582 ]	[5.36654724e+02 8.03494629e+02 7.88442135e-01]	[459.67355347 203.21865845 0.87917644]	[482.915802 203.2127533 0.89002836]	[439.20162964 216.04327393 0.96364069]	[503.38076782 216.07621765 0.96022445]	[5.41842285e+02 8.52378601e+02 8.00362766e-01]	[5.59786133e+02 8.47102173e+02 7.16873169e-01]	[5.26460999e+02 8.08615845e+02 6.12801313e-01]	[4.82910522e+02 8.95840454e+02 7.93445051e-01]	[4.64828827e+02 8.93295288e+02 7.74625182e-01]	[4.80307404e+02 8.57417175e+02 7.22163200e-01]
[470.03482056 215.98893738 0.89844084]	[472.51940918 310.94815063 0.81623471]	[400.62982178 305.79406738 0.82923943]	[390.42672729 418.72161865 0.85064375]	[380.25592041 523.98419189 0.90529794]	[541.89489746 313.49407959 0.83929896]	[549.60186768 421.27886963 0.84885132]	[564.97143555 529.00146484 0.86672544]	[477.63140869 539.22631836 0.6675424 ]	[431.47454834 539.26159668 0.64801776]	[454.60415649 688.16925049 0.80232215]	[4.77637909e+02 8.49730408e+02 8.30857813e-01]	[521.27697754 536.66973877 0.68654269]	[531.53045654 698.37194824 0.81709725]	[539.21759033 808.58154297 0.82526523]	[459.67352295 203.22631836 0.87859845]	[482.91271973 203.21569824 0.890203 ]	[439.19900513 216.04429626 0.96320564]	[503.38265991 216.07299805 0.9596976 ]	[5.44350586e+02 8.62558228e+02 7.25608110e-01]	[5.62328552e+02 8.52214111e+02 7.05672204e-01]	[5.29000977e+02 8.11251282e+02 5.81806242e-01]	[4.82902527e+02 8.93424011e+02 8.01965415e-01]	[4.64827209e+02 8.93266724e+02 7.83049107e-01]	[4.82741241e+02 8.57404419e+02 7.19714940e-01]
[470.03692627 215.99221802 0.89812303]	[472.54034424 310.95263672 0.8177079 ]	[400.64682007 305.80508423 0.82882208]	[390.4342041 418.71923828 0.8495096 ]	[380.26818848 523.98602295 0.90056109]	[541.90100098 313.48452759 0.83853173]	[552.06213379 421.28164673 0.84958518]	[564.98358154 528.97564697 0.86762297]	[477.65948486 539.21557617 0.67029971]	[431.53411865 539.24414062 0.64805752]	[454.61819458 690.60839844 0.79515767]	[4.77665405e+02 8.49729065e+02 8.34587932e-01]	[521.2911377 536.66937256 0.68788964]	[531.62451172 700.84295654 0.81732965]	[541.71032715 811.24755859 0.84816808]	[459.67590332 203.234375 0.87871593]	[482.91207886 203.21908569 0.89066225]	[439.20010376 216.04547119 0.9632659 ]	[503.38156128 216.07752991 0.95905626]	[5.44448181e+02 8.67707214e+02 7.36605167e-01]	[5.64856140e+02 8.54830688e+02 6.92057610e-01]	[5.31568604e+02 8.18924438e+02 5.44326901e-01]	[4.82918854e+02 8.93430664e+02 7.91502178e-01]	[4.64841766e+02 8.93273132e+02 7.78991759e-01]	[4.82773834e+02 8.57421509e+02 7.18379200e-01]
[472.51077271 215.98661804 0.89791971]	[472.55764771 310.95162964 0.81896478]	[400.65539551 305.80627441 0.83005804]	[390.46374512 418.71166992 0.85023594]	[380.29052734 524.00854492 0.89085752]	[541.90881348 313.47424316 0.83890939]	[552.08563232 421.27490234 0.85000521]	[564.99041748 526.53790283 0.86677682]	[477.67541504 536.72906494 0.67124975]	[431.55026245 539.21862793 0.64864528]	[454.60809326 690.68890381 0.78940326]	[4.77671631e+02 8.52183533e+02 8.34915340e-01]	[521.31158447 534.16772461 0.68846816]	[534.17468262 700.84680176 0.8184253 ]	[541.84051514 816.32037354 0.8403908 ]	[459.69122314 203.22967529 0.88198709]	[482.92749023 203.21878052 0.88870496]	[439.21194458 216.04492188 0.9654277 ]	[503.38754272 216.08865356 0.95764267]	[5.46990295e+02 8.72783142e+02 7.58517146e-01]	[5.64952332e+02 8.62552856e+02 6.99873030e-01]	[5.34132019e+02 8.26588562e+02 5.70090592e-01]	[4.82928955e+02 8.93450073e+02 7.91268885e-01]	[4.64849731e+02 8.93300598e+02 7.81780899e-01]	[4.82742310e+02 8.60005066e+02 7.09712148e-01]
[472.52432251 215.98152161 0.89952993]	[472.57846069 310.94723511 0.81972742]	[400.6661377 305.81304932 0.82935351]	[390.46514893 418.7253418 0.85019493]	[380.30636597 526.40350342 0.88457483]	[541.92803955 313.45596313 0.83730489]	[552.08837891 421.2507019 0.85518175]	[564.98937988 526.52429199 0.86991251]	[477.67294312 536.73693848 0.67328244]	[431.53619385 539.23168945 0.65184975]	[454.61154175 693.23626709 0.78255028]	[4.77687347e+02 8.52279175e+02 8.34618449e-01]	[521.32244873 534.17114258 0.68969566]	[534.16027832 698.31231689 0.8131516 ]	[541.94091797 824.04418945 0.83297199]	[459.69732666 203.23304749 0.88313496]	[482.93444824 203.20129395 0.88679719]	[439.21826172 216.05711365 0.96698946]	[503.38323975 216.07948303 0.96078026]	[5.52096008e+02 8.77894592e+02 7.34261572e-01]	[5.67532166e+02 8.70185059e+02 7.26604402e-01]	[5.39195923e+02 8.31679626e+02 6.32219791e-01]	[4.82904144e+02 8.95876099e+02 7.87280917e-01]	[4.64835938e+02 8.93330627e+02 7.80038536e-01]	[4.82768463e+02 8.65080322e+02 7.23448336e-01]
[472.55145264 215.97535706 0.89943641]	[475.0637207 310.94604492 0.8205803 ]	[400.67962646 305.80603027 0.82984149]	[390.4833374 418.70571899 0.84547985]	[380.33334351 523.99584961 0.88326079]	[544.30285645 313.45166016 0.8367362 ]	[552.12451172 421.24346924 0.85518682]	[564.99719238 526.51757812 0.86952215]	[477.68307495 536.70874023 0.67318326]	[431.5291748 536.73535156 0.64918411]	[454.58670044 690.6831665 0.79449737]	[4.77670044e+02 8.52290955e+02 8.32530379e-01]	[521.33190918 534.14648438 0.69212842]	[536.66064453 698.30505371 0.81757277]	[544.34112549 829.06762695 0.86018616]	[459.71774292 203.22077942 0.88601917]	[482.95895386 203.21051025 0.88133872]	[439.23318481 216.05148315 0.9701857 ]	[503.39498901 216.1105957 0.95592839]	[5.54618896e+02 8.80506714e+02 7.51360953e-01]	[5.67542175e+02 8.70319580e+02 7.58044243e-01]	[5.39315613e+02 8.31783142e+02 6.68081343e-01]	[4.82901611e+02 8.95910828e+02 7.81306744e-01]	[4.64825531e+02 8.93346741e+02 7.73442447e-01]	[4.82737793e+02 8.65085938e+02 7.28064418e-01]
[472.57202148 215.97703552 0.8994382 ]	[475.08642578 310.94512939 0.82364458]	[400.68463135 305.80905151 0.82998961]	[390.4979248 418.70623779 0.84371233]	[380.33740234 523.91314697 0.89386928]	[544.32147217 313.45095825 0.83672392]	[554.62908936 421.24487305 0.8562389 ]	[565.00109863 526.50909424 0.86896348]	[477.7230835 536.67584229 0.67272383]	[434.05160522 536.69903564 0.64702064]	[454.63931274 688.12316895 0.81868547]	[4.77654724e+02 8.52300659e+02 8.28891337e-01]	[521.34301758 534.11859131 0.69325435]	[539.21148682 695.80169678 0.83501911]	[544.43475342 829.25360107 0.87426049]	[459.73800659 203.22296143 0.88863498]	[482.97027588 203.22134399 0.87894881]	[439.25643921 216.0440979 0.97342432]	[503.40481567 216.11715698 0.95607072]	[5.54632263e+02 8.85644287e+02 7.55729675e-01]	[5.67567383e+02 8.72861206e+02 7.52127588e-01]	[5.41802795e+02 8.34310974e+02 6.84425890e-01]	[4.82898071e+02 8.95918335e+02 7.89680362e-01]	[4.62414490e+02 8.93337463e+02 7.79784203e-01]	[4.80338440e+02 8.65100037e+02 7.32895195e-01]
[472.59979248 215.97743225 0.89981997]	[475.10461426 310.9375 0.82543814]	[400.69604492 305.79071045 0.82983279]	[393.03970337 418.71878052 0.85738188]	[380.33926392 523.87347412 0.89643848]	[544.33813477 313.44638062 0.83728236]	[554.65924072 421.24777222 0.85708714]	[565.01727295 526.51702881 0.86589342]	[477.71884155 536.69604492 0.67629677]	[434.0696106 536.70983887 0.65169299]	[457.06726074 688.12481689 0.82180798]	[4.77638367e+02 8.52318909e+02 8.23576212e-01]	[521.32226562 534.14910889 0.69590414]	[539.32385254 695.77832031 0.85154551]	[544.54705811 831.83996582 0.84599316]	[459.76437378 205.70100403 0.8911823 ]	[485.34277344 205.69856262 0.87491673]	[439.29180908 216.06033325 0.97266906]	[503.42285156 216.14147949 0.94934958]	[5.57178345e+02 8.88182007e+02 7.81988323e-01]	[5.70079224e+02 8.75396484e+02 7.54121482e-01]	[5.41915161e+02 8.42035400e+02 6.77465320e-01]	[4.82904114e+02 8.95914795e+02 7.91793704e-01]	[4.62415649e+02 8.93338135e+02 7.76088834e-01]	[4.80316193e+02 8.65128479e+02 7.33114064e-01]
[475.06167603 215.97888184 0.90092534]	[475.1289978 310.94152832 0.82841825]	[400.71871948 305.77172852 0.82826316]	[393.07000732 418.73126221 0.86142159]	[380.3380127 523.91217041 0.89622355]	[544.35473633 313.45898438 0.83813918]	[554.69525146 421.2270813 0.85976076]	[565.04101562 526.49761963 0.86515194]	[477.72140503 536.690979 0.67649066]	[434.08432007 536.70306396 0.65116435]	[457.09283447 690.62640381 0.81304902]	[4.77625305e+02 8.52374878e+02 8.16863000e-01]	[521.32275391 534.14611816 0.69818568]	[541.74084473 695.81408691 0.8676517 ]	[5.46952271e+02 8.34398438e+02 8.22210670e-01]	[459.78149414 205.70831299 0.8924973 ]	[485.3614502 205.70010376 0.87254435]	[439.3196106 216.04995728 0.97515172]	[503.44509888 216.13955688 0.94558144]	[5.59799133e+02 8.90699036e+02 8.16433549e-01]	[5.75182373e+02 8.77949036e+02 7.46303082e-01]	[5.41898254e+02 8.47128113e+02 7.07807183e-01]	[4.82929626e+02 8.95929749e+02 7.97110915e-01]	[4.64842712e+02 8.93373840e+02 7.79085636e-01]	[4.80298370e+02 8.67620422e+02 7.43738949e-01]
[475.09231567 216.00621033 0.90039682]	[475.15982056 310.93212891 0.83163458]	[400.74401855 305.76074219 0.82611543]	[395.50512695 418.74588013 0.86668128]	[382.72396851 523.95080566 0.8882243 ]	[544.3737793 313.45040894 0.83701801]	[557.1895752 421.23345947 0.86138535]	[565.06500244 526.4901123 0.8629778 ]	[477.71591187 536.67132568 0.67554039]	[434.07287598 536.68719482 0.64916092]	[454.63494873 690.60046387 0.8103686 ]	[4.77633514e+02 8.52364258e+02 8.22947979e-01]	[521.32122803 534.12384033 0.70006174]	[541.82043457 693.20959473 0.88875598]	[5.49495544e+02 8.39404358e+02 7.95491755e-01]	[459.80682373 205.7396698 0.8932066 ]	[485.39968872 205.7396698 0.86918008]	[441.65924072 216.06587219 0.96939313]	[503.4822998 216.15830994 0.93258476]	[5.62326660e+02 8.90760315e+02 8.53991747e-01]	[5.80239319e+02 8.80462646e+02 7.62289822e-01]	[5.44362244e+02 8.49641602e+02 7.24748194e-01]	[4.82922882e+02 8.95922241e+02 7.97965944e-01]	[4.64832275e+02 8.93364441e+02 7.76821852e-01]	[4.80304230e+02 8.67611755e+02 7.41960347e-01]
[475.12091064 216.01341248 0.90187109]	[477.60089111 310.9390564 0.83851504]	[400.79162598 305.75958252 0.82254755]	[395.50717163 418.73175049 0.86511111]	[382.7359314 523.9810791 0.883735 ]	[544.38342285 313.45037842 0.8391732 ]	[557.20953369 421.19543457 0.86423838]	[565.081604 526.50408936 0.85859567]	[477.74456787 536.67681885 0.6775232 ]	[434.09170532 536.69421387 0.64954877]	[454.64544678 690.60766602 0.80995297]	[4.77641907e+02 8.52383728e+02 8.23565722e-01]	[521.34967041 534.13494873 0.69937581]	[541.85394287 693.21820068 0.88969368]	[5.49599792e+02 8.44578186e+02 7.86163390e-01]	[459.82434082 205.75950623 0.89431942]	[485.42944336 205.74241638 0.86224735]	[441.69665527 216.07884216 0.96694231]	[503.49853516 216.16329956 0.92793298]	[5.62377930e+02 8.90803162e+02 8.73551607e-01]	[5.80302490e+02 8.80518677e+02 7.87193000e-01]	[5.44418640e+02 8.52234375e+02 7.32779860e-01]	[4.82927856e+02 8.95938538e+02 8.00749719e-01]	[4.64837860e+02 8.93379456e+02 7.78106570e-01]	[4.80309021e+02 8.67636475e+02 7.43578792e-01]
[475.14834595 216.00369263 0.90432036]	[477.63500977 310.92504883 0.84529972]	[400.82614136 303.2956543 0.82199872]	[395.54086304 418.72897339 0.86979693]	[382.75100708 524.01538086 0.87450856]	[544.41363525 313.43981934 0.84043455]	[559.68774414 421.19241333 0.86964667]	[567.48376465 526.48168945 0.85438192]	[480.16299438 536.68103027 0.68692958]	[436.59136963 536.70446777 0.65935016]	[457.11331177 688.17346191 0.82568634]	[4.77644196e+02 8.52371521e+02 8.24534714e-01]	[521.3885498 534.13494873 0.70293713]	[541.87554932 693.2130127 0.88950878]	[5.54659180e+02 8.47048157e+02 7.84258962e-01]	[459.85845947 205.74845886 0.89510173]	[485.4468689 205.7346344 0.85696548]	[441.73553467 216.06256104 0.96900707]	[503.50665283 216.16307068 0.92605424]	[5.62399719e+02 8.90842712e+02 8.77421379e-01]	[5.80353760e+02 8.83047241e+02 7.94054925e-01]	[5.44517944e+02 8.52290588e+02 7.19577491e-01]	[4.82904938e+02 8.95940125e+02 8.03155839e-01]	[4.62417816e+02 8.93368042e+02 7.77840853e-01]	[4.80314728e+02 8.67621094e+02 7.41812646e-01]
[477.59649658 215.98815918 0.9069882 ]	[477.662323 310.9163208 0.85039675]	[400.84255981 303.28833008 0.8225826 ]	[395.54800415 418.71636963 0.87138212]	[382.74365234 523.97998047 0.88310635]	[544.440979 313.45037842 0.83935022]	[559.74414062 421.17312622 0.87703961]	[567.51965332 526.4977417 0.84553397]	[480.17092896 534.14892578 0.68491751]	[436.61373901 536.66125488 0.65608704]	[457.13116455 690.5947876 0.82383698]	[4.77654266e+02 8.52350220e+02 8.30719769e-01]	[521.3939209 531.59881592 0.70047939]	[541.91870117 690.70349121 0.90193063]	[5.54707581e+02 8.44612488e+02 7.82035887e-01]	[462.21875 205.72813416 0.89691889]	[485.47686768 205.71867371 0.84712207]	[441.77166748 216.04269409 0.96791178]	[505.87356567 216.14468384 0.92972094]	[5.62453003e+02 8.93226807e+02 8.73569489e-01]	[5.82797791e+02 8.83081665e+02 8.04229259e-01]	[5.44503357e+02 8.52286133e+02 7.25056112e-01]	[4.82918854e+02 8.95963867e+02 7.91625679e-01]	[4.64826111e+02 8.93390747e+02 7.71093667e-01]	[4.80325470e+02 8.67582092e+02 7.40684867e-01]
[477.63729858 215.98936462 0.91053879]	[477.67727661 310.92169189 0.85487312]	[400.8510437 303.30407715 0.82084072]	[395.5562439 418.72744751 0.86954224]	[382.75817871 523.96258545 0.8827579 ]	[544.45306396 313.43914795 0.83992475]	[559.793396 421.15988159 0.88344371]	[567.54388428 526.47412109 0.84162277]	[480.19125366 534.12390137 0.68709993]	[436.63739014 534.16479492 0.65881169]	[457.18276978 688.16516113 0.8407079 ]	[4.77656036e+02 8.54814392e+02 8.24503183e-01]	[521.39892578 531.55487061 0.69860798]	[544.28540039 690.67260742 0.89923453]	[5.57237427e+02 8.47125549e+02 7.99132884e-01]	[462.25213623 205.72587585 0.89830184]	[487.93557739 205.70184326 0.83606404]	[441.80819702 216.04528809 0.96657026]	[505.9208374 216.11062622 0.93170512]	[5.64841919e+02 8.93288879e+02 8.77809286e-01]	[5.82820007e+02 8.85634644e+02 8.24618459e-01]	[5.46979065e+02 8.52371521e+02 7.17377782e-01]	[4.82912598e+02 8.95981934e+02 7.84232020e-01]	[4.62417633e+02 8.93399963e+02 7.66397417e-01]	[4.80311798e+02 8.67686279e+02 7.50823438e-01]
[477.6784668 215.99125671 0.91728437]	[477.71228027 310.92831421 0.86053067]	[403.25982666 303.29873657 0.81659931]	[395.61328125 418.70889282 0.87552369]	[382.79324341 523.96380615 0.87354583]	[544.47381592 313.4571228 0.84039187]	[559.82940674 421.1730957 0.88642597]	[567.56781006 526.43811035 0.84153378]	[480.2166748 534.13067627 0.69255722]	[436.68432617 536.65484619 0.66479725]	[457.18807983 690.69012451 0.83046055]	[4.77658691e+02 8.54806702e+02 8.28549266e-01]	[521.41772461 531.56262207 0.70202053]	[544.32434082 690.64196777 0.90435487]	[5.59767212e+02 8.47114258e+02 8.13028216e-01]	[462.27902222 205.73324585 0.90041965]	[487.9861145 205.69456482 0.83186436]	[441.849823 216.04631042 0.95974165]	[505.96960449 216.07989502 0.92639875]	[5.64893066e+02 8.93355469e+02 8.71839345e-01]	[5.82864502e+02 8.88136658e+02 8.39466214e-01]	[5.47057739e+02 8.52359070e+02 6.98411703e-01]	[4.82898743e+02 8.95972351e+02 7.92724192e-01]	[4.62413055e+02 8.93392212e+02 7.68590212e-01]	[4.80307892e+02 8.67686523e+02 7.50866055e-01]
[477.71881104 215.99337769 0.91931272]	[477.74386597 310.90432739 0.86459053]	[403.29141235 303.26715088 0.81859732]	[398.01132202 418.69735718 0.88171077]	[382.82202148 523.96643066 0.87143093]	[544.49853516 313.44381714 0.83894372]	[562.20770264 421.17797852 0.88769639]	[567.57305908 526.41296387 0.84426504]	[480.27639771 534.15283203 0.69597 ]	[439.09985352 536.69238281 0.67135179]	[457.19998169 690.64605713 0.83792865]	[4.77660004e+02 8.54804504e+02 8.28464746e-01]	[523.80480957 531.56665039 0.69624949]	[544.3616333 690.60375977 0.89892119]	[5.62223938e+02 8.47170654e+02 8.29216480e-01]	[462.31628418 205.71630859 0.89689428]	[488.02954102 205.69474792 0.8254621 ]	[441.88342285 215.99847412 0.95783287]	[505.98742676 216.05198669 0.93336487]	[5.64945679e+02 8.93429260e+02 8.67751837e-01]	[5.82922974e+02 8.88226807e+02 8.56492758e-01]	[5.49585205e+02 8.52405273e+02 6.68264627e-01]	[4.82876282e+02 8.95958740e+02 7.94606268e-01]	[4.62389862e+02 8.93376709e+02 7.69783318e-01]	[4.80310181e+02 8.67687073e+02 7.46816933e-01]
[480.12921143 215.98156738 0.92476958]	[480.13751221 310.87255859 0.87306452]	[403.35379028 303.24606323 0.81285441]	[398.05621338 418.66583252 0.88632989]	[385.30010986 524.00262451 0.85829574]	[544.53717041 313.42825317 0.83248436]	[562.25933838 421.18148804 0.89671284]	[570.06707764 526.4666748 0.83323568]	[480.32022095 534.12384033 0.69591159]	[439.13409424 536.67120361 0.67075598]	[459.58898926 688.19165039 0.8508302 ]	[4.77655212e+02 8.54805908e+02 8.28250349e-01]	[523.84771729 531.53991699 0.68955451]	[544.41070557 688.21386719 0.89426112]	[5.62282776e+02 8.49616150e+02 8.43750179e-01]	[462.35919189 205.70639038 0.89193392]	[490.52441406 205.69419861 0.82382143]	[444.29171753 215.98609924 0.9492563 ]	[506.00308228 216.04774475 0.93470335]	[5.67447876e+02 8.95898071e+02 8.25125217e-01]	[5.85393860e+02 8.90674072e+02 8.36792231e-01]	[5.52069092e+02 8.54822693e+02 6.79477572e-01]	[4.82858551e+02 8.95940430e+02 7.99356401e-01]	[4.62380615e+02 8.93359070e+02 7.73629665e-01]	[4.80311920e+02 8.67684875e+02 7.46702552e-01]
[480.17175293 216.03036499 0.93073177]	[480.19909668 308.40914917 0.88788283]	[405.85031128 303.22344971 0.80324239]	[398.1569519 418.61361694 0.89213824]	[385.37741089 523.95526123 0.85456967]	[546.96911621 313.42160034 0.82578325]	[562.30578613 421.20071411 0.90068191]	[572.6050415 526.47094727 0.82675189]	[480.34683228 531.59851074 0.69533783]	[439.16638184 534.15155029 0.66924667]	[459.61013794 688.13201904 0.85812378]	[4.77655853e+02 8.52381409e+02 8.33189487e-01]	[523.86517334 529.02966309 0.69116712]	[544.44165039 688.20031738 0.89578146]	[562.44744873 849.72967529 0.87439853]	[462.37927246 205.7571106 0.89090741]	[490.56430054 205.7353363 0.82413679]	[444.31759644 216.00642395 0.93804002]	[508.45187378 216.01168823 0.92664552]	[5.67525391e+02 8.95912170e+02 8.20536911e-01]	[5.85508118e+02 8.90709534e+02 8.32825959e-01]	[5.59707397e+02 8.57363953e+02 6.87955737e-01]	[4.82854279e+02 8.95919678e+02 7.97971785e-01]	[4.62374573e+02 8.93340210e+02 7.73714900e-01]	[4.80326202e+02 8.67635193e+02 7.42269814e-01]
[480.20632935 216.01217651 0.93572432]	[480.24328613 308.37179565 0.88909 ]	[408.39422607 303.19570923 0.79847533]	[398.23419189 418.6116333 0.8923496 ]	[390.43096924 523.96636963 0.84273535]	[546.99267578 313.39550781 0.81857693]	[562.36962891 421.23184204 0.90343833]	[572.67352295 526.52075195 0.82140619]	[482.76556396 534.16894531 0.70624506]	[439.2387085 536.69519043 0.67893499]	[459.62561035 688.12109375 0.8669858 ]	[4.77666046e+02 8.52347107e+02 8.38598430e-01]	[523.96221924 531.60632324 0.68079537]	[544.55212402 690.59259033 0.87173402]	[564.862854 849.70300293 0.86487305]	[462.41162109 205.74539185 0.88527763]	[493.07803345 205.70770264 0.82308286]	[444.3425293 215.99821472 0.93496895]	[508.52133179 215.99978638 0.91705608]	[5.70066101e+02 8.95920227e+02 8.02523196e-01]	[5.88020142e+02 8.90728333e+02 8.16562355e-01]	[5.59808594e+02 8.54916931e+02 7.27988064e-01]	[4.82894073e+02 8.95944397e+02 7.92941749e-01]	[4.62407990e+02 8.93354736e+02 7.66656995e-01]	[4.80317230e+02 8.67583008e+02 7.40492761e-01]
[480.27468872 216.02497864 0.93958938]	[480.30899048 308.41223145 0.88959438]	[408.47463989 303.23834229 0.79409277]	[398.27008057 418.58633423 0.89225888]	[393.06918335 524.00048828 0.84978443]	[549.54034424 313.45828247 0.81160051]	[562.45849609 421.35626221 0.89376104]	[577.70770264 526.5333252 0.82584715]	[482.83877563 534.1463623 0.70463657]	[439.29498291 536.67498779 0.67956877]	[459.63516235 688.04901123 0.8678903 ]	[4.77669495e+02 8.52320251e+02 8.39728475e-01]	[524.0020752 531.58093262 0.67633945]	[546.92840576 688.18084717 0.87858629]	[564.9619751 849.72052002 0.84978187]	[464.8270874 205.75453186 0.87393135]	[495.61483765 205.69233704 0.82837898]	[444.43283081 216.00306702 0.91370159]	[511.08117676 215.9573822 0.91758329]	[5.72655762e+02 8.95894287e+02 7.94291735e-01]	[5.88111206e+02 8.90707458e+02 7.98700929e-01]	[5.62287048e+02 8.54936096e+02 7.43863344e-01]	[4.82909729e+02 8.95956848e+02 7.82263815e-01]	[4.64822784e+02 8.93375305e+02 7.54829586e-01]	[4.80314545e+02 8.65127075e+02 7.34671712e-01]
[480.35876465 216.03964233 0.93507028]	[482.73220825 310.87921143 0.88919908]	[411.00637817 303.29025269 0.78709853]	[400.63864136 418.64465332 0.90768826]	[395.56689453 523.94335938 0.88107932]	[552.12072754 313.44549561 0.80012596]	[564.86322021 421.33175659 0.89739847]	[580.23651123 526.54187012 0.83764738]	[482.900177 534.15374756 0.70680922]	[441.67575073 536.68725586 0.68689668]	[459.67605591 688.0333252 0.86346292]	[4.77690521e+02 8.52305664e+02 8.42403889e-01]	[526.46313477 531.60974121 0.6783312 ]	[547.02941895 690.60565186 0.85090023]	[5.65047058e+02 8.49723938e+02 8.37586284e-01]	[464.92947388 205.78968811 0.85700089]	[498.1499939 205.72050476 0.85087508]	[446.97384644 216.01855469 0.88953733]	[516.14239502 216.00045776 0.91274226]	[5.80258911e+02 8.95918579e+02 8.17052484e-01]	[5.93186279e+02 8.90722534e+02 8.08256388e-01]	[5.62331848e+02 8.57385254e+02 7.55933285e-01]	[4.82927704e+02 8.95964050e+02 7.79095650e-01]	[4.64842682e+02 8.93376709e+02 7.50908911e-01]	[4.80334412e+02 8.65109436e+02 7.31502235e-01]
[482.77636719 216.04977417 0.93933308]	[482.82525635 310.88574219 0.88476849]	[413.54031372 303.30773926 0.79019088]	[400.73306274 418.68008423 0.90193766]	[398.0486145 523.92211914 0.90617716]	[557.16357422 313.45678711 0.80135453]	[564.9239502 421.24029541 0.89965051]	[580.32037354 526.47247314 0.86489284]	[482.97406006 536.71008301 0.70048934]	[441.7739563 539.22564697 0.69502723]	[459.68945312 688.11108398 0.85436356]	[4.77711975e+02 8.52304810e+02 8.44261110e-01]	[526.52282715 534.16021729 0.68184578]	[549.56481934 688.20666504 0.83697015]	[5.67447632e+02 8.49759216e+02 8.34676743e-01]	[467.45440674 208.25032043 0.83916688]	[498.25637817 205.74594116 0.87414533]	[449.51989746 216.05645752 0.89062715]	[518.64794922 216.02789307 0.92337346]	[5.82839355e+02 8.98435364e+02 8.22656572e-01]	[5.98283264e+02 8.90778503e+02 8.17672670e-01]	[5.62298645e+02 8.57391968e+02 7.57397234e-01]	[4.82922974e+02 8.95950684e+02 7.79200673e-01]	[4.64839874e+02 8.93369019e+02 7.56463528e-01]	[4.80345825e+02 8.65114746e+02 7.37529516e-01]
[482.84375 216.02726746 0.94390482]	[482.91821289 310.86541748 0.87277126]	[416.09448242 303.29391479 0.8087483 ]	[400.75854492 418.6920166 0.90321457]	[398.06729126 523.9788208 0.9111712 ]	[557.24932861 313.46090698 0.80748308]	[564.9730835 421.16784668 0.89891416]	[582.7635498 526.46936035 0.88198835]	[485.40527344 536.69537354 0.69351405]	[441.83465576 539.22521973 0.69319415]	[459.77767944 685.59283447 0.87072605]	[4.77713501e+02 8.52267334e+02 8.44921649e-01]	[529.05847168 534.16192627 0.66381967]	[559.69744873 690.63525391 0.83715385]	[5.67526123e+02 8.52227234e+02 8.28586757e-01]	[470.00985718 205.77085876 0.82967317]	[500.69140625 205.71476746 0.89114374]	[454.58441162 216.03924561 0.90104705]	[518.7677002 216.05064392 0.94182593]	[5.82949402e+02 8.98453552e+02 8.44881475e-01]	[6.00839294e+02 8.90801453e+02 8.53718758e-01]	[5.62325439e+02 8.62496521e+02 7.30232358e-01]	[4.82894745e+02 8.95938232e+02 7.89426386e-01]	[4.62423035e+02 8.93336792e+02 7.70583332e-01]	[4.80347931e+02 8.65076965e+02 7.27634251e-01]
[482.97015381 216.02374268 0.92231977]	[485.35012817 308.4022522 0.85952389]	[418.57351685 303.30041504 0.81874728]	[400.82006836 418.70401001 0.89640439]	[398.13137817 523.99511719 0.92512381]	[559.73431396 313.42776489 0.809452 ]	[565.05371094 421.21136475 0.89146489]	[582.81689453 526.47167969 0.88768619]	[487.93682861 536.67889404 0.67251754]	[441.90969849 539.21234131 0.68391287]	[459.80044556 687.99633789 0.86423928]	[4.77734558e+02 8.52271240e+02 8.47418070e-01]	[534.16235352 534.1262207 0.65347981]	[559.78637695 688.16503906 0.86278701]	[5.70033142e+02 8.52265625e+02 8.13224733e-01]	[475.11962891 205.75697327 0.82741451]	[500.78756714 203.22891235 0.90195739]	[457.14447021 216.05543518 0.92650539]	[521.24981689 216.01576233 0.96595287]	[5.85417969e+02 8.98508423e+02 8.41012239e-01]	[6.03327820e+02 8.90836609e+02 8.62403691e-01]	[5.62370667e+02 8.65050964e+02 7.25851059e-01]	[4.82897522e+02 8.95940002e+02 7.92234004e-01]	[4.64821106e+02 8.93353149e+02 7.75506914e-01]	[4.82741364e+02 8.65071777e+02 7.28094578e-01]
[485.43005371 215.98960876 0.9243995 ]	[485.45166016 308.38800049 0.84221137]	[418.65875244 303.26208496 0.83668268]	[403.28692627 418.69515991 0.86743969]	[398.21640015 523.94744873 0.9331035 ]	[562.25231934 313.45758057 0.82819498]	[567.5267334 421.24957275 0.8746177 ]	[582.95233154 526.51434326 0.89412677]	[488.00454712 534.17089844 0.65827549]	[441.91589355 536.71343994 0.67173713]	[459.84185791 685.56628418 0.86329412]	[4.77743896e+02 8.52270935e+02 8.50480735e-01]	[539.19763184 531.60113525 0.6591261 ]	[559.83642578 688.14245605 0.87531042]	[5.72611084e+02 8.52297852e+02 8.03844571e-01]	[477.63354492 205.71354675 0.84247005]	[500.90002441 203.19946289 0.90838438]	[459.59625244 216.03694153 0.93892705]	[521.39147949 216.02667236 0.97571111]	[5.85487610e+02 9.00998291e+02 8.32435310e-01]	[6.03408508e+02 8.93209229e+02 8.68576765e-01]	[5.62426697e+02 8.65131836e+02 7.41028070e-01]	[4.82895111e+02 8.95936646e+02 7.91457713e-01]	[4.64823486e+02 8.93348389e+02 7.76333034e-01]	[4.82748383e+02 8.65069641e+02 7.39916921e-01]
[490.47817993 216.02981567 0.89550728]	[490.48944092 310.90292358 0.81916535]	[418.76193237 303.26513672 0.83936131]	[405.84249878 418.71221924 0.84936881]	[400.71090698 526.45727539 0.89440155]	[562.36865234 313.52264404 0.84553349]	[570.07446289 421.30633545 0.85385162]	[585.41107178 529.03302002 0.87804812]	[493.04852295 536.72009277 0.66191179]	[444.42034912 536.73718262 0.66286337]	[462.21655273 687.99151611 0.87049514]	[4.77721954e+02 8.52271790e+02 8.47572327e-01]	[539.29425049 536.66662598 0.67540908]	[562.27819824 688.15332031 0.89319402]	[5.72645386e+02 8.52319519e+02 8.03592324e-01]	[480.15884399 205.73223877 0.87296063]	[503.36489868 205.72073364 0.90143335]	[459.69778442 216.03793335 0.96078342]	[523.84326172 216.04304504 0.97148275]	[5.85539001e+02 9.01052063e+02 8.32540333e-01]	[6.03426331e+02 8.93232910e+02 8.70109916e-01]	[5.62457764e+02 8.67569458e+02 7.49534965e-01]	[4.82879822e+02 8.95901550e+02 7.99451351e-01]	[4.62418427e+02 8.93309448e+02 7.83115447e-01]	[4.80352539e+02 8.65064514e+02 7.40929306e-01]
[495.5987854 216.06602478 0.89125776]	[495.59921265 310.94299316 0.82194221]	[421.21029663 305.75860596 0.83119529]	[413.48748779 418.71182251 0.84989667]	[400.78271484 524.01873779 0.89580119]	[564.86383057 313.49731445 0.83999908]	[575.199646 421.29187012 0.84674597]	[585.52685547 531.55157471 0.85771382]	[493.1083374 536.69885254 0.66363657]	[446.87484741 536.69219971 0.65691698]	[462.25164795 687.98187256 0.88113147]	[4.77732025e+02 8.52266724e+02 8.50086987e-01]	[541.73260498 536.67254639 0.68724203]	[562.35180664 690.6496582 0.88203269]	[5.72671570e+02 8.52322998e+02 8.00344527e-01]	[480.31124878 208.24371338 0.89421713]	[505.8991394 205.782547 0.87329626]	[459.83810425 216.05509949 0.97337168]	[523.96630859 216.13014221 0.94464266]	[5.85526245e+02 9.01059814e+02 8.24251056e-01]	[6.03443298e+02 8.93239258e+02 8.66128325e-01]	[5.64831238e+02 8.67588562e+02 7.37906933e-01]	[4.82872314e+02 8.95886169e+02 8.05295229e-01]	[4.62418091e+02 8.93295471e+02 7.88083851e-01]	[4.82737427e+02 8.65054016e+02 7.44806409e-01]
[498.19485474 216.05929565 0.90979725]	[498.17669678 310.97076416 0.84996223]	[421.34677124 305.76495361 0.82062346]	[416.05810547 418.75985718 0.86603659]	[400.88299561 523.98797607 0.88229442]	[564.98577881 313.51672363 0.8392455 ]	[580.28009033 421.25802612 0.87708807]	[587.97076416 529.05041504 0.84439468]	[495.68460083 536.66888428 0.66784215]	[449.51495361 534.15441895 0.6471777 ]	[462.3175354 687.96734619 0.8809129 ]	[480.10293579 852.22601318 0.85496104]	[541.76696777 536.65582275 0.69497526]	[562.3840332 688.12030029 0.90217054]	[5.75150513e+02 8.52338623e+02 7.98524916e-01]	[482.79806519 208.24690247 0.90180731]	[508.4911499 205.78442383 0.83729333]	[462.31942749 216.05184937 0.96767056]	[526.47839355 216.09274292 0.92634571]	[5.85527161e+02 9.03547424e+02 8.18808556e-01]	[6.03447021e+02 8.93253174e+02 8.59063864e-01]	[5.64850708e+02 8.67602661e+02 7.42005825e-01]	[4.82877411e+02 8.95891602e+02 8.08752835e-01]	[4.62421051e+02 8.93293152e+02 7.87635624e-01]	[4.82751831e+02 8.62534424e+02 7.47017324e-01]
[500.72622681 216.07795715 0.92853397]	[500.65689087 310.92132568 0.87504458]	[423.88635254 303.23690796 0.81182075]	[418.58096313 418.66424561 0.88893521]	[403.38635254 526.43792725 0.85634995]	[567.45648193 313.49545288 0.82793629]	[582.77667236 421.23147583 0.89594173]	[588.08618164 528.98065186 0.82652867]	[498.21072388 534.11151123 0.67712861]	[454.59439087 534.11254883 0.65361094]	[462.3659668 685.57354736 0.88358808]	[480.15344238 852.23443604 0.86851406]	[541.81256104 531.59265137 0.69670421]	[562.47216797 688.1628418 0.89309931]	[5.75185669e+02 8.54798767e+02 7.90255070e-01]	[482.91409302 208.27186584 0.89395189]	[513.57037354 208.24299622 0.82823324]	[464.83532715 216.07060242 0.93162489]	[529.00048828 216.0410614 0.91707271]	[5.85534790e+02 9.03581848e+02 8.21652114e-01]	[6.03442627e+02 8.93277344e+02 8.56856406e-01]	[5.64881409e+02 8.67700073e+02 7.56040573e-01]	[4.82868683e+02 8.95904602e+02 8.07210326e-01]	[4.62412689e+02 8.93287292e+02 7.87317097e-01]	[4.82805389e+02 8.62553955e+02 7.49800444e-01]
[503.25396729 216.10707092 0.93001837]	[500.85351562 310.9140625 0.89431751]	[431.48788452 303.23123169 0.79160482]	[418.76177979 418.57342529 0.88727367]	[410.9659729 523.97570801 0.8452552 ]	[570.11499023 313.53436279 0.80945969]	[582.91430664 423.81640625 0.87717104]	[593.16241455 529.0279541 0.814188 ]	[500.81451416 531.58856201 0.68905461]	[459.60668945 531.60253906 0.66160125]	[464.8274231 688.0112915 0.86385119]	[480.15148926 852.25018311 0.86714065]	[544.33917236 531.55584717 0.68584317]	[564.85223389 688.17993164 0.89093071]	[5.75186096e+02 8.52369629e+02 7.93198764e-01]	[485.49533081 208.30445862 0.85358328]	[518.73291016 208.24710083 0.86377013]	[467.48428345 216.04667664 0.89883345]	[536.73144531 216.03302002 0.92037576]	[5.85538147e+02 9.03566040e+02 8.20195019e-01]	[6.03451660e+02 8.93265015e+02 8.55360925e-01]	[5.64876709e+02 8.67646118e+02 7.42855787e-01]	[4.82882233e+02 8.95889221e+02 8.14546585e-01]	[4.62423920e+02 8.93277283e+02 7.91343272e-01]	[4.82786102e+02 8.62567444e+02 7.43667543e-01]
[503.25378418 216.10699463 0.92978561]	[500.85317993 310.91470337 0.89418685]	[431.48428345 303.23260498 0.79116952]	[418.7616272 418.57498169 0.88752377]	[410.96963501 523.97729492 0.84516829]	[570.1159668 313.53475952 0.80919832]	[582.91247559 423.81433105 0.87755507]	[593.16101074 529.02679443 0.81404197]	[500.81777954 531.59423828 0.68867534]	[459.61138916 531.6083374 0.66174954]	[464.82263184 688.02270508 0.86368537]	[480.15097046 852.25500488 0.86624271]	[544.34051514 531.56005859 0.68565053]	[564.85211182 688.1809082 0.89088488]	[5.75187500e+02 8.52373230e+02 7.92322993e-01]	[485.49462891 208.30516052 0.85391581]	[518.73126221 208.24665833 0.8634156 ]	[467.48406982 216.04704285 0.89857233]	[536.72979736 216.03108215 0.92013109]	[5.85543701e+02 9.03570007e+02 8.21368814e-01]	[6.03454224e+02 8.93266113e+02 8.54787469e-01]	[5.64878662e+02 8.67649780e+02 7.44334161e-01]	[4.82878235e+02 8.95885498e+02 8.14980507e-01]	[4.62421295e+02 8.93273132e+02 7.91936398e-01]	[4.82789551e+02 8.62572754e+02 7.42656827e-01]
[503.41812134 216.09968567 0.92709959]	[503.35549927 310.9046936 0.88687146]	[434.09451294 303.28039551 0.79628003]	[421.19049072 418.61602783 0.89857906]	[416.09991455 523.96069336 0.88055551]	[577.75708008 313.54251099 0.81527114]	[585.41491699 421.37805176 0.89161348]	[598.2923584 531.54241943 0.8228457 ]	[503.26992798 531.59423828 0.70221871]	[459.72155762 534.09924316 0.67817575]	[464.87097168 688.13952637 0.83855039]	[480.15307617 852.22442627 0.86719346]	[544.43139648 531.54644775 0.69023526]	[564.90112305 688.05175781 0.90436083]	[5.75216187e+02 8.52294983e+02 7.97998846e-01]	[493.09484863 208.27319336 0.83088326]	[521.24023438 205.79272461 0.89557248]	[475.12094116 216.05610657 0.91073227]	[539.32232666 216.03704834 0.95184904]	[5.85561951e+02 9.03574158e+02 8.23201776e-01]	[6.03460754e+02 8.93262695e+02 8.56948912e-01]	[5.64863892e+02 8.65116943e+02 7.29913712e-01]	[4.82867767e+02 8.95879211e+02 8.16579223e-01]	[4.62411682e+02 8.93258972e+02 7.90944278e-01]	[4.82789337e+02 8.62509949e+02 7.43674457e-01]
[505.96847534 216.06408691 0.91124576]	[505.88717651 310.87817383 0.85768509]	[439.08007812 303.26412964 0.8228125 ]	[421.30691528 418.65097046 0.89587533]	[418.57846069 523.88909912 0.91595244]	[580.31347656 313.49884033 0.82613057]	[585.5269165 421.36791992 0.88604629]	[600.80847168 529.05554199 0.84107959]	[503.44345093 534.15429688 0.70287603]	[462.23764038 534.17205811 0.68823588]	[467.40301514 688.02026367 0.82767868]	[480.17144775 852.22357178 0.86636609]	[546.95294189 534.12261963 0.68114316]	[564.93035889 688.01782227 0.9045043 ]	[5.75230225e+02 8.52271973e+02 8.01097751e-01]	[498.18026733 208.24594116 0.84924048]	[521.41851807 205.76564026 0.90785527]	[477.72573853 216.05795288 0.94000953]	[541.8782959 216.04777527 0.97332865]	[5.85568054e+02 9.03556274e+02 8.21253598e-01]	[6.03460144e+02 8.93252747e+02 8.56604755e-01]	[5.64862427e+02 8.65078369e+02 7.34222889e-01]	[4.82882965e+02 8.95865112e+02 8.15644145e-01]	[4.64822998e+02 8.93257385e+02 7.87172437e-01]	[4.82785370e+02 8.62505737e+02 7.33744085e-01]
[516.21942139 216.02528381 0.90530503]	[513.63677979 310.86608887 0.80973125]	[441.71838379 300.76248169 0.84737003]	[426.40377808 418.64266968 0.84605134]	[421.15606689 523.9352417 0.92490834]	[585.36938477 313.52508545 0.8438043 ]	[590.55212402 421.36709595 0.84241998]	[603.45336914 529.04077148 0.88150179]	[508.47610474 536.69573975 0.65592289]	[462.43255615 536.71478271 0.66460162]	[475.14505005 688.08306885 0.83539832]	[480.19113159 852.31323242 0.85487455]	[557.1661377 534.16320801 0.63564867]	[565.01385498 688.04302979 0.88997203]	[5.75218689e+02 8.52296936e+02 7.99478889e-01]	[503.25265503 205.75956726 0.89367473]	[526.51434326 205.7933197 0.85323566]	[482.76831055 216.00189209 0.97734046]	[546.91564941 216.14498901 0.93232191]	[5.87971130e+02 9.03545349e+02 8.27152610e-01]	[6.03476379e+02 8.93241577e+02 8.63353550e-01]	[5.64855652e+02 8.65111572e+02 7.44337618e-01]	[4.82912445e+02 8.95846008e+02 8.20314467e-01]	[4.64846161e+02 8.93252197e+02 7.90398419e-01]	[4.82740967e+02 8.65099060e+02 7.29552388e-01]
[521.19598389 216.01342773 0.92897224]	[518.6942749 310.91003418 0.84179664]	[441.85546875 303.23074341 0.83100218]	[436.54641724 418.61523438 0.85367662]	[421.32681274 523.95098877 0.90408134]	[585.50500488 313.50436401 0.8409577 ]	[595.75292969 421.34918213 0.83711225]	[605.98504639 534.10552979 0.86406261]	[511.06829834 536.67163086 0.66042614]	[464.89767456 534.16485596 0.66463083]	[477.73013306 688.02825928 0.86427367]	[4.80193420e+02 8.52394409e+02 8.45934927e-01]	[559.77874756 536.66094971 0.66729921]	[565.05047607 688.03100586 0.87962973]	[5.77689636e+02 8.52290588e+02 7.96559334e-01]	[503.41119385 205.73994446 0.89375395]	[531.59918213 205.7376709 0.82667351]	[482.93762207 215.99771118 0.96573997]	[547.06750488 216.03601074 0.93369979]	[5.87990784e+02 9.03528748e+02 8.18000078e-01]	[6.03493408e+02 8.93231018e+02 8.59936416e-01]	[5.64853699e+02 8.65136841e+02 7.46403337e-01]	[4.82909637e+02 8.95844482e+02 8.15953732e-01]	[4.64838898e+02 8.93261841e+02 7.93184400e-01]	[4.80350800e+02 8.67629944e+02 7.32810736e-01]
[521.32720947 216.02763367 0.93750775]	[521.19006348 310.87451172 0.86897427]	[444.41119385 300.7756958 0.81592369]	[436.68869019 418.63549805 0.87564534]	[423.78503418 523.93756104 0.88891917]	[588.00140381 313.48617554 0.82118207]	[600.83032227 421.23736572 0.87349159]	[606.06304932 531.58685303 0.85309047]	[513.65606689 539.21728516 0.66741377]	[467.46505737 536.72332764 0.6550858 ]	[480.17712402 688.0390625 0.87530559]	[4.80181122e+02 8.52351440e+02 8.46056283e-01]	[562.23675537 539.21533203 0.68567091]	[567.46917725 688.08227539 0.86498606]	[5.77702576e+02 8.52322510e+02 7.99102306e-01]	[505.8944397 205.72683716 0.87271619]	[536.69708252 205.72579956 0.83637244]	[485.45483398 215.97024536 0.92162412]	[552.12402344 215.98506165 0.91209364]	[5.87997559e+02 9.03538574e+02 8.16031933e-01]	[6.03498962e+02 8.93238281e+02 8.57438385e-01]	[5.64872864e+02 8.67616272e+02 7.63485312e-01]	[4.82916687e+02 8.95844238e+02 8.12816322e-01]	[4.64840302e+02 8.93259949e+02 7.88962483e-01]	[4.80321777e+02 8.67577942e+02 7.17393816e-01]
[523.84246826 216.05271912 0.93886316]	[521.34191895 310.87939453 0.88908207]	[449.49716187 300.74853516 0.79893464]	[439.22689819 416.13388062 0.88590038]	[426.36920166 523.97698975 0.86201781]	[590.64440918 313.54788208 0.80854845]	[603.36547852 421.3046875 0.89213109]	[608.59289551 531.59918213 0.82535189]	[518.67706299 536.68444824 0.68264776]	[475.09710693 534.15319824 0.65710056]	[480.24368286 688.0791626 0.87494099]	[4.80185516e+02 8.52382202e+02 8.43014836e-01]	[562.28741455 536.69726562 0.69494903]	[567.56500244 688.07775879 0.85360038]	[5.77733154e+02 8.52332703e+02 8.00758481e-01]	[511.00570679 205.76528931 0.83260262]	[541.69525146 205.76605225 0.88073415]	[490.56744385 216.0022583 0.89837825]	[559.71142578 216.04826355 0.92341256]	[5.87993652e+02 9.03535400e+02 8.13758254e-01]	[6.03497253e+02 8.93237976e+02 8.57111871e-01]	[5.64893860e+02 8.67622253e+02 7.66382158e-01]	[4.82910522e+02 8.95855774e+02 8.14958036e-01]	[4.64837738e+02 8.93268616e+02 7.90728569e-01]	[4.80313751e+02 8.67613403e+02 7.20753133e-01]
[523.96722412 216.05102539 0.92993486]	[523.86016846 310.88708496 0.88554037]	[454.60916138 303.24316406 0.80003911]	[439.33108521 416.16848755 0.88700157]	[434.04394531 523.95666504 0.85548389]	[598.25604248 313.53845215 0.81193769]	[605.87243652 421.2930603 0.88897294]	[613.63482666 531.5322876 0.81038094]	[521.24407959 536.68499756 0.69740218]	[477.65396118 534.16027832 0.66372085]	[480.30532837 688.18341064 0.86052614]	[4.80185272e+02 8.54821533e+02 8.39999855e-01]	[564.81939697 536.70196533 0.69540256]	[570.08740234 690.59368896 0.82085675]	[5.77771790e+02 8.52385315e+02 8.01174939e-01]	[516.11834717 205.73881531 0.82441437]	[541.80194092 205.74804688 0.89869475]	[495.68850708 216.0151062 0.91573155]	[562.24902344 216.03871155 0.95690626]	[5.88006531e+02 9.03559753e+02 8.15596938e-01]	[6.03500427e+02 8.93253845e+02 8.59774411e-01]	[5.64920044e+02 8.67658997e+02 7.69751072e-01]	[4.82913513e+02 8.95858093e+02 8.16134036e-01]	[4.64839539e+02 8.93274292e+02 7.92622745e-01]	[4.80305115e+02 8.67665955e+02 7.23298192e-01]
[526.51159668 216.03082275 0.91005939]	[523.99304199 310.88601685 0.86883444]	[457.16976929 303.27481079 0.81875902]	[441.78695679 418.57595825 0.89244336]	[439.08117676 523.96343994 0.89743859]	[600.8336792 313.50140381 0.82614243]	[606.01153564 421.33187866 0.88209075]	[618.84558105 531.55615234 0.81969529]	[521.40466309 536.65679932 0.70714891]	[480.18414307 534.14788818 0.68657804]	[480.32687378 688.08551025 0.86032093]	[4.80193420e+02 8.54877991e+02 8.35934341e-01]	[564.94677734 536.68304443 0.68903923]	[572.63366699 688.18200684 0.81737447]	[5.77799866e+02 8.52387756e+02 7.99006760e-01]	[518.70300293 205.71710205 0.84355134]	[544.2857666 205.69488525 0.90396082]	[498.21160889 216.03102112 0.94298995]	[562.37634277 216.04212952 0.97039765]	[5.88011902e+02 9.03559509e+02 8.12953949e-01]	[6.03503784e+02 8.93255432e+02 8.57404232e-01]	[5.64935608e+02 8.67659912e+02 7.67108619e-01]	[4.82945831e+02 8.95859924e+02 8.08502257e-01]	[4.64864380e+02 8.93285522e+02 7.86275446e-01]	[4.80298279e+02 8.70116943e+02 7.24950790e-01]
[528.99163818 216.06698608 0.90053046]	[526.47851562 310.89178467 0.84758461]	[459.66601562 303.28451538 0.83144093]	[441.86816406 418.62915039 0.89591914]	[439.14273071 523.93695068 0.92921907]	[603.30792236 313.5284729 0.83809793]	[606.10565186 421.32809448 0.87424958]	[621.37713623 529.01831055 0.84824669]	[523.81988525 534.1192627 0.71263546]	[480.28033447 531.59851074 0.69486719]	[480.32705688 688.14263916 0.85556388]	[4.80206512e+02 8.54860718e+02 8.40219021e-01]	[565.01727295 534.14404297 0.68599188]	[577.75585938 688.10046387 0.81632388]	[5.80212585e+02 8.52379700e+02 7.99386561e-01]	[518.76342773 205.75256348 0.85898757]	[544.36627197 205.74212646 0.90836889]	[500.65802002 216.01016235 0.95016956]	[564.84014893 216.0246582 0.96847582]	[5.88002075e+02 9.03563354e+02 8.12552392e-01]	[6.03500610e+02 8.93259644e+02 8.57306957e-01]	[5.64932190e+02 8.67642151e+02 7.65313864e-01]	[4.82920441e+02 8.95854187e+02 8.10099244e-01]	[4.64850250e+02 8.93274780e+02 7.86315262e-01]	[4.80325012e+02 8.70106628e+02 7.24725962e-01]
[534.13446045 216.08609009 0.88719743]	[529.03863525 310.94216919 0.82884508]	[459.77593994 303.27041626 0.84317774]	[444.33880615 418.66690063 0.87617385]	[439.22064209 523.95153809 0.93807763]	[603.4095459 315.9425354 0.85755992]	[608.5402832 421.39144897 0.85673779]	[623.83947754 529.03442383 0.86536795]	[523.92279053 534.12994385 0.70944822]	[482.7243042 534.1184082 0.69528133]	[480.36291504 688.12103271 0.86164927]	[4.80210846e+02 8.54846680e+02 8.41984034e-01]	[567.45831299 534.13330078 0.67541361]	[580.315979 688.08282471 0.84453028]	[5.80226074e+02 8.52391479e+02 7.97986031e-01]	[521.3034668 205.79266357 0.88748342]	[544.54266357 205.77964783 0.88029015]	[500.79507446 216.00447083 0.97074312]	[564.95458984 216.10636902 0.94610101]	[5.88001648e+02 9.03575989e+02 8.10921729e-01]	[6.03499146e+02 8.93269043e+02 8.57436180e-01]	[5.64933594e+02 8.67657959e+02 7.68071830e-01]	[4.82931274e+02 8.95862244e+02 8.08158398e-01]	[4.64857117e+02 8.93280151e+02 7.82955825e-01]	[4.80323547e+02 8.70101624e+02 7.22830057e-01]
[536.70318604 216.08647156 0.89278233]	[534.10736084 313.40621948 0.82399499]	[462.21813965 303.30636597 0.83638996]	[446.96920776 418.65753174 0.84450471]	[441.66781616 523.9473877 0.93315876]	[603.50695801 315.97174072 0.85481256]	[611.06384277 423.80511475 0.83375949]	[623.87310791 531.56408691 0.85576212]	[524.00177002 536.73651123 0.70012152]	[482.79998779 536.73364258 0.69936955]	[482.78591919 688.07598877 0.8783589 ]	[4.80218781e+02 8.54818115e+02 8.46795738e-01]	[567.56799316 539.20227051 0.66941953]	[580.37188721 688.08233643 0.85083872]	[5.80224670e+02 8.52369446e+02 8.02529633e-01]	[521.40887451 208.25444031 0.8931064 ]	[547.0010376 208.26577759 0.86493862]	[500.89471436 216.04133606 0.96936804]	[565.05450439 216.13696289 0.93483466]	[5.88001343e+02 9.03581726e+02 8.15364778e-01]	[6.03503174e+02 8.93275696e+02 8.57872188e-01]	[5.64935913e+02 8.67621643e+02 7.61795521e-01]	[4.82914093e+02 8.95889038e+02 8.04204464e-01]	[4.64840851e+02 8.93289185e+02 7.81135619e-01]	[4.80324371e+02 8.67694275e+02 7.16234565e-01]
[539.21160889 216.05212402 0.90779823]	[536.70275879 313.39859009 0.83024311]	[462.31210327 305.77191162 0.83054447]	[454.56973267 418.63983154 0.84261692]	[441.75689697 526.41552734 0.9048782 ]	[605.96447754 315.92773438 0.84624213]	[613.67510986 421.31057739 0.83530289]	[624.03198242 529.06134033 0.86787683]	[526.44781494 536.72546387 0.68157029]	[482.84597778 536.73406982 0.69354105]	[482.79919434 688.0637207 0.88166738]	[4.80232239e+02 8.54829468e+02 8.48006129e-01]	[572.58880615 536.72064209 0.64593238]	[582.75891113 688.03460693 0.86229247]	[5.80228699e+02 8.52365112e+02 8.03172231e-01]	[523.81884766 205.77079773 0.89561808]	[549.52166748 205.789505 0.84406459]	[503.31869507 216.02900696 0.97750658]	[567.4699707 216.1231842 0.93045682]	[5.88007996e+02 9.03592712e+02 8.16237330e-01]	[6.03506165e+02 8.93284668e+02 8.58956337e-01]	[5.64929810e+02 8.67611145e+02 7.64479518e-01]	[4.82918121e+02 8.95897034e+02 8.04306865e-01]	[4.64851410e+02 8.93294495e+02 7.80407548e-01]	[4.80336548e+02 8.67712891e+02 7.19508290e-01]
[541.68487549 216.01077271 0.92382383]	[539.22973633 310.97250366 0.8481918 ]	[462.38754272 305.75662231 0.82701969]	[454.65316772 418.67120361 0.86057115]	[441.85183716 526.47399902 0.88518637]	[606.05804443 313.52636719 0.84094793]	[618.74420166 421.28845215 0.85150367]	[626.43707275 531.59448242 0.86485195]	[526.54901123 536.71917725 0.66695738]	[482.92453003 536.71606445 0.67732096]	[482.8213501 688.05175781 0.87636453]	[4.80239502e+02 8.54852722e+02 8.45792532e-01]	[575.19958496 536.70452881 0.64158565]	[582.78588867 685.58874512 0.86274469]	[5.80251282e+02 8.52386475e+02 8.01216960e-01]	[523.90991211 205.73602295 0.89229584]	[552.07830811 205.72695923 0.82773 ]	[503.4005127 216.0118103 0.97595412]	[567.56225586 216.05654907 0.93087959]	[5.88004517e+02 9.03600159e+02 8.15047801e-01]	[6.03506042e+02 8.93289001e+02 8.56249809e-01]	[5.64955688e+02 8.67623901e+02 7.56206810e-01]	[4.82904541e+02 8.95907471e+02 8.02668929e-01]	[4.64841766e+02 8.93299988e+02 7.79938042e-01]	[4.80350433e+02 8.70125549e+02 7.21594989e-01]
[541.74835205 216.00346375 0.93330735]	[539.30712891 310.94839478 0.86209935]	[464.85095215 303.27496338 0.81945926]	[457.16415405 418.66799927 0.88374668]	[441.91381836 523.96795654 0.8921482 ]	[606.11340332 313.49957275 0.83137333]	[621.30633545 421.30316162 0.86487448]	[626.52032471 534.09777832 0.85904449]	[529.0447998 536.6965332 0.65912622]	[485.41229248 536.68408203 0.67180848]	[482.86514282 687.99090576 0.88166672]	[4.80261566e+02 8.54831238e+02 8.48493218e-01]	[577.75091553 536.70684814 0.65193164]	[582.84588623 685.56286621 0.87839848]	[5.80262939e+02 8.54798279e+02 8.01146746e-01]	[523.95611572 205.73060608 0.88916934]	[552.1427002 205.70121765 0.82486928]	[503.48193359 216.01493835 0.95962304]	[567.58813477 216.02163696 0.93070352]	[5.88012939e+02 9.03609314e+02 8.12501371e-01]	[6.03503784e+02 8.93296326e+02 8.54654253e-01]	[5.64961182e+02 8.67643372e+02 7.57885933e-01]	[4.82894836e+02 8.95904480e+02 7.99897075e-01]	[4.64834656e+02 8.93293274e+02 7.74887741e-01]	[4.82763672e+02 8.70113586e+02 7.20098853e-01]
[541.80993652 215.97796631 0.93843365]	[541.69940186 310.9276123 0.87072897]	[464.91705322 303.24676514 0.81475395]	[457.19760132 418.6350708 0.88354969]	[441.93093872 523.96838379 0.89260352]	[608.5335083 313.49179077 0.82542431]	[621.37597656 421.22271729 0.88139266]	[626.59222412 531.54382324 0.85090125]	[531.57958984 534.15765381 0.6522935 ]	[487.91952515 534.1307373 0.66394341]	[482.90359497 687.96630859 0.87998354]	[4.80255371e+02 8.54869080e+02 8.48810375e-01]	[580.2567749 536.66333008 0.66282809]	[582.86346436 685.54980469 0.87902451]	[5.80259155e+02 8.52393616e+02 8.02001119e-01]	[524.00811768 205.69967651 0.88093245]	[554.69854736 203.20185852 0.82586622]	[505.90393066 216.02053833 0.93839574]	[570.07800293 216.01174927 0.91228706]	[5.88018311e+02 9.03599060e+02 8.11755061e-01]	[6.03505920e+02 8.93292480e+02 8.56012106e-01]	[5.64960815e+02 8.67634399e+02 7.56145597e-01]	[4.82889587e+02 8.95918823e+02 8.01167071e-01]	[4.64832153e+02 8.93306580e+02 7.77670205e-01]	[4.82745392e+02 8.70158691e+02 7.23252296e-01]
[541.8371582 215.96940613 0.93889803]	[541.73358154 310.93286133 0.87806416]	[467.39572144 303.2142334 0.80534148]	[459.62277222 418.63619995 0.89153755]	[444.33935547 526.42425537 0.87368834]	[608.58117676 313.52444458 0.82345301]	[623.79498291 421.21282959 0.88385993]	[626.64581299 531.5390625 0.83661866]	[534.09680176 534.12860107 0.65186238]	[487.96905518 534.11279297 0.6600731 ]	[482.90979004 685.59008789 0.87931716]	[4.80262115e+02 8.54858643e+02 8.48966241e-01]	[580.31640625 534.15332031 0.67211902]	[582.87890625 685.55065918 0.88219011]	[5.80249146e+02 8.52394897e+02 8.00836205e-01]	[524.03210449 203.22846985 0.875072 ]	[557.17327881 203.15649414 0.82873905]	[505.94393921 215.99287415 0.926983 ]	[572.5947876 215.97279358 0.90856069]	[5.88029236e+02 9.03614868e+02 8.11085343e-01]	[6.03503235e+02 8.93301636e+02 8.55141461e-01]	[5.64942627e+02 8.67632690e+02 7.60970712e-01]	[4.82883942e+02 8.95909851e+02 7.99956203e-01]	[4.64826782e+02 8.93296936e+02 7.76111364e-01]	[4.82756989e+02 8.70155396e+02 7.20625639e-01]
[541.88500977 215.97375488 0.93726116]	[541.78674316 310.90106201 0.88596255]	[467.48455811 300.76144409 0.80095625]	[459.71902466 418.55740356 0.88763332]	[444.38104248 526.45245361 0.8644799 ]	[608.63336182 313.52404785 0.81893283]	[623.82336426 421.23492432 0.88852739]	[629.07019043 531.55371094 0.82931614]	[534.16540527 534.13037109 0.65598041]	[490.5161438 531.60736084 0.65563869]	[482.91952515 685.61291504 0.87380451]	[4.80267059e+02 8.54856628e+02 8.49479020e-01]	[580.35083008 534.16326904 0.68033522]	[582.90606689 685.55371094 0.88717979]	[5.80262390e+02 8.52393127e+02 8.02250624e-01]	[526.45294189 203.22601318 0.86352265]	[557.26348877 203.15884399 0.8418619 ]	[508.44494629 215.98214722 0.90460658]	[575.18084717 215.96913147 0.90858561]	[5.88027405e+02 9.03610535e+02 8.12631309e-01]	[6.03506042e+02 8.93300354e+02 8.56428146e-01]	[5.64952820e+02 8.67634216e+02 7.59853363e-01]	[4.82887360e+02 8.95910522e+02 7.99847305e-01]	[4.64828522e+02 8.93296143e+02 7.77487814e-01]	[4.82763184e+02 8.70148621e+02 7.17461050e-01]
[541.95239258 215.96511841 0.93785125]	[541.82855225 310.92242432 0.89251781]	[469.99743652 303.20193481 0.79442239]	[459.74838257 416.12335205 0.88277173]	[444.41152954 526.43505859 0.86236495]	[611.10784912 313.54492188 0.81545138]	[623.84649658 421.30184937 0.88128674]	[629.08154297 531.58337402 0.82916284]	[536.65704346 534.16564941 0.66083711]	[490.55755615 534.11981201 0.65609777]	[482.93704224 685.59790039 0.87661159]	[4.80262665e+02 8.54847412e+02 8.48894477e-01]	[582.74676514 536.68951416 0.68873298]	[582.90136719 685.58135986 0.88099492]	[5.80265808e+02 8.52381531e+02 8.02262485e-01]	[526.53363037 203.21316528 0.84591681]	[559.76861572 203.16093445 0.86215025]	[508.51290894 215.97259521 0.89988625]	[577.75463867 215.99761963 0.91253686]	[5.88034180e+02 9.03615051e+02 8.10376644e-01]	[6.03514160e+02 8.93302124e+02 8.54579151e-01]	[5.64952454e+02 8.67614990e+02 7.52444863e-01]	[4.82894287e+02 8.95903076e+02 7.97295928e-01]	[4.64827209e+02 8.93291138e+02 7.76353657e-01]	[4.82756470e+02 8.70145691e+02 7.13221014e-01]
[544.328125 215.96707153 0.94111013]	[541.8614502 310.92175293 0.89397627]	[470.02108765 303.21182251 0.79354781]	[459.75518799 416.13412476 0.88384151]	[444.43841553 526.41900635 0.85959238]	[611.15887451 313.54962158 0.81124067]	[623.85894775 421.27822876 0.88646233]	[629.06896973 529.07232666 0.83119291]	[536.67425537 534.13897705 0.66242325]	[493.04986572 534.09960938 0.65575969]	[482.93807983 685.56884766 0.87906569]	[4.80254547e+02 8.54852173e+02 8.48636210e-01]	[582.74725342 536.66333008 0.68545049]	[582.90777588 687.98291016 0.88176751]	[5.80262146e+02 8.54790161e+02 8.00645471e-01]	[529.01513672 203.21092224 0.83767009]	[559.82507324 203.17205811 0.87386203]	[511.02560425 215.97540283 0.89648056]	[580.21612549 216.0241394 0.91469371]	[5.88035278e+02 9.03600342e+02 8.11220467e-01]	[6.03513550e+02 8.93298157e+02 8.56305540e-01]	[5.64946350e+02 8.67640198e+02 7.64123917e-01]	[4.82888336e+02 8.95911194e+02 7.98637092e-01]	[4.64824463e+02 8.93298645e+02 7.77186275e-01]	[4.82745605e+02 8.70153320e+02 7.12485850e-01]
[544.35400391 215.96981812 0.9422816 ]	[541.89172363 310.93005371 0.89566612]	[470.05105591 303.21466064 0.793015 ]	[459.76364136 416.14929199 0.8866328 ]	[446.87145996 526.41082764 0.85664064]	[613.6585083 315.93109131 0.81320798]	[623.86151123 421.29776001 0.88227928]	[629.02368164 531.55767822 0.8371743 ]	[536.71258545 536.66870117 0.66819751]	[493.07937622 534.14385986 0.65800697]	[482.93045044 685.60369873 0.87844133]	[4.80253387e+02 8.54851868e+02 8.48921418e-01]	[582.77728271 536.7119751 0.69402403]	[582.92596436 687.98156738 0.88450944]	[5.80254517e+02 8.52390503e+02 8.00640643e-01]	[529.05053711 203.20855713 0.83295119]	[562.2119751 203.17773438 0.88055611]	[511.06176758 215.98960876 0.89598817]	[580.25952148 216.03944397 0.9239437 ]	[5.88038818e+02 9.03602356e+02 8.10775161e-01]	[6.03515137e+02 8.93298340e+02 8.54520798e-01]	[5.64935181e+02 8.67634766e+02 7.64148951e-01]	[4.82882843e+02 8.95901550e+02 8.00211668e-01]	[4.64821747e+02 8.93291931e+02 7.78653443e-01]	[4.82744659e+02 8.70154602e+02 7.11669803e-01]
[544.3651123 215.96115112 0.94120157]	[541.91461182 310.93411255 0.89608091]	[472.5368042 303.22198486 0.79233474]	[459.78408813 416.13269043 0.88508236]	[446.90731812 526.39788818 0.85354739]	[613.67285156 315.9380188 0.81292868]	[623.85345459 421.36016846 0.86789441]	[626.63397217 531.55047607 0.84359574]	[536.70233154 534.16088867 0.66642898]	[493.05587769 534.10491943 0.65489703]	[482.94445801 685.57189941 0.87636375]	[4.80255341e+02 8.54829407e+02 8.52054596e-01]	[582.77746582 536.69146729 0.69180954]	[582.9354248 685.60723877 0.88868594]	[5.80251465e+02 8.52368896e+02 8.03742707e-01]	[529.06768799 203.19207764 0.82934648]	[562.22753906 203.17643738 0.88270622]	[511.09225464 215.98960876 0.89102757]	[580.2991333 216.04721069 0.92882562]	[5.88039246e+02 9.03603638e+02 8.09064150e-01]	[6.03512634e+02 8.93300354e+02 8.55708539e-01]	[5.64924194e+02 8.67600769e+02 7.60102928e-01]	[4.82885071e+02 8.95906433e+02 7.99123228e-01]	[4.64821869e+02 8.93295532e+02 7.77676642e-01]	[4.82742462e+02 8.70139648e+02 7.10764706e-01]
[544.38134766 215.94789124 0.94273525]	[541.93237305 310.94519043 0.89667869]	[472.56973267 303.24377441 0.7920689 ]	[459.79537964 416.15460205 0.88680601]	[446.93991089 526.42218018 0.84680569]	[613.69799805 315.94747925 0.81198138]	[623.85424805 421.35864258 0.87333822]	[626.61590576 534.09680176 0.84904236]	[536.73736572 536.67071533 0.66725147]	[493.10778809 534.13952637 0.65409285]	[482.9446106 685.50872803 0.865722 ]	[480.26333618 852.37982178 0.85664123]	[582.80212402 536.71331787 0.69199306]	[582.94018555 687.97595215 0.88982254]	[5.80316101e+02 8.52387207e+02 8.03474069e-01]	[531.53503418 203.17149353 0.82649195]	[562.23803711 203.15808105 0.88369942]	[513.59344482 215.99363708 0.89369869]	[580.32348633 216.0344696 0.93591577]	[5.87999695e+02 9.03592651e+02 8.06307197e-01]	[6.03516174e+02 8.93303772e+02 8.51419091e-01]	[5.64970215e+02 8.67624451e+02 7.39703059e-01]	[4.82867432e+02 8.95888794e+02 8.06264639e-01]	[4.62418243e+02 8.93274719e+02 7.82679498e-01]	[4.82755859e+02 8.67713440e+02 7.11929083e-01]
[544.39007568 215.9446106 0.94144511]	[541.93786621 310.94717407 0.8971535 ]	[472.58465576 303.26132202 0.79112816]	[459.81454468 416.15496826 0.88437748]	[446.96408081 526.42199707 0.84360927]	[613.70422363 315.94769287 0.8124181 ]	[623.84051514 423.775177 0.86780053]	[626.59442139 536.64849854 0.86566806]	[536.74432373 534.17120361 0.66536099]	[493.1055603 534.10955811 0.65190154]	[482.94561768 685.48358154 0.86322117]	[480.26782227 852.38909912 0.85564637]	[582.80267334 536.69799805 0.6908564 ]	[582.93927002 685.61260986 0.89058626]	[5.80310730e+02 8.52383362e+02 8.01706672e-01]	[531.55395508 203.16917419 0.8245455 ]	[562.24151611 203.15388489 0.88442111]	[513.61248779 215.98616028 0.89524436]	[580.33520508 216.03079224 0.93927246]	[5.88000305e+02 9.03588257e+02 8.02270532e-01]	[6.03516907e+02 8.93298157e+02 8.49832237e-01]	[5.64961426e+02 8.67625610e+02 7.42212474e-01]	[4.82884186e+02 8.95902893e+02 8.02597642e-01]	[4.64829163e+02 8.93292969e+02 7.78345883e-01]	[4.82761658e+02 8.70106995e+02 7.12680757e-01]
[544.39477539 215.94799805 0.94316089]	[541.94805908 310.95593262 0.89701533]	[472.5960083 303.27670288 0.79103285]	[459.8109436 416.15829468 0.88571012]	[449.43188477 526.43225098 0.83932477]	[613.71697998 315.9526062 0.81316108]	[623.83459473 423.7817688 0.86605358]	[626.5513916 534.16595459 0.86498445]	[536.73150635 534.15625 0.66708899]	[493.09503174 531.61151123 0.65133488]	[482.93759155 685.48968506 0.86519408]	[480.26626587 852.3894043 0.85599959]	[582.7956543 536.68780518 0.69068015]	[582.93530273 687.97454834 0.89013052]	[5.80311646e+02 8.52385010e+02 8.01777661e-01]	[531.56030273 203.17385864 0.8243072 ]	[562.24786377 203.14604187 0.88694137]	[513.62249756 215.97509766 0.89635623]	[580.35577393 216.02577209 0.94459301]	[5.87999084e+02 9.03590759e+02 8.03323746e-01]	[6.03512878e+02 8.93298645e+02 8.49262655e-01]	[5.64965210e+02 8.67627502e+02 7.43177116e-01]	[4.82891022e+02 8.95904602e+02 8.02038610e-01]	[4.64833252e+02 8.93294739e+02 7.77151704e-01]	[4.82757660e+02 8.70107361e+02 7.10563183e-01]
[544.40307617 215.94502258 0.9415347 ]	[541.95220947 310.95669556 0.8981604 ]	[472.60415649 303.27905273 0.79206866]	[459.81292725 416.15737915 0.88614243]	[449.43658447 526.42254639 0.84081584]	[616.18518066 315.95681763 0.81552029]	[623.82183838 423.77624512 0.86434919]	[626.54125977 534.14935303 0.86095828]	[536.72058105 534.13409424 0.66868103]	[493.09277344 531.59472656 0.65289879]	[482.93600464 685.49188232 0.8660835 ]	[480.26599121 852.39593506 0.85537106]	[582.78448486 536.66668701 0.69102824]	[582.92828369 687.98815918 0.88824481]	[5.80319763e+02 8.52392151e+02 7.99519777e-01]	[531.57800293 203.16778564 0.82309157]	[562.25256348 203.14706421 0.88733315]	[513.64056396 215.97058105 0.89728814]	[580.35070801 216.02748108 0.94440049]	[5.88002380e+02 9.03593079e+02 8.02959502e-01]	[6.03517395e+02 8.93298096e+02 8.46782923e-01]	[5.64974243e+02 8.67644470e+02 7.41316140e-01]	[4.82880035e+02 8.95902100e+02 8.01959038e-01]	[4.64826385e+02 8.93292969e+02 7.77619421e-01]	[4.82760956e+02 8.70117432e+02 7.11711287e-01]
[544.40093994 215.96020508 0.9418382 ]	[544.28149414 310.9515686 0.89808679]	[472.60638428 303.27023315 0.79293019]	[459.81375122 416.14297485 0.88479984]	[449.44674683 526.41638184 0.84175551]	[616.19555664 315.95898438 0.81601202]	[623.81677246 423.77908325 0.86392593]	[626.50628662 534.11260986 0.86212116]	[536.73730469 531.61254883 0.66582215]	[493.1065979 531.56359863 0.65160781]	[482.93045044 685.49328613 0.86570334]	[4.80260345e+02 8.54796204e+02 8.54008734e-01]	[582.7869873 534.15045166 0.68747008]	[582.92443848 687.97937012 0.88567185]	[5.80320923e+02 8.52390381e+02 7.99713314e-01]	[531.58636475 203.18757629 0.82313609]	[562.25244141 203.17643738 0.88691294]	[513.65325928 215.97427368 0.89635617]	[580.34973145 216.03875732 0.94426215]	[5.88000732e+02 9.03592163e+02 8.01438689e-01]	[6.03516785e+02 8.93298035e+02 8.45873058e-01]	[5.64977478e+02 8.67641479e+02 7.39175141e-01]	[4.82880981e+02 8.95905090e+02 8.01661313e-01]	[4.64827728e+02 8.93296631e+02 7.77391791e-01]	[4.82753387e+02 8.70126221e+02 7.13529587e-01]
[544.40441895 215.95930481 0.94164658]	[541.95166016 310.94857788 0.896909 ]	[472.60516357 303.27087402 0.79272246]	[459.81463623 416.14434814 0.88483679]	[446.96780396 524.01489258 0.84891361]	[616.18609619 315.95092773 0.81358635]	[623.79638672 423.77349854 0.86101723]	[626.48352051 534.13079834 0.86687893]	[536.73803711 534.10882568 0.66904265]	[493.09613037 531.57800293 0.65392375]	[482.93069458 685.48248291 0.86774862]	[4.80260193e+02 8.54815063e+02 8.53718400e-01]	[582.79840088 534.15917969 0.69057184]	[582.92523193 687.9654541 0.89183313]	[5.80319824e+02 8.52383545e+02 8.00552547e-01]	[531.59124756 203.18156433 0.82284933]	[562.25805664 203.17256165 0.88816071]	[513.64916992 215.97177124 0.89694899]	[580.35559082 216.03662109 0.94473344]	[5.87994263e+02 9.03589050e+02 8.03541064e-01]	[6.03513123e+02 8.93295776e+02 8.46496582e-01]	[5.64975464e+02 8.67634277e+02 7.38176942e-01]	[4.82878998e+02 8.95902527e+02 8.00888121e-01]	[4.64826477e+02 8.93296631e+02 7.79242396e-01]	[4.82754517e+02 8.70145996e+02 7.17405796e-01]
[544.40112305 215.96304321 0.9415158 ]	[541.94958496 310.94775391 0.89793897]	[472.59817505 303.26776123 0.79333705]	[459.81225586 416.14639282 0.88424808]	[446.95855713 526.39337158 0.84981632]	[616.18481445 315.94940186 0.81433749]	[623.78570557 421.38323975 0.86053997]	[626.46136475 534.12518311 0.8688848 ]	[536.71478271 534.12438965 0.6674602 ]	[493.08218384 531.5927124 0.65359604]	[482.93344116 685.49102783 0.86777031]	[4.80260986e+02 8.54812256e+02 8.53384256e-01]	[582.78521729 534.17425537 0.68916619]	[582.92297363 687.98736572 0.88994867]	[5.80317871e+02 8.52388611e+02 8.00056815e-01]	[531.58758545 203.18562317 0.82296765]	[562.25494385 203.17712402 0.88740343]	[513.6473999 215.97473145 0.89691561]	[580.3572998 216.03619385 0.94546783]	[5.87991211e+02 9.03586548e+02 8.03882957e-01]	[6.03510559e+02 8.93294434e+02 8.47518861e-01]	[5.64977478e+02 8.67643616e+02 7.41390467e-01]	[4.82879944e+02 8.95902100e+02 8.01516235e-01]	[4.64827026e+02 8.93295654e+02 7.79035091e-01]	[4.82755280e+02 8.70141785e+02 7.15566516e-01]
[544.40093994 215.95736694 0.94180191]	[541.9486084 310.94915771 0.89739704]	[472.59075928 303.26803589 0.79307038]	[459.79821777 416.15139771 0.88665396]	[446.94619751 526.39239502 0.85085338]	[616.1897583 315.94735718 0.81393409]	[623.78710938 423.77047729 0.86050808]	[626.46325684 534.12054443 0.86897367]	[536.70373535 534.13287354 0.66702598]	[493.07757568 531.59454346 0.65447861]	[482.93899536 685.46887207 0.86555165]	[4.80255859e+02 8.54817932e+02 8.52167428e-01]	[582.76928711 536.66333008 0.68650496]	[582.92053223 687.97229004 0.88944113]	[5.80319824e+02 8.54793823e+02 7.99315572e-01]	[531.58685303 203.17312622 0.82324713]	[562.2557373 203.1697998 0.88812792]	[513.64562988 215.97311401 0.89600116]	[580.35858154 216.03704834 0.94412977]	[5.87993896e+02 9.03589050e+02 8.02898645e-01]	[6.03512695e+02 8.93296448e+02 8.46388638e-01]	[5.64980591e+02 8.67653870e+02 7.40394235e-01]	[4.82881805e+02 8.95902344e+02 8.00781250e-01]	[4.64826874e+02 8.93297791e+02 7.78902709e-01]	[4.82747467e+02 8.70146545e+02 7.13554740e-01]
[544.39971924 215.95907593 0.94208002]	[541.94598389 310.94708252 0.89736867]	[472.58966064 303.26449585 0.79351616]	[459.79730225 416.14746094 0.88577515]	[446.94869995 526.39215088 0.85067308]	[616.1875 315.94622803 0.81346303]	[623.7868042 423.78115845 0.85911709]	[626.46221924 534.12982178 0.86849797]	[536.69970703 534.14160156 0.66655844]	[493.07290649 531.60095215 0.65356171]	[482.94204712 685.48156738 0.86596966]	[4.80253632e+02 8.54818665e+02 8.52024674e-01]	[582.76800537 536.67059326 0.68657309]	[582.91784668 687.98278809 0.88911206]	[5.80320190e+02 8.52388855e+02 7.99590826e-01]	[531.58666992 203.17448425 0.82359028]	[562.25634766 203.17242432 0.88792586]	[513.64892578 215.9705658 0.89592737]	[580.36071777 216.03645325 0.94473553]	[5.87990906e+02 9.03585327e+02 8.02358389e-01]	[6.03512085e+02 8.93294434e+02 8.46618414e-01]	[5.64982361e+02 8.67644714e+02 7.37784803e-01]	[4.82884094e+02 8.95906372e+02 8.00140738e-01]	[4.64827332e+02 8.93301086e+02 7.78751135e-01]	[4.82742218e+02 8.70145020e+02 7.14320123e-01]
[544.39599609 215.96170044 0.94284528]	[541.93939209 310.95040894 0.89754879]	[472.58392334 303.25479126 0.7935459 ]	[459.79312134 416.14089966 0.88390118]	[446.94052124 524.02056885 0.85272449]	[613.71569824 315.95758057 0.81494474]	[623.78503418 423.77438354 0.85898638]	[626.45977783 534.12304688 0.86812836]	[536.68774414 534.13330078 0.66646355]	[493.06478882 531.58898926 0.65495747]	[482.92532349 685.46014404 0.87126732]	[4.80246887e+02 8.54816772e+02 8.51489961e-01]	[582.75720215 536.67181396 0.68373507]	[582.93023682 685.58758545 0.89043832]	[5.80317871e+02 8.52377930e+02 8.01251948e-01]	[531.58276367 203.17915344 0.82397878]	[562.25488281 203.17657471 0.88765436]	[513.64727783 215.97328186 0.89595443]	[580.36346436 216.03656006 0.94538492]	[5.87991577e+02 9.03573608e+02 7.99508929e-01]	[6.03514221e+02 8.93288696e+02 8.45399678e-01]	[5.64974060e+02 8.67633606e+02 7.35379100e-01]	[4.82884308e+02 8.95903442e+02 8.00165713e-01]	[4.64827484e+02 8.93302734e+02 7.78399646e-01]	[4.82738159e+02 8.70143433e+02 7.16303945e-01]
[544.39160156 215.9669342 0.94407976]	[541.93365479 310.94714355 0.89728135]	[472.572052 303.24694824 0.79381543]	[459.78549194 416.14172363 0.88428837]	[446.88711548 524.01391602 0.85958487]	[613.71087646 315.95843506 0.81495011]	[623.78948975 423.77810669 0.86092007]	[626.45996094 534.13128662 0.86908805]	[536.69207764 534.15515137 0.6664691 ]	[493.07110596 531.61102295 0.65455914]	[482.91033936 685.50970459 0.87738311]	[4.80238342e+02 8.54822571e+02 8.48726034e-01]	[582.75384521 536.68603516 0.68425369]	[582.92626953 685.60760498 0.8888979 ]	[5.80315674e+02 8.52385315e+02 8.00428927e-01]	[531.57391357 203.18771362 0.82472408]	[562.2522583 203.1776886 0.8878485]	[513.6427002 215.96975708 0.89599472]	[580.36688232 216.02879333 0.94609118]	[5.87992737e+02 9.03577881e+02 8.00652146e-01]	[6.03513123e+02 8.93290527e+02 8.44757736e-01]	[5.64970032e+02 8.67643555e+02 7.38239169e-01]	[4.82887787e+02 8.95904480e+02 8.00079525e-01]	[4.64830658e+02 8.93305054e+02 7.78066456e-01]	[4.80341400e+02 8.70143188e+02 7.16388941e-01]
[544.38824463 215.96588135 0.94364887]	[541.93286133 310.93945312 0.89668775]	[472.57312012 303.23043823 0.79559869]	[459.77938843 416.14611816 0.88410747]	[444.44851685 523.99053955 0.86804533]	[613.71154785 315.95834351 0.8161999 ]	[623.79785156 423.7883606 0.86147928]	[626.47320557 534.15002441 0.86800736]	[536.70123291 534.16943359 0.66951585]	[493.07775879 534.11779785 0.65778446]	[482.90567017 685.52233887 0.87898588]	[4.80233429e+02 8.54804504e+02 8.49454045e-01]	[582.75866699 536.69775391 0.68729711]	[582.92352295 687.98223877 0.88909703]	[5.80306824e+02 8.54794434e+02 7.99860120e-01]	[531.57250977 203.18322754 0.82460475]	[562.25006104 203.17849731 0.88749778]	[513.64178467 215.96318054 0.89538896]	[580.36785889 216.02844238 0.9463625 ]	[5.87998962e+02 9.03594604e+02 8.04355919e-01]	[6.03511414e+02 8.93298584e+02 8.45878601e-01]	[5.64967529e+02 8.67655151e+02 7.41979241e-01]	[4.82887695e+02 8.95906067e+02 7.98433900e-01]	[4.64831146e+02 8.93307129e+02 7.75780559e-01]	[4.80336212e+02 8.70121216e+02 7.13695943e-01]
[544.38562012 215.97029114 0.94418907]	[541.93255615 310.94058228 0.89639193]	[472.57278442 303.23068237 0.79574656]	[459.77615356 416.1399231 0.88461494]	[444.42935181 523.98376465 0.87213981]	[613.71295166 315.95974731 0.81575346]	[623.79974365 421.3883667 0.86420149]	[626.48303223 534.1661377 0.86737019]	[536.70373535 534.16943359 0.67126173]	[493.07247925 534.12017822 0.65964508]	[482.88061523 685.47888184 0.87799871]	[4.80234467e+02 8.54803833e+02 8.48817050e-01]	[582.76147461 536.70025635 0.68752521]	[582.91992188 687.99902344 0.88715047]	[5.80297974e+02 8.52393555e+02 7.99213290e-01]	[531.56884766 203.18911743 0.82475537]	[562.24804688 203.18254089 0.88670427]	[513.63983154 215.96284485 0.89533389]	[580.36346436 216.02627563 0.94663751]	[5.88006287e+02 9.03599060e+02 8.02241921e-01]	[6.03510742e+02 8.93298401e+02 8.44009757e-01]	[5.64958679e+02 8.67648621e+02 7.43759513e-01]	[4.82884155e+02 8.95902527e+02 7.97225654e-01]	[4.64827911e+02 8.93302795e+02 7.75570154e-01]	[4.80340027e+02 8.70115540e+02 7.14016199e-01]
[544.3840332 215.97050476 0.94410974]	[541.93963623 310.93609619 0.89578098]	[472.5871582 303.22174072 0.7968753 ]	[459.77957153 416.13223267 0.88358665]	[444.4239502 523.9710083 0.87569821]	[613.71704102 315.96588135 0.81675744]	[623.8135376 423.771698 0.86448038]	[626.49407959 534.16888428 0.86469358]	[536.69818115 534.15997314 0.66798019]	[493.06188965 534.1126709 0.65659344]	[482.88446045 685.52587891 0.88167512]	[4.80233612e+02 8.54828308e+02 8.47840190e-01]	[582.76300049 536.69299316 0.68569708]	[582.91796875 687.987854 0.88587034]	[5.80293640e+02 8.52382263e+02 7.99750090e-01]	[531.5647583 203.18765259 0.82475007]	[562.24749756 203.18270874 0.88660192]	[513.63513184 215.96398926 0.89416307]	[580.36755371 216.0242157 0.94728142]	[5.88003357e+02 9.03591980e+02 8.01605225e-01]	[6.03510681e+02 8.93294556e+02 8.43902409e-01]	[5.64952087e+02 8.67637329e+02 7.41459727e-01]	[4.82895782e+02 8.95918152e+02 7.95491159e-01]	[4.64835754e+02 8.93315125e+02 7.75735795e-01]	[4.80335114e+02 8.70144287e+02 7.21343637e-01]
[544.38659668 215.97535706 0.94377738]	[541.9397583 310.9324646 0.89556736]	[472.57910156 303.20941162 0.79813844]	[459.77426147 416.12738037 0.88306272]	[444.41937256 523.9744873 0.87646639]	[616.18579102 315.96768188 0.81720316]	[623.82183838 423.7961731 0.86490041]	[626.51605225 534.16802979 0.86319792]	[536.6774292 534.14245605 0.66316319]	[493.04653931 531.60742188 0.65239555]	[482.89212036 685.53314209 0.8806864 ]	[4.80234802e+02 8.54824768e+02 8.48346531e-01]	[582.75262451 536.68157959 0.68103111]	[582.91339111 687.97979736 0.88676316]	[5.80294617e+02 8.52388916e+02 7.98667490e-01]	[531.57086182 203.19801331 0.82419401]	[562.2479248 203.19262695 0.88673872]	[513.64727783 215.97457886 0.89439267]	[580.36749268 216.02949524 0.94740182]	[5.88006226e+02 9.03595703e+02 8.02043319e-01]	[6.03511047e+02 8.93296448e+02 8.44043553e-01]	[5.64954956e+02 8.67645874e+02 7.41316795e-01]	[4.82897522e+02 8.95914185e+02 7.94274747e-01]	[4.64836823e+02 8.93310852e+02 7.75218427e-01]	[4.80332306e+02 8.70142883e+02 7.21236408e-01]
[544.38665771 215.97453308 0.94387782]	[541.93902588 310.92874146 0.89477289]	[472.5793457 303.20074463 0.79881716]	[459.77139282 416.13537598 0.88307208]	[444.41607666 523.98254395 0.87530404]	[616.1842041 315.96411133 0.8168751 ]	[623.82489014 423.7883606 0.86554694]	[626.51477051 534.16235352 0.86243141]	[536.6685791 534.15991211 0.66316414]	[490.56069946 534.11022949 0.65304291]	[482.90759277 685.53375244 0.8775332 ]	[4.80236176e+02 8.54821533e+02 8.49132359e-01]	[582.75421143 536.69512939 0.68227285]	[582.91717529 687.97161865 0.88847208]	[5.80290039e+02 8.52383911e+02 7.98932076e-01]	[531.5670166 203.19699097 0.82455921]	[562.24816895 203.18411255 0.88750213]	[513.64941406 215.97496033 0.8936184 ]	[582.73284912 216.02145386 0.94897884]	[5.88007507e+02 9.03596802e+02 8.01533282e-01]	[6.03510132e+02 8.93296936e+02 8.44604671e-01]	[5.64948669e+02 8.67639099e+02 7.41772294e-01]	[4.82895721e+02 8.95911926e+02 7.91984022e-01]	[4.64833557e+02 8.93309387e+02 7.73504972e-01]	[4.80333435e+02 8.70145203e+02 7.20457792e-01]
[544.38616943 215.97322083 0.94363761]	[541.94085693 310.93109131 0.89510632]	[472.58309937 303.20013428 0.79915148]	[459.7696228 416.13601685 0.88381493]	[444.41983032 523.98895264 0.87405854]	[616.18682861 315.96707153 0.81745458]	[623.82354736 423.78564453 0.86549282]	[626.51489258 534.16296387 0.86293375]	[536.66540527 534.1552124 0.66326773]	[490.5612793 534.10693359 0.65331638]	[482.90673828 685.50738525 0.87513179]	[4.80236206e+02 8.54821960e+02 8.48351479e-01]	[582.75006104 536.69110107 0.68148905]	[582.91491699 687.98114014 0.88933331]	[5.80287720e+02 8.52376770e+02 7.98873723e-01]	[531.56707764 203.19528198 0.82454449]	[562.24768066 203.18444824 0.88736391]	[513.65167236 215.9750061 0.89324802]	[582.73303223 216.02262878 0.94853294]	[5.88005310e+02 9.03589539e+02 8.00844550e-01]	[6.03507935e+02 8.93291199e+02 8.43850672e-01]	[5.64947083e+02 8.67631104e+02 7.40364969e-01]	[4.82902710e+02 8.95915955e+02 7.90262580e-01]	[4.64837463e+02 8.93314026e+02 7.72207260e-01]	[4.80332611e+02 8.70145996e+02 7.18809247e-01]
[544.38647461 215.97203064 0.94303346]	[541.93725586 310.92932129 0.8944025 ]	[472.57873535 303.19793701 0.79996324]	[459.76544189 416.12985229 0.8840096 ]	[444.4156189 523.97619629 0.87563479]	[616.18554688 315.96743774 0.81816882]	[623.8213501 423.81436157 0.86046124]	[626.50775146 534.16442871 0.86343056]	[536.65844727 534.15344238 0.66142619]	[490.56341553 534.10614014 0.65209824]	[482.89352417 685.57910156 0.87976396]	[4.80235992e+02 8.54818420e+02 8.48366022e-01]	[582.74389648 536.68652344 0.67943847]	[582.91552734 687.98596191 0.88997054]	[5.80283630e+02 8.52381653e+02 7.98309743e-01]	[531.56903076 203.19213867 0.82414258]	[562.24859619 203.17901611 0.88747472]	[513.65740967 215.97279358 0.89189768]	[582.73260498 216.02442932 0.94827652]	[5.88010681e+02 9.03598389e+02 8.00991058e-01]	[6.03511414e+02 8.93296448e+02 8.42917442e-01]	[5.64942627e+02 8.67639954e+02 7.44473398e-01]	[4.82898926e+02 8.95909851e+02 7.89955258e-01]	[4.64835083e+02 8.93308777e+02 7.72369623e-01]	[4.80335938e+02 8.70141785e+02 7.19146132e-01]
[544.39276123 215.95826721 0.94418937]	[541.93743896 310.92526245 0.89370573]	[472.5843811 303.19403076 0.79987299]	[459.76687622 416.12680054 0.88411409]	[444.40142822 523.99932861 0.87384927]	[616.18444824 315.96566772 0.81737477]	[623.81781006 423.81167603 0.86123776]	[626.49719238 534.15478516 0.86357099]	[536.64758301 534.16534424 0.66015673]	[490.55114746 534.1194458 0.65320134]	[482.8888855 687.98779297 0.88473088]	[4.80234528e+02 8.54812256e+02 8.48031700e-01]	[580.35925293 536.69415283 0.67862397]	[582.92016602 687.9979248 0.89112276]	[5.80286560e+02 8.54792786e+02 7.98424363e-01]	[531.56378174 203.18441772 0.82552981]	[562.25402832 203.14944458 0.88865036]	[516.10888672 215.98242188 0.88963896]	[582.73828125 216.02268982 0.94773269]	[5.88011841e+02 9.03602783e+02 8.02210569e-01]	[6.03508911e+02 8.93300171e+02 8.43515098e-01]	[5.64943909e+02 8.67658630e+02 7.48464525e-01]	[4.82899261e+02 8.95910034e+02 7.89545476e-01]	[4.64836365e+02 8.93307678e+02 7.71525502e-01]	[4.80334106e+02 8.70133850e+02 7.17804193e-01]
[544.39556885 215.95211792 0.94528925]	[541.94403076 310.91467285 0.892425 ]	[472.60943604 300.76983643 0.8016181 ]	[459.76394653 416.12557983 0.88571453]	[444.390625 523.99371338 0.87573278]	[616.18731689 315.95904541 0.81613213]	[623.81298828 423.80740356 0.86158252]	[626.47235107 534.17224121 0.86561459]	[534.1842041 534.16174316 0.65671569]	[490.5317688 534.10632324 0.65158945]	[482.89181519 687.98101807 0.88445461]	[4.80234955e+02 8.54825073e+02 8.47605467e-01]	[580.34863281 536.68457031 0.67423737]	[582.918396 687.98809814 0.89265209]	[5.80285583e+02 8.54794067e+02 7.98364222e-01]	[531.56768799 203.17781067 0.82577252]	[562.25927734 203.15077209 0.88852358]	[516.11767578 215.98756409 0.88939589]	[582.74603271 216.02651978 0.94942957]	[5.88012939e+02 9.03609436e+02 8.02076459e-01]	[6.03509155e+02 8.93304138e+02 8.43554258e-01]	[5.64941833e+02 8.67660706e+02 7.50944376e-01]	[4.82903259e+02 8.95913330e+02 7.89209723e-01]	[4.64840210e+02 8.93311401e+02 7.71289587e-01]	[4.80334412e+02 8.70144897e+02 7.20389605e-01]
[544.39593506 215.95500183 0.94508499]	[541.94909668 310.91564941 0.89323181]	[475.07803345 300.77322388 0.80237329]	[459.76751709 416.11776733 0.88492519]	[444.3894043 523.97821045 0.87775719]	[616.18798828 315.95791626 0.81576836]	[623.81121826 423.82321167 0.86008215]	[626.45959473 534.18377686 0.8665852 ]	[536.63409424 534.14825439 0.65698212]	[490.546875 531.6104126 0.65150714]	[482.88830566 685.60369873 0.88579845]	[4.80237976e+02 8.54818970e+02 8.47281337e-01]	[580.34820557 536.68457031 0.67454731]	[582.9119873 688.00036621 0.88920897]	[5.80293396e+02 8.54807617e+02 7.99149096e-01]	[531.57214355 203.18554688 0.82505637]	[562.25708008 203.15220642 0.88806438]	[516.13220215 215.99153137 0.89087141]	[582.74511719 216.0241394 0.94923866]	[5.88010132e+02 9.03610535e+02 8.03285599e-01]	[6.03508362e+02 8.93305054e+02 8.43165278e-01]	[5.64953125e+02 8.67668518e+02 7.48349071e-01]	[4.82904419e+02 8.95913574e+02 7.87639201e-01]	[4.64842590e+02 8.93310425e+02 7.69172311e-01]	[4.80341858e+02 8.70132874e+02 7.19138265e-01]
[544.39794922 215.9490509 0.94539708]	[541.95471191 310.909729 0.89229453]	[475.08129883 300.76791382 0.80316013]	[459.77075195 416.11724854 0.88535434]	[444.38711548 523.96228027 0.8808251 ]	[616.2052002 315.95739746 0.81572533]	[623.80993652 423.80517578 0.86277294]	[626.45556641 534.18060303 0.86820722]	[534.17120361 534.15856934 0.65644747]	[490.52218628 531.60797119 0.65129429]	[482.89306641 685.59759521 0.88611543]	[4.80237762e+02 8.54819458e+02 8.47373366e-01]	[580.33978271 536.68670654 0.67417049]	[582.91674805 688.01092529 0.89066637]	[5.80291870e+02 8.54802551e+02 7.99745321e-01]	[531.57684326 203.17877197 0.82549453]	[562.25665283 203.15071106 0.88702261]	[516.13586426 215.99583435 0.89190245]	[582.74084473 216.02671814 0.94932878]	[5.88007935e+02 9.03613464e+02 8.03963244e-01]	[6.03506592e+02 8.93309631e+02 8.44716191e-01]	[5.64947998e+02 8.67665710e+02 7.48307228e-01]	[4.82899170e+02 8.95909424e+02 7.91070044e-01]	[4.64839050e+02 8.93306335e+02 7.71373451e-01]	[4.80342529e+02 8.70137146e+02 7.19319165e-01]
[544.39996338 215.94087219 0.94586378]	[541.95605469 310.90341187 0.89172298]	[475.08145142 300.76443481 0.80429137]	[459.77261353 416.11450195 0.88534796]	[444.3873291 523.94244385 0.88407761]	[616.20526123 315.95452881 0.81507158]	[623.81756592 423.81619263 0.8633725 ]	[626.45513916 534.16619873 0.86909598]	[534.16589355 534.16259766 0.65578479]	[490.50875854 534.09924316 0.65155929]	[482.88986206 685.60058594 0.88616288]	[4.80236481e+02 8.54817261e+02 8.46961439e-01]	[580.33837891 536.69177246 0.67401397]	[582.91625977 688.0032959 0.89113021]	[5.80290283e+02 8.54803833e+02 7.99926460e-01]	[531.58209229 203.17268372 0.82603472]	[562.2565918 203.14424133 0.88679713]	[516.14202881 215.99743652 0.89319026]	[582.73681641 216.02307129 0.94958019]	[5.88009399e+02 9.03612061e+02 8.03890526e-01]	[6.03505737e+02 8.93308350e+02 8.44810426e-01]	[5.64945984e+02 8.67669373e+02 7.50334382e-01]	[4.82903015e+02 8.95910095e+02 7.90872276e-01]	[4.64842499e+02 8.93307556e+02 7.70324707e-01]	[4.80339874e+02 8.70132080e+02 7.19669461e-01]
[544.40557861 215.93861389 0.94593483]	[544.28717041 310.89859009 0.89151865]	[475.09429932 300.75814819 0.8067928 ]	[459.77346802 416.11062622 0.88472605]	[444.38922119 523.93878174 0.88376129]	[616.21789551 315.9526062 0.81460965]	[623.81945801 423.81811523 0.86438268]	[626.45361328 536.63641357 0.87007123]	[534.16149902 534.16748047 0.65646148]	[490.49923706 534.10351562 0.65144134]	[482.89190674 685.60314941 0.88647771]	[4.80235687e+02 8.54824280e+02 8.46541107e-01]	[580.33807373 536.70013428 0.67457294]	[582.91308594 687.98986816 0.89219344]	[5.80287415e+02 8.54801208e+02 7.99462140e-01]	[531.58911133 203.16661072 0.82609981]	[562.26263428 203.13893127 0.88876259]	[516.15155029 215.99545288 0.8940239 ]	[582.74298096 216.01646423 0.94998807]	[5.88015259e+02 9.03612488e+02 8.02401781e-01]	[6.03508240e+02 8.93308044e+02 8.44059706e-01]	[5.64941833e+02 8.67669922e+02 7.52815783e-01]	[4.82905487e+02 8.95909485e+02 7.91624010e-01]	[4.64844391e+02 8.93308777e+02 7.71035433e-01]	[4.80337402e+02 8.70141174e+02 7.21034288e-01]
[544.40856934 215.94664001 0.94560373]	[544.2923584 310.902771 0.89211315]	[475.09780884 300.76589966 0.80631477]	[459.77456665 416.11080933 0.88499868]	[444.38766479 523.94067383 0.88324368]	[616.22137451 315.95397949 0.81532699]	[623.82299805 423.81692505 0.86522549]	[626.45428467 536.64172363 0.87054479]	[534.14898682 534.13989258 0.65648454]	[490.48800659 531.59368896 0.6524877 ]	[482.88781738 685.59075928 0.88808411]	[4.80232452e+02 8.54831787e+02 8.45744193e-01]	[580.33361816 536.67810059 0.67376941]	[582.90447998 687.99780273 0.89115649]	[5.80288025e+02 8.54799438e+02 7.99409032e-01]	[531.59545898 203.16804504 0.82588619]	[562.26696777 203.15164185 0.88919955]	[516.15582275 215.99142456 0.89533222]	[582.74572754 216.01419067 0.95064902]	[5.88011719e+02 9.03600098e+02 8.01675498e-01]	[6.03508057e+02 8.93301392e+02 8.43652725e-01]	[5.64943542e+02 8.67669983e+02 7.52499700e-01]	[4.82903839e+02 8.95910034e+02 7.92284071e-01]	[4.64843933e+02 8.93308105e+02 7.71629214e-01]	[4.80334045e+02 8.70145752e+02 7.23227799e-01]
[544.41027832 215.94760132 0.94536453]	[544.29406738 310.89654541 0.89142346]	[475.09658813 300.76367188 0.80698526]	[459.77758789 416.10534668 0.88427925]	[444.39492798 523.93817139 0.88235468]	[616.22772217 315.9491272 0.81464815]	[623.81732178 423.82489014 0.8623091 ]	[626.45050049 536.64672852 0.87142712]	[534.14794922 534.16156006 0.65734863]	[490.48678589 531.6104126 0.65362126]	[482.89111328 685.59405518 0.88769519]	[4.80234039e+02 8.54823486e+02 8.46451461e-01]	[580.33111572 536.69799805 0.67412263]	[582.91186523 688.00317383 0.89278519]	[5.80290588e+02 8.54794922e+02 7.99859822e-01]	[531.59936523 203.17015076 0.82577264]	[562.26690674 203.15205383 0.88978529]	[516.1574707 215.99085999 0.89520824]	[582.74694824 216.01342773 0.95168191]	[5.88003357e+02 9.03603699e+02 8.02589238e-01]	[6.03502014e+02 8.93302185e+02 8.42312098e-01]	[5.64948059e+02 8.67657532e+02 7.47839570e-01]	[4.82904236e+02 8.95913086e+02 7.91945040e-01]	[4.64842102e+02 8.93309937e+02 7.71652043e-01]	[4.80335022e+02 8.70137329e+02 7.21379280e-01]
[544.41192627 215.94540405 0.94543886]	[544.29547119 310.89004517 0.89072144]	[475.09936523 300.76263428 0.80754554]	[459.77960205 416.10519409 0.88450408]	[444.39498901 523.96020508 0.8793661 ]	[616.2265625 315.94406128 0.81360781]	[623.81616211 423.81390381 0.86310154]	[626.45227051 536.64508057 0.87127328]	[534.15386963 534.15698242 0.6573779 ]	[490.49414062 531.60241699 0.65342844]	[482.89096069 685.5894165 0.88735914]	[4.80234039e+02 8.54819519e+02 8.46672893e-01]	[580.33209229 536.69580078 0.67385721]	[582.91186523 688.00164795 0.8933453 ]	[5.80289917e+02 8.54796570e+02 7.99610972e-01]	[531.60186768 203.16998291 0.8257181 ]	[562.26739502 203.1499939 0.89003199]	[516.16052246 215.99536133 0.89587128]	[582.74645996 216.01445007 0.95210797]	[5.88004456e+02 9.03605103e+02 8.02881479e-01]	[6.03501282e+02 8.93302673e+02 8.42205703e-01]	[5.64948364e+02 8.67658447e+02 7.47600198e-01]	[4.82903351e+02 8.95912476e+02 7.92219818e-01]	[4.64842377e+02 8.93308655e+02 7.71504283e-01]	[4.80334198e+02 8.70133301e+02 7.21276283e-01]
[544.41217041 215.9473877 0.94541299]	[544.29833984 310.88720703 0.89025509]	[475.10494995 300.76254272 0.80833173]	[459.78164673 416.10232544 0.88392609]	[444.40164185 523.96478271 0.87707323]	[616.22418213 315.93991089 0.81280279]	[623.82208252 423.82006836 0.86478549]	[626.45556641 536.65484619 0.8729195 ]	[534.17468262 534.15966797 0.65778857]	[490.52056885 531.60406494 0.65278751]	[482.89025879 685.5927124 0.88679665]	[4.80235413e+02 8.54814270e+02 8.47282827e-01]	[580.33892822 536.69720459 0.67532593]	[582.91375732 688.00506592 0.89351696]	[5.80291199e+02 8.54797363e+02 7.99643695e-01]	[531.60284424 203.17483521 0.82543159]	[562.26708984 203.14984131 0.88992918]	[516.16107178 215.99427795 0.8971597 ]	[582.74847412 216.01176453 0.95362806]	[5.88005554e+02 9.03603394e+02 8.02670956e-01]	[6.03500427e+02 8.93301086e+02 8.41751516e-01]	[5.64951172e+02 8.67659912e+02 7.47035861e-01]	[4.82906067e+02 8.95915222e+02 7.92019486e-01]	[4.64844666e+02 8.93310059e+02 7.71241784e-01]	[4.80333710e+02 8.70127991e+02 7.20756948e-01]
[544.41217041 215.94699097 0.94532716]	[544.30126953 310.88867188 0.89049786]	[475.10650635 300.76885986 0.80775422]	[459.78097534 416.11099243 0.88414204]	[444.40380859 523.98358154 0.87606597]	[616.2255249 315.9382019 0.81281948]	[623.82800293 423.80725098 0.8665511 ]	[626.46008301 536.64990234 0.87203944]	[536.63946533 534.13476562 0.65908307]	[490.54544067 531.59326172 0.65307254]	[482.88696289 685.59881592 0.88771546]	[4.80237457e+02 8.54816467e+02 8.47695768e-01]	[580.3515625 536.68341064 0.67656446]	[582.90600586 688.00817871 0.89249527]	[5.80293518e+02 8.54796570e+02 8.00067604e-01]	[531.60217285 203.17776489 0.82514775]	[562.26470947 203.14741516 0.889808 ]	[516.1685791 215.99839783 0.89688665]	[582.74853516 216.01184082 0.95357841]	[5.88008362e+02 9.03601685e+02 8.02297652e-01]	[6.03500916e+02 8.93299927e+02 8.41787159e-01]	[5.64959106e+02 8.67658813e+02 7.45261312e-01]	[4.82910522e+02 8.95917786e+02 7.91829586e-01]	[4.64847443e+02 8.93313293e+02 7.71346390e-01]	[4.80334473e+02 8.70130676e+02 7.21393049e-01]
[544.40557861 215.94953918 0.94569457]	[544.29754639 310.88201904 0.89079177]	[475.1053772 300.75579834 0.80962878]	[459.78012085 416.09552002 0.88256329]	[444.4041748 523.96447754 0.87828881]	[616.22125244 315.93548584 0.81153798]	[623.83081055 423.79415894 0.86855841]	[626.46429443 536.64172363 0.87011701]	[536.63574219 534.12738037 0.65958065]	[490.53427124 531.58782959 0.65485615]	[482.87924194 685.60272217 0.8887642 ]	[4.80235504e+02 8.54822571e+02 8.47616732e-01]	[580.35003662 536.67095947 0.67543864]	[582.91326904 688.00524902 0.89255571]	[5.80306213e+02 8.54806702e+02 8.00146163e-01]	[531.5927124 203.17774963 0.82567221]	[562.26043701 203.15145874 0.88891536]	[516.1583252 215.99452209 0.8947348 ]	[582.74920654 216.01274109 0.95369536]	[5.87995789e+02 9.03604797e+02 8.05688441e-01]	[6.03497559e+02 8.93306274e+02 8.42963159e-01]	[5.64970581e+02 8.67671753e+02 7.40727961e-01]	[4.82903748e+02 8.95913574e+02 7.95050442e-01]	[4.64841827e+02 8.93309692e+02 7.73312569e-01]	[4.80335754e+02 8.70137451e+02 7.22537577e-01]
[544.40020752 215.94927979 0.94535714]	[544.29101562 310.88305664 0.89109588]	[475.10269165 300.76269531 0.80563587]	[459.77514648 416.1043396 0.8829512 ]	[444.40530396 523.9866333 0.87475443]	[616.20697021 315.93835449 0.81184006]	[623.82543945 421.38839722 0.86589128]	[626.48492432 534.12939453 0.86270046]	[536.64215088 534.15197754 0.65967447]	[490.53927612 534.10241699 0.65488702]	[482.88021851 685.54388428 0.88823664]	[4.80226440e+02 8.54848511e+02 8.46050680e-01]	[580.35583496 536.68182373 0.6790331 ]	[582.91040039 685.58197021 0.89269257]	[5.80332031e+02 8.52375061e+02 7.98688352e-01]	[531.57861328 203.17262268 0.82663596]	[562.26098633 203.1587677 0.88888681]	[516.12634277 215.98670959 0.89169478]	[582.73724365 216.01786804 0.94744724]	[5.87990417e+02 9.03584106e+02 8.01666379e-01]	[6.03509705e+02 8.93296448e+02 8.38161767e-01]	[5.64986084e+02 8.67638062e+02 7.24999428e-01]	[4.82878479e+02 8.95909424e+02 8.04049850e-01]	[4.64821228e+02 8.93304749e+02 7.79554784e-01]	[4.80328735e+02 8.70154541e+02 7.25540936e-01]
[544.38671875 215.95198059 0.94605702]	[544.28137207 310.87710571 0.88996714]	[475.08337402 300.74215698 0.80818301]	[459.76403809 416.11621094 0.88387501]	[444.39886475 523.97814941 0.8780027 ]	[616.20019531 315.94241333 0.81321102]	[623.82281494 421.38601685 0.86582488]	[626.49438477 534.12219238 0.86225045]	[536.64508057 534.13989258 0.65930533]	[490.54763794 531.61065674 0.65453017]	[482.87615967 685.56323242 0.89002812]	[4.80225159e+02 8.54846436e+02 8.46074462e-01]	[580.35772705 536.67156982 0.67726606]	[582.90979004 685.60003662 0.89139378]	[5.80332092e+02 8.52380615e+02 7.98812270e-01]	[531.55438232 203.17990112 0.82758045]	[562.24841309 203.16166687 0.88676178]	[513.65222168 215.99365234 0.89034927]	[580.36779785 216.02326965 0.94715649]	[5.87994934e+02 9.03588989e+02 8.02433431e-01]	[6.03512939e+02 8.93299133e+02 8.38563561e-01]	[5.64987732e+02 8.67642395e+02 7.26574242e-01]	[4.82884644e+02 8.95907593e+02 8.03306341e-01]	[4.64825928e+02 8.93304749e+02 7.79217482e-01]	[4.80325134e+02 8.70152771e+02 7.25462615e-01]
[544.37811279 215.95318604 0.94612557]	[541.94750977 310.87945557 0.89162558]	[475.06677246 300.72998047 0.80865443]	[459.77478027 416.11291504 0.88521564]	[444.4019165 523.98266602 0.87718034]	[616.18969727 315.94540405 0.81429482]	[623.82189941 421.38311768 0.86680889]	[626.49938965 534.1217041 0.86072153]	[536.64172363 534.13378906 0.65981293]	[490.54269409 531.60626221 0.65611356]	[482.87939453 685.57250977 0.88977158]	[4.80220398e+02 8.54835938e+02 8.46654415e-01]	[580.3571167 536.66870117 0.67744684]	[582.90466309 685.60821533 0.8887313 ]	[5.80328430e+02 8.52365479e+02 7.99269557e-01]	[531.53875732 203.17575073 0.82841122]	[562.24560547 203.1653595 0.88721848]	[513.6317749 215.98892212 0.89110148]	[580.36138916 216.02690125 0.94510043]	[5.87995239e+02 9.03588928e+02 8.00557077e-01]	[6.03511963e+02 8.93298645e+02 8.38163137e-01]	[5.64986450e+02 8.67627563e+02 7.25107551e-01]	[4.82880066e+02 8.95901001e+02 8.02640617e-01]	[4.64821075e+02 8.93296326e+02 7.79039025e-01]	[4.80319885e+02 8.70136292e+02 7.23899901e-01]
[544.35736084 215.94995117 0.94603562]	[541.9229126 310.86566162 0.89003533]	[472.58761597 300.71612549 0.81049663]	[459.75991821 416.06933594 0.88205117]	[444.39459229 523.95574951 0.88081688]	[613.706604 315.93234253 0.81609416]	[623.81079102 421.35272217 0.86936188]	[626.49365234 534.08856201 0.85782176]	[536.63671875 534.10418701 0.65730798]	[490.53579712 531.58538818 0.65563476]	[482.88693237 685.53765869 0.88627732]	[4.80223236e+02 8.54843018e+02 8.46020281e-01]	[580.35852051 534.15899658 0.67460632]	[582.89324951 685.55273438 0.8878746 ]	[5.80326416e+02 8.52367371e+02 7.97921479e-01]	[529.06433105 203.16838074 0.83034647]	[562.22723389 203.16000366 0.88438606]	[513.59240723 215.96510315 0.89408892]	[580.33032227 216.0181427 0.94184679]	[5.87993408e+02 9.03590027e+02 7.99030364e-01]	[6.03511780e+02 8.93301575e+02 8.38599682e-01]	[5.64985657e+02 8.67633362e+02 7.24678874e-01]	[4.82880646e+02 8.95906677e+02 8.01737845e-01]	[4.64822510e+02 8.93303040e+02 7.78189242e-01]	[4.80320221e+02 8.70147095e+02 7.22987413e-01]
[544.32080078 215.96630859 0.9433223 ]	[541.88995361 308.4024353 0.89290327]	[472.55499268 300.71560669 0.80905092]	[459.75497437 416.04507446 0.87832218]	[444.37020874 523.92089844 0.88799965]	[613.65002441 313.53839111 0.81342137]	[623.80377197 421.34616089 0.87138885]	[626.487854 534.08782959 0.85750431]	[534.14776611 534.14923096 0.65443528]	[490.4961853 534.10400391 0.65498137]	[482.89260864 685.54052734 0.88782263]	[4.80223907e+02 8.54849915e+02 8.45892310e-01]	[580.32714844 536.66955566 0.6695841 ]	[582.8894043 685.52209473 0.88665605]	[5.80325195e+02 8.52369995e+02 7.97841549e-01]	[529.01013184 203.17919922 0.83571666]	[559.83813477 203.16009521 0.87660778]	[511.07531738 215.95108032 0.89642489]	[580.27233887 215.99874878 0.934834 ]	[5.87989563e+02 9.03585327e+02 7.99983144e-01]	[6.03509583e+02 8.93298889e+02 8.40089738e-01]	[5.64985413e+02 8.67633423e+02 7.24761486e-01]	[4.82888092e+02 8.95911987e+02 7.99920082e-01]	[4.64829346e+02 8.93307129e+02 7.77039528e-01]	[4.80316925e+02 8.70153381e+02 7.24805892e-01]
[544.29547119 215.93695068 0.94371432]	[541.8460083 310.8659668 0.89206332]	[470.01196289 300.73840332 0.80570918]	[459.72848511 416.07962036 0.88307112]	[444.33551025 523.9197998 0.89265871]	[611.14715576 313.52035522 0.8126837 ]	[623.78875732 421.29943848 0.87516367]	[626.46228027 531.58300781 0.85992897]	[531.62091064 536.66516113 0.65240586]	[487.98883057 534.15106201 0.65730739]	[482.89068604 685.53833008 0.89143586]	[4.80227631e+02 8.54851013e+02 8.46669912e-01]	[580.27429199 536.68878174 0.66270208]	[582.88708496 685.49737549 0.88297272]	[5.80323547e+02 8.52372803e+02 7.97757387e-01]	[526.54705811 203.17774963 0.84325254]	[559.80584717 200.67417908 0.87178415]	[511.01763916 215.97160339 0.89881104]	[580.21270752 215.99365234 0.92023373]	[5.87992004e+02 9.03585510e+02 7.99601555e-01]	[6.03512207e+02 8.93300293e+02 8.40524971e-01]	[5.64983337e+02 8.67636108e+02 7.26584435e-01]	[4.82879333e+02 8.95915588e+02 7.99133003e-01]	[4.64823456e+02 8.93309937e+02 7.77755439e-01]	[4.80325287e+02 8.70155334e+02 7.23815560e-01]
[541.88946533 215.9309082 0.94559222]	[541.80297852 308.40457153 0.88837618]	[467.48498535 300.73736572 0.8091929 ]	[459.66967773 416.12582397 0.88635695]	[444.30587769 523.90966797 0.89595872]	[611.07714844 313.48156738 0.81474364]	[621.4052124 421.31652832 0.86932802]	[626.44433594 531.57183838 0.86185586]	[531.56890869 536.6706543 0.65099585]	[485.49014282 534.16235352 0.65870482]	[482.86886597 685.52392578 0.8902241 ]	[4.80226654e+02 8.54851318e+02 8.46496880e-01]	[580.25109863 536.69726562 0.65683454]	[582.85919189 685.53710938 0.87356728]	[5.80327026e+02 8.52365967e+02 7.98434913e-01]	[526.45465088 203.17054749 0.86062282]	[559.72808838 200.67926025 0.85635185]	[508.50518799 215.97093201 0.90244561]	[577.75390625 216.00340271 0.91640013]	[5.87996033e+02 9.03583191e+02 8.00388515e-01]	[6.03518433e+02 8.93296875e+02 8.39998662e-01]	[5.64986206e+02 8.67628906e+02 7.24439144e-01]	[4.82882141e+02 8.95911682e+02 7.99612343e-01]	[4.64825409e+02 8.93308594e+02 7.77839303e-01]	[4.80329224e+02 8.70150696e+02 7.24042237e-01]
[541.83111572 215.93948364 0.93983179]	[541.74884033 308.39779663 0.87932307]	[467.40289307 300.74969482 0.81537712]	[459.61190796 418.56582642 0.88679242]	[441.91986084 523.871521 0.90468681]	[608.58380127 313.4543457 0.82069123]	[621.35351562 421.24951172 0.8757292 ]	[626.40704346 529.0647583 0.86809945]	[531.53735352 534.13238525 0.64896727]	[485.44064331 534.11834717 0.66045988]	[482.84863281 685.519104 0.88714129]	[4.80213959e+02 8.54851624e+02 8.42547596e-01]	[580.2310791 534.13983154 0.65023458]	[582.81256104 685.53167725 0.86660838]	[5.80329529e+02 8.52372559e+02 7.98860967e-01]	[524.02709961 203.16143799 0.86931646]	[557.21984863 200.67616272 0.83876145]	[505.98568726 215.93312073 0.92018962]	[575.15258789 215.94290161 0.91675669]	[5.87992554e+02 9.03583801e+02 8.01166952e-01]	[6.03514160e+02 8.93296631e+02 8.41900051e-01]	[5.64992493e+02 8.67632751e+02 7.23389089e-01]	[4.82884338e+02 8.95911194e+02 7.96362698e-01]	[4.64823669e+02 8.93308777e+02 7.77375758e-01]	[4.80316376e+02 8.70141174e+02 7.21558511e-01]
[541.769104 215.93577576 0.93534195]	[541.70385742 308.41036987 0.86964321]	[464.92330933 303.19589233 0.81942958]	[457.21673584 418.60803223 0.89192379]	[441.91647339 523.90844727 0.89882934]	[608.53546143 313.44638062 0.8219347 ]	[621.269104 421.24456787 0.86281353]	[626.39245605 531.54156494 0.86832178]	[528.97607422 534.14123535 0.65622014]	[485.36743164 534.11431885 0.66589671]	[482.83892822 685.50177002 0.88486135]	[4.80211884e+02 8.54854614e+02 8.43541980e-01]	[575.17810059 534.1550293 0.63485813]	[582.8001709 685.50292969 0.86247551]	[5.80332520e+02 8.54792664e+02 7.97110438e-01]	[523.96618652 203.19416809 0.88337392]	[554.6763916 200.67753601 0.82550257]	[505.92236328 215.95214844 0.93488824]	[572.5791626 215.95375061 0.91999787]	[5.87993469e+02 9.03584290e+02 8.03487718e-01]	[6.03512268e+02 8.93295776e+02 8.43659937e-01]	[5.65000488e+02 8.67657349e+02 7.27747381e-01]	[4.82881287e+02 8.95909241e+02 7.99549639e-01]	[4.64825714e+02 8.93306824e+02 7.78887510e-01]	[4.80311310e+02 8.70144043e+02 7.26379395e-01]
[541.68322754 215.93200684 0.9246003 ]	[539.28289795 310.86572266 0.85064107]	[464.84140015 303.20684814 0.82559115]	[457.15432739 418.59539795 0.87483311]	[441.86279297 523.99633789 0.89473265]	[606.06518555 313.44125366 0.83101022]	[616.27716064 421.24276733 0.85516071]	[626.38739014 529.05377197 0.87262386]	[526.43908691 534.1663208 0.66910607]	[482.88342285 534.14788818 0.67646676]	[482.82373047 685.5479126 0.88645399]	[4.80198181e+02 8.54862732e+02 8.40569973e-01]	[570.09057617 534.1663208 0.63853192]	[582.76385498 685.53155518 0.85636711]	[5.80332947e+02 8.54794128e+02 7.98925221e-01]	[523.90112305 203.19189453 0.89516014]	[552.09295654 200.68009949 0.8233403 ]	[503.48681641 215.96148682 0.95807946]	[570.04882812 215.97314453 0.93170887]	[5.87989563e+02 9.03572693e+02 8.04378748e-01]	[6.03511230e+02 8.93289124e+02 8.45446706e-01]	[5.65010742e+02 8.67667419e+02 7.27953732e-01]	[4.82897461e+02 8.95910645e+02 7.98156381e-01]	[4.64835480e+02 8.93311401e+02 7.80163825e-01]	[4.80291412e+02 8.70139954e+02 7.24901021e-01]
[539.20111084 215.91293335 0.91500986]	[539.20758057 310.8843689 0.83470547]	[462.39239502 303.21624756 0.83693218]	[457.06945801 418.5479126 0.85557204]	[441.78662109 523.99633789 0.90429389]	[606.04138184 313.46881104 0.83584833]	[613.68408203 421.26516724 0.85036302]	[623.98565674 528.98065186 0.87729675]	[524.0111084 536.66418457 0.68597966]	[482.80291748 534.17315674 0.69290173]	[482.77053833 685.53118896 0.88521421]	[4.80193359e+02 8.54858643e+02 8.39648843e-01]	[567.59277344 536.66778564 0.65343201]	[580.37091064 685.60375977 0.84797966]	[5.80329956e+02 8.54791809e+02 7.99386799e-01]	[523.79846191 203.18922424 0.90422583]	[549.49212646 200.66877747 0.84250224]	[503.39447021 215.98228455 0.97177583]	[567.54754639 215.99679565 0.94342482]	[5.87996155e+02 9.03576660e+02 8.04572821e-01]	[6.03513367e+02 8.93291138e+02 8.45057964e-01]	[5.65010620e+02 8.67667725e+02 7.32113123e-01]	[4.82908020e+02 8.95905701e+02 7.98973620e-01]	[4.64844482e+02 8.93311279e+02 7.80492663e-01]	[4.80286652e+02 8.70128540e+02 7.26592660e-01]
[536.65698242 215.91986084 0.90212637]	[536.66003418 310.88381958 0.81270456]	[462.2878418 303.22677612 0.8431837 ]	[449.51473999 418.60250854 0.83647799]	[441.70529175 523.92486572 0.92800015]	[605.94787598 313.48257446 0.83651042]	[611.12915039 421.28283691 0.8556338 ]	[623.88482666 529.05914307 0.86068118]	[523.94592285 531.5645752 0.6890049 ]	[482.76068115 531.57666016 0.68403202]	[482.74304199 685.54498291 0.88234925]	[4.80200806e+02 8.54877075e+02 8.41008842e-01]	[567.4732666 529.0401001 0.65780926]	[580.33239746 685.56555176 0.84101844]	[5.80310425e+02 8.52390503e+02 8.00427973e-01]	[521.36779785 203.16299438 0.89888316]	[546.95788574 200.65379333 0.86827159]	[503.26678467 215.97009277 0.97806698]	[565.08282471 216.04389954 0.94739288]	[5.87990601e+02 9.03563538e+02 8.05545449e-01]	[6.03502930e+02 8.93280823e+02 8.49014640e-01]	[5.65000366e+02 8.67665100e+02 7.36620069e-01]	[4.82894623e+02 8.95898193e+02 8.03031921e-01]	[4.64835724e+02 8.93304749e+02 7.84126341e-01]	[4.80303131e+02 8.70143250e+02 7.30266333e-01]
[534.08721924 215.92376709 0.90178025]	[534.10058594 308.40948486 0.80703378]	[462.20095825 303.19696045 0.85008913]	[446.88061523 418.63867188 0.85808063]	[439.25604248 523.9619751 0.925412 ]	[605.87298584 313.47079468 0.83593547]	[608.61669922 421.25878906 0.87166959]	[623.86645508 526.53027344 0.87447685]	[523.87664795 531.55633545 0.70253593]	[480.35861206 531.5524292 0.68932378]	[482.71392822 688.00146484 0.87973011]	[4.80205261e+02 8.54916199e+02 8.37725580e-01]	[565.03430176 531.54663086 0.67374426]	[580.24194336 688.00744629 0.83496231]	[5.80292969e+02 8.52376404e+02 8.03516626e-01]	[521.27349854 203.14305115 0.88422036]	[544.49609375 200.66073608 0.89037961]	[500.831604 215.96995544 0.9721812 ]	[564.97784424 216.01898193 0.97137529]	[5.87992981e+02 9.03546387e+02 8.07416558e-01]	[6.03507874e+02 8.93268677e+02 8.50815952e-01]	[5.64983582e+02 8.67656982e+02 7.48373687e-01]	[4.82883942e+02 8.95899475e+02 8.05889904e-01]	[4.64827271e+02 8.93306824e+02 7.88613200e-01]	[4.80316681e+02 8.70180603e+02 7.36175060e-01]
[529.02087402 215.95523071 0.90632069]	[529.00299072 308.37747192 0.82323211]	[459.74969482 303.21166992 0.84803092]	[444.32928467 418.61846924 0.87501502]	[439.18881226 523.91009521 0.93888909]	[603.39666748 313.46664429 0.83653402]	[608.52557373 421.20162964 0.8826651 ]	[623.78521729 526.50036621 0.86629409]	[523.80725098 531.56225586 0.70340991]	[480.30404663 531.54968262 0.69469154]	[480.31958008 688.20043945 0.85707968]	[4.80192719e+02 8.54905457e+02 8.36857438e-01]	[564.97784424 531.57537842 0.68500888]	[575.20812988 688.03430176 0.82349902]	[5.80310547e+02 8.52386230e+02 8.05094957e-01]	[518.79522705 203.16543579 0.8602891 ]	[544.36791992 200.66493225 0.90860987]	[500.71603394 215.94657898 0.96108258]	[564.84295654 215.92681885 0.97715843]	[5.87982117e+02 9.03541382e+02 8.07800233e-01]	[6.03504517e+02 8.93268616e+02 8.49826217e-01]	[5.65015442e+02 8.67680237e+02 7.43944526e-01]	[4.82905273e+02 8.95899292e+02 8.02658439e-01]	[4.64844055e+02 8.93308960e+02 7.86653817e-01]	[4.80299591e+02 8.70150330e+02 7.35534966e-01]
[526.440979 215.94180298 0.92694598]	[526.45623779 308.34579468 0.84636021]	[459.65814209 303.22509766 0.83977544]	[441.84771729 418.61526489 0.90541834]	[439.14599609 523.82818604 0.93048489]	[603.2779541 313.40878296 0.81857979]	[606.10412598 421.19805908 0.89091933]	[621.33148193 526.5380249 0.84674305]	[521.38140869 531.60559082 0.7000916 ]	[480.23013306 531.58782959 0.68521559]	[480.27157593 688.15014648 0.86052948]	[4.80171814e+02 8.54876282e+02 8.35828006e-01]	[564.87719727 534.11505127 0.69309855]	[570.10894775 688.06213379 0.83790535]	[5.80260559e+02 8.52329956e+02 8.07359934e-01]	[518.66210938 203.17588806 0.83829093]	[541.88659668 200.62240601 0.91760653]	[498.26538086 215.96165466 0.94375163]	[562.38513184 215.91964722 0.97832233]	[5.87989807e+02 9.03531250e+02 8.09137285e-01]	[6.03505859e+02 8.93261169e+02 8.51275802e-01]	[5.64984192e+02 8.67624939e+02 7.46082008e-01]	[4.82919067e+02 8.95897766e+02 7.98484743e-01]	[4.64852051e+02 8.93314758e+02 7.84254372e-01]	[4.80269348e+02 8.70124084e+02 7.35729992e-01]
[526.43981934 215.94276428 0.92708504]	[526.4588623 308.35049438 0.8459121 ]	[459.65869141 303.22796631 0.83950394]	[441.847229 418.61459351 0.90563124]	[439.14529419 523.82867432 0.93083179]	[603.27947998 313.40783691 0.8184557 ]	[606.10455322 421.18917847 0.89076531]	[621.33203125 526.53814697 0.84693843]	[521.38287354 531.60583496 0.69926965]	[480.23306274 531.58874512 0.68483615]	[480.27307129 688.1473999 0.86027539]	[4.80177002e+02 8.54849731e+02 8.39414358e-01]	[564.87634277 534.11413574 0.69216377]	[570.11175537 688.07177734 0.83816057]	[5.80248718e+02 8.52325256e+02 8.05665731e-01]	[518.66125488 203.17697144 0.83837444]	[541.88659668 200.62236023 0.91791445]	[498.26434326 215.96356201 0.94361401]	[562.38598633 215.91902161 0.97868717]	[5.87992859e+02 9.03533386e+02 8.09234262e-01]	[6.03507385e+02 8.93261719e+02 8.52120638e-01]	[5.64974854e+02 8.67621460e+02 7.46266127e-01]	[4.82919525e+02 8.95901917e+02 7.99128115e-01]	[4.64849731e+02 8.93313293e+02 7.85053968e-01]	[4.80270935e+02 8.70104126e+02 7.31906772e-01]
[523.92675781 215.93113708 0.9404875 ]	[523.94256592 308.35592651 0.87291205]	[457.14901733 303.20788574 0.82538497]	[441.80102539 418.61737061 0.90600103]	[439.07321167 523.90454102 0.90823275]	[600.76623535 313.42724609 0.80557144]	[606.00396729 421.16015625 0.89621907]	[618.80847168 526.51452637 0.83536226]	[521.2442627 529.04083252 0.68589813]	[477.73428345 529.0256958 0.668899 ]	[480.23141479 688.04107666 0.87534481]	[4.80175446e+02 8.54858337e+02 8.41209948e-01]	[562.43328857 531.5501709 0.68690699]	[567.59649658 688.03289795 0.84952736]	[5.80243408e+02 8.52328003e+02 8.04575861e-01]	[513.60125732 203.18031311 0.82360375]	[541.74816895 200.66390991 0.89914739]	[498.12966919 215.96391296 0.91702062]	[562.22857666 215.94483948 0.96616501]	[5.87998291e+02 9.03532837e+02 8.10375690e-01]	[6.03509155e+02 8.93261536e+02 8.51913631e-01]	[5.64969055e+02 8.67626099e+02 7.47877896e-01]	[4.82910828e+02 8.95896790e+02 8.03411543e-01]	[4.64842926e+02 8.93308289e+02 7.87127316e-01]	[4.80274475e+02 8.70113586e+02 7.38540947e-01]
[523.80383301 215.93151855 0.94464302]	[523.82385254 308.38885498 0.88358682]	[454.56948853 303.19937134 0.80164695]	[441.67520142 416.14141846 0.89395684]	[434.09524536 523.96398926 0.85820353]	[598.21948242 313.43600464 0.79674584]	[605.89038086 421.19580078 0.89454305]	[613.63598633 528.98278809 0.81804419]	[518.76611328 531.57122803 0.67854708]	[475.1713562 529.04644775 0.65736628]	[480.20498657 687.99694824 0.88338709]	[4.80147736e+02 8.54862488e+02 8.34390521e-01]	[562.3638916 534.09771729 0.69555736]	[567.53564453 688.02355957 0.86326778]	[5.80222229e+02 8.52308350e+02 8.02622616e-01]	[508.48803711 203.16009521 0.83704191]	[539.29760742 200.66357422 0.87541127]	[490.57009888 215.94891357 0.89325321]	[559.71612549 215.95729065 0.93074656]	[5.87989197e+02 9.01067749e+02 8.10247064e-01]	[6.03502563e+02 8.93257019e+02 8.51259470e-01]	[5.64953857e+02 8.67604797e+02 7.42751241e-01]	[4.82922516e+02 8.95905151e+02 7.99298227e-01]	[4.64847839e+02 8.93327637e+02 7.84338832e-01]	[4.80251862e+02 8.70112366e+02 7.36554563e-01]
[523.80395508 215.93115234 0.94437635]	[523.82202148 308.38876343 0.88461614]	[454.57012939 303.20053101 0.80071121]	[441.67575073 416.14239502 0.89400184]	[434.09454346 523.96032715 0.85833639]	[598.21765137 313.43515015 0.79603553]	[605.88970947 421.1937561 0.89381075]	[613.63250732 528.98138428 0.81832057]	[518.76306152 531.55786133 0.67877358]	[475.17410278 529.03601074 0.65876496]	[480.19342041 687.9833374 0.88310993]	[4.80150513e+02 8.54851562e+02 8.36423576e-01]	[562.35754395 531.59857178 0.69586033]	[567.53723145 688.02423096 0.8626954 ]	[5.80234009e+02 8.52315430e+02 8.03026736e-01]	[508.48730469 203.16021729 0.83728284]	[539.29827881 200.66426086 0.87514281]	[490.56622314 215.94779968 0.89376742]	[559.71624756 215.95689392 0.93049794]	[5.87983887e+02 9.03532227e+02 8.09152424e-01]	[6.03502625e+02 8.93257874e+02 8.50360036e-01]	[5.64960205e+02 8.67613586e+02 7.39952207e-01]	[4.82924042e+02 8.95890320e+02 8.02294552e-01]	[4.64846558e+02 8.93312256e+02 7.85956621e-01]	[4.80255890e+02 8.67710510e+02 7.36299396e-01]
[516.13598633 215.91137695 0.90179527]	[518.71289062 310.89276123 0.84728515]	[441.87985229 303.28213501 0.82832283]	[436.66372681 418.68630981 0.88912117]	[421.39752197 523.99609375 0.88890183]	[585.51452637 313.40640259 0.83375573]	[598.29345703 421.15124512 0.85707116]	[605.94958496 526.54382324 0.87974477]	[513.56738281 531.60101318 0.65244251]	[467.40621948 531.60986328 0.65346527]	[477.59957886 685.5769043 0.84424269]	[4.80147064e+02 8.54827576e+02 8.43878746e-01]	[559.78839111 531.56311035 0.66927618]	[565.01068115 685.60656738 0.89014274]	[5.77796692e+02 8.52348999e+02 7.95888782e-01]	[500.85302734 203.16981506 0.89624208]	[526.42681885 200.6595459 0.86803681]	[482.76669312 215.98316956 0.97114766]	[544.54821777 216.06742859 0.94355524]	[5.87976440e+02 9.03559387e+02 8.18105638e-01]	[6.03499329e+02 8.93267090e+02 8.57002020e-01]	[5.64963989e+02 8.67659424e+02 7.41452336e-01]	[4.82901886e+02 8.95857544e+02 8.16617429e-01]	[4.64843567e+02 8.93291748e+02 7.88456619e-01]	[4.80299896e+02 8.67692261e+02 7.56197453e-01]
[511.04852295 215.92633057 0.90325576]	[516.13891602 310.88885498 0.81705809]	[441.73226929 305.76098633 0.83652419]	[434.12039185 418.6678772 0.86796927]	[421.32220459 526.40429688 0.89508009]	[585.43731689 310.95413208 0.83477753]	[593.1340332 421.20925903 0.85186327]	[603.44647217 526.46356201 0.89755756]	[508.53323364 536.65631104 0.6548121 ]	[464.87811279 536.68988037 0.66715497]	[472.56100464 685.59075928 0.82455009]	[4.80145782e+02 8.54805359e+02 8.47788453e-01]	[557.26403809 534.10131836 0.65143645]	[564.99578857 685.60253906 0.89518797]	[5.77777283e+02 8.52348389e+02 7.94738591e-01]	[500.70037842 203.15559387 0.87292641]	[523.93133545 200.64523315 0.90076387]	[480.29052734 216.0242157 0.96679378]	[544.42034912 216.02157593 0.97066385]	[5.87980957e+02 9.03554504e+02 8.19413841e-01]	[6.03498535e+02 8.93262573e+02 8.58802676e-01]	[5.64953430e+02 8.67654907e+02 7.42792726e-01]	[4.82882385e+02 8.95861389e+02 8.21723342e-01]	[4.64838287e+02 8.93290894e+02 7.87083328e-01]	[4.80323212e+02 8.67680054e+02 7.55390823e-01]
[505.99664307 215.95756531 0.91627038]	[511.00350952 310.86755371 0.81831712]	[439.28344727 305.76535034 0.83703083]	[428.92367554 418.67425537 0.85284257]	[421.20550537 524.00585938 0.91487932]	[582.91986084 310.95913696 0.83137292]	[588.09014893 421.17733765 0.87125742]	[603.32672119 526.46704102 0.88798016]	[505.94818115 534.13769531 0.67085743]	[462.37838745 536.68157959 0.67938137]	[467.4336853 688.04211426 0.83442807]	[4.80132355e+02 8.52383972e+02 8.51831794e-01]	[549.59429932 531.57342529 0.64400506]	[564.934021 685.55529785 0.91015363]	[5.77788818e+02 8.52352844e+02 7.93073714e-01]	[498.17724609 203.23498535 0.84197772]	[521.4206543 200.64187622 0.91666603]	[480.1361084 216.03303528 0.94230837]	[541.91192627 215.94419861 0.9719246 ]	[5.87981140e+02 9.03553772e+02 8.19456756e-01]	[6.03501099e+02 8.93262390e+02 8.57760191e-01]	[5.64962158e+02 8.67664978e+02 7.33705461e-01]	[4.82873596e+02 8.95856384e+02 8.21406424e-01]	[4.64827698e+02 8.93286743e+02 7.85379410e-01]	[4.80339874e+02 8.67657471e+02 7.55531073e-01]
[503.46520996 215.97598267 0.93236208]	[505.95724487 308.3210144 0.84453475]	[439.1739502 303.28894043 0.8374756 ]	[423.82501221 418.67855835 0.87669837]	[418.73217773 523.98260498 0.92716449]	[582.76495361 308.39202881 0.81781191]	[587.98937988 418.77722168 0.88155711]	[600.85333252 526.42120361 0.87618107]	[503.46652222 531.57055664 0.68977761]	[462.26425171 534.10394287 0.68031931]	[464.95437622 688.10443115 0.83800989]	[480.12252808 852.33294678 0.8557533 ]	[546.99707031 529.02050781 0.66850764]	[564.91424561 685.57623291 0.9075911 ]	[5.77763306e+02 8.52335510e+02 7.95273602e-01]	[495.58947754 205.70031738 0.82000506]	[521.27789307 200.67851257 0.90496981]	[477.66000366 216.06169128 0.92297065]	[541.77404785 215.9552002 0.97572255]	[5.88002197e+02 9.03556580e+02 8.19907486e-01]	[6.03507141e+02 8.93257385e+02 8.56870174e-01]	[5.64929016e+02 8.67628418e+02 7.30725765e-01]	[4.82867706e+02 8.95847839e+02 8.17875981e-01]	[4.64820312e+02 8.93275085e+02 7.83453584e-01]	[4.80343231e+02 8.67600037e+02 7.50343442e-01]
[503.3130188 215.99665833 0.94732159]	[503.44000244 308.38110352 0.86922377]	[436.62207031 305.81610107 0.80290234]	[421.3644104 418.68588257 0.89051133]	[418.66708374 524.00042725 0.92574555]	[580.22650146 310.88021851 0.79630589]	[585.53643799 418.74185181 0.88417733]	[600.77276611 526.45007324 0.85136199]	[503.38116455 531.58880615 0.70360905]	[462.19332886 534.11816406 0.68463534]	[464.81607056 690.62689209 0.85065258]	[4.80106628e+02 8.52381470e+02 8.46482754e-01]	[544.52087402 529.03594971 0.67972451]	[564.89611816 688.00189209 0.90569788]	[5.77741943e+02 8.52354126e+02 7.91417539e-01]	[487.98065186 205.76835632 0.83757108]	[518.79571533 203.18998718 0.87840277]	[472.57098389 216.07173157 0.88405997]	[539.25976562 215.99313354 0.94031852]	[5.87986694e+02 9.03566223e+02 8.20072114e-01]	[6.03499084e+02 8.93260498e+02 8.56011569e-01]	[5.64926880e+02 8.67652161e+02 7.29255080e-01]	[4.82889069e+02 8.95844360e+02 8.21831644e-01]	[4.64834351e+02 8.93284485e+02 7.87093163e-01]	[4.80321411e+02 8.67658875e+02 7.51920462e-01]
[500.8354187 216.00486755 0.94147986]	[503.26358032 310.87817383 0.89024043]	[431.52490234 305.8175354 0.78061253]	[421.30587769 418.68121338 0.90510488]	[418.59939575 523.95129395 0.92018211]	[575.21533203 310.92260742 0.78636968]	[585.44274902 421.17370605 0.89471364]	[598.20880127 526.45507812 0.83377963]	[503.26025391 531.59686279 0.70255077]	[459.75549316 534.12969971 0.68416154]	[462.43774414 688.13830566 0.86621273]	[4.80101227e+02 8.52386719e+02 8.48375618e-01]	[544.409729 529.04864502 0.68779659]	[564.84649658 685.60064697 0.9087202 ]	[5.77690491e+02 8.52335938e+02 7.89388061e-01]	[485.37078857 205.75930786 0.87147367]	[516.16937256 203.16360474 0.83564478]	[467.42544556 216.02780151 0.90225852]	[534.11785889 215.92921448 0.91892093]	[5.88004517e+02 9.03568848e+02 8.19959879e-01]	[6.03504395e+02 8.93256470e+02 8.59670043e-01]	[5.64890991e+02 8.67621521e+02 7.28826523e-01]	[4.82877930e+02 8.95838806e+02 8.30922306e-01]	[4.64830688e+02 8.93279968e+02 7.95993030e-01]	[4.80323303e+02 8.67662476e+02 7.58802295e-01]
[500.63793945 215.99801636 0.92335558]	[500.79251099 310.88217163 0.89565247]	[428.91217041 305.77661133 0.7835564 ]	[421.17910767 418.64916992 0.90866762]	[416.1602478 524.00494385 0.88714468]	[570.02972412 310.92410278 0.79683113]	[582.94781494 418.74127197 0.89176595]	[590.63513184 526.44219971 0.8313452 ]	[500.78302002 531.57421875 0.69476819]	[459.61401367 531.58966064 0.66788536]	[462.40411377 688.05438232 0.87533736]	[4.80102600e+02 8.54823059e+02 8.39840412e-01]	[544.30279541 531.55065918 0.68843144]	[564.82440186 687.98266602 0.90692204]	[5.75192627e+02 8.52336853e+02 7.93496192e-01]	[482.84518433 205.77423096 0.898736 ]	[508.53973389 203.18130493 0.82622176]	[462.45657349 216.06228638 0.93040115]	[526.55426025 215.9719696 0.92110884]	[5.88014893e+02 9.03576599e+02 8.21460128e-01]	[6.03500854e+02 8.93258179e+02 8.62508774e-01]	[5.64851440e+02 8.67620667e+02 7.33854651e-01]	[4.82897766e+02 8.95867676e+02 8.20883155e-01]	[4.64853729e+02 8.93314087e+02 7.86039233e-01]	[4.80323486e+02 8.67699341e+02 7.58705258e-01]
[495.66864014 216.00325012 0.90439266]	[500.66818237 310.88616943 0.87741512]	[423.89364624 305.76531982 0.79973137]	[418.7512207 418.61471558 0.89532149]	[413.53842163 526.41534424 0.84296131]	[565.05419922 310.884552 0.81991529]	[582.78564453 418.71936035 0.88515532]	[588.11199951 526.47674561 0.83960861]	[498.24502563 531.57519531 0.68023634]	[457.07119751 531.57897949 0.65646887]	[462.3321228 688.06121826 0.88145125]	[4.77746613e+02 8.52362305e+02 8.49067569e-01]	[541.85180664 531.5592041 0.69521087]	[562.41088867 687.99554443 0.90415835]	[5.75222534e+02 8.52384399e+02 7.85815418e-01]	[480.36828613 205.77716064 0.90036142]	[505.93591309 203.20489502 0.85908955]	[462.27911377 216.10211182 0.95195216]	[526.40441895 216.06639099 0.9384883 ]	[5.88001099e+02 9.03589355e+02 8.17245960e-01]	[6.03503113e+02 8.93263489e+02 8.56489241e-01]	[5.64884277e+02 8.67674255e+02 7.24973440e-01]	[4.82885223e+02 8.95849243e+02 8.25726926e-01]	[4.64840332e+02 8.93290649e+02 7.93855846e-01]	[4.80333313e+02 8.67631714e+02 7.55314708e-01]
[490.55361938 216.0017395 0.90024269]	[498.16897583 310.91098022 0.84615636]	[421.35134888 305.83508301 0.82009327]	[418.60479736 418.72714233 0.89486361]	[408.39837646 528.96551514 0.81888688]	[564.95684814 310.87335205 0.82360005]	[580.29699707 418.7093811 0.87248719]	[585.58892822 526.41815186 0.86987299]	[498.15185547 531.57580566 0.67429358]	[454.53741455 531.57952881 0.65470922]	[462.32427979 688.06402588 0.87932378]	[4.77740387e+02 8.52361389e+02 8.46376121e-01]	[541.79302979 531.55438232 0.69410801]	[562.37207031 688.00335693 0.90225703]	[5.75188660e+02 8.52329895e+02 7.85606742e-01]	[480.19882202 205.75628662 0.88567781]	[503.4239502 203.19189453 0.89061821]	[459.80529785 216.12564087 0.94489026]	[523.92559814 216.06565857 0.95427221]	[5.88001526e+02 9.03569641e+02 8.16512406e-01]	[6.03492981e+02 8.93252441e+02 8.56198549e-01]	[5.64850952e+02 8.67589905e+02 7.15335965e-01]	[4.82892212e+02 8.95859985e+02 8.20336163e-01]	[4.64835602e+02 8.93303223e+02 7.90932477e-01]	[4.80324524e+02 8.67630066e+02 7.53330767e-01]
[485.4927063 216.01274109 0.90953088]	[493.11575317 310.91809082 0.81997043]	[421.2170105 308.35049438 0.83140689]	[416.14477539 421.15332031 0.88627756]	[403.34729004 529.02703857 0.84715199]	[564.83612061 310.88568115 0.82675612]	[575.19299316 421.16577148 0.84954709]	[585.50323486 526.53198242 0.87203056]	[493.12612915 534.11578369 0.66077554]	[446.95925903 534.14849854 0.65400571]	[462.24990845 688.04101562 0.87982744]	[4.77744568e+02 8.52369995e+02 8.45860720e-01]	[541.70977783 531.58270264 0.67942911]	[562.33947754 688.04211426 0.89583129]	[5.75209717e+02 8.52379211e+02 7.82901347e-01]	[477.67062378 205.7868042 0.8502171 ]	[503.23339844 203.16038513 0.91082293]	[459.64126587 216.11869812 0.93502069]	[523.76251221 215.96865845 0.96655488]	[5.88000061e+02 9.03586304e+02 8.18940759e-01]	[6.03494141e+02 8.93262512e+02 8.59497309e-01]	[5.64882751e+02 8.67652832e+02 7.18975663e-01]	[4.82877441e+02 8.95869873e+02 8.11978698e-01]	[4.64823608e+02 8.93306458e+02 7.93173254e-01]	[4.80337555e+02 8.67657654e+02 7.56518304e-01]
[482.97848511 216.02311707 0.92206526]	[487.97601318 308.41156006 0.82674956]	[418.74069214 308.32113647 0.83230537]	[411.02264404 418.77005005 0.85822052]	[400.84063721 528.98022461 0.87254661]	[562.32666016 310.90814209 0.8246941 ]	[570.06231689 421.1461792 0.86043739]	[585.35144043 526.44525146 0.90002197]	[490.51947021 534.15240479 0.66322327]	[444.37438965 536.70037842 0.67375594]	[462.25756836 688.09436035 0.88129944]	[4.77726501e+02 8.52386169e+02 8.38039637e-01]	[539.24371338 531.56738281 0.66983002]	[562.26153564 688.01940918 0.88800806]	[5.75180969e+02 8.52326843e+02 7.89957047e-01]	[475.09979248 208.25524902 0.83052242]	[500.76745605 203.17289734 0.90667391]	[457.1534729 216.13104248 0.91600406]	[521.27276611 215.98069763 0.96342391]	[5.87984070e+02 9.03575256e+02 8.17865789e-01]	[6.03481689e+02 8.93261292e+02 8.61608565e-01]	[5.64856506e+02 8.67583862e+02 7.09420800e-01]	[4.82897064e+02 8.95881775e+02 8.07102680e-01]	[4.64833710e+02 8.93328735e+02 7.90631413e-01]	[4.80331421e+02 8.67674866e+02 7.54339635e-01]
[482.84555054 216.03045654 0.94332719]	[485.43481445 308.38534546 0.8451044 ]	[418.63259888 308.32836914 0.82344395]	[403.39627075 421.15267944 0.86410511]	[400.67700195 526.54400635 0.88885117]	[559.82189941 308.38000488 0.8102448 ]	[567.53540039 418.73126221 0.87323368]	[582.85772705 523.9899292 0.90863377]	[487.95550537 534.10638428 0.66485512]	[444.30047607 536.68493652 0.6790778 ]	[459.80929565 688.01300049 0.8703379 ]	[4.77750793e+02 8.54796265e+02 8.37386727e-01]	[536.67694092 529.02111816 0.65436834]	[562.23065186 688.01525879 0.88423604]	[5.75171570e+02 8.52341614e+02 7.91395068e-01]	[469.96505737 208.28807068 0.83871806]	[500.64993286 203.18598938 0.88712204]	[454.63757324 216.15817261 0.88632548]	[518.78582764 215.97520447 0.94849342]	[5.85578247e+02 9.03605042e+02 8.18283558e-01]	[6.03467712e+02 8.93277649e+02 8.61469924e-01]	[5.64847961e+02 8.67592346e+02 7.18152463e-01]	[4.82880096e+02 8.95876648e+02 8.02802622e-01]	[4.64824677e+02 8.93326904e+02 7.89545834e-01]	[4.82744263e+02 8.67698181e+02 7.51779854e-01]
[482.72808838 215.99932861 0.94063216]	[482.94345093 310.87188721 0.86676812]	[416.10153198 308.39907837 0.80162066]	[400.87240601 421.19238281 0.88397831]	[398.20831299 526.472229 0.91313475]	[559.71392822 308.36959839 0.7997933 ]	[565.05944824 418.66372681 0.87672353]	[582.77148438 524.0213623 0.89020264]	[485.44869995 536.67028809 0.68118739]	[441.86663818 539.24041748 0.68981469]	[459.80514526 688.00952148 0.86616421]	[4.77738617e+02 8.54793274e+02 8.34867954e-01]	[531.60266113 531.57086182 0.65362144]	[559.81549072 688.0682373 0.87473279]	[5.75157532e+02 8.52340210e+02 7.91027427e-01]	[464.93331909 208.25228882 0.86121929]	[498.15844727 203.16230774 0.85653168]	[449.48962402 216.1421051 0.87236589]	[516.18286133 215.97412109 0.92103851]	[5.85582458e+02 9.03604858e+02 8.14315915e-01]	[6.03469055e+02 8.93277039e+02 8.57730329e-01]	[5.64843262e+02 8.67605164e+02 7.17585802e-01]	[4.82885315e+02 8.95891785e+02 7.99619973e-01]	[4.64830505e+02 8.93339050e+02 7.84320772e-01]	[4.80356964e+02 8.67701111e+02 7.51267791e-01]
[480.25341797 216.05456543 0.93352687]	[482.83050537 310.89233398 0.8847667 ]	[413.53710938 308.41323853 0.786259 ]	[400.79818726 421.2026062 0.89950764]	[398.09860229 526.45861816 0.90909755]	[557.18225098 308.38037109 0.78646463]	[564.97113037 418.66067505 0.88779008]	[580.32501221 523.98791504 0.88177264]	[485.37548828 536.66949463 0.69799602]	[441.81140137 539.23760986 0.69841504]	[459.77606201 688.02502441 0.87068051]	[4.77741577e+02 8.54788818e+02 8.34820867e-01]	[529.01031494 531.58911133 0.67221743]	[559.80340576 688.07446289 0.87269694]	[5.75140991e+02 8.52316833e+02 7.92430818e-01]	[462.40274048 208.27937317 0.89898247]	[493.05502319 203.20420837 0.8233273 ]	[444.42034912 216.1227417 0.89935094]	[511.04711914 215.92030334 0.92270881]	[5.87968994e+02 9.03600037e+02 8.11783493e-01]	[6.03470947e+02 8.93274597e+02 8.55475962e-01]	[5.64832520e+02 8.67580261e+02 7.13971674e-01]	[4.82886139e+02 8.95888489e+02 8.00257981e-01]	[4.64830750e+02 8.93338257e+02 7.85528660e-01]	[4.82733063e+02 8.67701660e+02 7.49202967e-01]
[480.11343384 216.04187012 0.9200204 ]	[480.3737793 310.90023804 0.89223456]	[408.44561768 308.39996338 0.78016025]	[400.7507019 421.21133423 0.90923423]	[398.04244995 526.43023682 0.89317864]	[552.13525391 308.39471436 0.78360581]	[564.89379883 418.70623779 0.88825727]	[580.21844482 524.0022583 0.85308594]	[482.94708252 534.13690186 0.70453352]	[441.73043823 536.71160889 0.69186181]	[459.74630737 688.00012207 0.8825866 ]	[4.77737854e+02 8.54799255e+02 8.34227860e-01]	[526.51452637 531.54241943 0.67799592]	[559.71832275 688.05395508 0.85776502]	[5.75145935e+02 8.52316406e+02 7.93776691e-01]	[462.30169678 208.30435181 0.91079485]	[487.98953247 205.69830322 0.82705593]	[441.93225098 216.15229797 0.91915917]	[506.01281738 215.99125671 0.92946118]	[5.85577087e+02 9.03591980e+02 8.14789236e-01]	[6.03466431e+02 8.93268250e+02 8.54442596e-01]	[5.64848755e+02 8.67584900e+02 7.10923910e-01]	[4.82887390e+02 8.95886414e+02 8.02629590e-01]	[4.64831726e+02 8.93341003e+02 7.87354708e-01]	[4.82738129e+02 8.67697815e+02 7.48073936e-01]
[477.61532593 216.06256104 0.90369964]	[480.26504517 310.88101196 0.89191735]	[405.90927124 308.32824707 0.7835753 ]	[400.65014648 418.76229858 0.9067511 ]	[395.63113403 526.42431641 0.87453973]	[547.04919434 308.36352539 0.80106866]	[562.45269775 418.58731079 0.87281573]	[577.69805908 523.98394775 0.84310311]	[482.88076782 534.15130615 0.71423984]	[441.66812134 536.70147705 0.69075894]	[459.72918701 688.00671387 0.8820017 ]	[4.77726868e+02 8.54806274e+02 8.31453979e-01]	[526.42315674 531.55950928 0.68414664]	[559.7010498 688.05822754 0.85516292]	[5.75156799e+02 8.52355103e+02 7.93351769e-01]	[462.19842529 208.31796265 0.91533256]	[485.44790649 205.72306824 0.85069859]	[441.83743286 216.1468811 0.93897009]	[505.91448975 216.02912903 0.94577026]	[5.85571106e+02 9.03601868e+02 8.17627311e-01]	[6.03464783e+02 8.93275269e+02 8.54974151e-01]	[5.64874756e+02 8.67640503e+02 7.23408759e-01]	[4.82881256e+02 8.95893188e+02 8.07244539e-01]	[4.64823425e+02 8.93346130e+02 7.89495647e-01]	[4.80347839e+02 8.67713135e+02 7.49224365e-01]
[475.10766602 216.08773804 0.89167267]	[480.19232178 310.89682007 0.88816029]	[405.84994507 305.828125 0.7924099 ]	[398.26580811 418.76257324 0.89997375]	[393.05532837 526.44317627 0.84252012]	[546.93707275 308.38562012 0.81479919]	[562.39373779 418.65112305 0.88494557]	[575.14483643 523.94329834 0.84214485]	[482.82647705 534.14489746 0.71604502]	[439.28985596 536.67218018 0.6883828 ]	[459.70452881 685.60400391 0.87546825]	[4.77709106e+02 8.52380676e+02 8.32627594e-01]	[523.99658203 531.56921387 0.68787616]	[559.76776123 688.0824585 0.86736536]	[5.75141357e+02 8.52302551e+02 7.93983221e-01]	[459.8059082 208.32789612 0.90981722]	[485.38153076 205.73699951 0.8634184 ]	[441.73651123 216.14376831 0.94777244]	[505.86517334 216.06088257 0.94894278]	[5.85577576e+02 9.03563049e+02 8.10861290e-01]	[6.03469910e+02 8.93246765e+02 8.51217091e-01]	[5.64840881e+02 8.65134644e+02 7.18597293e-01]	[4.82889008e+02 8.95880737e+02 8.05866480e-01]	[4.64827789e+02 8.93335449e+02 7.86531687e-01]	[4.80346008e+02 8.67672485e+02 7.38949418e-01]
[472.52987671 216.05807495 0.89257669]	[477.72659302 310.90652466 0.86106205]	[403.28677368 308.34313965 0.8080371 ]	[398.23764038 418.75689697 0.88799977]	[390.49935913 526.50708008 0.81804347]	[544.46655273 308.32012939 0.82330275]	[562.28985596 418.63858032 0.8780309 ]	[572.62567139 523.93920898 0.84166682]	[482.72888184 534.11706543 0.70953715]	[439.22216797 534.17285156 0.68188304]	[459.65524292 685.60345459 0.8802743 ]	[4.77726074e+02 8.54815674e+02 8.32380235e-01]	[523.90386963 531.54675293 0.69433922]	[559.71746826 688.0914917 0.85884434]	[5.75218750e+02 8.52286133e+02 7.93213487e-01]	[459.69946289 208.28411865 0.89630973]	[482.93859863 205.70751953 0.88265914]	[439.28198242 216.1640625 0.93746907]	[503.43139648 216.09788513 0.94540006]	[5.85564026e+02 9.03553223e+02 8.07348192e-01]	[6.03467957e+02 8.93247009e+02 8.51093709e-01]	[5.64888977e+02 8.65122803e+02 7.17500091e-01]	[4.82879395e+02 8.95884399e+02 8.10900927e-01]	[4.64822632e+02 8.93338684e+02 7.89944232e-01]	[4.80354553e+02 8.67708679e+02 7.44733214e-01]
[467.49880981 216.0431366 0.89700681]	[477.64578247 310.91497803 0.84492242]	[400.82598877 308.41265869 0.8200053 ]	[398.16418457 421.18518066 0.88371032]	[387.88632202 526.47900391 0.82067811]	[544.42871094 305.83703613 0.8247087 ]	[562.24053955 418.61624146 0.86936414]	[572.59436035 523.9385376 0.84282452]	[480.37408447 534.14892578 0.70633107]	[439.1817627 536.71051025 0.68248945]	[459.66094971 685.58435059 0.88055575]	[4.77724731e+02 8.54808228e+02 8.32767427e-01]	[523.89215088 531.56793213 0.69152558]	[559.73858643 690.59399414 0.84600377]	[5.77700928e+02 8.52244629e+02 8.02734315e-01]	[459.59255981 208.26350403 0.87615681]	[482.79763794 203.18804932 0.90685654]	[439.18286133 216.16099548 0.9358995 ]	[503.31869507 215.97932434 0.97096151]	[5.85497803e+02 9.01033691e+02 8.15038741e-01]	[6.03442322e+02 8.93236816e+02 8.51833344e-01]	[5.64925476e+02 8.65054565e+02 7.08167851e-01]	[4.82905212e+02 8.95894470e+02 8.04039121e-01]	[4.64841949e+02 8.93345337e+02 7.83503354e-01]	[4.80341553e+02 8.67695679e+02 7.46426225e-01]
[467.40246582 216.04437256 0.90123969]	[475.13241577 310.92791748 0.82915246]	[400.74578857 310.89160156 0.83202368]	[398.0585022 421.23638916 0.87668747]	[385.35604858 526.52166748 0.82742202]	[544.3704834 305.84237671 0.82460225]	[562.20141602 418.62689209 0.8628751 ]	[570.07330322 523.91711426 0.84820938]	[480.33151245 534.14611816 0.70579129]	[439.14599609 536.72320557 0.68130982]	[459.66534424 688.01934814 0.88455403]	[4.77733368e+02 8.54795532e+02 8.33420753e-01]	[523.86505127 531.55993652 0.69670528]	[557.26000977 690.61322021 0.83601052]	[5.77720520e+02 8.52211182e+02 8.05252790e-01]	[457.13916016 208.27867126 0.85854566]	[480.37173462 203.14761353 0.91354549]	[439.1010437 216.13551331 0.93120199]	[500.89224243 215.91996765 0.95959699]	[5.85468323e+02 9.01010986e+02 8.18768740e-01]	[6.03430542e+02 8.93228760e+02 8.48503828e-01]	[5.64958008e+02 8.62533691e+02 6.93519771e-01]	[4.82916779e+02 8.95911926e+02 7.96610296e-01]	[4.64851013e+02 8.93361389e+02 7.77298808e-01]	[4.80346252e+02 8.67682373e+02 7.43365347e-01]
[464.8840332 216.04692078 0.91060156]	[472.58343506 310.91210938 0.82197356]	[400.6862793 310.89813232 0.83375448]	[395.64974976 421.21057129 0.86878592]	[385.31103516 526.5223999 0.83142185]	[544.30212402 305.84942627 0.82525706]	[559.77575684 418.64782715 0.86172009]	[570.01715088 523.90423584 0.85236573]	[480.26928711 536.65924072 0.7024681 ]	[439.10372925 539.21600342 0.67940915]	[459.63183594 688.02423096 0.88145971]	[4.77726349e+02 8.52349060e+02 8.37481081e-01]	[523.80670166 531.56903076 0.69652885]	[554.68652344 690.61810303 0.82911658]	[5.77690063e+02 8.49765869e+02 8.00005913e-01]	[454.61624146 208.30046082 0.84068215]	[480.26727295 203.1522522 0.91224056]	[436.68658447 218.52241516 0.91300583]	[500.78396606 215.93804932 0.96138895]	[5.85421814e+02 8.98453979e+02 8.24889660e-01]	[6.03382629e+02 8.90802673e+02 8.41574073e-01]	[5.64947083e+02 8.57469482e+02 6.89916611e-01]	[4.82910553e+02 8.95901001e+02 8.00469398e-01]	[4.64840576e+02 8.93345154e+02 7.80139685e-01]	[4.80355530e+02 8.67601868e+02 7.32237339e-01]
[462.44329834 216.04576111 0.91869718]	[469.98474121 308.3934021 0.81529015]	[398.25875854 310.87316895 0.83425641]	[395.55270386 421.24142456 0.86303645]	[382.83206177 526.53497314 0.84420651]	[541.88592529 305.80297852 0.82725775]	[557.27056885 418.6449585 0.85308295]	[567.5604248 523.88220215 0.86424506]	[480.21893311 534.15802002 0.69627428]	[436.68389893 536.73132324 0.6722641 ]	[459.62365723 687.99249268 0.87893659]	[4.77716431e+02 8.52381226e+02 8.31981242e-01]	[521.4185791 531.54840088 0.69444507]	[552.05603027 690.66717529 0.82304698]	[5.77727539e+02 8.49774170e+02 8.05278420e-01]	[452.07025146 208.26930237 0.82828581]	[480.2130127 203.14556885 0.90747344]	[436.61828613 216.12451172 0.91168743]	[500.73727417 215.90406799 0.96152085]	[5.85393738e+02 8.98408447e+02 8.30694556e-01]	[6.03383606e+02 8.90781616e+02 8.35852027e-01]	[5.65022095e+02 8.59949707e+02 6.80535495e-01]	[4.82894318e+02 8.95918335e+02 7.99330473e-01]	[4.64826111e+02 8.93360291e+02 7.79092371e-01]	[4.80337372e+02 8.67631592e+02 7.34603167e-01]
[462.37509155 216.06886292 0.93176693]	[467.47137451 308.33056641 0.82196927]	[398.22732544 308.38327026 0.8322643 ]	[395.4992981 421.24163818 0.8574363 ]	[382.7819519 526.53363037 0.85093361]	[541.8260498 305.76400757 0.82888818]	[557.17529297 418.69015503 0.853715 ]	[567.54040527 523.89056396 0.86748481]	[480.18927002 536.70025635 0.6985209 ]	[436.63439941 539.25018311 0.67781883]	[459.603302 687.99780273 0.87806869]	[4.77710236e+02 8.52362671e+02 8.34824204e-01]	[521.41473389 531.5982666 0.69725978]	[547.05377197 690.63891602 0.83751231]	[5.77721680e+02 8.49662903e+02 7.96597183e-01]	[449.50326538 208.31280518 0.83530688]	[480.15576172 203.17468262 0.89729363]	[436.55856323 216.14659119 0.90100348]	[500.66326904 215.92544556 0.95591426]	[5.85350525e+02 8.95866516e+02 8.47669184e-01]	[6.03361511e+02 8.90661377e+02 8.28136563e-01]	[5.65036804e+02 8.54915955e+02 6.84757411e-01]	[4.82886047e+02 8.95920654e+02 7.97894597e-01]	[4.62417755e+02 8.93346802e+02 7.79883027e-01]	[4.80336212e+02 8.67608459e+02 7.32382715e-01]
[462.32653809 216.08786011 0.93832004]	[467.39001465 305.84475708 0.83142662]	[398.19927979 308.35317993 0.83312213]	[392.99545288 421.22787476 0.84301186]	[382.76382446 526.49908447 0.86076558]	[541.75531006 303.29660034 0.82740945]	[554.68121338 418.69918823 0.85358834]	[567.53546143 523.86157227 0.87284791]	[480.11425781 534.15942383 0.682329 ]	[436.55599976 539.1986084 0.6635735 ]	[457.21109009 688.12054443 0.85872716]	[4.77682373e+02 8.52385071e+02 8.30700696e-01]	[521.35858154 531.53363037 0.69074315]	[546.98822021 690.66046143 0.84384173]	[5.75218323e+02 8.47125061e+02 7.80383945e-01]	[446.96008301 208.33944702 0.84483314]	[480.12063599 203.19941711 0.88763267]	[434.07400513 218.52728271 0.8809284 ]	[498.2734375 215.92939758 0.94752151]	[5.82970276e+02 8.93395325e+02 8.73552382e-01]	[6.03334229e+02 8.88170776e+02 8.19987655e-01]	[5.65008484e+02 8.52381104e+02 7.04332948e-01]	[4.82875519e+02 8.95903381e+02 8.01390827e-01]	[4.62406525e+02 8.93334595e+02 7.85138786e-01]	[4.80320618e+02 8.67627869e+02 7.40807474e-01]
[462.28814697 216.08227539 0.94114035]	[464.93621826 308.32907104 0.83874142]	[398.15194702 308.40011597 0.83061111]	[390.46884155 421.19815063 0.84110612]	[380.35852051 526.47930908 0.86912668]	[541.71624756 305.76712036 0.82132387]	[552.14544678 418.67205811 0.85412979]	[567.50628662 523.85461426 0.88136399]	[477.74298096 534.13342285 0.68045783]	[434.11419678 536.70806885 0.66188973]	[459.58840942 688.11627197 0.85843724]	[4.77682770e+02 8.54791321e+02 8.30706835e-01]	[521.34527588 529.04205322 0.69351405]	[546.9609375 690.66741943 0.84858388]	[5.75174927e+02 8.47054382e+02 7.70753741e-01]	[446.89144897 208.33589172 0.8539598 ]	[477.71951294 203.20808411 0.87669778]	[431.52182007 218.54011536 0.86998236]	[498.20040894 215.9460144 0.93779171]	[5.82953125e+02 8.93287048e+02 8.85523558e-01]	[6.03313721e+02 8.85627014e+02 7.91741908e-01]	[5.65020935e+02 8.52312866e+02 6.99884713e-01]	[4.82885681e+02 8.95913147e+02 8.01741183e-01]	[4.62418579e+02 8.93351501e+02 7.83042192e-01]	[4.80309174e+02 8.67656616e+02 7.46179223e-01]
[462.24731445 216.06639099 0.93948621]	[464.90853882 308.34188843 0.84367567]	[398.12286377 308.40151978 0.82859004]	[390.42626953 421.18902588 0.8409043 ]	[380.337677 526.51989746 0.86844611]	[541.70593262 305.77108765 0.81839627]	[552.1036377 418.6713562 0.85556376]	[567.48040771 523.83526611 0.88969755]	[477.73800659 534.12939453 0.68196708]	[434.10076904 536.72198486 0.66249084]	[459.58261108 688.09667969 0.85249001]	[4.77660828e+02 8.54812866e+02 8.24559927e-01]	[521.33776855 529.02178955 0.69443512]	[544.5402832 690.70812988 0.85175973]	[5.72670227e+02 8.42009521e+02 7.65517354e-01]	[444.41082764 208.3213501 0.86736089]	[477.65371704 203.1762085 0.86312634]	[428.96783447 218.5447998 0.86529297]	[498.14065552 215.93112183 0.92576849]	[5.82843933e+02 8.90843140e+02 8.76444995e-01]	[6.00805298e+02 8.83064758e+02 7.59243786e-01]	[5.65026367e+02 8.52177979e+02 7.00742722e-01]	[4.82912476e+02 8.95923279e+02 8.00944090e-01]	[4.64834961e+02 8.93373596e+02 7.78202176e-01]	[4.80273468e+02 8.67668030e+02 7.44844973e-01]
[462.19259644 216.08682251 0.93333852]	[464.88973999 308.35031128 0.84663796]	[398.10412598 308.40756226 0.82643396]	[387.93704224 421.18902588 0.84140229]	[380.309021 526.49719238 0.86957031]	[539.31878662 305.78268433 0.81600142]	[552.06854248 418.67608643 0.85791075]	[567.45098877 523.86517334 0.88989145]	[477.72637939 534.13458252 0.67776656]	[434.08178711 536.72418213 0.65788871]	[457.20471191 688.08898926 0.84987986]	[4.77655975e+02 8.54831726e+02 8.22444081e-01]	[521.33221436 529.02868652 0.69165319]	[544.47442627 690.6897583 0.86343288]	[5.67593384e+02 8.36943481e+02 7.77626693e-01]	[444.34542847 208.32923889 0.88220006]	[475.17654419 203.19718933 0.84626138]	[428.90542603 216.16117859 0.87061071]	[495.65008545 215.91358948 0.9230445 ]	[5.80340149e+02 8.90666199e+02 8.29999387e-01]	[5.95738831e+02 8.77934875e+02 7.38895953e-01]	[5.64938599e+02 8.49652527e+02 7.03609109e-01]	[4.82902100e+02 8.95932800e+02 7.99435794e-01]	[4.64830872e+02 8.93382874e+02 7.76490688e-01]	[4.80274933e+02 8.67693481e+02 7.48154819e-01]
[459.83203125 216.09301758 0.93341929]	[464.86911011 308.36053467 0.84954101]	[398.09185791 310.86553955 0.82532597]	[387.909729 421.19433594 0.8422057 ]	[380.30496216 528.9654541 0.86673248]	[539.30059814 305.79092407 0.81321561]	[549.6015625 418.70358276 0.85926414]	[565.06756592 523.88909912 0.89357299]	[477.70346069 534.14685059 0.67651808]	[434.07162476 539.19750977 0.65621549]	[457.18270874 688.18920898 0.83320302]	[4.77643341e+02 8.54846069e+02 8.19482625e-01]	[521.31158447 529.04229736 0.69241488]	[544.34863281 690.71691895 0.88344342]	[5.67464478e+02 8.34269958e+02 8.19168210e-01]	[444.31222534 208.32359314 0.88911468]	[475.11676025 203.21473694 0.8389461 ]	[426.42532349 216.14294434 0.87444091]	[495.58853149 215.90432739 0.91722596]	[5.75138428e+02 8.83043945e+02 7.46516168e-01]	[5.90553406e+02 8.72828735e+02 7.49196887e-01]	[5.64895142e+02 8.44575684e+02 6.76258922e-01]	[4.82894684e+02 8.95917542e+02 8.01758111e-01]	[4.64825500e+02 8.93375916e+02 7.78381228e-01]	[4.80265167e+02 8.67714539e+02 7.42582917e-01]
[459.76431274 216.09039307 0.93232548]	[464.83779907 308.35668945 0.85375971]	[398.07150269 310.86978149 0.82275903]	[387.90975952 421.19754028 0.84281951]	[380.29827881 526.49108887 0.87728316]	[539.27661133 303.30764771 0.81292057]	[549.55517578 418.65856934 0.86610264]	[564.99645996 523.87426758 0.90520519]	[477.64071655 534.16107178 0.67211139]	[434.01126099 539.22808838 0.65944612]	[457.18920898 688.13635254 0.83999074]	[4.77640137e+02 8.52388733e+02 8.24342132e-01]	[521.25756836 529.04217529 0.68959868]	[541.8973999 690.722229 0.89152801]	[564.82720947 826.65338135 0.85326385]	[441.89126587 208.31628418 0.90103221]	[472.57366943 203.22039795 0.82865018]	[426.3477478 216.1321106 0.8840844]	[493.06622314 215.89292908 0.92193615]	[5.67558777e+02 8.75368774e+02 7.93237746e-01]	[5.87982178e+02 8.70144104e+02 7.68091917e-01]	[5.62240112e+02 8.31775940e+02 6.77838147e-01]	[4.82838806e+02 8.95931335e+02 8.01355183e-01]	[4.62381897e+02 8.93353455e+02 7.85750806e-01]	[4.80304016e+02 8.67613708e+02 7.32034922e-01]
[459.76394653 216.08998108 0.93269956]	[464.83685303 308.35559082 0.85395503]	[398.06915283 310.87283325 0.82287663]	[387.90194702 421.20730591 0.84097797]	[380.29669189 526.49456787 0.87656033]	[539.27844238 303.3026123 0.81412685]	[549.55529785 418.65609741 0.86620271]	[564.99694824 523.87194824 0.90547949]	[477.64212036 534.15979004 0.67214316]	[434.01239014 539.22644043 0.65929937]	[457.19100952 688.13092041 0.84132183]	[4.77639618e+02 8.52385620e+02 8.23714435e-01]	[521.25854492 529.04217529 0.68962646]	[541.89819336 690.72473145 0.8922832 ]	[564.82537842 826.6574707 0.8534264 ]	[441.89047241 208.31764221 0.90095198]	[472.572052 203.21780396 0.82853305]	[426.34991455 216.13246155 0.88319367]	[493.06668091 215.88998413 0.92164391]	[5.67561096e+02 8.75368896e+02 7.92737663e-01]	[5.87981873e+02 8.70143188e+02 7.67923951e-01]	[5.62239441e+02 8.31781433e+02 6.77577317e-01]	[4.82840424e+02 8.95933105e+02 7.99522281e-01]	[4.62380219e+02 8.93353943e+02 7.83599675e-01]	[4.80302948e+02 8.67609192e+02 7.31902301e-01]
[459.7517395 216.08984375 0.93316448]	[464.8387146 308.35702515 0.85374296]	[398.07366943 310.87057495 0.82426572]	[387.90100098 421.19641113 0.84188718]	[380.28747559 526.51855469 0.87489492]	[539.27655029 303.29742432 0.8154096 ]	[549.55224609 418.65637207 0.867401 ]	[564.99609375 523.8706665 0.90410489]	[477.62509155 534.16925049 0.67043179]	[431.5423584 539.22564697 0.66036844]	[457.17718506 688.06072998 0.8420763 ]	[4.77649292e+02 8.52323914e+02 8.32350612e-01]	[521.25024414 531.53527832 0.68634778]	[541.8447876 693.21044922 0.89153975]	[562.31774902 821.47521973 0.82742697]	[441.87719727 208.33270264 0.9035908 ]	[472.55853271 203.22064209 0.82799935]	[426.34841919 216.14439392 0.88036162]	[493.06750488 215.8924408 0.92376578]	[5.64912170e+02 8.70277649e+02 8.38113427e-01]	[5.82928345e+02 8.60014343e+02 7.64496326e-01]	[5.59738586e+02 8.29175903e+02 6.17052197e-01]	[4.82862579e+02 8.95883423e+02 8.07507932e-01]	[4.62405090e+02 8.93324707e+02 7.88267016e-01]	[4.80312500e+02 8.65136475e+02 7.29623199e-01]
[459.74893188 216.08174133 0.9349584 ]	[464.84133911 308.35824585 0.85330015]	[398.0786438 310.87081909 0.82551765]	[387.92080688 421.19320679 0.84142339]	[380.28631592 526.53179932 0.87220299]	[539.27484131 303.30310059 0.81479073]	[549.54962158 418.65533447 0.8666631 ]	[564.98376465 523.85894775 0.90521091]	[477.64266968 534.14331055 0.67183077]	[434.03009033 539.20788574 0.65874779]	[457.1930542 688.05633545 0.83693618]	[4.77659088e+02 8.52328613e+02 8.29483569e-01]	[521.25604248 529.03216553 0.68803966]	[541.77478027 695.75183105 0.88089859]	[559.75189209 813.83636475 0.82363611]	[441.87438965 208.33370972 0.90466291]	[472.5524292 203.2101593 0.82802004]	[426.35403442 216.15408325 0.87711561]	[493.07357788 215.8898468 0.92466664]	[5.62316223e+02 8.67572266e+02 7.77663231e-01]	[5.80324097e+02 8.54800964e+02 7.49453902e-01]	[5.57187012e+02 8.26632568e+02 6.11267924e-01]	[4.82889343e+02 8.95862671e+02 8.02410305e-01]	[4.62420319e+02 8.93323547e+02 7.82122135e-01]	[4.80318451e+02 8.67580566e+02 7.27177620e-01]
[459.75567627 216.08721924 0.93371487]	[464.85635376 308.36773682 0.85093313]	[398.08410645 310.88818359 0.82701713]	[390.42871094 421.2020874 0.83833712]	[380.2862854 526.51916504 0.87432075]	[539.2980957 303.30722046 0.81536573]	[549.57342529 418.67984009 0.86739051]	[564.96716309 523.86663818 0.9073289 ]	[477.66082764 534.14929199 0.67355716]	[434.05102539 539.20111084 0.65940464]	[457.18890381 688.03692627 0.83889192]	[4.77664703e+02 8.52339966e+02 8.29045415e-01]	[521.26293945 529.04693604 0.68745434]	[541.77416992 695.7489624 0.88096452]	[559.75201416 813.83886719 0.82277495]	[441.88378906 208.33865356 0.90306211]	[472.56109619 203.2142334 0.82828456]	[426.37457275 216.15748596 0.87143081]	[493.09265137 215.89022827 0.92343175]	[5.62313354e+02 8.65138794e+02 7.72540569e-01]	[5.80324158e+02 8.54798523e+02 7.47245193e-01]	[5.57189880e+02 8.26635254e+02 6.09174132e-01]	[4.82894989e+02 8.95869934e+02 7.99357176e-01]	[4.64823547e+02 8.93339294e+02 7.79327869e-01]	[4.80327820e+02 8.67594910e+02 7.29095757e-01]
[truncated: 548 more rows]
