# Supplementary material for: Evaluation of functional tests performance using a camera-based and machine learning approach
Source: PLoS One. 2023 Nov 3;18(11):e0288279. doi: 10.1371/journal.pone.0288279 (PMC10624324; doi:10.1371/journal.pone.0288279)
Supplement: S1 Data — This dataset includes all the extracted keypoints of movements and the associated features and statistics, which were used for the analyses presented in the main manuscript. (ZIP) [file pone.0288279.s001.zip › PLOS_data_28032023/original_movement_data/CSV/000043_SDT_P_crop.csv]

[449.46243286 154.40501404 0.89609683]	[452.08361816 236.56285095 0.87646818]	[382.79760742 234.02476501 0.86217034]	[377.67300415 339.26669312 0.88587576]	[362.22094727 439.24447632 0.91960382]	[521.23394775 239.11683655 0.86085922]	[524.00708008 344.31750488 0.84123236]	[531.62084961 441.92340088 0.84819233]	[446.91760254 452.05853271 0.6881026 ]	[405.91592407 452.04241943 0.6727466 ]	[418.78192139 600.80755615 0.87946081]	[426.42852783 752.27337646 0.80189633]	[487.93032837 452.05050659 0.69045502]	[503.30264282 595.70111084 0.8710022 ]	[508.53585815 749.72369385 0.80445284]	[439.18881226 141.60343933 0.88732415]	[462.29760742 139.11528015 0.89765632]	[421.13421631 151.87249756 0.94979966]	[482.73382568 151.85006714 0.96434098]	[521.34283447 793.32104492 0.82585782]	[539.26989746 788.17279053 0.79668784]	[503.3180542 765.00909424 0.76673365]	[4.26410858e+02 7.93353943e+02 7.51992464e-01]	[4.08450684e+02 7.90755554e+02 7.80964375e-01]	[4.39100067e+02 7.67512390e+02 7.62021363e-01]
[449.46185303 154.40548706 0.89599615]	[452.08285522 236.56295776 0.8764872 ]	[382.79626465 234.02388 0.8623566 ]	[377.67282104 339.26690674 0.88572359]	[362.22106934 439.24411011 0.91934651]	[521.23461914 239.11779785 0.86086351]	[524.00750732 344.31930542 0.84086508]	[531.62091064 441.92510986 0.84805322]	[446.91790771 452.059021 0.68778133]	[405.91653442 452.04312134 0.6725592 ]	[418.77804565 600.8001709 0.87860215]	[426.42300415 752.26623535 0.80360222]	[487.93084717 452.05084229 0.69017452]	[503.30145264 595.69244385 0.8703146 ]	[508.53878784 749.71514893 0.80341858]	[439.18850708 141.6036377 0.88735884]	[462.29733276 139.11582947 0.89764702]	[421.13406372 151.87243652 0.95010507]	[482.73382568 151.84869385 0.96459258]	[521.34729004 793.32385254 0.82788944]	[539.27624512 788.17205811 0.79861915]	[5.03321442e+02 7.65000732e+02 7.63863206e-01]	[4.26411133e+02 7.93352905e+02 7.53762662e-01]	[4.08453888e+02 7.90754333e+02 7.82402098e-01]	[4.39090637e+02 7.67501404e+02 7.61755943e-01]
[444.43148804 154.41143799 0.90778941]	[449.49798584 236.5816803 0.87079078]	[382.72317505 234.05725098 0.87164736]	[377.57183838 341.75402832 0.8749851 ]	[359.77932739 439.30142212 0.93387818]	[518.77435303 239.12165833 0.84995949]	[523.95178223 344.30508423 0.85743839]	[529.07849121 441.91326904 0.84954232]	[444.43408203 452.05535889 0.69329488]	[405.83514404 452.05758667 0.67927444]	[418.73065186 600.80651855 0.88153487]	[426.40942383 752.23242188 0.81080526]	[485.44442749 452.03555298 0.69675499]	[503.30026245 595.69091797 0.86829448]	[508.54354858 749.70385742 0.80372924]	[439.07800293 141.61080933 0.86260378]	[459.82730103 139.10523987 0.90588725]	[418.72299194 151.93066406 0.96151626]	[480.28479004 151.86907959 0.96403456]	[521.32855225 793.2979126 0.82889146]	[539.26239014 788.15991211 0.79743773]	[5.03320068e+02 7.64974976e+02 7.57416368e-01]	[4.26393616e+02 7.93335754e+02 7.57859349e-01]	[4.08447418e+02 7.90734436e+02 7.83200383e-01]	[4.36675323e+02 7.65028687e+02 7.57801712e-01]
[444.38131714 154.39282227 0.91414684]	[446.95343018 236.56578064 0.88210565]	[380.28097534 234.05392456 0.88414305]	[375.11602783 341.7829895 0.85571557]	[359.775177 441.68701172 0.93329662]	[518.71173096 239.09745789 0.84726799]	[523.91699219 344.32531738 0.8598876 ]	[529.04327393 441.86883545 0.8605181 ]	[444.41015625 452.06268311 0.69760334]	[403.37014771 452.07028198 0.68524235]	[418.72418213 600.81860352 0.88216484]	[426.41540527 752.22442627 0.81225753]	[485.42611694 452.02886963 0.70001006]	[503.29837036 595.69219971 0.8683337 ]	[508.55157471 749.70202637 0.80315316]	[436.65829468 141.60697937 0.85196304]	[459.7616272 139.06938171 0.91156971]	[418.65136719 151.91700745 0.9597733 ]	[480.22116089 151.82209778 0.95418674]	[521.33294678 793.28582764 0.83191133]	[539.26715088 788.15026855 0.79681146]	[5.03321899e+02 7.64977234e+02 7.58358598e-01]	[4.26395691e+02 7.93340637e+02 7.57460892e-01]	[4.08453918e+02 7.90738342e+02 7.83025324e-01]	[4.36674225e+02 7.65015808e+02 7.62993336e-01]
[441.88778687 154.39271545 0.9297803 ]	[444.43695068 236.57821655 0.89232785]	[380.21829224 236.42988586 0.89381665]	[375.03436279 341.75408936 0.8429333 ]	[359.74673462 441.73516846 0.93489623]	[516.20495605 239.09008789 0.83852524]	[523.88684082 341.81976318 0.86795098]	[529.02728271 441.81143188 0.86435789]	[444.38275146 452.04205322 0.69905728]	[403.34579468 452.07168579 0.68342698]	[418.70803833 600.84320068 0.88229102]	[426.41842651 752.23016357 0.8112787 ]	[485.38613892 449.50616455 0.70027387]	[503.28115845 593.15576172 0.8685953 ]	[508.54360962 749.72406006 0.8028602 ]	[434.1131897 141.60855103 0.83065563]	[459.66564941 139.07389832 0.90604186]	[418.57107544 151.89176941 0.94581205]	[480.15994263 151.84008789 0.9449681 ]	[521.33502197 793.29504395 0.83089155]	[539.26507568 788.15716553 0.79534936]	[5.03318695e+02 7.65000854e+02 7.59340167e-01]	[4.26387177e+02 7.93320984e+02 7.62712479e-01]	[4.08449585e+02 7.90724548e+02 7.85575092e-01]	[4.36689240e+02 7.65031921e+02 7.64493465e-01]
[441.79367065 154.39610291 0.94105637]	[444.35437012 236.60020447 0.90304053]	[380.15823364 236.45800781 0.90455031]	[372.48474121 341.75186157 0.82605571]	[359.71820068 441.77734375 0.93150085]	[516.1206665 239.08055115 0.83231312]	[523.84625244 341.79574585 0.87620431]	[528.97772217 441.84262085 0.86481416]	[444.36560059 449.50485229 0.70026791]	[403.31253052 452.01730347 0.68530947]	[418.67782593 600.76287842 0.86974883]	[426.41516113 752.23242188 0.81125146]	[485.37661743 449.44024658 0.69903243]	[503.24386597 593.11590576 0.86563289]	[508.52825928 749.72692871 0.80393475]	[431.52838135 141.62469482 0.82247519]	[459.59268188 139.1084137 0.88957506]	[416.13586426 151.87420654 0.928693 ]	[477.70809937 151.88064575 0.9328388 ]	[521.34417725 793.3270874 0.82720625]	[539.28497314 788.18231201 0.80495679]	[5.03307770e+02 7.65009766e+02 7.61036515e-01]	[4.26408936e+02 7.93321472e+02 7.64382720e-01]	[4.08458862e+02 7.90727356e+02 7.89507926e-01]	[439.09024048 765.03826904 0.76777148]
[441.72872925 154.36572266 0.9412958 ]	[441.92337036 236.58502197 0.91570324]	[377.75158691 236.46908569 0.9059208 ]	[369.94561768 341.74005127 0.82279265]	[359.67144775 441.73001099 0.94474238]	[513.56903076 236.65164185 0.83307958]	[523.76922607 341.80752563 0.86925924]	[526.5401001 441.81115723 0.8734656 ]	[444.33001709 452.02478027 0.70298672]	[403.29025269 452.05422974 0.68964779]	[418.65533447 600.80004883 0.88138068]	[426.42776489 752.21075439 0.8116768 ]	[482.9642334 449.48068237 0.70283955]	[503.23275757 593.12030029 0.86555749]	[508.5345459 749.72821045 0.80055481]	[428.93313599 141.58782959 0.82402968]	[457.15951538 139.0760498 0.87586981]	[416.05755615 151.87046814 0.90920067]	[477.59710693 151.82261658 0.91178966]	[521.34631348 793.34136963 0.82290089]	[539.28814697 788.19244385 0.8050282 ]	[5.03314514e+02 7.65000854e+02 7.56383419e-01]	[4.26419952e+02 7.93322571e+02 7.66862154e-01]	[410.94442749 790.71862793 0.79221076]	[439.09759521 765.00665283 0.76959383]
[439.22186279 154.32588196 0.94206321]	[441.80480957 236.57336426 0.93942553]	[377.61361694 236.51664734 0.90029162]	[364.80493164 344.29751587 0.82192034]	[359.59133911 441.73690796 0.94815761]	[508.45574951 236.59925842 0.85635597]	[521.29852295 341.6763916 0.88231134]	[526.46533203 441.76467896 0.89155287]	[444.30435181 452.00558472 0.70574653]	[403.2711792 452.06802368 0.69250959]	[418.62625122 600.78253174 0.87399966]	[426.41125488 752.2265625 0.81064206]	[482.93035889 446.95159912 0.70939881]	[500.86676025 590.58642578 0.86839586]	[508.52090454 749.7467041 0.80107486]	[423.81500244 141.59220886 0.8623206 ]	[452.05450439 139.02104187 0.84148163]	[410.99136353 151.92341614 0.88279545]	[469.9994812 151.83129883 0.90964442]	[521.35778809 793.35217285 0.82564777]	[539.3012085 788.19915771 0.809304 ]	[5.03313629e+02 7.65022461e+02 7.59873748e-01]	[4.26388275e+02 7.93331238e+02 7.66364634e-01]	[408.44839478 790.72503662 0.79319316]	[439.09716797 765.02203369 0.76767123]
[439.14752197 154.33554077 0.93493479]	[441.75152588 236.5640564 0.94239581]	[377.56634521 236.51976013 0.89207733]	[362.32522583 344.33221436 0.82851958]	[359.58294678 441.81491089 0.94566822]	[505.97470093 236.58491516 0.86919492]	[521.26556396 339.25262451 0.88778913]	[526.41998291 441.76156616 0.90037781]	[444.30560303 452.05157471 0.71121252]	[403.2779541 454.61233521 0.70148724]	[418.61279297 600.79376221 0.8761062 ]	[426.40615845 752.22351074 0.81093079]	[482.93560791 449.4677124 0.71094233]	[500.86416626 593.11950684 0.86910951]	[508.5 749.75354004 0.80511856]	[421.38095093 141.60848999 0.8751139 ]	[449.50643921 139.0344696 0.83427817]	[408.41833496 151.91375732 0.88111413]	[467.45220947 151.8414917 0.92025149]	[521.34960938 793.31817627 0.83103353]	[539.29174805 788.17755127 0.80812067]	[5.03299561e+02 7.65027893e+02 7.62535036e-01]	[4.26427826e+02 7.93309998e+02 7.68270195e-01]	[410.94802856 790.71276855 0.79460138]	[4.36690155e+02 7.65012146e+02 7.62886882e-01]
[439.07632446 151.96888733 0.92870986]	[441.7114563 236.5549469 0.94368446]	[377.52880859 236.51712036 0.88449717]	[362.27886963 344.30126953 0.84210914]	[357.19979858 441.77746582 0.94847047]	[505.92886353 236.57958984 0.87682235]	[521.23638916 339.23693848 0.89024103]	[524.02233887 441.76287842 0.91044188]	[441.92852783 452.06045532 0.71399719]	[403.2623291 454.64263916 0.70501518]	[418.57946777 600.83709717 0.88082272]	[426.39797974 752.19506836 0.81506479]	[482.91714478 449.4647522 0.71334887]	[500.8536377 593.13696289 0.87379605]	[508.48901367 749.77160645 0.80692798]	[421.32125854 141.57328796 0.88637877]	[446.97363281 136.57095337 0.83874243]	[405.881073 151.92100525 0.88448763]	[467.40625 151.82484436 0.9179945 ]	[521.35754395 793.33209229 0.83260238]	[539.29144287 788.18591309 0.80900353]	[503.29180908 765.03985596 0.76646084]	[4.26427338e+02 7.93296143e+02 7.74838150e-01]	[410.94903564 790.70117188 0.79893529]	[4.36690735e+02 7.64973694e+02 7.57804990e-01]
[436.65057373 151.96585083 0.92505288]	[441.66781616 236.57487488 0.94366252]	[375.12145996 236.53799438 0.8775028 ]	[362.23468018 344.28878784 0.84741211]	[357.12844849 441.81253052 0.94170982]	[505.87088013 236.59645081 0.87849784]	[521.18145752 339.25631714 0.88545996]	[524.01177979 441.7762146 0.91524839]	[441.91897583 454.55407715 0.71740723]	[403.26052856 457.12240601 0.71049166]	[418.57601929 600.86315918 0.88023275]	[426.39099121 752.20800781 0.81391835]	[482.90118408 449.47299194 0.71666288]	[500.82925415 593.1272583 0.87613845]	[508.4932251 752.17132568 0.80636507]	[421.26626587 141.60084534 0.89338005]	[446.87133789 136.56846619 0.84398806]	[403.39825439 151.94897461 0.89511168]	[464.91342163 151.81347656 0.92570567]	[521.36456299 793.34143066 0.83067179]	[539.30664062 788.19641113 0.81014597]	[503.2869873 765.059021 0.76983619]	[4.26443115e+02 7.93291931e+02 7.76364625e-01]	[410.96481323 790.70410156 0.80248189]	[4.36683960e+02 7.64985535e+02 7.57280350e-01]
[436.65042114 151.96556091 0.92512429]	[441.66867065 236.57592773 0.9438718 ]	[375.12185669 236.53907776 0.8774538 ]	[362.23391724 344.29156494 0.84709787]	[357.12774658 441.80950928 0.94111633]	[505.87258911 236.59715271 0.87837952]	[521.18023682 339.2583313 0.88439202]	[524.00909424 441.77600098 0.91583639]	[441.91479492 454.55667114 0.71781462]	[403.25561523 457.12063599 0.71023887]	[418.57342529 600.8848877 0.88153261]	[426.38897705 752.20068359 0.81505942]	[482.89834595 449.47613525 0.71685231]	[500.82409668 593.13775635 0.87538648]	[508.49200439 749.77319336 0.80627191]	[421.26577759 141.60095215 0.89363009]	[446.87084961 136.56797791 0.84425646]	[403.39700317 151.94874573 0.89546895]	[464.91131592 151.81269836 0.92582625]	[521.35968018 793.33569336 0.83222532]	[539.30413818 788.19116211 0.81094027]	[503.29415894 765.05090332 0.76746565]	[4.26450836e+02 7.93289734e+02 7.76553333e-01]	[410.97109985 790.70196533 0.80385995]	[4.36679810e+02 7.64975098e+02 7.54907191e-01]
[436.5743103 151.97311401 0.91816306]	[439.29534912 236.57305908 0.94430125]	[375.0927124 236.5300293 0.87390399]	[362.19573975 344.25671387 0.85248917]	[357.09030151 441.80593872 0.94052476]	[503.43942261 236.60108948 0.88363957]	[518.78210449 339.25253296 0.87776226]	[523.97589111 441.78811646 0.92205888]	[441.87301636 452.0519104 0.72184491]	[400.83587646 454.61697388 0.71116269]	[418.5501709 600.83862305 0.87409049]	[426.38046265 752.20587158 0.8142764 ]	[482.85873413 449.45785522 0.71789688]	[500.79003906 593.12585449 0.87018704]	[508.48495483 752.19616699 0.80639881]	[421.20245361 141.62139893 0.89827734]	[444.38247681 139.00047302 0.85347712]	[403.34533691 151.99325562 0.90673637]	[464.83996582 151.85415649 0.9435479 ]	[521.33856201 793.32385254 0.83306038]	[539.28015137 788.19189453 0.80816758]	[503.29577637 765.08111572 0.77535802]	[4.26449005e+02 7.93289124e+02 7.74426401e-01]	[410.96411133 790.70288086 0.80242711]	[4.36667511e+02 7.64974304e+02 7.53049791e-01]
[436.53591919 151.96592712 0.91406304]	[439.2539978 236.58488464 0.9435131 ]	[375.05065918 236.53782654 0.86810303]	[359.80786133 344.25787354 0.86439121]	[357.04406738 441.78564453 0.93794292]	[503.40606689 236.60488892 0.88434392]	[518.75463867 339.28466797 0.86787128]	[523.94085693 441.78137207 0.92648888]	[441.81201172 449.49343872 0.71915132]	[400.76504517 452.0484314 0.70908439]	[416.15112305 600.80706787 0.86341262]	[426.36972046 752.20379639 0.81535 ]	[482.8192749 446.90829468 0.71369779]	[500.76385498 590.63317871 0.8648296 ]	[508.49142456 752.18945312 0.80558151]	[421.15612793 141.62306213 0.90256608]	[444.33187866 136.57926941 0.86610746]	[403.28967285 154.31838989 0.9236244 ]	[462.45996094 151.85409546 0.94936079]	[521.32983398 793.31799316 0.83588588]	[539.27783203 788.18896484 0.80816376]	[503.30123901 765.06872559 0.77119613]	[4.28913177e+02 7.93286316e+02 7.74864495e-01]	[410.96673584 790.70355225 0.80371779]	[4.36656097e+02 7.64970703e+02 7.53115654e-01]
[434.10684204 154.31355286 0.91290838]	[439.24319458 236.59503174 0.94352609]	[375.02786255 236.53144836 0.86620986]	[359.79202271 344.27630615 0.86998689]	[357.00946045 441.76806641 0.93178773]	[503.41094971 236.61668396 0.88214499]	[518.71612549 339.28814697 0.86193919]	[523.93481445 441.76565552 0.92748821]	[441.765625 446.93673706 0.71982425]	[400.70391846 449.48599243 0.70640635]	[416.13098145 600.78082275 0.85651839]	[426.36233521 752.21368408 0.81504023]	[482.79364014 444.36651611 0.71839434]	[500.7572937 593.10321045 0.8659429 ]	[508.48672485 752.18304443 0.80729127]	[421.13687134 141.65299988 0.90144145]	[444.29299927 139.01184082 0.86920923]	[403.26589966 151.99304199 0.9286254 ]	[462.42474365 151.83700562 0.95394051]	[521.30114746 793.28552246 0.84291971]	[539.26513672 788.16833496 0.80707854]	[503.309021 765.05310059 0.77582741]	[4.28912048e+02 7.93304565e+02 7.70617366e-01]	[410.95858765 790.71600342 0.80027646]	[4.36643738e+02 7.64983459e+02 7.55932093e-01]
[434.08413696 154.33308411 0.91216153]	[439.2281189 236.60166931 0.94209963]	[375.00930786 236.53852844 0.8615216 ]	[359.76913452 344.31069946 0.87036914]	[356.97119141 441.76348877 0.92228985]	[503.39590454 236.61576843 0.8838011 ]	[518.70623779 341.67315674 0.85640031]	[523.92272949 441.7571106 0.92909116]	[441.76739502 449.44448853 0.71739846]	[400.69955444 449.51757812 0.70617163]	[416.14715576 600.82006836 0.86334604]	[426.35629272 752.20861816 0.81647927]	[482.79336548 444.39627075 0.71231675]	[500.75500488 593.15466309 0.8660264 ]	[508.48580933 752.20831299 0.80488098]	[418.79953003 144.12364197 0.90045381]	[441.91827393 139.02320862 0.87130117]	[403.24462891 151.97998047 0.93088806]	[462.40057373 151.80641174 0.95404667]	[521.30987549 793.29571533 0.84163314]	[539.27215576 788.18011475 0.80581439]	[503.3034668 765.08520508 0.77771413]	[4.28916870e+02 7.93312317e+02 7.69053996e-01]	[410.96316528 790.7244873 0.79936349]	[4.36635437e+02 7.64980347e+02 7.57394135e-01]
[434.05908203 154.33802795 0.9088375 ]	[439.20874023 236.60231018 0.93970835]	[374.98571777 236.54275513 0.85671985]	[359.75418091 344.30371094 0.87418461]	[354.56762695 441.73400879 0.91782922]	[503.38186646 236.61286926 0.8832562 ]	[518.66680908 341.71035767 0.84280628]	[523.9095459 441.79272461 0.9245472 ]	[441.76507568 449.45236206 0.71882838]	[400.69415283 452.0071106 0.70703542]	[416.14694214 600.79382324 0.86012357]	[426.34396362 752.21350098 0.81608009]	[482.79937744 444.40600586 0.71166784]	[500.74627686 593.14373779 0.86436534]	[508.4866333 752.19415283 0.80645841]	[418.784729 144.12309265 0.89941615]	[441.89797974 139.02661133 0.87598944]	[400.8777771 151.98480225 0.93308127]	[462.38977051 151.80908203 0.95681876]	[521.31298828 793.30059814 0.84159875]	[539.26971436 788.17999268 0.8066889 ]	[503.30435181 765.06652832 0.77577627]	[4.28921356e+02 7.93307861e+02 7.68719316e-01]	[410.96118164 790.72607422 0.79854232]	[4.36623688e+02 7.64991028e+02 7.56009102e-01]
[434.03268433 154.3397522 0.90536499]	[439.18716431 236.61175537 0.93762356]	[372.54653931 236.53625488 0.85336715]	[359.73034668 344.29705811 0.87662083]	[354.57489014 441.74563599 0.91595966]	[503.36932373 236.63285828 0.87951607]	[518.63439941 341.72262573 0.83338267]	[523.89001465 441.81237793 0.92179245]	[441.69546509 446.94934082 0.72178322]	[400.61898804 449.51611328 0.70896256]	[416.09951782 598.30993652 0.84272033]	[426.35900879 752.20629883 0.81391466]	[482.74911499 444.38504028 0.71436256]	[500.75259399 595.71032715 0.86573678]	[508.4979248 752.17376709 0.80758542]	[418.76733398 141.65811157 0.89855081]	[441.88241577 139.02339172 0.87924284]	[400.86517334 151.97018433 0.93134642]	[462.37628174 151.8021698 0.95644647]	[521.31536865 793.29937744 0.8435455 ]	[539.26989746 788.16937256 0.80673265]	[503.30456543 765.03314209 0.76589137]	[4.28912476e+02 7.93309326e+02 7.67735898e-01]	[410.95608521 790.72180176 0.79771703]	[4.36645569e+02 7.64974304e+02 7.54823565e-01]
[434.01556396 154.33938599 0.90264302]	[439.16467285 236.61308289 0.9338187 ]	[372.52212524 236.52928162 0.85103536]	[359.7124939 344.25180054 0.87773889]	[354.56188965 441.7479248 0.90872681]	[503.34906006 236.63592529 0.87828296]	[516.22161865 341.73831177 0.82998484]	[523.87524414 441.83422852 0.92060548]	[441.67590332 449.45687866 0.72656107]	[398.27563477 452.03207397 0.7129308 ]	[416.09719849 598.31378174 0.84047854]	[426.36795044 752.19451904 0.81573427]	[482.73568726 446.87380981 0.71487564]	[500.77349854 595.73651123 0.87264514]	[508.51016235 752.16772461 0.80907196]	[418.75552368 141.65203857 0.89750534]	[441.86581421 139.01994324 0.88355821]	[400.84967041 151.96374512 0.93216026]	[462.35366821 151.79750061 0.9595111 ]	[521.30993652 793.29876709 0.84088498]	[539.26519775 788.168396 0.8028959 ]	[503.30502319 765.02471924 0.76552272]	[4.28925476e+02 7.93301575e+02 7.70828009e-01]	[410.96994019 790.71264648 0.80032676]	[4.36647614e+02 7.62513977e+02 7.54991174e-01]
[431.54867554 154.32948303 0.90110534]	[439.16027832 236.6068573 0.93328685]	[372.51373291 236.51847839 0.8498323 ]	[359.6947937 341.79748535 0.88478208]	[354.53710938 441.71450806 0.90388823]	[503.33850098 236.63250732 0.87850136]	[516.20611572 341.7371521 0.82754362]	[523.85357666 441.83721924 0.92225379]	[439.32757568 449.44332886 0.72090685]	[398.25369263 452.01074219 0.70762891]	[416.06021118 600.76483154 0.837677 ]	[426.35900879 752.19506836 0.81552428]	[480.37576294 446.87374878 0.70811945]	[500.76434326 595.70892334 0.87141216]	[508.51223755 752.18475342 0.80761147]	[418.74551392 141.63760376 0.89679748]	[441.85037231 139.01364136 0.88732493]	[400.8505249 151.95521545 0.92591918]	[462.33401489 151.80377197 0.96313488]	[521.31915283 793.30981445 0.84120929]	[539.26904297 788.17840576 0.8065877 ]	[503.30163574 765.04705811 0.77086079]	[4.28919922e+02 7.93306335e+02 7.70825744e-01]	[410.97061157 790.7175293 0.80127305]	[4.36644043e+02 7.62503540e+02 7.55337059e-01]
[431.53445435 151.97920227 0.90031862]	[439.15994263 236.60531616 0.93293953]	[372.5128479 236.51556396 0.84884059]	[359.68457031 341.81445312 0.88295913]	[354.51983643 441.71838379 0.90025681]	[503.32702637 236.63195801 0.87952632]	[516.19818115 341.74295044 0.8249805 ]	[523.8503418 441.84243774 0.92296612]	[441.67269897 449.4854126 0.72336829]	[398.26687622 452.04360962 0.71273959]	[416.02401733 600.79351807 0.8379637 ]	[426.37243652 752.19512939 0.81449467]	[482.73623657 446.93029785 0.70751387]	[500.73580933 595.7286377 0.86575335]	[508.52270508 752.20178223 0.8036837 ]	[418.74359131 141.61213684 0.89743465]	[441.84127808 139.00863647 0.88944256]	[400.84909058 151.95643616 0.9282822 ]	[462.31808472 151.84056091 0.9731859 ]	[521.31555176 793.32208252 0.83881754]	[539.26641846 788.19061279 0.80576944]	[503.31454468 765.06512451 0.76900315]	[4.28928589e+02 7.93301270e+02 7.70571470e-01]	[410.97247314 790.71307373 0.80040038]	[4.36657928e+02 7.62506714e+02 7.52265334e-01]
[431.49624634 151.97850037 0.89869833]	[439.10943604 236.59031677 0.92665684]	[372.44793701 236.49111938 0.84056818]	[359.66918945 341.76391602 0.89011419]	[354.47164917 441.75006104 0.88837469]	[503.2645874 236.63931274 0.87900704]	[516.12042236 344.25671387 0.79960674]	[523.79638672 441.81576538 0.92400062]	[439.28411865 446.90377808 0.72712487]	[398.20849609 449.46060181 0.7136783 ]	[416.01184082 598.29541016 0.82645142]	[426.36117554 752.18756104 0.81764293]	[480.35739136 444.37054443 0.71250319]	[500.69534302 593.15979004 0.8535285 ]	[508.53829956 752.16809082 0.80150056]	[418.70986938 141.60244751 0.89241749]	[441.80654907 136.58203125 0.89818931]	[400.79370117 151.96861267 0.9364785 ]	[462.2784729 151.82873535 0.96677768]	[521.32080078 793.32702637 0.83788824]	[539.27636719 788.18756104 0.80899525]	[5.03324768e+02 7.65032471e+02 7.60456681e-01]	[4.28937958e+02 7.93298340e+02 7.71095932e-01]	[410.9788208 790.71124268 0.80045056]	[4.36644073e+02 7.62495605e+02 7.52354801e-01]
[431.49221802 151.97969055 0.89841288]	[439.10894775 236.59213257 0.92659098]	[372.44869995 236.49278259 0.84074098]	[359.66934204 341.76608276 0.89002544]	[354.47286987 441.74853516 0.88877195]	[503.26373291 236.64027405 0.87875211]	[516.12390137 344.25268555 0.80040586]	[523.79498291 441.81719971 0.92416155]	[439.28308105 446.90829468 0.7270698 ]	[398.2071228 449.46453857 0.71381575]	[413.58276367 598.30004883 0.82628262]	[426.36877441 752.1842041 0.81673455]	[480.35678101 444.37609863 0.71221966]	[500.69284058 593.16168213 0.85308772]	[508.53079224 749.77124023 0.80406749]	[418.70748901 141.60032654 0.89248729]	[441.80514526 136.58256531 0.89859992]	[400.79107666 151.96517944 0.93610781]	[462.27789307 151.82633972 0.96683151]	[521.31494141 793.3215332 0.83779144]	[539.26965332 788.18334961 0.80684578]	[5.03322052e+02 7.65017944e+02 7.58266926e-01]	[4.28935455e+02 7.93299316e+02 7.71248519e-01]	[410.97784424 790.70880127 0.79965109]	[4.36653870e+02 7.62487488e+02 7.50168860e-01]
[426.43109131 154.32217407 0.90559202]	[436.66598511 236.57920837 0.91252083]	[367.37872314 236.49850464 0.83710068]	[359.60754395 341.76333618 0.8799327 ]	[351.99478149 441.76113892 0.87197882]	[500.8404541 236.60545349 0.88002914]	[511.08834839 341.759552 0.80532485]	[521.40405273 441.80187988 0.92884099]	[439.25302124 446.92214966 0.72537738]	[398.1697998 449.47821045 0.7095083 ]	[413.56735229 598.23968506 0.81681675]	[426.37838745 752.18560791 0.81728274]	[480.34848022 444.4012146 0.71434379]	[500.69274902 593.16638184 0.85228533]	[508.53912354 752.17932129 0.80097562]	[418.61358643 141.58428955 0.87669033]	[441.70428467 139.01789856 0.9106096 ]	[400.66137695 151.97071838 0.93966901]	[462.19134521 151.86956787 0.95806432]	[521.31243896 793.32629395 0.83932167]	[539.27215576 788.18884277 0.81022197]	[5.03333832e+02 7.65034851e+02 7.63997853e-01]	[4.28931732e+02 7.93313965e+02 7.69375980e-01]	[410.97723389 790.71948242 0.79887885]	[4.36660034e+02 7.62482605e+02 7.52327502e-01]
[426.43127441 154.32214355 0.90550828]	[436.66723633 236.58158875 0.91260254]	[367.37774658 236.50241089 0.8367027 ]	[359.6053772 341.76766968 0.87937194]	[352.00180054 441.76217651 0.8718459 ]	[500.84143066 236.60705566 0.87986988]	[511.08535767 341.75598145 0.80565584]	[521.40447998 441.79138184 0.92907023]	[439.25506592 446.92327881 0.72482759]	[398.1713562 449.47903442 0.70901 ]	[413.55187988 598.21966553 0.81402653]	[426.3711853 752.19445801 0.8170597 ]	[480.35205078 444.40170288 0.71327025]	[500.70437622 595.68829346 0.85230505]	[508.54293823 752.17565918 0.80195022]	[418.61407471 141.58357239 0.87680596]	[441.70513916 139.01795959 0.91069907]	[400.66220093 151.97035217 0.93986213]	[462.19329834 151.87008667 0.95847249]	[521.30926514 793.33258057 0.84055072]	[539.2722168 788.19396973 0.81331658]	[5.03335968e+02 7.65030090e+02 7.64163077e-01]	[4.28916870e+02 7.93311584e+02 7.68373549e-01]	[410.96643066 790.71820068 0.79829353]	[4.36654572e+02 7.62506287e+02 7.54920125e-01]
[426.36099243 154.352005 0.91315961]	[436.57208252 236.59536743 0.89717615]	[364.80963135 236.51727295 0.84742427]	[359.56066895 341.78695679 0.88240379]	[351.9750061 441.81369019 0.86498106]	[500.78134155 236.60987854 0.87979841]	[511.00341797 341.75378418 0.80656767]	[521.36090088 441.77261353 0.93123794]	[439.21456909 446.95645142 0.72438252]	[398.14221191 452.00775146 0.71237087]	[413.53140259 598.2434082 0.81529343]	[426.3666687 752.18334961 0.8181299 ]	[480.32955933 446.88391113 0.71720624]	[500.71102905 595.68939209 0.85459757]	[508.55371094 752.17675781 0.80245328]	[418.5642395 141.59849548 0.86916822]	[439.32763672 139.03433228 0.91421932]	[398.25079346 151.95048523 0.94601989]	[459.79940796 151.84715271 0.95397943]	[521.30285645 793.32873535 0.84264886]	[539.26611328 788.19439697 0.81474584]	[503.34545898 765.02288818 0.76748157]	[4.28914612e+02 7.93310181e+02 7.73912966e-01]	[410.96853638 790.71612549 0.80285615]	[4.36654449e+02 7.62483887e+02 7.54554033e-01]
[423.86663818 154.32244873 0.92298168]	[434.07489014 236.56524658 0.88720536]	[362.32312012 236.49485779 0.85685962]	[357.20965576 341.78045654 0.8806867 ]	[351.91339111 441.82080078 0.85737586]	[500.71264648 236.581604 0.87850767]	[508.47912598 341.70819092 0.82522494]	[521.34429932 441.76052856 0.931243 ]	[439.18490601 449.43582153 0.72426939]	[398.12835693 452.01217651 0.71286523]	[413.527771 598.26574707 0.81613326]	[426.3706665 752.17095947 0.82013673]	[480.30020142 446.88119507 0.71639067]	[500.72393799 595.71588135 0.86054003]	[508.54541016 749.77233887 0.80416995]	[416.14694214 139.109375 0.85838687]	[439.25769043 138.99862671 0.91980904]	[398.21347046 151.91464233 0.93894255]	[459.72735596 151.82992554 0.95062596]	[521.30493164 793.31097412 0.84832364]	[539.26287842 788.17999268 0.8146013 ]	[503.34109497 765.00476074 0.76574326]	[4.26448303e+02 7.93310486e+02 7.73882866e-01]	[410.96994019 790.7086792 0.80242413]	[4.36660126e+02 7.62465332e+02 7.54329562e-01]
[421.40209961 154.32881165 0.92858112]	[431.47045898 236.57931519 0.87170106]	[362.23379517 236.51719666 0.87001073]	[357.16415405 344.25912476 0.87075114]	[349.43319702 441.83319092 0.85447037]	[498.26226807 236.58143616 0.86732805]	[505.9793396 341.68017578 0.8467645 ]	[521.28723145 441.77334595 0.9203096 ]	[439.12686157 449.45983887 0.71899503]	[398.0826416 452.05227661 0.71003693]	[411.03530884 598.27624512 0.81248784]	[426.38006592 752.17077637 0.8180424 ]	[480.24780273 446.8895874 0.71314973]	[500.74227905 595.7043457 0.86087173]	[508.54840088 752.17822266 0.80207068]	[416.05352783 139.09747314 0.84501475]	[439.18307495 138.99433899 0.91709679]	[398.12457275 151.9004364 0.93941545]	[459.67349243 151.82270813 0.9420867 ]	[521.31011963 793.31237793 0.84682119]	[539.27185059 788.17700195 0.81514096]	[503.33666992 765.02661133 0.76982981]	[4.26449402e+02 7.93310974e+02 7.72564232e-01]	[410.96838379 790.70837402 0.80022836]	[4.36668671e+02 7.62466370e+02 7.51315296e-01]
[421.31744385 151.97370911 0.9435693 ]	[426.4303894 236.58538818 0.88245672]	[359.78842163 236.56518555 0.88095868]	[357.14154053 341.80834961 0.88051641]	[349.3767395 441.86730957 0.84741592]	[498.17095947 236.56814575 0.8607915 ]	[505.92321777 341.6852417 0.85852981]	[521.25921631 441.75222778 0.9191559 ]	[439.10406494 449.44680786 0.71919489]	[398.06427002 452.04562378 0.70688134]	[410.99719238 598.27386475 0.8100971 ]	[423.92437744 749.74743652 0.82579839]	[480.21896362 444.40661621 0.71763027]	[500.73776245 595.70605469 0.8622303 ]	[511.0083313 752.17797852 0.80169427]	[413.50384521 139.09965515 0.83039725]	[439.10760498 136.57086182 0.91255146]	[398.04031372 151.96165466 0.93945694]	[459.584198 151.88032532 0.94065022]	[521.30230713 793.29071045 0.84789413]	[539.26324463 788.16931152 0.81334209]	[503.35455322 765.02911377 0.77311897]	[4.28922363e+02 7.93259277e+02 7.79216409e-01]	[410.95928955 790.67254639 0.80373323]	[4.36623138e+02 7.62437622e+02 7.43441343e-01]
[421.23022461 151.96504211 0.94724673]	[423.9046936 236.61700439 0.88991523]	[359.70062256 236.63970947 0.88241094]	[357.08013916 344.24978638 0.86504918]	[344.33688354 441.88671875 0.8545565 ]	[495.67382812 236.56622314 0.84928721]	[505.87182617 339.2885437 0.86892623]	[521.22595215 441.73873901 0.91231471]	[439.06015015 446.95355225 0.7136851 ]	[398.01660156 452.05145264 0.69967139]	[408.43414307 598.29705811 0.81212199]	[423.92492676 749.75274658 0.82544076]	[480.18942261 444.38406372 0.71680462]	[500.72973633 595.70025635 0.86559182]	[511.02429199 752.21166992 0.79493463]	[408.46191406 139.09114075 0.82794237]	[436.65475464 136.56925964 0.88956439]	[395.61721802 151.91589355 0.92118585]	[457.1031189 151.82232666 0.92225707]	[521.32611084 793.30914307 0.84185368]	[539.29272461 788.18054199 0.81217343]	[503.36108398 765.07745361 0.77336943]	[4.26450531e+02 7.93262878e+02 7.79169381e-01]	[410.94223022 790.67150879 0.80138701]	[4.36635315e+02 7.62447449e+02 7.44312286e-01]
[421.17507935 151.93234253 0.94442171]	[423.8288269 236.59402466 0.90603811]	[359.62316895 236.62242126 0.89265019]	[357.02523804 344.32733154 0.86357176]	[344.25894165 441.91500854 0.86275846]	[495.61517334 236.53591919 0.84714109]	[503.48608398 339.21783447 0.88163453]	[521.20251465 441.73513794 0.90765518]	[436.67202759 446.94772339 0.70969754]	[395.58291626 452.04629517 0.69255555]	[408.3994751 600.75012207 0.8202517 ]	[423.91500854 749.74060059 0.82922703]	[480.18585205 444.37734985 0.71831584]	[500.73010254 595.69116211 0.86128891]	[508.55566406 752.21240234 0.79602545]	[405.90594482 139.04808044 0.83884966]	[436.56838989 136.53265381 0.87768459]	[395.5255127 151.91944885 0.90435445]	[454.56484985 151.78672791 0.89916599]	[521.33416748 793.31793213 0.84180975]	[539.29962158 788.18695068 0.81626415]	[503.34759521 765.08917236 0.77837068]	[4.28915131e+02 7.93236511e+02 7.81250477e-01]	[408.47024536 790.65808105 0.80475086]	[4.36627136e+02 7.62437195e+02 7.45769978e-01]
[418.71179199 151.89529419 0.93963313]	[423.7711792 236.57843018 0.91557187]	[359.57177734 236.61195374 0.89577717]	[354.57574463 344.33709717 0.84376812]	[341.81192017 444.32635498 0.86189735]	[493.04837036 236.51228333 0.84140891]	[503.45535278 339.2350769 0.87973225]	[521.17767334 441.72479248 0.90784866]	[436.63162231 446.95132446 0.70592093]	[395.55014038 452.06054688 0.69348818]	[405.9140625 598.30334473 0.81985235]	[423.91271973 749.76220703 0.82731831]	[480.14596558 444.37203979 0.71502352]	[500.72702026 600.76123047 0.87191784]	[511.00668335 752.19152832 0.79775929]	[403.32907104 139.02142334 0.86239904]	[431.56051636 136.49768066 0.8618542 ]	[393.01199341 151.9380188 0.88111544]	[451.99841309 151.79997253 0.90416431]	[521.32910156 793.31958008 0.84377885]	[539.29992676 788.19195557 0.81819904]	[5.03364288e+02 7.65065552e+02 7.58244276e-01]	[4.26440887e+02 7.93277405e+02 7.67362475e-01]	[408.44403076 790.68121338 0.79438347]	[4.36637970e+02 7.62463013e+02 7.52996743e-01]
[418.56433105 151.88354492 0.92931998]	[421.33044434 236.51376343 0.93774056]	[357.13168335 236.56513977 0.90760237]	[351.9967041 344.32855225 0.8180092 ]	[341.70935059 441.82876587 0.90116113]	[487.97427368 236.4485321 0.85303491]	[503.38208008 339.19134521 0.899535 ]	[518.76257324 439.2772522 0.89708942]	[434.1015625 446.91259766 0.694929 ]	[393.0067749 452.04406738 0.6815545 ]	[405.90155029 598.24560547 0.81528038]	[423.88928223 749.71459961 0.83639908]	[477.65652466 444.32073975 0.70268768]	[500.64785767 598.26672363 0.84912109]	[506.01998901 749.57611084 0.81426978]	[400.82199097 139.0302124 0.89019626]	[428.92724609 136.48170471 0.85666347]	[387.89816284 151.92660522 0.87870026]	[446.91647339 151.74482727 0.90118665]	[521.27374268 793.21307373 0.86091566]	[539.24505615 788.08764648 0.80820453]	[5.00885071e+02 7.57395142e+02 7.42811620e-01]	[4.28919250e+02 7.93231873e+02 7.80148745e-01]	[408.46936035 790.65869141 0.80362731]	[4.36596466e+02 7.59935730e+02 7.47284710e-01]
[416.15866089 151.85321045 0.9231509 ]	[421.29953003 236.47679138 0.94266897]	[357.09143066 236.54478455 0.90209609]	[349.46435547 344.3104248 0.8157987 ]	[341.66970825 441.82833862 0.90730941]	[485.48266602 234.06974792 0.86272883]	[503.36264038 339.21127319 0.89508665]	[518.73236084 439.31448364 0.89342308]	[434.05282593 446.89120483 0.69198388]	[393.00674438 452.01547241 0.67894262]	[405.86407471 595.71447754 0.80825782]	[423.89343262 749.71105957 0.83557516]	[475.14898682 444.31124878 0.69625002]	[498.15652466 595.68701172 0.81705284]	[505.92428589 747.08538818 0.83207893]	[400.76864624 138.99879456 0.90098274]	[426.41149902 136.44264221 0.86749357]	[385.3553772 151.93450928 0.88780648]	[446.87982178 151.71635437 0.89658928]	[521.26452637 793.21002197 0.86141634]	[536.7479248 788.04351807 0.80035919]	[5.00785126e+02 7.54749084e+02 7.46142447e-01]	[4.26450439e+02 7.93250061e+02 7.75898397e-01]	[408.46887207 790.66143799 0.8003493 ]	[4.36614319e+02 7.59930054e+02 7.49829113e-01]
[416.1630249 151.85475159 0.92352808]	[421.29833984 236.4780426 0.94273114]	[357.09246826 236.54669189 0.90195161]	[349.46414185 344.31079102 0.8157053 ]	[339.30773926 441.82669067 0.90835631]	[485.48086548 234.07015991 0.86335313]	[503.36309814 339.20297241 0.89593613]	[518.73028564 439.30993652 0.89314663]	[434.04907227 446.8850708 0.69212008]	[393.00280762 452.01046753 0.67868108]	[405.85998535 595.71661377 0.80839401]	[423.89196777 749.70996094 0.83581156]	[475.14385986 444.30432129 0.69662422]	[498.15097046 595.67797852 0.81571072]	[505.92056274 747.09234619 0.83259135]	[400.77197266 138.99743652 0.90063161]	[426.41931152 136.44290161 0.86632925]	[385.35580444 151.9324646 0.88721675]	[446.88632202 151.71234131 0.89436543]	[521.26489258 793.20739746 0.86020863]	[536.7467041 788.04138184 0.79908574]	[5.00779175e+02 7.54759155e+02 7.44859040e-01]	[4.28915375e+02 7.93243652e+02 7.75650799e-01]	[410.94110107 790.65826416 0.80091816]	[4.36611633e+02 7.59929382e+02 7.48326719e-01]
[416.12182617 151.83122253 0.91798824]	[421.26538086 236.44015503 0.94420862]	[357.06216431 236.50674438 0.89839017]	[349.39648438 344.26580811 0.81054509]	[339.2520752 441.78930664 0.92061073]	[485.43579102 234.04837036 0.87115133]	[503.33383179 339.15524292 0.90164113]	[518.65637207 439.30899048 0.87477624]	[434.02697754 446.88891602 0.69076025]	[390.47866821 449.51367188 0.67353445]	[405.85546875 595.74188232 0.80876291]	[423.89550781 749.72729492 0.83060211]	[475.12771606 444.31240845 0.69589001]	[498.12988281 598.2175293 0.81737554]	[503.44689941 747.1217041 0.84641427]	[400.74615479 136.56843567 0.90835851]	[426.36361694 134.07035828 0.87473208]	[385.29937744 151.89224243 0.88811696]	[444.43499756 149.31427002 0.89136797]	[521.19342041 790.74645996 0.85372806]	[5.34179810e+02 7.85566223e+02 7.71795034e-01]	[5.00700958e+02 7.54812866e+02 7.47601151e-01]	[4.26438599e+02 7.93274475e+02 7.71316528e-01]	[408.45593262 790.68304443 0.79498303]	[4.36625427e+02 7.62430115e+02 7.45679975e-01]
[416.10244751 151.80215454 0.91566813]	[421.23596191 234.07487488 0.94464254]	[357.04974365 236.46697998 0.8982622 ]	[346.84906006 341.77996826 0.81525701]	[339.20645142 441.72161865 0.92595148]	[485.3744812 234.03102112 0.87978566]	[503.30435181 339.14233398 0.90272397]	[516.19696045 439.13412476 0.86330974]	[434.02322388 446.8734436 0.69327563]	[390.49081421 449.50628662 0.67558104]	[405.88272095 595.67181396 0.80226165]	[423.89828491 749.71502686 0.83581418]	[475.08966064 441.86260986 0.69953942]	[493.09414673 593.1204834 0.78704989]	[503.26739502 746.97442627 0.84155172]	[400.728302 136.53752136 0.91526085]	[423.9236145 134.04981995 0.88241255]	[382.87838745 151.85267639 0.88727009]	[444.38241577 149.27053833 0.89415479]	[511.07009888 790.77905273 0.81544954]	[526.50146484 785.59436035 0.78856915]	[4.98173523e+02 7.52200012e+02 7.07267761e-01]	[4.26440979e+02 7.93236511e+02 7.77332067e-01]	[408.45101929 790.65203857 0.80181354]	[4.36612640e+02 7.62421692e+02 7.36943066e-01]
[416.10183716 151.80203247 0.9155162 ]	[421.23501587 234.07217407 0.94455469]	[357.04968262 236.46569824 0.89826941]	[346.84594727 341.78100586 0.81544024]	[339.20559692 441.72512817 0.92642456]	[485.37164307 234.02775574 0.87966502]	[503.3057251 339.14175415 0.90266013]	[516.19116211 439.15802002 0.86499345]	[434.01544189 444.41174316 0.69335824]	[390.49142456 449.50021362 0.67525107]	[405.89157104 595.67565918 0.80148673]	[423.90338135 749.71533203 0.83549279]	[475.08792114 441.85452271 0.6995644 ]	[493.09240723 593.12060547 0.78691655]	[503.26397705 746.97631836 0.84109914]	[400.72836304 136.53703308 0.91540849]	[423.92242432 134.04942322 0.88258821]	[382.87792969 151.85119629 0.88698864]	[444.38085938 149.26924133 0.89362836]	[511.07461548 790.78045654 0.81390959]	[526.50036621 785.59527588 0.78842342]	[4.98168396e+02 7.52201721e+02 7.05856562e-01]	[4.26438843e+02 7.93238464e+02 7.75670946e-01]	[408.44711304 790.6519165 0.80058092]	[4.36618439e+02 7.62419739e+02 7.36656427e-01]
[416.0413208 151.71673584 0.89272469]	[421.17852783 233.98951721 0.94731843]	[357.00567627 234.06600952 0.88436133]	[344.3132019 339.28509521 0.83935457]	[339.1472168 441.74133301 0.93988717]	[482.93765259 233.94677734 0.87635744]	[503.23214722 339.08221436 0.90132356]	[513.57159424 439.20980835 0.86685133]	[431.51342773 446.91467285 0.69235063]	[392.98907471 452.0647583 0.68181932]	[405.91052246 595.66436768 0.80225629]	[423.91522217 749.75915527 0.82789761]	[470.04373169 444.3270874 0.68848294]	[485.3515625 588.10345459 0.84824717]	[498.19647217 747.04742432 0.82665169]	[400.68261719 136.425354 0.93647569]	[423.86029053 133.98231506 0.90981495]	[382.81381226 151.77259827 0.88519704]	[444.32000732 149.22006226 0.89312118]	[503.39123535 790.80761719 0.85058075]	[521.34173584 785.58636475 0.80610573]	[4.85419922e+02 7.54815125e+02 6.79033160e-01]	[4.28964569e+02 7.93217102e+02 7.81162620e-01]	[410.95227051 790.659729 0.80083704]	[4.36636139e+02 7.64979797e+02 7.48082340e-01]
[416.03747559 149.33889771 0.88899839]	[421.14758301 233.95747375 0.94546646]	[354.59121704 234.05053711 0.87542248]	[344.30679321 339.26296997 0.83914715]	[339.10443115 439.31237793 0.94527173]	[482.92672729 233.91288757 0.87332284]	[500.88922119 339.06286621 0.90512204]	[511.07025146 439.14367676 0.86070567]	[431.54037476 444.41152954 0.69134796]	[393.00985718 452.00900269 0.67849678]	[408.38171387 593.13598633 0.8006475 ]	[423.93188477 749.75213623 0.82286596]	[472.52474976 441.84564209 0.68731755]	[482.88809204 587.9989624 0.8801133 ]	[490.48913574 747.01702881 0.80198765]	[400.68106079 134.04594421 0.94264716]	[423.84863281 133.96453857 0.91235727]	[382.79916382 151.75480652 0.88498998]	[444.3147583 146.76895142 0.88409275]	[500.80532837 790.80206299 0.85958219]	[518.74786377 785.60821533 0.78854454]	[4.82751007e+02 7.54739807e+02 7.22717762e-01]	[4.28945465e+02 7.93213074e+02 7.75303960e-01]	[408.45983887 790.65203857 0.79967785]	[4.36661194e+02 7.62506531e+02 7.53962040e-01]
[416.02285767 149.30862427 0.88528746]	[418.79678345 233.91064453 0.94435644]	[354.58084106 234.01527405 0.87174094]	[344.27532959 339.24771118 0.84466267]	[339.07131958 439.25802612 0.94173831]	[482.89822388 233.86436462 0.86893642]	[500.8609314 336.65576172 0.90697169]	[511.05462646 439.08563232 0.85311347]	[431.48141479 444.35339355 0.6923936 ]	[392.974823 449.4692688 0.67768294]	[408.40652466 593.10479736 0.80399752]	[426.34378052 749.76708984 0.82677287]	[469.9637146 441.77194214 0.68942022]	[482.7303772 588.02801514 0.89170498]	[482.96087646 747.12249756 0.85044312]	[400.67285156 134.01174927 0.94861031]	[423.85171509 133.94094849 0.91663796]	[382.78555298 149.35516357 0.87286317]	[444.30944824 146.75048828 0.88174468]	[488.00473022 790.77270508 0.83959097]	[505.96517944 788.06182861 0.81353283]	[4.80170105e+02 7.54809204e+02 7.31096625e-01]	[4.28913422e+02 7.93224976e+02 7.82623351e-01]	[408.43533325 790.65808105 0.80504537]	[436.6758728 762.50518799 0.77703321]
[416.01321411 149.28369141 0.88087207]	[418.79135132 233.90129089 0.94408488]	[354.57177734 233.99331665 0.87173462]	[344.25350952 339.20172119 0.85187727]	[339.05148315 439.21713257 0.93651539]	[482.90280151 233.86618042 0.86795425]	[500.84851074 336.64968872 0.90764832]	[511.02331543 436.68548584 0.85199887]	[428.9173584 444.32580566 0.69462776]	[390.43969727 446.93988037 0.6746704 ]	[408.41278076 590.65002441 0.79993546]	[423.91189575 749.75421143 0.82745713]	[464.95996094 441.74264526 0.70080489]	[480.31359863 588.03442383 0.89058512]	[482.7331543 746.99267578 0.83423591]	[400.6600647 133.9861145 0.95224971]	[423.85379028 133.91368103 0.92256701]	[382.7784729 149.33888245 0.86724633]	[444.32012939 146.72822571 0.87536573]	[482.8168335 793.22735596 0.84294444]	[503.26223755 788.11462402 0.8142097 ]	[4.75089050e+02 7.52235229e+02 6.95731699e-01]	[4.26411346e+02 7.93238281e+02 7.87218869e-01]	[408.42034912 790.6519165 0.81019574]	[436.63717651 762.44207764 0.77111596]
[413.58953857 149.26808167 0.8786875 ]	[418.79119873 233.8886261 0.94466972]	[354.56967163 233.97111511 0.87169284]	[341.82351685 339.19506836 0.85124564]	[336.68203735 439.12850952 0.92404151]	[482.90652466 233.85748291 0.86678356]	[500.82794189 336.63565063 0.90609169]	[508.55282593 436.66030884 0.85386395]	[428.90557861 446.88418579 0.69037634]	[390.48226929 449.51495361 0.67443466]	[405.90023804 593.1729126 0.79342461]	[423.92453003 752.21820068 0.81128383]	[464.9312439 441.86169434 0.70159256]	[477.737854 588.01629639 0.86168617]	[472.60137939 749.55511475 0.79716551]	[400.65542603 133.95529175 0.95868146]	[423.8364563 133.8963623 0.93025655]	[382.78018188 149.27935791 0.8503148 ]	[444.32730103 146.69358826 0.87470651]	[477.69589233 790.75744629 0.83780181]	[495.68823242 788.05993652 0.81496078]	[4.62403015e+02 7.57319397e+02 6.95531607e-01]	[4.26402405e+02 7.93289795e+02 7.75452137e-01]	[408.44213867 790.70117188 0.80794877]	[4.36599731e+02 7.65003601e+02 7.53606558e-01]
[413.60006714 149.25421143 0.87823623]	[418.78930664 233.88606262 0.94530249]	[354.56951904 233.96829224 0.87199557]	[344.24169922 339.17828369 0.85090452]	[336.66455078 439.09005737 0.91755676]	[482.90881348 233.85792542 0.86705959]	[500.82748413 336.63391113 0.90614748]	[511.00720215 436.63641357 0.84943146]	[426.44998169 446.91769409 0.69371688]	[392.97027588 452.03091431 0.6799565 ]	[405.86434937 593.18450928 0.7916128 ]	[423.84094238 752.21838379 0.81545949]	[464.90267944 444.35049438 0.70519906]	[475.06732178 588.06237793 0.81927001]	[467.45581055 749.59851074 0.80814451]	[400.65930176 133.94824219 0.9602322 ]	[423.84060669 133.88830566 0.93082011]	[382.7857666 149.28791809 0.8526752 ]	[444.32830811 146.68566895 0.87489629]	[467.44329834 790.7835083 0.84731197]	[487.9458313 788.10992432 0.81886685]	[4.62296356e+02 7.59919800e+02 6.87637210e-01]	[4.23887878e+02 7.93346191e+02 7.74928391e-01]	[405.88900757 790.72357178 0.79912525]	[4.34105713e+02 7.65043213e+02 7.55634904e-01]
[416.01617432 149.24963379 0.87935066]	[418.77716064 233.88188171 0.94524205]	[354.5652771 233.95600891 0.86986148]	[341.82067871 339.18313599 0.85183865]	[336.671875 439.12908936 0.91928792]	[482.90307617 233.85551453 0.86734331]	[500.83029175 336.62722778 0.90505636]	[508.54727173 436.63183594 0.84859002]	[426.40213013 446.87545776 0.70164746]	[390.4359436 449.47277832 0.6786077 ]	[408.39035034 590.64282227 0.78942782]	[423.83465576 752.26293945 0.80635333]	[464.87490845 444.32391357 0.70948845]	[469.97018433 588.08453369 0.80633438]	[464.86801147 749.72131348 0.83601236]	[400.66549683 133.94949341 0.96006918]	[423.85281372 133.88803101 0.92976099]	[382.78985596 149.2875061 0.8508752 ]	[444.3392334 146.6762085 0.87151784]	[462.39996338 793.26043701 0.85793275]	[482.87255859 788.20361328 0.8324194 ]	[4.62216400e+02 7.64960022e+02 7.02323437e-01]	[4.23829895e+02 7.93366943e+02 7.79074490e-01]	[405.84475708 790.72662354 0.80390406]	[4.34109161e+02 7.67546875e+02 7.61142671e-01]
[416.03103638 149.24456787 0.88156033]	[418.77432251 233.88175964 0.94581527]	[354.5614624 233.9490509 0.86898959]	[341.81826782 339.18264771 0.85221738]	[336.68426514 439.1315918 0.92110091]	[482.90039062 233.8540802 0.86705577]	[500.83352661 336.63616943 0.90672779]	[508.54751587 436.63793945 0.84557188]	[423.9239502 444.3392334 0.71311927]	[387.87075806 446.89154053 0.68268967]	[405.92956543 590.55279541 0.79819793]	[423.84552002 752.24401855 0.80573231]	[464.83633423 441.81365967 0.71711308]	[464.92071533 587.97808838 0.83788097]	[462.45449829 749.65899658 0.84084421]	[400.6736145 133.94729614 0.95963043]	[423.86514282 133.88345337 0.92792535]	[382.79333496 149.29689026 0.85125542]	[444.34832764 146.67729187 0.86863905]	[462.32330322 793.2131958 0.85867935]	[482.79663086 788.15960693 0.82104886]	[4.59833099e+02 7.62468811e+02 6.97154582e-01]	[4.23837067e+02 7.93363586e+02 7.82450795e-01]	[405.84463501 790.73504639 0.80765361]	[4.36573334e+02 7.67523438e+02 7.46283650e-01]
[416.02297974 149.24220276 0.88048512]	[418.76190186 233.88478088 0.94548237]	[354.55706787 233.94566345 0.86781782]	[341.82830811 339.16793823 0.85112482]	[336.69970703 439.16964722 0.92590094]	[482.88504028 233.86125183 0.86864507]	[500.83242798 336.64141846 0.90659022]	[508.53631592 436.64779663 0.84759641]	[423.87097168 444.4029541 0.71548527]	[385.34985352 446.94555664 0.68321538]	[408.46368408 590.59906006 0.79590619]	[423.8538208 752.27313232 0.80495608]	[462.42523193 444.30987549 0.71899086]	[464.84503174 587.98797607 0.85294116]	[462.37518311 749.60546875 0.85569775]	[400.6673584 133.94506836 0.96031362]	[423.85617065 133.87927246 0.93023086]	[382.79067993 149.29252625 0.8496719 ]	[444.35571289 146.67724609 0.86720103]	[462.28967285 790.7857666 0.86224318]	[482.73898315 788.09899902 0.81593847]	[4.59759491e+02 7.59920227e+02 6.96402311e-01]	[4.23882446e+02 7.93349304e+02 7.68441498e-01]	[405.88192749 790.75097656 0.79313368]	[4.36577362e+02 7.67542969e+02 7.55534828e-01]
[416.02017212 149.24688721 0.87902528]	[418.74676514 233.89451599 0.94632185]	[354.54180908 233.95507812 0.86638027]	[341.81375122 339.17834473 0.85190547]	[339.05496216 439.18585205 0.92980909]	[482.86721802 233.86676025 0.87064052]	[500.83306885 336.65505981 0.90861571]	[508.5234375 436.68667603 0.85356414]	[423.84771729 446.90301514 0.71612382]	[385.34411621 449.47991943 0.68287575]	[408.46246338 590.63934326 0.78726816]	[423.89682007 752.29876709 0.79491466]	[462.39880371 444.34579468 0.72324175]	[464.82955933 585.56542969 0.86400658]	[462.31982422 749.61914062 0.85895443]	[400.66308594 133.9499054 0.95907265]	[423.85144043 133.88124084 0.93097812]	[382.78933716 149.29953003 0.85382742]	[444.3444519 146.69651794 0.87109751]	[462.24414062 793.23480225 0.84750921]	[480.3270874 788.16125488 0.816863 ]	[4.59722656e+02 7.59959778e+02 6.75630450e-01]	[4.23849243e+02 7.95831909e+02 7.66282022e-01]	[4.05846161e+02 7.90775208e+02 7.88165867e-01]	[4.36612762e+02 7.67583923e+02 7.64096022e-01]
[416.0161438 149.25057983 0.87670666]	[418.74157715 233.90101624 0.94692236]	[354.54168701 233.96101379 0.8669275 ]	[341.80136108 339.19146729 0.85110927]	[339.05743408 439.17346191 0.92534912]	[482.86425781 233.87135315 0.87028253]	[500.81799316 336.65008545 0.90927327]	[508.48797607 436.65792847 0.85526264]	[423.82662964 444.40805054 0.7185775 ]	[385.30810547 446.96316528 0.68377656]	[410.94091797 590.55529785 0.78905076]	[423.89727783 752.26983643 0.79923093]	[462.37258911 444.30715942 0.72578633]	[462.44055176 585.54937744 0.86946177]	[462.28851318 749.60528564 0.86188358]	[400.66000366 133.94915771 0.95709747]	[423.84503174 133.88421631 0.93055242]	[382.78018188 149.29743958 0.85619205]	[444.33700562 146.70581055 0.87236965]	[462.21948242 793.21105957 0.85107559]	[480.27438354 788.15905762 0.82803625]	[4.59719025e+02 7.59934631e+02 6.51950181e-01]	[4.23864075e+02 7.95855896e+02 7.62094498e-01]	[4.05842468e+02 7.90776489e+02 7.83535719e-01]	[4.36613770e+02 7.67570618e+02 7.47072101e-01]
[413.60418701 149.25578308 0.87546384]	[418.74081421 233.89927673 0.94816458]	[354.53723145 233.9589386 0.86698484]	[341.80206299 339.20703125 0.84785801]	[339.05349731 439.14761353 0.92160124]	[482.86791992 233.87045288 0.87068141]	[500.80154419 336.65106201 0.90954459]	[508.46105957 436.68002319 0.86133134]	[423.82034302 446.87457275 0.72081935]	[385.32171631 449.44647217 0.68571186]	[408.43670654 590.59448242 0.78046316]	[423.88760376 752.26977539 0.80433869]	[462.35235596 444.31195068 0.73002559]	[462.41690063 585.53179932 0.87460369]	[462.28543091 749.64147949 0.85669154]	[400.65460205 133.95201111 0.95671719]	[423.83914185 133.8903656 0.93164515]	[382.77200317 149.30227661 0.86003995]	[444.32815552 146.72715759 0.87570405]	[459.83178711 793.23504639 0.83793467]	[480.25112915 788.20062256 0.82171857]	[4.59718658e+02 7.62451111e+02 6.36238813e-01]	[4.23866241e+02 7.95873230e+02 7.69378841e-01]	[4.05842224e+02 7.90781799e+02 7.84128964e-01]	[4.36602997e+02 7.67572754e+02 7.42195368e-01]
[413.6008606 149.25457764 0.8753196 ]	[418.73770142 233.90052795 0.94836628]	[354.53588867 233.95848083 0.86706316]	[341.80145264 339.20837402 0.84750205]	[339.04989624 439.14602661 0.92128253]	[482.8651123 233.87123108 0.87141252]	[500.79867554 336.65228271 0.90930611]	[508.45687866 436.67297363 0.86160779]	[423.81707764 446.89486694 0.72084665]	[385.31393433 449.47271729 0.68613416]	[408.43270874 590.59698486 0.77993602]	[423.88754272 752.26672363 0.80517042]	[462.35003662 444.32983398 0.729738 ]	[462.41403198 585.53442383 0.87459463]	[462.28622437 749.6416626 0.85723555]	[400.64898682 133.94920349 0.95771801]	[423.83660889 133.887146 0.93291241]	[382.76464844 149.30456543 0.86142129]	[444.32958984 146.72262573 0.87540054]	[459.82876587 793.23352051 0.83883917]	[480.24810791 788.1986084 0.82134855]	[4.59721039e+02 7.62449646e+02 6.38064682e-01]	[4.23864349e+02 7.95871887e+02 7.69937217e-01]	[4.05841644e+02 7.90779968e+02 7.84346581e-01]	[4.36603943e+02 7.67569092e+02 7.42833018e-01]
[413.57901001 149.26669312 0.87528008]	[418.74053955 233.8973999 0.94840884]	[354.54031372 233.95611572 0.86754489]	[341.80352783 339.20529175 0.84566647]	[339.03973389 439.11886597 0.91894758]	[482.86334229 233.86647034 0.87204671]	[500.79046631 336.62683105 0.90777493]	[508.4442749 436.66955566 0.86319214]	[423.81845093 446.90859985 0.72115356]	[385.31933594 449.49734497 0.68703949]	[408.4083252 590.59460449 0.77994221]	[423.88284302 752.26623535 0.80759841]	[462.35021973 444.33798218 0.73033637]	[462.40029907 585.53076172 0.87569934]	[462.28344727 749.6340332 0.85811561]	[400.63476562 133.95736694 0.95661449]	[423.81396484 133.89263916 0.9362762 ]	[382.76330566 149.3117981 0.86071485]	[444.32211304 146.71365356 0.87556857]	[459.79217529 793.24316406 0.81390923]	[480.21841431 788.22265625 0.81187308]	[4.59736206e+02 7.62440247e+02 6.35581493e-01]	[4.23818451e+02 7.98363647e+02 7.76041448e-01]	[4.03372314e+02 7.90795288e+02 7.90263236e-01]	[4.36595856e+02 7.67575195e+02 7.42254615e-01]
[413.60467529 149.28152466 0.87818074]	[418.75109863 233.88645935 0.94760025]	[354.53482056 233.94544983 0.86395299]	[341.809021 339.1975708 0.84469247]	[339.06967163 439.08456421 0.91285884]	[482.87631226 233.85704041 0.86954713]	[500.78656006 336.62518311 0.90745407]	[506.003479 436.66210938 0.8720814 ]	[423.8276062 444.38150024 0.72123635]	[385.29544067 446.92202759 0.68966699]	[408.43719482 588.08422852 0.78568852]	[423.89480591 752.2567749 0.80792516]	[462.36743164 441.84939575 0.73105484]	[462.38546753 585.48059082 0.88000584]	[462.28689575 749.60217285 0.85530663]	[400.64953613 133.98132324 0.94958651]	[423.83258057 133.90438843 0.92946583]	[382.76568604 149.32954407 0.86464334]	[444.32168579 146.72070312 0.87417042]	[459.77780151 793.25128174 0.80089319]	[480.20706177 790.60388184 0.79978502]	[4.59747559e+02 7.59925781e+02 6.35432243e-01]	[4.23810455e+02 7.98370483e+02 7.83415794e-01]	[403.37689209 790.79364014 0.79304975]	[4.36605438e+02 7.67560425e+02 7.45139122e-01]
[416.01980591 149.27690125 0.87955797]	[418.76187134 233.88684082 0.94767475]	[354.52770996 233.94854736 0.86255646]	[341.80181885 339.18371582 0.84623367]	[339.0760498 439.10775757 0.9155556 ]	[482.88363647 233.85891724 0.87001181]	[500.78091431 336.61270142 0.90441394]	[505.99090576 436.6730957 0.87689853]	[423.83816528 444.32922363 0.72365606]	[385.29550171 444.39984131 0.69454706]	[408.45541382 588.02740479 0.78779447]	[423.90542603 752.26977539 0.80359322]	[462.3765564 441.81567383 0.73208171]	[462.36880493 585.45983887 0.87913144]	[462.28643799 749.62677002 0.85480499]	[400.65710449 133.97949219 0.94882607]	[423.84393311 133.90245056 0.92749232]	[382.77078247 149.33026123 0.86448842]	[444.32327271 146.72467041 0.87434977]	[459.7689209 793.26013184 0.79982007]	[480.2003479 790.61242676 0.80202997]	[4.59743591e+02 7.59955750e+02 6.39216721e-01]	[4.23809174e+02 7.98369324e+02 7.88313925e-01]	[405.82290649 790.80358887 0.79812938]	[4.36612396e+02 7.67572327e+02 7.46197760e-01]
[416.02130127 149.27786255 0.88007623]	[418.76147461 233.87832642 0.94682443]	[354.52615356 233.93380737 0.86016667]	[341.78256226 339.19873047 0.85064071]	[339.0993042 439.12838745 0.91889238]	[482.88659668 233.86203003 0.86960363]	[500.77523804 336.60742188 0.90329021]	[505.97958374 436.67434692 0.87974858]	[423.82809448 444.30892944 0.72411931]	[382.862854 444.36303711 0.700082 ]	[410.94152832 588.00384521 0.78633481]	[423.91653442 752.27416992 0.80235469]	[462.36776733 441.7984314 0.7336275 ]	[462.37011719 585.47467041 0.87738407]	[462.26589966 749.67547607 0.85655355]	[400.66012573 133.9758606 0.94994617]	[423.85079956 133.904953 0.92644149]	[382.76000977 149.31536865 0.85904634]	[444.33221436 146.720047 0.87157714]	[4.59757843e+02 7.93301575e+02 7.85088956e-01]	[480.18768311 790.64025879 0.79923099]	[4.59711609e+02 7.62486633e+02 6.37088001e-01]	[4.23820862e+02 7.98376282e+02 7.88995266e-01]	[405.8380127 790.80322266 0.79616398]	[4.36612213e+02 7.67583374e+02 7.44913518e-01]
[416.05429077 149.32182312 0.88745975]	[418.75009155 233.8742218 0.94687015]	[354.52310181 233.920578 0.85902917]	[341.76821899 339.17352295 0.85725558]	[339.14050293 439.12908936 0.92198229]	[482.8789978 233.86534119 0.87285364]	[500.7668457 336.58895874 0.90593928]	[505.95300293 436.68197632 0.88492185]	[423.80426025 441.85531616 0.72751009]	[382.83920288 444.35797119 0.70379037]	[410.95318604 588.02716064 0.78443938]	[423.89434814 752.25897217 0.80488402]	[462.34976196 441.76992798 0.73608696]	[462.37261963 585.4744873 0.87585831]	[462.2505188 749.69110107 0.86059928]	[400.68768311 134.00808716 0.9447338 ]	[423.88955688 133.93603516 0.91493547]	[382.78265381 149.31588745 0.85658401]	[444.35073853 146.76274109 0.87270272]	[4.59731384e+02 7.93344849e+02 7.76978314e-01]	[4.80173767e+02 7.90679932e+02 7.88323402e-01]	[4.59682434e+02 7.62485901e+02 6.52239740e-01]	[4.23892456e+02 7.95895691e+02 7.83156991e-01]	[405.89038086 790.80065918 0.79287893]	[4.36560913e+02 7.67551575e+02 7.34300435e-01]
[416.06378174 149.33119202 0.88815367]	[418.74072266 233.88084412 0.94680691]	[354.52468872 233.92446899 0.85876834]	[341.76748657 339.17462158 0.8567791 ]	[339.15048218 439.1451416 0.92269945]	[482.87506104 233.87167358 0.87156534]	[500.76712036 336.61550903 0.90983808]	[505.95022583 436.67822266 0.88707352]	[423.8145752 441.83938599 0.72880232]	[382.85186768 444.3338623 0.70417696]	[408.46188354 588.02203369 0.78931886]	[423.90115356 752.27313232 0.80182856]	[462.35653687 441.75982666 0.73648608]	[462.37643433 585.47497559 0.87255514]	[462.22201538 749.72888184 0.84789848]	[400.69171143 134.02032471 0.94280666]	[423.89019775 133.9384613 0.91336459]	[382.78659058 149.33920288 0.86090648]	[444.3611145 146.73744202 0.8690176 ]	[4.59730682e+02 7.95782043e+02 7.74914920e-01]	[480.1505127 790.68408203 0.79227847]	[4.59637665e+02 7.64990234e+02 6.34197414e-01]	[4.23866486e+02 7.98372131e+02 7.82291055e-01]	[405.87832642 790.81439209 0.79451448]	[4.36553406e+02 7.67572021e+02 7.37044156e-01]
[416.08261108 149.35357666 0.88981688]	[418.7479248 233.89060974 0.94811451]	[354.53814697 233.93043518 0.86008751]	[341.76876831 339.17105103 0.8579998 ]	[339.15853882 439.15219116 0.92454052]	[482.87960815 233.88432312 0.87320185]	[500.77081299 336.61950684 0.91010869]	[505.94186401 436.6902771 0.89206553]	[423.81530762 441.8276062 0.72843909]	[382.85461426 444.31912231 0.70473534]	[408.46783447 588.03881836 0.78948373]	[423.89215088 752.26287842 0.80271387]	[462.35430908 441.75152588 0.73657012]	[462.38604736 585.50354004 0.8664093 ]	[462.20562744 749.76605225 0.84176695]	[400.70761108 134.04029846 0.93725491]	[423.89904785 133.95401001 0.90885139]	[382.79736328 149.3346405 0.86114454]	[444.36306763 146.7481842 0.86977649]	[4.59760193e+02 7.95787903e+02 7.78222144e-01]	[480.16867065 790.67926025 0.79962838]	[4.59613586e+02 7.65034790e+02 6.30693555e-01]	[4.23870697e+02 7.95896729e+02 7.81603813e-01]	[405.88430786 790.79681396 0.79745203]	[4.34113037e+02 7.67550781e+02 7.27874935e-01]
[416.09039307 151.73500061 0.8935101 ]	[418.7512207 233.89627075 0.94715416]	[354.54705811 233.93255615 0.86175388]	[341.77145386 339.15359497 0.85740852]	[339.16229248 439.14654541 0.92390108]	[482.88430786 233.8946228 0.87447643]	[500.771698 336.63763428 0.90954661]	[505.9342041 439.06671143 0.89363027]	[423.81326294 441.82489014 0.7292068 ]	[382.85037231 444.31298828 0.7058267 ]	[408.46713257 588.07745361 0.78583461]	[423.9022522 752.21929932 0.80563575]	[462.35333252 441.75164795 0.73821187]	[462.38757324 585.52209473 0.86359519]	[462.19799805 752.24133301 0.83478147]	[400.7215271 134.06082153 0.93208462]	[423.91891479 133.97259521 0.90193427]	[382.80621338 151.71279907 0.86367142]	[444.38174438 146.77033997 0.86875319]	[4.59779480e+02 7.95787720e+02 7.67885208e-01]	[480.17922974 790.68371582 0.79613233]	[4.57213287e+02 7.67550232e+02 6.39156282e-01]	[4.23889404e+02 7.95871399e+02 7.87969351e-01]	[405.90020752 790.77520752 0.80042768]	[4.34109009e+02 7.67528625e+02 7.15354323e-01]
[416.11035156 151.73547363 0.89611757]	[418.75872803 233.90762329 0.94646382]	[354.56085205 233.93817139 0.86492509]	[341.77182007 339.14465332 0.85685414]	[339.16464233 439.12518311 0.92078531]	[482.89474487 233.91555786 0.87659001]	[500.77297974 336.68096924 0.91280687]	[505.92434692 439.07806396 0.89864647]	[423.81155396 441.85327148 0.73074478]	[382.85095215 444.35366821 0.70508862]	[408.46386719 588.08105469 0.78199273]	[423.88726807 752.1862793 0.80895883]	[462.35513306 441.77008057 0.74058205]	[462.39797974 585.49414062 0.86225158]	[462.19833374 752.265625 0.83251667]	[400.73831177 134.06077576 0.93055916]	[426.36221313 133.98478699 0.89770234]	[382.81207275 151.7276001 0.86795187]	[444.39810181 149.2122345 0.87147838]	[4.59775940e+02 7.95796570e+02 7.55100787e-01]	[4.80178192e+02 7.90692688e+02 7.83940494e-01]	[4.57200928e+02 7.67573486e+02 6.47558987e-01]	[4.23889893e+02 7.95871155e+02 7.84108162e-01]	[405.89547729 790.77319336 0.79402125]	[4.34089905e+02 7.67503723e+02 7.03716338e-01]
[416.13711548 151.72509766 0.898238 ]	[418.77255249 233.91027832 0.94605744]	[354.58325195 233.92225647 0.8657617 ]	[341.77880859 339.11050415 0.85684097]	[339.16369629 439.13659668 0.92355669]	[482.89706421 233.92883301 0.87790513]	[500.77233887 336.69006348 0.91271812]	[505.93743896 439.11694336 0.90057474]	[423.80215454 441.83465576 0.73523957]	[382.83544922 444.33883667 0.7084251 ]	[408.40750122 588.07159424 0.78795171]	[423.88143921 752.2208252 0.80549735]	[462.3553772 441.75231934 0.74408811]	[462.37579346 585.44342041 0.87070441]	[459.84625244 752.28302002 0.83358753]	[400.76730347 134.05441284 0.92884433]	[426.40139771 133.98994446 0.89268357]	[382.84844971 151.73005676 0.86099768]	[444.42190552 149.23472595 0.87115258]	[4.59744171e+02 7.95806335e+02 7.43666172e-01]	[4.80162720e+02 7.90707581e+02 7.72308350e-01]	[4.57176880e+02 7.67597351e+02 6.48359179e-01]	[4.23855835e+02 7.95860229e+02 7.82434404e-01]	[405.86831665 790.76318359 0.79291022]	[4.34086090e+02 7.67534424e+02 7.05064595e-01]
[418.53613281 151.7557373 0.90509844]	[418.77978516 233.93907166 0.94604957]	[354.59185791 233.94650269 0.86865985]	[341.8006897 339.07669067 0.85399097]	[339.17340088 439.14224243 0.92658091]	[482.91906738 233.96313477 0.87970018]	[500.76016235 336.67547607 0.90795922]	[505.92663574 439.12402344 0.89932984]	[423.78988647 441.82711792 0.73985618]	[382.82189941 444.33816528 0.71180117]	[405.84329224 590.57672119 0.79144675]	[423.88433838 752.24261475 0.80766582]	[462.35098267 441.73724365 0.74695373]	[462.38134766 585.45385742 0.86659366]	[459.83468628 754.77819824 0.83397847]	[400.79983521 136.42280579 0.9201026 ]	[428.91052246 134.01756287 0.8807475 ]	[382.87490845 151.7414856 0.86021322]	[444.44888306 149.27438354 0.87123883]	[4.59670532e+02 7.95797913e+02 7.48297989e-01]	[4.77699829e+02 7.90723938e+02 7.74845958e-01]	[4.57175995e+02 7.67662903e+02 6.63961947e-01]	[423.8687439 795.81726074 0.79801482]	[405.88360596 790.74273682 0.80228877]	[4.34098358e+02 7.67558228e+02 7.14837790e-01]
[418.54421997 151.77372742 0.9079771 ]	[418.78460693 233.94235229 0.94671512]	[356.98150635 233.94448853 0.87024713]	[341.80014038 339.08074951 0.85446882]	[339.17575073 439.14224243 0.92701733]	[482.91204834 233.97306824 0.88171011]	[500.75778198 336.66821289 0.90889704]	[505.92849731 439.11819458 0.89954412]	[423.78829956 441.82324219 0.73899013]	[382.80871582 444.33746338 0.71329308]	[405.84817505 590.58392334 0.79158306]	[423.88323975 752.24041748 0.80843067]	[462.35488892 441.72891235 0.74725288]	[462.38348389 585.44824219 0.86724895]	[459.83462524 754.77514648 0.83415872]	[400.81314087 136.43185425 0.9168095 ]	[428.92434692 134.03326416 0.87542003]	[385.31729126 151.73182678 0.85149467]	[444.44821167 149.28660583 0.87094277]	[4.59664490e+02 7.95795349e+02 7.47238457e-01]	[4.77695282e+02 7.90724548e+02 7.73992062e-01]	[4.57177734e+02 7.67659912e+02 6.63077354e-01]	[423.86877441 795.81945801 0.79874003]	[405.88397217 790.74499512 0.80235767]	[4.34098938e+02 7.67554871e+02 7.15307713e-01]
[418.53744507 151.77407837 0.90653026]	[418.78381348 233.94169617 0.94670844]	[356.980896 233.94364929 0.87025213]	[341.79974365 339.07897949 0.85492116]	[339.17648315 439.14297485 0.92673659]	[482.91091919 233.97331238 0.88191795]	[500.75753784 336.66790771 0.90857852]	[505.92996216 439.11669922 0.8990888 ]	[423.78848267 441.82180786 0.73927069]	[382.81033325 444.33282471 0.7138688 ]	[405.84857178 590.57879639 0.79171371]	[423.88171387 752.23956299 0.80856931]	[462.35617065 441.73046875 0.74743354]	[462.3822937 585.4473877 0.86743081]	[459.83297729 754.77624512 0.83380455]	[400.80871582 136.43457031 0.91803324]	[428.91876221 134.03530884 0.87490439]	[385.3187561 151.73490906 0.85206258]	[444.45425415 149.3039856 0.87476802]	[4.59661224e+02 7.95791809e+02 7.46681392e-01]	[4.77690979e+02 7.90723633e+02 7.74203837e-01]	[4.57177704e+02 7.67661011e+02 6.60928369e-01]	[423.86572266 795.82312012 0.79928458]	[405.88180542 790.74829102 0.80218202]	[4.34097565e+02 7.67553345e+02 7.14603782e-01]
[418.55697632 151.78947449 0.91288149]	[418.78787231 233.95944214 0.94706953]	[356.98571777 233.95127869 0.87219167]	[341.80593872 339.07434082 0.85419786]	[339.18743896 439.13366699 0.92326647]	[482.91171265 233.99900818 0.88409942]	[500.75863647 336.67990112 0.90875614]	[505.92694092 439.11761475 0.90153217]	[423.77124023 441.83343506 0.74139416]	[382.79406738 444.33480835 0.71614832]	[405.84671021 590.58148193 0.789011 ]	[423.87225342 752.25018311 0.80888414]	[462.34634399 441.7434082 0.74922335]	[462.38851929 585.46459961 0.86835843]	[459.84646606 754.82177734 0.83002925]	[400.83309937 136.45265198 0.91106665]	[428.94143677 134.05384827 0.86866224]	[385.34893799 151.74996948 0.85217667]	[446.86856079 149.32707214 0.8775152 ]	[4.59680725e+02 7.95787537e+02 7.43807435e-01]	[4.77708496e+02 7.90722351e+02 7.71196544e-01]	[4.57190186e+02 7.67693542e+02 6.78863168e-01]	[423.86083984 795.79986572 0.7996738 ]	[405.87826538 790.7298584 0.80191356]	[4.34089233e+02 7.67562073e+02 7.22060561e-01]
[418.56091309 151.79426575 0.91302955]	[418.79644775 233.9760437 0.94702548]	[356.99987793 233.95506287 0.87484407]	[341.80163574 339.07659912 0.8552767 ]	[339.19387817 439.11743164 0.91877973]	[482.90936279 234.02619934 0.8858242 ]	[500.75308228 339.04711914 0.90895396]	[505.92297363 439.1116333 0.90279138]	[421.3977356 441.84603882 0.7428754 ]	[382.78430176 444.3421936 0.7175591 ]	[405.83248901 590.61071777 0.78418857]	[423.86755371 752.24023438 0.80950677]	[462.34542847 441.75643921 0.75021684]	[462.3848877 585.46893311 0.86824417]	[459.8531189 754.82159424 0.8279196 ]	[400.84317017 136.45855713 0.90830064]	[428.95059204 134.0617218 0.86585158]	[385.38870239 151.75415039 0.84706104]	[446.87384033 149.34486389 0.88075382]	[4.59695801e+02 7.95791260e+02 7.45015323e-01]	[4.77723236e+02 7.90719299e+02 7.73926139e-01]	[4.57195587e+02 7.67693115e+02 6.75538778e-01]	[423.86782837 795.80596924 0.79750896]	[405.88366699 790.73394775 0.79908228]	[4.34086060e+02 7.67554321e+02 7.15697706e-01]
[418.57208252 151.80072021 0.91557711]	[418.80273438 233.985672 0.94614136]	[357.00942993 233.95780945 0.87767828]	[341.80178833 339.07992554 0.85505956]	[339.19961548 439.11785889 0.91715485]	[482.91018677 234.04055786 0.8863337 ]	[500.74633789 336.69815063 0.9063344 ]	[505.91546631 439.09109497 0.90170014]	[423.76690674 441.82925415 0.74497581]	[382.79516602 444.31845093 0.72164732]	[405.82098389 590.60552979 0.78933865]	[423.88012695 752.23425293 0.81083119]	[462.34197998 441.74667358 0.7521193 ]	[462.38769531 585.45623779 0.8693794 ]	[459.84994507 754.82525635 0.82964444]	[400.84591675 136.45808411 0.90793246]	[428.96884155 134.06413269 0.86483884]	[385.38363647 151.75561523 0.8472209 ]	[446.89224243 149.34432983 0.87821972]	[4.59703583e+02 7.95799133e+02 7.45151401e-01]	[4.77722137e+02 7.90719727e+02 7.73429751e-01]	[4.57196777e+02 7.67692322e+02 6.79895461e-01]	[423.86566162 795.80456543 0.79614359]	[405.8885498 790.72814941 0.79811519]	[4.34096130e+02 7.67550781e+02 7.14498639e-01]
[418.58236694 151.81176758 0.9178381 ]	[421.14199829 234.00178528 0.94648558]	[357.01986694 233.96884155 0.88025725]	[341.81469727 339.09732056 0.85270584]	[339.19338989 439.12219238 0.92033857]	[482.91891479 234.05610657 0.88674712]	[500.74169922 336.68798828 0.90473211]	[505.90878296 439.06976318 0.89744163]	[423.77514648 441.83389282 0.74380636]	[382.80371094 444.32733154 0.72102267]	[403.37268066 590.58105469 0.79683006]	[423.85461426 752.19274902 0.81536847]	[462.3500061 441.74963379 0.75169063]	[462.38796997 585.42498779 0.8718186 ]	[462.1925354 754.800354 0.83026457]	[400.85342407 136.46746826 0.90450388]	[428.98223877 134.07063293 0.86257291]	[385.40231323 151.75738525 0.84593213]	[446.90289307 149.34870911 0.87911111]	[4.59701752e+02 7.95788147e+02 7.40536511e-01]	[4.77731506e+02 7.90719849e+02 7.63136268e-01]	[4.57195709e+02 7.67675110e+02 6.82867050e-01]	[4.23902557e+02 7.95783630e+02 7.93420196e-01]	[405.91571045 790.72747803 0.79378152]	[4.34067535e+02 7.67513855e+02 7.08002925e-01]
[418.58300781 151.81507874 0.91826117]	[421.1479187 233.99931335 0.94645339]	[357.02297974 233.96702576 0.88064873]	[341.81356812 339.1020813 0.85301298]	[339.19692993 439.12884521 0.91988325]	[482.92074585 234.05522156 0.88711429]	[500.74468994 336.69204712 0.9056915 ]	[505.91156006 439.06484985 0.89620656]	[423.77761841 441.81796265 0.74472034]	[382.80740356 444.31170654 0.72155923]	[403.36431885 590.54516602 0.79981297]	[423.85839844 752.18896484 0.81687778]	[462.35250854 441.73339844 0.7521587 ]	[462.38549805 585.42871094 0.87394518]	[462.19528198 754.79364014 0.83284289]	[400.85391235 136.46960449 0.90411395]	[428.98626709 136.42359924 0.86185652]	[385.40396118 151.75961304 0.84606671]	[446.90792847 149.35108948 0.87918591]	[4.59712616e+02 7.93358887e+02 7.47913301e-01]	[4.80145538e+02 7.90715942e+02 7.70276606e-01]	[4.57193420e+02 7.67668213e+02 6.83327556e-01]	[4.26357788e+02 7.93354980e+02 7.92697906e-01]	[408.38937378 790.72528076 0.79132408]	[4.34070587e+02 7.67508057e+02 7.08577037e-01]
[418.58007812 151.82847595 0.91884458]	[421.14901733 234.00750732 0.94738221]	[357.02160645 233.97264099 0.88102871]	[341.81222534 339.11480713 0.85236883]	[339.21075439 439.13412476 0.91995794]	[482.9230957 234.06422424 0.88764369]	[500.7428894 339.05142212 0.90491241]	[505.91937256 439.07730103 0.89723766]	[423.77532959 441.83261108 0.74209052]	[382.80249023 444.32995605 0.71887964]	[403.33743286 590.60137939 0.79891741]	[423.8722229 752.1842041 0.81807244]	[462.34777832 441.74508667 0.75154501]	[462.40496826 585.44573975 0.87257409]	[459.85491943 754.82177734 0.82991743]	[400.84674072 136.48077393 0.90405875]	[428.99179077 136.43365479 0.86004263]	[385.38540649 151.77081299 0.85341924]	[446.91452026 151.73019409 0.88525641]	[4.59706482e+02 7.95822998e+02 7.58568347e-01]	[4.77730133e+02 7.90737061e+02 7.80887902e-01]	[4.57189819e+02 7.67681396e+02 6.84664845e-01]	[4.23886993e+02 7.93364380e+02 7.91597664e-01]	[405.90206909 790.71166992 0.79297763]	[4.34082367e+02 7.67509583e+02 7.02062488e-01]
[418.59893799 151.8441925 0.92161936]	[421.15118408 234.01409912 0.9462505 ]	[357.02420044 233.97077942 0.88055521]	[341.80593872 339.12057495 0.85349011]	[339.21920776 439.16479492 0.92247617]	[482.92132568 234.07562256 0.88800931]	[500.74438477 339.05950928 0.90458775]	[505.93005371 439.10073853 0.89853215]	[423.77450562 441.85430908 0.73822951]	[382.80026245 444.35400391 0.71590722]	[403.32333374 590.62518311 0.79724103]	[423.88287354 752.18292236 0.82205731]	[462.35095215 441.7649231 0.74815345]	[462.39657593 585.48815918 0.86971462]	[459.85653687 757.36853027 0.82787681]	[400.85903931 136.49909973 0.89849687]	[431.47546387 136.44554138 0.85928184]	[385.39413452 151.78398132 0.85375494]	[446.94223022 151.74595642 0.88531268]	[4.59701447e+02 7.95855103e+02 7.61489987e-01]	[4.77731567e+02 7.90770264e+02 7.89714634e-01]	[4.57196381e+02 7.70104248e+02 6.97072744e-01]	[423.85324097 795.7878418 0.81968457]	[405.88964844 790.71612549 0.819758 ]	[4.34103333e+02 7.67497986e+02 7.23221183e-01]
[418.61938477 151.88674927 0.92730725]	[421.15866089 234.03886414 0.94665468]	[357.02896118 233.98939514 0.88306201]	[341.81478882 339.12210083 0.85171288]	[339.21881104 439.17211914 0.92286599]	[482.93429565 236.44088745 0.88873839]	[500.7399292 339.11740112 0.90282404]	[505.92959595 439.12109375 0.90171075]	[423.77435303 444.32785034 0.7344715 ]	[382.79974365 444.39474487 0.71056849]	[403.28463745 593.15576172 0.80553502]	[423.86499023 749.72283936 0.83184499]	[462.34991455 441.79882812 0.74279374]	[462.43515015 587.98132324 0.85340166]	[459.80587769 759.95477295 0.84095848]	[400.87939453 136.56860352 0.88074571]	[431.48892212 136.48899841 0.85510492]	[387.89041138 151.84925842 0.86552358]	[446.93295288 151.78999329 0.8983373 ]	[4.59729828e+02 7.98361572e+02 7.75388837e-01]	[480.13479614 790.80371094 0.7946105 ]	[4.57135651e+02 7.70189697e+02 7.10627019e-01]	[423.87313843 793.30993652 0.83218849]	[405.91970825 790.67352295 0.81478173]	[4.34043121e+02 7.65034912e+02 7.00287282e-01]
[418.64172363 151.90763855 0.93165898]	[421.16690063 234.05665588 0.94579518]	[357.02615356 233.99188232 0.88240695]	[341.80404663 339.14871216 0.85166931]	[339.21984863 439.16146851 0.92067063]	[482.94152832 236.47480774 0.88852769]	[500.7387085 339.12838745 0.90397739]	[505.92822266 439.12210083 0.90108836]	[423.77893066 444.3364563 0.73430467]	[382.81039429 444.39984131 0.70918864]	[400.87127686 590.63824463 0.80922502]	[423.86569214 749.73504639 0.82921588]	[462.35095215 441.81069946 0.74269187]	[462.40209961 585.57855225 0.86018115]	[459.79327393 759.94122314 0.83406997]	[403.27310181 139.00849915 0.8727178 ]	[431.50592041 136.5191803 0.85326576]	[387.95059204 151.86564636 0.86510885]	[446.9367981 151.82743835 0.90608275]	[4.59764099e+02 7.95884705e+02 7.83358574e-01]	[480.15289307 790.78143311 0.80445337]	[4.57116791e+02 7.70187439e+02 6.94364548e-01]	[423.84634399 793.331604 0.81983083]	[405.88354492 790.68121338 0.81357563]	[4.34069092e+02 7.65057251e+02 7.01496422e-01]
[418.67886353 151.96427917 0.93635499]	[421.17520142 236.41992188 0.94399112]	[357.02532959 234.00584412 0.88283694]	[341.79974365 339.1730957 0.84921139]	[339.2175293 439.16162109 0.92049241]	[482.9581604 236.52130127 0.88359934]	[500.73196411 339.19494629 0.90014613]	[505.91183472 439.1222229 0.9063009 ]	[423.77252197 444.36486816 0.73231232]	[382.8012085 446.88204956 0.7072472 ]	[400.84970093 593.18005371 0.80915612]	[423.85125732 749.69415283 0.83741373]	[462.34671021 441.83370972 0.74091822]	[462.38412476 587.98138428 0.8615045 ]	[459.80599976 759.88195801 0.8328526 ]	[403.29446411 139.06376648 0.86472392]	[431.55197144 136.57237244 0.84766454]	[390.42694092 151.87115479 0.86800337]	[446.95562744 151.83529663 0.90338385]	[4.59742615e+02 7.95891724e+02 7.81803727e-01]	[480.14663696 790.78863525 0.79986095]	[4.57142303e+02 7.70139160e+02 7.01679885e-01]	[423.85671997 793.2979126 0.81430453]	[405.87924194 790.65759277 0.80367368]	[4.34064606e+02 7.64990662e+02 6.96644306e-01]
[418.68161011 154.32931519 0.93712419]	[421.16668701 236.45043945 0.9451679 ]	[357.01464844 234.02920532 0.88179851]	[341.80706787 339.15386963 0.84763926]	[339.2149353 439.15615845 0.91805929]	[482.95962524 236.55101013 0.88134933]	[500.722229 339.19656372 0.89875603]	[505.8989563 439.14144897 0.91025805]	[423.77325439 444.38131714 0.73093826]	[382.80233765 446.89651489 0.70586962]	[400.83392334 593.18603516 0.80495369]	[423.83209229 749.68835449 0.83763307]	[462.34329224 441.85223389 0.73849624]	[462.31750488 587.99133301 0.86488491]	[459.79812622 759.87780762 0.83417863]	[403.27716064 139.10240173 0.86681509]	[431.55908203 139.02146912 0.84232581]	[387.93746948 151.87553406 0.86638534]	[446.96850586 151.84042358 0.90319175]	[4.59762909e+02 7.98360046e+02 7.83182859e-01]	[480.15643311 790.7946167 0.80314767]	[4.57132294e+02 7.70123962e+02 7.11284816e-01]	[423.85269165 793.28503418 0.80185866]	[405.86712646 790.65167236 0.79102957]	[4.34035309e+02 7.64978577e+02 6.90138102e-01]
[418.68066406 154.32870483 0.93725276]	[421.16415405 236.45057678 0.94519001]	[357.01184082 234.02987671 0.88132465]	[341.80593872 339.15603638 0.8482421 ]	[339.21664429 439.15383911 0.91719055]	[482.95870972 236.55062866 0.88159662]	[500.72122192 339.20007324 0.89856064]	[505.90023804 439.14147949 0.91015369]	[423.7711792 444.37734985 0.7317009 ]	[382.80044556 446.89227295 0.70642495]	[400.83013916 593.19384766 0.80422181]	[423.83279419 749.69494629 0.83785695]	[462.34094238 441.84786987 0.73931986]	[462.31692505 587.98754883 0.86461097]	[459.80355835 759.88372803 0.83437198]	[403.27651978 139.10231018 0.86708415]	[431.55822754 139.02229309 0.84230971]	[387.93734741 151.87640381 0.86684895]	[446.96868896 151.84490967 0.90411592]	[4.59745239e+02 7.98355774e+02 7.80427992e-01]	[480.14315796 790.79333496 0.79798877]	[4.57145111e+02 7.70127319e+02 7.15835690e-01]	[423.85812378 793.28808594 0.80178791]	[405.87121582 790.65637207 0.79167259]	[4.34036469e+02 7.64987061e+02 6.92388415e-01]
[418.69387817 154.33837891 0.93719769]	[421.15441895 236.46394348 0.94434434]	[357.00958252 234.04194641 0.88153744]	[341.81091309 339.18136597 0.84547466]	[339.20846558 439.16958618 0.91996014]	[482.94909668 236.56604004 0.88147354]	[500.70779419 339.20202637 0.89504927]	[505.89953613 439.15722656 0.91376317]	[423.77362061 444.32495117 0.73677063]	[382.81494141 444.37591553 0.71148705]	[400.80084229 593.1328125 0.80821407]	[423.82559204 749.68511963 0.83378053]	[462.32815552 441.81707764 0.74648052]	[462.28823853 587.97424316 0.86609894]	[459.76589966 759.88787842 0.82782596]	[403.28817749 139.09542847 0.86700308]	[434.03109741 139.03337097 0.84451556]	[387.91247559 151.87219238 0.86395752]	[449.4437561 151.85202026 0.90237939]	[4.59768738e+02 7.95844604e+02 7.76940048e-01]	[480.1541748 790.73913574 0.81185281]	[4.57099030e+02 7.70131409e+02 6.88846350e-01]	[423.8722229 793.29516602 0.79504848]	[4.05887177e+02 7.90667664e+02 7.85328329e-01]	[4.34026093e+02 7.64972107e+02 6.75389290e-01]
[418.70004272 154.35523987 0.94221616]	[421.14901733 236.49694824 0.94543833]	[357.00579834 234.06698608 0.88157701]	[341.80126953 339.21002197 0.84623373]	[339.20700073 439.19421387 0.92474794]	[482.94641113 236.59863281 0.8814742 ]	[500.69720459 339.22012329 0.89031488]	[505.89056396 439.19445801 0.91485089]	[421.39599609 444.33828735 0.7350505 ]	[382.79171753 444.39627075 0.70977312]	[400.80706787 598.31103516 0.81977451]	[423.82974243 749.7208252 0.83012873]	[462.31338501 441.81768799 0.74387264]	[462.24700928 590.53753662 0.85204226]	[459.73043823 762.4407959 0.82359731]	[403.29824829 141.57469177 0.86510533]	[434.03417969 139.06022644 0.84428805]	[387.93743896 151.89651489 0.86668915]	[449.44683838 151.87843323 0.90329444]	[4.59749420e+02 7.95883057e+02 7.55590737e-01]	[480.14682007 790.77288818 0.79324502]	[4.54641724e+02 7.70210144e+02 6.78345323e-01]	[423.87649536 793.2991333 0.80674458]	[405.91305542 790.67987061 0.79689527]	[4.34023621e+02 7.65016968e+02 6.75891399e-01]
[418.69711304 154.38983154 0.94364017]	[421.14819336 236.52766418 0.94653881]	[357.00518799 236.43179321 0.88117671]	[341.80813599 339.23522949 0.84259826]	[339.19216919 439.20797729 0.93089128]	[482.9442749 236.62832642 0.87874669]	[500.68911743 339.23538208 0.88470542]	[505.8777771 439.22299194 0.91421413]	[421.38809204 444.34640503 0.73709708]	[382.78503418 444.41110229 0.70864362]	[400.8208313 598.2857666 0.81784189]	[423.83551025 749.73486328 0.82903045]	[462.30099487 441.82321167 0.74583477]	[462.25228882 588.06817627 0.85960799]	[459.72283936 762.47210693 0.83288622]	[403.29458618 141.65927124 0.86645287]	[431.53674316 139.1033783 0.83596015]	[390.42605591 151.94259644 0.86775041]	[446.95346069 151.89665222 0.90797222]	[4.59748566e+02 7.98366089e+02 7.64992833e-01]	[480.13641357 790.80474854 0.79459012]	[4.54621582e+02 7.70225403e+02 6.89824522e-01]	[423.85812378 793.28424072 0.80233449]	[405.894104 790.66436768 0.79634064]	[4.34016144e+02 7.65042908e+02 6.83521032e-01]
[418.68231201 154.43106079 0.94419152]	[418.8036499 236.61619568 0.94376111]	[357.00830078 236.48751831 0.88613462]	[344.24008179 339.28469849 0.83228743]	[339.18798828 439.25808716 0.94036359]	[482.9234314 239.07017517 0.87698567]	[500.64981079 339.26260376 0.87347859]	[505.86422729 439.25939941 0.9131918 ]	[421.39474487 444.40197754 0.73037201]	[382.78366089 446.92626953 0.7053287 ]	[400.78839111 598.23291016 0.8174687 ]	[423.84671021 749.71142578 0.81518143]	[462.31365967 444.31768799 0.7390067 ]	[462.26290894 590.54376221 0.8662231 ]	[459.65551758 759.90301514 0.81474608]	[403.27868652 144.17947388 0.87220377]	[431.4888916 141.61338806 0.83242297]	[390.4380188 151.97792053 0.86521089]	[446.95440674 151.92559814 0.91101271]	[4.59757721e+02 7.93220215e+02 7.81776965e-01]	[477.72406006 788.23358154 0.81564426]	[4.54560303e+02 7.70129211e+02 6.64748490e-01]	[426.37481689 793.2456665 0.80540323]	[408.43087769 790.68426514 0.80806696]	[4.34023865e+02 7.65014038e+02 6.68083906e-01]
[418.66397095 154.46139526 0.94356465]	[421.1355896 236.62324524 0.94360721]	[357.01705933 236.50611877 0.88844723]	[344.2492981 341.67367554 0.83151066]	[339.19171143 439.27490234 0.93971652]	[482.92016602 239.06945801 0.87677366]	[500.63555908 339.26998901 0.86959285]	[503.4954834 439.25686646 0.91650045]	[421.39202881 444.39242554 0.72940302]	[382.77487183 446.90481567 0.70521724]	[400.78857422 590.61090088 0.81884032]	[423.8453064 749.66253662 0.81404787]	[462.3223877 444.3135376 0.73474926]	[462.23733521 588.07067871 0.87862414]	[459.62731934 759.91259766 0.80742002]	[403.25332642 144.21858215 0.87919861]	[428.9960022 144.13618469 0.83178985]	[387.94033813 154.33787537 0.86020511]	[446.91885376 151.9694519 0.91377425]	[4.59713165e+02 7.93219604e+02 7.59714782e-01]	[477.73022461 790.59875488 0.79945636]	[4.54537018e+02 7.70136230e+02 6.51642144e-01]	[426.34899902 793.22833252 0.80422139]	[408.41424561 790.66333008 0.79762101]	[4.31535950e+02 7.64948547e+02 6.46308839e-01]
[418.665802 154.49838257 0.94028068]	[421.13531494 236.65821838 0.940925 ]	[357.01617432 236.53755188 0.8885684 ]	[341.82489014 341.73596191 0.82979101]	[339.20294189 439.28952026 0.93738675]	[482.91769409 239.1071167 0.87446529]	[500.63442993 339.2855835 0.86788481]	[503.49285889 439.26846313 0.91907907]	[421.38970947 446.87161255 0.72630727]	[382.771698 446.93310547 0.7024523 ]	[400.79693604 595.67816162 0.81493592]	[423.85327148 749.66394043 0.81278467]	[462.32275391 444.32559204 0.73257715]	[462.18862915 590.57495117 0.87611133]	[457.20330811 762.4161377 0.79672933]	[400.88067627 146.69740295 0.88684082]	[428.9932251 144.18109131 0.83587134]	[387.87915039 154.39512634 0.86224145]	[446.89242554 154.31806946 0.91632432]	[4.59751221e+02 7.90831299e+02 7.26156592e-01]	[4.77734406e+02 7.88209717e+02 7.86317050e-01]	[4.52042023e+02 7.70159363e+02 6.39256001e-01]	[426.40039062 790.82897949 0.79738283]	[408.46456909 790.66021729 0.79376394]	[4.31508789e+02 7.64960144e+02 6.34884298e-01]
[418.65734863 154.52337646 0.93759382]	[418.80270386 239.05363464 0.93917513]	[357.01486206 236.57211304 0.88694197]	[341.82800293 341.79290771 0.8249824 ]	[339.206604 439.29699707 0.93936586]	[482.9090271 239.1252594 0.87530589]	[500.625 341.69573975 0.86166966]	[503.49761963 439.26745605 0.91761142]	[421.39169312 446.90042114 0.72646445]	[382.78945923 446.96725464 0.69896609]	[400.77670288 595.72570801 0.82076412]	[423.84283447 749.64263916 0.81519955]	[462.3137207 444.35906982 0.73195505]	[459.84072876 590.59985352 0.87552363]	[457.15066528 762.45092773 0.79140288]	[400.87542725 146.71929932 0.8891564 ]	[428.990448 146.6778717 0.84077656]	[385.37911987 154.43780518 0.86980969]	[444.45748901 154.37394714 0.91794848]	[4.59727142e+02 7.90815674e+02 7.35529184e-01]	[477.70178223 788.20202637 0.80393004]	[4.52002899e+02 7.70192200e+02 6.36402309e-01]	[423.89590454 790.82794189 0.79592711]	[4.05922363e+02 7.90648560e+02 7.89969802e-01]	[4.31503113e+02 7.64948181e+02 6.29049301e-01]
[418.65213013 154.5415802 0.93550569]	[418.79898071 239.08303833 0.93956089]	[357.0213623 236.6071167 0.88635278]	[341.8260498 341.80496216 0.82662636]	[339.20257568 441.67303467 0.94207376]	[482.89678955 239.14602661 0.87347901]	[500.62619019 341.70797729 0.86383456]	[503.50537109 439.26577759 0.91907477]	[421.38604736 446.92446899 0.72675961]	[382.79751587 449.48071289 0.69878542]	[400.77313232 598.31951904 0.83239412]	[423.82546997 749.65124512 0.82205272]	[462.30285645 444.37591553 0.73284042]	[459.82855225 593.13183594 0.86643523]	[457.1255188 762.46337891 0.78704107]	[400.87454224 146.7729187 0.8941232 ]	[428.95785522 146.72164917 0.8476035 ]	[385.39257812 154.51350403 0.86645132]	[444.43560791 154.42108154 0.92301416]	[4.57147125e+02 7.90791199e+02 7.33975410e-01]	[4.75153717e+02 7.88223206e+02 7.85393476e-01]	[4.52024200e+02 7.70188782e+02 6.27269387e-01]	[4.26355042e+02 7.90726135e+02 7.90648401e-01]	[4.08432739e+02 7.88225647e+02 7.75707960e-01]	[4.31458282e+02 7.62515930e+02 6.11419320e-01]
[418.63046265 154.56820679 0.92842138]	[418.79956055 239.13169861 0.93468624]	[357.01715088 236.66741943 0.87862283]	[341.82296753 344.28930664 0.82085347]	[339.20687866 441.68463135 0.939156 ]	[482.90438843 239.1665802 0.8674643 ]	[498.27523804 341.73187256 0.85872799]	[503.49069214 439.26724243 0.92002356]	[421.35946655 446.87097168 0.73210645]	[382.75854492 446.92953491 0.70440054]	[400.74072266 600.78466797 0.83753383]	[423.84176636 749.65899658 0.8120693 ]	[462.27993774 444.33908081 0.73367327]	[459.81759644 593.15374756 0.86270708]	[454.62789917 764.98730469 0.78412193]	[400.85598755 149.21464539 0.90297461]	[428.95175171 146.76808167 0.85142744]	[385.3822937 154.53392029 0.85978878]	[444.43847656 154.4822998 0.91347814]	[4.52005798e+02 7.93212341e+02 7.07074642e-01]	[4.72516449e+02 7.90661011e+02 7.63425052e-01]	[4.52006073e+02 7.70266907e+02 6.01801038e-01]	[4.23848419e+02 7.90747742e+02 7.80692637e-01]	[4.08388031e+02 7.88228027e+02 7.66694665e-01]	[4.31466766e+02 7.64982849e+02 5.71143508e-01]
[418.60971069 154.58305359 0.92216486]	[418.78753662 239.19711304 0.92606306]	[357.015625 239.11354065 0.87048048]	[341.79983521 346.82440186 0.82016575]	[339.21539307 441.72772217 0.93760085]	[482.90432739 239.19711304 0.86202353]	[498.25881958 341.75912476 0.85352319]	[503.48672485 439.28903198 0.91908514]	[421.35232544 446.8888855 0.73216462]	[382.74142456 446.95593262 0.70250022]	[400.75888062 600.86785889 0.84817094]	[423.81436157 749.72491455 0.80308098]	[462.28540039 444.3536377 0.73191416]	[459.79129028 593.19787598 0.85818881]	[454.58892822 765.02355957 0.78002739]	[400.83432007 149.23851013 0.91239345]	[428.93862915 149.20211792 0.8536433 ]	[385.34494019 154.57662964 0.85538816]	[444.4223938 154.52615356 0.90666389]	[4.57178894e+02 7.90831299e+02 7.46654093e-01]	[475.14959717 790.61724854 0.7947818 ]	[4.49432098e+02 7.70315430e+02 5.91780126e-01]	[4.26381500e+02 7.90770386e+02 7.30524600e-01]	[4.08454742e+02 7.90649231e+02 7.41519034e-01]	[4.28922424e+02 7.65067993e+02 5.76320410e-01]
[418.58718872 156.96482849 0.91596925]	[418.78857422 241.63053894 0.92368925]	[357.0213623 239.12828064 0.86804491]	[341.79864502 346.8314209 0.82085609]	[339.21429443 441.77703857 0.9357453 ]	[482.90063477 241.64019775 0.85901761]	[498.25860596 341.77304077 0.85118872]	[503.47793579 441.671875 0.91575712]	[421.33627319 446.93017578 0.73121655]	[382.72454834 449.46524048 0.70164961]	[400.75967407 603.34100342 0.85492051]	[423.84933472 752.17279053 0.78343517]	[462.27459717 446.86819458 0.72606748]	[459.80432129 598.23590088 0.85755932]	[452.0612793 767.54437256 0.78742552]	[400.81317139 149.27781677 0.92094493]	[428.91854858 149.24816895 0.85936266]	[385.32244873 156.97966003 0.84953243]	[444.4234314 154.57304382 0.8984167 ]	[4.57169098e+02 7.93319092e+02 7.07165539e-01]	[4.75139008e+02 7.90689026e+02 7.63647079e-01]	[4.46876312e+02 7.75266541e+02 5.84187090e-01]	[4.23859344e+02 7.93227905e+02 7.29357660e-01]	[4.05892426e+02 7.90691589e+02 7.43039429e-01]	[4.28942505e+02 7.67522461e+02 5.59102774e-01]
[418.57351685 157.00604248 0.90639144]	[418.79248047 241.68739319 0.91920888]	[357.01193237 239.17120361 0.86167943]	[341.79885864 349.40081787 0.82119709]	[339.20269775 441.83035278 0.92755723]	[482.90640259 241.70314026 0.85163248]	[498.27001953 341.80075073 0.84936166]	[503.47720337 441.74014282 0.91406149]	[421.31808472 449.4750061 0.72855371]	[382.72109985 452.02377319 0.70135152]	[400.7590332 603.36956787 0.859357 ]	[423.83279419 749.72338867 0.80384165]	[462.24703979 446.93432617 0.72311997]	[459.77056885 600.8659668 0.86654735]	[452.05447388 767.50683594 0.79304421]	[400.79827881 149.32060242 0.92563933]	[428.90219116 149.27949524 0.86540401]	[385.32785034 157.04023743 0.83988219]	[444.41549683 156.95007324 0.89769465]	[4.49455963e+02 7.95808044e+02 7.15215802e-01]	[4.67465515e+02 7.90775818e+02 7.54972935e-01]	[4.46944061e+02 7.72734863e+02 5.86460114e-01]	[4.23829681e+02 7.93273438e+02 7.41908133e-01]	[4.08397736e+02 7.90719299e+02 7.38334358e-01]	[4.28958466e+02 7.65021790e+02 5.69170594e-01]
[418.57513428 157.00686646 0.90672958]	[418.79202271 241.68742371 0.91935909]	[357.01473999 239.17193604 0.86217105]	[341.79434204 349.39678955 0.82202125]	[339.20004272 441.82452393 0.92858583]	[482.90563965 241.70359802 0.85193282]	[498.27496338 341.80804443 0.84850651]	[503.47836304 441.74224854 0.9140889 ]	[421.32116699 449.47473145 0.72828764]	[382.72244263 452.02526855 0.70148242]	[400.76593018 603.34942627 0.85945344]	[423.83728027 749.72753906 0.80400717]	[462.24978638 446.93267822 0.72290981]	[459.76797485 600.86328125 0.86847484]	[452.04879761 767.51263428 0.79450512]	[400.79928589 149.32063293 0.92536026]	[428.90325928 149.27787781 0.86498469]	[385.3258667 157.03463745 0.84097427]	[444.41235352 154.58815002 0.89982748]	[4.49451508e+02 7.95810242e+02 7.17462301e-01]	[4.67469574e+02 7.90772644e+02 7.57347882e-01]	[4.46941498e+02 7.72741272e+02 5.88598907e-01]	[4.23810852e+02 7.93281921e+02 7.52759457e-01]	[4.05911346e+02 7.90721680e+02 7.48530030e-01]	[4.28974670e+02 7.65030090e+02 5.70490599e-01]
[418.57012939 157.01771545 0.90343952]	[421.14169312 241.72746277 0.91157794]	[357.03530884 239.19888306 0.85727251]	[341.80282593 349.46099854 0.8197757 ]	[339.20834351 441.88739014 0.91571134]	[482.93267822 244.20178223 0.84128189]	[500.64620972 341.81118774 0.85282707]	[503.48168945 441.77810669 0.91030216]	[421.31106567 449.4979248 0.72746313]	[380.33380127 452.03875732 0.70271844]	[400.76623535 603.35797119 0.85799617]	[423.82415771 749.68353271 0.80963439]	[462.23721313 449.43991089 0.72044212]	[459.7038269 600.81878662 0.86688787]	[449.49819946 767.61334229 0.80255377]	[400.79177856 151.71824646 0.93649757]	[426.44110107 149.28820801 0.86877728]	[385.35119629 159.53971863 0.81339365]	[444.42932129 156.97294617 0.88826668]	[4.41870148e+02 7.98364746e+02 7.22271860e-01]	[4.64846375e+02 7.93287659e+02 7.53492892e-01]	[4.46951508e+02 7.72822876e+02 5.93638182e-01]	[4.21306854e+02 7.93218445e+02 7.62628078e-01]	[4.05878082e+02 7.90643311e+02 7.35306323e-01]	[4.28961182e+02 7.62512024e+02 5.30978024e-01]
[418.61212158 159.52310181 0.88996261]	[421.21588135 246.77059937 0.90477312]	[357.08312988 241.73620605 0.84485054]	[341.81329346 351.98797607 0.82792038]	[339.21243286 444.3137207 0.90357488]	[485.38168335 246.79295349 0.82636666]	[500.72250366 344.26608276 0.86220497]	[503.50378418 444.30334473 0.88161606]	[421.30566406 449.44296265 0.7314027 ]	[380.30343628 449.47998047 0.70952004]	[400.73266602 595.69189453 0.82388556]	[423.86669922 752.30145264 0.79712325]	[462.25076294 446.94125366 0.72128022]	[459.64663696 600.81799316 0.86254156]	[446.89547729 767.68890381 0.82106578]	[400.81741333 151.80290222 0.9443748 ]	[428.92581177 151.71711731 0.87092006]	[385.35964966 162.12660217 0.80093306]	[444.45327759 157.02592468 0.88164377]	[4.44390869e+02 8.00967285e+02 7.39819765e-01]	[4.67398010e+02 7.93299011e+02 7.46207833e-01]	[4.44324310e+02 7.77859436e+02 5.81701159e-01]	[4.21268005e+02 7.93344055e+02 7.66651869e-01]	[4.03387695e+02 7.90742310e+02 7.49633253e-01]	[4.28966217e+02 7.67623230e+02 5.44695497e-01]
[418.65036011 159.61895752 0.88668978]	[421.22808838 249.32044983 0.90647388]	[357.09164429 246.76914978 0.8421551 ]	[344.27880859 352.02767944 0.82364565]	[339.20233154 444.31472778 0.90137833]	[485.38998413 249.32241821 0.8231734 ]	[500.73083496 344.33239746 0.85539484]	[503.50930786 444.38427734 0.87269539]	[421.28982544 449.49703979 0.72825992]	[380.30349731 452.01046753 0.706209 ]	[400.75570679 595.70513916 0.81503177]	[423.85852051 749.7489624 0.79808336]	[462.21530151 449.4765625 0.71995652]	[459.62997437 603.28436279 0.86666167]	[444.44961548 770.10211182 0.82776809]	[400.84603882 151.86773682 0.94348264]	[428.96832275 151.77679443 0.87966228]	[387.88427734 162.17427063 0.7986244 ]	[446.90005493 157.06242371 0.87214303]	[4.46902618e+02 8.03555481e+02 7.22046137e-01]	[4.67424347e+02 7.95855652e+02 7.34411359e-01]	[4.41843506e+02 7.80456848e+02 5.93047380e-01]	[4.21244873e+02 7.93353149e+02 7.57483602e-01]	[4.03365112e+02 7.90716492e+02 7.44565070e-01]	[4.28924957e+02 7.67478455e+02 5.03555954e-01]
[418.71658325 167.22076416 0.89691019]	[421.25509644 249.40019226 0.90873724]	[357.10717773 249.29885864 0.84522665]	[344.33209229 354.50213623 0.82461625]	[339.1887207 444.40228271 0.89320225]	[485.4135437 251.84498596 0.82682961]	[500.76309204 349.43325806 0.84587955]	[503.50985718 444.4413147 0.85967326]	[421.29772949 454.64041138 0.73419851]	[380.30871582 457.1194458 0.7137782 ]	[400.79898071 598.30957031 0.82926309]	[423.91964722 754.82299805 0.77291042]	[462.23620605 454.63589478 0.72969127]	[459.6656189 603.49261475 0.88822109]	[446.88165283 770.21459961 0.81557596]	[403.27218628 151.97702026 0.92797971]	[434.01922607 151.9140625 0.8962115 ]	[387.93261719 164.70462036 0.79618466]	[449.48690796 159.56297302 0.84277183]	[4.57163483e+02 8.06101624e+02 7.04182982e-01]	[4.75107117e+02 7.98392761e+02 7.17882395e-01]	[4.41802673e+02 7.85596802e+02 6.08407259e-01]	[4.21258881e+02 7.98359741e+02 7.34285831e-01]	[4.03370575e+02 7.90797913e+02 7.43342221e-01]	[4.28972595e+02 7.70115662e+02 5.02192676e-01]
[418.73394775 167.30761719 0.90223271]	[421.27172852 251.87272644 0.91765189]	[357.13223267 249.3853302 0.8571322 ]	[344.3470459 354.54403687 0.82450938]	[339.16149902 449.43283081 0.87298483]	[485.42532349 251.90209961 0.83390546]	[500.78170776 351.98995972 0.85742611]	[503.49981689 449.43859863 0.85608697]	[421.27557373 457.14752197 0.74146825]	[380.28521729 457.20907593 0.72452903]	[400.84579468 600.80999756 0.83665276]	[426.37652588 754.83380127 0.7647469 ]	[462.21102905 457.10913086 0.73123264]	[459.67904663 605.9352417 0.88244337]	[444.35003662 772.73681641 0.79004985]	[403.3157959 154.37095642 0.92280084]	[434.05633545 154.33789062 0.90100718]	[390.42773438 167.24897766 0.80524451]	[449.53030396 162.16081238 0.82787812]	[4.5715509e+02 8.0860498e+02 6.6924113e-01]	[4.72529846e+02 8.03517883e+02 7.05188394e-01]	[4.41720886e+02 7.88165405e+02 5.86790085e-01]	[4.21306152e+02 7.98372009e+02 6.95357084e-01]	[4.05893219e+02 7.90806152e+02 7.06454873e-01]	[4.28994843e+02 7.70151672e+02 4.30693567e-01]
[418.76330566 169.83543396 0.91252351]	[421.32678223 251.92950439 0.91857719]	[357.18496704 251.84854126 0.8677426 ]	[346.85067749 357.00411987 0.83167422]	[339.19836426 452.04037476 0.87232769]	[485.47320557 251.95080566 0.8351109 ]	[500.79873657 354.52923584 0.87407577]	[503.48983765 452.03320312 0.85908771]	[421.29846191 457.18746948 0.74261606]	[380.30950928 459.64450073 0.72167099]	[400.83895874 600.79797363 0.83569747]	[423.90835571 754.74395752 0.78579044]	[462.23379517 457.1723938 0.73811829]	[459.67547607 605.95562744 0.87212002]	[444.40966797 772.73431396 0.80341661]	[403.36975098 154.4756012 0.90329719]	[434.10342407 154.43583679 0.90820038]	[390.46777344 169.76574707 0.82699388]	[452.03604126 164.74130249 0.83465189]	[4.52054077e+02 8.08596252e+02 6.77596271e-01]	[4.69970856e+02 8.03523315e+02 7.04238474e-01]	[4.41786896e+02 7.88096985e+02 6.62323058e-01]	[4.21161560e+02 7.95870605e+02 7.82733858e-01]	[4.03318359e+02 7.90755249e+02 7.77473927e-01]	[4.31466583e+02 7.67645508e+02 4.92873162e-01]
[421.15353394 172.27471924 0.91869771]	[421.33123779 254.354599 0.92299211]	[357.17526245 251.94944763 0.88112873]	[349.37313843 357.04003906 0.83121634]	[339.17962646 454.57507324 0.87915051]	[487.95050049 254.38764954 0.83974338]	[500.80441284 356.99804688 0.88352221]	[503.48010254 454.62319946 0.87453049]	[421.31307983 459.71670532 0.75571603]	[380.30575562 459.73873901 0.7369656 ]	[400.80712891 603.34191895 0.85214412]	[423.88034058 754.77996826 0.78644627]	[462.26574707 459.70358276 0.75407255]	[459.66314697 606.04669189 0.86591125]	[444.42269897 775.27008057 0.78950393]	[405.87432861 154.54808044 0.87668663]	[436.58206177 154.51266479 0.91174775]	[392.99234009 169.84614563 0.85055202]	[454.54766846 167.3061676 0.84948254]	[4.52068451e+02 8.08750183e+02 7.39976466e-01]	[4.67479370e+02 8.06135925e+02 7.67357588e-01]	[4.41759918e+02 7.88165405e+02 6.88348770e-01]	[4.18764008e+02 7.98390747e+02 7.80528426e-01]	[4.03279938e+02 7.90756836e+02 7.80217111e-01]	[4.28951111e+02 7.67681641e+02 4.99538660e-01]
[421.1980896 172.37550354 0.93578339]	[421.375 254.44430542 0.92226434]	[357.21224976 254.38165283 0.88715839]	[349.41812134 357.11633301 0.83871114]	[339.14987183 457.13024902 0.89618611]	[490.49313354 254.51483154 0.84648514]	[500.82107544 357.13043213 0.89708477]	[503.50286865 459.59030151 0.90485287]	[421.27346802 459.74731445 0.75245929]	[380.2432251 459.7694397 0.74445897]	[400.8298645 605.89715576 0.86046028]	[426.36526489 759.89831543 0.78180742]	[462.25296021 459.7427063 0.7499752 ]	[459.70574951 611.08703613 0.84925818]	[4.46895966e+02 7.82945740e+02 7.68738091e-01]	[408.38900757 157.03013611 0.85224062]	[436.62789917 154.59524536 0.90622932]	[395.4994812 172.31959534 0.87013626]	[454.63592529 169.82763672 0.87768757]	[4.44380493e+02 8.11215637e+02 7.46462047e-01]	[4.64859863e+02 8.08718811e+02 7.54918337e-01]	[4.41819366e+02 7.90694580e+02 6.64721012e-01]	[4.21172302e+02 8.00985229e+02 7.77866125e-01]	[4.03330536e+02 7.93222351e+02 7.46432304e-01]	[4.31527679e+02 7.70162598e+02 4.91966963e-01]
[421.22460938 172.49253845 0.94823599]	[423.77737427 254.54162598 0.92053258]	[359.58959961 254.46395874 0.89642012]	[346.90423584 359.59042358 0.84247059]	[339.1053772 459.60852051 0.91219997]	[490.5541687 256.94592285 0.84825593]	[500.83535767 359.65411377 0.89760703]	[503.49508667 459.70373535 0.91529942]	[421.27243042 462.27511597 0.75657958]	[380.22286987 462.29122925 0.74576944]	[400.84716797 608.50762939 0.84916002]	[426.39675903 759.95227051 0.7877509 ]	[462.25930786 462.2645874 0.75142288]	[459.71643066 613.68676758 0.83657217]	[446.88342285 788.04376221 0.79608965]	[408.43939209 159.60983276 0.83199203]	[436.66140747 157.08914185 0.89615142]	[395.57165527 172.44714355 0.89801085]	[457.09963989 172.37078857 0.91279066]	[4.44389465e+02 8.13860046e+02 7.42872119e-01]	[4.64886047e+02 8.11298340e+02 7.59102583e-01]	[4.41775177e+02 7.93226074e+02 6.96280122e-01]	[418.77444458 803.51843262 0.81865454]	[4.03295288e+02 7.93218323e+02 7.85237014e-01]	[4.34085327e+02 7.70138367e+02 5.22116303e-01]
[421.24850464 174.94363403 0.94805837]	[423.79348755 257.03488159 0.9169749 ]	[359.62588501 254.59291077 0.90123487]	[349.37945557 359.74047852 0.83520645]	[336.70251465 459.712677 0.93198526]	[490.565979 257.13659668 0.84038025]	[500.82754517 362.20166016 0.87500077]	[503.47235107 462.19943237 0.91356355]	[421.27020264 462.31817627 0.75642163]	[380.22061157 462.32104492 0.74967992]	[403.29611206 608.51312256 0.83644849]	[426.42657471 757.35266113 0.77479422]	[462.25558472 462.33370972 0.74850219]	[459.73831177 618.75708008 0.83085632]	[446.94543457 788.11053467 0.79270542]	[410.93948364 164.70851135 0.82809281]	[436.6769104 162.12405396 0.88518798]	[395.61434937 174.86558533 0.89995909]	[457.12893677 172.47137451 0.91847974]	[4.46906219e+02 8.16375732e+02 7.13815331e-01]	[4.64944580e+02 8.11350708e+02 7.38990903e-01]	[4.41793610e+02 7.93264282e+02 7.07897127e-01]	[418.70623779 803.50872803 0.80639982]	[4.00850220e+02 7.90765442e+02 7.90479183e-01]	[4.36571014e+02 7.67648499e+02 5.30024827e-01]
[421.29611206 175.06848145 0.93138057]	[423.82192993 257.19049072 0.90192133]	[359.66159058 257.06921387 0.89381593]	[349.39395142 362.30688477 0.80610776]	[336.69924927 459.83026123 0.94498658]	[493.09945679 259.66748047 0.82443666]	[500.82525635 364.76818848 0.86253941]	[503.4515686 462.36303711 0.90777236]	[421.28234863 464.85913086 0.74431908]	[380.23583984 462.40222168 0.73658264]	[403.35064697 611.13885498 0.80889183]	[428.92398071 757.35516357 0.78221369]	[462.25149536 464.89105225 0.73688304]	[459.71890259 623.83166504 0.85218883]	[446.91885376 788.22583008 0.79694444]	[411.01599121 169.76664734 0.85643774]	[439.07696533 167.22695923 0.89674914]	[395.64590454 175.08145142 0.89223003]	[457.19378662 174.93545532 0.92427415]	[4.44421875e+02 8.18922485e+02 7.20266402e-01]	[4.64891418e+02 8.13854431e+02 7.38745451e-01]	[4.41776581e+02 7.93359802e+02 7.03035057e-01]	[418.65170288 803.49377441 0.81725448]	[400.8394165 790.75604248 0.80351955]	[4.36642456e+02 7.67620850e+02 5.57811201e-01]
[421.31558228 177.59561157 0.89657956]	[423.86734009 262.20727539 0.86479878]	[359.68508911 259.62353516 0.87052858]	[349.40161133 367.36764526 0.79458225]	[336.69863892 462.27954102 0.94570398]	[495.62237549 264.78656006 0.79710579]	[500.84350586 367.34841919 0.85701889]	[503.49429321 464.87689209 0.87903434]	[421.28799438 464.92590332 0.73919868]	[380.25787354 464.8895874 0.73232812]	[405.83981323 618.80895996 0.81687021]	[426.44546509 759.88647461 0.78546107]	[462.24084473 467.42868042 0.72853851]	[459.72021484 626.45721436 0.87308013]	[4.46967438e+02 7.90735291e+02 7.87744701e-01]	[413.52536011 172.25611877 0.88559711]	[439.10543823 169.85296631 0.92215413]	[398.0272522 177.54742432 0.88707185]	[457.21191406 175.0821228 0.91775167]	[4.44333618e+02 8.24087219e+02 7.58182108e-01]	[4.64826935e+02 8.21498047e+02 7.32580304e-01]	[4.41830627e+02 7.98392090e+02 7.02269733e-01]	[418.59866333 805.99249268 0.81763017]	[400.81066895 790.80682373 0.79755569]	[4.36614807e+02 7.67700745e+02 5.79884052e-01]
[421.31671143 177.59512329 0.8962186 ]	[423.87002563 262.21063232 0.86381924]	[359.68637085 259.62744141 0.86986506]	[349.39953613 367.37243652 0.79420513]	[336.69720459 462.277771 0.94544977]	[495.62213135 264.78713989 0.79708177]	[500.84280396 367.34576416 0.85637045]	[503.49014282 464.88293457 0.87927866]	[421.28677368 464.92254639 0.73969668]	[380.25695801 464.88772583 0.73254234]	[405.84011841 618.8190918 0.81748748]	[426.43896484 759.92211914 0.78722954]	[462.23913574 467.42385864 0.72910911]	[459.72155762 626.45019531 0.87330556]	[4.46969269e+02 7.90729492e+02 7.89717555e-01]	[413.52581787 172.25485229 0.88532948]	[439.10614014 169.85244751 0.92229742]	[398.02694702 177.5473938 0.88663822]	[457.21142578 175.08113098 0.91760832]	[4.44333008e+02 8.24088196e+02 7.61947513e-01]	[4.64829285e+02 8.21491638e+02 7.33110130e-01]	[4.41830566e+02 7.98389954e+02 7.02961802e-01]	[418.58847046 806.00775146 0.81452966]	[400.80401611 790.81872559 0.79300737]	[4.36605164e+02 7.70102478e+02 5.84365964e-01]
[421.33911133 182.65046692 0.87329733]	[423.91018677 269.82226562 0.85327208]	[359.67572021 262.21240234 0.85214049]	[349.4052124 369.93563843 0.80492377]	[336.63293457 462.36410522 0.93322992]	[495.63751221 272.3598938 0.80295378]	[500.87738037 372.48660278 0.85798895]	[503.49356079 469.98980713 0.85767555]	[421.23995972 467.43405151 0.7402845 ]	[380.21426392 467.42904663 0.72730637]	[405.90530396 618.83154297 0.82236975]	[426.39147949 759.9442749 0.79408711]	[462.19351196 467.46939087 0.7225889 ]	[459.70761108 626.44042969 0.87361693]	[4.46886841e+02 7.93318115e+02 7.77200341e-01]	[413.54107666 172.38340759 0.90353096]	[439.12182617 172.35466003 0.9501152 ]	[398.04016113 180.15905762 0.8683303 ]	[459.61621094 177.57199097 0.90885526]	[4.44380371e+02 8.29103088e+02 8.08125675e-01]	[4.64846405e+02 8.26591553e+02 7.70038009e-01]	[4.41740936e+02 8.06004883e+02 7.17343032e-01]	[418.59216309 806.01824951 0.82523853]	[4.00851196e+02 7.93251038e+02 7.89926171e-01]	[4.36568390e+02 7.70101135e+02 5.56816399e-01]
[423.78704834 192.78373718 0.90820706]	[426.35992432 274.86004639 0.88404059]	[359.75241089 269.87158203 0.84819704]	[349.4190979 375.04983521 0.82525676]	[336.59344482 464.89929199 0.91014463]	[495.65109253 274.97238159 0.84413469]	[500.88098145 377.57958984 0.89459652]	[503.45898438 477.72463989 0.91014194]	[421.28799438 475.14614868 0.74058646]	[380.26913452 475.11401367 0.72011191]	[408.4402771 621.34033203 0.82973182]	[426.34332275 759.9407959 0.79082096]	[462.23452759 477.64361572 0.73623288]	[459.71322632 629.09649658 0.85437465]	[4.44393494e+02 8.00951172e+02 7.65949905e-01]	[416.0395813 175.00210571 0.91129261]	[439.25799561 175.00611877 0.96798182]	[398.03594971 190.2596283 0.87949061]	[459.72103882 187.77024841 0.90675056]	[4.44420410e+02 8.31855530e+02 7.91138947e-01]	[4.64866486e+02 8.31660217e+02 7.83402145e-01]	[4.41707214e+02 8.08617676e+02 7.25591302e-01]	[416.11935425 806.07965088 0.80678523]	[4.00803986e+02 7.93308472e+02 7.73522735e-01]	[4.34086060e+02 7.70076111e+02 5.67541659e-01]
[423.80456543 192.891922 0.92025876]	[426.35076904 274.94812012 0.89805102]	[359.76763916 272.37988281 0.85828263]	[349.41296387 377.53213501 0.84002697]	[336.55697632 467.47155762 0.89175647]	[495.66546631 275.11383057 0.85608768]	[500.90286255 380.13259888 0.8984102 ]	[503.40921021 480.25003052 0.91895998]	[421.2507019 477.70233154 0.75070357]	[380.23583984 477.71188354 0.73740172]	[408.44049072 623.94927979 0.8555541 ]	[426.35739136 762.42767334 0.80029768]	[462.19882202 477.73358154 0.74074203]	[459.67926025 631.66882324 0.82952958]	[444.36071777 808.59289551 0.81069112]	[416.10369873 177.52861023 0.88368851]	[439.23403931 177.47703552 0.95002025]	[398.15057373 192.77484131 0.90557444]	[459.68621826 190.40074158 0.93499315]	[4.44424530e+02 8.36950867e+02 7.66611576e-01]	[4.64865814e+02 8.34300842e+02 7.82409489e-01]	[4.41699402e+02 8.11217346e+02 7.38681316e-01]	[4.16083740e+02 8.06090942e+02 7.87113369e-01]	[4.00816345e+02 7.93333801e+02 7.64033973e-01]	[4.34116211e+02 7.67676758e+02 5.75799763e-01]
[423.8053894 192.89033508 0.91992271]	[426.35049438 274.94900513 0.89816266]	[359.7678833 272.38110352 0.85830915]	[349.41061401 377.5322876 0.84029567]	[336.55905151 467.46838379 0.89201063]	[495.66464233 275.1149292 0.85563111]	[500.90359497 380.131073 0.89812815]	[503.41299438 480.24725342 0.91771942]	[421.25030518 477.703125 0.75065958]	[380.2359314 477.71258545 0.73750031]	[408.43786621 623.93841553 0.85603166]	[423.92333984 759.9039917 0.79876983]	[462.19818115 477.73544312 0.74034077]	[459.67810059 631.66900635 0.82952148]	[444.37362671 808.61279297 0.80863518]	[416.10440063 177.52792358 0.88379723]	[439.23364258 177.47624207 0.94986433]	[398.15078735 192.77511597 0.90534002]	[459.68505859 190.39933777 0.93446827]	[4.44422302e+02 8.36946777e+02 7.66668320e-01]	[4.64877106e+02 8.34308105e+02 7.80552685e-01]	[4.41703156e+02 8.11236877e+02 7.30529964e-01]	[4.16098389e+02 8.06095703e+02 7.94441402e-01]	[4.00823883e+02 7.93340027e+02 7.63675690e-01]	[4.34111389e+02 7.67634705e+02 5.75497448e-01]
[423.82901001 195.37908936 0.93272072]	[426.38076782 275.09869385 0.89888072]	[359.77175903 272.47570801 0.86807775]	[349.37585449 377.64285278 0.85801315]	[336.53182983 472.58978271 0.87637794]	[498.12918091 277.6505127 0.85227579]	[500.88919067 380.32125854 0.88404238]	[503.36941528 482.75311279 0.92725641]	[421.25234985 482.78485107 0.77038902]	[380.21661377 482.78799438 0.76315427]	[408.41397095 626.47735596 0.84911126]	[423.88299561 757.38299561 0.80546534]	[462.20568848 482.81915283 0.75045323]	[459.62329102 636.74603271 0.8063283 ]	[444.36776733 811.1494751 0.81697798]	[416.14450073 180.14355469 0.8623901 ]	[439.25476074 180.08506775 0.91380161]	[398.22564697 192.87557983 0.91821653]	[459.73745728 192.89593506 0.95709467]	[4.44407654e+02 8.44548340e+02 7.62456417e-01]	[4.64888092e+02 8.39427185e+02 7.67533243e-01]	[4.41731232e+02 8.13852600e+02 6.86634898e-01]	[4.16082031e+02 8.06093445e+02 7.74426937e-01]	[4.00835236e+02 7.93351196e+02 7.42470980e-01]	[4.34051727e+02 7.67523315e+02 5.62748373e-01]
[423.89093018 195.51765442 0.91504222]	[426.37982178 277.57025146 0.89477545]	[359.77258301 275.01168823 0.88213837]	[349.39892578 380.12371826 0.85785156]	[336.51553345 475.16641235 0.88613075]	[498.1517334 280.16018677 0.84258544]	[500.85955811 382.84524536 0.87065655]	[503.34472656 482.87588501 0.92703956]	[421.23556519 485.37521362 0.75237644]	[380.19433594 482.91952515 0.74973851]	[405.90542603 626.61297607 0.83689624]	[426.3755188 757.36395264 0.80054057]	[462.20147705 485.41836548 0.73685801]	[459.59866333 641.88433838 0.82074237]	[444.3777771 811.23742676 0.81190926]	[418.5512085 185.25080872 0.87322795]	[439.32168579 185.21734619 0.90547091]	[398.21820068 195.35935974 0.9195199 ]	[459.80148315 195.38426208 0.96077549]	[4.46894104e+02 8.47132080e+02 7.65622854e-01]	[4.64869446e+02 8.44515930e+02 7.52976656e-01]	[4.41729523e+02 8.18888489e+02 6.82462156e-01]	[4.16100708e+02 8.06097107e+02 7.74041295e-01]	[4.03263245e+02 7.93335205e+02 7.39011288e-01]	[4.3658139e+02 7.6508020e+02 5.7622683e-01]
[426.37826538 200.57588196 0.85892111]	[428.90927124 280.165802 0.85831773]	[362.20172119 277.6027832 0.87574112]	[349.37991333 382.75692749 0.82984453]	[336.53656006 480.26528931 0.93001759]	[498.19424438 285.25979614 0.81970876]	[500.88931274 387.91320801 0.85872847]	[503.32434082 487.91809082 0.88680232]	[421.14794922 485.40744019 0.74449372]	[380.11422729 485.38833618 0.73908901]	[403.36209106 631.6463623 0.82565236]	[426.35726929 757.36499023 0.81631804]	[459.78982544 485.4430542 0.72797966]	[457.17578125 644.45959473 0.86325043]	[4.44306702e+02 8.21441467e+02 7.95225799e-01]	[418.6239624 192.79733276 0.92359638]	[441.68725586 192.79463196 0.95055956]	[400.60797119 198.01411438 0.92017317]	[459.82797241 198.03408813 0.93254328]	[4.44408203e+02 8.52237549e+02 8.13677728e-01]	[4.62360992e+02 8.49730957e+02 8.23060155e-01]	[4.41731781e+02 8.29128052e+02 7.19481170e-01]	[416.15527344 806.0657959 0.8293227 ]	[4.03296539e+02 7.93321228e+02 7.76697457e-01]	[4.36634186e+02 7.65045837e+02 6.10180199e-01]
[426.38253784 200.68434143 0.84358674]	[428.92193604 282.75848389 0.83578748]	[359.8230896 280.10003662 0.86093491]	[349.39981079 385.33959961 0.81279665]	[336.5480957 482.75134277 0.93855548]	[498.22070312 290.38208008 0.81575787]	[500.89309692 390.49145508 0.85716599]	[503.3253479 490.50280762 0.87533808]	[421.15637207 487.93856812 0.7364077 ]	[380.12020874 485.44168091 0.73365277]	[403.33294678 634.22015381 0.82512027]	[423.90719604 759.88098145 0.82512784]	[459.78964233 487.98922729 0.72072053]	[457.17086792 644.5123291 0.86609536]	[4.41922760e+02 8.18957703e+02 7.93541312e-01]	[418.62304688 192.85522461 0.93190384]	[441.70648193 192.8707428 0.96847761]	[398.26693726 198.07781982 0.90703088]	[462.19100952 198.14932251 0.91179258]	[4.44389679e+02 8.52239319e+02 7.70322382e-01]	[4.62360138e+02 8.49740356e+02 7.74968445e-01]	[4.41701111e+02 8.29095886e+02 7.17455804e-01]	[416.11303711 806.11151123 0.82601726]	[4.03253418e+02 7.93355408e+02 7.73493826e-01]	[4.36592041e+02 7.67503113e+02 6.16984725e-01]
[426.36990356 205.72949219 0.84253371]	[428.92590332 287.81994629 0.83305258]	[359.81854248 280.19937134 0.85189307]	[349.38439941 387.9520874 0.8087582 ]	[336.584198 482.85385132 0.94273555]	[498.21276855 292.90594482 0.82074094]	[500.88977051 393.02798462 0.85954815]	[503.31427002 493.05981445 0.87532175]	[421.20910645 495.60168457 0.73190373]	[380.17861938 493.0630188 0.72322911]	[403.37484741 636.74530029 0.81848073]	[423.89794922 754.84716797 0.8221671 ]	[459.83435059 495.6675415 0.72515708]	[457.11871338 647.0791626 0.86070329]	[4.41908447e+02 8.26611511e+02 8.09711814e-01]	[418.5880127 192.93399048 0.93792689]	[441.72543335 192.95123291 0.9756422 ]	[398.23605347 198.13726807 0.89716494]	[462.18502808 200.63183594 0.90497947]	[4.44384460e+02 8.54833435e+02 7.48357594e-01]	[4.62356354e+02 8.52281433e+02 7.62428641e-01]	[4.39290161e+02 8.31716675e+02 7.15379536e-01]	[418.56494141 806.09234619 0.8454479 ]	[4.03287354e+02 7.93339050e+02 7.77373612e-01]	[4.36616821e+02 7.64980347e+02 6.08579397e-01]
[426.37982178 208.27375793 0.84472919]	[428.9067688 290.37249756 0.83853 ]	[359.7963562 282.7048645 0.843894 ]	[349.39935303 392.97732544 0.81513387]	[336.57217407 482.92391968 0.9283241 ]	[498.17630005 292.96081543 0.82291579]	[500.88919067 395.50183105 0.86250257]	[503.31829834 495.66751099 0.88511789]	[421.18334961 495.62658691 0.73506218]	[380.1585083 493.10244751 0.72404253]	[405.9041748 636.76916504 0.80971134]	[423.81567383 757.36010742 0.83536059]	[459.80709839 495.6831665 0.72898901]	[457.17510986 647.15802002 0.84861606]	[4.41881287e+02 8.26658020e+02 8.12626541e-01]	[418.59011841 193.01269531 0.94301766]	[441.73275757 193.01260376 0.97790629]	[398.25479126 203.17997742 0.8761034 ]	[459.84268188 203.1545105 0.89756137]	[4.44343628e+02 8.54941589e+02 7.40653515e-01]	[4.62362396e+02 8.52344421e+02 7.53028810e-01]	[4.39252075e+02 8.31754456e+02 7.04584658e-01]	[418.57241821 808.54223633 0.84906536]	[4.03276550e+02 7.95814697e+02 7.75000870e-01]	[4.34083405e+02 7.65026489e+02 6.34374678e-01]
[426.38244629 210.79493713 0.86146128]	[426.41751099 292.8671875 0.84922516]	[359.76464844 285.26849365 0.83792126]	[349.43951416 393.06750488 0.82416916]	[336.56384277 482.97021484 0.91527605]	[498.15328979 292.9906311 0.82173669]	[500.90551758 395.59375 0.87254918]	[503.34759521 498.23843384 0.90903336]	[421.18951416 498.21157837 0.75150526]	[380.15167236 498.18597412 0.73619986]	[408.39782715 639.32043457 0.81507134]	[423.86016846 759.91552734 0.82440442]	[459.81381226 498.25839233 0.74010694]	[457.16900635 649.644104 0.83370155]	[4.41883453e+02 8.29144958e+02 8.15999031e-01]	[418.58401489 195.37667847 0.94434267]	[441.72909546 195.41960144 0.98047513]	[398.22567749 205.70410156 0.87285525]	[459.81460571 205.73727417 0.89474678]	[4.41851990e+02 8.59992798e+02 7.49759257e-01]	[4.62294708e+02 8.54883850e+02 7.51891851e-01]	[4.39247192e+02 8.31851257e+02 7.01213956e-01]	[416.14852905 808.56811523 0.85002196]	[4.03290497e+02 7.95853760e+02 7.70188808e-01]	[4.34105133e+02 7.67520874e+02 6.05810761e-01]
[423.91403198 210.88214111 0.88077384]	[426.41305542 292.95648193 0.8654955 ]	[359.75180054 287.84976196 0.84192181]	[349.4180603 395.60647583 0.84116411]	[336.5814209 485.41149902 0.90808475]	[498.18322754 295.42294312 0.83705777]	[503.23120117 398.06347656 0.88696611]	[503.36734009 500.7605896 0.9295944 ]	[421.22592163 500.69769287 0.76509225]	[380.17687988 498.25466919 0.74677306]	[408.43835449 641.79388428 0.82130593]	[423.88967896 759.94134521 0.82158184]	[459.84896851 500.75906372 0.75353724]	[457.16229248 652.21228027 0.81292665]	[4.41845032e+02 8.29222595e+02 8.27202916e-01]	[416.16845703 195.45617676 0.93317199]	[441.69570923 195.48458862 0.97687894]	[398.20458984 208.28155518 0.87822962]	[459.81417847 208.25367737 0.90167642]	[4.41773621e+02 8.65070618e+02 7.61624813e-01]	[4.59823181e+02 8.57429077e+02 7.31868207e-01]	[4.39236572e+02 8.34317322e+02 6.98238790e-01]	[416.1552124 808.56469727 0.84711796]	[4.03310883e+02 7.95849182e+02 7.64855981e-01]	[4.36594940e+02 7.67519165e+02 6.19300961e-01]
[423.86972046 213.320755 0.89586174]	[426.41290283 293.02371216 0.87422466]	[359.78546143 290.38201904 0.84495658]	[351.92626953 395.63192749 0.84457892]	[336.5657959 490.48608398 0.87858057]	[498.17376709 295.5140686 0.85718554]	[503.28189087 398.2131958 0.89788598]	[503.40411377 500.84829712 0.93117106]	[421.21368408 500.73840332 0.7690264 ]	[380.17819214 500.72885132 0.75352001]	[408.45281982 641.80944824 0.81797588]	[423.91168213 762.45275879 0.81976825]	[459.82070923 500.79763794 0.75351441]	[457.13986206 654.75177002 0.80220419]	[4.41863861e+02 8.29268921e+02 8.25332522e-01]	[416.14819336 195.54907227 0.91874593]	[439.31530762 195.55332947 0.9662804 ]	[398.18566895 210.80780029 0.89776009]	[459.76693726 208.33862305 0.91634136]	[4.41744415e+02 8.67593262e+02 7.68698514e-01]	[4.59789124e+02 8.60002502e+02 7.17564344e-01]	[4.39259979e+02 8.34380127e+02 6.93871200e-01]	[416.12084961 808.5369873 0.83780944]	[4.03298431e+02 7.95818970e+02 7.73375452e-01]	[4.36617584e+02 7.67594055e+02 6.08068943e-01]
[423.90740967 213.37275696 0.90114325]	[426.41415405 295.46026611 0.8893559 ]	[359.77249146 292.92260742 0.85987228]	[351.96777344 398.10961914 0.86995953]	[336.54345703 495.58883667 0.87311578]	[498.21154785 295.60629272 0.87153453]	[503.32852173 400.73092651 0.89374733]	[503.4180603 503.27841187 0.92823911]	[421.22750854 500.84738159 0.76956791]	[380.19796753 500.82199097 0.76260751]	[410.97570801 641.89910889 0.83062315]	[423.92062378 764.94604492 0.82424504]	[459.8338623 503.3460083 0.7440238]	[457.1350708 662.39044189 0.82279688]	[441.82125854 831.79455566 0.83194673]	[418.56390381 195.63807678 0.91004479]	[439.32885742 195.61413574 0.95450336]	[398.25094604 210.90455627 0.90868366]	[459.78607178 210.85498047 0.92820251]	[4.41805939e+02 8.70110962e+02 7.91702867e-01]	[4.59821533e+02 8.65067261e+02 7.35220253e-01]	[4.39198517e+02 8.42018188e+02 6.81958616e-01]	[416.16790771 808.5402832 0.86223072]	[4.03359528e+02 7.95835693e+02 7.82322228e-01]	[4.36625122e+02 7.67630432e+02 6.18857265e-01]
[423.92205811 213.48080444 0.91232884]	[426.45068359 295.5821228 0.88905841]	[359.79830933 293.00909424 0.86384571]	[354.44134521 400.62176514 0.88267356]	[336.55612183 498.22637939 0.89893168]	[498.24023438 298.09494019 0.87056577]	[503.359375 403.25982666 0.88011569]	[503.43255615 503.37112427 0.92067248]	[421.25457764 503.34225464 0.76621598]	[380.22528076 503.3081665 0.75582504]	[413.59899902 644.33190918 0.84786922]	[426.40084839 765.01733398 0.81515509]	[462.19659424 503.40859985 0.7450375 ]	[457.1595459 664.96148682 0.85356152]	[4.41818451e+02 8.34385010e+02 8.20822895e-01]	[418.5652771 198.13897705 0.88350582]	[439.32226562 198.06144714 0.93799692]	[398.26773071 213.36297607 0.91906428]	[459.78390503 213.33781433 0.93981493]	[4.41752563e+02 8.70295410e+02 8.13725471e-01]	[4.59740936e+02 8.70132629e+02 7.74908006e-01]	[4.39234131e+02 8.49582764e+02 7.31371880e-01]	[418.57458496 808.56768799 0.84509104]	[4.05835022e+02 7.95866699e+02 7.49667704e-01]	[4.36646545e+02 7.70074097e+02 5.55704117e-01]
[423.90063477 215.9365387 0.9200452 ]	[428.91955566 298.07278442 0.8838377 ]	[362.20465088 295.50357056 0.86984801]	[354.44754028 400.77075195 0.87478131]	[336.55654907 500.69506836 0.91291392]	[498.24090576 300.67181396 0.85454512]	[503.35614014 403.36721802 0.87330002]	[503.48361206 505.89596558 0.88669854]	[421.24475098 503.37503052 0.76095855]	[380.21932983 503.34634399 0.75275511]	[416.13717651 644.3291626 0.87425685]	[426.3994751 765.08380127 0.81027818]	[459.84933472 505.87936401 0.73647904]	[457.18252563 665.01763916 0.84762871]	[4.41803986e+02 8.42038940e+02 7.94701576e-01]	[418.55532837 203.14987183 0.86609948]	[441.66647339 200.65080261 0.90963227]	[400.60421753 213.47544861 0.92451668]	[459.82913208 213.50828552 0.95984304]	[4.41863220e+02 8.72781677e+02 7.40664899e-01]	[4.62250793e+02 8.70270813e+02 7.31930375e-01]	[4.39138367e+02 8.52225464e+02 7.18896389e-01]	[416.14794922 808.57141113 0.81354868]	[4.03342285e+02 7.95851501e+02 7.38867640e-01]	[4.36642426e+02 7.70166199e+02 5.31493962e-01]
[426.33758545 216.03848267 0.90782022]	[428.93209839 298.17938232 0.87485296]	[362.23654175 295.61676025 0.87091553]	[354.43920898 400.82727051 0.863895 ]	[336.5730896 500.73617554 0.92058223]	[498.24728394 300.76623535 0.84260696]	[503.39178467 405.87762451 0.8604793 ]	[505.88293457 508.44482422 0.86040008]	[421.2432251 503.35678101 0.76337242]	[380.22076416 503.33322144 0.75652528]	[418.55297852 644.41088867 0.89407557]	[426.42193604 767.49487305 0.81139535]	[459.84454346 503.42779541 0.73933107]	[457.17962646 665.0670166 0.84541869]	[4.41818481e+02 8.47086243e+02 7.95434594e-01]	[418.60333252 205.78657532 0.88447875]	[441.6887207 205.789505 0.90700841]	[400.62115479 215.91522217 0.9352389 ]	[462.19219971 215.98292542 0.96433258]	[4.41857635e+02 8.72932129e+02 7.00232804e-01]	[4.62300903e+02 8.72795776e+02 7.07539916e-01]	[4.39134277e+02 8.52350769e+02 7.08487391e-01]	[416.13452148 806.11230469 0.81159699]	[4.03334595e+02 7.93355896e+02 7.49986410e-01]	[4.36696014e+02 7.70217834e+02 5.42943776e-01]
[426.39672852 216.13935852 0.88362432]	[428.99703979 300.63693237 0.85693514]	[362.26251221 298.04434204 0.87015426]	[352.02532959 403.2684021 0.85077655]	[336.56948853 500.78961182 0.92306018]	[498.26538086 303.2855835 0.83167315]	[503.40997314 408.44244385 0.85154599]	[505.91702271 511.01885986 0.84866476]	[421.20501709 503.35897827 0.7638613 ]	[380.18493652 503.33590698 0.75756675]	[416.16445923 644.42877197 0.8895002 ]	[426.41720581 765.08032227 0.8070513 ]	[459.81103516 503.42752075 0.73686177]	[457.17147827 667.60913086 0.83013076]	[4.41820435e+02 8.49691040e+02 8.10592353e-01]	[418.63146973 210.77996826 0.89720255]	[441.71878052 208.35295105 0.92102373]	[400.62805176 216.05825806 0.94038993]	[462.24020386 216.09788513 0.95193684]	[4.41859344e+02 8.77898743e+02 6.87300265e-01]	[4.62286041e+02 8.72921082e+02 7.13793039e-01]	[4.39143341e+02 8.54917480e+02 6.86083376e-01]	[416.11682129 806.12145996 0.81971395]	[4.03304810e+02 7.93358826e+02 7.62881756e-01]	[4.39142151e+02 7.70158142e+02 5.31331003e-01]
[426.41912842 218.57514954 0.86929411]	[431.46554565 300.71450806 0.8499462 ]	[362.24893188 298.11257935 0.8726666 ]	[352.01309204 403.34646606 0.83987105]	[336.54922485 500.8576355 0.92828381]	[500.65325928 305.84341431 0.82223821]	[503.43710327 411.01419067 0.84578335]	[505.96627808 516.11456299 0.85109204]	[418.78283691 503.37350464 0.75825477]	[380.109375 503.33700562 0.75210309]	[416.09146118 644.45623779 0.87666535]	[426.4354248 765.05047607 0.80605733]	[459.73095703 503.43447876 0.73314941]	[457.15472412 670.07489014 0.82056314]	[4.41836761e+02 8.49745972e+02 8.19023013e-01]	[418.64770508 210.85838318 0.90704775]	[441.74328613 210.85105896 0.93090636]	[400.63977051 216.1289978 0.93455559]	[462.26547241 218.52828979 0.93846291]	[4.41868866e+02 8.77986023e+02 7.09802568e-01]	[4.62276886e+02 8.75352173e+02 7.41296649e-01]	[4.39165009e+02 8.57442139e+02 6.97857916e-01]	[416.13790894 806.10955811 0.83108616]	[4.03317780e+02 7.93343384e+02 7.72160649e-01]	[4.39145325e+02 7.70084717e+02 5.24040520e-01]
[428.95266724 218.61991882 0.85548156]	[431.51675415 303.21212769 0.84193933]	[362.2755127 298.19271851 0.863087 ]	[351.97647095 405.82012939 0.83205038]	[336.53005981 500.89355469 0.92945892]	[500.66751099 308.40777588 0.82194793]	[503.46292114 413.60015869 0.84878945]	[505.99676514 518.67572021 0.8664692 ]	[421.14007568 505.90560913 0.75847054]	[380.12255859 503.41418457 0.74958944]	[416.11941528 646.94573975 0.88028646]	[428.91897583 767.48181152 0.80555296]	[459.76071167 508.46487427 0.72924894]	[457.17272949 670.15252686 0.82466674]	[4.41843719e+02 8.49783936e+02 8.17807317e-01]	[418.72116089 210.90649414 0.91833484]	[441.81539917 210.91242981 0.92869186]	[400.69189453 218.53067017 0.92202014]	[462.31045532 218.61376953 0.92664462]	[4.41802948e+02 8.83043823e+02 7.30220616e-01]	[4.62236237e+02 8.77891907e+02 7.46688664e-01]	[4.39187958e+02 8.59934937e+02 7.07341254e-01]	[416.15127563 806.05950928 0.81128991]	[4.03326416e+02 7.93295776e+02 7.57615626e-01]	[4.39127441e+02 7.70119324e+02 5.28371453e-01]
[429.00494385 221.11244202 0.84369183]	[431.52615356 303.26574707 0.83902568]	[362.28146362 298.21722412 0.86036789]	[351.93154907 405.87759399 0.82639563]	[336.51092529 503.27401733 0.92983419]	[500.67333984 310.94195557 0.82760197]	[503.45892334 416.07247925 0.85521579]	[506.02069092 518.76202393 0.87260652]	[421.1557312 505.94790649 0.7568382 ]	[380.15408325 505.89770508 0.74622232]	[416.0975647 646.97711182 0.87267262]	[426.44104004 765.03594971 0.80921352]	[459.75338745 508.47427368 0.72985142]	[457.13586426 672.66876221 0.80985856]	[4.41830902e+02 8.52176208e+02 8.24705184e-01]	[418.74301147 213.34957886 0.94061732]	[441.84054565 213.33628845 0.93324161]	[400.73513794 218.59812927 0.90374619]	[462.32067871 218.64570618 0.91917413]	[4.41815002e+02 8.83052551e+02 7.31572628e-01]	[4.62247406e+02 8.77916565e+02 7.54455686e-01]	[4.39157501e+02 8.59960388e+02 7.14291394e-01]	[418.5625 806.09429932 0.82551241]	[4.03337799e+02 7.93333801e+02 7.56399274e-01]	[4.39112518e+02 7.67650696e+02 5.22079587e-01]
[428.98690796 221.19316101 0.83738273]	[431.53292847 305.80758667 0.83319283]	[362.27661133 300.6361084 0.85376215]	[349.46060181 405.91296387 0.82178742]	[336.51046753 503.33731079 0.9278397 ]	[500.66809082 313.42712402 0.83261049]	[503.47033691 418.55267334 0.87214196]	[506.01538086 521.17907715 0.88089699]	[421.16238403 508.48028564 0.74940681]	[380.13998413 505.94345093 0.73946321]	[416.02505493 647.13085938 0.85100758]	[428.91702271 765.04724121 0.81059974]	[459.77197266 511.07006836 0.72535127]	[457.13522339 672.73852539 0.80906183]	[4.41802338e+02 8.52194031e+02 8.27288210e-01]	[418.73760986 213.40255737 0.94839478]	[441.8366394 213.3994751 0.95165443]	[400.71304321 218.64486694 0.89364487]	[462.33291626 221.11625671 0.9125523 ]	[4.41771027e+02 8.85597412e+02 7.30814040e-01]	[4.59796967e+02 8.77983459e+02 7.38955021e-01]	[4.39126862e+02 8.59971863e+02 6.99821770e-01]	[416.16665649 806.1114502 0.83608115]	[4.03341309e+02 7.93337646e+02 7.60807931e-01]	[4.39142792e+02 7.67644714e+02 5.35801828e-01]
[428.97067261 223.68061829 0.83610094]	[431.51577759 308.38729858 0.83212745]	[362.26751709 300.6880188 0.85075361]	[349.41256714 408.44769287 0.82024503]	[336.48703003 503.42410278 0.91368926]	[500.66506958 313.51376343 0.84102547]	[503.46585083 418.64868164 0.88928878]	[505.99710083 521.25854492 0.88854235]	[418.78082275 508.48568726 0.74387747]	[380.1182251 505.95635986 0.73181272]	[413.56784058 649.5569458 0.83267587]	[426.34170532 764.95587158 0.80873919]	[459.71154785 511.06756592 0.71946853]	[457.08837891 680.39312744 0.8025167 ]	[4.41759735e+02 8.52374878e+02 8.26926827e-01]	[418.73007202 213.43565369 0.95363921]	[441.83010864 213.43110657 0.95889372]	[400.70663452 218.67642212 0.8890121 ]	[462.33837891 221.15219116 0.90922081]	[4.41772400e+02 8.90700378e+02 7.27276862e-01]	[4.59770416e+02 8.88105469e+02 7.20021248e-01]	[4.36671082e+02 8.67591003e+02 6.93204045e-01]	[418.57440186 806.09161377 0.83086216]	[4.03317261e+02 7.93343384e+02 7.55992949e-01]	[4.36628448e+02 7.67526184e+02 5.35528719e-01]
[428.9465332 226.23042297 0.83560562]	[431.48275757 310.92236328 0.83821118]	[362.24575806 300.7572937 0.84410954]	[349.39376831 411.0100708 0.82182646]	[336.46710205 505.86779785 0.89110196]	[498.27035522 315.92459106 0.84391427]	[503.47293091 418.71591187 0.89719296]	[506.00671387 521.33984375 0.89043224]	[418.77410889 511.05197144 0.73480272]	[380.11065674 508.44976807 0.72362286]	[413.53677368 647.12677002 0.83141351]	[423.8890686 764.94744873 0.80166757]	[459.69992065 516.1473999 0.71642393]	[454.60235596 685.45471191 0.80907023]	[4.41723236e+02 8.52387695e+02 8.20472658e-01]	[418.69433594 213.48513794 0.95605326]	[441.828125 213.47926331 0.96919465]	[400.66986084 221.1685791 0.88146496]	[462.3132019 223.66403198 0.90279561]	[4.41746887e+02 8.90840271e+02 7.16728330e-01]	[4.59756714e+02 8.88216187e+02 7.26988792e-01]	[4.36636230e+02 8.67597839e+02 6.75738454e-01]	[418.57214355 806.08465576 0.82980567]	[4.03300201e+02 7.93353638e+02 7.59119987e-01]	[4.36614014e+02 7.67531189e+02 5.38045406e-01]
[428.94567871 226.22996521 0.83562458]	[431.48132324 310.92181396 0.83820283]	[362.24633789 300.75650024 0.84404033]	[349.38165283 411.01495361 0.82256496]	[336.46847534 505.87115479 0.8908729 ]	[498.26889038 315.92532349 0.84406883]	[503.47088623 418.71035767 0.89700067]	[506.00033569 521.33935547 0.89199787]	[418.77099609 511.05731201 0.73522091]	[380.10699463 508.45639038 0.72341704]	[413.53753662 647.13781738 0.82889193]	[423.91995239 764.96075439 0.79529393]	[459.69656372 516.1529541 0.71729261]	[454.6133728 685.42871094 0.81027406]	[4.41720459e+02 8.54797974e+02 8.17392826e-01]	[418.69393921 213.48500061 0.95615554]	[441.8276062 213.47866821 0.96935689]	[400.67056274 221.17054749 0.88100672]	[462.31332397 223.66375732 0.90291232]	[4.41763489e+02 8.93237244e+02 7.13852465e-01]	[4.59763824e+02 8.88236938e+02 7.27427781e-01]	[4.36635895e+02 8.67612366e+02 6.73409581e-01]	[416.16870117 806.08599854 0.8158257 ]	[4.03283539e+02 7.93344604e+02 7.49409854e-01]	[4.36643341e+02 7.67544922e+02 5.24269819e-01]
[428.90945435 226.29124451 0.83521748]	[428.98294067 313.40518188 0.84486163]	[362.20437622 303.27468872 0.8332743 ]	[349.36904907 413.51092529 0.82232314]	[334.06506348 505.90872192 0.87868726]	[498.26226807 315.96090698 0.84951419]	[503.46090698 418.77987671 0.89582872]	[505.9928894 521.41943359 0.8927092 ]	[418.75479126 513.61657715 0.7344265 ]	[377.73571777 511.01855469 0.71914303]	[411.00521851 649.5881958 0.81255829]	[423.92190552 765.00091553 0.80092919]	[459.6930542 516.2131958 0.71411759]	[454.56582642 685.54315186 0.80522335]	[4.41715454e+02 8.54822388e+02 8.10361087e-01]	[418.68170166 213.52838135 0.95592451]	[441.7906189 213.53053284 0.97668791]	[400.66998291 223.68867493 0.87505656]	[462.24673462 223.74841309 0.90440661]	[4.41788727e+02 8.93273865e+02 7.35070527e-01]	[4.59785919e+02 8.90647949e+02 7.55366445e-01]	[4.36638641e+02 8.67660156e+02 6.74156547e-01]	[418.56338501 806.08575439 0.8380686 ]	[4.03317444e+02 7.93346191e+02 7.60631919e-01]	[4.36662872e+02 7.67577393e+02 5.50467014e-01]
[426.41876221 231.29600525 0.85356486]	[428.97418213 313.47787476 0.85627174]	[362.2041626 305.82681274 0.82653767]	[346.84481812 416.03460693 0.82808423]	[334.04257202 508.4430542 0.85566401]	[498.24130249 316.0269165 0.86036587]	[503.46121216 421.20620728 0.8917647 ]	[505.99661255 523.87994385 0.88413805]	[418.77282715 516.18530273 0.74220997]	[377.74581909 513.5914917 0.72242385]	[410.95874023 649.57873535 0.81763357]	[426.35845947 764.94702148 0.79988879]	[459.70776367 518.76324463 0.72418332]	[452.08285522 685.40216064 0.79725742]	[4.41718658e+02 8.54881775e+02 8.12172294e-01]	[418.64993286 215.90649414 0.95910209]	[441.7539978 215.95025635 0.9816311 ]	[400.64971924 226.29170227 0.87782693]	[462.19995117 228.77380371 0.90919405]	[4.41741760e+02 8.93296570e+02 7.79473543e-01]	[4.59734344e+02 8.90700012e+02 7.98344791e-01]	[4.36651672e+02 8.70139221e+02 6.90772295e-01]	[416.15200806 806.04321289 0.82608223]	[4.03300385e+02 7.93305481e+02 7.68773854e-01]	[4.36677734e+02 7.67542664e+02 5.48075736e-01]
[426.34121704 233.82250977 0.88638854]	[428.93978882 315.94726562 0.87708229]	[359.81869507 310.90170288 0.83806598]	[346.80825806 418.58456421 0.85407281]	[334.04614258 511.01425171 0.84252131]	[498.24838257 316.14013672 0.87374705]	[503.44873047 421.35739136 0.87895918]	[508.46499634 526.39532471 0.85581177]	[418.73959351 518.70361328 0.7497319 ]	[377.71792603 516.1350708 0.72431517]	[408.38845825 652.21972656 0.79408789]	[426.41348267 764.96307373 0.81039661]	[459.68756104 521.25 0.7314713 ]	[452.072052 685.42767334 0.81985128]	[4.41728241e+02 8.59964539e+02 8.01605582e-01]	[418.57110596 216.03189087 0.93783069]	[441.71011353 216.0546875 0.97067177]	[398.24545288 228.84521484 0.89472777]	[459.84988403 228.87033081 0.92057025]	[4.41780975e+02 8.95939941e+02 7.60428965e-01]	[4.59788971e+02 8.93266541e+02 7.99420953e-01]	[4.36657471e+02 8.70299683e+02 6.96013689e-01]	[416.10629272 806.06689453 0.82510889]	[4.03293091e+02 7.93304016e+02 7.70531297e-01]	[4.39125244e+02 7.67525269e+02 5.37819147e-01]
[423.87442017 233.86012268 0.90372455]	[428.90847778 315.99710083 0.88490629]	[359.80606079 310.96691895 0.84763569]	[346.8409729 418.66052246 0.86856782]	[334.05001831 513.59991455 0.84114498]	[498.25396729 318.53961182 0.87462467]	[503.44998169 423.77157593 0.87255597]	[508.50656128 524.01794434 0.85465461]	[418.73312378 521.25354004 0.77045703]	[377.70687866 518.71862793 0.74135387]	[408.41970825 652.18066406 0.80138433]	[426.43283081 764.94854736 0.80519521]	[459.6914978 523.80523682 0.74479675]	[454.58108521 687.98565674 0.82339782]	[4.41754974e+02 8.65062134e+02 7.99111903e-01]	[416.17416382 216.07745361 0.92398983]	[441.66168213 216.09062195 0.96118921]	[398.20574951 231.3087616 0.89880335]	[459.81933594 231.33311462 0.93758351]	[4.44427155e+02 9.01015808e+02 7.41466403e-01]	[4.62374817e+02 8.93372559e+02 7.95889854e-01]	[4.36634277e+02 8.72797180e+02 6.97182178e-01]	[416.11636353 806.02984619 0.81620383]	[4.03276276e+02 7.93258667e+02 7.74394751e-01]	[4.39143555e+02 7.67515137e+02 5.44606030e-01]
[423.85641479 233.87896729 0.9060598 ]	[426.44207764 316.05218506 0.89163262]	[359.78729248 313.44180298 0.85650778]	[346.88540649 418.70910645 0.87010884]	[334.04830933 516.19073486 0.85031927]	[498.24563599 318.59658813 0.87349629]	[503.44012451 423.83496094 0.86795098]	[508.52871704 526.42980957 0.84787774]	[418.69515991 521.27362061 0.77101445]	[377.68359375 518.76177979 0.74584872]	[408.42324829 652.14685059 0.80665421]	[426.39990234 764.95513916 0.81149852]	[459.6385498 523.81402588 0.74131817]	[454.59509277 688.08416748 0.80278808]	[4.41805786e+02 8.67626221e+02 8.12016606e-01]	[416.16564941 216.12159729 0.91151047]	[439.30709839 216.11750793 0.95675021]	[398.22787476 231.37754822 0.91033065]	[459.77832031 231.37541199 0.94443703]	[4.46886810e+02 9.03605164e+02 7.78550506e-01]	[4.62389160e+02 8.95844666e+02 8.05620790e-01]	[4.39095459e+02 8.72878052e+02 7.17853785e-01]	[416.11056519 806.03314209 0.82646531]	[4.03274109e+02 7.93267761e+02 7.81636357e-01]	[4.39119049e+02 7.67510010e+02 5.50794303e-01]
[423.86608887 233.90213013 0.90651131]	[426.41333008 316.08255005 0.89391154]	[359.76922607 313.47885132 0.8603763 ]	[349.43121338 418.74331665 0.87132382]	[336.44787598 516.1786499 0.85796499]	[498.22720337 318.62854004 0.86854792]	[503.43338013 423.83444214 0.8668651 ]	[511.00408936 526.40057373 0.84822077]	[418.71304321 521.25762939 0.77040666]	[377.69958496 518.76080322 0.74508399]	[408.46621704 649.68566895 0.80948001]	[426.40463257 764.95703125 0.80575651]	[459.6555481 521.37957764 0.74192953]	[454.62762451 688.04187012 0.81923103]	[4.41822632e+02 8.67631592e+02 8.14391434e-01]	[416.17315674 216.15434265 0.90636176]	[439.29858398 216.14389038 0.95339113]	[398.2130127 231.41241455 0.91833127]	[459.75488281 231.39811707 0.93958211]	[4.46961426e+02 9.06119690e+02 8.00070822e-01]	[4.64847015e+02 8.95874634e+02 8.16322088e-01]	[4.39107269e+02 8.72869263e+02 7.28135943e-01]	[416.08099365 806.02191162 0.81743085]	[4.03271271e+02 7.93249634e+02 7.80483186e-01]	[4.39115173e+02 7.67545288e+02 5.48500180e-01]
[423.86608887 233.90252686 0.9066065 ]	[426.41357422 316.0869751 0.89376867]	[359.76937866 313.48150635 0.86062831]	[349.43414307 418.74139404 0.87091202]	[336.44747925 516.18005371 0.85799676]	[498.22711182 318.63534546 0.86730438]	[503.4312439 423.84020996 0.86595762]	[508.55551147 526.39691162 0.84839398]	[418.70993042 521.26098633 0.77106273]	[377.69564819 518.765625 0.74618888]	[408.46414185 649.68927002 0.80929387]	[426.40731812 764.96594238 0.80705798]	[459.65377808 521.38293457 0.74205518]	[454.62756348 688.03137207 0.82030034]	[4.41818085e+02 8.67616699e+02 8.14336658e-01]	[416.17312622 216.15467834 0.90615696]	[439.29870605 216.14416504 0.95302814]	[398.21389771 231.41377258 0.9183352 ]	[459.75592041 231.39971924 0.93976831]	[4.46959106e+02 9.06116394e+02 7.99652040e-01]	[4.64847656e+02 8.95872009e+02 8.16531718e-01]	[4.39098633e+02 8.72858398e+02 7.29006767e-01]	[416.08203125 806.01153564 0.81869429]	[4.03271454e+02 7.93239319e+02 7.83257723e-01]	[4.39122467e+02 7.67559814e+02 5.56077361e-01]
[423.85906982 233.9315033 0.91254556]	[426.42480469 316.10980225 0.89159763]	[359.77560425 313.49972534 0.86125755]	[351.95135498 418.77297974 0.87641561]	[336.4921875 518.6895752 0.88217437]	[498.22814941 318.65966797 0.86393905]	[503.43554688 423.84259033 0.86527878]	[511.02581787 526.42016602 0.84805226]	[418.75265503 521.25488281 0.77656895]	[377.73962402 518.75201416 0.7471562 ]	[410.94747925 652.11938477 0.81094086]	[426.39102173 762.48999023 0.79655707]	[459.69036865 521.38262939 0.74831957]	[454.62533569 687.99542236 0.81551957]	[4.41845337e+02 8.67580017e+02 8.00058663e-01]	[416.1555481 218.5493927 0.89574778]	[439.28549194 216.16639709 0.94660163]	[398.19647217 233.81021118 0.92094785]	[459.73944092 231.40289307 0.93761921]	[4.49492462e+02 9.06125244e+02 7.78761625e-01]	[4.64903229e+02 8.95871277e+02 7.97168553e-01]	[4.39107361e+02 8.72831360e+02 7.17583776e-01]	[416.07809448 803.54486084 0.81756276]	[4.03260620e+02 7.90820618e+02 7.83222556e-01]	[4.39116119e+02 7.67508484e+02 5.39522707e-01]
[423.8453064 233.9331665 0.91164047]	[426.41903687 316.11022949 0.89258814]	[359.77606201 313.50537109 0.86201251]	[351.9942627 421.18811035 0.87785387]	[336.52233887 518.79107666 0.89628714]	[498.22940063 318.65615845 0.8649047 ]	[503.44772339 423.82455444 0.86582768]	[511.07052612 526.40771484 0.84689468]	[418.73684692 521.23822021 0.77486938]	[377.71856689 518.74334717 0.75011283]	[410.96615601 649.68084717 0.81360811]	[426.3890686 762.44207764 0.79100126]	[459.68902588 521.36328125 0.74651873]	[454.60946655 685.5479126 0.81889129]	[4.41877869e+02 8.65085632e+02 7.91133225e-01]	[416.14334106 218.55299377 0.89323491]	[439.27322388 218.52102661 0.94609803]	[398.1817627 233.81822205 0.92430663]	[459.7194519 231.42341614 0.94109988]	[4.49455109e+02 9.03575989e+02 7.73694873e-01]	[4.64898102e+02 8.93447876e+02 8.01810741e-01]	[4.39144592e+02 8.72806885e+02 7.25878537e-01]	[416.08453369 803.52893066 0.80920261]	[4.03256622e+02 7.90810852e+02 7.78188109e-01]	[4.39121094e+02 7.65066772e+02 5.28432250e-01]
[423.83242798 233.92501831 0.90911877]	[426.41098022 316.09161377 0.89273387]	[359.76763916 313.51309204 0.86344182]	[352.01971436 421.19946289 0.87844193]	[336.66384888 521.24511719 0.91665584]	[498.2147522 318.62265015 0.86493129]	[503.46350098 423.79342651 0.86646384]	[511.10180664 526.39422607 0.84446144]	[418.76046753 518.77819824 0.76686817]	[380.09335327 518.70440674 0.74109876]	[410.97183228 649.67510986 0.81625634]	[426.38964844 762.41766357 0.78699905]	[459.69790649 521.30603027 0.74225366]	[457.06912231 685.52502441 0.83083844]	[4.41927338e+02 8.62539307e+02 7.65928447e-01]	[416.12149048 218.54144287 0.89026481]	[439.25921631 216.15600586 0.94874001]	[398.13827515 231.45487976 0.92404944]	[459.70678711 231.38751221 0.93507761]	[4.52074127e+02 9.01065918e+02 7.08178043e-01]	[4.67424500e+02 8.93387024e+02 7.50073314e-01]	[4.39190765e+02 8.72768921e+02 7.08479106e-01]	[416.13635254 803.51556396 0.8075006 ]	[4.03277069e+02 7.90813965e+02 7.72741377e-01]	[4.39120026e+02 7.65044617e+02 5.33800960e-01]
[423.81729126 233.91397095 0.90784204]	[426.41046143 316.07821655 0.89254463]	[359.76901245 313.50567627 0.86327636]	[352.00863647 421.18029785 0.87889194]	[339.04971313 521.18475342 0.90496969]	[498.20681763 318.60140991 0.86448401]	[503.46859741 421.39190674 0.86930043]	[513.59857178 524.00567627 0.84789085]	[418.77157593 518.72113037 0.76042241]	[380.10461426 516.18267822 0.73481458]	[410.96774292 649.57366943 0.82463169]	[426.34814453 759.92321777 0.79103607]	[459.70162964 521.24841309 0.73624915]	[457.0715332 685.58349609 0.81617236]	[4.41928589e+02 8.62498352e+02 7.66806066e-01]	[416.11361694 218.52676392 0.89113772]	[439.24551392 216.15046692 0.94970733]	[398.10906982 231.41804504 0.91646171]	[459.69348145 231.39160156 0.93593782]	[4.52033203e+02 9.01016174e+02 7.09283292e-01]	[4.67400085e+02 8.93352295e+02 7.57955968e-01]	[4.39181030e+02 8.72727661e+02 7.10953891e-01]	[416.15872192 803.52978516 0.81248808]	[4.03275452e+02 7.90827942e+02 7.69295633e-01]	[4.39114075e+02 7.65001831e+02 5.44636786e-01]
[423.80184937 233.8722229 0.90177345]	[426.41741943 316.04345703 0.89038455]	[359.76660156 313.48251343 0.8619653 ]	[352.01165771 421.16293335 0.88043171]	[339.05026245 521.17645264 0.90439594]	[498.21405029 318.55151367 0.86678827]	[503.48251343 421.36331177 0.87471139]	[513.61083984 523.95843506 0.85309178]	[418.78302002 518.6965332 0.759278 ]	[380.11813354 516.14227295 0.73315406]	[410.99169922 649.5668335 0.82455909]	[426.37649536 762.42034912 0.79068893]	[459.71508789 521.23022461 0.73796415]	[457.131073 685.6003418 0.82924205]	[4.44315002e+02 8.62530151e+02 7.56055593e-01]	[416.11227417 216.14796448 0.89603525]	[439.22171021 216.11303711 0.95674431]	[398.10437012 231.40461731 0.91804504]	[459.67440796 231.35284424 0.93319774]	[4.54634003e+02 8.98418396e+02 7.00061560e-01]	[4.69990509e+02 8.93244263e+02 7.34044313e-01]	[4.39169495e+02 8.72784607e+02 6.93551242e-01]	[418.55685425 803.52539062 0.81909573]	[4.03288513e+02 7.90827026e+02 7.77239025e-01]	[4.39118195e+02 7.65059998e+02 5.54822266e-01]
[423.80249023 233.85939026 0.90223074]	[426.42602539 316.00228882 0.88534611]	[359.76968384 313.45593262 0.86051416]	[352.02685547 418.74899292 0.88359261]	[336.70300293 518.73217773 0.89229298]	[498.21331787 316.1506958 0.86671454]	[503.48321533 421.31585693 0.88314205]	[513.61694336 523.9074707 0.85823745]	[418.80493164 518.67633057 0.75799501]	[380.12719727 516.12866211 0.73191667]	[410.99746704 647.13079834 0.83548939]	[426.37792969 762.43182373 0.79325861]	[459.75146484 518.78302002 0.74211848]	[457.13446045 685.52960205 0.84138668]	[4.44320404e+02 8.59958313e+02 7.65460789e-01]	[416.0887146 216.11322021 0.90237975]	[439.230896 216.09397888 0.96012181]	[398.06976318 231.35011292 0.9049421 ]	[459.68566895 228.87181091 0.92726338]	[4.57090363e+02 8.95917236e+02 7.16568410e-01]	[4.69985626e+02 8.90814819e+02 7.37873197e-01]	[4.39190491e+02 8.72704163e+02 7.19429672e-01]	[418.56069946 803.51556396 0.81405514]	[4.03290955e+02 7.90817444e+02 7.75684237e-01]	[4.39117950e+02 7.65080750e+02 5.55701733e-01]
[423.83578491 233.82200623 0.89267761]	[426.44692993 315.94638062 0.87444055]	[359.78494263 313.39727783 0.85056156]	[352.00598145 418.67843628 0.87729889]	[339.05886841 518.68658447 0.88608652]	[498.2104187 316.07998657 0.86209124]	[503.48217773 421.23187256 0.89096093]	[513.60894775 523.8338623 0.86373681]	[418.79000854 516.16571045 0.74950272]	[380.11489868 513.58483887 0.72628647]	[411.00210571 647.06939697 0.83915794]	[426.37664795 762.46936035 0.78705585]	[459.72335815 518.72589111 0.73429769]	[457.12866211 682.94128418 0.80471808]	[4.44343414e+02 8.59932190e+02 7.62544513e-01]	[416.08096313 216.06230164 0.91154045]	[439.26535034 216.03794861 0.96586519]	[398.06362915 231.32411194 0.90015554]	[459.73138428 226.29974365 0.91538036]	[4.57164398e+02 8.95865540e+02 7.28164911e-01]	[4.72538605e+02 8.90760742e+02 7.40334749e-01]	[4.39208130e+02 8.70315430e+02 7.23119497e-01]	[416.15463257 803.48852539 0.81428385]	[4.03273682e+02 7.90797791e+02 7.82873869e-01]	[4.39114075e+02 7.67556702e+02 5.58265507e-01]
[423.84017944 231.33218384 0.8771506 ]	[428.91827393 313.53314209 0.86458004]	[359.79098511 310.89611816 0.83834445]	[352.00714111 418.54998779 0.854496 ]	[336.69119263 513.57672119 0.86412764]	[498.20663452 316.01461792 0.84918821]	[503.49087524 421.16784668 0.89296949]	[513.6182251 521.39794922 0.86700916]	[418.77017212 513.61047363 0.74057168]	[380.10263062 508.519104 0.72327274]	[413.53668213 644.52069092 0.8484984 ]	[423.89541626 759.88458252 0.79670388]	[459.69454956 518.67547607 0.72409999]	[459.59008789 680.35955811 0.83226025]	[4.44379303e+02 8.54861877e+02 7.86078036e-01]	[416.09301758 215.92446899 0.92055666]	[439.29678345 215.94047546 0.96918774]	[398.07336426 226.29400635 0.87400448]	[459.74029541 226.23323059 0.90412939]	[4.54563019e+02 8.93254944e+02 7.20946610e-01]	[4.67433624e+02 8.88188660e+02 7.27028131e-01]	[4.39272675e+02 8.67710938e+02 7.26439714e-01]	[418.57531738 806.03930664 0.81387758]	[4.03320709e+02 7.93291382e+02 7.49160409e-01]	[4.36602905e+02 7.65001831e+02 5.45496404e-01]
[423.85641479 226.28486633 0.85010612]	[428.97937012 313.42440796 0.84196943]	[362.1968689 305.78781128 0.82720762]	[352.02096558 416.04681396 0.84159017]	[336.64196777 506.0045166 0.88822621]	[498.23217773 315.93118286 0.83589035]	[505.87200928 418.73614502 0.89358473]	[513.59185791 521.33013916 0.87027246]	[418.78140259 511.02371216 0.73891616]	[380.13464355 505.97567749 0.72715878]	[413.59591675 644.51690674 0.85182542]	[426.371521 759.92211914 0.78161967]	[459.69927979 516.12860107 0.71482533]	[459.60665894 675.21417236 0.81956953]	[4.44450806e+02 8.54791077e+02 7.65669286e-01]	[416.11157227 213.46821594 0.91811967]	[439.31256104 213.4775238 0.96878392]	[398.11529541 221.16142273 0.88951737]	[459.77249146 221.14312744 0.91973406]	[4.54604584e+02 8.90811829e+02 7.09905088e-01]	[4.69964935e+02 8.85659119e+02 7.08854854e-01]	[4.39298035e+02 8.67598999e+02 6.83684528e-01]	[418.5887146 806.00457764 0.81360954]	[4.03370026e+02 7.93269409e+02 7.50902116e-01]	[4.36642395e+02 7.65054504e+02 5.31844199e-01]
[423.90808105 221.19703674 0.84907609]	[431.53112793 308.35153198 0.82661349]	[362.25967407 300.72720337 0.84623563]	[354.48104858 410.95407104 0.83530986]	[336.62756348 503.42263794 0.93017125]	[500.66067505 313.4258728 0.82787752]	[503.48538208 416.14752197 0.86667371]	[513.57299805 518.75927734 0.8483187 ]	[421.14810181 505.98394775 0.75421286]	[380.14935303 505.90478516 0.73988336]	[416.07171631 644.34039307 0.8546195 ]	[426.35845947 759.94378662 0.7900641 ]	[459.76126099 511.04431152 0.72417277]	[459.58917236 667.64801025 0.8525098 ]	[4.46932037e+02 8.52191711e+02 7.77102590e-01]	[418.56259155 213.39816284 0.92640328]	[439.31768799 213.37341309 0.95973867]	[398.22262573 218.63227844 0.91553992]	[459.81207275 218.56022644 0.94758451]	[4.54590729e+02 8.83059631e+02 6.90481186e-01]	[4.67429169e+02 8.75416748e+02 7.20445454e-01]	[4.41692261e+02 8.59933044e+02 6.97749257e-01]	[418.60256958 803.56268311 0.81785321]	[4.03347900e+02 7.93264954e+02 7.72246599e-01]	[4.36671661e+02 7.67535461e+02 5.76696277e-01]
[426.36352539 218.59963989 0.87474364]	[431.50802612 300.71884155 0.84697711]	[362.28793335 298.12683105 0.86416453]	[354.4644165 403.36978149 0.84585321]	[336.61035156 500.89254761 0.93954277]	[500.67446899 305.8505249 0.82150698]	[503.48538208 413.49267578 0.84259504]	[508.54098511 516.12561035 0.8250078 ]	[418.74737549 503.33837891 0.77067208]	[380.10421753 503.30758667 0.75482154]	[416.03817749 641.92907715 0.84589708]	[423.86206055 754.85272217 0.80766213]	[459.67352295 503.40817261 0.73888499]	[459.59185791 667.50665283 0.8599242 ]	[4.46940247e+02 8.47165833e+02 7.58504331e-01]	[418.58840942 210.85456848 0.90290546]	[441.65808105 210.81700134 0.92677927]	[398.23828125 216.05740356 0.94401991]	[462.18768311 215.97999573 0.96298712]	[4.54566620e+02 8.75433228e+02 7.13844299e-01]	[4.67425232e+02 8.72829041e+02 7.29671955e-01]	[4.41729431e+02 8.52357544e+02 7.10619211e-01]	[418.71255493 806.05255127 0.84584659]	[4.05901520e+02 7.95790161e+02 7.55850792e-01]	[4.34098419e+02 7.62494934e+02 5.68437338e-01]
[426.40863037 215.9002533 0.90899128]	[431.47515869 298.08795166 0.87726551]	[362.2930603 295.53131104 0.85891712]	[354.45596313 400.78710938 0.87505293]	[336.56124878 498.21807861 0.89503825]	[500.65740967 300.69320679 0.85223484]	[503.47402954 408.41549683 0.84438974]	[508.50601196 508.5289917 0.82836503]	[421.14089966 500.85894775 0.77807331]	[380.13418579 500.81881714 0.76104808]	[416.02325439 639.34234619 0.83016068]	[423.91467285 757.37329102 0.80701482]	[459.74023438 503.36364746 0.74899632]	[459.62295532 664.92980957 0.86187452]	[4.46972809e+02 8.39485657e+02 7.36552179e-01]	[418.62527466 203.13450623 0.88245732]	[441.71316528 200.62451172 0.90831888]	[400.64627075 213.47909546 0.9441455 ]	[462.19876099 213.45623779 0.97191918]	[4.59640015e+02 8.72873962e+02 7.42373586e-01]	[4.72582855e+02 8.70244995e+02 7.23281860e-01]	[4.41724396e+02 8.49784363e+02 7.25602388e-01]	[418.71893311 806.04760742 0.82739872]	[4.05913879e+02 7.93363953e+02 7.56277323e-01]	[4.34116547e+02 7.64993896e+02 5.85612535e-01]
[426.42926025 213.29759216 0.8726548 ]	[431.48248291 295.48861694 0.88397771]	[362.28353882 292.87997437 0.83014399]	[351.98858643 398.1897583 0.87797832]	[336.52749634 488.0189209 0.8735407 ]	[500.64868164 298.01809692 0.87240928]	[503.4526062 403.3296814 0.86616361]	[505.98886108 503.4119873 0.8779642 ]	[421.14837646 500.76034546 0.7832092 ]	[380.14147949 500.70663452 0.75445515]	[413.58566284 634.16583252 0.81847537]	[426.38049316 757.36749268 0.80425531]	[459.75396729 500.86566162 0.75240958]	[459.63397217 659.8470459 0.83746374]	[4.49471344e+02 8.36938721e+02 7.31835186e-01]	[418.65600586 195.57641602 0.93956387]	[441.72369385 195.5328064 0.96404266]	[400.71286011 210.88757324 0.90190691]	[462.20123291 210.76551819 0.91620189]	[4.59710510e+02 8.72827881e+02 7.58500993e-01]	[4.75148376e+02 8.70153870e+02 7.33087897e-01]	[4.41781342e+02 8.49676147e+02 7.11783588e-01]	[4.18669037e+02 8.03568298e+02 7.99838305e-01]	[4.05834717e+02 7.93295227e+02 7.56361961e-01]	[4.36656982e+02 7.65015991e+02 6.12641275e-01]
[428.965271 205.77058411 0.83118248]	[431.52313232 292.92871094 0.85267371]	[362.30291748 285.2875061 0.81335855]	[349.4234314 395.52334595 0.82856983]	[336.52215576 485.40847778 0.89736414]	[498.2578125 295.46307373 0.8525489 ]	[503.43438721 400.68911743 0.89436901]	[505.91592407 503.25201416 0.90316862]	[418.80630493 498.1579895 0.74964654]	[380.13238525 495.61740112 0.72311622]	[413.58813477 629.10369873 0.83991045]	[423.91882324 754.8482666 0.80516404]	[459.74575806 498.24850464 0.73675001]	[459.65783691 652.11450195 0.85112196]	[4.49483795e+02 8.31828918e+02 7.59576857e-01]	[418.70184326 193.02142334 0.95298028]	[441.79159546 192.97924805 0.96930212]	[400.71688843 205.76594543 0.86720932]	[462.27346802 203.14337158 0.89640176]	[4.59779663e+02 8.70175110e+02 7.62226164e-01]	[4.77648285e+02 8.60008606e+02 7.13932693e-01]	[4.41765015e+02 8.42028931e+02 6.61600292e-01]	[4.18716888e+02 8.03531555e+02 7.83814132e-01]	[4.05865997e+02 7.93275574e+02 7.51345456e-01]	[4.36613464e+02 7.64945374e+02 6.14152372e-01]
[429.00256348 198.15164185 0.84590292]	[434.04678345 285.26583862 0.83716792]	[362.32543945 280.10733032 0.84397781]	[351.94244385 387.91635132 0.82099551]	[336.53393555 482.81610107 0.93476528]	[500.68231201 290.45071411 0.83037758]	[503.42529297 398.0345459 0.86847305]	[503.50521851 500.71588135 0.91444391]	[418.78683472 490.52706909 0.73719597]	[380.10839844 487.96377563 0.72658974]	[413.55987549 629.01879883 0.84242189]	[423.90032959 752.25463867 0.82233012]	[459.7175293 493.10952759 0.71832198]	[459.6105957 646.98590088 0.88374966]	[4.49509399e+02 8.31690613e+02 7.64013767e-01]	[418.73309326 192.79829407 0.93140066]	[441.81402588 192.77427673 0.93100798]	[400.70782471 198.07879639 0.9059701 ]	[462.32064819 198.07759094 0.92246747]	[4.59816650e+02 8.65065125e+02 7.02350020e-01]	[4.77702179e+02 8.54825989e+02 7.30847895e-01]	[4.41786957e+02 8.36924438e+02 6.73459411e-01]	[4.18775299e+02 8.03504333e+02 7.78063595e-01]	[4.05902252e+02 7.93265808e+02 7.46986032e-01]	[4.34103912e+02 7.57377563e+02 6.10130072e-01]
[428.95462036 195.48065186 0.89785802]	[431.51409912 277.71179199 0.86647624]	[362.29943848 277.47714233 0.85866344]	[351.91271973 382.74057007 0.84693551]	[336.46847534 480.15438843 0.90542573]	[500.6697998 282.76217651 0.83585632]	[503.39678955 390.45404053 0.84285659]	[503.47384644 490.5569458 0.86488748]	[421.14578247 487.92831421 0.74534988]	[380.15060425 485.40472412 0.74841362]	[413.55255127 626.53515625 0.85488945]	[426.37081909 752.29187012 0.81284398]	[459.7270813 490.52059937 0.723997 ]	[459.5743103 644.48809814 0.87509376]	[4.49481567e+02 8.26558899e+02 7.30699182e-01]	[418.69256592 185.22598267 0.89322698]	[441.80004883 182.70263672 0.88865161]	[400.72738647 195.39743042 0.94469965]	[462.28146362 195.40274048 0.97067177]	[4.62302704e+02 8.54928040e+02 6.91953897e-01]	[4.77735168e+02 8.52177063e+02 7.31377304e-01]	[4.41745972e+02 8.31690369e+02 6.74728036e-01]	[4.18740295e+02 8.03519165e+02 7.93474138e-01]	[4.03378418e+02 7.93248413e+02 7.59571314e-01]	[4.36663849e+02 7.62424805e+02 6.33051395e-01]
[426.45413208 192.84577942 0.88346112]	[428.93734741 275.08587646 0.89005494]	[362.2098999 272.48681641 0.85671222]	[349.36871338 380.1138916 0.87034136]	[336.46490479 475.16470337 0.86630785]	[498.25506592 277.63314819 0.86642843]	[503.34457397 382.862854 0.86566412]	[503.44561768 485.3678894 0.89846438]	[418.75796509 482.89318848 0.75877923]	[377.73779297 482.84851074 0.75521845]	[411.00424194 623.99530029 0.85572094]	[426.39666748 752.18127441 0.81076342]	[459.71295166 485.39916992 0.73237497]	[459.61611938 641.93139648 0.85495466]	[4.49491547e+02 8.16333923e+02 7.38426924e-01]	[418.66403198 177.47668457 0.92622143]	[441.75064087 175.07858276 0.95466572]	[400.69406128 192.76849365 0.91120392]	[462.21478271 190.3583374 0.93905306]	[4.59725555e+02 8.52162476e+02 7.48932838e-01]	[4.75163300e+02 8.47125854e+02 7.18608618e-01]	[4.41821075e+02 8.26568970e+02 6.89698339e-01]	[4.18707855e+02 8.03513855e+02 7.66941905e-01]	[4.03370880e+02 7.93244507e+02 7.40386009e-01]	[4.36638062e+02 7.57372498e+02 6.12662256e-01]
[426.39785767 187.8323822 0.8519817 ]	[428.97424316 274.86947632 0.87086308]	[362.21942139 269.83071899 0.83109397]	[346.82269287 377.54064941 0.85881662]	[336.44494629 470.01959229 0.85006022]	[498.24862671 275.04034424 0.87084162]	[503.33132935 380.18499756 0.8989529 ]	[503.4236145 482.76638794 0.92422277]	[418.73812866 480.16766357 0.75658417]	[377.67416382 477.69509888 0.73856044]	[408.39657593 623.81317139 0.84147823]	[423.89978027 754.83703613 0.78933871]	[459.70825195 480.25753784 0.73678803]	[459.6237793 634.1875 0.83046418]	[4.46958893e+02 8.11164856e+02 7.71163225e-01]	[418.61621094 174.87117004 0.94947606]	[441.72964478 174.878479 0.97942632]	[398.28237915 187.78616333 0.88639086]	[462.18746948 187.71325684 0.90710449]	[4.59720703e+02 8.47158203e+02 7.31342316e-01]	[4.75149750e+02 8.39420959e+02 7.15673268e-01]	[4.41746033e+02 8.13835022e+02 6.88657403e-01]	[4.18584717e+02 8.06075806e+02 7.70388544e-01]	[4.03250122e+02 7.93312195e+02 7.51202166e-01]	[4.36548462e+02 7.65073914e+02 5.83077490e-01]
[426.35116577 180.14179993 0.84285849]	[426.44659424 272.34542847 0.84696031]	[359.75570679 264.70953369 0.84126282]	[344.30661011 372.5383606 0.83306801]	[336.47665405 464.87878418 0.89395308]	[498.20635986 274.87304688 0.8302927 ]	[503.29595947 377.60134888 0.89609993]	[503.43203735 480.18695068 0.92200553]	[418.7779541 477.66424561 0.74884099]	[377.70916748 475.13272095 0.72789001]	[403.37210083 621.32836914 0.83956605]	[423.87554932 759.91558838 0.78711164]	[459.75634766 480.17166138 0.73863935]	[457.19125366 626.51165771 0.87207901]	[4.46956787e+02 8.06132263e+02 7.65130162e-01]	[418.5920105 172.3392334 0.92930388]	[441.67736816 172.34408569 0.96619433]	[398.22351074 180.08605957 0.89939868]	[459.80236816 180.08183289 0.91242164]	[4.59664398e+02 8.42013123e+02 7.07694888e-01]	[4.75078369e+02 8.34297119e+02 7.35537946e-01]	[4.41765137e+02 8.11176086e+02 7.27722108e-01]	[4.16089691e+02 8.06049500e+02 7.40506887e-01]	[4.00779205e+02 7.93295410e+02 7.44837165e-01]	[4.34075714e+02 7.67675598e+02 5.70862293e-01]
[423.84689331 177.50279236 0.89377809]	[426.37911987 259.72897339 0.85343081]	[359.74893188 257.16723633 0.87743455]	[344.32400513 367.34777832 0.81810009]	[336.49975586 462.36911011 0.9211424 ]	[498.16619873 267.28677368 0.8102656 ]	[503.26373291 372.52148438 0.85359615]	[503.40716553 475.07119751 0.87675607]	[418.75543213 472.58261108 0.73826206]	[377.71365356 470.02468872 0.72702736]	[403.29510498 618.81036377 0.83293396]	[423.92739868 757.33599854 0.7804963 ]	[459.72290039 475.15161133 0.73079419]	[457.21252441 626.42242432 0.88066137]	[4.46917480e+02 8.00981628e+02 7.45251775e-01]	[416.13531494 169.78996277 0.88796103]	[439.26669312 169.74214172 0.92427802]	[398.14352417 175.08372498 0.9356274 ]	[459.73498535 174.99128723 0.96167564]	[4.57191986e+02 8.34397339e+02 7.30415761e-01]	[4.72585602e+02 8.31709473e+02 7.56321609e-01]	[4.41761841e+02 8.08628235e+02 7.24264145e-01]	[4.16120850e+02 8.06016541e+02 7.78008938e-01]	[4.00781311e+02 7.93249023e+02 7.78234720e-01]	[4.36561981e+02 7.67593079e+02 5.49642801e-01]
[421.39300537 174.85923767 0.93310082]	[423.87783813 257.07189941 0.90588653]	[359.66918945 254.58374023 0.89884132]	[344.30819702 362.2036438 0.84301597]	[336.50137329 459.80078125 0.92650533]	[495.67935181 259.6182251 0.83979487]	[500.87588501 364.78729248 0.86050481]	[503.39154053 464.92407227 0.88689584]	[418.76895142 467.40853882 0.72895354]	[377.72714233 464.90188599 0.72841501]	[400.80877686 616.2432251 0.83676696]	[426.38952637 764.99829102 0.79428029]	[459.73986816 467.4772644 0.7160598 ]	[457.15536499 623.89208984 0.87471545]	[4.46899872e+02 7.93334045e+02 7.57108629e-01]	[416.05062866 162.08950806 0.83955967]	[439.18432617 159.54211426 0.91621256]	[398.10952759 172.4637146 0.94590664]	[459.67687988 172.41156006 0.95518804]	[4.54634460e+02 8.31777588e+02 7.15112746e-01]	[4.69997131e+02 8.29148987e+02 7.36833453e-01]	[4.41816711e+02 8.06039246e+02 7.15767026e-01]	[4.13563660e+02 8.06109131e+02 7.54628479e-01]	[4.00680389e+02 7.93301575e+02 7.55058706e-01]	[4.36553619e+02 7.70273315e+02 5.61981082e-01]
[421.33404541 172.32196045 0.92876315]	[423.87368774 254.52296448 0.91341597]	[359.64123535 251.97566223 0.88228524]	[344.27978516 359.57772827 0.87334323]	[336.49230957 459.61132812 0.90574229]	[495.64004517 257.01800537 0.85233653]	[500.87841797 359.78363037 0.88462979]	[503.35147095 462.32995605 0.92840981]	[418.7649231 464.8425293 0.74839294]	[377.71899414 462.40112305 0.74399018]	[400.80749512 613.6673584 0.82970005]	[423.87927246 757.3828125 0.79482555]	[459.75564575 464.90023804 0.73286521]	[457.12106323 621.30090332 0.83029783]	[4.46930420e+02 7.90646973e+02 7.87282884e-01]	[413.55484009 156.95274353 0.87587935]	[439.13827515 154.55024719 0.94494611]	[395.64047241 172.25357056 0.91170317]	[459.59765625 169.81262207 0.92528117]	[4.49484680e+02 8.29048340e+02 7.21333981e-01]	[4.67400635e+02 8.24039856e+02 7.14529157e-01]	[4.41806274e+02 7.95816345e+02 7.20337987e-01]	[416.14154053 806.00183105 0.80937797]	[400.71008301 790.81005859 0.79797697]	[4.34080078e+02 7.67685608e+02 5.73426247e-01]
[421.26495361 169.72398376 0.90351999]	[423.85891724 254.33744812 0.89491701]	[359.60296631 249.40240479 0.8630836 ]	[341.81256104 357.07849121 0.87930977]	[336.50506592 454.58258057 0.87345505]	[493.13262939 254.45243835 0.83634692]	[500.86352539 357.19451904 0.89589405]	[503.36785889 459.77197266 0.93789613]	[418.77737427 459.74865723 0.75347465]	[377.73141479 459.73681641 0.74379826]	[400.74615479 608.62487793 0.83874327]	[426.35623169 759.89624023 0.79021919]	[459.74588013 459.79992676 0.74267209]	[457.16122437 616.22802734 0.81345063]	[446.90213013 788.14068604 0.79194188]	[410.99703979 154.35450745 0.89592481]	[439.09576416 154.3475647 0.94802648]	[395.57376099 167.2388916 0.86117101]	[459.59561157 164.70121765 0.89581478]	[4.46948700e+02 8.24018982e+02 7.09105432e-01]	[4.64905090e+02 8.18897705e+02 7.22792387e-01]	[4.41819275e+02 7.93292725e+02 7.25551009e-01]	[418.55493164 800.99023438 0.80679786]	[400.76119995 790.72668457 0.81351793]	[4.34123016e+02 7.70129333e+02 5.37006736e-01]
[421.23101807 159.62997437 0.8890866 ]	[423.76821899 251.82624817 0.88427609]	[357.18481445 246.74694824 0.84439802]	[341.80999756 354.54211426 0.85760641]	[336.52908325 446.95175171 0.88221359]	[490.55252075 251.891922 0.80489004]	[500.84225464 354.48019409 0.86013448]	[503.36096191 457.07522583 0.89078832]	[418.77374268 457.17642212 0.74347508]	[377.73205566 457.15841675 0.72932029]	[400.71453857 605.90716553 0.86230832]	[423.89855957 757.32373047 0.78775865]	[459.73416138 459.64309692 0.73445249]	[457.16729736 608.61010742 0.81993693]	[444.37112427 785.56549072 0.78729999]	[408.44696045 151.84484863 0.8947528 ]	[436.64956665 151.8069458 0.91892648]	[395.52944946 162.09228516 0.84388149]	[457.11056519 157.07170105 0.89119154]	[4.46909973e+02 8.18885254e+02 6.70124471e-01]	[4.64854065e+02 8.13809265e+02 7.18734324e-01]	[4.41774414e+02 7.90781494e+02 7.34847903e-01]	[4.16082306e+02 8.00919617e+02 7.57934988e-01]	[4.00696442e+02 7.90677490e+02 7.81264544e-01]	[4.34047485e+02 7.70085815e+02 4.96604294e-01]
[421.16326904 156.99147034 0.9228698 ]	[421.36032104 244.20480347 0.87978691]	[357.15551758 239.17199707 0.86765605]	[341.77410889 351.95111084 0.84029889]	[336.55426025 444.35873413 0.90999728]	[490.54272461 246.82312012 0.79593056]	[500.79501343 346.83792114 0.84513676]	[503.37017822 452.00408936 0.87450212]	[418.77389526 454.58508301 0.73341131]	[377.73712158 454.56600952 0.71988481]	[400.6890564 603.31427002 0.83600503]	[423.90777588 752.26055908 0.79563838]	[459.74838257 454.62518311 0.72285324]	[457.18765259 606.01422119 0.84912598]	[444.33352661 780.47930908 0.78564322]	[405.86431885 149.31506348 0.87538308]	[436.53970337 149.21748352 0.86274344]	[393.06411743 156.97781372 0.86487138]	[454.57528687 154.51623535 0.90537071]	[4.44306946e+02 8.13782410e+02 7.21736014e-01]	[4.62352142e+02 8.11247192e+02 7.70792007e-01]	[4.41783142e+02 7.90647217e+02 7.36592054e-01]	[4.16129852e+02 7.98385254e+02 7.68667221e-01]	[4.00729065e+02 7.90660828e+02 7.74822831e-01]	[4.34056030e+02 7.67559387e+02 4.69694287e-01]
[418.76809692 154.49980164 0.93861818]	[421.26101685 239.13639832 0.91624278]	[357.10491943 236.67044067 0.88990474]	[341.75128174 346.89056396 0.83579272]	[336.5748291 441.89065552 0.93029439]	[487.99407959 239.1716156 0.82542217]	[500.740448 341.79141235 0.86192727]	[503.3336792 446.92120361 0.88813716]	[418.78683472 452.04919434 0.72178054]	[377.74508667 452.06747437 0.71581459]	[400.73666382 600.80352783 0.82734334]	[423.86444092 752.25268555 0.79741484]	[459.76498413 452.05349731 0.70997608]	[457.19946289 605.92822266 0.85701692]	[444.33911133 780.45568848 0.78325236]	[403.34112549 146.73881531 0.86863732]	[434.03482056 144.15264893 0.84047329]	[392.96279907 154.4024353 0.87587804]	[452.01669312 151.98054504 0.91606796]	[4.44386597e+02 8.11325745e+02 7.28050232e-01]	[4.64834625e+02 8.11180908e+02 7.63075948e-01]	[4.41747833e+02 7.90635864e+02 7.38666534e-01]	[4.18595490e+02 7.95867920e+02 7.80571163e-01]	[4.00786713e+02 7.90630920e+02 7.81077087e-01]	[4.31468628e+02 7.67561035e+02 4.79791671e-01]
[418.72521973 154.3547821 0.94724631]	[421.23788452 236.65048218 0.93630254]	[357.07287598 236.55433655 0.90357167]	[341.73342896 344.28823853 0.84677809]	[336.59197998 441.80630493 0.94471174]	[487.93692017 239.08433533 0.84238786]	[500.72259521 341.77374268 0.86435527]	[503.32336426 444.42410278 0.89897114]	[421.15167236 449.43844604 0.72348255]	[380.15118408 449.44918823 0.71723521]	[400.75405884 600.74713135 0.82143813]	[423.87219238 752.29547119 0.79310429]	[459.77044678 449.44476318 0.70842463]	[459.59750366 603.51257324 0.88117403]	[441.89862061 780.3996582 0.79952812]	[403.30026245 141.64456177 0.86333483]	[434.03009033 139.07202148 0.84312123]	[390.47891235 154.34066772 0.88387436]	[449.50180054 151.94255066 0.91421807]	[4.41873444e+02 8.11215332e+02 7.51872182e-01]	[4.62290070e+02 8.08738159e+02 7.89222002e-01]	[4.41716888e+02 7.90594055e+02 7.45880663e-01]	[4.18608063e+02 7.95835510e+02 7.71042228e-01]	[4.00809784e+02 7.90634460e+02 7.68782735e-01]	[4.31494995e+02 7.67627991e+02 4.66471046e-01]
[418.65264893 151.94934082 0.93760061]	[421.19534302 236.56304932 0.94737715]	[357.03811646 236.48220825 0.89984161]	[341.70223999 341.80178833 0.85402369]	[336.62033081 441.73358154 0.94841784]	[485.45248413 236.62733459 0.86250228]	[500.67156982 341.69937134 0.8666749 ]	[503.30169678 444.33816528 0.91116005]	[418.77624512 444.33285522 0.72551304]	[380.1187439 444.38446045 0.72081405]	[400.72897339 598.22637939 0.81433535]	[423.86584473 752.28485107 0.80004942]	[459.71826172 441.8571167 0.7057777 ]	[459.58428955 603.45043945 0.87712276]	[441.91607666 775.36108398 0.79830348]	[403.26315308 139.08258057 0.87085778]	[431.51715088 136.56681824 0.84797603]	[390.43835449 151.93611145 0.88249791]	[446.98013306 151.89414978 0.92239237]	[4.41791321e+02 8.11133301e+02 7.69856095e-01]	[4.59827606e+02 8.08665649e+02 7.94679523e-01]	[4.41752289e+02 7.88183472e+02 7.31998444e-01]	[4.18614838e+02 7.95800354e+02 7.88299501e-01]	[4.00807678e+02 7.90618713e+02 7.76543915e-01]	[4.31487488e+02 7.67596680e+02 4.80361760e-01]
[418.59674072 151.89015198 0.92661846]	[421.19104004 236.52374268 0.94743013]	[357.02545166 236.45376587 0.89436185]	[341.67138672 341.76647949 0.86338699]	[336.60494995 441.72381592 0.94968385]	[485.42959595 236.59713745 0.86878639]	[500.64315796 339.28881836 0.86575997]	[503.29824829 441.90817261 0.91662586]	[418.77487183 441.82720947 0.72846633]	[380.10531616 444.33401489 0.71983367]	[400.69827271 595.70648193 0.81735176]	[423.85528564 752.26898193 0.80927533]	[459.71792603 441.77416992 0.70811844]	[457.20428467 603.36254883 0.86969531]	[444.29608154 775.34954834 0.79801327]	[400.86416626 139.00878906 0.88065606]	[428.99295044 136.50770569 0.84880906]	[387.88284302 151.88899231 0.87517858]	[446.92025757 151.83106995 0.91442418]	[4.41770844e+02 8.08756653e+02 7.72554636e-01]	[4.62227386e+02 8.08663635e+02 7.92863011e-01]	[4.41756897e+02 7.88174011e+02 7.27730274e-01]	[418.62121582 793.34637451 0.80602294]	[4.00808319e+02 7.90609070e+02 7.88261890e-01]	[4.31489899e+02 7.67561829e+02 4.96622950e-01]
[418.56088257 151.88447571 0.92265868]	[421.16470337 236.51153564 0.94783086]	[357.01208496 236.45622253 0.89123714]	[339.30307007 341.76690674 0.86384481]	[336.5814209 441.75628662 0.94780225]	[485.39578247 236.5723114 0.87512827]	[500.62310791 339.27270508 0.86180329]	[503.27099609 441.87414551 0.9195978 ]	[418.77035522 441.82821655 0.73181498]	[377.75088501 444.34082031 0.72044271]	[400.70739746 593.12164307 0.82069594]	[423.84564209 754.77349854 0.81242436]	[459.72741699 441.759552 0.71213716]	[457.19961548 603.33959961 0.86136031]	[444.32095337 775.35583496 0.79846054]	[400.82327271 139.00616455 0.88902134]	[428.96237183 136.49284363 0.85051942]	[385.38693237 151.91119385 0.87780809]	[446.90759277 151.81993103 0.91248453]	[4.41774628e+02 8.11122803e+02 7.85092473e-01]	[4.62237915e+02 8.08679565e+02 7.96646237e-01]	[4.41762268e+02 7.88186707e+02 7.24935234e-01]	[418.66439819 795.80773926 0.80336738]	[4.00839966e+02 7.90645874e+02 7.85448372e-01]	[4.28983948e+02 7.67631653e+02 5.18067896e-01]
[416.17041016 151.88256836 0.92014253]	[421.1506958 236.49603271 0.94924617]	[356.99481201 236.45452881 0.88723588]	[339.28924561 341.78005981 0.8642357 ]	[336.55419922 441.75518799 0.94221383]	[485.38659668 236.54994202 0.87655127]	[498.27386475 339.26455688 0.86114734]	[503.26443481 441.83111572 0.92494595]	[418.76559448 441.80145264 0.73744529]	[380.0975647 444.32113647 0.72600645]	[400.69775391 590.61297607 0.82838613]	[423.840271 754.81719971 0.80885494]	[459.71243286 441.72683716 0.71630085]	[457.18811035 603.29724121 0.85618651]	[444.32861328 775.32720947 0.80284202]	[400.79522705 139.00788879 0.89274651]	[428.92868042 136.48413086 0.85149252]	[385.35675049 151.90690613 0.87957311]	[446.89489746 151.81280518 0.91258138]	[4.41719238e+02 8.08765808e+02 7.87047565e-01]	[4.59802704e+02 8.08681091e+02 7.96501815e-01]	[4.41775757e+02 7.88177002e+02 7.17173576e-01]	[418.67520142 795.82739258 0.81226325]	[4.00848846e+02 7.90667847e+02 7.90245354e-01]	[4.28967285e+02 7.67678101e+02 5.18546164e-01]
[416.14117432 151.86476135 0.91701794]	[418.80200195 236.48329163 0.95014805]	[356.97729492 236.44888306 0.88446224]	[339.2835083 341.76861572 0.86889035]	[336.54013062 441.7484436 0.94074833]	[485.36657715 236.53329468 0.87747037]	[498.243927 339.25534058 0.85898149]	[503.25671387 441.82275391 0.92398405]	[418.73422241 441.78555298 0.7434262 ]	[377.74304199 441.87515259 0.73006308]	[400.7170105 590.63555908 0.82331157]	[423.83358765 757.37719727 0.80870837]	[459.67492676 441.71142578 0.71764058]	[457.18673706 603.29089355 0.85374475]	[444.33023071 775.32739258 0.80351198]	[400.77935791 138.99606323 0.89586103]	[426.44815063 136.47505188 0.85287827]	[385.33181763 151.89225769 0.88180602]	[444.45401001 151.81376648 0.91623056]	[4.41727966e+02 8.08755249e+02 7.96830416e-01]	[4.59808472e+02 8.08666565e+02 7.97038555e-01]	[4.41784760e+02 7.88175537e+02 7.12606549e-01]	[418.70092773 795.85443115 0.80364716]	[4.03258881e+02 7.90700745e+02 7.83026993e-01]	[4.28945526e+02 7.70119568e+02 5.30495465e-01]
[416.12371826 151.8475647 0.91380322]	[418.78930664 236.46659851 0.95031071]	[354.59338379 236.43659973 0.88118249]	[339.27865601 341.76739502 0.87379313]	[336.53808594 441.74368286 0.93858838]	[485.35693359 236.51777649 0.87839687]	[498.21646118 339.2550354 0.85624814]	[503.24246216 441.81216431 0.92318743]	[418.73257446 441.75408936 0.7448771 ]	[377.74505615 441.84341431 0.73299402]	[400.70013428 590.56604004 0.82491404]	[423.83862305 757.36090088 0.808833 ]	[459.67272949 439.27026367 0.71572268]	[457.21725464 603.27069092 0.85373044]	[444.31967163 775.27813721 0.8085162 ]	[400.77038574 136.57217407 0.90019977]	[426.4185791 136.4588623 0.85864788]	[385.3137207 151.86465454 0.88244528]	[444.44613647 151.8012085 0.91312391]	[4.41697052e+02 8.08727356e+02 7.85789847e-01]	[4.59782654e+02 8.08637939e+02 7.91709542e-01]	[4.41791046e+02 7.88140259e+02 7.06806421e-01]	[418.68051147 795.85345459 0.80919635]	[4.00850464e+02 7.90697937e+02 7.86132753e-01]	[4.28966644e+02 7.70105103e+02 5.29287398e-01]
[416.11773682 151.84011841 0.91395032]	[418.78775024 236.45249939 0.95053023]	[354.58712769 236.42489624 0.87972027]	[339.27313232 341.75088501 0.87647736]	[336.53561401 441.72872925 0.93921435]	[485.3465271 236.50706482 0.87996626]	[498.2010498 339.22875977 0.86152685]	[500.9055481 441.79034424 0.92577952]	[418.73812866 441.75137329 0.74675602]	[377.74542236 441.83895874 0.73412782]	[400.65725708 590.57897949 0.82355607]	[423.81747437 754.77972412 0.81767666]	[459.6812439 439.27182007 0.72036213]	[459.59463501 600.8616333 0.85272849]	[444.29656982 775.30413818 0.80540276]	[400.76229858 136.56069946 0.90625578]	[426.40158081 136.44529724 0.8630681 ]	[385.29397583 151.83546448 0.88198888]	[444.43850708 151.76712036 0.90721703]	[4.39291199e+02 8.11118225e+02 7.92443156e-01]	[4.59787476e+02 8.08672485e+02 7.91722059e-01]	[4.41750214e+02 7.88149536e+02 7.17047393e-01]	[418.64923096 795.8651123 0.80792004]	[4.00819305e+02 7.90682495e+02 7.84185112e-01]	[4.28946503e+02 7.67621399e+02 5.32446802e-01]
[416.1421814 151.81121826 0.91375995]	[418.78289795 236.41783142 0.94937497]	[354.57348633 234.06422424 0.87836158]	[339.26190186 341.74145508 0.87939161]	[336.53240967 441.70513916 0.93825388]	[482.95346069 236.47438049 0.88363999]	[498.18954468 339.19711304 0.86836058]	[500.89413452 441.74676514 0.92920113]	[418.74957275 441.77996826 0.74658543]	[377.7484436 441.87265015 0.73148239]	[400.70709229 590.62103271 0.82726693]	[423.82766724 752.30352783 0.81280494]	[459.69567871 441.70483398 0.72268832]	[459.61193848 600.81439209 0.85105997]	[441.91525269 775.27801514 0.80999416]	[400.7779541 136.5249176 0.9088521]	[426.41812134 134.06175232 0.86937648]	[382.88433838 151.82254028 0.88511527]	[444.43029785 149.34817505 0.89562637]	[4.39235565e+02 8.08738403e+02 7.85116911e-01]	[4.59737854e+02 8.08649231e+02 7.79116035e-01]	[4.41758026e+02 7.88140747e+02 7.04869628e-01]	[4.18651794e+02 7.95841553e+02 7.92188942e-01]	[4.00823486e+02 7.90671021e+02 7.65549481e-01]	[4.28951111e+02 7.67575623e+02 5.02637506e-01]
[416.14257812 151.7713623 0.90516227]	[418.7729187 234.06344604 0.9499501 ]	[354.5553894 234.04925537 0.87546378]	[339.25222778 341.70422363 0.8817209 ]	[336.53213501 441.70263672 0.93837196]	[482.94226074 236.45222473 0.88615555]	[498.18338013 339.19088745 0.86843598]	[500.89028931 441.7170105 0.92908061]	[418.75869751 441.79119873 0.74729943]	[380.0994873 444.30822754 0.7308861 ]	[400.70925903 590.60015869 0.8318553 ]	[423.83370972 752.24346924 0.81832486]	[459.70178223 441.71609497 0.72308159]	[459.61087036 600.76483154 0.84683245]	[441.8901062 772.79779053 0.82317138]	[400.7791748 136.47135925 0.91492963]	[426.43258667 134.03500366 0.87447023]	[382.86730957 151.78225708 0.88187492]	[444.43185425 149.35044861 0.89819038]	[4.39192200e+02 8.08690491e+02 7.89137602e-01]	[4.59685547e+02 8.08598633e+02 7.79796183e-01]	[4.41748749e+02 7.88101440e+02 6.91850424e-01]	[4.18637024e+02 7.95794983e+02 7.72298694e-01]	[4.00817139e+02 7.90646484e+02 7.45730579e-01]	[4.28967468e+02 7.67522827e+02 4.84726787e-01]
[416.14434814 151.75212097 0.90166169]	[418.75067139 234.04504395 0.94909018]	[354.5302124 234.03094482 0.87021649]	[339.25064087 339.27478027 0.88810152]	[336.53240967 441.69607544 0.93813878]	[482.92474365 236.43835449 0.88597614]	[498.1842041 339.21124268 0.86511803]	[500.89535522 441.67456055 0.93049318]	[418.77810669 441.8132019 0.74642438]	[380.11627197 444.33334351 0.73081839]	[400.72219849 590.5637207 0.83265316]	[423.82684326 752.24041748 0.81444913]	[459.72189331 441.73712158 0.72578984]	[459.57745361 598.29180908 0.83798116]	[441.85858154 772.84100342 0.8216061 ]	[400.78262329 136.43115234 0.9205358 ]	[426.43884277 134.02226257 0.87728345]	[382.8616333 151.74897766 0.87209421]	[444.44055176 149.34181213 0.89432323]	[4.39177551e+02 8.08711792e+02 7.78726459e-01]	[4.59660370e+02 8.08631592e+02 7.82114565e-01]	[4.41716553e+02 7.88139832e+02 7.00828075e-01]	[4.18646332e+02 7.95809387e+02 7.37272263e-01]	[4.00832550e+02 7.90658081e+02 7.11095095e-01]	[4.28942841e+02 7.67526367e+02 4.74503756e-01]
[416.15338135 151.74153137 0.90202928]	[418.74026489 234.01292419 0.94901681]	[354.52102661 233.99246216 0.86810517]	[339.2522583 339.2338562 0.89133489]	[336.54696655 439.29467773 0.93815947]	[482.91983032 234.07987976 0.88597584]	[498.18362427 339.19412231 0.86776727]	[500.89974976 439.30224609 0.92940342]	[418.75332642 441.7649231 0.74778527]	[380.1071167 441.85641479 0.73352361]	[400.75775146 590.62915039 0.82497758]	[423.8449707 752.27844238 0.7995984 ]	[459.68640137 439.27334595 0.7252897 ]	[457.21148682 598.23693848 0.82441694]	[441.8598938 772.76251221 0.82579958]	[400.78573608 134.05140686 0.9256987 ]	[426.45248413 134.0120697 0.87781876]	[382.84597778 151.71643066 0.86910474]	[444.43890381 149.30979919 0.8896246 ]	[4.39175323e+02 8.08653748e+02 7.82452941e-01]	[4.59642059e+02 8.08572815e+02 7.77737498e-01]	[4.41744751e+02 7.88093628e+02 6.72801971e-01]	[4.18671783e+02 7.95797363e+02 7.04779565e-01]	[4.00853180e+02 7.90671082e+02 6.86753452e-01]	[4.28975555e+02 7.67599609e+02 4.48363513e-01]
[416.152771 151.74211121 0.90208101]	[418.73867798 234.00979614 0.94884944]	[354.51852417 233.98912048 0.86763746]	[339.24920654 339.23403931 0.89188224]	[336.54837036 439.2947998 0.93763375]	[482.9197998 234.07711792 0.88587105]	[498.18130493 339.19360352 0.86753941]	[500.89752197 439.30773926 0.92980307]	[418.7515564 441.77392578 0.74847925]	[380.10522461 441.86697388 0.73278773]	[400.75872803 590.63079834 0.82680029]	[423.8487854 752.26641846 0.79945368]	[459.68545532 439.28033447 0.72608525]	[457.212677 598.24682617 0.82614881]	[441.86538696 772.74633789 0.82818145]	[400.7850647 134.05018616 0.92635936]	[426.45227051 134.01278687 0.87771791]	[382.84622192 151.71456909 0.86827987]	[444.44168091 149.31066895 0.8889969 ]	[4.39171570e+02 8.08649780e+02 7.83416271e-01]	[4.59641785e+02 8.08565735e+02 7.80147970e-01]	[4.41757935e+02 7.88079468e+02 6.73519373e-01]	[4.18664459e+02 7.95794861e+02 7.03603387e-01]	[4.00846802e+02 7.90666382e+02 6.85200810e-01]	[4.28986908e+02 7.67589233e+02 4.43396807e-01]
[416.16952515 151.72001648 0.90055335]	[418.73226929 233.96899414 0.9475739 ]	[354.50628662 233.9387207 0.86300087]	[339.25271606 339.16790771 0.89749724]	[336.5480957 439.25720215 0.93503952]	[482.90219116 234.04537964 0.8864013 ]	[498.18725586 339.1656189 0.87199622]	[500.89761353 439.29858398 0.92856097]	[418.74185181 441.75302124 0.74879611]	[380.09686279 441.85284424 0.73586708]	[400.74969482 590.63970947 0.82307208]	[423.86679077 752.27679443 0.79747915]	[459.67556763 439.24151611 0.72291148]	[459.59762573 595.65936279 0.82412982]	[441.86425781 772.75195312 0.82781279]	[400.78042603 134.0280304 0.93196684]	[428.9069519 133.97724915 0.88374782]	[382.82226562 151.71484375 0.87962449]	[444.44018555 149.23487854 0.87786436]	[4.39162445e+02 8.08647400e+02 7.74403453e-01]	[4.59642975e+02 8.08567017e+02 7.75468826e-01]	[4.41761261e+02 7.88083679e+02 6.73829794e-01]	[4.18669250e+02 7.93349976e+02 7.03213096e-01]	[4.00847137e+02 7.90657288e+02 6.83277607e-01]	[4.31474823e+02 7.67601746e+02 4.41524446e-01]
[416.16925049 151.72009277 0.90039384]	[418.7333374 233.96861267 0.94748676]	[354.50610352 233.93809509 0.86269552]	[339.25027466 339.17141724 0.89801496]	[336.55307007 439.2666626 0.93638015]	[482.90319824 234.04547119 0.88630545]	[498.17678833 339.16543579 0.87023878]	[500.89031982 439.30252075 0.92904198]	[418.74151611 441.75671387 0.74854863]	[380.09576416 441.85586548 0.73557717]	[400.74884033 590.63848877 0.82372266]	[423.86483765 752.29492188 0.7961238 ]	[459.67633057 439.24664307 0.72289681]	[459.59796143 593.19134521 0.82486284]	[441.8664856 772.7520752 0.82792807]	[400.78027344 134.02825928 0.93186337]	[428.90664673 133.97816467 0.88364565]	[382.82235718 151.71540833 0.87967062]	[444.44046021 149.23597717 0.87786961]	[4.39165466e+02 8.08642639e+02 7.74871349e-01]	[4.59649170e+02 8.08560364e+02 7.75442779e-01]	[4.41764343e+02 7.88084473e+02 6.73190296e-01]	[4.18675140e+02 7.93354492e+02 7.05860078e-01]	[4.00852539e+02 7.90664978e+02 6.85376942e-01]	[4.31466461e+02 7.67621704e+02 4.44949865e-01]
[416.16143799 149.31077576 0.89638984]	[418.71865845 233.92185974 0.94773662]	[354.49865723 233.89112854 0.85631382]	[339.24313354 339.08804321 0.90017378]	[336.53521729 439.17965698 0.92308158]	[482.89544678 233.99658203 0.88613415]	[498.16671753 339.14300537 0.8677696 ]	[500.90618896 439.26742554 0.92105615]	[418.7756958 441.78372192 0.75098115]	[380.11700439 444.32998657 0.73457766]	[400.76925659 593.14685059 0.82481748]	[423.88070679 754.74938965 0.79321873]	[459.7293396 439.26150513 0.73032814]	[459.60571289 593.16223145 0.81650329]	[441.9118042 770.29559326 0.82875937]	[400.76712036 134.0020752 0.93921393]	[426.43173218 133.94326782 0.89431608]	[382.83044434 149.35041809 0.87599212]	[444.42642212 149.2046814 0.87757623]	[4.39179474e+02 8.08657959e+02 7.85486817e-01]	[4.59679474e+02 8.08552979e+02 7.83000886e-01]	[4.41802551e+02 7.88032776e+02 6.46098077e-01]	[4.18680054e+02 7.95846497e+02 6.96450472e-01]	[4.00837616e+02 7.90712219e+02 6.80711329e-01]	[4.31493317e+02 7.67651184e+02 4.55999017e-01]
[416.17221069 149.25868225 0.89028102]	[418.71078491 233.87733459 0.94665611]	[354.47122192 233.85292053 0.84686959]	[339.25228882 336.66522217 0.89944875]	[336.58395386 439.12664795 0.91864812]	[482.8927002 233.93229675 0.88038981]	[498.17474365 339.11578369 0.8680765 ]	[503.24768066 439.22384644 0.9230305 ]	[418.79086304 441.8237915 0.75273955]	[380.12567139 444.38668823 0.73100615]	[400.77804565 595.70800781 0.82230347]	[423.82467651 752.19311523 0.79729789]	[459.76480103 441.70349121 0.73175031]	[459.69747925 593.17901611 0.84070802]	[444.38952637 770.16729736 0.83060384]	[400.77578735 133.94238281 0.94521236]	[426.44726562 133.8840332 0.89602262]	[382.84375 149.24237061 0.85096318]	[444.44717407 146.68778992 0.86016154]	[4.39226440e+02 8.08605896e+02 7.65977263e-01]	[4.59712311e+02 8.06093872e+02 7.56757438e-01]	[4.41867340e+02 7.83016174e+02 6.50020003e-01]	[4.18694733e+02 7.95801941e+02 6.99686944e-01]	[4.00827545e+02 7.90676514e+02 6.74130380e-01]	[4.28956207e+02 7.67517029e+02 4.85542357e-01]
[418.53536987 149.22590637 0.88797808]	[418.72460938 233.85147095 0.9441992 ]	[354.47561646 233.82798767 0.84367281]	[339.24584961 336.64468384 0.89788872]	[336.59848022 439.11416626 0.91439641]	[482.88391113 233.90579224 0.8793422 ]	[498.24310303 339.06607056 0.88280815]	[503.29934692 439.10971069 0.91472757]	[421.22024536 441.82623291 0.75443137]	[380.19866943 444.37051392 0.73650199]	[403.24835205 590.62072754 0.81005144]	[423.8026123 749.74865723 0.79576194]	[462.20263672 441.71710205 0.74456543]	[459.75378418 593.10223389 0.82992059]	[457.0736084 765.08978271 0.79137224]	[400.78131104 133.91372681 0.94875771]	[426.45336914 133.86169434 0.89693558]	[382.8425293 149.21783447 0.84668136]	[444.43817139 144.20619202 0.85955352]	[4.41829285e+02 8.06134705e+02 7.23045766e-01]	[4.62348511e+02 8.03534241e+02 6.91553891e-01]	[4.52011017e+02 7.72757568e+02 6.15267634e-01]	[4.18752350e+02 7.98384705e+02 7.41819143e-01]	[4.00825439e+02 7.90749390e+02 7.27734506e-01]	[4.31515594e+02 7.64990540e+02 5.96641839e-01]
[418.54415894 149.24977112 0.89253825]	[418.72906494 233.85420227 0.94452423]	[354.4803772 233.83750916 0.84605521]	[339.25 336.64260864 0.89668947]	[336.61962891 439.12469482 0.9147836 ]	[482.88504028 233.90486145 0.8791256 ]	[498.27334595 339.05224609 0.88602865]	[503.33737183 439.10116577 0.91459095]	[421.24822998 441.81973267 0.75488132]	[380.2175293 444.35351562 0.7376253 ]	[403.25137329 588.03442383 0.82467914]	[423.91717529 749.7019043 0.81236434]	[462.24606323 441.71234131 0.74859387]	[462.19790649 588.04864502 0.85148478]	[459.73571777 759.94354248 0.8120712 ]	[400.78829956 133.92581177 0.94679886]	[428.91201782 133.88140869 0.89539486]	[382.83139038 149.20509338 0.84695512]	[444.44491577 144.20625305 0.85733694]	[4.46958191e+02 8.00984436e+02 6.60361052e-01]	[4.67480103e+02 7.95802612e+02 6.70935750e-01]	[4.59608521e+02 7.70153137e+02 6.46570385e-01]	[4.21339722e+02 7.93365173e+02 7.80223370e-01]	[4.03384949e+02 7.90698547e+02 7.67569602e-01]	[4.34109283e+02 7.64956726e+02 6.46534801e-01]
[418.53427124 149.26356506 0.89344084]	[418.74224854 233.85240173 0.9448905 ]	[354.50234985 233.83769226 0.84873927]	[339.2678833 336.64770508 0.89167964]	[336.64801025 439.09103394 0.91344821]	[482.89163208 233.90481567 0.87893528]	[500.64785767 336.68792725 0.89207959]	[503.37832642 439.08374023 0.91098416]	[421.26409912 441.83743286 0.75227576]	[380.21737671 444.37478638 0.73300779]	[403.29321289 588.0345459 0.81887394]	[423.87460327 749.78204346 0.81611305]	[462.27828979 441.72576904 0.74957836]	[462.2784729 588.01263428 0.86001825]	[462.24191284 765.03271484 0.82760584]	[400.78240967 133.94200134 0.94536716]	[426.45059204 133.89277649 0.89593142]	[382.82888794 149.22111511 0.85109323]	[444.44223022 146.67330933 0.85948622]	[4.54616211e+02 8.06087463e+02 6.92454100e-01]	[4.77670288e+02 8.03466614e+02 6.85589850e-01]	[4.59670258e+02 7.72723511e+02 6.65974259e-01]	[423.79916382 795.81079102 0.81921256]	[405.87060547 790.72229004 0.80839294]	[4.34061676e+02 7.65019287e+02 6.87257886e-01]
[418.53845215 149.26939392 0.8947717 ]	[418.7562561 233.85298157 0.94341743]	[354.52282715 233.83865356 0.85127193]	[339.2802124 336.64651489 0.88703847]	[336.65524292 439.08728027 0.91348958]	[482.90402222 233.91542053 0.87929845]	[500.66793823 336.67782593 0.89902771]	[503.42068481 439.15158081 0.92104352]	[421.34118652 444.34634399 0.7419042 ]	[380.29364014 446.91067505 0.71934259]	[403.37246704 590.59002686 0.78905088]	[423.88494873 749.73834229 0.81888199]	[462.34204102 441.79541016 0.74073815]	[462.43145752 588.02154541 0.84710866]	[464.84799194 767.51226807 0.82361579]	[400.78436279 133.94338989 0.94521046]	[426.45510864 133.8971405 0.89519912]	[382.828125 149.20974731 0.85047835]	[444.44241333 144.21607971 0.85826659]	[4.59701050e+02 8.06009155e+02 7.47811079e-01]	[4.80314972e+02 7.98421448e+02 7.54004061e-01]	[4.62233368e+02 7.72758667e+02 7.29304790e-01]	[423.90887451 795.78485107 0.81965315]	[408.42770386 790.72283936 0.80938631]	[4.34045044e+02 7.64973206e+02 6.94077969e-01]
[416.17767334 149.25245667 0.8916747 ]	[418.76577759 233.85475159 0.94227779]	[354.52572632 233.85543823 0.85207248]	[339.29110718 336.67889404 0.87856627]	[336.70510864 439.1182251 0.92039335]	[482.91046143 233.90550232 0.87688005]	[500.69348145 336.66018677 0.90931118]	[503.4649353 439.14382935 0.92085272]	[421.36181641 441.85021973 0.74141997]	[380.30395508 444.36761475 0.72576612]	[400.87265015 585.53747559 0.83677632]	[423.87277222 749.6463623 0.82712448]	[462.36264038 441.76116943 0.74256766]	[467.41107178 585.53533936 0.83360285]	[472.52398682 754.74645996 0.77814031]	[400.77966309 133.93028259 0.94747692]	[426.44555664 133.87890625 0.89751834]	[382.83349609 149.2197876 0.84903449]	[444.43991089 144.1882019 0.85763538]	[4.62338806e+02 7.95846619e+02 7.92250216e-01]	[482.92254639 790.78076172 0.8126086 ]	[4.64823730e+02 7.67546082e+02 6.96689069e-01]	[426.43170166 793.31317139 0.79596555]	[4.08464539e+02 7.90695068e+02 7.83249199e-01]	[4.34099518e+02 7.59951477e+02 7.03240991e-01]
[416.17666626 149.2328949 0.8903746 ]	[418.77752686 233.85740662 0.94201285]	[354.53381348 233.86064148 0.85480565]	[339.30691528 336.65567017 0.87072372]	[339.08084106 439.11474609 0.92380214]	[482.93060303 233.90234375 0.87472153]	[500.71899414 336.63137817 0.9081043 ]	[503.50216675 439.0871582 0.90938914]	[421.38305664 444.3067627 0.73344201]	[380.32077026 444.41439819 0.71588641]	[403.29888916 593.1105957 0.79264921]	[423.8883667 749.66668701 0.8310954 ]	[462.39953613 441.73873901 0.73688626]	[477.7026062 588.00866699 0.84220141]	[480.2305603 754.77514648 0.80924445]	[400.78060913 133.91778564 0.94851953]	[426.44393921 133.86621094 0.89884853]	[382.84091187 149.22377014 0.84693843]	[444.44293213 144.17614746 0.85650265]	[4.72594604e+02 7.95865723e+02 7.34766901e-01]	[4.95657562e+02 7.90768005e+02 7.74186909e-01]	[4.72567596e+02 7.67584839e+02 6.68609321e-01]	[428.95169067 790.83111572 0.79176033]	[410.94992065 790.6184082 0.79208875]	[4.34119446e+02 7.59921692e+02 6.89243555e-01]
[416.17108154 149.23350525 0.89081419]	[418.78973389 233.86616516 0.94248164]	[354.5491333 233.87860107 0.85813928]	[341.69143677 336.65914917 0.87184823]	[339.1211853 439.15109253 0.93105543]	[482.94192505 233.90357971 0.87498927]	[500.74560547 336.63531494 0.91071486]	[505.89404297 439.12454224 0.90913296]	[423.7744751 444.37649536 0.72472423]	[382.73544312 446.94250488 0.70652735]	[403.3347168 593.19036865 0.79478663]	[423.91168213 749.6784668 0.84258348]	[462.42245483 441.80487061 0.7269873 ]	[480.27606201 590.56665039 0.87075812]	[482.92398071 752.22772217 0.82402444]	[400.77929688 133.92042542 0.95015842]	[426.43685913 133.87077332 0.8999812 ]	[382.8447876 149.21386719 0.84407198]	[444.44000244 144.1953125 0.85860223]	[4.80219147e+02 7.95880981e+02 7.77810693e-01]	[500.77416992 790.75683594 0.79996979]	[4.80289062e+02 7.65080627e+02 7.22440004e-01]	[4.28934113e+02 7.90842346e+02 7.85378516e-01]	[4.08444641e+02 7.90618652e+02 7.89546669e-01]	[4.36657654e+02 7.59934875e+02 7.18691409e-01]
[418.53884888 149.25003052 0.89213377]	[418.80484009 233.87049866 0.94096971]	[354.56671143 233.88461304 0.86124587]	[341.72302246 339.05780029 0.87153709]	[339.15185547 439.18930054 0.94139397]	[482.94708252 233.90814209 0.87471104]	[500.76385498 336.64761353 0.9124822 ]	[505.93951416 439.16751099 0.90439117]	[423.79580688 444.4074707 0.72146297]	[382.75820923 449.47198486 0.70380998]	[403.35604858 595.74517822 0.80262738]	[423.87957764 749.71514893 0.84495521]	[464.81622314 441.8163147 0.72361928]	[482.7532959 588.01831055 0.88594222]	[493.06204224 749.67254639 0.80923957]	[400.78598022 133.92965698 0.94722867]	[428.90634155 133.89004517 0.89494532]	[382.85037231 149.23010254 0.84936261]	[444.44503784 144.22169495 0.85836542]	[485.44775391 793.25500488 0.81683403]	[505.99133301 788.20391846 0.80271351]	[4.85380310e+02 7.62510193e+02 6.91119909e-01]	[4.28948486e+02 7.90755981e+02 7.84889102e-01]	[4.08431152e+02 7.88226379e+02 7.77338147e-01]	[4.36615662e+02 7.62472534e+02 7.27483869e-01]
[418.5402832 149.25009155 0.89234072]	[418.80325317 233.87167358 0.94116127]	[354.56573486 233.88291931 0.8608433 ]	[341.7220459 339.05563354 0.87208289]	[339.15048218 439.18231201 0.94072431]	[482.94741821 233.91069031 0.8744567 ]	[500.76608276 336.65545654 0.91359705]	[505.93875122 439.16879272 0.90475816]	[423.78985596 444.39990234 0.72279793]	[382.7532959 449.45761108 0.70507789]	[403.35021973 593.19720459 0.80473357]	[423.875 749.71594238 0.84427965]	[462.44400024 441.81280518 0.72454357]	[482.74926758 588.01068115 0.88786042]	[493.06289673 749.67877197 0.80880141]	[400.78753662 133.92947388 0.94720918]	[428.90997314 133.8914032 0.89477515]	[382.85165405 149.22787476 0.84933656]	[444.44934082 146.67153931 0.85911763]	[485.45040894 793.25762939 0.81515437]	[505.99493408 788.20697021 0.80302954]	[4.85373352e+02 7.64951233e+02 6.91457272e-01]	[4.28951843e+02 7.90753601e+02 7.83040106e-01]	[4.08432129e+02 7.88225220e+02 7.77703166e-01]	[4.36610565e+02 7.62471924e+02 7.24044800e-01]
[418.54248047 149.27529907 0.8948704 ]	[421.14764404 233.87657166 0.9406271 ]	[354.59667969 233.88453674 0.8649627 ]	[341.7571106 339.08572388 0.8637985 ]	[339.16818237 439.22128296 0.93871582]	[482.96127319 233.9173584 0.87311554]	[500.79077148 336.63269043 0.90863132]	[506.00268555 439.12564087 0.88483989]	[423.78781128 446.91888428 0.71765172]	[382.74365234 452.00546265 0.70396554]	[403.35574341 598.27984619 0.81148165]	[423.89938354 749.76275635 0.83768654]	[464.83230591 441.85739136 0.71575123]	[482.95120239 590.6036377 0.84871829]	[500.74990845 749.69989014 0.83286148]	[400.7935791 133.95074463 0.94343424]	[428.91659546 133.92063904 0.89124876]	[382.86560059 149.23286438 0.84960163]	[444.45480347 146.71157837 0.86374557]	[500.77566528 793.27374268 0.83522731]	[521.22363281 788.16888428 0.8181926 ]	[4.95682373e+02 7.64963623e+02 6.57626212e-01]	[4.28959808e+02 7.90799194e+02 7.74031103e-01]	[4.08470490e+02 7.90615967e+02 7.89217114e-01]	[4.36599121e+02 7.64971985e+02 7.23929167e-01]
[418.54248047 149.29876709 0.89830744]	[421.17300415 233.88882446 0.93952894]	[356.98428345 233.90653992 0.86994982]	[341.76791382 339.13183594 0.86157262]	[339.20755005 439.21206665 0.9282366 ]	[485.35766602 233.92324829 0.87084961]	[500.81750488 336.67138672 0.91018522]	[508.46713257 439.1625061 0.87677753]	[423.87091064 446.91720581 0.70864999]	[382.7951355 449.49258423 0.69275415]	[405.8223877 598.26971436 0.80657512]	[423.91793823 749.69567871 0.83725595]	[464.94137573 441.86560059 0.69945294]	[485.49188232 590.54364014 0.82886577]	[503.36715698 747.16491699 0.8398211 ]	[400.79901123 133.97424316 0.93946248]	[428.90957642 133.93327332 0.88952988]	[382.8817749 149.24456787 0.84212697]	[446.87393188 146.71044922 0.86133504]	[503.39428711 790.75543213 0.87285644]	[523.90692139 788.0289917 0.82853365]	[5.00771545e+02 7.57324646e+02 7.31846333e-01]	[4.28944824e+02 7.90776367e+02 7.85570979e-01]	[410.94326782 788.23565674 0.799209 ]	[4.36653931e+02 7.62424438e+02 7.24387646e-01]
[418.62054443 149.35266113 0.91618848]	[421.24917603 233.90870667 0.93761039]	[357.04003906 233.88722229 0.87516713]	[344.25598145 339.16711426 0.84794021]	[339.23812866 439.29898071 0.92753774]	[485.43273926 233.97512817 0.86761236]	[503.26385498 339.13717651 0.90690905]	[513.56976318 439.1494751 0.86092991]	[428.99316406 446.92724609 0.69532073]	[387.94824219 452.03833008 0.6741479 ]	[405.83804321 595.74633789 0.79491115]	[423.89315796 749.67657471 0.83636087]	[470.05438232 444.33151245 0.69806039]	[498.26016235 590.61993408 0.85389525]	[511.04394531 747.04724121 0.79981554]	[400.87194824 133.993927 0.92317766]	[431.4828186 133.96762085 0.88362819]	[385.38623047 149.25617981 0.83134079]	[446.97637939 146.71203613 0.84938127]	[521.28564453 790.84136963 0.86949271]	[539.25195312 788.05584717 0.83528912]	[503.32836914 752.29504395 0.76285785]	[4.28942291e+02 7.90805298e+02 7.81647861e-01]	[408.46398926 790.59912109 0.79734915]	[4.36648071e+02 7.59890076e+02 7.45154083e-01]
[418.67541504 149.35032654 0.91664827]	[421.29818726 233.92614746 0.93132442]	[357.09649658 233.89414978 0.88386869]	[344.28909302 339.22628784 0.84720021]	[339.27456665 439.32315063 0.92078245]	[485.48815918 233.98713684 0.85841268]	[503.32092285 339.18618774 0.8990103 ]	[516.16796875 439.14923096 0.86589485]	[431.5475769 444.4133606 0.69465131]	[390.48202515 449.49819946 0.6757676 ]	[405.90890503 598.31164551 0.80611366]	[423.90682983 749.69372559 0.83914733]	[475.08850098 441.85174561 0.70630562]	[500.72640991 590.61383057 0.87326777]	[518.6461792 746.97412109 0.8160708 ]	[403.29110718 133.98986816 0.9151457 ]	[431.55587769 133.96144104 0.88816959]	[387.9180603 149.29692078 0.83966094]	[449.47018433 146.73492432 0.85234326]	[523.82531738 790.73968506 0.88641119]	[541.80950928 785.55090332 0.8366847 ]	[505.89331055 752.20800781 0.76018429]	[4.28919006e+02 7.90799438e+02 7.81575918e-01]	[408.46508789 790.59735107 0.79703754]	[4.36626923e+02 7.59905579e+02 7.47589707e-01]
[418.77789307 149.34593201 0.91612864]	[421.33700562 233.94338989 0.92404282]	[357.14324951 233.90594482 0.88741755]	[344.29708862 339.26419067 0.83787978]	[341.69662476 441.68582153 0.91215694]	[487.97512817 233.99633789 0.85095501]	[503.3649292 339.20178223 0.89558887]	[518.66796875 439.23510742 0.87882042]	[434.08639526 444.41021729 0.70054984]	[393.03567505 449.48681641 0.68134838]	[408.39086914 600.74438477 0.80372745]	[423.90518188 749.68902588 0.84226692]	[475.16278076 441.85394287 0.70658368]	[500.76751709 588.11431885 0.88202262]	[521.21588135 747.07470703 0.85604012]	[403.39227295 133.97819519 0.89336008]	[434.11633301 133.95584106 0.902233 ]	[390.48202515 149.29914856 0.84771466]	[452.0395813 146.77311707 0.85547382]	[523.85980225 790.67114258 0.89580518]	[541.8616333 785.52233887 0.84605229]	[5.11022430e+02 7.54766968e+02 6.89970851e-01]	[4.26438324e+02 7.90820557e+02 7.79587209e-01]	[408.46206665 790.61071777 0.79742879]	[4.36615784e+02 7.59889160e+02 7.45939791e-01]
[421.20147705 151.71893311 0.92186511]	[421.38839722 233.97901917 0.91695088]	[357.18011475 233.9355011 0.89246249]	[346.84088135 339.26226807 0.83598381]	[341.76992798 441.77658081 0.90501714]	[490.5473938 234.0144043 0.84569401]	[503.40817261 339.1546936 0.89481521]	[518.79730225 439.22476196 0.89814568]	[436.64160156 446.88574219 0.71385431]	[395.61013794 449.50961304 0.69589174]	[408.46008301 598.2277832 0.78896332]	[423.87710571 749.67712402 0.84827155]	[477.72698975 441.86712646 0.71339601]	[500.82992554 588.04058838 0.88858557]	[521.30273438 747.04211426 0.85833073]	[408.39105225 133.98326111 0.8796829 ]	[436.6550293 133.96867371 0.92772871]	[393.01296997 149.29623413 0.8638019 ]	[454.62451172 149.24246216 0.88174868]	[523.94195557 790.69683838 0.88865471]	[541.92364502 785.53466797 0.84156179]	[5.13603394e+02 7.52262878e+02 6.82555914e-01]	[4.26408875e+02 7.90831604e+02 7.79829860e-01]	[408.42837524 790.61938477 0.79843473]	[4.36589417e+02 7.59875977e+02 7.34879911e-01]
[421.26119995 151.75559998 0.9231379 ]	[423.7986145 233.98664856 0.91069049]	[359.57333374 233.93431091 0.89202988]	[351.95861816 341.68383789 0.83701771]	[344.26272583 441.78738403 0.88420111]	[493.10778809 234.03210449 0.84873009]	[503.43765259 339.14535522 0.89319295]	[521.22521973 439.17123413 0.90762657]	[439.08596802 446.88504028 0.72249722]	[398.05410767 449.50601196 0.70258927]	[413.52200317 598.27545166 0.81023049]	[423.8729248 749.67877197 0.85027158]	[480.18518066 441.86074829 0.7157405 ]	[500.89651489 588.03466797 0.88516444]	[521.36291504 746.97442627 0.84625924]	[410.95559692 134.02006531 0.87339455]	[439.07702637 133.99931335 0.93268973]	[395.53210449 149.34133911 0.88950968]	[457.10891724 149.27981567 0.9031238 ]	[526.46704102 790.69262695 0.86349058]	[544.40930176 785.52233887 0.83873814]	[5.16138062e+02 7.52176758e+02 6.92587674e-01]	[4.26401917e+02 7.90820801e+02 7.77080417e-01]	[408.42730713 790.61187744 0.79587227]	[4.36572479e+02 7.59883057e+02 7.43760943e-01]
[421.32879639 151.78700256 0.93089169]	[423.86593628 234.02679443 0.90178752]	[359.62857056 233.98033142 0.8941524 ]	[354.47506714 341.68441772 0.84928542]	[346.8053894 441.8125 0.86369252]	[495.67349243 234.06117249 0.85879445]	[503.48867798 339.08407593 0.89265293]	[521.34295654 439.18310547 0.92944169]	[439.13400269 446.91244507 0.72620612]	[398.08737183 452.00604248 0.70684856]	[413.53143311 598.28088379 0.81047386]	[423.86547852 749.6730957 0.85055351]	[480.25259399 444.3140564 0.71928895]	[500.89419556 588.03198242 0.88468283]	[521.36743164 746.98858643 0.84609473]	[413.50842285 134.03240967 0.88081312]	[439.14434814 134.02894592 0.94892901]	[395.56134033 149.31053162 0.88571596]	[457.19717407 149.30027771 0.90964115]	[526.45361328 790.70623779 0.85781324]	[544.40441895 785.53460693 0.83395964]	[5.16142517e+02 7.52204529e+02 6.91387773e-01]	[4.26403534e+02 7.90822510e+02 7.77081668e-01]	[408.42532349 790.61297607 0.7954163 ]	[4.36564362e+02 7.59870728e+02 7.37380266e-01]
[423.77209473 151.78442383 0.91220462]	[426.40496826 234.03941345 0.88892984]	[359.73013306 233.97769165 0.88169718]	[356.96542358 341.71401978 0.86970961]	[349.42294312 441.83477783 0.8544597 ]	[498.16113281 234.07168579 0.86761928]	[505.97171021 339.14355469 0.8762244 ]	[521.4095459 439.177948 0.93176723]	[439.21697998 446.91195679 0.7303955 ]	[398.14489746 449.50692749 0.70707262]	[413.56521606 595.69378662 0.81048274]	[423.88787842 749.68151855 0.84187317]	[480.32894897 444.32794189 0.71824926]	[503.35180664 590.55761719 0.866907 ]	[523.78210449 747.16717529 0.84701699]	[416.06341553 134.06008911 0.88785112]	[439.18890381 134.02798462 0.95400029]	[398.02355957 149.34675598 0.91221225]	[459.60766602 149.27203369 0.92026955]	[529.05499268 790.78753662 0.80218518]	[546.97442627 788.01190186 0.80139923]	[5.18679382e+02 7.57385193e+02 7.07189023e-01]	[4.26432465e+02 7.90831299e+02 7.79072165e-01]	[408.44976807 790.61505127 0.79793358]	[4.36573914e+02 7.59904419e+02 7.37513185e-01]
[423.82293701 151.80403137 0.91062653]	[431.47918701 234.07046509 0.87880707]	[359.80993652 234.02301025 0.86675161]	[357.08145142 341.75317383 0.8658005 ]	[354.46316528 441.86279297 0.86741871]	[500.64486694 236.43458557 0.87920582]	[508.49951172 339.16293335 0.86129844]	[523.85021973 439.2109375 0.92658687]	[439.29858398 446.90231323 0.73238778]	[398.20623779 449.46688843 0.71155679]	[416.10198975 590.60821533 0.83162868]	[423.85626221 749.62841797 0.84893656]	[482.74105835 444.34133911 0.72130156]	[503.41320801 590.59173584 0.85474151]	[523.77429199 749.58276367 0.84706277]	[416.09603882 136.44563293 0.88507658]	[439.23291016 134.0269165 0.95768887]	[398.08804321 151.74795532 0.92867732]	[459.67190552 149.26585388 0.92324275]	[531.58190918 790.83477783 0.79750293]	[546.99810791 788.04266357 0.80551964]	[5.18652710e+02 7.59922852e+02 7.13088274e-01]	[4.26420197e+02 7.90829956e+02 7.86945522e-01]	[408.43966675 790.60321045 0.80085599]	[4.34088837e+02 7.57328003e+02 7.36693621e-01]
[423.92581177 151.79299927 0.89362842]	[434.09667969 234.04470825 0.89161026]	[362.33032227 234.05761719 0.84461772]	[357.20309448 341.71368408 0.87428218]	[354.52987671 441.81359863 0.89007497]	[500.69799805 234.03381348 0.88468266]	[513.60791016 339.25946045 0.83385342]	[526.40447998 439.29919434 0.9163577 ]	[441.76187134 446.94692993 0.71708906]	[400.64315796 449.4876709 0.70196176]	[418.534729 593.18493652 0.83867824]	[423.88775635 749.62713623 0.84709746]	[482.83508301 444.37481689 0.70613748]	[503.38296509 588.1081543 0.85950327]	[523.77172852 749.62420654 0.84929085]	[418.55239868 136.44740295 0.89526576]	[439.3079834 134.02934265 0.95713747]	[398.19720459 151.79293823 0.95328581]	[459.72949219 149.31031799 0.94173706]	[534.11004639 793.21240234 0.79825324]	[547.01245117 788.05273438 0.80893421]	[5.18654358e+02 7.62463501e+02 7.26873338e-01]	[4.26411255e+02 7.93211060e+02 7.85767138e-01]	[408.44824219 790.60321045 0.79809624]	[4.34116150e+02 7.57330139e+02 7.42079258e-01]
[428.9307251 151.76667786 0.87799525]	[436.66430664 234.0614624 0.91233969]	[367.35620117 236.43812561 0.82931459]	[359.59274292 341.67843628 0.87456912]	[354.54949951 441.79159546 0.89378661]	[500.83120728 234.06347656 0.88678217]	[518.65789795 339.22674561 0.85947573]	[526.45031738 439.25231934 0.90539974]	[441.87457275 449.46505737 0.70828515]	[400.75509644 452.05270386 0.6963684 ]	[418.61212158 590.62164307 0.84777439]	[423.88439941 749.63812256 0.84580421]	[482.93582153 444.37442017 0.69934428]	[503.46896362 590.59606934 0.83787924]	[523.77319336 749.63458252 0.84669572]	[418.63803101 134.05648804 0.92039317]	[441.7409668 133.99572754 0.96045405]	[398.28833008 151.77693176 0.94374335]	[459.84625244 149.24246216 0.9223305 ]	[534.13012695 793.21362305 0.79675406]	[547.02758789 788.0567627 0.80581588]	[5.16197388e+02 7.62484009e+02 7.30585098e-01]	[4.26413177e+02 7.93211304e+02 7.85864830e-01]	[408.44851685 790.60760498 0.79686332]	[4.34107697e+02 7.57352356e+02 7.41596162e-01]
[434.02102661 151.76646423 0.88142341]	[439.16009521 234.07865906 0.93471265]	[372.47491455 236.45556641 0.84025347]	[359.69442749 341.80709839 0.87560642]	[357.10070801 441.83413696 0.92970622]	[503.31610107 236.43145752 0.8931607 ]	[521.16571045 339.12078857 0.8947202 ]	[528.98321533 439.26324463 0.88489598]	[444.32714844 452.00744629 0.70803589]	[403.24926758 454.59411621 0.69663173]	[418.64923096 593.19232178 0.84596956]	[423.89294434 749.668396 0.84024554]	[485.41345215 446.91439819 0.69609559]	[503.49151611 593.128479 0.83030117]	[521.43243408 749.65252686 0.84476823]	[418.76309204 136.45056152 0.92823488]	[441.86724854 134.01596069 0.93610817]	[400.7723999 151.81297302 0.9403702 ]	[462.29827881 149.31893921 0.93464547]	[5.34127625e+02 7.93246704e+02 7.90407479e-01]	[547.00964355 788.07794189 0.80646378]	[5.16141785e+02 7.62511536e+02 7.27536678e-01]	[4.26399780e+02 7.93211426e+02 7.87644386e-01]	[408.43536377 790.61187744 0.7951386 ]	[4.36568207e+02 7.59882812e+02 7.36842453e-01]
[436.62207031 151.79441833 0.91295022]	[439.31613159 236.45376587 0.94262159]	[375.03234863 236.48857117 0.86438161]	[359.79266357 344.29858398 0.85581064]	[359.59039307 441.82952881 0.93597537]	[503.4777832 236.44921875 0.89010745]	[521.3215332 339.21170044 0.89849323]	[531.61657715 439.27359009 0.87195802]	[444.43231201 452.01211548 0.69522136]	[403.36340332 454.60131836 0.68826371]	[418.69308472 590.609375 0.84315616]	[423.89904785 749.66278076 0.83877009]	[487.98916626 446.93130493 0.6795398 ]	[506.01931763 598.25030518 0.81272346]	[521.43518066 749.70928955 0.84058225]	[421.24914551 136.50340271 0.92041969]	[444.43984985 134.05418396 0.88581759]	[403.28616333 151.82322693 0.92420739]	[462.45550537 149.29948425 0.91679645]	[5.34128845e+02 7.93261780e+02 7.84709990e-01]	[547.00634766 788.09918213 0.80371356]	[5.16145752e+02 7.65005798e+02 7.23672867e-01]	[4.26380096e+02 7.93227478e+02 7.83144832e-01]	[4.08423035e+02 7.90619385e+02 7.90557504e-01]	[4.36574066e+02 7.59880371e+02 7.38342583e-01]
[439.11688232 151.81336975 0.92292041]	[441.78198242 236.46231079 0.93836796]	[377.57501221 236.4750824 0.89317226]	[362.25820923 344.28833008 0.83024329]	[359.75915527 441.87051392 0.91501534]	[505.98013306 236.45362854 0.87769741]	[523.79663086 339.23684692 0.89506418]	[536.74151611 441.6723938 0.87324113]	[446.97158813 446.95672607 0.67942083]	[405.90545654 452.00372314 0.66787374]	[418.77401733 590.63171387 0.84681129]	[423.91702271 749.66998291 0.83749956]	[490.57296753 444.40414429 0.67474407]	[508.46112061 600.74121094 0.82189924]	[521.42608643 749.75396729 0.8427605 ]	[421.37817383 136.4990387 0.90019834]	[449.48959351 134.04998779 0.86488956]	[405.86114502 151.81163025 0.89016575]	[464.95828247 149.2807312 0.88858259]	[5.34157104e+02 7.93263733e+02 7.86534667e-01]	[547.0123291 788.10028076 0.80784535]	[5.16121765e+02 7.65064270e+02 7.40181327e-01]	[4.26362183e+02 7.93237549e+02 7.79931664e-01]	[4.08409271e+02 7.90622986e+02 7.90443182e-01]	[4.36591431e+02 7.59902344e+02 7.40399003e-01]
[441.70812988 151.79670715 0.92978549]	[444.29373169 236.51541138 0.91272414]	[377.70449829 236.4568634 0.90134585]	[367.38128662 341.80316162 0.80970699]	[362.22940063 441.88696289 0.89368528]	[513.64349365 236.56315613 0.84481388]	[523.92175293 339.21609497 0.89444852]	[541.68884277 439.31637573 0.90285194]	[454.5475769 446.93099976 0.68298614]	[411.01733398 449.48040771 0.67685968]	[418.79840088 593.19769287 0.84033382]	[423.93045044 749.67431641 0.83866233]	[498.17251587 444.40600586 0.689906 ]	[513.59240723 600.79309082 0.82181525]	[521.42706299 752.17089844 0.83811891]	[426.42340088 136.47164917 0.86533034]	[457.1000061 134.0415802 0.90023464]	[413.52133179 151.81036377 0.89691132]	[472.56530762 149.302948 0.87814271]	[5.34162537e+02 7.93265930e+02 7.84105480e-01]	[547.0199585 788.10430908 0.80535436]	[5.16128540e+02 7.67499268e+02 7.43942857e-01]	[4.26364075e+02 7.93226257e+02 7.81917393e-01]	[4.08414825e+02 7.90614197e+02 7.89754510e-01]	[4.36599182e+02 7.59905029e+02 7.39145756e-01]
[441.87246704 151.81639099 0.92683756]	[446.95223999 236.50018311 0.88484502]	[380.23791504 236.45272827 0.88414198]	[375.10247803 341.80010986 0.8439585 ]	[367.37695312 444.30224609 0.84224564]	[518.75286865 236.53408813 0.87001652]	[526.41052246 339.2961731 0.86716181]	[541.81286621 441.70620728 0.92656493]	[457.18386841 446.92019653 0.70728725]	[416.13269043 449.45413208 0.70028931]	[421.18319702 593.15319824 0.84440368]	[423.92248535 749.68353271 0.83995485]	[500.70889282 446.88183594 0.70869607]	[516.15130615 600.76159668 0.81242251]	[521.42077637 749.76062012 0.83767414]	[434.08334351 136.44927979 0.86881506]	[459.66522217 134.03216553 0.94969338]	[416.14086914 151.7565918 0.91618299]	[480.12109375 149.2636261 0.91583407]	[5.34145691e+02 7.93241821e+02 7.82191515e-01]	[547.01281738 788.09033203 0.80434346]	[5.13643005e+02 7.67489868e+02 7.41065025e-01]	[4.26371735e+02 7.93233582e+02 7.80847728e-01]	[4.08411560e+02 7.90622986e+02 7.88614690e-01]	[4.36590332e+02 7.59917480e+02 7.41423488e-01]
[444.44833374 151.77897644 0.89559639]	[454.60028076 234.08482361 0.88572878]	[382.84936523 234.05168152 0.84579921]	[377.69265747 341.67556763 0.87606102]	[375.01394653 441.78683472 0.88612324]	[521.25469971 236.47027588 0.88287377]	[529.04473877 339.27328491 0.83014089]	[544.30236816 441.70455933 0.93353009]	[459.63555908 444.41271973 0.71708262]	[418.56222534 446.90081787 0.70448136]	[421.23443604 588.08093262 0.85558683]	[426.36224365 749.66223145 0.83288223]	[500.78616333 444.38363647 0.70549124]	[516.21221924 598.25579834 0.80651516]	[523.7635498 749.76550293 0.83349001]	[436.69943237 136.42195129 0.89572489]	[459.84390259 134.00012207 0.96257269]	[418.70236206 151.78005981 0.94102544]	[480.28549194 149.24026489 0.93286717]	[5.34165527e+02 7.93259460e+02 7.83520043e-01]	[547.03552246 788.11132812 0.80106014]	[5.16125244e+02 7.67496887e+02 7.39990354e-01]	[4.26367584e+02 7.93229553e+02 7.89287686e-01]	[408.41967773 790.60748291 0.79378825]	[4.36626801e+02 7.57378052e+02 7.39009678e-01]
[454.57940674 151.75205994 0.88622206]	[459.62954712 236.42547607 0.92418861]	[390.43649292 234.06643677 0.82906485]	[380.13363647 341.70523071 0.880593 ]	[377.48916626 441.75814819 0.91250581]	[523.87268066 236.51957703 0.88893247]	[536.71685791 339.24960327 0.84861982]	[544.51745605 441.77096558 0.91513515]	[462.18972778 449.44485474 0.71815163]	[418.7517395 449.49667358 0.71020693]	[421.32110596 590.64569092 0.84310639]	[426.39501953 749.65698242 0.83255887]	[503.29644775 446.90460205 0.70605177]	[518.7041626 598.21911621 0.82711273]	[523.7612915 752.17370605 0.83373445]	[439.32870483 134.04896545 0.94002289]	[464.82119751 134.00923157 0.92330676]	[421.29644775 151.73466492 0.92178935]	[482.89254761 149.3006897 0.92992395]	[5.36642395e+02 7.93265259e+02 7.79082060e-01]	[547.04187012 788.11395264 0.79640293]	[5.13605225e+02 7.67521912e+02 7.46667624e-01]	[4.26373474e+02 7.93219666e+02 7.91152775e-01]	[408.4289856 790.59197998 0.79268229]	[4.36655548e+02 7.57352295e+02 7.47081578e-01]
[459.6262207 151.77796936 0.91965127]	[462.20056152 236.45271301 0.93869311]	[395.62265015 234.05924988 0.86941338]	[380.31530762 341.79379272 0.8681519 ]	[377.68786621 441.72680664 0.94803923]	[526.4463501 236.52668762 0.87694246]	[541.75823975 339.24612427 0.88710117]	[547.02233887 441.7532959 0.8848561 ]	[462.33963013 452.02398682 0.71246064]	[421.28109741 452.06265259 0.70639378]	[423.79898071 593.12432861 0.827636 ]	[426.43551636 749.66113281 0.82895505]	[503.36019897 449.47381592 0.69896191]	[521.1630249 595.74591064 0.83994371]	[523.79345703 752.19689941 0.83216161]	[441.87265015 136.42645264 0.91410226]	[469.99975586 134.0201416 0.87223566]	[423.90237427 151.72669983 0.87667835]	[487.9196167 149.22525024 0.87374169]	[5.36673340e+02 7.93289978e+02 7.80150294e-01]	[549.51531982 788.15228271 0.79539514]	[5.13621582e+02 7.67548096e+02 7.46575832e-01]	[4.26362518e+02 7.93226624e+02 7.88409591e-01]	[4.08429688e+02 7.90590393e+02 7.90589988e-01]	[4.36693176e+02 7.57365601e+02 7.47887969e-01]
[462.28286743 151.77079773 0.93230802]	[462.43835449 236.43357849 0.91791964]	[398.2081604 234.00712585 0.89567113]	[385.3263855 339.22467041 0.84442842]	[380.23822021 441.75097656 0.93703556]	[534.11120605 236.52305603 0.84634 ]	[544.32995605 341.68762207 0.89087808]	[552.10327148 441.75796509 0.86686379]	[464.83908081 449.50021362 0.70311731]	[423.78860474 452.0133667 0.69719225]	[426.3878479 595.69451904 0.80563182]	[428.92935181 749.68695068 0.82732683]	[505.8923645 449.45098877 0.69138706]	[521.30578613 598.24749756 0.86530071]	[523.81365967 752.27307129 0.83615792]	[449.47042847 134.03364563 0.87134767]	[477.74014282 134.00440979 0.92785162]	[434.02374268 149.32841492 0.8636995 ]	[498.13278198 149.25830078 0.89182627]	[5.36701782e+02 7.93306335e+02 7.90792406e-01]	[549.54571533 788.17779541 0.80003965]	[5.13629761e+02 7.67603149e+02 7.66283393e-01]	[4.23903503e+02 7.93227417e+02 7.91388154e-01]	[4.08410461e+02 7.90587341e+02 7.87067831e-01]	[4.39125916e+02 7.59891235e+02 7.54919529e-01]
[464.88586426 151.76625061 0.90770471]	[467.43649292 236.41593933 0.88776267]	[400.765625 233.92521667 0.88193107]	[395.49511719 339.21594238 0.84894532]	[382.72338867 441.71011353 0.91119164]	[539.26934814 236.58668518 0.86638987]	[544.50280762 341.71957397 0.87385088]	[559.68762207 441.79495239 0.87410665]	[467.42367554 446.92425537 0.68508118]	[426.36477661 446.94293213 0.674613 ]	[434.0368042 593.17266846 0.80863309]	[431.48400879 749.75061035 0.81648213]	[508.50570679 446.88400269 0.67432964]	[521.39654541 598.25909424 0.86881924]	[523.81079102 754.76226807 0.83790362]	[457.15014648 134.01194763 0.90511411]	[480.30651855 134.00257874 0.96534044]	[439.0847168 149.27799988 0.89624959]	[500.74227905 149.2118988 0.92364818]	[5.36712891e+02 7.93342590e+02 7.90244222e-01]	[549.55493164 788.21710205 0.80203724]	[513.59991455 767.66210938 0.78107929]	[4.26364899e+02 7.93257568e+02 7.84411252e-01]	[4.08449860e+02 7.90602478e+02 7.89498448e-01]	[439.16799927 762.42980957 0.76749337]
[472.53411865 149.33483887 0.86896324]	[475.12963867 234.02857971 0.88776398]	[403.35742188 233.91691589 0.84262258]	[398.10812378 339.26245117 0.88854432]	[385.29168701 441.71118164 0.89389068]	[541.815979 236.49349976 0.88552982]	[547.02124023 341.67376709 0.84702229]	[562.21508789 441.81304932 0.90026307]	[472.58407593 446.93859863 0.67828107]	[434.03149414 449.43908691 0.67749095]	[436.68127441 593.12902832 0.83159035]	[431.51672363 749.76855469 0.81146401]	[516.14837646 446.90594482 0.67472297]	[523.78631592 598.27069092 0.86396945]	[523.82495117 754.75366211 0.83701569]	[459.77276611 133.95045471 0.95113432]	[482.88513184 133.95118713 0.95998663]	[441.72872925 149.29333496 0.90349656]	[503.31259155 149.21525574 0.90643692]	[5.36713684e+02 7.93335388e+02 7.85992801e-01]	[549.5559082 788.21984863 0.79785264]	[513.59790039 767.66827393 0.77397799]	[4.26382019e+02 7.93279114e+02 7.77523339e-01]	[4.08457764e+02 7.90611633e+02 7.89781570e-01]	[439.15048218 762.47521973 0.76933229]
[477.70007324 151.7335968 0.90292478]	[480.15875244 234.06817627 0.92484486]	[410.97558594 233.9355011 0.8252871 ]	[400.61062622 339.05926514 0.90505713]	[393.02923584 441.69168091 0.87428916]	[544.39611816 236.57585144 0.8790127 ]	[554.6539917 341.7467041 0.80987871]	[562.40039062 441.86669922 0.91724664]	[477.61810303 446.91729736 0.68727487]	[436.556427 446.91238403 0.68314213]	[439.1192627 595.67523193 0.83952451]	[431.55731201 752.18206787 0.80977696]	[518.77056885 446.93017578 0.68870658]	[523.81695557 598.30316162 0.85819662]	[523.83618164 754.77166748 0.8393805 ]	[462.34194946 134.02981567 0.93566316]	[487.96066284 134.00453186 0.88799345]	[444.3399353 149.30690002 0.8794387 ]	[505.93692017 149.23136902 0.89016163]	[536.70428467 793.33197021 0.79424691]	[549.55950928 788.22155762 0.802239 ]	[513.6373291 767.68640137 0.78070104]	[4.26364838e+02 7.93302124e+02 7.71309197e-01]	[4.08449921e+02 7.90618958e+02 7.87744999e-01]	[439.16052246 764.96618652 0.7886678 ]
[480.29202271 151.74789429 0.92464215]	[480.35592651 234.08389282 0.93910861]	[416.11734009 233.93122864 0.85781193]	[400.7923584 339.10501099 0.91430306]	[395.64981079 439.24832153 0.92079872]	[546.93469238 236.57444763 0.86899853]	[559.79748535 339.26965332 0.85797709]	[564.91192627 441.90014648 0.91340446]	[480.21310425 446.93374634 0.70956397]	[439.12423706 446.93014526 0.70797992]	[439.16360474 595.67120361 0.84294057]	[434.01766968 752.16851807 0.81095129]	[521.33380127 449.43963623 0.70060992]	[523.90948486 598.24645996 0.86170137]	[523.83837891 754.78192139 0.84262359]	[464.92141724 134.01245117 0.89690638]	[495.61257935 134.00778198 0.88080657]	[449.4387207 149.3142395 0.84727448]	[511.04211426 149.23008728 0.8590337 ]	[536.70898438 793.33935547 0.79489356]	[549.57305908 788.23431396 0.79906774]	[513.61846924 767.70166016 0.7921927 ]	[4.26372101e+02 7.93294739e+02 7.70939112e-01]	[4.08458435e+02 7.90616272e+02 7.87590027e-01]	[439.165802 764.96234131 0.79006982]
[482.87243652 151.7197876 0.91909099]	[482.87521362 234.08068848 0.93150985]	[418.65396118 233.90887451 0.87740594]	[403.25100708 339.09823608 0.89252478]	[398.10437012 439.27832031 0.93651718]	[549.58575439 236.56498718 0.84321219]	[562.34924316 341.71298218 0.8753379 ]	[565.03582764 444.32846069 0.88739568]	[480.3236084 449.47061157 0.71480465]	[439.23046875 449.43930054 0.71434498]	[439.2288208 593.12884521 0.84385103]	[434.09088135 752.24536133 0.81436217]	[521.41967773 449.50683594 0.70702326]	[523.95330811 595.72583008 0.84981489]	[523.84796143 754.777771 0.84189582]	[472.60513306 133.97904968 0.88373965]	[500.69360352 133.98324585 0.94454026]	[457.07315063 149.31004333 0.88387442]	[518.72955322 149.32351685 0.90987831]	[536.67687988 793.35467529 0.79949939]	[549.5559082 790.60760498 0.80378395]	[516.11627197 767.69476318 0.80298805]	[4.26381714e+02 7.93333069e+02 7.66777635e-01]	[4.10950439e+02 7.90638062e+02 7.90047944e-01]	[439.20742798 765.05419922 0.80845326]
[485.42218018 151.73625183 0.90152842]	[485.37451172 236.4650116 0.91350633]	[418.79995728 233.91918945 0.88912112]	[403.39730835 339.08932495 0.86350691]	[398.23120117 439.23776245 0.93958187]	[557.19708252 236.66506958 0.83892262]	[564.87121582 341.81161499 0.86815429]	[567.59545898 441.88122559 0.86173075]	[482.74713135 449.43890381 0.71697605]	[439.32611084 446.94058228 0.72215044]	[439.27322388 593.16851807 0.84236735]	[434.11566162 752.24285889 0.81399512]	[523.80291748 449.45181274 0.70594823]	[523.92596436 595.66156006 0.8512693 ]	[523.85064697 754.77911377 0.84393156]	[477.6786499 133.98402405 0.90870732]	[500.84753418 133.98226929 0.96800315]	[459.58947754 149.29295349 0.90478766]	[521.25372314 149.26348877 0.9281677 ]	[536.69061279 793.34954834 0.80595642]	[549.56414795 790.60028076 0.80546832]	[516.137146 767.69592285 0.81218374]	[4.26355072e+02 7.93338379e+02 7.65624464e-01]	[4.08461334e+02 7.90636230e+02 7.86000669e-01]	[439.22467041 765.07025146 0.8083477 ]
[488.01977539 151.7169342 0.87481606]	[487.91650391 236.43823242 0.89459532]	[421.28186035 233.85345459 0.87799096]	[411.00543213 336.69042969 0.85069084]	[400.68746948 439.27926636 0.94408703]	[559.75042725 239.06074524 0.84702617]	[564.97058105 341.76928711 0.87424648]	[572.62084961 441.90237427 0.84624678]	[482.82913208 446.94372559 0.72037554]	[441.74700928 446.90350342 0.72489607]	[439.32281494 595.73175049 0.84844744]	[436.54174805 752.25762939 0.81648618]	[523.86749268 449.44573975 0.70658666]	[523.97052002 590.62774658 0.84666359]	[523.86328125 754.7746582 0.84186512]	[480.19247437 133.96736145 0.93171704]	[503.31887817 133.96516418 0.96619546]	[459.77224731 149.27726746 0.91508454]	[521.41119385 149.19996643 0.91193748]	[536.70385742 793.33972168 0.80903125]	[549.58056641 790.59515381 0.80300826]	[516.13867188 767.69647217 0.81423473]	[4.23913605e+02 7.93336792e+02 7.67667472e-01]	[4.08462006e+02 7.90630920e+02 7.89606333e-01]	[439.23242188 767.49102783 0.80749762]
[493.10494995 149.34254456 0.87073517]	[490.52374268 236.42276001 0.87972873]	[421.39089966 233.86773682 0.86125588]	[416.06228638 339.15020752 0.8680768 ]	[400.76977539 439.28527832 0.9352836 ]	[562.23840332 236.65040588 0.86124223]	[565.06286621 341.78588867 0.85502052]	[577.70324707 441.87866211 0.85136598]	[482.88955688 449.43948364 0.71788031]	[441.83685303 446.91326904 0.71573502]	[441.66897583 593.11010742 0.84548819]	[436.56253052 752.25036621 0.82201469]	[523.91540527 449.45736694 0.7030459 ]	[523.98199463 593.16741943 0.84032649]	[523.86566162 754.76062012 0.84282053]	[480.33685303 133.96206665 0.95172185]	[503.45089722 133.97644043 0.94571847]	[462.25296021 149.3001709 0.91019928]	[523.86999512 149.26976013 0.92292893]	[536.70355225 793.33990479 0.80662823]	[549.57720947 790.59869385 0.80362177]	[516.14630127 767.68859863 0.81764859]	[4.26351044e+02 7.93327454e+02 7.69090176e-01]	[4.08470123e+02 7.90626770e+02 7.88532317e-01]	[439.24526978 767.49041748 0.80449873]
[498.11157227 149.3384552 0.88371992]	[495.63174438 234.06600952 0.88782322]	[423.88604736 233.85734558 0.84052694]	[418.60723877 339.12826538 0.90386957]	[400.86129761 439.25167847 0.92174613]	[562.32568359 236.62484741 0.87377983]	[567.49853516 344.25143433 0.83730882]	[580.25695801 444.30160522 0.87203223]	[482.94555664 449.46810913 0.71716529]	[441.89849854 446.94592285 0.71513796]	[441.70071411 593.17279053 0.84822738]	[436.54534912 752.27429199 0.81532633]	[523.97521973 449.50448608 0.70323348]	[524.00164795 595.69012451 0.83744884]	[523.87347412 754.74609375 0.84239709]	[482.78469849 133.99249268 0.94987005]	[505.96984863 134.00634766 0.90429616]	[462.39068604 149.33413696 0.90877199]	[523.97808838 149.3276825 0.91867512]	[536.69464111 793.32714844 0.81026775]	[549.56970215 788.23138428 0.80503976]	[516.1607666 767.67572021 0.81476814]	[4.26348541e+02 7.93340271e+02 7.70401359e-01]	[4.08467468e+02 7.90632385e+02 7.90522456e-01]	[439.23040771 767.51147461 0.80627757]
[498.23007202 151.72816467 0.90370429]	[498.16424561 234.05966187 0.90017498]	[426.42492676 233.85412598 0.82282758]	[418.7013855 339.1114502 0.91199732]	[403.3109436 439.2401123 0.91496021]	[562.42181396 236.6224823 0.87555969]	[567.5501709 344.27255249 0.8220399 ]	[580.31152344 441.92175293 0.88505369]	[485.36386108 446.93753052 0.70977479]	[444.35714722 446.90075684 0.70702982]	[441.7232666 595.69720459 0.84567058]	[436.55487061 752.27728271 0.8178125 ]	[524.00653076 449.46160889 0.69858503]	[523.99371338 598.21228027 0.84059745]	[523.87445068 752.30914307 0.84413189]	[482.87716675 134.0289917 0.93268716]	[508.5017395 134.01300049 0.88519657]	[462.46148682 149.33091736 0.8917734 ]	[526.42810059 149.28910828 0.90263957]	[536.68243408 793.3112793 0.81206763]	[549.56207275 788.22039795 0.80939531]	[516.1652832 767.66461182 0.81394708]	[4.26348999e+02 7.93333374e+02 7.71661520e-01]	[4.08470398e+02 7.90630066e+02 7.90584803e-01]	[439.23284912 767.52496338 0.80442119]
[500.65148926 151.75650024 0.91006482]	[498.22402954 236.41845703 0.90822607]	[428.94110107 233.89302063 0.82388735]	[418.72076416 339.09359741 0.90788913]	[403.38583374 439.24197388 0.89515394]	[564.82843018 236.64576721 0.87138015]	[570.04119873 344.30032349 0.80478346]	[582.74279785 441.91925049 0.89513224]	[485.43719482 449.44815063 0.70006835]	[446.88064575 446.92980957 0.69053733]	[441.70220947 595.72955322 0.8499434 ]	[436.55960083 752.28942871 0.81730515]	[526.45941162 449.50491333 0.68891168]	[524.01147461 595.69250488 0.83118451]	[523.87744141 752.30639648 0.84273857]	[482.92895508 134.0408783 0.91961664]	[511.04058838 134.02714539 0.87004054]	[464.89682007 149.33610535 0.88137543]	[526.503479 149.28729248 0.88796562]	[536.68572998 793.31439209 0.81150532]	[549.56817627 788.21990967 0.80759466]	[516.16455078 767.65759277 0.81008655]	[4.23903595e+02 7.93341797e+02 7.71393538e-01]	[4.08462036e+02 7.90634277e+02 7.89009035e-01]	[439.24456787 767.5357666 0.80901706]
[500.69546509 151.75061035 0.91096079]	[500.64578247 236.43035889 0.91672677]	[431.48635864 233.90090942 0.82469058]	[418.78305054 336.63879395 0.92205441]	[405.91537476 439.26330566 0.87832087]	[564.86657715 236.65736389 0.86996245]	[570.1083374 344.27172852 0.80179405]	[582.80609131 441.89685059 0.9080615 ]	[485.4888916 446.90997314 0.69529623]	[446.93563843 444.40679932 0.68763429]	[441.73419189 593.19110107 0.8436656 ]	[436.57815552 752.30554199 0.81737328]	[526.5088501 449.44564819 0.68194824]	[526.39782715 598.22894287 0.83516169]	[523.87591553 752.30517578 0.84357303]	[485.34518433 134.03936768 0.90624225]	[513.5670166 134.03282166 0.86449802]	[464.96884155 151.73233032 0.87830931]	[526.5435791 149.34233093 0.89012396]	[536.6817627 793.30847168 0.81127894]	[549.56384277 788.21826172 0.80747306]	[516.15454102 767.65979004 0.81021959]	[4.23900055e+02 7.93333191e+02 7.72453427e-01]	[4.08466034e+02 7.90628601e+02 7.87693262e-01]	[439.25878906 767.55584717 0.81146812]
[500.72219849 151.74919128 0.91269314]	[500.69622803 236.44233704 0.92570883]	[434.02209473 233.89562988 0.82958472]	[418.79638672 336.65090942 0.92041475]	[408.40270996 439.29187012 0.8736822 ]	[564.91314697 236.6749115 0.8659569 ]	[572.63269043 344.26150513 0.7966271 ]	[582.8314209 441.87728882 0.90938979]	[487.9281311 446.91387939 0.6918478 ]	[446.95327759 444.41238403 0.68350255]	[441.74319458 595.66662598 0.84517485]	[436.57119751 752.29962158 0.81802303]	[526.54553223 449.45529175 0.67729622]	[526.39984131 598.31610107 0.84504747]	[523.88293457 752.3102417 0.84417725]	[485.37133789 134.03759766 0.90319109]	[513.6060791 134.02967834 0.86788654]	[467.4274292 151.72828674 0.86969298]	[528.99957275 151.71434021 0.88794112]	[536.65692139 793.29504395 0.81263715]	[549.54956055 788.21697998 0.81138873]	[516.17523193 767.66339111 0.8081758 ]	[4.23903168e+02 7.93312683e+02 7.77225256e-01]	[408.46762085 790.61578369 0.79362226]	[439.2507019 767.55053711 0.81073654]
[500.76013184 151.75164795 0.91559982]	[500.7192688 236.44961548 0.9296487 ]	[434.05545044 233.90779114 0.83482289]	[418.80892944 336.63497925 0.91840315]	[408.4206543 439.27947998 0.8737976 ]	[564.93682861 239.0493927 0.86335492]	[575.16162109 344.27978516 0.79558074]	[582.83325195 441.88882446 0.90521234]	[487.93777466 446.93411255 0.68977362]	[446.94747925 446.87539673 0.68224233]	[441.73907471 593.1675415 0.84340858]	[436.56506348 752.2857666 0.81791335]	[528.98846436 449.47506714 0.67636883]	[526.42590332 598.29064941 0.83533961]	[523.87915039 754.75 0.84257698]	[485.40307617 134.03829956 0.8978318 ]	[513.63623047 134.02772522 0.86992443]	[467.47113037 151.73509216 0.86715198]	[529.02874756 149.33709717 0.88179165]	[536.66577148 793.30072021 0.81254125]	[549.55377197 788.22021484 0.8105098 ]	[516.17089844 767.6751709 0.80797446]	[4.23914948e+02 7.93299988e+02 7.76489556e-01]	[410.94186401 790.60577393 0.79306281]	[439.24389648 767.53112793 0.80798858]
[500.80502319 151.75367737 0.91871858]	[500.74386597 236.44418335 0.93281162]	[434.09033203 233.90722656 0.83693075]	[421.14324951 336.61080933 0.91701496]	[408.40664673 439.2880249 0.87548029]	[564.96508789 236.659729 0.86331666]	[575.19415283 344.26376343 0.79644483]	[582.79394531 441.87915039 0.90231341]	[487.97763062 446.95275879 0.68373746]	[449.45053101 446.88543701 0.67752576]	[441.75259399 590.63519287 0.84246051]	[436.56692505 754.73944092 0.8140924 ]	[529.03045654 449.50204468 0.67321849]	[526.43084717 598.28057861 0.83501166]	[523.8772583 754.76019287 0.84170455]	[485.44207764 134.03424072 0.89045817]	[516.12860107 134.02212524 0.87513846]	[467.49591064 151.743927 0.86263525]	[529.06799316 149.30325317 0.86923373]	[536.67724609 793.3112793 0.81031805]	[549.56512451 788.22717285 0.80726159]	[516.16473389 767.68536377 0.80801857]	[4.23912384e+02 7.93313049e+02 7.74198353e-01]	[410.9420166 790.61633301 0.79232651]	[439.24398804 767.55718994 0.80819494]
[500.83807373 151.75244141 0.91829491]	[500.75708008 236.43331909 0.93385756]	[434.11343384 233.89167786 0.83812439]	[421.15048218 336.59048462 0.9157474 ]	[408.39544678 439.19754028 0.87542474]	[564.98046875 236.64732361 0.8637237 ]	[575.20629883 344.2850647 0.7941215 ]	[582.75402832 441.90377808 0.89296389]	[487.96188354 446.93475342 0.68679988]	[449.44647217 444.4145813 0.6795007 ]	[441.76385498 590.63061523 0.84394395]	[436.56784058 754.74536133 0.81363827]	[529.0211792 449.47860718 0.67670566]	[526.43597412 598.30639648 0.83936363]	[523.88037109 754.75750732 0.84177566]	[485.47817993 134.03157043 0.88455081]	[516.16192627 134.02075195 0.88029361]	[469.9914856 151.74429321 0.86195636]	[531.54174805 149.30487061 0.8685506 ]	[536.66687012 793.30126953 0.81164938]	[549.55743408 788.22241211 0.80888641]	[516.16888428 767.6809082 0.80939591]	[4.23914154e+02 7.93313416e+02 7.74361849e-01]	[410.94256592 790.61737061 0.79290473]	[439.24334717 767.56195068 0.80710149]
[500.86123657 151.7605896 0.92182189]	[500.77511597 236.41691589 0.93649387]	[436.56018066 233.87661743 0.84211528]	[421.17028809 336.56826782 0.91381282]	[405.90493774 439.19509888 0.87828612]	[564.99591064 236.63259888 0.86510271]	[575.1829834 344.26004028 0.79561758]	[580.35150146 441.91619873 0.88346457]	[487.9682312 446.94754028 0.68677258]	[449.48620605 444.41195679 0.67890674]	[441.76223755 593.13061523 0.84163857]	[436.55145264 752.30474854 0.81230593]	[528.99359131 449.51071167 0.68065447]	[526.46099854 598.31256104 0.83493108]	[523.87591553 754.75030518 0.84272158]	[487.92166138 134.03131104 0.88092387]	[516.19525146 134.02632141 0.88413227]	[470.0319519 151.7361145 0.86013067]	[531.61401367 149.30595398 0.86866796]	[536.66772461 793.31567383 0.81673187]	[549.53887939 788.22821045 0.81748927]	[516.16766357 767.67205811 0.80738604]	[4.23909821e+02 7.93326233e+02 7.71376967e-01]	[408.46374512 790.62402344 0.79133403]	[439.21533203 767.54351807 0.8045578 ]
[500.86300659 151.75967407 0.92175007]	[500.77307129 236.41748047 0.93612152]	[436.5586853 233.87565613 0.84167272]	[421.16802979 336.56881714 0.91346276]	[405.90985107 439.19763184 0.87744814]	[564.9921875 236.63534546 0.86486751]	[575.18164062 344.25860596 0.79630572]	[580.35028076 441.91812134 0.88251638]	[487.96868896 446.94519043 0.68684828]	[449.48583984 444.41098022 0.67904896]	[441.75997925 593.12091064 0.84119391]	[436.5519104 752.30310059 0.81244874]	[528.99578857 449.50643921 0.68026555]	[526.46020508 598.31506348 0.83512491]	[523.87457275 754.75164795 0.8426013 ]	[487.92544556 134.0300293 0.88057506]	[516.19598389 134.02624512 0.88421208]	[470.03619385 151.73388672 0.86005592]	[531.61193848 149.30758667 0.86908001]	[536.67077637 793.3182373 0.81669152]	[549.53979492 788.22802734 0.81668174]	[516.16784668 767.67211914 0.8061043 ]	[4.23911133e+02 7.93331482e+02 7.70417452e-01]	[408.46316528 790.62683105 0.79160589]	[439.21414185 767.54193115 0.80276763]
[500.89309692 151.74319458 0.92021608]	[500.78918457 236.4183197 0.93772221]	[436.58615112 233.87275696 0.84770167]	[421.16522217 336.57574463 0.9158352 ]	[405.88638306 439.16522217 0.8772788 ]	[564.99719238 236.63406372 0.86619902]	[575.14544678 344.25213623 0.794505 ]	[580.33618164 444.31784058 0.87882477]	[488.00079346 446.93466187 0.68475157]	[449.51403809 444.40075684 0.67912883]	[441.75610352 593.12915039 0.84377074]	[436.55184937 754.7454834 0.81137854]	[529.03283691 449.49389648 0.67564762]	[526.48278809 598.30792236 0.83172774]	[523.87194824 754.74890137 0.84217691]	[487.96224976 134.01676941 0.87941003]	[518.64880371 134.01409912 0.89217943]	[472.53097534 151.72735596 0.8625561 ]	[534.11547852 149.32844543 0.87525368]	[536.67547607 793.32562256 0.81530786]	[549.53839111 788.23394775 0.81516099]	[516.16369629 767.67370605 0.80601156]	[4.23903320e+02 7.93334229e+02 7.69447207e-01]	[408.45819092 790.63018799 0.79217058]	[439.21850586 767.56298828 0.80425608]
[503.23590088 151.72583008 0.91678876]	[500.80142212 234.08241272 0.93938953]	[436.60031128 233.86895752 0.84997749]	[421.16226196 336.5723877 0.91640091]	[405.87734985 439.1555481 0.87994891]	[565.00933838 236.63389587 0.8649056 ]	[572.66094971 344.28259277 0.79147071]	[580.29101562 444.3319397 0.86892289]	[487.97769165 446.95413208 0.68654513]	[449.49014282 444.41760254 0.67804718]	[441.7484436 593.1831665 0.8417148]	[436.55038452 754.74407959 0.81152636]	[529.00634766 452.00341797 0.67824608]	[526.50561523 600.75634766 0.82969749]	[523.87561035 754.75280762 0.84187323]	[487.98571777 134.00437927 0.87909645]	[518.67858887 134.00151062 0.89992756]	[472.55752563 151.72294617 0.86313301]	[534.16003418 149.33686829 0.88004792]	[536.66717529 793.32269287 0.81576145]	[549.53485107 788.23284912 0.81629765]	[516.17608643 767.67785645 0.80559766]	[4.23898071e+02 7.93333496e+02 7.70459712e-01]	[408.45565796 790.62921143 0.79204303]	[439.21755981 767.56481934 0.80516064]
[503.25158691 149.32406616 0.91193783]	[500.81149292 236.41818237 0.94016039]	[436.61004639 233.86035156 0.84985912]	[421.15350342 336.56030273 0.91277528]	[405.83224487 439.14724731 0.88141572]	[565.01544189 236.64271545 0.86332637]	[572.57867432 344.24697876 0.80027664]	[577.75195312 444.32775879 0.84618825]	[487.97473145 449.44882202 0.68625575]	[449.46063232 446.88391113 0.67588234]	[441.76599121 595.67169189 0.84297657]	[436.53372192 754.75695801 0.80885893]	[529.02111816 452.01672363 0.6777404 ]	[526.49554443 600.7467041 0.83326054]	[523.87524414 754.74554443 0.84245253]	[488.00463867 133.97268677 0.88085729]	[518.70928955 133.96646118 0.91197431]	[472.5770874 149.34492493 0.8604728 ]	[536.66436768 149.328125 0.88373053]	[536.6673584 793.32348633 0.81229526]	[549.5480957 790.59326172 0.81125498]	[516.17163086 767.67614746 0.80656564]	[4.23899231e+02 7.93348145e+02 7.70586908e-01]	[408.45211792 790.64117432 0.7926932 ]	[439.20159912 767.57489014 0.80531496]
[503.26361084 149.30923462 0.91035753]	[500.80926514 236.41744995 0.94054228]	[436.61010742 233.8588562 0.84953892]	[421.14334106 336.56362915 0.91280937]	[403.3772583 439.17965698 0.89318448]	[565.01361084 236.64555359 0.86327612]	[570.08331299 344.24990845 0.80693918]	[577.73272705 444.34170532 0.8431021 ]	[487.94369507 449.44781494 0.68491232]	[449.43988037 446.88088989 0.67372555]	[441.7744751 595.6763916 0.84168553]	[434.12576294 754.75714111 0.80867338]	[528.96960449 452.02749634 0.67713189]	[526.50787354 598.31176758 0.82682955]	[523.87677002 754.75518799 0.84130204]	[488.01843262 133.95567322 0.88127905]	[518.72991943 133.95664978 0.91865152]	[472.58712769 149.32243347 0.85843748]	[536.67657471 149.33102417 0.88453144]	[536.67034912 793.32733154 0.81067753]	[549.55865479 790.59631348 0.80874759]	[516.17175293 767.68395996 0.80687869]	[4.23898621e+02 7.93342346e+02 7.71230996e-01]	[408.44949341 790.63623047 0.7928583 ]	[439.19845581 767.57275391 0.80529708]
[503.26251221 149.30432129 0.91003746]	[500.80554199 234.08198547 0.94114506]	[436.60354614 233.85214233 0.84865838]	[421.13824463 336.54071045 0.90969276]	[403.35586548 439.15344238 0.89328301]	[565.01208496 236.64151001 0.86428887]	[570.0526123 341.79754639 0.81507963]	[577.7331543 444.33575439 0.84619898]	[487.92449951 449.46255493 0.68721473]	[446.97085571 446.89535522 0.67477435]	[441.77172852 595.67877197 0.84132934]	[434.12127686 754.74993896 0.80877477]	[526.52886963 452.0508728 0.68343544]	[526.49969482 598.29907227 0.82459533]	[523.87506104 754.75714111 0.84139127]	[488.01239014 133.95065308 0.88281453]	[518.73181152 133.9491272 0.92032468]	[472.57995605 149.32192993 0.85724342]	[536.69116211 149.32145691 0.88511181]	[536.66741943 793.33105469 0.80991262]	[549.55615234 790.59967041 0.80894136]	[516.1706543 767.68536377 0.80718702]	[4.23901031e+02 7.93338501e+02 7.72242308e-01]	[408.45074463 790.63580322 0.79390562]	[439.19366455 767.56555176 0.80375421]
[503.26306152 149.30342102 0.90985596]	[500.79724121 234.07757568 0.9416045 ]	[436.59033203 233.85185242 0.8460052 ]	[421.13723755 336.51968384 0.90642941]	[403.35131836 439.13961792 0.89181662]	[565.01501465 236.63294983 0.86503017]	[570.02612305 341.80114746 0.81708694]	[577.71624756 444.34738159 0.84377658]	[487.92599487 449.4621582 0.68657637]	[446.96609497 446.88577271 0.67581457]	[441.7723999 593.19458008 0.84035921]	[436.53622437 754.75140381 0.80863076]	[526.53106689 452.05258179 0.68461597]	[526.49926758 598.3013916 0.82542312]	[523.87310791 754.78302002 0.83966112]	[488.01269531 133.94885254 0.88280672]	[518.73474121 133.94734192 0.92140538]	[472.58007812 149.31578064 0.85616058]	[536.69329834 149.31965637 0.88480759]	[536.67657471 793.34954834 0.80808908]	[549.56976318 790.61401367 0.80419081]	[516.16107178 767.70452881 0.80698586]	[4.23902222e+02 7.93333191e+02 7.72170424e-01]	[408.45550537 790.628479 0.79263502]	[439.19985962 767.57263184 0.79997522]
[503.25628662 149.29362488 0.90731305]	[500.78198242 234.07861328 0.93923187]	[436.56518555 233.84999084 0.84080923]	[421.13198853 336.52407837 0.90763462]	[403.33636475 439.14492798 0.8961271 ]	[565.00799561 236.63072205 0.86574388]	[570.02032471 341.76696777 0.82381493]	[577.72558594 444.33761597 0.84524941]	[487.93670654 449.47155762 0.6840167 ]	[446.96109009 446.89556885 0.67277026]	[441.78924561 593.14135742 0.84019911]	[436.53430176 754.7454834 0.80829185]	[528.97192383 452.04934692 0.68024099]	[526.47741699 598.28527832 0.82365596]	[523.87768555 754.77124023 0.83935302]	[488.00131226 133.94544983 0.88446099]	[518.72491455 133.93847656 0.92069364]	[472.57055664 149.31077576 0.85503322]	[536.68536377 149.30078125 0.88260436]	[536.6930542 793.34143066 0.80663365]	[549.58099365 790.60388184 0.80148631]	[516.1696167 767.69470215 0.80376983]	[4.23882996e+02 7.93331482e+02 7.73761690e-01]	[408.4380188 790.62341309 0.79239666]	[439.20440674 767.57287598 0.80060917]
[503.24694824 149.2900238 0.90651798]	[500.77481079 234.07397461 0.93785548]	[436.5496521 233.84986877 0.83605105]	[418.8036499 336.52182007 0.90783405]	[403.32833862 439.14984131 0.899409 ]	[565.00488281 236.62483215 0.865933 ]	[570.01885986 341.76873779 0.82345259]	[577.73760986 444.31057739 0.84840351]	[487.96618652 449.47506714 0.68023735]	[449.44882202 446.8979187 0.67014122]	[441.78598022 593.14538574 0.83876342]	[434.12634277 754.75024414 0.80850732]	[529.00164795 452.05044556 0.67631507]	[526.49584961 598.31707764 0.82168347]	[523.87841797 754.76605225 0.83824259]	[487.98400879 133.94102478 0.88686305]	[518.71276855 133.9319458 0.91908729]	[472.55810547 149.30184937 0.85110807]	[536.6864624 149.28115845 0.87895143]	[536.71081543 793.34747314 0.8056286 ]	[549.59411621 790.60327148 0.79749244]	[516.16619873 767.68945312 0.80086303]	[4.23877655e+02 7.93333801e+02 7.73144960e-01]	[408.43099976 790.62463379 0.7926594 ]	[439.20419312 767.57922363 0.80252492]
[503.2434082 149.26757812 0.90339911]	[500.76223755 234.0652771 0.93587589]	[434.10577393 233.84771729 0.83137798]	[418.78610229 336.52645874 0.9066084 ]	[403.30526733 439.13827515 0.90165806]	[565.00201416 236.61199951 0.86649728]	[570.0166626 341.76794434 0.82458532]	[577.73883057 444.29260254 0.85030437]	[487.95077515 449.46759033 0.68257165]	[446.97354126 446.89874268 0.67228329]	[441.78369141 593.15264893 0.83842802]	[434.12533569 754.75286865 0.80814701]	[528.98834229 452.04013062 0.67767566]	[526.49517822 600.79284668 0.83428562]	[523.88311768 754.76171875 0.83808184]	[487.97268677 133.92782593 0.8894608 ]	[518.70397949 133.9198761 0.91921997]	[472.54553223 149.30784607 0.85032946]	[536.65808105 149.27397156 0.87360978]	[536.71356201 793.34533691 0.80727661]	[549.5960083 790.60083008 0.79882783]	[516.17260742 767.69189453 0.80406022]	[4.23875946e+02 7.93337219e+02 7.72701979e-01]	[408.43164062 790.62567139 0.79274094]	[439.2026062 767.58233643 0.80068243]
[503.24365234 149.26528931 0.90381563]	[500.76242065 234.06575012 0.9362278 ]	[434.10195923 233.84907532 0.83126867]	[418.78753662 336.52590942 0.90593326]	[403.30325317 439.13796997 0.90157568]	[565.00274658 236.61233521 0.86681664]	[570.01599121 341.76300049 0.8249135 ]	[577.74157715 444.29275513 0.85002548]	[487.95663452 449.47161865 0.68227428]	[449.43200684 446.89889526 0.67177296]	[441.79397583 593.1315918 0.83819753]	[434.12527466 754.75366211 0.80815721]	[528.99578857 452.04672241 0.67715418]	[526.49163818 600.8145752 0.8400957 ]	[523.88366699 754.75085449 0.83838445]	[487.97229004 133.9259491 0.8900668 ]	[518.70495605 133.91923523 0.91985697]	[472.54367065 149.30499268 0.84976238]	[536.65991211 149.27445984 0.8740055 ]	[536.71783447 793.3480835 0.8083306 ]	[549.5982666 790.59973145 0.79933745]	[516.17462158 767.68310547 0.80231559]	[4.23870361e+02 7.93345642e+02 7.71178484e-01]	[408.42785645 790.63116455 0.7921108 ]	[439.20135498 767.58404541 0.80031586]
[500.90402222 149.26101685 0.90392566]	[500.75378418 234.06121826 0.9350068 ]	[434.09515381 233.84024048 0.82832527]	[418.77365112 336.52804565 0.9060564 ]	[403.30645752 439.14382935 0.90230322]	[564.99505615 236.60804749 0.86731589]	[570.02728271 341.75308228 0.8246873 ]	[577.75311279 441.91390991 0.85327739]	[487.95730591 449.49121094 0.68388826]	[449.43762207 446.91967773 0.67262071]	[441.79180908 590.60925293 0.84132838]	[436.53756714 754.74658203 0.80944407]	[528.99902344 452.06100464 0.67845303]	[526.48199463 598.31439209 0.82690763]	[523.88305664 754.76428223 0.83747303]	[487.94882202 133.9254303 0.89301413]	[518.68060303 133.91366577 0.91568959]	[472.52365112 149.30297852 0.84779239]	[534.1829834 149.25567627 0.86725408]	[536.7164917 793.34295654 0.80747449]	[552.06085205 790.60595703 0.79844034]	[516.16577148 767.69970703 0.80654228]	[4.23885590e+02 7.93338135e+02 7.67845035e-01]	[4.08440460e+02 7.90629456e+02 7.90007234e-01]	[439.20440674 767.57983398 0.80018276]
[500.89083862 149.264328 0.90497613]	[500.76086426 234.05535889 0.93621171]	[434.09567261 233.84342957 0.82837522]	[418.77075195 336.5345459 0.90720546]	[403.30523682 439.1416626 0.90274787]	[564.99682617 236.59849548 0.86800915]	[570.04217529 341.78869629 0.8182717 ]	[577.76300049 441.92221069 0.85276794]	[487.98175049 449.48858643 0.68506885]	[449.44995117 446.91229248 0.67665744]	[441.78585815 590.59710693 0.84383583]	[436.53799438 754.73901367 0.81116343]	[529.04156494 452.068573 0.67777395]	[526.47149658 600.74291992 0.83403617]	[523.8862915 754.75878906 0.83674735]	[487.92474365 133.9239502 0.89493906]	[518.66827393 133.91590881 0.91151333]	[470.04525757 149.31031799 0.84586161]	[534.17034912 149.24899292 0.8650105 ]	[536.72131348 793.33935547 0.80853385]	[552.06671143 790.60333252 0.79944313]	[516.16949463 767.69732666 0.805484 ]	[4.23897308e+02 7.93335693e+02 7.67235041e-01]	[4.08450104e+02 7.90631958e+02 7.89975107e-01]	[439.20050049 767.5723877 0.80141282]
[500.86398315 149.24623108 0.90198117]	[500.76818848 234.05461121 0.93603396]	[434.10678101 233.83436584 0.82805949]	[418.75588989 336.53088379 0.90532553]	[403.3074646 439.12866211 0.89977181]	[564.99816895 236.59953308 0.86849689]	[570.07867432 341.78417969 0.81336308]	[580.24133301 444.31097412 0.86034852]	[487.96932983 449.49203491 0.68566811]	[446.97451782 446.91445923 0.67908365]	[441.78097534 590.60522461 0.84303898]	[436.54119873 754.74450684 0.81111896]	[529.03796387 454.54968262 0.67665398]	[526.47717285 598.30596924 0.82762015]	[523.87908936 754.78735352 0.83607608]	[485.47955322 133.91781616 0.90021914]	[518.6418457 133.90267944 0.90662593]	[470.03112793 149.31837463 0.84732866]	[534.14562988 149.2361908 0.86318445]	[536.72808838 793.34918213 0.8083837 ]	[552.06896973 790.6116333 0.79903919]	[516.15405273 770.07562256 0.80904669]	[4.23901947e+02 7.93342651e+02 7.63718367e-01]	[4.08455444e+02 7.90637512e+02 7.87638426e-01]	[439.20065308 767.5770874 0.80134642]
[500.84432983 149.25279236 0.90362507]	[500.76602173 234.04391479 0.93684983]	[434.11117554 231.45027161 0.82719731]	[418.75250244 336.53372192 0.90711379]	[403.3012085 439.13952637 0.90345532]	[564.99609375 236.59039307 0.86982971]	[570.11566162 341.81854248 0.8016448 ]	[580.28326416 441.92056274 0.86974388]	[487.96707153 449.49331665 0.68297046]	[446.96157837 446.91867065 0.67894006]	[441.78759766 590.60638428 0.84512055]	[436.53665161 754.74975586 0.81022024]	[529.05157471 454.54992676 0.67414033]	[526.47271729 600.75256348 0.83721018]	[523.87243652 754.76623535 0.83775145]	[485.45852661 133.92152405 0.90496606]	[516.20489502 133.90766907 0.90245086]	[469.9942627 149.31713867 0.84764272]	[534.10876465 149.23370361 0.8593263 ]	[536.72662354 793.34613037 0.80642796]	[552.0692749 790.60705566 0.79721767]	[516.14044189 767.70947266 0.80516529]	[4.23905273e+02 7.93330139e+02 7.65618682e-01]	[4.08456818e+02 7.90628052e+02 7.88954616e-01]	[439.1932373 767.58154297 0.8003943 ]
[500.84664917 149.24124146 0.90158117]	[500.75769043 234.03613281 0.93691295]	[434.0980835 231.45120239 0.82438576]	[418.75289917 336.53756714 0.90765703]	[403.31536865 439.14474487 0.90139198]	[564.99291992 236.58187866 0.86989456]	[570.12896729 341.79589844 0.80539465]	[580.32348633 444.29525757 0.87966532]	[487.92694092 449.49993896 0.68497473]	[446.93283081 446.92980957 0.67769897]	[441.77474976 590.6227417 0.84476459]	[434.12506104 754.74829102 0.81019294]	[528.99523926 454.54931641 0.67605257]	[526.48272705 598.31689453 0.8312977 ]	[523.86584473 754.79650879 0.83624226]	[485.46017456 133.91017151 0.90513921]	[516.20684814 133.90065002 0.90301555]	[469.98083496 149.30203247 0.84724963]	[534.0914917 149.22058105 0.85448551]	[536.72247314 793.34875488 0.80501676]	[552.0637207 790.6104126 0.7976945]	[516.13476562 770.08587646 0.80490553]	[4.23903168e+02 7.93339783e+02 7.65069604e-01]	[4.08450043e+02 7.90634338e+02 7.89473593e-01]	[439.19207764 767.57574463 0.79929745]
[500.8536377 149.23728943 0.90138823]	[500.76080322 234.03530884 0.93781638]	[434.10061646 231.45010376 0.82434666]	[418.75180054 336.53149414 0.90745032]	[403.31707764 439.13757324 0.90148687]	[564.99523926 236.58184814 0.86988539]	[572.57843018 341.78253174 0.80610317]	[580.34466553 444.30596924 0.8801626 ]	[487.92764282 451.99993896 0.6848408 ]	[446.93450928 446.94238281 0.67679358]	[441.77365112 590.61743164 0.84431559]	[434.12094116 752.3046875 0.81218445]	[529.00933838 454.56900024 0.67627257]	[526.47058105 598.31890869 0.83471525]	[523.86688232 754.7835083 0.83746105]	[485.46356201 133.90151978 0.90480494]	[516.21661377 133.89584351 0.90522683]	[469.97531128 149.28927612 0.8460443 ]	[534.09631348 149.21044922 0.85192293]	[536.71185303 793.34338379 0.80423141]	[549.59490967 790.60083008 0.79903805]	[516.13861084 770.07641602 0.80533445]	[4.23910187e+02 7.93328186e+02 7.67386556e-01]	[408.45578003 790.62677002 0.79064691]	[439.18450928 767.55474854 0.79866284]
[500.86288452 149.22680664 0.90331483]	[500.7520752 234.02294922 0.93830293]	[434.0723877 231.44300842 0.82020217]	[418.75592041 336.54519653 0.90888941]	[403.33956909 439.13201904 0.89711726]	[564.9989624 236.57189941 0.87054157]	[572.5824585 341.75933838 0.81075054]	[580.36047363 444.31155396 0.8819434 ]	[485.49047852 452.01324463 0.68844646]	[446.91152954 446.93478394 0.67906845]	[441.79208374 593.16888428 0.84058672]	[434.10766602 752.24993896 0.81725037]	[526.54901123 454.59942627 0.68411887]	[526.43225098 600.78637695 0.84004521]	[523.88598633 754.74749756 0.83753616]	[485.46557617 133.88749695 0.90626818]	[518.63739014 133.88760376 0.90819228]	[469.96533203 149.28308105 0.84954512]	[531.62524414 146.77954102 0.84774643]	[536.68945312 793.35009766 0.80021632]	[549.55615234 790.60540771 0.80221319]	[516.19598389 767.69360352 0.80351853]	[4.26379974e+02 7.93340942e+02 7.67122746e-01]	[410.949646 790.63806152 0.79300386]	[439.16494751 767.49407959 0.78775477]
[500.86566162 149.22843933 0.90420717]	[500.74725342 234.02485657 0.93692315]	[434.06225586 231.44439697 0.81896222]	[418.75149536 336.54760742 0.91024601]	[403.33428955 439.13931274 0.8996529 ]	[564.99487305 236.57197571 0.87089545]	[572.58398438 341.74298096 0.81352675]	[580.35998535 444.29980469 0.88397259]	[485.49993896 452.01934814 0.68766838]	[446.92092896 446.94143677 0.67801523]	[441.78912354 593.15490723 0.84155768]	[434.1083374 752.24932861 0.81712759]	[528.9755249 454.59661865 0.68341732]	[526.42224121 600.81213379 0.84662902]	[523.88336182 754.75415039 0.8371377 ]	[485.46963501 133.88861084 0.90587443]	[518.63897705 133.88851929 0.90878093]	[469.96890259 149.28250122 0.8499797 ]	[531.62304688 146.77578735 0.84685129]	[536.71868896 793.35864258 0.80194342]	[549.57635498 790.60388184 0.79761535]	[516.18408203 767.6963501 0.80376923]	[4.26379730e+02 7.93342407e+02 7.66728401e-01]	[410.95108032 790.63842773 0.79277033]	[439.16525269 767.49310303 0.78713644]
[500.8678894 149.22148132 0.90263593]	[500.73980713 234.02702332 0.93548262]	[434.05340576 231.44590759 0.81785905]	[418.73217773 336.54013062 0.91070342]	[403.3326416 439.14035034 0.89903724]	[564.98657227 236.57418823 0.87118304]	[572.58325195 341.74545288 0.8132 ]	[580.35626221 444.30389404 0.88296783]	[485.49417114 452.02053833 0.68887007]	[446.90444946 446.94430542 0.67913872]	[441.78710938 593.17675781 0.84245759]	[434.11056519 752.25482178 0.81750506]	[528.98364258 454.59906006 0.68197906]	[526.41333008 600.80969238 0.84826303]	[523.88574219 754.74304199 0.83664548]	[485.47015381 133.87507629 0.90590256]	[518.64654541 133.88247681 0.91182429]	[469.96682739 149.2611084 0.84658384]	[534.0892334 146.77546692 0.84692419]	[536.7220459 793.36297607 0.80319428]	[549.58135986 790.60601807 0.79748803]	[516.18725586 767.68457031 0.80452526]	[4.26366272e+02 7.93339233e+02 7.68405139e-01]	[408.47247314 790.63330078 0.79429328]	[439.16976929 767.50140381 0.79015851]
[500.8678894 149.22668457 0.9031468 ]	[500.73709106 234.02159119 0.93518937]	[434.05233765 231.44335938 0.81734985]	[418.72824097 336.53613281 0.91002536]	[403.32421875 439.14086914 0.89898533]	[564.9798584 236.57038879 0.8722322 ]	[572.58123779 341.75 0.81297964]	[580.35626221 444.302948 0.88254929]	[487.9256897 452.02359009 0.68750262]	[446.91271973 446.95108032 0.67877901]	[441.78363037 593.17675781 0.84190136]	[434.1166687 752.27038574 0.81638026]	[529.02252197 454.61175537 0.6791181 ]	[526.40582275 600.80773926 0.8507278 ]	[523.89025879 752.29974365 0.83803648]	[485.4649353 133.878479 0.90624011]	[518.65014648 133.88400269 0.91239578]	[467.50991821 149.27801514 0.84906614]	[534.09283447 146.76774597 0.84659356]	[536.70770264 793.35803223 0.80373782]	[549.57281494 790.60070801 0.79736674]	[516.19586182 767.66650391 0.80388314]	[4.26360840e+02 7.93343689e+02 7.64057040e-01]	[408.46829224 790.63427734 0.79102564]	[439.17675781 767.51617432 0.79210448]
[500.87399292 149.21479797 0.90179741]	[500.734375 234.02290344 0.93484473]	[434.03973389 231.44041443 0.81515598]	[418.7159729 336.53286743 0.91028708]	[403.31552124 439.13134766 0.89741331]	[564.98168945 236.56991577 0.87215823]	[570.12268066 341.72177124 0.81830132]	[580.34790039 444.29705811 0.88170749]	[485.49520874 452.02426147 0.68726861]	[446.89251709 446.94696045 0.6789149 ]	[441.78161621 593.17810059 0.84211814]	[434.11505127 752.27288818 0.81590229]	[528.9921875 454.59741211 0.67948645]	[526.40325928 600.81286621 0.85157108]	[523.88751221 752.30395508 0.83845562]	[485.4725647 133.85877991 0.90490681]	[518.66387939 133.87979126 0.91635501]	[467.49935913 149.25332642 0.84425879]	[534.10192871 146.78242493 0.84749687]	[536.70605469 793.35992432 0.80318904]	[549.57049561 790.60272217 0.7975508 ]	[516.19244385 767.67126465 0.80489957]	[4.26350311e+02 7.93346985e+02 7.62959778e-01]	[4.08456665e+02 7.90633484e+02 7.89491475e-01]	[439.17590332 767.52001953 0.79163128]
[500.87036133 149.21867371 0.90087998]	[500.73522949 234.02418518 0.93530142]	[434.03881836 231.44140625 0.81487983]	[418.71762085 336.53723145 0.91189623]	[403.30004883 439.12774658 0.89873499]	[564.98138428 236.5692749 0.87297738]	[570.10534668 341.75018311 0.81547254]	[580.33050537 441.92218018 0.8805899 ]	[485.48959351 452.04190063 0.68791842]	[446.88101196 446.956604 0.67868471]	[441.77627563 593.14733887 0.84263617]	[434.11611938 752.2612915 0.81718802]	[528.99145508 454.62426758 0.68187767]	[526.40783691 600.83178711 0.85446668]	[523.88702393 752.29296875 0.83967191]	[485.46820068 133.86061096 0.90528101]	[518.6651001 133.87936401 0.91632831]	[467.49899292 149.25665283 0.84478217]	[534.12042236 149.19555664 0.84889591]	[536.70611572 793.36029053 0.80517656]	[549.5715332 790.60009766 0.79768091]	[516.19445801 767.65765381 0.802549 ]	[4.26350861e+02 7.93346436e+02 7.63945222e-01]	[408.45620728 790.63458252 0.79217303]	[439.18341064 767.51171875 0.79040819]
[500.86935425 149.21466064 0.90017432]	[500.73025513 234.03370667 0.93364918]	[434.02493286 231.44152832 0.81241614]	[418.71069336 336.55172729 0.91398007]	[403.27990723 439.14111328 0.90280974]	[564.98193359 236.58268738 0.87124979]	[570.07678223 341.73770142 0.82101911]	[580.30761719 441.90393066 0.87843674]	[485.48300171 452.04147339 0.68683159]	[446.87652588 446.95681763 0.67745841]	[441.77810669 593.14678955 0.84214473]	[434.11541748 752.26708984 0.81657344]	[528.97753906 454.62466431 0.68133497]	[526.41168213 600.81872559 0.8512361 ]	[523.88653564 752.30438232 0.83792889]	[485.4654541 133.85528564 0.90599364]	[518.66400146 133.87733459 0.91596532]	[467.48324585 149.24862671 0.84480214]	[534.11773682 149.19419861 0.84830409]	[536.7166748 793.3616333 0.80421698]	[549.57861328 790.6026001 0.79595286]	[516.18615723 767.67126465 0.8029151 ]	[4.26351196e+02 7.93351074e+02 7.63297141e-01]	[408.45703125 790.63842773 0.79179847]	[439.18267822 767.51690674 0.78976142]
[500.86984253 149.21548462 0.90074599]	[500.72836304 234.03530884 0.93387413]	[434.02407837 231.43992615 0.81255615]	[418.71838379 336.56265259 0.91716707]	[403.26602173 439.14532471 0.9043386 ]	[564.97888184 236.58657837 0.87118107]	[570.05401611 341.7366333 0.82467008]	[580.29425049 441.91305542 0.87576723]	[485.47958374 452.03594971 0.68622136]	[444.44332886 446.95223999 0.67674708]	[441.77081299 593.13580322 0.84294808]	[434.11694336 752.26342773 0.81667161]	[528.97979736 454.62374878 0.67993283]	[526.41522217 600.82342529 0.85089767]	[523.88690186 752.29608154 0.83910829]	[485.46252441 133.85340881 0.90712553]	[518.66546631 133.87684631 0.91627312]	[467.47418213 149.24479675 0.84553432]	[534.1192627 149.1963501 0.84895879]	[536.70904541 793.36303711 0.80538166]	[549.57250977 790.60125732 0.79708457]	[516.19158936 767.65783691 0.80159318]	[4.26348846e+02 7.93348877e+02 7.63499916e-01]	[408.45498657 790.63555908 0.79207563]	[439.18499756 767.51281738 0.79026473]
[500.85308838 149.20657349 0.90003806]	[500.71905518 234.02854919 0.93083835]	[431.55599976 231.43522644 0.81254816]	[418.70599365 336.55102539 0.91814208]	[403.24588013 439.14318848 0.90938646]	[564.98205566 236.5848999 0.87218529]	[570.01806641 341.77120972 0.81934184]	[580.30322266 444.30465698 0.87760758]	[485.48583984 452.01660156 0.68678361]	[444.42657471 446.92889404 0.68424153]	[441.77102661 590.6083374 0.84693027]	[436.55114746 752.27636719 0.81925994]	[529.00079346 454.61599731 0.67828113]	[526.41906738 600.80731201 0.8511703 ]	[523.86096191 752.25494385 0.84457856]	[485.45263672 133.8576355 0.90899974]	[518.64031982 133.87036133 0.90994465]	[467.47637939 149.26675415 0.84869403]	[531.61773682 146.78149414 0.84727281]	[536.64160156 793.33477783 0.80860204]	[549.515625 790.59594727 0.81502867]	[516.14819336 767.64349365 0.79923785]	[4.23900482e+02 7.93308716e+02 7.62364268e-01]	[4.08462982e+02 7.90606812e+02 7.82979548e-01]	[439.20498657 767.53436279 0.79823554]
[500.83728027 149.20024109 0.89631784]	[500.71286011 234.02960205 0.92923307]	[431.55288696 231.43740845 0.81101775]	[418.69763184 336.57199097 0.92034268]	[400.87637329 439.14083862 0.90881431]	[564.97155762 236.58796692 0.87235546]	[567.59863281 341.7923584 0.81606585]	[580.28051758 444.31103516 0.87205285]	[485.4758606 452.00891113 0.68518513]	[444.41482544 446.92349243 0.6833263 ]	[441.75759888 593.13598633 0.84493226]	[436.5480957 752.2711792 0.81915492]	[528.98712158 454.60211182 0.67590421]	[526.42047119 600.86712646 0.85623252]	[523.86694336 752.26525879 0.8428005 ]	[485.43942261 133.85206604 0.90985817]	[516.20983887 133.87036133 0.90526736]	[467.46405029 149.25424194 0.84646785]	[531.57928467 149.19708252 0.84908491]	[536.65289307 793.34069824 0.81005836]	[549.53271484 790.60064697 0.81395298]	[516.15039062 767.64807129 0.79835325]	[4.23888855e+02 7.93305786e+02 7.64906168e-01]	[4.08448822e+02 7.90606323e+02 7.84092069e-01]	[439.2081604 767.52783203 0.79745233]
[500.82745361 149.19818115 0.89464885]	[500.70150757 234.02186584 0.92709875]	[431.54714966 231.43415833 0.81009054]	[418.69137573 336.58139038 0.92169994]	[403.24279785 439.14779663 0.90933394]	[564.95825195 236.58239746 0.87326443]	[567.57952881 344.24682617 0.81643003]	[580.25976562 444.31808472 0.86942673]	[485.45596313 452.02233887 0.68938988]	[444.40316772 446.93692017 0.68571824]	[441.75299072 593.13323975 0.84566873]	[436.55062866 752.26916504 0.81899065]	[526.54302979 454.62512207 0.68065417]	[526.42254639 600.86657715 0.86120611]	[523.86572266 752.2701416 0.84282833]	[485.42782593 133.85125732 0.91122955]	[516.19250488 133.86924744 0.90303588]	[467.46685791 149.24891663 0.84440213]	[531.56878662 149.19424438 0.84905481]	[536.65588379 793.33709717 0.81027067]	[549.5402832 790.59832764 0.81316507]	[516.14666748 767.65435791 0.79913443]	[4.23885895e+02 7.93305298e+02 7.65733838e-01]	[4.08448456e+02 7.90606079e+02 7.83547878e-01]	[439.21261597 767.52441406 0.79836822]
[500.82095337 146.77508545 0.89407426]	[500.6789856 234.01174927 0.92438507]	[431.52023315 231.42747498 0.80908704]	[418.67300415 336.59140015 0.92119026]	[400.87530518 439.15170288 0.90863585]	[564.94122314 236.57415771 0.87517452]	[567.56365967 341.7923584 0.82472724]	[580.24261475 444.3052063 0.86566919]	[485.42312622 452.01480103 0.69284528]	[444.37091064 446.93005371 0.68946308]	[441.7387085 593.17138672 0.84568644]	[436.55267334 752.27001953 0.81873137]	[526.50299072 454.60913086 0.68691361]	[526.41339111 600.81164551 0.85631406]	[523.86474609 752.28857422 0.84133261]	[485.42227173 133.84446716 0.91247612]	[516.17852783 133.86599731 0.90162581]	[467.47338867 149.24613953 0.8424381 ]	[531.55426025 149.19694519 0.85009426]	[536.66137695 793.34118652 0.81081444]	[549.55004883 790.60321045 0.81124282]	[516.14471436 767.67041016 0.80076164]	[4.23882019e+02 7.93308350e+02 7.66219258e-01]	[4.08446533e+02 7.90607849e+02 7.84001887e-01]	[439.21932983 767.52246094 0.7979086 ]
[500.80490112 146.78192139 0.89369661]	[500.65686035 234.00904846 0.91934681]	[431.49401855 231.42611694 0.80824524]	[418.66177368 336.60437012 0.92214477]	[400.86752319 439.16854858 0.91238767]	[564.92156982 236.56893921 0.87671816]	[567.56231689 341.79293823 0.82609868]	[580.22485352 444.3104248 0.86155605]	[485.40234375 452.02337646 0.69565457]	[444.34613037 446.94262695 0.69169879]	[441.73361206 595.66308594 0.84564292]	[436.55529785 752.27008057 0.81862444]	[526.48156738 454.61206055 0.69054782]	[526.39904785 600.82043457 0.86038113]	[523.86444092 752.28833008 0.84124982]	[485.40560913 133.85127258 0.91595948]	[516.15594482 133.87229919 0.89865929]	[467.45291138 149.25186157 0.84609395]	[529.07855225 149.19612122 0.85052055]	[536.64971924 793.34033203 0.81070805]	[549.54144287 790.60357666 0.81217325]	[516.14648438 767.66931152 0.80108416]	[4.23875854e+02 7.93313538e+02 7.65539467e-01]	[4.08442444e+02 7.90610229e+02 7.82574117e-01]	[439.22561646 767.52124023 0.79992646]
[500.78564453 149.20289612 0.89540535]	[500.63537598 234.00692749 0.91464543]	[429.00357056 231.41642761 0.80514836]	[418.66915894 336.59115601 0.92225748]	[400.87304688 439.16262817 0.91312176]	[564.90301514 236.57287598 0.87717658]	[567.56097412 341.80252075 0.82597911]	[577.79223633 444.30563354 0.85629463]	[485.39331055 452.01998901 0.69565213]	[444.33938599 446.93960571 0.69203889]	[441.73638916 595.69787598 0.85147005]	[436.55102539 752.27783203 0.81720406]	[526.46856689 454.59896851 0.69290876]	[526.39776611 600.84002686 0.86441982]	[523.86761475 752.29382324 0.83923686]	[485.39019775 133.86149597 0.9181999 ]	[516.13616943 133.87948608 0.89606678]	[467.43170166 149.2414856 0.84538436]	[529.0534668 146.77565002 0.85317051]	[536.65386963 793.3414917 0.80986339]	[549.54577637 790.60174561 0.81212533]	[516.15441895 767.67541504 0.79675794]	[4.23866669e+02 7.93319031e+02 7.66487777e-01]	[4.08435852e+02 7.90617554e+02 7.83517301e-01]	[439.22564697 767.53240967 0.80632412]
[500.78012085 149.1973114 0.89543617]	[498.25610352 234.00968933 0.91094315]	[428.98324585 231.41400146 0.80423129]	[418.65353394 336.60870361 0.92059666]	[400.86203003 439.16375732 0.91616142]	[564.87689209 236.57929993 0.87848902]	[567.5614624 344.26107788 0.81973004]	[577.78131104 444.29882812 0.8558926 ]	[485.37893677 449.50027466 0.6970374 ]	[444.32730103 446.91546631 0.69334096]	[441.74523926 595.67779541 0.84957898]	[436.54470825 752.2769165 0.81638348]	[526.44342041 454.55541992 0.69254977]	[526.40203857 600.80377197 0.8628847 ]	[523.86639404 752.30157471 0.83917171]	[485.38430786 133.86154175 0.92007828]	[516.12109375 133.88224792 0.89382875]	[464.98019409 149.24815369 0.85161901]	[529.01373291 146.7727356 0.85596263]	[536.64447021 793.33880615 0.80950403]	[549.54315186 790.60162354 0.8119781 ]	[516.15942383 767.68286133 0.79808587]	[4.23863495e+02 7.93327576e+02 7.68548548e-01]	[4.08430328e+02 7.90624084e+02 7.84374893e-01]	[439.22253418 767.52807617 0.80694485]
[500.75152588 146.7780304 0.89379716]	[498.21697998 234.00143433 0.90598977]	[428.93887329 231.40518188 0.80487633]	[418.64440918 336.58712769 0.92054319]	[400.84277344 439.18338013 0.92459917]	[564.84985352 236.56506348 0.87968397]	[567.56158447 344.28799438 0.81831753]	[577.77844238 444.302948 0.85731971]	[485.35317993 452.00119019 0.69952035]	[444.29492188 446.94180298 0.69499087]	[441.7315979 595.73120117 0.85237128]	[434.12591553 752.30505371 0.81001765]	[526.42559814 454.56295776 0.69612896]	[524.01953125 600.81121826 0.86821306]	[523.86462402 752.30584717 0.8388043 ]	[485.34960938 133.86698914 0.92345321]	[513.6317749 133.8835907 0.89147156]	[464.9548645 149.24932861 0.85482472]	[528.97943115 149.1990509 0.85904562]	[536.65307617 793.33831787 0.8095144 ]	[549.54882812 790.6005249 0.812406 ]	[516.15515137 767.69030762 0.79888821]	[4.23854340e+02 7.93335388e+02 7.68470347e-01]	[4.08424286e+02 7.90633423e+02 7.83183336e-01]	[439.21954346 767.55047607 0.80946928]
[500.69396973 146.7848053 0.89168978]	[498.21435547 234.01184082 0.90755981]	[428.9375 231.41638184 0.80485916]	[418.60818481 336.65524292 0.91867828]	[400.81317139 439.18960571 0.92747724]	[564.8302002 236.57215881 0.87940699]	[567.53710938 344.26092529 0.82801807]	[577.74633789 444.29342651 0.85381925]	[485.34213257 452.02374268 0.70008916]	[441.90679932 449.4407959 0.69549787]	[441.70651245 598.2144165 0.85415357]	[436.53390503 752.29052734 0.81192726]	[526.42248535 454.58218384 0.69646806]	[524.00769043 600.80963135 0.86990523]	[523.86083984 754.74108887 0.83871639]	[482.93457031 133.88414001 0.93286932]	[511.08444214 133.88893127 0.89144415]	[464.90563965 149.23524475 0.85702097]	[526.512146 146.78070068 0.86716998]	[536.64807129 793.3392334 0.80873543]	[549.53930664 790.60131836 0.81268966]	[516.15332031 767.69329834 0.79856241]	[4.23848816e+02 7.93334534e+02 7.69901574e-01]	[4.08425629e+02 7.90632324e+02 7.84272194e-01]	[439.2258606 767.52911377 0.80874813]
[500.63925171 146.77284241 0.88474554]	[498.17697144 234.00302124 0.90056956]	[426.42428589 231.40109253 0.80782104]	[418.57870483 336.68389893 0.90981412]	[400.79580688 439.16970825 0.92235911]	[562.4510498 236.56271362 0.87994105]	[567.52612305 341.78686523 0.84038758]	[577.70489502 441.92138672 0.84687012]	[482.95977783 452.00436401 0.70025098]	[441.88980103 446.93664551 0.69948262]	[441.68417358 598.24786377 0.85603309]	[434.11883545 752.28381348 0.81248277]	[524.01489258 454.55612183 0.69499087]	[524.00848389 600.7666626 0.86376482]	[523.86279297 754.7442627 0.8390646 ]	[482.89685059 133.88580322 0.94242936]	[511.01412964 133.88693237 0.89740109]	[464.8659668 149.23603821 0.86249971]	[526.48846436 149.20846558 0.87718058]	[536.64855957 793.34747314 0.80925059]	[549.546875 790.6038208 0.81155837]	[516.16046143 767.69012451 0.79581034]	[4.23837036e+02 7.93326843e+02 7.73177028e-01]	[4.08411621e+02 7.90625977e+02 7.86597669e-01]	[439.22821045 767.52050781 0.80831122]
[498.25134277 146.75042725 0.87831092]	[498.146698 233.99293518 0.89681041]	[426.38217163 231.39823914 0.81455463]	[418.57498169 336.66876221 0.90940714]	[400.78393555 439.16021729 0.92291391]	[562.4185791 236.53846741 0.88201088]	[567.50927734 341.74945068 0.84873939]	[577.69555664 441.91687012 0.8496536 ]	[482.95925903 452.02529907 0.70580113]	[441.89224243 449.44442749 0.7022599 ]	[441.67037964 598.31420898 0.85937494]	[434.11233521 752.26934814 0.81301612]	[524.00970459 454.57675171 0.70009977]	[524.00848389 600.77758789 0.86655736]	[523.86560059 754.7454834 0.83845019]	[482.86273193 133.87223816 0.95086187]	[508.51046753 133.8657074 0.90456444]	[464.83166504 149.25944519 0.87712932]	[526.45935059 146.77944946 0.88128448]	[536.64489746 793.34454346 0.80827278]	[549.54815674 790.60162354 0.81079131]	[516.16717529 767.68981934 0.79631495]	[4.23849762e+02 7.93323669e+02 7.73922265e-01]	[4.08420380e+02 7.90620361e+02 7.89634824e-01]	[439.21936035 767.50177002 0.80480456]
[498.19537354 146.73606873 0.87161684]	[498.11248779 233.9851532 0.89257652]	[423.92001343 231.38212585 0.81864321]	[418.54867554 336.66061401 0.90480578]	[400.76300049 439.14767456 0.92602813]	[562.37554932 236.52185059 0.88459945]	[567.46447754 341.72348022 0.85629755]	[575.18658447 441.91424561 0.84730345]	[482.94827271 452.02764893 0.70825142]	[441.88793945 449.45013428 0.70401758]	[439.32669067 598.28094482 0.85431808]	[434.10360718 752.26373291 0.81294447]	[523.98651123 454.57391357 0.70337927]	[524.00427246 600.74108887 0.85810971]	[523.86083984 754.7444458 0.83744872]	[482.8164978 133.85383606 0.95635021]	[508.4543457 133.84986877 0.91222686]	[462.4230957 149.23005676 0.87849426]	[526.41552734 146.76397705 0.88319075]	[536.64929199 793.34692383 0.80582196]	[549.55157471 790.60125732 0.80942941]	[516.16082764 767.69281006 0.7927897 ]	[4.23856720e+02 7.93322449e+02 7.71566510e-01]	[4.08423004e+02 7.90621826e+02 7.90415406e-01]	[439.21420288 767.49230957 0.80045366]
[498.16061401 146.72764587 0.86350566]	[495.64761353 233.97824097 0.88982099]	[423.88885498 231.37030029 0.82639909]	[416.15512085 336.66708374 0.897282 ]	[400.74987793 439.15878296 0.93193853]	[562.3324585 236.50953674 0.88796347]	[565.08087158 341.73803711 0.85599053]	[575.15881348 441.88739014 0.84744334]	[482.89141846 452.01864624 0.71479857]	[441.82577515 449.45916748 0.71223366]	[439.31359863 600.77410889 0.86081797]	[434.09490967 752.26593018 0.81289154]	[523.92944336 454.55197144 0.70228744]	[524.01324463 598.26373291 0.84965175]	[523.86126709 752.29614258 0.83762741]	[482.79312134 133.84533691 0.95793968]	[506.01235962 133.84519958 0.91647589]	[462.40316772 149.23976135 0.88764948]	[524.03363037 149.22247314 0.88921708]	[536.65484619 793.34082031 0.80718702]	[549.56634521 790.59356689 0.80620176]	[516.15692139 767.67962646 0.79230016]	[4.23870636e+02 7.93324219e+02 7.70829320e-01]	[408.43328857 790.62677002 0.79391712]	[439.20748901 767.4932251 0.80450886]
[498.11035156 146.73910522 0.85655743]	[493.12362671 233.99232483 0.88064378]	[423.83312988 231.39630127 0.83954102]	[416.09988403 336.68365479 0.88916999]	[400.73028564 439.17953491 0.93568087]	[562.29821777 236.51901245 0.88357383]	[565.05480957 341.71768188 0.86590046]	[572.65429688 441.88156128 0.84969503]	[482.84973145 451.99920654 0.71693051]	[441.77294922 449.43893433 0.71387631]	[439.32531738 600.84179688 0.8709994 ]	[434.08111572 752.26525879 0.81197524]	[523.88977051 452.04647827 0.70412368]	[524.01013184 598.23565674 0.84628183]	[523.86169434 752.27606201 0.84030002]	[482.75106812 133.85368347 0.96246123]	[505.94039917 133.84295654 0.9325341 ]	[462.36914062 149.28082275 0.90557832]	[523.98999023 149.20922852 0.8960374 ]	[534.17095947 793.31164551 0.80647129]	[549.54473877 788.22442627 0.81007528]	[516.16137695 767.66601562 0.78806472]	[4.23896027e+02 7.93321045e+02 7.68232107e-01]	[408.4432373 790.62811279 0.79441071]	[439.17980957 765.08709717 0.80096078]
[495.64807129 146.72523499 0.84687853]	[493.0524292 234.0091095 0.87873936]	[423.79501343 231.41186523 0.84556633]	[416.01312256 339.07147217 0.87373245]	[400.67773438 439.18255615 0.94318533]	[562.25909424 236.53727722 0.87836415]	[565.04034424 341.72686768 0.86843777]	[570.11230469 441.91125488 0.85187525]	[482.82574463 451.99728394 0.7174232 ]	[441.73171997 446.95419312 0.71426743]	[439.32351685 600.89111328 0.87365711]	[434.07043457 752.27087402 0.81011474]	[523.87921143 452.03964233 0.70597005]	[524.00006104 598.20977783 0.84210819]	[523.85723877 752.27978516 0.84116733]	[482.71478271 133.83807373 0.95912653]	[503.49908447 133.82363892 0.94271797]	[462.32418823 149.2769928 0.90766883]	[523.92871094 146.76829529 0.90500355]	[534.15753174 793.30963135 0.80737007]	[549.52880859 788.2230835 0.81044698]	[516.16229248 767.67144775 0.79232085]	[4.23890869e+02 7.93330444e+02 7.66930521e-01]	[408.4335022 790.63372803 0.79444039]	[439.17715454 765.08947754 0.79943919]
[495.58978271 146.72677612 0.84075564]	[490.50048828 234.00724792 0.88309973]	[421.37832642 231.39555359 0.85449976]	[413.59341431 336.66348267 0.87365484]	[400.64703369 439.16244507 0.93955624]	[559.83734131 236.54238892 0.87348503]	[564.98858643 341.76290894 0.87324518]	[570.07391357 441.9012146 0.85557342]	[482.82400513 452.01168823 0.71702385]	[441.73330688 449.44137573 0.71211332]	[439.32620239 600.8850708 0.87558651]	[434.07559204 752.26623535 0.81172633]	[523.8739624 452.05947876 0.70571983]	[523.99725342 598.26538086 0.84912932]	[523.85400391 752.27398682 0.84196377]	[480.34603882 133.82240295 0.95692831]	[503.46328735 133.81646729 0.95336372]	[462.26339722 149.24778748 0.90761679]	[523.89190674 146.76681519 0.91132772]	[534.16125488 793.30554199 0.80902177]	[549.53625488 788.22125244 0.81191242]	[516.15429688 767.66894531 0.79097998]	[4.23885651e+02 7.93331482e+02 7.65145481e-01]	[408.43118286 790.6340332 0.79248512]	[439.18087769 765.08575439 0.8013376 ]
[493.12258911 146.73937988 0.84148157]	[488.01144409 234.01100159 0.88591385]	[421.34960938 231.40412903 0.85924411]	[413.51379395 336.64627075 0.8693074 ]	[400.62799072 439.1411438 0.93715012]	[559.80096436 236.54347229 0.86885625]	[564.94750977 341.73587036 0.88151693]	[570.05706787 441.86764526 0.85928488]	[482.80767822 449.48599243 0.71733028]	[441.71835327 446.93643188 0.71329927]	[439.28808594 600.79852295 0.86261809]	[434.08966064 752.25402832 0.81322283]	[523.86077881 452.01367188 0.70782471]	[523.97192383 598.24743652 0.850591 ]	[523.85571289 752.2623291 0.84185541]	[480.31289673 133.81082153 0.95182925]	[503.43579102 133.81404114 0.96236557]	[462.19900513 149.23269653 0.90764129]	[523.84136963 146.73963928 0.90209579]	[534.15765381 793.2980957 0.80835634]	[549.53790283 788.21386719 0.81006742]	[516.15539551 767.65979004 0.78922832]	[4.23888794e+02 7.93329224e+02 7.64186978e-01]	[408.44085693 790.63317871 0.79106903]	[439.19891357 765.06958008 0.80245101]
[493.05883789 146.73677063 0.83899993]	[487.96228027 234.03140259 0.89118278]	[421.29681396 231.42774963 0.86756581]	[408.47531128 336.60610962 0.86162156]	[398.22247314 439.12329102 0.93412256]	[559.76086426 236.56896973 0.86202252]	[564.92944336 341.75323486 0.88207597]	[567.59313965 441.90805054 0.85986865]	[482.77758789 452.00442505 0.72031504]	[441.68383789 449.45477295 0.71507776]	[439.27905273 598.31719971 0.85263062]	[434.07577515 752.265625 0.80969691]	[523.84136963 452.046875 0.71658391]	[523.97467041 600.76373291 0.8607139 ]	[523.85681152 752.27191162 0.84148675]	[480.26889038 133.78918457 0.94668937]	[503.40075684 133.81401062 0.96912307]	[459.83596802 149.20123291 0.89772594]	[523.78704834 146.73768616 0.89687508]	[534.16162109 793.30761719 0.80628496]	[549.52514648 788.22039795 0.81128651]	[516.15808105 767.65924072 0.78627473]	[4.23896606e+02 7.93313965e+02 7.62465537e-01]	[408.4382019 790.62420654 0.79127592]	[439.19006348 765.07574463 0.79920208]
[490.51818848 146.75494385 0.84349346]	[485.4987793 234.04588318 0.89592516]	[421.25753784 231.44500732 0.87309712]	[405.89224243 336.60192871 0.86291641]	[398.14324951 439.11334229 0.92683649]	[559.72058105 236.58320618 0.85650754]	[564.88195801 341.75100708 0.88357061]	[567.53759766 441.87915039 0.87489551]	[482.73907471 449.50442505 0.71244222]	[439.29620361 449.44488525 0.71152049]	[439.24127197 598.31628418 0.85272676]	[434.07598877 752.25671387 0.81076384]	[523.81445312 452.02947998 0.71269619]	[523.97119141 600.80487061 0.8677541 ]	[523.85095215 752.28277588 0.84147573]	[480.21530151 133.79179382 0.94232196]	[503.36346436 133.81736755 0.97586101]	[459.78649902 149.22384644 0.90419263]	[521.41815186 146.77404785 0.9017936 ]	[534.15795898 793.31091309 0.80638808]	[549.52526855 788.22497559 0.81256604]	[516.15118408 767.66625977 0.7855159 ]	[4.23894470e+02 7.93309998e+02 7.63282895e-01]	[408.4369812 790.62200928 0.79128695]	[439.19888306 765.05944824 0.80035198]
[487.99752808 146.7598114 0.85129923]	[485.44036865 234.057724 0.90358162]	[421.19436646 233.82765198 0.87682259]	[403.37249756 336.62338257 0.87353551]	[398.11611938 439.14361572 0.93197751]	[557.24395752 236.59724426 0.84810454]	[564.80944824 341.71014404 0.88430214]	[567.48846436 441.90768433 0.88118714]	[480.35690308 449.4614563 0.70877647]	[439.26260376 446.91937256 0.71198845]	[439.23406982 595.75256348 0.84406441]	[434.07254028 752.24981689 0.81158584]	[521.42602539 451.99981689 0.7095806 ]	[523.96240234 600.87286377 0.87776583]	[523.85192871 752.28863525 0.84023643]	[480.16311646 133.7897644 0.93631369]	[503.32711792 133.83189392 0.98012382]	[459.70596313 149.20573425 0.89690506]	[521.37982178 149.21026611 0.91167068]	[534.16290283 793.31628418 0.80521208]	[549.5302124 788.22955322 0.81253767]	[516.15802002 767.66485596 0.78208923]	[4.23893066e+02 7.93309448e+02 7.62665033e-01]	[4.08435791e+02 7.90622131e+02 7.88667083e-01]	[439.19760132 765.05456543 0.79866838]
[487.91809082 146.76634216 0.85984683]	[485.39886475 234.06355286 0.90862966]	[421.15264893 233.84333801 0.87713301]	[403.2822876 339.05044556 0.89034992]	[398.11096191 439.21655273 0.93965793]	[557.19287109 236.59326172 0.84634811]	[562.43029785 341.71002197 0.88207453]	[567.44689941 441.89813232 0.88952518]	[480.31692505 446.94979858 0.7062816 ]	[439.23345947 446.8934021 0.71041894]	[439.21298218 593.17169189 0.83742595]	[434.06158447 752.23999023 0.81113744]	[521.38360596 449.48178101 0.71130347]	[523.90527344 600.78314209 0.87252647]	[523.84832764 752.27996826 0.84068197]	[477.73733521 133.80612183 0.92475623]	[503.2645874 133.8400116 0.98070168]	[459.64373779 149.21153259 0.89279777]	[521.32208252 149.20985413 0.91128039]	[536.6496582 793.33831787 0.80531782]	[549.54327393 788.23260498 0.81236583]	[516.15039062 767.65771484 0.78251177]	[4.23893402e+02 7.93309021e+02 7.60812044e-01]	[4.08436401e+02 7.90625366e+02 7.86451280e-01]	[439.19677734 765.03411865 0.79638398]
[485.43118286 149.19862366 0.87388587]	[485.34268188 234.03973389 0.91606915]	[418.743927 233.84631348 0.8777284 ]	[403.24737549 339.05499268 0.89881629]	[398.07006836 439.19793701 0.92749095]	[554.64404297 236.54429626 0.8448686 ]	[562.362854 341.73794556 0.88014156]	[565.02337646 444.29693604 0.89323598]	[480.29281616 446.93325806 0.70034879]	[439.1914978 444.40768433 0.70132881]	[439.20761108 590.6149292 0.84286183]	[434.06338501 752.22857666 0.81422436]	[521.38189697 449.48800659 0.70460296]	[523.86602783 600.86590576 0.89021337]	[523.85418701 752.27191162 0.83920968]	[477.67010498 133.82316589 0.91985565]	[500.87805176 133.85411072 0.9767105 ]	[457.21810913 149.23321533 0.89556527]	[521.28717041 149.20262146 0.91128105]	[534.16674805 793.31872559 0.80183339]	[549.52868652 788.23022461 0.81093258]	[516.16094971 767.64544678 0.77517402]	[4.23882080e+02 7.93313965e+02 7.60257244e-01]	[4.08427307e+02 7.90632629e+02 7.83965886e-01]	[439.20727539 765.03790283 0.8029595 ]
[485.37136841 146.77201843 0.87637806]	[482.90631104 234.03395081 0.9301312 ]	[418.64923096 233.86251831 0.86994284]	[400.84414673 339.09606934 0.9096036 ]	[398.04708862 439.13046265 0.91598225]	[552.07873535 236.52619934 0.84866333]	[562.28619385 339.28381348 0.8828094 ]	[564.9519043 444.31173706 0.89964294]	[480.22268677 446.92553711 0.69764203]	[439.12506104 444.41113281 0.69543594]	[439.15362549 593.1895752 0.83793724]	[434.04025269 752.22625732 0.80855852]	[521.33001709 449.48059082 0.70229983]	[523.83319092 600.88031006 0.88593507]	[523.8503418 754.75073242 0.83440048]	[477.60073853 133.80566406 0.90985709]	[500.81304932 133.84660339 0.97316682]	[457.12759399 149.20707703 0.88224971]	[521.20068359 149.20994568 0.90079594]	[536.6762085 793.35302734 0.80519629]	[549.56640625 790.59552002 0.8056919 ]	[516.15307617 767.6842041 0.78185284]	[4.23890747e+02 7.93287537e+02 7.62114763e-01]	[4.08433655e+02 7.90612854e+02 7.86786675e-01]	[439.20550537 765.02001953 0.79502827]
[482.9022522 146.77809143 0.89157295]	[482.78231812 234.02090454 0.94038302]	[418.59371948 233.84944153 0.86368573]	[400.80484009 336.66986084 0.9202888 ]	[395.62704468 439.13363647 0.9070797 ]	[547.03442383 236.52844238 0.86483693]	[562.20397949 339.28530884 0.8628903 ]	[564.92669678 441.91986084 0.90200073]	[477.73898315 444.35974121 0.69975024]	[439.06399536 444.31152344 0.69928151]	[439.12741089 593.15844727 0.83581001]	[434.03027344 752.20556641 0.80819833]	[521.19927979 446.88037109 0.6913045 ]	[523.78656006 600.8862915 0.88315904]	[523.85021973 752.29248047 0.83189023]	[475.08383179 133.83071899 0.89757788]	[500.70925903 133.85514832 0.95951736]	[457.07824707 149.22584534 0.87865573]	[518.71374512 149.2281189 0.88943005]	[536.67889404 793.35217285 0.80276394]	[549.56213379 788.23022461 0.80342531]	[516.14794922 767.65344238 0.7746557 ]	[4.23873505e+02 7.93274658e+02 7.62763083e-01]	[4.08421265e+02 7.90604431e+02 7.83558488e-01]	[439.21255493 765.00445557 0.79228002]
[482.80322266 149.20524597 0.90111709]	[480.31555176 234.0500946 0.93904674]	[416.08978271 233.88154602 0.85058916]	[400.72360229 336.68844604 0.92078006]	[395.57473755 439.19042969 0.90556502]	[544.53674316 236.55841064 0.87114418]	[559.72949219 341.74542236 0.83030713]	[564.81964111 441.92364502 0.90290916]	[477.5960083 444.37722778 0.68790293]	[436.59814453 444.34091187 0.68900388]	[436.69265747 593.17559814 0.82811308]	[434.02783203 749.77056885 0.81291878]	[518.67523193 444.40252686 0.6784693 ]	[523.76116943 600.82531738 0.87701464]	[523.85107422 752.2869873 0.8302623 ]	[470.02523804 133.85627747 0.8897177 ]	[498.25881958 133.88273621 0.93715239]	[452.0798645 149.23164368 0.85757232]	[516.12927246 149.21434021 0.85736191]	[536.6895752 793.34527588 0.80093086]	[549.56207275 788.22650146 0.80031037]	[516.13122559 767.64581299 0.76872444]	[4.23873016e+02 7.93249329e+02 7.64245331e-01]	[4.08422211e+02 7.88239685e+02 7.80228734e-01]	[439.21990967 762.51098633 0.78770149]
[480.27420044 149.24526978 0.90096033]	[480.22363281 234.05686951 0.93321824]	[413.56326294 233.89752197 0.83478945]	[400.64123535 336.60873413 0.9211182 ]	[393.01831055 439.12643433 0.87468457]	[544.44940186 236.55996704 0.87816375]	[554.68701172 341.75534058 0.8096534 ]	[562.41204834 441.87908936 0.91136867]	[472.56344604 446.89569092 0.67884183]	[434.03762817 444.38519287 0.68024266]	[436.59884644 595.6762085 0.81664181]	[434.0383606 749.76763916 0.81673872]	[513.63494873 446.92712402 0.66825575]	[521.40942383 600.83154297 0.88546163]	[523.84747314 752.30407715 0.82877159]	[464.87884521 133.91166687 0.91383284]	[495.6083374 133.90643311 0.89265472]	[446.92019653 149.31324768 0.85855097]	[508.50283813 149.1953125 0.85208738]	[536.68292236 793.33837891 0.7997638 ]	[549.56005859 788.22595215 0.80200863]	[516.12542725 767.65661621 0.76901627]	[4.23871216e+02 7.93224915e+02 7.73845673e-01]	[4.08429474e+02 7.88225220e+02 7.86038518e-01]	[439.23788452 762.49658203 0.78887403]
[480.11193848 149.27142334 0.89654344]	[477.74206543 234.03138733 0.91502863]	[408.45263672 233.88548279 0.82111812]	[398.22509766 336.65463257 0.91696185]	[387.87005615 439.17745972 0.86773252]	[544.32635498 236.56080627 0.88281596]	[549.59973145 341.69345093 0.8201865 ]	[562.32525635 441.86660767 0.91225159]	[469.95962524 446.91607666 0.67881519]	[431.46347046 444.40930176 0.6760053 ]	[431.53591919 598.22454834 0.79685318]	[434.02609253 749.77362061 0.82122391]	[508.519104 446.94180298 0.66979587]	[521.36462402 600.8291626 0.88147974]	[523.84906006 754.74230957 0.82545537]	[462.37539673 133.95535278 0.93601835]	[490.48013306 133.94494629 0.88931662]	[444.35699463 149.31451416 0.87593746]	[505.94360352 149.24847412 0.88639581]	[536.6953125 793.34863281 0.79791808]	[549.54577637 788.22833252 0.80132294]	[516.13494873 767.65930176 0.76854563]	[4.23857086e+02 7.93240784e+02 7.68283427e-01]	[4.08420074e+02 7.90591248e+02 7.76201844e-01]	[439.26278687 762.50872803 0.79024029]
[477.59933472 149.23373413 0.87375957]	[477.59631348 233.99832153 0.89537412]	[405.83267212 233.847229 0.8269363 ]	[398.1288147 339.12161255 0.90442467]	[382.79220581 439.22784424 0.90592271]	[541.85424805 236.50552368 0.88968885]	[547.0166626 341.68139648 0.84967512]	[562.20617676 441.86679077 0.89600992]	[467.39459229 449.44543457 0.68303859]	[426.38787842 446.9225769 0.67782366]	[426.40496826 598.24963379 0.80344117]	[431.54119873 752.1706543 0.81798691]	[505.99633789 449.47409058 0.67843699]	[521.26409912 598.29608154 0.85686445]	[523.83569336 752.28216553 0.82775205]	[462.24569702 133.9175415 0.95581788]	[485.43997192 133.91091919 0.92415917]	[441.88812256 149.33351135 0.89904106]	[503.48040771 149.2623291 0.89826018]	[536.71673584 793.35754395 0.79828972]	[549.53912354 788.21960449 0.80349028]	[516.1385498 767.62921143 0.76838833]	[4.23859589e+02 7.93221313e+02 7.67652094e-01]	[4.08408295e+02 7.90589905e+02 7.71519184e-01]	[439.26953125 764.96600342 0.78307235]
[470.04299927 149.26719666 0.85699272]	[469.97393799 234.06816101 0.8799901 ]	[400.86349487 233.86921692 0.8653301 ]	[395.60293579 339.13583374 0.88424802]	[380.32727051 439.23153687 0.91749859]	[539.31640625 236.58763123 0.86913037]	[544.5411377 341.7220459 0.86674625]	[559.7098999 441.89517212 0.87024975]	[462.41052246 449.46081543 0.71440613]	[421.35198975 446.95028687 0.7052387 ]	[423.89697266 598.26831055 0.82056034]	[431.48779297 752.19122314 0.81705862]	[503.43054199 449.46133423 0.70053047]	[521.20214844 598.28173828 0.85105598]	[523.8347168 752.25817871 0.82743424]	[459.72659302 133.88626099 0.95035768]	[482.8710022 133.89094543 0.96935534]	[441.6963501 149.33633423 0.91944367]	[503.28857422 149.25270081 0.9185949 ]	[536.69873047 793.34307861 0.79526132]	[549.53143311 788.20635986 0.80135059]	[5.16131836e+02 7.67610107e+02 7.62554765e-01]	[4.23888702e+02 7.93231873e+02 7.67778933e-01]	[4.08414948e+02 7.90608032e+02 7.73189843e-01]	[439.22491455 764.9776001 0.7766611 ]
[467.39233398 149.30389404 0.87781703]	[464.9498291 234.07946777 0.89777929]	[400.71981812 233.86956787 0.88399565]	[390.48071289 339.09487915 0.85669434]	[380.21072388 439.22717285 0.93612158]	[539.17449951 236.59938049 0.85500222]	[544.4173584 341.69595337 0.88527364]	[552.15142822 441.82141113 0.85203791]	[462.33053589 446.91262817 0.71985281]	[421.27120972 446.87661743 0.71140099]	[423.81726074 595.74353027 0.82830691]	[428.94281006 752.1807251 0.81735587]	[503.35281372 446.91052246 0.70731395]	[518.75292969 595.73327637 0.82478911]	[523.81481934 752.25506592 0.82692993]	[459.59225464 133.92340088 0.92456621]	[482.71362305 133.93197632 0.97394896]	[439.17630005 149.3212738 0.92751443]	[500.77764893 149.27183533 0.92534351]	[5.36714905e+02 7.93353333e+02 7.89148092e-01]	[549.53039551 788.20507812 0.79885411]	[5.13648315e+02 7.67612549e+02 7.57214367e-01]	[4.23905670e+02 7.93225281e+02 7.67073214e-01]	[4.08414886e+02 7.90616455e+02 7.74262786e-01]	[439.14654541 764.97753906 0.76648408]
[462.40979004 149.30097961 0.90459806]	[462.44628906 234.06140137 0.91912806]	[398.23046875 233.9258728 0.8895148 ]	[382.84066772 339.12530518 0.86813623]	[380.09127808 439.22351074 0.93992549]	[534.10089111 236.5206604 0.84477651]	[541.95111084 339.28509521 0.88540781]	[547.05371094 441.8248291 0.87220365]	[462.25326538 446.87893677 0.71861476]	[421.1802063 444.41506958 0.71477687]	[421.35211182 595.66491699 0.83558863]	[426.44696045 749.73535156 0.82384181]	[503.28649902 444.40759277 0.71022934]	[516.20812988 593.1930542 0.79230076]	[523.809021 752.22186279 0.82708037]	[454.59121704 133.92935181 0.89579332]	[480.22375488 133.92501831 0.96670145]	[436.60409546 149.32258606 0.89716262]	[500.63986206 149.28215027 0.91301346]	[5.36691406e+02 7.93336304e+02 7.89560318e-01]	[549.51849365 788.1907959 0.79803336]	[5.16122253e+02 7.67583557e+02 7.54442453e-01]	[4.26362946e+02 7.93225220e+02 7.72692621e-01]	[4.08424103e+02 7.90618286e+02 7.82158673e-01]	[4.39111359e+02 7.62457031e+02 7.57182240e-01]
[459.84741211 149.33056641 0.91464078]	[462.22491455 234.04222107 0.94232064]	[398.06674194 233.9420929 0.87546384]	[380.33346558 339.18734741 0.89210874]	[377.56213379 439.25509644 0.93263268]	[526.44268799 236.49250793 0.87593716]	[541.72558594 339.19839478 0.89223343]	[544.51428223 441.85061646 0.90285671]	[459.79455566 444.4055481 0.71282464]	[418.72109985 444.41577148 0.71161121]	[421.26147461 593.18365479 0.84073007]	[426.43753052 749.72045898 0.82365668]	[500.86602783 444.39797974 0.70459837]	[513.58459473 593.19134521 0.78637469]	[523.79071045 752.23071289 0.82587302]	[446.8777771 133.97465515 0.88791478]	[477.60568237 133.94854736 0.90698427]	[431.48544312 149.33628845 0.8574453 ]	[493.07678223 149.21258545 0.85342097]	[5.36706909e+02 7.93342896e+02 7.85709858e-01]	[549.52502441 788.18731689 0.79565376]	[5.16115845e+02 7.67596252e+02 7.60123730e-01]	[4.26389740e+02 7.93224426e+02 7.69542277e-01]	[4.08455811e+02 7.90622559e+02 7.77731240e-01]	[4.39098419e+02 7.62430664e+02 7.47270525e-01]
[459.60513306 149.30874634 0.90243673]	[459.72018433 234.05883789 0.93739021]	[393.05093384 233.97128296 0.84388214]	[380.18649292 339.12612915 0.91367936]	[377.50860596 439.25506592 0.92240107]	[523.93353271 236.50917053 0.88372153]	[536.75201416 339.28268433 0.83733606]	[544.35705566 441.84951782 0.91716361]	[459.62799072 444.34091187 0.71540642]	[418.57730103 444.35037231 0.70415711]	[421.18994141 595.72320557 0.83796543]	[426.42453003 749.73944092 0.82373744]	[500.73760986 444.32623291 0.70684642]	[513.60656738 598.21929932 0.79233301]	[523.7744751 752.21105957 0.8283391 ]	[441.85403442 133.99832153 0.92947608]	[469.98965454 133.9571228 0.88734162]	[423.88009644 151.72761536 0.87680423]	[485.47686768 149.26646423 0.88208234]	[5.36691528e+02 7.93334229e+02 7.88340092e-01]	[549.50714111 788.17474365 0.80025452]	[5.13655823e+02 7.67583374e+02 7.61444986e-01]	[4.26386414e+02 7.93229309e+02 7.66653836e-01]	[4.08446289e+02 7.90629822e+02 7.76018262e-01]	[4.36693634e+02 7.62459778e+02 7.43464828e-01]
[459.60296631 149.30740356 0.90206838]	[459.72155762 234.06166077 0.93729323]	[393.05276489 233.97311401 0.84450692]	[380.18603516 339.12609863 0.91387129]	[377.50680542 439.25802612 0.92165893]	[523.93438721 236.51278687 0.8837589 ]	[536.74926758 339.28601074 0.83651137]	[544.35656738 441.84643555 0.9169265 ]	[459.62997437 444.34335327 0.71526837]	[418.57943726 444.35223389 0.70427692]	[421.18878174 595.72595215 0.83828461]	[426.41534424 749.75549316 0.82511586]	[500.73937988 444.32904053 0.70670021]	[513.60284424 598.22607422 0.79263085]	[523.77252197 752.2074585 0.82789767]	[441.8531189 133.99833679 0.92965901]	[469.98568726 133.95692444 0.88705945]	[423.88110352 151.72723389 0.8760736 ]	[485.4772644 149.26791382 0.88182575]	[5.36683899e+02 7.93330139e+02 7.88619637e-01]	[549.50219727 788.17193604 0.80075306]	[5.13652405e+02 7.67581177e+02 7.61603296e-01]	[4.26372467e+02 7.93233459e+02 7.64372647e-01]	[4.08431183e+02 7.90636414e+02 7.75702953e-01]	[4.36682800e+02 7.62491028e+02 7.56451726e-01]
[454.62081909 149.25662231 0.87073505]	[457.17755127 234.01885986 0.91059685]	[385.39810181 233.9521637 0.82923716]	[377.72106934 339.14675903 0.90624452]	[372.49478149 439.29324341 0.87396914]	[521.41503906 236.48048401 0.8868776 ]	[529.05255127 339.28909302 0.82944959]	[541.80810547 441.82711792 0.92068458]	[457.0625 444.3850708 0.69242007]	[413.58828735 444.39581299 0.68189418]	[421.14297485 595.68347168 0.83479422]	[426.41305542 749.71716309 0.82734138]	[498.19677734 444.35888672 0.69255823]	[506.02645874 593.10784912 0.80724841]	[523.75750732 752.21783447 0.82955879]	[441.68890381 133.9410553 0.9611181 ]	[464.87442017 133.91667175 0.93415952]	[421.37002563 151.73916626 0.90828228]	[482.95300293 149.28260803 0.90883178]	[5.36679749e+02 7.93326599e+02 7.90234745e-01]	[547.05780029 788.15423584 0.80571425]	[5.16132874e+02 7.67598022e+02 7.65999317e-01]	[4.26385651e+02 7.93224854e+02 7.68123150e-01]	[4.08449615e+02 7.90627319e+02 7.76480615e-01]	[4.36672913e+02 7.62432861e+02 7.49803543e-01]
[449.4725647 149.27713013 0.85789883]	[454.56253052 234.06996155 0.88006139]	[382.81021118 233.98532104 0.85458881]	[377.60147095 339.28491211 0.88514018]	[362.33129883 439.3097229 0.89485741]	[521.23547363 236.49542236 0.88613808]	[526.44567871 339.28646851 0.86634362]	[539.26257324 441.81478882 0.89476615]	[449.52459717 446.9175415 0.68218935]	[410.97698975 446.91278076 0.67230874]	[418.78872681 595.67553711 0.83713174]	[426.4130249 749.74609375 0.82527983]	[493.06719971 446.88510132 0.67757016]	[505.94036865 590.59899902 0.82733423]	[521.43200684 752.19250488 0.82846099]	[439.17407227 133.90948486 0.94672614]	[462.30639648 133.88175964 0.97417277]	[421.16278076 151.72869873 0.92854357]	[482.73181152 149.22961426 0.92008817]	[536.68157959 793.32568359 0.79350328]	[547.05438232 788.14550781 0.80986559]	[5.16134277e+02 7.67569702e+02 7.49499738e-01]	[4.26390472e+02 7.93245667e+02 7.64912248e-01]	[4.08440308e+02 7.90644531e+02 7.77696788e-01]	[4.36683289e+02 7.62470215e+02 7.54692674e-01]
[441.88616943 149.35272217 0.90879661]	[444.37112427 236.42337036 0.90520096]	[380.16400146 233.98414612 0.90258849]	[367.42456055 339.26123047 0.83691847]	[359.68505859 441.69891357 0.94095427]	[516.15979004 236.52275085 0.85442019]	[523.85845947 339.29388428 0.88983256]	[529.00262451 441.84677124 0.8595202 ]	[444.29177856 449.49343872 0.7018981 ]	[400.85037231 452.02471924 0.69280934]	[418.6590271 600.79437256 0.85420614]	[426.38284302 749.77764893 0.82253969]	[482.97131348 446.92367554 0.69774342]	[503.44030762 590.5803833 0.85212511]	[521.39630127 752.22418213 0.83230203]	[434.08856201 133.99588013 0.89086413]	[459.68307495 133.96278381 0.96296847]	[416.12487793 151.74263 0.9220258 ]	[477.72628784 149.32418823 0.91805649]	[5.36655579e+02 7.93330872e+02 7.88821459e-01]	[547.02050781 788.14111328 0.81081605]	[5.13639954e+02 7.67598022e+02 7.44862139e-01]	[4.26384216e+02 7.93261963e+02 7.60560155e-01]	[4.08429718e+02 7.90661438e+02 7.76573002e-01]	[4.36659180e+02 7.62504517e+02 7.54677892e-01]
[441.7489624 151.72637939 0.92268145]	[441.89541626 234.07569885 0.92426604]	[377.69699097 234.02745056 0.89965951]	[364.76956177 339.26184082 0.84303749]	[357.22729492 441.70016479 0.94400662]	[511.04705811 236.44425964 0.85126811]	[521.39221191 339.28448486 0.88161534]	[526.47839355 441.76626587 0.88608861]	[441.92401123 449.46173096 0.70514733]	[400.85455322 449.50469971 0.69165164]	[418.60437012 600.82434082 0.85773772]	[426.37844849 749.76245117 0.82459462]	[482.93014526 446.88827515 0.70050526]	[503.3767395 588.09326172 0.8698954 ]	[521.40325928 752.20007324 0.83695209]	[428.95077515 134.02442932 0.87567323]	[457.18197632 133.97639465 0.92864543]	[413.57705688 151.75030518 0.89459372]	[475.12921143 149.28242493 0.88090754]	[5.34181580e+02 7.93309998e+02 7.89054632e-01]	[547.01257324 788.13427734 0.81297219]	[5.16117065e+02 7.67564148e+02 7.44087160e-01]	[4.26399475e+02 7.93247803e+02 7.66206563e-01]	[4.08443268e+02 7.90656494e+02 7.82384694e-01]	[4.36663635e+02 7.62472229e+02 7.58342505e-01]
[439.23825073 151.73670959 0.91955221]	[441.79150391 236.42701721 0.94117182]	[377.63848877 234.06629944 0.89849687]	[362.22436523 341.69448853 0.86269748]	[357.02688599 441.68460083 0.92687249]	[505.97613525 236.4586792 0.87678081]	[521.26074219 339.23272705 0.89250356]	[523.99609375 441.80267334 0.91091937]	[441.86785889 449.47119141 0.70803303]	[400.76712036 449.50469971 0.69525266]	[418.55767822 598.31817627 0.84321463]	[426.35076904 749.76104736 0.82795829]	[482.90716553 446.91598511 0.70435709]	[503.35910034 588.09393311 0.86937225]	[521.4029541 752.20941162 0.83801776]	[423.84817505 134.04060364 0.89746362]	[454.54193115 133.98292542 0.88681972]	[408.46218872 151.77871704 0.86699861]	[469.99258423 149.2250824 0.85858393]	[536.64306641 793.32104492 0.79438108]	[547.01586914 788.13378906 0.81776226]	[5.16132690e+02 7.67559692e+02 7.48621702e-01]	[4.26406494e+02 7.93234497e+02 7.67398357e-01]	[4.08444794e+02 7.90652771e+02 7.85460830e-01]	[4.36624115e+02 7.62472717e+02 7.61607111e-01]
[439.09436035 151.74212646 0.91161376]	[441.66482544 236.45146179 0.94591051]	[377.50869751 236.43722534 0.88083512]	[359.78536987 341.75057983 0.87693918]	[357.00735474 441.69015503 0.92181665]	[505.87173462 236.48577881 0.88600338]	[521.15551758 339.19070435 0.88895839]	[523.92999268 441.787323 0.91814822]	[441.76751709 446.92645264 0.71301097]	[400.66802979 449.4414978 0.69761056]	[416.16677856 595.74853516 0.83293229]	[423.92477417 749.70074463 0.83571327]	[482.82144165 444.37319946 0.70665038]	[503.35354614 590.59143066 0.87016982]	[521.40252686 752.17510986 0.83870435]	[421.35308838 136.42460632 0.91363162]	[449.48278809 134.01068115 0.87589872]	[405.86920166 151.80393982 0.87914568]	[464.9598999 149.31556702 0.88857472]	[534.1741333 793.30407715 0.7966693 ]	[547.02270508 788.12109375 0.82026815]	[5.16125122e+02 7.67519470e+02 7.32618868e-01]	[4.26419922e+02 7.90835449e+02 7.75649488e-01]	[408.45654297 790.62823486 0.79077441]	[4.36605957e+02 7.59919678e+02 7.52686262e-01]
[436.66552734 151.72911072 0.9084866 ]	[439.212677 236.44638062 0.94329548]	[375.012146 234.0712738 0.860829 ]	[359.6968689 339.28567505 0.89875919]	[354.5723877 439.31277466 0.90473384]	[503.38427734 236.51034546 0.89185613]	[518.70324707 339.25793457 0.86270988]	[523.89208984 441.81658936 0.91802841]	[441.68374634 444.40499878 0.71656883]	[398.26010132 446.91662598 0.70330256]	[416.10598755 595.71099854 0.82595974]	[423.90109253 749.6987915 0.83548313]	[482.75256348 444.31625366 0.71032572]	[503.355896 593.1730957 0.86550987]	[521.41119385 749.76965332 0.84056103]	[421.29077148 136.4375 0.92364645]	[446.92294312 134.02012634 0.88865018]	[403.36236572 151.81755066 0.8990382 ]	[464.84173584 149.35298157 0.91284311]	[536.66113281 793.32232666 0.79859996]	[547.04846191 788.12615967 0.81490207]	[5.16125916e+02 7.67511536e+02 7.34014094e-01]	[4.26427155e+02 7.93217896e+02 7.72218168e-01]	[408.46029663 790.64068604 0.7919957 ]	[4.36571686e+02 7.59915588e+02 7.43773401e-01]
[436.54644775 151.72436523 0.891819 ]	[439.15823364 236.42709351 0.93617481]	[372.5116272 234.04927063 0.8473978 ]	[359.61572266 339.2286377 0.9012565 ]	[354.46109009 441.69006348 0.87950826]	[503.32107544 236.51733398 0.89045107]	[516.21380615 341.71102905 0.82897294]	[523.86260986 441.80725098 0.91934669]	[439.32009888 444.36245728 0.7191267 ]	[398.22116089 444.415802 0.70701468]	[416.09262085 593.13092041 0.8191312 ]	[423.89590454 749.69934082 0.83485615]	[482.72906494 441.84695435 0.71018887]	[503.33813477 598.2243042 0.86974835]	[521.41174316 749.65374756 0.83854294]	[421.20065308 134.0594635 0.94016749]	[444.39974976 134.01956177 0.90319473]	[403.27349854 151.79669189 0.90548396]	[462.4312439 151.75749207 0.93091273]	[536.66784668 793.29138184 0.79445475]	[549.50512695 788.09735107 0.8023535 ]	[5.16127197e+02 7.64976501e+02 7.01794267e-01]	[4.26426056e+02 7.93221558e+02 7.71925390e-01]	[408.46484375 790.64251709 0.79191834]	[4.36570007e+02 7.59908936e+02 7.41134942e-01]
[434.02828979 151.73168945 0.87978113]	[436.69366455 234.05413818 0.91900957]	[367.38323975 234.03302002 0.83398044]	[359.56997681 339.15823364 0.90392607]	[351.9133606 441.68847656 0.86455733]	[500.87884521 236.47436523 0.89261019]	[513.57495117 341.68737793 0.81458259]	[523.81140137 441.77172852 0.92238826]	[439.22891235 444.39962769 0.72519469]	[398.14602661 446.93804932 0.70928365]	[413.5887146 595.72564697 0.80736971]	[423.89480591 749.70581055 0.83449465]	[480.32885742 441.86486816 0.71499509]	[503.32400513 598.27966309 0.87316459]	[521.40167236 749.63623047 0.84341514]	[418.77877808 134.04397583 0.93887359]	[441.89666748 134.00370789 0.93714547]	[400.79760742 151.79750061 0.93131471]	[462.30633545 149.34727478 0.93468904]	[534.15899658 793.26013184 0.79443526]	[547.0413208 788.07159424 0.8030346 ]	[5.16125793e+02 7.64955627e+02 7.03345299e-01]	[4.26418396e+02 7.93224304e+02 7.69187570e-01]	[4.08462433e+02 7.90650635e+02 7.89156079e-01]	[4.36585541e+02 7.59921692e+02 7.45958328e-01]
[431.48416138 151.71487427 0.87165451]	[436.57998657 234.06945801 0.90349156]	[364.81442261 234.03509521 0.84038031]	[357.18527222 339.23431396 0.89404148]	[346.83712769 439.29824829 0.87102664]	[500.77944946 236.47346497 0.89202809]	[508.55090332 339.29418945 0.81959921]	[521.42852783 441.75997925 0.92612338]	[439.20162964 446.87927246 0.72607553]	[398.13421631 449.4418335 0.70747811]	[413.53057861 598.21948242 0.80305767]	[423.91793823 749.73309326 0.8279283 ]	[480.30102539 444.32315063 0.71555775]	[503.26086426 598.27545166 0.87741238]	[521.33111572 749.65441895 0.85769188]	[418.70523071 134.01602173 0.93751687]	[441.81503296 133.978302 0.96112978]	[400.68936157 151.77467346 0.93329525]	[462.22958374 149.30018616 0.92466325]	[534.10736084 793.25970459 0.80334485]	[546.96398926 788.06817627 0.82296669]	[5.11094055e+02 7.64958740e+02 7.07203627e-01]	[4.26404053e+02 7.93254333e+02 7.65676022e-01]	[4.08447418e+02 7.90671997e+02 7.85715759e-01]	[4.36628754e+02 7.59957458e+02 7.57074118e-01]
[428.91964722 151.73973083 0.87659949]	[434.07385254 236.41812134 0.8892343 ]	[362.33773804 234.03086853 0.84913713]	[357.10980225 339.2762146 0.89308697]	[344.24633789 439.27053833 0.8853569 ]	[500.72116089 236.4914856 0.88856065]	[508.44506836 339.28009033 0.83511728]	[521.38269043 441.70385742 0.93102455]	[439.14587402 446.92175293 0.72164708]	[398.10357666 449.49432373 0.70359981]	[411.01593018 598.23242188 0.79550719]	[426.34747314 752.1763916 0.82205933]	[480.24691772 444.36526489 0.71220344]	[500.88589478 598.30810547 0.88695288]	[521.27764893 749.65887451 0.86128646]	[418.62844849 134.02752686 0.92271835]	[441.7477417 133.99230957 0.9624297 ]	[400.61117554 151.76756287 0.93410623]	[459.84680176 149.31304932 0.92463839]	[529.01550293 790.82995605 0.81892586]	[544.47528076 788.02423096 0.83964229]	[5.11042267e+02 7.64956421e+02 7.14028120e-01]	[4.26391205e+02 7.93274475e+02 7.61477232e-01]	[4.08436615e+02 7.90690674e+02 7.80786872e-01]	[436.65557861 762.47900391 0.76355582]
[428.91888428 151.74246216 0.87694377]	[434.07211304 236.4172821 0.88885182]	[362.3394165 234.02862549 0.84902477]	[357.10870361 339.27597046 0.89152884]	[344.24432373 439.26895142 0.8856703 ]	[500.72116089 236.49168396 0.88846868]	[508.44244385 339.28164673 0.83470154]	[521.38214111 441.70285034 0.93054032]	[439.14013672 446.91473389 0.71975213]	[398.09661865 449.4859314 0.70054251]	[411.02227783 598.29107666 0.798949 ]	[426.34835815 752.18676758 0.82006061]	[480.24172974 444.35748291 0.71139598]	[500.88653564 598.31427002 0.88731116]	[521.27819824 749.6517334 0.86236346]	[418.62554932 134.0296936 0.92131174]	[441.74728394 133.99313354 0.96189141]	[400.60617065 151.76509094 0.93345296]	[459.84805298 149.31129456 0.92426205]	[529.00616455 790.82025146 0.82138163]	[544.46844482 788.01531982 0.8405937 ]	[5.11043823e+02 7.62513123e+02 7.12895572e-01]	[4.26386444e+02 7.93269958e+02 7.61621237e-01]	[4.08431519e+02 7.90686890e+02 7.79728889e-01]	[436.66571045 762.49176025 0.76488382]
[426.37307739 151.7484436 0.88591433]	[431.52166748 236.44801331 0.87730831]	[362.26272583 234.02253723 0.86306262]	[357.03460693 341.7052002 0.88743323]	[341.77896118 439.32635498 0.90479231]	[500.66952515 236.5319519 0.88165432]	[505.9414978 341.70922852 0.84663481]	[521.30700684 441.68499756 0.92680871]	[436.69540405 446.9354248 0.70687813]	[398.02090454 449.51077271 0.69500703]	[410.95108032 598.23010254 0.79026371]	[426.34512329 752.19641113 0.81609559]	[480.16351318 444.38275146 0.70137817]	[500.85952759 598.26806641 0.89275515]	[518.72161865 747.01922607 0.83287746]	[418.57006836 134.03330994 0.91105664]	[441.68045044 134.00202942 0.96302825]	[398.22219849 151.77571106 0.93649626]	[459.78128052 149.35327148 0.93656158]	[526.42510986 790.73419189 0.86750966]	[544.32977295 785.53753662 0.8568542 ]	[5.05904663e+02 7.52245605e+02 7.45131135e-01]	[4.26398315e+02 7.93242859e+02 7.60196388e-01]	[4.08443237e+02 7.90671936e+02 7.78931677e-01]	[436.66873169 762.51611328 0.76505393]
[423.91091919 151.76272583 0.8930974 ]	[428.90740967 236.43032837 0.87980998]	[359.79501343 233.99003601 0.87820405]	[356.96316528 339.27865601 0.87748611]	[341.71014404 439.31118774 0.9105137 ]	[498.24295044 236.53004456 0.87660241]	[505.89038086 339.2583313 0.86380172]	[521.24346924 439.31900024 0.91164213]	[436.65542603 446.90692139 0.7037583 ]	[395.61083984 449.48141479 0.68842351]	[408.41317749 595.72912598 0.78838068]	[423.92254639 752.21411133 0.81741023]	[480.13766479 444.34329224 0.70305455]	[500.75839233 598.24359131 0.88118231]	[511.02618408 747.08496094 0.80599618]	[416.17453003 134.05267334 0.89911067]	[439.3031311 134.01570129 0.96177542]	[398.17132568 151.78831482 0.94622993]	[459.71826172 151.71809387 0.93868357]	[526.51617432 790.79974365 0.84950644]	[544.30084229 785.56829834 0.86061096]	[503.28109741 754.78479004 0.78368258]	[4.26408752e+02 7.93271362e+02 7.56744385e-01]	[4.08448883e+02 7.90700867e+02 7.77671099e-01]	[4.36642395e+02 7.64997986e+02 7.61375308e-01]
[423.83737183 151.7593689 0.90192008]	[423.89874268 236.42515564 0.89767164]	[359.69796753 233.97055054 0.89325994]	[354.4647522 339.23965454 0.86570412]	[339.28726196 439.32171631 0.91711396]	[495.69140625 236.53443909 0.85548514]	[503.45535278 341.67947388 0.87221682]	[521.15942383 439.31887817 0.89702368]	[436.56945801 449.46633911 0.69284141]	[395.54452515 452.05758667 0.68571848]	[408.41821289 600.75030518 0.80137211]	[426.34823608 752.23931885 0.81248486]	[477.6574707 446.89373779 0.68650544]	[495.65054321 598.25354004 0.82529718]	[503.33010864 747.04602051 0.85240948]	[416.13000488 134.04879761 0.89523196]	[439.23745728 134.02241516 0.96470839]	[398.0680542 151.77340698 0.94513023]	[459.62692261 151.7219696 0.93156612]	[513.59954834 790.76031494 0.82411462]	[5.29001587e+02 7.85593506e+02 7.65987694e-01]	[5.00658722e+02 7.52253723e+02 7.14098632e-01]	[4.26428558e+02 7.93278809e+02 7.64035404e-01]	[4.08465546e+02 7.90716553e+02 7.72613764e-01]	[4.36686310e+02 7.65023315e+02 7.60929346e-01]
[423.78674316 151.76596069 0.90872145]	[423.85379028 236.41586304 0.90476042]	[359.65316772 233.96101379 0.89862967]	[352.00692749 339.25985718 0.85550815]	[339.25418091 439.31866455 0.9222042 ]	[495.66296387 236.53790283 0.85296172]	[503.42160034 339.29244995 0.88065982]	[518.76434326 439.28295898 0.89449728]	[434.06289673 446.93780518 0.68861437]	[393.04428101 452.01342773 0.67900068]	[408.45870972 595.71557617 0.78785253]	[426.38034058 752.29443359 0.80493379]	[475.13418579 444.36627197 0.68628418]	[487.94403076 595.75701904 0.82831043]	[500.69369507 749.7253418 0.83071136]	[416.08569336 134.05158997 0.88929665]	[439.20385742 134.0357666 0.95764494]	[398.03353882 151.75259399 0.93056834]	[457.21633911 151.74072266 0.92589462]	[505.95413208 793.32397461 0.79390168]	[523.87249756 788.08874512 0.81024057]	[4.88011383e+02 7.65067017e+02 6.79018319e-01]	[4.28957520e+02 7.93270508e+02 7.65544057e-01]	[4.10959717e+02 7.90737000e+02 7.65892029e-01]	[439.11877441 767.55297852 0.77791721]
[421.37442017 151.76771545 0.91814315]	[423.82675171 236.41775513 0.9099021 ]	[359.61532593 233.96542358 0.90177107]	[351.9291687 339.25750732 0.84557372]	[339.20980835 439.28579712 0.92537916]	[495.6272583 236.54179382 0.84747493]	[503.40646362 341.74731445 0.87184733]	[518.69378662 439.28060913 0.88278294]	[431.55807495 446.93673706 0.68820262]	[393.01748657 452.01211548 0.67986596]	[408.44485474 593.18511963 0.79006618]	[426.35174561 752.30249023 0.80360484]	[472.58096313 444.37957764 0.68238276]	[482.9223938 595.66601562 0.86573815]	[495.63415527 749.65966797 0.8035866 ]	[413.60015869 134.0459137 0.88142914]	[439.17681885 134.0350647 0.9511658 ]	[395.61779785 151.74931335 0.91835225]	[457.18652344 151.75361633 0.92178464]	[5.05993561e+02 7.93330078e+02 7.92837262e-01]	[523.85076904 788.09143066 0.81412637]	[4.82915924e+02 7.65001038e+02 7.02542007e-01]	[4.28936005e+02 7.93287170e+02 7.64125407e-01]	[4.08455688e+02 7.90749878e+02 7.58772790e-01]	[436.66342163 767.54223633 0.76911849]
[421.34622192 151.76037598 0.92044234]	[423.79437256 234.07411194 0.91568601]	[359.58288574 233.94689941 0.89983851]	[349.4152832 339.24142456 0.84250689]	[339.18661499 439.27719116 0.93584007]	[493.10162354 236.52075195 0.8448953 ]	[503.37164307 341.77246094 0.87063682]	[516.22320557 439.24539185 0.87104595]	[428.96606445 446.88214111 0.69594193]	[390.431427 449.47790527 0.68038112]	[405.86410522 598.2144165 0.8040362 ]	[423.91162109 752.16918945 0.82285899]	[467.49884033 444.32385254 0.68813926]	[482.72796631 593.14941406 0.89039493]	[482.81848145 762.46655273 0.81946671]	[413.54263306 134.03729248 0.87829161]	[439.15060425 134.02229309 0.94586957]	[395.58987427 151.74520874 0.91644597]	[457.15161133 151.74142456 0.91601783]	[4.87940918e+02 8.03472412e+02 7.79457867e-01]	[505.93661499 793.24987793 0.80010551]	[4.75144989e+02 7.70206787e+02 7.61249125e-01]	[4.26428802e+02 7.93278259e+02 7.83922493e-01]	[4.08431335e+02 7.90714355e+02 7.79845953e-01]	[4.36618408e+02 7.65007812e+02 7.35400856e-01]
[421.31393433 151.73963928 0.91637588]	[421.39422607 234.06492615 0.92358243]	[357.20135498 233.95979309 0.90345764]	[346.86959839 339.20214844 0.84653199]	[339.15829468 439.29846191 0.94093871]	[490.5715332 236.4899292 0.84775031]	[503.32443237 341.72860718 0.88185275]	[516.15631104 439.18457031 0.86831212]	[426.38879395 446.91763306 0.70422316]	[387.88049316 449.51043701 0.6809656 ]	[405.84399414 598.29327393 0.80604804]	[423.86489868 749.72070312 0.83133727]	[464.94918823 444.3633728 0.70406693]	[480.23306274 593.16064453 0.87945515]	[480.23608398 767.52539062 0.83239073]	[413.51574707 134.03147888 0.87811679]	[439.11343384 134.01583862 0.9393121 ]	[395.58624268 151.75001526 0.92276537]	[457.1055603 151.75968933 0.91373885]	[4.82857513e+02 8.06072266e+02 7.70405889e-01]	[5.03262878e+02 7.95822510e+02 7.84068644e-01]	[4.67462341e+02 7.72787598e+02 7.12825954e-01]	[4.28924957e+02 7.93302063e+02 7.79917121e-01]	[4.08452515e+02 7.90730347e+02 7.76610732e-01]	[4.34087280e+02 7.62496033e+02 6.95391357e-01]
[421.3125 151.74076843 0.91731286]	[421.39398193 234.06292725 0.92343378]	[357.20019531 233.95608521 0.90319645]	[346.87216187 339.20120239 0.84611678]	[339.15771484 439.30328369 0.93998992]	[490.57171631 236.48881531 0.84755683]	[503.32553101 341.72488403 0.8817234 ]	[516.15423584 439.18661499 0.86767483]	[426.38882446 446.92501831 0.70347834]	[387.87890625 449.51907349 0.6807403 ]	[405.83511353 598.29541016 0.80297405]	[423.86669922 749.72351074 0.83061087]	[464.95288086 444.3722229 0.70327729]	[480.2303772 593.15600586 0.87832355]	[480.23495483 767.52453613 0.83179253]	[413.51525879 134.03239441 0.87788302]	[439.11251831 134.0151825 0.9393478 ]	[395.58612061 151.74729919 0.92242867]	[457.10986328 151.74958801 0.9136107 ]	[4.82854004e+02 8.06076721e+02 7.72002220e-01]	[5.03261902e+02 7.95824890e+02 7.84033895e-01]	[4.67459381e+02 7.72787170e+02 7.14479864e-01]	[4.28920044e+02 7.93315613e+02 7.76210606e-01]	[4.08442383e+02 7.90739136e+02 7.72669256e-01]	[4.34092621e+02 7.62502136e+02 6.95744574e-01]
[421.24978638 151.71833801 0.91486657]	[421.33273315 234.02059937 0.93342066]	[357.15460205 233.94421387 0.89649624]	[344.33712769 339.22689819 0.84632528]	[339.14968872 441.66729736 0.94380772]	[487.97869873 236.43180847 0.85978174]	[503.23040771 339.28460693 0.88641477]	[508.55236816 439.16912842 0.86801296]	[423.86309814 446.91949463 0.71763861]	[382.87020874 449.46520996 0.69024187]	[403.39144897 600.80505371 0.81059623]	[423.84991455 752.17437744 0.81845176]	[464.82312012 444.37884521 0.71368396]	[475.09805298 593.1081543 0.81738079]	[464.97210693 767.68096924 0.82089949]	[408.47424316 134.01060486 0.8728047 ]	[436.68231201 133.99035645 0.92578185]	[393.07046509 151.72814941 0.89028585]	[454.58816528 149.35025024 0.88996601]	[4.77671570e+02 8.03551819e+02 7.61020958e-01]	[4.95631287e+02 7.95788757e+02 7.64850616e-01]	[4.59768860e+02 7.80413147e+02 7.79332936e-01]	[423.86691284 793.3192749 0.79976797]	[4.05907471e+02 7.90704041e+02 7.80112624e-01]	[4.34031555e+02 7.67523010e+02 6.90244138e-01]
[421.21798706 149.34268188 0.91548288]	[421.31698608 233.99685669 0.93447125]	[357.15835571 233.92338562 0.89383447]	[344.30679321 339.23303223 0.84755301]	[339.14486694 439.30935669 0.94089592]	[487.93365479 234.07246399 0.86395919]	[500.8684082 339.26043701 0.88531536]	[508.46710205 439.21716309 0.87937045]	[423.84286499 449.45623779 0.716784 ]	[385.31021118 452.02102661 0.68926787]	[403.36047363 600.80389404 0.81022412]	[423.8527832 752.28234863 0.80552441]	[462.41720581 446.91052246 0.71393603]	[467.41940308 598.22918701 0.82717603]	[462.40609741 770.07977295 0.8676759 ]	[408.42333984 133.99629211 0.87555927]	[436.64916992 133.98028564 0.92301196]	[393.03497314 149.34413147 0.87801057]	[454.56021118 149.31617737 0.8822329 ]	[4.70019012e+02 8.06016113e+02 7.66346216e-01]	[4.85459656e+02 7.95847046e+02 7.85526097e-01]	[459.66116333 777.91546631 0.78035718]	[423.81188965 795.82714844 0.80112392]	[4.05869781e+02 7.90742432e+02 7.79696226e-01]	[4.34028656e+02 7.67604492e+02 6.98129952e-01]
[421.19195557 149.33352661 0.91332161]	[421.29940796 234.01321411 0.9372403 ]	[357.14425659 233.96200562 0.89668906]	[344.29180908 339.26785278 0.84565741]	[339.14071655 439.32113647 0.94250369]	[485.48730469 234.0725708 0.86716413]	[500.83862305 339.23394775 0.88966113]	[506.02133179 439.20233154 0.8806513 ]	[423.82559204 449.44613647 0.71643752]	[385.30606079 452.01031494 0.68603331]	[403.34909058 600.78955078 0.80519241]	[423.87658691 752.22143555 0.8240059 ]	[462.37518311 446.89657593 0.71752286]	[462.39077759 593.13250732 0.85427344]	[462.31585693 767.51422119 0.86795318]	[408.38995361 133.99249268 0.87642205]	[436.61529541 133.97912598 0.91542244]	[393.01522827 149.34382629 0.87308586]	[452.07235718 149.30218506 0.87561166]	[4.59788483e+02 8.06027100e+02 7.63562918e-01]	[4.80306000e+02 7.95885620e+02 7.47613847e-01]	[4.59701660e+02 7.72743958e+02 7.58889496e-01]	[423.77584839 795.8739624 0.8023904 ]	[4.05848785e+02 7.90741455e+02 7.87811995e-01]	[4.34079834e+02 7.65081299e+02 7.20701694e-01]
[421.15838623 151.72361755 0.91543132]	[421.28237915 234.03395081 0.93995333]	[357.12683105 233.98564148 0.89778149]	[344.30401611 339.24386597 0.84192675]	[339.13684082 439.29721069 0.9474088 ]	[485.47366333 236.4291687 0.8691563 ]	[500.81869507 339.21865845 0.89283532]	[505.9911499 439.23007202 0.88699847]	[423.81216431 449.43933105 0.71680695]	[382.85107422 449.52200317 0.68700498]	[403.38162231 600.86889648 0.8121227 ]	[423.90487671 749.730896 0.81712514]	[462.36080933 446.87814331 0.71950525]	[462.40328979 593.18591309 0.85189891]	[459.85354614 765.02905273 0.8511591 ]	[405.89614868 134.02151489 0.87534463]	[436.55825806 133.99780273 0.89960992]	[392.97601318 151.73040771 0.87187022]	[452.01727295 149.29133606 0.87220466]	[4.59696228e+02 8.03477356e+02 7.43616939e-01]	[4.80148132e+02 7.93357483e+02 7.46333182e-01]	[4.57198700e+02 7.72709717e+02 7.30289936e-01]	[423.7868042 795.81207275 0.82374549]	[405.86392212 790.6963501 0.80154568]	[4.36537079e+02 7.65024658e+02 6.93735003e-01]
[418.78546143 151.77423096 0.92319626]	[421.27249146 234.05751038 0.94152224]	[357.11160278 234.02337646 0.89926898]	[344.29168701 339.27938843 0.84118468]	[339.14303589 439.31225586 0.95013165]	[485.46258545 236.43656921 0.87208593]	[500.82641602 339.23242188 0.89221191]	[505.98110962 439.23880005 0.89214873]	[423.81625366 449.48474121 0.71925831]	[382.86282349 452.05960083 0.69029868]	[405.82116699 600.82720947 0.8168574 ]	[423.9102478 749.67852783 0.8150515 ]	[462.36761475 446.91732788 0.72258985]	[462.34500122 598.23150635 0.87431514]	[459.7265625 762.50115967 0.82492334]	[405.83108521 136.42303467 0.87245578]	[434.09103394 134.03608704 0.88472021]	[390.48370361 151.75801086 0.87151372]	[449.51605225 149.30601501 0.87471086]	[4.59696472e+02 7.95865784e+02 7.26406217e-01]	[4.77684174e+02 7.90802368e+02 7.85319865e-01]	[4.57069397e+02 7.70272461e+02 6.69054985e-01]	[423.85430908 793.32727051 0.82069701]	[405.90872192 790.69561768 0.81116599]	[4.34115173e+02 7.64982849e+02 6.65146649e-01]
[418.76199341 151.79388428 0.92511278]	[421.25158691 236.41915894 0.94228166]	[357.0942688 234.04908752 0.89778513]	[344.30093384 339.2722168 0.8393544 ]	[339.14483643 439.29190063 0.94931138]	[485.4447937 236.46563721 0.87575769]	[500.81326294 339.22790527 0.89379269]	[505.9765625 439.24221802 0.89074266]	[423.77362061 449.49316406 0.71971107]	[382.82156372 452.06777954 0.69467205]	[403.36077881 600.83575439 0.8218118 ]	[423.92758179 749.73181152 0.79454142]	[462.31491089 446.91870117 0.72381502]	[462.24029541 598.22229004 0.8767823 ]	[457.20962524 765.04315186 0.8180691 ]	[403.39059448 136.45452881 0.87345731]	[434.07720947 134.04780579 0.8822121 ]	[390.4850769 151.77262878 0.87355089]	[449.52090454 149.33837891 0.88213205]	[4.59649414e+02 7.95871460e+02 7.26305723e-01]	[4.77604340e+02 7.90805054e+02 7.80807376e-01]	[4.52035858e+02 7.72695923e+02 6.33900642e-01]	[423.86187744 793.32208252 0.79485953]	[405.90823364 790.71929932 0.79922199]	[4.34073425e+02 7.65060669e+02 6.50509357e-01]
[418.74371338 151.78038025 0.92256236]	[421.25564575 236.45541382 0.94516647]	[357.09594727 234.06240845 0.90145046]	[344.30725098 339.26889038 0.83590209]	[339.13375854 439.29867554 0.94859016]	[485.44430542 236.51193237 0.87487233]	[500.80206299 339.27386475 0.88804573]	[505.97747803 439.26806641 0.89160073]	[423.79275513 452.02209473 0.71853441]	[382.86419678 454.59851074 0.69312078]	[403.33688354 600.84954834 0.82352734]	[423.8862915 749.74438477 0.78289688]	[462.32177734 449.44412231 0.7222771 ]	[462.23010254 598.25775146 0.87481409]	[454.6385498 767.48736572 0.80318439]	[403.36990356 136.43740845 0.8803708 ]	[434.07885742 134.04589844 0.88469142]	[390.45700073 151.8053894 0.87461865]	[449.52331543 151.75105286 0.89359045]	[4.54626373e+02 7.95876465e+02 7.39114702e-01]	[4.72566803e+02 7.90783508e+02 7.83191502e-01]	[4.46930420e+02 7.72753723e+02 6.29069507e-01]	[4.21378693e+02 7.93311829e+02 7.77754784e-01]	[4.03388397e+02 7.90705627e+02 7.70532429e-01]	[4.31550110e+02 7.65072510e+02 6.08042121e-01]
[418.74609375 151.80934143 0.92925632]	[421.26281738 236.48654175 0.94427222]	[357.09844971 234.07952881 0.90191776]	[344.31484985 339.29190063 0.83291167]	[339.12683105 439.29702759 0.94927394]	[485.4503479 236.5463562 0.87139535]	[500.79827881 339.28109741 0.88274807]	[505.97982788 439.28756714 0.88611519]	[421.39935303 449.48962402 0.71527672]	[382.78665161 452.04135132 0.69167811]	[403.26934814 600.81237793 0.8177045 ]	[423.85778809 752.19787598 0.78158849]	[462.32345581 446.94003296 0.71596694]	[459.82626343 598.2131958 0.85859841]	[454.55792236 767.47888184 0.79655027]	[403.37234497 136.46414185 0.87643027]	[434.07424927 134.06643677 0.87910199]	[390.45227051 151.81819153 0.87194335]	[452.01147461 151.75047302 0.89056081]	[4.52033142e+02 7.95868835e+02 7.14576304e-01]	[4.69981506e+02 7.90771484e+02 7.66082764e-01]	[4.46890167e+02 7.72748169e+02 6.36097491e-01]	[421.36953735 793.27880859 0.79671097]	[4.05834564e+02 7.90697083e+02 7.83972383e-01]	[4.31488373e+02 7.67541077e+02 6.01499200e-01]
[418.72390747 151.85690308 0.93537122]	[421.26229858 236.51597595 0.94413447]	[357.09695435 236.45541382 0.90327513]	[344.3074646 341.68081665 0.83059645]	[339.09295654 441.6869812 0.95530075]	[485.45962524 236.56547546 0.86700612]	[500.78411865 339.26678467 0.88417143]	[505.96243286 439.30432129 0.89047992]	[421.37057495 449.49484253 0.71624249]	[382.75891113 452.05551147 0.69303542]	[403.26437378 603.2890625 0.82025874]	[423.80825806 752.2678833 0.78004932]	[462.29699707 446.94470215 0.71393967]	[459.771698 598.28393555 0.85659695]	[452.01211548 767.53778076 0.79316986]	[403.34887695 136.51504517 0.87197429]	[434.05044556 136.45962524 0.87042195]	[390.45471191 151.83215332 0.87068689]	[451.98583984 151.77333069 0.89085841]	[4.49462036e+02 7.95838257e+02 7.34047592e-01]	[4.67434601e+02 7.90758911e+02 7.76226640e-01]	[4.44412781e+02 7.72788330e+02 6.30078137e-01]	[4.21332031e+02 7.93318176e+02 7.91466594e-01]	[4.03377197e+02 7.90732483e+02 7.76214302e-01]	[4.28972107e+02 7.67583496e+02 5.96668839e-01]
[418.7253418 151.8759613 0.93736279]	[421.25418091 236.54206848 0.94489354]	[357.08670044 236.48757935 0.90321797]	[344.28881836 341.72155762 0.83047611]	[339.05776978 441.66784668 0.95474696]	[485.45962524 236.58456421 0.86472505]	[500.78143311 339.27444458 0.88132572]	[505.93115234 439.3187561 0.89983177]	[421.35964966 452.02145386 0.71745998]	[382.75357056 454.58328247 0.69554949]	[400.8706665 603.33099365 0.82867467]	[423.8170166 752.22717285 0.78638083]	[462.29040527 449.46536255 0.71359867]	[459.73937988 600.76373291 0.86147809]	[449.51889038 767.50933838 0.79444808]	[403.35046387 136.53636169 0.86810201]	[434.05517578 136.47904968 0.86930287]	[390.47879028 151.84375 0.87256569]	[449.52624512 151.78152466 0.8941021 ]	[4.49506989e+02 7.95823242e+02 7.34384656e-01]	[4.67473389e+02 7.90739990e+02 7.74431765e-01]	[4.44376862e+02 7.72774109e+02 6.39424562e-01]	[421.3432312 793.28222656 0.80949187]	[4.05839508e+02 7.90714233e+02 7.85328746e-01]	[4.28971008e+02 7.67555237e+02 5.94957590e-01]
[418.72247314 151.87709045 0.93720472]	[421.25790405 236.54019165 0.94457543]	[357.08853149 236.48716736 0.90353042]	[344.2930603 341.71374512 0.8307457 ]	[339.05780029 441.66882324 0.95462275]	[485.46353149 236.58282471 0.86428785]	[500.77789307 339.26931763 0.8829298 ]	[505.93029785 439.31808472 0.89952898]	[421.35839844 452.01879883 0.71750188]	[382.75363159 454.5824585 0.69550979]	[403.24572754 603.33551025 0.82814312]	[423.80618286 752.27911377 0.78227645]	[462.28729248 449.46218872 0.71383476]	[459.74307251 600.76220703 0.86163759]	[449.52334595 767.50860596 0.79448402]	[403.34783936 136.53991699 0.86815673]	[434.0491333 136.48297119 0.86817348]	[390.47799683 151.84584045 0.87328547]	[449.50643921 151.78909302 0.89532459]	[4.49508698e+02 7.95824219e+02 7.38599181e-01]	[4.67476685e+02 7.90739502e+02 7.75192380e-01]	[4.44381165e+02 7.72772644e+02 6.38604105e-01]	[421.33944702 793.28936768 0.80789524]	[4.05835571e+02 7.90726074e+02 7.85245538e-01]	[4.28965454e+02 7.67611206e+02 6.02186203e-01]
[418.73742676 151.90083313 0.93928468]	[421.26092529 236.57957458 0.94359457]	[357.09222412 236.48620605 0.90595669]	[344.25469971 341.72937012 0.83097899]	[336.70626831 439.31008911 0.94168407]	[485.47506714 236.63717651 0.85831666]	[500.76205444 341.77380371 0.86334819]	[505.89605713 441.72406006 0.90360761]	[421.34951782 449.49401855 0.71437544]	[382.73025513 452.05731201 0.69321764]	[400.82446289 603.2923584 0.82837737]	[423.83206177 752.24133301 0.79256761]	[462.26754761 446.93527222 0.71481043]	[459.71838379 600.85998535 0.86995798]	[449.52154541 767.55029297 0.80368942]	[403.36364746 136.57951355 0.85714686]	[434.06430054 136.51361084 0.86739725]	[392.98104858 151.8875885 0.88073981]	[449.51245117 151.83692932 0.90420109]	[4.49464630e+02 7.95849915e+02 7.34257758e-01]	[4.67429626e+02 7.90756958e+02 7.76174426e-01]	[4.44414917e+02 7.72821655e+02 6.24399483e-01]	[421.30450439 793.29284668 0.80515122]	[4.03390106e+02 7.90703735e+02 7.85414636e-01]	[4.28990723e+02 7.67582092e+02 5.96322417e-01]
[418.76437378 151.91009521 0.94038391]	[421.2635498 236.60800171 0.94239372]	[357.09344482 236.4888916 0.90686005]	[344.24066162 341.79129028 0.82272303]	[339.03924561 441.71179199 0.94144922]	[485.46990967 239.05941772 0.85153866]	[500.74353027 341.80352783 0.86185503]	[505.86810303 441.76296997 0.90336978]	[421.33148193 449.5020752 0.71554595]	[380.34112549 452.05786133 0.69373471]	[400.79370117 600.86517334 0.83647609]	[423.82666016 752.30004883 0.78905797]	[462.24465942 446.94067383 0.71274006]	[459.7119751 600.86444092 0.86997879]	[449.51574707 767.61334229 0.81094533]	[403.40002441 139.00082397 0.8483544 ]	[434.10223389 136.54756165 0.86788869]	[393.01174927 151.90376282 0.88713825]	[449.51956177 151.89898682 0.90854084]	[4.54599579e+02 7.98377808e+02 7.37815440e-01]	[4.70014160e+02 7.90783508e+02 7.77680576e-01]	[4.44365601e+02 7.75323975e+02 6.25968456e-01]	[421.31356812 793.31268311 0.80026239]	[4.03384094e+02 7.90717041e+02 7.88124025e-01]	[4.28957733e+02 7.67628784e+02 6.03340030e-01]
[418.76425171 151.91119385 0.94094086]	[421.26327515 236.61126709 0.94182825]	[357.09469604 236.48936462 0.90691733]	[344.24108887 341.79101562 0.8233999 ]	[339.03887939 441.71212769 0.94183618]	[485.47027588 239.06440735 0.85144925]	[500.74380493 341.806427 0.86138535]	[505.86886597 441.76254272 0.90339637]	[421.32904053 449.50811768 0.71590215]	[380.33679199 452.06518555 0.69488811]	[400.78085327 603.2878418 0.83851349]	[423.83789062 752.29107666 0.7907517 ]	[462.24407959 446.9458313 0.7126171 ]	[459.70864868 600.86767578 0.86890709]	[449.5163269 767.63586426 0.81202018]	[403.39938354 139.00088501 0.84833181]	[434.10336304 136.54866028 0.86770201]	[393.012146 151.90284729 0.88811123]	[449.52008057 151.90010071 0.90896094]	[4.54593201e+02 7.98391052e+02 7.33769774e-01]	[4.70003448e+02 7.90792786e+02 7.75601149e-01]	[4.44366272e+02 7.75359924e+02 6.22518837e-01]	[421.29992676 793.31304932 0.80971569]	[403.37734985 790.70837402 0.79483128]	[4.28976532e+02 7.67619751e+02 6.02183938e-01]
[421.15039062 154.3684082 0.95027161]	[421.23074341 239.08255005 0.93011141]	[357.08990479 236.57275391 0.90411031]	[341.76635742 346.87051392 0.82742405]	[336.61520386 441.78668213 0.95030338]	[485.45700073 239.19067383 0.83527076]	[500.7381897 344.30606079 0.85394216]	[503.45510864 441.89987183 0.89902002]	[421.25866699 449.50939941 0.72089231]	[380.24862671 454.55728149 0.71179646]	[400.78933716 600.7678833 0.82047129]	[423.87481689 754.8013916 0.78313655]	[462.19750977 446.94940186 0.7136305 ]	[459.71243286 600.85095215 0.8732143 ]	[449.51757812 770.08435059 0.8162986 ]	[405.855896 141.64805603 0.83765018]	[436.568573 141.58177185 0.85986751]	[393.03366089 154.34667969 0.89556175]	[452.00775146 151.9883728 0.90991163]	[4.57182404e+02 8.03500061e+02 7.45557249e-01]	[4.75102692e+02 7.93321045e+02 7.77732790e-01]	[4.44304504e+02 7.80446289e+02 6.17497265e-01]	[4.21379456e+02 7.95801453e+02 7.91793346e-01]	[4.05886200e+02 7.90785706e+02 7.87804782e-01]	[4.28965363e+02 7.67699280e+02 5.86530149e-01]
[421.17233276 154.43330383 0.95021695]	[421.22479248 239.16981506 0.9183138 ]	[357.08825684 236.64533997 0.89570469]	[341.74520874 349.40274048 0.83227992]	[336.58712769 441.86712646 0.9380098 ]	[485.45407104 241.72001648 0.82530785]	[500.71838379 346.84799194 0.83839273]	[503.43417358 444.36877441 0.88626307]	[421.21578979 452.046875 0.72590268]	[380.20663452 454.6211853 0.72549689]	[400.80743408 598.29907227 0.822182 ]	[423.88687134 754.777771 0.78039265]	[459.84356689 449.49084473 0.71234578]	[459.71990967 603.27008057 0.87650037]	[451.98873901 770.12695312 0.80770767]	[405.91845703 144.21229553 0.83574903]	[436.59033203 144.15711975 0.86246413]	[395.48809814 154.41807556 0.89437032]	[452.00738525 154.41864014 0.90399766]	[4.57200684e+02 8.06071960e+02 7.51803160e-01]	[4.75150696e+02 7.95890625e+02 7.61777043e-01]	[4.41884918e+02 7.85474548e+02 6.10239327e-01]	[4.21372192e+02 7.95799133e+02 7.71723509e-01]	[4.05860474e+02 7.90767212e+02 7.82256782e-01]	[4.28942474e+02 7.67698975e+02 5.55521786e-01]
[421.16986084 154.55162048 0.93692768]	[421.25036621 241.65155029 0.9066925 ]	[357.09613037 239.05931091 0.88636935]	[341.69561768 351.93203735 0.8486039 ]	[336.55917358 441.88378906 0.93157178]	[485.48266602 244.2743988 0.81589186]	[500.7003479 349.36975098 0.83331674]	[503.41925049 444.37387085 0.88413143]	[421.23220825 452.02859497 0.72546721]	[380.21469116 454.56430054 0.7180596 ]	[400.70455933 600.859375 0.84137905]	[423.88922119 757.35473633 0.78746963]	[462.18539429 449.50125122 0.71156996]	[459.68936157 603.29541016 0.87942743]	[449.45843506 770.13598633 0.81451756]	[405.90844727 149.21200562 0.85224974]	[436.55780029 146.7515564 0.86512917]	[393.06433105 154.50198364 0.88472956]	[452.02069092 154.4740448 0.90379137]	[4.49502869e+02 8.06064514e+02 7.51291394e-01]	[4.70017151e+02 7.98408203e+02 7.43888736e-01]	[4.44327332e+02 7.82978577e+02 5.90327740e-01]	[421.27688599 795.86682129 0.79936755]	[403.38259888 790.80212402 0.79421133]	[4.28989227e+02 7.70136169e+02 5.75971842e-01]
[421.21069336 156.99009705 0.92652678]	[421.23104858 241.70979309 0.90364611]	[357.09872437 239.09757996 0.88169295]	[339.30322266 351.9541626 0.85729998]	[336.51812744 444.29443359 0.92160606]	[485.45727539 246.82699585 0.81891537]	[500.68692017 351.93658447 0.83553839]	[503.40481567 446.87857056 0.87916851]	[421.16314697 452.0078125 0.72468394]	[380.14413452 454.55505371 0.7227149 ]	[400.68359375 603.31427002 0.85385716]	[423.91888428 754.75091553 0.790317 ]	[459.81002808 449.46304321 0.71078229]	[459.62850952 603.39770508 0.88283795]	[446.90155029 770.1005249 0.81456667]	[408.41802979 149.31072998 0.8626709 ]	[436.59521484 149.26647949 0.88266104]	[395.48974609 154.58779907 0.88708889]	[452.01965332 154.55136108 0.89547622]	[4.49454773e+02 8.06132568e+02 7.21313715e-01]	[4.69993744e+02 8.00951416e+02 7.27679729e-01]	[4.44324799e+02 7.80436646e+02 5.42398930e-01]	[4.21218719e+02 7.95884033e+02 7.84574389e-01]	[4.03346649e+02 7.90793884e+02 7.79275358e-01]	[4.31505493e+02 7.67663147e+02 5.09000301e-01]
[421.21438599 157.01734924 0.91816401]	[421.23794556 244.25747681 0.89780229]	[357.10470581 239.14642334 0.87006778]	[339.28027344 351.98538208 0.86613065]	[336.50939941 444.36734009 0.90675491]	[485.44497681 249.40139771 0.82109994]	[500.68566895 354.4934082 0.85406739]	[503.40090942 449.43423462 0.87149781]	[421.15609741 452.04714966 0.72278339]	[380.13217163 454.58496094 0.71981585]	[400.69119263 603.3692627 0.85360801]	[426.36169434 757.34338379 0.78409022]	[459.80935669 449.51116943 0.70804757]	[459.57922363 605.90228271 0.87095118]	[446.8782959 770.19055176 0.81272388]	[408.44030762 149.35232544 0.86451691]	[436.60140991 149.3236084 0.8926059 ]	[395.50839233 157.00273132 0.88110906]	[452.04299927 156.98286438 0.88079047]	[4.46933472e+02 8.08547913e+02 7.41473675e-01]	[4.67447052e+02 8.03485413e+02 7.39162624e-01]	[4.41838379e+02 7.85517761e+02 5.55625558e-01]	[421.22113037 798.39770508 0.80236983]	[4.03345642e+02 7.90821594e+02 7.79711545e-01]	[4.31523376e+02 7.70119385e+02 5.06250083e-01]
[421.25894165 157.09451294 0.90046942]	[421.23751831 249.29046631 0.89937818]	[357.11169434 241.62457275 0.85791945]	[339.30496216 354.45254517 0.86453319]	[336.52261353 444.3835144 0.90157819]	[485.43652344 251.90576172 0.83429241]	[500.65869141 354.54580688 0.85899758]	[503.40118408 449.4833374 0.86805624]	[421.1413269 454.56713867 0.72633362]	[380.11618042 454.60635376 0.71901888]	[400.67242432 603.35668945 0.85000885]	[426.38345337 759.94293213 0.79590756]	[459.80102539 452.05361938 0.71151078]	[457.20568848 605.90869141 0.86741436]	[444.34243774 772.69024658 0.81134534]	[410.95999146 151.76286316 0.87950599]	[436.65234375 151.75018311 0.9080292 ]	[395.51147461 157.09967041 0.87224257]	[454.55093384 157.0246582 0.87693733]	[4.44302826e+02 8.08583191e+02 7.79374719e-01]	[4.62343628e+02 8.06030029e+02 7.75433362e-01]	[4.41790649e+02 7.88051514e+02 5.75918317e-01]	[421.16119385 798.43139648 0.80583572]	[4.03344574e+02 7.93218018e+02 7.78626978e-01]	[4.31547180e+02 7.70234863e+02 5.02141118e-01]
[421.23327637 159.59109497 0.89327806]	[421.23974609 249.38226318 0.90724427]	[357.07556152 244.21136475 0.84260434]	[339.30957031 354.49868774 0.87068379]	[336.53158569 446.88644409 0.88505381]	[485.43786621 251.92640686 0.83533525]	[500.65231323 357.01376343 0.87203789]	[503.40133667 452.07147217 0.8715716 ]	[421.14779663 454.62207031 0.72916198]	[380.12683105 457.11627197 0.71969575]	[400.73190308 603.44024658 0.85848963]	[426.39471436 759.87225342 0.78032529]	[459.80950928 454.58358765 0.71803993]	[457.18051147 606.02661133 0.85322291]	[441.85198975 775.34912109 0.80296677]	[408.45690918 151.82789612 0.88769281]	[436.64196777 151.83734131 0.92408627]	[393.06796265 159.60145569 0.85644919]	[452.08108521 159.56483459 0.85617608]	[4.46895050e+02 8.08765381e+02 7.06343770e-01]	[4.62360107e+02 8.08582764e+02 7.85497248e-01]	[4.39277924e+02 7.90628418e+02 6.32684588e-01]	[4.21155029e+02 8.00937683e+02 7.85313427e-01]	[4.03323914e+02 7.90821472e+02 7.72887170e-01]	[4.31518890e+02 7.70180847e+02 4.29547578e-01]
[421.23294067 159.59082031 0.89331424]	[421.24081421 249.38232422 0.90716004]	[357.07598877 244.21122742 0.84257716]	[339.30953979 354.49822998 0.8705318 ]	[336.53146362 446.88528442 0.88514692]	[485.43847656 251.92658997 0.83533525]	[500.65368652 357.01416016 0.87234044]	[503.4017334 452.07180786 0.87150735]	[421.14880371 454.62359619 0.72950864]	[380.12832642 457.11791992 0.72005904]	[400.73046875 603.43499756 0.85903728]	[426.38027954 757.39660645 0.77988714]	[459.81011963 454.58505249 0.71832389]	[457.18017578 606.02661133 0.85281789]	[441.8515625 775.34558105 0.8030417 ]	[408.45620728 151.82772827 0.88774741]	[436.64199829 151.83724976 0.92408812]	[393.06698608 159.60197449 0.85631579]	[452.08148193 159.56480408 0.85624015]	[4.46879608e+02 8.08766357e+02 7.09312677e-01]	[4.62352478e+02 8.08587097e+02 7.86481380e-01]	[4.39278168e+02 7.90624084e+02 6.32587373e-01]	[4.18775848e+02 8.00937317e+02 7.84778535e-01]	[4.03320190e+02 7.90820618e+02 7.72834182e-01]	[4.31524170e+02 7.70176270e+02 4.29247022e-01]
[421.23300171 159.59098816 0.8932569 ]	[421.24072266 249.38127136 0.90710932]	[357.07492065 244.20843506 0.84276062]	[339.31030273 354.49786377 0.87064838]	[336.53295898 446.88259888 0.88537693]	[485.43862915 251.92666626 0.83530724]	[500.65567017 357.01980591 0.87462795]	[503.40020752 452.0748291 0.87220573]	[421.14978027 454.62561035 0.72978485]	[380.12860107 457.11981201 0.72016835]	[400.73352051 603.44000244 0.85925537]	[426.3913269 757.38433838 0.78064734]	[459.81060791 454.587677 0.7189185 ]	[457.18182373 606.03204346 0.85251546]	[441.84542847 775.32977295 0.80447358]	[408.45626831 151.82809448 0.88769472]	[436.64224243 151.83709717 0.92406619]	[393.06625366 159.60266113 0.85633415]	[452.08444214 159.56207275 0.85684818]	[4.44389923e+02 8.08754761e+02 7.08753467e-01]	[4.62346130e+02 8.08585144e+02 7.88269758e-01]	[4.39279541e+02 7.90616699e+02 6.29029810e-01]	[4.18764679e+02 8.00921326e+02 7.80698776e-01]	[4.03322357e+02 7.90812439e+02 7.72903562e-01]	[4.31538208e+02 7.70168945e+02 4.25001085e-01]
[421.23983765 167.26525879 0.90354121]	[421.21728516 251.96788025 0.93009835]	[357.07312012 249.37432861 0.8526721 ]	[339.28387451 356.98934937 0.88426381]	[336.52105713 452.00912476 0.86685747]	[485.41156006 254.45904541 0.86614323]	[500.62689209 357.16314697 0.89376861]	[503.42559814 457.19006348 0.90395236]	[418.78125 457.18914795 0.73491359]	[380.09823608 459.65942383 0.72272873]	[400.70788574 606.00860596 0.86624604]	[423.91955566 759.88336182 0.79471451]	[459.76522827 457.16213989 0.71506155]	[457.17895508 608.60803223 0.83484775]	[441.86459351 783.0269165 0.80746496]	[408.459198 154.33494568 0.89065033]	[436.68780518 154.360672 0.94130832]	[393.059021 164.73468018 0.84624982]	[454.59432983 167.19374084 0.85356748]	[4.44365387e+02 8.11172058e+02 7.19600618e-01]	[4.62373962e+02 8.08661499e+02 7.61280000e-01]	[4.39281006e+02 7.90782593e+02 6.80778325e-01]	[418.68603516 800.92474365 0.80574167]	[400.84967041 790.78570557 0.79161698]	[4.31545349e+02 7.70120911e+02 4.75977182e-01]
[421.21975708 172.28536987 0.92122841]	[421.22393799 254.4997406 0.94463128]	[357.0798645 254.35696411 0.87358344]	[339.29507446 359.5788269 0.89622289]	[336.46240234 457.21560669 0.89214182]	[485.43841553 256.99215698 0.87577248]	[498.27276611 359.72155762 0.87602752]	[503.38092041 462.24121094 0.92011499]	[418.76824951 459.76043701 0.74965215]	[380.09332275 459.81317139 0.74068725]	[400.66665649 608.56317139 0.8514725 ]	[426.38406372 757.39611816 0.79449922]	[459.73217773 459.73876953 0.72426152]	[457.13626099 616.21685791 0.81110895]	[441.89404297 788.10150146 0.83086878]	[408.45385742 154.57397461 0.86612028]	[436.65426636 154.55841064 0.91755003]	[393.06750488 169.87579346 0.88300902]	[454.56585693 169.87252808 0.88851941]	[4.41809601e+02 8.16361572e+02 7.42714286e-01]	[4.62281891e+02 8.13781921e+02 7.74815261e-01]	[4.41685608e+02 7.93265991e+02 7.13978648e-01]	[418.55535889 803.49853516 0.80989468]	[400.75613403 790.78210449 0.80609626]	[4.36568451e+02 7.67679810e+02 5.11253059e-01]
[421.22012329 172.28343201 0.92114443]	[421.22265625 254.49919128 0.94465387]	[357.07925415 254.35600281 0.87365711]	[339.29449463 359.57907104 0.89611793]	[336.46182251 459.60095215 0.89376402]	[485.43582153 256.9932251 0.87588984]	[498.2746582 359.7243042 0.87499118]	[503.38247681 462.23751831 0.91980267]	[418.76782227 459.75979614 0.74958825]	[380.09262085 459.81265259 0.74012721]	[400.6809082 608.53033447 0.85452151]	[426.38201904 757.39544678 0.79425603]	[459.73098755 459.7381897 0.72440708]	[457.13101196 616.20623779 0.81048524]	[441.8968811 788.10253906 0.82974923]	[408.4541626 154.5725708 0.86650997]	[436.65475464 154.55789185 0.91734993]	[393.06787109 169.87519836 0.88280535]	[454.56399536 169.87402344 0.88797975]	[4.41812897e+02 8.16366577e+02 7.40440726e-01]	[4.62286774e+02 8.13782654e+02 7.73636103e-01]	[4.41686798e+02 7.93266785e+02 7.14386761e-01]	[418.55871582 803.50445557 0.8115986 ]	[400.75735474 790.78448486 0.805857 ]	[4.36562958e+02 7.67680420e+02 5.12900710e-01]
[421.23248291 174.96064758 0.95069999]	[421.25680542 257.2019043 0.9286806 ]	[357.10522461 257.02487183 0.90275532]	[339.2807312 364.82119751 0.85907352]	[336.48632812 459.82855225 0.92388403]	[485.46450806 262.16064453 0.83046728]	[500.67767334 364.80679321 0.84773248]	[503.42364502 464.89007568 0.88447452]	[418.76254272 462.38800049 0.73135591]	[377.71878052 464.86645508 0.71689969]	[398.27435303 621.37683105 0.86213958]	[426.44659424 757.30969238 0.78627568]	[459.76147461 462.34686279 0.71395433]	[454.644104 623.95874023 0.84931409]	[441.90893555 790.64227295 0.82073176]	[408.47756958 164.71148682 0.82949722]	[436.65890503 164.65327454 0.87620807]	[395.55230713 174.85792542 0.91178262]	[454.58352661 174.85557556 0.9023456 ]	[4.41801300e+02 8.24060425e+02 7.36543059e-01]	[4.62257294e+02 8.21465820e+02 7.40220487e-01]	[4.41718658e+02 7.95807739e+02 7.21672893e-01]	[4.16045197e+02 8.03490784e+02 7.94364274e-01]	[400.72674561 790.73913574 0.8070448 ]	[4.36697205e+02 7.67609985e+02 5.32353699e-01]
[421.22689819 177.53898621 0.91943425]	[421.24237061 262.16470337 0.9074471 ]	[357.10864258 257.19845581 0.88854373]	[339.27401733 369.95437622 0.85508531]	[336.48693848 462.33731079 0.92126191]	[485.48110962 267.27386475 0.81425744]	[500.70480347 369.94158936 0.83314526]	[503.40740967 469.98373413 0.86421365]	[418.7232666 467.43334961 0.72405785]	[377.7059021 467.45663452 0.71520776]	[400.62249756 623.81323242 0.8622418 ]	[426.36224365 757.37921143 0.80086076]	[459.71731567 467.41976929 0.70290321]	[452.03848267 626.48626709 0.82324541]	[444.3052063 793.23126221 0.80482638]	[408.46105957 169.85829163 0.86513776]	[436.59875488 169.80352783 0.8857159 ]	[395.52508545 175.11424255 0.89402181]	[452.07510376 175.05947876 0.89801598]	[4.41834259e+02 8.29077637e+02 7.88318157e-01]	[4.62254944e+02 8.26597290e+02 7.79058218e-01]	[4.41715607e+02 8.00987183e+02 7.27135360e-01]	[4.13590759e+02 8.03510559e+02 7.98724294e-01]	[400.68432617 790.74682617 0.82072479]	[4.36620911e+02 7.67636719e+02 5.69499433e-01]
[421.24191284 190.27023315 0.90705627]	[421.24551392 272.48754883 0.9281162 ]	[357.10922241 269.90734863 0.85961789]	[339.27651978 377.5942688 0.89899123]	[334.05981445 472.5317688 0.85289729]	[485.45510864 274.95837402 0.85315901]	[500.71838379 377.67425537 0.90056813]	[503.41342163 480.26678467 0.91796744]	[418.7041626 475.15820312 0.73538929]	[377.66665649 477.62896729 0.72390425]	[398.2689209 623.92901611 0.8725161 ]	[426.36831665 757.33874512 0.79797918]	[459.71981812 475.15817261 0.71103591]	[454.56774902 629.0723877 0.81069928]	[4.41874420e+02 8.00935791e+02 7.80718446e-01]	[408.47506714 174.90605164 0.89173096]	[436.69805908 174.92950439 0.93801916]	[393.06417847 187.75802612 0.85192686]	[454.63366699 187.75671387 0.86562049]	[4.44357239e+02 8.31865173e+02 7.83595562e-01]	[4.62317078e+02 8.31664124e+02 7.96826065e-01]	[4.39227539e+02 8.08603455e+02 7.22090960e-01]	[4.1351886e+02 8.0352124e+02 7.9541415e-01]	[400.69485474 790.7677002 0.81281245]	[4.36677460e+02 7.67582520e+02 5.47830939e-01]
[421.22488403 192.8072052 0.91734886]	[421.25662231 274.99053955 0.94281203]	[357.11358643 272.50097656 0.87866241]	[339.29443359 380.09762573 0.90063453]	[336.4425354 477.66925049 0.87922364]	[487.92956543 275.1109314 0.86150312]	[500.70529175 380.28353882 0.87321401]	[503.37643433 482.83950806 0.91989845]	[418.68740845 482.7628479 0.7579425 ]	[377.66558838 482.78646851 0.74401206]	[400.64047241 629.0802002 0.85768062]	[423.9197998 757.38800049 0.79871058]	[459.69927979 482.77301025 0.72617227]	[454.54855347 641.86541748 0.79019189]	[4.41905029e+02 8.11160767e+02 8.10248375e-01]	[410.95413208 175.09893799 0.86488646]	[436.66943359 175.08093262 0.92079645]	[395.51895142 190.4030304 0.8964296 ]	[454.59094238 190.401474 0.89677346]	[4.44393799e+02 8.47070496e+02 7.46852636e-01]	[4.62387817e+02 8.41968018e+02 7.57315755e-01]	[4.39257599e+02 8.13854797e+02 6.92829430e-01]	[4.13512665e+02 8.06129883e+02 7.68383384e-01]	[4.00726410e+02 7.93319885e+02 7.48919010e-01]	[4.36659027e+02 7.67552551e+02 5.54252625e-01]
[421.22515869 192.80683899 0.91735852]	[421.25482178 274.9909668 0.94304585]	[357.11349487 272.5017395 0.87883854]	[339.29498291 377.74865723 0.90010309]	[336.44299316 477.66491699 0.87792176]	[487.92520142 275.11077881 0.8617425 ]	[500.70385742 380.28601074 0.87233454]	[503.37435913 482.83963013 0.92073512]	[418.68591309 482.76321411 0.75845635]	[377.66488647 482.78649902 0.74427408]	[400.63824463 629.07922363 0.85778713]	[426.34786987 759.87701416 0.79780263]	[459.69723511 482.77410889 0.72640121]	[454.54452515 641.86193848 0.78947842]	[4.41906006e+02 8.11162415e+02 8.10205460e-01]	[410.95471191 175.09844971 0.86516058]	[436.66915894 175.08085632 0.92037028]	[395.51843262 190.40264893 0.89631462]	[454.58966064 190.40234375 0.89589512]	[4.44394928e+02 8.47067444e+02 7.44245946e-01]	[4.62389587e+02 8.41965820e+02 7.54987955e-01]	[4.39259125e+02 8.13858032e+02 6.93202734e-01]	[4.13514496e+02 8.06125305e+02 7.71203160e-01]	[4.00725677e+02 7.93315674e+02 7.52154946e-01]	[4.36658722e+02 7.67561401e+02 5.53789854e-01]
[421.23184204 192.99868774 0.94473606]	[421.31408691 277.54208374 0.93647432]	[357.14657593 275.07189941 0.89724135]	[341.67636108 382.73379517 0.86927152]	[336.47039795 480.25228882 0.90516424]	[487.98196411 277.66217041 0.85003626]	[500.71069336 382.80291748 0.85336506]	[503.3581543 485.3835144 0.89934295]	[418.74017334 482.91421509 0.74798959]	[377.69348145 482.9072876 0.73548901]	[400.70861816 629.13555908 0.84967744]	[423.87307739 754.84417725 0.81154072]	[459.75588989 485.36300659 0.72149104]	[454.5894165 644.34051514 0.79959285]	[4.41895599e+02 8.11304993e+02 8.04517329e-01]	[408.45983887 180.09153748 0.83300138]	[436.67025757 177.62643433 0.88969833]	[395.55050659 192.94805908 0.92264205]	[454.62841797 192.94941711 0.91351569]	[4.46892029e+02 8.49640076e+02 7.66737998e-01]	[4.62393036e+02 8.47040527e+02 7.74050474e-01]	[4.39267792e+02 8.21439575e+02 6.62241459e-01]	[4.16070862e+02 8.03558960e+02 7.62463093e-01]	[4.00794250e+02 7.93244324e+02 7.59306490e-01]	[4.36627441e+02 7.65052490e+02 5.68075538e-01]
[421.25079346 195.55531311 0.9422605 ]	[421.31225586 277.72106934 0.92187423]	[357.1578064 277.55377197 0.90424806]	[341.66937256 387.86721802 0.84650481]	[336.52084351 482.75726318 0.92622066]	[487.98950195 280.22784424 0.82474494]	[500.75042725 385.37219238 0.8475889 ]	[503.38473511 487.93859863 0.87306112]	[418.71075439 485.36575317 0.74776059]	[377.68630981 485.36328125 0.73744577]	[400.73144531 631.66168213 0.83803278]	[423.89828491 757.34436035 0.82615709]	[459.71179199 485.37808228 0.7205146 ]	[454.53646851 644.44677734 0.80995262]	[4.41896851e+02 8.18893433e+02 7.97530532e-01]	[410.96438599 187.76164246 0.83631104]	[436.67108154 185.25076294 0.88060081]	[395.56323242 195.43873596 0.91256648]	[454.63696289 195.40751648 0.91156203]	[4.46947052e+02 8.52260193e+02 7.87670910e-01]	[4.64831909e+02 8.49690491e+02 7.98490047e-01]	[4.39267944e+02 8.29076782e+02 7.04391062e-01]	[416.11364746 806.07653809 0.81653434]	[4.00832520e+02 7.93326599e+02 7.71562934e-01]	[4.36642029e+02 7.65046143e+02 6.06096387e-01]
[421.23892212 198.06738281 0.91715634]	[421.30322266 282.72900391 0.89605784]	[357.15576172 280.13256836 0.88172674]	[341.67321777 392.99136353 0.848804 ]	[336.54708862 482.92868042 0.91129118]	[488.01303101 287.85925293 0.80092794]	[500.77557373 390.47683716 0.83536106]	[503.36697388 490.57672119 0.86242265]	[418.72839355 487.99160767 0.73904055]	[377.69833374 487.9730835 0.72941637]	[400.78665161 636.71496582 0.83340836]	[423.90100098 757.33459473 0.8298341 ]	[459.71566772 490.50308228 0.71362984]	[454.57244873 646.92980957 0.82529259]	[4.41919495e+02 8.24055908e+02 7.91786194e-01]	[410.94543457 190.38928223 0.861233 ]	[436.62817383 190.33229065 0.88929868]	[395.56854248 198.00660706 0.89589715]	[454.62625122 195.57621765 0.90871167]	[4.49456635e+02 8.54805603e+02 7.48413563e-01]	[4.64917694e+02 8.52179321e+02 7.55670011e-01]	[4.39286957e+02 8.29220947e+02 7.13309884e-01]	[416.105896 806.11676025 0.8131603 ]	[4.00830383e+02 7.93350159e+02 7.62808740e-01]	[4.36632996e+02 7.65024719e+02 6.16641760e-01]
[421.25897217 200.64196777 0.89178485]	[421.32830811 287.85995483 0.88452214]	[357.15618896 282.67904663 0.8593567 ]	[341.6835022 393.05508423 0.85087198]	[336.53878784 485.36727905 0.90401101]	[487.99655151 292.9145813 0.81040835]	[500.8041687 395.5657959 0.85862178]	[503.41662598 498.15518188 0.88941717]	[418.72677612 493.05712891 0.73486757]	[377.67224121 493.04556274 0.72203976]	[400.81100464 639.35784912 0.8389675 ]	[423.89675903 757.355896 0.83040637]	[459.74407959 493.12219238 0.71721905]	[457.13546753 647.10687256 0.836555 ]	[4.44305054e+02 8.29058289e+02 8.08801413e-01]	[411.009552 192.86758423 0.88960958]	[436.65997314 192.86297607 0.92121923]	[395.59869385 200.59091187 0.88062191]	[454.63995361 198.09817505 0.89040989]	[4.49442780e+02 8.57376465e+02 7.31671333e-01]	[4.64919525e+02 8.52337097e+02 7.61068761e-01]	[4.39291748e+02 8.31768188e+02 7.17882335e-01]	[416.16293335 808.54681396 0.83127731]	[4.03273376e+02 7.95807617e+02 7.57037520e-01]	[4.36628540e+02 7.65001587e+02 6.05298579e-01]
[421.26507568 205.76812744 0.885607 ]	[421.34796143 292.90570068 0.89737666]	[357.13034058 287.81427002 0.84273285]	[341.72042847 395.61401367 0.86024725]	[336.51126099 487.99505615 0.8717593 ]	[488.02386475 293.02081299 0.81600344]	[500.81738281 398.10583496 0.87963343]	[503.44924927 500.73504639 0.91099089]	[418.72424316 498.15310669 0.74809819]	[377.66299438 498.1630249 0.73629576]	[400.86019897 641.81622314 0.8435986 ]	[423.87857056 757.33099365 0.83143395]	[459.74200439 498.20132446 0.73045731]	[457.13336182 647.15228271 0.83752877]	[4.44323364e+02 8.29232544e+02 8.06472898e-01]	[410.99099731 192.97003174 0.89504957]	[439.07611084 193.00297546 0.94753599]	[395.57345581 203.20440674 0.85800391]	[457.15881348 203.14639282 0.88788819]	[4.46942200e+02 8.62521179e+02 7.04695225e-01]	[4.64908966e+02 8.54899109e+02 7.25469649e-01]	[4.39282898e+02 8.34334534e+02 6.97227597e-01]	[418.60113525 806.10968018 0.83948779]	[4.03329468e+02 7.95789307e+02 7.59616613e-01]	[4.36595306e+02 7.64986206e+02 6.16537333e-01]
[421.30697632 210.83589172 0.90959936]	[421.39602661 293.0222168 0.9021014 ]	[357.20254517 290.42315674 0.86141521]	[341.7482605 398.10461426 0.87506342]	[336.49545288 495.65866089 0.87208706]	[490.51748657 295.4934082 0.83587241]	[500.8409729 400.66567993 0.89051962]	[503.42803955 500.88977051 0.91949272]	[418.73587036 500.73635864 0.76535958]	[377.6829834 500.76000977 0.7562058 ]	[400.87265015 641.88305664 0.86220574]	[423.88504028 754.84332275 0.82789534]	[459.73773193 500.78381348 0.74476051]	[457.09213257 649.54016113 0.83211428]	[4.44355133e+02 8.31853210e+02 7.96156406e-01]	[413.51419067 195.4571228 0.89907372]	[439.13049316 195.47288513 0.96013314]	[395.59286499 208.33430481 0.87809151]	[457.19708252 208.30328369 0.90176487]	[4.54555786e+02 8.67647644e+02 7.27454543e-01]	[4.67465729e+02 8.59949036e+02 7.22171962e-01]	[4.39252594e+02 8.44555603e+02 6.78666949e-01]	[418.59387207 806.0569458 0.82133436]	[4.03309479e+02 7.93322937e+02 7.57000864e-01]	[4.36629395e+02 7.64942078e+02 6.19297326e-01]
[421.30245972 213.3445282 0.92775774]	[423.7739563 295.52102661 0.91698468]	[357.22128296 292.96813965 0.87436694]	[341.75582886 398.22009277 0.88053471]	[336.50320435 498.24090576 0.89263785]	[490.56210327 298.01950073 0.84173822]	[500.85580444 400.83334351 0.87428617]	[503.39932251 503.32241821 0.9270131 ]	[418.75390625 503.40658569 0.76316231]	[377.72842407 503.3977356 0.75714839]	[403.33120728 644.33209229 0.86700553]	[423.89312744 754.83782959 0.82228243]	[459.74401855 505.88238525 0.73864752]	[457.22229004 659.83221436 0.8014397 ]	[4.44378113e+02 8.36866760e+02 7.66557753e-01]	[413.49957275 195.59275818 0.88284403]	[439.1234436 195.59101868 0.94305289]	[395.5796814 210.85346985 0.88968456]	[457.20568848 210.84210205 0.91506386]	[4.57147980e+02 8.70191040e+02 7.59481311e-01]	[4.70038544e+02 8.65049500e+02 7.24359334e-01]	[4.39241791e+02 8.49664856e+02 7.16341376e-01]	[4.18610352e+02 8.06023682e+02 8.05796981e-01]	[4.03338074e+02 7.93298645e+02 7.43564487e-01]	[4.36615845e+02 7.62486511e+02 6.00090683e-01]
[421.34277344 213.42179871 0.932226 ]	[423.79177856 295.63925171 0.92098004]	[357.22613525 295.43765259 0.88784426]	[341.79501343 400.62268066 0.87318301]	[336.50128174 500.68746948 0.90173531]	[493.06765747 298.15847778 0.84225464]	[500.86755371 403.3604126 0.8617897 ]	[503.40304565 503.43096924 0.91894501]	[418.75332642 503.42663574 0.76238126]	[377.71621704 503.4256897 0.75517744]	[405.88079834 644.4821167 0.86446971]	[423.90603638 757.32885742 0.82198846]	[459.74868774 505.91464233 0.74107856]	[457.11813354 662.4487915 0.8148858 ]	[4.44427795e+02 8.39464905e+02 7.55725026e-01]	[413.56378174 198.05386353 0.86898905]	[439.1418457 198.02954102 0.93459743]	[395.62634277 213.32655334 0.9170028 ]	[457.17987061 213.35331726 0.92679954]	[4.59708099e+02 8.72764221e+02 7.91895330e-01]	[4.75134399e+02 8.70103577e+02 7.59449959e-01]	[4.39278656e+02 8.49788208e+02 7.40733743e-01]	[418.65029907 806.02374268 0.82123119]	[4.03370819e+02 7.93299927e+02 7.48417020e-01]	[4.36620361e+02 7.64955200e+02 6.10401392e-01]
[421.33377075 213.53826904 0.9423371 ]	[423.78329468 298.09008789 0.92029226]	[359.58554077 295.54507446 0.90089333]	[341.78146362 400.72839355 0.87181449]	[336.49475098 500.69577026 0.90547633]	[493.08468628 300.66357422 0.82878071]	[500.85101318 405.88894653 0.85711646]	[503.42102051 505.90368652 0.89305419]	[418.77633667 505.98245239 0.75358349]	[377.73391724 505.97650146 0.74421084]	[408.42080688 644.54046631 0.85915625]	[426.3508606 757.33483887 0.8129636 ]	[459.77026367 508.48962402 0.73164332]	[457.18249512 664.90319824 0.85169631]	[4.46932556e+02 8.44543457e+02 7.44636655e-01]	[413.55645752 200.62521362 0.84104532]	[439.13787842 198.14393616 0.91825688]	[398.0284729 213.42849731 0.93874085]	[459.58517456 213.4384613 0.9379338 ]	[4.59683197e+02 8.72835999e+02 7.38336563e-01]	[4.75099457e+02 8.70208313e+02 7.20843971e-01]	[4.41689453e+02 8.52263672e+02 7.23871291e-01]	[4.18652893e+02 8.06035339e+02 8.00811648e-01]	[4.03385010e+02 7.93301575e+02 7.29905248e-01]	[4.36619415e+02 7.64958252e+02 6.05211258e-01]
[421.36557007 215.96107483 0.9364785 ]	[423.78805542 298.18789673 0.91025156]	[359.59738159 295.63751221 0.90297341]	[341.77078247 403.26864624 0.85091817]	[336.50280762 500.84008789 0.92045122]	[493.13201904 303.20309448 0.81508613]	[500.88793945 408.44476318 0.85236752]	[503.41671753 508.46377563 0.87806094]	[418.73516846 505.93453979 0.7600404 ]	[377.70132446 505.92941284 0.75152177]	[408.4671936 646.91674805 0.85471988]	[426.35845947 757.3883667 0.81506383]	[459.72415161 508.44644165 0.73340851]	[457.152771 664.94897461 0.85488629]	[4.46921326e+02 8.47182556e+02 7.74113536e-01]	[416.03387451 203.20066833 0.83559179]	[439.1651001 203.17852783 0.89950359]	[398.07531738 213.54719543 0.94765782]	[459.63418579 215.89776611 0.95120114]	[4.59734833e+02 8.75357666e+02 7.24793553e-01]	[4.75108093e+02 8.72715759e+02 7.30729282e-01]	[4.41683350e+02 8.54811462e+02 7.34257817e-01]	[4.18641815e+02 8.06036499e+02 7.96657443e-01]	[4.03358002e+02 7.93302429e+02 7.32648015e-01]	[4.36646942e+02 7.65011658e+02 6.12198949e-01]
[423.78665161 218.57800293 0.89647317]	[423.81976318 300.74102783 0.88202298]	[359.62625122 298.14883423 0.89877415]	[341.76983643 405.87115479 0.83025271]	[336.51416016 503.31069946 0.92052078]	[495.60745239 308.37078857 0.79532409]	[500.90548706 416.0274353 0.85687196]	[503.41342163 513.5892334 0.87032896]	[418.80096436 508.52658081 0.74748862]	[380.09942627 508.44827271 0.73803777]	[408.45690918 647.07281494 0.84633285]	[423.92370605 757.33935547 0.80714619]	[459.77377319 513.59576416 0.73084241]	[457.18466187 665.04705811 0.86634493]	[4.46961426e+02 8.49665344e+02 7.69237697e-01]	[416.08709717 210.82858276 0.87657988]	[439.20181274 210.82275391 0.92438948]	[398.07727051 216.0491333 0.9428643 ]	[459.64898682 215.99208069 0.9594031 ]	[4.59676270e+02 8.77913757e+02 7.23963320e-01]	[4.72609039e+02 8.72830750e+02 7.47677207e-01]	[4.39308838e+02 8.54907776e+02 7.24443078e-01]	[418.62783813 803.55664062 0.80532467]	[4.03362793e+02 7.93255859e+02 7.44690597e-01]	[4.36650024e+02 7.64976990e+02 5.97976387e-01]
[423.78738403 218.57681274 0.89636654]	[423.81958008 300.74151611 0.88206726]	[359.62597656 298.14868164 0.89892399]	[341.76705933 405.87399292 0.83077717]	[336.51467896 503.31246948 0.92043161]	[495.60552979 308.37084961 0.79519129]	[500.90029907 416.02572632 0.85650831]	[503.40878296 513.58636475 0.87042302]	[418.80062866 508.52459717 0.74773085]	[380.10021973 508.44644165 0.73845506]	[408.45510864 647.07196045 0.84674275]	[423.92315674 757.34100342 0.80734241]	[459.77227783 513.59368896 0.73071647]	[457.18478394 665.04559326 0.86634064]	[4.46962433e+02 8.49665527e+02 7.69010782e-01]	[416.08682251 210.82806396 0.87635124]	[439.20196533 210.82072449 0.92428422]	[398.07678223 216.05177307 0.942231 ]	[459.64944458 215.99411011 0.95880234]	[4.59675873e+02 8.77916260e+02 7.23320544e-01]	[4.72610504e+02 8.72831909e+02 7.47043848e-01]	[4.39309204e+02 8.54906982e+02 7.24306345e-01]	[418.62814331 803.55883789 0.80495346]	[4.03362213e+02 7.93257812e+02 7.44701982e-01]	[4.36649170e+02 7.64978455e+02 5.98108768e-01]
[423.80218506 218.61752319 0.88648832]	[423.8269043 303.24920654 0.86903262]	[359.6242981 298.21832275 0.89109844]	[341.74862671 408.38977051 0.83101577]	[336.50942993 503.35592651 0.91563231]	[495.60372925 310.93203735 0.79648542]	[500.89819336 416.05245972 0.85912031]	[503.41363525 516.11676025 0.87865746]	[418.79785156 511.03234863 0.7482121 ]	[380.10379028 508.47305298 0.7361728 ]	[410.98754883 647.07873535 0.84402245]	[426.37484741 757.35900879 0.79539037]	[459.75268555 513.60919189 0.72896343]	[457.18209839 667.51861572 0.86477983]	[4.49442108e+02 8.49725220e+02 7.76143432e-01]	[416.11029053 210.88807678 0.88583004]	[439.21060181 210.90226746 0.93542659]	[398.08883667 216.11384583 0.93968689]	[459.6335144 216.0758667 0.94787872]	[4.59683197e+02 8.80489563e+02 7.27371216e-01]	[4.72588501e+02 8.72913513e+02 7.50197172e-01]	[4.41696014e+02 8.57409302e+02 7.23387897e-01]	[4.18613892e+02 8.03552246e+02 7.90104091e-01]	[4.03371307e+02 7.93246155e+02 7.37057269e-01]	[4.36676422e+02 7.64967590e+02 5.60429752e-01]
[423.81585693 218.65060425 0.87649387]	[423.82446289 305.82681274 0.85758018]	[359.58779907 300.69381714 0.87528497]	[341.71026611 408.47338867 0.83872426]	[336.52081299 503.3918457 0.91689926]	[495.603302 313.43719482 0.8019166 ]	[500.90963745 416.08236694 0.86358237]	[503.43280029 516.17950439 0.8795675 ]	[418.79168701 508.50311279 0.75050962]	[380.09786987 505.97097778 0.73911452]	[411.01147461 647.00335693 0.84399909]	[426.4303894 759.94470215 0.79167306]	[459.75460815 511.08425903 0.72657299]	[457.14859009 667.5390625 0.86160254]	[4.49471466e+02 8.49794006e+02 7.77108788e-01]	[416.13146973 210.92692566 0.89127231]	[439.22445679 213.30709839 0.9438535 ]	[398.10891724 216.15657043 0.93298107]	[459.63244629 216.15696716 0.93274236]	[4.59661316e+02 8.85574463e+02 7.25060940e-01]	[4.72545868e+02 8.75391602e+02 7.34500945e-01]	[4.41737823e+02 8.59923157e+02 7.13572800e-01]	[4.18608032e+02 8.03546509e+02 7.93446362e-01]	[4.0335672e+02 7.9322998e+02 7.4556160e-01]	[4.39130127e+02 7.67494873e+02 5.65399647e-01]
[423.80712891 221.12397766 0.86622137]	[423.82705688 308.36175537 0.85707635]	[359.58694458 300.74380493 0.86747563]	[341.69909668 411.02001953 0.84665954]	[336.51419067 503.41064453 0.91559553]	[493.13345337 313.48822021 0.80564547]	[500.90661621 416.10342407 0.86671138]	[503.44372559 518.68927002 0.89456224]	[421.14038086 511.01489258 0.74921077]	[380.10961914 508.45910645 0.73897552]	[413.53488159 647.00134277 0.85268384]	[426.43704224 762.45178223 0.78511751]	[459.76626587 513.59680176 0.72879016]	[457.15856934 667.61126709 0.85439837]	[4.49449615e+02 8.52226196e+02 7.78956294e-01]	[416.11068726 213.31747437 0.89776456]	[439.22311401 213.34860229 0.95180017]	[398.08752441 218.54115295 0.92261893]	[459.63879395 218.54165649 0.93323678]	[4.59714874e+02 8.85610779e+02 6.98635817e-01]	[4.72563568e+02 8.75405640e+02 7.15415418e-01]	[4.41709717e+02 8.60003296e+02 7.05424011e-01]	[4.18592957e+02 8.03551697e+02 7.80494452e-01]	[4.03331299e+02 7.93227478e+02 7.37111390e-01]	[4.39131317e+02 7.67570190e+02 5.56696355e-01]
[423.80703735 221.16616821 0.86260635]	[423.83224487 310.87786865 0.86032277]	[359.58581543 303.19854736 0.86087215]	[341.69699097 411.03512573 0.848472 ]	[336.49951172 503.44894409 0.9087823 ]	[493.12924194 313.52508545 0.80989599]	[500.90689087 418.56439209 0.87905157]	[503.45367432 518.75231934 0.90428841]	[418.80526733 513.57781982 0.74640125]	[380.09921265 511.01245117 0.73413163]	[413.57699585 647.00048828 0.85803682]	[426.42523193 762.47003174 0.78424072]	[459.76907349 516.14971924 0.7328074 ]	[457.17504883 667.65948486 0.84888333]	[4.49438202e+02 8.52262634e+02 7.75673032e-01]	[416.10522461 213.34593201 0.9040212 ]	[439.22589111 213.37402344 0.95739067]	[398.08691406 218.58580017 0.91945928]	[459.64389038 218.57279968 0.93228394]	[4.59728729e+02 8.88194214e+02 7.03605652e-01]	[4.72592163e+02 8.77950256e+02 6.99627042e-01]	[4.41720306e+02 8.62513489e+02 7.00642705e-01]	[4.18613495e+02 8.03564880e+02 7.79837608e-01]	[4.03346466e+02 7.93240601e+02 7.30428159e-01]	[4.39112244e+02 7.67580872e+02 5.47066927e-01]
[423.79748535 221.17411804 0.86337906]	[423.83782959 310.8956604 0.86210436]	[359.59225464 303.20770264 0.85902631]	[341.69174194 413.50146484 0.85032582]	[336.51959229 505.87716675 0.89996272]	[493.11303711 313.534729 0.811171 ]	[500.90063477 418.57366943 0.87998205]	[503.44287109 518.7668457 0.90369886]	[418.80148315 513.59729004 0.7456305 ]	[380.1043396 511.02011108 0.73223317]	[413.56417847 647.03088379 0.85425961]	[426.43002319 762.48406982 0.78788114]	[459.76010132 516.17504883 0.73461425]	[457.16159058 670.11981201 0.83787262]	[4.49439636e+02 8.52278748e+02 7.77150035e-01]	[416.0914917 213.35728455 0.90459234]	[439.21392822 213.37936401 0.95755124]	[398.07470703 218.60977173 0.91470897]	[459.64205933 218.58699036 0.93051189]	[4.59680908e+02 8.88211914e+02 7.01966584e-01]	[4.72558716e+02 8.80447754e+02 6.98606789e-01]	[4.41741699e+02 8.62536255e+02 7.02577651e-01]	[4.18620697e+02 8.06037903e+02 7.78782427e-01]	[4.03355225e+02 7.93278625e+02 7.19594181e-01]	[4.36673279e+02 7.67571472e+02 5.43810368e-01]
[423.78735352 221.1754303 0.86435169]	[423.84649658 310.90661621 0.86282092]	[359.60644531 303.22216797 0.85749489]	[341.70449829 413.51580811 0.85025418]	[336.5375061 505.92156982 0.89377224]	[493.11181641 313.52716064 0.81040651]	[500.89584351 418.57165527 0.88002312]	[503.43664551 518.7845459 0.90385008]	[421.14651489 513.62219238 0.74488777]	[380.13174438 511.04257202 0.73056293]	[413.52111816 647.08221436 0.84791976]	[426.38674927 762.45611572 0.79984486]	[459.76184082 516.19952393 0.73375589]	[457.13406372 670.10253906 0.83892936]	[4.46955963e+02 8.52320251e+02 7.80689657e-01]	[416.07608032 213.37168884 0.90450871]	[439.19509888 213.3807373 0.95582747]	[398.07666016 218.64486694 0.90974641]	[459.62466431 218.57493591 0.93050659]	[4.59653839e+02 8.90635132e+02 7.07864881e-01]	[4.72543671e+02 8.80499573e+02 6.99832857e-01]	[4.41719635e+02 8.65081726e+02 7.08714366e-01]	[4.18593292e+02 8.03568787e+02 7.98706591e-01]	[4.03325165e+02 7.93247009e+02 7.50477195e-01]	[4.36659698e+02 7.67559021e+02 5.74169397e-01]
[423.77423096 221.16809082 0.86692047]	[423.85806274 310.90545654 0.86019737]	[359.61764526 303.22592163 0.85566837]	[341.77651978 413.50384521 0.83532256]	[336.52911377 505.96359253 0.88706577]	[493.12716675 313.5234375 0.80918652]	[503.23425293 418.57098389 0.88612837]	[503.46252441 521.18218994 0.90701532]	[418.77682495 511.02532959 0.73994052]	[380.10357666 508.45089722 0.73080069]	[413.51834106 646.99707031 0.85235977]	[426.3666687 762.41503906 0.79804349]	[459.71685791 513.61975098 0.71944171]	[457.08175659 670.15466309 0.81357795]	[4.46907745e+02 8.52349365e+02 7.81120956e-01]	[416.06436157 213.36978149 0.90403777]	[439.18307495 213.37484741 0.95219564]	[398.07351685 218.64154053 0.90958041]	[459.61672974 218.56388855 0.9322598 ]	[4.57182922e+02 8.90656128e+02 7.17519581e-01]	[4.70018066e+02 8.80535706e+02 7.03496993e-01]	[4.41684601e+02 8.65129333e+02 7.14384615e-01]	[4.18593597e+02 8.05999939e+02 8.05405140e-01]	[4.03318817e+02 7.93247986e+02 7.49295473e-01]	[4.36650696e+02 7.67505615e+02 5.67593932e-01]
[423.77789307 221.16366577 0.86630625]	[423.881073 310.89538574 0.85543489]	[359.63998413 303.22683716 0.85548735]	[341.82128906 413.51794434 0.82759249]	[336.51495361 505.96951294 0.88242865]	[495.60427856 313.50680542 0.80904198]	[503.2583313 418.57788086 0.8887853 ]	[503.4864502 521.22674561 0.91163242]	[418.72698975 511.02606201 0.73963767]	[377.7310791 508.45016479 0.73255998]	[413.49475098 644.51062012 0.84596825]	[426.37637329 762.41827393 0.78950393]	[459.65942383 513.63934326 0.71289515]	[457.06512451 670.2008667 0.8015542 ]	[4.44429901e+02 8.54819275e+02 7.79472291e-01]	[416.06518555 213.36738586 0.90319669]	[439.18099976 213.36842346 0.95151848]	[398.07250977 218.63975525 0.91012061]	[459.61618042 218.54756165 0.93294942]	[4.57109436e+02 8.90717590e+02 7.24752724e-01]	[4.67491760e+02 8.83081787e+02 7.01657295e-01]	[4.39262695e+02 8.67651550e+02 7.21159875e-01]	[418.58496094 803.53710938 0.81418765]	[4.03325470e+02 7.93228333e+02 7.68523693e-01]	[4.39108185e+02 7.67550781e+02 5.65325379e-01]
[423.79837036 221.16297913 0.86437792]	[423.91125488 310.931427 0.85506356]	[359.66003418 303.26135254 0.85292679]	[344.26690674 413.49377441 0.82271802]	[336.54959106 503.47366333 0.91303587]	[495.63253784 313.52471924 0.81431806]	[503.2986145 418.64596558 0.89608067]	[505.90719604 521.27166748 0.90459985]	[418.71166992 511.05291748 0.73653853]	[377.72894287 508.46826172 0.72855753]	[410.97390747 646.93450928 0.83608484]	[423.91702271 762.44647217 0.80232137]	[459.6282959 516.14562988 0.70626479]	[454.60693359 675.25738525 0.79277599]	[4.41921204e+02 8.54856323e+02 7.96946883e-01]	[416.09063721 213.3691864 0.9067232 ]	[439.21755981 213.38282776 0.95876956]	[398.09713745 218.65682983 0.91222799]	[459.65008545 218.60134888 0.93385029]	[4.54602692e+02 8.93262817e+02 7.16811001e-01]	[4.67430054e+02 8.88152771e+02 7.15494633e-01]	[4.39157104e+02 8.70095764e+02 7.28307545e-01]	[418.5612793 806.00152588 0.82406056]	[4.03281677e+02 7.93232422e+02 7.86300242e-01]	[4.36656555e+02 7.67518982e+02 5.66146910e-01]
[423.82296753 221.17453003 0.86053586]	[426.34576416 310.96878052 0.85487473]	[359.67767334 303.28369141 0.85015565]	[344.28607178 413.53512573 0.82651186]	[336.552948 503.48605347 0.90705377]	[495.64294434 315.92147827 0.82034475]	[503.30773926 418.69293213 0.90386552]	[505.96890259 521.29217529 0.89648223]	[418.68093872 511.06008911 0.7323212 ]	[377.70639038 508.46487427 0.72772771]	[410.95016479 646.93927002 0.83770162]	[423.86193848 759.90557861 0.80038303]	[459.59793091 516.15240479 0.69948953]	[452.05245972 672.73730469 0.78428817]	[4.41831085e+02 8.54838013e+02 8.04108083e-01]	[416.11352539 213.38189697 0.91064292]	[439.246521 213.39523315 0.96292198]	[398.11437988 218.68544006 0.90879226]	[459.67419434 218.6381073 0.93271792]	[4.49508148e+02 8.93401306e+02 7.00624824e-01]	[4.64892578e+02 8.90698059e+02 7.32842088e-01]	[4.36689148e+02 8.67710571e+02 7.15369344e-01]	[418.55245972 806.00567627 0.81782979]	[4.03259766e+02 7.93252686e+02 7.73147583e-01]	[4.36631439e+02 7.65035339e+02 5.43323278e-01]
[423.83358765 223.66986084 0.85502082]	[426.3633728 313.42303467 0.86023474]	[359.68344116 305.77789307 0.84702021]	[344.25268555 413.58609009 0.83418119]	[336.54434204 505.90911865 0.89993471]	[495.68228149 315.96228027 0.8304522 ]	[503.32244873 418.75744629 0.90800464]	[505.9666748 521.30786133 0.89670622]	[418.67498779 513.61761475 0.73292577]	[377.68869019 508.53216553 0.72170115]	[408.46176147 646.96411133 0.83835083]	[423.86572266 759.88391113 0.79491234]	[459.59832764 518.66931152 0.70460737]	[452.03356934 677.84887695 0.7821523 ]	[4.41798981e+02 8.54844421e+02 8.18699181e-01]	[416.12063599 213.41210938 0.91355252]	[439.26300049 213.42941284 0.97258705]	[398.12854004 221.1474762 0.90140659]	[459.69372559 221.11343384 0.92499757]	[4.44399170e+02 8.93399597e+02 7.52059102e-01]	[4.62311676e+02 8.90748291e+02 7.79622793e-01]	[4.36692291e+02 8.70097290e+02 7.29689658e-01]	[416.16690063 806.00280762 0.82131076]	[4.03262726e+02 7.93259888e+02 7.74524212e-01]	[4.36639252e+02 7.64996216e+02 5.24461627e-01]
[423.83349609 223.66886902 0.85503197]	[426.36468506 313.42276001 0.86005515]	[359.68618774 305.77487183 0.84707201]	[344.25338745 413.59060669 0.83478004]	[336.54379272 505.91680908 0.89843386]	[495.67877197 315.96231079 0.8302657 ]	[503.32373047 418.75445557 0.90793991]	[505.96737671 521.30950928 0.89622521]	[418.67111206 513.61608887 0.73271102]	[377.68478394 508.53207397 0.72148359]	[408.46539307 646.96002197 0.83800679]	[423.85540771 759.87237549 0.79520917]	[459.59933472 516.21630859 0.70416623]	[452.0333252 677.84326172 0.78230637]	[4.41790100e+02 8.54845398e+02 8.22443664e-01]	[416.1199646 213.41159058 0.91349691]	[439.26281738 213.42816162 0.9723286 ]	[398.12759399 221.14700317 0.9013353 ]	[459.69412231 221.11207581 0.92470068]	[4.44401764e+02 8.93396606e+02 7.55499125e-01]	[4.62311035e+02 8.90748047e+02 7.83865631e-01]	[4.36679230e+02 8.70103333e+02 7.34919250e-01]	[416.16226196 803.55322266 0.82072544]	[4.03254730e+02 7.93244507e+02 7.77163506e-01]	[4.36630615e+02 7.64985596e+02 5.27371347e-01]
[423.8477478 223.7224884 0.85227394]	[426.3520813 313.48513794 0.87133956]	[359.69100952 308.33480835 0.84533268]	[344.25375366 416.03939819 0.83817548]	[336.54373169 505.91195679 0.89937955]	[495.66741943 316.00167847 0.83760059]	[503.33786011 421.15945435 0.90524024]	[505.97018433 521.33093262 0.89678222]	[418.66708374 513.62420654 0.732005 ]	[377.68081665 511.01107788 0.72148478]	[408.46755981 646.95471191 0.83817685]	[423.8354187 757.36175537 0.79703021]	[459.59512329 518.67443848 0.70443439]	[452.02572632 677.85083008 0.78087378]	[4.41793579e+02 8.54849792e+02 8.21651876e-01]	[416.11013794 213.43554688 0.91414821]	[439.28900146 213.45501709 0.97609061]	[398.1178894 223.67556763 0.8873204 ]	[459.72424316 221.19606018 0.91445464]	[4.44415070e+02 8.93394958e+02 7.55143046e-01]	[4.62321838e+02 8.90744141e+02 7.83399701e-01]	[4.36684814e+02 8.70104309e+02 7.33903289e-01]	[416.15811157 803.5357666 0.81957078]	[4.00862000e+02 7.93225098e+02 7.78804421e-01]	[4.36619202e+02 7.62508057e+02 5.20980954e-01]
[423.85388184 226.2618866 0.8534016 ]	[426.34875488 313.52670288 0.8787635 ]	[359.68362427 308.39920044 0.84838599]	[344.25112915 416.1164856 0.84552956]	[336.4750061 511.02346802 0.85447073]	[495.67852783 316.04800415 0.84764743]	[503.33630371 421.21090698 0.90621579]	[505.95257568 521.42303467 0.89605075]	[418.60714722 513.60534668 0.71981561]	[377.6206665 508.4942627 0.71857733]	[405.88186646 647.11932373 0.82730973]	[423.88897705 757.38226318 0.78844827]	[457.18283081 518.6854248 0.6949051 ]	[449.47167969 680.40216064 0.77821946]	[4.41742157e+02 8.57450317e+02 8.11067224e-01]	[416.09939575 213.47080994 0.91380841]	[439.3236084 213.49659729 0.97534931]	[398.11956787 223.74452209 0.88141346]	[459.74966431 223.7331543 0.90845978]	[4.46926300e+02 8.95943359e+02 7.12855220e-01]	[4.62365021e+02 8.90851685e+02 7.65891433e-01]	[4.36606384e+02 8.70246704e+02 7.17047811e-01]	[4.16056885e+02 8.03497131e+02 7.92692423e-01]	[4.00812653e+02 7.90790894e+02 7.78196871e-01]	[4.36690491e+02 7.64984741e+02 4.95857716e-01]
[423.8777771 228.78260803 0.85424256]	[426.35198975 313.55056763 0.88158846]	[359.70437622 310.87109375 0.84970868]	[344.26345825 418.55300903 0.85125625]	[336.47235107 511.08499146 0.85037279]	[495.67956543 316.07672119 0.85074127]	[503.3381958 421.28973389 0.90147203]	[505.94235229 523.88232422 0.892739 ]	[418.6390686 518.66674805 0.73579544]	[377.63146973 513.59387207 0.71964985]	[405.8352356 649.6003418 0.81922978]	[423.89007568 759.91088867 0.79529983]	[457.21994019 521.24694824 0.71520364]	[449.49707031 680.39910889 0.78824735]	[4.41736084e+02 8.59975769e+02 8.03476095e-01]	[416.15130615 213.52920532 0.92444378]	[439.33343506 213.55467224 0.97236139]	[398.13604736 226.24368286 0.8823663 ]	[459.74508667 226.2580719 0.91140437]	[4.46899841e+02 8.95972412e+02 7.26087451e-01]	[4.62375519e+02 8.93230530e+02 7.77916491e-01]	[4.36625275e+02 8.70324341e+02 7.07253337e-01]	[4.16066956e+02 8.03528564e+02 8.00427675e-01]	[4.00833313e+02 7.90816406e+02 7.81035662e-01]	[4.36673950e+02 7.65036987e+02 5.15186191e-01]
[423.8447876 231.29724121 0.87116194]	[426.36306763 315.97973633 0.89339638]	[359.74447632 310.89053345 0.84853548]	[344.27078247 418.62472534 0.86698031]	[334.0536499 513.63006592 0.84535551]	[495.67572021 318.53509521 0.85364646]	[503.33392334 423.77462769 0.88568413]	[505.91473389 523.97540283 0.88730818]	[418.61434937 518.74847412 0.74606168]	[377.60992432 516.1817627 0.73181915]	[403.35314941 649.60351562 0.83101803]	[423.85574341 759.89819336 0.80560416]	[457.19439697 521.3371582 0.7209149 ]	[449.52380371 682.92694092 0.79944396]	[4.41755676e+02 8.65123779e+02 7.94551671e-01]	[416.12719727 215.90994263 0.92275649]	[439.31417847 215.93162537 0.9679516 ]	[398.13632202 228.80688477 0.89360213]	[459.74636841 228.81745911 0.92418444]	[4.46920746e+02 9.01015808e+02 7.17032373e-01]	[4.62414032e+02 8.93357361e+02 7.64094353e-01]	[4.36621826e+02 8.72847351e+02 6.80841684e-01]	[4.16070862e+02 8.03563293e+02 7.99403489e-01]	[4.00836487e+02 7.93246277e+02 7.70430386e-01]	[4.36639740e+02 7.64992493e+02 5.23319721e-01]
[423.8352356 231.37257385 0.88550973]	[426.35394287 316.02212524 0.89865887]	[359.74465942 310.94009399 0.85351247]	[344.25570679 418.66772461 0.87310612]	[333.98092651 516.15869141 0.83935803]	[495.68191528 318.59194946 0.85109794]	[503.3130188 423.84494019 0.87971908]	[505.88598633 523.96490479 0.89318061]	[418.61730957 518.75866699 0.75025594]	[377.61434937 516.18017578 0.73182476]	[403.33789062 649.63208008 0.82812238]	[423.88040161 759.93664551 0.80198467]	[457.19204712 521.35394287 0.72519815]	[451.99417114 685.387146 0.81061792]	[4.41774323e+02 8.67619690e+02 7.98269451e-01]	[416.11282349 215.9775238 0.92002618]	[439.29312134 215.98756409 0.96583229]	[398.12039185 228.86633301 0.89258742]	[459.73165894 228.83874512 0.92592406]	[4.49455414e+02 9.03582947e+02 7.25473106e-01]	[4.64884583e+02 8.93419556e+02 7.63697088e-01]	[4.36646393e+02 8.72902771e+02 6.82485819e-01]	[4.16066467e+02 8.06034363e+02 8.00767660e-01]	[4.00840424e+02 7.93273560e+02 7.61329412e-01]	[4.36658142e+02 7.65013489e+02 5.18190086e-01]
[423.83990479 231.41340637 0.88905239]	[426.34191895 316.04953003 0.90126753]	[359.74569702 310.97372437 0.85662079]	[341.82211304 418.71307373 0.87885624]	[333.94732666 518.72479248 0.85370767]	[495.67407227 318.62875366 0.85018653]	[503.32052612 423.87322998 0.87385279]	[503.47497559 526.43218994 0.88553041]	[418.61108398 521.23608398 0.76075548]	[377.61157227 518.706604 0.74211437]	[403.33599854 649.65344238 0.82978916]	[423.86126709 759.95617676 0.80604005]	[457.18505859 523.8180542 0.728091 ]	[452.0012207 685.43536377 0.81682062]	[4.41794159e+02 8.67684753e+02 8.04360747e-01]	[416.12347412 216.02177429 0.91745925]	[439.28317261 216.02023315 0.96654302]	[398.11642456 231.3380127 0.90772045]	[459.72555542 228.87007141 0.92744637]	[4.49502686e+02 9.03594849e+02 7.39984691e-01]	[4.64905426e+02 8.93437073e+02 7.77829051e-01]	[4.36647858e+02 8.75355896e+02 6.83770001e-01]	[4.16060486e+02 8.06039917e+02 8.04599464e-01]	[4.00832550e+02 7.93277588e+02 7.67725766e-01]	[4.36641846e+02 7.65022583e+02 5.28884828e-01]
[423.83981323 231.42967224 0.8900094 ]	[423.91958618 316.05148315 0.90260625]	[359.73275757 313.39657593 0.85931963]	[341.8157959 418.74765015 0.88443816]	[333.95782471 518.7668457 0.86052096]	[495.67016602 318.62399292 0.8499856 ]	[503.31317139 423.86691284 0.87581748]	[503.46176147 526.43670654 0.88812256]	[418.62619019 521.22949219 0.75930071]	[377.61322021 518.69946289 0.7388131 ]	[403.36355591 649.63110352 0.82941324]	[423.85412598 759.93695068 0.80787396]	[457.21438599 523.81072998 0.73038942]	[452.02365112 685.46228027 0.82565975]	[4.41793976e+02 8.67676208e+02 8.04344714e-01]	[416.11999512 216.03639221 0.91592675]	[439.27972412 216.03482056 0.96578842]	[398.10189819 231.34757996 0.91046834]	[459.72698975 231.29684448 0.92979884]	[4.49458466e+02 9.06090088e+02 7.42125809e-01]	[4.64883026e+02 8.95847839e+02 7.73961663e-01]	[4.36665131e+02 8.75344421e+02 6.88329756e-01]	[4.16078705e+02 8.06058167e+02 8.03215623e-01]	[4.00843536e+02 7.93299316e+02 7.58159220e-01]	[4.36625214e+02 7.64989380e+02 5.22908807e-01]
[423.83728027 231.43713379 0.89076602]	[423.9112854 316.06460571 0.90460557]	[359.71871948 313.41848755 0.86347497]	[341.83270264 418.77832031 0.88267148]	[333.96878052 518.75042725 0.86113298]	[495.67684937 318.63021851 0.85032743]	[503.28756714 423.85668945 0.87730986]	[503.4463501 526.49468994 0.88308632]	[418.64645386 521.2109375 0.7584033 ]	[377.62277222 518.68505859 0.73758233]	[403.37939453 649.6506958 0.82596982]	[423.86560059 759.94018555 0.80489415]	[459.61373901 521.37457275 0.73250324]	[452.0300293 685.47851562 0.82399392]	[4.41805481e+02 8.67666199e+02 7.99679101e-01]	[416.11184692 216.05036926 0.91326249]	[439.27243042 216.03814697 0.96628386]	[398.09960938 231.36552429 0.91575462]	[459.71990967 231.29614258 0.92949557]	[4.49465454e+02 9.03624756e+02 7.34340549e-01]	[4.64873962e+02 8.95843933e+02 7.69378901e-01]	[4.36674774e+02 8.75324707e+02 6.89544499e-01]	[416.09451294 806.03265381 0.81255734]	[4.00855713e+02 7.93280334e+02 7.68761873e-01]	[4.36647064e+02 7.65003479e+02 5.29975891e-01]
[423.83093262 231.44868469 0.8930819 ]	[423.90139771 316.06903076 0.90542555]	[359.70666504 313.43041992 0.86498535]	[344.25146484 418.76931763 0.88259399]	[334.00811768 518.74578857 0.86501223]	[495.66101074 318.63000488 0.8487094 ]	[503.26696777 423.85314941 0.87597638]	[503.43157959 526.43487549 0.89245182]	[418.65155029 521.21740723 0.7591185 ]	[377.63400269 518.69573975 0.7387104 ]	[403.39559937 649.62890625 0.82658994]	[423.87536621 759.90631104 0.80306894]	[459.61447144 521.37182617 0.73392862]	[452.04208374 685.48242188 0.82668269]	[4.41815247e+02 8.67695435e+02 8.00073385e-01]	[416.10076904 216.05662537 0.90996081]	[439.26779175 216.04153442 0.96549535]	[398.08987427 231.36009216 0.91418654]	[459.71542358 228.8682251 0.92392862]	[4.49517120e+02 9.03621643e+02 7.34190762e-01]	[4.64912567e+02 8.95841675e+02 7.68087685e-01]	[4.36668121e+02 8.75368835e+02 6.86740756e-01]	[416.07168579 803.56262207 0.81450069]	[4.00844299e+02 7.93236206e+02 7.83277869e-01]	[4.36656677e+02 7.64996033e+02 5.33355713e-01]
[423.81948853 233.81570435 0.89596462]	[423.90420532 316.07125854 0.9035604 ]	[359.70162964 313.44146729 0.86518478]	[344.29595947 418.77706909 0.87994552]	[334.05264282 518.72729492 0.86751741]	[495.66543579 318.61761475 0.84985077]	[503.25735474 423.83969116 0.8769576 ]	[503.42858887 526.42004395 0.8970049 ]	[418.66000366 521.2623291 0.76916361]	[377.64456177 518.74182129 0.74558067]	[403.39849854 649.64300537 0.8250199 ]	[423.84924316 757.39880371 0.80489618]	[459.61035156 523.82336426 0.74056357]	[452.06790161 685.52868652 0.82227409]	[4.41819550e+02 8.70197266e+02 8.10336649e-01]	[416.09295654 216.06581116 0.90831798]	[439.25341797 216.04573059 0.96438116]	[398.08389282 231.35461426 0.91344702]	[459.70874023 228.84901428 0.92194974]	[4.54577332e+02 9.06087769e+02 7.39756167e-01]	[4.67420593e+02 8.95839539e+02 7.67077982e-01]	[4.36658691e+02 8.77940430e+02 6.83261693e-01]	[416.07717896 803.56732178 0.81235123]	[4.00843536e+02 7.93251465e+02 7.80081391e-01]	[4.36626617e+02 7.62510742e+02 5.24521887e-01]
[423.81365967 233.82023621 0.89817798]	[423.90060425 316.05557251 0.90325284]	[359.69335938 313.43954468 0.86560738]	[344.32754517 418.78417969 0.87711966]	[334.07028198 518.72796631 0.8720516 ]	[495.65716553 318.59344482 0.84978485]	[503.27694702 423.83111572 0.87776637]	[503.42645264 524.00286865 0.90534693]	[418.69570923 521.26617432 0.77375877]	[377.66769409 518.74157715 0.74489558]	[403.39871216 649.67565918 0.82009292]	[423.86981201 759.86761475 0.80223733]	[459.64724731 523.82287598 0.7495324 ]	[452.08560181 685.51409912 0.82258308]	[4.41815460e+02 8.70169189e+02 8.07667077e-01]	[416.08401489 216.07795715 0.90608704]	[439.24578857 216.04934692 0.96412122]	[398.07705688 231.37046814 0.91731918]	[459.69778442 228.84355164 0.9200235 ]	[4.54623962e+02 9.06107788e+02 7.40176558e-01]	[4.67448914e+02 8.95836853e+02 7.62583733e-01]	[4.36642181e+02 8.77899414e+02 6.84176385e-01]	[416.06799316 803.55737305 0.81023067]	[4.00838348e+02 7.93235657e+02 7.80882418e-01]	[4.36636597e+02 7.64948975e+02 5.20215571e-01]
[423.81298828 233.82228088 0.89812386]	[423.89035034 316.04415894 0.90277684]	[359.67871094 313.44958496 0.86812013]	[346.82711792 418.78845215 0.87374675]	[336.44744873 518.73791504 0.87395573]	[495.65020752 318.57089233 0.84938806]	[503.30245972 423.82754517 0.87636542]	[503.47427368 524.0043335 0.89716864]	[418.70544434 521.230896 0.7665357 ]	[377.69680786 518.69262695 0.7354719 ]	[405.87728882 649.6126709 0.82738769]	[423.87612915 757.39770508 0.79587924]	[459.63763428 521.37994385 0.74156785]	[454.5944519 687.98944092 0.82061231]	[4.41806824e+02 8.67690186e+02 8.02799046e-01]	[416.07455444 216.08576965 0.90340286]	[439.23626709 216.04977417 0.96241426]	[398.06167603 231.37574768 0.9169693 ]	[459.6859436 228.79721069 0.91194904]	[4.54569672e+02 9.06085083e+02 7.38077402e-01]	[4.64955902e+02 8.93450256e+02 7.68592060e-01]	[4.36638641e+02 8.75375122e+02 6.97386920e-01]	[416.08618164 803.53887939 0.80706853]	[4.00855469e+02 7.93223694e+02 7.73202062e-01]	[4.36653717e+02 7.64951599e+02 5.14020324e-01]
[423.800354 233.82450867 0.89877629]	[423.88513184 316.04598999 0.90411782]	[359.66943359 313.45599365 0.86918211]	[346.85070801 418.78137207 0.87350309]	[336.45239258 518.75134277 0.87633437]	[495.64065552 318.57269287 0.84797019]	[503.32702637 423.83044434 0.88065827]	[505.87976074 524.01702881 0.8817445 ]	[418.7265625 518.76464844 0.75849211]	[377.71231079 516.1887207 0.72912532]	[405.89682007 649.58862305 0.82951981]	[423.90670776 759.91589355 0.79072869]	[459.66061401 521.34057617 0.74042916]	[454.56768799 685.58081055 0.81407046]	[4.41810638e+02 8.67690002e+02 8.05857420e-01]	[416.05953979 216.09066772 0.90030462]	[439.22265625 216.05303955 0.9602564 ]	[398.04718018 231.38085938 0.91605014]	[459.67315674 228.79586792 0.91374117]	[4.54626068e+02 9.06114136e+02 7.49684691e-01]	[4.67418243e+02 8.95840332e+02 7.67471433e-01]	[4.36639801e+02 8.75377563e+02 7.05899656e-01]	[4.16072388e+02 8.03514038e+02 8.01794410e-01]	[4.00835846e+02 7.90806213e+02 7.78770626e-01]	[4.36673920e+02 7.65017700e+02 5.11915922e-01]
[423.80010986 233.8243103 0.89863402]	[423.88305664 316.05093384 0.90472889]	[359.66705322 313.46697998 0.87025231]	[346.86856079 418.78158569 0.87152469]	[336.45245361 518.73553467 0.87425828]	[495.63867188 318.57479858 0.84763157]	[503.3269043 423.83203125 0.88149369]	[505.88101196 524.01837158 0.8813948 ]	[418.72479248 518.76245117 0.757608 ]	[377.7109375 516.18695068 0.72853649]	[405.89828491 649.5880127 0.82953864]	[423.90890503 759.91308594 0.79108757]	[459.65869141 521.33758545 0.7392745 ]	[454.56695557 685.59350586 0.81379157]	[4.41810913e+02 8.67692078e+02 8.05586874e-01]	[416.05908203 216.09075928 0.90037626]	[439.22253418 216.05288696 0.96057457]	[398.04608154 231.38265991 0.91621161]	[459.67404175 228.79858398 0.91383064]	[4.54637970e+02 9.06110229e+02 7.49973774e-01]	[4.67428345e+02 8.95839783e+02 7.68997610e-01]	[4.36635742e+02 8.75386780e+02 7.06014156e-01]	[416.08874512 803.50817871 0.80670774]	[4.00842346e+02 7.90806641e+02 7.81237066e-01]	[4.36677551e+02 7.65017761e+02 5.14916301e-01]
[423.79867554 233.82824707 0.8996045 ]	[423.88275146 316.05712891 0.90482235]	[359.66445923 313.47747803 0.87103331]	[346.88897705 418.78912354 0.86956978]	[336.46469116 518.72381592 0.87599093]	[495.6449585 318.57504272 0.84766513]	[503.33312988 423.84228516 0.88245994]	[505.94607544 524.01092529 0.87061554]	[418.730896 518.74786377 0.75786817]	[377.72079468 516.18005371 0.72914302]	[405.89337158 649.54492188 0.83190984]	[423.90823364 759.87451172 0.78805721]	[459.65762329 521.31268311 0.73813504]	[454.57290649 685.55187988 0.82149106]	[4.41814453e+02 8.67699219e+02 8.04705799e-01]	[416.05700684 216.09030151 0.90112287]	[439.22250366 216.05459595 0.96092695]	[398.0451355 231.37561035 0.91351259]	[459.67379761 228.80079651 0.91398782]	[4.54643250e+02 9.06127625e+02 7.54251003e-01]	[4.67428741e+02 8.95847778e+02 7.69278169e-01]	[4.36645752e+02 8.75395325e+02 7.08338439e-01]	[416.09024048 803.52911377 0.80629927]	[4.03265228e+02 7.93223572e+02 7.68710792e-01]	[4.36669281e+02 7.64974426e+02 5.12986183e-01]
[423.79541016 233.8301239 0.90031868]	[423.88464355 316.06570435 0.90483987]	[359.66659546 313.48583984 0.87138915]	[349.37097168 421.14578247 0.86699432]	[336.46487427 518.76098633 0.88040841]	[495.64834595 318.58514404 0.84830612]	[503.33551025 423.84197998 0.88188159]	[506.01287842 524.019104 0.85838282]	[418.72497559 518.77435303 0.76233947]	[377.72674561 518.6706543 0.73285049]	[405.87347412 649.5524292 0.83104783]	[423.91226196 759.88739014 0.78911817]	[459.64123535 521.32940674 0.73673034]	[454.5696106 685.54870605 0.81846142]	[4.41815674e+02 8.67677063e+02 8.03722620e-01]	[416.05493164 216.09321594 0.90073353]	[439.22058105 216.05502319 0.9610253 ]	[398.05026245 231.38287354 0.91442257]	[459.67453003 228.80154419 0.9139483 ]	[4.57097443e+02 9.06135925e+02 7.55125403e-01]	[4.67439484e+02 8.95842957e+02 7.66991138e-01]	[4.36644623e+02 8.75370239e+02 7.07243979e-01]	[416.09381104 803.52758789 0.81027484]	[4.03268555e+02 7.93221497e+02 7.73333907e-01]	[4.36676697e+02 7.64991638e+02 5.18116295e-01]
[423.80007935 233.83102417 0.90056121]	[423.88433838 316.06930542 0.90492636]	[359.66867065 313.48245239 0.87120253]	[349.37390137 418.78805542 0.86760461]	[336.4710083 518.73516846 0.8807773 ]	[495.65081787 318.58914185 0.84840661]	[503.33920288 423.8236084 0.88562381]	[508.45269775 523.98272705 0.86205661]	[418.72018433 521.2199707 0.76599759]	[377.73321533 518.69940186 0.73718691]	[405.91455078 649.55761719 0.82919842]	[423.89404297 757.37298584 0.78864735]	[459.63461304 521.35119629 0.73668647]	[454.55966187 685.58013916 0.80841637]	[4.41817566e+02 8.67708374e+02 8.07349443e-01]	[416.06625366 216.09872437 0.90173912]	[439.22271729 216.05812073 0.96179408]	[398.05358887 231.38500977 0.91522127]	[459.67932129 228.80555725 0.91613662]	[4.57085938e+02 9.06133972e+02 7.64373899e-01]	[4.67433868e+02 8.95845276e+02 7.72565722e-01]	[4.36651245e+02 8.75406738e+02 7.08545625e-01]	[416.10113525 803.51391602 0.81188768]	[4.03262299e+02 7.90825867e+02 7.74393797e-01]	[4.36674622e+02 7.62514282e+02 5.15178263e-01]
[423.79837036 233.83056641 0.90038288]	[423.88513184 316.06945801 0.90454423]	[359.67004395 313.48178101 0.87089193]	[349.3812561 418.78845215 0.86693764]	[336.47216797 518.73303223 0.88039058]	[495.652771 318.59060669 0.8484152 ]	[503.34777832 423.82040405 0.88529706]	[508.45523071 523.98388672 0.86182737]	[418.72006226 518.78936768 0.76369357]	[377.73190308 518.68890381 0.73525584]	[405.91442871 649.56011963 0.8288812 ]	[423.90768433 759.86767578 0.78835815]	[459.63250732 521.34228516 0.73503703]	[454.55603027 685.58209229 0.80804682]	[4.41823761e+02 8.70134766e+02 8.07980061e-01]	[416.06488037 216.09980774 0.90117288]	[439.21966553 216.05703735 0.96140313]	[398.05725098 231.38735962 0.91582072]	[459.67657471 228.79579163 0.91400248]	[4.54637451e+02 9.06135925e+02 7.63541996e-01]	[4.67422394e+02 8.95860718e+02 7.73008704e-01]	[4.36657684e+02 8.75429443e+02 7.07975566e-01]	[416.10559082 803.53662109 0.81271261]	[4.03271118e+02 7.93233154e+02 7.73410380e-01]	[4.36672913e+02 7.64971680e+02 5.16586423e-01]
[423.80740356 233.82521057 0.89865857]	[423.90319824 316.06399536 0.90165031]	[359.70147705 313.46838379 0.86766726]	[349.42550659 418.78033447 0.86755562]	[336.46963501 518.76757812 0.88308436]	[495.66625977 318.5864563 0.85036099]	[503.35980225 423.80065918 0.8875379 ]	[508.50424194 523.95001221 0.86125243]	[418.74969482 521.21679688 0.76742762]	[380.10534668 518.69378662 0.73655224]	[408.44720459 647.12438965 0.83301854]	[423.89883423 759.88513184 0.78848428]	[459.65756226 521.34588623 0.74116373]	[454.61083984 685.57818604 0.81080651]	[4.41818207e+02 8.67684509e+02 8.05019677e-01]	[416.07504272 216.09512329 0.90323019]	[439.22509766 216.05439758 0.96253353]	[398.06295776 231.38075256 0.91469491]	[459.67919922 228.79455566 0.91391158]	[4.54603210e+02 9.06135498e+02 7.62814462e-01]	[4.67395569e+02 8.95856567e+02 7.69452691e-01]	[4.36667084e+02 8.75370789e+02 7.06237853e-01]	[416.12155151 803.52716064 0.81319124]	[4.03275909e+02 7.93232849e+02 7.76629925e-01]	[4.36654877e+02 7.64992615e+02 5.16578794e-01]
[423.79934692 233.82696533 0.89920866]	[423.90444946 316.06784058 0.90181029]	[359.6998291 313.47357178 0.86791044]	[349.4380188 418.78329468 0.86700904]	[336.46765137 518.77862549 0.8847779 ]	[495.67166138 318.59048462 0.85062569]	[503.36074829 423.79550171 0.88762611]	[508.49551392 523.94122314 0.86314213]	[418.76409912 518.78381348 0.76660466]	[380.11672974 518.67694092 0.73488319]	[408.44692993 647.11914062 0.83241457]	[423.88699341 757.39190674 0.78653425]	[459.66998291 521.33728027 0.74283803]	[454.61859131 688.01245117 0.80749321]	[4.41825500e+02 8.67661804e+02 8.01016033e-01]	[416.07141113 216.09719849 0.9024772 ]	[439.21743774 216.05377197 0.96133941]	[398.06689453 231.37927246 0.91430873]	[459.67504883 228.78329468 0.91162103]	[4.54638245e+02 9.06125244e+02 7.68416107e-01]	[4.67426178e+02 8.95843811e+02 7.73781300e-01]	[4.36661499e+02 8.75353577e+02 7.11231649e-01]	[416.12081909 803.53533936 0.81374609]	[4.03277283e+02 7.93234314e+02 7.71371424e-01]	[4.36652374e+02 7.64954102e+02 5.13463736e-01]
[423.79522705 233.83049011 0.90051937]	[423.90795898 316.06289673 0.90127373]	[359.70806885 313.46286011 0.86712337]	[349.44177246 418.77896118 0.86875111]	[336.47171021 518.73083496 0.8809765 ]	[495.67739868 318.58340454 0.85196519]	[503.35192871 421.39328003 0.88921678]	[508.46707153 523.94500732 0.86448699]	[418.76821899 518.75854492 0.76395082]	[380.11572266 516.2041626 0.7330572 ]	[408.47103882 647.125 0.8322916 ]	[423.89797974 757.38024902 0.78444421]	[459.67648315 521.31103516 0.74056625]	[454.58602905 685.51422119 0.80714667]	[4.41837494e+02 8.70126465e+02 8.02432299e-01]	[416.072052 216.09767151 0.9031325 ]	[439.21447754 216.05807495 0.96124882]	[398.0690918 231.36801147 0.91293132]	[459.67327881 228.78155518 0.91229647]	[4.57092224e+02 9.06124268e+02 7.64603555e-01]	[4.67440460e+02 8.95843628e+02 7.71753132e-01]	[4.36668823e+02 8.75425293e+02 7.06718743e-01]	[416.12527466 803.47998047 0.81908059]	[4.03283997e+02 7.90802246e+02 7.82439172e-01]	[4.36678680e+02 7.64963684e+02 5.18712997e-01]
[423.79376221 231.45036316 0.89721876]	[423.91592407 316.04605103 0.90038723]	[359.722229 313.45504761 0.86567676]	[349.44992065 418.76657104 0.87132049]	[336.46014404 518.71972656 0.87688154]	[495.6751709 318.55691528 0.8530426 ]	[503.35357666 421.38082886 0.89009124]	[508.4440918 523.93286133 0.86733437]	[418.77645874 518.74121094 0.76136041]	[380.12158203 516.18292236 0.73058635]	[410.95648193 647.13909912 0.83269221]	[423.90914917 757.39666748 0.77942336]	[459.68304443 521.29321289 0.73762697]	[454.57705688 685.44836426 0.80067348]	[4.41827057e+02 8.67661865e+02 7.97326624e-01]	[416.06555176 216.07640076 0.9048366 ]	[439.21981812 216.03355408 0.96509218]	[398.06890869 231.371521 0.91427028]	[459.68737793 228.7741394 0.91265839]	[4.54642029e+02 9.06123596e+02 7.59532809e-01]	[4.67429596e+02 8.95848511e+02 7.71182060e-01]	[4.36656921e+02 8.75365723e+02 7.04980850e-01]	[416.10742188 803.46746826 0.81447935]	[4.03270844e+02 7.90785767e+02 7.85484195e-01]	[4.39114990e+02 7.64985291e+02 5.14167428e-01]
[423.80371094 231.42826843 0.89376825]	[423.92373657 316.04925537 0.8991133 ]	[359.73175049 313.45550537 0.86546105]	[349.45803833 418.76525879 0.87238991]	[336.46640015 518.70501709 0.87575787]	[495.68283081 318.55804443 0.85422558]	[503.36508179 421.37619019 0.89125395]	[508.44271851 523.9397583 0.86835229]	[418.77941895 518.75463867 0.76296794]	[380.12786865 516.19171143 0.73127389]	[410.95144653 647.15313721 0.83036095]	[426.34698486 759.8840332 0.77689469]	[459.6836853 521.30786133 0.73750198]	[454.59490967 685.43225098 0.80231977]	[4.41828186e+02 8.67631470e+02 7.94512987e-01]	[416.07125854 216.05825806 0.90747499]	[439.22689819 216.01596069 0.96740466]	[398.07305908 231.36447144 0.91440034]	[459.68762207 228.76222229 0.91029251]	[4.54592865e+02 9.06111511e+02 7.56358862e-01]	[4.64965057e+02 8.95842407e+02 7.73256481e-01]	[4.36669769e+02 8.75324280e+02 7.07417905e-01]	[416.10559082 800.99273682 0.82036185]	[403.28445435 790.77404785 0.79087138]	[4.39120911e+02 7.65010559e+02 5.19489586e-01]
[423.79925537 231.41394043 0.89243084]	[426.34442139 316.04156494 0.89817834]	[359.73852539 313.4564209 0.86507165]	[351.91436768 418.76498413 0.87364006]	[336.46530151 518.69311523 0.87365574]	[495.69158936 318.54174805 0.85531449]	[503.36413574 421.36260986 0.89248079]	[506.02175903 523.92138672 0.8713758 ]	[418.77749634 518.73223877 0.75868678]	[380.12820435 516.15942383 0.7276575 ]	[408.47906494 647.14215088 0.83076686]	[426.34695435 759.91369629 0.77748132]	[459.67849731 521.28765869 0.73351002]	[454.5994873 685.42938232 0.80219615]	[4.41823730e+02 8.67599487e+02 7.93225408e-01]	[416.0748291 216.04090881 0.91069138]	[439.22549438 216.00718689 0.96824509]	[398.07504272 231.34794617 0.91025627]	[459.68365479 226.3109436 0.91094971]	[4.54576477e+02 9.06104187e+02 7.55858481e-01]	[4.64945312e+02 8.95838013e+02 7.78455377e-01]	[4.36667603e+02 8.72894897e+02 7.14062512e-01]	[416.10159302 800.99902344 0.82000917]	[4.03282745e+02 7.90779846e+02 7.90628433e-01]	[4.39113068e+02 7.65034119e+02 5.20000815e-01]
[423.80825806 231.404953 0.89114016]	[426.3536377 316.04400635 0.89830709]	[359.75219727 313.45666504 0.86369449]	[351.92703247 418.77819824 0.87724781]	[336.46566772 518.67486572 0.87168109]	[495.69525146 318.5430603 0.85633099]	[503.36407471 421.34594727 0.89207864]	[506.01434326 523.92785645 0.87192512]	[418.78918457 518.73724365 0.76084161]	[380.13665771 516.17370605 0.72967869]	[410.96127319 647.15649414 0.83151287]	[426.34698486 759.949646 0.77912271]	[459.69290161 521.28997803 0.73775595]	[454.60427856 685.48272705 0.81423557]	[4.41832336e+02 8.67589905e+02 7.92789578e-01]	[416.0871582 216.03157043 0.91362518]	[439.23699951 216.00547791 0.97001696]	[398.08001709 231.35075378 0.9121865 ]	[459.69302368 228.78433228 0.91413558]	[4.52079437e+02 9.06100037e+02 7.60663688e-01]	[4.64930603e+02 8.95843872e+02 7.85459995e-01]	[4.36682556e+02 8.72875977e+02 7.22282529e-01]	[416.12371826 803.5178833 0.82392168]	[4.03312012e+02 7.93218201e+02 7.79670775e-01]	[4.36689056e+02 7.65050476e+02 5.23219228e-01]
[423.81143188 231.4041748 0.89075673]	[426.35583496 316.04504395 0.898229 ]	[359.75509644 313.45892334 0.86372143]	[351.92684937 418.77853394 0.87718523]	[336.46640015 518.6706543 0.87170637]	[495.6965332 318.54299927 0.8568691 ]	[503.35830688 421.34439087 0.89182621]	[506.01028442 523.93572998 0.87174428]	[418.78988647 518.73040771 0.75879294]	[380.13903809 516.16033936 0.72858751]	[410.96179199 647.15325928 0.83205903]	[423.92245483 759.91864014 0.78032684]	[459.69198608 521.28759766 0.73681295]	[454.60354614 685.4854126 0.81263423]	[4.41831909e+02 8.65140930e+02 7.91350186e-01]	[416.08996582 216.02857971 0.91403466]	[439.24057007 216.00427246 0.97009933]	[398.07843018 231.34486389 0.9108969 ]	[459.69802856 228.77827454 0.91360307]	[4.52073730e+02 9.06097168e+02 7.59004295e-01]	[4.64928986e+02 8.95843506e+02 7.84179270e-01]	[4.36682159e+02 8.72868591e+02 7.22134590e-01]	[416.12234497 803.52850342 0.8216328 ]	[4.03309143e+02 7.93226929e+02 7.75598109e-01]	[4.36680878e+02 7.65029602e+02 5.22960067e-01]
[423.82287598 231.39877319 0.88897163]	[426.36804199 316.05297852 0.89719313]	[359.76403809 313.46432495 0.86320144]	[351.93939209 418.78500366 0.87845105]	[336.46905518 518.65374756 0.86929417]	[498.12902832 318.5473938 0.85834348]	[503.35827637 421.34893799 0.89041442]	[505.99060059 523.96166992 0.87137258]	[418.79162598 518.75238037 0.76234615]	[380.14102173 516.18713379 0.73032498]	[410.97909546 647.16644287 0.83188385]	[426.34576416 759.92547607 0.77910709]	[459.69503784 521.31091309 0.74014974]	[454.62454224 685.51293945 0.81899858]	[4.41832092e+02 8.67590332e+02 7.92855620e-01]	[416.09918213 216.02745056 0.91437638]	[439.24984741 216.00074768 0.97083867]	[398.08425903 231.36140442 0.91454875]	[459.69842529 228.79530334 0.91520452]	[4.54543274e+02 9.06105835e+02 7.60459542e-01]	[4.64933258e+02 8.95845337e+02 7.84580171e-01]	[4.36680206e+02 8.72877319e+02 7.21331775e-01]	[416.11898804 803.51898193 0.82362497]	[4.03298492e+02 7.90827148e+02 7.79116511e-01]	[4.39111908e+02 7.65024841e+02 5.21964848e-01]
[423.83169556 231.39390564 0.88738626]	[426.36627197 316.05648804 0.89743102]	[359.7623291 313.48391724 0.86522704]	[351.9541626 418.78863525 0.88053203]	[336.4760437 516.2243042 0.86858392]	[498.13143921 318.54293823 0.85881591]	[503.3616333 421.36029053 0.88884372]	[505.97045898 523.95196533 0.87712634]	[418.79638672 518.76147461 0.76150566]	[380.1416626 516.19934082 0.73021477]	[410.95733643 649.62683105 0.82318377]	[423.91079712 757.37890625 0.77752721]	[459.70465088 521.32434082 0.74178511]	[454.64834595 685.5168457 0.82320666]	[4.41831757e+02 8.65129272e+02 7.90293872e-01]	[416.10696411 216.02282715 0.91628951]	[439.25909424 215.99613953 0.97209704]	[398.08761597 231.37229919 0.91714054]	[459.70629883 228.79942322 0.91509473]	[4.52022430e+02 9.06102234e+02 7.58830011e-01]	[4.64905212e+02 8.95855957e+02 7.85032928e-01]	[4.39088409e+02 8.72848450e+02 7.19525754e-01]	[416.13510132 803.50732422 0.82217789]	[4.03314728e+02 7.90821411e+02 7.72790730e-01]	[4.39109589e+02 7.62509827e+02 5.15868306e-01]
[423.83300781 231.39508057 0.88802624]	[426.37332153 316.05236816 0.89652449]	[359.77359009 313.49014282 0.86387819]	[351.95559692 418.79141235 0.87978971]	[336.48471069 518.64398193 0.87173653]	[498.13543701 318.53497314 0.85837948]	[503.36672974 421.35543823 0.89000499]	[505.96051025 523.94073486 0.88250357]	[421.15933228 518.78143311 0.76396328]	[380.16448975 518.68463135 0.73145235]	[411.01443481 652.1194458 0.81338584]	[426.35162354 759.90106201 0.77658439]	[459.74713135 521.34368896 0.74540174]	[454.64312744 685.50244141 0.82219982]	[4.41847748e+02 8.67604736e+02 7.91262388e-01]	[416.1144104 216.02229309 0.91820925]	[439.26370239 216.00405884 0.97254801]	[398.09185791 231.36778259 0.91532207]	[459.71255493 228.83229065 0.91996992]	[4.52025055e+02 9.06092285e+02 7.57692933e-01]	[4.64908173e+02 8.95852539e+02 7.83944786e-01]	[4.39107635e+02 8.72879456e+02 7.17811167e-01]	[416.11428833 803.51275635 0.82466924]	[4.03321533e+02 7.90821716e+02 7.77248263e-01]	[4.36688416e+02 7.64993530e+02 5.16045928e-01]
[423.83383179 231.39677429 0.88808078]	[426.38220215 316.04992676 0.89561921]	[359.77697754 313.48956299 0.86356878]	[351.98049927 418.78753662 0.88150156]	[336.49450684 516.21331787 0.87084323]	[498.1524353 318.53518677 0.86159605]	[503.36386108 421.34567261 0.89139742]	[505.94232178 523.90808105 0.88828653]	[421.16827393 518.75177002 0.75930023]	[380.17501831 516.20355225 0.72775704]	[413.52478027 649.64855957 0.82715589]	[426.35061646 759.93212891 0.7770505 ]	[459.75595093 521.30847168 0.74288136]	[457.07260132 685.43908691 0.82305652]	[4.41847992e+02 8.67600952e+02 7.87543476e-01]	[416.11584473 216.0221405 0.9194237 ]	[439.26766968 216.00759888 0.97335327]	[398.09771729 231.36962891 0.91596597]	[459.7147522 228.84619141 0.92129493]	[4.52033142e+02 9.06091064e+02 7.54797697e-01]	[4.64916016e+02 8.95849487e+02 7.79307365e-01]	[4.39096954e+02 8.72882263e+02 7.11086273e-01]	[416.11416626 803.52685547 0.82172555]	[4.03328796e+02 7.93227661e+02 7.72925854e-01]	[4.36674072e+02 7.65018799e+02 5.14747024e-01]
[423.84765625 231.39022827 0.88479507]	[426.40310669 316.03881836 0.89283705]	[359.79367065 313.48199463 0.86071241]	[351.99160767 418.7796936 0.88496745]	[336.49060059 516.19555664 0.86910748]	[498.17285156 318.52893066 0.86535305]	[503.36755371 421.33792114 0.89242762]	[505.9251709 523.87994385 0.89388806]	[421.1963501 518.74316406 0.75919116]	[380.19128418 516.19207764 0.72506881]	[413.59115601 649.58532715 0.84450763]	[426.35324097 759.90484619 0.77737463]	[459.78884888 521.29968262 0.74486482]	[457.08148193 685.39855957 0.82781065]	[4.41845215e+02 8.67606323e+02 7.89344072e-01]	[416.12591553 216.0174408 0.92072648]	[439.28207397 216.00366211 0.97342294]	[398.11907959 231.37353516 0.91777337]	[459.72271729 228.84454346 0.9233616 ]	[4.52041382e+02 9.06099304e+02 7.55759537e-01]	[4.64920166e+02 8.95852356e+02 7.77994215e-01]	[4.39092987e+02 8.72884277e+02 7.10388064e-01]	[416.10522461 803.50592041 0.81508005]	[4.03314514e+02 7.90822815e+02 7.71124661e-01]	[4.36679260e+02 7.65004211e+02 5.18872857e-01]
[423.85476685 231.38021851 0.88170648]	[426.43701172 316.04257202 0.8889662 ]	[359.8067627 313.47842407 0.85745269]	[352.01821899 418.78808594 0.88689309]	[336.48434448 516.19952393 0.86900926]	[498.2003479 318.53726196 0.86931145]	[503.36663818 421.34356689 0.89078391]	[505.92486572 523.85870361 0.89521843]	[421.20596313 518.70965576 0.75428259]	[380.19406128 516.15020752 0.72338402]	[413.59490967 649.58184814 0.84492761]	[426.35107422 759.89758301 0.7772485 ]	[459.80758667 521.26867676 0.74269807]	[457.09268188 682.97625732 0.82315826]	[4.41854034e+02 8.67636169e+02 7.89661288e-01]	[416.13311768 216.0058136 0.9228937 ]	[439.29269409 215.99859619 0.97397947]	[398.13763428 231.36932373 0.9182201 ]	[459.72756958 228.85195923 0.92543781]	[4.52053558e+02 9.06109924e+02 7.54157603e-01]	[4.64926025e+02 8.95861389e+02 7.73219407e-01]	[4.39099060e+02 8.72914856e+02 7.06804931e-01]	[416.11004639 803.50396729 0.81387073]	[4.03308411e+02 7.90816467e+02 7.69997835e-01]	[4.36672974e+02 7.64997498e+02 5.15753686e-01]
[423.85488892 231.36862183 0.87844157]	[426.43823242 316.03204346 0.88777494]	[359.80969238 313.47369385 0.85691959]	[352.00274658 418.76794434 0.88663238]	[336.48440552 516.18920898 0.86859554]	[498.19180298 318.52770996 0.86722273]	[503.36621094 421.3359375 0.88930225]	[505.89627075 523.85229492 0.8977471 ]	[421.20678711 518.68322754 0.75122178]	[380.19586182 513.64538574 0.72217834]	[413.60150146 649.55895996 0.84674865]	[426.36505127 759.90301514 0.77278042]	[459.80786133 521.2421875 0.74067932]	[457.08575439 682.95904541 0.8198567 ]	[4.41853943e+02 8.67651611e+02 7.92682827e-01]	[416.13012695 216.00360107 0.92215759]	[439.29220581 215.99078369 0.97443283]	[398.15008545 231.38301086 0.92236644]	[459.73074341 228.86541748 0.92795211]	[4.52026123e+02 9.06130615e+02 7.55593836e-01]	[4.64917450e+02 8.95879578e+02 7.70024240e-01]	[4.39096954e+02 8.72920349e+02 7.05591440e-01]	[416.07778931 803.48535156 0.80447721]	[4.03282898e+02 7.90791992e+02 7.73928940e-01]	[4.39113007e+02 7.65022644e+02 5.11577189e-01]
[423.84884644 231.37071228 0.87994123]	[426.43145752 316.02963257 0.88940132]	[359.80276489 313.48077393 0.86087579]	[352.02676392 418.76080322 0.89119422]	[336.48718262 516.14532471 0.86797136]	[498.19204712 318.52383423 0.86713415]	[503.3710022 421.31768799 0.89193177]	[505.87161255 523.87060547 0.90331912]	[421.19137573 516.18200684 0.74366999]	[380.18927002 513.57214355 0.72151828]	[413.53817749 649.5479126 0.83761269]	[426.36541748 759.92016602 0.77983081]	[459.79208374 518.77386475 0.73517722]	[454.63131714 682.93414307 0.80472678]	[4.41845947e+02 8.67675781e+02 7.96807408e-01]	[416.12927246 216.00527954 0.92412555]	[439.28738403 215.99046326 0.97636837]	[398.15597534 231.381073 0.92186701]	[459.74511719 228.84687805 0.92865926]	[4.57097382e+02 9.03614136e+02 7.52136707e-01]	[4.67484467e+02 8.93431152e+02 7.63020217e-01]	[4.36656128e+02 8.75387390e+02 7.09649682e-01]	[416.08123779 803.49206543 0.80792117]	[4.03268250e+02 7.90797363e+02 7.77005792e-01]	[4.39118500e+02 7.65044861e+02 5.10062575e-01]
[423.84494019 231.34533691 0.87486154]	[426.4480896 316.00686646 0.88477886]	[359.82122803 313.45983887 0.8552168 ]	[354.44812012 418.72247314 0.89082229]	[336.50289917 513.63299561 0.86513054]	[498.20059204 316.16183472 0.86738545]	[503.36898804 421.31713867 0.89371049]	[503.50286865 523.85638428 0.90514731]	[421.17797852 513.63513184 0.73911273]	[380.18054199 508.52172852 0.72340924]	[413.53323364 647.09375 0.8483091 ]	[423.91775513 759.87286377 0.78308141]	[459.77017212 518.70056152 0.73142493]	[454.64984131 682.91412354 0.80960375]	[4.41860748e+02 8.67667664e+02 7.92212248e-01]	[416.12890625 215.97950745 0.92707288]	[439.28997803 215.97454834 0.97557956]	[398.15338135 231.35551453 0.91717196]	[459.75036621 228.84222412 0.92780125]	[4.57129059e+02 9.03608948e+02 7.46450365e-01]	[4.69986206e+02 8.93421875e+02 7.56440282e-01]	[4.36659851e+02 8.75392578e+02 7.12971509e-01]	[416.10882568 803.47821045 0.81145138]	[4.03291748e+02 7.90805237e+02 7.73155451e-01]	[4.36651855e+02 7.65022766e+02 5.11611700e-01]
[423.86184692 228.8452301 0.85958946]	[426.45321655 315.95404053 0.87664312]	[359.82357788 313.4331665 0.85080558]	[354.44317627 418.65390015 0.88130498]	[336.5105896 511.09841919 0.86368883]	[498.20343018 316.08599854 0.86490124]	[503.36550903 421.2492981 0.90030515]	[505.86630249 523.77941895 0.91014874]	[421.18865967 513.58337402 0.73966187]	[380.17599487 508.4692688 0.72706884]	[413.55825806 647.04663086 0.85812998]	[423.92459106 757.38763428 0.77507496]	[459.79568481 518.66870117 0.73336077]	[457.07217407 682.8737793 0.8115133 ]	[4.41883179e+02 8.65065002e+02 7.72561550e-01]	[416.14822388 215.91871643 0.93028659]	[439.30755615 215.91056824 0.97273183]	[398.19338989 231.3024292 0.90442216]	[459.77053833 228.76048279 0.91592693]	[4.57117767e+02 9.00996887e+02 7.16798365e-01]	[4.70013672e+02 8.93318237e+02 7.42969632e-01]	[4.39096436e+02 8.72850647e+02 7.16600537e-01]	[416.1048584 800.99591064 0.81583732]	[4.03287537e+02 7.90778198e+02 7.78625548e-01]	[4.36673401e+02 7.65024597e+02 5.04148483e-01]
[truncated: 357 more rows]
