# Supplementary material for: Evaluation of functional tests performance using a camera-based and machine learning approach
Source: PLoS One. 2023 Nov 3;18(11):e0288279. doi: 10.1371/journal.pone.0288279 (PMC10624324; doi:10.1371/journal.pone.0288279)
Supplement: S1 Data — This dataset includes all the extracted keypoints of movements and the associated features and statistics, which were used for the analyses presented in the main manuscript. (ZIP) [file pone.0288279.s001.zip › PLOS_data_28032023/original_movement_data/CSV/000044_PNJN_P_crop.csv]

[503.37640381 257.12341309 0.93123394]	[505.96820068 336.5541687 0.89762604]	[441.79864502 339.16278076 0.86912799]	[421.38342285 441.81381226 0.86260432]	[421.28695679 541.83215332 0.87955195]	[575.15283203 331.49450684 0.79499191]	[590.55645752 431.51473999 0.79993451]	[605.88543701 534.09063721 0.85500097]	[513.62908936 546.9397583 0.65837359]	[472.57009888 546.96685791 0.6420117 ]	[480.28344727 711.22143555 0.83880693]	[4.95637878e+02 8.52233643e+02 7.74571836e-01]	[557.16815186 544.48327637 0.65789616]	[544.43530273 708.74237061 0.88636202]	[5.41812988e+02 8.57367126e+02 8.00813496e-01]	[490.5317688 244.27708435 0.838476 ]	[518.77929688 241.67591858 0.89175296]	[472.59100342 246.81004333 0.80432594]	[541.706604 236.68174744 0.89188957]	[5.44364563e+02 9.03545837e+02 7.16305912e-01]	[5.62260193e+02 8.93317444e+02 8.12307060e-01]	[5.28991943e+02 8.70125000e+02 6.85000479e-01]	[4.90564575e+02 8.93442688e+02 7.26862848e-01]	[4.77612518e+02 8.90767456e+02 7.02036977e-01]	[5.00841553e+02 8.62499817e+02 6.88998342e-01]
[503.37661743 257.12329102 0.93136525]	[505.96844482 336.55401611 0.8975631 ]	[441.79855347 339.16320801 0.86911201]	[421.38397217 441.81503296 0.86208272]	[421.28735352 541.83343506 0.87897122]	[575.15344238 331.49304199 0.79487318]	[590.55651855 431.51480103 0.799842 ]	[605.88555908 534.0904541 0.85501188]	[513.63623047 546.96032715 0.65835845]	[472.57745361 546.98760986 0.64109218]	[480.2833252 711.22857666 0.83875549]	[4.95636566e+02 8.52228821e+02 7.75140345e-01]	[557.16717529 546.93151855 0.65750444]	[544.43725586 711.11322021 0.8857578 ]	[5.41811890e+02 8.57360718e+02 8.01036477e-01]	[490.5317688 244.27716064 0.83848667]	[518.77966309 241.67578125 0.89192003]	[472.59091187 246.81040955 0.80452359]	[541.70678711 236.68167114 0.89221478]	[5.44359192e+02 9.03537292e+02 7.16039419e-01]	[5.62255737e+02 8.93314758e+02 8.12088311e-01]	[5.28991943e+02 8.70119629e+02 6.84768260e-01]	[4.90568176e+02 8.93433472e+02 7.26888657e-01]	[4.77614685e+02 8.90757690e+02 7.00555921e-01]	[5.00840149e+02 8.62492676e+02 6.89135611e-01]
[503.37405396 257.06521606 0.93410212]	[505.97579956 336.59469604 0.90009248]	[441.8135376 339.19552612 0.86656755]	[421.34671021 444.33303833 0.85575914]	[421.28292847 544.37322998 0.88471979]	[575.14550781 333.97885132 0.80423266]	[590.55871582 434.11813354 0.82304078]	[603.52746582 534.14709473 0.85781646]	[516.13989258 546.93035889 0.66515052]	[475.08148193 546.96484375 0.65203214]	[480.31072998 711.25537109 0.83391637]	[4.95639679e+02 8.52234436e+02 7.72327244e-01]	[557.23876953 544.4899292 0.66395319]	[544.43359375 708.72613525 0.88818318]	[5.41802856e+02 8.57377991e+02 8.00833404e-01]	[490.51626587 244.1907959 0.84243149]	[518.77453613 239.19857788 0.90039164]	[472.56491089 246.79875183 0.80838549]	[541.68518066 239.05561829 0.89061791]	[5.44415344e+02 9.03530273e+02 7.08033800e-01]	[5.62289856e+02 8.93297974e+02 8.09765518e-01]	[5.28970215e+02 8.70131714e+02 6.98135972e-01]	[4.93052490e+02 8.93400330e+02 7.33696043e-01]	[4.77628845e+02 8.90732239e+02 7.01428890e-01]	[5.00830933e+02 8.62490540e+02 6.90964103e-01]
[503.37454224 257.04678345 0.93377084]	[505.95504761 336.61151123 0.90488672]	[441.80053711 339.20309448 0.86913741]	[421.36032104 444.33053589 0.85712284]	[421.28787231 544.44555664 0.88462055]	[575.14263916 334.0078125 0.80960155]	[588.12536621 434.10076904 0.82434446]	[603.48468018 534.14770508 0.8602913 ]	[516.16107178 544.46386719 0.66566277]	[475.11395264 544.48077393 0.65291166]	[480.30239868 713.70983887 0.83928829]	[4.95630829e+02 8.52262695e+02 7.74953246e-01]	[557.24658203 544.4654541 0.66242957]	[544.42852783 711.16442871 0.88178313]	[5.41810059e+02 8.57368774e+02 8.02946329e-01]	[490.51486206 241.7182312 0.84314084]	[518.77600098 239.18144226 0.90251231]	[472.56851196 246.77622986 0.8097446 ]	[541.68212891 239.05625916 0.89216053]	[5.44428528e+02 9.03538452e+02 7.11149454e-01]	[5.62305908e+02 8.93299500e+02 8.10149133e-01]	[5.28978455e+02 8.70126099e+02 6.94920063e-01]	[4.90566101e+02 8.93414429e+02 7.31170297e-01]	[4.77613342e+02 8.90747314e+02 7.00049758e-01]	[5.00832153e+02 8.62529785e+02 7.00993419e-01]
[503.38119507 257.03494263 0.93440282]	[505.96755981 336.59960938 0.90360713]	[441.81933594 339.18701172 0.86764491]	[421.34301758 444.33135986 0.86390305]	[421.29690552 544.50958252 0.87950987]	[575.15649414 334.01400757 0.80953574]	[588.11248779 436.59173584 0.84376448]	[603.45202637 536.7010498 0.86851919]	[516.12518311 544.43267822 0.66218656]	[475.09008789 544.46582031 0.64922965]	[480.30960083 713.73779297 0.83152539]	[4.95614685e+02 8.52249878e+02 7.73740649e-01]	[557.17224121 544.42285156 0.65318608]	[544.42962646 711.16149902 0.88221514]	[5.41799255e+02 8.54923462e+02 8.01085353e-01]	[490.53561401 241.69909668 0.84497088]	[521.15722656 239.17271423 0.90537179]	[472.57818604 246.78649902 0.81200242]	[541.70593262 239.08856201 0.89342588]	[5.44416626e+02 9.01040710e+02 7.10100293e-01]	[5.62293335e+02 8.93284546e+02 8.10295403e-01]	[5.26547180e+02 8.70120972e+02 6.97603524e-01]	[4.90557098e+02 8.93396973e+02 7.33892202e-01]	[4.77604401e+02 8.90728882e+02 6.98374033e-01]	[5.00821747e+02 8.62514038e+02 6.99116528e-01]
[503.3916626 257.025177 0.93229061]	[505.92770386 336.63580322 0.9063623 ]	[441.78695679 339.21640015 0.86948633]	[421.33178711 444.35003662 0.85466194]	[421.28833008 546.94714355 0.86823356]	[572.64404297 334.05554199 0.81463218]	[588.11566162 439.07562256 0.86324078]	[603.39172363 536.70819092 0.86617649]	[516.11523438 546.93395996 0.66080958]	[475.09075928 546.96569824 0.64909661]	[480.31481934 713.76452637 0.83239734]	[4.95604614e+02 8.52252380e+02 7.70918310e-01]	[557.1685791 544.48321533 0.65376627]	[544.43804932 711.16107178 0.88173664]	[5.41776978e+02 8.57404419e+02 7.98379898e-01]	[490.54833984 241.67390442 0.84499532]	[521.17486572 239.15875244 0.91309154]	[472.58392334 246.78720093 0.81726068]	[541.71142578 239.1118927 0.88859278]	[5.44427551e+02 9.03551453e+02 7.13750601e-01]	[5.62286621e+02 8.93312927e+02 8.10221791e-01]	[5.26507324e+02 8.70151184e+02 7.13008046e-01]	[4.90527588e+02 8.93386475e+02 7.33723402e-01]	[4.75166840e+02 8.90719055e+02 6.93575680e-01]	[5.00811066e+02 8.62523743e+02 7.06116140e-01]
[503.39041138 257.02548218 0.93265849]	[505.92346191 336.6489563 0.90621257]	[441.78640747 339.23464966 0.86781973]	[421.33389282 444.3565979 0.85552949]	[421.28897095 544.52886963 0.87474144]	[572.64648438 334.0609436 0.81567287]	[588.11553955 439.07427979 0.86271954]	[603.39416504 536.69848633 0.86482358]	[513.65087891 544.48291016 0.66566181]	[475.09228516 546.95483398 0.65225303]	[480.31634521 713.77001953 0.83268535]	[4.95599976e+02 8.52240417e+02 7.72318423e-01]	[554.65759277 544.45819092 0.65652698]	[544.44067383 711.14685059 0.88220435]	[5.41785889e+02 8.57361572e+02 7.99634814e-01]	[490.54699707 241.67098999 0.84585387]	[521.17584229 239.1574707 0.91280806]	[472.58282471 246.77842712 0.81439954]	[541.71685791 239.09951782 0.89108646]	[5.44401550e+02 9.01036621e+02 7.13821352e-01]	[5.62278442e+02 8.93288574e+02 8.10846210e-01]	[5.26532715e+02 8.70126648e+02 7.00636148e-01]	[4.90531372e+02 8.93371094e+02 7.38171577e-01]	[4.75158386e+02 8.90703735e+02 6.97504163e-01]	[5.00809021e+02 8.62507935e+02 6.98689580e-01]
[503.4190979 257.01306152 0.93035686]	[505.92697144 336.68875122 0.90858626]	[441.80065918 339.2421875 0.86782944]	[421.31188965 444.42477417 0.85627747]	[421.27508545 546.92382812 0.87833279]	[572.66741943 336.48181152 0.8219595 ]	[588.12280273 439.11599731 0.86735773]	[603.33099365 539.2265625 0.87497699]	[513.60327148 547.01489258 0.65610307]	[472.60083008 547.034729 0.64575088]	[480.29577637 713.77960205 0.83442783]	[4.93124115e+02 8.52229736e+02 7.72975266e-01]	[554.62414551 546.99432373 0.64769363]	[544.43762207 711.16516113 0.88055462]	[5.41781616e+02 8.54850525e+02 8.08211982e-01]	[493.04507446 241.65687561 0.84431154]	[521.19793701 239.14680481 0.91808105]	[472.60516357 246.77926636 0.82109952]	[541.72418213 239.13594055 0.88501322]	[5.44391968e+02 9.00981506e+02 7.13617682e-01]	[5.62274414e+02 8.93248718e+02 8.10628295e-01]	[5.2653241e+02 8.6764740e+02 6.9372952e-01]	[4.90545624e+02 8.93372009e+02 7.42058396e-01]	[4.75151001e+02 8.90712158e+02 7.02811778e-01]	[5.00794373e+02 8.60020508e+02 6.99259520e-01]
[503.44302368 256.99084473 0.92622209]	[505.95022583 336.6546936 0.90478957]	[441.81436157 339.18856812 0.87104875]	[421.32394409 444.37313843 0.85543537]	[421.28393555 546.94995117 0.87354571]	[575.14221191 336.47756958 0.82104319]	[590.53704834 439.1842041 0.8749122 ]	[603.29699707 539.26843262 0.8767674 ]	[513.62475586 546.9777832 0.66110015]	[475.06268311 547.00384521 0.64966536]	[480.28686523 713.77752686 0.832268 ]	[4.93132294e+02 8.52220215e+02 7.76141822e-01]	[554.64569092 546.9564209 0.65172482]	[544.43292236 711.16607666 0.87836754]	[5.41770447e+02 8.54846313e+02 8.07354391e-01]	[493.09130859 241.63417053 0.84706587]	[521.22729492 239.1245575 0.92634928]	[475.08905029 246.79829407 0.82808352]	[541.73413086 239.14767456 0.88726938]	[5.44420227e+02 9.01005066e+02 7.06558049e-01]	[5.62295471e+02 8.93250610e+02 8.09152365e-01]	[5.26514648e+02 8.67640320e+02 6.96300268e-01]	[4.90522766e+02 8.93352966e+02 7.52501667e-01]	[4.75143097e+02 8.90689209e+02 7.07289875e-01]	[5.00801636e+02 8.60006165e+02 7.03546286e-01]
[503.47515869 256.9703064 0.92189479]	[505.92776489 336.66085815 0.91136587]	[441.80200195 339.18896484 0.87423271]	[421.32336426 441.91091919 0.85639715]	[421.26620483 546.92010498 0.87876529]	[572.63775635 336.49295044 0.82667738]	[588.10827637 439.21426392 0.87788433]	[600.89294434 541.74920654 0.88070494]	[511.08435059 546.96295166 0.65982246]	[472.54852295 546.99023438 0.6461314 ]	[480.26419067 716.25067139 0.82730329]	[4.93122711e+02 8.52238220e+02 7.74159193e-01]	[552.06896973 546.93493652 0.65066367]	[544.41235352 711.16479492 0.87947583]	[5.41767944e+02 8.54896179e+02 7.97705948e-01]	[495.59677124 241.62322998 0.85012108]	[521.24859619 239.10449219 0.93449163]	[475.14736938 246.81974792 0.83788139]	[541.74609375 239.15667725 0.8912608 ]	[5.44431274e+02 9.01000610e+02 7.00271249e-01]	[5.62297729e+02 8.93249695e+02 8.05294096e-01]	[5.26516907e+02 8.67687256e+02 6.99433088e-01]	[4.88018890e+02 8.93388306e+02 7.52231777e-01]	[4.75118530e+02 8.90718506e+02 7.08336473e-01]	[5.00803314e+02 8.62499146e+02 7.01150835e-01]
[503.48373413 256.94760132 0.92052698]	[505.9324646 336.66915894 0.9082883 ]	[441.78845215 339.18807983 0.87735778]	[421.33132935 441.87265015 0.855968 ]	[421.24938965 544.5168457 0.88213527]	[575.15332031 336.50552368 0.82770222]	[588.10986328 439.25393677 0.8783915 ]	[600.88787842 541.72637939 0.87918371]	[511.09371948 546.93737793 0.66057873]	[472.52374268 546.97680664 0.64496803]	[480.25592041 716.30822754 0.82376397]	[4.93110352e+02 8.52271729e+02 7.70950258e-01]	[552.12359619 544.47613525 0.65484554]	[544.4085083 711.17260742 0.88016677]	[5.41764465e+02 8.54867065e+02 8.00575614e-01]	[495.62121582 239.19366455 0.85583723]	[521.25769043 239.09191895 0.93774801]	[475.17196655 246.81462097 0.8401041 ]	[541.75378418 239.18583679 0.89275962]	[5.44414978e+02 9.00996338e+02 7.00818837e-01]	[5.62282532e+02 8.93245422e+02 8.01813066e-01]	[5.26527649e+02 8.67658447e+02 6.91315532e-01]	[4.88004089e+02 8.93407104e+02 7.47861564e-01]	[4.75102234e+02 8.90738220e+02 7.05236316e-01]	[5.00800690e+02 8.62543396e+02 7.01979160e-01]
[505.88708496 254.59542847 0.9187814 ]	[505.9352417 336.68267822 0.90917099]	[441.80404663 339.20169067 0.87270969]	[421.33728027 441.83746338 0.85499841]	[421.22061157 544.50268555 0.88795984]	[572.6416626 336.51565552 0.83129454]	[588.10571289 439.28701782 0.87759745]	[600.87731934 541.80499268 0.88861036]	[511.06234741 546.99365234 0.6607132 ]	[470.00796509 547.0057373 0.64470685]	[480.26150513 718.83917236 0.8267045 ]	[4.93105530e+02 8.52288147e+02 7.68925846e-01]	[552.10479736 546.97900391 0.65416938]	[544.40600586 711.18847656 0.87825692]	[5.41754822e+02 8.54856873e+02 7.98980117e-01]	[495.65228271 239.17875671 0.85861063]	[521.28082275 239.07810974 0.94010091]	[477.60891724 246.79760742 0.84215301]	[541.77044678 239.19483948 0.88860548]	[5.44396851e+02 9.00968628e+02 6.98959827e-01]	[5.62259338e+02 8.93232361e+02 8.00678253e-01]	[5.26522766e+02 8.67647827e+02 6.91737413e-01]	[4.87996094e+02 8.93429565e+02 7.46446609e-01]	[4.75102600e+02 8.90761597e+02 7.08513439e-01]	[5.00797821e+02 8.62569214e+02 6.96081042e-01]
[505.93115234 254.57377625 0.91687644]	[505.94091797 336.66375732 0.90919304]	[441.8276062 339.17294312 0.87058526]	[421.31985474 441.86569214 0.85431087]	[421.17855835 544.44812012 0.89381886]	[572.62432861 336.52108765 0.83363128]	[588.09332275 439.29962158 0.87696332]	[600.85693359 541.84222412 0.88365346]	[511.0625 546.94958496 0.66264993]	[470.0291748 546.96844482 0.64562219]	[480.23342896 718.81988525 0.82292384]	[4.93112762e+02 8.52294495e+02 7.71091461e-01]	[552.1027832 546.93707275 0.65261889]	[544.39501953 711.23651123 0.8742975 ]	[5.41748291e+02 8.54804565e+02 8.05837750e-01]	[495.69970703 239.16542053 0.86588192]	[521.30877686 239.05117798 0.94637936]	[477.64553833 246.79696655 0.85021025]	[541.80047607 239.18400574 0.89498055]	[5.44360535e+02 9.00972656e+02 6.97880268e-01]	[5.62242920e+02 8.93227356e+02 7.93369412e-01]	[5.26520996e+02 8.67594360e+02 6.90141857e-01]	[4.88013733e+02 8.93413879e+02 7.43625104e-01]	[4.75115509e+02 8.90749023e+02 7.05976367e-01]	[5.00804626e+02 8.62573608e+02 6.94680452e-01]
[505.96276855 254.54573059 0.91291845]	[505.93981934 336.65905762 0.90701246]	[441.83041382 339.15042114 0.87003708]	[421.30773926 441.88427734 0.85110378]	[418.77032471 544.39978027 0.89866894]	[572.62219238 336.53076172 0.83548421]	[588.07519531 439.28903198 0.88315988]	[600.86138916 541.91149902 0.88827491]	[511.08847046 544.48101807 0.66097367]	[470.02642822 546.94433594 0.64795935]	[480.23013306 718.815979 0.82660568]	[4.93101410e+02 8.52302002e+02 7.71354496e-01]	[554.61602783 544.48748779 0.65089297]	[544.37188721 713.71594238 0.87001216]	[5.41754761e+02 8.54880005e+02 7.95761347e-01]	[498.15472412 239.12869263 0.87918299]	[521.33032227 236.67564392 0.95367652]	[477.69052124 246.76470947 0.8591063 ]	[541.82025146 239.17724609 0.89797199]	[5.44358887e+02 9.00988159e+02 6.96332037e-01]	[5.62244934e+02 8.93250916e+02 7.90787756e-01]	[5.26537231e+02 8.67681885e+02 6.99864626e-01]	[4.88013855e+02 8.93407227e+02 7.46979237e-01]	[4.75108429e+02 8.90746399e+02 7.08284020e-01]	[5.00805389e+02 8.65051636e+02 6.91724837e-01]
[505.97387695 254.48284912 0.91028553]	[505.96310425 336.64486694 0.90618378]	[441.85626221 339.09609985 0.86717588]	[421.30853271 441.90145874 0.84970623]	[418.7124939 544.3939209 0.89197934]	[572.60528564 336.55932617 0.84027278]	[588.05700684 439.25622559 0.88635802]	[600.8729248 541.9395752 0.89261079]	[508.52404785 547.0145874 0.66664904]	[467.45559692 547.03613281 0.65421838]	[480.20730591 718.82531738 0.82388914]	[4.93101135e+02 8.52320007e+02 7.69784331e-01]	[549.54602051 547.01196289 0.659733 ]	[544.3505249 713.74890137 0.86498022]	[5.41742493e+02 8.54907227e+02 7.90898144e-01]	[498.18826294 239.04626465 0.89336032]	[521.34606934 236.63427734 0.95681733]	[477.74789429 244.26820374 0.86518234]	[541.85638428 239.1943512 0.90202498]	[5.44366089e+02 9.01034851e+02 7.01632679e-01]	[5.62249329e+02 8.93278625e+02 7.97575712e-01]	[5.26518372e+02 8.67706360e+02 7.02153325e-01]	[4.87996490e+02 8.93420227e+02 7.46300220e-01]	[4.75100830e+02 8.90755249e+02 7.07799435e-01]	[5.00802429e+02 8.65073914e+02 6.95257485e-01]
[505.99481201 254.4699707 0.9038229 ]	[505.96652222 336.61495972 0.90529221]	[441.83062744 339.06964111 0.8706705 ]	[421.31988525 441.87796021 0.85059118]	[418.69836426 544.37969971 0.89529431]	[572.65917969 336.53616333 0.83427513]	[588.04644775 439.27679443 0.8885082 ]	[600.86187744 544.31188965 0.89488488]	[508.49383545 549.515625 0.65910518]	[467.39324951 549.52648926 0.65203989]	[480.20092773 718.82983398 0.82728624]	[4.93092529e+02 8.52350647e+02 7.66073823e-01]	[549.54327393 549.51312256 0.65511346]	[544.33605957 713.77807617 0.86245644]	[5.41734497e+02 8.54914978e+02 7.89617896e-01]	[498.21200562 236.68331909 0.89905578]	[521.3571167 236.62797546 0.95604992]	[480.13543701 244.23577881 0.87405336]	[541.86334229 239.18354797 0.90579015]	[5.44378845e+02 9.03529541e+02 7.08170652e-01]	[5.62252441e+02 8.93289795e+02 7.99073875e-01]	[5.26507141e+02 8.70113586e+02 7.04582453e-01]	[4.87977112e+02 8.93424866e+02 7.40884185e-01]	[4.75079529e+02 8.90756592e+02 7.00597227e-01]	[5.00804565e+02 8.65122742e+02 6.96053684e-01]
[508.43875122 254.46617126 0.89892733]	[505.97662354 336.62728882 0.90510774]	[441.83825684 339.06741333 0.86729014]	[421.33319092 441.84246826 0.84928423]	[418.67190552 544.39251709 0.89120513]	[575.14154053 336.55831909 0.83526844]	[588.04614258 439.30511475 0.88327718]	[603.25823975 544.33197021 0.8952902 ]	[508.47320557 552.07409668 0.6558634 ]	[464.96078491 552.07928467 0.64795244]	[480.19293213 718.871521 0.82641816]	[4.93097046e+02 8.52357544e+02 7.67256498e-01]	[549.52056885 552.0847168 0.65236664]	[544.33935547 713.79162598 0.86410838]	[5.41727417e+02 8.54906006e+02 7.89548516e-01]	[498.24453735 236.68452454 0.90160578]	[521.37567139 236.62669373 0.95455527]	[480.16192627 244.21603394 0.88127387]	[541.87548828 239.18206787 0.90543085]	[5.44373169e+02 9.01052673e+02 7.08814621e-01]	[5.62249512e+02 8.93283386e+02 8.00544858e-01]	[5.26500366e+02 8.67706238e+02 7.06148744e-01]	[4.87967804e+02 8.93431824e+02 7.43988633e-01]	[4.75078003e+02 8.90762146e+02 7.04218924e-01]	[5.00807251e+02 8.65129639e+02 6.98799849e-01]
[508.48495483 254.4276886 0.88977963]	[505.96624756 336.62115479 0.90609646]	[441.81417847 339.07189941 0.87115639]	[421.3269043 441.79165649 0.85649192]	[418.65402222 544.3737793 0.89175969]	[575.16424561 336.55453491 0.83662599]	[588.03344727 441.66616821 0.88093632]	[600.87060547 544.36077881 0.89148104]	[505.99795532 552.06445312 0.66228145]	[464.91107178 552.09197998 0.65126389]	[480.18087769 718.84442139 0.82539606]	[4.93092285e+02 8.52361755e+02 7.66912162e-01]	[547.02679443 549.57550049 0.65751755]	[544.33197021 713.77789307 0.86671251]	[5.41720215e+02 8.54890381e+02 7.89994419e-01]	[500.64459229 236.6456604 0.91189015]	[521.41082764 236.59584045 0.95814562]	[480.17837524 244.19718933 0.88817835]	[541.89117432 239.17271423 0.90683126]	[5.44373413e+02 9.01056213e+02 7.06333160e-01]	[5.62246582e+02 8.93284241e+02 7.98795223e-01]	[5.26491272e+02 8.67686768e+02 7.05842912e-01]	[4.87957611e+02 8.93434937e+02 7.46211350e-01]	[4.75075104e+02 8.90762573e+02 7.06132889e-01]	[5.00802124e+02 8.65132568e+02 6.99435771e-01]
[508.50762939 254.41773987 0.88523424]	[505.96456909 336.61273193 0.9050138 ]	[441.81546021 339.07156372 0.86997736]	[421.35684204 441.76922607 0.84385502]	[418.64077759 544.36364746 0.89463794]	[575.14837646 336.5355835 0.83208811]	[588.02203369 439.32467651 0.88236904]	[600.87548828 544.34185791 0.89135289]	[505.99169922 547.02227783 0.66795439]	[464.89672852 549.50299072 0.65398014]	[480.16882324 716.30914307 0.82285875]	[4.93083099e+02 8.52346191e+02 7.67048836e-01]	[547.00976562 547.01934814 0.66204304]	[544.32623291 713.7467041 0.86677498]	[5.41717346e+02 8.54899048e+02 7.86954463e-01]	[500.66918945 236.63005066 0.91719478]	[521.4241333 236.59275818 0.95713151]	[480.20019531 241.73419189 0.89429194]	[541.88574219 239.1834259 0.90078121]	[5.44394226e+02 9.01059021e+02 6.94948792e-01]	[5.62265320e+02 8.93281921e+02 7.95123041e-01]	[5.26490540e+02 8.67704956e+02 7.07501829e-01]	[4.87951935e+02 8.93429016e+02 7.53377974e-01]	[4.72600281e+02 8.90754700e+02 7.10910916e-01]	[5.00798218e+02 8.65120422e+02 6.93517327e-01]
[508.50775146 254.41725159 0.88467485]	[505.96865845 336.61849976 0.90333414]	[441.82235718 339.06811523 0.86925101]	[421.34780884 441.75775146 0.85057753]	[418.62216187 544.34680176 0.89061207]	[575.15515137 336.54736328 0.83369297]	[588.02142334 441.66790771 0.88369441]	[600.87683105 544.33911133 0.89172786]	[505.98803711 549.52459717 0.66444844]	[464.88934326 549.53210449 0.65273947]	[480.16586304 716.32995605 0.82162023]	[4.93097931e+02 8.52357605e+02 7.66623616e-01]	[547.01538086 549.52825928 0.65754086]	[544.3291626 713.76019287 0.86565185]	[5.41725342e+02 8.54852783e+02 7.95351803e-01]	[500.67001343 236.62857056 0.91797811]	[521.4239502 236.59353638 0.95703351]	[480.2013855 241.72949219 0.89452434]	[541.88568115 239.18266296 0.90090907]	[5.41912781e+02 9.01039062e+02 7.07437158e-01]	[5.59828430e+02 8.93267578e+02 7.97887743e-01]	[5.26517700e+02 8.67644653e+02 6.96930170e-01]	[4.87925842e+02 8.93433899e+02 7.49863744e-01]	[4.72587372e+02 8.90752319e+02 7.07696676e-01]	[5.00817230e+02 8.65133118e+02 6.98971450e-01]
[508.51553345 254.41456604 0.88510174]	[505.97592163 336.63470459 0.90434659]	[441.81488037 339.07321167 0.87243527]	[421.35092163 441.73352051 0.84526175]	[418.60702515 544.30432129 0.88648635]	[575.17712402 336.56149292 0.8380419 ]	[588.01019287 441.67337036 0.8855105 ]	[600.87127686 544.36560059 0.89290965]	[505.99710083 549.50939941 0.67146194]	[464.89916992 549.50994873 0.65863609]	[480.16390991 718.8269043 0.8206588 ]	[4.93096985e+02 8.52360657e+02 7.66964078e-01]	[547.01098633 549.51544189 0.66484094]	[544.32501221 713.75701904 0.86388731]	[5.41722900e+02 8.54831482e+02 7.95351744e-01]	[500.67678833 236.62333679 0.92038935]	[523.75860596 236.59118652 0.95768636]	[480.20227051 244.1836853 0.89222455]	[541.89575195 239.20622253 0.89862984]	[5.44345886e+02 9.01007141e+02 6.96720958e-01]	[5.59837524e+02 8.93244629e+02 7.90143609e-01]	[5.26523376e+02 8.67627014e+02 6.99097693e-01]	[4.87979767e+02 8.93430664e+02 7.50112891e-01]	[4.75083984e+02 8.90766846e+02 7.14728773e-01]	[5.00808502e+02 8.65131775e+02 6.92296028e-01]
[508.5324707 254.41046143 0.88290751]	[505.97247314 336.64428711 0.90451032]	[441.82772827 339.07632446 0.87069374]	[421.35980225 441.77005005 0.84153682]	[418.58453369 541.93182373 0.88539493]	[575.13824463 336.57373047 0.8370316 ]	[588.00128174 441.6762085 0.88578475]	[600.86334229 544.37677002 0.89151192]	[505.97454834 549.53656006 0.67005533]	[464.87466431 549.53637695 0.66062826]	[480.15948486 718.84283447 0.81998223]	[4.93088379e+02 8.52340454e+02 7.67907023e-01]	[546.99719238 549.55078125 0.66642022]	[544.32757568 713.76141357 0.86399937]	[5.41729126e+02 8.54810974e+02 7.99251318e-01]	[500.6852417 236.62057495 0.92238915]	[523.76934814 236.58705139 0.95751381]	[480.2026062 244.18295288 0.895401 ]	[541.89794922 239.20443726 0.89490658]	[5.44333374e+02 9.00999390e+02 6.96461499e-01]	[5.59830200e+02 8.93239624e+02 7.89199293e-01]	[5.26532349e+02 8.67606323e+02 6.95742726e-01]	[4.87989319e+02 8.93414673e+02 7.49867618e-01]	[4.75081512e+02 8.90756165e+02 7.12283790e-01]	[5.00804016e+02 8.65106995e+02 6.88375473e-01]
[508.53771973 254.41007996 0.88318241]	[505.94512939 336.65615845 0.9082424 ]	[441.80819702 339.08044434 0.87493223]	[421.35476685 441.73434448 0.83589554]	[418.58868408 541.93322754 0.88775158]	[572.65008545 336.58822632 0.83827531]	[588.01031494 441.706604 0.8889361 ]	[600.85827637 544.39630127 0.8912881 ]	[505.96627808 547.02307129 0.68259436]	[464.87643433 549.4967041 0.6707778 ]	[480.15332031 718.86303711 0.81984282]	[4.93100739e+02 8.52307007e+02 7.73971200e-01]	[546.98016357 547.02593994 0.67530495]	[544.31317139 713.77270508 0.86278349]	[5.41736023e+02 8.54798523e+02 7.99525023e-01]	[500.6895752 236.61752319 0.92322195]	[523.78125 236.58790588 0.95660818]	[480.20788574 244.18392944 0.89267898]	[541.89807129 241.63616943 0.88998169]	[5.41898438e+02 9.00981812e+02 6.81312621e-01]	[5.59830444e+02 8.93237183e+02 7.72164822e-01]	[5.28971436e+02 8.67596008e+02 6.92374051e-01]	[4.88018646e+02 8.93419922e+02 7.47270823e-01]	[4.75094360e+02 8.90759705e+02 7.14830875e-01]	[5.00815002e+02 8.65048462e+02 6.83882713e-01]
[508.54187012 254.4175415 0.88284647]	[505.93832397 336.62988281 0.91005433]	[441.80630493 339.04602051 0.87559998]	[421.33361816 441.7170105 0.84204823]	[418.57266235 541.91998291 0.88457084]	[572.62078857 336.58181763 0.83886623]	[587.99493408 441.6937561 0.88919067]	[600.86309814 544.39746094 0.89383471]	[505.97280884 549.5368042 0.67616165]	[464.87075806 549.54064941 0.66972274]	[480.16384888 718.83325195 0.81956279]	[4.93106262e+02 8.52340149e+02 7.68458307e-01]	[547.00494385 549.54150391 0.67010307]	[544.31951904 713.76855469 0.86521554]	[5.41738586e+02 8.54877380e+02 7.91604996e-01]	[500.69122314 236.63096619 0.92030865]	[523.7769165 236.59396362 0.95626211]	[480.20443726 241.73571777 0.89250284]	[541.89367676 241.62858582 0.89100498]	[5.44356750e+02 9.01051758e+02 6.94552004e-01]	[5.62245239e+02 8.93284546e+02 7.87606895e-01]	[5.26541138e+02 8.67681763e+02 6.99147403e-01]	[4.87985229e+02 8.93413757e+02 7.50879347e-01]	[4.75074677e+02 8.90750549e+02 7.11927831e-01]	[5.00820190e+02 8.65117493e+02 6.88522637e-01]
[508.5369873 254.42671204 0.8834784 ]	[505.93981934 336.62600708 0.90861171]	[441.81323242 339.04803467 0.87411499]	[421.33108521 441.6847229 0.83275247]	[418.56628418 541.88970947 0.88310075]	[572.64569092 336.56686401 0.83528608]	[587.99725342 441.69989014 0.88708055]	[600.84674072 544.38500977 0.89016163]	[505.98110962 549.51312256 0.67463255]	[464.87802124 549.51959229 0.66977519]	[480.16378784 716.32556152 0.82117498]	[4.93116364e+02 8.52345459e+02 7.69525349e-01]	[547.01074219 549.51611328 0.66935509]	[544.32507324 713.77337646 0.86541325]	[5.41740662e+02 8.57417603e+02 7.82245517e-01]	[500.68539429 236.64187622 0.91814798]	[523.77075195 236.59938049 0.9558261 ]	[480.19952393 244.18284607 0.89141464]	[541.88977051 239.20504761 0.89296347]	[5.44435120e+02 9.03565430e+02 6.90560818e-01]	[5.62285034e+02 8.93311035e+02 7.92405725e-01]	[5.26530396e+02 8.70179993e+02 7.12503672e-01]	[4.87985840e+02 8.93429810e+02 7.57083476e-01]	[4.75087158e+02 8.90763916e+02 7.18665719e-01]	[5.00818665e+02 8.65123230e+02 6.93132997e-01]
[508.50796509 254.44245911 0.89036381]	[505.91607666 336.61959839 0.91024262]	[441.77871704 339.05877686 0.87826782]	[421.32858276 441.68548584 0.83928937]	[418.56655884 541.90228271 0.88221753]	[572.63171387 336.56304932 0.83589435]	[587.98431396 441.67523193 0.88813108]	[600.87750244 544.32861328 0.89597857]	[505.9546814 549.51123047 0.67926615]	[464.84439087 549.5246582 0.6736244 ]	[480.16635132 718.82763672 0.81974882]	[4.93121582e+02 8.52298279e+02 7.75607169e-01]	[546.99951172 549.49938965 0.67337263]	[544.3270874 716.25012207 0.86548465]	[5.41742981e+02 8.57400452e+02 7.83903062e-01]	[500.66986084 236.65737915 0.91191953]	[521.42749023 236.60932922 0.95286703]	[480.19244385 244.19485474 0.89047068]	[541.88012695 239.19468689 0.89161849]	[5.44421509e+02 9.03575562e+02 6.89139843e-01]	[5.62282532e+02 8.93317627e+02 7.92408228e-01]	[5.26523743e+02 8.70145386e+02 7.07140744e-01]	[4.88021088e+02 8.93423157e+02 7.49488533e-01]	[4.75123444e+02 8.90750244e+02 7.14059472e-01]	[5.00814545e+02 8.62564148e+02 6.96248829e-01]
[508.46044922 254.46865845 0.89698273]	[505.89456177 336.62203979 0.91269666]	[441.7510376 339.05499268 0.88544959]	[421.3119812 439.29388428 0.85010707]	[418.55551147 541.90490723 0.87973303]	[572.60070801 336.56445312 0.83843708]	[587.98968506 441.67675781 0.88728571]	[600.84100342 544.33215332 0.88809615]	[505.96707153 546.97442627 0.68860441]	[464.84057617 547.00115967 0.68057716]	[480.17617798 716.31750488 0.81827432]	[4.95604614e+02 8.52261719e+02 7.83516526e-01]	[547.02124023 546.95172119 0.67823052]	[544.33911133 713.72149658 0.86899018]	[5.41761230e+02 8.54833740e+02 8.01671743e-01]	[498.26132202 236.68721008 0.90094543]	[521.38494873 236.63343811 0.95298505]	[480.13711548 244.2028656 0.88073647]	[541.84857178 239.1946106 0.89039552]	[5.44336304e+02 9.03561646e+02 7.01048195e-01]	[5.59831726e+02 8.93304932e+02 7.83569694e-01]	[5.28965637e+02 8.67607666e+02 6.90133631e-01]	[4.90499542e+02 8.93403992e+02 7.53382683e-01]	[4.75152527e+02 8.90726562e+02 7.17912197e-01]	[5.00838226e+02 8.62499939e+02 7.07382560e-01]
[506.0090332 254.50209045 0.90334988]	[505.88519287 336.59695435 0.91268384]	[441.74899292 339.04998779 0.88170683]	[421.29873657 439.24099731 0.85344297]	[418.56954956 541.90496826 0.88364756]	[570.11907959 336.52844238 0.83573788]	[587.99572754 439.31640625 0.8874718 ]	[600.8258667 544.3527832 0.88705373]	[505.96270752 546.99645996 0.68161786]	[464.83969116 547.02056885 0.67408139]	[480.18191528 716.26629639 0.82457924]	[4.95589203e+02 8.52266541e+02 7.82657027e-01]	[547.01403809 546.98205566 0.6734122 ]	[544.34692383 713.72149658 0.87198526]	[5.41763062e+02 8.54812866e+02 8.08973074e-01]	[498.22592163 239.08709717 0.89123714]	[521.35119629 236.65820312 0.95100826]	[480.11352539 244.24436951 0.86940485]	[541.82244873 239.20071411 0.89111906]	[5.44342712e+02 9.03556641e+02 6.99581742e-01]	[5.59842529e+02 8.93297302e+02 7.83770204e-01]	[5.28967834e+02 8.67591736e+02 6.85981989e-01]	[4.90532471e+02 8.93442505e+02 7.49870956e-01]	[4.75167389e+02 8.90777466e+02 7.24105358e-01]	[5.00828735e+02 8.62502747e+02 7.08194733e-01]
[506.00146484 254.55187988 0.90435368]	[505.88354492 336.60321045 0.91375351]	[441.71920776 339.04760742 0.88452828]	[421.28765869 439.19378662 0.85391837]	[418.56326294 541.88311768 0.87947214]	[572.58990479 336.54171753 0.83615506]	[587.99017334 439.31390381 0.89009666]	[600.80401611 544.34289551 0.88349187]	[505.96948242 546.96478271 0.6881659 ]	[464.84075928 546.98937988 0.68219429]	[480.18890381 716.27197266 0.82554066]	[4.95592682e+02 8.52272156e+02 7.83796966e-01]	[547.01257324 546.956604 0.67848879]	[544.33825684 713.72149658 0.87255287]	[5.41756287e+02 8.54802002e+02 8.08953404e-01]	[498.2008667 239.15324402 0.87963206]	[521.33636475 239.05487061 0.9430027 ]	[477.70407104 244.26455688 0.86200935]	[541.79058838 239.20095825 0.88386697]	[5.44347107e+02 9.03561279e+02 7.01849937e-01]	[5.59842102e+02 8.93296570e+02 7.85676718e-01]	[5.26551575e+02 8.65139832e+02 6.84737682e-01]	[4.90519196e+02 8.93440125e+02 7.52028525e-01]	[4.75157227e+02 8.90773499e+02 7.25186527e-01]	[5.00830475e+02 8.62512268e+02 7.11980104e-01]
[505.97802734 256.97955322 0.90928489]	[505.87408447 336.58685303 0.91384399]	[441.71136475 336.69869995 0.88325357]	[421.24276733 439.22186279 0.86232841]	[418.54690552 541.89312744 0.87573224]	[572.5814209 336.51815796 0.83374929]	[588.00714111 439.30728149 0.889929 ]	[600.76934814 544.31726074 0.87708497]	[505.94549561 546.96960449 0.69177604]	[462.43902588 546.98748779 0.68997753]	[480.19790649 716.331604 0.82053006]	[4.95592834e+02 8.52274109e+02 7.82834351e-01]	[546.99536133 546.96350098 0.68231177]	[544.3324585 713.73254395 0.8729673 ]	[5.41753723e+02 8.54820740e+02 8.06592345e-01]	[498.19592285 241.66525269 0.86718267]	[521.31536865 239.17089844 0.93017507]	[477.65774536 244.20254517 0.85993171]	[541.78497314 239.19363403 0.88180059]	[5.44340515e+02 9.03563904e+02 6.99964404e-01]	[5.59839844e+02 8.93303894e+02 7.84852862e-01]	[5.26547852e+02 8.67597839e+02 6.85487270e-01]	[4.90515869e+02 8.93436523e+02 7.53208220e-01]	[4.75156067e+02 8.90768860e+02 7.25402474e-01]	[5.00829071e+02 8.62519287e+02 7.10064411e-01]
[505.93640137 257.09310913 0.90471345]	[503.49255371 336.61535645 0.91750944]	[441.68771362 339.06539917 0.88555104]	[421.22363281 439.16555786 0.86257505]	[416.15719604 541.87561035 0.86950368]	[570.09655762 336.54296875 0.84066975]	[588.00006104 439.27526855 0.88234264]	[600.74957275 541.83276367 0.86709452]	[505.9274292 547.01281738 0.68256491]	[464.82977295 547.02166748 0.67226094]	[480.20574951 718.87768555 0.82905698]	[4.95586548e+02 8.52252747e+02 7.84871459e-01]	[546.96075439 547.00848389 0.68056226]	[544.33270264 713.7722168 0.8725459 ]	[5.41748962e+02 8.54823059e+02 8.08916867e-01]	[498.14746094 244.24324036 0.85613096]	[521.27355957 241.68695068 0.91262466]	[477.61401367 246.7819519 0.8420316 ]	[541.75323486 239.18611145 0.87727141]	[5.44334045e+02 9.03577087e+02 7.10691333e-01]	[5.59822876e+02 8.93317261e+02 7.89462805e-01]	[5.26537048e+02 8.67593689e+02 6.99155271e-01]	[4.90499756e+02 8.93393799e+02 7.61510849e-01]	[4.75148285e+02 8.90728210e+02 7.26931810e-01]	[5.00833679e+02 8.62499573e+02 7.15195715e-01]
[505.90982056 259.61190796 0.89628345]	[505.86602783 336.62295532 0.91422009]	[439.31588745 339.09490967 0.88447583]	[421.18273926 441.67544556 0.89586353]	[416.16918945 541.90100098 0.87912422]	[570.12384033 336.5138855 0.83398753]	[585.57147217 439.24972534 0.89090276]	[598.31011963 541.84838867 0.8710953 ]	[505.94064331 546.98455811 0.67942804]	[464.84118652 546.97711182 0.67285722]	[480.19262695 716.32122803 0.82362735]	[4.95617432e+02 8.52289734e+02 7.85647035e-01]	[546.94726562 546.99908447 0.67463696]	[544.33825684 713.72351074 0.86578327]	[5.41788025e+02 8.52387817e+02 8.16890240e-01]	[498.11914062 249.32472229 0.86269253]	[521.27758789 246.77572632 0.91043848]	[477.59008789 249.30625916 0.83265686]	[541.75421143 239.19792175 0.86327583]	[5.41882324e+02 9.01039429e+02 7.21501172e-01]	[5.59824524e+02 8.93270081e+02 7.95414865e-01]	[5.29011108e+02 8.65120544e+02 6.86846673e-01]	[4.87955627e+02 8.93391541e+02 7.67273664e-01]	[4.75110565e+02 8.90700989e+02 7.19753981e-01]	[5.00878693e+02 8.62553589e+02 7.17632532e-01]
[505.90988159 259.61489868 0.89528263]	[503.49581909 336.62145996 0.91633034]	[439.31610107 339.09649658 0.88385326]	[421.18218994 441.67709351 0.89516544]	[416.1663208 541.90075684 0.87886471]	[570.10473633 336.51290894 0.83621812]	[585.56951904 439.24179077 0.88996255]	[598.30957031 541.84631348 0.87116957]	[505.9369812 546.98321533 0.68019819]	[464.83862305 546.97814941 0.67318875]	[480.19274902 716.32086182 0.82386792]	[4.95613739e+02 8.52298706e+02 7.84237325e-01]	[546.94445801 546.9944458 0.67556524]	[544.33770752 713.72515869 0.86549652]	[5.41779907e+02 8.54810730e+02 8.12157333e-01]	[498.12045288 249.32138062 0.86275059]	[521.27709961 246.77593994 0.91040999]	[477.587677 249.30178833 0.83175194]	[541.7512207 239.2013855 0.86128616]	[5.41902405e+02 9.03536377e+02 7.13358939e-01]	[5.59825256e+02 8.93291870e+02 7.89017916e-01]	[5.29003296e+02 8.67583862e+02 6.91016257e-01]	[4.87946594e+02 8.93398499e+02 7.66554832e-01]	[4.75104980e+02 8.90706482e+02 7.19246030e-01]	[5.00876953e+02 8.62567261e+02 7.18217909e-01]
[503.48654175 262.19644165 0.87851369]	[503.48999023 336.60925293 0.92044789]	[441.67892456 339.08865356 0.88556105]	[421.18716431 439.2527771 0.88671893]	[416.14794922 541.86920166 0.87257326]	[570.08618164 336.49673462 0.8376739 ]	[585.55957031 439.24984741 0.89602673]	[598.28503418 541.86364746 0.86936098]	[505.92196655 546.99285889 0.67849576]	[462.43490601 546.98706055 0.67419332]	[480.19882202 716.29022217 0.82797033]	[4.95625061e+02 8.52305786e+02 7.83645749e-01]	[546.95587158 547.01477051 0.67294246]	[544.34674072 713.69488525 0.86914325]	[5.41788879e+02 8.54834839e+02 8.09367120e-01]	[495.67373657 251.92486572 0.8816855 ]	[521.21722412 251.86727905 0.92089754]	[475.10342407 249.30174255 0.8252697 ]	[541.69622803 241.68623352 0.84423989]	[5.41867859e+02 9.01043945e+02 7.37403095e-01]	[5.59827454e+02 8.93292542e+02 8.08948159e-01]	[5.29027954e+02 8.67616394e+02 6.80125356e-01]	[4.87957336e+02 8.93398621e+02 7.60042310e-01]	[4.75097626e+02 8.90715942e+02 7.17370391e-01]	[5.03248383e+02 8.65048462e+02 7.12064505e-01]
[503.44451904 267.32376099 0.87336737]	[503.46554565 336.60040283 0.92492628]	[439.29736328 339.10626221 0.88889378]	[421.18508911 439.23019409 0.88340253]	[416.13717651 541.85430908 0.87110567]	[570.04003906 336.48291016 0.83985662]	[585.5604248 439.23361206 0.89995122]	[598.28326416 541.82171631 0.86248469]	[503.5007019 549.52911377 0.68100262]	[462.40887451 549.51239014 0.67455769]	[480.19830322 716.31402588 0.8312887 ]	[4.95633453e+02 8.52348145e+02 7.81240523e-01]	[544.51983643 549.53399658 0.68146521]	[544.35772705 713.69769287 0.87357038]	[5.41802368e+02 8.54865967e+02 8.08068871e-01]	[495.62130737 254.44021606 0.89959759]	[521.18548584 254.39588928 0.93230146]	[472.57998657 249.31332397 0.80780303]	[539.27062988 244.18531799 0.81903177]	[5.41884766e+02 9.01047852e+02 7.36741364e-01]	[5.62239929e+02 8.93304504e+02 8.11264038e-01]	[5.29041504e+02 8.67663757e+02 6.82478070e-01]	[4.87964783e+02 8.93421753e+02 7.53892124e-01]	[4.75092529e+02 8.90742004e+02 7.19516695e-01]	[5.03258240e+02 8.65101135e+02 7.16973543e-01]
[503.37585449 272.34729004 0.9063583 ]	[503.41714478 336.57351685 0.92912561]	[439.25228882 339.10009766 0.88396811]	[421.19558716 439.21762085 0.88959938]	[416.13146973 541.80078125 0.86823851]	[567.57189941 336.46359253 0.83894205]	[585.5178833 439.18740845 0.89386308]	[598.25506592 541.76544189 0.85465109]	[503.48858643 547.00299072 0.68829381]	[462.38320923 547.00244141 0.67916888]	[480.18655396 716.33746338 0.82437593]	[4.95638092e+02 8.54815125e+02 7.76068985e-01]	[544.53381348 546.99621582 0.68673974]	[544.35650635 711.23022461 0.87754679]	[5.41811584e+02 8.54841248e+02 8.13815057e-01]	[493.09030151 254.57881165 0.89802969]	[518.76696777 254.51254272 0.93452394]	[472.50869751 251.86459351 0.8106041 ]	[536.7255249 246.81384277 0.79378968]	[5.41900513e+02 9.03546448e+02 7.29225516e-01]	[5.62245117e+02 8.93310608e+02 8.03251386e-01]	[5.29041199e+02 8.67632019e+02 6.76048636e-01]	[4.87946167e+02 8.93465332e+02 7.52579033e-01]	[4.75072357e+02 8.90778870e+02 7.21531093e-01]	[5.03274811e+02 8.67600952e+02 7.27125883e-01]
[503.29321289 274.86737061 0.93415785]	[503.37182617 336.59454346 0.93721843]	[439.22079468 339.1267395 0.88556159]	[421.14862061 439.271698 0.8926397 ]	[416.11843872 541.82452393 0.8664695 ]	[567.52581787 336.47805786 0.84854054]	[585.48217773 439.19198608 0.89702916]	[598.2432251 541.71673584 0.84651893]	[503.47476196 546.95593262 0.69183022]	[462.38214111 546.94537354 0.68558657]	[480.16467285 718.86401367 0.82154548]	[4.95643555e+02 8.54806213e+02 7.77690291e-01]	[544.50909424 546.94555664 0.69198895]	[544.34820557 713.68548584 0.87403071]	[5.41809998e+02 8.54835144e+02 8.08345914e-01]	[488.02050781 257.08648682 0.88688689]	[518.67572021 256.99343872 0.9200716 ]	[469.97875977 254.36665344 0.82203424]	[534.14428711 251.82891846 0.80735093]	[5.44332275e+02 9.03529846e+02 7.13844419e-01]	[5.62253540e+02 8.93292542e+02 7.98804879e-01]	[5.29041382e+02 8.67626648e+02 6.74750030e-01]	[4.85471924e+02 8.95842712e+02 7.51803935e-01]	[4.72587311e+02 8.90777527e+02 7.16765523e-01]	[5.03284698e+02 8.67592285e+02 7.32868373e-01]
[500.88082886 274.96716309 0.94339103]	[503.29891968 336.59820557 0.93781137]	[439.16207886 339.13671875 0.87906849]	[418.78283691 439.27307129 0.88810444]	[416.11364746 541.86474609 0.87066418]	[567.45941162 336.47702026 0.85352188]	[585.4642334 439.17453003 0.89638287]	[595.75335693 539.28613281 0.837834 ]	[503.40136719 546.95330811 0.70297968]	[462.32852173 546.953125 0.69713557]	[480.16241455 718.85473633 0.81816888]	[4.95642181e+02 8.54806519e+02 7.76144385e-01]	[544.42657471 546.94396973 0.69718283]	[544.34527588 711.20043945 0.87939847]	[5.41805176e+02 8.54879700e+02 8.05100918e-01]	[485.4848938 257.19064331 0.88530082]	[516.17645264 257.09585571 0.89838803]	[467.41146851 254.44166565 0.84143186]	[531.62310791 251.87602234 0.81146407]	[5.44327332e+02 9.03552856e+02 7.27430701e-01]	[5.62247742e+02 8.93315979e+02 8.06574225e-01]	[5.29029846e+02 8.67682007e+02 6.75079763e-01]	[4.85470886e+02 8.95834534e+02 7.52641082e-01]	[4.72583588e+02 8.90774841e+02 7.18134642e-01]	[5.03280548e+02 8.67611267e+02 7.29407549e-01]
[500.74331665 275.11474609 0.94629842]	[500.83236694 336.58099365 0.9420805 ]	[436.67410278 339.13027954 0.86838758]	[418.71356201 439.29464722 0.8825323 ]	[416.05856323 541.83685303 0.84775382]	[564.93597412 334.07461548 0.85667342]	[585.3770752 436.66638184 0.86746275]	[593.20080566 536.72186279 0.81730801]	[503.36273193 544.44647217 0.70141309]	[462.29217529 544.46966553 0.69156939]	[480.11541748 721.38128662 0.80898035]	[4.95640411e+02 8.54830017e+02 7.73801982e-01]	[544.38775635 544.43200684 0.7010048 ]	[544.30169678 711.2456665 0.87076181]	[5.41807983e+02 8.54861633e+02 8.04985881e-01]	[482.96255493 259.72271729 0.88358289]	[511.04382324 259.64645386 0.85759401]	[464.8531189 254.48626709 0.84499156]	[529.03479004 251.96382141 0.82731777]	[5.41904114e+02 9.03567993e+02 7.37006247e-01]	[5.62253296e+02 8.93323181e+02 8.08971882e-01]	[5.29054199e+02 8.67654907e+02 6.64202631e-01]	[4.85456451e+02 8.95836914e+02 7.49830365e-01]	[4.72580750e+02 8.90773071e+02 7.13211596e-01]	[5.03279358e+02 8.67625305e+02 7.35595644e-01]
[500.64093018 277.51229858 0.93458968]	[500.74105835 336.59973145 0.9362765 ]	[436.61968994 339.14447021 0.86229312]	[418.70046997 439.29220581 0.88582778]	[413.56729126 541.88439941 0.83689439]	[562.46630859 334.0710144 0.85349846]	[585.33740234 436.66308594 0.86401069]	[593.14831543 539.20098877 0.82367134]	[503.32876587 546.96130371 0.69429976]	[462.24923706 546.96759033 0.68658215]	[477.72836304 721.39984131 0.80240393]	[4.95630341e+02 8.54839172e+02 7.69218266e-01]	[544.37463379 544.48846436 0.6872943 ]	[541.95819092 711.24688721 0.86913335]	[5.41813538e+02 8.54923645e+02 7.92151988e-01]	[482.83578491 262.20785522 0.89150602]	[508.46643066 259.68838501 0.86154288]	[462.42944336 254.54614258 0.81565094]	[526.51849365 254.35142517 0.82568747]	[5.44352112e+02 9.01039429e+02 7.24570394e-01]	[5.62284302e+02 8.93286743e+02 8.07853818e-01]	[5.2905365e+02 8.7014325e+02 6.7210722e-01]	[4.87939270e+02 8.93444336e+02 7.47696400e-01]	[4.72601929e+02 8.90758118e+02 7.12499499e-01]	[5.03268280e+02 8.67648804e+02 7.29259551e-01]
[498.23043823 277.58612061 0.92761195]	[500.68835449 336.57159424 0.92787141]	[436.58718872 339.10742188 0.85694647]	[418.64990234 439.19082642 0.88993257]	[411.02947998 541.85864258 0.82631719]	[562.39892578 334.0423584 0.85661805]	[582.92279053 436.65222168 0.86202985]	[590.61340332 539.30163574 0.84243208]	[503.28683472 546.99743652 0.68938386]	[462.21148682 547.00482178 0.67622668]	[477.71673584 723.91577148 0.80887622]	[4.95614502e+02 8.54833618e+02 7.68710852e-01]	[544.32739258 546.96984863 0.68399352]	[541.92730713 713.75701904 0.86038673]	[5.41803833e+02 8.54899231e+02 7.92426825e-01]	[482.74798584 264.75491333 0.88692409]	[506.00534058 262.16287231 0.86303681]	[462.39349365 254.58668518 0.76778305]	[526.49090576 254.3553009 0.82690531]	[5.44355835e+02 9.01044128e+02 7.20050752e-01]	[5.62272522e+02 8.93280640e+02 8.04487109e-01]	[5.29050049e+02 8.67708313e+02 6.67700410e-01]	[4.87949005e+02 8.93448120e+02 7.46862710e-01]	[4.75065247e+02 8.90765320e+02 7.12388515e-01]	[5.03254761e+02 8.67633667e+02 7.22928166e-01]
[498.19345093 277.65884399 0.91080821]	[498.2661438 336.5585022 0.91808915]	[434.11654663 339.09124756 0.84942549]	[418.58071899 439.29629517 0.87899005]	[408.40673828 544.3270874 0.82933474]	[562.32312012 333.99822998 0.8469097 ]	[582.88439941 436.58929443 0.86038184]	[590.60290527 539.28540039 0.84112173]	[503.27593994 547.02416992 0.68256772]	[459.84381104 549.50067139 0.66711503]	[477.68103027 726.43103027 0.81664306]	[4.95613281e+02 8.54826538e+02 7.72564888e-01]	[544.33538818 546.99414062 0.6796115 ]	[541.88763428 716.25671387 0.85216069]	[5.41782654e+02 8.54865479e+02 7.91516125e-01]	[482.71893311 267.35183716 0.89256179]	[505.93066406 264.71841431 0.87048203]	[462.37136841 257.01065063 0.77478278]	[526.40557861 251.97434998 0.83510613]	[5.41905457e+02 9.01041748e+02 7.25129604e-01]	[5.62247620e+02 8.93281494e+02 8.03082407e-01]	[5.29044067e+02 8.67658264e+02 6.60136342e-01]	[4.87961182e+02 8.93453003e+02 7.49090433e-01]	[4.75088654e+02 8.90771423e+02 7.17082381e-01]	[5.03257294e+02 8.67607117e+02 7.26418853e-01]
[498.19247437 277.65890503 0.91017127]	[498.26513672 336.55554199 0.9176212 ]	[434.1144104 339.08880615 0.8491118 ]	[418.5838623 439.29956055 0.87937444]	[408.40292358 544.32373047 0.83098239]	[562.32556152 333.99768066 0.84707654]	[582.88421631 436.58547974 0.86106223]	[590.60406494 539.28057861 0.84097141]	[503.27230835 549.51055908 0.6821214 ]	[459.84143066 549.51855469 0.66736227]	[477.67990112 726.43432617 0.81700027]	[4.95623413e+02 8.54834961e+02 7.73954451e-01]	[544.33093262 547.01287842 0.67935771]	[541.88647461 716.25494385 0.85226834]	[5.41781250e+02 8.54880188e+02 7.88482010e-01]	[482.71688843 267.34841919 0.89217824]	[505.93185425 264.71588135 0.87057203]	[462.36404419 257.00524902 0.77981007]	[526.40808105 251.97007751 0.83559918]	[5.44333252e+02 9.01050232e+02 7.22617030e-01]	[5.62262268e+02 8.93282898e+02 8.03753853e-01]	[5.29039429e+02 8.67676880e+02 6.60536587e-01]	[4.87965271e+02 8.95833923e+02 7.46845365e-01]	[4.75087708e+02 8.90786743e+02 7.17932165e-01]	[5.03266235e+02 8.67613708e+02 7.31496215e-01]
[495.67694092 280.12936401 0.87519574]	[498.19445801 336.5664978 0.91245139]	[434.04504395 339.06689453 0.84180462]	[418.54742432 439.25384521 0.85918963]	[403.38189697 544.35180664 0.84958053]	[562.28417969 334.05233765 0.85224944]	[582.82318115 436.60794067 0.86811894]	[588.08996582 541.74157715 0.86443084]	[500.86080933 549.57373047 0.67594039]	[459.80126953 552.07318115 0.65959197]	[477.63998413 726.47113037 0.82420725]	[4.95601501e+02 8.54865601e+02 7.70163953e-01]	[541.89593506 549.5335083 0.68092108]	[541.86358643 716.32806396 0.8540374 ]	[5.41769287e+02 8.54857483e+02 7.92700827e-01]	[480.32867432 269.90261841 0.90197629]	[503.49160767 267.34463501 0.87899905]	[462.29364014 257.02127075 0.75981581]	[523.95446777 254.45256042 0.84958351]	[5.41915894e+02 9.03538147e+02 7.19202042e-01]	[5.62256958e+02 8.93293945e+02 7.99844801e-01]	[5.29016663e+02 8.67642578e+02 6.65604949e-01]	[4.87950745e+02 8.95844116e+02 7.44244933e-01]	[4.75074158e+02 8.90794128e+02 7.14120984e-01]	[5.03262817e+02 8.67638977e+02 7.40055919e-01]
[495.61047363 280.23678589 0.85603362]	[498.12390137 336.58453369 0.90356249]	[431.47753906 339.08203125 0.83088768]	[416.09188843 439.20608521 0.8640486 ]	[403.24606323 541.88024902 0.87678766]	[562.25323486 334.06234741 0.84692419]	[582.73883057 436.64700317 0.86875188]	[588.05688477 541.72833252 0.86479414]	[500.85501099 549.56518555 0.67916626]	[459.7640686 549.57513428 0.66275841]	[475.16726685 726.4609375 0.81897116]	[4.93133270e+02 8.54801880e+02 7.75082409e-01]	[541.92034912 549.53668213 0.68233049]	[541.80786133 716.26629639 0.85245931]	[5.41773376e+02 8.52387024e+02 7.96319425e-01]	[480.27032471 272.40829468 0.92120034]	[503.4463501 269.87689209 0.89521134]	[462.27120972 257.08148193 0.71295035]	[523.88824463 254.39460754 0.8492521 ]	[5.41885193e+02 9.03539429e+02 7.24830985e-01]	[5.59843689e+02 8.93288330e+02 7.96053410e-01]	[5.29028137e+02 8.65135376e+02 6.52021527e-01]	[4.87965424e+02 8.93443604e+02 7.49296725e-01]	[4.75082428e+02 8.90765991e+02 7.16361403e-01]	[5.03248199e+02 8.67580566e+02 7.28602231e-01]
[495.61132812 280.23614502 0.85635239]	[498.11651611 336.58422852 0.90223199]	[431.47076416 339.08688354 0.83127868]	[416.09207153 439.20666504 0.86400241]	[403.24697876 541.88391113 0.87577736]	[562.24963379 334.05499268 0.84585851]	[582.73297119 436.64367676 0.86747962]	[588.05725098 541.7119751 0.86135352]	[500.86260986 549.5690918 0.67813271]	[459.76812744 549.58178711 0.6613999 ]	[475.15597534 726.45758057 0.81817293]	[4.93137390e+02 8.54800964e+02 7.75769591e-01]	[541.92633057 549.53717041 0.68102974]	[541.80316162 716.27148438 0.85278094]	[5.41773682e+02 8.52378845e+02 7.96766162e-01]	[480.27029419 272.40753174 0.92131549]	[503.44741821 269.87649536 0.89530802]	[462.26916504 257.07995605 0.7143001 ]	[523.88934326 254.39660645 0.85010946]	[5.41881287e+02 9.03546387e+02 7.25449741e-01]	[5.59842529e+02 8.93291626e+02 7.94668555e-01]	[5.29033813e+02 8.65123474e+02 6.52460456e-01]	[4.87957550e+02 8.93440063e+02 7.49456167e-01]	[4.75077057e+02 8.90758606e+02 7.13918447e-01]	[5.03255310e+02 8.67579895e+02 7.30339348e-01]
[490.57269287 282.76342773 0.83331019]	[490.52032471 336.6322937 0.88640535]	[423.90048218 339.12506104 0.84395242]	[410.96914673 439.20770264 0.83047152]	[400.77676392 541.77105713 0.90031266]	[557.24951172 336.4682312 0.82920873]	[572.62060547 439.08383179 0.84703106]	[585.54931641 541.82403564 0.89573944]	[500.63720703 552.09295654 0.66755146]	[459.60678101 552.0947876 0.65404093]	[472.56671143 726.57189941 0.82589209]	[4.93077728e+02 8.54802551e+02 7.75876582e-01]	[541.7288208 552.090271 0.67602521]	[541.72088623 716.29522705 0.83706886]	[5.41770813e+02 8.54794922e+02 7.95271099e-01]	[480.2024231 274.89086914 0.93041533]	[503.31768799 272.4168396 0.92446852]	[459.77337646 257.08306885 0.78278118]	[521.43255615 254.44749451 0.8486135 ]	[5.41854858e+02 9.03536194e+02 7.35911906e-01]	[5.59824280e+02 8.93290527e+02 8.04946005e-01]	[5.29044556e+02 8.67591919e+02 6.57168508e-01]	[4.87928345e+02 8.93439026e+02 7.50484407e-01]	[4.72596649e+02 8.90765259e+02 7.15871334e-01]	[5.00873108e+02 8.65140076e+02 7.37596691e-01]
[490.49920654 285.26785278 0.83433557]	[487.97265625 336.63555908 0.89118254]	[423.81637573 339.11166382 0.85600632]	[405.83078003 439.25463867 0.85011327]	[400.69146729 541.70922852 0.87971532]	[554.70233154 336.49902344 0.82791728]	[567.57928467 436.60839844 0.83854568]	[585.40740967 539.25622559 0.87993038]	[498.21304321 552.10913086 0.65913695]	[459.60122681 554.63458252 0.64785397]	[472.54116821 726.5322876 0.82611001]	[4.93047150e+02 8.52321960e+02 7.81552553e-01]	[539.23266602 549.57781982 0.65729755]	[541.71929932 718.84838867 0.83741689]	[5.41806885e+02 8.52355774e+02 7.96483040e-01]	[480.16220093 274.93139648 0.92751896]	[503.25930786 272.48446655 0.93603772]	[459.71075439 257.09371948 0.75981116]	[521.3861084 254.51210022 0.85240221]	[5.41806030e+02 9.01054382e+02 7.32557416e-01]	[5.59768066e+02 8.93299622e+02 7.91441679e-01]	[5.31593506e+02 8.65131531e+02 6.50963187e-01]	[4.85475281e+02 8.93407104e+02 7.60865033e-01]	[4.72562378e+02 8.90739136e+02 7.18386650e-01]	[5.00861023e+02 8.65044800e+02 7.11952090e-01]
[488.00350952 285.32409668 0.83779877]	[485.44439697 336.67572021 0.90316677]	[421.34783936 339.14718628 0.87301087]	[403.27334595 439.21548462 0.85256267]	[398.20913696 541.72119141 0.87332755]	[552.12438965 336.52719116 0.83195519]	[567.54119873 436.68435669 0.85072482]	[582.91882324 541.70629883 0.8805629 ]	[498.11450195 552.06243896 0.65167832]	[457.13653564 552.12652588 0.6441409 ]	[470.00778198 726.59539795 0.83231127]	[4.90539978e+02 8.52295776e+02 7.84827769e-01]	[536.69030762 549.50823975 0.64610773]	[541.74353027 718.90008545 0.84539443]	[5.41832031e+02 8.52200439e+02 7.96124458e-01]	[480.12722778 274.96109009 0.927818 ]	[500.90493774 274.88265991 0.93603265]	[459.63085938 257.10238647 0.76542979]	[521.34155273 254.5511322 0.84469163]	[5.39226257e+02 8.95961609e+02 7.31599212e-01]	[5.57228455e+02 8.93214905e+02 7.64011264e-01]	[5.34154846e+02 8.62489380e+02 6.28016055e-01]	[4.87956696e+02 8.93420776e+02 7.48765588e-01]	[4.72551605e+02 8.90766968e+02 7.16896772e-01]	[5.00844025e+02 8.62540039e+02 6.91884398e-01]
[485.48904419 287.80862427 0.84499115]	[485.37432861 336.68383789 0.91061473]	[421.28015137 339.15441895 0.8810426 ]	[400.79620361 439.31900024 0.86936986]	[398.0440979 541.79730225 0.86872685]	[549.58209229 336.54571533 0.83974862]	[567.51165771 439.07608032 0.85515785]	[582.80627441 541.73748779 0.87283933]	[495.59085083 549.54632568 0.64841366]	[454.62106323 552.09436035 0.6347276 ]	[467.47918701 726.61901855 0.8342365 ]	[4.90520386e+02 8.52313538e+02 7.84278870e-01]	[534.10552979 547.00933838 0.63720453]	[541.71722412 718.87133789 0.84058017]	[5.41870178e+02 8.49778625e+02 8.06828558e-01]	[477.6895752 274.9859314 0.92035878]	[500.83157349 274.90652466 0.9389447 ]	[457.21234131 257.14016724 0.72941875]	[521.28973389 254.51818848 0.83450902]	[5.36717651e+02 8.93349792e+02 7.54655957e-01]	[5.57175598e+02 8.90699463e+02 7.64613569e-01]	[5.36727051e+02 8.59956909e+02 6.30036592e-01]	[4.85447052e+02 8.93360046e+02 7.64216483e-01]	[4.72536774e+02 8.90700745e+02 7.22964644e-01]	[5.00848572e+02 8.62536682e+02 7.08767653e-01]
[482.96252441 287.83435059 0.86309797]	[482.91540527 336.60168457 0.92542952]	[421.18533325 339.09585571 0.89606774]	[400.66448975 439.24581909 0.91117257]	[395.5668335 541.7130127 0.858729 ]	[546.99273682 336.49337769 0.85615718]	[565.02850342 439.17312622 0.87892902]	[580.25909424 541.70361328 0.84345269]	[490.53808594 547.02685547 0.65101713]	[452.01708984 552.06677246 0.63166964]	[464.91351318 726.56939697 0.84728497]	[4.88024384e+02 8.54811890e+02 7.88108706e-01]	[529.050354 544.48760986 0.64986765]	[541.72436523 716.26623535 0.8465879 ]	[5.41888489e+02 8.36863220e+02 7.89895952e-01]	[475.11819458 274.99627686 0.90040058]	[500.69412231 274.94076538 0.92546034]	[457.07763672 257.11773682 0.71114665]	[518.75695801 254.51506042 0.78191471]	[5.41798706e+02 8.85606140e+02 7.37593114e-01]	[5.59743713e+02 8.75333008e+02 7.30070949e-01]	[5.34182861e+02 8.47163513e+02 5.95532179e-01]	[4.87974274e+02 8.93338135e+02 7.82466948e-01]	[4.72590851e+02 8.90710083e+02 7.51950145e-01]	[5.00789459e+02 8.62577759e+02 7.51663148e-01]
[482.90042114 287.81854248 0.87400645]	[482.86727905 336.60522461 0.93437022]	[418.78482056 339.10626221 0.89361608]	[398.25668335 439.23693848 0.91159356]	[393.03408813 539.25317383 0.83135086]	[546.94366455 336.48519897 0.85817271]	[564.94458008 439.15460205 0.88771641]	[577.7678833 539.23602295 0.82250816]	[490.48001099 546.93682861 0.65950924]	[449.44747925 547.03112793 0.63790756]	[464.86386108 726.48834229 0.84319365]	[4.88025146e+02 8.52295227e+02 8.00667226e-01]	[528.98046875 544.39367676 0.66482103]	[541.78387451 713.75701904 0.85902685]	[5.41913574e+02 8.29201111e+02 8.27406883e-01]	[472.60580444 274.97714233 0.89263839]	[500.63973999 274.92974854 0.91504234]	[454.57797241 257.06585693 0.74905479]	[516.22131348 254.51638794 0.74583697]	[5.41917297e+02 8.77914001e+02 7.65519381e-01]	[5.62252991e+02 8.70280701e+02 7.91859686e-01]	[5.34148315e+02 8.34323181e+02 6.11540914e-01]	[4.90504211e+02 8.93294006e+02 7.90126324e-01]	[4.75105469e+02 8.90666626e+02 7.65963256e-01]	[5.00800018e+02 8.57436523e+02 7.52829432e-01]
[482.82977295 285.30648804 0.88372147]	[482.806427 336.58432007 0.94030178]	[418.72805786 339.09732056 0.89233124]	[398.17053223 441.7144165 0.90945542]	[390.45974731 541.73480225 0.83006173]	[544.48376465 336.46682739 0.86496675]	[564.85388184 439.11404419 0.88521993]	[577.69665527 539.18292236 0.80926335]	[487.94741821 544.48132324 0.66773868]	[446.91564941 546.98858643 0.64641929]	[464.82452393 726.48736572 0.84831321]	[4.88015564e+02 8.52229248e+02 8.09097171e-01]	[526.48321533 544.38323975 0.67755634]	[541.84350586 713.73345947 0.86409509]	[5.41944519e+02 8.21458679e+02 8.15942585e-01]	[472.5168457 274.95187378 0.88607609]	[498.17944336 274.89620972 0.89798188]	[452.03790283 257.08602905 0.75461793]	[513.59765625 254.48155212 0.73823434]	[5.44323730e+02 8.72830688e+02 8.16968083e-01]	[5.62246094e+02 8.67645813e+02 7.59091020e-01]	[5.34119446e+02 8.26654114e+02 6.06788099e-01]	[4.90531372e+02 8.93294983e+02 7.93118119e-01]	[4.75143799e+02 8.90667236e+02 7.74816275e-01]	[5.00792267e+02 8.54929199e+02 7.57866204e-01]
[482.74752808 285.29940796 0.89016151]	[482.75177002 336.58834839 0.94432759]	[418.68966675 339.10977173 0.88752192]	[398.11880493 439.27642822 0.89875913]	[387.89575195 541.73321533 0.82916498]	[544.41235352 336.44921875 0.86380386]	[564.80352783 439.10461426 0.8789928 ]	[575.22766113 536.69750977 0.79950893]	[487.93432617 546.94024658 0.66655761]	[446.91812134 547.02111816 0.64326614]	[462.43710327 726.5145874 0.85408288]	[4.88022186e+02 8.52231079e+02 8.16944003e-01]	[526.46765137 544.38787842 0.6752407 ]	[541.91564941 711.13751221 0.86585933]	[541.94586182 808.71032715 0.86023456]	[469.95471191 274.94818115 0.88638365]	[495.65078735 274.90216064 0.88314772]	[449.50344849 257.12716675 0.76429677]	[508.55471802 254.53463745 0.75704879]	[5.44298218e+02 8.70155884e+02 8.01108897e-01]	[5.62267273e+02 8.57375366e+02 7.15346336e-01]	[5.34142944e+02 8.11216187e+02 6.05994463e-01]	[4.90492828e+02 8.93290833e+02 7.94853866e-01]	[4.75098724e+02 8.90642822e+02 7.66177297e-01]	[5.00827881e+02 8.54929810e+02 7.67120242e-01]
[480.38006592 285.2953186 0.88991457]	[480.35098267 336.59475708 0.94534481]	[418.61846924 339.12063599 0.88303113]	[398.09677124 439.28540039 0.87520862]	[385.29217529 541.83093262 0.85894239]	[544.34686279 336.44711304 0.86614549]	[562.45349121 439.06954956 0.87539566]	[575.15496826 536.71636963 0.80026066]	[485.48425293 544.42327881 0.6764316 ]	[444.42041016 546.9753418 0.6523025 ]	[462.42016602 726.52764893 0.85293043]	[4.87951324e+02 8.52221619e+02 8.18675518e-01]	[526.47711182 541.87255859 0.67484087]	[544.29852295 713.72009277 0.84264141]	[541.93835449 793.28363037 0.8375746 ]	[467.43969727 274.94729614 0.89057845]	[493.13778687 274.89517212 0.8738085 ]	[446.97860718 257.09509277 0.7734763 ]	[508.49819946 254.51286316 0.76002204]	[5.44323730e+02 8.62562805e+02 7.55171180e-01]	[5.62250061e+02 8.52255249e+02 6.88364029e-01]	[5.34115662e+02 7.93270142e+02 5.82414865e-01]	[4.88009644e+02 8.93256897e+02 8.02466512e-01]	[4.75067871e+02 8.88225464e+02 7.66350985e-01]	[5.00782043e+02 8.54926941e+02 7.46101439e-01]
[480.34494019 285.29562378 0.89014351]	[480.30728149 336.59671021 0.94408178]	[418.55566406 339.14730835 0.86941427]	[398.0402832 441.76324463 0.86837363]	[382.82278442 541.87353516 0.87693894]	[544.309021 334.06307983 0.86053228]	[562.40545654 436.6829834 0.87289411]	[572.67175293 536.67828369 0.79763812]	[487.91384888 544.41119385 0.68057865]	[446.88113403 546.97607422 0.65342385]	[462.41741943 726.49908447 0.85571522]	[4.87936676e+02 8.52266357e+02 8.18306386e-01]	[526.4833374 541.84521484 0.67699349]	[544.35308838 711.24334717 0.84639198]	[541.93884277 788.01837158 0.88186049]	[467.38864136 274.95425415 0.89430249]	[493.07025146 274.89309692 0.87210357]	[446.90112305 257.11206055 0.78432536]	[506.02584839 254.5070343 0.76445401]	[5.41867432e+02 8.49783813e+02 8.10569644e-01]	[5.59719666e+02 8.39487915e+02 6.78005815e-01]	[5.34181580e+02 7.85506165e+02 6.35030806e-01]	[4.90495361e+02 8.93250427e+02 8.01182687e-01]	[4.75070496e+02 8.90621765e+02 7.71268487e-01]	[5.00770630e+02 8.57396851e+02 7.45672822e-01]
[480.30517578 285.29733276 0.88828093]	[480.27716064 336.60388184 0.94400686]	[416.14019775 339.15774536 0.86396587]	[395.59173584 441.70159912 0.87256879]	[382.72250366 541.81860352 0.8840161 ]	[541.94085693 334.05999756 0.86080956]	[562.36291504 436.64733887 0.86833608]	[572.64074707 534.14050293 0.79552555]	[485.49249268 544.44586182 0.67840958]	[444.43765259 546.99584961 0.65265095]	[462.41360474 726.47436523 0.85761034]	[4.85491608e+02 8.52331360e+02 8.28530788e-01]	[526.47875977 541.87548828 0.67967528]	[544.43817139 716.3269043 0.82752514]	[544.28814697 777.85980225 0.8558358 ]	[464.91079712 274.94754028 0.90498382]	[490.55291748 274.86999512 0.86828405]	[444.43121338 257.12133789 0.79123366]	[506.00125122 254.50759888 0.78705913]	[5.41736633e+02 8.39397156e+02 7.93825090e-01]	[5.57183655e+02 8.31691345e+02 7.29697347e-01]	[5.36729919e+02 7.72807434e+02 6.83842301e-01]	[4.90495941e+02 8.93290955e+02 7.96219349e-01]	[4.72578522e+02 8.90700745e+02 7.74702430e-01]	[5.00722473e+02 8.59979614e+02 7.40135252e-01]
[480.25991821 285.29660034 0.88501745]	[480.22644043 336.59957886 0.9377687 ]	[416.10348511 339.14453125 0.86271048]	[395.52102661 441.69311523 0.86912215]	[380.32104492 541.85015869 0.89953744]	[541.87414551 336.4480896 0.86917824]	[562.33477783 436.60601807 0.8618719 ]	[572.60919189 531.61425781 0.79378802]	[487.95849609 544.46307373 0.67147112]	[446.89248657 547.00512695 0.64933383]	[462.40960693 726.42871094 0.85173702]	[4.87916077e+02 8.52383911e+02 8.26004565e-01]	[528.96453857 541.89404297 0.67038649]	[544.50097656 721.39886475 0.82714719]	[544.28594971 767.69610596 0.89646089]	[464.84509277 274.96340942 0.91428554]	[490.48303223 274.87722778 0.87258399]	[444.38491821 257.15005493 0.78188926]	[505.97241211 254.48094177 0.79276556]	[539.25341797 829.14691162 0.83789301]	[5.52120483e+02 8.21480225e+02 7.18621075e-01]	[5.36702576e+02 7.67501404e+02 7.05088854e-01]	[4.87983582e+02 8.93347900e+02 7.88270593e-01]	[4.72535339e+02 8.90754822e+02 7.75670886e-01]	[5.00699829e+02 8.62535400e+02 7.56297946e-01]
[480.26165771 285.29931641 0.88492209]	[480.22366333 336.60183716 0.93746763]	[416.10488892 339.14553833 0.86250359]	[395.51358032 441.68832397 0.86886895]	[380.31945801 541.85308838 0.89904952]	[541.87310791 336.4546814 0.87141818]	[562.3293457 436.60534668 0.86140919]	[572.59783936 531.61859131 0.79243952]	[487.95925903 544.47991943 0.67227638]	[446.89111328 547.02349854 0.64935166]	[462.40997314 726.43518066 0.85320562]	[4.87925690e+02 8.52381653e+02 8.27463388e-01]	[528.96502686 541.91009521 0.67481536]	[544.49981689 721.40802002 0.82977259]	[544.29016113 767.70794678 0.89598632]	[464.84631348 274.96340942 0.91424984]	[490.48718262 274.87701416 0.87233925]	[444.3835144 257.14871216 0.78343731]	[505.97106934 254.48118591 0.79310209]	[539.25134277 829.14575195 0.83793962]	[5.52120972e+02 8.21482300e+02 7.20199764e-01]	[5.36715515e+02 7.67511475e+02 7.06092834e-01]	[4.87976654e+02 8.93338806e+02 7.89683223e-01]	[4.72530426e+02 8.90743591e+02 7.73462296e-01]	[5.00707916e+02 8.62529785e+02 7.61130929e-01]
[480.20379639 287.79293823 0.87769103]	[480.2074585 336.61135864 0.93734503]	[416.06958008 339.13967896 0.85711467]	[393.05786133 439.30606079 0.86722052]	[380.29336548 541.87042236 0.90661013]	[541.86358643 336.47637939 0.87406152]	[562.30200195 436.565979 0.85132772]	[572.60870361 531.61816406 0.79165095]	[487.9755249 544.48876953 0.67354685]	[446.92019653 547.03039551 0.65067303]	[462.39761353 726.43444824 0.84750021]	[4.87914337e+02 8.54826477e+02 8.13491106e-01]	[528.97314453 544.34161377 0.67594153]	[544.48693848 713.76470947 0.80788016]	[544.29089355 752.27001953 0.85415941]	[462.39877319 274.99246216 0.93289363]	[487.97622681 274.90383911 0.88558823]	[444.30444336 257.17236328 0.77628058]	[505.94842529 254.52459717 0.79864454]	[5.36742737e+02 8.16348755e+02 7.93102264e-01]	[5.49576355e+02 8.11183167e+02 7.32623637e-01]	[5.39228760e+02 7.49573608e+02 6.97643042e-01]	[4.87954681e+02 8.93357849e+02 7.86672294e-01]	[4.70030914e+02 8.90774963e+02 7.73839474e-01]	[5.00685699e+02 8.65104248e+02 7.55948484e-01]
[480.16146851 287.81573486 0.87211078]	[480.14038086 336.61758423 0.93106848]	[416.02557373 339.13961792 0.85156405]	[393.05661011 439.28121948 0.87065303]	[380.28543091 541.84289551 0.90641832]	[541.81243896 336.47827148 0.87087929]	[562.2913208 436.57568359 0.85915649]	[572.60961914 531.61206055 0.79383922]	[487.97976685 544.48254395 0.67399323]	[446.92614746 547.04278564 0.64985454]	[462.41278076 724.01226807 0.83932823]	[4.87939880e+02 8.54865784e+02 8.00375819e-01]	[528.98596191 541.91070557 0.67511165]	[544.52331543 708.58972168 0.81098497]	[544.3237915 747.15655518 0.87094724]	[462.34231567 275.00778198 0.94257319]	[487.93444824 274.91864014 0.89108706]	[441.87652588 257.16925049 0.80103827]	[505.9342041 254.5821228 0.80059993]	[539.19262695 808.54705811 0.81471121]	[5.49593201e+02 7.98436768e+02 7.05727875e-01]	[5.39254883e+02 7.44520813e+02 6.53025866e-01]	[4.87942200e+02 8.93347534e+02 7.91024208e-01]	[4.70041931e+02 8.90763611e+02 7.73594677e-01]	[5.00720032e+02 8.67601868e+02 7.54139602e-01]
[480.14343262 287.83114624 0.87057066]	[477.70254517 336.63128662 0.92111993]	[413.55841064 339.16964722 0.84739137]	[393.00018311 439.2880249 0.86618859]	[380.29434204 541.8414917 0.90618849]	[541.76019287 336.47900391 0.87018877]	[562.26763916 436.66104126 0.86771452]	[570.12158203 534.10388184 0.79285008]	[487.97912598 544.44909668 0.67121923]	[446.93603516 547.0201416 0.64372498]	[462.39364624 723.99969482 0.83980894]	[4.87946747e+02 8.54870728e+02 7.97652841e-01]	[528.99731445 541.85614014 0.66696942]	[5.44497314e+02 6.98315918e+02 6.32617474e-01]	[544.35089111 744.46337891 0.83442909]	[462.31832886 275.01699829 0.94673723]	[485.50012207 274.92440796 0.89411485]	[441.82858276 257.19311523 0.82021004]	[505.90151978 254.60188293 0.79367697]	[5.36680725e+02 7.93254456e+02 7.82136679e-01]	[5.47042603e+02 7.90623718e+02 7.64772832e-01]	[5.39313110e+02 7.36808594e+02 6.18684769e-01]	[4.87937195e+02 8.93385376e+02 7.93058872e-01]	[4.70044464e+02 8.90806885e+02 7.80647397e-01]	[5.00728455e+02 8.67591370e+02 7.36989737e-01]
[480.14352417 287.83197021 0.87069798]	[477.70507812 336.63070679 0.92104238]	[413.55734253 339.16949463 0.84707028]	[392.99264526 439.30023193 0.86763239]	[380.2906189 541.83758545 0.90614522]	[541.76184082 336.47857666 0.87005091]	[562.26678467 436.6585083 0.86825657]	[570.1116333 534.10455322 0.79306412]	[487.97155762 544.45483398 0.67146468]	[446.93115234 547.02679443 0.64254934]	[462.39379883 724.02142334 0.83725357]	[4.87949219e+02 8.54853638e+02 8.02075326e-01]	[528.9876709 541.85845947 0.66730642]	[5.44496887e+02 6.93204712e+02 6.03628278e-01]	[544.36895752 744.46899414 0.83517414]	[462.31848145 275.01541138 0.94645154]	[485.5005188 274.92352295 0.89403224]	[441.82745361 257.18948364 0.82310385]	[505.90042114 254.6003418 0.79464769]	[5.36684021e+02 7.93251709e+02 7.81741560e-01]	[5.47046448e+02 7.90623718e+02 7.63425767e-01]	[5.41744385e+02 7.36835449e+02 6.15970314e-01]	[4.87945557e+02 8.93388611e+02 7.92860448e-01]	[4.72519592e+02 8.90808716e+02 7.81015873e-01]	[5.00722809e+02 8.65134644e+02 7.37789035e-01]
[480.11706543 287.85153198 0.86547434]	[477.71765137 336.65026855 0.92676336]	[413.56420898 339.19726562 0.84547937]	[392.96478271 441.69744873 0.85764736]	[380.28890991 541.82928467 0.90673327]	[541.75018311 336.47659302 0.86727875]	[562.27233887 436.67437744 0.86690468]	[570.1038208 534.11541748 0.79892468]	[487.99868774 544.41827393 0.67398942]	[446.97006226 546.97631836 0.64951473]	[462.39907837 723.95922852 0.83162725]	[4.87960175e+02 8.54828735e+02 8.02554727e-01]	[528.9831543 541.84100342 0.67043436]	[544.52874756 703.46575928 0.73122811]	[544.3527832 731.78320312 0.83083302]	[462.27606201 275.03067017 0.95169824]	[485.48022461 274.94039917 0.89817381]	[441.771698 257.15408325 0.83256418]	[503.48214722 256.96502686 0.77505112]	[536.74200439 788.01245117 0.8055166 ]	[5.47052002e+02 7.80455322e+02 7.28897750e-01]	[5.41738708e+02 7.29141296e+02 6.70544386e-01]	[4.87965973e+02 8.93382141e+02 7.93912649e-01]	[4.72544525e+02 8.90797119e+02 7.76627243e-01]	[5.00742615e+02 8.65088623e+02 7.32807875e-01]
[477.70010376 287.85922241 0.85934514]	[477.66171265 336.64916992 0.92033839]	[413.50097656 339.21405029 0.83758509]	[390.51177979 441.71060181 0.85439157]	[380.29827881 541.87353516 0.91018343]	[541.71917725 336.46658325 0.8614521 ]	[562.26489258 436.65100098 0.86628616]	[570.12493896 531.6171875 0.79336596]	[488.00128174 544.41094971 0.67250687]	[446.97268677 546.97283936 0.65057713]	[462.4012146 724.00006104 0.83635473]	[4.87963959e+02 8.52368225e+02 8.13323438e-01]	[528.98681641 541.8258667 0.6681633 ]	[547.02301025 706.09039307 0.81684315]	[544.36572266 729.24688721 0.82570958]	[462.21154785 275.02667236 0.95008433]	[485.43533325 274.92993164 0.90362144]	[441.70578003 257.14465332 0.83744907]	[503.46096802 256.96194458 0.78097463]	[5.36670471e+02 7.77861328e+02 6.95506394e-01]	[5.44533142e+02 7.70281067e+02 7.36717880e-01]	[5.39293884e+02 7.26588806e+02 6.51965082e-01]	[4.88006165e+02 8.93379517e+02 7.98718572e-01]	[4.72574524e+02 8.90788208e+02 7.82736897e-01]	[5.00744232e+02 8.62537354e+02 7.23975956e-01]
[477.63018799 287.88046265 0.8486442 ]	[477.58468628 336.66339111 0.90289009]	[410.9967041 339.22702026 0.83202928]	[392.96188354 441.77172852 0.85683638]	[380.33041382 541.94006348 0.90401018]	[539.27514648 336.44961548 0.84985441]	[562.25518799 436.66964722 0.86940742]	[570.10662842 531.61315918 0.7955817 ]	[487.99203491 546.98370361 0.65924555]	[446.95388794 549.56451416 0.63224238]	[462.40393066 726.47406006 0.84677804]	[4.87984589e+02 8.54794128e+02 8.07348907e-01]	[529.00231934 544.36523438 0.65880674]	[549.57897949 708.66882324 0.79080731]	[544.36981201 726.64074707 0.7303524 ]	[459.8140564 275.05004883 0.94999826]	[482.97821045 274.91656494 0.91076899]	[441.6652832 259.61776733 0.8113153 ]	[503.33349609 254.56411743 0.80011892]	[5.39231079e+02 7.67532593e+02 6.61071181e-01]	[5.44464539e+02 7.62489380e+02 6.36171579e-01]	[5.39273865e+02 7.21460815e+02 5.66905200e-01]	[4.90489807e+02 8.93373474e+02 7.96016037e-01]	[4.72592163e+02 8.90779846e+02 7.79306531e-01]	[5.00761566e+02 8.65046753e+02 7.14722753e-01]
[477.61175537 287.8878479 0.84764397]	[477.59008789 336.67166138 0.90405864]	[410.97732544 339.23928833 0.83119947]	[390.47991943 441.86425781 0.85218203]	[380.34466553 544.33764648 0.90196562]	[539.28771973 336.44760132 0.85620636]	[562.24047852 436.67303467 0.86372322]	[570.08148193 534.09838867 0.79752791]	[487.98678589 546.98669434 0.66760176]	[449.45422363 552.06707764 0.63592118]	[462.41168213 724.03924561 0.8426919 ]	[4.87995728e+02 8.52386658e+02 8.03902686e-01]	[528.96807861 544.36529541 0.6640687 ]	[552.06268311 708.69580078 0.78822416]	[5.44326416e+02 7.26533752e+02 7.01417208e-01]	[459.79696655 275.06304932 0.95095521]	[482.94857788 274.91876221 0.9156661 ]	[439.3180542 259.61495972 0.8275438 ]	[503.30981445 254.52529907 0.8133167 ]	[5.39242615e+02 7.65055359e+02 6.19768858e-01]	[5.44440857e+02 7.59877319e+02 6.04769826e-01]	[5.39248535e+02 7.18881470e+02 5.56297183e-01]	[4.88007233e+02 8.93375061e+02 7.97412694e-01]	[4.72591003e+02 8.90769897e+02 7.79622555e-01]	[5.00782684e+02 8.62572449e+02 7.14498580e-01]
[477.59030151 290.36358643 0.84554511]	[477.58331299 336.68771362 0.90282929]	[410.94421387 339.25421143 0.82801759]	[390.4937439 441.87280273 0.84484923]	[382.73812866 544.3661499 0.89252061]	[539.31036377 336.46865845 0.86296761]	[562.23291016 436.69628906 0.86919183]	[570.065979 534.15374756 0.80147886]	[487.94320679 547.03320312 0.6633718 ]	[446.91134644 552.10058594 0.63752389]	[462.42044067 726.46673584 0.84822249]	[4.88015686e+02 8.52364563e+02 8.08991075e-01]	[528.97930908 544.41247559 0.66592318]	[552.05981445 708.70544434 0.79237705]	[5.41954041e+02 7.26500122e+02 6.84367180e-01]	[459.77966309 275.07156372 0.95234263]	[482.93063354 274.92507935 0.92426848]	[439.30419922 259.63015747 0.84409559]	[503.28591919 254.52919006 0.82601047]	[5.36714294e+02 7.64973877e+02 5.80285430e-01]	[5.44348267e+02 7.57328674e+02 5.96553802e-01]	[5.39226440e+02 7.18839966e+02 5.52330494e-01]	[4.88002686e+02 8.93388123e+02 7.94768035e-01]	[4.72590485e+02 8.90773010e+02 7.76290059e-01]	[5.00798676e+02 8.62545837e+02 7.25148916e-01]
[477.60614014 290.4296875 0.85547227]	[475.15625 339.04559326 0.89951223]	[410.94058228 341.67541504 0.81992662]	[390.49182129 444.29837036 0.83914673]	[382.74752808 544.37994385 0.89039767]	[539.29296875 336.46377563 0.8619718 ]	[562.24060059 439.10235596 0.88411337]	[570.05255127 534.16607666 0.80263865]	[487.92355347 549.57672119 0.66200978]	[446.9118042 554.68823242 0.63376248]	[462.44335938 726.53271484 0.85358334]	[4.90484833e+02 8.54799133e+02 8.01264703e-01]	[526.50994873 544.46038818 0.66477495]	[549.57592773 708.70349121 0.79568738]	[5.41897217e+02 7.26585632e+02 6.54528916e-01]	[459.79171753 275.1328125 0.94798118]	[482.93414307 274.97018433 0.92805046]	[439.32336426 259.67727661 0.83101332]	[503.28244019 254.52931213 0.81641471]	[5.36643738e+02 7.62492004e+02 5.26341259e-01]	[5.41950195e+02 7.54840454e+02 5.62959254e-01]	[5.36734741e+02 7.21411072e+02 5.21505296e-01]	[4.90492706e+02 8.93415466e+02 7.87569463e-01]	[4.75071411e+02 8.90807129e+02 7.75409579e-01]	[5.00810974e+02 8.65058716e+02 7.18683541e-01]
[477.59817505 292.91101074 0.8654325 ]	[475.13278198 339.05551147 0.89801633]	[408.47369385 341.67559814 0.82094145]	[392.96792603 444.32147217 0.8356567 ]	[382.74807739 544.41992188 0.88905102]	[539.28942871 336.48568726 0.86733866]	[562.25640869 439.14022827 0.89323139]	[570.05102539 536.70843506 0.80793548]	[487.96716309 552.08422852 0.65929419]	[446.95217896 557.19787598 0.63638532]	[464.82937622 726.59405518 0.85557926]	[4.90495514e+02 8.52379822e+02 8.06404948e-01]	[528.97973633 546.93530273 0.65425736]	[549.54748535 711.17382812 0.78370512]	[5.41775330e+02 7.29127991e+02 5.60890555e-01]	[459.79702759 277.50869751 0.94692725]	[482.91647339 275.02496338 0.93472719]	[439.33108521 259.72125244 0.82307369]	[503.2618103 254.536026 0.82416999]	[5.31575134e+02 7.59896973e+02 4.37355995e-01]	[5.41830627e+02 7.54751099e+02 4.89797026e-01]	[5.34166809e+02 7.23985962e+02 4.58860159e-01]	[4.90508484e+02 8.93401794e+02 7.93612421e-01]	[4.75079620e+02 8.90792847e+02 7.79721558e-01]	[5.00814117e+02 8.62563782e+02 7.14816570e-01]
[477.5944519 292.91452026 0.86582297]	[475.13174438 339.05715942 0.89841807]	[410.94277954 339.30288696 0.82172042]	[392.96902466 444.31704712 0.83736223]	[382.74810791 544.42602539 0.88789505]	[539.28497314 336.49081421 0.86886209]	[562.25891113 439.15274048 0.89636874]	[570.06066895 536.70080566 0.80699265]	[487.95492554 549.56512451 0.66140479]	[446.94348145 554.67907715 0.63564849]	[464.8314209 726.58099365 0.85424006]	[4.90512146e+02 8.54794250e+02 8.02678645e-01]	[526.54455566 544.45928955 0.65688199]	[549.54016113 711.17047119 0.78424364]	[5.41777405e+02 7.29117126e+02 5.64381838e-01]	[459.793396 277.50927734 0.94689786]	[482.9130249 275.02532959 0.93488556]	[439.32711792 259.71734619 0.8218835 ]	[503.2616272 254.53500366 0.82887745]	[5.31571411e+02 7.59895081e+02 4.41370279e-01]	[5.41831116e+02 7.54753418e+02 4.94198442e-01]	[5.34172546e+02 7.23971497e+02 4.61935818e-01]	[4.90490631e+02 8.93399048e+02 7.91899264e-01]	[4.72604706e+02 8.90786621e+02 7.77411878e-01]	[5.00824860e+02 8.65054504e+02 7.18282938e-01]
[475.14199829 292.95913696 0.86610544]	[475.16247559 339.09985352 0.90406448]	[408.46389771 341.72558594 0.82012177]	[392.97836304 444.36660767 0.83594155]	[382.75302124 544.46710205 0.88320726]	[541.7088623 336.55459595 0.88801265]	[562.26000977 439.15155029 0.90053034]	[570.07617188 539.25787354 0.82303143]	[487.94873047 552.08154297 0.66395837]	[446.94696045 557.18780518 0.63912022]	[464.83505249 726.61456299 0.85675824]	[4.90538269e+02 8.54796631e+02 8.04141521e-01]	[526.53863525 546.9442749 0.65298325]	[549.49761963 711.24737549 0.77902859]	[5.41718323e+02 7.26614502e+02 5.72491884e-01]	[459.78604126 277.55566406 0.94439447]	[482.87698364 275.08901978 0.93728995]	[439.32269287 262.15985107 0.81031173]	[500.89663696 254.55895996 0.85095811]	[5.31609558e+02 7.52247192e+02 3.89268190e-01]	[5.41874451e+02 7.49724426e+02 4.49990392e-01]	[5.31607971e+02 7.23915955e+02 4.76355344e-01]	[4.88016663e+02 8.93432678e+02 7.87066579e-01]	[4.72603516e+02 8.90812927e+02 7.77901888e-01]	[5.00838257e+02 8.65061401e+02 7.19523191e-01]
[475.13909912 292.98577881 0.87064207]	[475.14434814 339.13619995 0.89946902]	[408.44442749 341.80194092 0.80813825]	[392.97283936 444.37661743 0.83583975]	[382.75863647 544.47821045 0.87816715]	[541.70556641 336.58203125 0.88378859]	[562.2701416 439.22625732 0.9188273 ]	[570.07788086 541.71679688 0.82749927]	[487.99954224 554.66064453 0.66734499]	[449.46853638 559.74737549 0.6476326 ]	[464.85961914 726.65802002 0.85467017]	[4.90546021e+02 8.54807556e+02 8.04383337e-01]	[528.9866333 549.53149414 0.64702803]	[547.02764893 718.84906006 0.78742433]	[5.36739563e+02 7.21445251e+02 2.53197879e-01]	[459.79525757 277.58560181 0.94136208]	[482.86743164 277.46798706 0.93920201]	[441.65542603 262.20147705 0.8217665 ]	[500.88461304 256.97341919 0.8479923 ]	[5.39305481e+02 7.34274841e+02 2.17854291e-01]	[0. 0. 0.]	[5.34111816e+02 7.16271667e+02 2.38401890e-01]	[4.90514740e+02 8.93429077e+02 7.90015280e-01]	[4.72601685e+02 8.90819153e+02 7.80907035e-01]	[5.00841400e+02 8.65088928e+02 7.29872644e-01]
[475.12512207 295.40936279 0.87142819]	[475.15036011 339.16363525 0.89697099]	[408.43579102 344.27536011 0.79752302]	[392.96154785 444.40209961 0.82908845]	[382.76754761 544.50213623 0.87281388]	[541.71411133 336.61080933 0.88583124]	[562.26861572 439.21536255 0.91356468]	[570.08148193 541.73059082 0.83367711]	[490.48403931 557.22546387 0.66577274]	[449.48580933 559.83276367 0.64706123]	[464.85012817 729.09906006 0.85008401]	[4.90548065e+02 8.54816467e+02 7.99595237e-01]	[529.00622559 552.09075928 0.64482665]	[547.03741455 718.83380127 0.7965619 ]	[5.36715332e+02 7.06017822e+02 8.84537101e-02]	[459.78869629 277.65100098 0.92969453]	[482.84570312 277.53103638 0.93622315]	[439.3392334 262.24639893 0.80248821]	[500.84857178 257.00308228 0.85704142]	[5.41949219e+02 7.18870361e+02 7.75674209e-02]	[5.62326721e+02 7.21330261e+02 6.43739998e-02]	[5.36716431e+02 7.08687195e+02 7.83591270e-02]	[4.90514893e+02 8.93414795e+02 7.89755762e-01]	[4.72595459e+02 8.90804932e+02 7.82775342e-01]	[5.00838196e+02 8.65100830e+02 7.32366621e-01]
[475.17181396 295.46875 0.89407235]	[475.12216187 339.17520142 0.89419055]	[408.4281311 344.27624512 0.79972869]	[392.96105957 444.39221191 0.83443075]	[382.76049805 544.52001953 0.87195545]	[541.70404053 336.62799072 0.88700902]	[562.21881104 439.19488525 0.89832866]	[570.06842041 541.70349121 0.82632244]	[490.48855591 557.20495605 0.66602892]	[449.49432373 559.79443359 0.64454275]	[464.84481812 729.14941406 0.83655751]	[4.90522156e+02 8.52375916e+02 7.97924995e-01]	[529.01757812 552.07232666 0.64682758]	[547.0723877 713.78741455 0.77703935]	[5.41857910e+02 6.93211548e+02 6.44438341e-02]	[459.82516479 277.73413086 0.92135656]	[482.85641479 277.59738159 0.93440634]	[441.6630249 264.77563477 0.80503583]	[500.84243774 257.09527588 0.85834581]	[5.44312927e+02 7.08816162e+02 8.21302161e-02]	[5.64949463e+02 7.08617126e+02 7.77778924e-02]	[0. 0. 0.]	[4.90571930e+02 8.93399658e+02 7.91991055e-01]	[4.75094452e+02 8.90797974e+02 7.84042120e-01]	[5.00826752e+02 8.65040771e+02 7.06456184e-01]
[477.59030151 295.46917725 0.89809048]	[475.1227417 339.17184448 0.8938272 ]	[408.40280151 344.26953125 0.80227613]	[392.96072388 444.40115356 0.83272678]	[382.74475098 544.50177002 0.87731183]	[541.71618652 336.63049316 0.8888917 ]	[562.24182129 439.21646118 0.91103101]	[570.0579834 539.31799316 0.82705295]	[490.48342896 554.66802979 0.66386855]	[449.50366211 559.76184082 0.6431824 ]	[462.45217896 729.12817383 0.84705287]	[4.90512238e+02 8.52353699e+02 8.01158845e-01]	[528.99969482 549.50311279 0.6500029 ]	[549.51055908 713.73651123 0.78276241]	[5.41917053e+02 6.95767639e+02 5.97532876e-02]	[459.83026123 280.1036377 0.91654056]	[482.86236572 277.60971069 0.92849565]	[441.68200684 264.79269409 0.79967827]	[500.85140991 257.09182739 0.86249852]	[5.44287720e+02 7.08686462e+02 6.68708235e-02]	[5.65077209e+02 7.06044189e+02 6.18569255e-02]	[0. 0. 0.]	[4.93049438e+02 8.93395142e+02 7.93196559e-01]	[4.75095123e+02 8.90801575e+02 7.86620498e-01]	[5.00820251e+02 8.62555054e+02 7.07092285e-01]
[477.59210205 295.47372437 0.89946842]	[475.1217041 339.18017578 0.89333713]	[408.41192627 344.27047729 0.80249339]	[390.48687744 444.42602539 0.82998437]	[382.74487305 544.49468994 0.87905604]	[541.72052002 336.64584351 0.89077616]	[562.22546387 439.21826172 0.90557927]	[570.04534912 541.70141602 0.82575387]	[488.00268555 554.6618042 0.6649816 ]	[449.4609375 559.76519775 0.64486653]	[462.44302368 729.13317871 0.84474206]	[4.90510956e+02 8.52340820e+02 8.01458478e-01]	[528.96936035 549.50872803 0.64988828]	[549.53564453 713.70953369 0.78494883]	[5.41825806e+02 6.95749817e+02 6.19763210e-02]	[459.83023071 280.10409546 0.91724855]	[482.86245728 277.60827637 0.93023878]	[441.6781311 264.769104 0.80417281]	[500.85293579 257.09307861 0.86451173]	[5.44263245e+02 7.08649719e+02 6.68845326e-02]	[5.65082886e+02 7.06015015e+02 5.96473813e-02]	[0. 0. 0.]	[4.90565125e+02 8.93396118e+02 7.93795884e-01]	[4.75091400e+02 8.90794922e+02 7.84795225e-01]	[5.00818848e+02 8.62535583e+02 7.03553319e-01]
[477.59393311 295.4680481 0.89474702]	[475.13104248 339.18972778 0.89149135]	[408.40029907 344.30279541 0.79825908]	[392.96292114 444.41110229 0.83118719]	[382.75292969 544.49102783 0.87799954]	[541.73657227 336.65463257 0.89468539]	[562.21905518 439.21130371 0.89960563]	[570.04547119 541.70812988 0.82542616]	[490.49563599 554.68035889 0.66062325]	[449.49404907 559.7578125 0.64136928]	[464.82400513 729.14709473 0.84119105]	[4.90528717e+02 8.52362610e+02 7.99709797e-01]	[529.02142334 549.52728271 0.64571315]	[549.50579834 713.71850586 0.79060394]	[0. 0. 0.]	[459.83395386 277.73797607 0.91810429]	[482.86257935 277.59927368 0.9321605 ]	[441.690979 264.75738525 0.80258381]	[500.84835815 257.08728027 0.86800849]	[0. 0. 0.]	[0. 0. 0.]	[0. 0. 0.]	[4.90568970e+02 8.93389893e+02 7.90913880e-01]	[4.75092529e+02 8.90789001e+02 7.81334996e-01]	[5.00829498e+02 8.62578064e+02 7.09520340e-01]
[477.59155273 295.4798584 0.89833802]	[475.14886475 339.19671631 0.89557242]	[408.43063354 344.32369995 0.79436886]	[392.96148682 444.39031982 0.83326942]	[382.74069214 544.48181152 0.88245302]	[541.73059082 336.64678955 0.89522529]	[562.22955322 439.20761108 0.90021175]	[570.03686523 541.72528076 0.82610708]	[490.50564575 557.20263672 0.66100401]	[449.4848938 559.80535889 0.64439613]	[464.83953857 729.1897583 0.837897 ]	[4.90553406e+02 8.52386230e+02 7.98910618e-01]	[529.01782227 549.57092285 0.64411831]	[549.50634766 713.73681641 0.79213709]	[5.39311768e+02 6.98364929e+02 5.16874455e-02]	[459.831604 280.09902954 0.91620505]	[482.86483765 277.6076355 0.93264914]	[441.69781494 264.7472229 0.79759771]	[500.8649292 257.11993408 0.86796141]	[5.41947083e+02 7.08590454e+02 5.17470501e-02]	[0. 0. 0.]	[0. 0. 0.]	[4.90540314e+02 8.93408569e+02 7.89968491e-01]	[4.75083801e+02 8.90800171e+02 7.82320738e-01]	[5.00845795e+02 8.65063782e+02 7.21423626e-01]
[477.5932312 295.48876953 0.90072238]	[475.16574097 339.19781494 0.89577252]	[408.43933105 344.31716919 0.79436678]	[390.50964355 444.40621948 0.83152741]	[382.74102783 544.48193359 0.88237947]	[541.74481201 336.64874268 0.89658982]	[562.22412109 439.19961548 0.89641875]	[570.08630371 541.76074219 0.82629788]	[490.48831177 557.2142334 0.66017741]	[449.47024536 559.81707764 0.64567214]	[464.86209106 729.15319824 0.83589631]	[4.90558868e+02 8.52364807e+02 8.02826822e-01]	[528.99926758 552.07318115 0.64263189]	[549.49707031 713.75048828 0.79378492]	[5.41722168e+02 6.95796387e+02 6.02221750e-02]	[459.83175659 280.11557007 0.91519588]	[482.86941528 277.61795044 0.92995459]	[441.69430542 264.77194214 0.79715616]	[500.86361694 257.13220215 0.86299485]	[5.41911865e+02 7.08664124e+02 5.53085841e-02]	[0. 0. 0.]	[0. 0. 0.]	[4.90558319e+02 8.93416077e+02 7.91483879e-01]	[4.75098389e+02 8.90802856e+02 7.86331773e-01]	[5.00835876e+02 8.65039062e+02 7.13833869e-01]
[475.16674805 295.5057373 0.90395635]	[475.14764404 339.20632935 0.89393395]	[408.45294189 344.31887817 0.7960822 ]	[390.50350952 444.43588257 0.82875478]	[382.74679565 544.52233887 0.87609231]	[541.72583008 336.65963745 0.89554179]	[562.23962402 439.19546509 0.89942402]	[570.12017822 541.75915527 0.82368469]	[490.48834229 557.1918335 0.66265237]	[449.45245361 559.79260254 0.64681721]	[464.85110474 729.1583252 0.83747083]	[4.90576630e+02 8.54794556e+02 7.96578348e-01]	[529.02844238 549.57543945 0.64272273]	[549.5112915 716.26904297 0.78028804]	[0. 0. 0.]	[459.81945801 280.1317749 0.91271573]	[482.86395264 277.63809204 0.93012112]	[441.6987915 267.30688477 0.79374516]	[500.86346436 259.5927124 0.84868807]	[0. 0. 0.]	[0. 0. 0.]	[0. 0. 0.]	[4.90526245e+02 8.93413757e+02 7.86874950e-01]	[4.75084503e+02 8.90800110e+02 7.81301141e-01]	[5.00848328e+02 8.65078308e+02 7.27168739e-01]
[475.17196655 295.55319214 0.90795088]	[475.16455078 339.24786377 0.8896836 ]	[408.4727478 344.34899902 0.79112262]	[392.97061157 444.396698 0.83395344]	[382.74462891 544.52032471 0.87585479]	[541.74328613 339.06878662 0.90069515]	[562.26184082 439.21148682 0.90845948]	[572.58654785 541.74121094 0.81932604]	[488.02496338 559.73156738 0.66916287]	[449.43450928 562.31622314 0.65328789]	[464.86911011 731.66412354 0.82288623]	[4.90566803e+02 8.52395203e+02 7.96533704e-01]	[529.01904297 554.6361084 0.64827931]	[547.03649902 718.84307861 0.79061651]	[0. 0. 0.]	[459.82128906 280.17480469 0.90760863]	[482.87826538 277.69622803 0.92330605]	[441.7038269 267.35620117 0.78604466]	[500.88153076 259.71038818 0.83639067]	[0. 0. 0.]	[0. 0. 0.]	[0. 0. 0.]	[4.90531647e+02 8.93405823e+02 7.87238359e-01]	[4.75082733e+02 8.90793823e+02 7.81130672e-01]	[5.00843597e+02 8.65075928e+02 7.21325815e-01]
[477.59918213 295.61575317 0.9081136 ]	[475.1751709 339.30014038 0.88172078]	[408.45639038 346.87600708 0.78481692]	[392.98587036 444.44094849 0.82614529]	[382.7600708 546.97973633 0.86357808]	[541.76239014 339.10552979 0.90517938]	[562.27246094 439.29397583 0.9110167 ]	[572.62176514 541.8526001 0.82842094]	[487.99893188 559.73742676 0.66920674]	[446.91870117 562.30407715 0.65715593]	[464.89599609 731.70800781 0.81336206]	[4.90568726e+02 8.52377014e+02 8.00427914e-01]	[529.0088501 554.65472412 0.64472675]	[547.03649902 721.38171387 0.80224186]	[0. 0. 0.]	[459.82220459 280.22589111 0.89666599]	[482.91696167 280.12579346 0.90733731]	[441.72286987 269.92474365 0.77781844]	[503.24884033 264.80371094 0.80939913]	[0. 0. 0.]	[0. 0. 0.]	[0. 0. 0.]	[4.90533051e+02 8.93421082e+02 7.91097999e-01]	[4.75096100e+02 8.90807251e+02 7.88317204e-01]	[5.00839355e+02 8.65056213e+02 7.20509470e-01]
[477.61056519 295.64694214 0.91227102]	[477.62490845 341.72073364 0.88347572]	[410.97702026 349.37387085 0.78543788]	[393.03604126 446.88369751 0.82787132]	[382.77658081 547.05102539 0.84918177]	[541.77032471 339.16751099 0.90720236]	[562.27044678 441.69302368 0.91796011]	[572.66381836 541.90692139 0.82744724]	[487.95550537 557.22827148 0.67099923]	[446.91342163 559.80102539 0.65468401]	[464.91204834 731.72821045 0.80542469]	[4.93039246e+02 8.52392883e+02 7.98912525e-01]	[526.52093506 552.11810303 0.65112406]	[547.02624512 721.46801758 0.81399131]	[0. 0. 0.]	[459.82745361 282.67254639 0.88936049]	[482.93304443 280.16751099 0.89908826]	[441.72686768 272.40963745 0.7784903 ]	[503.2722168 267.35299683 0.79837149]	[0. 0. 0.]	[0. 0. 0.]	[0. 0. 0.]	[4.90536011e+02 8.93420654e+02 7.92944551e-01]	[4.75101410e+02 8.90807373e+02 7.91945457e-01]	[5.00842651e+02 8.65078308e+02 7.26415217e-01]
[477.61071777 295.64648438 0.91278881]	[477.6227417 341.72128296 0.8837114 ]	[410.97149658 349.37628174 0.78571147]	[393.03042603 446.88729858 0.82717228]	[382.77966309 547.04382324 0.85025525]	[541.77545166 339.1696167 0.90801305]	[562.2689209 441.70556641 0.91709387]	[575.1348877 541.92443848 0.8295604 ]	[487.94592285 557.22375488 0.67310214]	[446.91107178 559.80981445 0.65654969]	[464.91482544 731.73565674 0.80381966]	[4.93046600e+02 8.54815430e+02 7.95869291e-01]	[526.51318359 552.09820557 0.65366673]	[547.02624512 721.46716309 0.81343651]	[0. 0. 0.]	[459.8269043 282.67489624 0.88895458]	[482.93218994 280.17062378 0.89842927]	[441.72531128 272.40631104 0.78088593]	[503.27224731 267.35150146 0.79862273]	[0. 0. 0.]	[0. 0. 0.]	[0. 0. 0.]	[4.90513580e+02 8.93417480e+02 7.90069759e-01]	[4.75087708e+02 8.90803406e+02 7.90911794e-01]	[5.00841156e+02 8.65111023e+02 7.29369819e-01]
[477.63195801 298.05575562 0.91398156]	[477.62640381 341.8034668 0.8659718 ]	[410.96783447 351.93289185 0.78913224]	[393.03237915 449.43988037 0.81671596]	[382.79144287 549.54522705 0.83784711]	[541.7668457 339.22946167 0.898471 ]	[562.26501465 441.75021362 0.91941953]	[575.13946533 544.31323242 0.83144444]	[488.00341797 559.77679443 0.67871624]	[446.95162964 562.33001709 0.65933394]	[464.90911865 734.25537109 0.79833919]	[4.93060638e+02 8.54822021e+02 7.98334539e-01]	[528.99761963 557.19281006 0.65080935]	[546.99645996 723.95977783 0.82768816]	[5.41901550e+02 7.00895569e+02 5.13948053e-02]	[459.81738281 285.24417114 0.88021266]	[482.95361328 280.24801636 0.88919801]	[441.72259521 274.88638306 0.7614491 ]	[503.30889893 269.86190796 0.80311179]	[0. 0. 0.]	[0. 0. 0.]	[0. 0. 0.]	[4.90507782e+02 8.93446716e+02 7.84670115e-01]	[4.75078735e+02 8.90820862e+02 7.86770880e-01]	[5.00861603e+02 8.65109863e+02 7.33643174e-01]
[475.16799927 300.7149353 0.85276651]	[477.69387817 349.36740112 0.85345072]	[411.03158569 354.56060791 0.80814832]	[395.56741333 452.01333618 0.82151031]	[382.84542847 554.6348877 0.81748611]	[541.82672119 341.76605225 0.8798517 ]	[562.27838135 441.86904907 0.90635109]	[575.20092773 544.4206543 0.82984787]	[488.01989746 562.37268066 0.68907219]	[446.94619751 564.90960693 0.66497791]	[464.88891602 739.36712646 0.80857033]	[4.90574585e+02 8.54872681e+02 7.91825771e-01]	[529.04827881 559.83172607 0.66641808]	[547.0289917 726.46588135 0.83408976]	[0. 0. 0.]	[459.76812744 290.45574951 0.886244 ]	[482.94192505 290.34838867 0.87314141]	[441.67544556 274.99258423 0.73675054]	[503.31845093 272.39346313 0.81759018]	[0. 0. 0.]	[0. 0. 0.]	[0. 0. 0.]	[4.90543915e+02 8.93448120e+02 7.87556767e-01]	[4.75091888e+02 8.90836792e+02 7.92186737e-01]	[5.00859406e+02 8.67580750e+02 7.22772777e-01]
[477.59664917 303.27285767 0.83548546]	[477.71716309 352.00274658 0.86543185]	[413.52197266 357.0267334 0.82520545]	[395.58291626 457.17938232 0.86349922]	[382.84344482 557.21716309 0.82677335]	[541.81719971 344.32409668 0.85362118]	[562.29504395 444.38937378 0.88396943]	[577.70391846 544.51959229 0.82590932]	[488.00790405 562.39160156 0.69178557]	[446.92962646 564.9309082 0.66523844]	[464.89318848 739.34747314 0.80924511]	[4.90530914e+02 8.54794373e+02 8.00521195e-01]	[531.53088379 562.28796387 0.66514015]	[547.02960205 726.5010376 0.83847749]	[0. 0. 0.]	[459.7817688 293.01538086 0.90315932]	[482.94473267 292.87301636 0.8847394 ]	[441.6885376 275.07400513 0.7432391 ]	[503.38583374 272.39553833 0.8215394 ]	[0. 0. 0.]	[0. 0. 0.]	[0. 0. 0.]	[4.93061218e+02 8.93422058e+02 8.02484751e-01]	[4.75121643e+02 8.90824951e+02 8.03247333e-01]	[5.00817780e+02 8.65055115e+02 7.09618390e-01]
[477.65652466 305.76013184 0.8393333 ]	[477.71505737 354.49880981 0.87924153]	[413.52322388 357.11074829 0.83178413]	[395.58099365 459.7116394 0.8933388 ]	[382.85797119 559.77282715 0.84224951]	[541.81280518 346.83502197 0.84447324]	[562.3069458 446.87231445 0.87269002]	[577.69494629 544.51373291 0.82453829]	[487.97976685 564.86029053 0.68713504]	[446.9019165 565.01208496 0.65822202]	[464.92169189 741.8963623 0.80676049]	[4.90544403e+02 8.54839539e+02 7.99217582e-01]	[529.03314209 562.30456543 0.66028559]	[549.51702881 726.59039307 0.83745253]	[0. 0. 0.]	[459.81463623 295.43429565 0.91204983]	[482.97003174 292.88418579 0.88574433]	[441.71566772 277.52572632 0.759592 ]	[503.41003418 272.38839722 0.81223488]	[0. 0. 0.]	[0. 0. 0.]	[0. 0. 0.]	[4.93056213e+02 8.93424622e+02 8.06608200e-01]	[4.75121155e+02 8.90829956e+02 8.08328092e-01]	[5.00820282e+02 8.65096069e+02 7.12208688e-01]
[477.66378784 305.79510498 0.83953387]	[477.71563721 354.54013062 0.8860628 ]	[413.52090454 357.13873291 0.83440566]	[395.59112549 459.73773193 0.89410543]	[385.31240845 562.26928711 0.8499819 ]	[541.79919434 346.90548706 0.84065533]	[562.32202148 446.93505859 0.87016886]	[577.68572998 546.93530273 0.81988823]	[487.98632812 562.36480713 0.68018568]	[446.93118286 564.93463135 0.65216941]	[467.39614868 739.39581299 0.78814638]	[4.90564728e+02 8.54833496e+02 8.01041901e-01]	[529.00030518 559.81860352 0.65031487]	[547.07983398 729.02197266 0.84548342]	[5.39270996e+02 7.06016235e+02 5.45191653e-02]	[459.83865356 295.46035767 0.91553617]	[482.97860718 292.93969727 0.88811851]	[441.72647095 277.52606201 0.79122561]	[503.41558838 272.47866821 0.81631994]	[5.44449463e+02 7.28958008e+02 8.35988671e-02]	[5.64926941e+02 7.26498474e+02 7.88141787e-02]	[0. 0. 0.]	[4.90575195e+02 8.93445923e+02 7.99306393e-01]	[4.75116241e+02 8.90838257e+02 8.05249691e-01]	[5.00825256e+02 8.65088318e+02 7.15803683e-01]
[477.66433716 305.84112549 0.83933431]	[477.71282959 354.58972168 0.88775307]	[413.52438354 357.17745972 0.83610046]	[395.5942688 459.73065186 0.88692588]	[385.37905884 562.33178711 0.84723574]	[541.79589844 349.44882202 0.83802426]	[562.28991699 446.96780396 0.85856849]	[575.22027588 546.96368408 0.81418043]	[487.95217896 562.42169189 0.67707694]	[446.89682007 564.99255371 0.64781696]	[469.96688843 739.42059326 0.77553952]	[4.93093079e+02 8.54888428e+02 7.93861508e-01]	[526.53253174 562.29101562 0.65444762]	[549.54388428 729.04400635 0.83223099]	[5.39296448e+02 7.06073364e+02 7.52864853e-02]	[459.84307861 295.49249268 0.92052794]	[485.35333252 292.98428345 0.88912457]	[441.72512817 277.56732178 0.7809726 ]	[503.42269897 274.93249512 0.80372888]	[5.44451172e+02 7.29097839e+02 1.04467548e-01]	[5.64872620e+02 7.29015015e+02 9.90283042e-02]	[0. 0. 0.]	[4.90551941e+02 8.95838318e+02 7.89628804e-01]	[4.75134796e+02 8.90839661e+02 8.03406417e-01]	[5.00870056e+02 8.67595093e+02 7.13958979e-01]
[477.69500732 308.34597778 0.8457514 ]	[477.71890259 356.99212646 0.89382911]	[413.55090332 357.19781494 0.84034622]	[395.58413696 459.79949951 0.8861779 ]	[387.86654663 562.38812256 0.84803367]	[541.77593994 351.98519897 0.84306616]	[562.27062988 449.48501587 0.85207742]	[575.2130127 547.06573486 0.79732507]	[485.49191284 564.86535645 0.68311131]	[446.87203979 567.48291016 0.64779443]	[472.5604248 744.47949219 0.79649532]	[4.93122162e+02 8.54919678e+02 7.91343749e-01]	[526.45050049 562.29406738 0.66274357]	[549.49224854 729.1395874 0.82574564]	[5.39292725e+02 7.06066101e+02 7.44645447e-02]	[462.19317627 295.51867676 0.92185831]	[485.38464355 293.00784302 0.88678992]	[441.72335815 277.60366821 0.78055602]	[503.44702148 274.94815063 0.80234337]	[5.44408752e+02 7.29126221e+02 1.04193687e-01]	[5.64900513e+02 7.26645447e+02 9.69617739e-02]	[0. 0. 0.]	[4.90492065e+02 8.95872009e+02 7.79519677e-01]	[4.75114655e+02 8.90854858e+02 7.96354175e-01]	[5.03268738e+02 8.67633728e+02 7.26603031e-01]
[477.67471313 308.35604858 0.84286654]	[477.71716309 357.015625 0.89736807]	[413.52877808 359.57229614 0.8407951 ]	[395.59561157 459.7963562 0.88412523]	[387.88201904 562.40527344 0.84189296]	[541.77722168 352.01272583 0.84645683]	[562.26831055 449.48724365 0.85054392]	[575.22058105 547.04840088 0.79907691]	[487.9571228 564.89501953 0.67418325]	[446.9347229 567.49438477 0.63510418]	[472.57992554 744.48028564 0.79775143]	[4.95602509e+02 8.57367920e+02 7.93084443e-01]	[526.48803711 562.32940674 0.65613759]	[547.06719971 729.19134521 0.82059687]	[5.34150391e+02 7.05967468e+02 9.03061181e-02]	[459.83648682 295.5223999 0.92383152]	[485.3755188 293.01931763 0.88878012]	[441.71350098 277.61831665 0.77701205]	[503.44204712 274.9430542 0.79955882]	[5.44365479e+02 7.29192749e+02 1.21497348e-01]	[5.64811340e+02 7.29055359e+02 1.16376609e-01]	[0. 0. 0.]	[4.90498077e+02 8.93451355e+02 7.75592685e-01]	[4.75131622e+02 8.90813965e+02 7.95798600e-01]	[5.03289673e+02 8.67651001e+02 7.40190446e-01]
[477.66546631 308.35385132 0.84127945]	[477.72857666 357.03430176 0.90088606]	[413.54846191 359.58407593 0.84471506]	[395.58267212 459.84063721 0.88394833]	[387.86657715 562.45379639 0.84718025]	[541.78411865 354.48373413 0.85808611]	[562.26324463 452.02276611 0.85025954]	[575.18847656 547.06671143 0.79635757]	[487.97595215 564.94750977 0.66882843]	[446.93237305 567.55285645 0.63155794]	[475.11196899 744.52264404 0.80980927]	[4.95589508e+02 8.57383728e+02 7.89984822e-01]	[526.51153564 562.3838501 0.65541548]	[547.01708984 729.22314453 0.8199501 ]	[5.39280945e+02 7.05973877e+02 6.83915317e-02]	[459.8309021 295.51391602 0.92546183]	[485.38174438 293.01870728 0.88788056]	[441.73138428 277.64263916 0.75229692]	[503.46047974 274.98287964 0.80247778]	[5.44382629e+02 7.29162781e+02 1.09480180e-01]	[5.64877869e+02 7.29060913e+02 1.09025642e-01]	[0. 0. 0.]	[4.90498779e+02 8.95872986e+02 7.75784552e-01]	[4.75120453e+02 8.90853821e+02 7.95491517e-01]	[5.03281036e+02 8.67672180e+02 7.35785484e-01]
[477.68408203 308.35827637 0.84611267]	[477.67477417 357.06289673 0.89520967]	[413.49710083 359.63085938 0.83619946]	[395.57891846 462.23623657 0.87942517]	[385.40475464 564.83374023 0.85061061]	[541.76104736 354.47399902 0.85074949]	[562.2590332 451.99902344 0.84888762]	[575.20617676 547.0324707 0.80233824]	[487.94830322 564.97546387 0.68105614]	[446.93322754 570.06036377 0.63817453]	[477.60928345 744.53051758 0.81102884]	[4.95608948e+02 8.57390869e+02 7.88979709e-01]	[526.49658203 562.39709473 0.66604429]	[547.01519775 729.2154541 0.82012212]	[5.34144470e+02 7.05947754e+02 8.73005688e-02]	[459.84561157 295.52606201 0.92587554]	[485.38748169 293.02615356 0.88726753]	[441.73391724 277.63278198 0.77369326]	[503.45025635 274.98303223 0.79620349]	[5.44320801e+02 7.29202087e+02 1.13400750e-01]	[5.64823914e+02 7.29080261e+02 1.10777304e-01]	[0. 0. 0.]	[4.90522919e+02 8.93453674e+02 7.81902611e-01]	[4.75134796e+02 8.90822571e+02 8.02049875e-01]	[5.03284119e+02 8.67690857e+02 7.23844826e-01]
[477.67703247 308.35220337 0.84523422]	[477.67480469 357.05981445 0.89402378]	[413.49624634 359.62472534 0.83698159]	[395.57791138 462.23513794 0.87766296]	[385.36978149 562.44488525 0.85625112]	[541.75744629 354.47921753 0.84921247]	[562.26715088 452.03897095 0.84933347]	[575.17889404 547.0425415 0.79515374]	[487.95062256 564.9597168 0.66864634]	[446.91381836 570.03466797 0.63263988]	[477.71099854 744.46539307 0.8117494 ]	[4.95599030e+02 8.54917786e+02 7.89159715e-01]	[526.48626709 562.38092041 0.65377331]	[546.99676514 729.23260498 0.82165492]	[5.31547241e+02 7.05931763e+02 8.62686411e-02]	[459.84390259 295.52578735 0.92688131]	[485.38076782 295.39312744 0.88817447]	[441.71466064 277.62973022 0.79780942]	[503.43869019 274.99197388 0.79669094]	[5.44291016e+02 7.29200195e+02 1.12521715e-01]	[5.64790039e+02 7.29076721e+02 1.08281679e-01]	[0. 0. 0.]	[4.90554871e+02 8.93436829e+02 7.84283817e-01]	[4.75137085e+02 8.90805725e+02 8.01489711e-01]	[5.03270935e+02 8.67654419e+02 7.09199488e-01]
[477.65246582 308.33364868 0.84155244]	[477.68432617 357.06481934 0.89722145]	[413.51119995 359.61795044 0.83795947]	[395.55456543 462.2428894 0.86890668]	[385.33807373 564.82165527 0.86450589]	[541.76025391 354.49407959 0.85375321]	[562.25335693 452.0385437 0.84945345]	[575.18914795 547.04815674 0.79787785]	[487.99429321 564.96710205 0.66935325]	[449.4407959 570.06640625 0.628694 ]	[477.74609375 744.4831543 0.81079972]	[4.95603638e+02 8.54925903e+02 7.85928428e-01]	[526.49981689 562.38299561 0.65728718]	[547.05651855 729.23034668 0.81596947]	[5.26463074e+02 7.03512390e+02 9.93581936e-02]	[459.83236694 295.51751709 0.92839658]	[485.35787964 293.02355957 0.88947141]	[441.70291138 277.62982178 0.79500908]	[503.4263916 274.9992981 0.80048686]	[5.44349121e+02 7.29225891e+02 1.17759697e-01]	[5.64849121e+02 7.29102539e+02 1.19409397e-01]	[5.23875244e+02 7.08641418e+02 5.72733916e-02]	[4.90551331e+02 8.93432922e+02 7.81822324e-01]	[4.75133606e+02 8.90805176e+02 7.98047185e-01]	[5.03277130e+02 8.67660828e+02 7.06595898e-01]
[477.63555908 305.84625244 0.83756286]	[477.66079712 357.08773804 0.89619517]	[413.48709106 359.65036011 0.83429843]	[395.49710083 462.28079224 0.85843521]	[382.84347534 562.45263672 0.87826204]	[541.75732422 354.5038147 0.85427219]	[562.25531006 454.55804443 0.8496322 ]	[575.16156006 547.03985596 0.79699022]	[487.97183228 564.99450684 0.66553104]	[446.96096802 570.08776855 0.62783849]	[480.11755371 746.95562744 0.81696737]	[4.95604706e+02 8.57387573e+02 7.84159064e-01]	[526.48449707 562.41052246 0.6544891 ]	[547.065979 729.26544189 0.80493104]	[5.28985901e+02 7.03480713e+02 9.03603807e-02]	[459.83026123 295.50915527 0.92805886]	[482.97198486 293.01269531 0.88989425]	[441.71759033 277.66741943 0.78920788]	[503.40838623 274.99237061 0.80602849]	[5.44366760e+02 7.29210083e+02 1.21153466e-01]	[5.64849426e+02 7.29077576e+02 1.25310048e-01]	[0. 0. 0.]	[4.90539246e+02 8.93456909e+02 7.80542374e-01]	[4.75112976e+02 8.90826355e+02 7.98094034e-01]	[5.03275238e+02 8.67680237e+02 7.10018635e-01]
[477.61886597 305.84298706 0.83462739]	[477.65606689 357.07556152 0.89630497]	[411.02120972 359.64886475 0.83385921]	[393.03900146 462.29440308 0.85512555]	[382.79745483 562.45452881 0.88648856]	[541.74230957 354.4899292 0.85079706]	[562.25390625 454.56762695 0.8504324 ]	[575.16577148 547.01623535 0.80139095]	[488.00585938 564.99298096 0.66052371]	[449.44412231 570.10449219 0.62163669]	[477.7381897 744.53759766 0.80892652]	[4.93112213e+02 8.54887756e+02 7.91160703e-01]	[526.53399658 562.40148926 0.64816362]	[549.57293701 729.22351074 0.80605215]	[5.26410889e+02 7.03415405e+02 1.30470380e-01]	[459.8208313 295.50982666 0.92915201]	[482.94873047 293.01409912 0.89475751]	[441.70025635 277.6590271 0.79209071]	[503.3840332 275.01046753 0.81520665]	[5.44428955e+02 7.29270508e+02 1.36892334e-01]	[5.64888489e+02 7.29110413e+02 1.52312517e-01]	[0. 0. 0.]	[4.93056549e+02 8.93449890e+02 7.84208298e-01]	[4.75135590e+02 8.90834167e+02 8.01887810e-01]	[5.00876831e+02 8.67616272e+02 6.98823333e-01]
[477.60665894 305.83911133 0.83431154]	[477.61062622 357.08990479 0.88992918]	[410.97628784 359.66360474 0.82975668]	[393.01773071 462.29919434 0.86367995]	[382.76660156 562.43817139 0.89491731]	[541.71478271 354.48129272 0.84484643]	[562.24645996 454.5480957 0.84594893]	[575.16949463 547.01556396 0.80138826]	[487.98403931 565.00799561 0.66224325]	[446.96365356 570.09503174 0.62521929]	[477.71932983 744.54730225 0.80661124]	[4.93121582e+02 8.54873352e+02 7.94310510e-01]	[526.51428223 562.42132568 0.65055645]	[552.10528564 729.22613525 0.81001115]	[5.23909912e+02 7.03390320e+02 1.66834190e-01]	[459.81118774 295.50646973 0.93157136]	[482.93533325 293.00967407 0.89753133]	[441.69207764 277.6680603 0.78494364]	[503.35949707 274.99282837 0.81759787]	[5.44449768e+02 7.29299500e+02 1.29613966e-01]	[5.64899841e+02 7.29096863e+02 1.48118049e-01]	[0. 0. 0.]	[4.93056702e+02 8.93449158e+02 7.88878918e-01]	[4.75145111e+02 8.90829834e+02 8.07409286e-01]	[5.00880615e+02 8.67599670e+02 7.00766921e-01]
[477.59829712 305.82711792 0.83288509]	[477.62573242 357.08572388 0.89283347]	[410.96466064 359.65966797 0.82818943]	[392.98583984 462.27944946 0.85876352]	[382.74737549 562.42333984 0.89805079]	[541.71905518 354.48635864 0.84565574]	[562.23840332 454.54751587 0.84439337]	[575.17669678 547.02752686 0.7988137 ]	[490.50735474 567.46343994 0.65295088]	[449.46655273 570.08532715 0.62198281]	[477.71142578 746.97192383 0.81197631]	[4.93092163e+02 8.54830261e+02 7.99920321e-01]	[529.00292969 564.86621094 0.63972479]	[552.13769531 729.25360107 0.80006796]	[5.29039246e+02 7.05948975e+02 1.53351679e-01]	[459.80682373 295.50036621 0.93258238]	[482.92114258 293.00067139 0.90041584]	[441.69082642 277.69223022 0.79030526]	[503.33334351 274.98446655 0.82469428]	[5.44459534e+02 7.29322571e+02 1.34944439e-01]	[5.64903320e+02 7.29175354e+02 1.52819112e-01]	[0. 0. 0.]	[4.93053619e+02 8.95840027e+02 7.94185698e-01]	[4.75133545e+02 8.90843140e+02 8.09848726e-01]	[5.00854523e+02 8.65109497e+02 6.92822456e-01]
[475.16470337 305.8180542 0.83188945]	[477.61505127 357.0809021 0.888744 ]	[410.95001221 359.65847778 0.82841408]	[393.00424194 462.24493408 0.86043322]	[380.35913086 562.42211914 0.90094018]	[541.73059082 354.48495483 0.84744501]	[562.23718262 454.54232788 0.85016382]	[575.16235352 547.03637695 0.79674411]	[488.01834106 564.98254395 0.66119361]	[449.46911621 570.05200195 0.6256395 ]	[477.7071228 746.9887085 0.81444454]	[4.93071930e+02 8.54808105e+02 8.00442338e-01]	[526.5345459 562.40826416 0.64403057]	[554.63336182 729.26226807 0.79877979]	[5.36704956e+02 7.06029175e+02 1.45331517e-01]	[459.78869629 295.4937439 0.93216574]	[482.90661621 292.99789429 0.90249574]	[441.67120361 277.68212891 0.79383355]	[503.32092285 274.98800659 0.82522422]	[5.44458313e+02 7.29299561e+02 1.37723610e-01]	[5.64893738e+02 7.29180298e+02 1.50665790e-01]	[0. 0. 0.]	[4.93051147e+02 8.95847107e+02 7.89479733e-01]	[4.75127930e+02 8.90850708e+02 8.05538952e-01]	[5.00841522e+02 8.65082764e+02 6.84554636e-01]
[475.12728882 305.81677246 0.82897973]	[477.60543823 357.06851196 0.88779581]	[410.94076538 359.65432739 0.82671499]	[393.03720093 462.24868774 0.8661443 ]	[382.74035645 562.37548828 0.89610881]	[541.72113037 354.46066284 0.84385258]	[562.25158691 454.54400635 0.84864098]	[575.16912842 547.01019287 0.80377406]	[490.49047852 564.98944092 0.6578421 ]	[449.46868896 570.05413818 0.62601531]	[477.7053833 744.55755615 0.80820513]	[4.93089081e+02 8.54849487e+02 7.97659338e-01]	[528.99682617 562.409729 0.64158201]	[554.63366699 729.23034668 0.80704856]	[5.28981934e+02 7.03499756e+02 1.81354791e-01]	[459.77435303 295.48339844 0.93414766]	[482.89215088 292.99713135 0.90782183]	[441.67462158 277.6907959 0.78940356]	[503.3092041 274.97412109 0.82911944]	[5.44420837e+02 7.29316528e+02 1.46704212e-01]	[5.64858093e+02 7.29151184e+02 1.62230358e-01]	[0. 0. 0.]	[4.93057800e+02 8.95858521e+02 7.87803710e-01]	[4.75131470e+02 8.90859680e+02 8.03767443e-01]	[5.00858307e+02 8.65134827e+02 6.93839669e-01]
[475.14053345 305.82095337 0.82932436]	[477.62109375 357.07089233 0.8897782 ]	[410.96362305 359.65649414 0.83085436]	[393.03164673 462.26715088 0.86741853]	[382.76119995 562.37329102 0.89293975]	[541.72827148 354.45819092 0.84420627]	[562.23883057 452.05004883 0.84656894]	[575.14788818 547.01391602 0.80167061]	[490.50534058 565.00891113 0.65948397]	[449.49273682 570.09008789 0.62540483]	[477.69702148 744.54449463 0.81246501]	[4.93090210e+02 8.54839478e+02 7.98214495e-01]	[528.98968506 562.42468262 0.64474738]	[552.15234375 729.19110107 0.81471878]	[5.28979736e+02 7.03494263e+02 1.49550244e-01]	[459.77609253 295.48059082 0.93203425]	[482.9012146 292.9800415 0.90486574]	[441.67547607 277.67855835 0.78372395]	[503.32327271 274.94989014 0.82683349]	[5.44421997e+02 7.29241699e+02 1.27676576e-01]	[5.64886841e+02 7.29085571e+02 1.36690602e-01]	[0. 0. 0.]	[4.90573608e+02 8.95879883e+02 7.85059810e-01]	[4.75123932e+02 8.93217957e+02 8.01603734e-01]	[5.00861328e+02 8.65120422e+02 6.91317737e-01]
[475.12478638 305.77600098 0.82980657]	[477.62225342 357.05014038 0.8890664 ]	[410.95843506 359.63970947 0.82891101]	[392.99942017 462.29876709 0.86058807]	[382.76541138 562.36981201 0.89295995]	[541.71832275 352.01025391 0.83910489]	[562.25628662 451.99182129 0.84370017]	[575.13751221 546.95776367 0.8106488 ]	[488.01815796 564.94696045 0.65752423]	[446.95053101 567.52929688 0.62785918]	[477.67727661 744.47900391 0.80528378]	[4.93092560e+02 8.54836914e+02 7.97469914e-01]	[528.99267578 562.38793945 0.63891143]	[552.13616943 729.18041992 0.81892985]	[5.28986084e+02 7.05941223e+02 1.54217437e-01]	[459.77474976 295.45355225 0.92730582]	[482.88632202 292.95089722 0.90564561]	[441.6918335 277.65426636 0.76811689]	[503.32229614 274.93740845 0.83728832]	[5.44407898e+02 7.29226868e+02 1.26560271e-01]	[5.64877747e+02 7.29072510e+02 1.33736536e-01]	[0. 0. 0.]	[4.93048950e+02 8.95874878e+02 7.82566130e-01]	[4.75127045e+02 8.93216370e+02 8.00261319e-01]	[5.00864288e+02 8.65124695e+02 6.90298975e-01]
[475.11734009 303.30282593 0.83140677]	[477.60696411 357.04586792 0.886213 ]	[410.94451904 359.63717651 0.82762337]	[393.06842041 462.25906372 0.85868913]	[382.79919434 562.37988281 0.88863659]	[541.70928955 351.98129272 0.83555937]	[562.23901367 449.51446533 0.84494567]	[572.64953613 546.95977783 0.81150293]	[487.97653198 564.9005127 0.66574985]	[446.9362793 567.4987793 0.63869041]	[477.65527344 744.46917725 0.80786508]	[4.93098755e+02 8.54811035e+02 8.00307274e-01]	[526.52172852 562.32263184 0.64142728]	[552.09906006 729.16223145 0.82229429]	[5.31561035e+02 7.05987061e+02 1.55671507e-01]	[459.75686646 295.4269104 0.92062753]	[482.88494873 292.91503906 0.90108818]	[441.69406128 277.62820435 0.74422103]	[503.31433105 272.49017334 0.83284843]	[5.44403931e+02 7.29222229e+02 1.31897107e-01]	[5.64873596e+02 7.29073853e+02 1.39951184e-01]	[0. 0. 0.]	[4.93063507e+02 8.95839539e+02 7.87726045e-01]	[4.75139069e+02 8.90842773e+02 8.01571846e-01]	[5.00858978e+02 8.65104187e+02 6.87447608e-01]
[475.15658569 305.75701904 0.83421659]	[477.63793945 356.98062134 0.88510859]	[411.00036621 357.22085571 0.82985699]	[395.52487183 459.75128174 0.84967637]	[382.8164978 562.3704834 0.88063133]	[541.72949219 351.91833496 0.83317655]	[562.2555542 449.43685913 0.849581 ]	[575.1439209 544.5345459 0.81738186]	[487.98751831 562.36029053 0.66068935]	[446.95059204 564.94744873 0.63324451]	[477.62438965 741.97485352 0.79603678]	[4.93103241e+02 8.54813904e+02 7.98687339e-01]	[526.51477051 559.78729248 0.63270366]	[549.57196045 729.08392334 0.83349323]	[5.31554749e+02 7.05990784e+02 1.43493176e-01]	[459.76089478 295.42175293 0.92103493]	[482.90777588 292.89694214 0.89522862]	[441.69067383 277.5819397 0.74550927]	[503.30426025 272.41360474 0.83254778]	[5.44362732e+02 7.29195129e+02 1.37722000e-01]	[5.64802551e+02 7.29044006e+02 1.39259592e-01]	[5.26434143e+02 7.08628418e+02 9.39631760e-02]	[4.93078735e+02 8.93454834e+02 7.88466632e-01]	[4.75150299e+02 8.90836914e+02 8.01072836e-01]	[5.00855804e+02 8.65116333e+02 6.86220825e-01]
[475.11911011 303.26895142 0.83489108]	[477.67495728 354.58166504 0.88579875]	[411.027771 357.18908691 0.8296349 ]	[395.56619263 459.78277588 0.86067188]	[382.85021973 562.38098145 0.87287652]	[541.74188232 349.42684937 0.83501244]	[562.27301025 449.44723511 0.85432571]	[575.18389893 544.52545166 0.82024634]	[488.02203369 564.88006592 0.65610158]	[446.95578003 567.46142578 0.62775111]	[477.6109314 741.9006958 0.79107988]	[4.93093933e+02 8.52382568e+02 8.03867161e-01]	[528.99981689 562.32537842 0.63531303]	[549.51721191 729.01873779 0.84389216]	[5.29031067e+02 7.05949524e+02 1.23530746e-01]	[459.74563599 293.02050781 0.91461146]	[482.8800354 292.8843689 0.89982063]	[441.68902588 277.52566528 0.74162501]	[503.27792358 272.41946411 0.84012961]	[5.44330688e+02 7.29126587e+02 1.20212406e-01]	[5.62489136e+02 7.26623962e+02 1.16336331e-01]	[5.28989319e+02 7.08664124e+02 8.37182328e-02]	[4.93079224e+02 8.95837219e+02 7.89804280e-01]	[4.75159149e+02 8.90836914e+02 8.00983787e-01]	[5.00842773e+02 8.65066772e+02 6.85849190e-01]
[475.09921265 303.20690918 0.83779472]	[477.67889404 354.5246582 0.87823069]	[411.03186035 357.134552 0.82688975]	[395.5977478 459.69100952 0.86732835]	[382.85784912 562.33013916 0.86627746]	[541.74926758 346.89694214 0.83565778]	[562.27362061 446.92297363 0.86027449]	[575.19775391 544.49871826 0.82223731]	[490.48742676 564.86743164 0.66730839]	[446.9732666 564.99267578 0.63680953]	[475.17147827 739.35638428 0.78646898]	[4.93096832e+02 8.52369751e+02 8.04951310e-01]	[529.00720215 562.30963135 0.64647257]	[549.50787354 726.61816406 0.84182417]	[5.34145752e+02 7.05993347e+02 8.98436680e-02]	[459.74865723 292.96520996 0.90794897]	[482.86978149 290.43518066 0.89712024]	[441.69613647 277.47729492 0.7428779 ]	[503.27249146 272.43789673 0.84386706]	[5.44402527e+02 7.29018311e+02 8.93665925e-02]	[5.64906189e+02 7.26534546e+02 9.08363536e-02]	[0. 0. 0.]	[4.93087524e+02 8.93438354e+02 7.91423023e-01]	[4.75160614e+02 8.90815063e+02 8.02561045e-01]	[5.00838348e+02 8.65041748e+02 6.83847189e-01]
[475.10403442 300.73419189 0.84455591]	[477.68389893 354.50112915 0.87246639]	[411.03109741 357.12017822 0.82434267]	[395.61541748 459.65789795 0.86340022]	[385.32907104 562.32037354 0.85822332]	[541.76043701 346.85873413 0.84070843]	[562.2756958 446.87915039 0.86585081]	[575.21899414 544.46173096 0.82795882]	[490.5597229 564.86437988 0.66766912]	[449.50289917 565.0055542 0.63466847]	[477.60440063 736.85559082 0.79030305]	[4.93086060e+02 8.52380920e+02 8.02077234e-01]	[529.0635376 562.30975342 0.64973462]	[547.06567383 726.60498047 0.84339017]	[5.21328613e+02 7.00912415e+02 9.53853354e-02]	[459.75668335 292.9079895 0.89976603]	[482.87005615 290.37982178 0.89182502]	[441.70578003 275.07293701 0.74378312]	[503.25585938 272.41174316 0.83964396]	[5.44302124e+02 7.26770630e+02 7.61802495e-02]	[5.64893494e+02 7.23995789e+02 7.78591037e-02]	[0. 0. 0.]	[4.93078674e+02 8.93456116e+02 7.85312235e-01]	[4.75145294e+02 8.90834167e+02 7.97518611e-01]	[5.00838776e+02 8.65070129e+02 6.85709774e-01]
[475.11315918 300.70800781 0.85007274]	[477.69381714 354.47610474 0.86941803]	[411.03167725 357.10189819 0.82187903]	[395.64364624 457.21511841 0.85644192]	[385.35406494 562.24383545 0.84134901]	[541.78112793 344.34274292 0.84711277]	[562.28369141 446.87716675 0.87032574]	[577.71130371 544.49829102 0.82287484]	[490.56207275 562.41589355 0.66760695]	[449.49530029 564.98602295 0.63410896]	[477.62420654 736.85986328 0.79172868]	[4.93095184e+02 8.54796509e+02 7.99486041e-01]	[531.5536499 562.30157471 0.64409328]	[547.05566406 726.59466553 0.84291279]	[5.13586426e+02 6.95785645e+02 1.05175704e-01]	[459.75854492 292.8807373 0.89561391]	[482.87713623 290.34555054 0.88722819]	[441.71081543 275.07223511 0.73328036]	[503.27120972 272.42819214 0.83742118]	[0. 0. 0.]	[0. 0. 0.]	[0. 0. 0.]	[4.93058624e+02 8.95847290e+02 7.81357825e-01]	[4.75136108e+02 8.90846619e+02 7.94937968e-01]	[5.00848785e+02 8.65108032e+02 6.93114519e-01]
[475.11196899 300.6572876 0.85649806]	[477.69921875 354.47320557 0.86804557]	[413.50454712 357.08981323 0.82200682]	[398.01644897 459.60968018 0.86338633]	[385.38796997 562.2210083 0.83354688]	[541.80377197 344.34500122 0.85049832]	[562.30810547 446.88500977 0.87366813]	[577.76855469 544.52111816 0.82730454]	[490.51681519 562.42755127 0.68032223]	[449.43685913 564.99066162 0.64892745]	[477.65512085 736.81268311 0.79565179]	[4.93125641e+02 8.54808777e+02 7.99336970e-01]	[531.54577637 562.31488037 0.65574181]	[547.02349854 726.59771729 0.84915006]	[5.00821716e+02 6.90700256e+02 1.48030847e-01]	[459.75543213 290.41641235 0.88955796]	[482.88519287 287.84567261 0.88406765]	[441.69744873 275.03778076 0.73975068]	[503.28561401 272.41650391 0.83345008]	[0. 0. 0.]	[0. 0. 0.]	[0. 0. 0.]	[4.93051514e+02 8.95846924e+02 7.82712638e-01]	[4.75145691e+02 8.90842957e+02 7.98607111e-01]	[5.00867706e+02 8.65132385e+02 6.96756303e-01]
[475.11355591 300.65353394 0.85634202]	[477.70089722 354.45724487 0.86653835]	[413.49087524 357.09069824 0.82394522]	[398.03512573 457.17086792 0.86101007]	[387.87237549 559.77679443 0.82173479]	[541.8260498 344.30847168 0.85902417]	[562.3447876 446.89157104 0.87489557]	[580.22723389 546.95806885 0.83288014]	[490.56259155 562.40948486 0.67666095]	[449.4793396 564.97058105 0.64641619]	[477.67279053 736.78033447 0.80058175]	[4.93117310e+02 8.54811768e+02 7.97622323e-01]	[531.57342529 562.29101562 0.65287513]	[547.00244141 726.57354736 0.85562336]	[5.05935394e+02 6.90723633e+02 1.25205502e-01]	[459.75686646 290.40722656 0.88608325]	[482.8890686 287.84429932 0.88132435]	[441.6963501 275.02865601 0.74615049]	[503.29751587 272.43643188 0.83436137]	[0. 0. 0.]	[0. 0. 0.]	[0. 0. 0.]	[4.90546692e+02 8.95845337e+02 7.83661127e-01]	[4.75120728e+02 8.90840027e+02 7.96929061e-01]	[5.00875763e+02 8.65140930e+02 6.99800551e-01]
[475.10995483 300.64953613 0.8562569 ]	[477.70227051 354.46530151 0.8663246 ]	[413.49615479 357.09649658 0.82578588]	[398.03128052 457.18002319 0.86390167]	[387.88882446 559.72393799 0.81443065]	[541.82250977 344.31958008 0.85451221]	[562.37524414 446.88925171 0.87353081]	[580.23468018 546.99407959 0.83031499]	[490.56967163 562.42437744 0.67396975]	[449.46133423 564.99023438 0.6435771 ]	[477.71264648 736.84680176 0.80429363]	[4.93122986e+02 8.54818054e+02 7.97422528e-01]	[531.60125732 562.30419922 0.65181196]	[546.97839355 726.60369873 0.86064935]	[5.11054199e+02 6.95732971e+02 9.42651331e-02]	[459.75671387 290.40615845 0.88673002]	[482.8901062 287.84713745 0.88113993]	[441.70233154 275.02993774 0.73252845]	[503.31832886 272.4331665 0.83612317]	[0. 0. 0.]	[0. 0. 0.]	[0. 0. 0.]	[4.90556976e+02 8.95837524e+02 7.92136908e-01]	[4.75135040e+02 8.90835083e+02 8.03942442e-01]	[5.03254486e+02 8.65136536e+02 7.00292706e-01]
[475.11233521 300.68295288 0.85258597]	[477.71264648 354.46420288 0.86749363]	[413.50634766 357.09793091 0.82646227]	[398.04440308 457.17752075 0.86812496]	[387.93173218 559.73187256 0.81591886]	[541.81689453 344.32293701 0.85408115]	[562.40063477 446.90045166 0.87217271]	[580.25836182 547.01867676 0.82985067]	[490.56710815 562.42437744 0.66987371]	[449.47161865 564.99853516 0.64120495]	[477.70193481 736.80828857 0.80439663]	[4.93121063e+02 8.52391174e+02 8.01497698e-01]	[531.60394287 562.30596924 0.64941621]	[546.98278809 726.60180664 0.86034298]	[5.05947845e+02 6.93185059e+02 1.16431840e-01]	[459.7640686 290.43112183 0.88814986]	[482.90194702 287.89047241 0.88050926]	[441.70343018 275.01696777 0.73819971]	[503.34515381 272.44250488 0.83304852]	[0. 0. 0.]	[0. 0. 0.]	[5.03447601e+02 6.98339417e+02 5.85329235e-02]	[4.90558502e+02 8.95840576e+02 7.87613034e-01]	[4.75135956e+02 8.90833740e+02 8.00397038e-01]	[5.03258911e+02 8.65105896e+02 6.99988186e-01]
[475.12271118 300.70489502 0.85084128]	[480.10806274 354.47665405 0.87636226]	[413.53182983 357.10897827 0.8313967 ]	[398.05288696 457.20214844 0.8713975 ]	[390.4263916 559.73223877 0.81609595]	[541.85626221 344.33477783 0.8570891 ]	[562.42211914 446.93103027 0.8698709 ]	[580.26916504 547.02593994 0.83176476]	[493.04348755 564.8637085 0.67748559]	[449.50067139 564.99206543 0.64605111]	[477.70248413 736.80853271 0.80160433]	[4.93126282e+02 8.54800110e+02 7.96463847e-01]	[531.58532715 562.32330322 0.65505308]	[547.02294922 726.58026123 0.85076904]	[5.18748413e+02 6.95803955e+02 9.07167569e-02]	[459.77993774 290.45153809 0.88816363]	[482.91189575 290.36401367 0.88067663]	[441.7225647 275.00006104 0.74535608]	[503.36328125 272.46755981 0.83563781]	[0. 0. 0.]	[0. 0. 0.]	[0. 0. 0.]	[4.90567780e+02 8.93442932e+02 7.87513852e-01]	[4.75140350e+02 8.90817627e+02 7.99063385e-01]	[5.03266754e+02 8.65128174e+02 6.94726110e-01]
[475.12963867 300.71731567 0.84902292]	[477.7467041 354.46969604 0.87128377]	[413.53778076 357.09429932 0.83073711]	[398.07156372 457.18130493 0.87347966]	[390.44891357 559.71252441 0.81312358]	[541.84204102 344.34979248 0.85153335]	[562.42431641 446.94250488 0.86867678]	[580.25653076 547.03088379 0.82968992]	[493.0557251 562.4197998 0.68040001]	[449.52435303 564.98632812 0.64413762]	[477.70193481 736.80395508 0.80167747]	[4.93130615e+02 8.54825806e+02 7.95262098e-01]	[531.60882568 562.29156494 0.65362424]	[547.0567627 726.55444336 0.84472394]	[5.21255371e+02 6.98372925e+02 7.89629668e-02]	[459.78579712 292.87600708 0.88779271]	[482.92169189 290.37765503 0.88063943]	[441.74163818 275.0027771 0.73528671]	[503.39859009 272.4546814 0.83250988]	[5.44364319e+02 7.26538940e+02 5.61986193e-02]	[5.65018066e+02 7.21405090e+02 5.96852936e-02]	[0. 0. 0.]	[4.90565948e+02 8.93446228e+02 7.86551952e-01]	[4.75139740e+02 8.90822571e+02 7.99784303e-01]	[5.03271088e+02 8.67589539e+02 6.99577987e-01]
[475.13793945 300.72573853 0.84855294]	[480.10757446 354.48739624 0.87589419]	[413.54327393 357.10028076 0.83284795]	[398.06674194 459.60681152 0.87666452]	[390.47409058 559.74365234 0.82022917]	[541.84698486 346.82128906 0.85064489]	[562.42718506 446.97113037 0.86560929]	[580.26068115 547.04431152 0.8284561 ]	[493.03753662 562.41204834 0.6844902 ]	[449.48828125 564.99505615 0.64965218]	[477.70092773 736.79370117 0.80046415]	[4.93124390e+02 8.54837646e+02 7.92214334e-01]	[531.61639404 559.83270264 0.65186489]	[547.04595947 726.57489014 0.85007286]	[5.13595337e+02 6.95738281e+02 1.13054067e-01]	[459.7956543 292.88058472 0.88763487]	[482.9281311 290.38449097 0.88104975]	[441.76583862 275.003479 0.72411537]	[503.41140747 272.44412231 0.83271724]	[0. 0. 0.]	[0. 0. 0.]	[0. 0. 0.]	[4.90568573e+02 8.93412231e+02 7.94413149e-01]	[4.75147949e+02 8.90794861e+02 8.03306580e-01]	[5.03263794e+02 8.67600159e+02 6.98472798e-01]
[475.14239502 300.72445679 0.84849119]	[480.13867188 354.50393677 0.88721824]	[413.56637573 357.11520386 0.83489037]	[398.0770874 457.21890259 0.8824386 ]	[390.50680542 557.23968506 0.8073833 ]	[541.85974121 346.82931519 0.85107028]	[562.43084717 446.95397949 0.86633188]	[580.26550293 547.05072021 0.82828414]	[493.03588867 562.42877197 0.67870831]	[449.49035645 565.00097656 0.64610279]	[477.65484619 736.80194092 0.79835397]	[4.93134094e+02 8.54846741e+02 7.93314636e-01]	[531.61694336 562.29248047 0.65031064]	[547.02667236 726.55877686 0.84981656]	[5.21298950e+02 7.00866943e+02 8.05814415e-02]	[459.79077148 292.88076782 0.88810802]	[482.93405151 290.37469482 0.88000488]	[441.75036621 274.99679565 0.72295141]	[503.42379761 272.42449951 0.82855636]	[5.44347046e+02 7.26621948e+02 6.22902885e-02]	[5.64931396e+02 7.23893127e+02 6.50900602e-02]	[0. 0. 0.]	[4.90569672e+02 8.93408508e+02 7.89777458e-01]	[4.75149567e+02 8.90791504e+02 8.02622855e-01]	[5.03267242e+02 8.67602051e+02 7.06611156e-01]
[475.1522522 300.71203613 0.85320967]	[480.13116455 354.4954834 0.88286692]	[413.56991577 357.10971069 0.83497477]	[398.09799194 457.19198608 0.88580751]	[390.50756836 557.20770264 0.80368537]	[541.86334229 346.82080078 0.85097957]	[562.42797852 446.93695068 0.86654395]	[580.26379395 547.02557373 0.83157331]	[490.56723022 562.41339111 0.67659187]	[449.46490479 565.00268555 0.64724809]	[477.6423645 736.81158447 0.79394072]	[4.93117615e+02 8.54828308e+02 7.95019031e-01]	[534.09204102 562.28216553 0.64691889]	[547.04345703 726.58123779 0.84870911]	[5.11053864e+02 6.95734497e+02 1.16558522e-01]	[459.79995728 292.87960815 0.88864666]	[482.9352417 290.37115479 0.88004488]	[441.76348877 275.00671387 0.7261048 ]	[503.42056274 272.42578125 0.8304354 ]	[0. 0. 0.]	[0. 0. 0.]	[0. 0. 0.]	[4.90565826e+02 8.95838440e+02 7.82366991e-01]	[4.75142365e+02 8.90838623e+02 7.99006224e-01]	[5.03259460e+02 8.67584351e+02 7.01187313e-01]
[475.1619873 300.69216919 0.85791188]	[480.13821411 354.49813843 0.88414562]	[413.58691406 357.11593628 0.83773184]	[398.09063721 457.21206665 0.89364511]	[392.97821045 557.17926025 0.80399507]	[541.87811279 346.82922363 0.85181946]	[562.42462158 446.92767334 0.86702645]	[580.26495361 547.03497314 0.8292954 ]	[493.03829956 562.42071533 0.67242885]	[449.48074341 564.99041748 0.64197743]	[477.61523438 736.80499268 0.7909379 ]	[4.93124512e+02 8.54841492e+02 7.96051502e-01]	[534.09533691 562.28613281 0.64405638]	[547.00592041 726.57684326 0.85794002]	[5.00811523e+02 6.93172180e+02 1.73801452e-01]	[459.796875 290.44515991 0.88779044]	[482.94799805 290.34436035 0.87781918]	[441.74301147 275.01400757 0.74090779]	[503.44110107 272.43276978 0.82809615]	[0. 0. 0.]	[0. 0. 0.]	[5.00743042e+02 6.95786072e+02 7.57016167e-02]	[4.90557281e+02 8.95857178e+02 7.79154956e-01]	[4.75138763e+02 8.90852112e+02 7.96507239e-01]	[5.03273254e+02 8.67601196e+02 7.12436140e-01]
[477.58847046 300.68151855 0.85885525]	[480.15951538 354.47271729 0.88353014]	[416.03607178 357.07174683 0.8383407 ]	[398.09573364 457.13363647 0.87887478]	[392.98309326 554.70507812 0.80077899]	[541.85540771 346.8366394 0.84878772]	[562.43005371 446.90750122 0.86413467]	[580.2845459 547.06634521 0.82648635]	[490.57025146 562.39239502 0.670632 ]	[449.44287109 564.97735596 0.6413089 ]	[477.60525513 736.77276611 0.79158306]	[4.93113251e+02 8.54850586e+02 7.91110516e-01]	[531.60284424 559.82788086 0.64120764]	[546.99438477 726.5680542 0.8619467 ]	[5.08503326e+02 6.95731018e+02 1.10290758e-01]	[459.80813599 290.44335938 0.88300538]	[482.96450806 287.88580322 0.87147045]	[441.75476074 275.02697754 0.72053075]	[503.46652222 272.47045898 0.82568932]	[0. 0. 0.]	[0. 0. 0.]	[0. 0. 0.]	[4.90532562e+02 8.95837830e+02 7.82069027e-01]	[4.75127838e+02 8.90834473e+02 7.98026741e-01]	[5.03261627e+02 8.67601868e+02 7.11861730e-01]
[477.59475708 300.62585449 0.86635613]	[480.14251709 354.4989624 0.88538456]	[413.57592773 357.10836792 0.83518684]	[398.09481812 457.15185547 0.88214684]	[392.97198486 554.69055176 0.79820549]	[541.87060547 346.8374939 0.84969932]	[562.44140625 446.95645142 0.85875493]	[580.30310059 549.56085205 0.82073992]	[493.087677 562.42279053 0.67797005]	[449.5177002 564.97009277 0.64425761]	[477.61743164 736.83148193 0.79510462]	[4.93109406e+02 8.54871033e+02 7.88508773e-01]	[534.11486816 562.30975342 0.65211535]	[547.00323486 726.58215332 0.85592914]	[5.13623718e+02 6.98310059e+02 8.91027972e-02]	[459.80667114 290.3843689 0.8770436 ]	[482.9781189 287.82611084 0.86863965]	[441.75250244 275.01315308 0.7253834 ]	[503.47879028 272.46432495 0.82747537]	[0. 0. 0.]	[0. 0. 0.]	[0. 0. 0.]	[4.90535675e+02 8.95863892e+02 7.80689061e-01]	[4.75119812e+02 8.90857788e+02 7.94931650e-01]	[5.03268219e+02 8.67623474e+02 7.07700253e-01]
[475.1756897 298.22036743 0.87264657]	[480.14260864 354.49060059 0.88280225]	[413.58230591 357.1048584 0.83616924]	[398.09191895 457.15939331 0.88161719]	[390.50732422 554.69390869 0.79741383]	[541.86694336 346.83609009 0.85074914]	[562.44848633 449.4432373 0.85257304]	[580.34893799 549.53234863 0.82698816]	[493.11776733 564.86572266 0.68149346]	[449.52572632 564.97113037 0.64490002]	[477.59533691 736.78308105 0.79430884]	[4.93107880e+02 8.54843628e+02 7.91934669e-01]	[534.15997314 562.34631348 0.65877247]	[546.99951172 726.58258057 0.85163528]	[5.23871887e+02 7.03406799e+02 6.14630170e-02]	[459.79769897 287.88668823 0.87249005]	[482.97351074 285.33074951 0.86900401]	[441.73583984 274.99432373 0.73380369]	[503.47335815 272.46960449 0.83129555]	[5.44227783e+02 7.26649109e+02 7.29958341e-02]	[5.64880432e+02 7.23898682e+02 6.82937503e-02]	[0. 0. 0.]	[4.90531097e+02 8.95857361e+02 7.81757832e-01]	[4.75114929e+02 8.90850769e+02 7.94430733e-01]	[5.03259918e+02 8.67591797e+02 7.04541504e-01]
[477.59906006 298.18164062 0.88357282]	[480.13430786 354.49459839 0.88303459]	[413.58355713 357.1000061 0.83428919]	[398.08758545 457.17675781 0.88415515]	[390.48052979 557.19030762 0.80290723]	[541.86981201 346.85092163 0.84893334]	[562.45953369 449.43658447 0.85478228]	[582.76300049 549.50769043 0.83627951]	[493.06558228 562.42077637 0.67351997]	[449.48864746 564.95367432 0.63980258]	[475.15737915 736.79351807 0.79703033]	[4.93117859e+02 8.54834412e+02 7.96804130e-01]	[534.11358643 562.33184814 0.65008402]	[547.01727295 726.57525635 0.85029125]	[5.23860535e+02 7.03398621e+02 7.22782388e-02]	[459.82592773 287.83786011 0.87307155]	[482.97546387 285.29455566 0.87105918]	[441.75839233 274.97970581 0.75081044]	[503.45523071 272.48669434 0.83441824]	[5.44232239e+02 7.26659119e+02 7.59145766e-02]	[5.64844910e+02 7.23920776e+02 7.21156374e-02]	[0. 0. 0.]	[4.90546539e+02 8.95875610e+02 7.78210640e-01]	[4.75122253e+02 8.93209778e+02 7.94601381e-01]	[5.03264771e+02 8.67585083e+02 7.09571540e-01]
[477.60736084 298.15341187 0.89040428]	[480.17346191 354.50253296 0.89323407]	[416.02920532 357.10339355 0.83566642]	[398.09158325 457.16687012 0.88106573]	[390.46087646 557.20959473 0.80552822]	[541.89459229 346.87347412 0.85014474]	[562.45849609 446.96478271 0.85848242]	[582.77337646 547.06585693 0.84375042]	[493.12780762 564.88903809 0.67641443]	[451.9956665 565.00579834 0.6432395 ]	[475.15106201 736.79138184 0.79417992]	[4.93090332e+02 8.52393799e+02 8.00636828e-01]	[536.64855957 562.37414551 0.65700579]	[547.02185059 726.57409668 0.8527329 ]	[5.21347046e+02 6.98323975e+02 8.47368687e-02]	[459.82513428 287.80728149 0.87315941]	[482.97961426 285.25561523 0.87236243]	[441.76119995 274.99957275 0.73873729]	[503.46530151 272.47042847 0.83223981]	[0. 0. 0.]	[0. 0. 0.]	[0. 0. 0.]	[4.90555176e+02 8.95866638e+02 7.80606627e-01]	[4.75123169e+02 8.90854858e+02 7.94873059e-01]	[5.00855103e+02 8.65092285e+02 6.99299037e-01]
[477.61376953 298.13305664 0.89498341]	[480.15631104 354.53491211 0.89456415]	[416.02783203 357.13900757 0.84134066]	[398.09701538 459.61260986 0.89471745]	[390.42733765 559.70214844 0.81092685]	[541.88146973 346.90267944 0.84702194]	[562.47076416 446.95245361 0.85941827]	[582.7600708 547.04077148 0.84112084]	[493.0479126 564.88336182 0.67352885]	[449.46948242 565.00445557 0.64305168]	[475.10498047 736.82733154 0.78869325]	[4.93079498e+02 8.52383728e+02 8.01555753e-01]	[534.09173584 562.35180664 0.64925766]	[547.04095459 726.5737915 0.84398186]	[5.26493408e+02 7.03428223e+02 6.86907768e-02]	[459.82122803 285.32733154 0.87338167]	[482.98095703 282.77944946 0.87150949]	[441.7616272 274.99649048 0.74217826]	[503.45123291 272.47488403 0.83267486]	[5.44273926e+02 7.26683960e+02 8.05197433e-02]	[5.64873840e+02 7.24003845e+02 7.76591077e-02]	[0. 0. 0.]	[4.90542542e+02 8.95865234e+02 7.81422138e-01]	[4.75113770e+02 8.90854370e+02 7.93778539e-01]	[5.00852234e+02 8.65068481e+02 6.95636034e-01]
[477.6171875 298.11782837 0.89835531]	[480.15216064 354.52523804 0.89234096]	[416.03530884 357.13623047 0.84438068]	[398.10168457 459.61239624 0.89715815]	[387.949646 559.72583008 0.81350702]	[541.87341309 346.89486694 0.84890616]	[562.47167969 446.93804932 0.86153197]	[582.75469971 547.01849365 0.8426863 ]	[493.08621216 564.93035889 0.67264795]	[449.5039978 567.48065186 0.63903844]	[475.08151245 736.85656738 0.78786057]	[4.93085938e+02 8.52373230e+02 8.02697718e-01]	[534.14569092 562.39953613 0.65166885]	[547.0501709 726.58215332 0.84041405]	[5.31602600e+02 7.03470459e+02 5.82002252e-02]	[459.81732178 285.30612183 0.87571865]	[485.34347534 282.75219727 0.8738988 ]	[441.75863647 274.99026489 0.73898876]	[503.45553589 272.47692871 0.83026809]	[5.44300476e+02 7.26671631e+02 7.10889995e-02]	[5.64972168e+02 7.23963928e+02 6.91681653e-02]	[0. 0. 0.]	[4.90548920e+02 8.95837158e+02 7.84404695e-01]	[4.75128418e+02 8.90830139e+02 7.97832966e-01]	[5.00856506e+02 8.65052917e+02 6.93055511e-01]
[477.61813354 298.09936523 0.90221959]	[480.14239502 354.54379272 0.89348733]	[416.04940796 357.15261841 0.84704286]	[398.10113525 459.65341187 0.90888894]	[390.4229126 559.73529053 0.81602722]	[541.84368896 349.38439941 0.8430835 ]	[562.48278809 446.95965576 0.85875398]	[582.78015137 547.02252197 0.84526235]	[493.043396 564.87835693 0.67553002]	[449.46975708 565.0032959 0.64363438]	[475.07449341 736.85821533 0.78443801]	[4.93071045e+02 8.52360413e+02 8.03091228e-01]	[534.09216309 562.34906006 0.6480369 ]	[547.01593018 726.6015625 0.84421426]	[5.31566711e+02 7.03485901e+02 7.41141364e-02]	[459.82080078 285.2935791 0.87747097]	[482.97888184 282.73513794 0.87634492]	[441.76159668 275.00872803 0.74418354]	[503.44415283 272.47360229 0.82452422]	[5.44266235e+02 7.26753845e+02 8.54573771e-02]	[5.64875366e+02 7.26422668e+02 8.26385543e-02]	[0. 0. 0.]	[4.90542175e+02 8.95859863e+02 7.85172641e-01]	[4.75116730e+02 8.90847961e+02 7.96085119e-01]	[5.00848846e+02 8.62569946e+02 6.85384691e-01]
[477.61083984 298.09246826 0.9019208 ]	[480.13421631 354.5461731 0.89294368]	[416.04446411 357.14935303 0.84557486]	[398.09851074 459.67819214 0.91418725]	[390.42623901 559.75531006 0.8188467 ]	[541.83679199 349.39660645 0.84437573]	[564.80505371 446.97106934 0.85740131]	[582.81262207 547.06494141 0.84413224]	[493.03585815 564.87689209 0.67203933]	[449.47271729 564.99060059 0.64470941]	[475.10568237 739.34033203 0.78621674]	[4.93079468e+02 8.52385376e+02 8.01154733e-01]	[531.62554932 562.35406494 0.64581311]	[546.97467041 726.64501953 0.85497057]	[5.26450928e+02 7.03440491e+02 8.11104029e-02]	[459.81832886 285.28448486 0.8791936 ]	[482.97088623 282.72363281 0.88082594]	[441.77041626 275.02124023 0.75432652]	[503.44522095 272.47851562 0.82365215]	[5.42000000e+02 7.28927917e+02 9.48441550e-02]	[5.64797119e+02 7.26426697e+02 8.85279253e-02]	[0. 0. 0.]	[4.90568634e+02 8.93456787e+02 7.87816644e-01]	[4.75132996e+02 8.90831665e+02 7.97007680e-01]	[5.00855408e+02 8.65074158e+02 6.92145407e-01]
[477.60842896 298.07821655 0.90239203]	[480.13769531 354.52429199 0.89260393]	[416.05194092 357.11489868 0.84360623]	[398.09649658 459.68139648 0.91172516]	[390.44476318 559.74798584 0.81797582]	[541.83477783 349.37835693 0.84473979]	[564.8237915 449.46713257 0.85865289]	[582.80688477 547.04400635 0.845456 ]	[493.05337524 564.86981201 0.67061847]	[449.47097778 564.96575928 0.64039856]	[475.07043457 739.37347412 0.78594071]	[4.93098206e+02 8.54821106e+02 7.98677564e-01]	[534.10864258 562.36193848 0.64326155]	[546.96539307 726.63745117 0.85732603]	[5.29027954e+02 7.05937927e+02 7.46844485e-02]	[459.81524658 285.26525879 0.88053763]	[482.96841431 282.70455933 0.88282937]	[441.75482178 274.99740601 0.75954443]	[503.43725586 272.46350098 0.82212895]	[5.41966858e+02 7.26754578e+02 8.50132406e-02]	[5.64839478e+02 7.24023926e+02 7.70411268e-02]	[5.26452209e+02 7.11154419e+02 5.28582856e-02]	[4.90556396e+02 8.95842041e+02 7.84200311e-01]	[4.75133240e+02 8.90839783e+02 7.96113014e-01]	[5.00865753e+02 8.65119141e+02 7.05401182e-01]
[477.60388184 298.07693481 0.90081453]	[480.13021851 354.5508728 0.89253813]	[416.04315186 357.1517334 0.84490561]	[398.10171509 459.71798706 0.91330534]	[390.45559692 559.71228027 0.81179428]	[541.831604 349.4057312 0.84435499]	[564.83587646 449.4954834 0.85762286]	[582.7989502 547.05487061 0.8418358 ]	[490.56225586 564.88452148 0.66675252]	[449.43408203 565.00061035 0.63831168]	[472.59780884 739.41491699 0.78454292]	[4.93088287e+02 8.54804626e+02 7.98291385e-01]	[531.59979248 562.35955811 0.64188021]	[546.96148682 726.62475586 0.86225104]	[5.36706848e+02 7.05955261e+02 7.72530138e-02]	[459.80862427 285.26171875 0.87992531]	[482.95910645 282.70614624 0.88417321]	[441.74612427 275.01568604 0.75734508]	[503.41342163 272.4967041 0.82541203]	[5.44280945e+02 7.28954956e+02 8.81664082e-02]	[5.64855652e+02 7.26434631e+02 8.18921998e-02]	[0. 0. 0.]	[4.90560608e+02 8.93449768e+02 7.89106011e-01]	[4.75136475e+02 8.90826660e+02 7.97087193e-01]	[5.00859009e+02 8.65102295e+02 6.97924018e-01]
[477.60055542 298.06967163 0.90220439]	[480.13989258 354.55050659 0.89290893]	[416.04119873 357.16781616 0.84657133]	[398.11312866 459.78662109 0.91639531]	[390.50909424 559.70928955 0.81096464]	[541.83459473 349.3833313 0.84590328]	[564.83837891 449.49707031 0.85788435]	[582.80426025 547.06872559 0.84185189]	[493.04782104 564.91815186 0.66735464]	[449.49343872 567.47003174 0.6385178 ]	[472.58630371 741.90856934 0.78761327]	[4.93081177e+02 8.52385498e+02 7.99940467e-01]	[531.59838867 562.37799072 0.64296049]	[546.95617676 726.62548828 0.86388117]	[5.36666199e+02 7.05941650e+02 8.27138275e-02]	[459.80596924 285.25335693 0.88008571]	[482.95657349 282.69628906 0.88525057]	[441.73983765 275.01330566 0.75841105]	[503.41604614 272.49328613 0.82663739]	[5.44262939e+02 7.28968689e+02 8.96917358e-02]	[5.64829529e+02 7.26425781e+02 8.21551904e-02]	[0. 0. 0.]	[4.90543793e+02 8.93446716e+02 7.88810372e-01]	[4.75125946e+02 8.90816833e+02 7.97911644e-01]	[5.00865936e+02 8.65057251e+02 6.95676267e-01]
[477.60113525 298.06509399 0.9025448 ]	[480.13034058 354.57794189 0.89486152]	[416.0486145 357.17443848 0.84626627]	[398.11520386 459.77151489 0.91706073]	[392.96575928 559.70288086 0.81031263]	[541.81970215 349.44631958 0.84481031]	[564.8324585 452.0057373 0.85815507]	[582.81439209 547.06292725 0.84597194]	[490.53268433 564.90002441 0.66999429]	[449.44140625 567.45812988 0.64031017]	[472.56610107 739.42474365 0.78543681]	[4.93071777e+02 8.52395813e+02 8.02156448e-01]	[529.0748291 562.36962891 0.64617211]	[546.96661377 726.6472168 0.86444652]	[5.34139771e+02 7.05930969e+02 8.83651301e-02]	[459.80712891 285.24850464 0.88016015]	[482.95715332 282.69366455 0.8842656 ]	[441.74395752 275.02267456 0.75339794]	[503.40423584 272.5015564 0.82278597]	[5.44298706e+02 7.28983887e+02 8.94132853e-02]	[5.64860474e+02 7.26451233e+02 8.66276324e-02]	[0. 0. 0.]	[4.90535889e+02 8.93436523e+02 7.91688323e-01]	[4.75118744e+02 8.90812012e+02 7.99039364e-01]	[5.00851105e+02 8.65078308e+02 7.05242276e-01]
[477.58898926 298.07049561 0.89868271]	[480.12463379 354.57696533 0.89118463]	[416.0324707 357.18341064 0.84456068]	[398.11914062 459.8052063 0.92247057]	[392.97079468 559.75195312 0.81923419]	[541.80767822 349.43984985 0.84194738]	[564.82409668 449.51873779 0.85779881]	[582.8036499 547.03961182 0.84568334]	[490.52246094 564.90600586 0.6733858 ]	[446.95916748 565.01641846 0.64599466]	[472.51275635 739.37286377 0.78284943]	[4.93064056e+02 8.52373596e+02 8.03403080e-01]	[529.07458496 562.37908936 0.64743137]	[546.96112061 726.64630127 0.86899865]	[5.31567932e+02 7.03501099e+02 8.64632800e-02]	[459.79650879 285.2635498 0.87984252]	[482.94326782 282.69992065 0.8857497 ]	[441.73196411 275.03396606 0.7557261 ]	[503.39471436 274.88046265 0.82530308]	[5.44268005e+02 7.28932434e+02 8.22197050e-02]	[5.64880005e+02 7.24015320e+02 7.82270133e-02]	[0. 0. 0.]	[4.90562683e+02 8.93429382e+02 7.98373520e-01]	[4.75135620e+02 8.90804504e+02 8.01826179e-01]	[5.00842438e+02 8.62572998e+02 7.00650394e-01]
[475.16091919 298.07659912 0.89500982]	[480.12466431 354.57046509 0.89245892]	[416.05844116 357.18432617 0.85223705]	[398.11734009 459.83990479 0.92351747]	[392.98986816 559.79138184 0.8290022 ]	[541.80963135 349.43243408 0.84310228]	[564.82098389 451.99743652 0.85849476]	[582.79663086 547.027771 0.84998018]	[490.55007935 564.91595459 0.67271161]	[449.43942261 567.48065186 0.64457268]	[470.04226685 736.84558105 0.78501409]	[4.93060730e+02 8.52376648e+02 8.03716779e-01]	[531.56469727 562.37921143 0.64878267]	[546.95794678 726.64172363 0.86977863]	[5.31546631e+02 7.05935730e+02 8.62336159e-02]	[459.77865601 285.26312256 0.88163614]	[482.92391968 282.693573 0.89232796]	[441.71606445 275.04919434 0.75689155]	[503.36700439 272.49673462 0.82837677]	[5.41998230e+02 7.26760742e+02 8.12671408e-02]	[5.64865356e+02 7.24009521e+02 7.57958740e-02]	[0. 0. 0.]	[4.90575745e+02 8.93432861e+02 8.00433517e-01]	[4.75145264e+02 8.90807861e+02 8.03201914e-01]	[5.00839630e+02 8.62571289e+02 7.00646996e-01]
[475.16357422 298.08407593 0.8939963 ]	[480.11230469 354.5597229 0.88932139]	[416.04650879 357.1656189 0.85177451]	[398.13632202 459.82455444 0.92534697]	[393.00778198 559.8392334 0.83672345]	[541.80706787 349.41729736 0.8434968 ]	[564.83215332 452.00045776 0.85656005]	[582.80102539 546.98364258 0.85424054]	[490.49414062 564.89935303 0.66994345]	[446.92907715 567.46270752 0.64399105]	[470.04220581 736.83618164 0.78492928]	[4.93049072e+02 8.52362549e+02 8.05678785e-01]	[529.0703125 562.36175537 0.64308369]	[546.95141602 726.64819336 0.86800361]	[5.31574402e+02 7.03461487e+02 1.02452666e-01]	[459.77639771 285.27252197 0.88184196]	[482.92575073 282.69766235 0.89254731]	[441.70639038 275.06491089 0.75810295]	[503.36068726 272.49777222 0.82698739]	[5.44265320e+02 7.28976685e+02 9.25502554e-02]	[5.64840637e+02 7.26434448e+02 8.98435190e-02]	[0. 0. 0.]	[4.93069031e+02 8.93446838e+02 8.03800642e-01]	[4.75154541e+02 8.90826355e+02 8.06010604e-01]	[5.00827301e+02 8.62536438e+02 6.94795728e-01]
[475.15985107 298.10073853 0.89094967]	[480.11279297 354.55953979 0.89023489]	[416.05157471 357.16186523 0.85367614]	[398.14520264 459.77456665 0.9212864 ]	[393.00454712 559.81915283 0.83273673]	[541.80792236 349.42697144 0.84189177]	[564.82513428 451.99441528 0.85708511]	[582.81365967 546.98242188 0.8553158 ]	[490.49908447 564.87298584 0.66316372]	[446.91348267 564.98760986 0.63912022]	[470.03106689 736.84295654 0.78260177]	[4.93043610e+02 8.52348450e+02 8.05517018e-01]	[531.53930664 562.35083008 0.63890594]	[546.93408203 726.6663208 0.86482012]	[5.36719849e+02 7.05980042e+02 1.08971074e-01]	[459.77322388 285.30429077 0.87965626]	[482.9151001 282.71704102 0.89308238]	[441.70965576 275.05670166 0.74430048]	[503.34033203 272.43734741 0.82815576]	[5.44257690e+02 7.29036621e+02 9.84067172e-02]	[5.64805054e+02 7.26487183e+02 9.27135274e-02]	[0. 0. 0.]	[4.93052124e+02 8.93432922e+02 8.02758098e-01]	[4.75149384e+02 8.90813721e+02 8.05714846e-01]	[5.00824951e+02 8.62516235e+02 6.89998269e-01]
[475.15316772 298.10183716 0.88969672]	[480.11468506 354.58154297 0.89519793]	[416.0390625 357.18618774 0.85271776]	[398.14007568 459.80606079 0.92015433]	[393.00802612 559.82574463 0.83451653]	[541.81756592 349.45288086 0.84397614]	[564.83422852 452.01422119 0.85727108]	[582.80377197 546.98443604 0.85233068]	[490.53881836 564.89141846 0.66769803]	[446.9609375 565.01422119 0.64071023]	[472.51324463 739.34356689 0.78139079]	[4.93050842e+02 8.52362244e+02 8.02194059e-01]	[531.57952881 562.36871338 0.64389789]	[546.94873047 726.66442871 0.8581056 ]	[5.36728516e+02 7.05963562e+02 1.00477338e-01]	[459.76550293 285.29370117 0.88149619]	[482.91604614 282.70791626 0.89488173]	[441.71032715 275.07513428 0.74852121]	[503.35876465 272.45849609 0.83178413]	[5.44269836e+02 7.29051453e+02 1.05110876e-01]	[5.64804199e+02 7.26515625e+02 1.00305416e-01]	[0. 0. 0.]	[4.90575134e+02 8.93447754e+02 7.99289048e-01]	[4.75146637e+02 8.90822815e+02 8.03720772e-01]	[5.00834229e+02 8.62551208e+02 6.90296412e-01]
[475.15667725 298.09487915 0.89158839]	[480.1109314 354.57699585 0.89214677]	[416.03955078 357.18453979 0.85037345]	[398.13635254 459.77600098 0.91836381]	[393.00073242 559.81268311 0.83122635]	[541.80285645 349.43389893 0.84156728]	[564.83398438 452.00613403 0.85927767]	[582.79986572 546.97265625 0.85421616]	[490.52438354 564.87023926 0.66759121]	[446.94448853 564.9977417 0.64000529]	[472.52444458 739.33587646 0.78149414]	[4.93042297e+02 8.52346008e+02 8.01446259e-01]	[531.55212402 562.34075928 0.64350235]	[546.96105957 726.66430664 0.85577977]	[5.39211182e+02 7.05978760e+02 9.47850049e-02]	[459.76919556 285.29580688 0.87924588]	[482.91848755 282.71447754 0.89275783]	[441.70785522 275.06063843 0.7359525 ]	[503.37283325 272.45193481 0.8257997 ]	[5.44267822e+02 7.29022644e+02 9.92812365e-02]	[5.64831177e+02 7.26478333e+02 9.34491009e-02]	[0. 0. 0.]	[4.93061371e+02 8.93443359e+02 8.00069153e-01]	[4.75150177e+02 8.90822876e+02 8.04807663e-01]	[5.00825867e+02 8.62522522e+02 6.82195365e-01]
[475.15667725 298.09567261 0.89282 ]	[480.11706543 354.57473755 0.89383084]	[416.02923584 357.17926025 0.84976423]	[398.14456177 459.76104736 0.91448259]	[393.0083313 559.79162598 0.82901967]	[541.81170654 349.43841553 0.84370077]	[564.83447266 452.00201416 0.8596729 ]	[582.8081665 547.00219727 0.85224289]	[490.57159424 564.88555908 0.66279221]	[449.44708252 565.00457764 0.63154811]	[472.52890015 739.34112549 0.78213859]	[4.93046539e+02 8.52364746e+02 8.04143786e-01]	[531.58770752 562.36688232 0.64074224]	[546.96655273 729.02264404 0.857481 ]	[5.36717712e+02 7.06011475e+02 9.34331492e-02]	[459.76916504 285.29269409 0.88090438]	[482.91885376 282.71612549 0.89412445]	[441.70321655 275.05053711 0.7457146 ]	[503.37643433 272.45529175 0.82963473]	[5.41999146e+02 7.29004700e+02 1.00992687e-01]	[5.64791870e+02 7.26474854e+02 8.99142623e-02]	[0. 0. 0.]	[4.90574829e+02 8.93453979e+02 7.97621310e-01]	[4.75142517e+02 8.90827637e+02 8.04285347e-01]	[5.00825470e+02 8.62553833e+02 6.92166924e-01]
[475.15328979 298.10025024 0.89251912]	[480.12420654 354.57156372 0.89526165]	[416.05548096 357.17919922 0.85296267]	[398.14880371 459.75668335 0.91479826]	[393.00454712 559.800354 0.82865644]	[541.79675293 349.43902588 0.84049839]	[564.8303833 449.52368164 0.85806668]	[582.82427979 547.02728271 0.84992355]	[490.5609436 564.90209961 0.66302025]	[446.96716309 565.00799561 0.63444 ]	[472.51651001 739.36737061 0.78477681]	[4.93044861e+02 8.52354126e+02 8.06573212e-01]	[531.59307861 562.38031006 0.64187455]	[546.96417236 729.04827881 0.85668403]	[5.39243896e+02 7.06089111e+02 9.83671099e-02]	[459.7722168 285.2980957 0.87967104]	[482.91366577 282.72512817 0.89451027]	[441.72546387 275.04595947 0.73366058]	[503.36785889 272.46450806 0.83130169]	[5.41975708e+02 7.29014771e+02 1.04398087e-01]	[5.62497986e+02 7.26481140e+02 9.04260576e-02]	[0. 0. 0.]	[4.90564819e+02 8.95850342e+02 7.94510722e-01]	[4.75135315e+02 8.90847107e+02 8.00520062e-01]	[5.00825043e+02 8.62541809e+02 6.92520738e-01]
[475.168396 298.1060791 0.89339012]	[480.13513184 354.58444214 0.89600289]	[416.05621338 357.19494629 0.85257816]	[398.16107178 459.70632935 0.90495348]	[393.02078247 559.80889893 0.83020782]	[541.81451416 349.45541382 0.84293878]	[564.83892822 449.51617432 0.85598779]	[582.80053711 547.02996826 0.84379637]	[490.54330444 564.91094971 0.66742516]	[446.97357178 567.46807861 0.63794541]	[472.5456543 739.37023926 0.78683054]	[4.9305838e+02 8.5236499e+02 8.0364579e-01]	[531.56878662 562.37744141 0.64483815]	[546.95062256 729.0378418 0.86083972]	[5.39224060e+02 7.08521606e+02 1.02620929e-01]	[459.78039551 285.30908203 0.87865341]	[482.92245483 282.73306274 0.89034897]	[441.72631836 275.03335571 0.73995757]	[503.38092041 272.46664429 0.83286661]	[5.41944763e+02 7.29067871e+02 1.14189804e-01]	[5.62416321e+02 7.26520569e+02 9.50123146e-02]	[0. 0. 0.]	[4.93059204e+02 8.93454956e+02 7.92789578e-01]	[4.75143951e+02 8.90836487e+02 8.00773680e-01]	[5.00842896e+02 8.62553406e+02 6.89303339e-01]
[477.58755493 298.11157227 0.89208317]	[480.18280029 354.5925293 0.90112484]	[416.09988403 357.20755005 0.86037707]	[398.17098999 459.71932983 0.90636927]	[393.03100586 559.8147583 0.83202839]	[541.86431885 349.46456909 0.84833062]	[564.85101318 452.00036621 0.85571617]	[582.82244873 547.05029297 0.84376866]	[493.05792236 564.91357422 0.6724785 ]	[449.49230957 567.4855957 0.64236444]	[475.06015015 739.36627197 0.78694648]	[4.93076447e+02 8.54792603e+02 7.99595475e-01]	[534.10870361 562.37188721 0.64731383]	[546.95898438 729.05316162 0.85976917]	[5.34170532e+02 7.06067261e+02 1.07463919e-01]	[459.78707886 285.31134033 0.87844414]	[482.93569946 282.73599243 0.88788509]	[441.73629761 275.02603149 0.73583931]	[503.40884399 272.4654541 0.8358537 ]	[5.41941956e+02 7.29107117e+02 1.26423433e-01]	[5.62408569e+02 7.26561584e+02 1.10348046e-01]	[0. 0. 0.]	[4.93048523e+02 8.95846619e+02 7.89983749e-01]	[4.75148773e+02 8.90849792e+02 8.02578568e-01]	[5.00862274e+02 8.65077820e+02 6.96521401e-01]
[477.59152222 298.12539673 0.89135408]	[480.18887329 356.96517944 0.90470648]	[416.08639526 357.21585083 0.85880631]	[398.17874146 459.69595337 0.89938486]	[393.03018188 559.77941895 0.82706237]	[541.88024902 351.93759155 0.85044593]	[564.87835693 452.01568604 0.85457104]	[582.83966064 549.51104736 0.83927536]	[493.0916748 564.86968994 0.6699186 ]	[449.52319336 564.98828125 0.63429785]	[475.12948608 736.84338379 0.78861207]	[4.93122162e+02 8.54869019e+02 7.90730655e-01]	[534.10559082 562.34466553 0.64023715]	[546.97033691 729.05462646 0.85699105]	[5.36670349e+02 7.06089294e+02 1.02469124e-01]	[459.79083252 285.32467651 0.8773548 ]	[482.94308472 282.75341797 0.88493061]	[441.73428345 275.05108643 0.75248331]	[503.41726685 272.47509766 0.83666754]	[5.41949280e+02 7.29100220e+02 1.31676853e-01]	[5.62388611e+02 7.26574097e+02 1.12249151e-01]	[0. 0. 0.]	[4.90562927e+02 8.95841736e+02 7.84586370e-01]	[4.75158691e+02 8.90841980e+02 7.99027324e-01]	[5.03280945e+02 8.67614502e+02 7.10491061e-01]
[477.60372925 298.14031982 0.89194161]	[480.20996094 356.96759033 0.90895063]	[416.11752319 357.19815063 0.86343503]	[398.17962646 459.68450928 0.9005115 ]	[393.03540039 559.77832031 0.82724476]	[541.88653564 351.94781494 0.84892577]	[564.87542725 452.04177856 0.85850471]	[582.83544922 549.54174805 0.83608651]	[493.05780029 564.94567871 0.67430174]	[449.51254272 567.51196289 0.64285338]	[477.60345459 736.84405518 0.79699546]	[4.95590332e+02 8.54856689e+02 7.94860840e-01]	[531.60717773 562.394104 0.64898157]	[546.97363281 729.10614014 0.86065662]	[5.26473877e+02 7.05992981e+02 9.51500982e-02]	[459.8024292 287.80224609 0.87461573]	[482.95761108 282.77365112 0.87777221]	[441.74758911 275.02749634 0.73197317]	[503.43591309 272.46374512 0.83492458]	[5.41902100e+02 7.29073059e+02 1.09559633e-01]	[5.62385132e+02 7.26473022e+02 8.74638557e-02]	[0. 0. 0.]	[4.90564606e+02 8.95876099e+02 7.82520771e-01]	[4.75162689e+02 8.90863770e+02 7.99145460e-01]	[5.03294708e+02 8.67607361e+02 7.14484870e-01]
[477.59185791 298.14385986 0.88804024]	[480.19818115 356.96539307 0.90649891]	[416.08639526 357.20339966 0.85751206]	[398.1842041 459.71520996 0.90266287]	[393.0664978 559.8213501 0.83548695]	[541.88745117 351.94284058 0.84611422]	[564.9039917 452.0632019 0.85425991]	[582.86187744 552.05407715 0.8324948 ]	[493.08355713 564.92755127 0.67612267]	[449.51327515 567.49414062 0.64476776]	[475.16378784 736.82202148 0.79326266]	[4.95586884e+02 8.54860168e+02 7.94674575e-01]	[534.12536621 562.38696289 0.64871919]	[546.97442627 729.11688232 0.85797215]	[5.34115662e+02 7.06104187e+02 1.00034095e-01]	[459.79705811 287.80166626 0.87259221]	[482.9609375 282.7822876 0.87612545]	[441.76296997 275.04562378 0.69751179]	[503.47329712 272.48684692 0.83253098]	[5.41939331e+02 7.29140198e+02 1.26908660e-01]	[5.62378906e+02 7.26587097e+02 1.06970951e-01]	[0. 0. 0.]	[4.90567352e+02 8.95865784e+02 7.78641939e-01]	[4.75163879e+02 8.90858765e+02 7.95542419e-01]	[5.03285675e+02 8.67609314e+02 7.09459007e-01]
[477.6151123 298.15576172 0.8896842 ]	[480.212677 354.59573364 0.90664589]	[416.10446167 357.20120239 0.85965753]	[398.18829346 459.69390869 0.9002434 ]	[393.07174683 559.80767822 0.83253825]	[541.89984131 351.93826294 0.84705591]	[564.89642334 452.06555176 0.85468298]	[582.89056396 552.06317139 0.83845693]	[493.09902954 564.93200684 0.67231119]	[451.99942017 567.49884033 0.63972384]	[475.1282959 739.37628174 0.79006982]	[4.93129456e+02 8.54843140e+02 7.96487093e-01]	[534.14532471 562.40155029 0.64891809]	[547.00073242 729.11297607 0.85543555]	[5.36677612e+02 7.08540405e+02 1.12174474e-01]	[459.81796265 287.80929565 0.87425303]	[485.34213257 285.23141479 0.87142545]	[441.78237915 275.04187012 0.7111932 ]	[503.49838257 272.47119141 0.83086354]	[5.41967712e+02 7.29170471e+02 1.45028055e-01]	[5.62381470e+02 7.29020020e+02 1.27270773e-01]	[0. 0. 0.]	[4.90567322e+02 8.95864929e+02 7.84562171e-01]	[4.77606476e+02 8.90858887e+02 7.99583852e-01]	[5.03276855e+02 8.67593994e+02 7.07820952e-01]
[477.62255859 298.16226196 0.89036047]	[480.21716309 354.59399414 0.90734118]	[416.10647583 357.1987915 0.85835445]	[398.1796875 459.75213623 0.91027784]	[393.06607056 559.84020996 0.83612353]	[541.9152832 351.93539429 0.84543443]	[564.91595459 454.56930542 0.85654163]	[582.8916626 552.05993652 0.83740264]	[493.08660889 564.9130249 0.6714648 ]	[451.9956665 567.49682617 0.63905668]	[475.08703613 739.3916626 0.78460026]	[4.93110260e+02 8.54834839e+02 7.93434262e-01]	[534.11096191 562.37133789 0.6434598 ]	[547.02612305 729.10717773 0.85003054]	[5.39252991e+02 7.08612488e+02 1.26538724e-01]	[459.82955933 287.82144165 0.87230265]	[485.35806274 285.24029541 0.8694452 ]	[441.81640625 275.05935669 0.69861513]	[505.88269043 272.45098877 0.82526815]	[5.44260864e+02 7.29202637e+02 1.58894464e-01]	[5.62396790e+02 7.29074585e+02 1.44689724e-01]	[0. 0. 0.]	[4.90563904e+02 8.93461060e+02 7.90387094e-01]	[4.75157593e+02 8.90837585e+02 8.02742004e-01]	[5.03266754e+02 8.67586853e+02 6.96641982e-01]
[477.62301636 298.1645813 0.88897389]	[480.22796631 354.58789062 0.90615034]	[416.11541748 357.18457031 0.85962069]	[398.18161011 459.77456665 0.91430855]	[395.48983765 559.82562256 0.83734679]	[541.92248535 351.94366455 0.8455745 ]	[564.93066406 454.58602905 0.85599703]	[582.90179443 552.09307861 0.83847511]	[493.10293579 564.90869141 0.66973329]	[449.52655029 567.48864746 0.63605869]	[472.60400391 739.35430908 0.78232926]	[4.93103302e+02 8.54837280e+02 7.95589685e-01]	[534.15234375 562.36962891 0.64296174]	[547.01849365 729.09643555 0.85244346]	[5.36709656e+02 7.08539001e+02 1.34152621e-01]	[459.83691406 287.8109436 0.87224585]	[485.36633301 285.2489624 0.87011296]	[441.83398438 275.05422974 0.68867648]	[505.89926147 272.48083496 0.82925028]	[5.41985779e+02 7.29172668e+02 1.59547046e-01]	[5.62377197e+02 7.29048401e+02 1.45905346e-01]	[0. 0. 0.]	[4.90567841e+02 8.95837036e+02 7.89078295e-01]	[4.75160736e+02 8.90841309e+02 8.01902235e-01]	[5.03256409e+02 8.67587097e+02 7.02319503e-01]
[477.63516235 298.17800903 0.8878181 ]	[480.21807861 354.58035278 0.90440476]	[416.11233521 357.1914978 0.86127812]	[398.1947937 459.77505493 0.91701233]	[395.49539185 562.22253418 0.84126389]	[541.90875244 351.91751099 0.84461355]	[564.91894531 454.59725952 0.85795414]	[582.87646484 552.08325195 0.83471298]	[493.068573 564.91650391 0.66073477]	[449.49197388 567.48925781 0.62929231]	[472.56115723 739.38452148 0.78283709]	[4.93105835e+02 8.54829590e+02 7.97916114e-01]	[534.11132812 562.37896729 0.63518667]	[547.00006104 729.0960083 0.85641032]	[5.39234741e+02 7.08597473e+02 1.34244934e-01]	[459.8432312 287.83004761 0.87233222]	[485.37579346 285.25540161 0.86907631]	[441.82675171 275.04275513 0.69721985]	[505.91143799 272.43508911 0.83059776]	[5.44259155e+02 7.29201843e+02 1.55985355e-01]	[5.62388367e+02 7.29061401e+02 1.43853858e-01]	[0. 0. 0.]	[4.90571533e+02 8.95856323e+02 7.88275063e-01]	[4.75166473e+02 8.90853394e+02 7.99631596e-01]	[5.03254852e+02 8.65132385e+02 7.06480503e-01]
[477.65078735 298.18026733 0.8904686 ]	[480.22555542 356.9697876 0.9094981 ]	[416.14065552 357.20846558 0.86304092]	[398.19476318 459.78219604 0.9200747 ]	[393.07034302 559.79382324 0.83275014]	[541.87438965 351.98394775 0.84977627]	[564.9019165 454.54718018 0.85079736]	[582.89044189 552.06866455 0.83671308]	[493.050354 564.92004395 0.66334879]	[449.48226929 567.48883057 0.63396066]	[472.56289673 739.38977051 0.78294003]	[4.93106476e+02 8.54873535e+02 7.94458628e-01]	[534.09344482 562.38244629 0.64011598]	[546.97937012 729.10418701 0.85529846]	[5.36731262e+02 7.06104187e+02 1.38497859e-01]	[462.19760132 287.8458252 0.87180555]	[485.39498901 285.26852417 0.86595923]	[441.84411621 275.03118896 0.71436357]	[505.92376709 272.43041992 0.83248758]	[5.41997437e+02 7.29161316e+02 1.55930549e-01]	[5.62377441e+02 7.29035645e+02 1.45627663e-01]	[0. 0. 0.]	[4.90556946e+02 8.93452209e+02 7.89638400e-01]	[4.75136047e+02 8.90832458e+02 8.04996848e-01]	[5.00878662e+02 8.67623291e+02 7.14518368e-01]
[477.6505127 298.17880249 0.89067078]	[480.2142334 356.97451782 0.90868402]	[416.13726807 357.20785522 0.86300278]	[398.19747925 459.77453613 0.91805184]	[393.07382202 559.78582764 0.83229494]	[541.86456299 351.9992981 0.84985095]	[564.91345215 454.58508301 0.85420531]	[582.8918457 552.0760498 0.83572137]	[490.57202148 564.90429688 0.66042858]	[449.46627808 567.47802734 0.63200748]	[472.56945801 739.39501953 0.78311259]	[4.93094086e+02 8.54872925e+02 7.93522418e-01]	[531.60284424 562.37310791 0.63843465]	[546.97540283 729.10247803 0.85564095]	[5.39238037e+02 7.08539795e+02 1.38964459e-01]	[462.19833374 287.84320068 0.87164772]	[485.39569092 285.26690674 0.8662619 ]	[441.84298706 275.03237915 0.71522367]	[505.92962646 272.43215942 0.83201766]	[5.44252380e+02 7.29185852e+02 1.58372089e-01]	[5.62375916e+02 7.29050110e+02 1.47737280e-01]	[0. 0. 0.]	[4.90561066e+02 8.93440186e+02 7.90390611e-01]	[4.75133148e+02 8.90823914e+02 8.03944945e-01]	[5.00864838e+02 8.67625854e+02 7.08608150e-01]
[477.6758728 298.18624878 0.89226258]	[480.2442627 354.58654785 0.90864056]	[416.14852905 357.17745972 0.86700684]	[398.20233154 459.74368286 0.91762662]	[393.07543945 559.77770996 0.83021474]	[541.9331665 351.97909546 0.84807044]	[564.95581055 457.15390015 0.87640131]	[582.89422607 554.67950439 0.83279514]	[490.55514526 564.90637207 0.66620123]	[446.96343994 567.46710205 0.63869685]	[472.57095337 739.33917236 0.77777737]	[4.93091797e+02 8.54870300e+02 7.94098735e-01]	[531.60900879 562.37780762 0.63947797]	[546.98278809 729.10705566 0.85735261]	[5.39229187e+02 7.08522217e+02 1.54069394e-01]	[462.21881104 287.85406494 0.8711158 ]	[485.41793823 285.2644043 0.86310738]	[441.85617065 275.0541687 0.72528249]	[505.94921875 272.43484497 0.83242041]	[5.41998352e+02 7.29175537e+02 1.62690431e-01]	[5.62358337e+02 7.29054321e+02 1.51415050e-01]	[0. 0. 0.]	[4.90553253e+02 8.93454529e+02 7.88064599e-01]	[4.75133972e+02 8.90834229e+02 8.00800204e-01]	[5.00860840e+02 8.67615051e+02 7.10268974e-01]
[477.68048096 298.165802 0.89695734]	[480.27853394 354.59890747 0.91122401]	[416.15197754 357.2038269 0.86640519]	[398.19540405 459.7677002 0.92144072]	[393.06048584 559.76568604 0.82883048]	[544.31365967 351.95803833 0.84944415]	[564.93756104 457.1211853 0.87373298]	[582.88336182 552.10351562 0.83228463]	[493.0350647 564.93310547 0.66539425]	[449.44030762 567.48455811 0.6366846 ]	[472.57955933 739.34637451 0.77931321]	[4.93096313e+02 8.54866699e+02 7.95100331e-01]	[534.09350586 562.40093994 0.64458096]	[547.00964355 729.08850098 0.86076802]	[5.36738586e+02 7.08542969e+02 1.51980713e-01]	[462.22244263 287.8392334 0.87001824]	[485.41802979 285.25488281 0.86226982]	[441.86273193 275.03665161 0.71842623]	[505.93569946 272.44064331 0.83660173]	[5.44258728e+02 7.29196411e+02 1.54614046e-01]	[5.62372559e+02 7.29046570e+02 1.43158704e-01]	[0. 0. 0.]	[4.90552704e+02 8.93442383e+02 7.89893150e-01]	[4.75138458e+02 8.90823486e+02 8.01453292e-01]	[5.00865479e+02 8.67610840e+02 7.12155700e-01]
[477.70129395 298.14746094 0.90550727]	[480.27163696 354.5836792 0.91335469]	[416.16799927 357.18756104 0.86832517]	[398.20040894 459.73043823 0.91422188]	[393.05218506 559.76983643 0.82907617]	[544.30249023 351.95922852 0.85044295]	[564.94317627 457.13201904 0.87742102]	[582.83880615 549.53118896 0.8308723 ]	[493.06704712 564.92840576 0.66802216]	[449.46856689 567.4699707 0.63914102]	[472.58517456 739.38787842 0.78246295]	[4.93099487e+02 8.54853516e+02 7.94550896e-01]	[534.13238525 562.39904785 0.64651167]	[547.04071045 729.12634277 0.84121817]	[5.41759521e+02 7.08666321e+02 1.29191115e-01]	[462.23623657 287.80841064 0.87030518]	[485.45007324 282.77380371 0.86151689]	[441.89862061 275.06524658 0.72090513]	[505.97814941 272.42184448 0.83046979]	[5.44304749e+02 7.29199951e+02 1.56531692e-01]	[5.62432678e+02 7.29107361e+02 1.46487266e-01]	[0. 0. 0.]	[4.90570618e+02 8.93436829e+02 7.92516112e-01]	[4.75151337e+02 8.90818054e+02 8.03045511e-01]	[5.00873016e+02 8.67594055e+02 7.05055475e-01]
[477.70669556 298.13247681 0.90998065]	[480.28015137 354.59124756 0.91301322]	[418.54702759 357.19729614 0.87004387]	[398.21316528 459.72036743 0.91480511]	[393.05273438 559.76513672 0.82753783]	[544.32666016 351.9703064 0.85024446]	[564.92114258 457.07369995 0.86739433]	[582.85235596 549.55725098 0.83154607]	[493.08023071 564.91827393 0.67437488]	[449.47839355 567.47296143 0.64051783]	[472.59103394 736.86126709 0.78012341]	[4.93130035e+02 8.54884949e+02 7.96621203e-01]	[534.15155029 562.38934326 0.65161073]	[547.04327393 729.12548828 0.83907646]	[5.41778442e+02 7.08640991e+02 1.10843979e-01]	[462.2394104 287.78979492 0.8706786 ]	[485.46102905 282.7567749 0.86063278]	[441.91769409 275.07800293 0.70921862]	[506.00042725 272.42080688 0.82446516]	[5.44325745e+02 7.29199158e+02 1.52025640e-01]	[5.62466064e+02 7.29108521e+02 1.43484950e-01]	[0. 0. 0.]	[4.90540314e+02 8.95849121e+02 7.84077525e-01]	[4.75135132e+02 8.90844238e+02 7.98595309e-01]	[5.03268555e+02 8.67625916e+02 7.29658782e-01]
[477.72766113 298.1333313 0.9139924 ]	[480.29202271 354.57202148 0.91337138]	[418.56091309 357.16500854 0.87074292]	[398.22381592 459.72113037 0.91347468]	[393.05471802 559.73529053 0.82205558]	[544.35388184 351.9397583 0.84775788]	[564.92712402 457.08328247 0.86509669]	[582.86352539 552.07452393 0.82791263]	[493.11660767 564.93695068 0.67046708]	[449.49765015 567.49536133 0.63622379]	[475.10858154 739.38806152 0.78633314]	[4.93110260e+02 8.54852173e+02 7.93227494e-01]	[536.66357422 562.40936279 0.65132892]	[547.07269287 729.15606689 0.83275467]	[5.39309570e+02 7.08606445e+02 1.00082397e-01]	[462.256073 287.79034424 0.87099832]	[485.47814941 282.75778198 0.85793251]	[441.92935181 275.07479858 0.72575843]	[505.99212646 272.42199707 0.8287369 ]	[5.44351379e+02 7.29199402e+02 1.47725672e-01]	[5.62507812e+02 7.29101318e+02 1.41952544e-01]	[0. 0. 0.]	[4.90564301e+02 8.93429932e+02 7.92330325e-01]	[4.75146912e+02 8.90813477e+02 8.01952660e-01]	[5.03255432e+02 8.67611267e+02 7.02175379e-01]
[477.74545288 298.11907959 0.91587502]	[480.30764771 354.57867432 0.91380548]	[418.55917358 357.17791748 0.87341595]	[398.22393799 459.73297119 0.92437094]	[393.05691528 559.73986816 0.82567298]	[544.37506104 351.95550537 0.85009688]	[564.95422363 457.08319092 0.86239541]	[582.87414551 552.07873535 0.83111739]	[495.61962891 564.96038818 0.67690885]	[452.04315186 567.51751709 0.63996243]	[475.13665771 739.39703369 0.7895807 ]	[4.93123505e+02 8.54864685e+02 7.93457031e-01]	[536.69226074 562.42047119 0.65710342]	[547.07293701 729.1842041 0.82603472]	[5.41822815e+02 7.08670349e+02 9.17045623e-02]	[462.26934814 285.32183838 0.87192482]	[485.49731445 282.73812866 0.8524977 ]	[441.93267822 275.09695435 0.74092132]	[506.00473022 272.4168396 0.82848734]	[5.44370300e+02 7.29226440e+02 1.44800037e-01]	[5.64807678e+02 7.29136719e+02 1.40761077e-01]	[0. 0. 0.]	[4.90562225e+02 8.93423584e+02 7.88035870e-01]	[4.75142639e+02 8.90803650e+02 7.99021244e-01]	[5.03266266e+02 8.67620789e+02 7.07563758e-01]
[480.11831665 298.13519287 0.91441512]	[480.34280396 354.5753479 0.91171807]	[418.58163452 357.18234253 0.87475753]	[398.23849487 459.72338867 0.92244565]	[393.07061768 559.72924805 0.82754993]	[544.4019165 351.947052 0.84604973]	[564.97180176 457.09347534 0.85999292]	[582.8848877 552.14056396 0.83129245]	[498.14733887 564.9954834 0.68029022]	[454.57382202 567.55249023 0.63143104]	[477.60842896 741.89031982 0.794384 ]	[4.93129639e+02 8.54866028e+02 7.92565286e-01]	[539.24816895 564.88891602 0.66474664]	[547.07653809 729.22491455 0.82082456]	[5.39306702e+02 7.08655334e+02 7.57482275e-02]	[462.28500366 287.79980469 0.86892617]	[487.92242432 282.74749756 0.85137504]	[441.93945312 275.0715332 0.71693093]	[506.02243042 272.40161133 0.82093018]	[5.44345215e+02 7.29235840e+02 1.31480455e-01]	[5.64828674e+02 7.29123230e+02 1.24967948e-01]	[0. 0. 0.]	[4.90569427e+02 8.93434082e+02 7.82025993e-01]	[4.75145020e+02 8.90810059e+02 7.96347260e-01]	[5.03273895e+02 8.67618164e+02 7.06602573e-01]
[480.12493896 298.12240601 0.91533929]	[480.37683105 354.58340454 0.90917981]	[418.60250854 357.19616699 0.87701905]	[398.24188232 459.72839355 0.92235029]	[395.4937439 559.72393799 0.82688189]	[544.43792725 351.95877075 0.84388566]	[564.98950195 457.09365845 0.86344552]	[582.92785645 552.0546875 0.83500564]	[498.16625977 564.96508789 0.69372725]	[454.62976074 567.51531982 0.63958162]	[477.66290283 739.36968994 0.80345356]	[4.95612305e+02 8.54886536e+02 7.91630685e-01]	[539.24334717 564.86108398 0.6709587 ]	[549.49829102 729.2121582 0.82129663]	[5.41830444e+02 7.08674744e+02 6.68929964e-02]	[462.29034424 285.3147583 0.86720031]	[487.94354248 282.73352051 0.84925532]	[441.93786621 275.03997803 0.71743107]	[508.47296143 272.40261841 0.82113206]	[5.44410828e+02 7.29211365e+02 1.17524914e-01]	[5.64909668e+02 7.29113831e+02 1.14573509e-01]	[0. 0. 0.]	[4.90557220e+02 8.93442383e+02 7.78392017e-01]	[4.75145416e+02 8.90811829e+02 7.93332100e-01]	[5.03301971e+02 8.67651245e+02 7.12018728e-01]
[480.14212036 298.11169434 0.91795564]	[482.72186279 354.56686401 0.9097414 ]	[418.61947632 357.16622925 0.88022006]	[398.24990845 459.67987061 0.9160614 ]	[395.50140381 557.21917725 0.81884325]	[544.45703125 351.96057129 0.84385294]	[565.03399658 457.18295288 0.87544602]	[582.94195557 549.58502197 0.8435986 ]	[498.12243652 564.98175049 0.6825856 ]	[454.59039307 567.51470947 0.63947463]	[477.7414856 736.82348633 0.80591941]	[4.95619934e+02 8.54901672e+02 7.89488018e-01]	[539.21179199 564.89086914 0.66346723]	[549.52423096 729.21740723 0.81677198]	[5.41762756e+02 7.08580261e+02 8.76450837e-02]	[462.31918335 285.29321289 0.86679679]	[487.96514893 282.72665405 0.84704149]	[444.33670044 275.04904175 0.70523596]	[508.48727417 272.41500854 0.82395935]	[5.44399658e+02 7.29161987e+02 1.18662678e-01]	[5.64897339e+02 7.29050903e+02 1.16009474e-01]	[0. 0. 0.]	[4.90563904e+02 8.93457336e+02 7.71780670e-01]	[4.75144196e+02 8.90821655e+02 7.89381742e-01]	[5.03300140e+02 8.67665527e+02 7.09115565e-01]
[480.17935181 298.04199219 0.92540133]	[482.74807739 354.53842163 0.90625495]	[418.64916992 357.13647461 0.88421881]	[398.25967407 459.66122437 0.91747779]	[395.50430298 557.21026611 0.81614661]	[544.48040771 351.9420166 0.84043652]	[565.0604248 457.13986206 0.86860478]	[582.95281982 547.015625 0.8612625 ]	[498.18212891 564.94891357 0.69617295]	[457.097229 567.49804688 0.64880991]	[480.11715698 736.85534668 0.80377299]	[4.95623505e+02 8.57363464e+02 7.81698167e-01]	[539.26062012 564.85339355 0.67465609]	[549.56768799 729.12786865 0.82448697]	[5.39274597e+02 7.08589661e+02 8.21563378e-02]	[462.39059448 282.7585144 0.86670893]	[488.00714111 282.67288208 0.84155726]	[444.40020752 275.00250244 0.73552191]	[508.5 272.4102478 0.82181758]	[5.44436951e+02 7.29110107e+02 1.13670856e-01]	[5.64899048e+02 7.29021973e+02 1.12462148e-01]	[0. 0. 0.]	[4.90564972e+02 8.93454773e+02 7.68607736e-01]	[4.75145721e+02 8.90825684e+02 7.85821557e-01]	[5.03304626e+02 8.67705017e+02 7.04641461e-01]
[480.22943115 298.00521851 0.92926067]	[482.75186157 354.48535156 0.89922673]	[418.6315918 357.08538818 0.8793028 ]	[400.61505127 459.6232605 0.91387165]	[395.51574707 554.68005371 0.81341511]	[544.4954834 349.42773438 0.83701736]	[565.07269287 457.07437134 0.85794365]	[582.92736816 544.50311279 0.87981468]	[498.19345093 564.95880127 0.69743723]	[454.64437866 567.50006104 0.64337599]	[480.11486816 739.38104248 0.81470478]	[4.95625366e+02 8.57374573e+02 7.80814648e-01]	[539.30895996 564.86303711 0.68439806]	[552.07818604 729.11260986 0.82354057]	[0. 0. 0.]	[464.82681274 282.7093811 0.86157417]	[490.51312256 280.23370361 0.83922303]	[444.44934082 274.97897339 0.75311708]	[508.49481201 272.4156189 0.81706494]	[0. 0. 0.]	[0. 0. 0.]	[0. 0. 0.]	[4.93052399e+02 8.93454773e+02 7.66239822e-01]	[4.75154846e+02 8.90833557e+02 7.83665657e-01]	[5.03310791e+02 8.70116089e+02 7.06319094e-01]
[480.24221802 295.64746094 0.93217969]	[482.76083374 352.01174927 0.89113504]	[418.65319824 357.01037598 0.87148559]	[400.63430786 457.21130371 0.89980257]	[395.56243896 552.08087158 0.81803399]	[544.48815918 346.89535522 0.83880782]	[565.0645752 452.04800415 0.84293902]	[582.9755249 544.46185303 0.8774637 ]	[498.24447632 564.94207764 0.70939851]	[457.13320923 567.50384521 0.64920342]	[477.7166748 736.84509277 0.80568743]	[4.95615784e+02 8.54916443e+02 7.84179747e-01]	[539.31530762 562.42095947 0.6920681 ]	[552.10449219 726.66467285 0.83985764]	[5.41826721e+02 7.08572876e+02 7.73906410e-02]	[464.85943604 282.67410278 0.86233711]	[490.5446167 280.21640015 0.83955902]	[446.89877319 274.90771484 0.73364228]	[508.48495483 272.41720581 0.81141603]	[5.44510559e+02 7.28954285e+02 9.17140394e-02]	[5.64923401e+02 7.26558044e+02 8.67674127e-02]	[0. 0. 0.]	[4.90564972e+02 8.95849487e+02 7.71026850e-01]	[4.75150726e+02 8.90844238e+02 7.86530495e-01]	[5.03303864e+02 8.67681580e+02 7.07638681e-01]
[480.27044678 295.61404419 0.93717957]	[482.72418213 349.43017578 0.88272369]	[418.6390686 354.57354736 0.86149955]	[400.64666748 457.08184814 0.87884486]	[395.58432007 549.50604248 0.83315575]	[544.46563721 344.28585815 0.85742289]	[565.05651855 446.9593811 0.84937596]	[585.37384033 544.40618896 0.88065588]	[498.25921631 564.8861084 0.71084648]	[457.15988159 565.00823975 0.65177852]	[477.71737671 734.23364258 0.81051093]	[4.95607605e+02 8.54901550e+02 7.85596371e-01]	[539.31555176 562.37084961 0.68780768]	[549.58062744 726.66589355 0.8404423 ]	[0. 0. 0.]	[464.90863037 280.22521973 0.86137253]	[493.04943848 280.17190552 0.84925038]	[446.93972778 272.45669556 0.73305631]	[508.48995972 269.90377808 0.79155278]	[0. 0. 0.]	[0. 0. 0.]	[0. 0. 0.]	[4.93059906e+02 8.95848267e+02 7.69882262e-01]	[4.75166290e+02 8.90847229e+02 7.85844207e-01]	[5.03288300e+02 8.67660217e+02 7.03645885e-01]
[480.30160522 295.54724121 0.94145119]	[482.75186157 346.88406372 0.8815316 ]	[418.68075562 354.49111938 0.85102987]	[400.66125488 454.56814575 0.86857826]	[395.58703613 547.05291748 0.839077 ]	[544.46673584 341.81713867 0.86886984]	[567.44671631 446.93875122 0.85187465]	[585.38311768 544.32788086 0.87607086]	[500.67581177 564.8581543 0.72844642]	[457.21786499 564.97277832 0.66290462]	[477.72033691 731.69696045 0.82811135]	[4.93134613e+02 8.54862244e+02 7.90537596e-01]	[541.74743652 562.33435059 0.70098007]	[549.53094482 726.60754395 0.83885944]	[5.41876099e+02 7.11232971e+02 1.34654760e-01]	[464.92977905 280.14834595 0.87107235]	[493.09082031 277.71310425 0.86206257]	[446.96466064 272.4012146 0.74403119]	[508.51138306 267.34118652 0.78229719]	[5.44402222e+02 7.29160889e+02 1.54014722e-01]	[5.62447205e+02 7.29068176e+02 1.56593516e-01]	[0. 0. 0.]	[4.90556702e+02 8.93436768e+02 7.76105285e-01]	[4.75143066e+02 8.90811218e+02 7.86807775e-01]	[5.03275421e+02 8.67635864e+02 7.18408108e-01]
[480.31399536 295.48339844 0.94392252]	[482.74871826 344.318573 0.89086074]	[418.68847656 352.01535034 0.84640086]	[400.66387939 454.54122925 0.86511463]	[395.6081543 547.03955078 0.84384716]	[544.47808838 341.73757935 0.88331771]	[565.07244873 444.3989563 0.87179226]	[585.37939453 541.92340088 0.87475324]	[500.70742798 562.40045166 0.73099852]	[459.60366821 564.9463501 0.67087525]	[477.68530273 731.68835449 0.81938642]	[4.93126587e+02 8.54854736e+02 7.92609513e-01]	[541.79614258 562.29046631 0.70156062]	[549.50091553 726.53979492 0.83901525]	[5.41886963e+02 7.26513977e+02 3.04183483e-01]	[464.9430542 277.70782471 0.88422114]	[493.10195923 277.61721802 0.87714297]	[446.97543335 269.8682251 0.72561699]	[511.00326538 262.19869995 0.78349513]	[5.41902039e+02 7.47034424e+02 2.76382148e-01]	[5.49541260e+02 7.47084351e+02 2.63821244e-01]	[5.41751404e+02 7.26510376e+02 3.10698718e-01]	[4.90513184e+02 8.93450317e+02 7.78343678e-01]	[4.75123260e+02 8.90819763e+02 7.84798026e-01]	[5.03279907e+02 8.67634277e+02 7.31641829e-01]
[480.34545898 295.42852783 0.94267833]	[482.78146362 341.80984497 0.90846866]	[418.71075439 351.92886353 0.83519089]	[400.65905762 449.51278687 0.85734797]	[395.59338379 546.9498291 0.85247433]	[544.48950195 339.25616455 0.88333786]	[567.46044922 441.91085815 0.86244965]	[585.38018799 541.88690186 0.88936669]	[500.75839233 562.32940674 0.71794879]	[459.65957642 564.87127686 0.67219657]	[477.65237427 729.2197876 0.82426822]	[4.93128845e+02 8.54838135e+02 8.02021027e-01]	[541.84667969 559.7612915 0.70996654]	[549.56994629 718.84698486 0.72613484]	[5.44369995e+02 7.31716858e+02 6.51753128e-01]	[464.9571228 277.6512146 0.89938408]	[495.59597778 277.54742432 0.88718629]	[446.92907715 264.80078125 0.74997556]	[508.49737549 259.60327148 0.7953456 ]	[5.39247498e+02 7.67624878e+02 5.89007437e-01]	[5.44403992e+02 7.65050964e+02 5.96761346e-01]	[5.39255737e+02 7.29048096e+02 5.16476274e-01]	[4.90505859e+02 8.95840271e+02 7.78005242e-01]	[4.75133057e+02 8.90830872e+02 7.85336733e-01]	[5.03263245e+02 8.67591858e+02 7.32806444e-01]
[480.38092041 292.92330933 0.92394441]	[482.79959106 341.7121582 0.92243141]	[418.71575928 346.88903809 0.83538991]	[400.65414429 449.44003296 0.85272706]	[395.59301758 544.52276611 0.85582399]	[544.50469971 339.18231201 0.88701302]	[567.49316406 441.79226685 0.87849486]	[585.36096191 541.78277588 0.88561487]	[500.73580933 559.73602295 0.70474136]	[459.6368103 562.28442383 0.67649215]	[477.67877197 729.04852295 0.84229624]	[4.95589111e+02 8.54809937e+02 8.03602636e-01]	[541.84020996 557.17993164 0.69777155]	[549.59179688 711.16717529 0.75425303]	[544.46087646 731.77642822 0.74895883]	[467.42340088 277.49551392 0.9006533 ]	[495.62612915 275.0925293 0.8928709 ]	[446.9432373 259.73049927 0.76738793]	[511.01821899 257.13980103 0.77677453]	[5.39226685e+02 7.72760315e+02 6.77272558e-01]	[5.46921082e+02 7.70175598e+02 7.02351868e-01]	[5.41750488e+02 7.29112732e+02 6.11267865e-01]	[4.90503906e+02 8.93450134e+02 7.76473343e-01]	[4.75139893e+02 8.90811157e+02 7.79432118e-01]	[5.03257477e+02 8.65125000e+02 7.42346108e-01]
[482.71780396 290.37088013 0.90222013]	[482.8104248 339.25256348 0.93139732]	[418.69714355 344.26126099 0.84809577]	[400.68591309 446.89199829 0.84978348]	[395.60418701 544.44915771 0.86925459]	[544.52185059 339.11633301 0.88816887]	[567.48059082 441.72186279 0.88532579]	[585.35644531 539.2833252 0.86946589]	[500.72579956 554.68878174 0.70229459]	[459.64871216 559.72375488 0.67162406]	[477.62979126 726.60723877 0.8354755 ]	[4.93108978e+02 8.54800476e+02 7.99635887e-01]	[541.82421875 552.11431885 0.69702053]	[547.06829834 708.6895752 0.77886641]	[544.34454346 744.53326416 0.81199789]	[467.43353271 275.02975464 0.90129745]	[495.63143921 274.96673584 0.88947356]	[449.44122314 259.67715454 0.74870867]	[511.03033447 257.05020142 0.7701295 ]	[5.39202576e+02 7.90640503e+02 7.73931801e-01]	[5.49497009e+02 7.88046143e+02 7.28342235e-01]	[5.36727417e+02 7.36856567e+02 6.22217238e-01]	[4.87988342e+02 8.93444275e+02 7.79575825e-01]	[4.75090485e+02 8.90807800e+02 7.67427742e-01]	[5.00870056e+02 8.65123901e+02 7.55196810e-01]
[482.71923828 285.3319397 0.89145589]	[482.83758545 339.17669678 0.9394033 ]	[418.69723511 341.75930786 0.8616457 ]	[400.6633606 444.30929565 0.87573612]	[395.5612793 544.34857178 0.87129629]	[544.53070068 336.69595337 0.88628221]	[567.47845459 441.67047119 0.88530993]	[585.35693359 539.20532227 0.85738206]	[500.69415283 557.1965332 0.69551629]	[457.19473267 559.76104736 0.66408873]	[477.63513184 726.61053467 0.82939601]	[4.93117340e+02 8.54794922e+02 8.01668525e-01]	[541.81982422 554.62280273 0.69981217]	[549.52044678 716.3013916 0.75754988]	[544.29437256 749.60736084 0.84532034]	[467.46951294 274.96316528 0.89064616]	[495.59173584 274.90118408 0.87922585]	[449.5345459 259.59030151 0.75612319]	[511.02618408 256.96676636 0.79316449]	[541.76147461 808.62994385 0.81966442]	[5.54644897e+02 8.00936096e+02 6.92328215e-01]	[5.36678223e+02 7.46991638e+02 6.61450148e-01]	[4.88007446e+02 8.93466980e+02 7.70048678e-01]	[4.75088715e+02 8.90830566e+02 7.66397238e-01]	[5.00882690e+02 8.65115479e+02 7.71286070e-01]
[482.76208496 285.27096558 0.88531411]	[482.84393311 339.09799194 0.93867177]	[418.71514893 341.67892456 0.8717292 ]	[400.66265869 441.88183594 0.8829838 ]	[395.55206299 541.93267822 0.86884129]	[544.53662109 336.60610962 0.8807168 ]	[567.45495605 439.25427246 0.88554752]	[585.33087158 536.71417236 0.84901327]	[500.71069336 557.18084717 0.70006096]	[459.60006714 559.75354004 0.66857803]	[477.59115601 726.49938965 0.82254773]	[4.93115906e+02 8.52362000e+02 8.16612542e-01]	[541.82873535 552.12243652 0.7029146 ]	[547.05639648 723.94744873 0.78809935]	[544.35406494 764.98217773 0.85080624]	[469.94973755 274.90600586 0.87944353]	[495.66705322 272.46182251 0.87746167]	[451.9982605 257.11029053 0.74601805]	[513.57977295 254.47270203 0.79103124]	[5.41898071e+02 8.26562866e+02 8.23609054e-01]	[5.59744812e+02 8.13777710e+02 7.40843892e-01]	[5.39216064e+02 7.54752502e+02 6.94524944e-01]	[4.90559174e+02 8.95833923e+02 7.67787099e-01]	[4.75140137e+02 8.90829529e+02 7.66391933e-01]	[5.00865601e+02 8.62558289e+02 7.77546287e-01]
[482.76281738 285.27453613 0.88525593]	[482.83795166 339.09176636 0.93842578]	[418.71505737 339.29986572 0.87310612]	[400.66134644 441.87237549 0.88453877]	[395.55343628 541.93908691 0.86922741]	[544.52941895 336.60150146 0.88129985]	[567.46380615 439.25125122 0.88580644]	[583.00793457 536.71606445 0.84871441]	[500.69494629 554.66394043 0.69624418]	[457.20376587 557.25665283 0.66327584]	[477.5897522 726.49316406 0.8210488 ]	[4.93119019e+02 8.52362366e+02 8.16905439e-01]	[541.82128906 552.08898926 0.70060927]	[547.05548096 723.93920898 0.78650081]	[544.35296631 764.97888184 0.85032564]	[469.94967651 274.90597534 0.87944776]	[495.66870117 272.46231079 0.87762654]	[451.99539185 257.10961914 0.74719638]	[513.58148193 254.47247314 0.79090798]	[5.41897705e+02 8.26562988e+02 8.24068785e-01]	[5.59744690e+02 8.13778381e+02 7.41688430e-01]	[5.39214966e+02 7.54748779e+02 6.94413543e-01]	[4.90553650e+02 8.95851074e+02 7.67920911e-01]	[4.75139557e+02 8.90841187e+02 7.66979337e-01]	[5.00867859e+02 8.62555847e+02 7.78924227e-01]
[482.76339722 285.27325439 0.88505816]	[482.84091187 339.1005249 0.93771446]	[418.71255493 341.67440796 0.87247008]	[400.66043091 441.89282227 0.88212138]	[395.55374146 541.93865967 0.86955929]	[544.53930664 336.61456299 0.8793605 ]	[567.46264648 439.25619507 0.88508868]	[583.0043335 536.72424316 0.84897578]	[500.69055176 554.68212891 0.69745535]	[457.21316528 559.7300415 0.66480654]	[477.59292603 726.50036621 0.8227511 ]	[4.93119812e+02 8.52375000e+02 8.16034555e-01]	[541.81072998 552.1048584 0.69959801]	[547.05444336 723.94055176 0.78605461]	[544.35101318 764.97845459 0.84958732]	[469.95074463 274.90567017 0.87940073]	[495.6703186 272.46154785 0.8776598 ]	[451.99786377 257.10955811 0.74660772]	[513.58001709 254.47659302 0.78960747]	[5.41894348e+02 8.26561035e+02 8.21955919e-01]	[5.59740784e+02 8.13775574e+02 7.39597321e-01]	[5.39212402e+02 7.54746338e+02 6.93098485e-01]	[4.90561249e+02 8.95843018e+02 7.67115295e-01]	[4.75142151e+02 8.90836365e+02 7.65780926e-01]	[5.00868256e+02 8.62572205e+02 7.80219078e-01]
[482.77661133 282.72521973 0.88936269]	[482.87179565 336.70251465 0.93177623]	[418.74487305 339.24093628 0.88039082]	[400.68145752 441.75588989 0.90128672]	[395.54135132 541.8815918 0.8640607 ]	[546.9352417 336.56182861 0.86884314]	[567.49139404 439.17260742 0.87470317]	[583.00549316 534.12597656 0.83975494]	[500.71871948 557.18780518 0.69775492]	[459.60345459 559.74688721 0.66508031]	[475.16119385 726.45776367 0.81966764]	[4.90564148e+02 8.52310547e+02 7.99727738e-01]	[541.8427124 552.12786865 0.70474499]	[544.54467773 723.92156982 0.8078202 ]	[544.37493896 770.28881836 0.84875679]	[469.95767212 272.45724487 0.86488336]	[498.13650513 272.38119507 0.87668622]	[452.04718018 256.97662354 0.75039947]	[513.58850098 254.38449097 0.77929908]	[5.44307373e+02 8.36898804e+02 7.88929880e-01]	[5.62245667e+02 8.29250427e+02 7.22926855e-01]	[5.39276245e+02 7.67625549e+02 6.88589215e-01]	[4.90560944e+02 8.93413818e+02 7.68470287e-01]	[4.75131622e+02 8.90778015e+02 7.63177395e-01]	[5.00814453e+02 8.60012512e+02 7.27499366e-01]
[482.78240967 280.21731567 0.89973491]	[482.88922119 336.63427734 0.93203104]	[418.76382446 339.15664673 0.88923007]	[400.67150879 439.31945801 0.90661246]	[395.53793335 541.76196289 0.86008173]	[546.95947266 336.5229187 0.85990369]	[567.48138428 439.16098022 0.87281078]	[582.97955322 534.10491943 0.82714462]	[500.70437622 552.10241699 0.69026172]	[457.18484497 554.69543457 0.64989471]	[475.08612061 724.02734375 0.80385482]	[4.90546539e+02 8.52247253e+02 7.92797744e-01]	[541.8404541 549.52746582 0.69761693]	[546.92108154 713.75158691 0.81720644]	[544.37261963 788.18835449 0.88920224]	[469.98046875 272.36621094 0.84973788]	[498.17657471 269.90814209 0.87637335]	[454.55639648 254.54025269 0.7494874 ]	[513.6583252 254.38250732 0.78589463]	[5.44361938e+02 8.52209473e+02 8.28197718e-01]	[5.62328857e+02 8.42028381e+02 7.11198151e-01]	[5.36737671e+02 7.88081848e+02 6.71106935e-01]	[4.90570435e+02 8.93400696e+02 7.83978522e-01]	[4.75150146e+02 8.90744019e+02 7.68717408e-01]	[5.00827820e+02 8.59925842e+02 7.22121477e-01]
[485.41207886 277.59634399 0.90695626]	[482.96560669 336.52206421 0.91672766]	[421.21200562 336.68722534 0.88413131]	[400.724823 439.17489624 0.90507627]	[395.55310059 539.25518799 0.85028797]	[547.0423584 334.07330322 0.83616483]	[567.53326416 439.06573486 0.8500976 ]	[585.38330078 529.02099609 0.84378278]	[498.26461792 547.03271484 0.68048799]	[457.17276001 549.578125 0.64553839]	[472.51596069 723.89593506 0.80004573]	[4.90559021e+02 8.49788330e+02 7.97110140e-01]	[541.73236084 546.9486084 0.68307859]	[544.39251709 708.71398926 0.89727873]	[544.35235596 829.19555664 0.85593271]	[475.17059326 264.71026611 0.85161459]	[500.77597046 262.18814087 0.91765386]	[457.09561157 254.50419617 0.8075369 ]	[518.77490234 251.93748474 0.82855296]	[5.44327698e+02 8.77939819e+02 7.53578007e-01]	[5.62359863e+02 8.70304871e+02 7.70284772e-01]	[5.36712708e+02 8.31832764e+02 6.42962694e-01]	[4.93062897e+02 8.93348145e+02 7.57411182e-01]	[4.77605652e+02 8.90716858e+02 7.50437558e-01]	[5.00826355e+02 8.57367676e+02 7.40789771e-01]
[485.44580078 277.52288818 0.91021514]	[485.37225342 336.53686523 0.91230226]	[421.24841309 339.04678345 0.88112241]	[400.75128174 439.19198608 0.89403927]	[395.55523682 539.25976562 0.84755695]	[549.50463867 336.44641113 0.82991803]	[567.56225586 439.07620239 0.85171962]	[585.42877197 529.06677246 0.83205932]	[500.64590454 547.01495361 0.6842066 ]	[457.19662476 549.52758789 0.64965159]	[472.53042603 718.89434814 0.79215908]	[4.90527710e+02 8.52244690e+02 7.92220235e-01]	[541.7409668 546.95379639 0.68653691]	[544.30267334 708.71813965 0.90477806]	[5.44371643e+02 8.34322083e+02 8.18193316e-01]	[477.60348511 262.18438721 0.86145091]	[500.80560303 259.66726685 0.93588144]	[457.14889526 254.4805603 0.78483093]	[521.18731689 251.88745117 0.84278423]	[5.41864990e+02 8.88117920e+02 7.54241109e-01]	[5.62303650e+02 8.75361511e+02 7.51655281e-01]	[5.39215637e+02 8.44575562e+02 6.24587059e-01]	[4.90569305e+02 8.93408020e+02 7.50976980e-01]	[4.75129669e+02 8.90785950e+02 7.52343416e-01]	[5.00796295e+02 8.59956604e+02 7.30329752e-01]
[485.47372437 277.48565674 0.90853941]	[485.3916626 336.54049683 0.90925097]	[421.28204346 336.69168091 0.87738174]	[400.77020264 439.14682007 0.8796593 ]	[395.55227661 539.27478027 0.84797394]	[549.54663086 336.46511841 0.83091843]	[570.04614258 439.1267395 0.86004531]	[585.42858887 529.07183838 0.83229935]	[500.65447998 547.01312256 0.6862601 ]	[457.20809937 549.50317383 0.65375203]	[470.02401733 721.37054443 0.79998451]	[4.90540741e+02 8.52346924e+02 7.77759552e-01]	[541.75598145 546.98181152 0.68892717]	[541.93334961 713.75921631 0.8764652 ]	[5.44298035e+02 8.49621765e+02 8.23554158e-01]	[477.65100098 262.14852905 0.87187749]	[500.82940674 259.62405396 0.94094193]	[459.59777832 254.50057983 0.78965366]	[521.20977783 251.91319275 0.84890157]	[5.41810120e+02 8.90824463e+02 7.75660396e-01]	[5.62250183e+02 8.85658142e+02 7.46462941e-01]	[5.39207886e+02 8.54808228e+02 6.62402928e-01]	[4.90515991e+02 8.93404968e+02 7.42211401e-01]	[4.75080750e+02 8.90797729e+02 7.27790713e-01]	[5.00808563e+02 8.65076355e+02 7.18720973e-01]
[485.4753418 275.11633301 0.91125804]	[485.43600464 336.53213501 0.9022187 ]	[421.34738159 336.68933105 0.86852396]	[400.8081665 439.23428345 0.87649429]	[395.59762573 541.70941162 0.85959542]	[552.05743408 334.07336426 0.8204959 ]	[570.07867432 439.10336304 0.85568506]	[585.48425293 531.60961914 0.82451499]	[498.26208496 546.97637939 0.676615 ]	[457.18783569 546.99407959 0.64966488]	[469.99407959 721.38604736 0.80329424]	[4.90502258e+02 8.52256287e+02 7.89677799e-01]	[541.72113037 546.94799805 0.67938453]	[541.87591553 713.76861572 0.8739866 ]	[5.44289062e+02 8.49630249e+02 8.11654925e-01]	[477.65884399 259.69351196 0.87945682]	[500.83227539 257.20626831 0.94857168]	[459.6348877 254.46177673 0.79018956]	[521.22900391 251.84963989 0.8395682 ]	[5.41772095e+02 8.93288879e+02 7.77932167e-01]	[5.59818604e+02 8.88210388e+02 7.71736145e-01]	[5.39216553e+02 8.54858337e+02 6.64412320e-01]	[4.90487061e+02 8.93319397e+02 7.58981287e-01]	[4.75068726e+02 8.90705933e+02 7.26534128e-01]	[5.00797485e+02 8.62496338e+02 7.13339746e-01]
[485.46990967 275.078125 0.91167128]	[485.4901123 336.5385437 0.89562714]	[423.78094482 336.69772339 0.8564654 ]	[400.8772583 439.2612915 0.86694402]	[398.02529907 541.72375488 0.86446559]	[552.09881592 334.05953979 0.81936938]	[570.10290527 436.68405151 0.84121025]	[585.55554199 534.17108154 0.81925112]	[498.24713135 546.95874023 0.68239075]	[457.20581055 546.97186279 0.66048717]	[469.99624634 718.89990234 0.79973638]	[4.90514771e+02 8.52280945e+02 7.84913242e-01]	[539.31481934 544.48834229 0.6783517 ]	[541.8104248 713.71673584 0.87390751]	[5.41881531e+02 8.54796814e+02 8.14994991e-01]	[477.66162109 259.6395874 0.88682783]	[500.82415771 257.15426636 0.95683587]	[459.66366577 254.41641235 0.78889406]	[521.28833008 249.36743164 0.84797597]	[5.41840759e+02 8.95894165e+02 7.49875605e-01]	[5.59791382e+02 8.90794128e+02 8.07012796e-01]	[5.34151306e+02 8.67629944e+02 6.79914057e-01]	[4.90488251e+02 8.93240784e+02 7.61455536e-01]	[4.75096100e+02 8.90637146e+02 7.16069281e-01]	[5.00778320e+02 8.62550110e+02 7.01055169e-01]
[485.49508667 275.02041626 0.90266401]	[487.99087524 336.55056763 0.8891679 ]	[423.85961914 339.0479126 0.84696013]	[405.81530762 439.18847656 0.84494966]	[398.09924316 539.296875 0.86640847]	[554.66467285 334.06347656 0.82121682]	[572.61993408 439.08657837 0.84833044]	[587.98895264 534.1572876 0.80993795]	[500.63348389 544.47570801 0.69003212]	[459.61755371 546.9274292 0.66869015]	[470.00479126 721.37786865 0.80165488]	[4.90503571e+02 8.52305542e+02 7.80810475e-01]	[541.70056152 544.4473877 0.69117743]	[541.79455566 713.70263672 0.8743071 ]	[5.41843506e+02 8.54924194e+02 7.93146193e-01]	[477.69763184 259.56988525 0.89706361]	[500.83865356 257.09835815 0.95677245]	[459.73223877 254.37530518 0.83656657]	[521.35479736 249.34811401 0.85168397]	[5.41854736e+02 8.95955261e+02 7.44460583e-01]	[5.59811829e+02 8.90850220e+02 8.09061646e-01]	[5.31621216e+02 8.70147644e+02 6.95531726e-01]	[4.87942871e+02 8.93361145e+02 7.52643824e-01]	[4.72544739e+02 8.90732300e+02 7.12997079e-01]	[5.00797760e+02 8.65060669e+02 6.95086241e-01]
[485.48709106 274.95169067 0.89707619]	[490.54492188 336.58435059 0.88271993]	[426.35614014 339.08016968 0.8352257 ]	[408.41046143 439.28482056 0.83828473]	[398.20809937 539.31744385 0.87078863]	[557.23126221 336.45333862 0.82906711]	[577.70910645 439.10403442 0.85591722]	[587.97564697 536.70056152 0.81863612]	[500.69491577 546.99212646 0.68955916]	[459.65737915 547.00732422 0.6674059 ]	[470.02001953 721.38037109 0.79943895]	[4.90495544e+02 8.52246826e+02 7.84376025e-01]	[541.76818848 546.95623779 0.6948911 ]	[541.78979492 713.73712158 0.86862254]	[5.41790527e+02 8.52326294e+02 8.08381021e-01]	[477.69744873 257.12902832 0.91256756]	[500.85446167 257.02163696 0.96027642]	[459.75814819 254.34631348 0.81675476]	[521.42071533 249.35469055 0.86141014]	[5.41806458e+02 8.95934448e+02 7.46476650e-01]	[5.59766479e+02 8.90815430e+02 8.02968621e-01]	[5.31558228e+02 8.65096985e+02 6.62477732e-01]	[4.87933777e+02 8.93318237e+02 7.55677998e-01]	[4.72546844e+02 8.90679443e+02 7.07723141e-01]	[5.00779083e+02 8.62512024e+02 6.93901598e-01]
[487.98815918 272.48995972 0.87250733]	[493.08578491 336.58779907 0.88407004]	[426.44561768 339.08456421 0.82816041]	[413.50158691 439.2677002 0.84819525]	[400.6736145 541.75799561 0.89344352]	[559.72625732 336.44558716 0.83712268]	[577.78857422 436.68710327 0.85239768]	[588.04180908 534.18341064 0.80052286]	[500.72723389 547.03051758 0.68511677]	[459.6663208 549.50091553 0.66204536]	[472.5223999 718.90087891 0.79321229]	[4.90524994e+02 8.52250671e+02 7.83682346e-01]	[541.81817627 546.98358154 0.69497907]	[541.81811523 713.71697998 0.87119484]	[5.41798828e+02 8.52290405e+02 8.10904920e-01]	[480.12921143 257.03341675 0.92459548]	[503.23748779 254.59896851 0.95837867]	[459.80548096 254.37467957 0.80161047]	[523.77307129 249.29170227 0.8604241 ]	[5.41840698e+02 8.95969666e+02 7.52178907e-01]	[5.59790405e+02 8.90836426e+02 8.10836196e-01]	[5.31547058e+02 8.62564697e+02 6.58670962e-01]	[4.87928131e+02 8.93356201e+02 7.54640937e-01]	[4.72539917e+02 8.90704956e+02 7.09834397e-01]	[5.00804047e+02 8.62506653e+02 6.98042154e-01]
[487.98867798 272.36676025 0.85268664]	[495.63961792 336.57052612 0.89193708]	[428.98526001 339.04849243 0.82722467]	[416.05203247 439.14862061 0.85158956]	[400.77209473 541.73773193 0.89015412]	[559.78070068 334.06430054 0.83946967]	[580.32568359 439.08990479 0.87918085]	[588.06829834 536.72766113 0.81218183]	[500.82952881 549.57055664 0.68707794]	[459.73251343 549.57019043 0.66366333]	[472.57382202 718.84338379 0.79539448]	[4.90547394e+02 8.52287476e+02 7.78998435e-01]	[541.9119873 549.54309082 0.69024801]	[541.86022949 713.77496338 0.86442745]	[5.41801575e+02 8.52289307e+02 8.14853251e-01]	[480.14309692 254.6084137 0.94059503]	[503.24795532 254.52430725 0.96333182]	[459.82354736 251.93518066 0.77338767]	[523.81054688 246.77929688 0.87036622]	[5.41855774e+02 8.95968140e+02 7.52644062e-01]	[5.59807678e+02 8.90826355e+02 8.13891768e-01]	[5.31537903e+02 8.62553162e+02 6.60710931e-01]	[4.85458679e+02 8.93363708e+02 7.54142344e-01]	[4.72523041e+02 8.90698914e+02 7.07671285e-01]	[5.00826355e+02 8.65047180e+02 7.01596498e-01]
[490.49310303 267.36233521 0.83927613]	[498.11526489 336.54589844 0.89803696]	[431.52450562 336.67651367 0.83180583]	[416.16708374 436.69033813 0.85422134]	[400.82485962 541.7668457 0.878474 ]	[559.82617188 334.03436279 0.84216511]	[582.73199463 436.65246582 0.8707298 ]	[588.12078857 536.7177124 0.80420804]	[500.86068726 549.50299072 0.69011766]	[459.78286743 549.51580811 0.66920131]	[475.06192017 716.30230713 0.79150271]	[4.90544250e+02 8.52273071e+02 7.81450272e-01]	[541.91033936 546.99298096 0.69222647]	[541.88903809 713.69805908 0.87004608]	[5.41815125e+02 8.52279358e+02 8.22022200e-01]	[480.19638062 254.49603271 0.95118815]	[503.28216553 254.44265747 0.96522093]	[462.19247437 251.87068176 0.77071536]	[523.81970215 246.75901794 0.88032442]	[5.41862976e+02 8.98433716e+02 7.48935223e-01]	[5.59819946e+02 8.90852417e+02 8.14766526e-01]	[5.31547180e+02 8.62522278e+02 6.64634943e-01]	[4.85430756e+02 8.93350647e+02 7.50191569e-01]	[4.70021484e+02 8.90672791e+02 6.94762051e-01]	[5.00816864e+02 8.62549133e+02 6.98431313e-01]
[490.52828979 264.78134155 0.83676076]	[498.21743774 336.53063965 0.91100764]	[434.07577515 336.67126465 0.8410787 ]	[418.56707764 439.18460083 0.86719513]	[403.26773071 541.88586426 0.87303352]	[562.25823975 334.00900269 0.84707677]	[582.74743652 436.6242981 0.86355352]	[590.57006836 536.73901367 0.80063236]	[503.2401123 549.49725342 0.68815178]	[459.8175354 547.03143311 0.66812563]	[475.10647583 713.79150391 0.7927115 ]	[4.90542877e+02 8.52273193e+02 7.79785514e-01]	[541.94689941 546.99530029 0.68726891]	[541.89141846 713.70526123 0.87167406]	[5.41819458e+02 8.52297546e+02 8.23609412e-01]	[480.23095703 254.41748047 0.94715679]	[503.30557251 254.3686676 0.94897151]	[462.2203064 249.35928345 0.78546846]	[523.85681152 244.18977356 0.88642597]	[5.41875122e+02 8.98440552e+02 7.47368574e-01]	[5.59812927e+02 8.90852844e+02 8.13202322e-01]	[5.31560303e+02 8.62545959e+02 6.68336213e-01]	[4.85425568e+02 8.93344055e+02 7.47460186e-01]	[4.70010834e+02 8.90664185e+02 6.89542294e-01]	[5.00809601e+02 8.62552185e+02 6.98583305e-01]
[490.55773926 262.23571777 0.83910942]	[498.2668457 336.54089355 0.91383791]	[434.11691284 336.70272827 0.84651363]	[418.60638428 439.2164917 0.87009192]	[403.40264893 541.93884277 0.85173297]	[562.30267334 334.01446533 0.85456824]	[582.79425049 436.58926392 0.86883622]	[593.11950684 529.05810547 0.79309165]	[503.26342773 546.97186279 0.70233077]	[459.83215332 546.984375 0.6822648 ]	[475.10333252 711.23944092 0.80423325]	[4.90555115e+02 8.52260132e+02 7.78731704e-01]	[544.32550049 544.47253418 0.69861674]	[541.89868164 713.70581055 0.86449653]	[5.41829834e+02 8.52304688e+02 8.26483965e-01]	[480.24615479 254.33236694 0.93398327]	[503.34082031 251.897995 0.93402636]	[462.26568604 249.34056091 0.78650612]	[523.94360352 241.66000366 0.88763332]	[5.41862244e+02 8.98437256e+02 7.46842265e-01]	[5.59816711e+02 8.90853943e+02 8.15479040e-01]	[5.31576477e+02 8.62549133e+02 6.70019805e-01]	[4.85456177e+02 8.93339539e+02 7.46183395e-01]	[4.70037292e+02 8.90661194e+02 6.87845588e-01]	[5.00814240e+02 8.62527954e+02 6.96863353e-01]
[493.06896973 262.15109253 0.84471756]	[500.67211914 336.53405762 0.923105 ]	[436.56921387 339.04846191 0.85308641]	[418.65820312 439.24029541 0.89925241]	[408.43313599 541.86767578 0.81765741]	[562.34790039 333.98831177 0.85823405]	[582.84680176 434.09289551 0.86586452]	[593.1496582 528.98706055 0.80119783]	[503.3505249 547.00878906 0.69757795]	[462.26254272 547.02227783 0.67549658]	[475.1362915 711.20043945 0.81029087]	[4.90566833e+02 8.52254822e+02 7.73753881e-01]	[544.38592529 546.94073486 0.69118762]	[541.92114258 711.23327637 0.87429476]	[5.41851074e+02 8.52302063e+02 8.24111700e-01]	[480.27716064 251.93029785 0.92874861]	[503.37893677 251.84744263 0.91845244]	[462.32870483 249.38482666 0.77431363]	[523.99102783 241.64680481 0.88201559]	[5.41871582e+02 8.95964355e+02 7.45497584e-01]	[5.59825317e+02 8.90827454e+02 8.19270611e-01]	[5.31577026e+02 8.62560730e+02 6.72079682e-01]	[4.87950134e+02 8.93285217e+02 7.50446975e-01]	[4.72567993e+02 8.90623962e+02 6.87976241e-01]	[5.00810364e+02 8.62521301e+02 6.92192554e-01]
[495.60696411 259.63980103 0.86278516]	[500.70687866 336.54574585 0.92865711]	[436.58538818 339.07577515 0.8550598 ]	[418.6986084 441.75354004 0.89036983]	[413.51589966 541.82525635 0.82073641]	[562.39526367 334.00253296 0.85534215]	[582.89385986 434.06561279 0.85926104]	[593.18267822 529.00561523 0.79929036]	[503.3961792 546.99938965 0.69335318]	[462.27349854 546.99731445 0.67686862]	[475.1736145 711.19433594 0.8112883 ]	[4.90565125e+02 8.52246399e+02 7.72772014e-01]	[544.46850586 546.96276855 0.68632931]	[541.95611572 711.18127441 0.88096243]	[5.41858032e+02 8.52239075e+02 8.31307173e-01]	[480.31427002 251.82237244 0.91418183]	[503.44177246 249.29704285 0.89232939]	[462.36065674 249.36917114 0.78962493]	[526.38952637 239.18070984 0.87508553]	[5.41847534e+02 8.95965881e+02 7.54855931e-01]	[5.59823181e+02 8.90822876e+02 8.22099686e-01]	[5.31577026e+02 8.59990540e+02 6.70251787e-01]	[4.87925354e+02 8.93298401e+02 7.46274948e-01]	[4.72546967e+02 8.90632141e+02 6.84572220e-01]	[5.00808624e+02 8.62499817e+02 6.92571163e-01]
[495.60690308 259.63845825 0.86303324]	[500.71090698 336.54669189 0.92964542]	[436.59002686 339.07919312 0.85562438]	[418.69665527 441.7454834 0.89015108]	[413.52075195 541.82086182 0.8197667 ]	[562.39526367 334.00140381 0.85586005]	[582.89593506 434.0463562 0.85974002]	[593.17736816 528.98400879 0.80044627]	[503.41213989 547.00134277 0.691652 ]	[462.27639771 547.0045166 0.67500895]	[477.59414673 711.21008301 0.8121466 ]	[4.90565979e+02 8.52246033e+02 7.72739768e-01]	[544.48730469 546.9543457 0.68758571]	[544.28179932 711.17651367 0.88182843]	[5.41857361e+02 8.52233337e+02 8.32916558e-01]	[480.31439209 251.82466125 0.91507888]	[503.44009399 249.29794312 0.89301652]	[462.36291504 249.37443542 0.78980041]	[524.03125 239.18421936 0.87540996]	[5.41850647e+02 8.95975952e+02 7.54654944e-01]	[5.59823364e+02 8.90829773e+02 8.22562099e-01]	[5.31571716e+02 8.59976013e+02 6.73062682e-01]	[4.85470398e+02 8.93301147e+02 7.46060848e-01]	[4.72539001e+02 8.90631592e+02 6.82740688e-01]	[5.00810150e+02 8.62498352e+02 6.93702817e-01]
[495.63705444 257.13601685 0.89127934]	[500.78842163 336.53710938 0.93860948]	[436.66729736 339.07449341 0.86430544]	[418.74365234 441.69055176 0.89066613]	[416.1178894 541.81524658 0.83803093]	[564.83258057 333.98733521 0.85816795]	[582.98577881 436.54953003 0.87170351]	[595.68206787 529.04193115 0.80074608]	[503.44348145 546.98150635 0.68980807]	[462.30673218 546.99499512 0.68188643]	[477.62564087 711.18450928 0.82307088]	[4.93044769e+02 8.52275208e+02 7.72748947e-01]	[546.91546631 544.47692871 0.68137646]	[544.29547119 711.1506958 0.8850494 ]	[5.41869019e+02 8.52222473e+02 8.36093366e-01]	[480.33398438 246.81546021 0.90388417]	[503.47387695 244.22950745 0.88647258]	[462.37960815 249.30117798 0.80986828]	[526.44293213 239.15687561 0.87366873]	[5.41843079e+02 8.95977356e+02 7.59766757e-01]	[5.59819763e+02 8.90829590e+02 8.22876096e-01]	[5.31584290e+02 8.59946655e+02 6.74027979e-01]	[4.85421906e+02 8.93312744e+02 7.46714950e-01]	[4.70024200e+02 8.90625793e+02 6.81766033e-01]	[5.00831177e+02 8.62537354e+02 6.98345721e-01]
[495.68502808 257.05761719 0.90926313]	[500.82357788 336.51965332 0.93912327]	[436.67364502 339.07675171 0.86535847]	[418.79693604 439.31326294 0.90075278]	[416.14883423 541.73901367 0.84570616]	[564.8873291 333.95892334 0.85291219]	[585.35675049 436.59591675 0.87049532]	[595.71923828 531.61047363 0.80097383]	[503.45599365 546.99957275 0.69199288]	[462.32723999 547.00982666 0.68520927]	[477.65548706 711.17590332 0.82349378]	[4.93064880e+02 8.52240784e+02 7.77802646e-01]	[544.5402832 546.94110107 0.682845 ]	[544.315979 711.13311768 0.88763738]	[5.41872620e+02 8.52190857e+02 8.38301659e-01]	[480.36010742 244.25985718 0.9025538 ]	[505.89303589 241.66526794 0.87764603]	[462.39816284 246.79238892 0.80644566]	[526.5279541 239.11798096 0.86429387]	[5.41861755e+02 8.98408142e+02 7.67197430e-01]	[5.59830017e+02 8.90834106e+02 8.26955855e-01]	[5.31579529e+02 8.57440491e+02 6.83109879e-01]	[4.85442505e+02 8.93321350e+02 7.49718070e-01]	[4.72531403e+02 8.90641418e+02 6.86291814e-01]	[5.00838898e+02 8.60011108e+02 7.06062555e-01]
[498.23202515 256.97433472 0.93436265]	[503.27957153 336.53863525 0.93845022]	[439.15164185 339.08944702 0.88058716]	[421.22723389 439.27084351 0.86993843]	[416.16992188 539.269104 0.8409704 ]	[565.02478027 334.00775146 0.85069549]	[585.43432617 436.65805054 0.88081002]	[598.24328613 536.68658447 0.81290293]	[505.86434937 547.0177002 0.68228143]	[462.36294556 547.02264404 0.68186605]	[477.69161987 711.15612793 0.82354647]	[4.93068665e+02 8.52268433e+02 7.78231204e-01]	[546.94958496 546.98614502 0.67627537]	[544.37548828 708.69360352 0.89052349]	[5.41875916e+02 8.52207214e+02 8.41731310e-01]	[482.79730225 241.69767761 0.90492463]	[506.01144409 239.17752075 0.87009841]	[464.83731079 244.22407532 0.83841825]	[529.01605225 239.10513306 0.86094987]	[5.41846985e+02 8.98420776e+02 7.56413102e-01]	[5.59816833e+02 8.90847534e+02 8.17286551e-01]	[5.31580566e+02 8.59933960e+02 6.85197771e-01]	[4.85470398e+02 8.93364441e+02 7.44192064e-01]	[4.72544647e+02 8.90686951e+02 6.91302896e-01]	[5.00844513e+02 8.62511841e+02 7.07482338e-01]
[500.66448975 254.6085968 0.93956828]	[503.31982422 336.51040649 0.93451083]	[439.20291138 339.06265259 0.88181674]	[421.2333374 439.29678345 0.86496544]	[418.59643555 541.76318359 0.84985614]	[565.03845215 333.98687744 0.84478319]	[585.53491211 439.09814453 0.8909142 ]	[598.30389404 539.19866943 0.83682591]	[505.88885498 549.5380249 0.67665148]	[462.39407349 549.52850342 0.67240274]	[477.73178101 711.1472168 0.83113801]	[4.93082336e+02 8.52267822e+02 7.78992355e-01]	[546.96075439 549.52178955 0.67373621]	[544.3850708 708.72674561 0.88763642]	[5.41878967e+02 8.52245544e+02 8.42223763e-01]	[482.87612915 241.62599182 0.90226841]	[508.50189209 239.1451416 0.86264265]	[464.87634277 241.65530396 0.84813523]	[529.05834961 239.10678101 0.85982084]	[5.41836731e+02 8.98448669e+02 7.51628935e-01]	[5.59811951e+02 8.93212769e+02 8.14752579e-01]	[5.31598511e+02 8.60002808e+02 6.86373234e-01]	[4.85447144e+02 8.93349548e+02 7.46015847e-01]	[4.72528900e+02 8.90663391e+02 6.87640369e-01]	[5.00848785e+02 8.62517578e+02 7.12298512e-01]
[500.72143555 254.55497742 0.94242716]	[503.38293457 336.50296021 0.92778552]	[439.2517395 339.04904175 0.88617235]	[421.25140381 439.24938965 0.86904097]	[418.61734009 539.28051758 0.84104061]	[567.49304199 334.01538086 0.84051263]	[585.57568359 439.08984375 0.88531923]	[600.73706055 536.68377686 0.82681912]	[505.9352417 547.00598145 0.67694134]	[464.82400513 547.01391602 0.67071807]	[480.10757446 711.13916016 0.83325815]	[4.93090302e+02 8.52252869e+02 7.78204322e-01]	[546.99621582 546.98254395 0.67337948]	[544.39422607 708.72509766 0.88779068]	[5.41886353e+02 8.52241699e+02 8.44052851e-01]	[482.96932983 239.14732361 0.89864165]	[511.03424072 239.09806824 0.86057132]	[467.39434814 241.69549561 0.82082117]	[531.55462646 239.12892151 0.86017478]	[5.41858704e+02 8.98430359e+02 7.52390027e-01]	[5.59818115e+02 8.90862427e+02 8.16889167e-01]	[5.31606384e+02 8.59998169e+02 6.88030481e-01]	[4.85471161e+02 8.93334839e+02 7.48291254e-01]	[4.72561035e+02 8.90652893e+02 6.89027190e-01]	[5.00845032e+02 8.62504089e+02 7.13485479e-01]
[500.78311157 254.5395813 0.94054377]	[503.3901062 336.49502563 0.92472118]	[439.27142334 336.69180298 0.88911581]	[421.28097534 439.2232666 0.88351738]	[418.67254639 539.24182129 0.84320563]	[567.50549316 334.00317383 0.83892196]	[588.00476074 439.07806396 0.8797316 ]	[600.73699951 536.65380859 0.82564163]	[505.96432495 546.98205566 0.67994851]	[464.86502075 546.96362305 0.6730513 ]	[480.12503052 711.11444092 0.83660358]	[4.93112640e+02 8.52251221e+02 7.79242277e-01]	[547.00006104 546.98138428 0.68082649]	[544.4039917 711.11590576 0.88676739]	[5.41888000e+02 8.52253601e+02 8.41670334e-01]	[485.39016724 239.10772705 0.89595473]	[513.62896729 239.05534363 0.86632049]	[467.47601318 241.69502258 0.81348389]	[534.12072754 239.15313721 0.85894215]	[5.41866150e+02 8.98450317e+02 7.49965250e-01]	[5.59824951e+02 8.93211365e+02 8.20127904e-01]	[5.31607971e+02 8.60012756e+02 6.86013758e-01]	[4.87925812e+02 8.93339966e+02 7.46443689e-01]	[4.72571136e+02 8.90658569e+02 6.89510107e-01]	[5.00855164e+02 8.62496643e+02 7.16202259e-01]
[500.84140015 254.51455688 0.93342984]	[503.44332886 336.51812744 0.91955376]	[439.32122803 336.70205688 0.88935286]	[421.30606079 439.24209595 0.88065672]	[418.71209717 539.30529785 0.85325235]	[567.58093262 334.02481079 0.83065999]	[588.02648926 436.68890381 0.87329608]	[600.74005127 534.16802979 0.82516664]	[505.96539307 546.95837402 0.68113852]	[464.87075806 546.95013428 0.67244625]	[480.13180542 708.7074585 0.84247315]	[4.93092987e+02 8.52297913e+02 7.77400613e-01]	[546.9776001 546.94671631 0.68576634]	[544.42358398 708.70715332 0.88793385]	[5.41884338e+02 8.52272156e+02 8.43793333e-01]	[485.47463989 239.06340027 0.88541895]	[516.19342041 236.66714478 0.88348752]	[472.53479004 241.67440796 0.80691892]	[539.18060303 239.1396637 0.88296348]	[5.41876892e+02 8.98469910e+02 7.53610790e-01]	[5.59830994e+02 8.93224731e+02 8.20259333e-01]	[5.31585144e+02 8.62506104e+02 6.87139690e-01]	[4.85434479e+02 8.93351990e+02 7.47016370e-01]	[4.72535889e+02 8.90669800e+02 6.88584089e-01]	[5.00845551e+02 8.62565857e+02 7.19206870e-01]
[503.27175903 254.4903717 0.92974097]	[503.48348999 336.53076172 0.91399747]	[441.68322754 339.04248047 0.88743424]	[421.32879639 439.24737549 0.87797928]	[418.76525879 541.74536133 0.86402237]	[570.0690918 334.04364014 0.82242846]	[588.03979492 436.62866211 0.86057067]	[600.74395752 534.11065674 0.82504141]	[505.97598267 546.96759033 0.67810822]	[464.88659668 546.96466064 0.66758013]	[480.137146 708.72467041 0.84001118]	[4.93108978e+02 8.52323303e+02 7.75958598e-01]	[546.98223877 546.94940186 0.68525016]	[544.42010498 708.69238281 0.88895625]	[5.41883118e+02 8.52268738e+02 8.44817460e-01]	[488.00863647 239.04656982 0.87126923]	[518.69317627 236.64453125 0.90018636]	[475.10943604 241.67192078 0.82377934]	[539.24414062 239.12232971 0.8955673 ]	[5.41870911e+02 8.98470886e+02 7.51643896e-01]	[5.59820618e+02 8.93224976e+02 8.15187514e-01]	[5.31601135e+02 8.62490295e+02 6.86519384e-01]	[4.85407043e+02 8.93359497e+02 7.45112717e-01]	[4.72525635e+02 8.90665955e+02 6.86838388e-01]	[5.00860016e+02 8.65053406e+02 7.22574294e-01]
[503.34170532 254.47677612 0.92857224]	[503.49658203 336.52041626 0.91356391]	[441.70617676 336.68273926 0.88760197]	[421.34277344 439.21118164 0.87272686]	[421.15499878 539.31005859 0.85990202]	[570.08496094 334.05151367 0.82165068]	[588.09222412 436.64346313 0.85889095]	[598.32177734 531.55993652 0.82653826]	[505.97360229 546.97467041 0.6785115 ]	[464.90420532 546.96087646 0.6689508 ]	[480.14086914 711.11755371 0.84084141]	[4.93110413e+02 8.52316589e+02 7.78086424e-01]	[546.95605469 546.96514893 0.68387085]	[544.44781494 708.6708374 0.88390392]	[5.41887573e+02 8.52266846e+02 8.45893204e-01]	[490.55056763 236.67123413 0.87589139]	[518.77423096 236.61151123 0.91858691]	[477.58712769 241.69032288 0.8330394 ]	[541.70117188 239.08200073 0.91224331]	[5.41864990e+02 8.98485779e+02 7.51184881e-01]	[5.59821350e+02 8.93235962e+02 8.12914073e-01]	[5.31592712e+02 8.60013367e+02 6.86543763e-01]	[4.85405365e+02 8.93371216e+02 7.44961500e-01]	[4.72519318e+02 8.90676758e+02 6.87407792e-01]	[5.00864990e+02 8.65044678e+02 7.22216666e-01]
[503.41494751 254.4515686 0.92356211]	[505.8833313 336.54431152 0.91229296]	[441.72009277 339.04360962 0.88528389]	[421.3664856 439.18362427 0.86379462]	[421.21630859 541.76141357 0.87380457]	[570.11419678 334.06451416 0.82015753]	[590.55047607 436.60217285 0.85211384]	[598.31945801 529.07531738 0.82433295]	[506.00421143 549.50506592 0.66803557]	[464.94042969 547.0401001 0.65806705]	[480.14306641 711.16772461 0.83378947]	[4.93111359e+02 8.52348572e+02 7.75124907e-01]	[547.00860596 547.02636719 0.67589474]	[544.44512939 708.67340088 0.88487154]	[5.41888916e+02 8.52307556e+02 8.39271367e-01]	[493.08770752 236.64448547 0.88160259]	[521.20251465 236.59231567 0.93438476]	[477.60684204 241.69940186 0.8447845 ]	[541.75244141 239.10766602 0.91653001]	[5.41864014e+02 8.98476562e+02 7.51973927e-01]	[5.59815002e+02 8.93236328e+02 8.14402461e-01]	[5.31608093e+02 8.62552185e+02 6.83273673e-01]	[4.85398163e+02 8.93368286e+02 7.41677999e-01]	[4.72513947e+02 8.90673157e+02 6.84369802e-01]	[5.00873779e+02 8.65088257e+02 7.24727273e-01]
[503.47116089 254.42703247 0.91782928]	[505.93182373 336.53738403 0.90743512]	[441.78347778 336.69024658 0.8801049 ]	[421.37411499 439.14089966 0.85208368]	[421.23513794 541.78417969 0.87939602]	[572.62854004 334.05526733 0.81551391]	[590.58148193 436.66098022 0.85875577]	[598.31134033 529.06115723 0.82478356]	[508.43539429 547.00811768 0.67317325]	[467.39108276 546.99719238 0.66097581]	[480.14324951 711.14440918 0.83388948]	[4.93121094e+02 8.52335022e+02 7.78451562e-01]	[547.01116943 546.9967041 0.68136632]	[544.44329834 708.65637207 0.88878721]	[5.41891174e+02 8.52232300e+02 8.43209565e-01]	[495.6060791 236.62278748 0.88679177]	[521.25531006 236.56642151 0.94069397]	[477.65597534 241.72622681 0.85025102]	[541.77038574 239.12255859 0.91197956]	[5.41853394e+02 8.98458984e+02 7.61130393e-01]	[5.59817444e+02 8.93220215e+02 8.18136752e-01]	[5.31611450e+02 8.59956787e+02 6.81464732e-01]	[4.85397583e+02 8.93389648e+02 7.45852172e-01]	[4.72512787e+02 8.90685425e+02 6.89339876e-01]	[5.00881927e+02 8.65062012e+02 7.23902166e-01]
[505.89968872 254.39820862 0.9069587 ]	[505.94979858 336.53283691 0.90526593]	[441.79983521 336.68005371 0.87742585]	[421.39309692 439.15411377 0.85025704]	[421.23187256 541.73858643 0.87441909]	[572.63818359 334.05136108 0.81582928]	[590.59173584 436.68173218 0.86075091]	[598.31964111 529.04730225 0.82702482]	[508.51361084 546.96783447 0.6691407 ]	[467.48620605 546.9362793 0.65338331]	[480.15701294 711.15429688 0.83530933]	[4.93114014e+02 8.52346497e+02 7.75621772e-01]	[549.48760986 546.97772217 0.67365301]	[544.44744873 708.64697266 0.89101511]	[5.41887146e+02 8.52257935e+02 8.41207206e-01]	[495.67196655 236.58566284 0.89718443]	[521.3069458 236.53507996 0.95125407]	[477.69702148 241.72764587 0.8612504 ]	[541.796875 239.14558411 0.91443121]	[5.41863037e+02 8.98478210e+02 7.57615864e-01]	[5.59825867e+02 8.93230713e+02 8.20257068e-01]	[5.31596191e+02 8.60000977e+02 6.79202318e-01]	[4.85397888e+02 8.93401855e+02 7.46433675e-01]	[4.70038513e+02 8.90698242e+02 6.92762077e-01]	[5.00873962e+02 8.65083618e+02 7.23666787e-01]
[505.95358276 254.38082886 0.89585257]	[505.98590088 336.54049683 0.90075958]	[441.81115723 336.6803894 0.87443173]	[423.76876831 439.15585327 0.85687119]	[421.24517822 541.72253418 0.877882 ]	[575.17810059 334.06652832 0.81727225]	[590.61260986 439.10394287 0.86809659]	[598.31799316 531.54595947 0.82256675]	[511.00561523 546.93695068 0.66193032]	[469.97970581 544.46954346 0.64512843]	[480.16827393 711.14654541 0.83811253]	[4.93120667e+02 8.52371826e+02 7.74532557e-01]	[549.53503418 546.95306396 0.6683923 ]	[544.43487549 708.65765381 0.89577323]	[5.41886047e+02 8.52266296e+02 8.41237664e-01]	[498.1489563 236.56446838 0.90429556]	[521.34094238 236.52082825 0.95622957]	[480.1086731 241.71260071 0.86977965]	[541.83050537 239.12393188 0.91698855]	[5.41890442e+02 8.98480286e+02 7.58486748e-01]	[5.59837952e+02 8.93226868e+02 8.25221300e-01]	[5.31593506e+02 8.62493347e+02 6.85525060e-01]	[4.85380981e+02 8.93417358e+02 7.43515372e-01]	[4.70033691e+02 8.90710144e+02 6.93537354e-01]	[5.00876617e+02 8.65114319e+02 7.32061565e-01]
[506.00839233 254.37919617 0.89023465]	[508.44619751 336.54489136 0.89617348]	[441.85546875 336.68383789 0.86709177]	[423.76635742 439.2454834 0.87208158]	[421.24789429 541.71990967 0.87750566]	[577.69439697 334.06488037 0.8185522 ]	[590.57806396 439.07336426 0.85981464]	[600.75244141 531.56463623 0.8277756 ]	[511.00817871 546.96325684 0.65798998]	[469.97311401 546.94451904 0.64256263]	[480.17681885 711.1595459 0.83696103]	[4.93117065e+02 8.52321838e+02 7.80702233e-01]	[549.5368042 546.97045898 0.66306168]	[544.43200684 708.64898682 0.89881915]	[5.41877808e+02 8.52251099e+02 8.44909549e-01]	[498.21304321 236.56214905 0.91370016]	[521.38476562 236.5243988 0.96067268]	[480.15383911 241.71043396 0.8862049 ]	[541.86187744 239.1360321 0.91157025]	[5.41907043e+02 8.98496094e+02 7.58106470e-01]	[5.59846741e+02 8.93222839e+02 8.25468957e-01]	[5.31566040e+02 8.59979248e+02 6.88184917e-01]	[4.85390686e+02 8.93397156e+02 7.48433471e-01]	[4.72513519e+02 8.90694275e+02 6.90527856e-01]	[5.00861938e+02 8.62576416e+02 7.32720852e-01]
[508.46893311 254.3742218 0.88505423]	[508.46969604 336.53417969 0.89280438]	[441.88165283 336.65881348 0.86566591]	[423.82504272 439.2102356 0.86528051]	[421.2520752 541.72180176 0.87688297]	[577.70739746 334.07385254 0.82037687]	[590.57452393 436.6781311 0.8532443 ]	[600.75762939 534.14813232 0.82600421]	[508.54486084 546.94256592 0.66382116]	[467.49014282 544.47601318 0.64622825]	[480.17599487 711.15240479 0.83963919]	[4.93108429e+02 8.52308350e+02 7.79894114e-01]	[549.54077148 546.96148682 0.66559595]	[544.43505859 708.64825439 0.89807647]	[5.41880066e+02 8.52271057e+02 8.42792273e-01]	[498.26608276 236.56230164 0.91826111]	[521.41131592 236.53321838 0.95802218]	[480.18655396 241.68650818 0.89291048]	[541.87145996 239.1350708 0.90909147]	[5.41879883e+02 8.98490967e+02 7.54085302e-01]	[5.59831360e+02 8.93226562e+02 8.22585225e-01]	[5.31566895e+02 8.60006653e+02 6.82535708e-01]	[4.85412445e+02 8.93415710e+02 7.42015123e-01]	[4.72516266e+02 8.90713806e+02 6.89542174e-01]	[5.00863251e+02 8.62556763e+02 7.26729035e-01]
[508.50686646 254.36105347 0.87801117]	[508.49963379 336.54058838 0.88915479]	[441.91390991 336.66723633 0.85537046]	[423.88742065 439.19497681 0.85093302]	[421.26657104 541.74578857 0.8785727 ]	[577.74371338 336.45251465 0.82538271]	[590.60028076 439.12054443 0.86710483]	[600.7835083 536.7230835 0.83823895]	[511.03286743 546.94744873 0.66356736]	[469.99090576 544.48138428 0.64837134]	[480.20547485 711.17919922 0.84248346]	[4.93120117e+02 8.52338196e+02 7.81176627e-01]	[549.59783936 546.97503662 0.66353148]	[544.45495605 708.64898682 0.89514911]	[5.41882324e+02 8.52292725e+02 8.40386808e-01]	[500.67547607 236.55352783 0.92425793]	[523.75769043 236.53236389 0.95524621]	[480.23999023 241.65240479 0.90246755]	[541.89337158 239.14105225 0.90668976]	[5.41886047e+02 8.98502136e+02 7.54987121e-01]	[5.59839539e+02 8.93239136e+02 8.26078594e-01]	[5.31566711e+02 8.62510681e+02 6.79905057e-01]	[4.85420044e+02 8.93420532e+02 7.44684994e-01]	[4.72528503e+02 8.90723633e+02 6.95448339e-01]	[5.00870636e+02 8.65056763e+02 7.29821205e-01]
[508.54983521 254.34854126 0.87067819]	[511.05001831 336.52075195 0.87860483]	[444.37911987 336.61813354 0.8445859 ]	[423.92346191 439.21398926 0.84738374]	[421.27923584 541.76629639 0.88363498]	[580.22613525 336.45016479 0.82890671]	[590.59197998 439.08343506 0.86165971]	[600.78662109 539.26184082 0.85654819]	[511.07174683 544.40362549 0.66411239]	[470.01696777 544.37524414 0.64940131]	[480.21914673 711.14160156 0.84241641]	[4.93110413e+02 8.52323364e+02 7.79891312e-01]	[552.10089111 544.43292236 0.66204655]	[544.45977783 708.61889648 0.89526033]	[5.41881836e+02 8.52266357e+02 8.42431724e-01]	[500.70864868 236.54595947 0.9325422 ]	[523.7935791 236.51611328 0.95569438]	[480.29324341 241.6789856 0.90265846]	[541.9251709 239.14588928 0.90542608]	[5.41888123e+02 9.00983459e+02 7.50417531e-01]	[5.59839600e+02 8.93250061e+02 8.20222497e-01]	[5.31565613e+02 8.59999329e+02 6.82570338e-01]	[4.85428345e+02 8.93436707e+02 7.39257932e-01]	[4.72526703e+02 8.90738892e+02 6.92954540e-01]	[5.00861603e+02 8.62576843e+02 7.24954605e-01]
[511.04418945 254.34133911 0.86809742]	[511.04034424 336.53988647 0.87860179]	[444.36047363 336.65097046 0.84743905]	[423.91583252 439.26849365 0.85422832]	[421.29321289 541.79522705 0.88875598]	[580.23126221 336.46310425 0.83231151]	[590.58666992 436.63244629 0.84054959]	[600.84393311 539.24743652 0.85810387]	[513.56634521 544.39227295 0.66347247]	[472.51889038 544.37634277 0.6444661 ]	[480.23471069 711.13806152 0.8384288 ]	[4.93134583e+02 8.52316162e+02 7.82890737e-01]	[552.14544678 544.42779541 0.66088003]	[544.45703125 708.62872314 0.8942436 ]	[5.41885986e+02 8.52281311e+02 8.43876898e-01]	[500.73843384 236.53970337 0.93795043]	[523.83990479 236.50469971 0.95581388]	[480.32727051 241.68186951 0.90179044]	[544.28771973 239.15391541 0.89735889]	[5.41877014e+02 8.98499146e+02 7.53812790e-01]	[5.59828186e+02 8.93239014e+02 8.21378648e-01]	[5.31594177e+02 8.62490417e+02 6.80614710e-01]	[4.85385345e+02 8.93427185e+02 7.47255027e-01]	[4.70038116e+02 8.90708862e+02 6.93501770e-01]	[5.00881744e+02 8.62571045e+02 7.32080221e-01]
[511.08065796 254.34658813 0.86740458]	[511.0453186 336.5506897 0.87707126]	[444.36502075 336.67153931 0.84424293]	[426.39031982 439.23400879 0.84221327]	[421.31588745 541.80822754 0.89471447]	[580.24975586 336.46386719 0.83622634]	[590.5960083 436.65542603 0.84580678]	[603.28399658 539.29400635 0.87914187]	[513.60510254 544.43444824 0.6619668 ]	[472.53326416 544.4118042 0.64885122]	[480.25561523 711.14581299 0.84304285]	[4.93134735e+02 8.52287598e+02 7.81244576e-01]	[554.70355225 544.47875977 0.66316313]	[544.4666748 708.61499023 0.89777398]	[5.41888794e+02 8.52239746e+02 8.43966186e-01]	[500.76565552 236.53921509 0.94172132]	[523.8659668 236.50248718 0.95823741]	[480.36630249 241.66717529 0.90345365]	[544.33093262 239.14610291 0.89949554]	[5.41873962e+02 8.98482117e+02 7.64560342e-01]	[5.59845703e+02 8.93219788e+02 8.29170465e-01]	[5.31595398e+02 8.59967285e+02 6.83650970e-01]	[4.85404236e+02 8.93400024e+02 7.39791989e-01]	[4.72534027e+02 8.90686584e+02 6.85332358e-01]	[5.00879364e+02 8.62542725e+02 7.24677742e-01]
[513.60314941 254.36030579 0.87141502]	[513.63574219 336.51745605 0.87309402]	[446.89346313 336.62896729 0.82863581]	[428.92163086 439.20562744 0.8356604 ]	[421.36773682 541.80194092 0.8887127 ]	[580.29736328 336.45159912 0.83484972]	[590.62884521 436.64346313 0.82318485]	[603.33392334 539.2489624 0.87153131]	[516.18560791 549.51544189 0.65274578]	[475.1390686 547.02636719 0.64613312]	[480.27493286 711.20605469 0.84583676]	[4.95631927e+02 8.54878601e+02 7.73699284e-01]	[557.27032471 549.51977539 0.66329777]	[544.48059082 708.68334961 0.88750422]	[5.41872864e+02 8.52303894e+02 8.44302773e-01]	[500.79882812 236.56011963 0.94373095]	[523.90405273 236.50363159 0.95362991]	[482.70617676 241.68040466 0.89781272]	[544.38775635 239.1386261 0.89465475]	[5.41920715e+02 9.01000671e+02 7.60503709e-01]	[5.62240662e+02 8.93255432e+02 8.30881834e-01]	[5.31554932e+02 8.62532776e+02 6.79478347e-01]	[4.82926880e+02 8.95906982e+02 7.40799725e-01]	[4.70012909e+02 8.90802917e+02 7.03061163e-01]	[5.03278961e+02 8.67660950e+02 7.55484521e-01]
[513.63317871 254.36062622 0.86927426]	[516.11657715 336.52047729 0.87624955]	[446.91122437 336.65341187 0.82700765]	[428.98291016 439.21008301 0.83309537]	[421.36367798 541.79058838 0.88569224]	[580.32293701 336.44573975 0.83429921]	[590.63635254 436.69650269 0.83654183]	[603.38031006 541.86029053 0.90573955]	[516.21258545 546.96606445 0.66309708]	[475.15139771 546.94274902 0.66025472]	[480.27502441 711.17480469 0.84776294]	[4.95621613e+02 8.54831909e+02 7.75673926e-01]	[559.7454834 546.99005127 0.67447585]	[544.50048828 708.67114258 0.88577336]	[5.41885620e+02 8.52361389e+02 8.37920129e-01]	[500.82012939 236.56137085 0.94446015]	[523.91900635 236.50588989 0.95183432]	[482.7277832 241.67280579 0.89657199]	[544.41967773 239.11810303 0.89840204]	[5.44331787e+02 9.01053528e+02 7.62956142e-01]	[5.62269714e+02 8.93295532e+02 8.31488371e-01]	[5.31563599e+02 8.65071777e+02 6.84400797e-01]	[4.82924377e+02 8.95882263e+02 7.43783653e-01]	[4.70006317e+02 8.90781128e+02 7.03191102e-01]	[5.03271729e+02 8.67610596e+02 7.48464763e-01]
[513.65692139 254.35412598 0.86867064]	[516.12487793 336.51953125 0.87632442]	[446.92645264 336.65344238 0.82509136]	[429. 439.2046814 0.83299208]	[421.37329102 541.74560547 0.87958068]	[580.34033203 336.4468689 0.83278352]	[590.63024902 439.08081055 0.84400815]	[603.42767334 541.79962158 0.9022547 ]	[518.67822266 546.95349121 0.66696912]	[477.62786865 546.93652344 0.66278619]	[480.28747559 711.16931152 0.8493495 ]	[4.95630554e+02 8.52380371e+02 7.80234575e-01]	[559.77166748 546.97265625 0.67427778]	[544.50878906 708.67724609 0.8810451 ]	[5.41888916e+02 8.52365051e+02 8.34450066e-01]	[500.84359741 236.55030823 0.94744307]	[523.93743896 236.50442505 0.95082659]	[482.74746704 241.67066956 0.89667612]	[544.44787598 239.13594055 0.90019029]	[5.44331787e+02 9.01003235e+02 7.53417552e-01]	[5.62264404e+02 8.93264465e+02 8.31153572e-01]	[5.31580139e+02 8.65088867e+02 6.85705185e-01]	[4.85395508e+02 8.93456055e+02 7.51074851e-01]	[4.72532074e+02 8.90739136e+02 7.07319617e-01]	[5.03268463e+02 8.65123474e+02 7.43377030e-01]
[516.11584473 254.35322571 0.87046576]	[516.12481689 336.52593994 0.87683904]	[446.94284058 336.66516113 0.82453871]	[431.49572754 439.19088745 0.83838272]	[421.37167358 541.75604248 0.88206571]	[580.34307861 334.07009888 0.83622193]	[590.64440918 436.69815063 0.84246737]	[603.45965576 541.77740479 0.89938533]	[518.69702148 544.49401855 0.66639435]	[477.62442017 544.47753906 0.66394496]	[480.29040527 711.15155029 0.84965092]	[4.95638367e+02 8.54789734e+02 7.79214263e-01]	[559.79931641 546.95739746 0.67789716]	[544.51263428 708.68231201 0.87988013]	[5.41890991e+02 8.52375427e+02 8.31715286e-01]	[500.85623169 236.55046082 0.94842553]	[523.95178223 236.50958252 0.94862366]	[482.75250244 241.65689087 0.8969565 ]	[544.47076416 239.15260315 0.89837021]	[5.44320129e+02 9.00997742e+02 7.55397916e-01]	[5.62261414e+02 8.93263916e+02 8.31986129e-01]	[5.31591980e+02 8.65100647e+02 6.84105217e-01]	[4.85404785e+02 8.95835022e+02 7.49470055e-01]	[4.72540741e+02 8.90757446e+02 7.09356189e-01]	[5.03270813e+02 8.65134521e+02 7.39831448e-01]
[516.13092041 254.35507202 0.87188911]	[516.14959717 336.53463745 0.88219607]	[446.97286987 336.66149902 0.81952262]	[431.52529907 439.20703125 0.83733761]	[421.3788147 541.76000977 0.8804 ]	[580.35107422 336.45794678 0.83959472]	[593.14526367 439.0887146 0.84719813]	[603.49169922 541.80981445 0.9059732 ]	[518.71026611 546.95611572 0.672961 ]	[477.64517212 546.9473877 0.66577631]	[480.2989502 711.16662598 0.85026872]	[4.95627594e+02 8.52362915e+02 7.80748308e-01]	[559.81915283 546.97320557 0.67948872]	[544.51776123 708.71960449 0.87637269]	[5.41897766e+02 8.52382507e+02 8.31003308e-01]	[500.8656311 236.55204773 0.94953507]	[523.96368408 236.51321411 0.94533879]	[482.75921631 241.64961243 0.89886338]	[544.49523926 239.16081238 0.89626014]	[5.44329163e+02 9.01014954e+02 7.59029567e-01]	[5.62275269e+02 8.93268799e+02 8.30884635e-01]	[5.31613159e+02 8.65103333e+02 6.82519436e-01]	[4.85408051e+02 8.95852661e+02 7.49131143e-01]	[4.72542999e+02 8.90767090e+02 7.06377268e-01]	[5.03266968e+02 8.65091187e+02 7.39537239e-01]
[516.1348877 254.35766602 0.87280512]	[516.13897705 336.53182983 0.88250887]	[449.43807983 336.64251709 0.82078719]	[431.53152466 439.19735718 0.84281027]	[421.3692627 541.77374268 0.88483697]	[580.35925293 336.45883179 0.84128845]	[593.13946533 439.10836792 0.85699821]	[603.50030518 541.7723999 0.90052545]	[518.67919922 546.93029785 0.67147613]	[477.62890625 544.47741699 0.67331159]	[480.30505371 711.13916016 0.85419822]	[4.95624176e+02 8.52341064e+02 7.85530388e-01]	[559.7913208 546.96154785 0.67845529]	[544.52087402 708.69317627 0.87955129]	[5.41896240e+02 8.52337708e+02 8.36529255e-01]	[500.87036133 236.55250549 0.95152128]	[523.96990967 236.5118866 0.94427699]	[482.77081299 241.66157532 0.89775127]	[544.50524902 239.15209961 0.89717966]	[5.41911499e+02 9.00976135e+02 7.62750566e-01]	[5.62255493e+02 8.93255493e+02 8.34913492e-01]	[5.31606995e+02 8.62575134e+02 6.75560296e-01]	[4.85415497e+02 8.93458984e+02 7.56091654e-01]	[4.72554230e+02 8.90745667e+02 7.10042059e-01]	[5.03265381e+02 8.65064636e+02 7.39032507e-01]
[516.14086914 254.35945129 0.87344122]	[516.1472168 336.54779053 0.88273925]	[446.95358276 336.66043091 0.82424152]	[431.5604248 439.19378662 0.84538847]	[421.36669922 541.77905273 0.88390714]	[582.75140381 336.48101807 0.84680009]	[593.16625977 439.12243652 0.8567915 ]	[603.51843262 541.75506592 0.89460361]	[518.64190674 546.94549561 0.6666249 ]	[475.16226196 546.93530273 0.66545844]	[480.30297852 711.12567139 0.85259467]	[4.95644684e+02 8.52295654e+02 7.88585782e-01]	[559.77819824 546.96209717 0.67973238]	[544.52734375 708.67871094 0.87721002]	[5.41902832e+02 8.52328308e+02 8.37611675e-01]	[500.87155151 236.55860901 0.94972354]	[523.97094727 236.51550293 0.94243377]	[482.77737427 241.67060852 0.89540231]	[544.49517822 239.15635681 0.89780235]	[5.41917480e+02 9.00979431e+02 7.63700902e-01]	[5.62254761e+02 8.93255615e+02 8.34515870e-01]	[5.31621338e+02 8.62559387e+02 6.75617516e-01]	[4.85404816e+02 8.93447510e+02 7.54965305e-01]	[4.72553741e+02 8.90727295e+02 7.05523968e-01]	[5.03276672e+02 8.62561462e+02 7.38633454e-01]
[516.14434814 254.35848999 0.87277269]	[516.14916992 336.55596924 0.88436639]	[446.95437622 336.67138672 0.82272798]	[434.02764893 439.20968628 0.84413433]	[421.36755371 541.79394531 0.88464761]	[582.7479248 336.48770142 0.84622741]	[593.17858887 439.12576294 0.86052537]	[603.50634766 541.76086426 0.89585251]	[516.22467041 546.96270752 0.6639421 ]	[475.16369629 546.92730713 0.66666853]	[480.30682373 711.13366699 0.85155714]	[4.95630646e+02 8.52298401e+02 7.88353503e-01]	[559.76361084 546.99468994 0.67852831]	[544.54229736 708.68701172 0.87484413]	[5.41903503e+02 8.52328308e+02 8.39461684e-01]	[500.87368774 236.55502319 0.94885391]	[523.97375488 236.5135498 0.9419347 ]	[482.77392578 241.66374207 0.89704156]	[544.4977417 239.15046692 0.89795023]	[5.41919800e+02 9.00986145e+02 7.66002595e-01]	[5.62261475e+02 8.93257385e+02 8.35573673e-01]	[5.31616516e+02 8.62550842e+02 6.77765131e-01]	[4.85410217e+02 8.93465515e+02 7.51202762e-01]	[4.72553192e+02 8.90747559e+02 7.03375995e-01]	[5.03267761e+02 8.62556885e+02 7.39644706e-01]
[516.13562012 254.35939026 0.87196952]	[516.16394043 336.53515625 0.88292015]	[449.43615723 336.63317871 0.81866372]	[431.53549194 439.18530273 0.84870231]	[421.34671021 541.75134277 0.88474011]	[580.36083984 336.47567749 0.84411621]	[593.16906738 439.09780884 0.85473293]	[603.49963379 541.76049805 0.89784986]	[518.65014648 547.03656006 0.66249222]	[475.15054321 546.99359131 0.66251385]	[480.3062439 711.13897705 0.85214823]	[4.95632965e+02 8.52234924e+02 7.94256151e-01]	[559.78106689 549.54516602 0.6781854 ]	[544.53912354 708.70690918 0.87488037]	[5.41898438e+02 8.52301941e+02 8.45026433e-01]	[500.87005615 236.55325317 0.94805151]	[523.96850586 236.51815796 0.94173741]	[482.77197266 241.65185547 0.89856809]	[544.48718262 239.16313171 0.89706153]	[5.41914001e+02 8.98483582e+02 7.63862193e-01]	[5.62250610e+02 8.93229431e+02 8.34510624e-01]	[5.34096680e+02 8.62527649e+02 6.87997937e-01]	[4.85423431e+02 8.93382690e+02 7.66711950e-01]	[4.72581573e+02 8.90665894e+02 7.00872123e-01]	[5.03264618e+02 8.59999756e+02 7.38842964e-01]
[513.66064453 254.36799622 0.87005293]	[516.12255859 336.5328064 0.87612247]	[446.9190979 336.65090942 0.82447326]	[431.54650879 439.19555664 0.842287 ]	[421.35473633 541.77142334 0.88323081]	[582.74578857 336.46478271 0.84013027]	[593.17333984 439.09515381 0.85506773]	[603.47454834 541.69812012 0.89029056]	[518.64978027 547.00164795 0.66727591]	[475.15512085 546.95635986 0.665712 ]	[480.31555176 711.14074707 0.84983456]	[4.95657776e+02 8.52251221e+02 7.94199049e-01]	[559.77954102 547.0413208 0.68235213]	[544.53527832 708.68890381 0.87475473]	[5.41900696e+02 8.52301086e+02 8.45279098e-01]	[500.84857178 236.55529785 0.94559741]	[523.94775391 236.52030945 0.94529969]	[482.76049805 241.63510132 0.89952964]	[544.46783447 239.14054871 0.89675689]	[5.41915222e+02 9.00979736e+02 7.64111519e-01]	[5.62248413e+02 8.93256714e+02 8.32591832e-01]	[5.34096680e+02 8.62528748e+02 6.81594729e-01]	[4.85398590e+02 8.93422974e+02 7.61742830e-01]	[4.72555023e+02 8.90695679e+02 7.01915026e-01]	[5.03285461e+02 8.62505432e+02 7.44938850e-01]
[513.62249756 254.37301636 0.87107325]	[516.11602783 336.53204346 0.87733948]	[446.91589355 336.64147949 0.82380581]	[431.48046875 439.15447998 0.83607268]	[421.33828735 541.72143555 0.878497 ]	[580.34741211 336.47735596 0.8419801 ]	[593.14941406 439.09591675 0.85364032]	[603.4352417 541.70550537 0.89544666]	[516.1774292 546.9675293 0.66861337]	[475.1121521 546.93469238 0.66435027]	[480.32843018 711.14550781 0.85073334]	[4.95669617e+02 8.52224365e+02 7.93651581e-01]	[559.70507812 547.00396729 0.67639202]	[544.53875732 708.66204834 0.87510526]	[5.41896301e+02 8.52286255e+02 8.47834945e-01]	[500.82498169 236.56866455 0.94023317]	[523.92150879 236.52796936 0.94829124]	[482.7638855 241.66123962 0.89448363]	[544.42254639 239.13700867 0.89844847]	[5.41917297e+02 9.00973267e+02 7.61228144e-01]	[5.62245239e+02 8.93248169e+02 8.31129014e-01]	[5.31619080e+02 8.62500122e+02 6.84410989e-01]	[4.85397675e+02 8.93401123e+02 7.62537837e-01]	[4.72569031e+02 8.90673950e+02 6.99772596e-01]	[5.03293762e+02 8.60009766e+02 7.44231105e-01]
[513.57757568 254.43838501 0.8793335 ]	[513.61682129 336.52145386 0.87321639]	[444.44384766 336.64312744 0.82836753]	[428.95077515 439.18307495 0.83709705]	[421.3236084 539.31896973 0.87205422]	[580.31835938 336.45172119 0.83544987]	[593.11224365 436.69781494 0.84724963]	[603.38604736 541.7064209 0.88714516]	[516.18182373 546.93011475 0.66573387]	[475.11828613 544.47418213 0.66304386]	[480.33294678 711.16540527 0.84657818]	[4.95677490e+02 8.52211365e+02 7.96074510e-01]	[559.70281982 546.96862793 0.67112201]	[544.52941895 708.65753174 0.88030708]	[5.41898438e+02 8.52273071e+02 8.49766970e-01]	[500.78479004 236.64263916 0.92807949]	[523.87390137 236.58468628 0.94849515]	[482.72253418 241.64483643 0.89828598]	[544.3862915 239.11282349 0.89886057]	[5.41906982e+02 8.98504333e+02 7.63273597e-01]	[5.62242065e+02 8.93240479e+02 8.35554004e-01]	[5.34101868e+02 8.60006897e+02 6.87179387e-01]	[4.85413818e+02 8.93386475e+02 7.60673881e-01]	[4.72588837e+02 8.90655334e+02 6.96250260e-01]	[5.03300690e+02 8.59990356e+02 7.46125460e-01]
[511.05184937 254.47357178 0.88488853]	[513.56726074 336.53488159 0.87485737]	[444.39804077 336.65359497 0.83638334]	[426.41000366 439.24386597 0.85327202]	[421.28735352 541.72546387 0.88410139]	[580.28295898 336.47210693 0.83720946]	[590.62976074 439.0774231 0.85207969]	[603.347229 541.76696777 0.89407945]	[516.12316895 544.49230957 0.66603667]	[475.08172607 544.46600342 0.65874439]	[480.32629395 711.24316406 0.84089333]	[4.95683716e+02 8.52279053e+02 7.95970201e-01]	[557.19836426 546.97021484 0.66516531]	[544.53344727 708.65454102 0.87853032]	[5.41907898e+02 8.52272949e+02 8.51810336e-01]	[500.7562561 236.6885376 0.91815948]	[523.82470703 236.645401 0.94482976]	[480.36651611 241.68992615 0.90098011]	[544.31420898 241.61662292 0.90124929]	[5.44318176e+02 8.98510925e+02 7.62357056e-01]	[5.62262146e+02 8.93235779e+02 8.35248590e-01]	[5.34115540e+02 8.60004822e+02 6.89955533e-01]	[4.85374237e+02 8.93401367e+02 7.55930007e-01]	[4.72545227e+02 8.90662720e+02 6.94478333e-01]	[5.03314301e+02 8.62534485e+02 7.56519616e-01]
[508.54101562 254.51811218 0.89224875]	[511.04016113 336.53466797 0.8803345 ]	[444.36236572 336.65136719 0.84446669]	[426.34545898 439.18270874 0.85357535]	[421.2593689 541.71508789 0.88061148]	[580.23150635 336.4675293 0.83270651]	[590.59234619 439.10723877 0.86589777]	[603.28851318 541.70605469 0.87580895]	[513.58740234 546.95056152 0.66131675]	[472.56121826 544.49334717 0.65396118]	[480.33529663 713.70257568 0.84068757]	[4.95674652e+02 8.52301758e+02 7.91416585e-01]	[554.66174316 546.98236084 0.65858501]	[544.51422119 708.65478516 0.88172799]	[5.41906921e+02 8.52302246e+02 8.46162438e-01]	[500.70205688 239.0962677 0.90501082]	[523.78314209 236.68133545 0.93758219]	[480.31585693 241.70756531 0.89384276]	[541.94793701 241.65687561 0.89708066]	[5.41922180e+02 8.98499878e+02 7.59609997e-01]	[5.62269836e+02 8.93238159e+02 8.36605072e-01]	[5.34114441e+02 8.62533875e+02 6.89834833e-01]	[4.85431000e+02 8.93400574e+02 7.56002843e-01]	[4.72576111e+02 8.90685425e+02 7.02137470e-01]	[5.03310272e+02 8.62565857e+02 7.46002913e-01]
[508.53939819 254.58512878 0.89561784]	[508.50436401 336.55560303 0.89100415]	[441.90805054 336.67971802 0.8558445 ]	[423.85342407 439.18237305 0.86208618]	[421.23416138 541.71295166 0.87560093]	[577.75823975 336.49316406 0.83299661]	[590.5723877 439.1328125 0.86448234]	[600.87713623 539.31005859 0.8673653 ]	[511.07443237 547.00598145 0.66270721]	[472.53912354 546.97766113 0.6536743 ]	[480.33023071 713.72875977 0.84492105]	[4.95670563e+02 8.52306152e+02 7.95146167e-01]	[552.08929443 547.03399658 0.65885943]	[544.48901367 708.66253662 0.88446373]	[5.41901428e+02 8.52295593e+02 8.51737142e-01]	[500.67614746 239.17018127 0.89086366]	[523.7711792 239.08879089 0.92915022]	[480.24130249 241.68217468 0.88906771]	[541.93121338 239.19715881 0.89641273]	[5.44324097e+02 8.98502441e+02 7.64788866e-01]	[5.62268616e+02 8.93234985e+02 8.39972436e-01]	[5.34109680e+02 8.62506836e+02 6.95939064e-01]	[4.85437103e+02 8.93424255e+02 7.55412996e-01]	[4.72585724e+02 8.90714661e+02 7.08831787e-01]	[5.03311615e+02 8.62552185e+02 7.53981233e-01]
[508.53936768 254.58511353 0.89552045]	[508.51000977 336.55529785 0.89062583]	[441.91619873 336.67819214 0.85403174]	[423.8550415 439.18228149 0.86192292]	[421.23556519 541.7119751 0.87597263]	[577.75769043 336.49209595 0.83311892]	[590.57293701 439.1383667 0.86600065]	[600.87683105 539.31152344 0.8677448 ]	[511.07128906 547.00036621 0.663234 ]	[472.53259277 546.96990967 0.65375602]	[480.32357788 713.72979736 0.84461296]	[4.95671021e+02 8.52302979e+02 7.95650303e-01]	[552.09197998 547.03363037 0.65938306]	[544.48913574 708.66088867 0.88482147]	[5.41900391e+02 8.52296204e+02 8.51770759e-01]	[500.67565918 239.16900635 0.89098525]	[523.7713623 239.08815002 0.92925131]	[480.24075317 241.68206787 0.88906127]	[541.93182373 239.19515991 0.89680111]	[5.44325195e+02 8.98502930e+02 7.64809310e-01]	[5.62268494e+02 8.93235229e+02 8.40747833e-01]	[5.34105408e+02 8.62506104e+02 6.95629120e-01]	[4.85438904e+02 8.93423950e+02 7.55422354e-01]	[4.72588165e+02 8.90714844e+02 7.09051967e-01]	[5.03311005e+02 8.62547485e+02 7.53779411e-01]
[508.5390625 254.58505249 0.89544237]	[508.50790405 336.55282593 0.89075637]	[441.91534424 336.67297363 0.85522759]	[423.85684204 439.19573975 0.86473715]	[421.23284912 541.7154541 0.87748432]	[577.75628662 336.49072266 0.83287215]	[590.57220459 439.1368103 0.8656894 ]	[600.87554932 539.30981445 0.86704558]	[511.06466675 546.98345947 0.66476965]	[472.5227356 546.95678711 0.6549921 ]	[480.32064819 713.73193359 0.84351081]	[4.95674103e+02 8.52284851e+02 7.97775567e-01]	[552.08935547 547.01434326 0.66194469]	[544.48925781 708.65844727 0.88507068]	[5.41898254e+02 8.52296753e+02 8.51885200e-01]	[500.67581177 239.16871643 0.89118606]	[523.77075195 239.08885193 0.92969084]	[480.24041748 241.68464661 0.88955021]	[541.93151855 239.19552612 0.89708322]	[5.44327209e+02 8.98507324e+02 7.64876068e-01]	[5.62268494e+02 8.93238892e+02 8.41653228e-01]	[5.34100403e+02 8.62506531e+02 6.95279241e-01]	[4.85440979e+02 8.93422668e+02 7.57797539e-01]	[4.72595337e+02 8.90713379e+02 7.11549997e-01]	[5.03309021e+02 8.62523743e+02 7.52271116e-01]
[508.53927612 254.58572388 0.89557374]	[508.49829102 336.55392456 0.89159954]	[441.89837646 336.67419434 0.85919034]	[423.86224365 439.20178223 0.86575896]	[421.2305603 541.71459961 0.87727344]	[577.75732422 336.4838562 0.83200103]	[590.57159424 439.1343689 0.86618137]	[600.87884521 541.70275879 0.87109208]	[511.05819702 546.98724365 0.66766334]	[472.52890015 546.96325684 0.6567812 ]	[480.32525635 713.73266602 0.84455794]	[4.95659912e+02 8.52329346e+02 7.94791400e-01]	[552.06091309 547.02044678 0.66395801]	[544.48828125 708.66015625 0.88461399]	[5.41905212e+02 8.52297607e+02 8.50269973e-01]	[500.67565918 239.17018127 0.89098006]	[523.77154541 239.09024048 0.92937881]	[480.24032593 241.68666077 0.88931018]	[541.93170166 239.20014954 0.89734936]	[5.44323792e+02 8.98504578e+02 7.64809072e-01]	[5.62273132e+02 8.93234375e+02 8.41401219e-01]	[5.34112061e+02 8.62506836e+02 6.92632675e-01]	[4.85451752e+02 8.93441772e+02 7.53640771e-01]	[4.72591980e+02 8.90736694e+02 7.11944818e-01]	[5.03303467e+02 8.62577209e+02 7.55659878e-01]
[508.44506836 257.02532959 0.90207767]	[508.44207764 336.55264282 0.89277703]	[441.85070801 336.6595459 0.86681736]	[421.37442017 439.16659546 0.87173903]	[421.17630005 539.31085205 0.86831033]	[575.23016357 336.48678589 0.82244861]	[590.55725098 439.19616699 0.87412387]	[600.82299805 541.80999756 0.87671244]	[508.52542114 549.55603027 0.66195756]	[467.48150635 549.52740479 0.64983797]	[480.29602051 713.76416016 0.83552027]	[4.95641937e+02 8.52344543e+02 7.84646988e-01]	[549.53442383 552.05957031 0.66370106]	[544.45001221 708.71356201 0.88043034]	[5.41893433e+02 8.52352600e+02 8.40738416e-01]	[498.25036621 241.68513489 0.87159014]	[521.40081787 241.62756348 0.91373456]	[480.17834473 241.72273254 0.86101705]	[541.91674805 239.19087219 0.89212984]	[5.41922668e+02 8.98505737e+02 7.58762062e-01]	[5.62263184e+02 8.93242676e+02 8.36800396e-01]	[5.31625366e+02 8.65057434e+02 6.88842356e-01]	[4.85406860e+02 8.93419617e+02 7.51754284e-01]	[4.72545746e+02 8.90713928e+02 7.00813770e-01]	[5.03294647e+02 8.65073669e+02 7.43920386e-01]
[505.9921875 259.61654663 0.88310826]	[505.96286011 336.59564209 0.90481961]	[441.80737305 336.69732666 0.87365657]	[421.30447388 439.19445801 0.87184781]	[418.74957275 541.77062988 0.87532532]	[572.66967773 336.52490234 0.82845128]	[588.11773682 439.14611816 0.87051207]	[600.79101562 541.82208252 0.87256014]	[508.45529175 549.56182861 0.6612196 ]	[464.959198 549.54693604 0.65354556]	[480.27651978 716.29278564 0.83289033]	[4.95649963e+02 8.52295227e+02 7.88432062e-01]	[547.06768799 552.07684326 0.66203129]	[544.42559814 711.21417236 0.86976266]	[5.41903076e+02 8.52233521e+02 8.52132440e-01]	[498.22650146 249.30589294 0.88108218]	[521.37719727 246.81842041 0.90684009]	[480.12503052 246.75891113 0.84738493]	[541.88464355 241.70228577 0.88602608]	[5.41879883e+02 8.98445435e+02 7.73692369e-01]	[5.62258911e+02 8.93209229e+02 8.33685756e-01]	[5.34128723e+02 8.59967468e+02 6.92929506e-01]	[4.85436676e+02 8.93398621e+02 7.57926464e-01]	[4.72580048e+02 8.90691650e+02 7.04359710e-01]	[5.03309448e+02 8.62546631e+02 7.37106204e-01]
[503.36367798 274.98059082 0.93351263]	[503.39776611 336.64923096 0.92998159]	[439.26196289 339.11038208 0.88611168]	[418.79699707 439.28890991 0.89930427]	[416.14486694 541.80023193 0.86244011]	[567.51794434 336.59066772 0.86454219]	[585.54815674 441.71810913 0.89636058]	[593.19494629 541.71679688 0.83287477]	[503.43457031 554.64929199 0.68696433]	[462.37442017 554.66455078 0.66348916]	[480.21734619 723.97705078 0.83662999]	[4.95665527e+02 8.52320862e+02 7.84218848e-01]	[544.42950439 552.12689209 0.6841746 ]	[544.36108398 718.85089111 0.86936915]	[5.41928650e+02 8.52373352e+02 8.36127877e-01]	[493.05969238 257.16690063 0.87801772]	[518.78900146 257.11166382 0.92682803]	[477.60205078 254.46250916 0.81881034]	[539.25994873 251.83496094 0.85161823]	[5.41852661e+02 9.01025269e+02 7.68934131e-01]	[5.62262268e+02 8.93305542e+02 8.26217890e-01]	[5.34179382e+02 8.65113525e+02 6.79489255e-01]	[4.85388306e+02 8.93420410e+02 7.55575120e-01]	[4.72546326e+02 8.90707703e+02 7.02615619e-01]	[5.03325928e+02 8.65049927e+02 7.28374958e-01]
[503.34835815 275.08325195 0.93548489]	[503.38305664 336.64337158 0.93336773]	[439.26245117 339.08557129 0.88620275]	[418.75698853 439.20983887 0.89948654]	[416.10604858 541.7331543 0.85020697]	[567.49700928 336.59429932 0.86891562]	[585.50720215 441.74307251 0.89944673]	[593.16101074 541.78179932 0.84724092]	[503.44747925 554.65612793 0.68491793]	[462.37438965 554.66741943 0.66707563]	[480.20907593 726.43048096 0.84187716]	[4.95665436e+02 8.52337158e+02 7.86517799e-01]	[544.45672607 554.62286377 0.68237215]	[544.36871338 718.89215088 0.87079561]	[5.41949158e+02 8.52356873e+02 8.40793669e-01]	[490.55111694 259.63647461 0.86082268]	[518.75720215 259.57901001 0.91020012]	[475.07650757 254.49346924 0.80276251]	[539.19671631 251.90658569 0.84100598]	[5.41843994e+02 9.01014893e+02 7.74838865e-01]	[5.62268738e+02 8.93307129e+02 8.24799895e-01]	[5.36693359e+02 8.65097534e+02 6.85763240e-01]	[4.85410614e+02 8.93402771e+02 7.63165653e-01]	[4.72560608e+02 8.90700256e+02 7.09376454e-01]	[5.03335754e+02 8.65064514e+02 7.27175474e-01]
[503.24972534 277.51016235 0.93940616]	[503.28466797 336.662323 0.93753111]	[439.1930542 339.12008667 0.8845039 ]	[418.72290039 439.21713257 0.8995828 ]	[413.5736084 541.81213379 0.83347863]	[565.02746582 336.59033203 0.87659895]	[585.46228027 441.71087646 0.90068263]	[590.64312744 541.82342529 0.85555208]	[503.39981079 554.67626953 0.69223607]	[462.34439087 554.68261719 0.66931856]	[480.18377686 726.46911621 0.84109598]	[4.95644562e+02 8.52289246e+02 7.88132429e-01]	[544.40637207 554.64050293 0.6844607 ]	[544.38543701 721.38879395 0.87293744]	[5.44298035e+02 8.52253418e+02 8.46124172e-01]	[487.97903442 262.14233398 0.85081375]	[518.66583252 259.69882202 0.87422746]	[470.02059937 254.54611206 0.78464389]	[536.66400146 254.38012695 0.82873213]	[5.41818787e+02 8.98491516e+02 7.77331829e-01]	[5.62270020e+02 8.93265320e+02 8.22806954e-01]	[5.36727966e+02 8.60013245e+02 6.81289136e-01]	[4.85433502e+02 8.93382996e+02 7.65219271e-01]	[4.72571259e+02 8.90685608e+02 7.10890055e-01]	[5.03329407e+02 8.62538147e+02 7.23032713e-01]
[500.84692383 277.55175781 0.93693906]	[503.26638794 336.64825439 0.93755853]	[439.17477417 339.10031128 0.87946522]	[418.67849731 439.1595459 0.89329129]	[410.98950195 541.77026367 0.82294232]	[564.99456787 336.59170532 0.87714934]	[585.41668701 439.28781128 0.90002787]	[590.61810303 541.82324219 0.85690898]	[503.39834595 552.12518311 0.6908775 ]	[462.33081055 552.11065674 0.66882706]	[480.15969849 726.47473145 0.83717686]	[4.95649750e+02 8.52263489e+02 7.94832230e-01]	[544.40008545 552.10498047 0.68084615]	[544.39013672 721.38964844 0.8716591 ]	[544.33172607 849.77148438 0.85062301]	[485.46783447 262.22195435 0.85518187]	[516.13092041 262.17538452 0.84913921]	[469.96362305 254.54129028 0.75515407]	[534.09820557 254.42903137 0.83065474]	[5.41802734e+02 8.98443359e+02 7.82063425e-01]	[5.62270569e+02 8.93248291e+02 8.09005320e-01]	[5.39209473e+02 8.57411804e+02 6.95321143e-01]	[4.85468079e+02 8.93314392e+02 7.69312024e-01]	[4.75061707e+02 8.90620422e+02 7.12523580e-01]	[5.03347809e+02 8.62495483e+02 7.21452236e-01]
[500.83786011 277.60559082 0.93469328]	[500.87640381 336.65856934 0.93836641]	[439.10528564 339.11938477 0.8708356 ]	[418.63522339 439.137146 0.88588423]	[405.89413452 541.8973999 0.84207189]	[564.95574951 336.58132935 0.87458789]	[585.39758301 439.27603149 0.90112829]	[590.60717773 541.89404297 0.86165631]	[503.36303711 554.64855957 0.69545138]	[462.2756958 554.64471436 0.66698307]	[480.14666748 726.54309082 0.84567416]	[4.95644897e+02 8.52265320e+02 7.88104057e-01]	[544.38665771 554.6239624 0.68448091]	[544.36206055 721.41516113 0.87681139]	[5.44334351e+02 8.49672058e+02 8.36847365e-01]	[485.43569946 264.74105835 0.85781616]	[513.65252686 262.23352051 0.84558058]	[467.45614624 254.58842468 0.77314144]	[531.61999512 254.45536804 0.8293674 ]	[5.41742920e+02 8.93361206e+02 8.02021384e-01]	[5.59799072e+02 8.90700134e+02 8.05443466e-01]	[5.39238464e+02 8.54858337e+02 6.83838487e-01]	[4.87960510e+02 8.93332703e+02 7.71594644e-01]	[4.75103180e+02 8.90667480e+02 7.29483724e-01]	[5.03340973e+02 8.62502625e+02 7.20662177e-01]
[500.8130188 277.66824341 0.93302947]	[500.84863281 336.66226196 0.93970346]	[439.0925293 339.1368103 0.8671791]	[418.63760376 439.1078186 0.8692264 ]	[403.39242554 541.88421631 0.8530969 ]	[564.92132568 336.57525635 0.87435019]	[585.36010742 439.25006104 0.90165317]	[590.56762695 541.92645264 0.86736339]	[503.35473633 554.62945557 0.69273287]	[462.24066162 554.63061523 0.6629535 ]	[480.13912964 726.53149414 0.84120226]	[4.95636017e+02 8.52226990e+02 7.90634692e-01]	[544.39892578 552.12231445 0.68377185]	[544.35168457 721.42492676 0.87716669]	[5.44336853e+02 8.39492920e+02 8.09308708e-01]	[485.40899658 267.31454468 0.86655265]	[513.57196045 264.78594971 0.84260225]	[467.44537354 256.96450806 0.77124023]	[531.57702637 254.48390198 0.83252633]	[5.41747314e+02 8.90730652e+02 8.08283567e-01]	[5.59801636e+02 8.85559082e+02 7.56211817e-01]	[5.39216980e+02 8.49718262e+02 6.65074527e-01]	[4.90504456e+02 8.93340881e+02 7.71473050e-01]	[4.75159668e+02 8.90692078e+02 7.46070623e-01]	[5.03330170e+02 8.57454834e+02 7.33864307e-01]
[500.79159546 277.69848633 0.9273988 ]	[500.82617188 336.67642212 0.93877733]	[439.07244873 339.14108276 0.86523378]	[418.61767578 439.11392212 0.86496329]	[403.34259033 541.83648682 0.8624239 ]	[564.89599609 336.58761597 0.8761971 ]	[582.99987793 439.23831177 0.90190494]	[590.5736084 544.3024292 0.86374766]	[503.31494141 554.63208008 0.6944257 ]	[462.20092773 554.64501953 0.66697854]	[480.14126587 726.51098633 0.83453792]	[4.95619232e+02 8.52221313e+02 7.90549755e-01]	[544.37109375 552.12176514 0.6862604 ]	[544.33880615 721.43890381 0.87701464]	[5.41933411e+02 8.34320190e+02 8.26475620e-01]	[485.38156128 267.36672974 0.8732689 ]	[511.08001709 267.29257202 0.84331679]	[467.42272949 256.99777222 0.75107735]	[529.05712891 254.49299622 0.82058406]	[5.41808228e+02 8.83074158e+02 7.72702992e-01]	[5.59807495e+02 8.72867859e+02 7.75389254e-01]	[5.34121948e+02 8.42049683e+02 6.00349605e-01]	[4.90535736e+02 8.93355469e+02 7.70931304e-01]	[4.77616333e+02 8.90697510e+02 7.66781688e-01]	[5.03301239e+02 8.57407959e+02 7.38341570e-01]
[500.79763794 280.13970947 0.91511792]	[500.76663208 339.05163574 0.93623638]	[436.67315674 339.17901611 0.86097592]	[418.62216187 439.18237305 0.86695915]	[403.30786133 541.85644531 0.86820155]	[564.86956787 336.62435913 0.8813864 ]	[582.96307373 439.27105713 0.90487587]	[590.55249023 544.33135986 0.86357826]	[503.28497314 554.66009521 0.69788414]	[462.19424438 554.67565918 0.66289461]	[480.15304565 726.51806641 0.83455211]	[4.95624054e+02 8.52189575e+02 8.03924859e-01]	[544.3303833 554.62548828 0.69207639]	[544.30908203 721.4140625 0.87189603]	[5.41937988e+02 8.24019653e+02 8.20265055e-01]	[485.37164307 269.89828491 0.88168043]	[511.09310913 267.36502075 0.84593725]	[467.39483643 257.04760742 0.75935614]	[529.02716064 254.50132751 0.81439364]	[5.41919373e+02 8.72718689e+02 8.31586659e-01]	[5.62259460e+02 8.65130676e+02 7.63480783e-01]	[5.34098938e+02 8.29120605e+02 6.04273260e-01]	[4.90497986e+02 8.93361694e+02 7.77089238e-01]	[4.77615356e+02 8.90687744e+02 7.70598531e-01]	[5.03328094e+02 8.54912354e+02 7.64076352e-01]
[500.7975769 280.19833374 0.90539736]	[500.7807312 339.09457397 0.940108 ]	[436.68725586 339.19064331 0.86322129]	[418.57278442 439.19857788 0.86658978]	[403.2611084 541.85021973 0.8792541 ]	[564.87200928 336.67312622 0.88546103]	[582.90869141 439.23040771 0.9029423 ]	[588.11322021 544.34075928 0.86716491]	[503.28253174 554.64556885 0.69876623]	[462.19424438 554.67248535 0.66682065]	[480.17666626 726.4798584 0.83995557]	[4.95626831e+02 8.52181030e+02 8.11706007e-01]	[544.31719971 552.11956787 0.6938504 ]	[541.95727539 721.42041016 0.85752386]	[544.28314209 811.13690186 0.85695678]	[485.38937378 272.37973022 0.88444561]	[511.07315063 269.90365601 0.85448998]	[467.41864014 257.081604 0.74723679]	[529.02874756 254.54043579 0.81387854]	[5.44385864e+02 8.70105774e+02 7.82126427e-01]	[5.62328552e+02 8.54888184e+02 7.18426168e-01]	[5.34140259e+02 8.11230530e+02 6.21629238e-01]	[4.90521759e+02 8.93412659e+02 7.81712651e-01]	[4.77605316e+02 8.90729614e+02 7.70981073e-01]	[5.03326508e+02 8.57361816e+02 7.41679668e-01]
[500.78436279 280.24984741 0.89254856]	[500.78494263 339.12820435 0.9418928 ]	[436.66479492 339.22171021 0.85809559]	[418.55795288 439.30606079 0.8694694 ]	[403.2527771 541.88366699 0.88138139]	[564.87878418 339.04763794 0.88454384]	[582.88977051 439.2354126 0.89764708]	[588.11090088 544.35919189 0.86711496]	[503.26998901 554.67199707 0.70381331]	[459.8336792 554.69042969 0.67069149]	[480.18185425 723.99798584 0.82340968]	[4.95615967e+02 8.52204224e+02 8.02823067e-01]	[544.31781006 554.63323975 0.69735628]	[541.93701172 721.3949585 0.84144557]	[541.93041992 793.359375 0.84032178]	[485.38650513 272.43099976 0.88296211]	[511.05780029 272.38793945 0.86277539]	[467.42807007 257.09259033 0.7318213 ]	[529.07611084 254.59674072 0.80262995]	[5.44355774e+02 8.54864075e+02 7.59766936e-01]	[5.62271667e+02 8.49593140e+02 7.04805374e-01]	[5.31621216e+02 7.93341553e+02 6.16294920e-01]	[4.90532715e+02 8.93401917e+02 7.95775473e-01]	[4.77605927e+02 8.90718201e+02 7.78868437e-01]	[5.03317444e+02 8.57392456e+02 7.36009359e-01]
[500.7805481 282.74313354 0.88432097]	[500.78005981 339.19055176 0.94160461]	[436.67346191 339.27270508 0.85439616]	[416.16220093 441.71948242 0.87210011]	[400.87652588 541.89581299 0.8859123 ]	[564.89996338 339.08889771 0.88690042]	[582.88250732 439.21435547 0.88778865]	[588.12322998 544.37078857 0.85915446]	[500.88928223 557.19549561 0.70243782]	[459.80419922 557.222229 0.67573833]	[480.17004395 723.9152832 0.81352127]	[4.95641144e+02 8.49773682e+02 8.06659758e-01]	[541.92962646 554.68585205 0.69714886]	[541.91320801 723.94378662 0.84800017]	[541.87408447 788.04327393 0.87024426]	[485.38934326 272.48309326 0.88730699]	[511.04989624 272.45367432 0.8708964 ]	[467.45639038 257.10739136 0.73296785]	[531.57177734 256.97070312 0.80484951]	[5.41904358e+02 8.49589417e+02 7.71433115e-01]	[5.59715027e+02 8.34385925e+02 6.75977647e-01]	[5.31569336e+02 7.85482239e+02 6.41808212e-01]	[4.90570709e+02 8.93328735e+02 7.99709141e-01]	[4.77636719e+02 8.90651550e+02 7.66469240e-01]	[5.03336304e+02 8.54881348e+02 7.42032945e-01]
[500.8081665 285.25970459 0.88391399]	[500.7902832 339.14996338 0.94100207]	[436.67767334 339.25650024 0.85649061]	[416.17044067 441.73477173 0.8701098 ]	[403.26425171 541.91821289 0.88163227]	[564.90802002 339.05999756 0.8867988 ]	[582.8717041 439.16659546 0.88371313]	[590.54168701 544.31542969 0.85846156]	[503.25140381 557.18804932 0.7049886 ]	[459.83297729 557.1987915 0.67740655]	[480.17630005 723.91772461 0.80647051]	[4.95669098e+02 8.52227295e+02 8.19981515e-01]	[544.28320312 554.68780518 0.7037763 ]	[541.87658691 723.93157959 0.83267087]	[541.82678223 775.30053711 0.8222506 ]	[485.44085693 274.91381836 0.89284444]	[511.06015015 274.87359619 0.87598938]	[469.96820068 257.15637207 0.73385 ]	[531.55645752 256.99990845 0.8078357 ]	[5.39212463e+02 8.34345032e+02 7.50160873e-01]	[5.49556152e+02 8.29192444e+02 6.87557459e-01]	[5.31607849e+02 7.72716919e+02 6.58173621e-01]	[4.90514832e+02 8.93460938e+02 7.77191877e-01]	[4.77604675e+02 8.90774170e+02 7.73066878e-01]	[5.03360077e+02 8.57372803e+02 7.76301801e-01]
[500.85733032 287.80374146 0.88884592]	[500.78973389 339.14813232 0.9440428 ]	[439.0692749 339.24459839 0.86059874]	[416.15472412 441.76681519 0.87200487]	[403.26083374 541.89910889 0.8773948 ]	[564.90777588 336.69430542 0.88726068]	[582.85595703 439.11730957 0.87722588]	[588.10705566 544.31512451 0.86492801]	[500.87643433 554.63983154 0.69974971]	[459.81137085 554.66119385 0.67132241]	[480.18179321 723.94299316 0.79515898]	[4.95655640e+02 8.52343811e+02 8.21768999e-01]	[541.89074707 554.62451172 0.70063519]	[541.81280518 726.42089844 0.83249617]	[541.79595947 767.59039307 0.83630633]	[485.4987793 274.95974731 0.89378846]	[513.60455322 274.91955566 0.8783437 ]	[470.00390625 259.58938599 0.73549026]	[531.60321045 257.03088379 0.80144733]	[5.34136963e+02 8.26643066e+02 7.62943923e-01]	[5.44525818e+02 8.16371216e+02 7.29792416e-01]	[5.31570068e+02 7.64962097e+02 6.67254031e-01]	[4.90509613e+02 8.95879578e+02 7.71189868e-01]	[4.77600311e+02 8.90837341e+02 7.73566127e-01]	[5.03316071e+02 8.62497437e+02 7.72575140e-01]
[500.88104248 287.87246704 0.89294058]	[500.81872559 339.15643311 0.94292289]	[439.1031189 339.24468994 0.86698294]	[418.55740356 441.68103027 0.86498457]	[403.29266357 541.92626953 0.8689307 ]	[564.93695068 336.69692993 0.88785845]	[582.828125 439.1257019 0.87315512]	[588.10345459 544.29620361 0.86263037]	[500.86010742 549.57312012 0.70505106]	[459.80264282 552.08538818 0.66951311]	[480.17611694 721.40759277 0.78679007]	[4.95651184e+02 8.52313538e+02 8.16723883e-01]	[541.87854004 549.5447998 0.70730829]	[541.73474121 721.45257568 0.78827733]	[541.75732422 754.79626465 0.77819407]	[487.94509888 274.99810791 0.89716804]	[516.11572266 274.96948242 0.88386309]	[470.0496521 259.60473633 0.72781515]	[534.13659668 257.04821777 0.80059707]	[5.26512390e+02 8.16358276e+02 7.54711807e-01]	[5.44348999e+02 8.11192078e+02 7.61811435e-01]	[5.31602905e+02 7.49716125e+02 6.89890623e-01]	[4.90505188e+02 8.95879822e+02 7.71742642e-01]	[4.77599854e+02 8.90838013e+02 7.75813997e-01]	[5.03282562e+02 8.62516541e+02 7.72332847e-01]
[503.2354126 290.36425781 0.89429951]	[500.82434082 339.14916992 0.94219482]	[439.11236572 339.25839233 0.86561364]	[416.16183472 441.72756958 0.85881728]	[403.32247925 544.34936523 0.8662411 ]	[564.95483398 336.6703186 0.88744402]	[582.82427979 439.0954895 0.87120163]	[588.08404541 541.93188477 0.86421537]	[500.86645508 549.53942871 0.70418841]	[459.80847168 552.06915283 0.6653285 ]	[480.17486572 723.91143799 0.79450417]	[4.95664612e+02 8.52346191e+02 8.11687052e-01]	[541.88232422 549.49591064 0.7077986 ]	[539.31005859 718.83380127 0.7574932 ]	[541.79193115 749.72625732 0.81659573]	[487.98208618 275.02764893 0.89400613]	[516.16363525 274.99453735 0.89350671]	[472.55401611 259.6383667 0.71601087]	[536.65887451 257.0335083 0.80515802]	[5.26418396e+02 8.11225220e+02 7.88080394e-01]	[5.41936157e+02 8.08568787e+02 7.42132783e-01]	[5.34152100e+02 7.47122986e+02 6.83700085e-01]	[4.88014557e+02 8.95878296e+02 7.74049461e-01]	[4.75156677e+02 8.90841675e+02 7.79953003e-01]	[5.03294891e+02 8.65046570e+02 7.70568550e-01]
[503.26318359 290.41122437 0.90262467]	[500.84793091 339.14178467 0.94507539]	[439.12478638 339.26544189 0.86536586]	[416.15002441 441.76266479 0.85557353]	[403.36181641 541.91925049 0.85510242]	[564.97436523 336.66635132 0.88821727]	[582.83032227 439.07150269 0.86963081]	[588.10540771 541.90319824 0.86114073]	[500.89376831 549.56982422 0.69900393]	[459.8291626 552.09063721 0.66411901]	[480.16717529 723.89837646 0.79531336]	[4.95666412e+02 8.52321655e+02 8.13728869e-01]	[541.89959717 549.53723145 0.7055968 ]	[539.31298828 718.82818604 0.75742179]	[541.79510498 749.67626953 0.82211065]	[488.02487183 275.05490112 0.88845873]	[516.21685791 275.02630615 0.89921701]	[472.60388184 259.64822388 0.71203828]	[536.71966553 257.05535889 0.81410539]	[5.31528748e+02 8.11169189e+02 7.35583961e-01]	[5.44448975e+02 8.06075989e+02 6.97533369e-01]	[5.34137024e+02 7.47062622e+02 6.78509891e-01]	[4.88014465e+02 8.95859009e+02 7.75090516e-01]	[4.75163330e+02 8.90826233e+02 7.77468324e-01]	[5.03305267e+02 8.62560059e+02 7.64409006e-01]
[503.30358887 292.881073 0.91107529]	[500.87368774 339.14886475 0.94093126]	[439.14733887 339.25701904 0.86600417]	[418.54107666 441.7048645 0.85471994]	[403.35812378 541.86676025 0.84976166]	[564.98919678 336.67105103 0.88634348]	[582.8079834 436.69165039 0.86768842]	[588.08856201 541.88079834 0.8588025 ]	[500.88061523 552.07330322 0.69631898]	[459.82119751 552.12286377 0.66188657]	[480.14733887 721.42492676 0.78850126]	[4.95654083e+02 8.52306641e+02 8.18299472e-01]	[541.88171387 549.55670166 0.7034086 ]	[541.67523193 718.87322998 0.76081502]	[541.77044678 752.18341064 0.8070659 ]	[490.51907349 275.09655762 0.89029801]	[518.71063232 275.05184937 0.91266036]	[475.07000732 259.68347168 0.70015752]	[539.19909668 257.03421021 0.80739743]	[5.39231934e+02 8.13760681e+02 7.77272403e-01]	[5.49506958e+02 8.08622803e+02 7.01352000e-01]	[5.29066650e+02 7.49584778e+02 6.77648485e-01]	[4.90496429e+02 8.95861511e+02 7.73424268e-01]	[4.77606476e+02 8.90832520e+02 7.73608327e-01]	[5.03315155e+02 8.62514404e+02 7.78746605e-01]
[503.35467529 292.91122437 0.91219747]	[500.86669922 339.13449097 0.94068742]	[439.15042114 339.24917603 0.86747622]	[416.16516113 441.72625732 0.84606516]	[403.36602783 541.83972168 0.84491891]	[564.9887085 336.65023804 0.88609469]	[582.80975342 439.0748291 0.86821771]	[588.09130859 541.88964844 0.86377007]	[500.8734436 552.0980835 0.69880635]	[459.81057739 554.63562012 0.66709369]	[480.17596436 723.90588379 0.80175734]	[4.95653839e+02 8.52292908e+02 8.25594366e-01]	[541.88226318 549.57049561 0.7040171 ]	[541.74108887 721.43652344 0.79319155]	[541.85290527 759.92877197 0.80890036]	[493.05303955 277.45965576 0.88958645]	[518.75543213 275.07577515 0.91457421]	[475.12145996 259.7053833 0.71074635]	[539.19445801 257.02435303 0.8080951 ]	[5.41925049e+02 8.24066223e+02 7.60830045e-01]	[5.59737610e+02 8.11259827e+02 6.99921608e-01]	[5.31607666e+02 7.52219788e+02 6.49920702e-01]	[4.90532074e+02 8.95847412e+02 7.77582169e-01]	[4.77612152e+02 8.90828308e+02 7.77020216e-01]	[5.03322327e+02 8.60011963e+02 7.80656815e-01]
[503.38070679 292.93423462 0.91183007]	[500.87185669 339.13723755 0.93864977]	[439.15994263 339.23297119 0.86951596]	[416.131073 441.7020874 0.85457492]	[403.34616089 541.84729004 0.8468132 ]	[565.00317383 336.67422485 0.88709557]	[582.79888916 439.11883545 0.87277585]	[588.06182861 541.8862915 0.86915147]	[500.85598755 554.65124512 0.69955289]	[459.80291748 554.68963623 0.67190313]	[480.19647217 723.94018555 0.80782259]	[4.95662018e+02 8.52300903e+02 8.25948834e-01]	[541.85949707 552.13391113 0.70326447]	[541.84729004 723.96728516 0.83781493]	[541.92993164 767.652771 0.88608807]	[493.10247803 277.48171997 0.89237547]	[518.78869629 275.10647583 0.91622901]	[477.5904541 259.70889282 0.71751249]	[539.21435547 257.02764893 0.81173587]	[5.44333801e+02 8.31674438e+02 8.12853158e-01]	[5.59820801e+02 8.21518738e+02 6.94339454e-01]	[5.34139221e+02 7.65024902e+02 6.86786115e-01]	[4.90571045e+02 8.95866028e+02 7.78563857e-01]	[4.77635162e+02 8.90825928e+02 7.85983443e-01]	[5.03336670e+02 8.59989258e+02 7.69831538e-01]
[503.38104248 292.94165039 0.9119997 ]	[500.86859131 339.13607788 0.94155627]	[439.16021729 339.2288208 0.87082553]	[416.10366821 441.71817017 0.84768897]	[403.32351685 541.8637085 0.8550331 ]	[565.00341797 336.67907715 0.88722479]	[582.76361084 439.13613892 0.86635661]	[587.99859619 541.88964844 0.87289625]	[500.83380127 554.64239502 0.69992614]	[459.77297974 554.68280029 0.67222881]	[480.20324707 721.40625 0.81166512]	[4.95638947e+02 8.52239197e+02 8.25846851e-01]	[541.85571289 552.12414551 0.70365089]	[541.90692139 721.40527344 0.82645804]	[544.30078125 777.82867432 0.85500032]	[493.10861206 277.48959351 0.89326453]	[518.79412842 275.1239624 0.91622216]	[477.59823608 259.69967651 0.71620184]	[539.23876953 257.04229736 0.81369603]	[5.44437500e+02 8.36927368e+02 7.94592202e-01]	[5.62354614e+02 8.29203369e+02 7.57714570e-01]	[5.36705566e+02 7.72736877e+02 7.05154181e-01]	[4.90572845e+02 8.95844788e+02 7.83340752e-01]	[4.77631989e+02 8.90802063e+02 7.87961245e-01]	[5.03332428e+02 8.57438354e+02 7.62795091e-01]
[503.3979187 292.96017456 0.91078913]	[500.85580444 339.15948486 0.93950331]	[439.1394043 339.23953247 0.8684299 ]	[416.07403564 441.73226929 0.8574332 ]	[403.30767822 541.90252686 0.86289787]	[565.00872803 339.04473877 0.88800395]	[582.72454834 439.16854858 0.86794567]	[585.59307861 541.87091064 0.8737849 ]	[500.81634521 554.63848877 0.6971333 ]	[459.75842285 557.18786621 0.67049003]	[480.20150757 721.4331665 0.81605977]	[4.95639191e+02 8.52184814e+02 8.15121651e-01]	[541.85919189 552.07885742 0.7042492 ]	[541.94030762 718.87823486 0.83458114]	[544.33624268 785.52520752 0.89440989]	[495.5892334 277.50952148 0.89405036]	[521.17150879 277.48010254 0.91953558]	[477.63394165 259.70095825 0.73099583]	[539.25335693 257.072052 0.82169312]	[5.46941528e+02 8.47135803e+02 7.65831232e-01]	[5.62440552e+02 8.31860352e+02 7.25840688e-01]	[5.36721680e+02 7.82937439e+02 6.87442839e-01]	[4.93053375e+02 8.93431580e+02 7.90811121e-01]	[4.77638519e+02 8.90772156e+02 7.88305759e-01]	[5.03347595e+02 8.57390564e+02 7.55823791e-01]
[503.39486694 292.95751953 0.9151178 ]	[500.87155151 339.14215088 0.94025064]	[439.17507935 339.21380615 0.87572813]	[416.06213379 441.77914429 0.84940726]	[403.27258301 541.88800049 0.87036091]	[565.00170898 339.046875 0.89052409]	[580.34796143 439.1836853 0.86769247]	[585.50805664 541.84216309 0.87780321]	[500.82324219 554.66235352 0.69701922]	[459.78036499 557.19775391 0.67115378]	[480.22668457 721.44287109 0.82938796]	[4.95626282e+02 8.52184937e+02 8.12617064e-01]	[541.84320068 552.11029053 0.70043021]	[544.28814697 716.31182861 0.83723551]	[544.371521 788.22668457 0.90773129]	[493.13238525 277.50518799 0.89188164]	[521.17382812 277.47674561 0.91972286]	[477.62460327 259.68005371 0.7419017 ]	[539.25524902 257.06777954 0.83093101]	[5.47017151e+02 8.49797668e+02 7.75550842e-01]	[5.64872437e+02 8.39465515e+02 7.06708908e-01]	[5.39213989e+02 7.88141479e+02 7.00457275e-01]	[4.93054565e+02 8.93443054e+02 7.88140714e-01]	[4.77635010e+02 8.90776978e+02 7.85237074e-01]	[5.03339203e+02 8.57393433e+02 7.47525394e-01]
[503.39129639 292.95819092 0.91754508]	[500.87463379 339.17449951 0.9388935 ]	[439.16622925 339.24053955 0.87213945]	[416.09069824 441.75823975 0.84169245]	[400.87252808 541.8862915 0.87510383]	[565.01519775 339.07980347 0.88999516]	[580.30047607 439.23236084 0.86950237]	[585.45025635 541.90344238 0.87899029]	[500.85668945 554.65185547 0.69568861]	[459.7925415 554.69659424 0.66836321]	[480.24246216 721.418396 0.82990456]	[4.95622437e+02 8.52177002e+02 8.11605692e-01]	[541.87615967 552.10125732 0.69897556]	[544.31726074 716.3024292 0.84164912]	[544.39135742 790.82025146 0.88047332]	[493.12994385 277.50616455 0.89262849]	[521.171875 277.47409058 0.91983068]	[477.61978149 259.68667603 0.74052572]	[539.25817871 257.06002808 0.83149987]	[5.47044556e+02 8.54821533e+02 7.61729538e-01]	[5.64915955e+02 8.47133057e+02 7.17780471e-01]	[5.39218262e+02 7.90774292e+02 6.69053733e-01]	[4.93078400e+02 8.93458130e+02 7.91011989e-01]	[4.77652740e+02 8.90785278e+02 7.91153312e-01]	[5.03323456e+02 8.57388000e+02 7.38009930e-01]
[503.39111328 292.95227051 0.91734469]	[500.87750244 339.1836853 0.93975586]	[439.17428589 339.25531006 0.87047237]	[416.08996582 441.77441406 0.84810191]	[400.85519409 541.85339355 0.88298672]	[565.01312256 339.0871582 0.8909716 ]	[580.29559326 439.29608154 0.87010771]	[585.40881348 541.88043213 0.87324971]	[500.84585571 552.10845947 0.69304013]	[459.78488159 554.62585449 0.66361409]	[480.25231934 721.39892578 0.83095598]	[4.95637695e+02 8.52181519e+02 8.14088821e-01]	[541.86987305 549.56976318 0.69674557]	[544.32623291 716.33398438 0.83847529]	[544.37677002 793.24090576 0.87974298]	[493.12878418 277.49841309 0.89377648]	[521.1706543 275.13232422 0.91768515]	[477.60992432 259.67575073 0.7367965 ]	[539.25274658 257.06103516 0.82828534]	[5.47061157e+02 8.54797913e+02 7.59419203e-01]	[5.64927795e+02 8.47113220e+02 7.16752887e-01]	[5.39179688e+02 7.93243408e+02 6.67969465e-01]	[4.93071808e+02 8.95842163e+02 7.93164670e-01]	[4.77660645e+02 8.90788330e+02 7.92504489e-01]	[5.03332520e+02 8.57385925e+02 7.42494524e-01]
[503.39358521 292.94998169 0.91412318]	[500.87744141 339.20440674 0.93439621]	[439.16967773 339.24786377 0.87071687]	[416.10571289 441.78109741 0.86023247]	[400.85617065 541.88476562 0.883057 ]	[565.02050781 339.1149292 0.88498634]	[580.27301025 441.67645264 0.86491001]	[585.39764404 541.93060303 0.87778974]	[500.81759644 554.66290283 0.69169551]	[459.75515747 557.18591309 0.66083342]	[480.2555542 721.43243408 0.83404118]	[4.95650238e+02 8.52222229e+02 8.16291511e-01]	[541.84863281 552.12194824 0.69111121]	[544.33312988 718.80950928 0.83973253]	[544.40765381 793.26428223 0.87471682]	[493.12893677 277.49874878 0.89414299]	[521.17071533 275.12799072 0.92064667]	[477.6036377 259.69110107 0.72777343]	[539.25592041 257.06689453 0.8188768 ]	[5.47047485e+02 8.54831360e+02 7.63921022e-01]	[5.64927429e+02 8.47150024e+02 7.24660635e-01]	[5.39236938e+02 7.93278870e+02 6.69521093e-01]	[4.90577332e+02 8.95851624e+02 7.89122283e-01]	[4.77650421e+02 8.90796875e+02 7.89983392e-01]	[5.03351257e+02 8.57427979e+02 7.47409403e-01]
[503.37948608 292.95040894 0.91325164]	[500.85595703 339.21820068 0.93554235]	[439.14807129 339.26220703 0.86774403]	[416.12594604 441.76339722 0.86530226]	[400.85977173 541.88183594 0.88320816]	[565.01391602 339.12683105 0.88319099]	[580.27508545 441.66784668 0.86332172]	[585.37963867 541.87060547 0.87994176]	[500.81887817 554.67590332 0.69470656]	[459.77075195 557.20233154 0.66411209]	[480.2678833 721.45013428 0.83427769]	[4.95658173e+02 8.52203186e+02 8.16853702e-01]	[541.83813477 552.12493896 0.6953612 ]	[544.33978271 713.78344727 0.84307486]	[544.44537354 793.28656006 0.87263787]	[493.11495972 277.50415039 0.89238435]	[518.79083252 277.47195435 0.91634321]	[477.59295654 259.71655273 0.72493225]	[539.22485352 257.05697632 0.81684113]	[5.47050049e+02 8.54812439e+02 7.74470508e-01]	[5.64926575e+02 8.47130554e+02 7.35731363e-01]	[5.39290649e+02 7.93312683e+02 6.72413409e-01]	[4.93080048e+02 8.95867371e+02 7.93768525e-01]	[4.77676056e+02 8.90807373e+02 7.99505234e-01]	[5.03341675e+02 8.57397400e+02 7.40295172e-01]
[503.35983276 292.98120117 0.917665 ]	[500.86175537 339.22689819 0.93689811]	[439.15185547 339.27587891 0.86629552]	[416.13098145 441.76846313 0.86047751]	[400.87670898 541.83068848 0.87360221]	[565.02386475 339.13830566 0.88377464]	[580.28436279 441.67993164 0.86714494]	[585.35321045 541.82757568 0.87864918]	[500.81881714 554.66986084 0.6928885 ]	[459.7578125 557.17858887 0.66130251]	[480.2741394 721.40661621 0.83092892]	[4.95679626e+02 8.52195618e+02 8.19590271e-01]	[541.85559082 552.13391113 0.69364119]	[544.3470459 713.69244385 0.8542732 ]	[544.47412109 793.36315918 0.86403328]	[493.08190918 277.53204346 0.89149088]	[518.76611328 277.49499512 0.91510093]	[475.17044067 262.16879272 0.71562988]	[539.19226074 257.06658936 0.81469595]	[5.49514893e+02 8.52379150e+02 7.72909224e-01]	[5.64943970e+02 8.47099487e+02 7.35045433e-01]	[5.41722229e+02 7.98351807e+02 6.71019077e-01]	[4.93074921e+02 8.95899048e+02 7.93036461e-01]	[4.77686218e+02 8.90824158e+02 8.02356482e-01]	[5.03337860e+02 8.57387512e+02 7.43212759e-01]
[503.31317139 292.99728394 0.92865175]	[500.83721924 339.21047974 0.94266069]	[439.1164856 339.26983643 0.86573559]	[416.12582397 441.73254395 0.86062139]	[400.86914062 541.79547119 0.87019777]	[564.99163818 339.11123657 0.88615131]	[580.28125 441.6946106 0.86744058]	[585.37280273 541.84100342 0.88048267]	[500.78115845 552.12652588 0.68996286]	[459.72265625 554.65386963 0.66196299]	[480.28381348 721.4309082 0.83025575]	[4.95676300e+02 8.52212585e+02 8.19870472e-01]	[541.83953857 552.07946777 0.69458783]	[544.34118652 713.72766113 0.85222208]	[544.51519775 793.32318115 0.85686028]	[490.57382202 277.55221558 0.88933343]	[518.71728516 277.53314209 0.9032656 ]	[475.12411499 262.14620972 0.71312314]	[536.71020508 257.08032227 0.8110854 ]	[5.49524414e+02 8.54818237e+02 7.63020635e-01]	[5.64966187e+02 8.47142212e+02 7.30205595e-01]	[5.41775452e+02 7.95811890e+02 6.63246691e-01]	[4.93082825e+02 8.95896729e+02 7.91780591e-01]	[4.77683777e+02 8.90828186e+02 8.02114964e-01]	[5.03344696e+02 8.57411377e+02 7.40261137e-01]
[503.27813721 293.0062561 0.93016958]	[500.82669067 339.20458984 0.94018072]	[439.105896 339.27285767 0.86426729]	[416.10644531 441.72286987 0.85754246]	[400.87197876 541.78649902 0.86893821]	[564.98571777 339.112854 0.88517994]	[580.26501465 441.67602539 0.86526197]	[585.36901855 541.81658936 0.87880677]	[500.77487183 554.63909912 0.68788505]	[459.7298584 554.67987061 0.66384202]	[480.29669189 723.90429688 0.83002067]	[4.95662109e+02 8.52219971e+02 8.22613418e-01]	[541.81616211 552.10772705 0.69146329]	[544.35803223 713.69665527 0.85660321]	[546.93157959 795.82196045 0.83960867]	[490.5213623 277.56192017 0.89111221]	[518.67156982 277.5425415 0.89573359]	[475.08709717 262.15609741 0.71440846]	[536.65002441 257.09143066 0.8033815 ]	[5.49527466e+02 8.54822266e+02 7.72076249e-01]	[5.64996887e+02 8.47166687e+02 7.39608347e-01]	[5.41849060e+02 7.95873779e+02 6.69063509e-01]	[4.93079956e+02 8.95884094e+02 7.96293557e-01]	[4.77673157e+02 8.90820557e+02 8.06002021e-01]	[5.03320648e+02 8.57425720e+02 7.40695596e-01]
[503.25628662 293.01824951 0.93694943]	[500.79721069 339.20602417 0.94114459]	[439.06997681 341.67803955 0.85361278]	[416.11724854 441.75387573 0.85723907]	[403.25976562 541.81262207 0.86669225]	[564.94329834 339.08306885 0.88843781]	[580.24414062 439.27713013 0.86453891]	[585.38543701 541.78686523 0.87762767]	[500.78399658 554.63659668 0.69431436]	[459.73904419 554.67712402 0.67180181]	[480.27294922 721.42712402 0.82672584]	[4.95629578e+02 8.52228577e+02 8.17849636e-01]	[541.82635498 552.09954834 0.69807023]	[544.37652588 713.70648193 0.85341877]	[547.04473877 798.43334961 0.81661224]	[488.02081299 277.58966064 0.89362186]	[516.21643066 277.54794312 0.89128011]	[472.58673096 262.18856812 0.71019244]	[534.12457275 257.11764526 0.7905435 ]	[5.47056580e+02 8.54839478e+02 7.95229733e-01]	[5.64966675e+02 8.49613892e+02 7.72748351e-01]	[5.44367065e+02 8.03513306e+02 6.78222716e-01]	[4.93082886e+02 8.95874084e+02 7.97467649e-01]	[4.77664368e+02 8.90820557e+02 8.05792928e-01]	[5.03309601e+02 8.57440308e+02 7.34519184e-01]
[500.89193726 293.01602173 0.94065714]	[500.76361084 339.21862793 0.94029045]	[436.66708374 339.29956055 0.85088587]	[416.07971191 441.71463013 0.86497152]	[400.87268066 541.80438232 0.86824483]	[564.89294434 339.09558105 0.89060968]	[580.21533203 439.28335571 0.85827857]	[585.39733887 541.81256104 0.87286443]	[500.78012085 557.18243408 0.69983655]	[459.72802734 557.23156738 0.67579222]	[480.24807739 721.44836426 0.82332653]	[4.95624237e+02 8.52206421e+02 8.19260180e-01]	[541.8394165 554.63439941 0.70418286]	[544.38671875 713.75476074 0.84976715]	[549.5267334 798.42071533 0.80565447]	[487.95089722 277.60101318 0.90043855]	[516.15789795 277.54559326 0.88516927]	[472.52359009 262.19247437 0.71517479]	[531.57458496 257.0960083 0.79930753]	[5.49509094e+02 8.54835327e+02 7.95344710e-01]	[5.64988708e+02 8.49622986e+02 7.68855214e-01]	[5.44427979e+02 8.03462708e+02 6.68033600e-01]	[4.93086426e+02 8.95863831e+02 8.00534904e-01]	[4.77662537e+02 8.90814880e+02 8.08755040e-01]	[5.03306976e+02 8.57413879e+02 7.39807546e-01]
[500.87145996 293.02651978 0.945086 ]	[500.71618652 339.19909668 0.93695545]	[436.63183594 339.28451538 0.8512854 ]	[413.60171509 441.72839355 0.86160576]	[400.87081909 541.81964111 0.87161487]	[564.85314941 339.07629395 0.88597161]	[577.79034424 441.66763306 0.85759604]	[585.42474365 541.86694336 0.87640435]	[500.76858521 557.18835449 0.70012295]	[459.71246338 557.22003174 0.67291886]	[480.19595337 724.00219727 0.82754147]	[4.95633820e+02 8.52243530e+02 8.22987497e-01]	[541.84313965 554.64996338 0.70617092]	[544.39678955 716.27545166 0.84064877]	[5.49592163e+02 7.98369751e+02 7.87785411e-01]	[487.92346191 277.61184692 0.90180832]	[516.13421631 277.56802368 0.88338608]	[470.00378418 262.1552124 0.6998347 ]	[529.07373047 257.15969849 0.76500064]	[5.49505005e+02 8.54795410e+02 8.00819576e-01]	[5.64979675e+02 8.49591125e+02 7.71036148e-01]	[5.44475037e+02 8.00910828e+02 6.41905367e-01]	[4.93074799e+02 8.95883972e+02 7.99017429e-01]	[4.77657867e+02 8.90832886e+02 8.11102748e-01]	[5.03313354e+02 8.57442932e+02 7.41555214e-01]
[500.85031128 295.41464233 0.94540095]	[500.66796875 339.21127319 0.92767614]	[436.57028198 339.28808594 0.84140086]	[413.56744385 441.72412109 0.86660922]	[400.86126709 541.80578613 0.87210536]	[562.45941162 339.09103394 0.88681638]	[577.69403076 439.3182373 0.85744882]	[585.42944336 541.87322998 0.87749088]	[500.74856567 557.21105957 0.69956297]	[459.6880188 557.24383545 0.67208201]	[480.14886475 726.45556641 0.82571566]	[4.95630646e+02 8.52260986e+02 8.23417425e-01]	[541.83447266 554.6730957 0.70553786]	[544.40936279 718.89508057 0.84332329]	[5.52062866e+02 7.98429443e+02 7.81979144e-01]	[485.48327637 277.64743042 0.90172738]	[513.65545654 277.59298706 0.8825261 ]	[467.48330688 262.19689941 0.72417414]	[529.02587891 259.58279419 0.75047755]	[5.47058655e+02 8.54822571e+02 7.99327075e-01]	[5.64973511e+02 8.49618225e+02 7.74025381e-01]	[5.44525818e+02 8.03466003e+02 6.39778018e-01]	[4.93060455e+02 8.95879517e+02 8.01798165e-01]	[4.77651550e+02 8.90829956e+02 8.14841390e-01]	[5.03322479e+02 8.57445923e+02 7.48118520e-01]
[500.78433228 295.42709351 0.94131124]	[500.63848877 339.23257446 0.92115998]	[434.12145996 339.30084229 0.83496797]	[411.00979614 441.68832397 0.85626256]	[400.80691528 541.80029297 0.8840782 ]	[562.42858887 339.12268066 0.88664883]	[575.15631104 439.31408691 0.85755682]	[585.421875 541.85656738 0.88554668]	[500.72232056 559.73168945 0.70290911]	[459.64501953 559.77642822 0.67767745]	[480.15686035 726.46508789 0.82903302]	[4.95599609e+02 8.52243469e+02 8.16509545e-01]	[541.82470703 557.20855713 0.70951962]	[544.41040039 721.43481445 0.84826487]	[5.52094238e+02 7.93342773e+02 7.90396571e-01]	[485.42242432 277.65881348 0.90939069]	[513.57019043 277.62005615 0.87921017]	[464.96310425 262.15890503 0.76547396]	[529.00500488 259.61257935 0.76121193]	[5.46965515e+02 8.52331665e+02 8.11196029e-01]	[5.64921692e+02 8.47131348e+02 7.60884404e-01]	[5.46954407e+02 7.95844849e+02 6.37938559e-01]	[4.93049744e+02 8.93427917e+02 8.08786511e-01]	[4.77632935e+02 8.90773376e+02 8.16352844e-01]	[5.03314575e+02 8.57433228e+02 7.29912937e-01]
[500.72674561 295.44467163 0.93391466]	[498.24636841 339.23379517 0.91469413]	[434.05477905 341.67459106 0.82580382]	[410.94424438 439.30966187 0.84831625]	[400.76956177 541.72851562 0.87864792]	[562.3994751 339.13690186 0.88564909]	[572.57623291 439.28509521 0.85953951]	[585.39404297 541.83868408 0.88712597]	[500.64471436 559.75219727 0.69217438]	[457.18331909 559.78564453 0.6618222 ]	[480.13998413 726.45587158 0.82953846]	[4.95621582e+02 8.52286377e+02 8.19906294e-01]	[541.76611328 557.22583008 0.7001887 ]	[544.3848877 723.92022705 0.85726863]	[552.08947754 790.68682861 0.81713361]	[485.36080933 277.6539917 0.91788661]	[511.03286743 277.62826538 0.88388801]	[464.90783691 259.71264648 0.77248889]	[528.9921875 259.6321106 0.78949982]	[5.47025024e+02 8.49634644e+02 8.21306944e-01]	[5.64959351e+02 8.36920959e+02 7.57278144e-01]	[5.46924500e+02 7.90666138e+02 6.84691668e-01]	[4.90546661e+02 8.93439636e+02 8.09545100e-01]	[4.77635559e+02 8.90783081e+02 8.15771520e-01]	[5.03325439e+02 8.59967834e+02 7.48068392e-01]
[500.69094849 295.45202637 0.92861861]	[498.1913147 339.23922729 0.90982914]	[431.55255127 341.67675781 0.82056713]	[408.40835571 441.70950317 0.84012002]	[400.75482178 541.81195068 0.87954807]	[562.35113525 339.15682983 0.88637275]	[570.10406494 441.68240356 0.85370404]	[585.35345459 541.83190918 0.87991345]	[500.63931274 559.7746582 0.69266212]	[457.2076416 559.82757568 0.66605574]	[480.14044189 726.45629883 0.83559048]	[4.95631958e+02 8.52308899e+02 8.24827671e-01]	[541.73028564 557.2387085 0.69410759]	[544.37109375 724.01000977 0.86376476]	[549.58483887 785.49475098 0.79521191]	[482.95181274 277.65530396 0.92507803]	[508.53894043 277.6300354 0.88924623]	[464.85852051 262.15881348 0.77683818]	[526.54919434 259.66043091 0.79664689]	[5.46961304e+02 8.41986877e+02 7.85882533e-01]	[5.64868469e+02 8.31737732e+02 7.66928673e-01]	[5.44504517e+02 7.80410278e+02 6.77560568e-01]	[4.90506012e+02 8.95863342e+02 7.91996956e-01]	[4.77602173e+02 8.90825317e+02 8.03733587e-01]	[5.03321350e+02 8.59981567e+02 7.67580152e-01]
[500.67504883 295.46899414 0.92964542]	[498.14788818 339.22488403 0.90503991]	[431.53149414 341.67153931 0.81835777]	[403.34436035 441.79022217 0.86078507]	[400.73135376 541.8939209 0.89233172]	[562.28564453 339.12506104 0.88334149]	[570.02819824 439.31604004 0.86150885]	[582.90563965 541.86297607 0.8756234 ]	[498.27267456 559.77453613 0.68823105]	[457.2114563 562.27636719 0.66689938]	[477.73544312 726.53106689 0.8325218 ]	[4.95656219e+02 8.52331055e+02 8.32655549e-01]	[541.70202637 557.22869873 0.6865527 ]	[544.38336182 726.49017334 0.84977496]	[546.94567871 767.6416626 0.86520243]	[482.91976929 277.66925049 0.92991465]	[508.50543213 277.63427734 0.89344072]	[462.44940186 262.22549438 0.79152858]	[526.49719238 259.66625977 0.80620098]	[546.97283936 829.12060547 0.8320024 ]	[5.64838928e+02 8.16350952e+02 7.63316214e-01]	[5.41908142e+02 7.64986145e+02 7.17992485e-01]	[4.88003540e+02 8.95903931e+02 7.79247880e-01]	[4.75158539e+02 8.93209961e+02 7.92523384e-01]	[5.03318665e+02 8.62485962e+02 7.94824183e-01]
[498.26364136 295.47479248 0.91891342]	[495.68753052 339.22396851 0.89516598]	[431.46368408 341.68911743 0.81374717]	[403.24694824 441.87469482 0.86688262]	[400.61572266 541.88421631 0.90208268]	[562.24743652 339.11975098 0.87333769]	[570.02069092 441.6946106 0.86582792]	[582.82867432 541.925354 0.86637819]	[498.23925781 559.78881836 0.68307173]	[457.16452026 562.29724121 0.66153115]	[477.67431641 726.56750488 0.83004975]	[4.95626770e+02 8.52305237e+02 8.25299859e-01]	[539.31707764 557.23736572 0.68151653]	[544.36309814 718.81988525 0.79335332]	[544.51257324 752.26623535 0.81831646]	[482.8604126 277.6781311 0.93524224]	[508.46017456 277.63793945 0.89941239]	[462.39001465 262.25683594 0.78778172]	[526.46972656 259.67391968 0.80657834]	[5.44516785e+02 8.13746460e+02 8.07277918e-01]	[5.62382263e+02 8.08534973e+02 7.73176551e-01]	[5.41881104e+02 7.49578674e+02 6.92421734e-01]	[4.87979279e+02 8.95858826e+02 7.83800066e-01]	[4.75145172e+02 8.90838074e+02 7.87520468e-01]	[5.03308990e+02 8.62498596e+02 7.79827774e-01]
[498.20629883 295.47451782 0.91151333]	[495.61740112 339.193573 0.89224386]	[428.93618774 339.28329468 0.81914771]	[400.8270874 441.8522644 0.87679744]	[398.12127686 541.88116455 0.88272059]	[559.81365967 339.09771729 0.86648017]	[570.02947998 441.72640991 0.86120158]	[582.8034668 544.34515381 0.86355573]	[498.20883179 557.24829102 0.67756367]	[457.15148926 559.78277588 0.65609407]	[475.15637207 726.56677246 0.8075406 ]	[4.95592834e+02 8.52375977e+02 8.10273767e-01]	[539.26715088 554.68780518 0.67189687]	[544.39685059 711.16851807 0.78574884]	[544.44897461 747.02264404 0.80764127]	[482.80117798 277.68475342 0.93744332]	[505.97994995 277.63677979 0.91179562]	[462.35662842 262.26528931 0.77504522]	[526.43835449 259.67651367 0.81712943]	[5.44377869e+02 7.95823303e+02 7.80083954e-01]	[5.62234863e+02 7.90617432e+02 7.63934731e-01]	[5.41795959e+02 7.41944824e+02 5.94794214e-01]	[4.87955078e+02 8.93403198e+02 7.90037274e-01]	[4.75123688e+02 8.90764648e+02 7.75119543e-01]	[5.03295959e+02 8.65053528e+02 7.78110921e-01]
[498.16433716 295.4772644 0.90572578]	[493.06890869 339.19567871 0.88479519]	[426.38595581 339.29135132 0.82622439]	[400.79653931 441.85092163 0.88101602]	[398.04415894 541.90057373 0.87364924]	[559.75268555 339.08337402 0.85853571]	[567.59515381 441.74520874 0.86578655]	[582.80004883 544.37957764 0.868779 ]	[498.27218628 559.75244141 0.6889928 ]	[457.21191406 562.27246094 0.66623992]	[472.5664978 726.62408447 0.81586671]	[4.93072021e+02 8.52348145e+02 8.09856236e-01]	[539.31567383 557.1930542 0.67680132]	[544.43792725 711.12677002 0.78626901]	[544.49493408 731.6585083 0.74269211]	[482.76779175 277.68014526 0.93504739]	[505.91201782 277.63967896 0.92236823]	[462.30477905 262.23428345 0.7842958 ]	[523.99621582 259.68362427 0.81878912]	[5.41919250e+02 7.70182068e+02 7.34253705e-01]	[5.54655701e+02 7.67540833e+02 6.87865734e-01]	[5.41847168e+02 7.29035706e+02 5.78392029e-01]	[4.88013092e+02 8.93353394e+02 7.97898173e-01]	[4.75140717e+02 8.90723755e+02 7.83351541e-01]	[5.00860229e+02 8.62536072e+02 7.33351231e-01]
[498.14758301 295.45599365 0.89627957]	[493.04943848 339.20022583 0.8850196 ]	[426.35665894 341.69561768 0.8314293 ]	[400.72662354 441.91009521 0.89856821]	[395.63015747 541.87976074 0.8709352 ]	[559.7074585 339.07855225 0.86987376]	[567.58081055 441.76986694 0.8623001 ]	[582.76580811 544.36114502 0.8603428 ]	[500.68716431 562.29455566 0.71146113]	[459.64599609 562.37896729 0.66914821]	[472.52627563 729.12103271 0.81365573]	[4.93080475e+02 8.54812561e+02 8.01666975e-01]	[541.72888184 559.75939941 0.68362272]	[546.95465088 721.45568848 0.78615028]	[5.41800110e+02 7.26575195e+02 4.37938601e-01]	[482.74230957 277.6656189 0.9328177 ]	[503.49725342 277.59866333 0.9341715 ]	[462.28723145 262.23852539 0.7933805 ]	[523.92785645 259.62097168 0.83459646]	[5.41885193e+02 7.49703430e+02 3.87291163e-01]	[5.47054199e+02 7.49571167e+02 3.95911545e-01]	[5.36703308e+02 7.21406677e+02 3.64403993e-01]	[4.87966125e+02 8.93386108e+02 7.91698933e-01]	[4.75108185e+02 8.90737122e+02 7.74701893e-01]	[5.00876160e+02 8.65074890e+02 7.45483637e-01]
[495.68255615 295.44961548 0.88511407]	[490.50491333 339.18356323 0.88014609]	[423.84753418 341.67346191 0.84224987]	[400.74252319 441.78717041 0.91957581]	[395.58721924 541.80102539 0.87176353]	[557.25439453 339.07620239 0.86060947]	[567.54528809 441.71228027 0.88255149]	[582.78820801 541.88787842 0.85022855]	[500.7293396 557.23486328 0.7128365 ]	[459.68664551 559.79382324 0.66790771]	[472.54934692 729.07788086 0.80975139]	[4.93097748e+02 8.52385254e+02 8.02094817e-01]	[541.76495361 554.66644287 0.68348169]	[546.97949219 718.85253906 0.79470837]	[5.44371765e+02 6.90647827e+02 9.32404399e-02]	[480.35308838 277.68292236 0.91879994]	[503.41833496 277.60281372 0.93395835]	[462.27401733 264.71954346 0.76246631]	[523.81933594 257.19311523 0.83377022]	[5.44349121e+02 7.13728943e+02 1.11812085e-01]	[5.64852844e+02 7.13733032e+02 1.21774130e-01]	[0. 0. 0.]	[4.90505005e+02 8.93365356e+02 7.96553910e-01]	[4.75127991e+02 8.90737488e+02 7.80089259e-01]	[5.03262115e+02 8.65071411e+02 7.34791040e-01]
[495.61245728 295.45306396 0.88157201]	[487.99755859 339.17953491 0.88651538]	[423.81201172 339.30249023 0.84911901]	[400.69692993 441.82226562 0.92438835]	[395.55978394 541.78198242 0.87392086]	[557.17150879 339.05541992 0.85391599]	[567.52722168 441.7182312 0.88626295]	[582.78961182 544.31005859 0.8534649 ]	[500.66299438 557.2565918 0.7033962 ]	[459.60751343 559.81939697 0.66022217]	[472.59118652 729.06292725 0.81158847]	[4.93115265e+02 8.52353271e+02 8.03713679e-01]	[541.71325684 554.68981934 0.6779269 ]	[549.59765625 716.26123047 0.76713037]	[5.41900818e+02 6.93174377e+02 6.01716675e-02]	[480.29534912 277.69415283 0.9160406 ]	[503.36013794 277.59280396 0.94016141]	[462.21142578 264.75735474 0.77257335]	[523.76092529 257.17407227 0.84695095]	[5.44363464e+02 7.08794434e+02 8.09174851e-02]	[5.65035217e+02 7.08668640e+02 7.64408857e-02]	[0. 0. 0.]	[4.90501312e+02 8.93428162e+02 7.89258182e-01]	[4.75122772e+02 8.90792297e+02 7.81117976e-01]	[5.03276581e+02 8.62575195e+02 7.28885651e-01]
[493.11459351 295.46322632 0.88096619]	[487.92572021 339.1836853 0.88997275]	[421.38323975 341.68301392 0.85310614]	[400.68478394 441.77838135 0.93300545]	[395.54534912 541.78302002 0.87096238]	[554.64666748 336.69244385 0.85011005]	[567.49786377 441.70068359 0.89017004]	[582.8135376 541.88439941 0.86126822]	[500.66247559 557.22528076 0.6951943 ]	[457.21157837 559.78656006 0.65437078]	[472.60339355 729.05078125 0.81302679]	[4.93128296e+02 8.54789062e+02 7.97639847e-01]	[541.72174072 554.65765381 0.67395377]	[552.15313721 713.78869629 0.76201534]	[5.41895874e+02 6.90688416e+02 9.09814611e-02]	[480.25930786 277.70556641 0.91148317]	[503.33007812 277.59030151 0.94378722]	[459.83679199 264.73754883 0.78144771]	[521.41656494 257.09854126 0.85511696]	[5.44482117e+02 7.11116699e+02 8.26716647e-02]	[5.65072510e+02 7.11196960e+02 8.52905288e-02]	[0. 0. 0.]	[4.88012970e+02 8.93433167e+02 7.81352222e-01]	[4.75095917e+02 8.90792053e+02 7.71700144e-01]	[5.03292938e+02 8.65100037e+02 7.36388683e-01]
[493.0612793 295.46417236 0.87787646]	[487.91378784 339.20877075 0.88977993]	[421.3699646 341.70904541 0.85374278]	[400.66085815 441.75442505 0.93603241]	[395.54122925 541.76904297 0.86827922]	[554.65783691 339.09442139 0.85117322]	[567.47973633 441.73483276 0.8953746 ]	[582.81958008 541.90734863 0.87022948]	[500.74130249 557.20281982 0.70655882]	[459.65115356 559.77575684 0.66299272]	[475.0791626 726.65020752 0.8121044 ]	[4.93136688e+02 8.54806152e+02 7.94484198e-01]	[541.79888916 554.63592529 0.6861459 ]	[552.15362549 713.77655029 0.76308739]	[5.44379761e+02 6.90708618e+02 1.19051151e-01]	[480.22421265 277.70898438 0.906223 ]	[503.28982544 277.58312988 0.94455063]	[459.81039429 264.734375 0.77244455]	[521.3805542 257.07772827 0.85220122]	[5.44501404e+02 7.11136475e+02 9.97880474e-02]	[5.65003113e+02 7.11223633e+02 1.07769758e-01]	[0. 0. 0.]	[4.87995789e+02 8.93448181e+02 7.80953288e-01]	[4.75098724e+02 8.90806274e+02 7.73253858e-01]	[5.03302917e+02 8.65127686e+02 7.36193180e-01]
[490.56100464 295.4541626 0.87767041]	[485.47842407 339.1711731 0.89654636]	[421.32110596 339.27920532 0.86901808]	[400.67340088 439.30990601 0.9273597 ]	[395.5350647 541.73278809 0.85964656]	[554.65734863 339.05023193 0.85022664]	[567.50286865 441.7098999 0.88829005]	[582.83685303 541.8717041 0.865839 ]	[500.67510986 557.24688721 0.69817001]	[459.61993408 559.79949951 0.6529336 ]	[475.08798218 726.64556885 0.80854541]	[4.95603485e+02 8.54835571e+02 7.96549261e-01]	[541.7300415 554.68347168 0.67912865]	[554.63287354 716.26171875 0.76034456]	[5.44385864e+02 6.90640198e+02 1.26144588e-01]	[480.20718384 277.70715332 0.90282279]	[503.25726318 277.58557129 0.94331378]	[459.80548096 262.23876953 0.77874422]	[521.33526611 257.07922363 0.84389424]	[5.44516174e+02 7.11107300e+02 1.01974495e-01]	[5.64986328e+02 7.11166748e+02 1.12609677e-01]	[0. 0. 0.]	[4.87977325e+02 8.95856567e+02 7.81570733e-01]	[4.75096375e+02 8.90832581e+02 7.77812481e-01]	[5.03325195e+02 8.67579712e+02 7.49053895e-01]
[490.51782227 295.44735718 0.87947953]	[485.44732666 339.11938477 0.9035114 ]	[421.30288696 339.20675659 0.88316357]	[400.6661377 439.27587891 0.92177743]	[395.525177 541.75744629 0.86282146]	[552.14538574 336.6552124 0.85382712]	[567.50762939 441.6703186 0.88386279]	[582.89788818 541.80334473 0.86971217]	[498.24478149 557.25909424 0.68835557]	[457.16952515 559.81304932 0.64725739]	[472.60269165 729.11706543 0.80723995]	[4.95593262e+02 8.54835693e+02 7.96480536e-01]	[539.28833008 554.68365479 0.67113352]	[554.61413574 716.30212402 0.7578392 ]	[5.44415771e+02 6.88196594e+02 1.13031410e-01]	[480.18276978 277.70480347 0.9009003 ]	[500.90084839 277.58660889 0.94812852]	[459.77911377 262.21121216 0.78778213]	[521.30651855 257.07757568 0.83954275]	[5.44554260e+02 7.11125854e+02 1.07103489e-01]	[5.64992249e+02 7.11151978e+02 1.27711296e-01]	[0. 0. 0.]	[4.87973938e+02 8.95837524e+02 7.81034350e-01]	[4.75091797e+02 8.90818481e+02 7.77147055e-01]	[5.03319305e+02 8.67581543e+02 7.51693726e-01]
[488.02682495 295.42272949 0.8762244 ]	[485.41897583 339.12905884 0.90635943]	[421.27880859 339.20257568 0.88727826]	[400.66885376 439.27401733 0.92702305]	[395.51858521 541.73547363 0.85791057]	[552.12451172 336.68267822 0.85230863]	[567.51873779 439.31533813 0.882658 ]	[582.94787598 541.71533203 0.86346024]	[498.22845459 559.73114014 0.6934976 ]	[457.13546753 559.82427979 0.65260559]	[475.08251953 729.04376221 0.81453884]	[4.95606506e+02 8.54866333e+02 7.94614613e-01]	[539.27819824 554.68444824 0.67193168]	[552.13226318 716.26916504 0.75871384]	[5.44390381e+02 6.88151794e+02 1.06250741e-01]	[480.16259766 277.68032837 0.89897805]	[500.87451172 277.5723877 0.94972295]	[459.77267456 262.16256714 0.7964977 ]	[521.27453613 257.08615112 0.83394825]	[5.44524780e+02 7.11106384e+02 1.05262153e-01]	[5.65007751e+02 7.11127319e+02 1.21599048e-01]	[0. 0. 0.]	[4.87955444e+02 8.95840576e+02 7.77977586e-01]	[4.75080536e+02 8.90815308e+02 7.74006844e-01]	[5.03327332e+02 8.67613464e+02 7.65849590e-01]
[488.00320435 295.40975952 0.87472987]	[485.40112305 339.13323975 0.90798408]	[421.24807739 339.19799805 0.89069033]	[400.65341187 439.27529907 0.93075508]	[395.53005981 541.722229 0.85766208]	[552.10644531 339.0489502 0.85154611]	[567.50714111 439.2805481 0.88208914]	[582.99078369 539.23510742 0.86372155]	[498.16601562 554.67614746 0.67642218]	[457.08755493 559.72094727 0.63990337]	[472.59667969 729.02832031 0.80512577]	[4.95615204e+02 8.54821777e+02 8.01056325e-01]	[539.2265625 552.09790039 0.65510118]	[552.0927124 716.28149414 0.75786418]	[5.41894287e+02 6.88086243e+02 1.06981322e-01]	[480.15509033 277.66555786 0.89996892]	[500.86209106 277.56832886 0.95374066]	[459.76708984 262.18243408 0.79981422]	[521.27612305 257.07879639 0.8365714 ]	[5.44520081e+02 7.11124451e+02 1.05379023e-01]	[5.65011536e+02 7.11126709e+02 1.25682026e-01]	[0. 0. 0.]	[4.87973755e+02 8.95844238e+02 7.84274459e-01]	[4.75103058e+02 8.90819763e+02 7.80129075e-01]	[5.03346344e+02 8.65126892e+02 7.63320804e-01]
[487.98272705 295.42660522 0.87799186]	[485.38754272 339.14926147 0.91215289]	[421.23355103 339.2260437 0.89042658]	[400.65072632 439.29400635 0.92764181]	[395.52709961 541.71447754 0.85237098]	[552.0703125 339.05111694 0.85398638]	[567.50097656 439.28515625 0.88356954]	[582.99676514 536.74371338 0.84917283]	[498.17977905 557.2387085 0.68503344]	[454.63708496 559.77307129 0.64209241]	[472.55487061 729.04284668 0.80534244]	[4.95593719e+02 8.54815125e+02 8.00393641e-01]	[539.26629639 554.66400146 0.66630036]	[552.06628418 716.27056885 0.75544262]	[5.44438293e+02 6.88153076e+02 1.20425180e-01]	[480.14129639 277.67636108 0.89584702]	[500.84844971 277.57461548 0.9543578 ]	[459.76196289 262.18130493 0.79435635]	[521.27893066 257.08078003 0.84135163]	[5.44540955e+02 7.11143005e+02 1.08364470e-01]	[5.65026245e+02 7.11169495e+02 1.29976660e-01]	[0. 0. 0.]	[4.87990875e+02 8.93434509e+02 7.90984094e-01]	[4.75095856e+02 8.90794312e+02 7.81297088e-01]	[5.03317322e+02 8.65119446e+02 7.53827512e-01]
[487.97924805 295.43548584 0.8791312 ]	[485.36547852 339.15359497 0.91457868]	[421.22476196 339.24038696 0.88912308]	[400.62731934 439.30325317 0.92483735]	[395.52264404 541.73553467 0.85418391]	[549.57720947 339.05181885 0.85627878]	[567.49255371 439.29107666 0.88349819]	[585.3336792 539.18347168 0.85386169]	[498.16241455 559.7177124 0.68453467]	[454.63256836 559.79864502 0.64347667]	[472.54898071 729.05895996 0.80570877]	[4.93116852e+02 8.54793457e+02 7.95891404e-01]	[539.24194336 554.69091797 0.66456157]	[549.57910156 716.26501465 0.76871771]	[5.41916626e+02 6.88130066e+02 8.62052292e-02]	[480.12991333 277.68399048 0.89460468]	[500.84780884 277.58520508 0.95550805]	[459.74136353 259.71786499 0.80042392]	[521.2532959 257.10424805 0.82479799]	[5.44466003e+02 7.08817932e+02 8.85861963e-02]	[5.65059998e+02 7.08680176e+02 1.00308761e-01]	[0. 0. 0.]	[4.90496552e+02 8.93389648e+02 7.90006161e-01]	[4.75112732e+02 8.90765198e+02 7.78560638e-01]	[5.03281067e+02 8.65106323e+02 7.30416536e-01]
[488.003479 295.48013306 0.88230503]	[485.34140015 339.1625061 0.91579717]	[421.20877075 339.26620483 0.88650078]	[400.62176514 441.66796875 0.91647351]	[395.52209473 541.77001953 0.85986817]	[549.55383301 336.69369507 0.86055028]	[567.49310303 439.31210327 0.8835271 ]	[582.98040771 539.19940186 0.85162622]	[498.13034058 559.78015137 0.68706322]	[454.58813477 562.29779053 0.64443469]	[472.53887939 729.03369141 0.80559641]	[4.93115875e+02 8.52389465e+02 7.98001826e-01]	[539.21234131 557.22528076 0.66558266]	[547.07769775 716.30657959 0.77422673]	[5.41878418e+02 6.88024719e+02 6.82907179e-02]	[480.12634277 277.72787476 0.89228773]	[500.85903931 277.60617065 0.95385301]	[459.71188354 262.20361328 0.79118782]	[521.20910645 257.12124634 0.80138052]	[5.44362366e+02 7.08776428e+02 8.12535360e-02]	[5.64997498e+02 7.08610168e+02 8.80167857e-02]	[0. 0. 0.]	[4.90503387e+02 8.93399963e+02 7.92378604e-01]	[4.75132141e+02 8.90772522e+02 7.82757878e-01]	[5.03280609e+02 8.65093384e+02 7.31927156e-01]
[487.99008179 295.50793457 0.8879934 ]	[482.97012329 339.17211914 0.91611689]	[421.19943237 339.26641846 0.88818365]	[400.61157227 439.3170166 0.91754907]	[395.52093506 541.77545166 0.8589313 ]	[549.5425415 339.05154419 0.86329663]	[567.48419189 439.30670166 0.88573813]	[582.94592285 539.30218506 0.86671776]	[495.68014526 557.26092529 0.67275763]	[454.559021 559.79699707 0.6345408 ]	[472.53634644 726.64416504 0.80604362]	[4.93119293e+02 8.52377380e+02 7.99481034e-01]	[536.74084473 557.17938232 0.65155876]	[547.0269165 718.82061768 0.78289115]	[5.41893250e+02 6.85594055e+02 7.47723579e-02]	[477.73745728 280.10629272 0.88867217]	[500.85067749 277.62234497 0.95397168]	[459.69696045 264.7331543 0.78651887]	[518.79089355 257.16021729 0.78914529]	[5.44292603e+02 7.08798462e+02 8.01087171e-02]	[5.64927551e+02 7.08593079e+02 8.98777544e-02]	[0. 0. 0.]	[4.90517761e+02 8.93376892e+02 7.96052158e-01]	[4.75147247e+02 8.90750549e+02 7.83282161e-01]	[5.03281464e+02 8.65077087e+02 7.32579350e-01]
[487.96868896 295.52359009 0.89173698]	[482.96722412 339.18389893 0.91815811]	[421.18258667 339.29956055 0.88230771]	[398.27481079 441.69836426 0.93009937]	[395.52111816 541.77996826 0.85925293]	[549.5378418 339.06964111 0.86376292]	[567.47460938 439.31472778 0.88595784]	[582.91534424 541.73284912 0.8687132 ]	[495.67214966 559.72918701 0.67656595]	[454.55770874 559.81713867 0.6409272 ]	[472.54824829 729.03045654 0.81318146]	[4.93109589e+02 8.52390930e+02 7.97872841e-01]	[536.70422363 557.17712402 0.65107417]	[547.01629639 716.33648682 0.78378856]	[5.44367065e+02 6.87996643e+02 7.26804212e-02]	[477.71514893 280.12936401 0.88252777]	[500.83462524 277.64053345 0.95255309]	[459.66479492 264.78814697 0.76845723]	[518.76922607 257.18841553 0.78303188]	[5.44395081e+02 7.11124451e+02 8.83774906e-02]	[5.64931519e+02 7.11114197e+02 1.01704925e-01]	[0. 0. 0.]	[4.88021149e+02 8.93394409e+02 7.86654174e-01]	[4.75108063e+02 8.90760559e+02 7.77328074e-01]	[5.03283722e+02 8.65093384e+02 7.33105600e-01]
[487.94439697 295.53268433 0.894804 ]	[482.93789673 339.19119263 0.92216927]	[421.15270996 341.69012451 0.88099706]	[398.26873779 439.30670166 0.9285984 ]	[395.49102783 541.75585938 0.85025442]	[549.49035645 339.06921387 0.86867946]	[567.47515869 439.31323242 0.8839559 ]	[582.90814209 541.7723999 0.86448854]	[495.60174561 559.73504639 0.66930294]	[452.02972412 559.82342529 0.64186382]	[470.05279541 729.0569458 0.81581646]	[4.93090637e+02 8.52358276e+02 8.02565038e-01]	[536.64453125 554.69647217 0.64634967]	[546.96087646 718.82385254 0.79294157]	[5.44364441e+02 6.88044128e+02 8.68878216e-02]	[477.69064331 280.15228271 0.87675691]	[500.81289673 277.65713501 0.95097274]	[459.62774658 267.32012939 0.76546997]	[518.74847412 259.59484863 0.77456743]	[5.44345764e+02 7.11225464e+02 9.72433090e-02]	[5.64842957e+02 7.11199280e+02 1.10563606e-01]	[0. 0. 0.]	[4.88017700e+02 8.93414917e+02 7.84714103e-01]	[4.75092499e+02 8.90780396e+02 7.76808262e-01]	[5.03273987e+02 8.65057434e+02 7.24457145e-01]
[485.49151611 295.57192993 0.9021399 ]	[482.91275024 339.21368408 0.92371339]	[418.79049683 341.74560547 0.87447059]	[398.25469971 441.70318604 0.92749345]	[393.07669067 541.74694824 0.84443033]	[547.02697754 339.06829834 0.88115108]	[567.48980713 441.68936157 0.88751984]	[582.91314697 541.81488037 0.87669414]	[495.66821289 559.76434326 0.68054438]	[454.55862427 562.29907227 0.64814693]	[472.53536987 729.10327148 0.81324399]	[4.93056580e+02 8.52317566e+02 8.05009663e-01]	[536.71795654 557.20178223 0.65621674]	[546.98413086 718.8425293 0.78734708]	[5.41830933e+02 6.88064880e+02 7.08850697e-02]	[477.64434814 280.18084717 0.87136668]	[500.8057251 277.67544556 0.95198911]	[457.22183228 269.82931519 0.74441046]	[518.73358154 259.64404297 0.7652238 ]	[5.44296326e+02 7.11231689e+02 8.75778943e-02]	[5.64838196e+02 7.11175598e+02 9.65024605e-02]	[0. 0. 0.]	[4.88016785e+02 8.93422180e+02 7.86604285e-01]	[4.75079285e+02 8.90784851e+02 7.77626276e-01]	[5.00862488e+02 8.62529785e+02 7.15726614e-01]
[485.47973633 295.59439087 0.90052515]	[482.89981079 339.24963379 0.92491996]	[418.78250122 341.79660034 0.8680163 ]	[398.23452759 441.79684448 0.91534477]	[393.05249023 541.82696533 0.8503561 ]	[547.03735352 339.11828613 0.87950826]	[567.48602295 441.71136475 0.89160722]	[582.9119873 541.86578369 0.88470721]	[498.128479 562.29571533 0.69443268]	[454.57702637 562.38891602 0.652336 ]	[472.5418396 729.1315918 0.81172454]	[4.93065002e+02 8.52390747e+02 7.97779679e-01]	[539.21246338 559.76599121 0.6748302 ]	[546.95776367 718.89782715 0.80110925]	[5.41764648e+02 6.88039368e+02 6.60151243e-02]	[477.6206665 280.21517944 0.86269885]	[500.78317261 277.703125 0.94962174]	[457.19168091 269.85839844 0.74033403]	[518.68774414 259.68942261 0.75167012]	[0. 0. 0.]	[0. 0. 0.]	[0. 0. 0.]	[4.90490387e+02 8.93406311e+02 7.89535046e-01]	[4.75083923e+02 8.90784058e+02 7.82911718e-01]	[5.00864532e+02 8.65077271e+02 7.29386091e-01]
[485.45394897 295.61917114 0.90790689]	[482.88369751 339.29153442 0.92137653]	[418.79815674 344.27713013 0.85731566]	[398.24636841 441.87680054 0.89923716]	[393.06533813 541.91833496 0.84969544]	[547.0144043 339.16348267 0.87774009]	[567.49145508 441.79705811 0.88586825]	[582.91424561 541.91455078 0.89115864]	[495.60205078 562.30371094 0.68905264]	[452.00823975 562.41204834 0.64967966]	[475.06918335 729.16577148 0.80978954]	[4.93068451e+02 8.54830994e+02 7.93013990e-01]	[536.67089844 559.76361084 0.66339463]	[546.94104004 721.39111328 0.80634499]	[5.41751160e+02 6.88054382e+02 6.18796945e-02]	[475.16387939 280.22976685 0.85545331]	[500.76843262 280.09945679 0.94216222]	[457.13342285 269.85983276 0.73133028]	[518.65313721 262.1907959 0.73413879]	[0. 0. 0.]	[0. 0. 0.]	[0. 0. 0.]	[4.90500092e+02 8.93418396e+02 7.86224663e-01]	[4.75079773e+02 8.90802673e+02 7.82906532e-01]	[5.00859192e+02 8.67576111e+02 7.26958394e-01]
[485.40426636 295.65115356 0.90916431]	[482.8772583 341.72042847 0.91527998]	[418.78076172 344.35223389 0.84762269]	[398.2562561 441.89559937 0.88744152]	[395.50216675 544.34173584 0.85081381]	[547.02056885 339.22476196 0.86889046]	[567.48522949 441.8480835 0.88340586]	[582.91674805 544.32165527 0.88847858]	[495.60714722 562.39630127 0.68255138]	[452.00332642 564.94415283 0.64190686]	[475.09664917 731.7677002 0.78792417]	[4.93092255e+02 8.54878296e+02 7.89264321e-01]	[536.72070312 562.29766846 0.66434175]	[544.53887939 721.45977783 0.81906557]	[5.41817993e+02 6.88108582e+02 5.38720153e-02]	[475.11602783 280.23492432 0.85160154]	[500.74490356 280.13922119 0.93603319]	[457.07595825 269.90570068 0.72273511]	[518.64508057 264.74884033 0.73616242]	[0. 0. 0.]	[0. 0. 0.]	[0. 0. 0.]	[4.90501465e+02 8.93411255e+02 7.86069036e-01]	[4.75102386e+02 8.90794922e+02 7.84042239e-01]	[5.00880219e+02 8.67617615e+02 7.39603758e-01]
[485.35412598 298.00518799 0.91164917]	[482.86325073 341.75921631 0.91065109]	[418.76702881 346.86026001 0.84647888]	[398.22769165 444.33850098 0.88619006]	[395.49957275 544.43725586 0.84437567]	[546.99737549 339.25656128 0.8708427 ]	[567.45220947 441.90167236 0.8803497 ]	[582.92895508 544.39190674 0.88734758]	[495.62628174 562.33129883 0.67604905]	[452.04342651 564.87261963 0.6375618 ]	[475.10443115 731.74737549 0.79200548]	[4.93087402e+02 8.54850891e+02 7.93267608e-01]	[536.7053833 559.80456543 0.65311551]	[544.53186035 723.91638184 0.82855958]	[0. 0. 0.]	[475.08258057 280.24984741 0.84563303]	[500.71063232 280.16503906 0.92526555]	[454.62454224 272.36175537 0.73779315]	[516.20513916 267.28359985 0.7464416 ]	[0. 0. 0.]	[0. 0. 0.]	[0. 0. 0.]	[4.90512512e+02 8.93414612e+02 7.90905416e-01]	[4.75103851e+02 8.90799683e+02 7.88673520e-01]	[5.00871216e+02 8.67588257e+02 7.33354211e-01]
[482.93969727 298.03140259 0.91493315]	[482.86801147 344.24264526 0.8968246 ]	[418.77902222 349.39727783 0.84323764]	[398.22799683 444.35153198 0.89119995]	[393.0776062 544.52532959 0.83094686]	[546.97973633 341.69586182 0.86614114]	[567.44042969 444.39630127 0.87187594]	[582.91186523 544.44238281 0.88741332]	[495.63775635 562.40136719 0.67818248]	[452.05999756 564.94763184 0.63333744]	[475.12081909 734.2755127 0.78984499]	[4.93072205e+02 8.54866333e+02 7.91239381e-01]	[536.70385742 562.31677246 0.66037959]	[544.55059814 723.9519043 0.83291554]	[0. 0. 0.]	[472.59777832 282.68164062 0.84032094]	[500.68606567 280.20608521 0.91261655]	[454.6192627 272.39770508 0.72921377]	[516.22131348 269.8196106 0.76039785]	[0. 0. 0.]	[0. 0. 0.]	[0. 0. 0.]	[4.90516632e+02 8.93408264e+02 7.92098463e-01]	[4.75098877e+02 8.90797974e+02 7.91235924e-01]	[5.00862274e+02 8.67604065e+02 7.26678193e-01]
[482.90072632 298.06030273 0.91550803]	[482.86676025 344.34060669 0.88372386]	[418.76654053 351.96652222 0.84727925]	[398.23590088 444.43154907 0.87582493]	[395.52572632 546.94567871 0.82981217]	[546.97003174 341.76885986 0.85682225]	[567.44763184 444.43380737 0.8627634 ]	[582.91400146 544.41241455 0.88433975]	[495.64154053 562.39984131 0.67929876]	[454.56399536 564.95275879 0.63539279]	[475.10375977 734.2253418 0.79095107]	[4.93093231e+02 8.54841125e+02 7.94293523e-01]	[536.66925049 562.31695557 0.65684879]	[546.93243408 724.0291748 0.82745051]	[0. 0. 0.]	[472.55557251 282.74072266 0.83490539]	[498.26461792 280.24728394 0.88884848]	[454.57183838 272.46990967 0.72613108]	[516.20141602 269.84588623 0.77285957]	[0. 0. 0.]	[0. 0. 0.]	[0. 0. 0.]	[4.90520569e+02 8.93405945e+02 7.93024957e-01]	[4.75115356e+02 8.90792664e+02 7.92500854e-01]	[5.03255981e+02 8.67587463e+02 7.24145770e-01]
[482.89035034 298.16320801 0.90868026]	[482.8637085 346.8815918 0.87692893]	[418.75814819 354.46615601 0.85429633]	[398.25967407 446.91781616 0.87066948]	[395.55648804 547.01135254 0.82731944]	[546.96081543 344.25073242 0.84635252]	[567.44104004 446.92544556 0.85514295]	[582.90960693 544.47271729 0.88554913]	[495.59524536 564.92218018 0.67585778]	[452.04492188 567.50079346 0.63367844]	[475.12301636 736.79003906 0.78965181]	[4.93107178e+02 8.54861023e+02 7.93815851e-01]	[534.15936279 562.38739014 0.65564251]	[544.55352783 726.46893311 0.83732283]	[5.41818542e+02 6.90685486e+02 5.56976162e-02]	[472.54452515 285.32128906 0.82667994]	[498.25973511 285.24087524 0.87609696]	[454.59683228 274.89096069 0.70604122]	[516.22338867 272.35647583 0.78807706]	[0. 0. 0.]	[0. 0. 0.]	[0. 0. 0.]	[4.90504211e+02 8.93413696e+02 7.92565644e-01]	[4.75108459e+02 8.90797302e+02 7.91260839e-01]	[5.03269440e+02 8.67609070e+02 7.29142189e-01]
[482.82452393 300.65036011 0.90155196]	[482.86264038 349.44976807 0.87526679]	[418.74151611 354.55438232 0.86652684]	[398.26174927 446.95205688 0.86136389]	[395.55895996 547.02874756 0.82465625]	[546.96411133 344.32617188 0.8358767 ]	[565.07281494 446.97271729 0.85019189]	[582.92248535 544.53631592 0.87722152]	[495.6350708 565.01086426 0.6692155 ]	[454.54702759 567.55963135 0.63073808]	[477.58892822 739.41253662 0.7906183 ]	[4.93135468e+02 8.54867432e+02 7.96754956e-01]	[536.68182373 564.92388916 0.66077435]	[546.92272949 726.51141357 0.85105455]	[0. 0. 0.]	[470.01574707 290.36611938 0.83084363]	[498.19482422 287.86102295 0.86324048]	[454.55728149 274.92538452 0.70460963]	[516.15167236 272.39990234 0.77445614]	[0. 0. 0.]	[0. 0. 0.]	[0. 0. 0.]	[4.90509369e+02 8.93446838e+02 7.87746310e-01]	[4.75116119e+02 8.90821289e+02 7.91143537e-01]	[5.03291809e+02 8.67615906e+02 7.36306548e-01]
[482.78857422 300.73605347 0.88917512]	[482.86514282 352.01760864 0.8818301 ]	[418.74588013 357.00320435 0.8767097 ]	[398.24664307 449.50872803 0.85775089]	[395.52392578 549.5045166 0.81379682]	[546.96801758 346.878479 0.82795191]	[565.06085205 449.50964355 0.85063785]	[582.92553711 547.00537109 0.87027371]	[495.60565186 567.47363281 0.67210877]	[452.07290649 570.05194092 0.63790005]	[477.63424683 739.42028809 0.79833096]	[4.95589996e+02 8.54896179e+02 7.93502569e-01]	[534.17572021 564.94665527 0.66618574]	[544.54412842 726.56048584 0.86985272]	[5.36705811e+02 6.90673584e+02 6.08188473e-02]	[469.97598267 292.87780762 0.83925086]	[498.16519165 290.3963623 0.86383253]	[452.08163452 274.95062256 0.69593585]	[516.12982178 272.41003418 0.78119373]	[0. 0. 0.]	[0. 0. 0.]	[0. 0. 0.]	[4.88015381e+02 8.95840759e+02 7.79821038e-01]	[4.75091614e+02 8.90827454e+02 7.83380151e-01]	[5.03304047e+02 8.67648193e+02 7.37392485e-01]
[482.78070068 303.23977661 0.87685061]	[482.85952759 354.46139526 0.88873333]	[418.74615479 357.03930664 0.88385063]	[398.25335693 452.03067017 0.86071825]	[395.52877808 549.54467773 0.81224704]	[546.94750977 346.90206909 0.82900524]	[565.06237793 452.0423584 0.84853733]	[582.89746094 547.00134277 0.86854005]	[493.09414673 567.49645996 0.6676774 ]	[452.02789307 570.09368896 0.63830048]	[477.61727905 741.89154053 0.79764342]	[4.95589874e+02 8.54884705e+02 7.95263469e-01]	[531.62084961 564.95001221 0.66006482]	[544.55841064 726.6159668 0.8672564 ]	[5.34169189e+02 6.95745850e+02 5.99562414e-02]	[469.97421265 292.98175049 0.85060257]	[498.13348389 292.89920044 0.86417252]	[452.03942871 274.99072266 0.68082714]	[513.61193848 269.92523193 0.76921523]	[0. 0. 0.]	[0. 0. 0.]	[0. 0. 0.]	[4.88020538e+02 8.93451538e+02 7.83375084e-01]	[4.75094452e+02 8.90816162e+02 7.86020160e-01]	[5.03307922e+02 8.67632141e+02 7.39389181e-01]
[482.75061035 303.27957153 0.8759442 ]	[482.84405518 354.51437378 0.8973847 ]	[418.73849487 357.10012817 0.8895902 ]	[398.2460022 454.60003662 0.8675186 ]	[395.54840088 549.55114746 0.81940395]	[546.9197998 349.43511963 0.82985914]	[565.07849121 454.57208252 0.85231906]	[582.87890625 547.04205322 0.86068451]	[488.01361084 567.46801758 0.6703918 ]	[446.95367432 570.07287598 0.63977402]	[475.15472412 741.91345215 0.79615748]	[4.95588654e+02 8.54857849e+02 7.98824251e-01]	[529.00262451 564.90625 0.66779172]	[544.54193115 726.64459229 0.87145466]	[5.36731689e+02 6.98335022e+02 5.58998995e-02]	[467.47903442 293.027771 0.85585749]	[495.67327881 292.93444824 0.86326164]	[449.52859497 275.08331299 0.63788307]	[513.56835938 272.40457153 0.76533568]	[0. 0. 0.]	[0. 0. 0.]	[0. 0. 0.]	[4.88008514e+02 8.93450134e+02 7.84503222e-01]	[4.75082123e+02 8.90811157e+02 7.85738587e-01]	[5.03305420e+02 8.67603821e+02 7.33656347e-01]
[482.7331543 303.29608154 0.87518352]	[482.84463501 354.5357666 0.8998512 ]	[418.71829224 357.1434021 0.89617723]	[398.23175049 457.09362793 0.88029796]	[395.54516602 552.07250977 0.81337941]	[546.92144775 349.43942261 0.8293047 ]	[565.07373047 457.08340454 0.86217743]	[582.88391113 549.50805664 0.85410976]	[490.54330444 567.48388672 0.67095876]	[449.47021484 570.1048584 0.64023322]	[475.12435913 741.92095947 0.79579115]	[4.95590149e+02 8.54873718e+02 7.95882165e-01]	[531.56121826 564.91931152 0.6654188 ]	[544.54229736 729.02880859 0.87275004]	[5.39220398e+02 7.00896729e+02 6.31546453e-02]	[467.47009277 295.40908813 0.85681981]	[495.64190674 292.94094849 0.8584345 ]	[449.49502563 275.11935425 0.65719593]	[511.07254028 272.40618896 0.76660907]	[5.42011230e+02 7.26668701e+02 7.73395151e-02]	[5.64784729e+02 7.23908203e+02 6.65458962e-02]	[0. 0. 0.]	[4.87993042e+02 8.93435425e+02 7.92670071e-01]	[4.75081909e+02 8.90797913e+02 7.91491032e-01]	[5.03308594e+02 8.67620300e+02 7.34247446e-01]
[480.36196899 305.78540039 0.87568158]	[482.8458252 354.57006836 0.90539157]	[418.7131958 357.17279053 0.89779973]	[398.23916626 457.19638062 0.89838636]	[395.54443359 552.14819336 0.81100315]	[544.54284668 351.94717407 0.83417737]	[565.0647583 457.13085938 0.87201548]	[582.87530518 549.52612305 0.84761041]	[493.06765747 567.52478027 0.66616625]	[451.99356079 572.63702393 0.63446081]	[475.15216064 741.98516846 0.80145907]	[4.93137329e+02 8.54845825e+02 8.00345361e-01]	[531.61785889 564.94897461 0.66217697]	[544.53503418 729.08776855 0.87397695]	[5.36712463e+02 7.00879395e+02 5.57946190e-02]	[467.41247559 295.43151855 0.86169422]	[493.12384033 292.9671936 0.85525572]	[449.46871948 277.52352905 0.67086446]	[511.00753784 272.40155029 0.77203155]	[5.41934509e+02 7.26659058e+02 7.06508830e-02]	[5.64805603e+02 7.21358337e+02 5.77688701e-02]	[0. 0. 0.]	[4.88021698e+02 8.93449524e+02 7.93243349e-01]	[4.75105804e+02 8.90809509e+02 7.93999910e-01]	[5.03304596e+02 8.67582581e+02 7.33612418e-01]
[480.35595703 305.80380249 0.87631631]	[482.81994629 354.58526611 0.9097997 ]	[418.70254517 357.18612671 0.89581567]	[398.23519897 457.19055176 0.894647 ]	[395.52471924 554.61486816 0.80706567]	[544.53607178 351.959198 0.83434153]	[565.04840088 457.10968018 0.86787689]	[582.85400391 549.51934814 0.8444885 ]	[490.5012207 567.47686768 0.66936111]	[449.47174072 570.10632324 0.63728929]	[477.63223267 741.92956543 0.80278504]	[4.93137817e+02 8.54850891e+02 7.96985686e-01]	[529.00878906 564.90814209 0.66575992]	[544.54071045 729.09747314 0.87050396]	[5.39215698e+02 7.03392944e+02 7.22161680e-02]	[467.40100098 295.44796753 0.86507213]	[493.11550903 292.98336792 0.85545254]	[449.43917847 277.5539856 0.68059826]	[508.55020142 272.42205811 0.77087617]	[5.41975830e+02 7.26727112e+02 8.54902640e-02]	[5.64773071e+02 7.23946655e+02 7.38876835e-02]	[0. 0. 0.]	[4.88022308e+02 8.93447937e+02 7.88200557e-01]	[4.75112762e+02 8.90807068e+02 7.93775380e-01]	[5.03304138e+02 8.67594910e+02 7.32926369e-01]
[480.35122681 305.79827881 0.87760156]	[482.79818726 354.5697937 0.90668631]	[418.69805908 357.17111206 0.89264113]	[398.23101807 457.18850708 0.89562321]	[395.52975464 554.6973877 0.81250829]	[544.51452637 351.9312439 0.83316714]	[565.01818848 457.11871338 0.87107128]	[582.85546875 552.08898926 0.83424252]	[493.05975342 567.45947266 0.6651302 ]	[452.01202393 570.07806396 0.63264591]	[477.71005249 741.8939209 0.80729342]	[4.95591309e+02 8.54868469e+02 7.96426713e-01]	[531.55810547 564.90765381 0.6581744 ]	[544.54394531 729.09515381 0.86892778]	[5.39265625e+02 7.03413757e+02 9.19135734e-02]	[467.38970947 295.44561768 0.86810374]	[493.11120605 292.9927063 0.85563159]	[446.97250366 277.56735229 0.67508543]	[511.02026367 274.88031006 0.76842415]	[5.44248169e+02 7.28949646e+02 8.98964107e-02]	[5.64798645e+02 7.26440613e+02 8.41005445e-02]	[0. 0. 0.]	[4.87992157e+02 8.95840820e+02 7.84069836e-01]	[4.75083313e+02 8.90817322e+02 7.87942767e-01]	[5.03300903e+02 8.67615112e+02 7.34516919e-01]
[480.34118652 305.79885864 0.87782705]	[482.80996704 354.59872437 0.910227 ]	[418.70626831 357.19622803 0.89627498]	[398.22338867 457.20056152 0.89941853]	[395.52334595 554.69567871 0.81012517]	[544.53070068 351.96878052 0.83648264]	[565.0199585 457.11404419 0.8728534 ]	[582.85302734 552.05865479 0.83465737]	[493.09432983 570.02178955 0.65921807]	[452.07400513 575.16937256 0.63172895]	[477.73614502 741.92297363 0.81163639]	[4.95597229e+02 8.54860779e+02 7.96257973e-01]	[531.57348633 564.98498535 0.6558879 ]	[544.54443359 729.10888672 0.87145585]	[5.36666443e+02 7.00926758e+02 7.65465274e-02]	[464.96975708 295.44604492 0.86938363]	[493.08230591 292.99353027 0.85394001]	[446.97583008 277.56997681 0.69043154]	[508.52441406 274.8833313 0.77462089]	[5.41964600e+02 7.26727722e+02 8.23725313e-02]	[5.64784729e+02 7.23961792e+02 7.21534416e-02]	[0. 0. 0.]	[4.88007507e+02 8.95833923e+02 7.90027976e-01]	[4.75117065e+02 8.90815674e+02 7.96139121e-01]	[5.03304749e+02 8.67610291e+02 7.28665888e-01]
[480.34103394 305.81759644 0.87820089]	[482.80050659 356.96932983 0.91307062]	[418.71298218 357.19439697 0.896981 ]	[398.21789551 457.17807007 0.89654231]	[395.521698 557.17089844 0.81232673]	[544.51037598 351.99066162 0.84237063]	[565.00579834 457.11938477 0.87501198]	[582.84863281 552.10565186 0.83151233]	[493.10986328 567.51208496 0.66748035]	[452.07495117 572.60778809 0.63597125]	[480.11514282 741.91009521 0.81141871]	[4.95597351e+02 8.54867920e+02 7.95662284e-01]	[531.58569336 564.95111084 0.65882134]	[544.54534912 729.1159668 0.86758232]	[5.36681702e+02 7.03389526e+02 8.15580860e-02]	[467.38919067 295.45709229 0.86995542]	[493.07351685 293.00418091 0.85339379]	[446.98486328 277.57125854 0.69794226]	[508.48846436 272.49658203 0.77824676]	[5.42024963e+02 7.28948486e+02 9.44617689e-02]	[5.64773193e+02 7.26471130e+02 8.72411877e-02]	[0. 0. 0.]	[4.87995514e+02 8.95854431e+02 7.91642249e-01]	[4.75112427e+02 8.90831116e+02 7.97150075e-01]	[5.03310425e+02 8.67611389e+02 7.31652558e-01]
[480.33905029 305.81097412 0.87762022]	[482.80401611 356.98269653 0.91299272]	[418.71261597 357.21664429 0.89682955]	[398.21887207 457.14700317 0.88660693]	[395.52508545 554.69152832 0.80903131]	[544.50579834 352.00735474 0.84356332]	[565.02099609 457.1255188 0.87284428]	[582.84625244 552.09240723 0.83066374]	[493.05953979 567.53570557 0.66463464]	[452.03842163 572.64788818 0.63344872]	[477.73498535 741.92181396 0.81137335]	[4.93137634e+02 8.54832520e+02 7.96810091e-01]	[531.54705811 564.96368408 0.65817064]	[544.56237793 729.10992432 0.86364698]	[5.34121948e+02 7.00937866e+02 7.69232363e-02]	[464.96936035 295.45327759 0.87090278]	[493.06521606 293.00314331 0.85374928]	[446.96798706 277.58068848 0.70307493]	[508.46435547 272.48071289 0.77607554]	[5.42006531e+02 7.28916382e+02 8.83584544e-02]	[5.64771118e+02 7.26418396e+02 7.81433880e-02]	[0. 0. 0.]	[4.88010498e+02 8.95834412e+02 7.96416879e-01]	[4.75115356e+02 8.90817688e+02 8.03700924e-01]	[5.03302612e+02 8.67581604e+02 7.23470211e-01]
[480.33987427 305.7991333 0.87896192]	[482.77911377 356.97595215 0.91350383]	[418.6947937 357.20877075 0.89677453]	[398.22247314 457.16705322 0.89153779]	[395.51519775 554.69024658 0.80826622]	[544.49261475 352.01345825 0.84688342]	[565.02227783 457.14584351 0.87592626]	[582.85302734 552.09533691 0.83632356]	[490.55718994 567.47253418 0.66708899]	[449.5039978 570.08270264 0.6369558 ]	[477.70877075 741.894104 0.80731946]	[4.93133362e+02 8.54836731e+02 7.96502411e-01]	[529.07318115 564.90985107 0.65862674]	[546.92449951 729.07922363 0.86652851]	[5.36676819e+02 7.00846558e+02 7.96444938e-02]	[467.39071655 295.44848633 0.86875206]	[493.06152344 292.99533081 0.85299009]	[446.97711182 277.57397461 0.71028292]	[508.47610474 274.88690186 0.77791113]	[5.44275818e+02 7.28947632e+02 9.61870477e-02]	[5.64753418e+02 7.26442017e+02 8.81445035e-02]	[0. 0. 0.]	[4.90492828e+02 8.93445312e+02 7.95395076e-01]	[4.75118286e+02 8.90811768e+02 8.01694334e-01]	[5.03294861e+02 8.67582397e+02 7.22706020e-01]
[480.33395386 305.78613281 0.87908596]	[482.76879883 356.97363281 0.91326499]	[418.69100952 357.21084595 0.89420819]	[398.20913696 457.16439819 0.8850283 ]	[395.49468994 554.68463135 0.80389142]	[544.47564697 352.00823975 0.84979326]	[565.02697754 457.13735962 0.87696534]	[582.85601807 552.10601807 0.83655536]	[490.55450439 565.01556396 0.66838944]	[449.51785278 570.05670166 0.63548815]	[477.67962646 741.9006958 0.80991858]	[4.93120087e+02 8.54831238e+02 7.97413230e-01]	[529.06658936 564.89056396 0.66115075]	[546.92315674 729.09777832 0.86507076]	[5.36668823e+02 7.00860718e+02 7.90305212e-02]	[464.97229004 295.43597412 0.86858422]	[493.04876709 292.98660278 0.85251826]	[446.96551514 277.55062866 0.7191636 ]	[508.44125366 274.89407349 0.78267729]	[5.44264343e+02 7.28963562e+02 9.36270207e-02]	[5.64764160e+02 7.26428894e+02 8.36779252e-02]	[0. 0. 0.]	[4.90503418e+02 8.93434937e+02 7.99143076e-01]	[4.75123383e+02 8.90806580e+02 8.05136204e-01]	[5.03280334e+02 8.65132202e+02 7.18530178e-01]
[480.32244873 305.78451538 0.87849033]	[482.77163696 356.98092651 0.91626555]	[418.68847656 357.22714233 0.89136827]	[398.21176147 459.60101318 0.89574063]	[393.07595825 557.22680664 0.81355113]	[544.47143555 351.99627686 0.85067523]	[565.01971436 457.1595459 0.87766355]	[582.87353516 552.07855225 0.83774579]	[490.55984497 567.48150635 0.67090821]	[449.4989624 570.08856201 0.63951027]	[477.67218018 741.9005127 0.80844891]	[4.93117981e+02 8.54833618e+02 7.98721433e-01]	[531.54870605 564.92895508 0.66349113]	[546.92163086 729.09606934 0.8605485 ]	[5.36699402e+02 7.00896851e+02 8.54975507e-02]	[464.96017456 295.4296875 0.86967707]	[490.57095337 292.98175049 0.85298777]	[446.96743774 277.52941895 0.71491265]	[506.0222168 274.91229248 0.79083681]	[5.44272217e+02 7.28979309e+02 9.27277654e-02]	[5.64792480e+02 7.26460205e+02 8.62496421e-02]	[0. 0. 0.]	[4.90536499e+02 8.93429749e+02 8.04308176e-01]	[4.75141144e+02 8.90806885e+02 8.08511674e-01]	[5.03274323e+02 8.65139221e+02 7.18303025e-01]
[480.32061768 305.78552246 0.87887031]	[482.78366089 356.99765015 0.91918415]	[418.68658447 359.57766724 0.89497405]	[398.20709229 459.62994385 0.89577246]	[393.0539856 557.27294922 0.81609881]	[544.48046875 352.00476074 0.84868312]	[565.00543213 457.13925171 0.8783474 ]	[582.86566162 552.09191895 0.83592904]	[490.52410889 565.00830078 0.67019725]	[449.44833374 570.05181885 0.63820165]	[477.66781616 739.42077637 0.80603015]	[4.93123718e+02 8.54851318e+02 7.96983123e-01]	[529.07623291 564.88012695 0.65988129]	[544.54498291 729.10998535 0.86386466]	[5.36684753e+02 7.00873291e+02 9.15766433e-02]	[464.95376587 295.43954468 0.87347209]	[490.57070923 292.9822998 0.85416949]	[446.96420288 277.54013062 0.70965356]	[508.43988037 274.91809082 0.78830802]	[5.44237244e+02 7.28986633e+02 9.81646106e-02]	[5.62511414e+02 7.26456787e+02 9.03684795e-02]	[0. 0. 0.]	[4.90539520e+02 8.93433533e+02 8.03059936e-01]	[4.75139038e+02 8.90810425e+02 8.08050215e-01]	[5.03278320e+02 8.67602356e+02 7.19688594e-01]
[480.31558228 305.78442383 0.87907571]	[482.76443481 356.98660278 0.91883731]	[418.66253662 359.57855225 0.89285588]	[398.19473267 459.6444397 0.89239442]	[393.05526733 559.72906494 0.82387364]	[544.46795654 351.97979736 0.84625375]	[565.00457764 457.16326904 0.88068175]	[582.85839844 552.10919189 0.83494157]	[490.56454468 567.4777832 0.6705516 ]	[449.47836304 570.07830811 0.63959408]	[477.68502808 739.40789795 0.80690306]	[4.93116150e+02 8.54864868e+02 7.94259787e-01]	[531.57287598 564.92755127 0.66126084]	[544.53491211 729.11383057 0.86115372]	[5.39217834e+02 7.03397766e+02 9.80710760e-02]	[464.94265747 295.44024658 0.87546253]	[490.55459595 292.97720337 0.85513252]	[446.93798828 277.56283569 0.70953017]	[505.99783325 274.89877319 0.79062933]	[5.41994263e+02 7.28971985e+02 9.70066562e-02]	[5.62492615e+02 7.26468018e+02 8.83806124e-02]	[0. 0. 0.]	[4.90543823e+02 8.93427002e+02 7.99014032e-01]	[4.75138214e+02 8.90806763e+02 8.03357601e-01]	[5.03275909e+02 8.67612244e+02 7.18906879e-01]
[480.30822754 305.79696655 0.87822533]	[482.74429321 356.99487305 0.92213821]	[418.65777588 359.58850098 0.89290971]	[398.18658447 459.6300354 0.89414155]	[393.0489502 559.71697998 0.81950736]	[544.45178223 351.99530029 0.85074294]	[565.00280762 457.14559937 0.87768608]	[582.8649292 552.06555176 0.83725834]	[490.52215576 567.50244141 0.66316706]	[446.97085571 570.09753418 0.63272625]	[477.693573 741.88201904 0.80681694]	[4.93116333e+02 8.54829773e+02 7.97066271e-01]	[531.55627441 564.9475708 0.6572327 ]	[544.53387451 729.10321045 0.86062753]	[5.36721680e+02 7.03398193e+02 1.07281834e-01]	[464.92385864 295.43945312 0.8782357 ]	[490.54476929 292.97320557 0.85641831]	[446.91690063 277.56567383 0.71144342]	[505.99484253 274.8916626 0.79014552]	[5.41980713e+02 7.28977905e+02 1.01044260e-01]	[5.62455383e+02 7.26477478e+02 8.95612240e-02]	[0. 0. 0.]	[4.90549805e+02 8.93418701e+02 8.02374184e-01]	[4.75143860e+02 8.90798157e+02 8.04967642e-01]	[5.03276886e+02 8.67585510e+02 7.12327361e-01]
[480.30532837 305.79223633 0.87807935]	[482.72915649 356.98773193 0.92273998]	[418.6545105 359.57479858 0.89031047]	[398.17755127 459.61575317 0.89090818]	[393.02108765 559.70013428 0.81340593]	[544.4319458 351.96444702 0.85015082]	[564.98291016 457.11663818 0.87614566]	[582.84985352 552.08911133 0.83574307]	[490.52456665 567.5269165 0.66306418]	[449.43878174 572.6081543 0.631589 ]	[477.6690979 739.42004395 0.80355382]	[4.95593445e+02 8.54850281e+02 7.96113431e-01]	[531.54925537 564.9697876 0.65697414]	[544.53881836 729.10705566 0.86595035]	[5.36667053e+02 7.03425537e+02 1.04628846e-01]	[464.92562866 295.44570923 0.87960935]	[490.54006958 292.98092651 0.85766971]	[446.91726685 277.59216309 0.71320981]	[505.98580933 274.89315796 0.7905578 ]	[5.41955750e+02 7.28937683e+02 9.44779068e-02]	[5.62466064e+02 7.24001160e+02 8.07279050e-02]	[0. 0. 0.]	[4.90528839e+02 8.93381775e+02 8.04310679e-01]	[4.75145691e+02 8.90759521e+02 8.03474426e-01]	[5.03301849e+02 8.67611267e+02 7.23666728e-01]
[480.30419922 305.78863525 0.87739187]	[482.72283936 356.98580933 0.91797709]	[418.63601685 357.22451782 0.88776392]	[398.17315674 457.19018555 0.88396561]	[393.02667236 559.70269775 0.81429362]	[544.43530273 351.98913574 0.84941244]	[564.98272705 457.1390686 0.87876076]	[582.84332275 552.07025146 0.83264482]	[490.49414062 565.01037598 0.66640884]	[446.97131348 570.04089355 0.63472062]	[477.6736145 739.41906738 0.80431437]	[4.93134491e+02 8.54865540e+02 7.91181982e-01]	[529.05664062 564.88696289 0.65641367]	[544.53149414 729.11010742 0.8680805 ]	[5.36680847e+02 7.03406799e+02 1.04996055e-01]	[464.92150879 295.43634033 0.87618047]	[490.5380249 292.96499634 0.8558358 ]	[446.90872192 277.5625 0.71322256]	[506.00286865 272.48348999 0.79059988]	[5.41985168e+02 7.28949036e+02 9.97484773e-02]	[5.62461365e+02 7.26434326e+02 8.55894014e-02]	[0. 0. 0.]	[4.90504883e+02 8.93364258e+02 8.05321395e-01]	[4.75127808e+02 8.90741211e+02 8.01941335e-01]	[5.03294220e+02 8.67629456e+02 7.23861396e-01]
[480.2986145 305.78982544 0.87651873]	[482.72085571 356.98977661 0.91747487]	[418.63256836 359.56954956 0.88578534]	[398.17123413 457.18499756 0.8830899 ]	[393.02825928 559.71368408 0.81739962]	[544.41851807 351.98974609 0.85153854]	[564.98095703 457.09283447 0.86953187]	[582.83093262 552.06958008 0.83102709]	[490.53161621 564.9699707 0.67092997]	[449.48269653 567.54888916 0.63841867]	[477.668396 741.91424561 0.80579346]	[4.93125732e+02 8.54833069e+02 7.95689106e-01]	[529.04785156 564.85491943 0.65623426]	[544.53271484 729.11633301 0.86761367]	[5.36680847e+02 7.03430847e+02 9.83526632e-02]	[464.91717529 295.43814087 0.87742943]	[490.53060913 292.97079468 0.8580218 ]	[446.91049194 277.56573486 0.71156603]	[506.00418091 272.48544312 0.79369724]	[5.41952454e+02 7.28924805e+02 9.28290859e-02]	[5.62465515e+02 7.23983215e+02 7.68790692e-02]	[0. 0. 0.]	[4.90524567e+02 8.93368042e+02 8.04538727e-01]	[4.75135040e+02 8.90749023e+02 8.01710904e-01]	[5.03292175e+02 8.67592590e+02 7.18195796e-01]
[480.28869629 305.77947998 0.87531316]	[480.37258911 356.98931885 0.91601521]	[418.61386108 359.57449341 0.88323647]	[398.17358398 457.2059021 0.88394827]	[393.03372192 559.72766113 0.82038587]	[544.4006958 351.99432373 0.85447693]	[564.96508789 457.08145142 0.86928093]	[582.83984375 552.07861328 0.83083665]	[490.49746704 564.98370361 0.66912913]	[449.4510498 567.56048584 0.63485086]	[477.64801025 741.95532227 0.80959469]	[4.93105988e+02 8.54835083e+02 7.96301663e-01]	[528.99597168 564.87060547 0.65801841]	[544.53015137 729.12731934 0.86642736]	[5.36688843e+02 7.03441284e+02 9.39148962e-02]	[464.89291382 295.43026733 0.87969947]	[490.52374268 292.95654297 0.85654187]	[444.45523071 277.55563354 0.71472025]	[505.99481201 272.47003174 0.79224336]	[5.41911743e+02 7.26765137e+02 9.08460915e-02]	[5.62472046e+02 7.23948425e+02 7.46298358e-02]	[0. 0. 0.]	[4.90533447e+02 8.93398621e+02 8.03815722e-01]	[4.75131592e+02 8.90783203e+02 8.03961396e-01]	[5.03276764e+02 8.67590942e+02 7.12896109e-01]
[480.27185059 305.76647949 0.87407947]	[480.35171509 356.99789429 0.91814965]	[418.59130859 359.5977478 0.88330877]	[398.16638184 457.22280884 0.88630307]	[393.04037476 559.74194336 0.82252234]	[544.37103271 351.98220825 0.85447997]	[564.9519043 457.08004761 0.87087929]	[582.80432129 549.54315186 0.83385652]	[490.521698 567.48083496 0.66453648]	[449.45202637 570.08258057 0.63262028]	[477.62255859 741.95922852 0.8087101 ]	[4.93088623e+02 8.54817261e+02 7.98683643e-01]	[529.04797363 564.92272949 0.65720522]	[544.53546143 729.12768555 0.86549383]	[5.36680603e+02 7.00937012e+02 9.49606448e-02]	[464.86239624 295.4208374 0.88061595]	[490.49780273 292.9418335 0.8574661 ]	[444.41177368 277.58203125 0.72030079]	[505.96902466 272.47970581 0.79993176]	[5.41968018e+02 7.28912598e+02 9.63725448e-02]	[5.62458557e+02 7.23979431e+02 8.13386440e-02]	[0. 0. 0.]	[4.90507690e+02 8.93414307e+02 8.03604126e-01]	[4.75112427e+02 8.90796448e+02 8.04406583e-01]	[5.03264709e+02 8.65128540e+02 7.12051094e-01]
[480.24331665 303.29772949 0.87191856]	[480.362854 357.0062561 0.92149222]	[418.59988403 359.60610962 0.88134342]	[398.16412354 459.62115479 0.88621354]	[393.04983521 559.78045654 0.82851452]	[544.38171387 351.97833252 0.85453397]	[564.94897461 454.63131714 0.87100416]	[582.8170166 549.49822998 0.84311885]	[490.52404785 567.45477295 0.66101944]	[449.46224976 570.06048584 0.62675637]	[477.62359619 741.92810059 0.80524588]	[4.93090210e+02 8.54809387e+02 7.99715281e-01]	[529.05206299 564.89929199 0.65443194]	[544.52508545 729.11773682 0.86645269]	[5.36686829e+02 7.00921204e+02 1.02673098e-01]	[464.82440186 295.42193604 0.88651288]	[488.00390625 292.93109131 0.85999274]	[444.38464355 277.58966064 0.72384757]	[505.9354248 272.45413208 0.81074041]	[5.41971924e+02 7.28943176e+02 9.78956372e-02]	[5.62439758e+02 7.24004639e+02 8.34949911e-02]	[0. 0. 0.]	[4.90513245e+02 8.93430481e+02 7.98784673e-01]	[4.75113831e+02 8.90808777e+02 8.02700281e-01]	[5.03258453e+02 8.65117798e+02 7.07703888e-01]
[480.22509766 303.28710938 0.87152231]	[480.33990479 356.98483276 0.91892844]	[418.58816528 359.58026123 0.87789524]	[398.16003418 457.20715332 0.87942052]	[393.04675293 559.78533936 0.82853657]	[544.35864258 351.95367432 0.85344869]	[564.92059326 454.60870361 0.868958 ]	[582.77966309 549.49493408 0.83693463]	[490.49938965 565.00549316 0.66645616]	[446.95977783 570.03369141 0.63592887]	[477.61740112 741.92102051 0.80240667]	[4.93092560e+02 8.54788879e+02 8.01080346e-01]	[529.04187012 564.887146 0.65869427]	[544.52429199 729.11499023 0.86600059]	[5.36699951e+02 7.00918152e+02 1.02069885e-01]	[462.43005371 295.42034912 0.89270246]	[487.97634888 292.9213562 0.86220545]	[444.35540771 277.59414673 0.72778839]	[505.91241455 272.45214844 0.818335 ]	[5.41979675e+02 7.28967590e+02 1.00971803e-01]	[5.62470581e+02 7.26421143e+02 8.89102370e-02]	[0. 0. 0.]	[4.90514282e+02 8.93423401e+02 7.97242701e-01]	[4.75113220e+02 8.90798828e+02 8.00171256e-01]	[5.03257629e+02 8.65091614e+02 7.06866205e-01]
[480.2119751 303.28729248 0.87096661]	[480.32455444 356.9899292 0.92106605]	[418.58810425 359.58755493 0.88042241]	[398.15835571 459.62457275 0.88809657]	[393.06134033 559.80358887 0.8335861 ]	[544.33740234 351.96038818 0.85237336]	[564.89794922 454.55505371 0.86340237]	[582.78051758 547.06188965 0.84153146]	[488.01599121 564.95782471 0.66694349]	[446.94030762 567.53930664 0.63695204]	[477.60522461 741.9552002 0.80525237]	[4.93094147e+02 8.52363953e+02 8.05751324e-01]	[528.99938965 562.42822266 0.65749437]	[544.52563477 729.11572266 0.86330861]	[5.36700500e+02 7.00933411e+02 9.63218212e-02]	[462.41195679 295.42300415 0.89680439]	[487.9519043 292.92327881 0.86372203]	[444.33532715 277.57077026 0.73363149]	[505.88583374 272.47161865 0.81994319]	[5.41958557e+02 7.28945984e+02 1.01427227e-01]	[5.62423279e+02 7.24002014e+02 8.42019469e-02]	[0. 0. 0.]	[4.90521912e+02 8.93436707e+02 7.97157764e-01]	[4.75116180e+02 8.90806885e+02 7.99735904e-01]	[5.03263977e+02 8.65054321e+02 6.97533906e-01]
[480.18032837 303.28070068 0.86615646]	[480.31332397 357.01025391 0.92198187]	[418.57983398 359.60635376 0.88063288]	[398.15338135 459.69458008 0.89881712]	[393.07318115 559.82067871 0.83636731]	[544.30877686 352.0062561 0.85668397]	[564.87841797 454.56558228 0.86569768]	[582.76855469 547.04223633 0.84594011]	[490.48397827 565.01330566 0.6667465 ]	[446.96609497 570.04309082 0.63889211]	[477.60137939 741.97772217 0.80661362]	[4.93082977e+02 8.52387817e+02 8.07697952e-01]	[529.03216553 564.89544678 0.66176832]	[544.52557373 729.12103271 0.86147755]	[5.34136719e+02 7.00885376e+02 1.03820793e-01]	[462.37310791 295.41925049 0.90163952]	[487.91378784 292.91360474 0.86531281]	[444.33389282 277.55175781 0.71593046]	[505.87744141 274.88827515 0.82793534]	[5.41934998e+02 7.28979004e+02 9.93588120e-02]	[5.62424622e+02 7.24014893e+02 8.57329071e-02]	[0. 0. 0.]	[4.90527710e+02 8.93430115e+02 7.99647629e-01]	[4.75126495e+02 8.90806885e+02 8.02716076e-01]	[5.00881683e+02 8.65057800e+02 7.08045959e-01]
[480.16897583 303.28521729 0.86252391]	[480.30654907 356.99960327 0.92009336]	[418.56307983 359.59881592 0.87765688]	[398.1506958 459.68081665 0.90242428]	[393.06469727 559.83978271 0.83675086]	[544.32165527 351.98165894 0.85760844]	[564.86785889 452.05514526 0.86228848]	[582.75640869 547.02526855 0.84871411]	[488.01531982 565.01104736 0.66471368]	[446.93035889 570.06054688 0.63655204]	[475.16482544 741.95013428 0.80089766]	[4.93087921e+02 8.52386230e+02 8.06997776e-01]	[529.02844238 564.88891602 0.66133356]	[544.53106689 729.11224365 0.86260164]	[5.36672241e+02 7.00881042e+02 9.71728414e-02]	[462.3538208 295.42047119 0.90303844]	[485.49490356 292.90640259 0.86623484]	[444.29879761 277.56808472 0.71102637]	[505.88946533 272.49389648 0.81934536]	[5.41944214e+02 7.28936523e+02 9.48499143e-02]	[5.62457581e+02 7.23967712e+02 8.14090669e-02]	[0. 0. 0.]	[4.90521210e+02 8.93408875e+02 8.01943660e-01]	[4.75127289e+02 8.90783325e+02 8.01145196e-01]	[5.03255737e+02 8.65058655e+02 7.12681532e-01]
[480.16235352 303.29675293 0.86202431]	[480.27529907 356.98406982 0.91664064]	[416.16387939 359.58538818 0.87233174]	[398.15249634 459.66186523 0.89657074]	[393.05664062 559.83483887 0.83401406]	[544.29919434 351.95263672 0.85150778]	[564.84832764 449.51797485 0.8576386 ]	[582.75921631 547.0256958 0.84737802]	[488.00582886 564.98718262 0.66726643]	[446.9196167 570.03448486 0.63954717]	[475.15231323 741.9420166 0.80137336]	[4.93082611e+02 8.52377930e+02 8.09316099e-01]	[529.00933838 564.87109375 0.66271508]	[544.53521729 729.0980835 0.86201 ]	[5.36732910e+02 7.00908020e+02 1.03167236e-01]	[462.33865356 295.42321777 0.90534425]	[485.49716187 292.9100647 0.86727601]	[441.92123413 277.56082153 0.71103126]	[505.88482666 274.89654541 0.81528473]	[5.41991028e+02 7.28971680e+02 1.00255802e-01]	[5.62497559e+02 7.26422729e+02 9.21331048e-02]	[0. 0. 0.]	[4.90525513e+02 8.93444336e+02 7.95128226e-01]	[4.75125610e+02 8.90814758e+02 7.96953559e-01]	[5.03256012e+02 8.65043823e+02 7.12140381e-01]
[480.15093994 305.75765991 0.85943741]	[480.26104736 356.99789429 0.91705292]	[416.16064453 359.60192871 0.87366617]	[398.12496948 459.712677 0.90843159]	[393.05706787 562.25506592 0.84250069]	[541.9387207 351.94921875 0.84973776]	[564.81896973 449.47628784 0.86057884]	[582.74041748 546.98376465 0.85144567]	[487.97265625 564.9887085 0.67242193]	[446.88183594 570.06323242 0.64356595]	[475.121521 741.96691895 0.8030954 ]	[4.93071075e+02 8.52390015e+02 8.06893468e-01]	[528.97833252 562.43560791 0.66286445]	[544.52294922 729.09777832 0.86776882]	[5.39209290e+02 6.98354370e+02 8.88505876e-02]	[462.3180542 295.42956543 0.90827787]	[485.4850769 292.90866089 0.86808056]	[441.89825439 277.59088135 0.71508634]	[505.88809204 274.90466309 0.81129479]	[5.41976257e+02 7.28912170e+02 1.01178162e-01]	[5.62453613e+02 7.23977905e+02 8.71242806e-02]	[0. 0. 0.]	[4.90518799e+02 8.93441101e+02 7.93123901e-01]	[4.75111511e+02 8.90814026e+02 7.94808090e-01]	[5.03252777e+02 8.65057678e+02 7.07625568e-01]
[480.14712524 303.27841187 0.86374158]	[480.24121094 357.0015564 0.91508746]	[416.13330078 359.62228394 0.86996949]	[398.09402466 459.806427 0.92042607]	[393.06341553 562.27783203 0.84836268]	[541.92858887 351.92819214 0.84913278]	[564.80950928 449.47769165 0.86087275]	[582.74841309 547.00799561 0.85020238]	[487.97296143 564.97058105 0.67248744]	[446.88931274 570.02813721 0.64251947]	[475.07629395 741.97607422 0.79730439]	[4.93064270e+02 8.52399048e+02 8.05413902e-01]	[528.97167969 562.42687988 0.66298187]	[544.52581787 729.07983398 0.86831981]	[5.39215149e+02 6.98340820e+02 8.65226462e-02]	[462.31155396 295.41687012 0.90782356]	[485.47213745 292.89196777 0.86595094]	[441.87384033 277.58874512 0.74537873]	[503.5055542 274.91921997 0.81523502]	[5.41969910e+02 7.28912537e+02 1.03375986e-01]	[5.62427856e+02 7.23992920e+02 8.76123533e-02]	[0. 0. 0.]	[4.90510529e+02 8.93440430e+02 7.95037389e-01]	[4.75105957e+02 8.90816772e+02 7.97215462e-01]	[5.00876068e+02 8.65065491e+02 7.09141493e-01]
[480.14819336 303.25985718 0.86465824]	[480.21768188 356.98681641 0.91086543]	[416.11047363 359.61309814 0.86503106]	[398.09567261 459.77529907 0.91782165]	[393.0378418 562.28240967 0.84671152]	[541.91064453 349.45907593 0.84737545]	[562.4697876 449.4694519 0.85937536]	[582.76568604 547.01257324 0.85183084]	[487.97436523 564.94622803 0.67326069]	[446.87713623 567.54455566 0.64572382]	[472.59075928 741.92871094 0.79138219]	[4.93049042e+02 8.52385803e+02 8.02280486e-01]	[528.98217773 562.40966797 0.66146523]	[544.53155518 729.06719971 0.86834723]	[5.39228577e+02 7.00923035e+02 8.52353126e-02]	[462.31137085 295.40713501 0.90444034]	[485.47000122 292.88336182 0.86436021]	[441.86639404 277.55096436 0.75242597]	[503.49273682 274.91641235 0.81725264]	[5.41927307e+02 7.26742065e+02 8.75909030e-02]	[5.62496338e+02 7.23904602e+02 7.35568553e-02]	[0. 0. 0.]	[4.90538818e+02 8.93394653e+02 8.00264001e-01]	[4.75122589e+02 8.90778992e+02 7.98564434e-01]	[5.00858551e+02 8.65053833e+02 7.05074012e-01]
[480.13885498 303.24816895 0.86391437]	[480.20068359 356.98669434 0.90922207]	[416.09399414 359.62585449 0.86367357]	[398.0743103 459.7857666 0.91986459]	[393.0328064 562.28552246 0.84760344]	[541.89654541 349.44393921 0.84652066]	[562.44055176 446.97363281 0.86133319]	[582.74450684 546.96362305 0.85127604]	[487.98760986 564.95330811 0.67235279]	[446.89862061 567.54748535 0.64420611]	[472.55822754 741.984375 0.7943989 ]	[4.90571320e+02 8.52359863e+02 8.05170119e-01]	[528.98956299 562.41107178 0.66525817]	[544.53076172 729.04962158 0.86845338]	[5.41754089e+02 7.00940002e+02 9.23845395e-02]	[462.29284668 295.40856934 0.90521979]	[485.44430542 292.87072754 0.86378312]	[441.83343506 277.54058838 0.7716924 ]	[503.46508789 274.90612793 0.82038683]	[5.41944702e+02 7.26740112e+02 8.56196880e-02]	[5.62514954e+02 7.23931885e+02 7.35594630e-02]	[0. 0. 0.]	[4.90551392e+02 8.93404358e+02 8.01590264e-01]	[4.75117157e+02 8.90787170e+02 7.97250152e-01]	[5.00836670e+02 8.62559509e+02 6.94958806e-01]
[480.11422729 303.2600708 0.8576507 ]	[480.18041992 356.96905518 0.90373504]	[416.07592773 359.59783936 0.86128807]	[398.04714966 459.77206421 0.91313505]	[390.49514771 562.33093262 0.84759915]	[541.85766602 349.43096924 0.844396 ]	[562.41162109 446.92254639 0.86867702]	[582.74536133 546.99499512 0.85080183]	[487.97546387 564.91064453 0.67152125]	[446.86953735 567.4909668 0.64564532]	[472.57037354 744.45672607 0.79558277]	[4.90562866e+02 8.52350037e+02 8.06448698e-01]	[528.99627686 562.37628174 0.66389596]	[544.53546143 729.05761719 0.86814219]	[5.41747314e+02 7.03447693e+02 8.21151212e-02]	[462.25323486 295.42080688 0.907529 ]	[485.41766357 292.8710022 0.86827064]	[441.78936768 277.52383423 0.7774843 ]	[503.44607544 274.88369751 0.82349217]	[5.41935425e+02 7.26707275e+02 7.39456713e-02]	[5.64825500e+02 7.21419922e+02 6.33720532e-02]	[0. 0. 0.]	[4.90559326e+02 8.93390991e+02 8.01321626e-01]	[4.75125854e+02 8.90776245e+02 7.96186566e-01]	[5.00824127e+02 8.62540955e+02 6.94062829e-01]
[477.71203613 303.25143433 0.85427588]	[480.17105103 356.97540283 0.90183222]	[416.07546997 359.60623169 0.86100316]	[398.00811768 459.78869629 0.9006114 ]	[390.45944214 562.3482666 0.85075581]	[541.85046387 349.43621826 0.84769529]	[562.39215088 446.93188477 0.87185329]	[580.3494873 546.98144531 0.84703422]	[487.99658203 562.38580322 0.66727096]	[446.90643311 564.94622803 0.64158845]	[472.56124878 741.94006348 0.78552938]	[4.90568481e+02 8.52357666e+02 8.06095064e-01]	[528.97924805 562.28967285 0.65137887]	[544.52996826 729.03637695 0.86862302]	[5.41758789e+02 7.03426758e+02 9.40526724e-02]	[462.21578979 295.41247559 0.90726066]	[485.37722778 290.43893433 0.87346202]	[441.78930664 277.53591919 0.75756621]	[503.43682861 272.47375488 0.82864642]	[5.41992737e+02 7.26754395e+02 8.33634809e-02]	[5.64792542e+02 7.23966187e+02 7.50765353e-02]	[0. 0. 0.]	[4.90563019e+02 8.93377808e+02 8.06780696e-01]	[4.75136810e+02 8.90768311e+02 7.99264312e-01]	[5.00824615e+02 8.62559265e+02 6.96276009e-01]
[477.71231079 303.24902344 0.8548162 ]	[480.15908813 356.97937012 0.90028167]	[416.05895996 359.61053467 0.85851032]	[398.00970459 459.79370117 0.90061128]	[390.4487915 562.34368896 0.8501265 ]	[541.84765625 349.43395996 0.84687483]	[562.39093018 446.9274292 0.87006915]	[580.36560059 547.00708008 0.84632152]	[488.00891113 562.40124512 0.66879094]	[446.9125061 564.96856689 0.64320588]	[472.56671143 741.9642334 0.78925109]	[4.90568634e+02 8.52353821e+02 8.07547092e-01]	[529.00482178 562.30419922 0.65333492]	[544.52319336 729.03967285 0.8724885 ]	[5.41766418e+02 7.03441711e+02 8.47370699e-02]	[462.2144165 295.4128418 0.90737492]	[485.37451172 290.43765259 0.87280917]	[441.78924561 277.53500366 0.75874358]	[503.43447876 272.47140503 0.82898927]	[5.41989441e+02 7.26743164e+02 8.12152773e-02]	[5.64791931e+02 7.23945496e+02 7.20920414e-02]	[0. 0. 0.]	[4.90562592e+02 8.93393372e+02 8.03839207e-01]	[4.75134521e+02 8.90780151e+02 7.97714949e-01]	[5.00824707e+02 8.62545288e+02 6.98361874e-01]
[477.69665527 303.25665283 0.85260773]	[480.14868164 356.98013306 0.89901233]	[416.05877686 359.63012695 0.8575266 ]	[398.01055908 459.79855347 0.89288259]	[387.92852783 562.36950684 0.85243046]	[541.82928467 349.39468384 0.8427363 ]	[562.39709473 449.4367981 0.86573851]	[580.34106445 547.01184082 0.84485424]	[490.4805603 564.87438965 0.66936249]	[446.95056152 567.46594238 0.63913119]	[472.5776062 741.93823242 0.78714049]	[4.90554749e+02 8.52331238e+02 8.09329093e-01]	[529.01690674 562.32965088 0.65548521]	[544.5423584 729.03063965 0.86946988]	[5.41773621e+02 7.00912354e+02 8.94563645e-02]	[462.19662476 295.41491699 0.90866941]	[485.35772705 290.43850708 0.87457669]	[441.75567627 277.53457642 0.76093614]	[503.41708374 272.44290161 0.8229326 ]	[5.44230408e+02 7.26754211e+02 7.99614191e-02]	[5.64834900e+02 7.23950562e+02 7.65635297e-02]	[0. 0. 0.]	[4.90562500e+02 8.93381775e+02 7.99720466e-01]	[4.75124207e+02 8.90766357e+02 7.91087270e-01]	[5.00810791e+02 8.62520447e+02 6.90705538e-01]
[477.65869141 303.27307129 0.8477512 ]	[480.11663818 356.97802734 0.89328474]	[416.0269165 359.60360718 0.85124391]	[395.64718628 459.78057861 0.89393741]	[387.91070557 562.3583374 0.85590243]	[541.80535889 349.41998291 0.8385129 ]	[562.39801025 449.45404053 0.86681288]	[580.31787109 547.01068115 0.84421736]	[487.97207642 564.87194824 0.67456543]	[446.90130615 567.46276855 0.64606708]	[472.59393311 741.89801025 0.78405845]	[4.90556244e+02 8.52336365e+02 8.08852732e-01]	[526.52600098 562.32366943 0.65850639]	[544.53955078 729.03900146 0.86146784]	[5.41747437e+02 7.03435608e+02 9.20218900e-02]	[459.82220459 295.41821289 0.91122061]	[482.97973633 290.44967651 0.87683046]	[441.72821045 277.52038574 0.7611019 ]	[503.39733887 272.41778564 0.8211804 ]	[5.42001221e+02 7.28939697e+02 8.82753730e-02]	[5.62518677e+02 7.24007141e+02 8.02226886e-02]	[0. 0. 0.]	[4.90550415e+02 8.93379517e+02 7.99810827e-01]	[4.75122070e+02 8.90764221e+02 7.91362166e-01]	[5.00806122e+02 8.62523682e+02 6.93038583e-01]
[477.63320923 303.26516724 0.84358501]	[480.14303589 354.58352661 0.89499158]	[416.04376221 357.21984863 0.85410035]	[395.63949585 459.77276611 0.8914246 ]	[387.86950684 562.37127686 0.85896927]	[541.82489014 349.41824341 0.84243184]	[562.38378906 446.9642334 0.87188864]	[580.30773926 547.00323486 0.84256709]	[490.4888916 564.921875 0.66469121]	[446.94015503 567.49865723 0.63960606]	[472.60870361 741.88989258 0.78407866]	[4.90551727e+02 8.52387878e+02 8.03499341e-01]	[529.05267334 562.37426758 0.65274793]	[544.53363037 729.04522705 0.86172253]	[5.39284302e+02 7.00924011e+02 1.04551725e-01]	[459.80218506 295.39926147 0.90938896]	[482.9670105 290.43807983 0.88023716]	[441.72088623 277.52249146 0.74105394]	[503.40103149 272.41854858 0.82510602]	[5.42009033e+02 7.28961304e+02 1.00837849e-01]	[5.62456848e+02 7.26456360e+02 9.34146866e-02]	[0. 0. 0.]	[4.90517456e+02 8.93379700e+02 8.00625265e-01]	[4.75096405e+02 8.90763367e+02 7.94625103e-01]	[5.00806213e+02 8.65042786e+02 7.06144333e-01]
[477.61618042 303.24859619 0.84668905]	[480.11151123 356.96780396 0.89279044]	[416.03335571 359.58029175 0.85261512]	[395.63925171 459.77539062 0.88660991]	[385.40338135 562.31854248 0.85413891]	[541.79138184 349.43786621 0.83880639]	[562.37579346 446.96014404 0.86892045]	[580.32183838 547.03057861 0.83856869]	[488.00167847 564.94244385 0.66929567]	[446.88259888 567.52203369 0.64680845]	[472.60733032 741.93560791 0.79019099]	[4.90535645e+02 8.52357666e+02 8.08258653e-01]	[529.03588867 562.40026855 0.65431726]	[544.55633545 729.06665039 0.85831958]	[5.39276367e+02 7.00937012e+02 8.85107592e-02]	[459.78692627 293.0093689 0.90675569]	[482.95455933 290.42523193 0.8831538 ]	[441.71600342 277.52410889 0.73373717]	[503.3961792 272.41574097 0.82968688]	[5.42005615e+02 7.28931824e+02 9.12846550e-02]	[5.62502991e+02 7.23999451e+02 8.00672397e-02]	[0. 0. 0.]	[4.90540649e+02 8.93379944e+02 8.08087349e-01]	[4.75113159e+02 8.90765808e+02 7.97974288e-01]	[5.00785645e+02 8.62540161e+02 6.98723257e-01]
[477.60641479 303.2354126 0.84669209]	[480.10391235 356.96566772 0.89112419]	[416.02017212 359.58126831 0.8531875 ]	[395.64474487 459.81030273 0.89153469]	[387.87289429 562.33081055 0.85433805]	[541.80169678 349.42495728 0.83973056]	[562.36914062 449.42987061 0.86653942]	[580.3092041 547.01617432 0.8403579 ]	[488.00619507 564.96600342 0.6676572 ]	[446.89804077 570.02947998 0.64271396]	[475.06121826 741.93487549 0.79205096]	[4.90541595e+02 8.52344543e+02 8.06522012e-01]	[529.05200195 562.40771484 0.65396273]	[544.55645752 729.05236816 0.86145973]	[5.39210327e+02 7.00862000e+02 8.31218436e-02]	[459.77893066 292.9984436 0.90779984]	[482.94775391 290.42382812 0.88442773]	[441.70541382 277.53131104 0.72956687]	[503.38650513 272.4269104 0.82962424]	[5.44235168e+02 7.28949890e+02 9.26319733e-02]	[5.62485596e+02 7.24016418e+02 8.26326162e-02]	[0. 0. 0.]	[4.90542511e+02 8.93378174e+02 8.11852098e-01]	[4.75121704e+02 8.90764221e+02 8.00951958e-01]	[5.00796539e+02 8.62525879e+02 6.95423365e-01]
[477.59594727 303.20257568 0.84889293]	[480.13684082 356.96627808 0.89428675]	[416.04901123 359.60656738 0.85877377]	[398.01672363 459.8013916 0.89318168]	[387.8949585 562.31982422 0.85130107]	[541.80529785 349.40917969 0.8400135 ]	[562.37103271 446.97015381 0.86652952]	[580.32110596 546.99816895 0.84405124]	[490.48770142 564.99145508 0.66394264]	[446.9487915 570.05059814 0.63978761]	[472.5932312 741.91271973 0.79139119]	[4.90557343e+02 8.52329285e+02 8.09572339e-01]	[529.05126953 562.42333984 0.65443742]	[546.91876221 729.04785156 0.86017311]	[5.39240051e+02 7.03400940e+02 8.21608230e-02]	[459.77426147 292.97412109 0.90688163]	[482.94119263 290.39459229 0.88278282]	[441.70611572 277.54647827 0.71298826]	[503.37744141 272.4203186 0.83185828]	[5.41993347e+02 7.26755249e+02 8.76949579e-02]	[5.62505371e+02 7.23984314e+02 7.56328627e-02]	[0. 0. 0.]	[4.90523132e+02 8.93363403e+02 8.16240072e-01]	[4.75125580e+02 8.90743469e+02 8.02301526e-01]	[5.00809540e+02 8.62491272e+02 7.00655222e-01]
[475.17337036 300.77087402 0.84896773]	[480.11773682 356.97259521 0.89295161]	[416.02636719 359.60687256 0.85503376]	[398.0090332 462.20385742 0.89096004]	[387.91635132 562.32830811 0.84971404]	[541.79455566 349.41207886 0.83941531]	[562.37072754 446.96609497 0.86683935]	[580.328125 547.00622559 0.84212577]	[490.52139282 564.99456787 0.65963435]	[446.95730591 570.05334473 0.63568622]	[472.59558105 741.90100098 0.7900331 ]	[4.90543793e+02 8.52308533e+02 8.11734557e-01]	[531.56524658 562.42364502 0.65054864]	[546.94250488 729.03564453 0.85562408]	[5.39308655e+02 7.03402832e+02 7.82388449e-02]	[459.77304077 292.9602356 0.90590632]	[482.92468262 290.39083862 0.88534021]	[441.71276855 277.54443359 0.71117306]	[503.36373901 272.41110229 0.83432132]	[5.44288879e+02 7.28937256e+02 8.35320950e-02]	[5.64830444e+02 7.24009216e+02 7.68475756e-02]	[0. 0. 0.]	[4.90541290e+02 8.93380188e+02 8.14298034e-01]	[4.75132599e+02 8.90759399e+02 8.00359011e-01]	[5.00791351e+02 8.59991455e+02 6.93387270e-01]
[475.162323 300.74822998 0.85175437]	[480.12875366 354.59848022 0.89129257]	[416.0526123 359.59677124 0.85551286]	[398.02767944 459.84127808 0.89363861]	[387.9413147 562.32678223 0.84806329]	[541.78692627 349.3895874 0.83742565]	[562.36090088 446.93792725 0.8712678 ]	[580.34545898 547.00012207 0.84421128]	[490.52276611 564.95715332 0.66466004]	[449.43618774 567.56195068 0.63900822]	[475.0640564 741.94494629 0.79658747]	[4.90561920e+02 8.52324951e+02 8.07686031e-01]	[531.53588867 562.3961792 0.65113401]	[546.92529297 729.03479004 0.86244309]	[5.39234863e+02 7.00924622e+02 7.48933330e-02]	[459.75906372 292.94052124 0.90348268]	[482.91546631 290.35232544 0.88026154]	[441.70834351 277.54199219 0.70137995]	[503.3364563 272.41662598 0.83021903]	[5.44236450e+02 7.26760498e+02 8.22084844e-02]	[5.64826172e+02 7.23967346e+02 7.52444565e-02]	[0. 0. 0.]	[4.90536102e+02 8.93353394e+02 8.16371262e-01]	[4.75131012e+02 8.90731384e+02 8.04221153e-01]	[5.00806549e+02 8.60014343e+02 6.99027419e-01]
[475.1444397 300.7376709 0.85124004]	[480.13092041 354.59701538 0.8934356 ]	[416.05621338 359.59750366 0.85754341]	[398.03277588 462.19827271 0.90180612]	[390.42922974 562.29840088 0.84670532]	[541.80950928 349.39938354 0.84022409]	[562.36138916 446.93637085 0.87220609]	[580.34362793 546.97436523 0.84872299]	[490.55477905 564.96893311 0.66636652]	[449.47546387 570.03039551 0.63853717]	[475.07354736 741.94696045 0.79754668]	[4.93053040e+02 8.52349670e+02 8.06174397e-01]	[531.56433105 562.4050293 0.65542549]	[546.91748047 729.04101562 0.86300606]	[5.34170105e+02 7.00851440e+02 6.35990947e-02]	[459.74728394 292.91015625 0.90090728]	[482.90896606 287.87036133 0.88269544]	[441.68823242 277.5473938 0.69931471]	[503.31915283 272.44204712 0.83196479]	[5.44236084e+02 7.26735413e+02 7.84680992e-02]	[5.64817505e+02 7.23929077e+02 7.07114711e-02]	[0. 0. 0.]	[4.90526886e+02 8.93360352e+02 8.14539790e-01]	[4.75144073e+02 8.90734436e+02 8.02083015e-01]	[5.00838226e+02 8.62522705e+02 7.09683955e-01]
[475.17211914 300.62631226 0.8680284 ]	[480.1491394 354.52740479 0.89213216]	[416.06900024 359.57156372 0.8560462 ]	[398.07455444 459.73764038 0.91297477]	[392.97564697 559.7666626 0.82317615]	[541.84631348 344.32229614 0.85467035]	[562.36431885 444.37521362 0.88254684]	[580.35906982 544.52404785 0.85241848]	[493.08215332 564.91375732 0.66933972]	[452.01089478 567.5057373 0.63434875]	[475.09963989 741.90509033 0.78455245]	[4.93068756e+02 8.52361389e+02 8.04491639e-01]	[531.60595703 562.37054443 0.65277195]	[544.52661133 726.62176514 0.87327361]	[5.39254333e+02 7.00929016e+02 7.33928233e-02]	[459.75689697 290.40020752 0.88959491]	[482.91372681 285.28070068 0.88524932]	[441.70275879 277.49154663 0.69218981]	[503.30996704 272.40405273 0.82168597]	[5.44249268e+02 7.26588501e+02 7.15940222e-02]	[5.64813110e+02 7.23921387e+02 6.73508197e-02]	[0. 0. 0.]	[4.90528320e+02 8.93375610e+02 8.07630479e-01]	[4.75137695e+02 8.90750549e+02 7.97896802e-01]	[5.00856934e+02 8.62546509e+02 7.09132552e-01]
[477.6104126 298.15350342 0.89173383]	[480.15930176 352.02093506 0.88328952]	[416.09954834 357.14208984 0.85840052]	[398.07067871 459.70199585 0.91341579]	[393.01065063 559.70819092 0.81520802]	[541.86053467 341.82373047 0.87270564]	[562.38409424 444.31057739 0.89448845]	[580.35552979 544.44995117 0.8623755 ]	[495.61688232 564.94995117 0.67990464]	[452.05618286 567.51947021 0.63993531]	[475.08502197 736.85223389 0.78670353]	[4.93103577e+02 8.52394958e+02 8.06574166e-01]	[536.65637207 562.4151001 0.66422701]	[544.50012207 726.61810303 0.88337469]	[5.41803284e+02 7.00934021e+02 8.07581618e-02]	[459.78521729 287.83047485 0.88201988]	[482.92547607 282.72631836 0.89535135]	[441.73168945 275.0710144 0.70495224]	[503.33572388 272.36590576 0.82957649]	[5.44215942e+02 7.26559998e+02 7.29539096e-02]	[5.62450378e+02 7.21415222e+02 6.14774525e-02]	[0. 0. 0.]	[4.90542877e+02 8.93408203e+02 8.13921273e-01]	[4.77604218e+02 8.90774658e+02 8.12287211e-01]	[5.00872040e+02 8.65055359e+02 7.25798845e-01]
[477.61022949 298.15600586 0.89152133]	[480.15881348 352.00888062 0.88121533]	[416.09466553 357.13613892 0.85706675]	[398.07449341 459.69903564 0.91381633]	[393.01144409 559.71063232 0.81560516]	[541.86181641 341.81481934 0.87471372]	[562.38671875 444.3223877 0.8925851 ]	[580.35583496 544.449646 0.86347115]	[495.60528564 564.91271973 0.67785299]	[452.04629517 567.47625732 0.6397081 ]	[475.07830811 736.84155273 0.78582501]	[4.93100159e+02 8.52363220e+02 8.08854401e-01]	[534.18371582 562.37890625 0.65906447]	[544.49884033 726.61218262 0.88235366]	[5.41799255e+02 7.00902161e+02 7.90586695e-02]	[459.78433228 287.83200073 0.88156086]	[482.92486572 282.72747803 0.89511347]	[441.72958374 275.06893921 0.69922996]	[503.33270264 272.36184692 0.82809621]	[5.44217102e+02 7.26543091e+02 7.22858980e-02]	[5.62442322e+02 7.21406921e+02 6.06720634e-02]	[0. 0. 0.]	[4.90556549e+02 8.93383972e+02 8.17901194e-01]	[4.77612427e+02 8.90755188e+02 8.11696172e-01]	[5.00866333e+02 8.62562500e+02 7.18124270e-01]
[477.62261963 298.05441284 0.91034943]	[480.14199829 351.93057251 0.86888593]	[416.0899353 357.05429077 0.84836566]	[398.09912109 459.63571167 0.90639913]	[393.03405762 554.67333984 0.79806542]	[541.83502197 341.76794434 0.88187551]	[562.40203857 441.87811279 0.90305799]	[582.75830078 544.41314697 0.87010396]	[495.61358643 564.86279297 0.68117249]	[452.04199219 564.99902344 0.64230424]	[472.58911133 734.30865479 0.7786867 ]	[4.93095428e+02 8.52374817e+02 8.05446208e-01]	[536.6541748 562.32440186 0.65619564]	[544.52404785 726.52429199 0.8689183 ]	[5.41757385e+02 6.98349182e+02 5.82369454e-02]	[459.80444336 285.26049805 0.88325781]	[482.9418335 280.22332764 0.89785689]	[441.7484436 274.99154663 0.72299528]	[503.34637451 269.87557983 0.81914759]	[5.44209961e+02 7.26395874e+02 5.57116270e-02]	[0. 0. 0.]	[0. 0. 0.]	[4.90536652e+02 8.93400818e+02 8.12030911e-01]	[4.75163147e+02 8.90771973e+02 8.07076275e-01]	[5.00866241e+02 8.62578552e+02 7.16159582e-01]
[477.69537354 298.01095581 0.92580277]	[480.16290283 346.82061768 0.87585151]	[416.07971191 354.56906128 0.83544707]	[398.12365723 457.1590271 0.88904977]	[393.06658936 549.49578857 0.81082386]	[541.87231445 339.29153442 0.89825612]	[562.42120361 441.78460693 0.91042835]	[582.77886963 544.41021729 0.87274688]	[495.61181641 562.36303711 0.68377197]	[452.08337402 564.92193604 0.64737517]	[472.6031189 731.76031494 0.78919566]	[4.93088654e+02 8.52359009e+02 8.04687500e-01]	[534.17749023 559.80828857 0.6504153 ]	[544.50756836 726.42767334 0.86012375]	[5.39194580e+02 6.95780396e+02 6.60025328e-02]	[462.22097778 282.74179077 0.88672751]	[485.38342285 280.16802979 0.88743317]	[441.81671143 274.93026733 0.7735405 ]	[503.40975952 269.82620239 0.82049614]	[5.41960815e+02 7.23948425e+02 7.15803504e-02]	[5.62350159e+02 7.18828613e+02 6.20219596e-02]	[0. 0. 0.]	[4.90519165e+02 8.93422363e+02 8.05530429e-01]	[4.75144836e+02 8.90791565e+02 8.01521301e-01]	[5.00859955e+02 8.62574707e+02 7.14671612e-01]
[477.73751831 295.61950684 0.93526089]	[480.18026733 341.81588745 0.89937156]	[416.10073853 352.01898193 0.81784058]	[398.112854 454.59909058 0.86553741]	[393.07443237 547.03924561 0.81345624]	[541.87615967 339.21795654 0.90786159]	[562.48199463 441.73376465 0.91176307]	[582.77166748 544.44268799 0.86235768]	[495.64648438 559.80859375 0.67131746]	[452.07620239 562.37689209 0.63717413]	[472.59765625 731.64642334 0.79357028]	[4.93085236e+02 8.54799622e+02 7.98959494e-01]	[536.70672607 557.22698975 0.64352202]	[544.49676514 726.42797852 0.86092937]	[5.41778015e+02 6.93248840e+02 7.68653676e-02]	[462.27966309 280.25692749 0.89403546]	[485.41784668 280.11730957 0.88641995]	[441.86721802 274.87637329 0.78734863]	[503.43127441 267.32693481 0.81667024]	[5.41994934e+02 7.23932495e+02 8.67203921e-02]	[5.62343506e+02 7.21311401e+02 7.36480355e-02]	[0. 0. 0.]	[4.90499817e+02 8.93429016e+02 8.00049841e-01]	[4.75119385e+02 8.90798401e+02 7.98169971e-01]	[5.00854431e+02 8.65095093e+02 7.18233705e-01]
[480.1473999 295.56030273 0.94577467]	[480.20220947 341.73580933 0.9206742 ]	[416.13018799 349.46429443 0.81440091]	[398.12826538 452.04260254 0.85501736]	[395.49237061 546.92633057 0.82647508]	[541.90423584 339.16619873 0.90854442]	[564.81640625 441.71710205 0.91105658]	[582.78881836 544.37268066 0.87136835]	[495.62768555 559.7734375 0.6683141 ]	[452.06793213 562.3380127 0.63734317]	[472.55941772 729.18200684 0.80509573]	[4.93087433e+02 8.54832092e+02 7.96221673e-01]	[536.69915771 557.18139648 0.64228523]	[544.51257324 724.02130127 0.84501147]	[5.41817749e+02 6.93218262e+02 6.22632615e-02]	[462.32940674 280.1897583 0.90417469]	[485.46307373 277.69329834 0.88854647]	[441.87594604 272.37332153 0.78301358]	[503.46282959 264.71551514 0.81809551]	[5.44236511e+02 7.23917297e+02 8.73698667e-02]	[5.62382385e+02 7.18845276e+02 7.50120506e-02]	[0. 0. 0.]	[4.88009094e+02 8.93448181e+02 7.94932663e-01]	[4.75087372e+02 8.90808533e+02 7.91700840e-01]	[5.00867767e+02 8.65137634e+02 7.28652418e-01]
[480.1723938 295.50204468 0.94062752]	[480.23638916 341.68884277 0.92996418]	[416.16055298 346.90509033 0.81486756]	[398.13430786 446.89819336 0.8637777 ]	[393.06903076 544.42102051 0.84253412]	[541.94702148 339.13439941 0.91252935]	[564.83428955 441.68292236 0.90733147]	[582.79547119 541.87774658 0.86982471]	[498.15921021 559.7479248 0.68083751]	[457.10040283 562.309021 0.6485855 ]	[472.55615234 729.08050537 0.81272405]	[4.93101501e+02 8.54792175e+02 8.02129686e-01]	[539.20092773 554.68170166 0.65120816]	[544.50061035 724.00482178 0.85728621]	[5.28995300e+02 6.98336182e+02 9.20659304e-02]	[462.35375977 280.10559082 0.9170258 ]	[487.91546631 277.61627197 0.89380902]	[441.86294556 267.35375977 0.78618836]	[503.48580933 259.70513916 0.8275435 ]	[5.41935913e+02 7.26380554e+02 1.32814392e-01]	[5.59785950e+02 7.23868774e+02 1.10359587e-01]	[0. 0. 0.]	[4.90492279e+02 8.93441956e+02 8.00458133e-01]	[4.75117340e+02 8.90803711e+02 7.99699962e-01]	[5.00872437e+02 8.65094238e+02 7.32899070e-01]
[480.17327881 295.43109131 0.93003392]	[480.23742676 339.26858521 0.93489271]	[418.54232788 346.83526611 0.81873208]	[398.13348389 446.90524292 0.86247212]	[393.06259155 544.36584473 0.84668636]	[541.93701172 339.07363892 0.90624708]	[564.83312988 439.24938965 0.90348208]	[582.78833008 541.75561523 0.85722852]	[498.22177124 554.64373779 0.68021125]	[457.15640259 559.72546387 0.64819658]	[472.54797363 729.04675293 0.8175993 ]	[4.93094849e+02 8.52383545e+02 8.01401258e-01]	[539.25024414 549.55615234 0.65993553]	[544.41436768 726.41040039 0.86112744]	[5.39254150e+02 6.93280579e+02 9.28950235e-02]	[462.34741211 277.68182373 0.92626774]	[487.91809082 277.54083252 0.89567369]	[441.84536743 264.78747559 0.79273224]	[505.90997314 259.58297729 0.83830315]	[0. 0. 0.]	[0. 0. 0.]	[0. 0. 0.]	[4.90491943e+02 8.93431152e+02 7.95983136e-01]	[4.75111206e+02 8.90796997e+02 7.90879130e-01]	[5.00881531e+02 8.65089539e+02 7.27991462e-01]
[480.20227051 292.99749756 0.92914551]	[480.25894165 339.24658203 0.9431231 ]	[418.53979492 344.34692383 0.82992852]	[398.11132812 446.87591553 0.86569697]	[393.04788208 544.34851074 0.83928889]	[544.29437256 336.6914978 0.9145022 ]	[564.84295654 439.18572998 0.90571213]	[582.78326416 539.24017334 0.8436566 ]	[498.21252441 557.1796875 0.66791493]	[457.13189697 559.76184082 0.64418387]	[475.05960083 726.61914062 0.81803131]	[4.93078857e+02 8.52379761e+02 8.06454003e-01]	[539.25994873 552.0625 0.64904779]	[544.40820312 723.95800781 0.79983896]	[5.34131775e+02 7.26574280e+02 4.21617001e-01]	[462.37121582 277.61422729 0.9420349 ]	[487.96014404 275.12045288 0.89844048]	[441.84921265 262.2494812 0.82719558]	[505.90075684 257.07855225 0.85281724]	[5.34145996e+02 7.57312195e+02 3.68320733e-01]	[5.41915771e+02 7.49728455e+02 4.48534399e-01]	[5.29008606e+02 7.18872498e+02 3.80130559e-01]	[4.87995178e+02 8.93427612e+02 7.98304856e-01]	[4.75110962e+02 8.90782043e+02 7.90330350e-01]	[5.00855103e+02 8.65057922e+02 7.25539327e-01]
[480.2119751 292.87823486 0.90652525]	[480.29446411 339.18078613 0.94421494]	[418.57223511 344.27380371 0.84117866]	[398.11590576 444.41964722 0.86470836]	[393.02920532 541.88024902 0.84150088]	[541.94226074 336.60235596 0.90155685]	[564.86578369 439.14263916 0.88284814]	[582.77435303 536.6963501 0.83151078]	[498.22167969 554.66851807 0.67107052]	[457.14862061 559.73242188 0.64582974]	[472.54589844 726.57489014 0.81015539]	[4.93086456e+02 8.52392029e+02 8.03171635e-01]	[539.28753662 549.55810547 0.67084587]	[544.34356689 721.38531494 0.72438508]	[5.39279724e+02 7.29072510e+02 5.89286387e-01]	[462.3807373 277.50091553 0.94167221]	[487.98632812 275.0043335 0.89783001]	[441.87237549 262.16876221 0.8174454 ]	[505.96899414 257.00817871 0.82709455]	[5.36641846e+02 7.67522583e+02 5.07627308e-01]	[5.41955750e+02 7.59922424e+02 5.59298873e-01]	[5.29045837e+02 7.21394714e+02 4.80852723e-01]	[4.88003265e+02 8.93438904e+02 7.95850992e-01]	[4.75114838e+02 8.90798096e+02 7.91103125e-01]	[5.00870361e+02 8.65059631e+02 7.31631041e-01]
[480.197052 287.87332153 0.88759834]	[480.31082153 339.10501099 0.94825965]	[418.57733154 341.7862854 0.85115582]	[398.13369751 441.9090271 0.87249517]	[392.99194336 541.78735352 0.8309207 ]	[541.94232178 336.5140686 0.88694954]	[564.85046387 436.69171143 0.86719799]	[582.76501465 534.15899658 0.81832445]	[498.20782471 552.12957764 0.66778803]	[457.12884521 557.22106934 0.64105064]	[472.55282593 726.48791504 0.80755293]	[4.93085510e+02 8.54843445e+02 7.95093477e-01]	[539.2668457 549.503479 0.67211843]	[544.38360596 713.74145508 0.76931375]	[5.39302490e+02 7.29067627e+02 7.20791221e-01]	[462.37609863 275.04724121 0.93802655]	[487.965271 274.92288208 0.89028144]	[441.89743042 259.65792847 0.80899036]	[505.97766113 256.95294189 0.81882709]	[5.34157166e+02 7.70185486e+02 6.39554739e-01]	[5.44332581e+02 7.67516418e+02 6.87656879e-01]	[5.29034119e+02 7.21415222e+02 5.87078631e-01]	[4.85484009e+02 8.93446838e+02 7.86571443e-01]	[4.75070221e+02 8.90802673e+02 7.72904456e-01]	[5.00880188e+02 8.67587585e+02 7.45721698e-01]
[480.2600708 285.24777222 0.88484663]	[480.34503174 336.69229126 0.94746304]	[418.59738159 341.69384766 0.86185247]	[398.15338135 441.84161377 0.88932014]	[390.50500488 541.77099609 0.82245874]	[544.30792236 334.06521606 0.86592478]	[564.8536377 436.6920166 0.86702877]	[582.75762939 534.1673584 0.81681311]	[498.20095825 552.09307861 0.66899681]	[457.11938477 557.21130371 0.64782315]	[472.57800293 726.47106934 0.80633885]	[4.93066620e+02 8.54819214e+02 7.92996585e-01]	[539.26849365 547.01855469 0.67886466]	[541.88189697 708.73144531 0.84385663]	[534.10839844 741.93969727 0.74923849]	[464.84078979 274.93106079 0.90789318]	[487.98983765 272.43572998 0.87210107]	[444.38452148 257.19561768 0.77479786]	[505.9223938 254.43836975 0.82929963]	[5.34140381e+02 7.93347900e+02 7.25372076e-01]	[5.44415100e+02 7.88153137e+02 7.64818907e-01]	[5.23944702e+02 7.31687378e+02 7.13088930e-01]	[4.85482178e+02 8.93427307e+02 7.99781501e-01]	[4.72593811e+02 8.90786743e+02 7.74973154e-01]	[5.00876068e+02 8.65094238e+02 7.76407480e-01]
[480.27493286 282.76528931 0.88654673]	[480.36999512 336.64108276 0.94776666]	[418.61331177 339.26791382 0.86869168]	[398.15969849 441.85498047 0.89640105]	[390.5090332 541.77600098 0.82632065]	[544.33709717 334.01290894 0.86294395]	[564.8572998 439.07913208 0.86871004]	[582.77825928 536.67022705 0.82139236]	[498.19619751 552.1307373 0.666197 ]	[457.12469482 557.24053955 0.6469956 ]	[472.57827759 726.54528809 0.80847716]	[4.90568268e+02 8.54799561e+02 7.95155466e-01]	[539.2689209 549.50585938 0.67494631]	[541.93688965 716.33422852 0.8050133 ]	[536.69610596 747.17706299 0.82494527]	[464.84777832 274.89666748 0.90255409]	[488.02694702 272.40267944 0.86751354]	[444.38552856 257.12771606 0.77547032]	[505.93060303 254.36737061 0.82501173]	[5.34149292e+02 8.11219421e+02 7.62163579e-01]	[5.44469543e+02 8.03564026e+02 7.02182293e-01]	[5.26422974e+02 7.44459839e+02 7.32102215e-01]	[4.87961304e+02 8.93415649e+02 7.88205802e-01]	[4.72594482e+02 8.90784119e+02 7.70065367e-01]	[5.00831879e+02 8.65069641e+02 7.72621751e-01]
[480.30377197 282.73184204 0.89089596]	[482.72665405 336.61468506 0.94643307]	[418.62191772 339.20742798 0.87856603]	[398.15921021 441.828125 0.90412873]	[392.96936035 541.75933838 0.82839024]	[544.37744141 334.01913452 0.86139369]	[564.86975098 436.68682861 0.86979592]	[582.8059082 536.64367676 0.8297832 ]	[498.19729614 549.57940674 0.66668296]	[457.1137085 554.66668701 0.63976777]	[470.02874756 726.47070312 0.79451102]	[4.90542419e+02 8.54823975e+02 7.97791421e-01]	[539.29333496 546.99017334 0.68426502]	[544.30749512 721.37030029 0.8085916 ]	[536.74041748 759.95440674 0.79719508]	[464.86856079 272.50280762 0.89733183]	[490.5401001 272.37432861 0.86250758]	[444.39044189 257.06054688 0.78756815]	[505.95101929 254.3714447 0.81568152]	[5.39209412e+02 8.24076721e+02 7.72258341e-01]	[5.47040894e+02 8.11303650e+02 7.29381263e-01]	[5.23984802e+02 7.54745667e+02 7.53871202e-01]	[4.87970612e+02 8.93446777e+02 7.78755248e-01]	[4.72589661e+02 8.90816467e+02 7.75098503e-01]	[5.00817139e+02 8.65062622e+02 7.75213957e-01]
[480.30203247 282.73471069 0.89073801]	[482.7277832 336.6126709 0.94580984]	[418.6227417 339.20828247 0.87871146]	[398.16159058 441.83395386 0.90293181]	[392.97717285 541.74700928 0.828417 ]	[544.37634277 334.01513672 0.86081463]	[564.86737061 436.68624878 0.86943424]	[582.8057251 534.16577148 0.8306554 ]	[498.21826172 549.57434082 0.66931707]	[457.13092041 554.65185547 0.64125586]	[470.02209473 726.48608398 0.79603171]	[4.90540619e+02 8.54827820e+02 7.96408534e-01]	[539.30419922 546.98846436 0.68631941]	[544.29858398 721.40100098 0.81358141]	[536.72937012 762.41577148 0.79590207]	[464.86703491 272.50241089 0.89765644]	[490.53991699 272.37512207 0.8629989 ]	[444.39590454 257.0664978 0.78286546]	[505.95339966 254.37359619 0.81504869]	[5.39220825e+02 8.24070923e+02 7.68713117e-01]	[5.47051880e+02 8.11301147e+02 7.26190627e-01]	[5.23980835e+02 7.54756836e+02 7.54430711e-01]	[4.87968658e+02 8.93442566e+02 7.79135525e-01]	[4.72589874e+02 8.90814209e+02 7.74036407e-01]	[5.00818878e+02 8.65069519e+02 7.75627971e-01]
[480.31881714 282.69580078 0.89681077]	[482.75457764 336.56924438 0.94216043]	[418.63604736 339.15988159 0.88519406]	[398.17453003 441.77975464 0.90629393]	[390.51116943 541.72186279 0.82281911]	[544.41552734 333.97814941 0.85410988]	[564.89526367 436.69750977 0.86664701]	[582.81842041 534.17907715 0.82923239]	[498.24700928 549.5569458 0.6721884 ]	[457.13931274 554.62738037 0.64058143]	[470.02957153 726.45343018 0.79940307]	[4.90490875e+02 8.52306213e+02 7.98355699e-01]	[541.71875 546.98754883 0.68876505]	[544.32495117 721.46850586 0.82684714]	[539.23327637 770.22351074 0.84770912]	[464.8772583 272.46588135 0.89726824]	[493.04852295 269.93011475 0.85993958]	[444.41952515 257.05459595 0.76840961]	[506.00106812 254.36979675 0.80242652]	[5.39316223e+02 8.36883606e+02 7.25788474e-01]	[5.52096008e+02 8.29162292e+02 6.63419545e-01]	[5.23979248e+02 7.70096802e+02 7.60893285e-01]	[4.87962402e+02 8.93386414e+02 7.74750590e-01]	[4.72587738e+02 8.90749146e+02 7.57886171e-01]	[5.00824768e+02 8.57466187e+02 7.49014020e-01]
[480.30834961 280.23397827 0.90041286]	[482.76861572 336.54086304 0.94172084]	[418.6534729 339.13296509 0.88522094]	[398.19042969 441.73596191 0.90718371]	[390.5020752 541.70269775 0.82110834]	[544.440979 333.96362305 0.85239339]	[564.91741943 439.07348633 0.86728156]	[582.8269043 536.65631104 0.83208168]	[500.63623047 552.07159424 0.67689884]	[457.14935303 554.64770508 0.64602143]	[470.02734375 724.03601074 0.8073808 ]	[4.90488525e+02 8.49798706e+02 7.85861611e-01]	[541.74816895 547.02593994 0.69305629]	[544.32147217 713.71234131 0.84895033]	[541.68463135 788.14306641 0.84821773]	[464.86569214 272.42047119 0.89272559]	[493.04699707 269.87872314 0.85673463]	[444.4520874 257.04208374 0.74916548]	[506.02053833 251.97438049 0.81890023]	[5.41857483e+02 8.49772766e+02 7.74487138e-01]	[5.57201538e+02 8.39421997e+02 6.61298871e-01]	[5.23995789e+02 7.88136108e+02 6.94741011e-01]	[4.90517883e+02 8.93304932e+02 7.91095197e-01]	[4.75128204e+02 8.90645142e+02 7.62242854e-01]	[5.00835754e+02 8.54872253e+02 7.33429134e-01]
[480.31903076 280.2008667 0.90608138]	[482.79663086 336.54794312 0.93996119]	[418.67913818 339.16488647 0.88484967]	[398.21499634 441.70083618 0.91101527]	[390.49334717 539.31219482 0.82149041]	[544.46844482 333.96133423 0.846708 ]	[564.94836426 439.087677 0.86962938]	[582.83532715 534.17712402 0.83418083]	[498.23300171 549.5793457 0.6724602 ]	[457.1289978 554.62506104 0.64212769]	[470.01535034 723.9744873 0.81086874]	[4.90529572e+02 8.49763428e+02 8.04277599e-01]	[541.70410156 547.03082275 0.68726552]	[544.33453369 708.72283936 0.87737811]	[541.83312988 806.01873779 0.84603453]	[464.87188721 272.39352417 0.88844001]	[493.07608032 269.83322144 0.85415596]	[446.87039185 257.03182983 0.73192805]	[508.49090576 251.93835449 0.81360942]	[5.44322815e+02 8.67624573e+02 7.67767429e-01]	[5.62241516e+02 8.52359863e+02 7.16231167e-01]	[5.28988098e+02 8.06132385e+02 6.57100439e-01]	[4.90522614e+02 8.93328186e+02 7.84528911e-01]	[4.75129272e+02 8.90664978e+02 7.62801528e-01]	[5.00836456e+02 8.54851562e+02 7.40333915e-01]
[480.34667969 280.16223145 0.91315472]	[482.82846069 336.54946899 0.93793476]	[418.71713257 339.15222168 0.8881554 ]	[398.23632812 439.31539917 0.90993059]	[390.50744629 539.25421143 0.81909251]	[544.50109863 333.98202515 0.84542459]	[564.97314453 439.1385498 0.88267791]	[582.82775879 531.62084961 0.83055532]	[498.17932129 547.02099609 0.67355871]	[457.09655762 552.05731201 0.64376044]	[470.00671387 723.93499756 0.80842191]	[4.90534821e+02 8.52199524e+02 8.01344156e-01]	[539.28271484 544.4798584 0.68708628]	[544.32208252 708.63256836 0.89929986]	[541.89111328 813.83099365 0.8373999 ]	[464.9145813 272.35394287 0.87741292]	[493.11590576 267.35253906 0.85439098]	[446.91592407 257.01733398 0.73351437]	[508.5249939 251.92266846 0.80879205]	[5.44384399e+02 8.72723694e+02 7.93479621e-01]	[5.62331726e+02 8.62563110e+02 7.24068761e-01]	[5.29021851e+02 8.18932800e+02 6.17033422e-01]	[4.90518890e+02 8.93362671e+02 7.75252044e-01]	[4.75129669e+02 8.90711853e+02 7.65158415e-01]	[5.00811066e+02 8.57364746e+02 7.44683504e-01]
[480.3706665 280.12179565 0.91825557]	[482.85369873 336.53710938 0.93338752]	[418.73291016 339.12023926 0.89229667]	[398.25665283 439.28555298 0.90977764]	[392.97821045 539.24212646 0.82095951]	[546.93011475 333.99053955 0.83584785]	[564.99914551 439.1300354 0.88130331]	[582.85424805 534.10888672 0.83431786]	[498.18933105 549.52520752 0.67523271]	[457.08642578 552.10809326 0.64660621]	[469.95901489 723.91247559 0.81520921]	[4.90533417e+02 8.52213318e+02 7.95305610e-01]	[539.29882812 546.97338867 0.69044495]	[541.93933105 708.70019531 0.89883059]	[541.88867188 829.15393066 0.84182656]	[464.96560669 269.88400269 0.8644473 ]	[495.61175537 267.34143066 0.85649431]	[446.97045898 256.96337891 0.75683266]	[511.01040649 251.94445801 0.80790412]	[5.44405029e+02 8.80472534e+02 7.37497807e-01]	[5.62384277e+02 8.70313416e+02 7.65051246e-01]	[5.31550659e+02 8.31832642e+02 6.47767007e-01]	[4.90526672e+02 8.93355896e+02 7.65211582e-01]	[4.75131592e+02 8.90713135e+02 7.54295111e-01]	[5.00808319e+02 8.57389343e+02 7.57516980e-01]
[482.73736572 280.11157227 0.91695482]	[482.90118408 336.51141357 0.92516959]	[418.78027344 339.06277466 0.89304519]	[400.62454224 439.2845459 0.91106737]	[393.03457642 539.28515625 0.83118534]	[546.97558594 334.0050354 0.83550012]	[565.04925537 439.19830322 0.881827 ]	[582.82354736 536.72064209 0.83632457]	[498.18289185 549.55395508 0.67423815]	[457.08364868 552.12506104 0.6478864 ]	[469.96029663 721.46490479 0.8132863 ]	[4.90557495e+02 8.52269836e+02 7.88692057e-01]	[539.28277588 547.01385498 0.68531746]	[541.88684082 711.17425537 0.89358252]	[5.41908325e+02 8.31847168e+02 8.28729033e-01]	[467.41323853 269.8493042 0.85475582]	[495.69244385 267.30776978 0.86376297]	[449.44415283 254.58058167 0.74672657]	[513.61181641 251.97715759 0.80560797]	[5.44420227e+02 8.88191467e+02 7.52269149e-01]	[5.62405090e+02 8.75369080e+02 7.34679103e-01]	[5.31627014e+02 8.42025940e+02 6.30593836e-01]	[4.90544250e+02 8.93335754e+02 7.64060080e-01]	[4.75146027e+02 8.90705139e+02 7.50685692e-01]	[5.00802094e+02 8.59972168e+02 7.26213217e-01]
[482.83239746 277.6854248 0.92038077]	[482.947052 336.53216553 0.91709101]	[421.16677856 339.07952881 0.89209992]	[400.66149902 439.27853394 0.91163343]	[393.06677246 541.71881104 0.84423268]	[547.04766846 334.03344727 0.82953984]	[565.07678223 439.13021851 0.86755431]	[582.85467529 536.70788574 0.84220588]	[498.19369507 549.56054688 0.66912127]	[457.09683228 552.112854 0.64616668]	[467.49801636 721.42321777 0.81432849]	[4.90547028e+02 8.52316101e+02 7.84063756e-01]	[539.29052734 547.02752686 0.6813311 ]	[541.86303711 713.68914795 0.88222671]	[5.41905334e+02 8.42026978e+02 8.08018327e-01]	[470.00274658 267.33309937 0.83722752]	[498.20214844 264.76986694 0.87512094]	[452.00927734 254.55583191 0.75002491]	[516.13513184 251.91592407 0.80224156]	[5.44335266e+02 8.90673401e+02 7.89978862e-01]	[5.62364746e+02 8.77983643e+02 7.46365607e-01]	[5.34182922e+02 8.49789307e+02 6.78941011e-01]	[4.90504944e+02 8.93303772e+02 7.67072380e-01]	[4.75120972e+02 8.90687988e+02 7.41214156e-01]	[5.00803192e+02 8.62543396e+02 7.25015044e-01]
[482.87496948 277.61355591 0.91974705]	[485.34857178 336.53759766 0.91238809]	[421.23242188 339.07128906 0.8877722 ]	[400.68099976 439.25924683 0.91902506]	[395.51507568 541.70043945 0.84606355]	[547.06817627 334.03240967 0.83021539]	[567.48114014 439.11032104 0.8629719 ]	[582.88085938 534.14196777 0.83900011]	[498.25097656 552.06469727 0.67312801]	[457.15371704 552.12774658 0.65022224]	[467.48117065 721.37530518 0.8084709 ]	[4.90527618e+02 8.52309692e+02 7.86015093e-01]	[541.70056152 549.52166748 0.68565261]	[541.8336792 713.77416992 0.87755942]	[5.41899597e+02 8.49697510e+02 8.32339764e-01]	[472.53259277 264.74478149 0.83759576]	[498.26266479 262.20419312 0.88919079]	[454.54382324 254.5262146 0.76105392]	[518.64172363 251.89587402 0.81050527]	[5.41864990e+02 8.93322998e+02 7.79462874e-01]	[5.62281311e+02 8.88196777e+02 7.74570942e-01]	[5.36695068e+02 8.54921753e+02 6.71000600e-01]	[4.87944031e+02 8.93291687e+02 7.66727448e-01]	[4.72570953e+02 8.90666626e+02 7.22929835e-01]	[5.00817383e+02 8.65050415e+02 7.24481583e-01]
[485.40844727 275.13046265 0.91717052]	[485.45455933 336.55096436 0.90188825]	[421.34689331 339.08294678 0.86959213]	[400.7986145 439.23498535 0.88163012]	[395.62225342 541.7288208 0.85548401]	[552.05407715 334.04473877 0.81788689]	[567.56317139 439.08880615 0.85317898]	[585.34796143 534.09008789 0.8441174 ]	[498.25299072 549.57537842 0.66834056]	[457.18878174 552.10040283 0.64817595]	[467.47589111 718.86236572 0.80391032]	[4.90497955e+02 8.52266724e+02 7.91172743e-01]	[539.31634521 549.54083252 0.67475414]	[541.71722412 713.70684814 0.86405367]	[5.41794861e+02 8.49773804e+02 8.30040574e-01]	[475.14938354 259.73214722 0.86130273]	[500.75415039 257.20922852 0.94538587]	[457.17022705 254.53514099 0.75949752]	[521.1998291 249.39524841 0.84898829]	[5.41904053e+02 8.98399902e+02 7.61385560e-01]	[5.62252991e+02 8.90782471e+02 8.09577584e-01]	[5.31553955e+02 8.57439941e+02 6.71528816e-01]	[4.87935577e+02 8.93310059e+02 7.63337255e-01]	[4.72574554e+02 8.90675354e+02 7.14554608e-01]	[5.00771973e+02 8.62505981e+02 7.13588297e-01]
[485.3890686 275.08416748 0.92343378]	[487.9670105 336.5682373 0.89330995]	[423.81518555 339.09667969 0.8533293 ]	[400.87789917 439.27474976 0.87452203]	[398.12387085 541.73309326 0.86748475]	[554.66363525 334.05490112 0.81748617]	[570.04534912 439.09658813 0.8462258 ]	[585.42486572 534.13604736 0.83710235]	[500.65493774 549.57757568 0.67462778]	[459.60284424 552.1036377 0.64607936]	[467.49118042 718.89099121 0.80129337]	[4.90498718e+02 8.52290161e+02 7.89878011e-01]	[541.72747803 549.54724121 0.67925185]	[541.69317627 713.68725586 0.86162305]	[5.41760986e+02 8.49757507e+02 8.24069500e-01]	[475.14730835 259.63543701 0.87759203]	[500.77609253 257.14874268 0.95439875]	[459.60015869 254.47395325 0.76582891]	[521.27709961 249.3944397 0.86547613]	[5.41893616e+02 8.95964661e+02 7.52561927e-01]	[5.62236572e+02 8.90771912e+02 7.99531817e-01]	[5.29064575e+02 8.57408508e+02 6.81521475e-01]	[4.87929871e+02 8.93303528e+02 7.64859915e-01]	[4.72567719e+02 8.90665100e+02 7.12623477e-01]	[5.00779907e+02 8.62511169e+02 7.24878669e-01]
[485.43145752 274.94061279 0.90794432]	[490.5446167 336.57965088 0.88689303]	[426.35223389 339.11911011 0.83636755]	[405.88360596 439.23358154 0.84907842]	[400.64453125 541.77807617 0.8862313 ]	[557.2286377 334.04321289 0.8217144 ]	[572.65209961 439.17581177 0.86624455]	[585.48400879 539.24707031 0.86001402]	[500.70843506 552.07122803 0.68215799]	[459.65335083 552.10302734 0.6597755 ]	[469.95452881 718.83532715 0.79979163]	[4.88030945e+02 8.52260193e+02 7.85718620e-01]	[541.77648926 549.56799316 0.68483108]	[541.71948242 713.70166016 0.86307907]	[5.41740784e+02 8.52187927e+02 8.12154472e-01]	[477.63354492 257.1239624 0.90423638]	[500.80197144 257.01235962 0.95516145]	[459.68725586 254.40083313 0.81568873]	[521.33026123 249.34112549 0.86162126]	[5.44366760e+02 8.95920044e+02 7.35981464e-01]	[5.62274719e+02 8.90715698e+02 7.95435250e-01]	[5.29041504e+02 8.59961914e+02 6.85808539e-01]	[4.87952820e+02 8.93301575e+02 7.64860630e-01]	[4.72580200e+02 8.90669678e+02 7.10036814e-01]	[5.00754486e+02 8.62493286e+02 7.09541321e-01]
[485.48944092 272.4932251 0.88246953]	[495.59069824 336.56356812 0.88716018]	[428.92745972 339.10861206 0.83068907]	[411.02655029 439.24230957 0.85268819]	[400.74136353 541.77526855 0.89959067]	[559.76446533 334.01730347 0.82896072]	[577.75323486 439.06335449 0.85487568]	[587.96697998 539.2154541 0.85179734]	[500.75265503 552.11993408 0.68926543]	[459.67288208 552.13006592 0.66765958]	[470.01242065 716.30322266 0.80009979]	[4.90526642e+02 8.52258240e+02 7.86030352e-01]	[541.82928467 552.10778809 0.69569987]	[541.74621582 713.74237061 0.8600021 ]	[5.41744812e+02 8.49769104e+02 8.13850284e-01]	[477.68200684 257.01898193 0.92133802]	[500.8671875 254.59684753 0.96039402]	[459.71212769 254.39750671 0.84941965]	[521.42022705 249.32473755 0.87133217]	[5.44324951e+02 8.95905334e+02 7.27149546e-01]	[5.62253784e+02 8.90703003e+02 7.79592991e-01]	[5.29037598e+02 8.57431030e+02 6.83242559e-01]	[4.87965027e+02 8.93304382e+02 7.62956262e-01]	[4.72598633e+02 8.90666748e+02 7.09582448e-01]	[5.00783051e+02 8.62494751e+02 7.10763216e-01]
[485.4887085 272.49337769 0.88257116]	[495.59414673 336.56057739 0.88778311]	[428.92468262 339.10195923 0.83042866]	[411.0295105 439.23809814 0.85280967]	[400.74154663 541.77246094 0.89895082]	[559.77099609 334.01712036 0.82966959]	[577.74841309 439.06518555 0.85534543]	[587.96508789 539.21618652 0.85238743]	[500.75448608 552.10998535 0.68925405]	[459.67453003 552.12207031 0.6675306 ]	[470.00894165 716.30358887 0.79989785]	[4.90524811e+02 8.52262756e+02 7.86203444e-01]	[541.83062744 552.09686279 0.6950928 ]	[541.74383545 713.73583984 0.86024129]	[5.41747559e+02 8.49763733e+02 8.13837469e-01]	[477.68173218 257.01931763 0.92125911]	[500.86651611 254.59738159 0.96035779]	[459.71295166 254.39733887 0.85002625]	[521.42010498 249.32504272 0.87159628]	[5.41920349e+02 8.95900452e+02 7.28019595e-01]	[5.62253296e+02 8.90705200e+02 7.78944373e-01]	[5.29042908e+02 8.57424622e+02 6.81651711e-01]	[4.87952606e+02 8.93307251e+02 7.64351249e-01]	[4.72588654e+02 8.90666992e+02 7.10794091e-01]	[5.00783997e+02 8.62497498e+02 7.11966753e-01]
[485.48977661 272.49285889 0.88234252]	[495.59399414 336.55984497 0.8880474 ]	[428.91937256 339.09619141 0.83083808]	[411.02590942 439.23364258 0.85301316]	[400.74157715 541.76715088 0.89851952]	[559.77807617 334.01983643 0.83092642]	[577.76208496 436.6953125 0.85478151]	[587.97442627 539.21966553 0.85287237]	[500.74649048 552.09545898 0.68770546]	[459.66775513 552.109375 0.66581136]	[470.00967407 716.30432129 0.79946482]	[4.90523895e+02 8.52253174e+02 7.86334932e-01]	[541.82250977 552.08190918 0.69256437]	[541.74609375 713.73138428 0.8604961 ]	[5.41746460e+02 8.49761414e+02 8.14572453e-01]	[477.68353271 257.01937866 0.92140466]	[500.86721802 254.59709167 0.9599691 ]	[459.71408081 254.39508057 0.84825605]	[521.42175293 249.32345581 0.87119317]	[5.44334045e+02 8.95916443e+02 7.29133725e-01]	[5.62260803e+02 8.90708801e+02 7.83757508e-01]	[5.29036926e+02 8.57414734e+02 6.83706582e-01]	[4.87968079e+02 8.93312378e+02 7.65203536e-01]	[4.72599365e+02 8.90674133e+02 7.12586284e-01]	[5.00778381e+02 8.60014526e+02 7.11495996e-01]
[488.00997925 269.91073608 0.8502394 ]	[498.13726807 336.56515503 0.90462303]	[431.51559448 339.10748291 0.83562028]	[416.04776001 439.20925903 0.8674472 ]	[400.80001831 541.7467041 0.88256878]	[562.24047852 333.99606323 0.83969861]	[580.32977295 436.67337036 0.86703503]	[588.05401611 539.21905518 0.85065532]	[500.81106567 552.08666992 0.69286442]	[459.71365356 552.07897949 0.67210662]	[470.04440308 716.27362061 0.79972893]	[4.90561218e+02 8.52292358e+02 7.86542773e-01]	[541.89172363 552.08673096 0.69623017]	[541.7902832 713.6854248 0.87143129]	[5.41766418e+02 8.49792358e+02 8.23234141e-01]	[480.14904785 254.56851196 0.94632339]	[503.26385498 254.49475098 0.96743357]	[459.80392456 251.96057129 0.80871618]	[523.80700684 246.80006409 0.87677056]	[5.41921021e+02 8.95916382e+02 7.58976817e-01]	[5.62260986e+02 8.90740417e+02 8.05109620e-01]	[5.29070923e+02 8.57443787e+02 6.80831611e-01]	[4.87932648e+02 8.93351746e+02 7.60409415e-01]	[4.72586060e+02 8.90705994e+02 7.08087683e-01]	[5.00817627e+02 8.62542175e+02 7.23190665e-01]
[490.52038574 267.32061768 0.83964992]	[498.23190308 336.55407715 0.91647792]	[434.0475769 339.08810425 0.84231925]	[416.14541626 439.13012695 0.85062277]	[403.243927 541.84887695 0.86647737]	[562.31182861 333.99160767 0.84809256]	[582.76544189 436.57095337 0.85999346]	[588.07348633 539.17218018 0.83709824]	[500.85845947 552.07067871 0.69357622]	[459.77218628 549.57000732 0.67644817]	[472.52703857 716.26208496 0.7987541 ]	[4.93040436e+02 8.52254028e+02 7.88563550e-01]	[541.91784668 552.07733154 0.69562465]	[541.80126953 711.2510376 0.87529886]	[5.41781860e+02 8.52187439e+02 8.26466620e-01]	[480.20773315 254.45762634 0.94698375]	[503.31027222 254.40782166 0.96061355]	[459.84353638 251.8238678 0.81478834]	[523.81835938 246.76686096 0.875884 ]	[5.41916748e+02 8.98411499e+02 7.55447567e-01]	[5.62254517e+02 8.90804810e+02 8.10183287e-01]	[5.31539978e+02 8.57454224e+02 6.72705650e-01]	[4.87924438e+02 8.93319336e+02 7.63232529e-01]	[4.72591827e+02 8.90664551e+02 7.04664350e-01]	[5.00824219e+02 8.60018677e+02 7.19591320e-01]
[493.12854004 262.18765259 0.84390444]	[500.6960144 336.57266235 0.93083739]	[434.11654663 339.12460327 0.84925634]	[418.62884521 439.15615845 0.85803396]	[408.41729736 541.83868408 0.81413054]	[562.42913818 334.02020264 0.85817224]	[582.93621826 436.66717529 0.87553751]	[590.61987305 536.67230225 0.81394774]	[503.35641479 549.57141113 0.69596916]	[462.24407959 549.56713867 0.67180347]	[475.09320068 713.7434082 0.79828417]	[4.93086884e+02 8.52240173e+02 7.88444519e-01]	[544.390625 549.55029297 0.68774331]	[541.87243652 713.74182129 0.87071264]	[5.41774597e+02 8.52261719e+02 8.22706640e-01]	[480.29971313 251.9241333 0.92614663]	[503.44546509 251.86380005 0.91308194]	[462.31323242 249.37794495 0.83200902]	[526.41900635 241.71733093 0.86051017]	[5.44371460e+02 8.98403809e+02 7.45742738e-01]	[5.62278809e+02 8.90788025e+02 8.17429483e-01]	[5.29038452e+02 8.62492371e+02 6.82330191e-01]	[4.87952759e+02 8.93317810e+02 7.62486756e-01]	[4.75079498e+02 8.90670288e+02 7.07470238e-01]	[5.00836060e+02 8.60017273e+02 7.15168417e-01]
[498.12335205 259.69247437 0.86954921]	[500.77590942 336.55541992 0.93628669]	[436.61480713 339.09155273 0.86016768]	[418.68023682 439.16726685 0.87453645]	[413.55227661 539.29827881 0.7944001 ]	[564.85388184 334.00805664 0.85651112]	[582.9899292 439.09109497 0.88258708]	[590.63916016 536.67523193 0.81397337]	[503.32351685 547.02429199 0.69439727]	[462.23876953 549.50390625 0.67444485]	[475.15792847 711.25756836 0.80661011]	[4.93093048e+02 8.52263245e+02 7.88757801e-01]	[544.35778809 546.9744873 0.68869424]	[541.8815918 713.70593262 0.86811364]	[5.41787292e+02 8.52231140e+02 8.28866839e-01]	[480.38198853 251.84217834 0.91477984]	[505.93484497 249.36167908 0.88015056]	[462.37756348 251.83308411 0.849742 ]	[526.51300049 241.72091675 0.84766757]	[5.44382629e+02 8.98419922e+02 7.43415356e-01]	[5.62284363e+02 8.90790771e+02 8.11655223e-01]	[5.29053162e+02 8.59956665e+02 6.85539961e-01]	[4.87924988e+02 8.93358887e+02 7.60619879e-01]	[4.72598602e+02 8.90700684e+02 7.05796957e-01]	[5.00848999e+02 8.62498047e+02 7.28924036e-01]
[498.23632812 259.61859131 0.89281696]	[500.85839844 336.54776001 0.936961 ]	[436.68014526 339.09414673 0.86397785]	[418.71746826 439.24951172 0.8776592 ]	[416.08215332 541.79321289 0.83444095]	[564.96142578 333.99090576 0.85301089]	[585.3862915 439.07507324 0.88257349]	[593.16674805 536.65753174 0.81225622]	[503.36535645 547.01544189 0.6884973 ]	[462.27407837 547.03387451 0.67798692]	[477.61181641 711.25756836 0.814991 ]	[4.93108704e+02 8.52251404e+02 7.86657810e-01]	[544.39428711 546.97674561 0.6829825 ]	[541.9173584 713.69268799 0.87174499]	[5.41811523e+02 8.52300110e+02 8.31250787e-01]	[482.79214478 249.36097717 0.90766978]	[506.02774048 246.81948853 0.86229914]	[462.43063354 249.38844299 0.84546524]	[529.03179932 241.6264801 0.84572273]	[5.44371643e+02 8.98416809e+02 7.47352779e-01]	[5.62278748e+02 8.90801880e+02 8.20612192e-01]	[5.29079712e+02 8.62534790e+02 6.85251474e-01]	[4.87956055e+02 8.93346741e+02 7.63059616e-01]	[4.75073547e+02 8.90691284e+02 7.09841788e-01]	[5.00850983e+02 8.62503418e+02 7.23507762e-01]
[500.66049194 257.18051147 0.91461664]	[503.24938965 336.56970215 0.93599236]	[439.10617065 339.11755371 0.87254995]	[418.75650024 439.3074646 0.88912106]	[416.15112305 541.79785156 0.84811532]	[565.03417969 334.02264404 0.84801865]	[585.47180176 439.15100098 0.89195162]	[593.18920898 536.66229248 0.81572759]	[503.3888855 549.54779053 0.68302035]	[462.29644775 549.54949951 0.67127395]	[477.64834595 711.23388672 0.82253009]	[4.93123505e+02 8.52246277e+02 7.86388159e-01]	[544.42547607 549.51342773 0.67397565]	[541.93737793 713.70800781 0.87155557]	[5.41838013e+02 8.52299255e+02 8.31970930e-01]	[482.84194946 249.29556274 0.89962417]	[508.50866699 244.27468872 0.8493818 ]	[464.83526611 249.35227966 0.83024389]	[531.53564453 239.1975708 0.84173751]	[5.44383118e+02 8.98439697e+02 7.45082140e-01]	[5.62296448e+02 8.90816956e+02 8.23704898e-01]	[5.31549377e+02 8.62529846e+02 6.86870039e-01]	[4.87937042e+02 8.93351868e+02 7.58927286e-01]	[4.72602753e+02 8.90686401e+02 7.00587034e-01]	[5.00867859e+02 8.60021057e+02 7.31841505e-01]
[500.82119751 257.11315918 0.94080055]	[503.38583374 336.56851196 0.9290396 ]	[439.21710205 339.11703491 0.88244897]	[421.16299438 439.30773926 0.9099462 ]	[416.1557312 539.30688477 0.84963942]	[567.54370117 334.03884888 0.83476323]	[585.58654785 439.23257446 0.9015727 ]	[595.69842529 534.14105225 0.80694067]	[503.46429443 549.51574707 0.68058425]	[462.38562012 549.5144043 0.67570496]	[477.70074463 711.19366455 0.82822341]	[4.95610657e+02 8.52253235e+02 7.90543139e-01]	[544.47357178 549.49615479 0.6802761 ]	[544.31072998 711.22021484 0.87851906]	[5.41842529e+02 8.52229126e+02 8.42253804e-01]	[485.36804199 244.26419067 0.87666899]	[516.12915039 241.73051453 0.85129362]	[467.40499878 246.75221252 0.8097738 ]	[536.65924072 239.19812012 0.84523767]	[5.44390381e+02 8.98421082e+02 7.53691733e-01]	[5.62300598e+02 8.90798950e+02 8.27355266e-01]	[5.31565186e+02 8.59954834e+02 6.99308991e-01]	[4.85457703e+02 8.93375000e+02 7.56228030e-01]	[4.72580811e+02 8.90684509e+02 6.94722533e-01]	[5.03265533e+02 8.62489685e+02 7.41535187e-01]
[500.89855957 257.11422729 0.93587971]	[503.45019531 336.58679199 0.92167097]	[439.28857422 339.115448 0.88648778]	[421.21896362 439.24819946 0.91155005]	[418.54837036 539.30743408 0.85157824]	[567.59472656 334.07254028 0.82983589]	[588.03497314 439.20272827 0.89179009]	[595.7545166 534.15307617 0.80616045]	[505.88555908 549.52471924 0.67993343]	[464.83023071 549.52801514 0.6677593 ]	[477.74435425 711.17974854 0.83650547]	[4.95621368e+02 8.52239014e+02 7.94266284e-01]	[544.51959229 549.5145874 0.68349063]	[544.32147217 711.21850586 0.88279533]	[5.41836853e+02 8.52178528e+02 8.40720177e-01]	[485.46426392 244.26063538 0.856583 ]	[518.6583252 241.70043945 0.86748219]	[469.97860718 246.77378845 0.79814416]	[539.26196289 239.17442322 0.8728115 ]	[5.44359802e+02 8.98435547e+02 7.54639268e-01]	[5.62282227e+02 8.90808228e+02 8.28044176e-01]	[5.31571716e+02 8.57415955e+02 6.98590636e-01]	[4.85474274e+02 8.93371338e+02 7.58951962e-01]	[4.72595978e+02 8.90674744e+02 6.96928203e-01]	[5.03261536e+02 8.59995911e+02 7.39722490e-01]
[503.29296875 257.10562134 0.94179916]	[503.49368286 336.59625244 0.91281331]	[441.69491577 339.12063599 0.88271081]	[421.21463013 441.70889282 0.89773768]	[418.54782104 541.8157959 0.86821282]	[570.07165527 334.07241821 0.82386589]	[588.0256958 439.22546387 0.89117205]	[598.21789551 534.12249756 0.80910927]	[505.90371704 549.53942871 0.67994219]	[464.87768555 549.55511475 0.66053212]	[480.13043213 711.25128174 0.82527977]	[4.95628052e+02 8.52229065e+02 7.95944631e-01]	[544.50457764 549.52471924 0.68226099]	[544.35394287 711.21868896 0.88211584]	[5.41845825e+02 8.52202942e+02 8.46709013e-01]	[487.9730835 244.23129272 0.84378088]	[518.74822998 241.68678284 0.88805139]	[472.58877563 246.76907349 0.79553515]	[541.72161865 239.16978455 0.88902676]	[5.44374878e+02 8.98454285e+02 7.57179618e-01]	[5.62298035e+02 8.90822266e+02 8.31109881e-01]	[5.31573303e+02 8.57445068e+02 6.96159005e-01]	[4.85469757e+02 8.93385864e+02 7.61040747e-01]	[4.72593231e+02 8.90687073e+02 7.01581180e-01]	[5.03263519e+02 8.59985962e+02 7.40110338e-01]
[503.34762573 257.07870483 0.93792403]	[505.91424561 336.57424927 0.90888262]	[441.75546265 339.07226562 0.88000453]	[421.23275757 441.72625732 0.88836712]	[418.59188843 541.87756348 0.88132656]	[572.61688232 336.45236206 0.82035905]	[588.08502197 439.20355225 0.88354987]	[598.23901367 531.57891846 0.81025028]	[505.99203491 549.54638672 0.67081517]	[464.95605469 549.56738281 0.65287781]	[480.14266968 711.23797607 0.82692373]	[4.95617065e+02 8.52248169e+02 7.93614149e-01]	[546.96948242 549.51849365 0.67543918]	[544.39599609 711.14526367 0.88450938]	[5.41856750e+02 8.52205017e+02 8.46261501e-01]	[490.5213623 241.72146606 0.8416217 ]	[521.16882324 241.644104 0.9040848 ]	[475.16714478 246.82669067 0.8138113 ]	[541.78588867 239.1975708 0.89957082]	[5.44368469e+02 8.98458557e+02 7.53297806e-01]	[5.62292480e+02 8.90832642e+02 8.25927258e-01]	[5.31586731e+02 8.57454773e+02 7.00374722e-01]	[4.85444885e+02 8.93398621e+02 7.61575282e-01]	[4.72574585e+02 8.90695801e+02 7.01619387e-01]	[5.03263245e+02 8.60019531e+02 7.40858853e-01]
[503.42248535 257.0512085 0.93506217]	[505.92764282 336.58486938 0.90778697]	[441.77389526 339.07870483 0.88124001]	[421.28289795 441.67919922 0.89459872]	[418.65045166 541.81866455 0.87810552]	[572.66381836 336.46151733 0.81935692]	[590.55535889 439.20672607 0.88465273]	[598.27819824 531.5368042 0.81684405]	[508.49343872 547.02697754 0.66676074]	[467.4715271 549.49963379 0.64977205]	[480.16876221 711.24206543 0.82955748]	[4.95615967e+02 8.52244080e+02 7.92341828e-01]	[547.05041504 547.02758789 0.668423 ]	[544.42504883 708.72784424 0.8854813 ]	[5.41866638e+02 8.52239136e+02 8.44348252e-01]	[493.09173584 241.68678284 0.84466159]	[521.23083496 239.20463562 0.91868049]	[477.62628174 246.76210022 0.82678217]	[541.81445312 239.20671082 0.9016946 ]	[5.44377869e+02 8.98458069e+02 7.50260830e-01]	[5.62297363e+02 8.90841919e+02 8.25449467e-01]	[5.31586548e+02 8.59974243e+02 6.95346832e-01]	[4.85466675e+02 8.93380188e+02 7.64118254e-01]	[4.72589264e+02 8.90686584e+02 7.05354095e-01]	[5.03257507e+02 8.60013123e+02 7.35816956e-01]
[503.42126465 257.04769897 0.93575734]	[505.93280029 336.57852173 0.90803742]	[441.77905273 339.0770874 0.8810392 ]	[421.28564453 441.68029785 0.89359784]	[418.65182495 541.82507324 0.8790015 ]	[572.66723633 336.45474243 0.817873 ]	[590.5526123 439.20513916 0.88501441]	[598.27276611 531.54321289 0.81650442]	[508.48687744 549.49700928 0.66464609]	[467.47137451 549.51019287 0.64847368]	[480.16793823 711.246521 0.82954097]	[4.95610840e+02 8.52230225e+02 7.93113887e-01]	[547.04620361 547.02960205 0.66801405]	[544.42285156 708.72851562 0.88494492]	[5.41872314e+02 8.52194458e+02 8.43372881e-01]	[493.08932495 241.68470764 0.84474784]	[521.22937012 239.20272827 0.91873139]	[477.62741089 246.76409912 0.828026 ]	[541.81311035 241.62289429 0.90175104]	[5.44373230e+02 8.98432373e+02 7.58859992e-01]	[5.62298401e+02 8.90822205e+02 8.29912901e-01]	[5.31605835e+02 8.57443420e+02 6.98675573e-01]	[4.85476501e+02 8.93374451e+02 7.62694418e-01]	[4.72595276e+02 8.90679626e+02 7.04424918e-01]	[5.03257111e+02 8.59990112e+02 7.36441731e-01]
[505.8848877 257.01010132 0.92480898]	[506.01657104 336.57894897 0.89827394]	[441.86529541 339.07119751 0.866615 ]	[421.32540894 441.69055176 0.89836866]	[418.77755737 541.79925537 0.88725156]	[575.1998291 336.44662476 0.81698704]	[593.09954834 439.26239014 0.88611019]	[600.73626709 529.04992676 0.8272295 ]	[511.01901245 547.02416992 0.66372293]	[470.01312256 546.99951172 0.65231276]	[480.19668579 711.2532959 0.82584316]	[4.95620514e+02 8.52233276e+02 7.93146074e-01]	[549.53265381 549.50756836 0.66182798]	[544.45898438 708.68878174 0.88781047]	[5.41880493e+02 8.52218994e+02 8.47023070e-01]	[495.66149902 241.67243958 0.85344422]	[521.28723145 239.15075684 0.93275124]	[477.67904663 246.81463623 0.83939505]	[541.84820557 239.16885376 0.9039129 ]	[5.44362305e+02 8.98467773e+02 7.63719797e-01]	[5.62310181e+02 8.90846375e+02 8.36058080e-01]	[5.31613647e+02 8.59952942e+02 6.91480041e-01]	[4.87928192e+02 8.93363586e+02 7.60900319e-01]	[4.75064148e+02 8.90675293e+02 7.03673601e-01]	[5.03261658e+02 8.60005493e+02 7.34261215e-01]
[505.96920776 256.99307251 0.91645938]	[508.50723267 336.56869507 0.88983321]	[444.31417847 339.04641724 0.8503083 ]	[421.37332153 439.31958008 0.89413941]	[421.20620728 541.77441406 0.88508427]	[577.7166748 336.45648193 0.82415813]	[593.10913086 439.22824097 0.88542491]	[600.78118896 529.05419922 0.83379132]	[513.59466553 549.51983643 0.6590693 ]	[472.59533691 547.03747559 0.64652532]	[480.22241211 711.21826172 0.83904773]	[4.95618530e+02 8.52276672e+02 7.94268310e-01]	[552.13287354 549.54492188 0.65399998]	[544.46099854 708.68334961 0.88643789]	[5.41880737e+02 8.52199036e+02 8.49113941e-01]	[498.15020752 241.68249512 0.86116683]	[521.34436035 239.11706543 0.93824536]	[477.74111938 246.80758667 0.84485334]	[541.8885498 239.17279053 0.89888769]	[5.44374084e+02 8.98467712e+02 7.64908910e-01]	[5.62316956e+02 8.90843079e+02 8.38368535e-01]	[5.31611267e+02 8.57454224e+02 6.99859440e-01]	[4.87920044e+02 8.93381348e+02 7.56560802e-01]	[4.72599915e+02 8.90688110e+02 7.01282799e-01]	[5.03264313e+02 8.62525024e+02 7.41732299e-01]
[508.44699097 256.956604 0.90292466]	[511.00369263 336.55709839 0.88517773]	[444.35253906 339.04455566 0.84827518]	[423.80709839 439.29217529 0.88405484]	[421.24804688 541.77575684 0.88777292]	[577.77655029 334.06964111 0.82647789]	[593.10595703 439.1468811 0.8721422 ]	[600.82202148 531.59796143 0.83002597]	[513.61914062 546.96154785 0.6643067 ]	[475.09881592 546.94885254 0.65135854]	[480.23999023 711.18011475 0.84675586]	[4.95608002e+02 8.52266541e+02 7.94887543e-01]	[552.12353516 546.97802734 0.65710098]	[544.48150635 708.6697998 0.88225758]	[5.41879333e+02 8.52184570e+02 8.48777711e-01]	[498.21591187 241.62739563 0.87091595]	[521.38806152 239.09233093 0.93686861]	[480.1703186 246.76991272 0.86162645]	[541.91760254 239.18112183 0.90106612]	[5.44397522e+02 8.98456909e+02 7.54932702e-01]	[5.62324585e+02 8.90835754e+02 8.34102511e-01]	[5.31589478e+02 8.57431335e+02 7.06934452e-01]	[4.85473999e+02 8.93353638e+02 7.58515775e-01]	[4.72584900e+02 8.90660950e+02 6.95644021e-01]	[5.03248474e+02 8.62510193e+02 7.43834913e-01]
[508.5043335 256.93884277 0.89630777]	[511.0425415 336.54650879 0.88035113]	[444.38272095 336.68466187 0.84379578]	[423.9256897 439.27017212 0.86186701]	[421.26373291 541.75170898 0.88718641]	[580.25085449 334.06564331 0.82959479]	[593.1227417 439.14868164 0.86690521]	[600.8572998 534.16796875 0.83438182]	[513.62609863 549.50488281 0.65407008]	[472.5958252 547.02685547 0.64748955]	[480.26419067 711.16107178 0.85397166]	[4.95611328e+02 8.52327271e+02 7.90451229e-01]	[554.67401123 549.51153564 0.65299314]	[544.50299072 708.68341064 0.87955505]	[5.41875549e+02 8.52261230e+02 8.51381004e-01]	[500.64093018 239.19567871 0.88076204]	[521.42480469 239.06884766 0.93606669]	[480.25048828 244.26048279 0.86892563]	[541.94226074 239.16540527 0.90133071]	[5.44406433e+02 8.98503479e+02 7.54638314e-01]	[5.62349609e+02 8.93201538e+02 8.35949421e-01]	[5.31556335e+02 8.60001404e+02 6.94682062e-01]	[4.87948303e+02 8.93410950e+02 7.55498588e-01]	[4.75083862e+02 8.90733521e+02 7.11894155e-01]	[5.00886444e+02 8.62574951e+02 7.46918201e-01]
[508.54736328 254.59928894 0.89344245]	[513.57971191 336.5508728 0.87877572]	[444.42425537 336.68661499 0.83745438]	[426.42214966 439.29580688 0.85449016]	[421.29949951 541.78271484 0.89736724]	[580.29785156 336.44812012 0.83780897]	[593.16784668 439.15789795 0.87173432]	[600.88922119 536.66864014 0.84017968]	[513.64898682 547.0211792 0.6561203 ]	[472.59350586 546.99914551 0.64886659]	[480.2600708 711.1762085 0.84943837]	[4.95608490e+02 8.52324219e+02 7.89219499e-01]	[557.18328857 547.03717041 0.65289658]	[544.51916504 708.69494629 0.87186927]	[5.41883301e+02 8.52274231e+02 8.49615991e-01]	[500.66842651 239.19052124 0.88562584]	[523.78222656 239.06489563 0.93354589]	[480.28652954 244.25823975 0.87307036]	[544.28936768 239.18154907 0.89850473]	[5.44392700e+02 9.00965698e+02 7.51770973e-01]	[5.62339355e+02 8.93211975e+02 8.36700261e-01]	[5.31574280e+02 8.60015808e+02 6.89815044e-01]	[4.87949829e+02 8.93435303e+02 7.49270201e-01]	[4.75074677e+02 8.90755493e+02 7.08615541e-01]	[5.00886505e+02 8.62574158e+02 7.40984499e-01]
[511.03158569 254.59706116 0.89180177]	[513.64129639 336.55822754 0.88054216]	[446.90402222 336.69140625 0.83084679]	[428.97686768 439.25402832 0.84789348]	[421.30862427 541.81628418 0.89599121]	[580.35754395 336.46139526 0.84372461]	[593.15429688 439.16571045 0.87102342]	[603.28588867 539.30413818 0.87520039]	[516.13079834 546.95129395 0.66596359]	[475.09259033 546.9630127 0.65737796]	[480.27166748 711.17718506 0.85223055]	[4.95613281e+02 8.52341309e+02 7.85091937e-01]	[557.17449951 546.96893311 0.65984827]	[544.53338623 708.68127441 0.8719641 ]	[5.41892883e+02 8.52306091e+02 8.45166445e-01]	[500.69384766 239.19433594 0.89005303]	[523.80175781 239.06268311 0.9350878 ]	[480.31777954 244.27114868 0.87623286]	[544.30932617 239.16374207 0.90222836]	[5.44375854e+02 9.00975647e+02 7.57504165e-01]	[5.62333557e+02 8.93225891e+02 8.37908149e-01]	[5.31595642e+02 8.62539001e+02 6.87289000e-01]	[4.87929321e+02 8.93440979e+02 7.44570315e-01]	[4.72600250e+02 8.90750549e+02 7.04038978e-01]	[5.03253784e+02 8.65069458e+02 7.40428925e-01]
[511.09109497 256.94277954 0.89032704]	[516.18505859 336.56442261 0.89222962]	[449.44842529 336.68807983 0.82182854]	[431.54223633 439.23474121 0.85755587]	[421.33843994 541.76049805 0.8852213 ]	[582.77416992 336.47024536 0.84897166]	[595.69384766 439.25036621 0.87368619]	[603.3873291 541.76086426 0.90264773]	[516.22436523 546.95782471 0.66472596]	[475.14212036 546.9475708 0.66133499]	[480.28137207 711.12982178 0.85976714]	[4.95624390e+02 8.52301208e+02 7.88220286e-01]	[559.74090576 546.98858643 0.67278647]	[544.52478027 708.65148926 0.87608677]	[5.41892395e+02 8.52313293e+02 8.42736423e-01]	[500.73922729 239.19584656 0.89734471]	[523.8651123 239.09672546 0.92730117]	[482.70657349 244.24250793 0.87211055]	[544.39300537 239.1875 0.89555377]	[5.44401245e+02 8.98458374e+02 7.50869393e-01]	[5.62330078e+02 8.90852966e+02 8.33188772e-01]	[5.31599487e+02 8.62561096e+02 6.89275503e-01]	[4.87954926e+02 8.93403625e+02 7.53799617e-01]	[4.75083984e+02 8.90728394e+02 7.09791660e-01]	[5.03247803e+02 8.62563599e+02 7.34591365e-01]
[513.59454346 256.95910645 0.89271587]	[516.19958496 336.56274414 0.89047897]	[449.44979858 336.68597412 0.82126451]	[434.02056885 439.21282959 0.85833108]	[421.32312012 541.79101562 0.89038557]	[582.79864502 336.46969604 0.8527602 ]	[595.69470215 439.23251343 0.877141 ]	[603.45141602 541.81427002 0.91343898]	[518.7131958 544.47229004 0.67470425]	[477.59451294 544.46588135 0.66085088]	[480.27453613 708.72991943 0.86529756]	[4.95618927e+02 8.52313538e+02 7.89399087e-01]	[559.8404541 546.96356201 0.67964113]	[544.53057861 708.63562012 0.87628621]	[5.41892700e+02 8.52330200e+02 8.42666388e-01]	[500.76821899 241.6232605 0.89616841]	[523.89892578 239.1187439 0.91944569]	[482.73742676 244.19859314 0.86867988]	[544.42132568 239.16577148 0.89761525]	[5.44403198e+02 8.98456116e+02 7.49065757e-01]	[5.62327576e+02 8.90853882e+02 8.32996249e-01]	[5.31599060e+02 8.65043701e+02 6.91197395e-01]	[4.87964233e+02 8.93401306e+02 7.58062065e-01]	[4.75087524e+02 8.90731934e+02 7.14895010e-01]	[5.00887115e+02 8.62575989e+02 7.34547734e-01]
[513.62072754 256.96710205 0.89450616]	[518.64544678 336.55944824 0.89438665]	[449.47265625 336.68191528 0.81783694]	[434.04187012 439.20901489 0.86044252]	[421.33346558 541.77758789 0.88758826]	[582.81665039 336.47662354 0.85368311]	[595.70404053 439.24884033 0.87799418]	[603.52429199 541.88024902 0.90906411]	[518.7154541 544.43713379 0.68024582]	[477.59899902 544.42932129 0.66340142]	[480.29064941 708.7331543 0.86798948]	[4.95616913e+02 8.52312012e+02 7.88201869e-01]	[562.22784424 546.92987061 0.68337536]	[544.53070068 708.64398193 0.87507468]	[5.41899292e+02 8.52346619e+02 8.40610147e-01]	[500.78744507 241.63752747 0.89557463]	[523.92755127 239.13189697 0.90984881]	[482.75057983 244.21440125 0.86150545]	[544.44445801 239.17480469 0.89220649]	[5.44416199e+02 8.98454712e+02 7.47714400e-01]	[5.62338928e+02 8.90850586e+02 8.31909418e-01]	[5.31600769e+02 8.65062805e+02 6.92004502e-01]	[4.87969635e+02 8.93398010e+02 7.57768929e-01]	[4.75088348e+02 8.90731201e+02 7.13928282e-01]	[5.00887634e+02 8.62578796e+02 7.34417498e-01]
[513.63494873 256.97387695 0.89521599]	[516.21624756 336.55178833 0.89155805]	[449.44500732 336.66662598 0.81886303]	[434.05133057 439.20846558 0.85913861]	[421.32711792 541.78936768 0.88820302]	[582.81768799 336.47424316 0.85491478]	[595.70947266 439.23886108 0.87690252]	[605.86779785 541.90893555 0.90352035]	[518.70227051 544.4541626 0.67346746]	[475.16131592 544.44598389 0.66041636]	[480.30889893 708.72839355 0.86842948]	[4.95603699e+02 8.52276855e+02 7.88627207e-01]	[562.21795654 546.9440918 0.67945629]	[544.54144287 708.62567139 0.87153059]	[5.41902649e+02 8.52311707e+02 8.42158020e-01]	[500.79611206 241.64657593 0.89823341]	[523.93615723 239.13717651 0.90763015]	[482.75701904 244.23127747 0.86410886]	[544.46002197 239.16160583 0.89348257]	[5.44397644e+02 8.98458618e+02 7.52966821e-01]	[5.62328247e+02 8.90851013e+02 8.35353017e-01]	[5.31602051e+02 8.62549133e+02 6.81825995e-01]	[4.87978149e+02 8.93400513e+02 7.57618427e-01]	[4.75087799e+02 8.90730896e+02 7.12038815e-01]	[5.00877136e+02 8.62528320e+02 7.35766649e-01]
[513.63842773 256.97384644 0.89508146]	[518.63201904 336.54129028 0.89223588]	[449.46975708 336.65176392 0.81795776]	[434.01699829 439.21298218 0.85856777]	[421.33825684 541.73626709 0.8792634 ]	[582.80645752 336.46731567 0.85221756]	[595.72454834 439.23983765 0.87533307]	[605.91101074 541.89666748 0.9062776 ]	[518.66290283 544.43103027 0.67354101]	[475.12506104 544.44458008 0.66103756]	[480.32485962 711.12841797 0.86597735]	[4.95610962e+02 8.52276428e+02 7.88305044e-01]	[559.81304932 544.46246338 0.67862451]	[544.54400635 708.640625 0.86876458]	[5.41903503e+02 8.52315918e+02 8.41169357e-01]	[500.79806519 241.64781189 0.89753038]	[523.93811035 239.14318848 0.9055298 ]	[482.7510376 244.2283783 0.86485964]	[544.45178223 239.18252563 0.89269495]	[5.44404419e+02 8.98460022e+02 7.47409701e-01]	[5.62334656e+02 8.90850037e+02 8.31055641e-01]	[5.31601257e+02 8.62558655e+02 6.81578279e-01]	[4.87995270e+02 8.93399170e+02 7.53170371e-01]	[4.75103058e+02 8.90729004e+02 7.10460603e-01]	[5.00869751e+02 8.62535522e+02 7.34841526e-01]
[truncated: 210 more rows]
