# Supplementary material for: Evaluation of functional tests performance using a camera-based and machine learning approach
Source: PLoS One. 2023 Nov 3;18(11):e0288279. doi: 10.1371/journal.pone.0288279 (PMC10624324; doi:10.1371/journal.pone.0288279)
Supplement: S1 Data — This dataset includes all the extracted keypoints of movements and the associated features and statistics, which were used for the analyses presented in the main manuscript. (ZIP) [file pone.0288279.s001.zip › PLOS_data_28032023/original_movement_data/CSV/000044_SDT_P_crop.csv]

[444.43826294 198.06437683 0.87924391]	[446.91455078 262.16113281 0.84848183]	[387.89712524 264.79367065 0.79317641]	[375.12445068 359.68386841 0.85556984]	[359.81188965 457.16049194 0.85854214]	[506.021698 259.62817383 0.84514844]	[523.97198486 359.62365723 0.90660399]	[534.15045166 454.61300659 0.81165582]	[457.10662842 464.84509277 0.68337715]	[418.62680054 464.93521118 0.68085438]	[423.8770752 623.89257812 0.85073942]	[444.33255005 757.30932617 0.8037765 ]	[490.5592041 462.32556152 0.66910952]	[500.82855225 618.78710938 0.87137753]	[505.90090942 749.70617676 0.82319313]	[436.66619873 190.24301147 0.88894498]	[459.76779175 185.24725342 0.90001917]	[418.58688354 177.6305542 0.7881074 ]	[480.19869995 174.98023987 0.88249171]	[5.05943970e+02 7.90823242e+02 7.48718798e-01]	[5.23911621e+02 7.88160950e+02 7.74109960e-01]	[5.00771973e+02 7.62462219e+02 7.55944848e-01]	[439.13671875 790.8147583 0.80281067]	[421.26446533 788.16796875 0.841681 ]	[457.19238281 767.59765625 0.80958641]
[444.43841553 198.06419373 0.87926811]	[446.91412354 262.16055298 0.84860051]	[387.89746094 264.79312134 0.79323119]	[375.12490845 359.684021 0.85554391]	[359.81158447 457.16067505 0.85875463]	[506.02108765 259.6277771 0.84529531]	[523.97039795 359.62338257 0.90675503]	[534.15344238 454.61483765 0.81194752]	[457.11151123 464.84069824 0.68495023]	[418.63064575 464.93234253 0.68188971]	[423.87872314 623.89044189 0.8502298 ]	[444.33215332 757.32275391 0.80322987]	[490.56484985 462.3213501 0.66949606]	[500.82839966 618.78491211 0.87087077]	[505.89996338 749.70233154 0.82371891]	[436.66604614 190.24317932 0.8889339 ]	[459.76763916 185.24752808 0.89992428]	[418.58621216 177.63047791 0.7879172 ]	[480.19921875 174.97979736 0.88263088]	[5.05947418e+02 7.90822754e+02 7.49181867e-01]	[5.23915100e+02 7.88158813e+02 7.74910212e-01]	[5.00773041e+02 7.62454407e+02 7.53613949e-01]	[439.14297485 790.809021 0.80424184]	[421.27075195 788.16503906 0.84211242]	[457.19033813 767.60839844 0.80762166]
[441.87680054 198.09498596 0.90249032]	[441.89840698 262.18151855 0.88428509]	[382.80535889 264.77249146 0.81458145]	[372.49624634 359.66833496 0.84096086]	[359.74880981 457.16369629 0.87564629]	[503.43475342 259.60223389 0.88160318]	[523.81658936 357.22109985 0.90497053]	[531.58587646 452.01571655 0.80008024]	[454.54608154 464.84338379 0.67234713]	[416.10113525 467.4046936 0.67095083]	[423.84179688 623.86999512 0.8620851 ]	[444.33984375 757.31787109 0.80421889]	[487.98431396 462.30490112 0.67081237]	[500.81347656 618.80725098 0.87556064]	[505.89581299 749.66864014 0.82628781]	[434.01693726 190.31341553 0.86447132]	[457.2071228 187.73721313 0.8833431 ]	[413.59564209 180.1098175 0.7418952 ]	[477.60766602 174.95158386 0.85205036]	[5.05957916e+02 7.90800293e+02 7.55888939e-01]	[5.23926147e+02 7.88138000e+02 7.81304479e-01]	[5.00759155e+02 7.59931030e+02 7.58524060e-01]	[439.13565063 790.80981445 0.79579467]	[421.26516724 788.16436768 0.83170986]	[457.20666504 767.58825684 0.81276792]
[441.7588501 198.10668945 0.91378057]	[441.84259033 259.71368408 0.90050143]	[382.72869873 264.75131226 0.82694215]	[369.90643311 359.64651489 0.83360249]	[359.72335815 457.16644287 0.88350552]	[503.35870361 257.17706299 0.89375818]	[523.76855469 357.19381714 0.90388298]	[531.54150391 449.5118103 0.80102986]	[452.06777954 462.37796021 0.67189097]	[416.07653809 464.91513062 0.67121816]	[423.82940674 623.86218262 0.86017525]	[444.34182739 757.34906006 0.80475426]	[487.96075439 462.27111816 0.67213887]	[500.79284668 618.77636719 0.87101316]	[505.88803101 749.63342285 0.82751858]	[428.95428467 190.33180237 0.8643893 ]	[457.07272339 187.80250549 0.86988461]	[413.49142456 180.14666748 0.7473647 ]	[472.57284546 175.01390076 0.82844585]	[5.05963196e+02 7.90793091e+02 7.58064210e-01]	[5.23928223e+02 7.88129578e+02 7.77959406e-01]	[5.00751160e+02 7.59892761e+02 7.58166730e-01]	[439.1366272 790.81085205 0.79659343]	[421.27072144 788.16418457 0.83326387]	[457.20895386 767.59844971 0.81759292]
[441.66473389 198.10218811 0.91391981]	[441.78457642 262.16900635 0.90279889]	[380.26345825 267.29928589 0.83421987]	[367.371521 359.68856812 0.82856578]	[359.70831299 457.13323975 0.87931705]	[503.30709839 257.1918335 0.89412719]	[521.36834717 357.01980591 0.88093805]	[529.0512085 446.95941162 0.80383003]	[452.06948853 464.84393311 0.67001408]	[416.08331299 467.40783691 0.67140812]	[423.79827881 623.86785889 0.86274976]	[444.34295654 757.32067871 0.80281293]	[487.98410034 462.28823853 0.67189175]	[500.79086304 618.79754639 0.8772732 ]	[505.8928833 749.69470215 0.82236296]	[426.36196899 190.34378052 0.87817329]	[452.05654907 187.81515503 0.8567239 ]	[408.46105957 180.15428162 0.74896997]	[469.98690796 174.99513245 0.85262281]	[5.05943542e+02 7.93231506e+02 7.37673700e-01]	[5.23924622e+02 7.88182190e+02 7.58869171e-01]	[5.00760834e+02 7.62466614e+02 7.60737240e-01]	[439.12692261 790.81195068 0.80267555]	[421.26647949 788.16339111 0.8399837 ]	[457.21408081 767.59100342 0.80859339]
[439.27151489 198.09413147 0.91448867]	[441.74468994 262.159729 0.90599883]	[380.20751953 267.30154419 0.83855069]	[364.7963562 359.67446899 0.83190852]	[359.67425537 457.09698486 0.87559223]	[503.27182007 257.19747925 0.89509022]	[521.33197021 357.08825684 0.89542371]	[529.0133667 449.48669434 0.80499685]	[452.03488159 464.8913269 0.66617668]	[416.04818726 467.44549561 0.66394907]	[423.77032471 623.87200928 0.86451203]	[444.34423828 757.31567383 0.80196673]	[487.95812988 462.33834839 0.67422086]	[500.78158569 618.79321289 0.87513208]	[505.8991394 749.69213867 0.82419759]	[423.87576294 190.354599 0.89022017]	[449.47613525 187.81895447 0.85371774]	[405.91012573 180.12799072 0.76829499]	[467.44296265 174.97061157 0.86754525]	[5.05936279e+02 7.93224915e+02 7.41012752e-01]	[5.23918274e+02 7.88175659e+02 7.60356784e-01]	[5.00775391e+02 7.62455566e+02 7.60549247e-01]	[439.16098022 790.79669189 0.81023324]	[421.29647827 788.16015625 0.84083474]	[457.20651245 767.58898926 0.80044436]
[439.20401001 198.11645508 0.90496081]	[441.68383789 259.72525024 0.91086394]	[380.13720703 267.31408691 0.84160268]	[362.28933716 359.65737915 0.83181655]	[359.65228271 457.07510376 0.87262285]	[500.89776611 257.19754028 0.89434117]	[521.28625488 357.05801392 0.89150566]	[528.99816895 449.45135498 0.80587095]	[449.46017456 464.84310913 0.67312896]	[413.50799561 464.940979 0.66168648]	[421.3885498 623.82061768 0.86178285]	[444.3427124 757.31689453 0.80078268]	[485.45117188 462.29211426 0.68626136]	[500.77557373 621.27325439 0.873806 ]	[505.9046936 749.68493652 0.82398564]	[423.7980957 190.37619019 0.89912391]	[446.94473267 190.26191711 0.86010492]	[405.82006836 180.12309265 0.77817065]	[464.94454956 175.0025177 0.86678433]	[5.05932770e+02 7.93233704e+02 7.38462210e-01]	[5.23917358e+02 7.88181396e+02 7.58570135e-01]	[5.00777100e+02 7.62442200e+02 7.59074271e-01]	[439.15911865 790.78820801 0.81085277]	[421.29541016 788.15588379 0.83993983]	[457.21051025 767.58825684 0.79831189]
[439.12484741 198.12863159 0.894104 ]	[439.32449341 259.71829224 0.91436762]	[380.10308838 267.31472778 0.84409124]	[362.21578979 359.69812012 0.84926528]	[359.63305664 454.58273315 0.87145412]	[500.85614014 257.18551636 0.89502406]	[521.25549316 357.07992554 0.89568794]	[528.96337891 449.47821045 0.80720496]	[446.97418213 464.84170532 0.67641419]	[410.99343872 464.93493652 0.6594187 ]	[421.39755249 623.84460449 0.86309099]	[444.35174561 757.33557129 0.80063492]	[485.41705322 462.30117798 0.69007295]	[500.71850586 618.78637695 0.86583108]	[505.89212036 749.59112549 0.82882857]	[421.35232544 190.39122009 0.90940285]	[444.4440918 190.2623291 0.87152237]	[403.35446167 182.61935425 0.77110291]	[464.8855896 175.00820923 0.86667943]	[5.05912262e+02 7.90727173e+02 7.72883594e-01]	[5.23895386e+02 7.88068665e+02 7.74697483e-01]	[5.00768738e+02 7.57346802e+02 7.54808426e-01]	[439.14608765 790.78204346 0.81131899]	[421.29110718 788.15106201 0.84484792]	[457.21899414 767.59973145 0.80604935]
[436.69546509 198.11457825 0.88610846]	[439.28250122 259.72064209 0.91765743]	[377.72021484 267.32269287 0.84539849]	[359.80432129 359.68637085 0.85578597]	[359.5793457 454.63827515 0.87095118]	[500.8046875 257.2015686 0.89175415]	[521.22851562 357.09320068 0.89832091]	[526.53851318 449.44140625 0.8105579 ]	[446.92254639 462.30999756 0.68967247]	[410.97009277 464.83175659 0.67025638]	[421.3840332 621.40270996 0.85725147]	[444.34091187 757.32849121 0.80587196]	[485.36099243 459.80090332 0.70181108]	[500.66888428 616.27844238 0.8545326 ]	[503.50314331 749.59405518 0.83459747]	[421.27679443 190.38726807 0.92214614]	[444.36828613 187.81440735 0.87596244]	[403.27706909 182.65956116 0.76986241]	[464.82293701 175.00769043 0.86914486]	[5.05952759e+02 7.90717773e+02 7.71555185e-01]	[5.23918701e+02 7.88041870e+02 7.82848597e-01]	[500.72897339 757.33398438 0.76382959]	[439.14639282 790.8203125 0.80308974]	[421.27697754 788.17877197 0.84400874]	[457.21047974 767.58648682 0.81023228]
[436.63949585 198.14888 0.87610483]	[439.21954346 259.71774292 0.91874999]	[377.65838623 267.31213379 0.84647644]	[359.77185059 359.72869873 0.86240178]	[357.1713562 457.07858276 0.86779857]	[500.72674561 259.57739258 0.88619089]	[521.17938232 357.07351685 0.8998726 ]	[526.51202393 446.96212769 0.81628186]	[444.42327881 462.36590576 0.6960761 ]	[405.92782593 464.8939209 0.67151946]	[421.37179565 623.81103516 0.85651582]	[444.33761597 757.35931396 0.80863923]	[482.92715454 462.25823975 0.71066839]	[500.63235474 618.75933838 0.85478681]	[503.40701294 747.14746094 0.85366726]	[421.22271729 192.80020142 0.93835104]	[441.93548584 190.25721741 0.88730311]	[400.88931274 185.22305298 0.76355916]	[462.39334106 175.03845215 0.88726681]	[5.05986023e+02 7.90702820e+02 7.64434040e-01]	[5.23928406e+02 7.85612122e+02 7.70503700e-01]	[498.22433472 754.74554443 0.78370667]	[439.17706299 790.81060791 0.8024528 ]	[421.30203247 788.17822266 0.83759803]	[457.19107056 767.59539795 0.81782675]
[436.57971191 200.59371948 0.86596847]	[439.16052246 259.70101929 0.91756314]	[377.62295532 267.2789917 0.84389269]	[359.69918823 359.71447754 0.87358475]	[357.06921387 454.60665894 0.85534513]	[500.67004395 259.57434082 0.87541622]	[518.73400879 357.07839966 0.89091122]	[526.48413086 446.96994019 0.82447618]	[444.34796143 464.84555054 0.70735419]	[405.84579468 467.40475464 0.67422897]	[421.34988403 623.88763428 0.86147845]	[444.30764771 754.84387207 0.8123377 ]	[482.86535645 462.28353882 0.72078657]	[498.22845459 616.269104 0.83822042]	[503.31039429 749.60345459 0.85215402]	[421.17230225 192.8273468 0.94408411]	[441.88101196 190.27857971 0.90258861]	[400.85848999 185.26208496 0.75522113]	[462.32223511 175.03846741 0.89790946]	[5.08471710e+02 7.90770813e+02 7.37726927e-01]	[5.23910950e+02 7.88043640e+02 7.62618363e-01]	[4.98135742e+02 7.57310547e+02 7.39147425e-01]	[439.17489624 790.79962158 0.8106361 ]	[421.2989502 788.16473389 0.84116006]	[457.159729 767.55780029 0.82038945]
[434.12145996 200.57019043 0.86299038]	[439.12188721 259.67410278 0.91675317]	[377.59451294 264.76403809 0.84417421]	[359.6645813 359.70388794 0.87497514]	[357.02783203 454.5887146 0.85158503]	[498.26123047 257.18826294 0.87334818]	[518.66845703 357.07113647 0.88062572]	[526.46820068 446.96789551 0.82781857]	[444.33676147 464.8359375 0.7117371 ]	[405.83639526 464.93655396 0.67942333]	[421.32449341 623.8805542 0.86075091]	[441.93280029 754.83258057 0.80738544]	[482.85501099 462.27709961 0.72763711]	[498.16882324 616.22650146 0.82801962]	[500.85162354 749.60797119 0.84964025]	[418.80627441 192.81124878 0.94341874]	[441.83789062 190.27706909 0.91232055]	[400.83889771 187.74647522 0.7767309 ]	[462.26473999 175.06716919 0.90247548]	[5.05958496e+02 7.90638367e+02 7.42895961e-01]	[5.23802856e+02 7.85520752e+02 7.62438774e-01]	[4.90550751e+02 7.57348328e+02 6.91803455e-01]	[439.16036987 790.77850342 0.81919992]	[421.28961182 788.14379883 0.84351563]	[457.14367676 767.5491333 0.81149012]
[434.08236694 198.1526947 0.86142308]	[439.07208252 259.65716553 0.90989858]	[377.54116821 264.72937012 0.83869779]	[359.5921936 359.71780396 0.87198657]	[356.97183228 454.61831665 0.84610337]	[498.20751953 257.1703186 0.87137222]	[516.20910645 357.03253174 0.86587286]	[526.45654297 446.92272949 0.83325607]	[441.91387939 462.35241699 0.71784997]	[403.33096313 464.88519287 0.69294322]	[421.2845459 623.81707764 0.86299944]	[441.87237549 754.76446533 0.80555296]	[482.81918335 462.24160767 0.73033172]	[498.16308594 616.19036865 0.82925248]	[500.75790405 752.18280029 0.8203516 ]	[418.77584839 192.80636597 0.94457716]	[441.80923462 190.27772522 0.91574407]	[400.8067627 185.25653076 0.78570116]	[462.22372437 175.07333374 0.90320987]	[5.05967621e+02 7.90614929e+02 7.57236540e-01]	[521.38879395 785.52264404 0.79214132]	[4.85494171e+02 7.64960388e+02 7.18873262e-01]	[439.14971924 790.75720215 0.83222926]	[421.28219604 788.14044189 0.84417582]	[454.64355469 767.51538086 0.78149581]
[431.56237793 200.5831604 0.85061389]	[436.59420776 259.64294434 0.8890624 ]	[375.0640564 264.74581909 0.8245638 ]	[357.21511841 359.76055908 0.86852074]	[354.52420044 452.05130005 0.82393646]	[495.67654419 257.14651489 0.85988039]	[513.63494873 356.97387695 0.84418535]	[524.01953125 444.3815918 0.86038953]	[441.90414429 462.35501099 0.72169882]	[403.30670166 464.88446045 0.69750667]	[421.22488403 621.378479 0.86270446]	[441.84362793 757.37896729 0.79872662]	[482.8168335 462.25012207 0.73501849]	[495.61621094 613.70892334 0.81015933]	[500.68084717 759.88720703 0.79376018]	[418.72036743 192.81201172 0.94651431]	[441.74450684 190.28741455 0.91571712]	[400.7093811 182.67823792 0.77571511]	[459.81118774 174.99971008 0.89763588]	[5.16186157e+02 7.90700073e+02 7.50468612e-01]	[5.23901306e+02 7.85594727e+02 7.85410464e-01]	[485.37982178 770.10113525 0.81314838]	[439.09613037 790.76885986 0.84931558]	[421.24780273 788.14434814 0.86115587]	[454.56430054 767.66986084 0.77637661]
[431.52709961 198.15611267 0.85082972]	[434.08535767 259.61129761 0.87653112]	[375.00241089 264.73123169 0.81896794]	[357.19552612 359.61233521 0.88463986]	[354.49902344 449.47106934 0.81910098]	[493.10900879 257.10137939 0.85323912]	[511.06253052 354.54086304 0.83404261]	[523.99914551 444.38150024 0.86495143]	[441.86254883 462.31060791 0.72430098]	[403.25842285 464.83636475 0.70171374]	[421.21133423 621.39923096 0.8611874 ]	[441.82150269 757.36584473 0.79780149]	[482.78845215 459.78155518 0.72973144]	[493.09402466 611.16595459 0.8083536 ]	[500.65097046 762.4574585 0.80376053]	[418.69677734 192.81022644 0.95010138]	[441.7114563 190.27577209 0.90999824]	[400.65725708 182.64317322 0.78876966]	[459.75686646 174.96257019 0.88862854]	[5.18750549e+02 7.90721069e+02 7.11696506e-01]	[5.23981140e+02 7.85587280e+02 7.41002202e-01]	[482.9546814 770.18457031 0.827856 ]	[439.09631348 790.75079346 0.84816223]	[421.2600708 788.13427734 0.85782492]	[4.52046234e+02 7.67662109e+02 7.62503624e-01]
[431.52645874 198.15644836 0.85077018]	[434.08071899 259.61129761 0.87633389]	[374.99990845 264.730896 0.81851089]	[357.199646 359.61132812 0.88600564]	[354.50219727 449.47000122 0.82013559]	[493.10635376 257.09906006 0.85353518]	[511.06271362 354.52841187 0.83046591]	[523.99749756 444.38311768 0.86515778]	[441.85977173 462.30706787 0.72510922]	[403.25686646 464.83007812 0.70226228]	[421.20736694 621.39276123 0.86014706]	[441.81918335 757.35308838 0.79767609]	[482.78518677 459.77954102 0.7299782 ]	[493.09033203 611.16845703 0.80758011]	[500.64898682 762.45037842 0.80232108]	[418.69696045 192.81048584 0.95028907]	[441.71109009 190.27688599 0.91007197]	[400.65795898 182.64355469 0.78828943]	[459.75701904 174.96357727 0.8886233 ]	[5.18736572e+02 7.90720337e+02 7.11119354e-01]	[5.23969666e+02 7.85591309e+02 7.42179096e-01]	[482.95120239 770.17749023 0.82813489]	[439.10348511 790.74029541 0.85324585]	[421.27029419 788.12628174 0.85801971]	[4.52038818e+02 7.67652649e+02 7.60584831e-01]
[428.99252319 200.59455872 0.84520292]	[431.53994751 259.61584473 0.86371863]	[372.51852417 264.73794556 0.80864328]	[357.13235474 359.66595459 0.87691611]	[354.4420166 452.07516479 0.81157118]	[490.56594849 257.10366821 0.84996551]	[508.53823853 354.53799438 0.83726585]	[523.96356201 444.35409546 0.87102008]	[441.87982178 462.30029297 0.72391242]	[403.31292725 462.40042114 0.69555914]	[421.20092773 621.41290283 0.85742348]	[441.81375122 759.86535645 0.79748446]	[482.77120972 459.77478027 0.7316553 ]	[493.06985474 613.70861816 0.7964468 ]	[500.64859009 764.95300293 0.81200171]	[418.65048218 192.81498718 0.94698066]	[441.67614746 190.28668213 0.91513747]	[398.24685669 180.13265991 0.77872586]	[459.70602417 174.94017029 0.87441921]	[5.18720032e+02 7.90828979e+02 6.75371885e-01]	[5.26412842e+02 7.88062927e+02 7.23911762e-01]	[482.96392822 770.24969482 0.82576609]	[436.68408203 790.74438477 0.84959871]	[421.25271606 788.12194824 0.86029577]	[4.52023041e+02 7.67699646e+02 7.56076872e-01]
[428.94192505 200.61021423 0.84548354]	[431.49157715 259.61605835 0.86357874]	[372.46960449 264.72723389 0.80507499]	[357.0982666 359.5760498 0.88214886]	[351.93423462 452.04119873 0.8030321 ]	[490.53103638 257.12277222 0.84945875]	[508.53067017 354.56149292 0.838462 ]	[523.94061279 444.38934326 0.868949 ]	[441.92184448 462.29675293 0.72256577]	[403.35995483 462.39337158 0.6922906 ]	[421.20166016 621.37652588 0.85856366]	[441.80862427 759.94775391 0.80071884]	[482.80581665 459.78045654 0.73855215]	[493.05267334 613.6348877 0.7959466 ]	[498.23648071 765.02215576 0.81524187]	[418.63180542 192.82748413 0.9432947 ]	[439.31408691 190.31108093 0.91847914]	[398.24026489 182.61691284 0.77148294]	[459.68057251 174.95655823 0.86774266]	[5.18699890e+02 7.90715088e+02 7.26894557e-01]	[5.23941101e+02 7.88000854e+02 7.71187603e-01]	[482.92129517 770.31872559 0.82831287]	[436.61911011 790.71343994 0.85684419]	[421.22119141 788.07647705 0.87068373]	[4.52011292e+02 7.70141479e+02 7.61548579e-01]
[426.44528198 200.63595581 0.84568524]	[428.96670532 259.59619141 0.8679027 ]	[369.97949219 264.7203064 0.80070603]	[357.06643677 357.21865845 0.8775202 ]	[346.88674927 452.07550049 0.79338902]	[487.97900391 257.11108398 0.85801858]	[508.47033691 354.56204224 0.8489666 ]	[523.9309082 444.41799927 0.86406964]	[444.31158447 462.33355713 0.72204185]	[405.82250977 464.87036133 0.68507874]	[421.19747925 623.84997559 0.86317384]	[441.80078125 762.44714355 0.81101239]	[482.82214355 459.80755615 0.74492317]	[493.08071899 611.16210938 0.80098915]	[500.64096069 764.96038818 0.8134495 ]	[418.60009766 192.84263611 0.93923438]	[439.27682495 190.32415771 0.92115504]	[398.19464111 182.64926147 0.77564698]	[459.64294434 174.96478271 0.85944957]	[5.13588989e+02 7.90650269e+02 7.50032961e-01]	[523.83770752 785.59490967 0.79468173]	[485.3678894 770.26318359 0.81369221]	[436.58465576 790.70336914 0.85947371]	[421.20248413 788.06268311 0.87866879]	[452.01806641 770.1675415 0.77722239]
[426.41281128 200.66091919 0.84705275]	[426.4208374 259.59518433 0.87459248]	[369.92037964 264.74453735 0.79806119]	[354.58929443 359.64486694 0.87149405]	[344.24563599 454.57513428 0.81521571]	[485.472229 257.08303833 0.87180424]	[508.44107056 354.58029175 0.85838878]	[523.92077637 446.87014771 0.85378093]	[444.31796265 462.31433105 0.72205693]	[405.82769775 464.86322021 0.68653256]	[421.19061279 623.87597656 0.86503196]	[441.78683472 759.95135498 0.81276703]	[482.83410645 459.76739502 0.73984635]	[495.59692383 613.66619873 0.80583918]	[500.67282104 762.48620605 0.82064772]	[418.57046509 192.85032654 0.93366152]	[439.25061035 190.33860779 0.92327774]	[398.12594604 182.6322937 0.77562356]	[459.59902954 174.95602417 0.82949495]	[5.11027832e+02 7.88156494e+02 7.79207766e-01]	[521.42175293 783.0166626 0.80236155]	[485.43179321 770.21087646 0.80017263]	[436.60809326 790.67303467 0.87076205]	[421.20181274 788.04168701 0.88528478]	[452.00469971 770.13195801 0.78372616]
[426.36068726 200.67350769 0.85022879]	[426.38934326 259.59689331 0.87890399]	[369.89077759 264.7605896 0.79612136]	[354.5015564 359.64596558 0.86284667]	[341.69033813 454.54110718 0.83699816]	[485.4468689 257.07543945 0.87833792]	[506.01403809 354.59509277 0.85862619]	[523.91137695 446.8727417 0.85406059]	[444.36480713 462.32202148 0.71442991]	[405.88006592 464.87393188 0.67782551]	[421.21398926 623.94146729 0.873532 ]	[441.79400635 762.41534424 0.81745154]	[482.86334229 459.77786255 0.73372757]	[495.68487549 613.67120361 0.81135994]	[500.73562622 759.89025879 0.81446135]	[418.54476929 192.86671448 0.93207997]	[439.20730591 190.36160278 0.92066169]	[398.09106445 182.63719177 0.76730931]	[457.18603516 174.95664978 0.81314796]	[5.08463409e+02 7.88071472e+02 7.87118316e-01]	[521.37261963 780.45819092 0.78697509]	[487.97042847 770.10803223 0.77046108]	[436.63046265 790.67559814 0.86796767]	[421.20196533 788.05749512 0.88379741]	[452.02249146 770.12335205 0.79198092]
[423.90270996 200.66433716 0.85762578]	[426.34533691 259.6335144 0.87536871]	[367.37179565 267.27099609 0.79567301]	[351.92276001 359.65960693 0.85227489]	[339.26635742 454.54107666 0.85292387]	[485.44396973 257.08734131 0.87919217]	[506.00332642 356.98046875 0.86609447]	[523.90222168 446.88571167 0.85135537]	[444.36044312 462.25427246 0.71632552]	[405.83013916 462.38391113 0.6847766 ]	[421.17260742 623.82727051 0.86580318]	[441.78683472 759.88879395 0.81479096]	[482.88647461 459.70623779 0.73307502]	[495.64599609 608.5760498 0.83279747]	[500.78518677 757.33978271 0.81745088]	[416.14892578 192.87451172 0.92870259]	[439.15856934 190.3584137 0.91255748]	[398.07781982 182.70315552 0.75450927]	[457.15515137 174.97706604 0.81647056]	[505.94622803 788.05822754 0.79645014]	[521.34472656 780.45074463 0.78697062]	[4.90533112e+02 7.67707825e+02 7.45382667e-01]	[436.62493896 790.67126465 0.86419857]	[421.19348145 788.04968262 0.87868929]	[452.0300293 770.07696533 0.78562647]
[423.84130859 203.13580322 0.86125374]	[423.92672729 259.64346313 0.87432051]	[367.39703369 264.80432129 0.79582286]	[351.9536438 359.63412476 0.85413581]	[339.22918701 452.0859375 0.85494721]	[485.40872192 257.10101318 0.88223946]	[506.01321411 357.00695801 0.86878264]	[523.89404297 446.86993408 0.8540436 ]	[444.38204956 462.25656128 0.71175349]	[405.89355469 462.38058472 0.67678481]	[421.1730957 623.90484619 0.87440956]	[441.77172852 759.93695068 0.82240546]	[482.88873291 459.70062256 0.73199534]	[495.69857788 608.5413208 0.84193081]	[500.81887817 757.30743408 0.82686359]	[416.0980835 192.88218689 0.92272162]	[439.10598755 190.38005066 0.9090873 ]	[398.03573608 185.1697998 0.75696939]	[457.09274292 175.0039978 0.81057239]	[505.87713623 788.07098389 0.81520963]	[521.31085205 782.93780518 0.79018283]	[4.93089478e+02 7.67672546e+02 7.43636966e-01]	[436.62741089 790.68212891 0.86804128]	[421.19775391 788.06591797 0.88401443]	[452.01254272 770.10125732 0.79491735]
[423.80078125 203.17936707 0.86129075]	[423.8838501 259.67391968 0.87341011]	[367.37423706 267.33700562 0.79603922]	[349.40838623 359.70822144 0.84714985]	[339.2015686 454.58132935 0.86487055]	[485.36993408 257.0914917 0.88656712]	[505.99478149 356.99514771 0.8679837 ]	[523.89990234 446.90463257 0.84802884]	[444.38934326 462.32363892 0.71111369]	[405.8911438 464.89642334 0.67329043]	[421.16506958 623.96972656 0.87671798]	[441.77810669 762.43530273 0.82820898]	[482.91165161 459.74563599 0.7269246 ]	[498.14447021 608.55151367 0.84582084]	[500.85806274 757.31628418 0.83547139]	[416.05114746 192.90853882 0.9181242 ]	[439.08001709 192.76947021 0.90805948]	[395.60992432 185.18913269 0.75620276]	[454.63381958 175.0249939 0.79455978]	[505.88421631 788.11260986 0.82473004]	[521.32281494 782.99981689 0.79926789]	[4.95614410e+02 7.67660889e+02 7.59256124e-01]	[436.62991333 790.71942139 0.86774367]	[421.19387817 788.10253906 0.88896585]	[452.01965332 770.12695312 0.80278277]
[421.38812256 203.23271179 0.86616915]	[423.90402222 259.71176147 0.86595488]	[367.37857056 269.82492065 0.7972272 ]	[351.91253662 359.7015686 0.84921813]	[339.19656372 454.6131897 0.86903507]	[485.36883545 257.1182251 0.88465786]	[505.98370361 357.00930786 0.86823398]	[523.90618896 446.95858765 0.84091502]	[444.44393921 462.27960205 0.70791608]	[408.45681763 464.85998535 0.67531693]	[421.17538452 626.39996338 0.87172639]	[441.8112793 762.47210693 0.83037424]	[482.92367554 459.70120239 0.72336936]	[498.1633606 608.51104736 0.85481709]	[500.87411499 759.90777588 0.84006262]	[413.57122803 192.93482971 0.90962982]	[436.68048096 192.795578 0.90756208]	[395.57043457 187.73860168 0.74991387]	[454.60534668 175.05145264 0.78447372]	[503.47747803 788.23284912 0.81316876]	[521.33331299 785.56121826 0.81155312]	[495.61715698 767.72021484 0.76923764]	[436.61212158 790.76800537 0.85588056]	[421.17993164 788.13751221 0.88831079]	[452.07720947 770.14581299 0.80883908]
[421.35366821 205.75027466 0.87842989]	[423.9173584 262.17166138 0.85845149]	[367.37289429 269.86532593 0.80127168]	[349.45730591 359.75192261 0.84423155]	[339.17532349 457.12582397 0.87745214]	[485.37982178 257.13821411 0.88435227]	[505.99060059 357.04663086 0.87399006]	[523.92871094 454.55072021 0.82958388]	[444.44070435 462.3196106 0.7080394 ]	[408.43719482 464.90084839 0.67203653]	[421.18237305 624.02246094 0.87481904]	[441.8682251 762.42822266 0.8189379 ]	[482.9402771 459.74484253 0.72296011]	[498.17126465 608.50073242 0.85588348]	[500.86776733 759.94073486 0.83844638]	[413.52481079 192.97349548 0.90792215]	[436.64874268 192.82658386 0.91080391]	[395.52862549 190.25411987 0.75409615]	[454.56228638 177.48049927 0.7711485 ]	[503.44833374 790.59881592 0.81298482]	[521.30462646 785.5982666 0.81742084]	[493.12884521 770.0647583 0.77134395]	[436.6395874 790.78460693 0.84458816]	[421.19735718 788.15240479 0.87811172]	[454.61361694 770.11395264 0.81330961]
[421.31790161 210.83422852 0.91557658]	[426.37231445 267.33123779 0.84076262]	[367.40090942 274.89685059 0.81840706]	[351.96139526 362.26217651 0.83059508]	[339.22897339 459.67144775 0.89950013]	[485.42269897 259.62002563 0.86153167]	[506.02041626 357.19021606 0.87146157]	[523.93615723 457.09295654 0.83648658]	[444.40429688 464.92861938 0.6987918 ]	[408.38873291 472.54202271 0.65807974]	[421.18936157 626.48175049 0.86885142]	[441.92904663 762.46063232 0.81756449]	[482.93463135 462.29525757 0.71556175]	[498.16937256 611.1361084 0.82655239]	[500.84423828 765.03570557 0.85184377]	[411.03289795 195.4677124 0.899059 ]	[436.6348877 192.9836731 0.91796446]	[395.50466919 190.37136841 0.77428532]	[454.56332397 180.05056763 0.77873206]	[5.05916199e+02 7.90703918e+02 7.46674478e-01]	[521.32556152 788.08007812 0.78892088]	[4.90572083e+02 7.70228149e+02 7.62009680e-01]	[436.69802856 790.83325195 0.81460434]	[421.25192261 788.19775391 0.85461187]	[457.10845947 770.11590576 0.80802327]
[421.31707764 210.83407593 0.91570616]	[426.36447144 267.3260498 0.84019274]	[367.3977356 274.89749146 0.81817913]	[351.96118164 362.26043701 0.83013988]	[339.22579956 459.6730957 0.90064812]	[485.41775513 259.61099243 0.86380976]	[506.02520752 357.18719482 0.87259543]	[523.93518066 457.08795166 0.83584094]	[444.40048218 464.92184448 0.70089358]	[405.91915894 470.03997803 0.65843499]	[421.18624878 626.48455811 0.86895132]	[441.92825317 762.44995117 0.81645578]	[482.93063354 462.28997803 0.7172429 ]	[498.16967773 611.13726807 0.82658887]	[500.84603882 765.03356934 0.85190952]	[411.03186035 195.46795654 0.89936018]	[436.63421631 192.98472595 0.91793633]	[395.50192261 190.37045288 0.77316451]	[454.56390381 180.05567932 0.77852964]	[5.05912170e+02 7.90709595e+02 7.44124472e-01]	[5.21319519e+02 7.88085938e+02 7.87076235e-01]	[4.93046204e+02 7.70223511e+02 7.63962090e-01]	[439.10241699 790.83361816 0.81615245]	[421.253479 788.19824219 0.8563388 ]	[457.1083374 770.11010742 0.80650413]
[421.35861206 210.91098022 0.91252685]	[426.41357422 269.87692261 0.84520525]	[369.89492798 274.95147705 0.82463789]	[352.0015564 362.34738159 0.82364565]	[339.23574829 459.7354126 0.9032504 ]	[485.45629883 259.69070435 0.84753829]	[508.4708252 359.57617188 0.86994153]	[523.96588135 459.61706543 0.84595442]	[444.42700195 467.42141724 0.68994313]	[408.44128418 472.55227661 0.65295023]	[421.20550537 626.52355957 0.86450052]	[444.32498169 762.47790527 0.81431013]	[482.93484497 462.35055542 0.70696193]	[498.14431763 613.7166748 0.81549674]	[500.82342529 767.54949951 0.85979855]	[413.52432251 195.56558228 0.88905692]	[436.67453003 195.39080811 0.9197523 ]	[395.54342651 192.82698059 0.78992349]	[454.5847168 180.12327576 0.78638381]	[5.05878326e+02 7.93254333e+02 7.44935095e-01]	[521.30218506 790.58459473 0.80800223]	[4.93049316e+02 7.72714783e+02 7.43831456e-01]	[436.68893433 790.8192749 0.80570972]	[421.2510376 788.17346191 0.84990853]	[457.15936279 770.13323975 0.80139351]
[423.76916504 213.36183167 0.91408598]	[426.44711304 272.38095093 0.85644239]	[369.93231201 275.00274658 0.82984781]	[352.01290894 364.83294678 0.81891263]	[339.26495361 459.77566528 0.90364397]	[485.4593811 262.20916748 0.8313157 ]	[508.47314453 359.60067749 0.86202157]	[526.38800049 459.76849365 0.83741355]	[444.41897583 469.99984741 0.68562901]	[408.43896484 475.14682007 0.66030937]	[421.22491455 629.07751465 0.844221 ]	[444.32019043 762.45611572 0.81093037]	[482.93325806 464.87927246 0.69933653]	[495.68734741 618.79394531 0.81462365]	[500.80554199 767.68487549 0.86169171]	[413.55932617 198.00976562 0.87725115]	[439.07012939 195.46861267 0.92634386]	[395.55194092 192.88891602 0.77852273]	[454.60476685 182.67158508 0.79073167]	[5.03438690e+02 7.95841553e+02 7.23639846e-01]	[521.33056641 790.71252441 0.79656821]	[4.93062622e+02 7.75335144e+02 7.15643525e-01]	[439.11462402 790.82470703 0.79648006]	[421.25021362 788.17956543 0.84651494]	[457.15527344 770.13140869 0.77589303]
[423.81210327 213.4520874 0.92077702]	[426.44885254 272.45852661 0.87383986]	[369.95617676 275.0670166 0.83541727]	[354.45748901 367.42611694 0.81384945]	[341.67901611 462.24243164 0.89422035]	[485.46688843 264.80813599 0.81955087]	[508.49945068 359.75747681 0.8360548 ]	[526.39074707 462.23205566 0.84508872]	[446.86413574 467.43954468 0.69660121]	[410.96078491 472.59368896 0.66497529]	[421.22668457 629.10882568 0.85430402]	[444.33209229 759.93878174 0.79963517]	[482.9414978 462.37841797 0.71439528]	[495.66220093 621.28118896 0.8154254 ]	[500.80990601 770.14910889 0.84878099]	[413.59329224 198.12516785 0.86935782]	[439.08856201 195.5721283 0.92919719]	[395.56948853 192.95698547 0.77832341]	[454.61514282 185.25512695 0.79606289]	[5.05912109e+02 7.95885620e+02 6.84300900e-01]	[5.21364807e+02 7.90747986e+02 7.67486453e-01]	[4.90556580e+02 7.82941711e+02 6.95957065e-01]	[4.39152283e+02 7.90817871e+02 7.90189862e-01]	[421.27337646 788.18206787 0.83457947]	[4.57172760e+02 7.70098267e+02 7.52064764e-01]
[423.83547974 213.51049805 0.92305994]	[428.93710327 274.91049194 0.8863287 ]	[369.98519897 277.50210571 0.84027278]	[354.51611328 372.52359009 0.83948648]	[341.73120117 462.3208313 0.87917399]	[485.48440552 269.90286255 0.82160658]	[508.52423096 362.23602295 0.8175866 ]	[526.40875244 462.3734436 0.84512234]	[446.86376953 469.99090576 0.69106597]	[410.94436646 475.13064575 0.66541082]	[421.27542114 634.18603516 0.83996499]	[444.33837891 762.42706299 0.79974955]	[482.94564819 464.8885498 0.70671082]	[498.11849976 623.80566406 0.83955079]	[500.80877686 770.16326904 0.85974336]	[416.03018188 200.58540344 0.8661471 ]	[439.12008667 198.00238037 0.92633283]	[395.53103638 193.02659607 0.77365565]	[454.63504028 190.26591492 0.80264521]	[5.03391083e+02 8.00980957e+02 6.99451804e-01]	[5.21303711e+02 7.93258301e+02 7.39378989e-01]	[4.90558746e+02 7.80436584e+02 6.94791675e-01]	[4.39149506e+02 7.90825256e+02 7.87088692e-01]	[421.25982666 788.18798828 0.83964407]	[4.57183319e+02 7.70114929e+02 7.52772093e-01]
[423.89349365 215.9519043 0.9086203 ]	[431.4786377 275.00552368 0.89503944]	[372.46694946 277.59091187 0.84923285]	[354.5664978 375.04943848 0.85622883]	[341.77880859 462.44384766 0.85395688]	[487.9614563 272.43933105 0.82952505]	[508.52749634 364.86550903 0.80283117]	[526.38989258 464.86013794 0.83077979]	[446.88342285 470.00045776 0.69183183]	[410.99661255 475.13528442 0.66783786]	[421.28143311 634.19897461 0.83521849]	[444.34118652 759.92279053 0.79893559]	[482.93359375 464.91094971 0.71071446]	[495.63311768 623.80633545 0.83424652]	[500.84179688 772.7791748 0.8342008 ]	[416.07403564 203.19421387 0.86519176]	[439.15753174 198.12638855 0.910676 ]	[395.55984497 195.45932007 0.76515877]	[457.14782715 190.3605957 0.83581012]	[5.08538147e+02 8.06110657e+02 6.37364388e-01]	[5.23865173e+02 7.95886169e+02 6.83031797e-01]	[4.90541718e+02 7.88067444e+02 7.59616852e-01]	[4.39163849e+02 7.90823547e+02 7.89494634e-01]	[421.27838135 788.18127441 0.83866858]	[4.57171722e+02 7.70088806e+02 7.29524910e-01]
[426.34259033 216.13343811 0.88844395]	[431.49758911 275.13024902 0.89732826]	[372.49102783 277.71322632 0.83845788]	[354.58084106 377.58718872 0.88852382]	[341.80136108 464.93887329 0.83618486]	[487.99319458 274.92407227 0.84239382]	[511.00585938 369.8996582 0.79452783]	[526.4041748 467.48730469 0.80986339]	[444.41470337 472.56607056 0.69750291]	[408.41711426 477.66448975 0.67564261]	[421.30203247 634.18908691 0.84028596]	[444.34881592 759.87402344 0.79363656]	[482.92129517 467.44570923 0.70849055]	[493.13415527 626.4543457 0.84144199]	[500.8036499 775.30841064 0.81842721]	[416.10864258 208.31924438 0.8840549 ]	[439.20721436 203.21476746 0.89799833]	[395.61740112 195.6065979 0.74805528]	[457.20770264 192.8886261 0.8357234 ]	[5.05947845e+02 8.08526978e+02 6.52178764e-01]	[5.21397095e+02 7.98422852e+02 6.95566714e-01]	[4.90517334e+02 7.88137939e+02 7.54869044e-01]	[4.39190430e+02 7.90829773e+02 7.81094551e-01]	[421.29745483 788.18359375 0.82890427]	[4.57168365e+02 7.67681519e+02 7.05130935e-01]
[426.39645386 221.10206604 0.85527188]	[428.9621582 277.63238525 0.88849699]	[372.44967651 282.71127319 0.8111496 ]	[354.60220337 377.65783691 0.89156055]	[344.27706909 470.03872681 0.81307393]	[487.98764038 275.09378052 0.86465555]	[511.06774902 374.99255371 0.8040055 ]	[524.02270508 472.59887695 0.81210047]	[444.39395142 477.71520996 0.71913683]	[405.90979004 480.2671814 0.69726276]	[421.32144165 639.31134033 0.8498674 ]	[444.33929443 757.38079834 0.79788435]	[482.91079712 475.14157104 0.71582711]	[493.08688354 629.01519775 0.8120501 ]	[500.74191284 780.43518066 0.80389899]	[418.54327393 213.29324341 0.91614372]	[439.25042725 210.77900696 0.91163832]	[398.08905029 200.60169983 0.76195359]	[459.61755371 195.41011047 0.85543489]	[5.05954102e+02 8.08629150e+02 6.82546318e-01]	[5.21361084e+02 8.03506409e+02 7.18763947e-01]	[4.87960388e+02 7.90638123e+02 7.66284347e-01]	[4.39204712e+02 7.90830200e+02 7.80476093e-01]	[421.3114624 788.17565918 0.82339805]	[4.57150116e+02 7.67660156e+02 7.00954914e-01]
[428.90533447 223.74485779 0.83860397]	[431.48001099 280.19177246 0.85655069]	[372.4838562 287.80328369 0.80439007]	[354.59069824 380.17996216 0.88718718]	[341.82843018 475.11608887 0.82397985]	[488.02365112 277.65130615 0.85364735]	[511.0670166 377.58624268 0.84258354]	[523.98168945 475.12756348 0.81698775]	[444.36526489 480.32373047 0.73819691]	[405.85061646 482.85733032 0.7058295 ]	[421.31643677 639.32849121 0.8495487 ]	[444.35546875 757.32769775 0.79490685]	[482.90280151 480.22879028 0.74486601]	[490.5418396 629.04547119 0.82005304]	[500.65048218 782.9899292 0.79468709]	[418.60494995 213.46748352 0.95261598]	[439.30523682 213.32939148 0.94137967]	[398.21591187 208.27906799 0.76730478]	[459.70162964 195.59809875 0.85445237]	[5.03360413e+02 8.11188293e+02 7.05542982e-01]	[5.21248169e+02 8.08551514e+02 7.35229433e-01]	[4.85410370e+02 7.90664062e+02 7.77293384e-01]	[4.39261597e+02 7.90851379e+02 7.78990865e-01]	[421.34494019 788.18615723 0.81721991]	[4.57158478e+02 7.67599854e+02 6.91073120e-01]
[428.92520142 231.36296082 0.85400516]	[434.01794434 285.31549072 0.83418906]	[374.97592163 292.93704224 0.82788146]	[356.96759033 382.73519897 0.86672074]	[341.80688477 477.71487427 0.85159409]	[490.51879883 280.17596436 0.83356291]	[513.58312988 380.13265991 0.8535856 ]	[524.00518799 477.73147583 0.84721899]	[444.29144287 482.90625 0.73482573]	[403.30426025 485.45581055 0.70240414]	[421.28356934 641.79650879 0.84281057]	[444.36883545 754.84655762 0.79675514]	[482.87124634 482.77078247 0.74364775]	[490.48233032 631.66021729 0.79935473]	[498.21337891 788.02722168 0.79238516]	[418.60583496 216.01559448 0.93879545]	[439.29611206 213.51156616 0.94766045]	[398.2862854 213.31262207 0.79399157]	[459.69116211 198.15200806 0.83526951]	[5.03429047e+02 8.16416687e+02 6.85562909e-01]	[5.21297729e+02 8.11232605e+02 7.60599554e-01]	[4.82914246e+02 7.93223877e+02 7.60715008e-01]	[4.41707855e+02 7.93247681e+02 7.72974372e-01]	[423.7800293 788.20227051 0.80385041]	[4.57143738e+02 7.67535828e+02 6.94184601e-01]
[428.93695068 233.90037537 0.87998343]	[434.05044556 292.89834595 0.86092401]	[374.99008179 295.49047852 0.85065246]	[354.59024048 385.32739258 0.84222162]	[341.78225708 480.20651245 0.8747496 ]	[493.08508301 285.24514771 0.80469775]	[513.6574707 382.76412964 0.81518179]	[524.00616455 482.78497314 0.85375756]	[441.91271973 482.91644287 0.72977841]	[403.30603027 485.47247314 0.69668567]	[421.25177002 644.34075928 0.85428089]	[444.37283325 754.80395508 0.80390692]	[482.83602905 482.78424072 0.7383641 ]	[485.48458862 636.7154541 0.81109941]	[498.16256714 788.06402588 0.79176527]	[418.61532593 218.56808472 0.90761858]	[439.28237915 216.02694702 0.94823188]	[400.62069702 213.38543701 0.81737655]	[459.63479614 205.69767761 0.81519145]	[4.98208893e+02 8.16359009e+02 6.82341516e-01]	[5.11084259e+02 8.11336060e+02 7.21742988e-01]	[4.85382141e+02 7.93240784e+02 7.22117603e-01]	[4.39265991e+02 7.93252380e+02 7.82628775e-01]	[421.37625122 788.19207764 0.8100673 ]	[4.57205566e+02 7.65045837e+02 7.04195142e-01]
[431.49649048 236.55477905 0.88530129]	[436.57168579 295.53375244 0.91689682]	[375.03726196 298.08508301 0.86994547]	[356.98672485 393.00994873 0.84855092]	[341.72991943 482.84570312 0.8839404 ]	[495.60430908 293.00512695 0.82466632]	[516.11181641 387.9100647 0.78259009]	[523.980896 485.47583008 0.83369035]	[441.88470459 493.07250977 0.72521573]	[403.26248169 495.67224121 0.70083356]	[421.15789795 644.53436279 0.89587247]	[444.37692261 752.28399658 0.81774694]	[482.83178711 487.97335815 0.72130108]	[485.36221313 646.91387939 0.88289028]	[4.93109680e+02 7.95806152e+02 7.25041986e-01]	[418.66384888 226.30932617 0.90413833]	[441.68707275 221.18011475 0.90851259]	[400.6902771 218.52836609 0.73733383]	[459.73352051 213.381073 0.87650371]	[5.00671967e+02 8.29079773e+02 7.08335757e-01]	[5.08520355e+02 8.23984558e+02 6.86656654e-01]	[4.82904022e+02 8.06123230e+02 6.55917645e-01]	[439.19970703 790.77868652 0.8104341 ]	[423.79956055 788.08843994 0.81586909]	[4.59624420e+02 7.62446777e+02 6.89989030e-01]
[431.51507568 239.11756897 0.8596102 ]	[436.57583618 298.03100586 0.91951734]	[375.0552063 298.23684692 0.85948771]	[357.00378418 395.60897827 0.87198853]	[341.7175293 485.38476562 0.86358047]	[495.61288452 295.56143188 0.8516264 ]	[516.13867188 393.05688477 0.80063361]	[523.94628906 490.51599121 0.81304646]	[441.86499023 498.15753174 0.72679114]	[400.84552002 500.69189453 0.71180058]	[421.14971924 647.01928711 0.89369589]	[444.371521 752.24108887 0.8256194 ]	[482.84030151 493.10842896 0.71242374]	[482.94342041 646.96191406 0.89568132]	[4.93062653e+02 8.00925537e+02 7.05300987e-01]	[418.68463135 231.39111328 0.93157351]	[441.72271729 228.78445435 0.8998583 ]	[400.68994141 221.11190796 0.73936045]	[459.77249146 213.53089905 0.88082671]	[4.93091614e+02 8.29196045e+02 6.98800683e-01]	[5.05877777e+02 8.26637024e+02 7.30300963e-01]	[4.82918793e+02 8.08618286e+02 6.40471816e-01]	[439.21853638 790.77783203 0.82062173]	[423.82495117 788.07324219 0.8140192 ]	[4.59648224e+02 7.59921875e+02 6.93375409e-01]
[431.54589844 241.66850281 0.84443861]	[436.59951782 298.21453857 0.90811431]	[375.08276367 300.76092529 0.84342778]	[356.99407959 398.21051025 0.90338957]	[341.71676636 490.50085449 0.83353001]	[495.66238403 298.09713745 0.8613711 ]	[516.11175537 395.64825439 0.83108962]	[523.90545654 487.93386841 0.83889711]	[441.85339355 500.73983765 0.74577308]	[400.82290649 500.82711792 0.72853971]	[418.79824829 647.13153076 0.87540895]	[444.36303711 752.31732178 0.81877398]	[482.8409729 498.22473145 0.73226666]	[482.90966797 647.08447266 0.89255834]	[4.90505615e+02 8.06090027e+02 7.16132164e-01]	[418.72885132 233.89468384 0.95394266]	[441.73883057 231.38960266 0.92790228]	[400.72814941 223.67016602 0.763152 ]	[459.82745361 216.01644897 0.89968348]	[4.88008362e+02 8.31664368e+02 6.90236628e-01]	[5.03411163e+02 8.29194397e+02 7.44739532e-01]	[4.82846252e+02 8.11252930e+02 6.21040881e-01]	[439.15765381 790.81646729 0.79204613]	[423.78240967 788.09838867 0.80908847]	[4.59632874e+02 7.62458374e+02 7.04929054e-01]
[431.54690552 241.66955566 0.84455043]	[436.60140991 298.21237183 0.90889233]	[375.08319092 300.76049805 0.84352911]	[356.98345947 398.22027588 0.90116364]	[341.7208252 490.49105835 0.83280015]	[495.66629028 298.09255981 0.86159879]	[516.11602783 395.64599609 0.83083045]	[523.90789795 485.48040771 0.84165198]	[441.84973145 500.71975708 0.74223202]	[400.82388306 500.80911255 0.72590697]	[418.79556274 647.13208008 0.87552792]	[444.3638916 752.31573486 0.8190881 ]	[482.83251953 498.19619751 0.72854042]	[482.90826416 647.08734131 0.8934837 ]	[4.90508362e+02 8.06092468e+02 7.16254711e-01]	[418.72906494 233.89607239 0.95415187]	[441.7387085 231.39085388 0.92806524]	[400.72937012 223.67225647 0.76182312]	[459.82659912 216.01554871 0.89855051]	[4.88007690e+02 8.31666870e+02 6.91601932e-01]	[5.03407959e+02 8.29198059e+02 7.45652795e-01]	[4.82849915e+02 8.11253235e+02 6.20590329e-01]	[439.15698242 790.81671143 0.79197174]	[423.78268433 788.09844971 0.80980748]	[4.59634308e+02 7.62456909e+02 7.05680609e-01]
[431.56091309 244.2611084 0.83741987]	[436.62319946 300.69882202 0.89349008]	[377.51013184 303.28387451 0.84015864]	[357.0262146 398.21063232 0.89221346]	[341.70874023 490.57519531 0.82934237]	[495.68319702 298.2142334 0.85744268]	[516.1227417 398.15866089 0.86347288]	[523.88983154 490.48965454 0.84182227]	[441.85021973 503.3265686 0.74959707]	[400.8236084 503.3918457 0.72765464]	[421.14611816 649.63104248 0.86592937]	[444.35528564 754.75964355 0.82068855]	[482.81903076 500.82595825 0.74698973]	[482.90209961 649.60131836 0.87997389]	[4.87960358e+02 8.00989807e+02 7.03833103e-01]	[418.72921753 233.9954071 0.95757735]	[441.7550354 233.86750793 0.94426787]	[400.73223877 226.28904724 0.77117473]	[462.19009399 216.11828613 0.8770014 ]	[4.85387360e+02 8.31657288e+02 7.65423059e-01]	[5.00890564e+02 8.29207947e+02 8.01384568e-01]	[4.82819611e+02 8.08665955e+02 6.20808363e-01]	[4.36674896e+02 7.90803223e+02 7.79753447e-01]	[421.35339355 788.06219482 0.80596459]	[4.59618439e+02 7.62512573e+02 7.10862815e-01]
[434.08398438 249.40280151 0.85327506]	[436.63192749 303.26824951 0.86780363]	[377.51062012 308.33920288 0.83110851]	[357.02670288 400.6496582 0.89974648]	[341.69683838 495.66641235 0.84267259]	[495.69888306 300.73016357 0.83605391]	[516.15893555 400.64926147 0.86435825]	[523.87927246 495.63085938 0.82928693]	[441.80786133 505.97052002 0.72570777]	[400.77307129 505.99423218 0.7035979 ]	[421.20535278 652.12432861 0.85990793]	[444.34399414 754.75689697 0.82153255]	[482.77185059 503.4440918 0.72512019]	[482.83657837 654.73632812 0.86606503]	[4.85451752e+02 8.06064697e+02 7.35268950e-01]	[418.756073 236.46498108 0.95221174]	[441.80505371 233.99560547 0.95207953]	[400.75460815 231.33241272 0.77549946]	[462.2177124 218.62113953 0.85017312]	[4.82884033e+02 8.34266785e+02 7.47922599e-01]	[5.00843536e+02 8.31770630e+02 7.91923046e-01]	[4.82814819e+02 8.11196289e+02 6.71806574e-01]	[436.66900635 790.79675293 0.80788785]	[421.36547852 788.0645752 0.82438523]	[4.59596863e+02 7.62506775e+02 7.09143221e-01]
[434.08303833 249.40316772 0.85299408]	[436.63546753 303.26296997 0.86954582]	[377.5116272 308.33813477 0.83177644]	[357.0300293 400.64865112 0.89965689]	[341.70437622 495.69329834 0.84567988]	[498.12115479 300.72720337 0.83704078]	[516.15716553 400.64398193 0.86398089]	[523.87982178 495.63174438 0.82927966]	[441.80758667 505.97473145 0.72588438]	[400.77966309 508.45330811 0.70338392]	[421.20343018 652.1192627 0.86123282]	[444.34411621 754.75073242 0.82232767]	[482.76986694 505.87921143 0.72548079]	[482.83782959 654.73620605 0.86631387]	[4.85449646e+02 8.06064941e+02 7.36328304e-01]	[418.75582886 236.46516418 0.95228308]	[441.80435181 233.99533081 0.95176125]	[400.75469971 231.33302307 0.77582073]	[462.21878052 218.62081909 0.85030651]	[4.82881012e+02 8.34269775e+02 7.49565065e-01]	[5.00842499e+02 8.31774353e+02 7.91830719e-01]	[4.82816345e+02 8.11195496e+02 6.73152804e-01]	[436.66452026 790.80053711 0.80832195]	[421.36322021 788.06744385 0.82630026]	[4.59600891e+02 7.62501038e+02 7.10255802e-01]
[434.05786133 251.94354248 0.86921287]	[436.67025757 308.3260498 0.8660875 ]	[377.51660156 310.95370483 0.84024143]	[357.08047485 400.74157715 0.89447731]	[341.67431641 498.13623047 0.85275137]	[498.14599609 303.21066284 0.83125037]	[516.18920898 400.71166992 0.8552596 ]	[523.875 498.23233032 0.85402912]	[441.8057251 511.01309204 0.71377766]	[400.78097534 511.03808594 0.69436753]	[421.24050903 654.75640869 0.84688908]	[444.3482666 752.27636719 0.827815 ]	[482.75366211 505.97961426 0.71015221]	[482.78347778 659.88800049 0.87388939]	[4.85384583e+02 8.08638733e+02 7.49849200e-01]	[418.7696228 236.57063293 0.93823916]	[441.79650879 236.44770813 0.94901562]	[400.80361938 231.4520874 0.76500678]	[462.21047974 223.70915222 0.83468848]	[4.82865570e+02 8.34402954e+02 7.17479765e-01]	[5.00835968e+02 8.34270630e+02 7.55106390e-01]	[4.82758362e+02 8.13788086e+02 6.72027171e-01]	[439.15744019 790.74249268 0.82844055]	[423.8187561 788.02636719 0.82443607]	[4.59603210e+02 7.62421143e+02 6.87982976e-01]
[434.05224609 254.43351746 0.890517 ]	[436.69519043 313.39224243 0.88660419]	[377.54452515 313.5333252 0.86120456]	[357.0713501 403.29208374 0.8844617 ]	[341.67822266 498.24295044 0.86619765]	[498.17971802 305.8137207 0.81815517]	[516.21063232 400.83218384 0.83867824]	[523.87341309 500.80627441 0.85045528]	[441.85162354 513.61010742 0.71779978]	[400.84124756 513.63720703 0.69193202]	[421.29220581 657.24450684 0.84501445]	[444.32015991 752.22503662 0.83204269]	[482.77304077 511.06072998 0.7107268 ]	[482.76168823 662.42541504 0.88611603]	[4.82945068e+02 8.11166077e+02 7.55890369e-01]	[418.77478027 239.05497742 0.91638327]	[441.80654907 236.57272339 0.94113606]	[400.83737183 233.92442322 0.77744031]	[462.26004028 228.83473206 0.85062015]	[4.82886719e+02 8.39477295e+02 7.24814832e-01]	[5.00846039e+02 8.36838989e+02 7.50937521e-01]	[4.80290497e+02 8.18902832e+02 6.44081235e-01]	[439.15869141 790.64611816 0.8450048 ]	[423.83831787 785.58612061 0.83184737]	[4.57194031e+02 7.59895569e+02 6.76064610e-01]
[436.54119873 256.96807861 0.91145879]	[439.12277222 315.96063232 0.93250978]	[377.64984131 316.10308838 0.88648391]	[357.10159302 405.87017822 0.85225952]	[341.67855835 500.79501343 0.88644838]	[498.24606323 313.45193481 0.83445573]	[518.68920898 408.4362793 0.80541569]	[523.86724854 503.45614624 0.85280538]	[441.78439331 516.17327881 0.72725862]	[400.79064941 516.190979 0.69721371]	[421.33328247 654.73217773 0.83845508]	[444.31652832 752.18304443 0.83767492]	[480.37808228 513.64733887 0.71565032]	[480.318573 667.66888428 0.87732154]	[4.82847565e+02 8.16393433e+02 7.42328703e-01]	[421.146698 244.22659302 0.89593995]	[441.85900879 241.62345886 0.89123708]	[400.86553955 236.53222656 0.78079689]	[462.29129028 233.90644836 0.86592978]	[4.82847229e+02 8.47095642e+02 7.34041929e-01]	[5.00765289e+02 8.44513977e+02 7.38470137e-01]	[4.80221863e+02 8.29120850e+02 6.51977301e-01]	[439.16107178 790.63568115 0.84897703]	[423.8536377 785.56817627 0.83097053]	[4.57176910e+02 7.57363159e+02 6.74679160e-01]
[436.5682373 257.08636475 0.90697235]	[439.12063599 316.03375244 0.94200373]	[377.62997437 316.17419434 0.88839132]	[357.12002563 410.94839478 0.84763873]	[341.70074463 500.87744141 0.88691878]	[498.27160645 315.93164062 0.85203779]	[518.68499756 413.52029419 0.80579537]	[523.83087158 508.54650879 0.82228106]	[441.74557495 518.72613525 0.74244875]	[400.75939941 518.7512207 0.71235502]	[421.38531494 657.2744751 0.83253247]	[444.33700562 752.22851562 0.83356035]	[480.33520508 518.68481445 0.72277105]	[480.27444458 667.64562988 0.88102025]	[4.82820770e+02 8.24043518e+02 7.44783938e-01]	[421.15808105 249.29563904 0.8931917 ]	[441.90353394 244.235672 0.87820953]	[400.87176514 236.63143921 0.75494301]	[462.36138916 233.96203613 0.87245619]	[4.82893066e+02 8.49748047e+02 7.25606561e-01]	[5.00814545e+02 8.49577576e+02 7.41098106e-01]	[4.80159271e+02 8.31679626e+02 6.45553648e-01]	[439.16229248 790.69329834 0.82003826]	[423.82806396 785.61938477 0.81764746]	[4.57199188e+02 7.59881531e+02 6.71761632e-01]
[436.57647705 257.19235229 0.88947415]	[439.14700317 316.16171265 0.94626498]	[377.64691162 318.61151123 0.895401 ]	[357.13397217 413.50561523 0.85870767]	[341.72723389 500.89767456 0.88537443]	[500.68649292 316.09143066 0.87429345]	[518.68560791 416.06958008 0.83152854]	[523.81060791 511.00933838 0.82297862]	[441.71994019 521.21948242 0.75075126]	[400.74234009 521.21307373 0.71956712]	[423.76992798 657.30822754 0.83073395]	[444.33007812 752.2543335 0.8313868 ]	[480.30307007 518.78399658 0.72625816]	[480.25616455 670.17095947 0.86534184]	[4.82821106e+02 8.26566162e+02 6.69927001e-01]	[421.18362427 251.8338623 0.90353072]	[441.90765381 246.84007263 0.88247508]	[400.88815308 239.1043396 0.73754758]	[462.4019165 234.0652771 0.86894202]	[4.80324249e+02 8.52242981e+02 6.29501820e-01]	[5.00674042e+02 8.49752563e+02 6.54580176e-01]	[4.80242645e+02 8.31788940e+02 5.61102867e-01]	[436.67993164 790.64050293 0.81382275]	[423.77719116 785.56799316 0.82797456]	[4.57185394e+02 7.62424744e+02 6.72911644e-01]
[436.58010864 262.23388672 0.85136223]	[439.16040039 318.74884033 0.93575555]	[377.64379883 321.21405029 0.87153322]	[357.1545105 416.13912964 0.88894904]	[341.78601074 503.37451172 0.86288112]	[500.6942749 318.68972778 0.87717259]	[518.70788574 418.79498291 0.87413538]	[521.40142822 518.76190186 0.84482676]	[439.32150269 523.87371826 0.7521044 ]	[400.67602539 523.85845947 0.73298293]	[421.29922485 659.89221191 0.85623252]	[444.33828735 752.26678467 0.82521021]	[480.25436401 523.89294434 0.7226038 ]	[480.17681885 675.27844238 0.83975297]	[4.82760468e+02 8.31770447e+02 7.56151736e-01]	[421.22903442 254.44160461 0.94145775]	[441.90237427 254.34112549 0.91136956]	[403.2772522 241.70062256 0.70379722]	[462.44265747 236.61308289 0.8805297 ]	[4.82782043e+02 8.54880676e+02 6.75993919e-01]	[5.00677490e+02 8.52338013e+02 7.25306809e-01]	[4.80199097e+02 8.42009827e+02 5.93876958e-01]	[436.60015869 790.597229 0.80172205]	[421.3543396 785.52069092 0.82530433]	[4.59621338e+02 7.62420593e+02 6.65741265e-01]
[436.63705444 267.33013916 0.85744822]	[439.16860962 321.26190186 0.92041546]	[377.63787842 323.737854 0.8539269 ]	[357.15496826 418.61593628 0.90009642]	[344.24450684 503.46652222 0.84345478]	[500.71347046 321.21237183 0.86547285]	[518.71844482 421.29058838 0.86784703]	[521.35015869 521.29321289 0.85906839]	[439.29174805 526.44006348 0.72494721]	[400.63052368 523.95092773 0.7135182 ]	[421.23239136 662.35089111 0.86350226]	[444.34030151 752.23565674 0.82554793]	[480.25308228 526.48498535 0.70315236]	[480.14532471 680.41320801 0.85640013]	[4.82765808e+02 8.29164062e+02 7.52493501e-01]	[421.24417114 254.55900574 0.94394135]	[444.31558228 254.45240784 0.92137277]	[403.26455688 246.75993347 0.71278286]	[464.8203125 239.07804871 0.85393995]	[4.80251770e+02 8.54796936e+02 7.14027524e-01]	[4.98141663e+02 8.52298706e+02 7.37701356e-01]	[4.80296570e+02 8.36846497e+02 6.36835396e-01]	[436.63339233 790.59790039 0.80535328]	[423.77597046 785.51983643 0.8175652 ]	[4.59603882e+02 7.59926086e+02 6.42256379e-01]
[436.63549805 272.3692627 0.88110393]	[439.16732788 323.76931763 0.90974629]	[377.6333313 326.28979492 0.84483188]	[357.14154053 418.72671509 0.9067688 ]	[341.79769897 505.96002197 0.83054811]	[500.7071228 321.29272461 0.85318077]	[518.68103027 421.35244751 0.83996296]	[521.31500244 523.8815918 0.85194874]	[439.2718811 526.47167969 0.72005427]	[400.62332153 526.40625 0.7102946 ]	[421.20800781 662.39770508 0.87109226]	[444.35809326 752.24932861 0.81890738]	[480.21548462 528.98876953 0.6948877 ]	[480.12976074 682.97283936 0.87265265]	[4.82802155e+02 8.31726868e+02 7.06447721e-01]	[421.2354126 257.00939941 0.94327682]	[444.31628418 254.58370972 0.93111908]	[400.88916016 246.82359314 0.72551548]	[464.81735229 239.18756104 0.83134824]	[4.80291351e+02 8.54859131e+02 6.25715733e-01]	[4.95687073e+02 8.52379944e+02 6.53716922e-01]	[4.80329224e+02 8.44573608e+02 5.92534304e-01]	[436.64328003 790.63171387 0.81328124]	[423.79510498 785.54425049 0.81836462]	[4.59633087e+02 7.59943054e+02 6.37819767e-01]
[436.59515381 272.44177246 0.88741362]	[439.14923096 326.30566406 0.90139431]	[377.61450195 326.3470459 0.84201837]	[357.11828613 421.18826294 0.91297406]	[341.7565918 508.55206299 0.81861818]	[500.6791687 323.80487061 0.83669114]	[518.69744873 423.8286438 0.82846135]	[521.34307861 523.91479492 0.84191978]	[439.23236084 528.97943115 0.70999885]	[398.22906494 526.45471191 0.69727993]	[421.16720581 662.40917969 0.86957449]	[444.36941528 752.22821045 0.81708777]	[480.19003296 529.03314209 0.69271749]	[480.12911987 685.39807129 0.87897015]	[4.82846649e+02 8.31749878e+02 7.15577662e-01]	[421.21160889 257.07626343 0.94238979]	[441.91796875 256.97625732 0.93699795]	[400.87393188 249.37075806 0.73419547]	[462.41107178 244.23406982 0.82665044]	[4.82929718e+02 8.60009521e+02 6.17021978e-01]	[5.0075528e+02 8.5491571e+02 6.7748630e-01]	[4.80255371e+02 8.44577576e+02 5.99588275e-01]	[436.64874268 790.6428833 0.82179773]	[423.79327393 785.54956055 0.82041216]	[4.59650848e+02 7.59913391e+02 6.35821581e-01]
[436.59658813 272.44012451 0.88758987]	[439.14797974 326.30331421 0.90196621]	[377.61706543 326.34295654 0.84282804]	[357.11737061 421.19192505 0.91339576]	[341.75762939 511.00485229 0.81857973]	[500.67599487 323.80410767 0.83652008]	[518.69989014 423.83270264 0.82804298]	[521.33532715 523.88171387 0.84652531]	[439.22021484 528.98156738 0.71061414]	[398.22161865 526.45611572 0.69805574]	[421.16925049 662.38928223 0.86701852]	[444.37524414 752.22528076 0.81749427]	[480.17752075 529.03387451 0.69276398]	[480.12780762 685.37207031 0.87883919]	[4.82847382e+02 8.31742920e+02 7.25290298e-01]	[421.21258545 257.07754517 0.94236499]	[441.91818237 256.97650146 0.93703687]	[400.87567139 249.38108826 0.7328434 ]	[462.40985107 244.23556519 0.8255471 ]	[4.85358276e+02 8.60013000e+02 6.23596668e-01]	[5.00778687e+02 8.54907288e+02 6.88887119e-01]	[4.80249878e+02 8.44561340e+02 6.03846431e-01]	[436.63183594 790.64837646 0.81891286]	[423.78363037 785.55255127 0.81960016]	[4.59657043e+02 7.59915344e+02 6.37029350e-01]
[436.55310059 272.48242188 0.88352036]	[439.12615967 328.8649292 0.89602989]	[377.6109314 328.87384033 0.84159917]	[357.08514404 421.26654053 0.911529 ]	[341.68734741 511.04837036 0.82617605]	[498.27081299 326.33135986 0.82396084]	[518.68737793 423.8343811 0.82874811]	[521.32250977 523.90765381 0.84376699]	[439.21151733 531.53582764 0.70654392]	[398.20339966 526.50427246 0.69718683]	[418.75515747 662.41156006 0.86931872]	[444.31570435 752.22723389 0.82872856]	[480.1758728 531.60827637 0.68579203]	[480.11773682 685.43878174 0.87925053]	[4.82854492e+02 8.42045105e+02 7.49327719e-01]	[421.17324829 257.10314941 0.93817335]	[441.88803101 257.00302124 0.94017428]	[400.86126709 251.85449219 0.74561036]	[462.37924194 244.27635193 0.83435774]	[4.93053223e+02 8.70156006e+02 5.81312597e-01]	[5.03350861e+02 8.65086487e+02 6.44694924e-01]	[4.80162537e+02 8.52241699e+02 6.50869131e-01]	[436.68005371 790.69299316 0.82288909]	[423.78387451 785.61187744 0.81986272]	[4.59620911e+02 7.57390198e+02 6.40736878e-01]
[434.10543823 274.90338135 0.88634694]	[439.10610962 331.42654419 0.89708316]	[377.61047363 331.47625732 0.84880924]	[357.06149292 421.33786011 0.90240413]	[339.29666138 513.65905762 0.83499575]	[498.23828125 326.37268066 0.81818449]	[518.66625977 423.88201904 0.81431299]	[521.30944824 523.96588135 0.84128737]	[439.1918335 534.10144043 0.7091797 ]	[398.19866943 529.0559082 0.70093894]	[418.68002319 664.88757324 0.8801502 ]	[441.92950439 752.16906738 0.83691341]	[480.14971924 534.16998291 0.68786329]	[480.1512146 685.54107666 0.88763952]	[4.82925873e+02 8.47074707e+02 7.70418286e-01]	[421.15585327 257.16500854 0.9292168 ]	[441.84738159 257.05905151 0.94096589]	[400.87142944 251.97367859 0.76369572]	[462.33053589 249.29138184 0.84513062]	[4.98157837e+02 8.70257324e+02 6.31445050e-01]	[5.05914398e+02 8.67618591e+02 6.77118599e-01]	[4.80199005e+02 8.52342712e+02 6.98886573e-01]	[439.1133728 790.70068359 0.83311659]	[423.78375244 785.61773682 0.82324249]	[4.57209442e+02 7.54817749e+02 6.50832832e-01]
[434.05380249 274.96328735 0.89248908]	[439.08850098 331.50033569 0.90020216]	[377.58404541 333.96228027 0.85478282]	[357.01599121 423.79782104 0.88265461]	[339.25091553 516.14367676 0.85210538]	[498.22140503 328.89489746 0.81772321]	[518.70349121 426.41821289 0.80821079]	[521.33422852 523.95977783 0.84973902]	[439.16104126 534.12988281 0.71005839]	[398.16790771 531.54272461 0.6994254 ]	[418.61413574 664.92053223 0.88548529]	[444.29354858 752.18859863 0.84069932]	[480.13790894 536.68756104 0.68966424]	[480.17092896 685.60601807 0.88775635]	[4.82952087e+02 8.49679382e+02 7.87066281e-01]	[418.77642822 259.58224487 0.9191463 ]	[441.81561279 257.105896 0.94227219]	[400.84262085 254.43904114 0.7772063 ]	[462.29626465 249.36882019 0.85015875]	[4.95658966e+02 8.72784058e+02 5.97978890e-01]	[5.05907532e+02 8.70216064e+02 6.64059281e-01]	[4.80271973e+02 8.54928162e+02 6.50814593e-01]	[436.67437744 790.70239258 0.82722706]	[421.37567139 785.61151123 0.82204521]	[4.59616272e+02 7.57309204e+02 6.63137376e-01]
[431.55328369 275.04263306 0.89182532]	[439.07702637 334.00839233 0.90876997]	[377.57421875 336.4586792 0.86444753]	[357.0027771 423.8918457 0.8641336]	[339.21444702 518.65008545 0.86640292]	[498.22268677 331.45410156 0.81796229]	[518.72796631 428.92553711 0.80958617]	[521.4072876 523.96026611 0.86757755]	[439.19744873 534.15344238 0.72206706]	[398.21209717 531.55072021 0.70483577]	[418.605896 664.93731689 0.88401502]	[441.91409302 749.78222656 0.84297007]	[480.16088867 536.72009277 0.69971561]	[480.17480469 685.55731201 0.89142752]	[4.85357300e+02 8.49712402e+02 7.66472459e-01]	[418.73175049 259.69061279 0.90525645]	[441.76605225 257.19815063 0.93201005]	[400.83306885 254.52033997 0.75995404]	[462.24423218 251.8686676 0.85461819]	[4.98193054e+02 8.72854553e+02 5.59021831e-01]	[5.05964203e+02 8.70276855e+02 6.32649183e-01]	[4.80300903e+02 8.57458374e+02 6.33762240e-01]	[436.69219971 790.68914795 0.82570744]	[421.37081909 785.59991455 0.82131153]	[4.57212891e+02 7.54794861e+02 6.71114504e-01]
[431.47592163 275.08776855 0.88802636]	[439.07333374 334.06506348 0.91636097]	[377.57803345 336.54632568 0.8766855 ]	[357.01446533 426.35809326 0.85931414]	[339.19503784 518.79022217 0.88961172]	[498.21096802 331.47662354 0.81699085]	[518.6819458 428.91403198 0.80518329]	[523.79846191 523.9385376 0.87764293]	[439.21563721 534.17199707 0.7256881 ]	[398.21231079 531.55432129 0.71047771]	[418.60314941 664.92285156 0.88683957]	[441.92092896 749.74664307 0.84800488]	[480.19146729 539.22186279 0.7032584 ]	[480.19897461 688.02630615 0.87997073]	[4.85442596e+02 8.49700439e+02 7.17641592e-01]	[418.68759155 262.15875244 0.90042961]	[441.69885254 259.61224365 0.9306041 ]	[400.7895813 256.96453857 0.78197598]	[459.81130981 251.92799377 0.86963052]	[4.95606384e+02 8.77924255e+02 4.40832585e-01]	[5.05920990e+02 8.72866272e+02 5.32955527e-01]	[4.82768799e+02 8.57441162e+02 5.53003132e-01]	[436.68197632 790.68481445 0.82723659]	[421.3536377 785.58026123 0.8219322 ]	[4.59616394e+02 7.54744263e+02 6.83831751e-01]
[431.4750061 275.08786011 0.88799751]	[439.07513428 334.06707764 0.91696393]	[377.57955933 336.5491333 0.87684345]	[357.01037598 426.3614502 0.85785675]	[339.19229126 521.17407227 0.89122504]	[498.21124268 331.47772217 0.81685805]	[518.6862793 428.92150879 0.80494612]	[523.80108643 523.94195557 0.87641275]	[439.22122192 536.6506958 0.72617292]	[398.21554565 531.55645752 0.70984054]	[418.60281372 664.92108154 0.88691294]	[441.92190552 749.74658203 0.84682697]	[480.19363403 539.22943115 0.70358253]	[480.20257568 688.02655029 0.88003045]	[4.85451599e+02 8.49688904e+02 7.16629207e-01]	[418.68728638 262.15921021 0.90017259]	[441.69873047 259.61312866 0.93030083]	[400.78894043 256.96539307 0.78181332]	[459.81497192 251.92750549 0.8697983 ]	[4.95617676e+02 8.77910950e+02 4.34353471e-01]	[5.05927521e+02 8.72855164e+02 5.25140524e-01]	[4.82775360e+02 8.57437866e+02 5.51416278e-01]	[436.66363525 790.67468262 0.82530868]	[421.34719849 785.5692749 0.82215536]	[4.59613617e+02 7.54751038e+02 6.78903937e-01]
[428.9671936 277.48294067 0.88871074]	[439.08416748 336.48532104 0.92778814]	[377.57852173 336.6072998 0.87842047]	[357.03735352 426.44168091 0.85489678]	[339.21286011 521.25317383 0.90087515]	[498.21923828 334.00463867 0.82787114]	[518.65594482 426.42272949 0.80200517]	[523.9107666 523.95941162 0.87193865]	[439.25372314 534.15679932 0.72239375]	[398.24227905 531.5380249 0.7075758 ]	[418.63684082 664.85009766 0.87915802]	[444.30917358 749.77941895 0.83620083]	[480.21585083 536.73974609 0.69918501]	[480.23483276 688.17669678 0.86681008]	[4.85475616e+02 8.52375793e+02 7.13915467e-01]	[418.64337158 262.22937012 0.89328873]	[441.67419434 259.67462158 0.92412573]	[400.75247192 257.01339722 0.73781395]	[459.82128906 254.36685181 0.89005399]	[5.00724426e+02 8.83071228e+02 4.34323579e-01]	[5.08494873e+02 8.75423889e+02 5.16038537e-01]	[4.82733917e+02 8.67695679e+02 5.68000555e-01]	[436.64645386 790.69543457 0.83337879]	[421.3237915 785.58496094 0.83193886]	[4.59658997e+02 7.54799805e+02 6.87042058e-01]
[426.4390564 280.11535645 0.86387646]	[439.09417725 336.66674805 0.94060957]	[377.59182739 339.16448975 0.88907743]	[357.14450073 434.06756592 0.87245041]	[341.75448608 521.37408447 0.88120729]	[498.23345947 336.5607605 0.85883301]	[521.16400146 431.49475098 0.81675696]	[526.51855469 526.47351074 0.83620024]	[441.66036987 539.25769043 0.75595737]	[400.66442871 536.71759033 0.72158062]	[421.3218689 662.45501709 0.87117094]	[444.3031311 752.22235107 0.83312118]	[480.2795105 541.75891113 0.7350595 ]	[480.29559326 695.76116943 0.84016556]	[4.90485016e+02 8.65063965e+02 6.58014119e-01]	[418.61663818 272.36013794 0.91149628]	[439.30270386 269.81994629 0.90193683]	[400.69018555 259.66781616 0.67337775]	[459.79534912 254.59114075 0.91529238]	[4.95651367e+02 8.93393799e+02 3.56676698e-01]	[5.05877960e+02 8.90733398e+02 4.37847883e-01]	[4.85348480e+02 8.72876648e+02 5.08947015e-01]	[436.69006348 790.74035645 0.81395674]	[421.31369019 787.99908447 0.82230198]	[4.57217743e+02 7.57322571e+02 6.83479607e-01]
[426.44567871 280.18280029 0.85582936]	[439.08532715 339.07962036 0.94005686]	[377.58224487 339.21835327 0.88694304]	[357.15252686 434.10543823 0.87481064]	[344.24108887 521.41040039 0.86351836]	[498.24200439 336.65618896 0.8679809 ]	[521.20111084 434.09451294 0.83782482]	[526.52545166 526.54284668 0.82974875]	[441.67605591 539.284729 0.75736892]	[400.69802856 536.73931885 0.71987993]	[421.36877441 662.43499756 0.86794722]	[444.32064819 752.2578125 0.82788658]	[480.27398682 541.79840088 0.73740965]	[480.28533936 695.7734375 0.83099282]	[4.90485107e+02 8.62553894e+02 6.72364891e-01]	[418.63909912 272.45721436 0.92588818]	[439.30004883 269.9203186 0.9099803 ]	[400.71166992 262.15908813 0.70220649]	[459.77627563 257.00067139 0.91721284]	[4.95645935e+02 8.90738892e+02 4.38310981e-01]	[5.05919312e+02 8.85658386e+02 5.08492410e-01]	[4.82919525e+02 8.72809753e+02 5.55047333e-01]	[436.66174316 790.73883057 0.81374234]	[421.30825806 785.61651611 0.82030231]	[4.59606903e+02 7.57382690e+02 6.70522451e-01]
[426.41983032 280.25170898 0.84893817]	[439.07696533 339.16378784 0.93784237]	[377.56497192 341.68551636 0.8710686 ]	[357.18264771 436.58892822 0.87458646]	[344.32684326 523.84686279 0.84873158]	[498.25323486 339.05010986 0.8689934 ]	[521.21478271 436.60598755 0.84122068]	[526.50390625 529.05853271 0.82005954]	[441.6690979 541.73236084 0.75939459]	[400.70095825 539.22479248 0.7231788 ]	[423.77157593 662.45373535 0.86287808]	[444.31338501 752.22271729 0.83189893]	[480.27072144 541.82476807 0.73914564]	[480.30474854 695.76654053 0.84093636]	[4.90499908e+02 8.65083862e+02 7.05289364e-01]	[418.63171387 274.89172363 0.93481421]	[439.27816772 272.40655518 0.9230324 ]	[400.7093811 262.2270813 0.67593586]	[459.80908203 257.04519653 0.92061442]	[4.98210480e+02 8.90788818e+02 5.33717573e-01]	[5.08467926e+02 8.88145020e+02 5.78017116e-01]	[4.82870239e+02 8.72847290e+02 6.19971156e-01]	[439.12387085 790.73858643 0.8218289 ]	[421.3605957 787.99731445 0.81559908]	[4.57206390e+02 7.57330200e+02 6.72135293e-01]
[426.45236206 282.74032593 0.83843845]	[439.07702637 339.2350769 0.93201852]	[377.55194092 341.76220703 0.86489362]	[357.18560791 436.66326904 0.88827574]	[346.88986206 523.95141602 0.83051741]	[498.26107788 339.11004639 0.87568516]	[521.24267578 436.69165039 0.860084 ]	[526.49530029 531.54681396 0.81963736]	[441.68182373 541.80157471 0.77473152]	[400.70523071 541.74169922 0.74221408]	[421.38824463 664.89160156 0.86663151]	[444.3012085 752.2121582 0.83300531]	[480.29238892 541.87713623 0.7469812 ]	[480.28567505 698.28527832 0.83416998]	[4.88028992e+02 8.65118042e+02 7.29489684e-01]	[418.65487671 274.97348022 0.94938719]	[439.293396 272.48486328 0.93204772]	[400.71148682 264.71655273 0.72651666]	[459.80322266 257.08612061 0.92791152]	[5.00701843e+02 8.90796875e+02 5.93429685e-01]	[5.11013306e+02 8.88142090e+02 6.22524679e-01]	[4.82815552e+02 8.72860352e+02 6.66702330e-01]	[439.13150024 790.74060059 0.8219828 ]	[421.35919189 785.61791992 0.81327337]	[4.57185577e+02 7.54827209e+02 6.64941728e-01]
[428.90878296 285.27819824 0.83185095]	[439.08880615 339.2906189 0.92753464]	[377.57531738 344.24432373 0.85627371]	[357.19842529 436.65594482 0.8822028 ]	[346.90435791 524.00482178 0.82367879]	[498.26412964 339.14547729 0.87818855]	[521.28649902 439.13598633 0.88744676]	[526.49621582 531.58935547 0.82164705]	[441.69573975 541.79754639 0.77824306]	[400.72106934 541.73150635 0.74710119]	[421.36450195 664.95617676 0.87459773]	[441.93707275 752.19976807 0.83310604]	[480.30096436 541.87506104 0.74761516]	[480.29199219 695.81634521 0.83682293]	[4.88024139e+02 8.70158997e+02 7.48366714e-01]	[418.64590454 275.01617432 0.95172966]	[439.30062866 274.88293457 0.9379878 ]	[400.69934082 267.27593994 0.71396613]	[459.82254028 257.10797119 0.92870235]	[4.98237457e+02 8.95843689e+02 5.78689694e-01]	[5.08491730e+02 8.90790466e+02 6.32455826e-01]	[4.82834229e+02 8.75433838e+02 6.45297527e-01]	[439.15567017 790.75476074 0.81518877]	[421.37567139 788.01080322 0.80647087]	[4.57184387e+02 7.54808716e+02 6.58596635e-01]
[428.90731812 285.27713013 0.83174103]	[439.0852356 339.2901001 0.92672217]	[377.57711792 341.82754517 0.85652143]	[357.19830322 436.64889526 0.88225019]	[349.3649292 524.00061035 0.8241142 ]	[498.25820923 339.15008545 0.87702447]	[521.2956543 439.14437866 0.88930702]	[526.5032959 531.60498047 0.82097262]	[441.68582153 541.80145264 0.77681887]	[400.71316528 541.73736572 0.74664927]	[421.36898804 664.95928955 0.87379843]	[441.93759155 752.1998291 0.8332454 ]	[480.29147339 541.88031006 0.74555278]	[480.29394531 698.30786133 0.83809286]	[4.88024933e+02 8.70154297e+02 7.48079062e-01]	[418.64569092 275.01617432 0.95156646]	[439.29922485 274.88272095 0.93793231]	[400.69659424 267.27508545 0.71609765]	[459.82427979 257.10855103 0.92899865]	[4.98245514e+02 8.95850220e+02 5.78289509e-01]	[5.08499268e+02 8.90799927e+02 6.33004546e-01]	[4.82831329e+02 8.75423035e+02 6.48278475e-01]	[439.15591431 790.75585938 0.81477672]	[421.37542725 788.01123047 0.80631667]	[4.57184174e+02 7.54808716e+02 6.59431338e-01]
[428.90905762 287.84585571 0.83106083]	[439.09164429 341.70748901 0.92313254]	[377.57446289 344.28564453 0.8508417 ]	[357.19476318 439.08547974 0.8864916 ]	[346.8895874 523.98657227 0.82603788]	[498.2618103 339.21612549 0.8716628 ]	[521.28613281 439.1625061 0.88799417]	[526.48876953 534.14337158 0.82181907]	[441.69094849 541.84777832 0.78271586]	[400.74362183 541.79064941 0.75325656]	[421.36264038 664.9732666 0.87473792]	[444.2956543 752.2434082 0.8290441]	[480.26959229 544.33300781 0.74524713]	[480.27682495 698.3571167 0.83778232]	[4.87991516e+02 8.72729187e+02 7.55519867e-01]	[418.63317871 275.07965088 0.95140243]	[439.31030273 274.93621826 0.94344044]	[400.72521973 269.85693359 0.66535372]	[459.85461426 257.14471436 0.91944796]	[4.93106354e+02 9.01061218e+02 5.83220482e-01]	[5.05907837e+02 8.95842224e+02 6.57525301e-01]	[4.82828583e+02 8.83031799e+02 6.36117578e-01]	[439.15911865 790.78411865 0.82046938]	[423.78225708 788.03729248 0.81213009]	[4.57185211e+02 7.57321655e+02 6.55996025e-01]
[428.91210938 290.37127686 0.83169246]	[439.1257019 341.7494812 0.92564797]	[377.60394287 344.31546021 0.85140288]	[357.20263672 439.15463257 0.90194821]	[346.86410522 524.01342773 0.82006001]	[500.67391968 339.25756836 0.87542433]	[521.29260254 439.23602295 0.89893186]	[526.48352051 536.70092773 0.83131683]	[441.71884155 541.90795898 0.78650391]	[400.76226807 541.85229492 0.75882423]	[421.36477661 664.95074463 0.86906147]	[444.2996521 752.21826172 0.83116305]	[480.29510498 544.39306641 0.74844289]	[480.27392578 703.47424316 0.87379873]	[4.87949768e+02 8.72790771e+02 7.50961363e-01]	[418.62939453 275.14181519 0.94813031]	[439.31768799 274.99398804 0.94576967]	[400.74789429 272.3793335 0.64408171]	[462.19744873 257.1930542 0.90633422]	[4.87945374e+02 9.06107239e+02 6.09379232e-01]	[5.03363190e+02 8.95949707e+02 6.74709558e-01]	[4.82845825e+02 8.83068604e+02 6.27525449e-01]	[439.17019653 790.79345703 0.82621819]	[423.79284668 788.03973389 0.81222165]	[4.57185150e+02 7.54816406e+02 6.51791096e-01]
[428.97381592 292.89059448 0.83918136]	[439.13827515 341.80654907 0.91528618]	[377.6182251 346.83248901 0.84508169]	[357.19503784 439.21658325 0.91323459]	[346.8062439 524.01574707 0.82216209]	[500.6703186 341.69949341 0.86380351]	[521.27856445 441.68643188 0.89499271]	[526.44067383 539.18597412 0.84941077]	[441.70071411 541.88903809 0.78714257]	[400.74780273 541.84216309 0.75994378]	[421.34393311 664.91741943 0.86878705]	[444.3192749 752.24291992 0.82806545]	[480.27410889 544.36395264 0.74821121]	[480.25100708 703.4720459 0.87372911]	[4.87926544e+02 8.72844360e+02 7.50462770e-01]	[418.6439209 277.51489258 0.94438243]	[441.67953491 275.04629517 0.94855988]	[400.76235962 272.44155884 0.64842105]	[462.22253418 259.57467651 0.89041221]	[4.85467590e+02 9.06147400e+02 6.23838067e-01]	[5.03317505e+02 8.98424927e+02 6.85440063e-01]	[4.82838501e+02 8.85580933e+02 6.27103686e-01]	[439.15689087 790.79418945 0.82037884]	[423.790802 788.03778076 0.81117243]	[4.57200104e+02 7.57318054e+02 6.50305688e-01]
[431.47091675 292.94226074 0.84726799]	[439.14318848 344.25894165 0.91170168]	[377.62667847 346.85409546 0.84446436]	[357.20687866 439.22991943 0.91916203]	[344.3223877 526.41333008 0.8262729 ]	[500.66223145 341.74215698 0.85752612]	[521.28430176 441.76837158 0.89705402]	[526.4241333 539.21417236 0.85709745]	[441.68048096 541.90625 0.78799874]	[400.74017334 541.83795166 0.75743526]	[421.33221436 664.93841553 0.87401927]	[444.30020142 752.22210693 0.83150935]	[480.25219727 544.39831543 0.74597639]	[480.2517395 703.49121094 0.87378973]	[4.87921173e+02 8.72799683e+02 7.40931690e-01]	[418.66986084 277.56277466 0.94334596]	[441.70098877 275.09945679 0.94988418]	[400.77905273 272.48007202 0.65504134]	[462.23431396 259.64364624 0.8746205 ]	[4.85444855e+02 9.03554688e+02 6.22907341e-01]	[5.03280121e+02 8.95913818e+02 7.02848911e-01]	[4.82840790e+02 8.83052185e+02 6.16911054e-01]	[439.150177 790.80529785 0.8146562 ]	[421.37442017 788.04211426 0.81230563]	[4.57174591e+02 7.54815125e+02 6.47637248e-01]
[431.4815979 292.97290039 0.85381937]	[439.14450073 344.27734375 0.90882128]	[377.64401245 346.8421936 0.84634924]	[357.19760132 439.2460022 0.92088342]	[344.33258057 526.49377441 0.81230199]	[500.65911865 341.77642822 0.84974051]	[521.29284668 441.80661011 0.89239985]	[526.39306641 539.30285645 0.86633384]	[439.31243896 544.33935547 0.78891236]	[400.70648193 541.87554932 0.76568329]	[421.30484009 664.93408203 0.87795895]	[441.93218994 752.2387085 0.8312341 ]	[480.21762085 544.43212891 0.74002618]	[480.23501587 705.9395752 0.87305069]	[4.85475952e+02 8.75337830e+02 7.54664123e-01]	[418.675354 277.59143066 0.94023532]	[441.70803833 275.13262939 0.95230216]	[400.79174805 274.88366699 0.64995807]	[462.23791504 259.71572876 0.86512572]	[4.87964172e+02 9.06091675e+02 6.27228260e-01]	[5.03320190e+02 8.98412292e+02 7.06703544e-01]	[4.82793823e+02 8.88137817e+02 6.70070291e-01]	[439.15762329 790.82611084 0.81701636]	[423.77520752 788.07226562 0.81635642]	[4.57154022e+02 7.57309326e+02 6.42620742e-01]
[431.48727417 292.9901123 0.85793042]	[439.16763306 344.31842041 0.90661961]	[377.6545105 346.8729248 0.84420913]	[357.18222046 439.26773071 0.92333698]	[344.32806396 528.97015381 0.80763608]	[500.6864624 341.81219482 0.84724331]	[521.28955078 441.84280396 0.88893914]	[526.3973999 541.77319336 0.87552965]	[439.30368042 544.38574219 0.78269249]	[400.69754028 544.31781006 0.76264822]	[421.30899048 664.98626709 0.88685447]	[441.93795776 752.24871826 0.8283512 ]	[480.20779419 544.47186279 0.73155409]	[480.22637939 705.92541504 0.87219191]	[4.85458374e+02 8.75369019e+02 7.62840807e-01]	[418.67828369 277.60385132 0.93872142]	[441.7137146 277.46539307 0.95480764]	[400.7930603 274.89984131 0.65346837]	[462.24246216 262.17233276 0.85388017]	[4.85478485e+02 9.06164246e+02 6.51798725e-01]	[5.03301086e+02 8.98471008e+02 7.14910209e-01]	[4.82793976e+02 8.88167603e+02 6.77718282e-01]	[439.15710449 790.82336426 0.81481522]	[423.77764893 788.065979 0.81369245]	[4.57166199e+02 7.57312500e+02 6.40996456e-01]
[431.46881104 293.01010132 0.85977381]	[439.17193604 344.31991577 0.90938199]	[377.6529541 346.87863159 0.84155822]	[357.15838623 439.32363892 0.92664087]	[344.30670166 529.05212402 0.80750859]	[500.69927979 341.80883789 0.85166204]	[521.28509521 441.81918335 0.89280933]	[524.01904297 541.7701416 0.87944686]	[439.29345703 544.35559082 0.78658342]	[400.67788696 541.88586426 0.76452196]	[421.29745483 664.95788574 0.88176048]	[441.93170166 752.27557373 0.82289493]	[480.2086792 544.45025635 0.73807794]	[480.2406311 705.90710449 0.86916637]	[4.87946381e+02 8.72821533e+02 7.52584457e-01]	[418.67089844 277.62088013 0.93392861]	[441.70907593 277.49719238 0.95558059]	[400.79794312 274.92016602 0.62851274]	[462.24551392 264.73416138 0.84388524]	[4.85483337e+02 9.06129333e+02 6.40485644e-01]	[5.03337280e+02 8.95966858e+02 7.05238342e-01]	[4.82878998e+02 8.83074463e+02 6.29064202e-01]	[439.13589478 790.80401611 0.81076902]	[421.3644104 788.04699707 0.81367749]	[4.57166382e+02 7.57370361e+02 6.43518925e-01]
[431.4822998 293.01324463 0.86041832]	[439.16702271 344.3145752 0.90909505]	[377.64910889 346.88967896 0.84002882]	[357.1595459 441.66653442 0.92446756]	[344.32336426 531.52783203 0.80230772]	[500.69631958 341.80688477 0.85013407]	[521.2833252 441.82385254 0.89327419]	[523.99945068 541.76898193 0.88189369]	[439.2784729 541.91223145 0.78488076]	[400.66619873 541.84967041 0.76120436]	[421.28863525 664.90533447 0.87982643]	[441.92324829 752.28503418 0.82257873]	[480.18572998 544.39904785 0.73611325]	[480.27493286 705.9284668 0.87300605]	[4.87999268e+02 8.72711914e+02 7.50182211e-01]	[418.67312622 277.62069702 0.93449086]	[441.71710205 277.49154663 0.95502931]	[400.79849243 274.93243408 0.63192475]	[462.24816895 262.25610352 0.84463614]	[4.90529175e+02 9.06115234e+02 6.50686026e-01]	[5.03457794e+02 8.95930542e+02 7.20261455e-01]	[4.82902191e+02 8.77961182e+02 6.30580664e-01]	[439.13986206 790.79650879 0.81217837]	[421.35992432 788.0458374 0.81172597]	[4.57157501e+02 7.59870483e+02 6.43870294e-01]
[431.46939087 293.00564575 0.85832453]	[439.14419556 344.31582642 0.90543747]	[377.62408447 346.85540771 0.84235841]	[357.15698242 441.6697998 0.92351079]	[344.32437134 531.55487061 0.80182761]	[500.69458008 341.81274414 0.84659135]	[521.26898193 441.81347656 0.8898257 ]	[523.99432373 541.70550537 0.87642443]	[439.26025391 541.91461182 0.78169131]	[400.65151978 541.85339355 0.75873864]	[421.31134033 664.88531494 0.87351596]	[441.91952515 752.28881836 0.82303876]	[480.17489624 544.39703369 0.73356831]	[480.29284668 706.02618408 0.87566423]	[4.88019135e+02 8.72709839e+02 7.54150569e-01]	[418.66027832 277.61743164 0.9334445 ]	[441.70852661 277.47839355 0.95398152]	[400.78100586 274.9319458 0.64647937]	[462.24951172 262.21408081 0.84637904]	[4.90521759e+02 9.06121521e+02 6.48786962e-01]	[5.03458771e+02 8.95941650e+02 7.17385769e-01]	[4.82928467e+02 8.77945374e+02 6.32435620e-01]	[439.13580322 790.78234863 0.81271088]	[421.35906982 788.03204346 0.81348121]	[4.57155670e+02 7.59881042e+02 6.46908820e-01]
[428.99551392 293.00927734 0.85866249]	[439.14175415 344.34207153 0.90203667]	[377.61062622 346.90332031 0.83783829]	[357.15493774 441.66601562 0.92415202]	[344.32427979 531.54907227 0.80163008]	[500.6920166 341.81173706 0.84858435]	[521.26208496 441.82012939 0.89110899]	[523.97772217 539.31518555 0.87856102]	[439.27069092 541.91326904 0.78077483]	[400.6630249 541.84655762 0.75650966]	[421.32321167 664.89910889 0.87472081]	[441.91494751 752.29241943 0.82420284]	[480.18252563 544.39910889 0.73415232]	[480.29782104 706.01031494 0.86992496]	[4.90479156e+02 8.70283875e+02 7.43658066e-01]	[418.65048218 277.62728882 0.93167311]	[441.69335938 277.47833252 0.95357782]	[400.77099609 274.93939209 0.65255266]	[462.23516846 262.1880188 0.84920502]	[4.90523590e+02 9.06085510e+02 6.28313601e-01]	[5.03447876e+02 8.95911621e+02 7.06767321e-01]	[4.82930176e+02 8.77928406e+02 6.24594986e-01]	[439.13742065 790.78173828 0.81808954]	[421.3633728 788.03466797 0.81705248]	[4.57150116e+02 7.59883667e+02 6.50542915e-01]
[428.97616577 293.01324463 0.86022758]	[439.13522339 344.33679199 0.90283388]	[377.6060791 349.37490845 0.83860886]	[357.15505981 439.29119873 0.92359197]	[344.32937622 529.06243896 0.80246186]	[500.68493652 341.78283691 0.85401171]	[521.25726318 441.82925415 0.89249521]	[523.96844482 539.2857666 0.8808434 ]	[439.27099609 541.91900635 0.77986401]	[400.66308594 541.86053467 0.75705516]	[421.32962036 664.86859131 0.87100726]	[441.90914917 752.27276611 0.82616764]	[480.17907715 544.40405273 0.73346275]	[480.30078125 706.02685547 0.86855543]	[4.90486359e+02 8.70311218e+02 7.46940255e-01]	[418.64038086 277.63345337 0.92969596]	[441.67837524 277.48400879 0.95432091]	[400.75982666 274.93035889 0.65974003]	[462.21655273 262.1663208 0.85341209]	[4.90518860e+02 9.06097961e+02 6.31035328e-01]	[5.03455750e+02 8.95923523e+02 7.00851083e-01]	[4.82930206e+02 8.77974060e+02 6.18148148e-01]	[439.14678955 790.77374268 0.82337594]	[421.36843872 788.03161621 0.8207286 ]	[4.57143250e+02 7.57380066e+02 6.49844706e-01]
[428.97006226 293.01382446 0.86084545]	[439.13345337 344.33920288 0.90207207]	[377.60470581 349.3742981 0.83801872]	[357.1522522 439.29788208 0.92462623]	[344.33145142 529.05584717 0.80330038]	[500.68286133 341.78356934 0.85344052]	[521.25170898 441.8215332 0.89280015]	[523.9677124 539.28833008 0.88098913]	[439.26657104 541.91149902 0.77898633]	[400.6590271 541.84863281 0.75547814]	[421.32281494 664.84899902 0.86969316]	[441.90185547 752.25183105 0.83018416]	[480.17626953 544.40106201 0.73144734]	[480.3024292 706.01965332 0.86704993]	[4.90482239e+02 8.72711121e+02 7.50795126e-01]	[418.63699341 277.62976074 0.93013871]	[441.67779541 277.48379517 0.95502734]	[400.76272583 274.92260742 0.63937211]	[462.21936035 262.17279053 0.85193777]	[4.90501434e+02 9.06127686e+02 6.41715229e-01]	[5.03458954e+02 8.95945496e+02 7.03353047e-01]	[4.82932343e+02 8.77971008e+02 6.19936705e-01]	[439.15628052 790.77435303 0.82473201]	[421.37207031 788.03271484 0.8202545 ]	[4.57134552e+02 7.57350342e+02 6.50154173e-01]
[428.95675659 293.01156616 0.86083823]	[439.13378906 344.30813599 0.90528506]	[377.60797119 346.88607788 0.83850437]	[357.15475464 439.31542969 0.92307812]	[344.32989502 531.54327393 0.80179363]	[500.67861938 341.78204346 0.85339904]	[521.23748779 441.78945923 0.89269137]	[523.96881104 539.28857422 0.87846971]	[439.24530029 541.88494873 0.78117567]	[400.6456604 541.81872559 0.75291443]	[421.33078003 664.84985352 0.86845171]	[441.89706421 752.27001953 0.82750654]	[480.14706421 544.37841797 0.72765362]	[480.29248047 706.06115723 0.86520201]	[4.88012146e+02 8.72761536e+02 7.51582682e-01]	[418.62637329 277.6317749 0.92792159]	[441.6628418 277.48495483 0.95580345]	[400.76065063 274.9263916 0.63460553]	[462.1993103 262.17034912 0.85291392]	[4.90503662e+02 9.06094727e+02 6.23607516e-01]	[5.03431671e+02 8.95933289e+02 6.98978901e-01]	[4.82922821e+02 8.80506226e+02 6.18496060e-01]	[439.16867065 790.78448486 0.82934439]	[423.78222656 788.04724121 0.82093567]	[4.57118347e+02 7.57384583e+02 6.47321463e-01]
[428.93408203 293.01535034 0.8613646 ]	[439.12261963 344.33294678 0.90005028]	[377.60147095 346.90698242 0.83707726]	[357.15661621 441.68515015 0.92416871]	[344.33517456 534.08660889 0.79898053]	[500.67901611 341.78863525 0.8518936 ]	[521.23278809 441.7947998 0.89565784]	[523.97827148 539.28552246 0.8796072 ]	[439.22903442 541.84838867 0.77884412]	[400.62860107 541.7789917 0.7465483 ]	[421.32669067 664.86676025 0.87162632]	[441.89294434 752.28771973 0.82781279]	[480.13226318 544.34228516 0.72515172]	[480.29156494 706.04492188 0.85494101]	[4.87992981e+02 8.72745483e+02 7.53199041e-01]	[418.61102295 277.63317871 0.92486238]	[439.32870483 277.48410034 0.95476395]	[400.74334717 274.9223938 0.63152313]	[462.18875122 262.14483643 0.85379034]	[4.88006805e+02 9.06093872e+02 6.35363400e-01]	[5.03425171e+02 8.95926575e+02 7.10589528e-01]	[4.82905243e+02 8.80471619e+02 6.23305202e-01]	[439.16937256 790.8059082 0.82587242]	[423.78067017 788.06732178 0.81839377]	[4.57115967e+02 7.59874634e+02 6.48040116e-01]
[428.93499756 293.01425171 0.86074555]	[439.11984253 344.3348999 0.89937466]	[377.59606934 349.37973022 0.83690733]	[357.16409302 441.6809082 0.92588788]	[344.34213257 534.08636475 0.79748356]	[500.67221069 341.78881836 0.85044569]	[521.23394775 441.79595947 0.89534909]	[523.98455811 539.29003906 0.87812853]	[439.22729492 541.83581543 0.77656019]	[400.62591553 541.76715088 0.74310839]	[421.30895996 664.9029541 0.87705076]	[441.88809204 752.28326416 0.82818532]	[480.13339233 544.32836914 0.72545487]	[480.27426147 705.99639893 0.84231734]	[4.87996338e+02 8.72761353e+02 7.50122011e-01]	[418.61001587 277.63491821 0.92460883]	[439.32705688 277.48104858 0.95345187]	[400.74020386 274.94302368 0.64201236]	[462.18530273 259.71282959 0.85603082]	[4.88001038e+02 9.06101807e+02 6.34478152e-01]	[5.03417145e+02 8.95938843e+02 7.09676802e-01]	[4.82915222e+02 8.80502808e+02 6.17010713e-01]	[439.16381836 790.79974365 0.8233586 ]	[423.77581787 788.0612793 0.81509459]	[4.57106384e+02 7.57386902e+02 6.48639619e-01]
[428.92837524 293.02044678 0.86119127]	[439.10806274 344.32800293 0.89956856]	[377.58847046 349.36904907 0.83617562]	[357.16381836 441.675354 0.9231689 ]	[344.33990479 534.09899902 0.79890501]	[500.6729126 341.77435303 0.85421872]	[521.24871826 441.80825806 0.89807093]	[523.99035645 539.30664062 0.87811798]	[439.22610474 541.82299805 0.77894735]	[400.62481689 541.74755859 0.74272531]	[421.29104614 664.8916626 0.87999552]	[441.89028931 752.30505371 0.82623899]	[480.13253784 541.91400146 0.72851527]	[480.27688599 706.00189209 0.84454417]	[4.88004395e+02 8.72728088e+02 7.39866078e-01]	[418.60803223 277.63897705 0.92315143]	[439.31948853 277.48587036 0.95175463]	[400.73284912 274.93408203 0.64640868]	[459.85049438 259.69369507 0.86066079]	[4.87992004e+02 9.03610168e+02 6.35711432e-01]	[5.03401520e+02 8.95915588e+02 7.14774668e-01]	[4.82920013e+02 8.80466187e+02 6.08674586e-01]	[439.1557312 790.7979126 0.81458372]	[421.37265015 788.05438232 0.81022459]	[4.57114746e+02 7.59892090e+02 6.51078701e-01]
[428.93362427 293.02218628 0.86118466]	[439.12615967 344.29519653 0.90709496]	[377.60647583 349.37014771 0.83700764]	[357.15475464 441.67709351 0.92398906]	[344.31951904 534.15869141 0.80069464]	[500.67251587 341.74093628 0.85956931]	[521.25152588 441.79998779 0.89844394]	[523.98358154 539.28729248 0.87262166]	[439.24456787 541.82141113 0.77805901]	[400.63827515 541.73907471 0.73933673]	[421.26412964 664.9262085 0.88594997]	[441.89480591 752.3057251 0.82368428]	[480.15313721 544.32281494 0.73029131]	[480.26483154 706.02508545 0.84908772]	[4.87999512e+02 8.72778137e+02 7.50960469e-01]	[418.60839844 277.64428711 0.92295909]	[439.32141113 277.49102783 0.95146561]	[400.73568726 274.93457031 0.65106606]	[459.84759521 259.69869995 0.86044943]	[4.90497009e+02 9.03623169e+02 6.34856403e-01]	[5.03423523e+02 8.95934631e+02 7.14730740e-01]	[4.82918427e+02 8.80532898e+02 6.21150136e-01]	[439.15707397 790.79547119 0.8167783 ]	[421.37927246 788.05291748 0.81142801]	[4.57122772e+02 7.59893188e+02 6.47035778e-01]
[428.93075562 295.38821411 0.86285985]	[439.10934448 344.29284668 0.90489346]	[377.59030151 346.90655518 0.83502746]	[357.15512085 441.6725769 0.92615008]	[344.31866455 534.1026001 0.7986275 ]	[500.66030884 341.73171997 0.85959846]	[521.25976562 441.78271484 0.89747393]	[523.98724365 539.27954102 0.87452823]	[439.22473145 541.78344727 0.7684139 ]	[400.61801147 539.27368164 0.72752768]	[421.23995972 664.94482422 0.88903624]	[441.89562988 752.25854492 0.82694763]	[480.1272583 541.89111328 0.72020012]	[480.25061035 706.05303955 0.85773569]	[4.87985413e+02 8.72790100e+02 7.62360513e-01]	[418.60519409 277.65011597 0.92243838]	[439.32162476 277.496521 0.95376325]	[400.72909546 274.91885376 0.64317793]	[459.84591675 259.69992065 0.86001134]	[4.90508118e+02 9.06089966e+02 6.37723446e-01]	[5.03429993e+02 8.95942688e+02 7.17334926e-01]	[4.82910065e+02 8.80541504e+02 6.37211859e-01]	[439.16604614 790.79907227 0.81608373]	[423.78738403 788.05737305 0.80454767]	[4.57126068e+02 7.57358398e+02 6.39103234e-01]
[428.97143555 292.99963379 0.85575402]	[439.10598755 344.26434326 0.90619487]	[377.58911133 346.85305786 0.83984709]	[357.14678955 439.26620483 0.92645061]	[344.31564331 531.54785156 0.80071861]	[500.66473389 341.72412109 0.86224324]	[521.24908447 441.76895142 0.89608181]	[523.97851562 539.26519775 0.87369722]	[439.2164917 541.78100586 0.76566201]	[398.253479 539.26885986 0.72727734]	[421.25149536 664.980896 0.88732326]	[441.89324951 752.24829102 0.82790196]	[480.12854004 541.8862915 0.71699512]	[480.22250366 705.95733643 0.84732068]	[4.87916687e+02 8.72779907e+02 7.56666303e-01]	[418.62759399 277.62469482 0.93016744]	[441.66671753 277.46679688 0.95019662]	[400.74212646 274.90640259 0.66021472]	[462.20327759 259.652771 0.87032282]	[4.87966583e+02 9.03608093e+02 6.28024995e-01]	[5.03344452e+02 8.95930481e+02 7.08588123e-01]	[4.82857574e+02 8.80530701e+02 6.32486463e-01]	[439.17672729 790.81555176 0.81515765]	[423.79159546 788.07421875 0.80505669]	[4.57122498e+02 7.57338684e+02 6.31981313e-01]
[428.98794556 292.92852783 0.84481168]	[439.11627197 344.24557495 0.91085523]	[377.59381104 346.80862427 0.84253263]	[357.14575195 439.23205566 0.91864586]	[344.31103516 531.54248047 0.80073023]	[500.67599487 341.72723389 0.86303884]	[521.24316406 441.77664185 0.89513642]	[523.96160889 539.26062012 0.87530339]	[439.23751831 541.80609131 0.77548981]	[400.6267395 539.30773926 0.73378694]	[421.26635742 665.0211792 0.88651597]	[441.88919067 752.26397705 0.82789928]	[480.14349365 541.91033936 0.72400761]	[480.22076416 705.934021 0.84496582]	[4.85475342e+02 8.72795288e+02 7.66758204e-01]	[418.64477539 277.5597229 0.94301713]	[441.68264771 275.08407593 0.95100868]	[400.75839233 274.89309692 0.66632062]	[462.21893311 259.62271118 0.87988067]	[4.87995056e+02 9.03579590e+02 6.32089198e-01]	[5.03357452e+02 8.95913269e+02 7.20690608e-01]	[4.82786652e+02 8.83031494e+02 6.42566204e-01]	[439.20092773 790.82147217 0.82102144]	[423.80551147 788.08709717 0.81043583]	[4.57120667e+02 7.57346375e+02 6.32341504e-01]
[429.00292969 290.45532227 0.83492851]	[439.11154175 341.8081665 0.91203606]	[377.59298706 344.34564209 0.84437466]	[357.14678955 439.20788574 0.91618395]	[344.30636597 529.01446533 0.80836487]	[500.66799927 341.68652344 0.86609489]	[521.23681641 441.75741577 0.89674002]	[523.95251465 539.24383545 0.87149751]	[439.24520874 541.80426025 0.77129692]	[400.63504028 539.30517578 0.7311253 ]	[421.25149536 665.01873779 0.88895923]	[441.90655518 752.23883057 0.82868344]	[480.1494751 541.90454102 0.72166061]	[480.19454956 703.49194336 0.83537388]	[4.85456848e+02 8.72764893e+02 7.63316393e-01]	[418.65750122 277.51852417 0.94967669]	[441.68988037 275.04486084 0.94937122]	[400.75247192 272.45526123 0.70950413]	[462.21569824 257.20709229 0.89254487]	[4.87945953e+02 9.03568542e+02 6.21264398e-01]	[5.03313690e+02 8.95901184e+02 7.06825018e-01]	[4.82778473e+02 8.80507751e+02 6.37540281e-01]	[439.19284058 790.80395508 0.82012302]	[423.80297852 788.065979 0.80928767]	[4.57146942e+02 7.57322388e+02 6.28336310e-01]
[428.97613525 290.4041748 0.8346439 ]	[439.09701538 341.75735474 0.9174459 ]	[377.57489014 344.28259277 0.84941286]	[357.14465332 439.16815186 0.91303444]	[344.29110718 529.01782227 0.81065667]	[500.64944458 339.27325439 0.86737657]	[521.21435547 441.72232056 0.89882976]	[523.93817139 539.18609619 0.8617171 ]	[439.24066162 541.80487061 0.76904106]	[400.62246704 539.30267334 0.72713512]	[421.23309326 664.99108887 0.88971353]	[441.91653442 752.26184082 0.82240134]	[480.14929199 541.9074707 0.72112173]	[480.18640137 703.50195312 0.83594906]	[4.85448425e+02 8.72729309e+02 7.64356136e-01]	[418.64614868 277.46963501 0.95010602]	[441.681427 275.00695801 0.94913071]	[400.73242188 272.39028931 0.70113355]	[462.22518921 257.18191528 0.89958429]	[4.85427429e+02 9.01054749e+02 6.22506022e-01]	[5.03263184e+02 8.95869263e+02 6.96401656e-01]	[4.82797577e+02 8.77977722e+02 6.36807799e-01]	[439.17092896 790.78979492 0.82487047]	[423.78649902 788.05169678 0.81683189]	[4.57168365e+02 7.57362366e+02 6.25846744e-01]
[428.96520996 287.88330078 0.83240372]	[439.08074951 341.72958374 0.91694039]	[377.55581665 344.26123047 0.84983021]	[357.14242554 439.14401245 0.91144431]	[341.81723022 526.51434326 0.82329601]	[500.65194702 339.24447632 0.87091464]	[521.20367432 441.7243042 0.89574611]	[523.91870117 536.72711182 0.85746515]	[439.22741699 541.85943604 0.76610625]	[400.62139893 541.79382324 0.73509914]	[421.22860718 665.01092529 0.89087808]	[441.91189575 752.24993896 0.82731301]	[480.14578247 544.36859131 0.72185773]	[480.1852417 703.51025391 0.83951634]	[4.85443024e+02 8.72755127e+02 7.64200330e-01]	[418.65090942 275.10864258 0.95338875]	[441.67770386 274.97473145 0.9486438 ]	[400.72756958 269.89782715 0.69718945]	[462.22021484 257.1751709 0.90118319]	[4.85378387e+02 9.00998169e+02 6.12818241e-01]	[5.00849060e+02 8.95857544e+02 6.86707914e-01]	[4.82800629e+02 8.80486755e+02 6.40410841e-01]	[439.16790771 790.78936768 0.83246255]	[423.78988647 788.05078125 0.82161868]	[4.57166199e+02 7.57351379e+02 6.28437340e-01]
[428.94873047 287.81161499 0.83062243]	[439.07562256 341.70755005 0.91740745]	[377.55526733 341.82269287 0.85386443]	[357.13088989 439.14349365 0.91311741]	[341.79360962 526.51696777 0.82951677]	[498.25823975 339.23812866 0.86665577]	[521.17700195 441.69525146 0.89105207]	[523.90332031 536.67303467 0.84956622]	[439.23171997 541.88232422 0.76935363]	[400.63504028 541.83148193 0.7459631 ]	[421.23843384 665.03924561 0.89120191]	[441.92227173 752.25201416 0.82536852]	[480.13708496 544.38311768 0.72194624]	[480.19442749 705.96685791 0.85871482]	[4.85413818e+02 8.72817505e+02 7.75505304e-01]	[418.65753174 275.06207275 0.95370382]	[441.67147827 274.94467163 0.94449878]	[400.72061157 269.83117676 0.72721279]	[462.21932983 257.16937256 0.90701187]	[4.85423370e+02 9.03539001e+02 6.18768275e-01]	[5.03259033e+02 8.95903748e+02 6.97804451e-01]	[4.82757629e+02 8.83057800e+02 6.45720482e-01]	[439.15197754 790.77209473 0.83320403]	[423.77532959 788.03582764 0.82537955]	[4.57187195e+02 7.57372986e+02 6.15117013e-01]
[428.9473877 287.80856323 0.83038688]	[439.07397461 341.70465088 0.91768754]	[377.55029297 341.81951904 0.85397416]	[357.12988281 439.14126587 0.913252 ]	[341.78988647 526.51074219 0.83179963]	[498.2612915 339.23535156 0.86707664]	[521.17907715 441.69683838 0.89169431]	[523.9017334 536.6751709 0.84971756]	[439.2250061 541.87512207 0.7672565 ]	[400.63122559 541.82055664 0.7428931 ]	[421.2355957 665.02453613 0.89033216]	[441.92553711 752.23657227 0.82800806]	[480.1300354 544.37976074 0.71799988]	[480.19134521 705.96813965 0.86000729]	[4.85412537e+02 8.72807129e+02 7.75426030e-01]	[418.65838623 275.05889893 0.95333815]	[441.67041016 274.94509888 0.94420981]	[400.72149658 267.36657715 0.73081976]	[462.21417236 257.16983032 0.90637505]	[4.85454712e+02 9.01040344e+02 6.11594856e-01]	[5.03270721e+02 8.95882812e+02 6.96987510e-01]	[4.82754211e+02 8.83040039e+02 6.43577576e-01]	[439.15402222 790.76824951 0.83288836]	[423.78097534 788.03527832 0.82463896]	[4.57188904e+02 7.57351135e+02 6.14234328e-01]
[428.94750977 285.29626465 0.83231306]	[439.07843018 341.67095947 0.92135549]	[377.54980469 341.80966187 0.85337299]	[357.121521 439.11706543 0.91157913]	[341.78741455 526.46539307 0.83927965]	[500.65670776 339.181427 0.87583411]	[521.18365479 441.68862915 0.89855784]	[523.87969971 536.68334961 0.85061318]	[439.2348938 541.82470703 0.76963699]	[400.62857056 541.76489258 0.7397505 ]	[421.23110962 665.04718018 0.89083457]	[441.92562866 752.23406982 0.82667071]	[480.15109253 544.32873535 0.7207067 ]	[480.18566895 705.97906494 0.85989141]	[4.85401337e+02 8.70234863e+02 7.58626461e-01]	[418.66650391 275.01034546 0.95123762]	[441.66882324 274.91061401 0.94415969]	[400.72561646 264.80627441 0.71906948]	[462.19985962 257.15240479 0.90758389]	[4.85377930e+02 8.95945496e+02 6.20096803e-01]	[5.00875641e+02 8.93337402e+02 6.99689567e-01]	[4.82763397e+02 8.75421875e+02 6.43171906e-01]	[439.16415405 790.7767334 0.83727115]	[423.80175781 788.04431152 0.82496905]	[4.57188812e+02 7.57339355e+02 6.16176903e-01]
[428.93200684 285.25775146 0.83322686]	[439.07434082 339.29666138 0.92221558]	[377.54522705 341.80487061 0.85652184]	[357.1164856 439.11108398 0.91516912]	[341.7722168 526.43847656 0.84740907]	[500.66992188 339.17755127 0.88034242]	[521.19268799 441.6781311 0.89954621]	[523.87530518 536.65917969 0.84950137]	[439.23876953 541.79577637 0.76598495]	[400.62329102 539.30908203 0.7311554 ]	[421.21398926 664.99975586 0.88826871]	[441.92160034 752.23638916 0.82665294]	[480.15692139 541.8916626 0.7183426 ]	[480.14517212 705.94873047 0.86168468]	[4.85356384e+02 8.70226013e+02 7.76189625e-01]	[418.66348267 275.00357056 0.95167887]	[439.32788086 274.89215088 0.93933493]	[400.73452759 267.27734375 0.71609008]	[462.18737793 257.12789917 0.91616243]	[4.85374695e+02 8.93409180e+02 6.17371142e-01]	[5.00847260e+02 8.93272766e+02 6.91119969e-01]	[4.80352142e+02 8.75425476e+02 6.63303196e-01]	[439.16928101 790.76470947 0.83317679]	[423.79284668 788.03765869 0.82145488]	[4.57197052e+02 7.57351135e+02 6.17692292e-01]
[428.93447876 285.23065186 0.83412987]	[439.08520508 339.28201294 0.92807788]	[377.54467773 341.7862854 0.85783929]	[357.11724854 439.10986328 0.91418034]	[341.74847412 526.4050293 0.85350573]	[500.67852783 339.16589355 0.8791551 ]	[521.16998291 441.67462158 0.89641666]	[523.8838501 536.66729736 0.84862703]	[439.25402832 541.80908203 0.76710516]	[400.63409424 541.74829102 0.73260623]	[421.19888306 665.02392578 0.89222151]	[441.91693115 752.23858643 0.82818478]	[480.18157959 541.90435791 0.72280186]	[480.10760498 705.91796875 0.85779631]	[4.82976532e+02 8.70142578e+02 7.64591694e-01]	[418.67022705 274.98898315 0.95192599]	[439.32406616 274.86950684 0.93619978]	[400.73812866 264.77471924 0.70078409]	[459.85491943 257.09078979 0.92046547]	[4.85455933e+02 8.93321045e+02 6.01096690e-01]	[5.00883789e+02 8.90803101e+02 6.74098372e-01]	[4.80305908e+02 8.75346008e+02 6.74212337e-01]	[439.16635132 790.73754883 0.82265431]	[423.78295898 788.02392578 0.81421453]	[4.57205780e+02 7.57348450e+02 6.20505154e-01]
[428.93148804 282.75372314 0.83795124]	[439.07955933 339.25515747 0.92951542]	[377.53063965 341.77645874 0.8594147 ]	[357.12637329 439.07550049 0.90628117]	[341.77548218 523.98950195 0.85698074]	[500.66894531 339.13537598 0.88050032]	[521.14916992 439.26904297 0.89050901]	[523.88244629 534.1539917 0.84327114]	[439.24645996 541.81115723 0.76941133]	[400.61953735 541.74169922 0.73457402]	[421.13549805 664.96472168 0.89103258]	[441.88903809 752.23352051 0.83566499]	[480.17584229 541.91241455 0.72593558]	[477.74111938 703.4864502 0.83954644]	[4.82953278e+02 8.65097839e+02 7.46908545e-01]	[418.67153931 274.97955322 0.95281994]	[439.31845093 272.48733521 0.93206578]	[400.74002075 264.75067139 0.72191137]	[459.82885742 257.06182861 0.92338645]	[4.82931366e+02 8.90666199e+02 5.99994361e-01]	[5.00794525e+02 8.88185669e+02 6.50017262e-01]	[4.80314606e+02 8.72798523e+02 6.81104243e-01]	[439.17422485 790.71295166 0.82817191]	[423.79464722 788.02252197 0.81630576]	[4.57173676e+02 7.57345825e+02 6.30987406e-01]
[428.91430664 282.7147522 0.84281355]	[439.08636475 339.21151733 0.93514192]	[377.5380249 341.7114563 0.86805099]	[357.13619995 436.68475342 0.90700954]	[341.77471924 523.9720459 0.85808498]	[500.68081665 339.09884644 0.87876958]	[521.15332031 439.23373413 0.89167577]	[523.89465332 531.57458496 0.84657955]	[439.26004028 541.74884033 0.76070118]	[400.62515259 539.23724365 0.72736514]	[418.79385376 664.97161865 0.89380586]	[441.89157104 752.23406982 0.83288956]	[480.1918335 541.84484863 0.73177314]	[477.74481201 703.37744141 0.82010782]	[4.82891541e+02 8.60007202e+02 7.41499782e-01]	[418.66275024 274.94412231 0.94599652]	[439.31549072 272.45889282 0.93059349]	[400.73587036 264.71713257 0.70007038]	[459.82141113 257.06011963 0.91923738]	[4.82844604e+02 8.85593628e+02 5.43814063e-01]	[4.98261658e+02 8.83064575e+02 5.97694814e-01]	[4.80277771e+02 8.72710754e+02 6.69600546e-01]	[439.14572144 790.69927979 0.83367097]	[423.78344727 788.01086426 0.82431877]	[4.57187195e+02 7.57344177e+02 6.34703159e-01]
[426.40158081 280.13531494 0.86632895]	[439.06338501 336.63278198 0.9372527 ]	[377.55618286 339.10098267 0.88804722]	[357.12988281 434.11322021 0.88004953]	[341.74768066 521.35131836 0.88443518]	[498.23846436 336.5501709 0.85811275]	[518.72131348 436.62246704 0.83079839]	[523.89788818 528.9708252 0.86057127]	[439.23071289 536.71105957 0.73731077]	[398.24514771 534.13549805 0.71433419]	[418.75595093 665.03790283 0.89438462]	[441.90774536 752.2442627 0.83137542]	[480.1619873 539.25231934 0.70917416]	[477.71881104 693.25250244 0.8105523 ]	[4.82827637e+02 8.54828857e+02 7.09964335e-01]	[418.59719849 272.36279297 0.90868658]	[439.29025269 269.84509277 0.90547991]	[400.66995239 259.65484619 0.63549662]	[459.81796265 254.60031128 0.91095805]	[4.82828918e+02 8.80475952e+02 5.49740553e-01]	[4.98244263e+02 8.75437256e+02 6.15763426e-01]	[4.80231537e+02 8.67699463e+02 5.86602032e-01]	[436.69351196 790.69683838 0.82761139]	[423.77978516 788.01153564 0.82611895]	[4.59621521e+02 7.57381470e+02 6.47702098e-01]
[426.38607788 277.56750488 0.89303726]	[439.06207275 336.52108765 0.93022197]	[377.53396606 336.68481445 0.8800869 ]	[357.12380981 431.51742554 0.86656594]	[341.80667114 521.31280518 0.8686735 ]	[498.23168945 334.01641846 0.83268595]	[518.70306396 434.02761841 0.80956155]	[523.87957764 526.40240479 0.87779719]	[439.25036621 534.15142822 0.72856176]	[398.25793457 531.59399414 0.70803893]	[418.69006348 664.97381592 0.89994282]	[441.9357605 752.22796631 0.83262175]	[480.19543457 536.6965332 0.70310432]	[477.70947266 688.13342285 0.8518737 ]	[4.82812134e+02 8.49755798e+02 7.52053559e-01]	[418.56576538 264.80245972 0.88654429]	[439.24746704 262.17373657 0.91154134]	[400.66412354 257.1043396 0.67004591]	[459.76727295 254.37234497 0.91030997]	[4.80153442e+02 8.72879578e+02 5.83949029e-01]	[4.90520111e+02 8.72840088e+02 6.24512136e-01]	[4.82770935e+02 8.59958740e+02 5.93406141e-01]	[436.64877319 790.69189453 0.83369976]	[423.77560425 787.99798584 0.83009958]	[4.59647614e+02 7.59873657e+02 6.52341604e-01]
[423.92025757 275.10635376 0.90138835]	[439.05227661 334.04708862 0.91054404]	[377.5272522 336.53677368 0.86716628]	[357.11535645 426.43099976 0.86643493]	[344.25759888 521.22894287 0.85020262]	[498.20376587 331.43426514 0.81576771]	[518.71746826 426.43496704 0.81035674]	[523.86169434 523.83624268 0.88905537]	[439.23339844 534.121521 0.72846144]	[398.25799561 531.55871582 0.71017921]	[418.64828491 664.94488525 0.89400101]	[441.92700195 752.1809082 0.83835125]	[480.17605591 536.6651001 0.70298338]	[477.73660278 685.58685303 0.87706041]	[4.82778442e+02 8.44527283e+02 7.43548512e-01]	[416.16012573 262.16174316 0.88430911]	[439.22061157 259.59963989 0.93589157]	[400.64450073 254.57221985 0.67191482]	[459.71551514 251.85452271 0.88257277]	[4.72525635e+02 8.65067810e+02 5.29063046e-01]	[4.82818848e+02 8.65124939e+02 5.99383712e-01]	[4.82890747e+02 8.52325439e+02 6.34823203e-01]	[436.68240356 790.67944336 0.83287674]	[423.80978394 785.61053467 0.82362604]	[4.59615387e+02 7.57341675e+02 6.49000764e-01]
[423.9201355 275.10610962 0.90142024]	[439.05368042 334.04736328 0.91087723]	[377.52536011 336.53820801 0.86722815]	[357.11026001 426.43209839 0.86621082]	[344.26016235 521.22210693 0.849002 ]	[498.20758057 331.43469238 0.81629002]	[518.71990967 426.44387817 0.80977571]	[523.85717773 523.84729004 0.88983852]	[439.23928833 534.12915039 0.73095882]	[398.25982666 531.56719971 0.71128905]	[418.64874268 664.94506836 0.89393508]	[441.9229126 752.17974854 0.83778346]	[480.18334961 536.66876221 0.70577931]	[477.73721313 685.57971191 0.87614596]	[4.82777100e+02 8.44542236e+02 7.44500160e-01]	[416.1602478 262.16098022 0.88420856]	[439.21994019 259.59848022 0.93582088]	[400.64593506 254.57315063 0.67170566]	[459.71411133 251.85272217 0.88264364]	[4.72515869e+02 8.65071472e+02 5.23042321e-01]	[4.82805817e+02 8.65133972e+02 5.95187783e-01]	[4.82896545e+02 8.52344543e+02 6.34279191e-01]	[436.68914795 790.68438721 0.83005184]	[423.81021118 785.61572266 0.82052714]	[4.59612793e+02 7.57337708e+02 6.47688746e-01]
[423.89862061 274.94735718 0.89466691]	[436.67977905 331.40802002 0.87490177]	[377.49575806 333.97683716 0.84353828]	[357.10424805 423.81085205 0.89122224]	[344.27871704 516.17999268 0.81506056]	[498.18334961 323.79666138 0.82438374]	[518.71331787 423.77258301 0.84511364]	[523.89086914 521.22589111 0.86725378]	[439.29449463 526.50140381 0.73267788]	[400.64855957 526.4309082 0.72043288]	[418.69348145 664.85778809 0.8835457 ]	[444.30804443 749.78424072 0.83680892]	[480.24960327 529.02624512 0.71109182]	[477.73522949 685.42553711 0.87776488]	[4.82759705e+02 8.36909302e+02 7.24893689e-01]	[416.1496582 259.57571411 0.8976633 ]	[439.18209839 257.06390381 0.94595724]	[400.64089966 254.45608521 0.69603753]	[459.65701294 244.26670837 0.84391105]	[4.67456757e+02 8.54901245e+02 5.49285352e-01]	[4.82815521e+02 8.57404907e+02 6.08625174e-01]	[4.82945526e+02 8.49752808e+02 6.24625444e-01]	[436.67150879 790.64587402 0.82637239]	[423.81436157 785.57147217 0.81700444]	[4.59639313e+02 7.57328430e+02 6.47820234e-01]
[423.89709473 272.41033936 0.8696233 ]	[436.6680603 323.7852478 0.87903285]	[375.12515259 328.9291687 0.82011932]	[357.09448242 421.31072998 0.907969 ]	[344.3309021 508.52246094 0.80172467]	[498.15594482 321.18826294 0.84958178]	[518.71362305 421.2321167 0.87381136]	[523.90405273 513.63427734 0.83982718]	[439.32495117 526.43243408 0.74080956]	[400.6763916 523.9677124 0.72613519]	[418.73452759 662.41485596 0.87191302]	[444.36254883 752.21765137 0.82510579]	[480.26831055 526.47424316 0.71805233]	[477.72833252 680.31976318 0.83439267]	[4.82749878e+02 8.31697937e+02 7.38251746e-01]	[416.12548828 257.03778076 0.91744024]	[439.19790649 254.53898621 0.94858849]	[398.26409912 251.97686768 0.63650692]	[459.73376465 239.06118774 0.88166839]	[4.64941803e+02 8.52286255e+02 6.35855794e-01]	[4.82802063e+02 8.52339966e+02 6.70435429e-01]	[4.82937500e+02 8.44557068e+02 6.13442719e-01]	[436.59634399 790.62268066 0.81035727]	[423.78543091 785.53369141 0.81901991]	[4.59672333e+02 7.59884216e+02 6.52530074e-01]
[423.86502075 259.64331055 0.88397563]	[436.57608032 318.53015137 0.91648209]	[375.07421875 318.74835205 0.86329734]	[357.11282349 416.13314819 0.89342272]	[346.82861328 503.37597656 0.83976138]	[495.6842041 316.03695679 0.84679484]	[518.68560791 413.49819946 0.80252475]	[523.96002197 505.8855896 0.86454684]	[441.67852783 518.78692627 0.75382876]	[400.7260437 518.75524902 0.7272476 ]	[418.63635254 654.71246338 0.8501308 ]	[444.36053467 752.26629639 0.82258707]	[480.2612915 521.22839355 0.72832757]	[480.16174316 667.48687744 0.89371407]	[4.82791687e+02 8.26550110e+02 7.06427455e-01]	[416.10281372 251.88439941 0.89580381]	[439.18200684 249.31706238 0.89987397]	[398.18157959 241.6269989 0.65565819]	[459.7010498 234.07771301 0.89255399]	[4.64890259e+02 8.49624817e+02 6.84695661e-01]	[4.82815308e+02 8.49677185e+02 6.79320931e-01]	[4.82912415e+02 8.31844666e+02 5.80056131e-01]	[434.1000061 790.60028076 0.80006987]	[423.77252197 785.5267334 0.8235051 ]	[4.59638245e+02 7.62460571e+02 6.60749018e-01]
[423.86541748 259.64398193 0.88376564]	[436.58428955 318.53033447 0.91815674]	[375.07629395 318.74981689 0.86295098]	[357.11251831 416.13092041 0.89303279]	[346.82659912 503.37319946 0.84012926]	[498.12231445 316.0375061 0.84703135]	[518.68670654 413.50167847 0.80335832]	[523.96154785 505.88723755 0.86465406]	[441.68075562 521.21435547 0.7541855 ]	[400.72686768 518.75646973 0.72688431]	[418.63247681 654.71600342 0.849334 ]	[444.36550903 752.27288818 0.81846815]	[480.26306152 521.2331543 0.7290858 ]	[480.16351318 667.48602295 0.89434218]	[4.82796844e+02 8.24033813e+02 6.90039992e-01]	[416.10333252 251.88278198 0.89549553]	[439.18276978 249.31660461 0.89997762]	[398.18240356 241.62387085 0.65548652]	[459.70181274 234.07725525 0.89260256]	[4.64922119e+02 8.49610596e+02 6.85400009e-01]	[4.82838501e+02 8.49652100e+02 6.79316044e-01]	[4.82907013e+02 8.31800354e+02 5.69650829e-01]	[434.08865356 790.58514404 0.80164629]	[423.77560425 785.51300049 0.82375157]	[4.59633698e+02 7.62483337e+02 6.61743164e-01]
[423.85531616 257.02615356 0.91020548]	[436.6444397 315.99786377 0.92245722]	[375.08166504 318.53887939 0.8755458 ]	[357.09640503 413.5604248 0.86984819]	[344.31622314 500.84017944 0.85077703]	[498.1499939 313.4458313 0.81901312]	[518.77142334 408.42871094 0.81577158]	[523.96557617 503.46853638 0.86246264]	[441.69720459 518.70928955 0.74596322]	[400.71563721 516.21240234 0.71403313]	[418.63717651 654.67993164 0.84837461]	[444.34793091 752.26983643 0.82387799]	[480.30554199 518.72900391 0.72954643]	[480.20825195 665.04144287 0.90799308]	[4.82785919e+02 8.18896851e+02 7.27957189e-01]	[416.06878662 244.2802124 0.86701441]	[439.1338501 239.19940186 0.90469807]	[398.11346436 236.5789032 0.69818884]	[459.61367798 231.42807007 0.87781298]	[4.69997040e+02 8.44509766e+02 6.70458496e-01]	[4.85353699e+02 8.44541077e+02 6.72569513e-01]	[4.82860016e+02 8.29192810e+02 6.18109643e-01]	[436.62136841 790.63891602 0.80683351]	[423.81539917 785.56756592 0.81472182]	[4.59630585e+02 7.62455750e+02 6.67316496e-01]
[423.85159302 254.52459717 0.91500437]	[436.59448242 313.46881104 0.8867417 ]	[375.0567627 316.05740356 0.86032927]	[357.07150269 408.40808105 0.85985303]	[344.31610107 500.68218994 0.84881681]	[498.12545776 305.79302979 0.80815357]	[518.78723145 403.24661255 0.858051 ]	[524. 500.83963013 0.87005842]	[441.77935791 516.1786499 0.73501247]	[400.77120972 516.15734863 0.7056058 ]	[418.65496826 649.6505127 0.86429304]	[444.32199097 752.25592041 0.8255955 ]	[482.72546387 516.16430664 0.72477454]	[480.20669556 664.91027832 0.90031934]	[4.82829803e+02 8.06055603e+02 7.34188795e-01]	[416.07519531 239.19369507 0.87787294]	[439.13092041 236.63842773 0.93721724]	[398.18041992 234.02426147 0.7100898 ]	[457.20117188 228.78977966 0.83810574]	[4.70010773e+02 8.34340576e+02 7.26148188e-01]	[4.87927612e+02 8.34357849e+02 7.05859601e-01]	[4.82793549e+02 8.11313599e+02 6.11898243e-01]	[436.66027832 790.63110352 0.82443225]	[423.82113647 785.55938721 0.81296098]	[4.57210114e+02 7.62442322e+02 6.62167013e-01]
[423.82681274 254.36843872 0.89865577]	[436.6315918 305.85110474 0.86162794]	[375.08068848 313.45346069 0.83792925]	[357.07064819 403.32531738 0.88385612]	[344.3039856 498.21105957 0.83772904]	[498.13644409 300.71496582 0.83835834]	[518.78375244 400.73007202 0.87660044]	[523.97698975 498.19720459 0.84444475]	[441.78683472 508.50009155 0.7291376 ]	[400.76644897 508.48638916 0.71269077]	[418.69378662 647.08349609 0.88398695]	[444.36254883 752.30072021 0.82104284]	[482.73403931 508.47998047 0.72034353]	[480.30099487 662.31542969 0.88186288]	[4.82894623e+02 8.06032593e+02 7.39137173e-01]	[416.06335449 236.64787292 0.89583868]	[439.13586426 236.46618652 0.94110268]	[398.19741821 233.87606812 0.67171717]	[459.60678101 221.10324097 0.83575147]	[4.70007385e+02 8.31761047e+02 7.62235582e-01]	[4.85480225e+02 8.31799561e+02 7.45962501e-01]	[4.82854279e+02 8.11273865e+02 6.34920657e-01]	[436.65081787 790.71710205 0.80455679]	[423.79412842 785.61950684 0.80076736]	[4.59606476e+02 7.62488220e+02 6.84261560e-01]
[423.85955811 249.30340576 0.8551318 ]	[436.58642578 300.74789429 0.87743425]	[375.06011963 308.41461182 0.81873012]	[357.06161499 400.77807617 0.91389179]	[344.29678345 493.1036377 0.80850869]	[495.68655396 298.17202759 0.85710961]	[518.79400635 398.1517334 0.87691349]	[523.99920654 490.55914307 0.82416773]	[441.84371948 505.91079712 0.74531347]	[400.82229614 505.90533447 0.72305864]	[418.7437439 646.98406982 0.89569849]	[444.36471558 752.27398682 0.82605422]	[482.79058838 505.8911438 0.74273515]	[480.32995605 654.6975708 0.86833477]	[4.82896088e+02 8.03470825e+02 7.59517193e-01]	[416.09658813 234.08769226 0.92619061]	[439.15875244 233.90139771 0.93103814]	[398.12780762 228.87939453 0.70515066]	[459.65316772 216.07142639 0.88696665]	[4.70016937e+02 8.31667480e+02 7.77219713e-01]	[4.85472961e+02 8.31698608e+02 7.63071418e-01]	[4.82865234e+02 8.11174744e+02 6.77307308e-01]	[436.63354492 790.70281982 0.80003101]	[423.78164673 785.59472656 0.792265 ]	[4.59595001e+02 7.62470032e+02 6.90208435e-01]
[423.92001343 236.67912292 0.87982637]	[436.62814331 295.54840088 0.92573768]	[375.07473755 298.1378479 0.87339848]	[357.06384277 395.57241821 0.88519615]	[346.86026001 482.84490967 0.84416789]	[498.1444397 292.94500732 0.82387489]	[521.17730713 387.89706421 0.83609205]	[524.01287842 482.83508301 0.85818076]	[444.29248047 498.15841675 0.72247815]	[403.33831787 498.18289185 0.69228077]	[421.15863037 641.90380859 0.85893434]	[444.40237427 754.7980957 0.804627 ]	[482.8576355 495.65896606 0.71954727]	[482.76446533 644.54602051 0.90885705]	[4.85385071e+02 7.98374207e+02 7.53603339e-01]	[416.10409546 231.29225159 0.88798362]	[439.20251465 223.7454834 0.89715445]	[398.08612061 218.5388031 0.68977785]	[459.6567688 213.37678528 0.8684476 ]	[4.64855988e+02 8.18916687e+02 6.91626549e-01]	[4.82910767e+02 8.26584839e+02 6.97569489e-01]	[4.90506653e+02 8.11162781e+02 6.74479723e-01]	[436.65435791 790.82617188 0.81932914]	[423.79208374 788.05792236 0.81122237]	[4.59616791e+02 7.65034363e+02 6.83593750e-01]
[426.37252808 236.42182922 0.89868534]	[436.64987183 292.99890137 0.90633732]	[375.07946777 295.64208984 0.87053365]	[357.05026245 390.47186279 0.86166692]	[344.34622192 480.26062012 0.85883582]	[498.17333984 285.32061768 0.8107689 ]	[521.16900635 382.75231934 0.86433965]	[526.39715576 480.35232544 0.83812165]	[444.37466431 493.10452271 0.70215487]	[405.83743286 493.1210022 0.66952771]	[421.21151733 639.31945801 0.85144186]	[444.4317627 754.81152344 0.79910105]	[482.93112183 493.06930542 0.70017922]	[482.82589722 641.94354248 0.89274806]	[4.85370789e+02 7.90774536e+02 7.65029490e-01]	[416.14129639 221.20378113 0.87792182]	[439.22250366 218.56359863 0.93522656]	[398.1026001 215.91604614 0.74614167]	[459.61190796 208.31719971 0.84462214]	[4.75155212e+02 8.16366577e+02 6.15348816e-01]	[4.95606781e+02 8.18914185e+02 6.18610382e-01]	[4.82858917e+02 8.06033813e+02 6.41559482e-01]	[439.14230347 793.21325684 0.82196939]	[423.82858276 788.1005249 0.80877829]	[4.59611542e+02 7.65076782e+02 6.96635962e-01]
[426.41513062 233.94717407 0.88952988]	[436.61953735 287.84954834 0.86288226]	[375.08578491 295.39712524 0.85141814]	[357.03347778 382.83578491 0.87820125]	[346.85159302 477.6690979 0.82647681]	[495.68475342 280.1789856 0.84011334]	[521.16119385 380.16085815 0.88510787]	[526.45281982 480.17364502 0.81349289]	[444.36254883 488.00244141 0.71151519]	[405.82775879 490.54959106 0.67719376]	[421.2199707 636.74761963 0.84248626]	[444.40872192 754.8291626 0.79447317]	[482.92880249 485.44552612 0.71206009]	[482.84558105 634.21026611 0.86090505]	[4.85400452e+02 7.93222351e+02 7.74396539e-01]	[418.54852295 218.63058472 0.88962364]	[439.22186279 216.04859924 0.95124102]	[398.22558594 213.404953 0.74258006]	[457.2171936 203.1550293 0.81646109]	[4.77660004e+02 8.13827393e+02 5.91439068e-01]	[4.95612579e+02 8.16343201e+02 5.86295366e-01]	[4.82917664e+02 8.06042786e+02 6.54192030e-01]	[436.69329834 790.82110596 0.82201558]	[423.79818726 788.0904541 0.81543469]	[4.59584839e+02 7.67520264e+02 6.92724943e-01]
[426.41494751 233.94718933 0.88956225]	[436.61773682 287.84805298 0.86221445]	[375.0854187 295.39599609 0.85116953]	[357.03417969 382.83218384 0.87800485]	[346.84622192 477.6663208 0.8257035 ]	[495.6824646 280.17974854 0.83960676]	[521.15966797 380.15753174 0.88486201]	[526.45458984 480.16897583 0.80963457]	[444.36248779 490.4961853 0.71044421]	[405.83334351 493.05368042 0.67628527]	[421.21969604 636.75018311 0.84246784]	[444.40652466 754.83813477 0.79528928]	[482.92840576 485.45864868 0.71017742]	[482.84146118 634.20727539 0.8616944 ]	[4.85404541e+02 7.90797485e+02 7.77903497e-01]	[418.54925537 218.6305542 0.88985443]	[439.22161865 216.04953003 0.95133388]	[398.22686768 213.40501404 0.74227273]	[457.21829224 203.15856934 0.81572539]	[4.77655670e+02 8.13820740e+02 5.94427228e-01]	[4.95610107e+02 8.16332947e+02 5.87564290e-01]	[4.82915741e+02 8.06027283e+02 6.53664529e-01]	[439.10726929 790.83447266 0.82309139]	[423.79769897 788.10064697 0.81797493]	[4.59581451e+02 7.67524841e+02 6.94875360e-01]
[428.95336914 233.81503296 0.86525476]	[436.61413574 280.22171021 0.88662547]	[375.09127808 290.37893677 0.82524431]	[357.04278564 380.24581909 0.91075593]	[346.89260864 472.5632019 0.79951948]	[498.14544678 277.62747192 0.86751944]	[521.16125488 377.60723877 0.87735844]	[526.43682861 477.64056396 0.8045606 ]	[444.37265015 482.84222412 0.72615093]	[403.3659668 482.92071533 0.70097834]	[421.23046875 634.16491699 0.8392154 ]	[444.39309692 757.37036133 0.79540187]	[482.94885254 482.7562561 0.73064184]	[482.91442871 629.01495361 0.8690719 ]	[4.87937622e+02 7.88080444e+02 7.44713426e-01]	[418.58721924 216.11026001 0.91797811]	[439.30093384 215.88739014 0.94819278]	[398.27047729 213.30508423 0.71995568]	[459.69760132 195.60308838 0.8569867 ]	[4.70042389e+02 8.08658264e+02 6.45399988e-01]	[4.87936249e+02 8.11154114e+02 5.89968503e-01]	[4.90508179e+02 7.98354370e+02 6.08500600e-01]	[436.68515015 793.25628662 0.80111867]	[421.35943604 788.14263916 0.79802907]	[4.57197021e+02 7.67624329e+02 7.31384039e-01]
[428.96368408 223.74499512 0.83431846]	[436.63311768 277.54446411 0.93104732]	[375.09387207 282.68432617 0.83893514]	[357.03213501 377.6583252 0.91570914]	[346.88006592 464.82803345 0.82486051]	[498.15771484 274.98019409 0.85976994]	[521.15539551 372.52838135 0.82950866]	[526.43444824 470.00717163 0.79144382]	[446.89764404 480.24414062 0.71582907]	[408.40213013 480.33364868 0.69387805]	[421.25814819 626.61700439 0.86654288]	[444.4211731 759.91314697 0.79530746]	[485.3737793 477.73397827 0.72017026]	[482.92944336 626.41113281 0.89255381]	[4.93060577e+02 7.82971252e+02 7.36211956e-01]	[418.62957764 213.50726318 0.9589926 ]	[439.31668091 213.33702087 0.94403315]	[398.24679565 205.71028137 0.74744278]	[459.72393799 195.44181824 0.88190365]	[4.75147827e+02 8.08578247e+02 6.19443655e-01]	[4.95627258e+02 8.08683899e+02 5.84393144e-01]	[4.93115601e+02 7.90775452e+02 6.41017258e-01]	[4.36669434e+02 7.93227966e+02 7.81092286e-01]	[421.33221436 788.1307373 0.7979008 ]	[4.57225830e+02 7.70093811e+02 7.47137964e-01]
[431.52462769 216.07646179 0.87561798]	[436.69689941 272.43811035 0.91104794]	[377.51049805 275.07177734 0.87292653]	[356.98101807 369.90768433 0.83713758]	[346.88598633 459.83886719 0.85225165]	[498.17919922 264.76416016 0.81796688]	[518.73272705 362.21279907 0.849415 ]	[526.39007568 462.21032715 0.83348715]	[446.95480347 475.14321899 0.68942654]	[410.96578979 477.71426392 0.68093681]	[421.26171875 624.0302124 0.86885124]	[444.35644531 757.36315918 0.7938717 ]	[485.44818115 472.56869507 0.68821776]	[490.54501343 621.36700439 0.82029134]	[500.65145874 770.11877441 0.79699671]	[418.66079712 208.31573486 0.9112736 ]	[441.68533325 203.14196777 0.90962005]	[400.6552124 195.58686829 0.7072829 ]	[459.68722534 190.36676025 0.86205322]	[4.82822052e+02 7.98446655e+02 6.01522267e-01]	[5.03310425e+02 7.98390503e+02 6.01244271e-01]	[4.95670868e+02 7.82965515e+02 6.58507109e-01]	[4.36689697e+02 7.90842407e+02 7.75498152e-01]	[421.2663269 788.14331055 0.81543005]	[4.59602203e+02 7.67625305e+02 7.55414665e-01]
[431.51141357 213.55328369 0.88582969]	[436.65670776 269.8369751 0.87468863]	[375.09686279 274.93307495 0.85710621]	[356.97299194 364.77511597 0.83963484]	[346.83651733 459.61929321 0.84037143]	[498.18212891 259.70730591 0.84238166]	[518.73931885 359.66888428 0.86919218]	[526.45117188 459.75839233 0.82752514]	[446.97909546 472.54330444 0.68092334]	[410.95675659 475.16586304 0.67301935]	[421.30050659 623.95605469 0.87266076]	[444.30517578 759.88171387 0.79982215]	[485.49664307 467.45977783 0.6791206 ]	[495.58432007 618.78076172 0.7944572 ]	[5.00720398e+02 7.65061462e+02 7.64407039e-01]	[418.64465332 200.68548584 0.89322609]	[441.68151855 198.03399658 0.94035232]	[398.27841187 192.99612427 0.75635928]	[459.68234253 187.76322937 0.83501768]	[4.82802643e+02 7.93325134e+02 6.35440409e-01]	[5.03323547e+02 7.93252502e+02 6.25414073e-01]	[4.98261841e+02 7.75334473e+02 6.07524037e-01]	[4.36686981e+02 7.93245667e+02 7.73564577e-01]	[421.25387573 788.19866943 0.81455475]	[4.57163116e+02 7.67648438e+02 7.60342836e-01]
[431.51159668 213.55329895 0.88588858]	[436.65808105 269.83880615 0.87519956]	[375.09686279 274.93325806 0.85713124]	[356.97311401 364.7744751 0.84048527]	[346.83956909 459.61526489 0.83988476]	[498.18499756 259.70828247 0.84261376]	[518.73590088 359.66986084 0.86901063]	[526.44976807 459.75866699 0.82745039]	[449.43051147 472.55267334 0.68110818]	[410.97094727 477.6187439 0.6738897 ]	[421.29934692 623.95715332 0.87289965]	[444.30435181 759.88128662 0.7997508 ]	[487.91546631 467.4697876 0.67839497]	[495.58639526 618.7835083 0.79498017]	[5.00719971e+02 7.65066772e+02 7.64445066e-01]	[418.64465332 200.68466187 0.89330965]	[441.68167114 198.03302002 0.94033527]	[398.27865601 192.99411011 0.75658834]	[459.6819458 187.76254272 0.83583784]	[4.82804504e+02 7.93324768e+02 6.34934187e-01]	[5.03324615e+02 7.93252930e+02 6.25039279e-01]	[4.98259796e+02 7.75342834e+02 6.06533349e-01]	[4.36689850e+02 7.93246460e+02 7.73202896e-01]	[421.25442505 788.199646 0.8141731 ]	[4.57162018e+02 7.67648193e+02 7.59894729e-01]
[431.51211548 213.55303955 0.8859762 ]	[436.65679932 269.83670044 0.87473071]	[375.09521484 274.93106079 0.85683894]	[356.96981812 364.77709961 0.84085864]	[346.83505249 459.62368774 0.84113455]	[498.18438721 259.70578003 0.84278506]	[518.73736572 359.66900635 0.86920327]	[526.45196533 459.75802612 0.82771266]	[446.97827148 472.53369141 0.68067712]	[410.96047974 475.15319824 0.67210454]	[421.29992676 623.95751953 0.8725881 ]	[444.30316162 759.87231445 0.79882973]	[485.49215698 467.45120239 0.67990404]	[495.58694458 618.78222656 0.79494119]	[5.00720062e+02 7.65072205e+02 7.63567924e-01]	[418.64501953 200.68536377 0.89340204]	[441.68161011 198.03338623 0.94038177]	[398.27911377 192.9964447 0.75636363]	[459.68167114 187.76408386 0.83472925]	[4.82811371e+02 7.93332092e+02 6.32213056e-01]	[5.03330017e+02 7.93259583e+02 6.23689950e-01]	[4.98251831e+02 7.75355652e+02 6.04475200e-01]	[4.36694153e+02 7.93244812e+02 7.71960258e-01]	[421.25802612 788.19775391 0.81180799]	[4.57159576e+02 7.67641968e+02 7.58540869e-01]
[431.51876831 213.44619751 0.88404274]	[436.62646484 264.72717285 0.86836851]	[375.07327271 272.40600586 0.83956385]	[356.96072388 362.27801514 0.85052192]	[344.35424805 457.10192871 0.8207438 ]	[498.14440918 259.59509277 0.85919702]	[518.70770264 357.16339111 0.87371862]	[526.50549316 457.15127563 0.7998597 ]	[452.03118896 464.89929199 0.68584335]	[413.57983398 470.01065063 0.67418766]	[421.3531189 623.98303223 0.86435664]	[441.91375732 757.38671875 0.80223775]	[488.02301025 462.30841064 0.68404025]	[498.16586304 613.63043213 0.81132424]	[500.85461426 767.62683105 0.7781204 ]	[418.6746521 198.1492157 0.90231693]	[441.67434692 195.58720398 0.94733632]	[400.6468811 192.83491516 0.81781042]	[459.6541748 182.63290405 0.82587892]	[4.82820007e+02 7.98412231e+02 6.01477742e-01]	[5.03440094e+02 7.98375610e+02 5.71295381e-01]	[5.00756592e+02 7.80433289e+02 6.11202836e-01]	[439.14923096 793.24725342 0.7938202 ]	[421.28445435 788.22570801 0.82584059]	[4.57109161e+02 7.67636841e+02 7.54065335e-01]
[431.52548218 213.39202881 0.8800379 ]	[436.64459229 262.17901611 0.88242197]	[375.06988525 269.86914062 0.82314777]	[354.4987793 359.80853271 0.85646433]	[344.29742432 454.62518311 0.8224383 ]	[498.1786499 257.19790649 0.86202145]	[518.72515869 357.22146606 0.88102645]	[528.96142578 459.62774658 0.81098503]	[454.59921265 467.40466309 0.69044966]	[416.06863403 472.55355835 0.68572712]	[421.39025879 623.99255371 0.8558411 ]	[441.90325928 757.3416748 0.80263698]	[493.09912109 462.36538696 0.69004822]	[500.66989136 608.63128662 0.85417283]	[503.31417847 759.90893555 0.76924241]	[418.67984009 198.05891418 0.91159552]	[441.68652344 195.50120544 0.95014375]	[400.64303589 190.34199524 0.7851572 ]	[459.69552612 177.58253479 0.83439392]	[4.95611481e+02 7.93214417e+02 6.33187950e-01]	[5.16166382e+02 7.90727051e+02 6.53052747e-01]	[5.00746979e+02 7.70244934e+02 6.58849061e-01]	[439.17193604 790.83062744 0.80231684]	[421.28649902 788.18652344 0.82955068]	[4.57111938e+02 7.67615112e+02 7.63798833e-01]
[434.09326172 210.91567993 0.87422299]	[436.62719727 259.6104126 0.9011091 ]	[375.05761719 269.8236084 0.81756502]	[354.44024658 359.70132446 0.86231071]	[341.7684021 454.54327393 0.82761139]	[498.17803955 256.99197388 0.88010806]	[518.71972656 354.50234985 0.84139985]	[528.99798584 441.90234375 0.80129558]	[459.64547729 459.79077148 0.73683417]	[418.70510864 462.34890747 0.72063273]	[423.79769897 621.309021 0.84089518]	[441.87039185 754.80731201 0.80396134]	[498.2197876 457.21047974 0.70101303]	[503.26516724 608.60577393 0.87413812]	[505.94137573 757.31750488 0.78272241]	[418.73895264 195.58126831 0.93489414]	[441.77072144 195.37405396 0.94840294]	[400.64971924 190.29920959 0.79423994]	[459.71334839 175.05067444 0.83532256]	[5.00819031e+02 7.90687195e+02 7.67512083e-01]	[5.21248840e+02 7.88180847e+02 7.78927326e-01]	[5.03305054e+02 7.67666992e+02 7.42893159e-01]	[439.24005127 790.76702881 0.83059537]	[421.31549072 788.16265869 0.83825099]	[4.54636261e+02 7.67545349e+02 7.43267477e-01]
[434.12182617 210.90814209 0.87570894]	[436.66824341 259.5897522 0.91025007]	[375.09619141 267.35180664 0.82089198]	[354.44885254 359.73526001 0.86044103]	[341.77487183 454.5402832 0.82700509]	[498.19815063 256.96954346 0.88014328]	[518.74835205 354.52374268 0.85252559]	[529.00524902 441.91174316 0.7969901 ]	[459.70809937 459.78979492 0.74784487]	[418.75161743 462.36148071 0.72496212]	[423.81930542 621.27178955 0.84432203]	[441.88497925 754.80847168 0.80716485]	[500.64889526 457.20126343 0.70961767]	[503.29501343 608.50402832 0.88406706]	[508.47964478 752.24261475 0.78333205]	[418.75775146 195.57933044 0.93723696]	[441.78799438 195.36723328 0.94550425]	[400.65948486 190.30552673 0.79277104]	[459.74493408 175.02836609 0.8450563 ]	[503.28857422 790.66186523 0.80453187]	[521.3190918 788.10394287 0.79190314]	[5.03416534e+02 7.65032898e+02 6.87299967e-01]	[439.2600708 790.78070068 0.81857681]	[421.33569336 788.18273926 0.83500338]	[4.57090485e+02 7.67544434e+02 7.52855539e-01]
[436.55279541 210.91079712 0.87894231]	[439.07434082 259.57510376 0.91997445]	[377.50317383 267.3425293 0.82537973]	[354.51763916 359.75402832 0.87225789]	[341.80734253 452.08630371 0.81796545]	[498.2432251 256.94961548 0.88344598]	[518.77807617 354.47592163 0.8474226 ]	[528.96661377 441.77359009 0.81859314]	[459.74606323 462.27871704 0.75325781]	[418.7723999 464.86483765 0.71709919]	[423.85183716 621.28112793 0.83948869]	[441.9012146 754.79486084 0.80901098]	[500.68453979 459.70663452 0.72318959]	[503.31506348 608.49298096 0.88617146]	[508.54602051 749.74029541 0.79073024]	[418.78137207 195.58779907 0.9351086 ]	[441.79721069 195.37727356 0.94467968]	[400.68487549 190.30041504 0.8016206 ]	[459.77584839 175.04537964 0.85616446]	[503.39413452 790.63470459 0.81674844]	[5.23788940e+02 7.88024292e+02 7.86442280e-01]	[5.03457306e+02 7.62433594e+02 6.85559869e-01]	[439.22750854 790.77844238 0.80577862]	[421.31106567 788.17388916 0.82597697]	[4.57111664e+02 7.67541321e+02 7.63634861e-01]
[436.55929565 210.91471863 0.88050747]	[439.0982666 257.19732666 0.92663074]	[377.52874756 267.31506348 0.831765 ]	[354.54989624 359.78753662 0.87274957]	[344.32553101 454.57815552 0.8114199 ]	[500.65408325 256.94894409 0.88531035]	[521.16577148 354.46572876 0.8547262 ]	[529.03601074 441.76794434 0.81906962]	[459.7805481 462.26681519 0.75936401]	[421.14285278 464.8678894 0.72142535]	[423.90692139 618.81585693 0.82386827]	[441.9029541 754.78179932 0.81203955]	[500.72787476 459.690979 0.73476964]	[503.32931519 606.06884766 0.89720774]	[508.52938843 749.75671387 0.79156715]	[418.79122925 195.59213257 0.93297225]	[441.80245972 195.3837738 0.94582212]	[400.70248413 190.30046082 0.80715263]	[459.7885437 175.05053711 0.85630584]	[503.41946411 790.67437744 0.82363528]	[523.82647705 788.06652832 0.79833865]	[5.03430115e+02 7.62483887e+02 7.01561749e-01]	[439.23391724 790.77716064 0.81504929]	[421.31784058 788.16973877 0.83004975]	[4.57093811e+02 7.67532776e+02 7.61175990e-01]
[436.62643433 210.90489197 0.89620459]	[439.16940308 257.16409302 0.94278461]	[377.60037231 267.30880737 0.83728278]	[354.58526611 359.81790161 0.86983407]	[346.87432861 452.08300781 0.80237228]	[500.6987915 254.56097412 0.89407992]	[521.21911621 351.99203491 0.85484284]	[529.03753662 441.72555542 0.82664353]	[459.8079834 462.27294922 0.7605992 ]	[421.17440796 464.86935425 0.72443837]	[426.36550903 618.80462646 0.81887472]	[441.9173584 754.80377197 0.80784833]	[500.75006104 459.69226074 0.73667866]	[503.33682251 608.50970459 0.89081204]	[508.47045898 752.20495605 0.80129904]	[421.19155884 195.59318542 0.93865949]	[441.86965942 195.39350891 0.94337451]	[400.77478027 190.28315735 0.79480851]	[462.1942749 175.0927887 0.85185587]	[503.38113403 790.66802979 0.8179751 ]	[523.78271484 788.07287598 0.79826999]	[5.03391113e+02 7.64989380e+02 7.16550052e-01]	[439.2210083 790.78039551 0.80545032]	[421.30807495 788.16815186 0.81929374]	[457.12094116 767.55401611 0.76866335]
[439.08648682 213.29483032 0.91652989]	[439.21502686 257.15966797 0.94571036]	[377.63592529 267.28924561 0.83911574]	[357.02078247 359.79418945 0.88779557]	[351.91473389 454.55889893 0.80770063]	[500.73190308 254.55319214 0.89793205]	[521.25036621 351.91546631 0.84669477]	[531.53430176 441.74041748 0.81795037]	[459.79428101 462.27328491 0.75799513]	[418.79562378 464.85461426 0.72276831]	[426.4156189 618.78283691 0.81501085]	[441.91900635 754.7947998 0.80382621]	[500.75790405 459.70532227 0.7397114 ]	[503.32843018 611.07879639 0.87957442]	[505.99075317 752.29083252 0.7897622 ]	[421.2723999 195.625 0.93546909]	[444.33135986 195.40792847 0.92990655]	[400.80886841 190.29681396 0.79784483]	[462.25341797 177.48156738 0.83354145]	[503.39428711 790.65478516 0.80945623]	[521.41156006 788.0723877 0.80152464]	[5.03325256e+02 7.67490417e+02 7.34222651e-01]	[439.22131348 790.78369141 0.80327821]	[421.30752563 788.16625977 0.81341565]	[4.57130341e+02 7.67545776e+02 7.62717724e-01]
[439.14138794 213.32209778 0.93245965]	[439.26272583 257.16598511 0.94617856]	[377.69668579 267.27972412 0.83885622]	[357.09701538 359.70159912 0.89610785]	[351.99398804 452.00823975 0.80330312]	[500.77243042 254.54272461 0.89956892]	[521.29534912 349.37921143 0.84003282]	[531.56878662 441.76016235 0.81243819]	[459.81890869 462.28881836 0.75437915]	[421.14404297 464.86160278 0.71827799]	[426.41455078 618.81646729 0.81485307]	[441.92733765 752.28668213 0.80297452]	[500.78634644 459.73114014 0.74133301]	[503.32565308 611.09295654 0.87884682]	[505.91766357 752.22198486 0.79680842]	[421.32696533 195.63856506 0.92807633]	[444.42492676 195.42288208 0.91616994]	[400.85238647 190.27622986 0.78964424]	[462.32723999 177.51728821 0.82933372]	[5.03293640e+02 7.90612000e+02 7.76564002e-01]	[5.21341370e+02 7.88034668e+02 7.78219998e-01]	[5.03265015e+02 7.65048950e+02 7.15443254e-01]	[439.24050903 790.77270508 0.80579782]	[421.32556152 788.14703369 0.80702686]	[4.57145447e+02 7.65072998e+02 7.48475909e-01]
[439.19650269 213.34516907 0.94443166]	[439.32067871 259.57781982 0.94001216]	[380.09631348 269.83026123 0.84278828]	[357.20169067 359.61767578 0.89845133]	[354.52456665 452.05743408 0.82011563]	[500.83117676 254.57093811 0.90099347]	[521.34442139 346.89044189 0.84129322]	[536.63867188 444.33453369 0.79589015]	[459.8079834 462.2946167 0.75353009]	[421.14877319 464.86349487 0.71930236]	[426.44271851 618.84106445 0.81390613]	[441.9369812 754.73950195 0.79967576]	[500.7739563 459.74935913 0.74019259]	[503.30664062 611.16589355 0.87611306]	[503.49267578 752.28704834 0.79681712]	[421.3939209 198.01544189 0.91503716]	[446.91708374 195.47171021 0.90184397]	[403.29702759 190.29743958 0.78141654]	[462.41113281 177.62782288 0.81531119]	[5.03329132e+02 7.90668640e+02 7.69856930e-01]	[5.21358276e+02 7.88086487e+02 7.77397156e-01]	[5.00803802e+02 7.67530640e+02 7.52081811e-01]	[439.2472229 790.78173828 0.80285519]	[421.33023071 788.15460205 0.80567205]	[4.57139648e+02 7.67512634e+02 7.58668065e-01]
[439.2517395 213.34342957 0.94609588]	[441.7175293 257.19393921 0.93832076]	[380.15878296 267.33618164 0.84194332]	[359.62075806 357.22756958 0.91793007]	[354.58959961 452.05273438 0.83682579]	[503.25363159 254.55044556 0.89901447]	[521.43688965 351.96420288 0.83990115]	[536.71954346 446.8850708 0.78415674]	[459.84338379 462.28955078 0.75628626]	[421.18490601 464.83166504 0.72699463]	[428.9296875 621.27868652 0.81307316]	[444.31613159 754.76226807 0.79428995]	[500.80459595 459.76519775 0.74321061]	[503.28704834 613.65490723 0.87406689]	[503.4284668 752.25750732 0.80824506]	[423.8380127 198.01556396 0.90262181]	[449.4548645 195.49449158 0.89162046]	[403.40145874 190.26878357 0.77219898]	[464.84204102 177.60662842 0.80695069]	[5.03331726e+02 7.90674377e+02 7.62833416e-01]	[5.21358215e+02 7.88076843e+02 7.67853260e-01]	[5.00717407e+02 7.67495361e+02 7.40271926e-01]	[439.23330688 790.76763916 0.804115 ]	[421.32434082 788.13336182 0.8017441 ]	[457.17575073 767.52862549 0.77276129]
[439.25180054 213.34303284 0.94565433]	[441.71615601 257.1937561 0.93901467]	[380.15948486 267.32833862 0.84185946]	[359.61923218 357.22729492 0.91825676]	[354.5881958 452.0406189 0.83612931]	[503.25128174 254.55273438 0.89935392]	[523.7510376 351.96444702 0.83811146]	[536.70404053 444.42269897 0.78684819]	[459.82611084 462.3147583 0.75444436]	[421.17263794 464.8548584 0.72459275]	[428.92938232 621.28619385 0.81567806]	[444.31628418 754.75579834 0.79426992]	[500.78567505 459.79034424 0.74202132]	[503.28704834 613.66607666 0.87512755]	[503.42874146 752.24591064 0.80987424]	[423.83856201 198.01551819 0.9024033 ]	[449.45480347 195.49517822 0.89181805]	[403.40267944 190.26730347 0.77169567]	[464.84341431 177.61097717 0.80689299]	[5.03331635e+02 7.90662720e+02 7.65337408e-01]	[5.21362488e+02 7.88064087e+02 7.69210398e-01]	[5.00719177e+02 7.67483032e+02 7.39539802e-01]	[439.2328186 790.76715088 0.80342269]	[421.32281494 788.13250732 0.80158001]	[457.17575073 767.52331543 0.77126241]
[441.67843628 213.36282349 0.9460066 ]	[441.78982544 257.19650269 0.93193883]	[380.24807739 267.33377075 0.83427769]	[359.62762451 359.66497803 0.90234351]	[357.03475952 452.0743103 0.84626299]	[503.33255005 254.56559753 0.89983404]	[523.80578613 354.47036743 0.8525387 ]	[539.21038818 449.43283081 0.79103702]	[462.20883179 462.32312012 0.75215524]	[421.20770264 464.85153198 0.72739226]	[428.95620728 618.84179688 0.80568439]	[444.32931519 754.76611328 0.79050183]	[500.84500122 459.80227661 0.74220926]	[503.28713989 613.68017578 0.87734085]	[503.37658691 754.83312988 0.80017298]	[426.36581421 198.01698303 0.88025498]	[452.07028198 195.49719238 0.88547421]	[408.39904785 190.32832336 0.76548272]	[464.91040039 177.57969666 0.78411466]	[5.05904968e+02 7.90713440e+02 7.27485716e-01]	[5.23852661e+02 7.88094849e+02 7.59595394e-01]	[4.98183044e+02 7.67642090e+02 7.48898923e-01]	[439.21829224 790.77593994 0.79895842]	[421.31536865 788.13323975 0.79974449]	[457.17071533 767.54418945 0.77155298]
[441.80874634 213.38587952 0.93479335]	[441.87255859 259.57678223 0.91535896]	[382.74459839 267.34286499 0.81985384]	[359.69165039 359.72750854 0.89659172]	[357.12167358 457.07562256 0.85712183]	[503.41757202 254.60018921 0.89544934]	[523.86016846 352.01681519 0.84173977]	[539.30963135 444.36608887 0.81471491]	[462.21395874 464.84683228 0.74103391]	[421.18182373 464.9246521 0.7211563 ]	[431.46539307 621.30426025 0.81037128]	[444.32553101 752.30603027 0.79237419]	[500.87963867 462.32208252 0.7391727 ]	[503.26785278 616.27960205 0.8724311 ]	[503.32220459 752.27941895 0.8127079 ]	[428.98907471 198.03593445 0.86651969]	[457.09890747 195.51731873 0.90699553]	[411.02536011 192.79515076 0.74233985]	[467.48556519 177.59741211 0.75467724]	[5.05897797e+02 7.90712769e+02 7.33721793e-01]	[5.23826538e+02 7.88068298e+02 7.67334580e-01]	[4.95666321e+02 7.67508667e+02 7.37573624e-01]	[439.22610474 790.77996826 0.79372609]	[421.32058716 788.1385498 0.79048508]	[457.17785645 767.51342773 0.77767694]
[446.91607666 213.39736938 0.89023006]	[444.44970703 259.59268188 0.88257438]	[387.88217163 267.27893066 0.79272342]	[362.26193237 359.77746582 0.87053913]	[359.71350098 457.10955811 0.87397665]	[505.9670105 257.00976562 0.88457906]	[526.40081787 354.55041504 0.86120951]	[541.78521729 446.95568848 0.80204099]	[462.24853516 464.85662842 0.72573382]	[421.19842529 464.90029907 0.7162416 ]	[431.51034546 621.293396 0.80626428]	[444.33041382 752.29638672 0.79296601]	[503.25091553 462.34869385 0.72626072]	[503.26623535 618.80218506 0.88295001]	[503.31008911 752.25128174 0.81716007]	[436.65509033 198.06373596 0.88901997]	[459.73052979 195.48643494 0.9473204 ]	[416.15429688 190.37916565 0.75741959]	[475.07180786 177.50737 0.69769943]	[5.05942688e+02 7.90721802e+02 7.41220355e-01]	[5.23845032e+02 7.88069092e+02 7.78892636e-01]	[4.95632782e+02 7.67485229e+02 7.32711077e-01]	[439.21484375 790.78405762 0.79536295]	[421.31335449 788.14038086 0.78895104]	[457.18762207 767.49884033 0.77984548]
[449.45797729 213.38771057 0.87831187]	[449.44573975 259.59262085 0.8715781 ]	[390.49459839 267.2795105 0.79489201]	[367.34344482 359.63931274 0.85355806]	[359.73117065 454.55319214 0.86223608]	[508.47543335 257.01107788 0.87063634]	[526.46307373 354.54464722 0.85689086]	[541.82263184 446.88986206 0.80440277]	[462.32952881 464.91082764 0.71969593]	[421.25753784 464.93225098 0.70784181]	[434.00939941 621.28515625 0.80293578]	[444.31838989 752.26257324 0.79723549]	[503.33361816 464.86013794 0.72234797]	[503.30169678 618.82220459 0.88392413]	[503.31594849 754.76190186 0.81252897]	[439.11526489 198.06378174 0.90223378]	[459.79592896 195.50840759 0.95316195]	[418.65682983 190.32276917 0.7648769 ]	[477.65011597 177.50001526 0.75781071]	[5.05969208e+02 7.90757935e+02 7.25245118e-01]	[5.23872498e+02 7.88116943e+02 7.68345892e-01]	[4.95635712e+02 7.67562866e+02 7.54777372e-01]	[439.22906494 790.75769043 0.80243564]	[4.21324066e+02 7.88117310e+02 7.85622418e-01]	[457.16384888 765.07440186 0.7736479 ]
[452.03756714 213.37887573 0.87665004]	[452.08050537 259.62722778 0.86628139]	[393.04489136 267.2829895 0.80160046]	[369.9777832 359.63528442 0.85983759]	[359.80053711 452.00900269 0.849545 ]	[511.10122681 257.05999756 0.85380638]	[526.46948242 352.02575684 0.83023328]	[541.82067871 444.37231445 0.84778827]	[462.40136719 467.40042114 0.71197617]	[421.30917358 467.43075562 0.70053476]	[434.04037476 621.36883545 0.81209975]	[444.32156372 752.19317627 0.8040905 ]	[503.42807007 464.88839722 0.71522248]	[503.35101318 618.79724121 0.88038665]	[503.33547974 752.29473877 0.81469393]	[439.19094849 198.05558777 0.91446239]	[462.19750977 195.4982605 0.95587504]	[418.76733398 190.2671051 0.78140444]	[480.14627075 177.51808167 0.8013708 ]	[5.05962402e+02 7.90761597e+02 7.22284853e-01]	[5.23868103e+02 7.88122192e+02 7.65949249e-01]	[4.95651123e+02 7.67540710e+02 7.49678731e-01]	[439.2517395 790.76574707 0.7952857 ]	[4.21335419e+02 7.88123535e+02 7.78103232e-01]	[4.57172272e+02 7.64995178e+02 7.58752465e-01]
[457.0791626 213.37968445 0.9008795 ]	[457.08987427 259.63406372 0.88741076]	[395.58758545 264.80105591 0.81600958]	[372.49859619 359.6401062 0.86368501]	[362.21075439 454.56582642 0.84325612]	[516.17388916 257.08169556 0.8623566 ]	[526.5491333 354.4803772 0.83249742]	[541.91589355 441.90731812 0.85802144]	[462.45050049 467.43057251 0.69952327]	[421.34103394 467.43603516 0.6949842 ]	[434.11862183 621.35595703 0.81971687]	[444.33602905 752.19506836 0.80186236]	[503.48028564 464.93386841 0.70420378]	[503.36734009 618.7623291 0.88139915]	[503.34851074 754.7869873 0.80749261]	[439.31292725 198.04127502 0.92294616]	[462.33496094 195.48608398 0.95068109]	[421.1946106 190.31735229 0.80322623]	[480.27813721 177.56973267 0.80979335]	[5.05950775e+02 7.90752441e+02 7.18321264e-01]	[5.23863281e+02 7.88126892e+02 7.60591030e-01]	[4.98137939e+02 7.67604980e+02 7.50099719e-01]	[439.22018433 790.77264404 0.79259866]	[4.21308136e+02 7.88114075e+02 7.80390859e-01]	[4.57193024e+02 7.65009949e+02 7.53357530e-01]
[457.17944336 213.35713196 0.91708016]	[457.18557739 259.62652588 0.90485722]	[398.02859497 264.80532837 0.82482892]	[375.03201294 359.66851807 0.87196463]	[362.33831787 454.54714966 0.81859958]	[518.72631836 257.0894165 0.87834597]	[529.05535889 354.49966431 0.82688582]	[544.31420898 441.85736084 0.87192172]	[464.83746338 464.93032837 0.70107859]	[421.3861084 467.40112305 0.69322443]	[436.5824585 621.33361816 0.82065344]	[444.33990479 752.25982666 0.79486161]	[503.48370361 464.89044189 0.71276993]	[503.41464233 618.7364502 0.87292117]	[503.35232544 754.79736328 0.80934203]	[441.74630737 198.04376221 0.9271403 ]	[462.40881348 195.4836731 0.93889445]	[421.29827881 190.33084106 0.81784809]	[480.37692261 177.5927887 0.84317017]	[5.05946167e+02 7.90746399e+02 7.17410326e-01]	[5.23851562e+02 7.88126404e+02 7.56965756e-01]	[4.98144135e+02 7.67612244e+02 7.62964010e-01]	[4.39201874e+02 7.90792969e+02 7.86164463e-01]	[4.21293304e+02 7.88131104e+02 7.82096744e-01]	[457.19488525 765.07995605 0.76945865]
[459.64123535 213.37132263 0.93808228]	[459.65817261 259.60916138 0.93149054]	[398.12594604 264.77886963 0.84090209]	[375.12539673 359.70346069 0.88393861]	[367.38919067 454.63510132 0.80654132]	[521.18725586 257.06210327 0.8900401 ]	[534.15887451 354.51272583 0.82004464]	[544.47381592 444.38809204 0.83042431]	[464.89694214 464.90057373 0.70129818]	[423.83917236 467.39834595 0.68689215]	[436.68591309 618.79504395 0.82611656]	[444.34667969 752.19818115 0.8007198 ]	[505.87976074 464.83895874 0.71032655]	[503.44815063 618.75598145 0.86413741]	[503.37466431 754.82843018 0.80565876]	[441.85028076 198.04078674 0.9256494 ]	[464.92260742 195.50730896 0.91431755]	[421.35369873 190.26878357 0.81836355]	[482.81277466 180.12731934 0.81859869]	[5.05941803e+02 7.90770142e+02 7.18001544e-01]	[5.23848816e+02 7.88147583e+02 7.60209680e-01]	[498.19113159 767.63153076 0.76782727]	[439.2177124 790.77264404 0.79333371]	[4.21306488e+02 7.88106201e+02 7.79330492e-01]	[4.57203766e+02 7.65010315e+02 7.57578790e-01]
[459.69952393 213.39881897 0.95067251]	[459.72668457 259.60107422 0.93924081]	[398.17651367 264.74832153 0.84472972]	[377.55511475 359.77606201 0.88522702]	[372.46051025 454.61083984 0.81081152]	[521.26904297 257.0579834 0.90191185]	[539.20507812 354.48242188 0.82036281]	[544.49414062 446.93887329 0.81003767]	[464.94165039 464.84115601 0.70381242]	[423.91287231 464.91268921 0.68435317]	[439.07162476 618.79882812 0.83241355]	[444.34667969 752.17504883 0.79944408]	[505.90176392 462.34194946 0.71910542]	[503.48001099 618.75946045 0.85318887]	[503.39901733 757.32562256 0.80354059]	[441.91177368 198.06472778 0.91156632]	[467.43029785 195.54507446 0.89637214]	[423.77041626 190.32421875 0.79847884]	[482.87405396 182.6789856 0.8003878 ]	[5.05983734e+02 7.90762329e+02 7.09985256e-01]	[5.23892151e+02 7.88139282e+02 7.53782272e-01]	[498.20697021 767.66687012 0.77591157]	[439.23138428 790.76629639 0.79476345]	[4.21312927e+02 7.88099548e+02 7.77918696e-01]	[4.57200073e+02 7.64986755e+02 7.47383296e-01]
[459.73944092 213.40635681 0.9523412 ]	[459.7956543 259.57849121 0.94361866]	[398.24862671 264.72744751 0.84662271]	[377.64428711 359.69384766 0.8958903 ]	[372.46994019 449.52505493 0.80115366]	[521.31958008 257.03781128 0.90336394]	[541.67901611 354.5039978 0.83772224]	[546.92822266 444.38021851 0.81132156]	[467.4069519 462.32940674 0.70870233]	[426.40429688 464.83007812 0.68935543]	[439.10986328 618.78259277 0.83848864]	[444.35281372 752.16986084 0.80094731]	[505.92733765 462.26699829 0.72220039]	[503.49490356 618.79876709 0.84440899]	[503.41741943 754.81115723 0.80652821]	[444.32785034 198.06288147 0.90195185]	[467.4982605 195.5614624 0.8874191]	[423.83398438 190.31936646 0.78883195]	[482.9498291 182.6885376 0.79686075]	[5.05955719e+02 7.90756531e+02 7.16228306e-01]	[5.23881714e+02 7.88130798e+02 7.53102064e-01]	[498.23950195 767.61395264 0.77653635]	[439.23297119 790.77563477 0.79202008]	[4.21313232e+02 7.88108582e+02 7.75184631e-01]	[4.57208679e+02 7.64979553e+02 7.52156436e-01]
[459.76028442 213.40463257 0.94996947]	[459.83770752 259.58575439 0.93936729]	[400.63684082 264.74993896 0.84529036]	[377.74328613 357.11865234 0.90255356]	[372.53948975 449.4914856 0.81103009]	[521.3694458 257.03155518 0.90234214]	[541.80609131 354.56311035 0.86479038]	[547.03192139 444.40975952 0.78839493]	[467.43930054 462.31973267 0.70861715]	[426.44628906 462.39041138 0.69033468]	[439.14526367 616.27923584 0.83992738]	[444.35754395 749.76208496 0.80284894]	[505.9793396 462.26351929 0.71358794]	[505.89492798 618.81048584 0.84240305]	[503.44082642 754.78387451 0.80500042]	[444.36660767 198.04421997 0.89527559]	[470.0038147 195.57145691 0.88195807]	[423.90560913 190.30912781 0.77012658]	[485.36587524 182.67692566 0.78811151]	[5.05909637e+02 7.90723389e+02 7.39383399e-01]	[5.23854858e+02 7.88108337e+02 7.67803192e-01]	[500.68692017 767.58599854 0.77248198]	[4.39239532e+02 7.90778015e+02 7.88305581e-01]	[4.21318909e+02 7.88110657e+02 7.73217440e-01]	[4.57212738e+02 7.64964478e+02 7.51986146e-01]
[459.79406738 213.40116882 0.94978166]	[462.19812012 259.58105469 0.93921733]	[400.65612793 264.73297119 0.84576881]	[380.1194458 357.09820557 0.90922284]	[375.01965332 449.48858643 0.82253671]	[521.39819336 257.03869629 0.90026104]	[541.8571167 354.58865356 0.86737525]	[549.52087402 449.43762207 0.77398288]	[469.99453735 462.31530762 0.69905037]	[431.48431396 462.38037109 0.68971711]	[439.17669678 616.26409912 0.84425259]	[444.37860107 752.18280029 0.80122268]	[508.48526001 462.26165771 0.69987327]	[505.90216064 618.76165771 0.83584619]	[503.45477295 752.27587891 0.81312329]	[444.40716553 198.03981018 0.88904899]	[472.51971436 195.56950378 0.87708628]	[426.38220215 190.34068298 0.75877166]	[485.4163208 182.61601257 0.76690722]	[5.05896515e+02 7.90717346e+02 7.50793159e-01]	[5.23844482e+02 7.88099731e+02 7.72254646e-01]	[500.70703125 767.50891113 0.77067351]	[439.21899414 790.77075195 0.79325199]	[4.21316162e+02 7.88094849e+02 7.74796009e-01]	[459.6255188 764.99499512 0.76809227]
[459.79620361 213.40072632 0.95031762]	[462.19973755 259.58319092 0.9391908 ]	[400.65557861 264.73751831 0.84579813]	[380.12088013 357.10043335 0.90951544]	[375.02255249 449.48165894 0.82297873]	[521.40155029 257.03765869 0.90084374]	[541.85638428 354.54928589 0.86202747]	[549.52209473 446.94085693 0.77629632]	[469.9909668 462.31387329 0.70003855]	[431.48455811 462.37094116 0.69113076]	[439.18267822 616.26397705 0.84312409]	[444.37298584 752.17675781 0.80178595]	[508.47009277 462.26809692 0.70136428]	[505.9074707 618.77429199 0.83803451]	[503.45779419 752.28112793 0.81038773]	[444.40975952 198.04055786 0.88859826]	[472.52319336 195.56803894 0.87776917]	[426.39266968 190.34481812 0.75713104]	[485.41552734 182.61608887 0.76812595]	[5.03452026e+02 7.90700195e+02 7.51622796e-01]	[5.23827454e+02 7.88087585e+02 7.69357741e-01]	[500.71862793 767.52093506 0.76774973]	[439.22323608 790.75738525 0.79846352]	[4.21319366e+02 7.88082581e+02 7.75693655e-01]	[4.59619659e+02 7.64992493e+02 7.64504373e-01]
[459.82315063 213.41412354 0.94764423]	[462.20339966 259.59317017 0.93719238]	[400.6625061 264.73104858 0.84820646]	[380.14642334 357.09790039 0.90810108]	[375.04772949 452.02371216 0.83082724]	[521.409729 257.0541687 0.9000451]	[541.8815918 354.51013184 0.85239017]	[549.52624512 444.3913269 0.79875404]	[469.99963379 462.34960938 0.69326264]	[431.51654053 462.40011597 0.68760133]	[439.18548584 618.77746582 0.8486504 ]	[444.38491821 752.175354 0.79853016]	[508.46401978 462.30255127 0.69929016]	[505.90905762 618.75042725 0.83474815]	[503.48071289 752.26556396 0.8057065 ]	[444.443573 198.05149841 0.87890929]	[472.57763672 195.57489014 0.87764555]	[426.41387939 190.3762207 0.76471382]	[485.43966675 180.14234924 0.75202036]	[5.03429413e+02 7.90682617e+02 7.59619117e-01]	[5.23795471e+02 7.88085022e+02 7.73675561e-01]	[5.00745911e+02 7.65079712e+02 7.50591516e-01]	[439.21697998 790.74713135 0.80396557]	[4.21318878e+02 7.88073120e+02 7.77757883e-01]	[459.63293457 764.98168945 0.76531756]
[459.80218506 213.42712402 0.94433337]	[462.20437622 259.59399414 0.9376089 ]	[400.66290283 264.74334717 0.84656113]	[380.14065552 357.08209229 0.90535796]	[375.09991455 452.06280518 0.83459198]	[521.40374756 257.04089355 0.90111917]	[541.87414551 352.02166748 0.84708148]	[549.54248047 441.89376831 0.80626273]	[469.97167969 462.37481689 0.69552451]	[431.49676514 464.82998657 0.68610299]	[439.13330078 618.82702637 0.84879303]	[444.36791992 752.1895752 0.80050558]	[506.01107788 462.33508301 0.70216221]	[503.48745728 616.2677002 0.84357506]	[503.46490479 752.28527832 0.80920804]	[444.42199707 198.05769348 0.87969679]	[472.55853271 195.59661865 0.87379909]	[426.38980103 190.38262939 0.76693928]	[485.44689941 182.67007446 0.7758466 ]	[5.03426025e+02 7.90672424e+02 7.74920285e-01]	[5.23796875e+02 7.88070923e+02 7.83255517e-01]	[5.00736450e+02 7.67492920e+02 7.64336407e-01]	[439.21893311 790.76153564 0.80541688]	[4.21313049e+02 7.88088989e+02 7.82268167e-01]	[4.59622040e+02 7.64988892e+02 7.63125241e-01]
[459.78887939 213.44229126 0.94529259]	[459.84240723 259.59066772 0.93824273]	[400.63790894 264.73693848 0.84720474]	[380.11212158 357.12823486 0.90740466]	[375.08004761 452.03884888 0.82936192]	[521.36663818 257.03424072 0.90129751]	[541.85998535 354.4703064 0.85395372]	[549.5335083 441.8661499 0.81964105]	[467.48031616 462.35305786 0.69595349]	[428.96728516 464.82843018 0.68042284]	[439.10375977 621.29724121 0.84709096]	[444.36849976 752.20941162 0.80151886]	[505.99462891 462.30514526 0.70638394]	[503.49890137 618.76165771 0.84573579]	[503.45220947 752.26983643 0.81578982]	[444.40927124 198.07315063 0.88010114]	[472.53509521 195.61297607 0.86878026]	[426.39282227 192.78025818 0.7659812 ]	[485.40606689 182.68595886 0.76549786]	[5.03436096e+02 7.90669617e+02 7.76943922e-01]	[5.23805054e+02 7.88067383e+02 7.85923958e-01]	[5.00726898e+02 7.65081177e+02 7.64947832e-01]	[439.21704102 790.76489258 0.807096 ]	[4.21313202e+02 7.88092651e+02 7.86989212e-01]	[4.59619568e+02 7.65005554e+02 7.64162064e-01]
[459.76712036 213.44317627 0.94795167]	[459.81484985 259.58145142 0.94068193]	[398.25811768 264.71957397 0.84841704]	[377.74536133 357.14151001 0.90685654]	[375.06552124 451.99639893 0.82414025]	[521.35620117 257.03335571 0.90251946]	[541.81152344 354.45065308 0.8516314 ]	[549.52941895 444.3550415 0.80740535]	[467.45880127 462.31021118 0.70631677]	[428.92895508 462.3782959 0.68859547]	[439.08651733 621.2868042 0.84147108]	[444.38174438 752.21948242 0.8000536 ]	[505.98330688 462.25201416 0.71475494]	[503.47775269 616.25408936 0.84410036]	[503.44564819 752.28826904 0.80554157]	[444.37768555 198.07398987 0.88680828]	[470.03607178 195.60786438 0.87059903]	[423.91082764 190.39378357 0.77113461]	[485.3788147 182.65438843 0.76181906]	[5.03417328e+02 7.90683228e+02 7.54089296e-01]	[5.23794128e+02 7.88084045e+02 7.70866990e-01]	[5.00714996e+02 7.67514832e+02 7.57214189e-01]	[439.21554565 790.77789307 0.80406111]	[421.31271362 788.1005249 0.7890529 ]	[459.64035034 765.01794434 0.77003372]
[459.75308228 213.45175171 0.9527418 ]	[459.78497314 257.16744995 0.94977093]	[398.23196411 262.18585205 0.85742235]	[377.74902344 357.09909058 0.90861845]	[375.08255005 449.44134521 0.8257491 ]	[521.31567383 256.98794556 0.90223718]	[541.7633667 354.50906372 0.85348481]	[549.54071045 449.44781494 0.78113532]	[467.39846802 462.26556396 0.71362567]	[426.42843628 462.33853149 0.69081467]	[439.07315063 618.8447876 0.83666182]	[444.38723755 752.2298584 0.79924935]	[505.91381836 459.79135132 0.72693306]	[503.47924805 613.66809082 0.85009784]	[503.44888306 752.30102539 0.79752487]	[444.35391235 198.09407043 0.88954079]	[470.00976562 195.62265015 0.87362725]	[423.90158081 192.78445435 0.77705115]	[485.34518433 185.1869812 0.7815063 ]	[5.03366638e+02 7.90665894e+02 7.53131628e-01]	[5.21386597e+02 7.88069275e+02 7.64822245e-01]	[5.00725372e+02 7.67538940e+02 7.51276493e-01]	[439.21310425 790.78198242 0.80185002]	[421.31188965 788.1060791 0.78890169]	[459.64709473 765.03161621 0.77375305]
[459.76196289 213.45050049 0.95152289]	[459.78063965 257.171875 0.95019811]	[398.22866821 262.18161011 0.85732263]	[377.73104858 357.12628174 0.90666682]	[375.0513916 446.90914917 0.82904732]	[521.31488037 256.99505615 0.90093935]	[541.72570801 354.49133301 0.84598565]	[547.0168457 446.8883667 0.80017251]	[464.92977905 462.27075195 0.71722364]	[426.36499023 462.34197998 0.69529945]	[439.08355713 618.82958984 0.83810622]	[444.36849976 752.24645996 0.79901588]	[503.49484253 459.80322266 0.73120582]	[503.48608398 616.2434082 0.84774566]	[503.45626831 754.78662109 0.79582173]	[444.35916138 198.09243774 0.88831639]	[470.01361084 195.61497498 0.87485397]	[423.89508057 192.77880859 0.7740013 ]	[485.35113525 182.7006073 0.78513658]	[5.03375793e+02 7.90637207e+02 7.65784204e-01]	[5.21389526e+02 7.88050293e+02 7.76270092e-01]	[5.00739166e+02 7.67565796e+02 7.52279878e-01]	[439.23309326 790.77960205 0.80144596]	[4.21320282e+02 7.88113281e+02 7.87613511e-01]	[459.62664795 765.0479126 0.76957953]
[459.76547241 213.43875122 0.94910455]	[459.76409912 257.18994141 0.94360363]	[398.21368408 262.20422363 0.85606289]	[377.71273804 357.1229248 0.90515029]	[375.0559082 446.88421631 0.82872087]	[521.32556152 257.01199341 0.90049011]	[539.30987549 354.45516968 0.8340314 ]	[544.55273438 446.96575928 0.81273568]	[464.87994385 462.3130188 0.72018361]	[423.88909912 462.37728882 0.6964156 ]	[439.08892822 618.81561279 0.83556247]	[444.39562988 752.27868652 0.793455 ]	[503.45529175 462.25836182 0.73100138]	[503.48867798 618.74798584 0.85535085]	[503.4654541 754.75158691 0.80342686]	[444.36334229 198.07772827 0.88865787]	[470.01907349 195.60371399 0.87494522]	[423.87664795 192.7845459 0.77352095]	[485.35314941 182.67770386 0.76475799]	[5.03368011e+02 7.90598572e+02 7.78668046e-01]	[5.21373535e+02 7.88020020e+02 7.85628438e-01]	[5.00751526e+02 7.67532837e+02 7.51200914e-01]	[439.21884155 790.77423096 0.8016364 ]	[421.31820679 788.10424805 0.79057825]	[459.65386963 765.07946777 0.77806717]
[459.76065063 213.45402527 0.95175958]	[459.76699829 257.19281006 0.94358319]	[398.21820068 262.17919922 0.85644251]	[377.71157837 357.14318848 0.90286469]	[375.04602051 446.89916992 0.8278724 ]	[521.32293701 257.03646851 0.89912283]	[539.277771 354.45681763 0.82940501]	[544.51696777 452.01004028 0.81530815]	[464.87261963 462.30841064 0.72023332]	[423.884552 462.36737061 0.69363117]	[439.06072998 618.82550049 0.83095086]	[444.37649536 752.23913574 0.79843867]	[503.43499756 462.2567749 0.73535383]	[503.47680664 618.73547363 0.85706329]	[503.45755005 754.78735352 0.80143726]	[444.36218262 198.09280396 0.88811696]	[470.0201416 195.62135315 0.87377942]	[423.88220215 192.81256104 0.7760098 ]	[485.34179688 185.17462158 0.76715398]	[5.03391479e+02 7.90642212e+02 7.72900105e-01]	[5.21392944e+02 7.88057373e+02 7.81956255e-01]	[5.00727631e+02 7.67570923e+02 7.54873753e-01]	[439.20956421 790.78210449 0.7998578 ]	[421.3019104 788.10632324 0.79077548]	[4.59637726e+02 7.65043091e+02 7.62971163e-01]
[459.7600708 213.45426941 0.95335931]	[459.75866699 259.57327271 0.94247198]	[398.21673584 262.209198 0.85427159]	[377.74139404 357.10632324 0.90345407]	[375.04455566 446.91064453 0.82850724]	[521.32385254 257.06326294 0.90009105]	[539.246521 354.52563477 0.83615363]	[544.5592041 454.54364014 0.80523568]	[464.87530518 462.30328369 0.73237294]	[423.89480591 462.36856079 0.70418119]	[436.67520142 618.8392334 0.82544172]	[444.36361694 752.24761963 0.79799002]	[503.44384766 462.25393677 0.74491388]	[503.45254517 616.26293945 0.85662162]	[503.47076416 757.33093262 0.78970861]	[444.37057495 198.09243774 0.88730687]	[470.02355957 195.62617493 0.87204397]	[423.89682007 192.81564331 0.77333164]	[485.34753418 185.21347046 0.76132566]	[5.03423126e+02 7.90628479e+02 7.63909519e-01]	[5.23780518e+02 7.88063416e+02 7.78420568e-01]	[5.00740234e+02 7.67640747e+02 7.50537395e-01]	[439.19851685 790.78735352 0.79127461]	[4.21287537e+02 7.88110840e+02 7.86062717e-01]	[459.62991333 765.06182861 0.7661652 ]
[459.76199341 213.44754028 0.9506495 ]	[459.78744507 257.20812988 0.94279587]	[398.25350952 262.21655273 0.85347176]	[380.10229492 357.10244751 0.90103364]	[375.06100464 449.46878052 0.82687056]	[521.34552002 257.05502319 0.89992541]	[539.25274658 354.5302124 0.83745921]	[544.54003906 454.55267334 0.81332058]	[464.86334229 462.30984497 0.73172981]	[423.87002563 462.38757324 0.70279896]	[436.68640137 621.284729 0.82930189]	[444.36709595 752.24731445 0.79816836]	[503.43585205 462.24673462 0.74652451]	[503.43692017 616.22412109 0.85938597]	[503.44604492 757.39135742 0.7947005 ]	[444.37646484 198.09056091 0.8859995 ]	[470.01858521 195.61932373 0.87234253]	[426.34356689 192.8347168 0.76625961]	[485.36248779 185.20141602 0.77050513]	[5.05890594e+02 7.90731384e+02 7.27861524e-01]	[5.23828857e+02 7.88149048e+02 7.60072410e-01]	[500.69372559 770.0703125 0.77296102]	[4.39189240e+02 7.90810120e+02 7.85285652e-01]	[4.21272797e+02 7.88126038e+02 7.85113215e-01]	[459.62240601 765.06097412 0.76700574]
[459.78567505 213.43876648 0.94916224]	[459.8125 259.58340454 0.94472504]	[400.6262207 262.23498535 0.85269737]	[380.13162231 357.10726929 0.90499955]	[375.09484863 449.45553589 0.83104211]	[521.36279297 257.06289673 0.90033966]	[539.3223877 354.5904541 0.85485494]	[544.53253174 454.54025269 0.81479394]	[464.83700562 462.34185791 0.72995812]	[423.8263855 464.83081055 0.70688975]	[436.68804932 621.26660156 0.82781243]	[444.37774658 752.25427246 0.79587501]	[503.43005371 462.28594971 0.74152923]	[503.42153931 613.71160889 0.85923123]	[503.43637085 754.80029297 0.79967511]	[444.40704346 198.08119202 0.88218367]	[472.51641846 195.61421204 0.87118304]	[426.37973022 192.80418396 0.77482736]	[485.38577271 185.17907715 0.7671684 ]	[5.03443665e+02 7.90712891e+02 7.30657160e-01]	[5.23815735e+02 7.88119324e+02 7.56097376e-01]	[5.00671143e+02 7.67617493e+02 7.61845350e-01]	[439.18753052 790.79333496 0.79160339]	[4.21283386e+02 7.88109375e+02 7.85711527e-01]	[459.63034058 765.0703125 0.77503908]
[459.78631592 213.43911743 0.94909292]	[459.81152344 259.58520508 0.94465816]	[400.62667847 262.23760986 0.85228074]	[380.13095093 357.10522461 0.90500045]	[375.0949707 449.45840454 0.83189923]	[521.36315918 257.06332397 0.90043223]	[539.3223877 354.59143066 0.85423899]	[544.54040527 454.54910278 0.81500405]	[464.83532715 462.33724976 0.73044276]	[423.82476807 462.40206909 0.70793563]	[436.68499756 618.82977295 0.82755303]	[444.38241577 752.24902344 0.79703045]	[503.42971802 462.28070068 0.74100339]	[503.42022705 613.71643066 0.85937351]	[503.43356323 754.7857666 0.80040771]	[444.40719604 198.08149719 0.88208812]	[472.51751709 195.61424255 0.87123561]	[426.37942505 192.80636597 0.77471793]	[485.38739014 185.17990112 0.76740402]	[5.03436707e+02 7.90695801e+02 7.34972179e-01]	[5.23808228e+02 7.88101990e+02 7.56064296e-01]	[5.00675873e+02 7.67602539e+02 7.61515021e-01]	[4.39183655e+02 7.90789368e+02 7.90180743e-01]	[4.21283173e+02 7.88102539e+02 7.83380449e-01]	[459.63406372 765.06591797 0.7783314 ]
[459.83462524 213.43304443 0.94824088]	[459.84866333 259.57781982 0.93983316]	[400.66223145 262.21325684 0.85437238]	[380.15667725 357.09024048 0.89400065]	[377.50234985 451.98968506 0.83621776]	[521.39630127 257.05932617 0.89920199]	[541.72363281 354.57144165 0.85692477]	[546.92303467 454.55914307 0.81071126]	[464.87789917 464.84155273 0.71797514]	[423.87738037 464.89447021 0.69732982]	[439.06600952 621.28399658 0.83507437]	[444.38812256 752.222229 0.79907626]	[503.46520996 462.35308838 0.73089564]	[503.41592407 616.20141602 0.86289108]	[503.40933228 752.2946167 0.80801958]	[446.87023926 198.07240295 0.87423241]	[472.58450317 195.59379578 0.87543947]	[426.45733643 192.79270935 0.76193702]	[485.42797852 182.61126709 0.76261288]	[5.05912964e+02 7.90738525e+02 7.13440061e-01]	[5.23864868e+02 7.88110901e+02 7.48121381e-01]	[4.98226654e+02 7.67551880e+02 7.61735797e-01]	[4.39198334e+02 7.90797119e+02 7.86927938e-01]	[4.21291931e+02 7.88113403e+02 7.81425834e-01]	[459.63827515 765.03765869 0.77829766]
[462.23565674 213.43258667 0.94457674]	[462.24688721 259.5848999 0.9342373 ]	[400.7232666 262.19430542 0.8538757 ]	[380.17861938 357.10015869 0.88993806]	[377.57830811 449.46191406 0.85123998]	[523.81854248 257.08566284 0.89829069]	[541.84533691 357.00384521 0.87272376]	[546.98254395 454.57876587 0.79759973]	[464.91412354 462.39181519 0.71229279]	[423.91027832 464.8734436 0.69233215]	[439.11346436 621.33850098 0.85216427]	[444.40545654 752.21026611 0.79961753]	[505.86575317 462.34002686 0.72234446]	[503.40325928 616.24237061 0.86373848]	[503.37866211 752.28082275 0.81600666]	[446.96551514 198.06410217 0.8645249 ]	[475.13388062 195.59590149 0.88522553]	[431.47689819 190.39527893 0.75202185]	[487.93765259 182.61981201 0.75252223]	[5.05886505e+02 7.90715393e+02 7.34196186e-01]	[5.23830688e+02 7.88084167e+02 7.62119055e-01]	[4.98203705e+02 7.67539429e+02 7.57259011e-01]	[439.21591187 790.79901123 0.79088771]	[4.21304230e+02 7.88117126e+02 7.84876883e-01]	[459.63980103 765.03869629 0.77832162]
[462.277771 213.43858337 0.94031024]	[462.30093384 259.59838867 0.9303124 ]	[400.79705811 262.21051025 0.8477968 ]	[380.16018677 357.1920166 0.88945836]	[377.65917969 449.52130127 0.85945475]	[523.85046387 257.10440063 0.89384538]	[541.8894043 357.03106689 0.87411988]	[547.06524658 457.1569519 0.79098809]	[464.931427 464.86022949 0.7090959 ]	[426.3616333 464.90304565 0.68842506]	[439.13739014 621.32745361 0.85550463]	[444.40103149 752.20233154 0.7991038 ]	[505.87365723 462.3755188 0.71981066]	[503.39801025 618.76483154 0.86936605]	[503.40036011 752.25408936 0.81997937]	[449.48242188 198.07545471 0.86195213]	[475.17486572 195.61402893 0.88756114]	[431.55184937 192.78231812 0.75092793]	[487.9772644 182.64091492 0.7658146 ]	[5.03432251e+02 7.90726929e+02 7.29916573e-01]	[5.23806580e+02 7.88093140e+02 7.50537276e-01]	[4.98233704e+02 7.67516357e+02 7.61838973e-01]	[439.18991089 790.79559326 0.79163212]	[4.21284302e+02 7.88105835e+02 7.85824895e-01]	[459.64663696 765.03857422 0.77387708]
[462.40762329 213.45555115 0.93006444]	[462.36743164 259.6390686 0.91897559]	[403.24459839 264.73361206 0.82936817]	[380.23907471 357.16159058 0.89544266]	[380.10995483 451.99957275 0.86331713]	[523.91583252 257.12072754 0.8933261 ]	[541.94500732 357.03942871 0.87633151]	[549.50482178 457.18209839 0.79642624]	[467.39553833 464.83505249 0.70165545]	[426.41009521 464.86300659 0.6866942 ]	[439.14724731 621.31787109 0.85690343]	[444.39859009 752.18988037 0.79737574]	[505.91714478 462.36590576 0.71138018]	[503.43447876 618.73919678 0.86221004]	[503.38851929 754.76489258 0.8116594 ]	[454.55273438 198.10238647 0.86634725]	[477.71658325 195.62515259 0.90863407]	[434.09075928 192.79608154 0.75351954]	[490.51168823 182.63122559 0.74184167]	[5.03437195e+02 7.90725037e+02 7.29670405e-01]	[5.23801880e+02 7.88100647e+02 7.53030419e-01]	[4.98213898e+02 7.67581726e+02 7.63153613e-01]	[439.19680786 790.79064941 0.79500544]	[4.21286774e+02 7.88104797e+02 7.86175251e-01]	[459.6416626 765.02069092 0.76519024]
[464.90792847 213.46957397 0.91448808]	[462.42825317 259.67462158 0.9050011 ]	[403.33905029 264.74499512 0.81911051]	[380.32144165 357.20758057 0.88283294]	[380.22241211 454.60891724 0.86701059]	[523.99432373 257.16226196 0.88526851]	[544.3067627 357.06530762 0.87552226]	[549.546875 454.61932373 0.78136659]	[467.4503479 464.8911438 0.69548982]	[428.93920898 464.91323853 0.67527246]	[439.16555786 621.39093018 0.86281484]	[444.40139771 752.17932129 0.79619396]	[505.9491272 464.84564209 0.70576912]	[503.44772339 618.82714844 0.86746025]	[503.38092041 754.83062744 0.80771214]	[457.09533691 198.12542725 0.87282354]	[480.18460083 195.61607361 0.93520159]	[436.60681152 192.79389954 0.78172016]	[493.04507446 182.65299988 0.7311703 ]	[5.05904388e+02 7.90708496e+02 7.35022068e-01]	[5.23821472e+02 7.88089722e+02 7.60149658e-01]	[498.1930542 767.63439941 0.76993072]	[439.19436646 790.78430176 0.79496104]	[4.21284119e+02 7.88095276e+02 7.85304546e-01]	[4.59634491e+02 7.65016602e+02 7.61572480e-01]
[467.44369507 213.47607422 0.89975822]	[464.86608887 259.69586182 0.88909054]	[405.85369873 264.74771118 0.80485433]	[382.82046509 359.61889648 0.85959923]	[380.2310791 454.55657959 0.85608464]	[526.41882324 257.17803955 0.87455326]	[544.36273193 357.11260986 0.88289046]	[552.07232666 454.57025146 0.77110076]	[467.49194336 464.88644409 0.69069064]	[428.9894104 464.88250732 0.67685646]	[439.17593384 621.35095215 0.86253971]	[444.40179443 749.76312256 0.79938543]	[505.99710083 464.87384033 0.69750363]	[503.47805786 618.83044434 0.85868347]	[503.39404297 754.8348999 0.80705148]	[457.18875122 198.13574219 0.88329732]	[480.27984619 195.59326172 0.94457996]	[436.63815308 192.82997131 0.79819936]	[493.11645508 182.63497925 0.69816649]	[5.05917572e+02 7.90713135e+02 7.38934577e-01]	[5.23833313e+02 7.88095886e+02 7.63946176e-01]	[498.20654297 767.62976074 0.77668273]	[439.19897461 790.78808594 0.79274029]	[4.21288086e+02 7.88098450e+02 7.83280313e-01]	[4.59642883e+02 7.64982849e+02 7.58763433e-01]
[469.95620728 213.45133972 0.89005208]	[464.90115356 259.69451904 0.88058233]	[405.92404175 264.75213623 0.79900241]	[385.36557007 357.20571899 0.84917736]	[380.25457764 452.07568359 0.84251922]	[526.45361328 257.18392944 0.86738783]	[544.40820312 357.11410522 0.88616967]	[552.09753418 454.61099243 0.77770102]	[469.97738647 467.4387207 0.68414408]	[431.52835083 467.39981079 0.66944391]	[439.19955444 621.37023926 0.86520946]	[444.4041748 749.73693848 0.80068606]	[506.01306152 467.45831299 0.69488204]	[503.49978638 621.28436279 0.8571381 ]	[503.40618896 757.31109619 0.80669594]	[459.61300659 198.10827637 0.89238399]	[480.32492065 195.57366943 0.95241243]	[439.09606934 190.40155029 0.78888285]	[495.68334961 180.14511108 0.7012586 ]	[5.05938141e+02 7.90717224e+02 7.27140844e-01]	[5.23846069e+02 7.88109924e+02 7.59491682e-01]	[498.21307373 767.64874268 0.77915466]	[439.22073364 790.77368164 0.79284155]	[4.21304413e+02 7.88086670e+02 7.75932133e-01]	[4.59626221e+02 7.62502136e+02 7.53513038e-01]
[469.95629883 213.45037842 0.88973486]	[464.90493774 259.6880188 0.88101053]	[405.92425537 264.74511719 0.79906279]	[385.36499023 357.20126343 0.8494544 ]	[380.25778198 452.07180786 0.84201622]	[526.46020508 257.18362427 0.86648083]	[544.4119873 357.11611938 0.88661182]	[552.07995605 454.61398315 0.77979153]	[469.97595215 467.39974976 0.68371874]	[431.52587891 464.90847778 0.67180705]	[439.20248413 621.35778809 0.86409628]	[444.40393066 749.75195312 0.79734802]	[506.0138855 467.42190552 0.69384557]	[505.86849976 621.27947998 0.85504812]	[503.40911865 757.31048584 0.80555469]	[459.612854 198.108078 0.89237154]	[480.32449341 195.57365417 0.95228511]	[439.09661865 190.40255737 0.78848881]	[495.68484497 180.14212036 0.70209706]	[5.05943939e+02 7.90722107e+02 7.26671219e-01]	[5.23853271e+02 7.88113159e+02 7.59340763e-01]	[498.21258545 767.64685059 0.77642196]	[439.21420288 790.77746582 0.79356927]	[4.21300629e+02 7.88088745e+02 7.78377473e-01]	[4.59631683e+02 7.64963257e+02 7.53877997e-01]
[470.01574707 213.41795349 0.88499475]	[467.40322876 259.69845581 0.86814225]	[408.41995239 264.74319458 0.79909015]	[390.44836426 357.16140747 0.84073246]	[380.30581665 446.96481323 0.8326084 ]	[528.96856689 259.58609009 0.84861523]	[544.4498291 357.14971924 0.89990556]	[552.13653564 452.08410645 0.77484632]	[470.03485107 464.91726685 0.68658239]	[434.02389526 464.89697266 0.68046135]	[439.22583008 621.3303833 0.86264503]	[444.41027832 749.7565918 0.79731542]	[508.50570679 464.93362427 0.6876812 ]	[505.88711548 621.29846191 0.85253692]	[503.40811157 757.33508301 0.80643815]	[459.66537476 198.08558655 0.90417403]	[480.35083008 195.55787659 0.95490342]	[439.18771362 190.36096191 0.80963516]	[498.16381836 180.1056366 0.72154814]	[5.05931854e+02 7.90722107e+02 7.36623049e-01]	[5.23838684e+02 7.88119934e+02 7.69435346e-01]	[498.22467041 767.64819336 0.77740216]	[439.21401978 790.77050781 0.79674846]	[4.21303131e+02 7.88079834e+02 7.81658530e-01]	[4.59638794e+02 7.64965637e+02 7.58042276e-01]
[472.51208496 213.40530396 0.88062483]	[467.47848511 259.67739868 0.86255085]	[408.47314453 264.73104858 0.7968719 ]	[392.98007202 357.11639404 0.84234893]	[382.73532104 444.40957642 0.82228261]	[529.03839111 259.58312988 0.84223306]	[544.48950195 357.11102295 0.89221644]	[554.6317749 452.01928711 0.77785283]	[472.53097534 464.86581421 0.68757129]	[434.07333374 464.84625244 0.68720114]	[439.23529053 621.29516602 0.85832959]	[444.42437744 752.17901611 0.7943393 ]	[508.53787231 464.88671875 0.68357199]	[505.92630005 621.30456543 0.85110962]	[503.42074585 759.87957764 0.806095 ]	[459.69232178 198.07273865 0.90813887]	[480.3727417 195.54391479 0.95546532]	[439.27572632 190.32081604 0.80720526]	[498.2510376 180.05929565 0.76697195]	[5.05966400e+02 7.90736145e+02 7.34165251e-01]	[5.23865417e+02 7.88134705e+02 7.68119693e-01]	[498.22344971 767.69219971 0.77789927]	[439.21795654 790.78094482 0.79542631]	[4.21308899e+02 7.88090881e+02 7.83777356e-01]	[4.59642975e+02 7.64988953e+02 7.63871670e-01]
[472.60571289 213.36936951 0.88230097]	[470.01678467 259.70043945 0.85300952]	[410.99475098 264.75604248 0.79683656]	[393.02685547 357.20556641 0.85706162]	[382.75802612 449.52163696 0.80748087]	[531.55566406 259.59909058 0.83466458]	[544.54980469 357.15939331 0.88627309]	[557.16351318 452.01153564 0.78269577]	[475.09893799 464.85641479 0.69139344]	[436.61071777 464.85076904 0.70070744]	[439.28143311 618.83850098 0.85628927]	[444.4281311 752.17401123 0.79301965]	[511.09033203 464.86709595 0.67570001]	[505.95248413 621.34356689 0.85033262]	[503.4128418 759.88513184 0.80927086]	[459.76211548 198.01083374 0.9201048 ]	[482.77429199 195.49917603 0.95569962]	[441.68667603 190.3203125 0.82964683]	[500.74075317 180.08529663 0.79340804]	[5.05979004e+02 7.90733398e+02 7.32816517e-01]	[5.23873413e+02 7.88127380e+02 7.64936686e-01]	[498.21417236 767.69677734 0.78122723]	[439.22268677 790.78753662 0.7937606 ]	[4.21313965e+02 7.88094971e+02 7.82242894e-01]	[4.59638611e+02 7.64982239e+02 7.60441720e-01]
[475.06912231 213.32313538 0.87601936]	[472.52438354 259.69421387 0.8523193 ]	[411.03076172 264.72735596 0.79929519]	[393.07284546 357.20956421 0.85613596]	[382.77755737 449.47766113 0.81222075]	[531.61608887 259.59820557 0.83220488]	[546.93615723 357.17599487 0.88537657]	[557.18371582 452.02441406 0.78412437]	[475.15429688 462.40274048 0.69625115]	[436.64434814 464.83648682 0.70412993]	[439.26434326 621.37921143 0.86220276]	[444.43737793 752.20465088 0.78871316]	[513.62030029 462.39559937 0.68189305]	[505.97558594 621.35583496 0.84485382]	[503.40783691 759.90789795 0.81215578]	[459.77026367 195.59213257 0.9308607 ]	[482.79785156 195.45126343 0.95702577]	[441.69204712 190.29223633 0.82477468]	[500.79602051 177.62113953 0.79995072]	[5.05989838e+02 7.90752808e+02 7.26809680e-01]	[5.23877319e+02 7.88142944e+02 7.62017965e-01]	[498.2194519 770.06799316 0.78419554]	[4.39190247e+02 7.90795105e+02 7.88612306e-01]	[4.21294281e+02 7.88091919e+02 7.79709458e-01]	[459.6484375 765.02331543 0.76655388]
[475.10638428 213.29336548 0.87368369]	[472.51583862 259.69061279 0.85213244]	[413.49917603 264.73187256 0.80040324]	[395.49261475 357.22329712 0.85515404]	[382.7802124 449.48638916 0.81211954]	[531.56970215 259.58825684 0.83640784]	[546.94464111 357.20809937 0.88374966]	[557.22601318 454.57678223 0.79132777]	[477.60015869 462.39028931 0.69645399]	[436.67871094 464.83892822 0.70368713]	[439.27514648 621.37353516 0.86107123]	[444.43536377 752.19726562 0.79005623]	[516.11907959 462.37677002 0.68330705]	[505.98617554 621.34307861 0.83796787]	[503.40139771 759.9019165 0.81197661]	[459.78384399 195.56208801 0.93563348]	[482.81640625 195.41416931 0.9556917 ]	[441.7081604 190.31381226 0.82201022]	[500.80648804 177.59207153 0.81854552]	[5.08442139e+02 7.90756897e+02 7.21120954e-01]	[5.23883972e+02 7.88145508e+02 7.58273482e-01]	[498.20031738 767.70684814 0.78136611]	[439.19406128 790.78521729 0.7944209 ]	[4.21298584e+02 7.88083374e+02 7.81208038e-01]	[459.64517212 765.01690674 0.76785636]
[475.1423645 210.89776611 0.87374884]	[472.5524292 259.7015686 0.85014796]	[413.51657104 264.73876953 0.80065632]	[395.53894043 359.61987305 0.85607582]	[382.80368042 452.04977417 0.80691326]	[534.08868408 259.59466553 0.83176684]	[546.94750977 357.16671753 0.88085544]	[557.25024414 452.02584839 0.78757757]	[477.59954834 462.36904907 0.69893169]	[436.68322754 462.40127563 0.70539469]	[439.2545166 621.34216309 0.85717571]	[444.43569946 752.19262695 0.79042459]	[513.65637207 462.35968018 0.68469948]	[505.99230957 621.34460449 0.8364023 ]	[503.39971924 757.38195801 0.8094461 ]	[459.80560303 195.52389526 0.94416863]	[482.84988403 195.38621521 0.95366943]	[441.7046814 190.2769928 0.81281817]	[500.85107422 177.57067871 0.82085675]	[5.05991486e+02 7.90746094e+02 7.25341976e-01]	[5.23881165e+02 7.88129944e+02 7.60921717e-01]	[498.19943237 767.66741943 0.78046495]	[439.18890381 790.78204346 0.79698217]	[4.21298950e+02 7.88078735e+02 7.82830179e-01]	[459.65029907 765.01123047 0.7685383 ]
[475.17364502 210.84182739 0.87052548]	[472.5609436 259.70025635 0.850317 ]	[413.52258301 264.75054932 0.80168998]	[395.53100586 359.64962769 0.85648221]	[382.82211304 452.05462646 0.80197895]	[534.10461426 259.57418823 0.83517939]	[546.9677124 357.15545654 0.87253684]	[557.26062012 454.54324341 0.79138321]	[477.63269043 462.39068604 0.70482767]	[439.07931519 464.84902954 0.71002871]	[439.2671814 621.36798096 0.86197758]	[444.43112183 752.18585205 0.79117996]	[516.15802002 462.37359619 0.69274318]	[506.00222778 621.36199951 0.83786774]	[503.40246582 757.347229 0.80859208]	[459.82479858 195.490448 0.94954211]	[482.86224365 193.01989746 0.9479602 ]	[441.71893311 190.26747131 0.81569958]	[500.85263062 177.56080627 0.82484031]	[5.05971832e+02 7.90731750e+02 7.31782734e-01]	[5.23866638e+02 7.88117798e+02 7.63689995e-01]	[498.20535278 767.64807129 0.77819896]	[439.19140625 790.78564453 0.79550457]	[4.21300049e+02 7.88083618e+02 7.78863370e-01]	[459.650177 765.00506592 0.76746434]
[475.16082764 210.7980957 0.8646878 ]	[472.56930542 259.69888306 0.84998924]	[413.52035522 264.73114014 0.80295539]	[395.56362915 359.64569092 0.86062032]	[382.83624268 452.05587769 0.8002727 ]	[534.10028076 259.58633423 0.83441365]	[546.98986816 357.14505005 0.87545764]	[559.71820068 454.55279541 0.80032641]	[477.62481689 462.40362549 0.70501208]	[439.07522583 464.85366821 0.71291929]	[439.25662231 621.33874512 0.85820132]	[444.42602539 752.17956543 0.79121071]	[516.14202881 462.39007568 0.69029993]	[505.98410034 621.35321045 0.84350127]	[503.40536499 757.37231445 0.80931473]	[459.8109436 195.4432373 0.95578468]	[482.85928345 192.9750061 0.9514997 ]	[441.70861816 187.8081665 0.81322908]	[500.88137817 177.53253174 0.8403523 ]	[5.08446503e+02 7.90753113e+02 7.23375022e-01]	[5.23888550e+02 7.88137756e+02 7.60894418e-01]	[498.19906616 767.67089844 0.77889931]	[439.20452881 790.78796387 0.79513639]	[4.21308807e+02 7.88090027e+02 7.78892994e-01]	[4.59643402e+02 7.64999512e+02 7.62733579e-01]
[475.13458252 208.32054138 0.85415828]	[472.58703613 259.71905518 0.84718466]	[413.52349854 264.7520752 0.80240971]	[395.56219482 359.6552124 0.86190367]	[382.80706787 452.08325195 0.80686545]	[534.12786865 259.59933472 0.83420455]	[546.99359131 357.16424561 0.8803491 ]	[559.75909424 454.581604 0.81190604]	[477.63037109 462.38671875 0.7084552 ]	[439.07794189 464.84573364 0.71491617]	[439.25415039 621.38214111 0.86299086]	[444.42773438 752.18481445 0.7890147 ]	[516.15600586 462.37329102 0.6953153 ]	[505.9932251 621.35424805 0.83808362]	[503.40670776 757.37176514 0.80872643]	[459.79577637 195.38372803 0.95660764]	[482.85635376 192.93606567 0.95643938]	[441.70718384 187.76373291 0.80428308]	[503.23416138 177.56591797 0.84277284]	[5.08445618e+02 7.90761047e+02 7.20974207e-01]	[5.23885193e+02 7.88147705e+02 7.59936213e-01]	[498.20162964 767.67224121 0.77548027]	[439.2053833 790.78100586 0.79598713]	[4.21314758e+02 7.88083374e+02 7.77354121e-01]	[4.59645386e+02 7.65003235e+02 7.63035834e-01]
[475.10028076 208.2742157 0.84682041]	[472.59890747 259.71981812 0.8464632 ]	[413.53924561 264.75009155 0.80359197]	[395.5451355 359.60873413 0.86262512]	[382.81341553 452.03967285 0.80489057]	[534.11456299 259.60629272 0.83239681]	[546.99938965 357.14251709 0.87615359]	[559.82098389 452.07202148 0.81060481]	[477.60903931 462.39904785 0.70214331]	[436.6980896 464.84481812 0.70894819]	[439.25912476 621.39959717 0.86397642]	[444.43365479 752.17407227 0.78915787]	[513.65802002 462.39749146 0.68305743]	[505.99813843 621.37670898 0.84130782]	[503.40438843 757.37359619 0.80787396]	[459.77331543 193.0267334 0.95784998]	[482.84298706 192.90826416 0.9562062 ]	[441.70111084 187.73631287 0.79641849]	[503.23583984 177.56495667 0.84298128]	[5.05989716e+02 7.90746887e+02 7.19709575e-01]	[5.23874329e+02 7.88136780e+02 7.58996725e-01]	[498.19989014 767.6763916 0.77340049]	[439.22018433 790.78356934 0.79353154]	[4.21323059e+02 7.88088440e+02 7.76149511e-01]	[4.59645752e+02 7.64990295e+02 7.59679437e-01]
[475.10241699 208.27360535 0.84723008]	[472.5920105 259.7255249 0.84623444]	[413.53213501 264.75421143 0.80307424]	[395.54956055 359.60644531 0.86472648]	[382.82131958 452.00146484 0.80094165]	[534.1105957 259.60821533 0.83236909]	[546.99731445 357.13870239 0.87341547]	[559.81469727 454.55438232 0.81116039]	[477.61749268 462.38977051 0.70239234]	[439.06829834 464.83889771 0.70906776]	[439.26116943 621.3972168 0.8634755 ]	[444.43502808 752.1887207 0.78747535]	[516.12042236 462.38052368 0.68325269]	[505.99838257 621.38183594 0.84232044]	[503.40658569 757.36602783 0.80742574]	[459.7744751 193.0271759 0.95756614]	[482.84298706 192.90901184 0.95631278]	[441.69830322 187.73892212 0.79766881]	[503.23678589 177.56036377 0.83919233]	[5.05977264e+02 7.90737183e+02 7.30930746e-01]	[5.23863647e+02 7.88129700e+02 7.66468883e-01]	[498.20608521 767.66906738 0.77311778]	[439.22045898 790.78424072 0.79486835]	[4.21324615e+02 7.88091797e+02 7.78546810e-01]	[4.59647949e+02 7.65009155e+02 7.62408555e-01]
[475.10476685 208.27507019 0.84732199]	[472.60113525 259.72686768 0.84675485]	[413.53469849 264.75424194 0.80325264]	[395.53820801 359.61199951 0.86320722]	[382.82009888 452.01693726 0.80267304]	[534.1192627 259.6105957 0.83243191]	[547.00158691 357.14196777 0.8752014 ]	[559.81347656 454.54379272 0.81144381]	[477.60882568 462.37835693 0.70114672]	[436.68948364 462.40652466 0.70717669]	[439.26184082 621.39508057 0.86632597]	[444.43243408 752.17230225 0.78902954]	[516.1151123 462.37005615 0.68263662]	[506.00286865 621.371521 0.83811498]	[503.40811157 757.34539795 0.80670494]	[459.77490234 193.02571106 0.95723653]	[482.84594727 192.90710449 0.95587617]	[441.69827271 187.73487854 0.79495382]	[503.24185181 177.56175232 0.8395617 ]	[5.05986481e+02 7.90717529e+02 7.28398561e-01]	[5.23870300e+02 7.88108826e+02 7.61252761e-01]	[498.20617676 767.65979004 0.76975387]	[439.21786499 790.78674316 0.79388404]	[4.21322784e+02 7.88092224e+02 7.78429925e-01]	[4.59646027e+02 7.64988892e+02 7.58689642e-01]
[475.09078979 208.2434082 0.84295565]	[472.60195923 262.14712524 0.84642047]	[413.51754761 264.72921753 0.80315316]	[395.50430298 359.5821228 0.85870123]	[382.74255371 452.06057739 0.81901419]	[534.12866211 259.64251709 0.8282941 ]	[547.00421143 357.16809082 0.88206005]	[562.22363281 452.00506592 0.81466222]	[475.15621948 464.83267212 0.69235492]	[436.64709473 464.84997559 0.70375663]	[439.25457764 621.37811279 0.86263067]	[444.42578125 749.76171875 0.79083437]	[513.64086914 462.394104 0.67853206]	[506.01528931 621.36279297 0.8361302 ]	[503.40878296 757.34674072 0.80680496]	[459.76782227 192.99813843 0.95801318]	[482.840271 192.88157654 0.95411932]	[441.68682861 185.23274231 0.79217547]	[503.23440552 177.53004456 0.8462708 ]	[5.05978546e+02 7.90723877e+02 7.29289412e-01]	[5.23870972e+02 7.88114441e+02 7.62649894e-01]	[498.20645142 767.66021729 0.76779854]	[439.21826172 790.78759766 0.79552144]	[4.21320282e+02 7.88092834e+02 7.81734943e-01]	[4.59645569e+02 7.64971008e+02 7.52329767e-01]
[475.09207153 205.78572083 0.84376496]	[472.57855225 259.72836304 0.84605682]	[413.50231934 264.75421143 0.80030853]	[393.07748413 357.21957397 0.86469042]	[382.72442627 452.08270264 0.82104391]	[534.10949707 259.62539673 0.83074331]	[546.98406982 357.17526245 0.88506752]	[562.22265625 452.00247192 0.81877655]	[475.12164307 464.83657837 0.69497621]	[436.59960938 464.85824585 0.7041257 ]	[439.25479126 621.40411377 0.86437982]	[444.42602539 752.16931152 0.78990722]	[513.62310791 462.40646362 0.68181401]	[505.98422241 621.36468506 0.8443554 ]	[503.4074707 757.3614502 0.80680645]	[459.76422119 192.99127197 0.95978284]	[482.83410645 192.86366272 0.95299584]	[441.66729736 185.2580719 0.79901272]	[500.88677979 177.53178406 0.83965284]	[5.05987732e+02 7.90718323e+02 7.34030783e-01]	[5.23881714e+02 7.88106995e+02 7.67042577e-01]	[4.98200928e+02 7.67671875e+02 7.66367555e-01]	[439.20541382 790.78924561 0.7946192 ]	[4.21306030e+02 7.88091370e+02 7.83231378e-01]	[4.59643250e+02 7.64988342e+02 7.52264738e-01]
[472.512146 205.75346375 0.83949798]	[469.96777344 259.68405151 0.85240424]	[410.95343018 262.25372314 0.79734468]	[390.45925903 357.16595459 0.85649747]	[380.27911377 452.02359009 0.8429082 ]	[529.04022217 259.60211182 0.83742934]	[544.5559082 357.21237183 0.89291656]	[559.74023438 452.01473999 0.80865812]	[472.51379395 464.90219116 0.68455911]	[434.04333496 464.91403198 0.68294924]	[439.25164795 623.80871582 0.8716315 ]	[444.42626953 752.20562744 0.78797549]	[511.00418091 464.88659668 0.68427956]	[505.89868164 621.3616333 0.86891466]	[503.40643311 757.34008789 0.80794847]	[459.69400024 192.95759583 0.95831138]	[482.75500488 192.83480835 0.95265383]	[439.28857422 185.18287659 0.78602362]	[500.84469604 175.07667542 0.85881013]	[5.05935944e+02 7.90705566e+02 7.45989501e-01]	[5.23841309e+02 7.88096069e+02 7.74405956e-01]	[498.24023438 767.64953613 0.77589267]	[439.18557739 790.79705811 0.79305279]	[4.21291138e+02 7.88092773e+02 7.85928190e-01]	[4.59655212e+02 7.65022217e+02 7.53962934e-01]
[470.01525879 205.77310181 0.84095657]	[467.44125366 259.67672729 0.86205077]	[408.44311523 262.24002075 0.80037749]	[385.36395264 357.13717651 0.85725325]	[380.23986816 452.00463867 0.8533442 ]	[528.99725342 259.58679199 0.8447845 ]	[544.47698975 357.17810059 0.9042843 ]	[557.21417236 452.03973389 0.79551804]	[470.0201416 464.82937622 0.68654293]	[431.55712891 464.8578186 0.68568677]	[439.22320557 623.80615234 0.86935425]	[444.42581177 752.20532227 0.78939033]	[508.52304077 462.37814331 0.68803549]	[505.8760376 621.32049561 0.8658334 ]	[503.39926147 757.34735107 0.80660754]	[459.67321777 192.98269653 0.9567759 ]	[482.72155762 192.85813904 0.95433116]	[439.25244141 187.72206116 0.79327601]	[500.78027344 175.09910583 0.85200435]	[5.05945557e+02 7.90717468e+02 7.43728876e-01]	[5.23851990e+02 7.88105957e+02 7.76548624e-01]	[498.23266602 767.65344238 0.77642393]	[439.18832397 790.79168701 0.7989797 ]	[4.21294373e+02 7.88090027e+02 7.86768019e-01]	[4.59660767e+02 7.65024902e+02 7.59586394e-01]
[469.95620728 205.77458191 0.84239167]	[464.92910767 259.70114136 0.87166655]	[405.91674805 262.25234985 0.80134034]	[385.29425049 357.19219971 0.85535467]	[380.20822144 449.52099609 0.85790735]	[526.48773193 259.57925415 0.85919994]	[544.42974854 357.13372803 0.90480769]	[552.14434814 454.58822632 0.7965923 ]	[467.4798584 464.8343811 0.69385386]	[428.95428467 464.87521362 0.68130982]	[439.22195435 621.4072876 0.86720085]	[444.41845703 752.17791748 0.79311585]	[506.01293945 462.36639404 0.69460982]	[505.87295532 621.34179688 0.8667922 ]	[503.40698242 754.79418945 0.81118762]	[459.64755249 192.98493958 0.95396268]	[480.35827637 192.85984802 0.95223033]	[439.2097168 187.76542664 0.79350543]	[500.7230835 175.1121521 0.83835876]	[5.05946228e+02 7.90700378e+02 7.44612038e-01]	[5.23858215e+02 7.88081970e+02 7.67795682e-01]	[498.23373413 767.59002686 0.7731421 ]	[439.2010498 790.78338623 0.79884011]	[4.21307617e+02 7.88091553e+02 7.84179449e-01]	[4.59655914e+02 7.64992493e+02 7.54785478e-01]
[467.44100952 205.77940369 0.84761345]	[464.87081909 259.69613647 0.88090003]	[405.84872437 264.71664429 0.80525041]	[382.72836304 359.5715332 0.87849408]	[380.19815063 454.57012939 0.86428243]	[526.42840576 257.18771362 0.86761767]	[544.39331055 357.16360474 0.89470685]	[552.09246826 454.63412476 0.80101544]	[467.44155884 464.84188843 0.69647926]	[428.9105835 464.88024902 0.6788829 ]	[439.18383789 623.81378174 0.86703646]	[444.40692139 752.16986084 0.79700267]	[505.97546387 462.36862183 0.69880378]	[503.48995972 621.34649658 0.87067592]	[503.41549683 754.78814697 0.81123698]	[459.60198975 192.98100281 0.94625843]	[480.30581665 192.85409546 0.94786358]	[439.12814331 187.75172424 0.78553659]	[498.26086426 175.0993042 0.78177673]	[5.05934387e+02 7.90717285e+02 7.51131594e-01]	[5.23854065e+02 7.88099182e+02 7.74517000e-01]	[498.24581909 767.56903076 0.77057838]	[439.20321655 790.78240967 0.80454755]	[421.3081665 788.08654785 0.78848553]	[4.59651642e+02 7.64974182e+02 7.52619982e-01]
[464.90930176 205.78793335 0.85726792]	[462.43002319 259.72131348 0.88965815]	[403.35238647 264.7427063 0.81377465]	[380.29684448 357.20092773 0.89070719]	[380.10940552 452.02987671 0.85997522]	[523.9753418 257.19525146 0.87885904]	[544.33343506 357.18606567 0.89746702]	[549.5512085 454.60421753 0.79834425]	[464.94155884 464.86068726 0.70834851]	[423.91397095 464.90213013 0.6876505 ]	[439.14907837 623.82617188 0.8671422 ]	[444.4006958 752.18347168 0.79792625]	[505.89147949 462.371521 0.71557289]	[503.47198486 621.32727051 0.87414819]	[503.4057312 754.78125 0.81148028]	[457.15093994 192.9901886 0.93318194]	[480.20410156 192.86752319 0.93537223]	[436.69363403 185.25048828 0.79203278]	[498.13607788 175.08961487 0.78238422]	[5.05883453e+02 7.90712280e+02 7.52431095e-01]	[5.23813660e+02 7.88097534e+02 7.73648620e-01]	[498.26098633 767.56774902 0.76979387]	[439.21664429 790.78234863 0.80203319]	[4.21319153e+02 7.88094788e+02 7.87314534e-01]	[4.59643250e+02 7.64983826e+02 7.57134736e-01]
[462.38375854 205.73309326 0.88223636]	[462.34667969 259.70715332 0.90780127]	[403.25314331 264.74047852 0.82583576]	[380.23043823 359.58615112 0.90396768]	[377.62496948 449.45605469 0.86059582]	[523.86035156 257.17245483 0.89385206]	[541.91949463 357.06646729 0.88422877]	[547.00634766 454.55725098 0.81179208]	[464.84286499 464.84228516 0.72278005]	[423.82614136 464.88418579 0.70839465]	[439.07998657 623.80944824 0.85830832]	[444.39590454 752.21832275 0.79758877]	[503.440979 462.35379028 0.73045021]	[503.45809937 618.8369751 0.86494541]	[503.40298462 754.76928711 0.80901009]	[454.57501221 192.96324158 0.90551841]	[477.67218018 192.84855652 0.90899932]	[436.56976318 185.24232483 0.76501942]	[493.08016968 177.49151611 0.78165823]	[5.05883728e+02 7.90666931e+02 7.72174060e-01]	[5.23811707e+02 7.88054077e+02 7.83275604e-01]	[4.98246307e+02 7.67551147e+02 7.57788599e-01]	[439.20333862 790.78765869 0.80606085]	[421.30685425 788.10302734 0.79690242]	[459.6434021 765.02154541 0.76531422]
[462.25073242 205.74189758 0.89883536]	[462.25534058 259.67800903 0.91860485]	[400.77380371 262.25775146 0.84452146]	[380.19573975 357.21713257 0.89474559]	[377.55099487 449.50286865 0.84084624]	[523.76947021 257.16146851 0.89355463]	[541.8536377 357.03897095 0.88003778]	[546.95947266 452.06893921 0.81049484]	[462.40969849 464.82775879 0.73152947]	[421.38134766 464.87771606 0.71194547]	[436.64364624 623.79858398 0.84894139]	[444.39242554 752.24481201 0.79765105]	[503.36630249 462.32455444 0.74233401]	[503.39266968 621.26654053 0.87821782]	[503.3949585 754.79449463 0.80595446]	[449.48059082 192.93107605 0.89872646]	[475.12341309 192.86450195 0.89554632]	[431.53689575 185.19480896 0.73952121]	[490.50827026 177.54023743 0.77466333]	[5.05880127e+02 7.90671631e+02 7.64038682e-01]	[5.23812805e+02 7.88063232e+02 7.81386733e-01]	[4.98225464e+02 7.67586731e+02 7.54568219e-01]	[439.21734619 790.79229736 0.80034602]	[421.31292725 788.11364746 0.79206789]	[459.63632202 765.05560303 0.77267653]
[459.80117798 205.74845886 0.89935911]	[459.82510376 259.68643188 0.92357349]	[400.64151001 262.21914673 0.85490656]	[380.15301514 357.15170288 0.90435547]	[377.51065063 449.44247437 0.83234298]	[521.38513184 259.58755493 0.88747925]	[541.79003906 357.1696167 0.89661336]	[544.53924561 457.08837891 0.84149712]	[462.32498169 467.39904785 0.72779655]	[421.26672363 467.41912842 0.71283448]	[436.55883789 623.81921387 0.83788562]	[444.38504028 752.23901367 0.79827309]	[503.32983398 464.85708618 0.7315141 ]	[503.36877441 621.32684326 0.88835216]	[503.38433838 754.76721191 0.80711424]	[444.4491272 192.94525146 0.90926969]	[470.03921509 192.8863678 0.88883358]	[426.45877075 182.69665527 0.7529825 ]	[487.97860718 177.58119202 0.80710977]	[5.03455231e+02 7.90673096e+02 7.56073654e-01]	[5.23809814e+02 7.88061584e+02 7.71926939e-01]	[4.98206024e+02 7.67578674e+02 7.51836956e-01]	[439.2286377 790.7769165 0.80151469]	[421.32403564 788.10894775 0.78952491]	[459.62496948 765.05041504 0.77506799]
[459.70715332 205.70063782 0.88820571]	[459.73477173 259.69088745 0.92273903]	[398.19824219 262.19696045 0.85438097]	[377.69580078 359.58547974 0.88923603]	[375.04788208 446.97003174 0.82112145]	[521.28570557 259.6366272 0.87972987]	[539.16851807 357.11911011 0.86854231]	[544.46618652 452.06878662 0.83480477]	[462.2895813 467.44274902 0.71834689]	[421.24917603 469.97000122 0.70754522]	[434.06817627 623.88952637 0.83787692]	[444.37255859 752.23236084 0.80186337]	[503.28048706 464.88046265 0.72304821]	[503.30584717 621.27020264 0.88464671]	[503.39157104 754.7878418 0.80283183]	[444.33734131 192.93397522 0.92371476]	[467.46508789 192.87182617 0.90165663]	[426.36209106 185.18331909 0.74462646]	[485.48257446 177.62916565 0.80898452]	[5.05881104e+02 7.90697571e+02 7.44904637e-01]	[5.23821228e+02 7.88084167e+02 7.64283776e-01]	[4.98205780e+02 7.67599609e+02 7.46130228e-01]	[439.24880981 790.78979492 0.79656237]	[4.21336517e+02 7.88126404e+02 7.86679626e-01]	[459.61856079 765.0368042 0.77314174]
[459.61050415 203.23046875 0.86993384]	[459.65164185 259.69641113 0.91233569]	[398.11816406 262.20275879 0.8477329 ]	[377.64355469 359.64672852 0.88493431]	[374.9803772 451.98886108 0.80071366]	[521.17919922 259.65377808 0.86199099]	[534.08789062 357.16152954 0.86751997]	[544.36853027 449.50845337 0.8339594 ]	[462.22555542 467.42614746 0.72428828]	[421.20593262 469.96243286 0.71525162]	[431.53701782 623.88085938 0.8294664 ]	[444.36956787 752.2442627 0.8007822 ]	[500.88421631 464.85916138 0.73002505]	[503.2598877 618.83789062 0.87796664]	[503.37820435 754.77264404 0.80604696]	[441.84390259 192.93273926 0.94367903]	[464.95828247 192.8497467 0.90623909]	[423.80285645 185.2306366 0.74498427]	[485.40859985 180.06341553 0.81075239]	[5.03455780e+02 7.90686890e+02 7.48648524e-01]	[5.23805908e+02 7.88075745e+02 7.69726872e-01]	[4.98191772e+02 7.67580200e+02 7.38020241e-01]	[439.24301147 790.79199219 0.79440689]	[421.33093262 788.13031006 0.78995556]	[459.62115479 765.050354 0.77585161]
[457.15087891 203.16946411 0.85891616]	[457.21051025 259.70022583 0.89466071]	[398.04013062 262.20724487 0.84103787]	[377.59539795 357.18783569 0.88172233]	[369.90350342 452.06637573 0.78881675]	[518.71325684 259.64263916 0.85467184]	[529.00537109 357.18041992 0.87804079]	[541.86303711 454.6439209 0.82990068]	[459.83840942 464.89944458 0.72658694]	[421.15209961 467.41793823 0.7141881 ]	[428.98214722 623.88970947 0.82907236]	[444.38421631 752.25439453 0.8026852 ]	[500.82247925 462.38717651 0.72274971]	[503.2361145 618.824646 0.87327689]	[503.35180664 752.24121094 0.81625724]	[441.74014282 192.91571045 0.95390165]	[462.4559021 192.78959656 0.9131068 ]	[421.34381104 185.20925903 0.79086483]	[482.88577271 177.56106567 0.85334337]	[5.03444366e+02 7.90683594e+02 7.58941889e-01]	[5.23793823e+02 7.88059387e+02 7.77942359e-01]	[4.98171326e+02 7.65068726e+02 7.28289366e-01]	[439.24514771 790.79602051 0.79797339]	[421.3371582 788.13238525 0.79776949]	[459.63348389 765.05432129 0.7826438 ]
[457.06820679 200.67774963 0.85064876]	[457.12051392 259.70724487 0.87820226]	[395.60745239 262.20968628 0.83311182]	[375.09484863 357.21838379 0.8640523 ]	[362.31256104 452.03024292 0.80862528]	[516.17303467 259.64373779 0.84310442]	[526.54937744 357.19186401 0.879848 ]	[541.75976562 459.61972046 0.82634711]	[459.80410767 464.89816284 0.72610104]	[418.78234863 467.41278076 0.71603411]	[428.93161011 623.87255859 0.82990021]	[444.36791992 754.74786377 0.79705977]	[500.79928589 462.38742065 0.72095329]	[500.88153076 621.2902832 0.87904656]	[503.29751587 752.29315186 0.81568718]	[441.668396 192.90759277 0.95880437]	[462.36453247 190.38435364 0.92464983]	[421.28985596 185.24450684 0.79425901]	[482.79412842 177.49284363 0.88312107]	[5.03422577e+02 7.90755249e+02 7.46785402e-01]	[5.21400146e+02 7.88102295e+02 7.79731989e-01]	[4.95671478e+02 7.67508179e+02 7.35890746e-01]	[439.24493408 790.77331543 0.80744004]	[421.34350586 788.11724854 0.80606389]	[457.21286011 767.52087402 0.7820397 ]
[454.5723877 200.65129089 0.84949785]	[454.55029297 259.67059326 0.86058128]	[393.06295776 262.17358398 0.81978279]	[375.0100708 357.11907959 0.86693835]	[359.7802124 449.45864868 0.8303867 ]	[513.57458496 259.61636353 0.83626169]	[526.45678711 357.22485352 0.88583028]	[539.31011963 457.15960693 0.82852268]	[459.72058105 462.38009644 0.73801845]	[418.7442627 464.90621948 0.72315735]	[426.41610718 623.89520264 0.83499688]	[444.36709595 754.76245117 0.80022728]	[500.69540405 462.29745483 0.72449571]	[500.87039185 618.83337402 0.87992144]	[503.23583984 749.67694092 0.8441959 ]	[439.27047729 192.87129211 0.95668769]	[462.30886841 190.36117554 0.93122053]	[421.23501587 185.19741821 0.79023576]	[482.72290039 175.09674072 0.87985921]	[5.03443573e+02 7.90690063e+02 7.32026041e-01]	[5.21395508e+02 7.87987671e+02 7.57345915e-01]	[4.93065094e+02 7.59929321e+02 6.87226832e-01]	[439.25448608 790.76031494 0.80759144]	[421.35284424 788.11535645 0.80317581]	[457.20135498 767.50958252 0.79204696]
[452.01135254 200.63212585 0.8438735 ]	[449.45410156 259.60995483 0.86617774]	[390.49081421 262.14923096 0.81228036]	[372.48617554 357.09729004 0.8596195 ]	[359.71582031 446.95941162 0.84785557]	[508.49197388 257.19155884 0.8475343 ]	[523.97991943 357.20446777 0.89262724]	[539.19573975 457.09713745 0.80345321]	[459.64544678 462.29119873 0.73645908]	[418.67687988 462.39028931 0.72637779]	[426.39312744 623.8571167 0.83454132]	[444.37078857 754.7701416 0.79990673]	[500.6444397 459.80407715 0.71030587]	[500.87469482 621.38110352 0.88842648]	[500.87091064 749.64764404 0.85767472]	[439.21414185 192.84532166 0.95251429]	[462.22973633 190.35571289 0.93002975]	[421.15441895 182.62620544 0.79691279]	[480.30941772 175.01933289 0.89282328]	[5.05923584e+02 7.90706055e+02 7.42161274e-01]	[5.21398682e+02 7.85611633e+02 7.66629934e-01]	[4.90541168e+02 7.59865906e+02 7.08263099e-01]	[439.25186157 790.76300049 0.80666077]	[421.36416626 788.12164307 0.80073285]	[457.18692017 767.50390625 0.78598464]
[449.44363403 200.6158905 0.84609616]	[444.43734741 259.58126831 0.88316274]	[387.90887451 262.15176392 0.80829817]	[367.38659668 357.07669067 0.8430208 ]	[359.67849731 446.95401001 0.85867804]	[505.97167969 257.12982178 0.8706333 ]	[523.88049316 357.13809204 0.89593697]	[536.64703369 457.08676147 0.79218477]	[457.21517944 462.32553101 0.72498041]	[418.62704468 464.85232544 0.71670246]	[426.36499023 623.85131836 0.83887076]	[444.35562134 754.84448242 0.79600638]	[498.16989136 462.23403931 0.70693105]	[500.87689209 618.83947754 0.88223314]	[500.88864136 749.62786865 0.85442257]	[439.15155029 192.81204224 0.93840671]	[459.83892822 190.32913208 0.9257077 ]	[418.734375 180.13902283 0.80412275]	[480.21966553 174.99458313 0.88445985]	[5.08511261e+02 7.90728577e+02 7.72694886e-01]	[523.85003662 788.02056885 0.80697858]	[4.90503906e+02 7.57359253e+02 7.21095622e-01]	[439.21682739 790.78033447 0.81460738]	[421.33999634 788.13323975 0.81306982]	[457.16647339 767.55383301 0.8059727 ]
[446.92266846 200.61502075 0.85465515]	[444.36550903 259.581604 0.89232939]	[385.36187744 262.15982056 0.81380117]	[362.30804443 357.01391602 0.86008489]	[359.65356445 446.94345093 0.86005718]	[505.91937256 257.09991455 0.88029265]	[523.82702637 357.15612793 0.89660668]	[534.10131836 454.5668335 0.78959864]	[457.19342041 462.32931519 0.72700769]	[418.62677002 464.85540771 0.71790594]	[426.34185791 623.83422852 0.84018838]	[444.34460449 757.33850098 0.79623556]	[495.68527222 462.23873901 0.70848799]	[500.85287476 616.23565674 0.87493426]	[503.23648071 752.21905518 0.82568437]	[439.09490967 192.80435181 0.92584485]	[459.77151489 190.30371094 0.92048848]	[418.65472412 182.64086914 0.77946949]	[480.14196777 174.98957825 0.84930062]	[5.13635071e+02 7.90832153e+02 7.38482356e-01]	[5.23975037e+02 7.88103699e+02 7.81290531e-01]	[4.90535919e+02 7.64987854e+02 7.35543370e-01]	[439.19750977 790.79504395 0.82201672]	[421.32888794 788.14129639 0.82281446]	[457.14538574 767.59613037 0.79871631]
[444.4364624 200.60813904 0.8620376 ]	[444.29290771 259.58486938 0.90115428]	[385.29446411 262.15274048 0.82059222]	[359.82723999 357.04501343 0.87963808]	[359.59069824 446.90530396 0.86552274]	[503.48886108 257.0965271 0.88574636]	[523.79626465 357.14749146 0.89709187]	[529.06561279 452.00552368 0.79317617]	[457.11196899 462.30645752 0.71252185]	[418.57574463 464.87051392 0.70405978]	[423.87139893 623.89556885 0.85736364]	[444.34121704 757.36083984 0.79391211]	[493.11151123 459.77587891 0.69386065]	[500.81591797 616.26568604 0.87498307]	[503.2507019 757.36914062 0.8087278 ]	[436.67480469 192.79411316 0.91591334]	[459.70980835 190.27339172 0.91047317]	[418.59262085 182.6177063 0.76558262]	[477.71185303 174.95578003 0.84251201]	[5.16194031e+02 7.93300781e+02 6.93032742e-01]	[5.26451233e+02 7.88192993e+02 7.50920653e-01]	[4.93052948e+02 7.67669312e+02 7.61050284e-01]	[439.20507812 790.79119873 0.82167828]	[421.33343506 788.14465332 0.82543105]	[457.16220093 767.63128662 0.79170263]
[444.37277222 200.62069702 0.86757869]	[441.88336182 259.57876587 0.9103784 ]	[382.81658936 262.18060303 0.82462287]	[359.74749756 357.08477783 0.89271975]	[357.13305664 444.4197998 0.87489253]	[503.4347229 257.07247925 0.89231497]	[521.42126465 357.01812744 0.878021 ]	[529.04754639 449.4559021 0.78161395]	[457.1451416 462.36557007 0.71159846]	[418.59744263 464.92321777 0.70146984]	[423.89294434 623.8762207 0.85769933]	[444.37548828 757.38885498 0.78761423]	[495.62542725 462.24914551 0.70059067]	[500.82312012 616.21942139 0.86971515]	[503.2739563 762.50549316 0.82556075]	[436.61172485 192.81045532 0.91101497]	[459.64422607 190.28767395 0.90316933]	[416.14822388 180.10432434 0.7618205 ]	[477.64413452 174.93661499 0.8415969 ]	[5.16165710e+02 7.95844543e+02 6.52520120e-01]	[5.26431396e+02 7.90660339e+02 7.05865502e-01]	[493.10623169 770.20703125 0.79452032]	[439.16784668 790.81365967 0.81593198]	[421.30517578 788.15093994 0.82725275]	[457.21203613 767.65966797 0.7971462 ]
[444.29281616 200.65727234 0.87083143]	[441.84973145 259.59884644 0.91564953]	[382.78182983 262.19238281 0.82997429]	[359.66705322 357.1496582 0.90111041]	[357.05807495 446.92941284 0.85773087]	[503.37420654 257.08514404 0.90019268]	[521.38439941 357.01687622 0.87790531]	[529.043396 454.55999756 0.7891463 ]	[454.60195923 462.33651733 0.69886082]	[416.11029053 464.92169189 0.68797511]	[423.90408325 623.93591309 0.85590041]	[444.38821411 759.9163208 0.78675312]	[490.55236816 459.78372192 0.68747467]	[500.74661255 618.80511475 0.86808258]	[503.26623535 767.5333252 0.86001039]	[434.12457275 192.83638 0.9022404 ]	[457.21871948 190.34265137 0.90124768]	[416.08221436 180.12213135 0.75810182]	[475.11260986 174.98464966 0.8141185 ]	[5.16173157e+02 7.98401855e+02 6.24242187e-01]	[5.26425476e+02 7.90745239e+02 6.95920825e-01]	[493.10525513 772.74212646 0.78556609]	[439.17288208 790.84161377 0.80577368]	[421.30401611 788.16461182 0.8242445 ]	[457.2069397 770.08312988 0.7879644 ]
[441.84545898 203.15811157 0.88277376]	[441.82012939 259.60443115 0.92063385]	[382.72607422 262.19717407 0.83632678]	[359.65994263 357.08746338 0.88669312]	[354.59268188 446.87893677 0.84497738]	[503.35174561 257.09197998 0.89779544]	[521.34332275 357.04595947 0.88367558]	[529.04302979 457.07772827 0.79251814]	[454.58856201 462.39651489 0.68848723]	[416.10043335 467.43295288 0.68063205]	[423.88659668 626.40979004 0.85055751]	[444.42382812 762.42779541 0.77374125]	[490.5617981 462.25949097 0.68309659]	[500.62921143 616.23828125 0.83559901]	[500.83779907 767.6496582 0.85865945]	[434.03582764 192.88725281 0.89950448]	[457.11773682 192.77589417 0.89393091]	[416.0383606 182.6499939 0.74458891]	[472.55679321 175.05284119 0.80104643]	[5.18726379e+02 8.00985229e+02 5.47488749e-01]	[5.26454834e+02 7.90781494e+02 6.34709775e-01]	[4.87969299e+02 7.77829468e+02 7.44524777e-01]	[4.39179932e+02 7.93227356e+02 7.88605094e-01]	[421.31707764 788.1784668 0.80683708]	[4.59614288e+02 7.70128784e+02 7.59900272e-01]
[441.79550171 203.2091217 0.89224911]	[441.79727173 259.64038086 0.91832763]	[380.31158447 262.25665283 0.83610207]	[359.64950562 357.12463379 0.89987755]	[354.57763672 444.43618774 0.8458879 ]	[503.31469727 257.11663818 0.89914781]	[521.31500244 357.06420898 0.88682556]	[528.98461914 459.66311646 0.81421375]	[454.58258057 462.36032104 0.6916132 ]	[416.09786987 464.92855835 0.68222481]	[423.88381958 626.39971924 0.84923178]	[446.88494873 762.43817139 0.76558363]	[490.5475769 462.23254395 0.67894346]	[498.19082642 611.1550293 0.82613122]	[500.75143433 767.7074585 0.84295881]	[431.52746582 192.92172241 0.89951766]	[454.64324951 192.81684875 0.89238602]	[413.57800293 185.18502808 0.73731846]	[470.00427246 175.11231995 0.79397959]	[5.13623718e+02 8.00978943e+02 5.00268042e-01]	[5.23895081e+02 7.90814270e+02 6.04307175e-01]	[4.85463684e+02 7.80405640e+02 7.38591731e-01]	[4.39202759e+02 7.93231262e+02 7.76265502e-01]	[421.34747314 788.17816162 0.79292524]	[4.59643250e+02 7.70141724e+02 7.47076154e-01]
[441.76599121 205.77597046 0.89906645]	[441.7666626 259.69146729 0.91713715]	[380.27853394 264.7460022 0.83641738]	[359.63861084 357.16748047 0.91284692]	[354.55484009 446.9753418 0.83405346]	[503.28631592 257.16494751 0.89581031]	[521.31030273 357.11206055 0.89347142]	[528.98455811 459.68609619 0.80544543]	[451.99740601 464.84844971 0.68443441]	[413.55761719 467.43374634 0.67026079]	[423.85949707 626.51965332 0.84276664]	[444.44500732 762.48547363 0.78009653]	[487.96325684 462.28390503 0.68796241]	[498.1651001 618.82373047 0.82384056]	[498.26303101 770.27148438 0.8143599 ]	[431.47531128 192.9720459 0.90171057]	[454.64474487 192.86657715 0.89989877]	[413.51800537 187.77366638 0.72572517]	[470.0229187 177.54800415 0.75683779]	[5.13646912e+02 8.06072266e+02 5.11018753e-01]	[5.23880127e+02 7.95804321e+02 5.92357457e-01]	[4.82953461e+02 7.85517517e+02 7.68794894e-01]	[4.39201508e+02 7.93231567e+02 7.63154626e-01]	[421.34533691 788.17407227 0.78862083]	[4.57195709e+02 7.70191528e+02 7.41443932e-01]
[441.71463013 208.35223389 0.91910082]	[441.7545166 262.1505127 0.91191661]	[380.26034546 267.2819519 0.83421278]	[359.63983154 357.1791687 0.91132653]	[354.55541992 449.49990845 0.83313084]	[503.28146362 257.19381714 0.8932088 ]	[521.27850342 357.12423706 0.8886466 ]	[526.50653076 459.73501587 0.82312369]	[449.48544312 464.87786865 0.68728793]	[413.52346802 467.46109009 0.66892421]	[423.84524536 626.61291504 0.82640934]	[446.86343384 762.45135498 0.78040743]	[485.47763062 462.31292725 0.69529754]	[495.6015625 621.29138184 0.80932295]	[498.18438721 772.78271484 0.78265047]	[428.94219971 195.3740387 0.90123332]	[454.61453247 192.9649353 0.90719831]	[411.01550293 190.27044678 0.71787322]	[469.98446655 180.13148499 0.74972999]	[5.05888855e+02 8.06102173e+02 4.96565640e-01]	[5.21332764e+02 7.98361633e+02 5.67240655e-01]	[4.82943298e+02 7.88011230e+02 7.71457851e-01]	[4.39211060e+02 7.93244385e+02 7.66391754e-01]	[421.3510437 788.1809082 0.79301143]	[4.57221252e+02 7.70160583e+02 7.33232677e-01]
[441.6980896 210.8561554 0.9356842]	[441.74874878 264.72384644 0.90156567]	[380.24075317 269.85861206 0.84291518]	[359.63232422 357.20571899 0.91727966]	[354.53338623 452.02926636 0.8291778 ]	[503.2734375 259.66436768 0.88437116]	[521.2767334 359.61801147 0.89404577]	[526.46282959 462.1993103 0.83792526]	[446.94869995 467.44125366 0.68775785]	[410.97802734 472.52319336 0.6612078 ]	[423.76730347 629.06872559 0.82693833]	[444.43603516 762.47436523 0.7859323 ]	[485.41378784 464.85733032 0.70111239]	[490.48120117 618.79785156 0.81245941]	[495.70419312 772.72821045 0.78139955]	[428.91772461 195.48554993 0.89817506]	[454.58609009 195.38053894 0.90174919]	[411.03030396 190.37937927 0.75419581]	[467.49621582 182.68260193 0.76582551]	[4.98244110e+02 8.00941040e+02 4.99756485e-01]	[5.16121765e+02 7.93315430e+02 5.36269426e-01]	[4.85373413e+02 7.85586060e+02 7.38646269e-01]	[4.39174744e+02 7.93242981e+02 7.75697410e-01]	[421.33480835 788.17456055 0.8066681 ]	[4.57220734e+02 7.70174133e+02 7.37231910e-01]
[439.29678345 213.31365967 0.94105256]	[441.7293396 267.29315186 0.90064514]	[380.20474243 269.92611694 0.85402143]	[359.61312866 359.57391357 0.91064095]	[354.50292969 452.05563354 0.82026881]	[503.27438354 262.18484497 0.86750054]	[521.25109863 359.67532349 0.89121193]	[526.43005371 459.84176636 0.83732903]	[444.44177246 467.41900635 0.69665509]	[408.40390015 470.00189209 0.66313618]	[421.34893799 626.50250244 0.85518485]	[444.42849731 762.42364502 0.78537959]	[482.96728516 464.84591675 0.7088666 ]	[485.46377563 616.26831055 0.82010937]	[4.95591553e+02 7.72824341e+02 7.59740174e-01]	[426.39086914 195.58291626 0.88735294]	[454.5423584 195.49606323 0.88946372]	[410.97268677 192.84796143 0.75239646]	[467.46990967 187.81570435 0.78441572]	[4.90514008e+02 7.98435974e+02 4.93567646e-01]	[5.05990692e+02 7.95800415e+02 5.08773029e-01]	[4.85363007e+02 7.88054016e+02 7.31759310e-01]	[4.39139465e+02 7.90850647e+02 7.78845489e-01]	[421.31924438 788.13214111 0.80772388]	[4.59595123e+02 7.70122559e+02 7.45545745e-01]
[439.29504395 213.38735962 0.94606006]	[441.72848511 269.86074829 0.90718639]	[380.19659424 272.43252563 0.86499268]	[359.61541748 359.60787964 0.89646679]	[354.49786377 454.60147095 0.8233639 ]	[503.27429199 264.73574829 0.85236293]	[521.23413086 359.75241089 0.88161105]	[526.41027832 462.24993896 0.83392107]	[444.44720459 467.43499756 0.69753098]	[408.40515137 472.52484131 0.66310978]	[421.2784729 629.03601074 0.84990436]	[444.41003418 762.48760986 0.79635143]	[485.34555054 464.8581543 0.71053636]	[485.34451294 618.83703613 0.84843916]	[490.49816895 772.81323242 0.77618772]	[426.37304688 198.02819824 0.87616253]	[452.07202148 195.57322693 0.87798095]	[408.47381592 192.95144653 0.77931845]	[467.45117188 190.27362061 0.80651397]	[4.85354431e+02 7.98367249e+02 5.37605405e-01]	[5.03317932e+02 7.95793518e+02 5.43291509e-01]	[4.82903168e+02 7.88072021e+02 7.39638805e-01]	[4.39111633e+02 7.93244934e+02 7.80050278e-01]	[421.31018066 788.1697998 0.81382275]	[4.57210083e+02 7.70177124e+02 7.47919619e-01]
[439.30187988 213.47070312 0.94878054]	[441.73095703 272.40951538 0.92226595]	[380.18423462 274.94891357 0.88077915]	[359.58291626 359.74868774 0.87684435]	[354.49935913 457.1137085 0.83317327]	[503.27581787 269.82849121 0.84567952]	[521.20458984 362.19714355 0.87046641]	[524.0020752 462.23474121 0.84369135]	[444.42630005 464.92132568 0.70545793]	[405.92068481 469.98294067 0.66668594]	[421.21774292 631.59680176 0.8460747 ]	[444.38265991 762.47088623 0.80242127]	[482.9649353 462.37313843 0.72144711]	[482.94030762 621.29736328 0.86459261]	[487.92340088 772.81610107 0.79114294]	[426.39102173 198.14265442 0.85909975]	[452.07467651 198.03688049 0.86039799]	[408.47869873 193.02459717 0.76290822]	[467.47756958 190.35430908 0.81794477]	[4.82895691e+02 8.00930359e+02 5.74514925e-01]	[5.00863434e+02 7.95888306e+02 5.69259226e-01]	[4.82824432e+02 7.88090454e+02 7.68553436e-01]	[4.39131134e+02 7.93263428e+02 7.91209698e-01]	[421.32580566 788.18652344 0.81352431]	[4.57163330e+02 7.70150574e+02 7.45253921e-01]
[439.23916626 215.91001892 0.94654298]	[441.69998169 274.86691284 0.93572891]	[380.1619873 275.0402832 0.88902563]	[357.22952271 362.27920532 0.86945772]	[354.46942139 459.63674927 0.85013068]	[500.89730835 272.40148926 0.85958546]	[521.19586182 364.85748291 0.83835465]	[523.9487915 464.8364563 0.81881863]	[444.34988403 472.55914307 0.70552206]	[403.3793335 475.14001465 0.67907226]	[421.21353149 631.59338379 0.85110134]	[444.42706299 762.47595215 0.80816305]	[482.9302063 469.97668457 0.70832157]	[482.92086792 623.87310791 0.89798564]	[485.45962524 777.89416504 0.7796424 ]	[423.89245605 200.67311096 0.85714793]	[449.52865601 200.5847168 0.84262836]	[408.39285278 195.37644958 0.76387644]	[467.45010376 192.84767151 0.84597981]	[4.80305389e+02 8.06073242e+02 5.72023630e-01]	[5.00711517e+02 8.06101868e+02 5.74065149e-01]	[4.82812103e+02 7.88217407e+02 7.61761189e-01]	[4.39146576e+02 7.93309387e+02 7.84380972e-01]	[421.33370972 788.206604 0.80642271]	[4.57206573e+02 7.70128174e+02 7.54735053e-01]
[439.26806641 216.08580017 0.93667215]	[441.69430542 274.98257446 0.94954789]	[380.15350342 277.51660156 0.8949672 ]	[357.22579956 364.79290771 0.84553057]	[354.48400879 459.75991821 0.85880923]	[500.89138794 274.88528442 0.87589073]	[521.17266846 369.9118042 0.82034218]	[523.91772461 464.95178223 0.80871224]	[444.29946899 475.1199646 0.71596926]	[403.29776001 477.67144775 0.69906706]	[418.79220581 631.69268799 0.8408106 ]	[444.37234497 759.921875 0.80629879]	[482.90740967 472.55490112 0.71613133]	[482.85848999 623.98419189 0.90686721]	[4.85436920e+02 7.77906006e+02 7.72765040e-01]	[423.90594482 208.27629089 0.86514777]	[449.5189209 205.72433472 0.84359986]	[408.40621948 195.50267029 0.75970614]	[467.44604492 192.94694519 0.84685338]	[4.80340210e+02 8.08579651e+02 6.55882716e-01]	[5.00712097e+02 8.08570435e+02 6.53021097e-01]	[4.82787720e+02 7.88220764e+02 7.39693522e-01]	[4.39202362e+02 7.93259033e+02 7.80309856e-01]	[421.35797119 788.18170166 0.8010565 ]	[4.57156799e+02 7.67665466e+02 7.41007686e-01]
[439.2666626 218.65296936 0.90546399]	[439.30371094 277.54818726 0.94999713]	[380.10345459 277.7043457 0.88079137]	[357.23129272 372.45462036 0.84807897]	[352.02990723 462.27642822 0.85093647]	[500.86740112 277.47201538 0.89224726]	[518.79803467 374.98205566 0.83168507]	[523.88574219 467.49069214 0.81749326]	[441.85534668 477.69885254 0.72769833]	[400.8421936 480.21392822 0.71023881]	[418.79800415 639.28887939 0.84836805]	[444.31811523 757.39105225 0.81251085]	[482.83566284 475.15985107 0.7216565 ]	[482.88174438 626.46124268 0.89949906]	[485.42022705 785.49212646 0.78634012]	[423.90515137 210.9118042 0.88813257]	[449.48913574 210.84428406 0.86766768]	[408.40441895 198.08784485 0.74260336]	[464.97640991 195.45799255 0.83687592]	[4.82803925e+02 8.11137512e+02 6.98568881e-01]	[5.00731079e+02 8.08755676e+02 7.10006833e-01]	[4.82758789e+02 7.90720947e+02 7.45836318e-01]	[439.24526978 793.26086426 0.80376732]	[423.78912354 788.18896484 0.8062942 ]	[4.57079559e+02 7.67582153e+02 7.29921937e-01]
[439.28570557 226.2827301 0.89551425]	[439.27157593 280.13916016 0.93404096]	[377.72424316 282.68295288 0.85743409]	[357.21450806 375.07589722 0.86222351]	[352.01538086 462.41912842 0.83601606]	[500.85665894 277.65618896 0.89319175]	[521.15759277 377.59860229 0.87868732]	[523.925354 475.07052612 0.80820894]	[441.86712646 480.29095459 0.74580562]	[400.84176636 482.78555298 0.72644234]	[418.68753052 641.81536865 0.84991664]	[444.36972046 754.81646729 0.81057203]	[482.85772705 480.20904541 0.74278879]	[482.91549683 626.61633301 0.88739657]	[4.85445374e+02 7.88069336e+02 7.77423203e-01]	[426.35037231 213.47720337 0.90485024]	[449.5241394 213.41970825 0.8878479 ]	[408.43807983 203.2122345 0.72634667]	[467.42977905 198.06364441 0.79949796]	[4.82770111e+02 8.11333252e+02 7.14548767e-01]	[5.00757629e+02 8.11307312e+02 7.37103939e-01]	[4.82772614e+02 7.93290527e+02 7.29645848e-01]	[4.41723328e+02 7.93339355e+02 7.89243460e-01]	[423.86828613 788.22827148 0.79756212]	[4.57149719e+02 7.65052063e+02 7.01388061e-01]
[439.27612305 231.42131042 0.93514717]	[439.30810547 282.73440552 0.91206706]	[380.09436035 285.29879761 0.84419715]	[357.18173218 377.66067505 0.89251661]	[351.98135376 467.48135376 0.80485111]	[500.86361694 280.23236084 0.87476248]	[518.75317383 380.12719727 0.88278002]	[523.90393066 475.16995239 0.81771076]	[441.85681152 482.81167603 0.74648494]	[400.83294678 482.90493774 0.72260761]	[418.64486694 644.484375 0.87595159]	[444.37588501 754.79937744 0.81077421]	[482.8296814 480.3079834 0.74532437]	[482.90692139 634.16119385 0.86065781]	[4.85420013e+02 7.90743774e+02 7.80078530e-01]	[426.35784912 216.05847168 0.89958936]	[452.012146 215.97769165 0.89101505]	[408.47885132 210.86619568 0.75920475]	[467.42797852 205.7232666 0.78395158]	[4.80305878e+02 8.16328003e+02 5.89649081e-01]	[5.00692139e+02 8.16330200e+02 6.19163692e-01]	[4.82775787e+02 8.03475525e+02 6.69900954e-01]	[439.2623291 793.22241211 0.81794339]	[423.87942505 788.1496582 0.81008768]	[4.57183411e+02 7.64995056e+02 6.76653743e-01]
[439.20159912 233.94378662 0.94816828]	[439.26895142 290.40145874 0.90819788]	[377.73986816 292.93719482 0.86277217]	[357.13220215 380.22735596 0.88305271]	[351.96691895 475.08740234 0.80810493]	[500.78613281 285.30804443 0.84386098]	[518.69293213 380.29403687 0.85684901]	[523.90460205 480.14929199 0.83122951]	[441.84011841 485.43206787 0.72274351]	[400.8352356 487.99105835 0.69583511]	[418.65390015 647.01861572 0.88408273]	[444.38150024 754.73779297 0.81112641]	[482.78817749 482.86300659 0.73230791]	[482.8973999 639.35412598 0.87347752]	[4.85433350e+02 7.95816040e+02 7.19804466e-01]	[423.84741211 218.58285522 0.88970548]	[449.47930908 216.14472961 0.87017184]	[405.87844849 213.36825562 0.78439891]	[464.97296143 210.82380676 0.8149786 ]	[4.82831970e+02 8.18945557e+02 5.43943703e-01]	[5.00779816e+02 8.18909912e+02 5.79808116e-01]	[4.80341003e+02 8.08581848e+02 6.23942137e-01]	[439.25189209 790.80664062 0.81454921]	[423.88537598 788.09625244 0.7953012 ]	[4.59587555e+02 7.62473328e+02 6.78997338e-01]
[439.17330933 234.06718445 0.94213676]	[439.26605225 292.98348999 0.93154085]	[377.73934937 295.48486328 0.8804034 ]	[357.16436768 380.25753784 0.87600714]	[349.44506836 477.60861206 0.80911434]	[500.77163696 290.42684937 0.84296805]	[518.68005371 382.74069214 0.83559442]	[523.92327881 480.19992065 0.84000194]	[441.8732605 490.49087524 0.70955008]	[400.86526489 493.06625366 0.68272769]	[418.64587402 647.09912109 0.87681836]	[444.40487671 754.75830078 0.81636655]	[482.8190918 485.431427 0.71785533]	[482.89221191 641.89093018 0.88912827]	[4.87931366e+02 7.98363342e+02 7.13989437e-01]	[423.80160522 221.15446472 0.87334752]	[446.9833374 218.64802551 0.84812242]	[405.84411621 213.50042725 0.79813522]	[464.94543457 213.31770325 0.83463687]	[4.82899902e+02 8.26605469e+02 6.43750608e-01]	[5.00868866e+02 8.26532837e+02 6.63336277e-01]	[4.82797729e+02 8.08657349e+02 6.38381660e-01]	[439.26010132 793.23931885 0.79966098]	[423.86288452 788.15380859 0.79564631]	[4.59614990e+02 7.62498291e+02 6.91051602e-01]
[439.16607666 236.57743835 0.93325192]	[439.28863525 295.42623901 0.94335258]	[380.10534668 295.59402466 0.88926154]	[357.1519165 382.83581543 0.85568434]	[349.38034058 480.15002441 0.83108062]	[500.80279541 292.97262573 0.86273283]	[518.65887451 385.3369751 0.81149268]	[523.86346436 482.7572937 0.85105801]	[441.89486694 493.06082153 0.70912343]	[403.26107788 495.63687134 0.68552041]	[418.65185547 647.11889648 0.87983793]	[444.39984131 754.77990723 0.8153308 ]	[482.8371582 487.98202515 0.71078622]	[482.91268921 644.51049805 0.90872371]	[4.87960480e+02 8.00962646e+02 6.99203491e-01]	[421.40234375 228.78935242 0.87835073]	[446.91146851 223.73062134 0.84740603]	[405.85284424 216.03016663 0.74979335]	[464.88183594 213.37417603 0.8518663 ]	[4.82919830e+02 8.29086731e+02 6.46112204e-01]	[5.00875854e+02 8.29057739e+02 6.71765804e-01]	[4.82813354e+02 8.11147278e+02 6.12231851e-01]	[439.21673584 793.2432251 0.79396439]	[423.8381958 788.14746094 0.7982868 ]	[4.59628448e+02 7.64962585e+02 7.00821161e-01]
[439.16070557 239.11936951 0.90189844]	[439.27880859 295.52804565 0.952721 ]	[377.74514771 298.06384277 0.89668006]	[357.13708496 387.94424438 0.84710938]	[349.41430664 480.29727173 0.84662902]	[500.78729248 295.42706299 0.87609577]	[518.66558838 385.38272095 0.80193669]	[523.85150146 482.81787109 0.85919702]	[441.88064575 495.66482544 0.71929061]	[403.25827026 498.20593262 0.6935935 ]	[418.68237305 649.6305542 0.85866058]	[444.4083252 754.82330322 0.80498171]	[482.83282471 493.09472656 0.71372259]	[482.9022522 646.93066406 0.90215611]	[4.87978485e+02 8.06094849e+02 6.87978506e-01]	[421.39770508 231.3820343 0.89480835]	[446.89321899 228.85646057 0.86522526]	[405.84991455 216.15422058 0.74106264]	[464.87969971 213.5105896 0.85938203]	[4.85395721e+02 8.29189758e+02 5.84486902e-01]	[5.03269043e+02 8.29176453e+02 6.39861047e-01]	[4.82834106e+02 8.13772705e+02 5.56691587e-01]	[4.36628387e+02 7.90808960e+02 7.73944259e-01]	[421.32296753 788.07171631 0.80803424]	[4.59666840e+02 7.65009888e+02 7.10989535e-01]
[439.17276001 241.68302917 0.88484818]	[439.28268433 298.01959229 0.95513958]	[380.09915161 298.20718384 0.88537401]	[357.14675903 392.97640991 0.84865236]	[349.4112854 480.35848999 0.84567326]	[500.80584717 295.57989502 0.89212871]	[518.74902344 392.99780273 0.81598449]	[523.87011719 485.40118408 0.83888823]	[441.85891724 498.22817993 0.73841625]	[400.86032104 500.73162842 0.71167088]	[418.75811768 649.61682129 0.86661053]	[444.39749146 754.79559326 0.80818731]	[482.81954956 498.14926147 0.72905892]	[482.91036987 647.00836182 0.89641523]	[4.90504364e+02 8.08598999e+02 6.84605002e-01]	[423.7930603 233.89373779 0.9109503 ]	[446.88961792 231.4385376 0.88461411]	[405.88879395 218.65789795 0.72427356]	[464.88504028 215.98240662 0.8641336 ]	[4.85404266e+02 8.29261719e+02 6.34789705e-01]	[5.00887634e+02 8.29229065e+02 6.85995460e-01]	[4.82902924e+02 8.13838989e+02 5.25067806e-01]	[4.36630341e+02 7.90767639e+02 7.69177198e-01]	[421.33108521 788.04193115 0.79944158]	[4.59650848e+02 7.64993896e+02 7.05685139e-01]
[439.17788696 244.25337219 0.88398796]	[439.23959351 298.16940308 0.9509055 ]	[377.69171143 300.72167969 0.86974657]	[357.18481445 398.03030396 0.88417125]	[351.92440796 482.8631897 0.84251577]	[500.82592773 298.04272461 0.89427835]	[518.7557373 395.54867554 0.83357596]	[523.90307617 485.43737793 0.83926404]	[441.83297729 500.81939697 0.75221801]	[400.81561279 503.30117798 0.72775358]	[421.15496826 652.17095947 0.85257226]	[444.39355469 754.80072021 0.8083685 ]	[482.8187561 500.74453735 0.74789411]	[482.91656494 647.11920166 0.88169897]	[4.90542023e+02 8.06106567e+02 6.87158108e-01]	[423.78982544 233.98698425 0.92442387]	[446.9163208 233.89225769 0.89655113]	[405.82751465 223.70092773 0.75910002]	[464.92950439 216.1300354 0.84599662]	[4.85390259e+02 8.31684875e+02 6.82602406e-01]	[5.03259064e+02 8.31654053e+02 7.30643690e-01]	[4.85380188e+02 8.13773010e+02 5.25651157e-01]	[4.36605408e+02 7.90772949e+02 7.76559949e-01]	[421.32070923 788.03820801 0.80836165]	[4.59648041e+02 7.64998352e+02 7.03208685e-01]
[439.18365479 249.39416504 0.90676105]	[439.25744629 300.64733887 0.93832582]	[377.72637939 303.23953247 0.85643119]	[357.20541382 398.10784912 0.8954252 ]	[351.94268799 485.41705322 0.82226658]	[500.82394409 298.15625 0.89507568]	[521.1708374 398.08413696 0.86305058]	[523.9052124 493.08135986 0.81844151]	[441.83096313 503.38031006 0.74368244]	[400.77258301 503.43862915 0.71769536]	[421.21829224 657.26446533 0.83908677]	[444.4269104 754.82525635 0.80063212]	[482.82415771 503.29434204 0.74826431]	[482.91824341 652.17987061 0.85504889]	[4.90560089e+02 8.08685364e+02 6.69065714e-01]	[423.77560425 236.47894287 0.93447196]	[446.93154907 234.02018738 0.90754735]	[403.40942383 228.81491089 0.76685798]	[464.95523071 218.64015198 0.8299908 ]	[4.85420349e+02 8.31732117e+02 6.33294404e-01]	[5.00883606e+02 8.31734924e+02 6.83564961e-01]	[4.85404816e+02 8.21454224e+02 4.78744745e-01]	[4.36616333e+02 7.90766357e+02 7.83355534e-01]	[421.34222412 788.03314209 0.80830014]	[4.59690186e+02 7.65013306e+02 7.07336426e-01]
[439.14968872 251.97891235 0.92684323]	[439.26986694 300.7539978 0.92752653]	[377.740448 305.79400635 0.84669399]	[359.5736084 398.12820435 0.90229094]	[351.9614563 487.96463013 0.80981457]	[500.82858276 300.63067627 0.88403541]	[521.20666504 398.18466187 0.88271397]	[523.94073486 498.12533569 0.83005267]	[441.80252075 505.90942383 0.7309581 ]	[400.75045776 505.9602356 0.70595646]	[421.30020142 657.29577637 0.84304184]	[444.43258667 754.77600098 0.8073687 ]	[482.77453613 503.3671875 0.74169475]	[482.89263916 654.75 0.85014528]	[4.93062317e+02 8.13821228e+02 6.77222490e-01]	[421.39611816 236.6325531 0.92270827]	[446.902771 236.51809692 0.90210181]	[405.8269043 231.43009949 0.77410114]	[464.93844604 223.72883606 0.81329429]	[4.82922516e+02 8.31789612e+02 5.56784213e-01]	[5.00838226e+02 8.31869507e+02 6.04462028e-01]	[4.87990326e+02 8.29160828e+02 4.98501271e-01]	[4.36689362e+02 7.90833374e+02 7.75021136e-01]	[423.78262329 788.09332275 0.79090959]	[4.59700195e+02 7.62479431e+02 6.96197748e-01]
[439.15042114 254.43806458 0.943259 ]	[439.30007935 305.81338501 0.91341501]	[380.1262207 308.40811157 0.84966397]	[359.57434082 398.18392944 0.90468687]	[352.00250244 490.57299805 0.80492544]	[500.83862305 303.19467163 0.86837995]	[521.22808838 400.66958618 0.89387357]	[523.96606445 498.24087524 0.83289611]	[441.79354858 513.6315918 0.73204249]	[400.76696777 516.1541748 0.70738041]	[423.76904297 659.86474609 0.83948696]	[444.44857788 754.79418945 0.80337262]	[482.76889038 511.02758789 0.72402281]	[482.87533569 659.85406494 0.86744946]	[4.90536621e+02 8.21505493e+02 6.74505949e-01]	[421.39501953 239.0851593 0.90797526]	[446.92492676 236.61286926 0.88568312]	[405.83554077 233.86981201 0.78025484]	[464.89736938 228.78968811 0.82292175]	[4.87942352e+02 8.39438110e+02 4.79345202e-01]	[5.03302551e+02 8.36911438e+02 5.55968046e-01]	[4.85377930e+02 8.31778198e+02 5.17636418e-01]	[4.39122070e+02 7.90842102e+02 7.66866505e-01]	[4.23803528e+02 7.88088684e+02 7.78156996e-01]	[4.59699432e+02 7.62494629e+02 6.99770689e-01]
[439.12030029 254.53982544 0.94306183]	[439.31646729 310.91989136 0.91209722]	[380.14767456 313.48513794 0.86863291]	[359.59799194 400.62005615 0.90143567]	[354.48602295 493.10369873 0.8207882 ]	[500.83407593 305.77960205 0.85174352]	[521.22088623 400.76226807 0.89094114]	[523.99176025 500.71517944 0.8398031 ]	[441.80874634 516.16015625 0.73029155]	[400.7895813 516.20562744 0.70758224]	[423.77529907 659.84710693 0.8381806 ]	[444.43988037 754.75091553 0.80648714]	[482.77441406 513.58691406 0.71968275]	[482.88574219 662.33282471 0.87341344]	[4.90555023e+02 8.24037231e+02 6.57908440e-01]	[421.3694458 241.62181091 0.89169359]	[446.89904785 239.09593201 0.86757857]	[405.85784912 233.99786377 0.74733675]	[464.90682983 231.38052368 0.83964604]	[4.87924042e+02 8.44593018e+02 4.37059522e-01]	[5.03359528e+02 8.42049011e+02 5.01916707e-01]	[4.85345673e+02 8.34328796e+02 4.89385039e-01]	[4.39131470e+02 7.93215027e+02 7.78316975e-01]	[423.79507446 788.10168457 0.79494381]	[4.59683380e+02 7.62454224e+02 6.91254914e-01]
[439.1048584 256.95394897 0.93706828]	[439.3208313 313.45333862 0.92424774]	[380.15859985 315.9564209 0.87909341]	[359.60006714 400.79098511 0.89579397]	[354.46627808 498.1315918 0.83515191]	[500.83752441 308.39572144 0.83780038]	[521.26312256 403.27322388 0.8764593 ]	[524.00067139 503.28143311 0.84722704]	[441.81185913 518.69781494 0.74505991]	[400.78433228 518.73828125 0.72257566]	[423.86764526 662.33111572 0.83760911]	[444.43258667 754.76696777 0.81022573]	[482.78726196 516.18328857 0.73811293]	[482.88839722 664.88909912 0.8980056 ]	[4.90542297e+02 8.24014404e+02 6.59678757e-01]	[421.34661865 244.19392395 0.88024682]	[446.88418579 239.19578552 0.85367084]	[405.85369873 236.44552612 0.72849482]	[464.89431763 233.83813477 0.84947973]	[4.87919922e+02 8.49608948e+02 5.74724138e-01]	[5.03363281e+02 8.47112610e+02 6.21695936e-01]	[4.82906189e+02 8.31804688e+02 5.27005494e-01]	[4.39114197e+02 7.90831665e+02 7.77148604e-01]	[423.77627563 788.08679199 0.79671705]	[4.59695587e+02 7.62470886e+02 7.03637779e-01]
[439.15344238 257.13613892 0.92653221]	[441.67718506 313.53060913 0.93447435]	[380.16519165 316.04156494 0.8878957 ]	[359.63415527 403.25604248 0.88255936]	[354.49813843 498.16946411 0.84694368]	[500.87530518 313.39868164 0.84099483]	[521.28442383 403.34429932 0.86594987]	[523.97717285 503.4180603 0.84533465]	[441.76895142 518.78216553 0.75636792]	[400.76586914 521.23266602 0.72975004]	[426.37802124 662.3536377 0.82835507]	[444.42886353 752.29907227 0.81163007]	[482.72640991 518.7467041 0.74772298]	[482.85125732 667.47094727 0.89914346]	[4.90489380e+02 8.29187317e+02 6.62424266e-01]	[423.77609253 249.37028503 0.87791663]	[446.89126587 246.80154419 0.85273093]	[405.90139771 236.54896545 0.72675061]	[464.89880371 233.93278503 0.86102378]	[4.87920166e+02 8.49778503e+02 4.82858270e-01]	[5.03356781e+02 8.49728394e+02 5.43342829e-01]	[4.82872681e+02 8.42031006e+02 4.85675514e-01]	[4.39129395e+02 7.90812988e+02 7.69616842e-01]	[4.23792297e+02 7.88067932e+02 7.82786369e-01]	[4.59696930e+02 7.62419800e+02 6.95705891e-01]
[439.18139648 259.65542603 0.90142 ]	[441.68133545 315.96881104 0.94407403]	[380.1661377 316.14141846 0.89589405]	[359.66070557 403.37722778 0.87278587]	[354.51364136 500.67929077 0.86647069]	[500.88253784 313.51147461 0.85831857]	[521.31054688 405.90768433 0.85682648]	[524.00653076 503.48553467 0.84347618]	[441.73834229 521.21697998 0.75886434]	[400.75460815 521.25054932 0.7377435 ]	[426.38726807 662.38818359 0.8318342 ]	[444.42492676 752.26403809 0.81351292]	[480.35531616 518.74871826 0.74738401]	[482.82247925 667.60687256 0.88798624]	[4.88014832e+02 8.29167358e+02 6.39820218e-01]	[423.78640747 251.92944336 0.89078879]	[446.92282104 249.39692688 0.86471808]	[405.90805054 236.6580658 0.69261366]	[464.94137573 234.00547791 0.8606801 ]	[4.85454407e+02 8.52247253e+02 5.31552076e-01]	[5.03352783e+02 8.52195740e+02 5.79923034e-01]	[4.82856110e+02 8.42008057e+02 4.76229578e-01]	[4.36648346e+02 7.90766235e+02 7.80398130e-01]	[421.35641479 788.01525879 0.79346675]	[4.59685303e+02 7.59928101e+02 6.86644793e-01]
[439.20858765 262.16815186 0.88813323]	[441.70010376 316.0574646 0.94942856]	[380.16308594 318.55593872 0.89916056]	[359.66604614 405.8890686 0.86405355]	[354.54754639 500.76004028 0.87644768]	[500.8862915 315.96582031 0.87346697]	[521.32128906 408.47061157 0.84029818]	[523.97235107 505.96420288 0.83902293]	[441.76672363 521.26483154 0.75824142]	[400.77267456 521.28491211 0.73865724]	[426.42080688 662.39178467 0.8317672 ]	[444.4382019 752.28088379 0.8057881 ]	[482.71029663 521.24865723 0.75100064]	[482.80889893 667.66369629 0.87735194]	[4.87932831e+02 8.31757507e+02 6.45355165e-01]	[423.84158325 254.38760376 0.89948297]	[446.94351196 251.93772888 0.8784138 ]	[408.4269104 239.13468933 0.68194073]	[464.95773315 236.45281982 0.85148096]	[4.85364075e+02 8.52323181e+02 4.89147425e-01]	[5.00890259e+02 8.52279785e+02 5.43539464e-01]	[4.82840851e+02 8.47160583e+02 4.99552459e-01]	[4.36637787e+02 7.90759705e+02 7.85258710e-01]	[421.35772705 788.00671387 0.79762906]	[4.59699524e+02 7.62428223e+02 6.70652747e-01]
[439.24398804 264.71261597 0.88708663]	[441.69180298 316.12460327 0.94869518]	[380.15362549 318.61636353 0.89882112]	[359.65646362 408.43313599 0.85840768]	[356.96652222 500.84228516 0.88787121]	[503.2456665 316.02819824 0.87837362]	[521.30535889 411.00842285 0.84045136]	[523.98474121 505.99230957 0.83712745]	[441.78521729 521.26342773 0.76303601]	[400.80178833 521.30010986 0.74024475]	[428.94012451 662.36901855 0.82928312]	[444.42147827 752.25708008 0.81132925]	[482.71334839 521.2366333 0.74981236]	[482.78781128 670.13873291 0.87236911]	[4.85499390e+02 8.34287170e+02 6.36509776e-01]	[423.89935303 254.46136475 0.9033519 ]	[446.96731567 254.37081909 0.88527888]	[410.96618652 241.63597107 0.70575052]	[464.94937134 236.51072693 0.85269499]	[4.85358307e+02 8.54823120e+02 4.41702873e-01]	[5.00870605e+02 8.52354797e+02 5.04184127e-01]	[4.82849274e+02 8.49673279e+02 5.01032889e-01]	[436.65957642 790.75170898 0.80345649]	[421.36795044 788.00701904 0.80705869]	[4.59675873e+02 7.59940186e+02 6.63136065e-01]
[439.27456665 264.79071045 0.8900829 ]	[441.70755005 318.53372192 0.94827455]	[380.18951416 318.68823242 0.88796329]	[359.64733887 411.00234985 0.85954916]	[354.56393433 500.89141846 0.88031662]	[503.25863647 316.0852356 0.88456482]	[521.3157959 416.07373047 0.86015898]	[523.97784424 508.48416138 0.83138525]	[441.77127075 521.25524902 0.7603417 ]	[400.80490112 521.28430176 0.73542631]	[428.94345093 662.38079834 0.82704407]	[444.41305542 752.29943848 0.80367762]	[480.35494995 521.22406006 0.74561155]	[482.75946045 670.21447754 0.85916513]	[4.85433044e+02 8.41966492e+02 6.47777438e-01]	[426.34078979 254.5009613 0.90409303]	[449.46728516 254.41194153 0.88573408]	[410.97189331 241.71238708 0.70443881]	[467.40438843 236.56945801 0.83802938]	[4.82908569e+02 8.62503723e+02 4.44073915e-01]	[5.00852997e+02 8.57458740e+02 4.99254733e-01]	[4.82779785e+02 8.52283630e+02 5.17395794e-01]	[436.65948486 790.7635498 0.79930127]	[421.3626709 788.0267334 0.80424178]	[4.59680267e+02 7.62473450e+02 6.63178027e-01]
[439.30340576 267.36465454 0.89834511]	[441.67294312 318.63360596 0.94793403]	[380.16537476 318.77371216 0.88219464]	[359.63845825 413.54388428 0.86211443]	[354.50732422 503.25708008 0.87220651]	[503.26205444 318.52130127 0.88691157]	[521.31060791 416.15872192 0.87269962]	[523.95910645 508.54174805 0.82498348]	[441.75787354 521.33453369 0.75803292]	[400.78219604 521.35070801 0.7373178 ]	[428.91702271 662.43603516 0.83316022]	[444.4241333 752.30554199 0.80554801]	[480.33282471 521.32202148 0.74541366]	[482.71789551 675.2322998 0.85489309]	[4.82975800e+02 8.44575867e+02 6.64013386e-01]	[426.37051392 254.58033752 0.9082405 ]	[449.52386475 254.48262024 0.8877809 ]	[410.98059082 244.27857971 0.72400594]	[467.42965698 236.66636658 0.82449627]	[4.82749359e+02 8.67623047e+02 4.16825414e-01]	[5.00695129e+02 8.67590942e+02 4.62089539e-01]	[4.82762115e+02 8.54803467e+02 5.14862537e-01]	[436.65533447 790.77325439 0.80373758]	[421.37579346 788.03259277 0.80834615]	[4.59694305e+02 7.62481628e+02 6.70148075e-01]
[439.30273438 272.39788818 0.92494702]	[441.68960571 318.75271606 0.94127274]	[380.18545532 321.21740723 0.87478012]	[359.65682983 413.5642395 0.86073494]	[354.47528076 503.31719971 0.86350107]	[503.29681396 318.665802 0.88930476]	[521.30865479 418.63098145 0.88538021]	[523.95996094 516.121521 0.82661229]	[441.7472229 523.84790039 0.75436902]	[400.77084351 523.84210205 0.74166733]	[428.91708374 662.45318604 0.82925594]	[444.40719604 754.77435303 0.80765432]	[480.32666016 523.8314209 0.7448386 ]	[480.35079956 677.85552979 0.8566016 ]	[4.82961487e+02 8.47127502e+02 6.41834259e-01]	[426.36984253 257.04623413 0.90590596]	[452.02474976 256.93984985 0.88912135]	[410.99169922 249.32801819 0.72203952]	[467.44171143 239.14712524 0.80060154]	[4.80206970e+02 8.70208496e+02 3.35020304e-01]	[4.98236053e+02 8.70237122e+02 3.83784533e-01]	[4.82788788e+02 8.54900208e+02 4.88673121e-01]	[436.644104 790.81506348 0.80373454]	[421.36560059 788.07226562 0.81685591]	[4.59662170e+02 7.64989807e+02 6.71451151e-01]
[439.28305054 274.88583374 0.9423039 ]	[441.6730957 321.21838379 0.931449 ]	[380.19128418 323.72433472 0.86250347]	[359.64880371 416.05889893 0.87157869]	[352.00048828 503.45605469 0.84389341]	[503.27017212 318.75952148 0.88521165]	[521.30841064 418.71694946 0.90074044]	[523.96887207 516.21234131 0.84144521]	[441.71600342 526.4152832 0.74791592]	[400.74200439 526.42370605 0.73940456]	[428.91845703 664.90612793 0.83407927]	[444.44012451 754.78070068 0.80651593]	[480.30706787 523.9465332 0.73826581]	[480.33041382 680.37347412 0.86803544]	[4.82942749e+02 8.47086548e+02 6.58141136e-01]	[423.92553711 257.17092896 0.89501536]	[452.02081299 257.05895996 0.88802439]	[410.9697876 251.94342041 0.74362648]	[467.42617798 244.19216919 0.78928572]	[4.77722717e+02 8.70212341e+02 4.10317004e-01]	[4.98145111e+02 8.70230896e+02 4.43553865e-01]	[4.82830597e+02 8.54820923e+02 5.06289363e-01]	[436.62893677 790.82977295 0.79936606]	[421.36920166 788.06689453 0.81064653]	[4.59699005e+02 7.64998962e+02 6.89340830e-01]
[439.25332642 274.9598999 0.94640213]	[441.71524048 323.74636841 0.91422063]	[380.21356201 323.83398438 0.84747535]	[359.63674927 418.56378174 0.88532829]	[351.94338989 503.45675659 0.83197427]	[503.29989624 321.26553345 0.87145311]	[521.30126953 421.17471313 0.89749986]	[523.95788574 518.71801758 0.8478893 ]	[441.7305603 523.95007324 0.74886853]	[400.72747803 523.96484375 0.73564345]	[428.93881226 664.95202637 0.83833081]	[444.42095947 754.79919434 0.80940062]	[480.33435059 523.91577148 0.73773503]	[480.30712891 680.39910889 0.85726172]	[4.82964935e+02 8.36907532e+02 6.38098955e-01]	[423.90893555 259.59313965 0.88687164]	[452.01223755 257.14736938 0.87547344]	[410.99279785 254.38194275 0.71687376]	[467.48526001 246.78543091 0.78311002]	[4.80242920e+02 8.70299500e+02 4.71146166e-01]	[4.98263397e+02 8.70266846e+02 5.06931186e-01]	[4.82810822e+02 8.49763245e+02 5.14741778e-01]	[436.6383667 790.81152344 0.80640572]	[421.36801147 788.05603027 0.81632382]	[4.59675751e+02 7.64984436e+02 6.86262667e-01]
[439.24276733 275.02761841 0.94395471]	[441.72543335 326.33752441 0.90855515]	[380.23751831 328.86047363 0.83855009]	[359.63262939 418.62594604 0.9000411 ]	[349.42776489 505.91741943 0.8173719 ]	[503.29333496 323.78518677 0.85668892]	[521.31072998 421.3196106 0.89253861]	[523.90533447 521.27197266 0.86483002]	[441.67507935 528.97143555 0.734936 ]	[400.67584229 526.4977417 0.72194356]	[428.91833496 664.98431396 0.84722048]	[444.41329956 757.32525635 0.80913222]	[480.29397583 526.50244141 0.72066867]	[480.27438354 685.3973999 0.86891079]	[4.82943268e+02 8.44560486e+02 6.38594627e-01]	[423.9074707 259.67935181 0.87190706]	[451.99679565 259.59588623 0.8608219 ]	[410.96188354 254.46383667 0.74549806]	[467.44613647 249.38928223 0.80875528]	[4.77676056e+02 8.75322327e+02 3.58572602e-01]	[4.98179413e+02 8.72902832e+02 4.18335885e-01]	[4.82879120e+02 8.52345947e+02 4.93076473e-01]	[436.65246582 790.77966309 0.81019139]	[423.77322388 788.04089355 0.81546432]	[4.59649567e+02 7.65033264e+02 6.84888601e-01]
[439.20266724 275.10653687 0.94255936]	[441.70230103 331.38720703 0.90711504]	[380.19506836 331.46008301 0.85003066]	[359.62054443 418.67816162 0.89975202]	[346.85720825 508.44168091 0.80102789]	[503.30288696 326.32287598 0.84169048]	[521.30413818 423.84106445 0.87350184]	[523.83813477 523.77716064 0.87327123]	[439.30450439 531.57873535 0.72353131]	[400.64819336 531.54309082 0.71100003]	[426.41040039 664.94195557 0.84676385]	[444.40975952 757.34307861 0.80776155]	[480.24752808 531.57727051 0.70742446]	[480.25942993 685.55169678 0.87802649]	[4.82926422e+02 8.52255005e+02 6.50663674e-01]	[423.84967041 262.18563843 0.86847717]	[449.47229004 259.68432617 0.84969175]	[408.44378662 254.51409912 0.71254194]	[467.40496826 251.89421082 0.82562602]	[4.75140198e+02 8.85634766e+02 3.61200482e-01]	[4.95628479e+02 8.85594910e+02 4.08270657e-01]	[4.82884857e+02 8.65060486e+02 5.02147198e-01]	[436.63647461 790.80230713 0.8076964 ]	[421.37484741 788.04443359 0.81408918]	[4.59635162e+02 7.65039673e+02 6.80384755e-01]
[439.20355225 275.10601807 0.94210887]	[441.70874023 331.3999939 0.90775132]	[380.19735718 331.45932007 0.85010183]	[359.61819458 418.67565918 0.90008175]	[346.84439087 508.44882202 0.80090958]	[503.30999756 326.35333252 0.83900541]	[521.30413818 423.84518433 0.87268877]	[523.83746338 523.79376221 0.87291962]	[439.29721069 531.57678223 0.72332662]	[400.63943481 531.54119873 0.71132702]	[426.40838623 664.94073486 0.84693122]	[444.41003418 757.34973145 0.80694681]	[480.24221802 531.5748291 0.70708424]	[480.25952148 685.55053711 0.87833804]	[4.82927582e+02 8.52241089e+02 6.49585128e-01]	[423.85125732 262.18655396 0.86813498]	[449.47311401 259.68411255 0.84926319]	[408.44262695 254.51515198 0.71385777]	[467.40493774 251.89199829 0.8245852 ]	[4.75133362e+02 8.85596313e+02 3.62954378e-01]	[4.95623840e+02 8.83082886e+02 4.08460319e-01]	[4.82895172e+02 8.62566101e+02 5.00843406e-01]	[436.62741089 790.80090332 0.80684108]	[421.37268066 788.04296875 0.8147009 ]	[4.59636841e+02 7.65046265e+02 6.80824220e-01]
[439.20233154 275.10580444 0.94198525]	[441.7088623 331.3895874 0.9073199]	[380.19436646 331.45574951 0.85021943]	[359.60430908 418.72814941 0.90348631]	[346.8347168 508.4671936 0.80090857]	[503.31292725 326.33474731 0.8409012 ]	[521.30371094 423.85174561 0.87321812]	[523.8392334 523.7880249 0.87378645]	[439.29592896 531.56182861 0.72377968]	[400.63098145 529.05780029 0.71085864]	[426.40927124 664.94354248 0.84699965]	[444.40975952 757.34625244 0.80697048]	[480.24291992 531.56280518 0.70721197]	[480.25881958 685.55078125 0.87789929]	[4.82924652e+02 8.52241028e+02 6.58396780e-01]	[423.84896851 262.18554688 0.86884004]	[449.47232056 259.68334961 0.84977978]	[408.44314575 254.51173401 0.71305567]	[467.40457153 251.89289856 0.82443362]	[4.75126709e+02 8.83084167e+02 3.82723153e-01]	[4.95604462e+02 8.83048340e+02 4.24597502e-01]	[4.82899811e+02 8.62556763e+02 5.09848177e-01]	[436.62255859 790.8001709 0.80696929]	[421.36886597 788.0411377 0.81534475]	[4.59636749e+02 7.65042664e+02 6.80293500e-01]
[439.20098877 277.50878906 0.93983275]	[441.72515869 333.91854858 0.91600996]	[380.20309448 333.99032593 0.86385423]	[359.59109497 418.7963562 0.9097966 ]	[344.35189819 508.51528931 0.79772347]	[503.31314087 328.93939209 0.8344655 ]	[521.28662109 423.91586304 0.8633042 ]	[523.8237915 521.3727417 0.88508809]	[439.29196167 534.12524414 0.72597122]	[400.63110352 531.59283447 0.70883781]	[426.35903931 667.4553833 0.85058343]	[444.38058472 757.31695557 0.80631763]	[480.23446655 534.14764404 0.70719451]	[480.23413086 688.05871582 0.87077796]	[4.82930176e+02 8.52228821e+02 7.12889314e-01]	[423.83633423 264.75588989 0.86440659]	[449.43521118 262.18405151 0.84290367]	[408.41708374 254.59146118 0.70916444]	[464.95913696 251.96098328 0.84014058]	[4.77724091e+02 8.88115112e+02 5.66869140e-01]	[4.95663849e+02 8.85572327e+02 5.81260562e-01]	[4.82864288e+02 8.60006409e+02 5.89532435e-01]	[436.66760254 790.78851318 0.81929708]	[423.77471924 788.04724121 0.81921905]	[4.59610443e+02 7.64994141e+02 6.65743291e-01]
[439.19476318 277.63494873 0.92910534]	[441.72756958 333.98757935 0.92643815]	[380.23095703 334.06246948 0.86958283]	[357.21713257 421.21478271 0.89437485]	[344.29769897 511.04962158 0.79824436]	[503.3026123 331.49337769 0.83596206]	[521.29321289 426.43991089 0.8486892 ]	[523.81121826 523.88482666 0.87871832]	[439.24108887 536.71325684 0.73054665]	[398.2507019 534.16455078 0.70622075]	[423.87701416 665.06439209 0.85352373]	[444.38534546 754.83575439 0.80017298]	[480.18817139 539.21844482 0.70583528]	[480.22872925 690.70532227 0.84384811]	[4.82969391e+02 8.52241516e+02 7.02759564e-01]	[423.82553101 269.83773804 0.86928487]	[446.95800781 264.80670166 0.84589326]	[408.41424561 256.98339844 0.67381442]	[464.96890259 254.35632324 0.83710063]	[4.80275726e+02 8.88140564e+02 6.49040401e-01]	[5.00681519e+02 8.85582520e+02 6.48755133e-01]	[4.82794891e+02 8.62490845e+02 5.96376896e-01]	[436.6842041 790.7543335 0.83780521]	[423.7833252 788.01538086 0.82449448]	[4.59636993e+02 7.64975281e+02 6.46414340e-01]
[439.11169434 280.2076416 0.88875532]	[439.31750488 336.5067749 0.94623041]	[380.12652588 336.599823 0.8876164 ]	[357.09829712 426.42242432 0.85478461]	[341.80407715 518.67260742 0.82544959]	[500.86102295 336.50616455 0.86916006]	[521.23803711 436.55059814 0.83989477]	[521.41339111 526.51794434 0.8507033 ]	[439.16369629 536.71081543 0.72136724]	[398.19186401 534.14215088 0.70268553]	[421.34616089 665.03533936 0.87378728]	[441.94137573 752.30609131 0.81074131]	[480.11804199 539.25390625 0.69072574]	[480.14624023 693.18017578 0.80855352]	[4.85436218e+02 8.70140137e+02 7.21321642e-01]	[421.35299683 272.47976685 0.90369725]	[444.42980957 272.35021973 0.87846184]	[405.87332153 257.17526245 0.61627513]	[464.93710327 254.54614258 0.85336709]	[4.90526550e+02 8.98501892e+02 5.90214670e-01]	[5.03475555e+02 8.93361145e+02 6.60295129e-01]	[4.80342163e+02 8.75365112e+02 6.23527110e-01]	[439.13684082 790.78143311 0.83167058]	[423.79595947 788.05187988 0.81894839]	[4.57195312e+02 7.59895935e+02 6.29071057e-01]
[439.08435059 282.73208618 0.86916047]	[439.28829956 336.59960938 0.95262849]	[380.1015625 339.04318237 0.89375681]	[357.0769043 428.96026611 0.85189116]	[341.8081665 518.77630615 0.83867538]	[500.83145142 336.56469727 0.87719142]	[521.21307373 436.60266113 0.84305054]	[521.42041016 529.03771973 0.83403724]	[439.15863037 539.19055176 0.727323 ]	[398.1947937 534.16412354 0.70653439]	[421.29916382 667.45275879 0.8785423 ]	[441.91992188 752.28759766 0.80919409]	[477.72344971 539.2925415 0.69176853]	[480.1668396 698.3447876 0.81719327]	[4.85463959e+02 8.67684875e+02 7.24278808e-01]	[421.33358765 274.93301392 0.92312741]	[444.400177 272.43978882 0.89517432]	[405.85134888 259.67111206 0.60001832]	[464.90771484 256.97955322 0.85374606]	[4.95630341e+02 8.95935547e+02 5.92040718e-01]	[5.05956329e+02 8.93240295e+02 6.58875883e-01]	[4.82732513e+02 8.75358093e+02 6.39592469e-01]	[439.14138794 790.76708984 0.83704066]	[423.80331421 788.0425415 0.82025397]	[4.57191925e+02 7.59892822e+02 6.30227327e-01]
[439.06069946 285.2383728 0.85989594]	[439.23968506 339.08557129 0.9531548 ]	[377.67926025 339.21212769 0.89298362]	[357.06704712 431.56207275 0.85900742]	[341.79382324 521.24841309 0.84624696]	[500.8369751 336.67312622 0.88562 ]	[521.20196533 436.65704346 0.85027742]	[521.42242432 529.03741455 0.84215158]	[439.1685791 539.26470947 0.73633325]	[398.19848633 536.72973633 0.71184683]	[421.26876831 667.46710205 0.88017476]	[441.92053223 752.25091553 0.8176924 ]	[477.73840332 541.78082275 0.69824338]	[480.16409302 700.94000244 0.84149665]	[4.85475861e+02 8.70169678e+02 7.40047336e-01]	[421.30889893 275.00308228 0.93936414]	[444.35748291 274.86883545 0.90357113]	[403.37347412 262.20529175 0.66416365]	[464.85516357 257.06408691 0.86539674]	[4.93128204e+02 8.98450134e+02 6.12739682e-01]	[5.05937256e+02 8.93308289e+02 6.81259990e-01]	[4.82767334e+02 8.75400391e+02 6.42772973e-01]	[439.14364624 790.77539062 0.82709199]	[423.7961731 788.04376221 0.81679356]	[4.57199097e+02 7.57349609e+02 6.25703752e-01]
[436.64572144 285.30831909 0.85346258]	[439.19415283 339.17251587 0.9501946 ]	[377.63708496 341.67883301 0.87500411]	[357.04537964 436.57250977 0.86852086]	[341.80020142 521.38519287 0.85709584]	[500.78796387 339.06958008 0.8861528 ]	[521.19110107 439.0791626 0.85269505]	[523.76324463 529.04956055 0.84237009]	[439.18395996 541.75317383 0.74207664]	[398.20959473 539.26409912 0.71654117]	[421.23754883 667.44995117 0.88473147]	[441.91467285 752.25671387 0.81705576]	[480.11886597 541.83868408 0.69990951]	[480.15841675 703.49584961 0.86174208]	[4.85484283e+02 8.70202393e+02 7.53622651e-01]	[421.24468994 275.04556274 0.9464888 ]	[444.31533813 274.90969849 0.91203105]	[403.28607178 264.72406006 0.67679262]	[462.45062256 257.1366272 0.85666043]	[4.95621277e+02 9.00998413e+02 6.00926280e-01]	[5.05920990e+02 8.93359497e+02 6.68751299e-01]	[4.82773773e+02 8.77894958e+02 6.48465931e-01]	[439.15823364 790.79290771 0.83234078]	[423.8039856 788.06103516 0.81809103]	[4.57181824e+02 7.57355591e+02 6.20373368e-01]
[436.62216187 287.86999512 0.85454088]	[439.1651001 339.25921631 0.94174105]	[377.64370728 341.73178101 0.86991513]	[357.0402832 439.12316895 0.89379096]	[341.77981567 523.98144531 0.83892697]	[500.73400879 339.16116333 0.88473129]	[521.17077637 439.19085693 0.87984979]	[521.36224365 531.61914062 0.83673555]	[439.15328979 541.7456665 0.7372334 ]	[398.19152832 539.28222656 0.71989167]	[421.20169067 664.99853516 0.8862741 ]	[441.91162109 752.27807617 0.81547797]	[477.69589233 541.80926514 0.69559026]	[480.18392944 705.98547363 0.88607526]	[4.85466888e+02 8.72728882e+02 7.90573061e-01]	[421.21380615 275.11343384 0.94970173]	[441.91275024 274.9750061 0.92802155]	[400.84658813 264.74887085 0.7311303 ]	[462.3895874 257.18673706 0.86362076]	[4.90499390e+02 9.11168091e+02 7.15996921e-01]	[5.03478271e+02 9.01053772e+02 6.98722184e-01]	[4.8280542e+02 8.8050415e+02 6.6101557e-01]	[439.12411499 790.77075195 0.84100944]	[423.78045654 788.05065918 0.83854067]	[4.57187958e+02 7.59875488e+02 6.08660579e-01]
[436.59240723 290.42279053 0.86477238]	[439.14007568 341.70742798 0.93194616]	[377.62530518 344.2432251 0.85667193]	[357.01940918 439.12866211 0.88522035]	[341.78479004 526.51300049 0.81593639]	[500.68014526 339.22494507 0.87464684]	[521.18664551 439.24481201 0.8890757 ]	[521.4019165 531.62286377 0.83489096]	[439.14935303 541.84344482 0.75374389]	[398.19238281 541.8012085 0.73392206]	[421.22012329 665.04504395 0.88638604]	[441.90005493 752.2456665 0.82482308]	[477.68637085 544.3293457 0.70430607]	[480.1355896 705.92486572 0.87451726]	[4.85461334e+02 8.72705322e+02 7.81699598e-01]	[421.16958618 277.51937866 0.95144951]	[441.86712646 275.0368042 0.94416714]	[400.81381226 269.8543396 0.75833857]	[462.2991333 259.57647705 0.87655222]	[4.93113007e+02 9.08709778e+02 6.94011033e-01]	[5.05946106e+02 8.98463562e+02 6.94486260e-01]	[4.82776123e+02 8.80509644e+02 6.53259516e-01]	[439.13934326 790.79534912 0.83446854]	[423.78781128 788.07049561 0.83064479]	[4.57166565e+02 7.57325378e+02 6.07493699e-01]
[434.10238647 292.97198486 0.87221795]	[439.12353516 341.79241943 0.91789991]	[377.61886597 344.29348755 0.84972483]	[357.00411987 439.23699951 0.90177274]	[341.77258301 531.54681396 0.8070488 ]	[500.67724609 341.70147705 0.86574733]	[521.18597412 439.31253052 0.89198923]	[521.39904785 536.68811035 0.84572214]	[439.16513062 541.87017822 0.7595861 ]	[398.18786621 541.81787109 0.74022514]	[421.21905518 665.0479126 0.88685143]	[441.88317871 752.2244873 0.83039993]	[477.72387695 544.3692627 0.70920879]	[480.14581299 705.95513916 0.86680788]	[4.85442352e+02 8.70249207e+02 7.82909751e-01]	[418.77587891 277.59631348 0.94347507]	[441.83062744 277.46673584 0.95064789]	[400.79388428 272.37710571 0.71802294]	[462.26547241 262.14212036 0.8466323 ]	[4.95658997e+02 9.03613159e+02 6.71643734e-01]	[5.05962708e+02 8.95843567e+02 7.12535560e-01]	[4.82755066e+02 8.77924133e+02 6.74833953e-01]	[439.14794922 790.79559326 0.83518136]	[423.79443359 788.07324219 0.82724029]	[4.57138885e+02 7.54821350e+02 6.15889788e-01]
[431.55523682 295.38818359 0.86512363]	[439.10388184 344.29415894 0.8992762 ]	[377.59353638 346.86669922 0.83480704]	[354.60119629 441.6897583 0.89767349]	[341.77566528 534.13171387 0.81104845]	[500.65527344 341.75424194 0.85402042]	[521.18365479 441.71890259 0.88482869]	[521.3961792 539.19256592 0.852898 ]	[439.17184448 541.84185791 0.76104772]	[398.21551514 541.77478027 0.73458278]	[421.22140503 665.03479004 0.89047337]	[441.87341309 752.2409668 0.83039331]	[477.70675659 544.35333252 0.70757282]	[480.15713501 706.00744629 0.8690455 ]	[4.85443085e+02 8.70255371e+02 7.84706056e-01]	[418.70272827 277.62835693 0.93421561]	[441.76861572 277.50213623 0.95760506]	[400.74359131 272.48150635 0.69946057]	[462.21643066 262.24551392 0.82345802]	[4.95621094e+02 9.03613892e+02 6.74316525e-01]	[5.05970978e+02 8.95854431e+02 7.15752840e-01]	[4.82753235e+02 8.77935120e+02 6.79063737e-01]	[439.16452026 790.80072021 0.83134437]	[423.80133057 788.081604 0.82189685]	[4.57122894e+02 7.57311829e+02 6.15924418e-01]
[431.5038147 295.4324646 0.8728894]	[439.08255005 344.34490967 0.89174426]	[377.58972168 346.9029541 0.8369996 ]	[354.59210205 441.68917847 0.89876789]	[341.79623413 534.16894531 0.80849028]	[498.23727417 341.80026245 0.84292227]	[521.159729 441.76928711 0.87736088]	[521.40362549 539.27392578 0.8657527 ]	[439.18640137 541.85253906 0.7690376 ]	[398.23794556 541.78527832 0.74473798]	[421.21429443 664.93438721 0.88676363]	[441.85845947 752.24536133 0.83278811]	[477.72579956 544.36108398 0.71294576]	[480.16308594 706.04992676 0.86977279]	[4.85441132e+02 8.70304626e+02 7.83338904e-01]	[418.68606567 277.70471191 0.9216671 ]	[441.71865845 277.55267334 0.95196873]	[400.72952271 274.89120483 0.7582671 ]	[459.80239868 264.70782471 0.82532173]	[4.95613708e+02 9.03614807e+02 6.74090147e-01]	[5.05950958e+02 8.95864746e+02 7.17514277e-01]	[4.82750885e+02 8.80468567e+02 6.67341828e-01]	[439.16845703 790.80059814 0.82841265]	[423.80197144 788.08544922 0.8175422 ]	[4.57103455e+02 7.57327576e+02 6.23386443e-01]
[428.96221924 295.47219849 0.87426144]	[439.05780029 346.84646606 0.88241994]	[377.55743408 349.43136597 0.83233654]	[354.56060791 441.76669312 0.8874768 ]	[341.78909302 536.65917969 0.8172307 ]	[498.19909668 341.8085022 0.83787894]	[521.1661377 441.83587646 0.87232482]	[523.75970459 541.70703125 0.8657943 ]	[439.19332886 541.78741455 0.76757795]	[398.24685669 539.29980469 0.7368623 ]	[421.19946289 664.96368408 0.888767 ]	[441.86886597 752.23205566 0.83225965]	[477.72515869 541.8772583 0.71154559]	[480.14108276 705.93170166 0.86347449]	[4.85451904e+02 8.70292175e+02 7.85866678e-01]	[418.63989258 280.1204834 0.90828258]	[439.31170654 277.60339355 0.9457351 ]	[400.68356323 274.88882446 0.77557528]	[459.69430542 262.24923706 0.81632191]	[4.95663818e+02 9.03572144e+02 6.76896214e-01]	[5.05981537e+02 8.93440674e+02 7.22595751e-01]	[4.82757111e+02 8.77969421e+02 6.73094928e-01]	[439.16567993 790.78649902 0.83424324]	[423.81173706 788.06713867 0.81696129]	[4.57110657e+02 7.57325439e+02 6.26996458e-01]
[426.39923096 295.48147583 0.88373852]	[436.6776123 346.8387146 0.87563032]	[377.5458374 349.44622803 0.83256721]	[354.54971313 441.80612183 0.88589615]	[341.75268555 536.70983887 0.83026636]	[498.13684082 341.78726196 0.83411819]	[518.796875 441.81170654 0.86984491]	[523.80462646 541.73516846 0.86702144]	[439.20703125 539.29064941 0.75207418]	[398.25585938 539.2019043 0.72243863]	[421.22134399 664.95275879 0.88981318]	[441.88079834 752.24291992 0.82765925]	[480.12594604 541.79577637 0.70692188]	[480.17382812 705.91210938 0.8675102 ]	[4.85460724e+02 8.72722473e+02 7.85084426e-01]	[418.5765686 280.14016724 0.90156835]	[439.2232666 277.62536621 0.94560212]	[400.65341187 274.90908813 0.73473287]	[459.61520386 264.72164917 0.81708509]	[4.95637634e+02 9.06120361e+02 6.76554859e-01]	[5.05971344e+02 8.95905396e+02 7.11270392e-01]	[4.82752228e+02 8.80510864e+02 6.61486506e-01]	[439.1590271 790.80389404 0.8286128 ]	[423.79693604 788.07714844 0.81726253]	[4.57131226e+02 7.57341125e+02 6.24420702e-01]
[426.34451294 295.4960022 0.89469916]	[436.66162109 346.83166504 0.87458551]	[377.53088379 351.94161987 0.83356857]	[354.51818848 441.86730957 0.86929572]	[341.73071289 539.18865967 0.84196621]	[495.6869812 341.75350952 0.83666092]	[521.16467285 441.86245728 0.87103069]	[523.82312012 541.78869629 0.86844373]	[439.26046753 541.73815918 0.76222897]	[400.65188599 539.24273682 0.72981882]	[421.2484436 664.86309814 0.88007325]	[441.87524414 752.23760986 0.82720673]	[480.16461182 541.82104492 0.71616375]	[480.19750977 705.9465332 0.87491894]	[4.85451111e+02 8.72784485e+02 7.82998621e-01]	[416.1499939 280.15481567 0.89154559]	[439.18917847 277.61660767 0.94748449]	[398.26983643 274.97491455 0.6767723 ]	[457.20355225 264.73287964 0.79975015]	[4.93087006e+02 9.08660217e+02 6.81217432e-01]	[5.05910889e+02 8.98438232e+02 6.98371232e-01]	[4.82761139e+02 8.83093933e+02 6.56546831e-01]	[439.15823364 790.79174805 0.82530802]	[423.79302979 788.06561279 0.81842655]	[4.57124634e+02 7.57350525e+02 6.22046351e-01]
[423.8742981 295.5039978 0.90501666]	[436.59283447 346.80578613 0.85948676]	[377.50253296 351.96392822 0.82992691]	[354.56317139 441.8381958 0.87968624]	[341.76641846 536.7041626 0.83044398]	[495.61334229 341.72198486 0.83661723]	[518.76672363 441.81155396 0.86694509]	[523.8503418 541.76416016 0.87711906]	[439.26342773 541.75427246 0.77003366]	[400.65286255 539.27563477 0.74267536]	[421.24197388 662.44561768 0.87773502]	[441.88537598 752.20611572 0.83022487]	[480.17614746 541.83898926 0.72060359]	[480.24139404 706.00561523 0.88918829]	[4.87916718e+02 8.72774048e+02 7.76961923e-01]	[416.0920105 280.1585083 0.88401681]	[439.15472412 277.62188721 0.94183111]	[398.20254517 274.9263916 0.66105849]	[457.16177368 262.23532104 0.78947002]	[4.95609833e+02 9.08674866e+02 6.83292389e-01]	[5.05963501e+02 8.98450317e+02 6.91177011e-01]	[4.82797791e+02 8.83085205e+02 6.54438794e-01]	[439.1656189 790.78619385 0.82498991]	[423.78421021 788.05706787 0.81684488]	[4.57152344e+02 7.57302185e+02 6.23874366e-01]
[423.78030396 295.50231934 0.91732639]	[436.5874939 344.33599854 0.86223876]	[375.11935425 351.97195435 0.82680148]	[354.57843018 441.86669922 0.87756324]	[341.82302856 536.64086914 0.81218505]	[495.59405518 341.69934082 0.83524877]	[518.77685547 441.79541016 0.87131983]	[523.88037109 539.2532959 0.87318623]	[439.30975342 541.79290771 0.77794659]	[400.69338989 541.73596191 0.7502116 ]	[421.23822021 662.43670654 0.87688255]	[441.88504028 752.18536377 0.83286566]	[480.22097778 541.87286377 0.73400539]	[480.23342896 705.94848633 0.88178647]	[4.87952118e+02 8.72781555e+02 7.77314305e-01]	[413.57821655 280.15646362 0.87173814]	[439.08163452 277.62103271 0.92956948]	[398.0894165 274.93148804 0.62789071]	[457.07528687 262.18551636 0.78990072]	[4.93109131e+02 9.08718018e+02 6.70674920e-01]	[5.05951233e+02 8.98486267e+02 6.75996304e-01]	[4.82833038e+02 8.83067749e+02 6.53194964e-01]	[439.15966797 790.793396 0.83067763]	[421.37216187 788.05065918 0.82308698]	[4.57146637e+02 7.54806580e+02 6.29774451e-01]
[421.36331177 295.47668457 0.92402148]	[436.54388428 344.34017944 0.85441893]	[375.08911133 351.98284912 0.82591605]	[356.98632812 441.82980347 0.89239973]	[344.34622192 536.66546631 0.80572355]	[493.09640503 341.68994141 0.83437663]	[518.78521729 441.79360962 0.878048 ]	[523.89862061 536.73413086 0.85858381]	[439.31213379 541.76519775 0.77592707]	[400.69058228 539.29095459 0.7468518 ]	[421.2265625 662.40374756 0.87821865]	[441.8927002 752.18432617 0.83290213]	[480.222229 541.84539795 0.73481429]	[480.23706055 705.90441895 0.8735404 ]	[4.87954620e+02 8.70285767e+02 7.69356251e-01]	[413.50976562 280.12368774 0.87074375]	[436.66464233 277.59298706 0.92168099]	[398.0352478 274.92544556 0.65453881]	[454.55880737 262.1781311 0.79112643]	[4.95616882e+02 9.08623352e+02 6.30906701e-01]	[5.05990479e+02 8.95947083e+02 6.55953944e-01]	[4.82826385e+02 8.77962891e+02 6.54222369e-01]	[439.15209961 790.78356934 0.82900864]	[421.36804199 788.03826904 0.81816095]	[4.57160889e+02 7.54815002e+02 6.34840369e-01]
[421.28509521 295.43463135 0.93516356]	[434.0743103 344.30819702 0.84756052]	[375.06436157 351.98471069 0.82381231]	[357.00912476 441.82955933 0.89874429]	[349.4324646 534.17468262 0.79918033]	[493.05123901 339.29458618 0.83450645]	[518.78222656 441.75601196 0.87692589]	[523.91955566 536.7230835 0.85828853]	[439.32580566 541.78521729 0.7801531 ]	[400.69314575 539.30432129 0.75146282]	[421.21505737 662.38873291 0.87627065]	[441.9069519 752.17492676 0.83487856]	[480.24179077 541.87371826 0.7400341 ]	[480.25436401 705.89691162 0.87638009]	[4.87941071e+02 8.70320557e+02 7.73594797e-01]	[410.95697021 277.73001099 0.87274849]	[436.57867432 277.56158447 0.91279262]	[395.61569214 274.9475708 0.63439476]	[452.04602051 262.18826294 0.78808963]	[4.95646362e+02 9.08666016e+02 6.42037749e-01]	[5.05999207e+02 8.98414978e+02 6.57469869e-01]	[4.82831329e+02 8.77983032e+02 6.49779558e-01]	[439.13311768 790.76544189 0.83372843]	[421.36557007 788.01647949 0.82136959]	[4.57179352e+02 7.54804077e+02 6.43730581e-01]
[421.24084473 295.43093872 0.94004148]	[434.05786133 344.3041687 0.84672445]	[375.0486145 351.99874878 0.82320154]	[357.0012207 441.86398315 0.8953529 ]	[351.98300171 536.64202881 0.80864924]	[493.04943848 339.28863525 0.83452696]	[521.15869141 441.77435303 0.87718278]	[523.94873047 536.74761963 0.86070263]	[439.32611084 541.84991455 0.7832123 ]	[400.70568848 541.79779053 0.76145363]	[421.20614624 662.39044189 0.87636459]	[441.91329956 752.18988037 0.83623064]	[480.23706055 544.33520508 0.73988754]	[480.27206421 703.48895264 0.87219477]	[4.87947784e+02 8.72716309e+02 7.76734948e-01]	[408.42971802 277.730896 0.87330896]	[434.11538696 277.55187988 0.90592903]	[395.54211426 274.94439697 0.63983375]	[451.99395752 262.16604614 0.78557038]	[4.95654419e+02 9.08623535e+02 6.37934148e-01]	[5.06002533e+02 8.95945801e+02 6.65860415e-01]	[4.82831360e+02 8.80451782e+02 6.46523714e-01]	[439.13085938 790.78125 0.82924068]	[421.3578186 788.03326416 0.82217741]	[4.57191498e+02 7.54821350e+02 6.53406620e-01]
[421.21914673 295.44485474 0.94145781]	[434.04278564 344.29016113 0.84708673]	[375.03710938 352.00164795 0.82187665]	[357.04348755 441.87109375 0.89034861]	[354.45526123 534.16375732 0.81327266]	[490.55838013 339.26641846 0.83881748]	[521.17376709 441.73858643 0.8857671 ]	[523.95635986 536.73968506 0.86146837]	[439.31781006 541.80059814 0.77391654]	[400.69033813 541.72973633 0.74747396]	[421.18847656 662.38208008 0.87612098]	[441.9251709 752.19030762 0.83733928]	[480.23147583 541.88323975 0.73536742]	[480.26831055 703.44927979 0.87115544]	[4.87945435e+02 8.70257202e+02 7.58475602e-01]	[408.40859985 280.09805298 0.87172145]	[434.09115601 277.57138062 0.90250462]	[395.5206604 274.94070435 0.6527378 ]	[449.51791382 262.16943359 0.7888965 ]	[4.95682648e+02 9.03565247e+02 5.89614093e-01]	[5.05968079e+02 8.93414551e+02 6.49819314e-01]	[4.82822479e+02 8.75454041e+02 6.34733200e-01]	[439.12139893 790.76495361 0.82585222]	[421.35513306 788.01782227 0.82004786]	[4.57211151e+02 7.54822998e+02 6.59078240e-01]
[421.20855713 295.45291138 0.9429965 ]	[434.05780029 344.28823853 0.84962684]	[375.04772949 352.0020752 0.82489586]	[357.08474731 441.83203125 0.90214312]	[354.49252319 534.12799072 0.81838751]	[490.5645752 339.26156616 0.84009433]	[521.17822266 441.72616577 0.88650143]	[523.94952393 536.7321167 0.8593291 ]	[439.30410767 541.77722168 0.77091604]	[400.66860962 539.29943848 0.74466014]	[421.18115234 662.34942627 0.87353635]	[441.91903687 752.18054199 0.83821613]	[480.22167969 541.84973145 0.73220533]	[480.26193237 703.39971924 0.86236215]	[4.87966949e+02 8.70240906e+02 7.44317055e-01]	[408.39532471 280.10888672 0.87092441]	[434.08023071 277.58679199 0.90002918]	[395.50735474 274.94702148 0.65760684]	[449.48461914 262.20776367 0.78605348]	[4.98137329e+02 9.03594238e+02 5.79041719e-01]	[5.05966156e+02 8.95851135e+02 6.41663194e-01]	[4.82820526e+02 8.77899048e+02 6.27344668e-01]	[439.1307373 790.76904297 0.82861036]	[421.36029053 788.02355957 0.8191725 ]	[4.57197235e+02 7.54814331e+02 6.58990383e-01]
[421.20706177 295.45983887 0.94072127]	[434.0423584 344.28823853 0.848499 ]	[375.0458374 352.01641846 0.82662964]	[357.10552979 441.84024048 0.90589523]	[354.48840332 534.12573242 0.81925207]	[490.54354858 339.25692749 0.84175807]	[521.18280029 441.72601318 0.88920671]	[523.96520996 536.73321533 0.85773104]	[439.30987549 539.29840088 0.761563 ]	[400.67370605 539.22662354 0.73428112]	[421.18115234 662.32513428 0.87000805]	[441.92184448 752.22827148 0.83300614]	[480.22720337 541.78936768 0.72547346]	[480.27267456 703.36999512 0.85862577]	[4.87984558e+02 8.70273926e+02 7.54430950e-01]	[408.39337158 280.12512207 0.86935782]	[434.06906128 277.59765625 0.89695925]	[395.50482178 274.96127319 0.67093766]	[449.4949646 262.20562744 0.78917927]	[4.95658386e+02 9.06138733e+02 5.97102225e-01]	[5.05964874e+02 8.95902222e+02 6.47858441e-01]	[4.82834351e+02 8.77921021e+02 6.31577015e-01]	[439.12872314 790.78051758 0.82764298]	[421.3586731 788.03527832 0.82066023]	[4.57198181e+02 7.57338684e+02 6.58183157e-01]
[421.19570923 295.47567749 0.94123018]	[434.06750488 344.31109619 0.84735203]	[375.04821777 354.46081543 0.82968497]	[357.1098938 441.86663818 0.90135312]	[354.49273682 534.17138672 0.82252365]	[490.56082153 339.26733398 0.84048051]	[521.1786499 441.73440552 0.88806415]	[523.9642334 536.74078369 0.86071247]	[439.30230713 539.28759766 0.76213026]	[400.67382812 539.20800781 0.73214877]	[421.17477417 659.8894043 0.86805081]	[441.91567993 752.22711182 0.83337802]	[480.2203064 541.78314209 0.72608888]	[480.2722168 700.9385376 0.85550928]	[4.88001587e+02 8.70270508e+02 7.54682243e-01]	[408.37844849 280.14044189 0.8670916 ]	[434.05322266 277.61184692 0.89238214]	[395.50537109 274.97067261 0.6446116 ]	[449.49493408 262.2071228 0.79014122]	[4.95612274e+02 9.06103455e+02 5.95773935e-01]	[5.05939026e+02 8.95883728e+02 6.55238748e-01]	[4.82863617e+02 8.77916382e+02 6.29886329e-01]	[439.12161255 790.77813721 0.82488149]	[421.34896851 788.03051758 0.82070792]	[4.57192322e+02 7.57338440e+02 6.55524731e-01]
[421.22067261 295.49725342 0.94208473]	[434.06851196 344.3012085 0.8499195 ]	[375.06674194 352.02227783 0.82952541]	[357.11962891 441.84460449 0.90304852]	[354.49240112 534.16796875 0.8209815 ]	[493.04101562 339.27233887 0.84014261]	[521.2041626 441.72225952 0.89417475]	[523.98022461 536.74969482 0.85874432]	[439.30282593 539.28363037 0.76376212]	[400.67355347 539.21929932 0.73619211]	[421.19885254 659.86932373 0.86579686]	[441.92132568 752.21276855 0.83461618]	[480.22323608 541.76947021 0.72757465]	[480.28372192 700.93493652 0.85557503]	[4.87988007e+02 8.70183350e+02 7.42614865e-01]	[408.40640259 280.16540527 0.86374277]	[434.08145142 277.6335144 0.89613104]	[395.52612305 275.00836182 0.65552431]	[449.48858643 264.71524048 0.78184414]	[4.95622803e+02 8.95948792e+02 5.63185155e-01]	[5.05903259e+02 8.93276001e+02 6.45408571e-01]	[4.82849884e+02 8.75389771e+02 6.24023378e-01]	[439.13064575 790.77233887 0.82395071]	[421.35348511 788.027771 0.81737971]	[4.57195984e+02 7.57317627e+02 6.54890716e-01]
[421.21624756 295.49621582 0.94250727]	[434.06359863 344.30606079 0.84789872]	[375.06945801 354.44869995 0.83201981]	[357.12014771 441.8536377 0.90144807]	[354.49298096 534.15350342 0.82171875]	[490.57165527 339.27612305 0.83883423]	[521.20440674 441.71533203 0.89289284]	[523.98266602 536.74676514 0.85789418]	[439.30267334 539.29388428 0.76701188]	[400.6774292 539.2310791 0.73928863]	[421.20028687 659.87322998 0.86546475]	[441.92358398 752.21356201 0.83360809]	[480.21966553 541.77807617 0.7291671 ]	[480.28518677 700.93286133 0.8554678 ]	[4.87989410e+02 8.70188782e+02 7.40508676e-01]	[408.40493774 280.16503906 0.86410838]	[434.07803345 277.63397217 0.89573765]	[395.53237915 275.01107788 0.65646911]	[449.48703003 264.7253418 0.78273809]	[4.95602509e+02 8.98483032e+02 5.64599633e-01]	[5.05909973e+02 8.93334229e+02 6.46003127e-01]	[4.82848999e+02 8.75394104e+02 6.21748686e-01]	[439.1338501 790.77514648 0.82290554]	[421.35461426 788.02941895 0.81516582]	[4.57199707e+02 7.57316284e+02 6.54316068e-01]
[421.24530029 295.5111084 0.94136059]	[434.11663818 344.3182373 0.85337293]	[375.08032227 354.46252441 0.83505368]	[357.12646484 441.86709595 0.89876103]	[354.48284912 534.15441895 0.81983376]	[493.08337402 339.28027344 0.8388254 ]	[521.22674561 441.7149353 0.89733005]	[523.98504639 536.73876953 0.85662359]	[439.32315063 539.31079102 0.76853555]	[400.69723511 539.24993896 0.74242604]	[421.25714111 659.83843994 0.85784924]	[441.92312622 752.20727539 0.83513212]	[480.23126221 541.79431152 0.73457897]	[480.2741394 700.88500977 0.84991741]	[4.87979004e+02 8.70178345e+02 7.42505610e-01]	[408.43505859 280.18029785 0.86035401]	[434.10809326 277.63757324 0.89894348]	[395.55813599 275.02737427 0.63587809]	[449.50476074 264.73828125 0.77869904]	[4.95662292e+02 8.98455872e+02 5.52939475e-01]	[5.05936554e+02 8.93307190e+02 6.28310382e-01]	[4.82822296e+02 8.75390869e+02 6.32173896e-01]	[439.14419556 790.79064941 0.82145363]	[421.36016846 788.04443359 0.81354403]	[4.57178619e+02 7.54835754e+02 6.57737494e-01]
[421.26620483 295.51754761 0.94024956]	[436.58108521 346.80938721 0.85966766]	[375.09417725 354.49224854 0.84061706]	[357.13897705 441.8805542 0.8992976 ]	[354.48330688 534.15124512 0.81949377]	[495.59057617 339.28982544 0.83772999]	[521.24597168 441.73587036 0.90042114]	[523.98394775 539.18579102 0.86336565]	[441.66424561 541.7701416 0.77955234]	[400.70996094 539.30895996 0.75141692]	[421.29888916 659.85668945 0.85604841]	[441.92755127 752.19970703 0.83603102]	[480.24285889 541.83483887 0.74544269]	[480.28442383 700.93481445 0.85463488]	[4.87965820e+02 8.70145691e+02 7.41124928e-01]	[408.46740723 280.18746948 0.85828841]	[436.5447998 277.64315796 0.90102357]	[395.57644653 275.03582764 0.62434042]	[451.99398804 264.74551392 0.77762914]	[4.95682281e+02 8.95949951e+02 5.42860150e-01]	[5.05940552e+02 8.93258667e+02 6.18812025e-01]	[4.82811920e+02 8.75358765e+02 6.35834694e-01]	[439.14349365 790.78979492 0.82327086]	[421.36499023 788.04199219 0.812518 ]	[4.57175842e+02 7.54828918e+02 6.57074809e-01]
[421.36141968 295.52529907 0.9286859 ]	[436.62316895 344.35134888 0.87158579]	[377.49737549 354.46633911 0.84052169]	[357.16134644 441.8482666 0.90536362]	[354.49084473 534.17504883 0.82332736]	[495.64080811 339.29168701 0.84266508]	[521.26092529 441.74609375 0.90162116]	[523.97808838 539.1998291 0.86789888]	[439.33096313 541.74578857 0.77709508]	[400.70578003 539.28411865 0.74995524]	[421.33276367 659.81408691 0.85056883]	[441.94076538 752.19342041 0.83439088]	[480.2409668 541.81286621 0.74363387]	[480.26889038 703.37469482 0.85205173]	[4.87960938e+02 8.70135681e+02 7.41214156e-01]	[413.51980591 280.20620728 0.86300558]	[436.64071655 277.6578064 0.91660368]	[398.05233765 275.00772095 0.62830961]	[452.07693481 262.25564575 0.78742373]	[4.95628326e+02 8.95900085e+02 5.63247919e-01]	[5.05922668e+02 8.90829712e+02 6.40133619e-01]	[4.82815002e+02 8.75337280e+02 6.39021575e-01]	[439.13064575 790.79364014 0.82428288]	[421.36367798 788.03887939 0.8171348 ]	[4.57196350e+02 7.57312195e+02 6.46944880e-01]
[423.77679443 295.52203369 0.91903043]	[436.66650391 346.81799316 0.87536627]	[377.52758789 354.45849609 0.84196001]	[357.15975952 441.83496094 0.90732157]	[354.50445557 534.15930176 0.82374233]	[495.67132568 341.69226074 0.84172702]	[521.26452637 441.73675537 0.90175235]	[523.97363281 536.72796631 0.85676455]	[439.31851196 539.29498291 0.77165389]	[400.69866943 539.24237061 0.74244171]	[423.76824951 659.80218506 0.83970213]	[444.32714844 752.23352051 0.82395822]	[480.22845459 541.77612305 0.73738229]	[480.25463867 700.90667725 0.85024905]	[4.87933197e+02 8.70197937e+02 7.50702620e-01]	[413.58508301 280.20498657 0.86655664]	[439.0562439 277.65356445 0.92581993]	[398.14532471 274.99035645 0.57063186]	[457.08355713 262.20669556 0.80703175]	[4.95650665e+02 8.98423401e+02 5.83651185e-01]	[5.05952698e+02 8.93282532e+02 6.56002581e-01]	[4.82808197e+02 8.75409546e+02 6.35460317e-01]	[439.12179565 790.81195068 0.81944251]	[421.36956787 788.04650879 0.81195605]	[4.59610840e+02 7.57364136e+02 6.41902745e-01]
[423.85998535 295.50973511 0.90769148]	[436.69747925 344.33978271 0.88167775]	[377.56536865 352.00512695 0.84631193]	[357.15179443 441.84246826 0.9091599 ]	[354.50863647 534.18133545 0.82591397]	[495.69567871 341.68551636 0.8463279 ]	[521.26141357 441.7270813 0.89960182]	[523.98193359 536.71813965 0.85273248]	[441.70361328 539.31323242 0.77753252]	[400.75280762 539.25964355 0.74273455]	[423.89672852 659.86712646 0.82910746]	[444.34329224 752.29577637 0.81893402]	[480.27111816 541.79327393 0.74833333]	[480.25668335 700.93835449 0.85643059]	[4.87936127e+02 8.70196838e+02 7.53662586e-01]	[416.07476807 280.1892395 0.87911564]	[439.12124634 277.63256836 0.93760723]	[398.2076416 275.00344849 0.6174444 ]	[457.14358521 262.230896 0.80621499]	[4.95666168e+02 8.98417053e+02 5.91230869e-01]	[5.05948090e+02 8.93278748e+02 6.64509594e-01]	[4.82816772e+02 8.75400024e+02 6.38911366e-01]	[439.12509155 790.83404541 0.8099075 ]	[421.3692627 788.06628418 0.80727935]	[4.59613617e+02 7.59932068e+02 6.49341583e-01]
[423.92498779 295.49609375 0.89452136]	[439.0625 344.33657837 0.88829815]	[377.58322144 351.9901123 0.84933782]	[357.1519165 441.83105469 0.90973562]	[354.50588989 536.66607666 0.82969165]	[498.14370728 341.69329834 0.84891468]	[521.25531006 441.74356079 0.90104771]	[523.97698975 536.71429443 0.85371864]	[441.75411987 539.30517578 0.77483517]	[400.80282593 539.26074219 0.73479164]	[426.39282227 662.34893799 0.8245492 ]	[444.35806274 752.3102417 0.81594628]	[480.3102417 541.78259277 0.75154084]	[480.2762146 700.85546875 0.84799486]	[4.87930389e+02 8.70185303e+02 7.52065122e-01]	[416.13546753 280.15609741 0.89071828]	[439.18185425 277.60894775 0.94732869]	[398.28097534 274.98907471 0.64837313]	[459.59844971 262.23361206 0.81301385]	[4.95674927e+02 8.98425110e+02 5.98629773e-01]	[5.05957153e+02 8.93280823e+02 6.68951988e-01]	[4.82807495e+02 8.75384094e+02 6.42250955e-01]	[439.12374878 790.83874512 0.81206256]	[421.37231445 788.0690918 0.80772001]	[4.59621796e+02 7.62430176e+02 6.56635284e-01]
[426.38299561 295.48587036 0.88755333]	[439.07391357 344.32165527 0.8938778 ]	[377.58306885 351.97509766 0.8487829 ]	[357.15258789 441.83746338 0.90977383]	[354.50042725 536.66802979 0.82852077]	[498.17422485 341.68649292 0.85553974]	[521.23651123 441.7409668 0.90017074]	[523.97399902 536.68139648 0.85140228]	[441.74493408 539.28900146 0.7767505 ]	[400.78598022 539.2364502 0.73592293]	[426.38442993 662.3416748 0.82416093]	[444.33758545 752.29571533 0.82086128]	[480.31448364 541.77282715 0.75090224]	[480.271698 700.8671875 0.84972477]	[4.87930450e+02 8.67693665e+02 7.46476710e-01]	[418.55410767 280.15319824 0.89687413]	[439.21096802 277.61703491 0.94700783]	[400.63885498 274.97857666 0.68950951]	[459.5947876 264.72625732 0.81150585]	[4.95678040e+02 8.93416382e+02 6.02933705e-01]	[5.05948547e+02 8.90771729e+02 6.71274364e-01]	[4.82796692e+02 8.72907166e+02 6.60423815e-01]	[439.13412476 793.21380615 0.80548257]	[421.36532593 788.08233643 0.80548471]	[4.57219116e+02 7.59925537e+02 6.54287636e-01]
[426.427948 295.48171997 0.88120693]	[439.0774231 344.31930542 0.8951928 ]	[377.58135986 351.97354126 0.84826469]	[357.14666748 441.88122559 0.89993864]	[354.49215698 536.66339111 0.82634735]	[498.20510864 341.67831421 0.85965043]	[521.22436523 441.73461914 0.89556617]	[523.96374512 536.64239502 0.84791315]	[441.71353149 541.75299072 0.77482033]	[400.74957275 539.29345703 0.73971933]	[426.34591675 662.45361328 0.84070468]	[444.31781006 752.29742432 0.82288021]	[480.27703857 541.81988525 0.74536657]	[480.28207397 698.36914062 0.84330207]	[4.87934631e+02 8.70154602e+02 7.52935171e-01]	[418.58248901 280.14465332 0.90388739]	[439.24786377 277.61233521 0.9467895 ]	[400.65847778 274.93347168 0.73007393]	[459.62960815 262.23947144 0.82238317]	[4.95635956e+02 8.95948608e+02 5.97283721e-01]	[5.05925018e+02 8.93259094e+02 6.72677517e-01]	[4.82810547e+02 8.75341064e+02 6.51684105e-01]	[439.14300537 793.21722412 0.80647159]	[421.37014771 788.08972168 0.80882066]	[4.57199249e+02 7.59902527e+02 6.56849980e-01]
[428.92111206 295.472229 0.87679327]	[439.08273315 344.31176758 0.89502347]	[377.58544922 351.95202637 0.84601009]	[357.13986206 441.87554932 0.90090716]	[354.48739624 536.6517334 0.82420552]	[498.21710205 341.69973755 0.85795766]	[521.22418213 441.74078369 0.8936817 ]	[523.94360352 536.65722656 0.85242301]	[441.71331787 541.74017334 0.77302998]	[400.75396729 539.27099609 0.73845172]	[423.87747192 662.43945312 0.84485191]	[444.30145264 752.30938721 0.82177609]	[480.27279663 541.81719971 0.74532032]	[480.28112793 700.8371582 0.84443432]	[4.87945557e+02 8.70149231e+02 7.49524057e-01]	[418.60327148 280.13143921 0.90782672]	[439.28347778 277.59588623 0.94511998]	[400.67590332 274.94390869 0.75442874]	[459.65429688 262.21817017 0.8183071 ]	[4.95620087e+02 8.98437622e+02 5.92739344e-01]	[5.05935425e+02 8.93289673e+02 6.69090986e-01]	[4.82815430e+02 8.75336731e+02 6.53568029e-01]	[439.13116455 790.84460449 0.80600065]	[421.35891724 788.0859375 0.81244957]	[4.57186584e+02 7.59922729e+02 6.56525075e-01]
[428.96078491 295.45840454 0.87505805]	[439.10668945 344.30255127 0.90204996]	[377.60644531 351.91696167 0.84458816]	[357.14028931 441.84378052 0.90706539]	[354.48989868 536.64703369 0.82453024]	[498.23666382 341.71261597 0.8583349 ]	[521.22973633 441.73132324 0.89436537]	[523.92730713 536.65985107 0.85184276]	[441.69085693 539.31365967 0.77237403]	[400.73883057 539.26019287 0.73753095]	[423.78005981 662.38653564 0.8520804 ]	[441.93548584 752.26031494 0.82971722]	[480.25350952 541.80175781 0.74142963]	[480.28479004 700.84838867 0.84152555]	[4.87969330e+02 8.70186157e+02 7.52935827e-01]	[418.6262207 280.11129761 0.91143566]	[439.31237793 277.58331299 0.94588 ]	[400.68807983 274.92553711 0.75973654]	[459.67437744 262.19500732 0.81551296]	[4.95593079e+02 8.98436584e+02 5.97856998e-01]	[5.05900269e+02 8.93307434e+02 6.79343522e-01]	[4.82839905e+02 8.75404419e+02 6.44501150e-01]	[439.14254761 790.83642578 0.80948174]	[421.36514282 788.08117676 0.80972433]	[4.57169098e+02 7.57390198e+02 6.57021224e-01]
[428.97592163 295.43884277 0.869627 ]	[439.12191772 344.25704956 0.91056037]	[377.61489868 349.42648315 0.84342629]	[357.1348877 441.86373901 0.90279853]	[354.4942627 534.17230225 0.82153505]	[498.27142334 341.6776123 0.86376774]	[521.22045898 441.73318481 0.88948035]	[523.9196167 536.64404297 0.84768397]	[441.68157959 539.29956055 0.77077866]	[400.7230835 539.2376709 0.73651683]	[421.37957764 662.38739014 0.86175728]	[441.92199707 752.29302979 0.825028 ]	[480.2583313 541.79406738 0.7393502 ]	[480.26599121 700.87506104 0.84668648]	[4.87952606e+02 8.70189941e+02 7.42733836e-01]	[418.63601685 277.7406311 0.91185206]	[439.32113647 277.5657959 0.94498521]	[400.70361328 274.9236145 0.75572801]	[459.70220947 259.72158813 0.82467538]	[4.90557556e+02 8.95866516e+02 5.66051364e-01]	[5.03442657e+02 8.93232056e+02 6.52020395e-01]	[4.82866364e+02 8.75388245e+02 6.10318482e-01]	[439.15707397 790.82714844 0.81579238]	[421.37734985 788.08093262 0.81351578]	[4.57164490e+02 7.59917419e+02 6.59166157e-01]
[431.47009277 295.41638184 0.8659935 ]	[439.12887573 341.80255127 0.91660577]	[377.64038086 349.41610718 0.84279937]	[357.15740967 441.79870605 0.90960371]	[354.49520874 534.13647461 0.82075065]	[498.26473999 339.24786377 0.87017155]	[521.23101807 441.73980713 0.89253062]	[523.91113281 536.65344238 0.85151243]	[441.70797729 539.26660156 0.75975865]	[400.74902344 539.20343018 0.72354817]	[421.34643555 662.41320801 0.86819005]	[441.91223145 752.27093506 0.82798696]	[480.27770996 541.75512695 0.73276854]	[480.26400757 700.87481689 0.83528823]	[4.87942871e+02 8.70171875e+02 7.35502243e-01]	[418.65414429 277.71954346 0.91846979]	[441.66467285 277.53692627 0.94687337]	[400.71954346 274.92120361 0.75048327]	[459.71862793 259.68496704 0.82859331]	[4.93066589e+02 8.95845337e+02 5.17811179e-01]	[5.03441193e+02 8.90832275e+02 6.04937792e-01]	[4.82855377e+02 8.75421448e+02 5.93922257e-01]	[439.14697266 790.80615234 0.81807512]	[421.3765564 788.06542969 0.81632161]	[4.57156738e+02 7.59893616e+02 6.55678868e-01]
[431.47897339 295.39370728 0.86129546]	[439.14120483 341.79394531 0.92069119]	[377.63943481 346.90731812 0.84036779]	[357.16268921 441.7315979 0.91752827]	[354.50622559 534.13708496 0.82147396]	[500.65124512 339.27563477 0.86749536]	[521.23095703 441.74057007 0.89044064]	[523.91400146 536.67034912 0.85190642]	[441.70013428 541.73779297 0.7665627 ]	[400.74874878 539.24957275 0.73079014]	[421.33831787 662.39624023 0.86398423]	[441.91799927 752.26586914 0.82444376]	[480.25985718 541.82556152 0.73850155]	[480.24606323 703.39233398 0.84656966]	[4.85467804e+02 8.70232849e+02 7.50466943e-01]	[418.65588379 277.68786621 0.92323548]	[441.67797852 277.5090332 0.95014977]	[400.72814941 274.92089844 0.73328704]	[459.75109863 259.66217041 0.83778667]	[4.90535645e+02 8.95922729e+02 5.32928705e-01]	[5.03402557e+02 8.93290344e+02 6.23402774e-01]	[4.82802856e+02 8.77914368e+02 6.06791556e-01]	[439.1446228 790.80322266 0.82514751]	[421.37875366 788.06201172 0.82272977]	[4.57168671e+02 7.59896118e+02 6.45781159e-01]
[431.49053955 293.02462769 0.86030018]	[439.13067627 341.78106689 0.92096335]	[377.63302612 346.90179443 0.84112656]	[357.17269897 441.70895386 0.92160183]	[354.5177002 534.12823486 0.82350373]	[500.64932251 339.25878906 0.86712939]	[521.26171875 441.73345947 0.8969171 ]	[523.91912842 536.68994141 0.8537761 ]	[441.68347168 539.28729248 0.75285518]	[400.72793579 539.2166748 0.71948761]	[421.3269043 662.41558838 0.86440849]	[441.93103027 754.74035645 0.81580007]	[480.25241089 541.79571533 0.7277922 ]	[480.21948242 700.92919922 0.83690006]	[4.85426727e+02 8.72710815e+02 7.63739228e-01]	[418.66015625 277.67562866 0.92552894]	[441.68569946 277.49713135 0.95012921]	[400.73962402 274.90090942 0.7249316 ]	[459.76101685 259.644104 0.84565914]	[4.93045044e+02 9.01025757e+02 5.63618779e-01]	[5.03444672e+02 8.93421021e+02 6.46205962e-01]	[4.80352081e+02 8.80508850e+02 6.26804352e-01]	[439.11517334 790.79492188 0.82525653]	[421.37051392 788.05706787 0.83126438]	[4.57179352e+02 7.62441223e+02 6.48270845e-01]
[431.51522827 293.01480103 0.86057866]	[439.15927124 341.79034424 0.92458618]	[377.63955688 346.89126587 0.84324425]	[357.18423462 439.31878662 0.92287564]	[354.51635742 534.09851074 0.81845093]	[500.69403076 339.26037598 0.87634301]	[521.2701416 441.69708252 0.89455068]	[523.93353271 536.6864624 0.85188144]	[441.67010498 539.28759766 0.75459534]	[400.71432495 539.21600342 0.72345525]	[421.32919312 662.4152832 0.86526865]	[441.9206543 752.27581787 0.81965393]	[480.23779297 541.79284668 0.72765833]	[480.20025635 703.43310547 0.84988523]	[4.85400391e+02 8.70281982e+02 7.66155660e-01]	[418.66845703 277.66174316 0.92880297]	[441.70404053 277.48272705 0.9501735 ]	[400.74163818 274.89605713 0.72297722]	[459.77224731 259.62924194 0.84303671]	[4.90512604e+02 8.95948303e+02 5.62248468e-01]	[5.03391388e+02 8.93328064e+02 6.49138868e-01]	[4.8031665e+02 8.7797821e+02 6.2825346e-01]	[439.134552 790.77685547 0.83292335]	[423.7868042 788.05041504 0.8308574 ]	[4.57171356e+02 7.59928467e+02 6.41868532e-01]
[431.53677368 293.00704956 0.86142457]	[439.15805054 341.77487183 0.92556405]	[377.65460205 346.88565063 0.84467208]	[357.20983887 439.30426025 0.92656338]	[354.54663086 531.56018066 0.82342225]	[500.67590332 339.25457764 0.87371951]	[521.26226807 439.31549072 0.88908601]	[523.93695068 536.66748047 0.84979111]	[441.69958496 541.75134277 0.7607609 ]	[400.74224854 539.26916504 0.72811657]	[421.32034302 662.45721436 0.87050277]	[441.927948 752.29278564 0.81834024]	[480.25942993 541.83154297 0.73288751]	[480.20227051 703.43170166 0.85337895]	[4.85351105e+02 8.70210815e+02 7.81315684e-01]	[418.6796875 277.64953613 0.93248039]	[441.72406006 277.47375488 0.95183909]	[400.74887085 274.89215088 0.71679461]	[459.80239868 259.64123535 0.84125227]	[4.87965454e+02 8.93414001e+02 5.93226969e-01]	[5.03319489e+02 8.93242188e+02 6.75805330e-01]	[4.80292023e+02 8.75419495e+02 6.52717054e-01]	[439.14328003 790.78320312 0.82964009]	[423.79440308 788.05548096 0.82475239]	[4.57179321e+02 7.59950745e+02 6.43411160e-01]
[431.55783081 292.99743652 0.86082566]	[439.17254639 341.77728271 0.92681724]	[377.65679932 346.8684082 0.84436661]	[357.21835327 439.30661011 0.92841089]	[354.5458374 534.12713623 0.8233856 ]	[500.6937561 339.25723267 0.87537032]	[521.27404785 441.67214966 0.88420033]	[523.94702148 536.66162109 0.8479082 ]	[441.71588135 541.7598877 0.7608341 ]	[400.7555542 539.27429199 0.72679168]	[421.30926514 664.84619141 0.8718704 ]	[441.92810059 752.29608154 0.81882888]	[480.27212524 541.83709717 0.73481411]	[480.17977905 703.36859131 0.84515572]	[4.82961700e+02 8.70143372e+02 7.82465637e-01]	[418.69296265 277.63809204 0.93392986]	[441.73709106 277.46612549 0.95121604]	[400.75140381 272.49499512 0.70910347]	[459.82333374 259.63742065 0.84367532]	[4.85474335e+02 8.93337585e+02 6.06814504e-01]	[5.03280365e+02 8.90787170e+02 6.83804691e-01]	[4.80288818e+02 8.75324219e+02 6.68032467e-01]	[439.14389038 790.7767334 0.82665879]	[423.79272461 788.05029297 0.82109785]	[4.57181152e+02 7.62420349e+02 6.46252275e-01]
[434.0279541 292.98840332 0.8624385 ]	[439.18325806 341.78005981 0.92656738]	[377.68054199 346.87182617 0.84693646]	[357.22427368 439.31594849 0.9284327 ]	[354.55929565 534.15606689 0.827483 ]	[500.70800781 339.26318359 0.87608385]	[521.27929688 441.72323608 0.88887161]	[523.94158936 536.68463135 0.84863192]	[441.70736694 541.78082275 0.76240289]	[400.74081421 539.30725098 0.73017508]	[421.29879761 664.87042236 0.8775329 ]	[441.92987061 752.2989502 0.81999028]	[480.2713623 541.85577393 0.73444724]	[480.18688965 703.41760254 0.84706616]	[4.82952850e+02 8.67694336e+02 7.72645116e-01]	[418.70983887 277.62942505 0.93802989]	[441.75094604 275.13497925 0.94943988]	[400.75827026 272.48770142 0.7244004 ]	[459.81860352 259.62844849 0.8402757 ]	[4.85452087e+02 8.93269592e+02 5.95711470e-01]	[5.00886871e+02 8.90733704e+02 6.70791864e-01]	[4.80295288e+02 8.72907349e+02 6.64821148e-01]	[439.14807129 790.77734375 0.82198131]	[423.79632568 788.05371094 0.81692988]	[4.57176300e+02 7.59948547e+02 6.49273634e-01]
[434.04098511 293.00604248 0.86548686]	[439.20965576 341.7902832 0.92692393]	[377.69641113 346.86990356 0.84747458]	[359.56588745 439.28942871 0.92780614]	[354.56130981 534.1829834 0.82495981]	[500.73400879 339.27175903 0.87805694]	[521.29119873 441.74209595 0.88928115]	[523.95892334 536.67797852 0.84590977]	[441.69152832 541.78155518 0.76838863]	[400.73300171 539.30023193 0.73303831]	[421.3085022 664.85119629 0.8729915 ]	[441.92605591 752.27911377 0.82113439]	[480.25268555 541.86450195 0.73548633]	[480.1758728 703.42657471 0.84769559]	[4.82931030e+02 8.67618347e+02 7.67495036e-01]	[418.71499634 277.64526367 0.9341076 ]	[441.76177979 277.46966553 0.94839507]	[400.75869751 272.47909546 0.72183245]	[459.83422852 259.62484741 0.83958071]	[4.85401794e+02 8.90745239e+02 6.17391884e-01]	[5.00846954e+02 8.88210388e+02 6.81744695e-01]	[4.80276642e+02 8.72828247e+02 6.81255341e-01]	[439.15945435 790.76556396 0.8310225 ]	[423.80981445 788.04144287 0.81743163]	[4.57173096e+02 7.59928772e+02 6.46508932e-01]
[434.04284668 293.01651001 0.86810398]	[439.2338562 341.77368164 0.93197578]	[377.71585083 346.85913086 0.84796065]	[359.57446289 439.26864624 0.92976904]	[354.57293701 534.1807251 0.82661223]	[500.75558472 339.25808716 0.88166076]	[521.29370117 441.73657227 0.89229542]	[523.953125 536.69049072 0.84887576]	[441.69226074 541.75262451 0.76443946]	[400.73672485 539.26043701 0.73039162]	[421.3263855 662.45410156 0.86860061]	[441.93463135 752.27044678 0.81836838]	[480.25286865 541.83587646 0.73444259]	[480.16149902 703.42974854 0.84677136]	[4.82930847e+02 8.67653564e+02 7.68002808e-01]	[418.72232056 277.65576172 0.93207598]	[441.76809692 277.48660278 0.95067811]	[400.78552246 274.87686157 0.69642925]	[462.20388794 259.68743896 0.83546406]	[4.85398346e+02 8.90779663e+02 6.21833980e-01]	[5.00856232e+02 8.90652283e+02 6.87316716e-01]	[4.80257141e+02 8.72865417e+02 6.73368692e-01]	[439.16949463 790.7635498 0.83181691]	[423.82061768 788.03753662 0.81564313]	[4.57179321e+02 7.59918274e+02 6.41835392e-01]
[434.06304932 295.40045166 0.87502301]	[439.23031616 341.75262451 0.93617654]	[377.7175293 344.32794189 0.85355955]	[359.58944702 439.23391724 0.92569524]	[354.57080078 534.18127441 0.82584459]	[500.753479 339.26397705 0.88244659]	[521.30383301 441.78540039 0.89147544]	[523.95507812 536.72131348 0.85440505]	[441.66967773 541.77789307 0.76883078]	[400.72317505 539.29449463 0.73707557]	[421.35354614 662.4487915 0.86218226]	[441.94067383 752.27069092 0.81865621]	[480.22662354 541.86254883 0.73541605]	[480.14276123 703.39349365 0.8311671 ]	[4.82933807e+02 8.67696960e+02 7.71540761e-01]	[418.74905396 277.6796875 0.93103433]	[441.78189087 277.51947021 0.9526614 ]	[400.81918335 272.48046875 0.7011717 ]	[462.22109985 259.70962524 0.84702802]	[4.85353912e+02 8.90830872e+02 6.26352549e-01]	[5.00830292e+02 8.90713501e+02 6.94094181e-01]	[4.80259644e+02 8.72906128e+02 6.69259429e-01]	[439.17782593 790.76275635 0.83059955]	[423.83053589 788.03765869 0.8147949 ]	[4.57178253e+02 7.59916138e+02 6.47202432e-01]
[434.07467651 295.42504883 0.88233721]	[439.23275757 341.78689575 0.93203259]	[377.72625732 346.82174683 0.84839922]	[359.59387207 439.22363281 0.92492008]	[354.56808472 534.16802979 0.82459539]	[500.75671387 339.29415894 0.87809277]	[521.30322266 441.82226562 0.88821495]	[523.95397949 536.70361328 0.84928763]	[439.32669067 541.7520752 0.76899433]	[400.71496582 539.27148438 0.73553205]	[423.7722168 662.42651367 0.85289359]	[441.93695068 752.26782227 0.82216221]	[480.20904541 541.83343506 0.73553658]	[480.14273071 700.94226074 0.82865942]	[4.82931183e+02 8.67651855e+02 7.69353151e-01]	[418.77264404 277.70956421 0.92650694]	[441.78790283 277.55133057 0.95164388]	[400.84896851 272.44891357 0.69288135]	[462.22793579 262.16326904 0.85207844]	[4.82883759e+02 8.90807434e+02 6.67298317e-01]	[5.00782074e+02 8.90686829e+02 7.21606016e-01]	[4.80280975e+02 8.72846069e+02 6.74996972e-01]	[439.19998169 790.77111816 0.82233024]	[423.83917236 788.05212402 0.80769229]	[4.57172058e+02 7.59900879e+02 6.49545193e-01]
[434.12783813 295.44464111 0.8928358 ]	[439.2673645 341.79458618 0.93178332]	[380.09759521 344.34771729 0.85142183]	[359.60287476 439.23834229 0.92702115]	[354.57119751 534.11663818 0.82493925]	[500.8001709 341.67819214 0.88106424]	[521.29595947 441.80496216 0.88885409]	[523.93695068 536.73510742 0.85573399]	[441.68695068 541.78436279 0.77793813]	[400.73794556 539.31341553 0.74221361]	[423.85791016 664.8503418 0.84789526]	[444.30480957 752.30187988 0.8179096 ]	[480.23535156 541.86981201 0.74154484]	[480.1321106 703.45709229 0.84778172]	[4.82924042e+02 8.67664734e+02 7.70014882e-01]	[421.14144897 277.73370361 0.92191023]	[441.82626343 277.57369995 0.94676644]	[400.87869263 272.44869995 0.67946386]	[462.25604248 262.19015503 0.84923309]	[4.82919342e+02 8.90826965e+02 6.55749679e-01]	[5.00804352e+02 8.90699158e+02 7.17146754e-01]	[4.80258423e+02 8.72858643e+02 6.76855326e-01]	[439.19567871 790.76373291 0.82473326]	[423.8399353 788.0458374 0.80900955]	[4.57182953e+02 7.59950134e+02 6.41339719e-01]
[436.57220459 295.45617676 0.90119636]	[439.28396606 341.79626465 0.93100286]	[380.11184692 344.331604 0.85424149]	[359.61062622 439.22021484 0.92688185]	[354.55770874 531.57849121 0.82302541]	[500.82247925 341.69467163 0.88274235]	[521.29266357 441.80627441 0.88705343]	[523.92633057 536.72314453 0.85387492]	[441.70568848 541.76977539 0.77819443]	[400.74710083 539.3036499 0.74068052]	[423.9119873 664.85217285 0.84623951]	[444.31021118 754.76464844 0.81446326]	[480.25408936 541.85559082 0.74529839]	[480.14996338 703.42468262 0.84798157]	[4.82912170e+02 8.65117432e+02 7.56946802e-01]	[421.16619873 280.10617065 0.92092478]	[441.85238647 277.59371948 0.94194263]	[403.24819946 272.43084717 0.69128036]	[462.28881836 262.21286011 0.85389185]	[4.82896851e+02 8.90738159e+02 6.58872426e-01]	[5.00792725e+02 8.88202515e+02 7.11475611e-01]	[4.80250793e+02 8.72767578e+02 6.75176084e-01]	[439.19985962 790.77313232 0.81826985]	[423.83996582 788.06091309 0.80583382]	[4.57173370e+02 7.62465698e+02 6.42607987e-01]
[436.62200928 295.45697021 0.91214037]	[439.26818848 341.75418091 0.94177479]	[377.74822998 344.30081177 0.85923779]	[359.60891724 439.20678711 0.92601681]	[354.54348755 531.55169678 0.82357979]	[500.81271362 339.27978516 0.88343233]	[521.29699707 441.80212402 0.88980424]	[523.92297363 536.72662354 0.85631669]	[441.70114136 539.28186035 0.77116764]	[400.75177002 539.21551514 0.73193812]	[426.42108154 664.8939209 0.84036219]	[444.3132019 754.76715088 0.81442153]	[480.24786377 541.77978516 0.74182749]	[480.12109375 700.86016846 0.82303447]	[4.82898041e+02 8.65086975e+02 7.46474266e-01]	[421.21109009 280.10263062 0.92634875]	[441.91564941 277.60571289 0.93203217]	[403.25067139 272.37872314 0.71725917]	[462.35137939 262.23129272 0.84512967]	[4.85434967e+02 8.88204529e+02 5.43093383e-01]	[5.00826996e+02 8.85638794e+02 6.14604890e-01]	[4.80232178e+02 8.72766541e+02 6.60555601e-01]	[439.20819092 790.79870605 0.81601983]	[423.83840942 788.09191895 0.80408323]	[4.57177979e+02 7.62455322e+02 6.41533256e-01]
[436.65390015 295.42327881 0.91239607]	[439.28231812 341.6807251 0.94756395]	[380.10498047 341.82229614 0.86658722]	[359.61856079 439.12084961 0.91491675]	[354.55163574 528.98114014 0.83208811]	[500.83700562 339.21682739 0.89182746]	[521.29742432 441.73931885 0.89488977]	[523.90936279 536.65454102 0.84800756]	[441.69821167 539.1907959 0.75763834]	[400.74533081 536.69250488 0.7263214 ]	[428.96899414 662.45941162 0.82410246]	[444.3059082 754.76275635 0.81302524]	[480.25708008 539.25714111 0.73420274]	[480.15179443 698.33679199 0.8157481 ]	[4.82929626e+02 8.62517578e+02 7.58760631e-01]	[421.23739624 277.71377563 0.93461865]	[444.31472778 277.57373047 0.93304902]	[403.25872803 272.3793335 0.72059143]	[462.41992188 262.15594482 0.83991879]	[4.87968109e+02 8.88129700e+02 6.22937202e-01]	[5.03250610e+02 8.83041687e+02 6.90768003e-01]	[4.80239380e+02 8.72692505e+02 6.95875168e-01]	[439.22250366 790.7878418 0.81431764]	[423.84576416 788.08782959 0.80149192]	[4.57170319e+02 7.62450562e+02 6.43381119e-01]
[439.08398438 292.97189331 0.90677375]	[439.29180908 339.27084351 0.95257652]	[380.10772705 341.77316284 0.8719219 ]	[359.59738159 436.6307373 0.90136385]	[356.96600342 526.41369629 0.85330617]	[500.85232544 339.18008423 0.89021367]	[521.28619385 441.70178223 0.89266574]	[523.91595459 534.17590332 0.84486163]	[441.71905518 536.73400879 0.75320411]	[400.77600098 536.66271973 0.7190966 ]	[428.93902588 662.39697266 0.81791675]	[444.31152344 752.30987549 0.80894166]	[480.26364136 539.24267578 0.73147911]	[480.14337158 693.24584961 0.82572854]	[4.82923767e+02 8.54882935e+02 7.66226768e-01]	[421.30352783 277.65374756 0.93827236]	[444.37261963 277.48452759 0.93014634]	[403.31607056 272.35681152 0.73715109]	[462.44018555 259.6295166 0.84469825]	[4.85367706e+02 8.83068726e+02 6.45066202e-01]	[5.00829071e+02 8.77941101e+02 7.18167365e-01]	[4.80278748e+02 8.67711060e+02 6.60740137e-01]	[439.20562744 790.78820801 0.81767374]	[423.83825684 788.07739258 0.79920387]	[4.57195679e+02 7.62423096e+02 6.40726328e-01]
[439.09985352 290.44216919 0.88739014]	[439.31570435 339.18218994 0.95426869]	[380.11572266 341.67999268 0.87998652]	[359.59280396 434.12210083 0.88122785]	[356.97982788 523.94696045 0.86925358]	[500.86416626 339.09960938 0.88961077]	[521.28405762 439.30938721 0.89620697]	[523.90759277 531.60473633 0.84485584]	[441.74328613 536.67089844 0.74539244]	[400.79019165 534.12762451 0.71316093]	[426.38342285 662.39648438 0.82829529]	[444.33651733 754.74993896 0.80636132]	[480.29202271 536.73095703 0.72948086]	[480.20462036 688.11328125 0.86946201]	[4.82958954e+02 8.52225891e+02 7.94318974e-01]	[421.31265259 277.54379272 0.94414151]	[444.39041138 275.05285645 0.92403972]	[403.33901978 269.84509277 0.71746755]	[462.45220947 257.16708374 0.84445411]	[4.85440552e+02 8.77909058e+02 6.83845997e-01]	[5.03272766e+02 8.72911865e+02 7.69138515e-01]	[4.80341431e+02 8.59981995e+02 6.52625442e-01]	[439.14877319 790.73114014 0.81941915]	[423.80880737 788.02032471 0.80100775]	[4.59616821e+02 7.62474060e+02 6.58850014e-01]
[439.07208252 285.32452393 0.86240095]	[439.32226562 336.67462158 0.954 ]	[380.10021973 339.16644287 0.89774454]	[359.61764526 431.50259399 0.86571026]	[356.98477173 523.81646729 0.87444872]	[500.85839844 336.59573364 0.88670343]	[521.25811768 439.11523438 0.87474668]	[523.91674805 526.54138184 0.85484636]	[441.74603271 531.59814453 0.73724079]	[400.78552246 529.04400635 0.71395642]	[423.87493896 662.46148682 0.84971952]	[444.36343384 754.80737305 0.79966182]	[480.30090332 534.12774658 0.72278738]	[480.23944092 688.07000732 0.87674302]	[4.85352692e+02 8.49727356e+02 8.03731203e-01]	[421.29898071 275.04919434 0.94632751]	[444.3878479 274.92718506 0.90847898]	[403.29910278 262.20123291 0.70480996]	[464.85794067 257.09338379 0.85121596]	[4.87990509e+02 8.75311829e+02 6.95187390e-01]	[5.03332520e+02 8.72756165e+02 7.90532172e-01]	[4.82738251e+02 8.54885681e+02 6.76274240e-01]	[439.11651611 790.76318359 0.80719781]	[423.78970337 788.03662109 0.8004216 ]	[4.59629395e+02 7.62512817e+02 6.60282493e-01]
[439.09268188 282.7088623 0.87305659]	[439.32122803 336.50115967 0.94888473]	[380.11297607 336.65908813 0.8928678 ]	[359.58053589 426.42706299 0.86913687]	[354.56713867 523.77612305 0.86523771]	[500.83425903 336.44519043 0.86573136]	[521.24414062 436.59002686 0.84276116]	[523.87902832 523.98876953 0.879457 ]	[441.72061157 529.00561523 0.74211109]	[400.7460022 526.49023438 0.72558433]	[421.39923096 662.37573242 0.85449034]	[444.37368774 754.80847168 0.80343437]	[480.2897644 529.05267334 0.72228169]	[480.24978638 685.45361328 0.88678837]	[4.85416901e+02 8.41970581e+02 7.27912426e-01]	[421.33480835 274.93432617 0.92693627]	[444.36923218 272.42938232 0.89335507]	[403.37582397 259.67407227 0.6705299 ]	[462.44760132 254.57887268 0.8520506 ]	[4.87934753e+02 8.70176880e+02 6.92643523e-01]	[5.03259430e+02 8.67651611e+02 7.48022199e-01]	[4.82825043e+02 8.52193237e+02 6.70655131e-01]	[439.10977173 790.7489624 0.79928046]	[423.79455566 788.03173828 0.79774308]	[4.59660797e+02 7.62505676e+02 6.71163857e-01]
[439.08560181 277.72042847 0.90349352]	[439.3036499 334.02441406 0.93427861]	[380.10394287 336.52935791 0.88583875]	[357.23034668 423.79534912 0.88873774]	[354.51306152 521.20812988 0.84597266]	[500.83917236 331.44439697 0.83724391]	[521.20233154 428.92437744 0.81897736]	[523.84442139 523.8772583 0.86821473]	[441.69052124 526.44366455 0.7480672 ]	[400.72122192 526.4119873 0.73302168]	[421.36724854 659.86669922 0.84365427]	[444.37954712 754.81524658 0.80496031]	[480.26257324 526.46801758 0.72592014]	[480.25363159 682.91070557 0.87527537]	[4.85475830e+02 8.31843140e+02 7.29314983e-01]	[421.29708862 272.37109375 0.90009093]	[444.39126587 267.33761597 0.86680353]	[403.3130188 257.09939575 0.70199949]	[462.43768311 254.36872864 0.84060526]	[4.82925751e+02 8.57365173e+02 6.72610581e-01]	[5.00805878e+02 8.54869080e+02 7.26808369e-01]	[4.85393585e+02 8.47098816e+02 6.13372087e-01]	[436.67092896 790.7645874 0.7919054 ]	[421.36920166 788.03613281 0.80069029]	[4.59660675e+02 7.64964783e+02 6.77842975e-01]
[436.66751099 277.4960022 0.93399256]	[439.3046875 328.91793823 0.91058505]	[380.1333313 331.47329712 0.85410798]	[357.21102905 421.19714355 0.91913986]	[354.52148438 511.0461731 0.80812734]	[500.82125854 326.29742432 0.84221131]	[521.19586182 423.83944702 0.85064059]	[523.81402588 518.78564453 0.86019933]	[441.73971558 523.92797852 0.76278257]	[400.78063965 523.88763428 0.74744189]	[421.31820679 657.25671387 0.83703804]	[444.37454224 752.28717041 0.81217414]	[480.30160522 523.96881104 0.74110317]	[480.30361938 675.25567627 0.85680163]	[4.87976379e+02 8.31860413e+02 7.56929517e-01]	[421.24099731 264.75765991 0.88791597]	[444.37286377 259.71841431 0.87473524]	[403.30331421 256.94689941 0.68017805]	[462.45843506 251.92481995 0.83149755]	[4.87961700e+02 8.52379517e+02 6.55823350e-01]	[5.03282623e+02 8.52317139e+02 7.30658412e-01]	[4.85367676e+02 8.47093811e+02 6.27284229e-01]	[439.10400391 790.71264648 0.80437469]	[423.7796936 787.99951172 0.80635464]	[4.59676422e+02 7.59922729e+02 6.98342383e-01]
[439.11291504 274.99630737 0.94022065]	[439.27139282 321.27349854 0.93408215]	[377.74264526 326.29031372 0.85076737]	[357.19934082 418.65390015 0.90937066]	[354.51824951 505.92388916 0.83106285]	[500.80636597 321.18951416 0.87804228]	[521.215271 421.23733521 0.87766981]	[523.8293457 516.14453125 0.84034801]	[441.75524902 521.37872314 0.78080362]	[400.78848267 521.37542725 0.7541672 ]	[421.26193237 652.15948486 0.84543008]	[444.38085938 752.25671387 0.81629175]	[480.31994629 523.81738281 0.75864464]	[480.34564209 670.09411621 0.88823098]	[4.90523956e+02 8.29088562e+02 7.41489053e-01]	[421.33859253 259.68106079 0.90745515]	[444.41659546 257.15127563 0.89835095]	[403.35025024 254.38673401 0.76411104]	[462.39706421 246.7693634 0.81568825]	[4.87940094e+02 8.52225647e+02 7.62423337e-01]	[5.03330292e+02 8.49749695e+02 8.14363599e-01]	[4.85434448e+02 8.31858521e+02 6.24385715e-01]	[436.65246582 790.67669678 0.80998254]	[421.36755371 785.57275391 0.8029747 ]	[4.59684723e+02 7.59928101e+02 7.08473563e-01]
[439.09390259 272.3807373 0.89722049]	[439.24041748 318.68768311 0.95620102]	[377.71563721 321.25308228 0.86806387]	[357.18243408 416.07427979 0.8782109 ]	[354.51553345 503.34793091 0.85206252]	[500.78317261 318.55960083 0.89130157]	[521.23028564 418.70776367 0.87185347]	[523.86260986 513.62335205 0.82502764]	[441.78747559 521.22503662 0.77358264]	[400.8187561 521.23321533 0.73901165]	[421.26062012 649.5892334 0.86433816]	[444.38949585 754.76409912 0.81645411]	[480.3631897 521.23236084 0.76095319]	[482.72802734 667.52478027 0.90142685]	[4.93053101e+02 8.18923401e+02 7.32417464e-01]	[421.30145264 257.07296753 0.94308895]	[444.35446167 254.57359314 0.92700714]	[400.88442993 246.82029724 0.76525527]	[462.36157227 236.64556885 0.85616547]	[4.85466614e+02 8.47134766e+02 7.34732866e-01]	[5.03285950e+02 8.47049438e+02 7.87789643e-01]	[4.87944702e+02 8.29154785e+02 6.39678776e-01]	[436.61932373 790.71343994 0.79290539]	[421.33312988 787.98980713 0.80891234]	[4.59687469e+02 7.62484619e+02 7.15117812e-01]
[436.69436646 262.22235107 0.86415493]	[439.27529907 316.06246948 0.95318449]	[377.72164917 318.58349609 0.8991223 ]	[357.18411255 411.01211548 0.85768795]	[354.51556396 500.65795898 0.84942937]	[500.78479004 315.96694946 0.87093747]	[521.23907471 416.06298828 0.82731098]	[523.87042236 505.9319458 0.85112625]	[441.82095337 516.1484375 0.74406838]	[400.83389282 516.15820312 0.71222681]	[421.28295898 647.07830811 0.88418758]	[444.40731812 754.77270508 0.81564814]	[482.73751831 513.64343262 0.73914075]	[482.75921631 664.88977051 0.91080785]	[4.93081329e+02 8.08735657e+02 7.26973712e-01]	[421.28292847 254.4540863 0.93989348]	[444.31732178 251.93240356 0.89676028]	[403.25915527 241.64880371 0.72213566]	[462.37399292 236.43714905 0.85685635]	[4.87996796e+02 8.36879150e+02 7.03360617e-01]	[5.03416046e+02 8.34333374e+02 7.67218113e-01]	[4.85467163e+02 8.16394226e+02 5.66211700e-01]	[436.65328979 790.76916504 0.8055799 ]	[421.35061646 788.05053711 0.82230812]	[4.59705139e+02 7.62507568e+02 7.15749562e-01]
[436.68356323 259.58242798 0.89611769]	[439.2550354 313.50921631 0.93397492]	[377.74328613 316.01544189 0.88225943]	[357.15411377 405.84313965 0.85430223]	[354.47952271 495.67520142 0.82188708]	[500.75073242 310.91598511 0.8371914 ]	[521.2366333 405.88195801 0.83499372]	[523.89978027 503.34378052 0.82976729]	[441.85101318 511.01278687 0.74041069]	[400.85705566 511.01763916 0.71039534]	[421.26293945 646.95013428 0.886935 ]	[444.39175415 754.77545166 0.81648111]	[482.74908447 508.49938965 0.73953909]	[482.77700806 657.28125 0.8702907 ]	[4.95638641e+02 8.08647583e+02 7.52902746e-01]	[421.24679565 251.87414551 0.91085911]	[444.32702637 246.82229614 0.87082398]	[403.26177979 236.61587524 0.69986343]	[462.34466553 233.83589172 0.83775532]	[4.87967682e+02 8.34312622e+02 7.31076479e-01]	[5.03398743e+02 8.31849976e+02 7.91236818e-01]	[4.90527985e+02 8.13841980e+02 5.76218426e-01]	[436.63198853 790.75518799 0.80762887]	[421.31488037 788.0446167 0.82649708]	[4.59707428e+02 7.64962402e+02 7.18755662e-01]
[436.66021729 254.60443115 0.93590057]	[439.22509766 305.83016968 0.90762001]	[377.69894409 310.92263794 0.85330904]	[357.13775635 400.76104736 0.90366066]	[354.46820068 487.94277954 0.81650013]	[500.75891113 303.23687744 0.85146838]	[521.2253418 400.82626343 0.87079984]	[523.91375732 498.24752808 0.82958126]	[441.89105225 503.41644287 0.7529313 ]	[403.25744629 503.44259644 0.72297794]	[421.25860596 644.42193604 0.87484634]	[444.41314697 754.82678223 0.80784404]	[482.81286621 503.38345337 0.75742775]	[482.80187988 647.121521 0.89287621]	[4.95685974e+02 8.03470825e+02 7.47034192e-01]	[421.23568726 241.7358551 0.89453894]	[444.3263855 239.14430237 0.88405281]	[403.25576782 234.05142212 0.74675798]	[462.35070801 231.37298584 0.83069241]	[4.90505707e+02 8.31862061e+02 7.66696215e-01]	[5.05917450e+02 8.31695984e+02 8.22400391e-01]	[4.90555878e+02 8.08724243e+02 6.31767750e-01]	[436.65942383 790.79754639 0.81015152]	[421.32232666 788.07849121 0.82253826]	[4.59693512e+02 7.65048340e+02 7.24096358e-01]
[436.69094849 254.41981506 0.92427659]	[439.20068359 300.66851807 0.9416694 ]	[377.66348267 303.27816772 0.85201472]	[357.14126587 398.11166382 0.90986377]	[354.44891357 482.94598389 0.83872247]	[500.74224854 298.1890564 0.88743228]	[521.25006104 398.26989746 0.88094664]	[523.95349121 495.59420776 0.79941297]	[441.87866211 500.78164673 0.75950277]	[403.25418091 500.82034302 0.72842669]	[421.2517395 641.84112549 0.85943705]	[444.39978027 754.76409912 0.81391364]	[482.82345581 500.74966431 0.75577843]	[482.82177734 644.5269165 0.90395319]	[498.17422485 790.74328613 0.79346257]	[421.28344727 239.09590149 0.91966176]	[444.31976318 236.56893921 0.91768235]	[403.24954224 231.39588928 0.78779358]	[462.29830933 221.16552734 0.83233279]	[4.85376740e+02 8.21521545e+02 7.35718071e-01]	[5.03399109e+02 8.21512634e+02 7.68770099e-01]	[4.98171539e+02 8.03537415e+02 6.48001373e-01]	[439.15814209 790.83172607 0.80080652]	[421.34475708 788.12359619 0.81336445]	[4.59651917e+02 7.65034119e+02 7.07113564e-01]
[436.6751709 246.83670044 0.86374402]	[439.22640991 298.02893066 0.95326596]	[377.66677856 298.22756958 0.88576615]	[357.12261963 393.06185913 0.87030929]	[354.44821167 480.29730225 0.86010969]	[500.76766968 295.56787109 0.88910604]	[521.24041748 395.60449219 0.8459264 ]	[523.98364258 485.36590576 0.80173182]	[441.91329956 498.1484375 0.73760933]	[403.29882812 498.20343018 0.7134499 ]	[421.25967407 639.31256104 0.84686148]	[444.41064453 754.77520752 0.80774671]	[482.85235596 495.62561035 0.73298967]	[482.94451904 641.85522461 0.86037225]	[500.634552 788.07244873 0.81557655]	[421.24777222 236.45140076 0.9512527 ]	[441.91604614 233.93875122 0.92393899]	[400.85379028 226.24060059 0.77351278]	[462.29171753 216.06159973 0.85832894]	[4.90512634e+02 8.16343567e+02 7.24884450e-01]	[5.06019806e+02 8.13827576e+02 7.80556142e-01]	[4.95607422e+02 7.93308289e+02 6.52951002e-01]	[4.39252197e+02 7.93254761e+02 7.90800154e-01]	[423.77017212 788.18182373 0.79805756]	[4.59646820e+02 7.65021912e+02 7.22357929e-01]
[436.66516113 241.626297 0.86738145]	[439.23822021 295.44107056 0.94480848]	[377.71511841 295.64254761 0.89640272]	[357.05780029 387.95251465 0.85252225]	[352.01052856 480.16629028 0.84737945]	[500.71789551 292.91305542 0.84873426]	[521.21166992 385.38259888 0.83126783]	[523.99481201 482.89816284 0.80069941]	[444.31295776 493.05395508 0.72025299]	[403.3274231 493.09295654 0.69477487]	[421.23034668 636.72521973 0.84413022]	[444.4074707 754.76879883 0.80752969]	[482.90762329 490.50213623 0.71515751]	[485.4352417 634.16741943 0.81155962]	[500.76730347 785.50134277 0.80641478]	[421.25067139 233.87953186 0.93239874]	[441.91812134 231.34480286 0.89306718]	[400.87307739 218.63502502 0.73702884]	[462.31207275 213.44274902 0.85166472]	[4.95616089e+02 8.16337708e+02 6.95132494e-01]	[5.11091553e+02 8.13750305e+02 7.50436962e-01]	[4.98149231e+02 7.90759155e+02 6.93420947e-01]	[4.41700836e+02 7.93253479e+02 7.74970949e-01]	[423.77416992 788.19714355 0.79564834]	[4.59659668e+02 7.65004700e+02 7.16005325e-01]
[436.6300354 236.62202454 0.90479273]	[439.16317749 292.9152832 0.91519195]	[377.66464233 295.46243286 0.87854421]	[357.05029297 385.3258667 0.86183298]	[352.00802612 475.13778687 0.81843764]	[500.68154907 285.32232666 0.82815313]	[521.21160889 382.79171753 0.85223925]	[526.39361572 482.74725342 0.80743462]	[444.31539917 487.97018433 0.73263359]	[403.33535767 490.52801514 0.69547069]	[421.25469971 629.12811279 0.85952908]	[444.37872314 754.83880615 0.80428076]	[482.90081787 485.41464233 0.72814429]	[487.94107056 626.62774658 0.82958943]	[503.31951904 775.30114746 0.77948761]	[421.19851685 228.86950684 0.90403837]	[441.91802979 226.22888184 0.87577254]	[400.86700439 216.04275513 0.71948081]	[462.25592041 210.91819763 0.84139985]	[4.90566040e+02 8.11143066e+02 7.18593061e-01]	[5.13590332e+02 8.08752869e+02 7.27956295e-01]	[5.00833710e+02 7.88150696e+02 6.88508868e-01]	[4.39296997e+02 7.93284973e+02 7.72249043e-01]	[421.36575317 788.22253418 0.79326111]	[4.59639709e+02 7.65078552e+02 7.26313591e-01]
[436.6348877 234.05679321 0.93318057]	[439.14230347 282.73779297 0.90924793]	[377.62994385 290.39215088 0.85204226]	[357.04367065 380.34469604 0.89916682]	[354.44827271 472.54135132 0.81122845]	[500.65933228 280.14526367 0.86541784]	[521.16821289 380.1914978 0.87168354]	[523.9979248 480.16186523 0.81627756]	[444.35903931 482.7633667 0.74377787]	[403.38635254 482.84713745 0.71350372]	[421.31188965 626.62188721 0.8576296 ]	[444.3782959 759.8729248 0.80770868]	[482.91699219 480.27474976 0.7440334 ]	[495.65426636 626.55517578 0.84306645]	[503.48092651 772.82922363 0.79335362]	[421.20651245 221.20233154 0.89467776]	[441.91055298 218.57675171 0.89800334]	[400.86959839 213.51454163 0.75536895]	[462.228302 208.34780884 0.81452304]	[4.87995056e+02 8.06095276e+02 6.32832646e-01]	[5.13587646e+02 8.08558472e+02 6.74955726e-01]	[5.05893921e+02 7.88162537e+02 7.38127291e-01]	[441.70071411 790.85101318 0.80248731]	[421.37646484 788.20379639 0.82551038]	[4.59650177e+02 7.67578796e+02 7.66846299e-01]
[436.66265869 233.895401 0.91936767]	[439.15005493 280.12030029 0.93452418]	[377.62731934 285.26428223 0.84570789]	[357.03637695 377.72122192 0.9171353 ]	[354.44711304 464.83755493 0.84083164]	[500.67721558 277.59732056 0.8904652 ]	[518.77868652 377.56619263 0.85228634]	[524.03015137 472.60620117 0.78942192]	[444.39273071 477.67874146 0.72144008]	[405.87084961 480.20187378 0.69872725]	[421.34655762 626.453125 0.85759592]	[444.36785889 757.36694336 0.81890726]	[482.93850708 475.13134766 0.71892399]	[498.19873047 623.92614746 0.87434858]	[505.9586792 770.20733643 0.81197923]	[421.2371521 218.59147644 0.91837478]	[441.89733887 216.02554321 0.931943 ]	[400.84451294 210.88757324 0.77904987]	[462.22372437 198.12030029 0.84583902]	[4.87976685e+02 8.00998657e+02 6.15473509e-01]	[5.16160828e+02 8.00996887e+02 6.30647004e-01]	[5.08485657e+02 7.83015686e+02 6.97786450e-01]	[439.27658081 793.21765137 0.80915135]	[421.35778809 788.19744873 0.83460569]	[459.63729858 767.54876709 0.77082634]
[436.68823242 231.29592896 0.88093162]	[439.15753174 277.53311157 0.95274526]	[377.61993408 280.15490723 0.86940265]	[357.00820923 375.07214355 0.87745005]	[354.45281982 462.29058838 0.86281013]	[500.66589355 275.03140259 0.88373733]	[518.76739502 374.99005127 0.81213349]	[523.99633789 467.3934021 0.7933507 ]	[444.43630981 477.70849609 0.71977341]	[405.91842651 480.24176025 0.70202762]	[421.3777771 626.43103027 0.85898095]	[444.37368774 759.93798828 0.81510866]	[485.34909058 475.15444946 0.71537232]	[500.63067627 623.81561279 0.87339437]	[508.46749878 770.20483398 0.78297597]	[421.24295044 216.00579834 0.95156837]	[441.92346191 213.49345398 0.93161017]	[400.81826782 208.30175781 0.78516424]	[462.23632812 195.56938171 0.83211601]	[4.90497864e+02 7.98423584e+02 5.52558959e-01]	[5.16160461e+02 7.98396362e+02 5.49727321e-01]	[5.13575989e+02 7.85505432e+02 6.57884240e-01]	[439.24890137 793.21252441 0.80534267]	[421.35549927 788.18841553 0.82719481]	[459.63409424 767.62689209 0.78907329]
[436.65615845 223.69985962 0.85660672]	[439.16082764 274.99798584 0.94985795]	[377.64837646 277.59307861 0.8905794 ]	[356.96878052 372.52603149 0.84895313]	[354.45947266 462.24163818 0.86745232]	[498.2442627 272.41741943 0.84497619]	[518.72625732 367.37319946 0.80212837]	[526.43701172 462.43057251 0.79300135]	[446.88287354 475.11486816 0.69838846]	[408.43881226 477.71398926 0.68425554]	[423.77850342 624.02783203 0.85467792]	[444.35202026 759.9418335 0.82173657]	[485.3644104 470.01174927 0.69899553]	[500.70489502 618.83654785 0.85547745]	[513.63208008 770.17407227 0.79028386]	[421.21148682 213.48747253 0.95360434]	[441.90002441 210.92108154 0.91157001]	[400.81967163 203.16586304 0.75380236]	[462.26339722 195.4413147 0.84678876]	[5.03317474e+02 7.95832153e+02 5.65537035e-01]	[5.23817139e+02 7.93280762e+02 5.97881377e-01]	[5.13604675e+02 7.82966797e+02 6.22314692e-01]	[439.22848511 790.83392334 0.79107267]	[421.32998657 788.1897583 0.820467 ]	[459.61050415 767.6237793 0.8127349 ]
[436.64974976 221.09608459 0.86654264]	[439.13201904 272.49819946 0.9259972 ]	[377.62506104 275.09667969 0.88677335]	[354.57894897 369.9303894 0.82964957]	[354.45727539 459.7366333 0.87041366]	[498.2102356 267.34957886 0.82036865]	[518.74884033 364.77062988 0.82422328]	[526.45361328 462.28857422 0.82461298]	[446.96588135 472.57922363 0.68415374]	[411.00128174 477.71102905 0.68432945]	[423.79797363 626.43811035 0.85111123]	[444.35949707 759.91162109 0.81726307]	[485.43453979 467.4510498 0.68983018]	[500.74768066 613.71783447 0.85973215]	[516.17449951 767.66253662 0.80634797]	[421.19656372 213.36529541 0.93866575]	[441.88439941 210.78219604 0.89600313]	[400.80844116 198.14222717 0.73903781]	[462.23995972 192.8309021 0.85047978]	[5.11056396e+02 7.95787292e+02 6.14613056e-01]	[5.26451965e+02 7.90763184e+02 6.45755053e-01]	[5.08447266e+02 7.75313965e+02 6.72000766e-01]	[4.39189880e+02 7.90813904e+02 7.78609931e-01]	[421.30880737 788.17980957 0.80690104]	[459.61911011 767.62365723 0.81386745]
[436.6151123 216.15406799 0.89150494]	[439.1187439 272.35446167 0.90436757]	[377.6065979 274.94219971 0.8771075 ]	[354.58532715 364.80691528 0.83760452]	[352.02938843 459.66400146 0.86046875]	[498.21264648 264.73782349 0.82430786]	[518.68237305 359.73358154 0.8426702 ]	[526.49798584 462.24520874 0.82187438]	[446.93826294 467.47970581 0.68442452]	[410.99081421 475.13739014 0.67298192]	[423.802948 624.02838135 0.85541987]	[444.3682251 762.43127441 0.81970805]	[485.40258789 464.83752441 0.70040065]	[500.80419922 611.11108398 0.87720907]	[516.14477539 767.53240967 0.79164594]	[421.1451416 210.81671143 0.91247743]	[441.8994751 205.72984314 0.88417691]	[400.76037598 195.5639801 0.7454828 ]	[462.21627808 190.36421204 0.83880162]	[5.11038574e+02 7.93343689e+02 6.36829019e-01]	[5.26421631e+02 7.90731506e+02 6.74276650e-01]	[5.05989838e+02 7.72703857e+02 6.80865884e-01]	[4.39207611e+02 7.90796753e+02 7.88825989e-01]	[421.32962036 788.16699219 0.80729055]	[459.62228394 767.66949463 0.83056086]
[436.63482666 215.97923279 0.92255265]	[439.09552002 267.35174561 0.88618642]	[377.56396484 272.48031616 0.86247748]	[354.56842041 362.35025024 0.84148222]	[352.02618408 457.20565796 0.84687656]	[498.23220825 262.15286255 0.84311134]	[518.69317627 359.64498901 0.86385489]	[526.49884033 459.74285889 0.84190148]	[449.46917725 464.93722534 0.68337226]	[411.03207397 472.5869751 0.67098838]	[423.85708618 623.98962402 0.85272098]	[444.3404541 759.93554688 0.81840456]	[485.48370361 462.31622314 0.6969682 ]	[500.87365723 608.61547852 0.88012737]	[516.15026855 765.04003906 0.78478378]	[421.17218018 205.75604248 0.89686954]	[441.90606689 200.60394287 0.88975114]	[400.77264404 195.44503784 0.78469253]	[462.17922974 190.26367188 0.82101679]	[5.13591309e+02 7.93219421e+02 6.46571636e-01]	[5.26489197e+02 7.90619202e+02 6.61713600e-01]	[5.05938690e+02 7.70262207e+02 6.99434221e-01]	[439.23257446 790.77966309 0.79421407]	[421.34115601 788.16650391 0.80330044]	[457.19723511 767.65136719 0.83183163]
[436.64498901 213.56159973 0.93482053]	[439.05371094 262.24783325 0.88343614]	[377.55813599 269.93017578 0.84770054]	[354.54858398 362.23052979 0.85981971]	[354.46731567 457.12506104 0.84299481]	[498.14938354 259.61361694 0.85505986]	[518.66009521 357.20251465 0.87305498]	[526.51019287 459.64334106 0.83248454]	[449.51119995 467.44125366 0.68072367]	[413.54293823 475.11846924 0.67752874]	[423.81253052 623.97979736 0.85823435]	[444.3215332 757.37426758 0.80992919]	[487.93240356 462.35595703 0.69262767]	[500.89550781 608.63500977 0.8778882 ]	[516.13458252 752.26794434 0.77055657]	[421.20059204 203.15759277 0.89508742]	[441.91452026 198.090271 0.89651561]	[400.80081177 193.00076294 0.81488764]	[462.19064331 187.82608032 0.80646193]	[5.08487854e+02 7.90613159e+02 7.36464620e-01]	[5.26397827e+02 7.88023376e+02 7.21613288e-01]	[5.05981384e+02 7.65074463e+02 6.85855031e-01]	[439.2260437 790.75061035 0.8001529 ]	[421.33908081 788.14929199 0.80697691]	[457.1914978 767.60040283 0.8150568 ]
[436.65002441 213.50869751 0.93575567]	[436.69760132 262.19287109 0.89020199]	[377.54089355 269.87759399 0.83949411]	[354.4776001 362.2013855 0.84973896]	[352.01342773 457.08834839 0.83316958]	[498.14776611 259.58563232 0.85648215]	[518.64599609 357.08554077 0.86560535]	[526.50897217 457.15759277 0.81608093]	[451.99667358 464.912323 0.68289435]	[413.56661987 472.54837036 0.67237687]	[423.77200317 623.84790039 0.86625385]	[441.93380737 757.35803223 0.81339443]	[487.94976807 462.29092407 0.69434536]	[500.90637207 608.59375 0.87955832]	[518.65307617 749.70727539 0.80061364]	[421.21813965 200.62731934 0.90073872]	[441.91928101 198.02174377 0.90137118]	[400.80938721 192.90620422 0.81929785]	[462.18222046 187.76681519 0.79363477]	[5.08471771e+02 7.88192444e+02 7.61584878e-01]	[5.26400024e+02 7.85536987e+02 7.28640974e-01]	[5.08522797e+02 7.62455017e+02 6.58734679e-01]	[439.19378662 790.74310303 0.80096531]	[421.30441284 788.144104 0.81768751]	[457.15261841 767.60266113 0.80927873]
[436.66842651 213.47543335 0.93513703]	[436.68392944 262.16015625 0.89075506]	[377.53549194 269.82501221 0.83303511]	[354.4475708 362.21139526 0.83766776]	[351.96029663 457.11184692 0.83414245]	[495.69866943 257.19940186 0.85342324]	[518.65057373 357.15536499 0.86632407]	[526.50152588 457.16867065 0.82247919]	[452.00854492 464.88070679 0.68284732]	[413.55136108 470.02456665 0.6715939 ]	[421.34783936 621.29211426 0.85303259]	[441.90322876 754.83221436 0.81041926]	[487.98120117 462.26876831 0.69039065]	[503.25292969 608.54656982 0.88384962]	[518.67822266 749.68054199 0.81341469]	[421.24261475 200.57296753 0.90236062]	[444.30285645 195.62080383 0.9037385 ]	[400.80804443 192.8638916 0.81407785]	[462.19747925 185.24394226 0.76305503]	[5.05954193e+02 7.88167664e+02 7.68298209e-01]	[5.23953247e+02 7.85505432e+02 7.28596270e-01]	[5.11021790e+02 7.62421448e+02 6.63597405e-01]	[439.22085571 790.73187256 0.8102082 ]	[421.31768799 788.14788818 0.82740569]	[457.09881592 767.56494141 0.78266162]
[436.64804077 213.44856262 0.92939174]	[436.62576294 259.71682739 0.88584453]	[375.11605835 269.82162476 0.8214286 ]	[349.42953491 359.81140137 0.82857352]	[349.40179443 454.61212158 0.81191254]	[495.65856934 257.17501831 0.85359859]	[516.18664551 357.13024902 0.86029899]	[526.52209473 457.12619019 0.81684107]	[449.50323486 462.36834717 0.68686783]	[413.49398804 467.46206665 0.67040092]	[421.31921387 621.31469727 0.8554287 ]	[441.83880615 754.75506592 0.81899178]	[487.94042969 459.77883911 0.69335318]	[503.25457764 608.51379395 0.88367814]	[518.71417236 749.64727783 0.8251279 ]	[421.22702026 198.13343811 0.91118938]	[441.91247559 195.57894897 0.91958147]	[400.79483032 192.82048035 0.80662042]	[459.83920288 182.67021179 0.77282053]	[5.05911621e+02 7.88161255e+02 7.78942108e-01]	[5.23974915e+02 7.85498535e+02 7.33279705e-01]	[5.13590637e+02 7.59907837e+02 6.64204955e-01]	[439.2484436 790.6932373 0.83125073]	[421.32717896 788.13793945 0.84273374]	[4.54572083e+02 7.67532532e+02 7.54857242e-01]
[436.62091064 213.40826416 0.91857469]	[436.6083374 259.71121216 0.88500088]	[375.11404419 267.3644104 0.82024509]	[349.37213135 359.77456665 0.83293903]	[346.88565063 454.62179565 0.8116371 ]	[495.63519287 257.15890503 0.85680962]	[516.14697266 357.12811279 0.85802042]	[526.48681641 457.12518311 0.82265222]	[449.52603149 462.33331299 0.68992424]	[413.5085144 467.42944336 0.6723631 ]	[421.30773926 618.77886963 0.85163838]	[441.79354858 754.74316406 0.8258692 ]	[487.96725464 459.73925781 0.69382846]	[503.27923584 606.10552979 0.89133775]	[518.7298584 747.12359619 0.83752972]	[421.19570923 198.09326172 0.91501409]	[441.86651611 195.5280304 0.93443686]	[400.76617432 192.79458618 0.80780995]	[459.79260254 180.09922791 0.78407013]	[508.45037842 788.05010986 0.80644286]	[5.26432312e+02 7.82940613e+02 7.66548693e-01]	[5.13607849e+02 7.52304321e+02 6.87126040e-01]	[439.24417114 790.68493652 0.84205592]	[421.32815552 788.13128662 0.84847593]	[4.52017822e+02 7.67506592e+02 7.53854632e-01]
[436.58465576 213.39179993 0.90959936]	[436.57040405 259.70095825 0.87806255]	[375.08850098 267.36834717 0.81704432]	[344.34649658 359.78662109 0.84007198]	[346.80789185 457.08493042 0.82242036]	[493.13085938 257.13400269 0.85433763]	[513.65789795 357.11560059 0.85780263]	[526.46856689 457.11413574 0.82486665]	[452.02584839 462.3215332 0.69111729]	[413.54708862 467.39575195 0.6760689 ]	[421.27148438 618.82165527 0.8543371 ]	[441.76727295 754.77301025 0.82965052]	[488.00265503 459.73162842 0.68894476]	[503.26559448 606.03430176 0.89471853]	[518.74212646 747.10443115 0.84000415]	[421.15658569 198.07608032 0.9171803 ]	[441.82559204 195.50262451 0.94258237]	[400.71618652 192.77906799 0.81374127]	[459.73580933 177.60317993 0.78647113]	[508.49356079 788.03198242 0.81192023]	[5.26450684e+02 7.80455688e+02 7.76605129e-01]	[5.13617859e+02 7.52282593e+02 6.90244615e-01]	[439.21807861 790.65740967 0.86426991]	[421.32196045 788.10144043 0.86464959]	[4.49504089e+02 7.67532715e+02 7.59528339e-01]
[436.55834961 213.39720154 0.90520823]	[434.10403442 259.68902588 0.87019604]	[375.03735352 269.82159424 0.81330889]	[344.3487854 359.78735352 0.84214199]	[344.30722046 454.64199829 0.8272351 ]	[493.08685303 257.11480713 0.85594946]	[513.62060547 357.08477783 0.85564733]	[526.45581055 454.644104 0.82004225]	[452.00857544 462.27761841 0.69565409]	[413.54800415 464.89498901 0.68448466]	[421.28015137 618.75549316 0.84916294]	[441.76370239 754.7824707 0.83377546]	[487.98001099 459.69036865 0.69109374]	[503.29516602 606.05615234 0.8955844 ]	[518.73376465 747.13830566 0.83010882]	[418.79772949 198.08493042 0.91723412]	[441.80450439 195.50512695 0.94517148]	[400.67547607 190.38746643 0.80840135]	[459.70135498 177.57608032 0.78061837]	[508.48934937 788.02648926 0.80491412]	[5.26463684e+02 7.80444275e+02 7.71333873e-01]	[5.13607178e+02 7.54782288e+02 6.77875757e-01]	[439.2456665 790.65307617 0.86529237]	[421.34213257 788.10345459 0.8628155 ]	[449.49151611 767.53533936 0.76944864]
[434.11987305 213.3992157 0.9018746 ]	[434.09072876 259.65249634 0.87603855]	[375.03253174 267.34393311 0.81306118]	[344.34848022 359.73007202 0.8514148 ]	[344.24945068 454.54754639 0.82607406]	[493.05380249 257.08242798 0.85839146]	[513.62609863 357.06484985 0.85214829]	[526.47302246 454.54550171 0.80603647]	[452.05740356 459.80065918 0.69473964]	[416.03509521 464.84671021 0.68884659]	[421.27215576 616.2331543 0.85048306]	[441.77597046 754.83105469 0.82679474]	[488.01132202 457.1885376 0.68245721]	[503.28857422 606.0446167 0.90221781]	[518.69970703 749.55975342 0.81979859]	[418.76394653 198.09153748 0.9202255 ]	[441.77865601 195.50563049 0.9505409 ]	[400.63949585 190.37509155 0.79870898]	[459.64538574 177.53009033 0.77380127]	[5.11022736e+02 7.88010864e+02 7.85466671e-01]	[5.26507324e+02 7.80412109e+02 7.62350619e-01]	[5.11072083e+02 7.54828857e+02 6.71430528e-01]	[439.26394653 790.67913818 0.85604441]	[421.3508606 788.13085938 0.85675824]	[449.5038147 767.57629395 0.7697593 ]
[434.07565308 213.40498352 0.89601505]	[434.0380249 259.65304565 0.8691712 ]	[375.00305176 267.36758423 0.8089025 ]	[344.34432983 359.75671387 0.84821552]	[344.27026367 454.58804321 0.82636702]	[490.54931641 257.06951904 0.85820693]	[513.65960693 357.06988525 0.85617459]	[526.4833374 452.07400513 0.80596083]	[452.06069946 462.27200317 0.70244694]	[416.02105713 464.89944458 0.69174868]	[421.2940979 616.28204346 0.85045302]	[441.77905273 754.81011963 0.82617986]	[490.4803772 459.68276978 0.689031 ]	[503.28494263 606.10675049 0.89629662]	[516.22174072 747.06298828 0.81378758]	[418.72756958 198.09669495 0.9161498 ]	[441.74731445 195.51512146 0.95082629]	[398.28167725 190.3669281 0.7998426 ]	[459.61791992 177.53288269 0.77447873]	[511.05349731 785.60632324 0.80913103]	[5.26531982e+02 7.77884399e+02 7.76521862e-01]	[5.08520020e+02 7.52247131e+02 7.02847660e-01]	[439.26031494 790.6932373 0.8495397 ]	[421.34368896 788.14068604 0.85195816]	[4.49500336e+02 7.67558289e+02 7.64870524e-01]
[434.06222534 213.41487122 0.89449489]	[434.03277588 259.65060425 0.86867559]	[374.99215698 269.83792114 0.80992901]	[344.35021973 359.78186035 0.84778476]	[344.2829895 454.60354614 0.82738465]	[490.54162598 257.0440979 0.8593778 ]	[516.17071533 357.11355591 0.86710072]	[526.52075195 452.0619812 0.80001146]	[452.05465698 462.34854126 0.69960505]	[416.01797485 467.41369629 0.68893373]	[421.32232666 618.76800537 0.8520267 ]	[441.78512573 754.80462646 0.82195908]	[488.02038574 459.75411987 0.69196737]	[503.28903198 606.08959961 0.90242255]	[513.65893555 747.08624268 0.78933781]	[418.71496582 198.11761475 0.91222453]	[441.72894287 195.52835083 0.9503355 ]	[398.25524902 190.3656311 0.8023802 ]	[457.21710205 177.54478455 0.77082628]	[5.11035736e+02 7.85558289e+02 7.83071876e-01]	[5.26524048e+02 7.77827148e+02 7.57774770e-01]	[5.05984741e+02 7.54740540e+02 6.94185555e-01]	[439.25616455 790.69836426 0.84825134]	[421.33886719 788.14349365 0.85206604]	[4.49509460e+02 7.67554443e+02 7.56837964e-01]
[434.07058716 213.42384338 0.8964563 ]	[434.01739502 259.6416626 0.86796314]	[374.99224854 269.8572998 0.81116527]	[346.8270874 359.77218628 0.84283084]	[344.33459473 454.62963867 0.81899965]	[490.53326416 257.02282715 0.86074376]	[516.18127441 357.03356934 0.8544327 ]	[526.50439453 452.00891113 0.79851097]	[454.5401001 462.31289673 0.69826907]	[416.03677368 464.92330933 0.68776208]	[421.33786011 618.74829102 0.84865141]	[441.76467896 754.79327393 0.82351905]	[490.51486206 459.7250061 0.68665111]	[503.28875732 606.03741455 0.90460575]	[513.60925293 747.0769043 0.79375333]	[418.71026611 198.13111877 0.91061497]	[441.73516846 195.53135681 0.95411432]	[398.24407959 190.38754272 0.79760927]	[457.21578979 177.57015991 0.7579245 ]	[5.11051392e+02 7.85599426e+02 7.82425404e-01]	[5.26510376e+02 7.77872192e+02 7.60594666e-01]	[5.05926361e+02 7.52284546e+02 7.20789909e-01]	[439.24700928 790.70623779 0.84820414]	[421.33483887 788.14691162 0.85267127]	[4.49477386e+02 7.67547729e+02 7.53592432e-01]
[434.08425903 213.4393158 0.90007055]	[434.01434326 259.64385986 0.8668896 ]	[375.00653076 269.88067627 0.81353897]	[346.85095215 359.78210449 0.83692145]	[346.84683228 457.10165405 0.82137293]	[490.51739502 257.00326538 0.86221302]	[516.1807251 354.58724976 0.83953875]	[526.47796631 444.43783569 0.80989367]	[454.53582764 462.29632568 0.6981985 ]	[413.60162354 464.88320923 0.68668622]	[421.35397339 616.26647949 0.84824651]	[441.76947021 754.7756958 0.8255614 ]	[490.53051758 459.71600342 0.68588567]	[503.29656982 606.05657959 0.90695745]	[513.56085205 747.05737305 0.80085528]	[418.71575928 198.14274597 0.90801078]	[441.74465942 195.53665161 0.95330858]	[398.25149536 192.77810669 0.78584063]	[457.18377686 177.59152222 0.7286073 ]	[5.13606567e+02 7.85582092e+02 7.84985900e-01]	[5.26529785e+02 7.77824036e+02 7.69401371e-01]	[503.4602356 752.21618652 0.75480443]	[439.25332642 790.70288086 0.84767699]	[421.34539795 788.14050293 0.84829092]	[4.49481079e+02 7.67525085e+02 7.52019107e-01]
[434.08892822 213.44491577 0.90124905]	[434.01998901 259.65829468 0.86504966]	[375.00708008 269.89770508 0.81504023]	[349.40383911 359.78424072 0.83205569]	[349.43008423 457.10974121 0.82068062]	[490.52874756 257.02371216 0.86012042]	[516.19433594 354.54653931 0.82491612]	[526.47003174 444.36419678 0.82003552]	[452.06732178 462.31430054 0.69567591]	[413.55810547 464.90853882 0.68331194]	[421.35903931 616.28259277 0.84634119]	[441.7935791 754.78662109 0.81952709]	[490.54251099 459.74072266 0.68543041]	[503.30123901 606.06359863 0.91097581]	[511.02105713 747.05554199 0.79833126]	[418.71594238 198.14839172 0.90750086]	[441.75064087 195.54168701 0.9536041 ]	[398.25708008 192.79768372 0.78979689]	[457.19012451 177.62176514 0.72466034]	[508.54071045 787.99377441 0.79705274]	[526.46832275 777.85040283 0.77892935]	[5.03423523e+02 7.52220154e+02 7.41961122e-01]	[439.2355957 790.70904541 0.84613019]	[421.33139038 788.13720703 0.85135537]	[4.49524963e+02 7.67534119e+02 7.48779178e-01]
[434.09893799 213.45159912 0.90310574]	[434.06182861 259.6652832 0.86886168]	[375.03112793 269.92709351 0.82052863]	[351.91555786 359.81033325 0.82813644]	[351.9805603 457.14752197 0.83765477]	[490.57376099 257.00790405 0.85942054]	[516.19610596 354.47467041 0.81223196]	[526.45373535 444.32931519 0.82514912]	[454.57901001 464.83123779 0.6883142 ]	[416.02182007 467.44274902 0.67591089]	[421.38616943 618.77703857 0.8481465 ]	[441.81332397 754.80432129 0.81562328]	[493.06091309 462.25662231 0.68388641]	[503.28549194 608.49761963 0.90381742]	[508.53082275 747.1361084 0.80232096]	[418.72073364 198.15325928 0.90633154]	[441.75823975 195.5466156 0.95210445]	[398.26062012 192.8152771 0.78442967]	[457.1980896 180.0562439 0.71767682]	[511.0581665 788.02355957 0.80201894]	[5.26503052e+02 7.77900208e+02 7.74932563e-01]	[5.03374512e+02 7.54762268e+02 7.33409524e-01]	[439.22921753 790.7208252 0.84477705]	[421.31915283 788.13330078 0.85242736]	[4.52027039e+02 7.67543335e+02 7.52591729e-01]
[434.12161255 213.46018982 0.90729809]	[434.10571289 259.67941284 0.87223119]	[375.04943848 269.93103027 0.8241443 ]	[351.99890137 362.23934937 0.83097696]	[354.48825073 457.16717529 0.85131347]	[493.09783936 257.02908325 0.86094344]	[516.20294189 354.48193359 0.81024098]	[526.45965576 441.90512085 0.82818246]	[454.60534668 462.35241699 0.69826454]	[416.06466675 464.93200684 0.68765187]	[421.39074707 618.78033447 0.84416401]	[441.82901001 754.75219727 0.81596386]	[493.07519531 459.80218506 0.68596172]	[503.25280762 608.59753418 0.88679492]	[508.48873901 747.06213379 0.80524498]	[418.74224854 200.56690979 0.90610641]	[441.77987671 195.56231689 0.95063013]	[398.27627563 192.80726624 0.7937969 ]	[459.60928345 180.08627319 0.73543102]	[508.45324707 788.0289917 0.82179701]	[526.40002441 780.40106201 0.78677356]	[5.03364899e+02 7.52223511e+02 7.37762511e-01]	[439.24261475 790.73345947 0.8383714 ]	[421.33575439 788.14208984 0.84536803]	[4.52066986e+02 7.65080627e+02 7.46014357e-01]
[436.55532837 213.4662323 0.91211283]	[436.58776855 259.67929077 0.88614011]	[375.09924316 269.91983032 0.82955897]	[354.51855469 362.21304321 0.85046309]	[354.5319519 457.11322021 0.84816748]	[495.61303711 257.0375061 0.86330724]	[518.63085938 354.48245239 0.81388181]	[526.48364258 441.91094971 0.81981272]	[454.59066772 462.29455566 0.69696563]	[416.06259155 464.86953735 0.69279486]	[421.39102173 618.79425049 0.84796798]	[441.85583496 754.74865723 0.81496185]	[490.57733154 459.75689697 0.68229401]	[500.8989563 608.60980225 0.88325006]	[506.01956177 747.16339111 0.80471641]	[418.77236938 200.57823181 0.90573597]	[441.79672241 195.57557678 0.94602048]	[400.64880371 192.84402466 0.80110818]	[459.63531494 180.13002014 0.74455434]	[503.46768188 788.14465332 0.81121069]	[5.23892395e+02 7.83003784e+02 7.74737358e-01]	[5.03341797e+02 7.54803772e+02 7.18702555e-01]	[439.22729492 790.72668457 0.83477598]	[421.33276367 788.12054443 0.84141159]	[4.54563019e+02 7.65084351e+02 7.52109885e-01]
[436.60437012 213.46824646 0.92421651]	[436.70150757 259.69290161 0.90298623]	[377.54415894 269.91491699 0.84099996]	[354.5645752 362.29919434 0.84717602]	[354.5675354 457.10971069 0.84728086]	[498.16680908 257.0567627 0.87789583]	[518.70477295 354.45639038 0.82606679]	[526.50610352 441.84924316 0.82051009]	[454.59356689 462.30239868 0.69716936]	[416.08056641 464.87838745 0.69408649]	[421.40133667 618.80401611 0.84601694]	[441.87258911 752.25726318 0.81727403]	[490.55725098 459.76281738 0.68202114]	[500.87045288 611.14562988 0.87536871]	[505.91088867 749.5647583 0.82136196]	[421.15637207 200.58853149 0.90478677]	[441.83731079 195.58805847 0.93078929]	[400.71487427 192.87434387 0.80858898]	[459.71044922 182.63777161 0.76053405]	[503.4152832 788.19036865 0.80759883]	[5.23848389e+02 7.85505432e+02 7.79978633e-01]	[5.00836975e+02 7.54835327e+02 7.34226823e-01]	[439.25982666 790.7208252 0.84137422]	[421.36074829 788.11859131 0.83517325]	[4.54602783e+02 7.65030151e+02 7.42770433e-01]
[436.64761353 213.50784302 0.93683147]	[439.1116333 259.68936157 0.91458088]	[377.5904541 269.91992188 0.84726536]	[356.99243164 362.27285767 0.85965681]	[356.99157715 457.09417725 0.85253942]	[498.21865845 257.05337524 0.88882351]	[518.7956543 354.50418091 0.84753168]	[526.51544189 444.31002808 0.80791193]	[454.63006592 462.34835815 0.6940372 ]	[416.10855103 464.91424561 0.6946376 ]	[421.40036011 618.7946167 0.84834492]	[441.89352417 752.29406738 0.81138951]	[493.04348755 462.2376709 0.68002433]	[500.83618164 613.6461792 0.88167101]	[503.47927856 747.13653564 0.83471411]	[421.19070435 200.63208008 0.90048164]	[441.90155029 195.63166809 0.91183686]	[400.79095459 192.95539856 0.79182434]	[459.81524658 185.21861267 0.78261733]	[503.46325684 790.59545898 0.79798484]	[5.23853210e+02 7.85566223e+02 7.85405993e-01]	[500.72357178 754.76690674 0.7594555 ]	[439.24777222 790.73443604 0.83948517]	[421.35113525 788.12518311 0.83692634]	[4.54633514e+02 7.65067444e+02 7.56954670e-01]
[439.07418823 213.51434326 0.94486791]	[439.16522217 259.70211792 0.91963989]	[377.61975098 269.92837524 0.85064602]	[357.08538818 359.7796936 0.86896414]	[357.0668335 457.11480713 0.86679852]	[500.67947388 257.07336426 0.89651114]	[521.23278809 354.48687744 0.84801358]	[529.00506592 444.32733154 0.80258405]	[454.61245728 462.28494263 0.69445133]	[416.09161377 464.85568237 0.69703507]	[421.40280151 618.7956543 0.84707963]	[441.89367676 752.30657959 0.81011236]	[490.56887817 459.75836182 0.67405707]	[500.8140564 613.69146729 0.87906867]	[503.42562866 749.56182861 0.83598417]	[421.25817871 200.65588379 0.89970589]	[444.34643555 198.01832581 0.89396387]	[400.83758545 192.96792603 0.81697536]	[462.2350769 187.74252319 0.80122721]	[505.87203979 790.6038208 0.79465449]	[5.23822998e+02 7.85579102e+02 7.85305262e-01]	[5.00669250e+02 7.54827209e+02 7.50057638e-01]	[439.23727417 790.74188232 0.84070623]	[421.34371948 788.12414551 0.83758402]	[4.54632111e+02 7.65076782e+02 7.62172103e-01]
[439.12277222 213.5144043 0.94975948]	[439.2567749 259.70013428 0.92657745]	[377.72872925 269.90460205 0.8542918 ]	[357.16387939 359.71966553 0.88120419]	[357.14865112 457.11593628 0.87715888]	[500.75228882 257.10134888 0.90061152]	[521.3081665 354.57644653 0.87314075]	[529.00592041 444.3770752 0.80924439]	[457.08392334 462.2494812 0.70339966]	[418.54385376 462.38482666 0.70929796]	[421.39865112 618.77655029 0.84654379]	[441.89389038 752.28314209 0.81172794]	[493.06970215 459.72875977 0.67738873]	[500.80447388 613.722229 0.87294239]	[503.43557739 749.5869751 0.83549863]	[421.31326294 200.65219116 0.89291298]	[444.41833496 198.02043152 0.88313484]	[400.87356567 192.97093201 0.786286 ]	[462.30004883 187.77056885 0.7939384 ]	[5.05878265e+02 7.90662842e+02 7.82871723e-01]	[523.83782959 788.0199585 0.78936905]	[5.00680664e+02 7.57346558e+02 7.52212048e-01]	[439.25109863 790.73223877 0.84006423]	[421.355896 788.11358643 0.83078456]	[4.54629944e+02 7.65056763e+02 7.50776052e-01]
[439.18582153 213.50686646 0.95549566]	[439.31323242 259.69430542 0.92608178]	[380.13070679 269.88571167 0.8538388 ]	[357.19433594 359.76235962 0.89367312]	[359.58676147 457.08035278 0.87472266]	[500.8006897 257.08084106 0.90151161]	[521.36651611 354.53219604 0.86072624]	[528.9934082 441.87347412 0.8287307 ]	[457.10339355 462.25866699 0.70258033]	[418.55453491 462.37213135 0.70413989]	[423.7975769 618.77630615 0.84192693]	[441.89639282 754.73937988 0.80883282]	[493.08407593 459.75982666 0.67594814]	[500.818573 616.19995117 0.87599647]	[503.44415283 749.58947754 0.83556813]	[421.39492798 200.63317871 0.88301271]	[446.93710327 198.01765442 0.87106258]	[403.29110718 192.95210266 0.80655229]	[462.38937378 187.72798157 0.79168612]	[5.05884552e+02 7.90668335e+02 7.82898068e-01]	[523.85046387 788.03106689 0.791502 ]	[5.00688538e+02 7.57347961e+02 7.51937926e-01]	[439.24188232 790.74682617 0.83771253]	[421.34692383 788.12579346 0.83295846]	[4.54630646e+02 7.65083313e+02 7.56244123e-01]
[439.18597412 213.50727844 0.95542407]	[439.31811523 259.69476318 0.92547488]	[380.13565063 269.88235474 0.85337436]	[357.19747925 359.75939941 0.89419603]	[359.58627319 457.07897949 0.87418211]	[500.80712891 257.08380127 0.90111387]	[521.362854 354.53710938 0.86147946]	[528.99816895 441.88076782 0.82806963]	[457.10040283 462.26309204 0.70217758]	[418.55130005 462.37857056 0.70297313]	[423.79510498 618.78051758 0.84272963]	[441.88949585 752.28991699 0.81194717]	[493.08312988 459.76446533 0.67551267]	[500.8163147 616.2088623 0.87532175]	[503.4407959 749.59155273 0.83689433]	[421.3951416 200.63253784 0.88286221]	[446.93881226 198.01745605 0.8708629 ]	[403.29135132 192.95176697 0.80629361]	[462.39071655 187.72660828 0.79076779]	[5.05891785e+02 7.90673035e+02 7.81519175e-01]	[523.84753418 788.03674316 0.79184008]	[5.00680115e+02 7.57355408e+02 7.53198624e-01]	[439.24557495 790.74560547 0.83867025]	[421.34991455 788.12530518 0.83232212]	[4.54623108e+02 7.65063049e+02 7.51542330e-01]
[439.18557739 213.50765991 0.95538545]	[439.31292725 259.69403076 0.92595971]	[380.13113403 269.88439941 0.85355657]	[357.19506836 359.76211548 0.89297193]	[359.58694458 457.07791138 0.87429494]	[500.80163574 257.08166504 0.90108061]	[521.36273193 354.53988647 0.86195481]	[529.00079346 441.87796021 0.8281998 ]	[457.09292603 462.25805664 0.70094687]	[418.54699707 462.37466431 0.70216286]	[423.79394531 618.77441406 0.84245253]	[441.88433838 752.27532959 0.81510627]	[493.07272339 459.75823975 0.67467773]	[500.81613159 616.20843506 0.87488282]	[503.43942261 749.58453369 0.83789778]	[421.3946228 200.63372803 0.88296992]	[446.93826294 198.01841736 0.87089801]	[403.29052734 192.95210266 0.80635118]	[462.39047241 187.72746277 0.79060966]	[5.05886414e+02 7.90668274e+02 7.87293732e-01]	[523.84130859 788.03588867 0.79606414]	[5.00678192e+02 7.57341980e+02 7.54144847e-01]	[439.26031494 790.74810791 0.83964831]	[421.36248779 788.13049316 0.8302635 ]	[4.54615234e+02 7.65042725e+02 7.50982046e-01]
[439.222229 213.49766541 0.95527053]	[441.69946289 259.68869019 0.92372078]	[380.17721558 269.87265015 0.85239792]	[359.57394409 359.78121948 0.8914789 ]	[359.68676758 457.09063721 0.87954175]	[500.87310791 257.08486938 0.89831239]	[521.41827393 354.58984375 0.85942101]	[529.01019287 444.3366394 0.81729901]	[457.13766479 462.33517456 0.70747775]	[418.60369873 464.87261963 0.70970941]	[423.80908203 621.29638672 0.84761739]	[441.89105225 752.28106689 0.81484663]	[493.09558105 462.24554443 0.68058926]	[500.83779907 616.19952393 0.87514526]	[503.45413208 749.56524658 0.83827502]	[423.81643677 200.5993042 0.87708592]	[449.44625854 198.01985168 0.86328465]	[405.8286438 192.93978882 0.76784408]	[462.43933105 187.74014282 0.80908436]	[505.88449097 790.64233398 0.80649149]	[523.83868408 788.00488281 0.8068167 ]	[5.00701141e+02 7.54836121e+02 7.52650142e-01]	[439.24649048 790.72827148 0.84522128]	[421.3583374 788.11480713 0.83368891]	[4.54639343e+02 7.65058899e+02 7.59160221e-01]
[441.67025757 213.49771118 0.95134497]	[441.76489258 259.68319702 0.91949749]	[380.25183105 269.83633423 0.84010434]	[359.6401062 359.72854614 0.89972818]	[359.72021484 454.5692749 0.86995524]	[503.28686523 257.10162354 0.89723814]	[523.79620361 357.03582764 0.88058805]	[531.53259277 446.93029785 0.80051249]	[459.60116577 462.32980347 0.72786367]	[418.68475342 464.86584473 0.72247922]	[423.8180542 621.28710938 0.84422898]	[441.89065552 752.29278564 0.81185251]	[495.68099976 462.24624634 0.69505876]	[500.85424805 616.23181152 0.8761974 ]	[503.45751953 749.59710693 0.83567071]	[426.36279297 200.59962463 0.85951507]	[452.06256104 198.00799561 0.86757827]	[408.38330078 192.93605042 0.77941406]	[464.87713623 182.693573 0.78912896]	[505.87335205 790.66827393 0.80282885]	[523.83319092 788.03961182 0.80379844]	[5.00701782e+02 7.57340698e+02 7.49825239e-01]	[439.23043823 790.74505615 0.84223402]	[421.33963013 788.12939453 0.83666539]	[4.54650421e+02 7.65065979e+02 7.57614791e-01]
[444.31735229 213.52728271 0.92857355]	[444.31835938 259.65420532 0.89580482]	[382.84844971 267.31311035 0.80897963]	[359.76431274 359.7180481 0.90530634]	[359.77981567 449.51022339 0.85171193]	[503.48687744 257.11895752 0.88901204]	[523.91925049 357.17236328 0.90004683]	[536.6427002 449.49765015 0.80045241]	[459.73297119 462.31317139 0.75235868]	[418.80014038 462.39285278 0.73771477]	[426.37649536 621.38226318 0.82637656]	[441.92025757 754.76806641 0.80263907]	[498.26919556 462.26321411 0.71940535]	[503.25021362 616.27380371 0.86591101]	[503.46609497 749.6973877 0.83169782]	[434.0874939 200.60456848 0.86010706]	[459.60873413 198.03689575 0.91268134]	[413.59106445 192.88673401 0.75899041]	[469.99130249 185.19065857 0.73706257]	[5.05890503e+02 7.90722656e+02 7.78437972e-01]	[523.84564209 788.09204102 0.79314351]	[5.00697479e+02 7.62434875e+02 7.44928956e-01]	[439.24581909 790.74743652 0.83342838]	[421.35025024 788.13745117 0.82684797]	[4.57102844e+02 7.67525208e+02 7.66284466e-01]
[444.43869019 213.53164673 0.90950882]	[444.34127808 259.6835022 0.88654083]	[385.3260498 267.35021973 0.80281258]	[359.82202148 359.75372314 0.8892473 ]	[359.83294678 449.51257324 0.84357291]	[505.87094116 257.13476562 0.88318789]	[523.95928955 357.18536377 0.89516312]	[539.16271973 452.02005005 0.80209565]	[459.77850342 462.38793945 0.74858755]	[421.14059448 464.89361572 0.73436451]	[426.39724731 621.39984131 0.82674313]	[444.29385376 754.74230957 0.80111378]	[500.72235107 462.31872559 0.7344172 ]	[503.27789307 618.73449707 0.87285876]	[503.46936035 749.69360352 0.83329469]	[436.60977173 200.61499023 0.87305057]	[459.71224976 198.02389526 0.9348498 ]	[416.06610107 192.88926697 0.77507955]	[472.55148315 185.19264221 0.7069124 ]	[5.05896515e+02 7.90723389e+02 7.80606449e-01]	[523.84838867 788.09594727 0.79243791]	[5.00693420e+02 7.62435242e+02 7.47952938e-01]	[439.23312378 790.7487793 0.83117265]	[421.34231567 788.13269043 0.82427204]	[457.12976074 767.50915527 0.76775575]
[446.90689087 213.53926086 0.89803416]	[444.4324646 259.67111206 0.87717521]	[387.88079834 267.28393555 0.79390484]	[362.2986145 359.69869995 0.86504585]	[362.32202148 452.00274658 0.81895137]	[505.9624939 257.16195679 0.86817467]	[526.39367676 359.57806396 0.88854855]	[539.20397949 446.95748901 0.81677699]	[459.79067993 462.26913452 0.75673914]	[421.1461792 462.35256958 0.73891246]	[426.42276001 623.80279541 0.81938648]	[444.29498291 754.77374268 0.79926997]	[500.75430298 459.78991699 0.73651737]	[503.29626465 616.21295166 0.86661309]	[503.46737671 749.70220947 0.8341254 ]	[436.65490723 200.62049866 0.87871242]	[459.75411987 198.03114319 0.94405973]	[416.12969971 192.85499573 0.77153683]	[475.08920288 185.22317505 0.70934266]	[5.05896820e+02 7.90725708e+02 7.82812893e-01]	[523.85144043 788.09759521 0.79378986]	[5.00679626e+02 7.62443420e+02 7.42536366e-01]	[439.23583984 790.75708008 0.82767391]	[421.34243774 788.13970947 0.82251298]	[457.12683105 767.53411865 0.77162528]
[449.45428467 213.52824402 0.88670421]	[446.9697876 259.69287109 0.86007333]	[390.45721436 264.79580688 0.79468411]	[364.76861572 359.67474365 0.8623063 ]	[364.80673218 452.01965332 0.80797684]	[508.44332886 259.58395386 0.85015541]	[526.47686768 359.58013916 0.88544601]	[539.24163818 446.89736938 0.82569724]	[459.80050659 462.34396362 0.7513634 ]	[421.14590454 464.85238647 0.7308563 ]	[428.92913818 623.80078125 0.81324184]	[444.2984314 754.76599121 0.79862732]	[500.77053833 462.27694702 0.73999518]	[503.30758667 616.22814941 0.8716082 ]	[503.46084595 749.71228027 0.83488625]	[439.0920105 200.6073761 0.88628316]	[459.81732178 198.01275635 0.94522804]	[418.5960083 192.81138611 0.78562123]	[477.63244629 185.17201233 0.72328603]	[5.05905945e+02 7.90738403e+02 7.72417724e-01]	[5.23861145e+02 7.88108826e+02 7.87267983e-01]	[5.00672272e+02 7.62471375e+02 7.47056603e-01]	[439.25091553 790.76318359 0.82096833]	[421.35223389 788.14276123 0.81524646]	[4.57124634e+02 7.67529358e+02 7.66187310e-01]
[451.98968506 213.51739502 0.8863579 ]	[449.43515015 259.67831421 0.86216885]	[390.46316528 264.80078125 0.79660946]	[367.36270142 359.58905029 0.8452974 ]	[364.83444214 446.94293213 0.80729383]	[508.47915649 257.18804932 0.851659 ]	[528.96221924 357.22155762 0.87425691]	[541.6963501 444.40252686 0.84420848]	[459.83581543 462.37704468 0.74751198]	[421.17770386 464.87219238 0.73298854]	[431.47158813 621.39147949 0.81110597]	[444.30239868 754.75164795 0.79831994]	[500.80718994 462.30084229 0.74007571]	[503.31243896 616.26403809 0.87176776]	[503.47372437 749.68695068 0.83482105]	[439.14916992 200.61685181 0.89508289]	[459.85531616 198.01268005 0.94483966]	[418.70565796 192.82366943 0.80326313]	[477.68255615 185.17498779 0.7369867 ]	[5.05929016e+02 7.90728027e+02 7.75152266e-01]	[523.88421631 788.10327148 0.79232419]	[4.98263855e+02 7.59929199e+02 7.39979088e-01]	[439.24017334 790.77233887 0.81737041]	[421.33612061 788.14526367 0.81100404]	[4.57140778e+02 7.67515381e+02 7.66476870e-01]
[451.98956299 213.51834106 0.8862865 ]	[449.44012451 259.67932129 0.86245811]	[390.47738647 264.79873657 0.79637784]	[367.35327148 359.58126831 0.84630162]	[364.83627319 446.94723511 0.80681252]	[508.47070312 257.19406128 0.85081261]	[528.96343994 357.22341919 0.87321317]	[541.69403076 444.42337036 0.83792287]	[459.83636475 462.37887573 0.74689269]	[421.18087769 464.87246704 0.73304284]	[431.48019409 621.38171387 0.80893469]	[444.30245972 754.75140381 0.79746002]	[500.80432129 462.30175781 0.7392239 ]	[503.31399536 616.26690674 0.87224102]	[503.47442627 749.68884277 0.83444738]	[439.14962769 200.61898804 0.89500624]	[459.8543396 198.01275635 0.94482493]	[418.71075439 192.82609558 0.80332184]	[477.68240356 185.17829895 0.7361902 ]	[5.05926971e+02 7.90736389e+02 7.74244606e-01]	[523.88500977 788.11053467 0.79184365]	[4.98261078e+02 7.59936951e+02 7.40982711e-01]	[439.23806763 790.76916504 0.8134799 ]	[421.33233643 788.14123535 0.80865431]	[4.57142303e+02 7.67514526e+02 7.65235305e-01]
[452.08062744 213.51751709 0.89227295]	[449.5105896 259.69519043 0.85642368]	[392.98910522 267.28015137 0.79878753]	[369.92593384 359.64923096 0.83997804]	[367.42349243 452.0296936 0.78748679]	[508.53091431 257.19195557 0.8474434 ]	[528.97381592 359.58599854 0.87514114]	[541.70056152 449.46383667 0.81854397]	[462.20593262 462.37173462 0.74378216]	[421.19876099 464.85385132 0.72900099]	[431.53045654 621.33978271 0.80996442]	[444.31173706 754.7399292 0.79744315]	[500.86795044 462.29937744 0.7382527 ]	[503.33407593 616.2276001 0.87352282]	[503.48394775 749.69354248 0.834189 ]	[439.19943237 200.61767578 0.90011364]	[462.23510742 198.00109863 0.94344652]	[418.78311157 192.81036377 0.80272961]	[480.13265991 185.19395447 0.75762129]	[5.05922241e+02 7.90743286e+02 7.71396339e-01]	[5.23882812e+02 7.88116760e+02 7.86282063e-01]	[5.00681427e+02 7.59953735e+02 7.45834768e-01]	[439.23852539 790.78509521 0.80808187]	[421.33105469 788.15338135 0.80363464]	[457.15917969 767.50140381 0.76828188]
[454.60018921 213.53038025 0.90388602]	[452.0453186 259.71389771 0.8567034 ]	[395.49371338 264.78790283 0.80516416]	[369.96127319 359.69903564 0.84147048]	[369.93618774 452.02456665 0.79072195]	[511.02926636 259.58892822 0.84041965]	[529.01867676 359.58624268 0.87442428]	[541.730896 449.44961548 0.81802988]	[462.2114563 462.39035034 0.74014223]	[421.19473267 464.87203979 0.72804213]	[431.55273438 621.32751465 0.80938864]	[444.30697632 752.29772949 0.80004871]	[500.88098145 462.30963135 0.73691118]	[503.35113525 616.20739746 0.872962 ]	[503.48339844 749.67773438 0.83672756]	[439.24411011 200.62814331 0.90409929]	[462.29547119 198.02145386 0.93719834]	[421.15057373 192.81936646 0.79253411]	[480.21646118 185.25874329 0.77864659]	[5.05906372e+02 7.90725342e+02 7.78811276e-01]	[5.23862122e+02 7.88101074e+02 7.87756801e-01]	[5.00682953e+02 7.59922546e+02 7.48034239e-01]	[439.22714233 790.77630615 0.80590552]	[421.32028198 788.13739014 0.79897904]	[457.16714478 765.08331299 0.77257127]
[457.07400513 213.51937866 0.91400778]	[454.60165405 262.16055298 0.85883689]	[395.55047607 267.29714966 0.81194484]	[374.97702026 359.69885254 0.8531822 ]	[372.52484131 446.94763184 0.79821199]	[513.62554932 259.59967041 0.83992469]	[529.06878662 359.59222412 0.87531716]	[541.76348877 449.46258545 0.82808256]	[462.28952026 462.35791016 0.74237055]	[421.26589966 464.83688354 0.72702098]	[434.05453491 621.28826904 0.80883723]	[444.30517578 752.25646973 0.80241835]	[503.25753784 462.27352905 0.74431419]	[503.36941528 616.24273682 0.87517619]	[503.50146484 749.69195557 0.83030146]	[439.32974243 200.59794617 0.90472281]	[462.36541748 198.04878235 0.91413987]	[421.22634888 192.79089355 0.81772679]	[480.30831909 187.78213501 0.79808015]	[5.05924377e+02 7.90698547e+02 7.82901704e-01]	[523.8684082 788.0715332 0.79387081]	[5.00699219e+02 7.59934692e+02 7.38923788e-01]	[439.22790527 790.78540039 0.80428439]	[421.32077026 788.14208984 0.79627371]	[457.16546631 765.0411377 0.76722705]
[457.0954895 213.52929688 0.91758406]	[457.10055542 262.16845703 0.8716296 ]	[395.61407471 267.29138184 0.81772697]	[375.03146362 359.71261597 0.8662014 ]	[374.99102783 446.92050171 0.80697709]	[516.16833496 259.62106323 0.8447299 ]	[531.57446289 359.58483887 0.87599224]	[541.784729 446.86883545 0.84851938]	[462.32388306 464.84146118 0.73742402]	[421.29553223 464.86590576 0.7259348 ]	[434.078125 621.3303833 0.81793237]	[441.93948364 752.24401855 0.80391604]	[503.28579712 462.34210205 0.74235272]	[503.37362671 618.73980713 0.87886381]	[505.87268066 749.69073486 0.83171338]	[441.67260742 200.60862732 0.90351176]	[462.38970947 198.05474854 0.90852636]	[421.24041748 192.79692078 0.81604159]	[480.33850098 187.78601074 0.80537641]	[5.05906464e+02 7.90675964e+02 7.90361226e-01]	[523.85662842 788.05407715 0.79820943]	[5.00714600e+02 7.59923645e+02 7.38986671e-01]	[439.23693848 790.77368164 0.81073993]	[421.32501221 788.13885498 0.80058628]	[4.57148926e+02 7.65034912e+02 7.60668159e-01]
[457.1151123 213.52603149 0.92219126]	[457.10635376 262.17584229 0.87189221]	[395.62255859 267.30032349 0.81941748]	[375.0491333 359.71661377 0.8722586 ]	[375.01593018 444.4319458 0.8238368 ]	[516.18463135 259.62619019 0.8445974 ]	[531.59783936 359.58831787 0.87645668]	[541.79644775 444.40148926 0.85591292]	[462.29537964 462.37472534 0.73670024]	[421.27365112 464.84310913 0.7260744 ]	[434.07528687 621.33294678 0.81747735]	[444.30328369 752.24755859 0.803361 ]	[503.26324463 462.30737305 0.74011725]	[503.36630249 616.27532959 0.87778562]	[505.87176514 749.70782471 0.83038729]	[441.69061279 200.60447693 0.90409756]	[462.41204834 198.05305481 0.90326846]	[421.24798584 192.79463196 0.8209908 ]	[480.37081909 187.81008911 0.79676515]	[505.90075684 790.66741943 0.79370862]	[523.8538208 788.04876709 0.79725194]	[5.00716431e+02 7.59949585e+02 7.33662844e-01]	[439.2434082 790.7845459 0.80601406]	[421.33334351 788.14910889 0.79646397]	[4.57165924e+02 7.65031555e+02 7.60403752e-01]
[457.13848877 213.52127075 0.92713988]	[457.16583252 262.15179443 0.88612521]	[398.04568481 264.79702759 0.8281706 ]	[375.06716919 359.69924927 0.87518674]	[375.00512695 446.881073 0.81481636]	[516.20440674 259.62817383 0.8444944 ]	[531.61529541 357.22854614 0.87122869]	[541.8092041 444.38525391 0.8587262 ]	[462.31048584 462.35144043 0.73962408]	[421.2845459 462.38916016 0.72741675]	[434.08432007 621.34527588 0.81634712]	[444.31567383 752.24847412 0.80217922]	[503.27352905 462.29058838 0.7431426 ]	[503.37133789 616.27990723 0.87495446]	[503.50100708 749.70648193 0.83221334]	[441.71350098 200.60978699 0.90476108]	[462.43182373 198.04899597 0.89817286]	[421.28253174 192.81472778 0.8131727 ]	[482.70742798 187.81524658 0.80149037]	[505.88470459 790.65991211 0.79140586]	[523.8394165 788.04302979 0.79560208]	[5.00717499e+02 7.59943726e+02 7.32382774e-01]	[439.24191284 790.79693604 0.80333489]	[421.33456421 788.15844727 0.79840684]	[4.57180206e+02 7.65036194e+02 7.58204937e-01]
[457.14834595 213.52078247 0.92920327]	[457.14654541 259.71859741 0.88634968]	[398.05337524 264.78479004 0.83014005]	[375.07244873 359.67495728 0.87775463]	[375.01644897 444.43270874 0.82095826]	[516.17889404 259.59481812 0.84582663]	[534.1395874 359.5965271 0.86971074]	[541.815979 444.36572266 0.86496943]	[462.31402588 462.33825684 0.74083859]	[421.29299927 462.39663696 0.72261059]	[434.10391235 621.33062744 0.81474268]	[444.3157959 752.23608398 0.80523282]	[503.27941895 462.25695801 0.74194086]	[503.37860107 616.27288818 0.87427771]	[503.4977417 749.72949219 0.82925016]	[441.71713257 200.60150146 0.90564805]	[462.44747925 198.0401001 0.89562881]	[421.28207397 192.81404114 0.81483078]	[482.72418213 187.81367493 0.79375887]	[5.05896545e+02 7.90679382e+02 7.86035597e-01]	[523.84906006 788.0614624 0.79484177]	[5.00706726e+02 7.62449097e+02 7.30984569e-01]	[439.23907471 790.78381348 0.80467701]	[421.33737183 788.14471436 0.79738992]	[4.57170532e+02 7.65024536e+02 7.62453318e-01]
[457.14364624 213.51272583 0.92805851]	[457.16204834 259.71621704 0.88961661]	[398.04788208 264.7868042 0.82846785]	[375.08544922 359.63595581 0.87872064]	[375.01998901 444.4354248 0.82157886]	[516.2253418 259.59890747 0.8495667 ]	[534.12567139 359.58792114 0.87101161]	[541.82745361 444.39831543 0.86046863]	[462.34115601 462.31311035 0.73721063]	[421.30718994 462.3656311 0.7210843 ]	[434.09371948 621.33258057 0.81567651]	[444.32580566 752.22705078 0.80513883]	[503.30450439 462.24581909 0.74090165]	[503.38574219 616.24060059 0.87236792]	[503.50134277 749.70568848 0.83086026]	[441.71740723 200.5897522 0.90534532]	[462.44137573 198.0316925 0.89804184]	[421.29394531 192.80799866 0.8132686 ]	[482.72418213 187.80924988 0.80403709]	[5.05899384e+02 7.90668884e+02 7.88598657e-01]	[523.85107422 788.05108643 0.79477441]	[5.00710632e+02 7.59947083e+02 7.29940593e-01]	[439.23745728 790.77575684 0.8060897 ]	[421.33868408 788.13763428 0.79843247]	[4.57180847e+02 7.65017761e+02 7.64393628e-01]
[457.14285278 213.5116272 0.92762995]	[457.162323 259.71887207 0.88955486]	[398.04690552 264.78219604 0.82835478]	[375.08529663 359.61901855 0.87728024]	[375.01528931 444.42654419 0.82207155]	[516.22149658 259.60665894 0.84883988]	[534.12896729 359.59622192 0.869735 ]	[541.81195068 444.44458008 0.84992039]	[462.34225464 462.33700562 0.73786443]	[421.31100464 462.38647461 0.72035074]	[434.09851074 621.32879639 0.81583476]	[444.33151245 752.22717285 0.80539894]	[503.30871582 462.27310181 0.74383181]	[503.38562012 616.24182129 0.87314165]	[503.50231934 749.7154541 0.83003891]	[441.71713257 200.5847168 0.90498835]	[462.44198608 198.03039551 0.89799005]	[421.2951355 192.79112244 0.80844676]	[482.7255249 187.79394531 0.80532849]	[5.05907593e+02 7.90676392e+02 7.87132978e-01]	[523.8616333 788.05822754 0.79472995]	[5.00705658e+02 7.62428711e+02 7.31041729e-01]	[439.21682739 790.77050781 0.81302249]	[421.32470703 788.12463379 0.80478907]	[457.19134521 765.02026367 0.77064955]
[457.13964844 213.50442505 0.92761827]	[457.16290283 259.70986938 0.89125627]	[398.04748535 264.78012085 0.82828391]	[375.08358765 359.6237793 0.87441367]	[375.0151062 446.88354492 0.81692815]	[516.22180176 259.58355713 0.85273391]	[534.13555908 359.61105347 0.8691085 ]	[541.79547119 444.42276001 0.85142899]	[462.32980347 462.32336426 0.74841613]	[421.30609131 462.3788147 0.72709858]	[434.09603882 621.32922363 0.81377363]	[444.33111572 752.2177124 0.80705124]	[503.30233765 462.24902344 0.7513656 ]	[503.37948608 616.21746826 0.87305665]	[503.50018311 749.68933105 0.83256799]	[441.71740723 200.57402039 0.90761781]	[462.43395996 198.02131653 0.90056092]	[421.30133057 192.79342651 0.80628639]	[482.70620728 187.7946167 0.80471623]	[505.90905762 790.6807251 0.79263067]	[523.85949707 788.05603027 0.79958314]	[5.00709900e+02 7.59917725e+02 7.31969059e-01]	[439.22875977 790.7645874 0.81469649]	[421.33776855 788.12060547 0.80268139]	[457.18890381 765.00665283 0.76762336]
[457.12493896 213.50442505 0.92501283]	[457.13186646 259.71847534 0.88464743]	[398.02166748 264.78347778 0.82512689]	[375.07037354 359.65682983 0.86911714]	[374.96688843 446.86981201 0.80773187]	[516.20288086 259.58331299 0.85125834]	[531.58563232 359.5741272 0.87051415]	[541.79449463 449.44122314 0.83442873]	[462.30001831 462.36572266 0.73994184]	[421.26992798 464.83935547 0.72423762]	[434.09744263 621.33270264 0.81444502]	[444.32290649 752.21154785 0.80666345]	[503.28082275 462.2901001 0.74381506]	[503.38278198 616.24487305 0.87335074]	[503.49481201 749.6965332 0.8305878 ]	[441.70498657 198.15879822 0.90658927]	[462.42089844 198.01979065 0.90453547]	[421.28652954 192.78898621 0.80311251]	[480.37802124 187.78485107 0.80041957]	[5.05907135e+02 7.90668091e+02 7.88616419e-01]	[523.85266113 788.04943848 0.79464293]	[5.00702057e+02 7.59948486e+02 7.29752898e-01]	[439.23962402 790.76831055 0.81247264]	[421.34240723 788.12548828 0.79656303]	[4.57181152e+02 7.64994995e+02 7.60203838e-01]
[457.09902954 213.48400879 0.91685236]	[457.10293579 259.72515869 0.87720221]	[395.64117432 264.7890625 0.82102323]	[375.08016968 359.59384155 0.87126058]	[375.01977539 446.88452148 0.81708783]	[516.16882324 259.5980835 0.84779298]	[531.54217529 359.5831604 0.87440187]	[541.7520752 449.47000122 0.82778323]	[462.2868042 462.3923645 0.74017113]	[421.26501465 464.86715698 0.72643209]	[434.05780029 621.31390381 0.81214452]	[444.31918335 752.21368408 0.80602473]	[503.25997925 462.31060791 0.74426168]	[503.36315918 616.2645874 0.87589109]	[503.49563599 749.69970703 0.8282181 ]	[441.68411255 198.13395691 0.91134989]	[462.38986206 195.6360321 0.91625738]	[421.24945068 190.39167786 0.82088494]	[480.34063721 187.76176453 0.79739356]	[5.05900085e+02 7.90674194e+02 7.81963289e-01]	[523.8427124 788.06036377 0.7915203 ]	[5.00701569e+02 7.62430908e+02 7.32650697e-01]	[439.23171997 790.76300049 0.81133884]	[421.33636475 788.12017822 0.7950049 ]	[4.57183746e+02 7.65003662e+02 7.63816953e-01]
[457.07858276 213.4692688 0.9109723 ]	[457.06951904 262.15066528 0.8677305 ]	[395.61126709 264.80880737 0.81750393]	[375.06661987 359.59912109 0.86675775]	[374.96737671 446.88806152 0.80675983]	[516.11737061 259.59985352 0.84122342]	[529.04608154 359.60797119 0.87336707]	[541.75463867 454.60415649 0.82638735]	[462.28237915 462.39266968 0.73857361]	[421.25540161 464.87521362 0.72672385]	[434.0189209 621.30950928 0.80844748]	[444.31671143 752.2166748 0.80685198]	[503.26040649 462.3117981 0.74368817]	[503.35543823 616.23101807 0.87272328]	[503.49435425 749.68170166 0.83105057]	[441.66781616 198.12127686 0.91147369]	[462.36746216 195.61471558 0.92554587]	[421.23638916 190.39518738 0.82448953]	[480.30926514 185.26449585 0.78878009]	[5.05893646e+02 7.90673523e+02 7.84840047e-01]	[523.84399414 788.05786133 0.79211205]	[5.00697418e+02 7.59932434e+02 7.34038115e-01]	[439.23825073 790.7645874 0.81259859]	[421.34069824 788.12438965 0.79565847]	[4.57179260e+02 7.65003052e+02 7.64425039e-01]
[454.64709473 213.45457458 0.90635425]	[454.62649536 259.72576904 0.86322701]	[395.56219482 264.80181885 0.81149912]	[375.03115845 359.63613892 0.86658043]	[372.54373169 446.96789551 0.7956692 ]	[513.65734863 259.58123779 0.84190023]	[529.04803467 359.6307373 0.87055039]	[541.70007324 457.10241699 0.81991875]	[462.23336792 464.83822632 0.73789167]	[421.22909546 464.88467407 0.72311604]	[431.53930664 621.32989502 0.81135583]	[444.31228638 752.21685791 0.80842763]	[500.87463379 462.32022095 0.73693711]	[503.35031128 616.23962402 0.87138963]	[503.48852539 749.68664551 0.83265829]	[439.31060791 198.11048889 0.91463691]	[462.34405518 195.58496094 0.9389655 ]	[421.21871948 190.39770508 0.81752872]	[480.28637695 185.19767761 0.7925778 ]	[5.05900391e+02 7.90722046e+02 7.71551788e-01]	[5.23859619e+02 7.88099670e+02 7.84104288e-01]	[5.00691345e+02 7.62427612e+02 7.43689179e-01]	[439.23956299 790.76501465 0.80986589]	[421.34033203 788.12145996 0.79299921]	[4.57170746e+02 7.65001282e+02 7.62499809e-01]
[454.61898804 213.43515015 0.90059721]	[454.57415771 259.72055054 0.85851598]	[395.51092529 264.7958374 0.80524582]	[375.02310181 359.61355591 0.86551821]	[372.51754761 449.47976685 0.78863376]	[513.63140869 259.57601929 0.84035224]	[528.99908447 357.22314453 0.87554711]	[541.72033691 454.58517456 0.81431299]	[462.21514893 462.39059448 0.74425679]	[421.21813965 464.87203979 0.72691292]	[431.4815979 621.32067871 0.81007785]	[444.31326294 752.25268555 0.80542338]	[500.86123657 462.30786133 0.73904729]	[503.33660889 616.24414062 0.87062043]	[503.48672485 749.69488525 0.83288234]	[439.29370117 198.08784485 0.91720653]	[462.32745361 195.56655884 0.94337153]	[421.20565796 190.38465881 0.81961483]	[480.28234863 182.70033264 0.77742869]	[5.05898407e+02 7.90723389e+02 7.74410486e-01]	[523.86376953 788.09735107 0.78921187]	[5.00691345e+02 7.62426758e+02 7.41421044e-01]	[439.23016357 790.76434326 0.80825841]	[421.33291626 788.12341309 0.79585695]	[457.17880249 765.03881836 0.77138138]
[454.5736084 213.41403198 0.89320791]	[452.07861328 259.7015686 0.85717213]	[393.07373047 264.79650879 0.80401289]	[374.97457886 359.61676025 0.86133295]	[372.46765137 449.43209839 0.78739333]	[513.57220459 257.19052124 0.84320271]	[528.99804688 357.21209717 0.87550265]	[541.71716309 452.03594971 0.81112039]	[462.1862793 462.37670898 0.74814093]	[421.19500732 464.86206055 0.72987121]	[428.98510742 621.32781982 0.81305468]	[444.31317139 752.2442627 0.80684996]	[500.84014893 462.30462646 0.74048644]	[503.31640625 616.25518799 0.87097502]	[503.48736572 749.65582275 0.83777726]	[439.25772095 198.07081604 0.92226893]	[462.28326416 195.5422821 0.95555186]	[421.19308472 190.35852051 0.81619823]	[480.25515747 182.63175964 0.79798019]	[5.05921997e+02 7.90716736e+02 7.76295602e-01]	[523.87390137 788.08807373 0.79397595]	[5.00680939e+02 7.59897278e+02 7.46029139e-01]	[439.2376709 790.76556396 0.80740154]	[421.34246826 788.12890625 0.79673642]	[457.17739868 765.03283691 0.77090812]
[452.0871582 213.39360046 0.88478494]	[452.03997803 259.69644165 0.85536736]	[393.03686523 264.77325439 0.80433249]	[374.97357178 359.59289551 0.85691983]	[369.95715332 449.43447876 0.7888059 ]	[511.06072998 257.20043945 0.84214509]	[528.97503662 359.58331299 0.88059402]	[539.29644775 452.01434326 0.81044304]	[459.82162476 462.34643555 0.75260437]	[421.17355347 464.84494019 0.73517078]	[428.98239136 621.33502197 0.81467783]	[444.31695557 752.2755127 0.80266374]	[500.79159546 462.26852417 0.7435354 ]	[503.29858398 616.26037598 0.87121201]	[503.48135376 749.64172363 0.83843529]	[439.23587036 198.03358459 0.92318565]	[462.26376343 195.51637268 0.95890868]	[421.17074585 190.32748413 0.82113743]	[480.23913574 180.14865112 0.79700172]	[5.05936615e+02 7.90692383e+02 7.80864179e-01]	[523.88555908 788.05987549 0.79650402]	[5.00671600e+02 7.59873413e+02 7.45911539e-01]	[439.23388672 790.76287842 0.80566585]	[421.33831787 788.12884521 0.79822683]	[457.18057251 765.06982422 0.77596104]
[452.05279541 213.36752319 0.87917459]	[452.02828979 259.69787598 0.85234904]	[393.02120972 264.76715088 0.80342013]	[372.52120972 359.61920166 0.84910154]	[367.41577148 451.99771118 0.78402627]	[511.04016113 259.58200073 0.83950222]	[526.5447998 359.65936279 0.87281346]	[539.2489624 457.1262207 0.81977898]	[459.81256104 464.8263855 0.74784493]	[421.1496582 464.90637207 0.72958481]	[426.44955444 623.7991333 0.82220852]	[444.32873535 752.28979492 0.80152047]	[500.78945923 462.32867432 0.74315923]	[503.29226685 618.79003906 0.87670958]	[503.47668457 749.64929199 0.8359884 ]	[439.21331787 198.00273132 0.9231059 ]	[462.23358154 195.47566223 0.95622033]	[421.15289307 190.31738281 0.81900054]	[480.20962524 177.62536621 0.80292231]	[5.05932343e+02 7.90692444e+02 7.79422224e-01]	[523.87341309 788.06048584 0.7923789 ]	[5.00674347e+02 7.59898193e+02 7.45778859e-01]	[439.22921753 790.78033447 0.80430245]	[421.3336792 788.13665771 0.79969764]	[457.19503784 765.07305908 0.77570289]
[452.03646851 213.32102966 0.87017715]	[452.03091431 259.70654297 0.8515842 ]	[392.99560547 264.76611328 0.80128169]	[372.49624634 359.63217163 0.84324396]	[367.37658691 452.01461792 0.78411996]	[511.06582642 259.5874939 0.83730274]	[526.52264404 359.66339111 0.87403083]	[539.25384521 457.16708374 0.82409251]	[459.78372192 464.91397095 0.73326087]	[418.78988647 467.43597412 0.7183857 ]	[426.43515015 623.80328369 0.82948637]	[444.32611084 752.30114746 0.80250144]	[500.75588989 464.83892822 0.72790831]	[503.25210571 618.78668213 0.87889713]	[503.47711182 749.6472168 0.8365522 ]	[439.21203613 195.60400391 0.92901647]	[462.22033691 195.43710327 0.95157832]	[421.14630127 190.30693054 0.83146596]	[480.18240356 177.58337402 0.80580986]	[5.05898956e+02 7.90670471e+02 7.89829433e-01]	[523.84936523 788.04187012 0.79768944]	[5.00688873e+02 7.59889465e+02 7.46828139e-01]	[439.22961426 790.77648926 0.8116504 ]	[421.3399353 788.13409424 0.80443925]	[457.19403076 765.08447266 0.77890718]
[452.06338501 210.92642212 0.86521661]	[452.01480103 259.69256592 0.85169506]	[392.99517822 264.75213623 0.80093306]	[372.47195435 359.62423706 0.84050494]	[364.87832642 452.03787231 0.78760034]	[511.05377197 257.19174194 0.84031403]	[526.4956665 359.66326904 0.88129711]	[539.28234863 457.16494751 0.82754695]	[459.75634766 464.8765564 0.73387671]	[418.77313232 464.94317627 0.71988946]	[426.40927124 621.39691162 0.83199018]	[444.32650757 752.30792236 0.80246896]	[500.72128296 462.38504028 0.72601801]	[503.23510742 618.76824951 0.87601519]	[503.48126221 749.63153076 0.83458394]	[439.21304321 195.56481934 0.9366771 ]	[462.2421875 195.39422607 0.94772941]	[421.13647461 190.31062317 0.81977439]	[480.19958496 177.51554871 0.81637007]	[505.89910889 790.66107178 0.79268473]	[523.86419678 788.02703857 0.79658383]	[5.00692871e+02 7.57393005e+02 7.43946612e-01]	[439.23751831 790.78411865 0.81184286]	[421.34716797 788.14520264 0.80835271]	[457.19125366 765.08306885 0.77579749]
[452.07220459 210.83851624 0.85285157]	[451.99630737 259.67959595 0.8530013 ]	[392.98175049 264.7354126 0.80025613]	[372.49349976 359.62667847 0.84148198]	[364.84243774 452.08670044 0.79290462]	[511.03091431 257.18945312 0.84035414]	[526.48565674 359.59762573 0.88787234]	[539.3147583 457.18603516 0.82985985]	[459.75161743 462.38143921 0.73575908]	[418.76821899 464.87927246 0.72335637]	[426.37008667 623.82580566 0.83990175]	[444.33813477 754.75439453 0.8031832 ]	[500.71835327 462.33270264 0.72703916]	[500.9024353 618.75872803 0.87549758]	[503.47198486 749.61804199 0.83725965]	[439.2204895 195.49079895 0.94963861]	[462.24118042 193.0012207 0.94843495]	[421.14129639 190.29020691 0.81777614]	[480.22857666 177.50247192 0.83935112]	[5.05922577e+02 7.90687866e+02 7.83189714e-01]	[523.88366699 788.04736328 0.79385996]	[5.00680969e+02 7.57366882e+02 7.48601258e-01]	[439.2260437 790.78643799 0.81050533]	[421.34106445 788.14208984 0.81068027]	[457.19445801 767.50268555 0.78086442]
[452.03485107 208.33810425 0.84110272]	[452.02871704 259.69107056 0.85203516]	[392.98648071 264.73336792 0.80140692]	[372.53173828 359.64990234 0.84416789]	[367.35620117 452.04522705 0.78596365]	[511.08242798 259.5758667 0.83886087]	[526.48913574 359.56771851 0.88876945]	[541.68432617 454.6055603 0.82136708]	[459.72506714 462.38970947 0.73336977]	[418.74829102 464.88644409 0.72173202]	[423.91372681 623.83380127 0.8452298 ]	[444.32260132 752.30627441 0.8064869 ]	[500.69741821 462.35089111 0.72605306]	[500.89666748 618.76959229 0.87314653]	[503.46847534 749.6428833 0.8337512 ]	[439.19567871 195.39656067 0.95793355]	[462.23858643 192.927948 0.95258653]	[421.131073 187.79051208 0.79764295]	[480.27618408 175.10308838 0.85857379]	[5.05908813e+02 7.90697632e+02 7.76607752e-01]	[523.8706665 788.05621338 0.78824782]	[5.00686920e+02 7.59890625e+02 7.46083915e-01]	[439.24087524 790.79180908 0.81559747]	[421.35211182 788.15490723 0.81595957]	[457.19015503 765.08355713 0.77711356]
[449.51089478 203.23179626 0.83485532]	[452.02026367 259.71520996 0.84625721]	[392.98324585 264.72964478 0.80185574]	[375.02618408 359.69976807 0.84193075]	[372.45352173 452.08093262 0.78390443]	[511.04696655 259.62249756 0.83160919]	[526.45306396 357.22161865 0.89188695]	[541.69140625 451.99581909 0.83520061]	[459.6076355 467.4777832 0.70862669]	[418.66207886 470.03442383 0.70499945]	[423.82592773 623.9631958 0.86666381]	[441.93585205 752.29162598 0.81371027]	[498.24450684 467.40222168 0.70812553]	[500.86264038 618.82971191 0.87917006]	[503.46728516 749.71105957 0.82550377]	[439.18478394 192.92909241 0.95924401]	[462.22628784 192.83221436 0.94908804]	[418.78192139 185.17324829 0.81019258]	[480.32388306 175.0958252 0.87669241]	[5.05943176e+02 7.90778503e+02 7.51812577e-01]	[5.23892212e+02 7.88129028e+02 7.79229939e-01]	[5.00689575e+02 7.62488220e+02 7.55500436e-01]	[439.24758911 790.77966309 0.82083315]	[421.35873413 788.15643311 0.82209182]	[457.15029907 765.06170654 0.76977038]
[449.51245117 203.23126221 0.83500659]	[452.01809692 259.7180481 0.84577149]	[392.98168945 264.73309326 0.80169106]	[375.0279541 359.70477295 0.84182042]	[372.45587158 454.54605103 0.78488421]	[511.04382324 259.62512207 0.83204997]	[526.45568848 357.2276001 0.89127982]	[541.68829346 452.0128479 0.83433568]	[459.60186768 467.46826172 0.70854425]	[418.65643311 470.03030396 0.70479828]	[423.8347168 623.96459961 0.86528009]	[441.93795776 752.29168701 0.81356639]	[498.2394104 464.93423462 0.70905238]	[500.86120605 618.82647705 0.87861454]	[503.46734619 749.71179199 0.82520497]	[439.18548584 192.92999268 0.95906949]	[462.22665405 192.83349609 0.94904703]	[418.7824707 185.17576599 0.809443 ]	[480.32479858 175.0965271 0.87543249]	[5.05940491e+02 7.90777405e+02 7.51741707e-01]	[5.23890747e+02 7.88128540e+02 7.78811872e-01]	[5.00690491e+02 7.62488525e+02 7.54678488e-01]	[439.2489624 790.77929688 0.82095724]	[421.35977173 788.15686035 0.82181907]	[457.15136719 765.06201172 0.77012867]
[451.9876709 203.17892456 0.83672494]	[452.02020264 259.70001221 0.84912938]	[392.98355103 264.71640015 0.80163258]	[375.0335083 359.68014526 0.84578305]	[369.94723511 454.58395386 0.784491 ]	[511.06063843 259.60580444 0.83379096]	[526.48834229 357.22714233 0.88898176]	[539.31793213 452.01547241 0.83079809]	[459.59240723 467.42321777 0.7053147 ]	[418.65707397 469.97171021 0.70040476]	[423.82199097 623.92980957 0.86679721]	[441.93435669 754.75415039 0.81352323]	[498.21640015 464.90454102 0.7088176 ]	[500.85534668 618.83392334 0.87915432]	[503.45489502 749.67852783 0.8306936 ]	[439.19699097 192.88291931 0.95646238]	[462.23822021 192.78968811 0.94520605]	[418.79800415 182.64172363 0.82077062]	[480.32409668 175.0622406 0.88588089]	[5.05920319e+02 7.90752502e+02 7.68961668e-01]	[523.87036133 788.10418701 0.79056388]	[5.00682739e+02 7.62420166e+02 7.51390815e-01]	[439.21853638 790.78631592 0.82606566]	[421.33825684 788.15679932 0.82862294]	[457.15737915 765.08477783 0.78139412]
[451.99224854 203.13314819 0.83794451]	[452.01306152 259.69787598 0.84999108]	[392.98654175 262.25823975 0.80125421]	[375.04818726 359.69110107 0.84673649]	[369.96759033 457.07830811 0.79501659]	[511.0267334 259.61959839 0.83446264]	[526.49755859 359.59115601 0.88508636]	[539.28961182 452.03271484 0.82981849]	[457.20617676 467.40066528 0.69874173]	[418.62854004 467.46362305 0.69672334]	[423.81570435 623.91668701 0.86850166]	[441.93826294 754.75506592 0.81481409]	[498.17306519 464.87615967 0.70252234]	[500.85015869 618.83831787 0.87743711]	[503.45480347 749.64672852 0.8324911 ]	[439.19598389 192.84373474 0.95033062]	[462.24978638 190.38305664 0.9365406 ]	[418.7880249 180.15892029 0.81173897]	[480.31799316 175.06079102 0.88312209]	[5.05907532e+02 7.90730774e+02 7.77896345e-01]	[523.85650635 788.08337402 0.79549968]	[5.00687164e+02 7.59893433e+02 7.47260630e-01]	[439.23861694 790.77160645 0.82255423]	[421.35641479 788.14630127 0.81933421]	[457.16125488 765.08190918 0.78413087]
[452.0100708 200.62083435 0.84320104]	[452.00982666 259.72009277 0.84613347]	[392.98309326 262.25823975 0.80206406]	[375.0569458 359.7175293 0.84072077]	[369.91113281 454.631073 0.78789675]	[511.01425171 259.64328003 0.83406687]	[526.51879883 359.60540771 0.8841548 ]	[539.29272461 452.01934814 0.83063602]	[457.18908691 467.42382812 0.69849044]	[418.61126709 467.48059082 0.6959902 ]	[423.81951904 623.86120605 0.86758137]	[441.93804932 754.76251221 0.81259906]	[498.14529419 464.90341187 0.69927025]	[500.85192871 621.26239014 0.88098013]	[503.45370483 749.69213867 0.82780153]	[439.20996094 192.79138184 0.94566894]	[462.26318359 190.3289032 0.92769527]	[418.79208374 180.1486969 0.83861566]	[480.3187561 175.06837463 0.88558215]	[5.05915222e+02 7.90755249e+02 7.60862887e-01]	[5.23862122e+02 7.88114197e+02 7.83864617e-01]	[5.00685028e+02 7.62435303e+02 7.43299782e-01]	[439.24468994 790.77325439 0.81640267]	[421.3631897 788.15039062 0.81630075]	[457.15194702 767.4934082 0.77696919]
[452.03622437 200.58882141 0.84752607]	[452.04315186 262.1479187 0.8449828 ]	[392.98187256 264.71832275 0.80166692]	[375.04196167 359.7164917 0.84030348]	[367.3734436 457.10598755 0.79753572]	[511.07275391 259.65933228 0.83043236]	[526.52502441 359.59442139 0.88412154]	[539.30358887 452.02819824 0.83218116]	[457.19317627 467.42175293 0.70375925]	[418.60742188 469.96063232 0.6980359 ]	[423.83300781 623.8760376 0.86832601]	[444.30947876 754.77868652 0.8085897 ]	[498.17214966 464.90927124 0.70278025]	[500.85293579 621.31744385 0.88954318]	[503.45687866 749.70690918 0.82605177]	[439.21813965 192.76391602 0.94050288]	[462.27862549 190.29121399 0.91964209]	[418.81158447 180.12968445 0.83547729]	[480.32620239 175.05950928 0.88838154]	[5.05896057e+02 7.90733154e+02 7.65928030e-01]	[5.23856873e+02 7.88096252e+02 7.81042457e-01]	[5.00698151e+02 7.62453003e+02 7.42366195e-01]	[439.25039673 790.78259277 0.81289554]	[421.36990356 788.15606689 0.8123709 ]	[457.1730957 767.50866699 0.77729523]
[452.03735352 200.5901947 0.84748417]	[452.02398682 262.15820312 0.84321254]	[392.96478271 264.73483276 0.79935533]	[375.01141357 359.7171936 0.84131366]	[364.83352661 457.15853882 0.81648856]	[511.06298828 259.67126465 0.8296712 ]	[526.54364014 359.66146851 0.88011706]	[539.29614258 452.0696106 0.83459353]	[457.18865967 464.90249634 0.70537084]	[418.60864258 467.42489624 0.70274186]	[423.8223877 623.86779785 0.86900175]	[444.32397461 754.796875 0.80683672]	[498.15081787 464.83795166 0.70116192]	[500.8684082 621.31134033 0.88738716]	[503.45681763 749.72125244 0.82545978]	[439.20977783 190.3973999 0.9374392 ]	[462.28527832 190.28305054 0.9172886 ]	[418.79119873 180.13438416 0.83298808]	[480.32824707 175.0761261 0.87963557]	[5.05898407e+02 7.90755676e+02 7.63925433e-01]	[5.23850708e+02 7.88117859e+02 7.83927798e-01]	[5.00692719e+02 7.62475281e+02 7.44355679e-01]	[439.23620605 790.77856445 0.81250221]	[421.35961914 788.14904785 0.81304485]	[457.18917847 767.52410889 0.78511703]
[452.0289917 200.57929993 0.84882456]	[452.02749634 262.18136597 0.8401171 ]	[392.9677124 264.75341797 0.79913503]	[372.50674438 359.73171997 0.83588785]	[362.35021973 457.17303467 0.83281821]	[511.0506897 259.69381714 0.82550794]	[526.52545166 359.64425659 0.88235581]	[539.30908203 454.54440308 0.83579099]	[457.16690063 467.41741943 0.69822037]	[418.57177734 467.48260498 0.69747341]	[423.8392334 623.85406494 0.86689007]	[444.33062744 754.79284668 0.80502385]	[498.13821411 464.89801025 0.69741243]	[500.87225342 621.3225708 0.88822776]	[503.46417236 749.71337891 0.82461643]	[439.20855713 190.39016724 0.93654096]	[462.28317261 190.27615356 0.91455281]	[418.7951355 180.14054871 0.82975644]	[480.32623291 175.09368896 0.87419617]	[5.05886169e+02 7.90729309e+02 7.72505283e-01]	[5.23845215e+02 7.88095825e+02 7.87836432e-01]	[5.00705627e+02 7.62460510e+02 7.43323207e-01]	[439.21786499 790.77935791 0.8094278 ]	[421.33984375 788.144104 0.81256652]	[457.19873047 767.52502441 0.78309321]
[452.01742554 200.59959412 0.84681749]	[452.00073242 262.14312744 0.84309769]	[392.98907471 264.71810913 0.8029018 ]	[372.51953125 359.70913696 0.84159356]	[362.2845459 457.15618896 0.84116346]	[508.55163574 259.6546936 0.8325156 ]	[526.50897217 359.6333313 0.88703918]	[541.67944336 452.08200073 0.83972049]	[457.16867065 467.41339111 0.69272494]	[418.59829712 467.47015381 0.69400716]	[423.86532593 623.83398438 0.86441487]	[444.33996582 754.75524902 0.80660123]	[495.69076538 464.89224243 0.68973792]	[500.85342407 621.34777832 0.89208317]	[503.46548462 749.70483398 0.82460481]	[439.20373535 192.76321411 0.93899751]	[462.27502441 190.29992676 0.91963041]	[418.77859497 180.12724304 0.83226341]	[480.31259155 175.08198547 0.87054724]	[5.05897156e+02 7.90760437e+02 7.59951234e-01]	[5.23853394e+02 7.88123413e+02 7.79045224e-01]	[5.00701019e+02 7.62457581e+02 7.46576130e-01]	[439.21618652 790.76605225 0.80860239]	[421.33789062 788.12756348 0.80714732]	[457.21218872 767.49676514 0.78361982]
[452.0105896 200.61386108 0.84510082]	[451.99673462 262.15628052 0.84201276]	[390.50073242 264.75097656 0.7983458 ]	[372.46994019 359.66796875 0.84565955]	[362.25473022 457.15341187 0.84648705]	[511.01071167 259.66055298 0.83235335]	[526.51733398 359.63702393 0.88381577]	[539.31347656 454.56512451 0.84041518]	[457.16400146 467.46383667 0.68778539]	[418.58935547 469.99536133 0.69010556]	[423.85021973 623.90551758 0.87356007]	[444.35092163 754.76733398 0.80696833]	[498.1204834 464.94232178 0.68468463]	[500.84014893 621.37078857 0.89499259]	[503.4614563 749.70684814 0.82631981]	[439.20275879 192.77519226 0.94145387]	[462.26452637 190.31208801 0.92375755]	[418.77694702 180.11134338 0.82943618]	[480.28646851 175.05589294 0.86988157]	[5.05892487e+02 7.90747437e+02 7.69864023e-01]	[523.83880615 788.11395264 0.78992671]	[5.00706879e+02 7.62457397e+02 7.51366019e-01]	[439.22561646 790.77270508 0.80583787]	[421.34399414 788.13690186 0.80594373]	[457.22134399 767.50323486 0.7889142 ]
[449.51739502 200.6469574 0.84186333]	[449.48730469 262.1506958 0.84133768]	[390.45269775 264.75726318 0.7978211 ]	[372.45266724 359.66000366 0.84201318]	[362.21102905 457.12051392 0.84858948]	[508.53771973 259.65457153 0.83470696]	[526.49267578 359.67709351 0.88459861]	[539.29144287 454.55715942 0.84037 ]	[457.15176392 467.48397827 0.69131297]	[418.59243774 470.01202393 0.69360107]	[423.8223877 623.95373535 0.87416649]	[444.36102295 754.7633667 0.80775952]	[495.68304443 467.41329956 0.68575722]	[500.8130188 621.35974121 0.89321047]	[503.46105957 749.71710205 0.82740086]	[439.18743896 192.79995728 0.94398874]	[462.2354126 190.33422852 0.92966163]	[418.75189209 180.10836792 0.82332689]	[480.25683594 175.03422546 0.86265832]	[5.05888519e+02 7.90752136e+02 7.70865381e-01]	[523.83026123 788.11657715 0.79275036]	[5.00718475e+02 7.62462402e+02 7.53135622e-01]	[439.21392822 790.76940918 0.80338198]	[421.33789062 788.13024902 0.80468267]	[459.6289978 767.49908447 0.79401308]
[449.46508789 203.13398743 0.83994973]	[449.44787598 259.71975708 0.84681398]	[390.43496704 264.73434448 0.79797655]	[369.97729492 359.61978149 0.83947521]	[362.19580078 454.60580444 0.83922935]	[508.50097656 259.63757324 0.84097493]	[526.47076416 359.69476318 0.88669264]	[539.26672363 452.07815552 0.83809954]	[457.10678101 467.44332886 0.69036663]	[418.56567383 469.96603394 0.69502264]	[423.82998657 623.96905518 0.86779714]	[444.36569214 754.76556396 0.8087821 ]	[495.62005615 464.91366577 0.68702644]	[500.77023315 621.38580322 0.89024723]	[503.46090698 749.7019043 0.83141053]	[439.16940308 192.83576965 0.94781625]	[462.19647217 190.38922119 0.93685067]	[418.74539185 180.1362915 0.82042336]	[480.23025513 175.06562805 0.87007111]	[5.05886688e+02 7.90737061e+02 7.71465719e-01]	[5.23827026e+02 7.88096497e+02 7.87922740e-01]	[500.73550415 762.45220947 0.76442665]	[439.22613525 790.75744629 0.80719119]	[421.34906006 788.11932373 0.80572128]	[459.62600708 767.49481201 0.79796731]
[449.44772339 203.14727783 0.84056526]	[446.95962524 262.16070557 0.84521985]	[387.92718506 264.7689209 0.79669839]	[369.93899536 359.63223267 0.83182198]	[359.82669067 454.63339233 0.83948171]	[508.46414185 259.64227295 0.84565669]	[526.43695068 359.69897461 0.88776666]	[539.24853516 452.08605957 0.83465952]	[457.09014893 464.91268921 0.69779187]	[418.55517578 467.43518066 0.70165932]	[423.82998657 623.96350098 0.86127949]	[444.38742065 754.76062012 0.80665195]	[495.5965271 464.83261108 0.69155431]	[500.76809692 621.3359375 0.88137078]	[503.41732788 749.68157959 0.83762795]	[439.159729 192.85870361 0.94988453]	[459.85238647 192.77062988 0.9372744 ]	[418.71548462 180.14611816 0.814403 ]	[480.20547485 175.06987 0.87080055]	[5.05913116e+02 7.90720520e+02 7.68303931e-01]	[5.23842712e+02 7.88086182e+02 7.85556555e-01]	[498.26434326 759.94348145 0.76142299]	[439.23583984 790.76574707 0.80420607]	[421.36502075 788.12445068 0.80012131]	[459.64413452 765.07275391 0.80546719]
[446.94116211 203.17828369 0.8434208 ]	[444.43185425 262.19229126 0.8557291 ]	[385.38287354 267.26760864 0.79736322]	[364.86752319 359.64608765 0.8357442 ]	[359.77856445 452.04275513 0.83649206]	[505.95916748 259.63946533 0.85825992]	[523.96691895 359.6569519 0.90747648]	[536.73803711 454.57894897 0.82523674]	[457.06967163 467.40072632 0.68534774]	[418.54425049 469.96685791 0.68643975]	[423.86056519 623.99157715 0.85696435]	[444.40512085 754.78521729 0.80590004]	[493.09762573 464.8503418 0.68169916]	[500.66378784 621.37658691 0.87975025]	[503.31414795 749.66247559 0.8408584 ]	[439.13131714 192.88026428 0.94698393]	[459.81164551 192.80006409 0.94037634]	[418.67077637 180.15757751 0.80705905]	[480.18432617 175.10279846 0.85931742]	[5.05918396e+02 7.90710876e+02 7.35463202e-01]	[5.23824829e+02 7.88003967e+02 7.59144187e-01]	[4.98153412e+02 7.59919922e+02 7.14523315e-01]	[439.28845215 790.75408936 0.80826837]	[423.79714966 788.12298584 0.80496389]	[459.63943481 765.08520508 0.80181301]
[446.94116211 203.17825317 0.84353179]	[444.4302063 262.19360352 0.85543871]	[385.3878479 264.80386353 0.79782194]	[364.87002563 359.63729858 0.83487976]	[359.78182983 452.03543091 0.83663499]	[505.94525146 259.64685059 0.86002266]	[523.96734619 359.65289307 0.90586007]	[536.73675537 454.57528687 0.82434344]	[457.06130981 464.90289307 0.68793684]	[416.17193604 467.45065308 0.68989307]	[423.86929321 623.95123291 0.85816002]	[444.40182495 754.77593994 0.80601132]	[493.08862305 462.37756348 0.68400002]	[500.66189575 621.37176514 0.87880671]	[503.30801392 749.69360352 0.83615291]	[439.13049316 192.88166809 0.9468717 ]	[459.81137085 192.80192566 0.9403491 ]	[418.66970825 180.15965271 0.80511528]	[480.18307495 175.10157776 0.85723001]	[5.05895721e+02 7.90689636e+02 7.38355875e-01]	[5.23804626e+02 7.85610229e+02 7.55935788e-01]	[4.98160583e+02 7.62439758e+02 7.16269732e-01]	[439.29483032 790.75201416 0.80953449]	[423.80282593 788.12335205 0.80307817]	[459.63537598 765.08050537 0.80240184]
[446.94046021 203.19325256 0.84349883]	[444.41238403 262.19958496 0.86021078]	[385.3772583 264.77786255 0.80006051]	[364.81069946 359.59744263 0.84308553]	[359.76513672 449.48086548 0.83990902]	[505.94036865 259.66674805 0.85696638]	[523.92138672 359.71533203 0.9104405 ]	[536.67944336 454.60058594 0.82105845]	[454.6204834 464.87399292 0.6901046 ]	[416.15359497 467.42910767 0.69095337]	[423.91870117 623.9432373 0.84903336]	[444.4223938 752.29034424 0.80664372]	[490.56433105 462.33734131 0.6808973 ]	[498.26901245 621.31292725 0.86506891]	[500.90112305 747.1272583 0.84339285]	[439.13143921 192.88781738 0.94805777]	[459.8069458 192.80383301 0.94023764]	[418.67138672 182.62219238 0.80304855]	[480.16656494 175.1035614 0.85367179]	[5.03442474e+02 7.90670837e+02 7.24154651e-01]	[5.21398621e+02 7.85543762e+02 7.30860710e-01]	[4.93092072e+02 7.54752380e+02 6.86970651e-01]	[441.7069397 790.73577881 0.81414086]	[423.82608032 788.10070801 0.79893291]	[459.64779663 765.01379395 0.79856104]
[446.94393921 203.22071838 0.84216309]	[444.38571167 262.17382812 0.86704528]	[385.35205078 264.75442505 0.8022992 ]	[362.30096436 359.6289978 0.85344291]	[359.759552 449.48101807 0.84097469]	[505.92712402 259.6361084 0.8618449 ]	[523.88604736 359.6328125 0.91428876]	[534.18121338 454.59286499 0.81631243]	[454.57623291 464.91503906 0.6795373 ]	[416.11712646 467.46337891 0.67817074]	[426.37597656 623.93395996 0.8448872 ]	[444.44238281 754.75970459 0.79916555]	[490.50402832 462.38143921 0.67951101]	[498.21362305 621.28448486 0.85197043]	[500.82635498 749.5980835 0.8451063 ]	[439.12319946 192.90727234 0.95053899]	[459.81253052 192.8150177 0.9428041 ]	[418.65490723 182.67356873 0.7992059 ]	[480.17272949 175.10775757 0.84597534]	[5.03407898e+02 7.90590027e+02 7.60567963e-01]	[5.21359314e+02 7.85463867e+02 7.57584691e-01]	[4.90511414e+02 7.57307983e+02 6.74276769e-01]	[439.30187988 790.71875 0.82045621]	[423.82946777 788.08325195 0.7952674 ]	[459.68359375 765.04119873 0.81364584]
[446.94058228 205.71177673 0.84270346]	[444.36181641 262.18191528 0.87056273]	[385.3399353 264.76626587 0.80227423]	[362.20892334 357.20370483 0.87137926]	[359.74990845 449.43264771 0.84512037]	[505.90286255 259.63653564 0.86484665]	[523.85284424 359.62890625 0.91306603]	[534.09118652 454.59619141 0.81059241]	[457.07278442 467.45422363 0.67958772]	[418.57598877 470.03564453 0.67916936]	[426.3951416 623.99475098 0.84077209]	[446.88363647 757.31817627 0.78742373]	[490.57440186 464.88143921 0.67540365]	[498.14923096 618.82958984 0.83820534]	[500.7036438 749.64697266 0.82921237]	[439.11590576 192.92601013 0.95012116]	[459.81375122 192.83016968 0.94683719]	[418.65429688 185.16998291 0.79160005]	[480.17868042 175.10284424 0.83798939]	[5.03412659e+02 7.90620667e+02 7.23623633e-01]	[5.21293030e+02 7.85480957e+02 7.41681159e-01]	[4.85499664e+02 7.59889771e+02 6.99412465e-01]	[441.70080566 790.76098633 0.81360185]	[423.85272217 788.11633301 0.79671204]	[459.69290161 767.51983643 0.82003093]
[446.93930054 205.7387085 0.84400308]	[444.34057617 262.17926025 0.87517643]	[385.34091187 264.74832153 0.80384147]	[359.82092285 357.18457031 0.87122601]	[359.743927 451.99389648 0.83950353]	[503.48556519 259.64315796 0.86809725]	[523.81268311 359.61227417 0.90997595]	[529.07653809 454.58911133 0.80955768]	[454.61801147 464.91799927 0.68629843]	[416.16281128 467.47210693 0.68499959]	[426.38494873 624.00091553 0.83033931]	[446.88363647 757.32733154 0.78444439]	[490.55612183 462.39584351 0.68255329]	[493.13293457 618.80499268 0.81235093]	[498.19229126 752.2121582 0.78076112]	[439.10919189 192.95780945 0.95014739]	[459.80728149 192.85112 0.94933683]	[418.65530396 185.22439575 0.78671622]	[480.17721558 175.10310364 0.83467984]	[5.03402466e+02 7.90618835e+02 7.16080010e-01]	[5.21235291e+02 7.85526855e+02 7.32348502e-01]	[4.82976990e+02 7.65034668e+02 7.33964324e-01]	[441.71368408 790.7635498 0.81894773]	[423.86697388 788.11865234 0.79617298]	[459.65896606 767.57592773 0.81624103]
[446.93951416 205.76525879 0.84450269]	[444.31304932 262.18356323 0.87970525]	[385.30978394 264.7807312 0.80402941]	[359.76205444 359.61422729 0.87773865]	[359.72924805 454.59002686 0.85224247]	[503.47732544 259.61654663 0.87583208]	[523.76806641 359.62295532 0.90644222]	[526.54223633 452.08343506 0.80795717]	[454.57803345 467.40667725 0.68714303]	[416.16516113 469.97976685 0.68435049]	[428.91928101 626.41387939 0.81523055]	[446.88143921 759.89172363 0.77881312]	[490.47946167 464.85470581 0.6846171 ]	[487.94619751 616.24200439 0.81769758]	[495.61642456 754.79620361 0.7650128 ]	[439.11087036 192.9833374 0.95097721]	[459.80062866 192.86949158 0.95310235]	[418.66571045 187.73146057 0.79559898]	[480.16531372 177.49101257 0.82810688]	[5.03406433e+02 7.90703796e+02 7.23134756e-01]	[5.21200195e+02 7.88023071e+02 7.51417756e-01]	[482.88638306 767.58013916 0.78308654]	[441.76339722 790.77655029 0.82487482]	[426.34640503 788.14526367 0.80862057]	[457.2147522 767.67504883 0.7872808 ]
[446.90600586 208.25082397 0.84770036]	[444.29901123 262.20672607 0.8801465 ]	[382.87200928 264.79067993 0.80501038]	[359.74191284 357.20367432 0.88933933]	[359.69573975 454.57162476 0.85397446]	[503.46310425 259.64279175 0.87452447]	[521.42962646 359.62322998 0.91118932]	[526.5135498 457.07620239 0.82533991]	[452.07025146 464.8994751 0.68432122]	[416.10134888 467.46960449 0.6795004 ]	[428.9208374 626.41705322 0.81593567]	[444.43521118 759.90899658 0.7846294 ]	[487.96670532 462.35696411 0.68684793]	[485.42434692 616.25610352 0.83118284]	[490.54974365 767.53118896 0.79651237]	[439.08477783 193.00588989 0.94360185]	[459.78527832 192.89169312 0.95366418]	[418.66079712 187.77737427 0.80170298]	[480.16159058 177.53068542 0.82535225]	[5.00837250e+02 7.95830505e+02 7.17712224e-01]	[5.16135498e+02 7.90708679e+02 7.43844211e-01]	[482.81939697 772.71057129 0.80000001]	[441.69320679 790.80175781 0.819965 ]	[423.86523438 788.14471436 0.79893279]	[457.16122437 767.69494629 0.77730691]
[446.87237549 208.33540344 0.85864186]	[441.91540527 262.24594116 0.87942022]	[382.82562256 267.28640747 0.81046087]	[359.69683838 357.18237305 0.89241302]	[359.66064453 454.54135132 0.85878396]	[503.45739746 259.66445923 0.87223423]	[521.42492676 359.69400024 0.90818369]	[526.48205566 459.69558716 0.85254383]	[449.52639771 467.41769409 0.68366873]	[416.02502441 470.0138855 0.67126912]	[428.93811035 626.50933838 0.80896741]	[444.4392395 762.43981934 0.7932561 ]	[485.49319458 464.84301758 0.69174564]	[485.35275269 618.75689697 0.84039176]	[487.92791748 767.60552979 0.81933135]	[436.69436646 195.38027954 0.9374463 ]	[459.7616272 192.94221497 0.95508164]	[418.63919067 187.82278442 0.79891562]	[480.13513184 177.56370544 0.80570221]	[4.98201508e+02 7.98427490e+02 7.15099692e-01]	[5.08455505e+02 7.93235107e+02 7.34053254e-01]	[480.37164307 772.815979 0.80616283]	[439.28320312 790.80651855 0.83056712]	[423.85812378 788.13995361 0.80613112]	[457.15457153 770.13873291 0.78942865]
[444.42980957 210.85722351 0.87917352]	[441.90567017 264.76986694 0.87651503]	[382.80480957 269.82241821 0.81627762]	[359.62359619 359.6730957 0.8863439 ]	[359.58932495 454.63980103 0.86629289]	[503.44174194 259.71289062 0.86658716]	[521.39959717 359.69262695 0.90279579]	[526.43920898 459.65603638 0.84737629]	[446.96234131 467.43621826 0.68690908]	[413.4916687 472.54086304 0.66100848]	[428.9251709 626.42816162 0.80972695]	[444.40087891 759.86914062 0.79416484]	[485.4006958 464.853302 0.70199102]	[482.90405273 616.23736572 0.84509593]	[485.46939087 767.6315918 0.81200778]	[436.66424561 195.48455811 0.92573684]	[459.72714233 193.02568054 0.95020664]	[418.6166687 190.29467773 0.78955394]	[477.72497559 180.05686951 0.79604679]	[4.87947174e+02 7.95894226e+02 6.66593373e-01]	[5.03377594e+02 7.93245056e+02 6.95034027e-01]	[4.82735504e+02 7.75317444e+02 7.44851470e-01]	[441.69638062 790.8302002 0.81582308]	[423.86227417 788.16680908 0.79829252]	[4.57137024e+02 7.67706055e+02 7.57177889e-01]
[444.4201355 213.30314636 0.89156735]	[441.90597534 269.82730103 0.87998182]	[382.75646973 272.35726929 0.83308262]	[359.59567261 359.71847534 0.88684034]	[357.16687012 457.17364502 0.87828112]	[503.44525146 262.24346924 0.85014647]	[521.38549805 359.76596069 0.89554769]	[526.46575928 459.65881348 0.854954 ]	[446.93127441 469.96340942 0.69244665]	[411.01843262 475.07922363 0.66618562]	[428.90817261 626.57391357 0.80246669]	[444.39337158 762.42401123 0.79962099]	[485.35888672 464.90286255 0.70718157]	[482.85391235 618.82781982 0.8613593 ]	[485.37542725 767.62536621 0.81993699]	[436.67047119 195.57788086 0.90945345]	[459.7109375 195.45246887 0.95017648]	[418.62991333 190.3571167 0.80985212]	[477.65515137 182.66912842 0.78754675]	[4.82898438e+02 8.03550293e+02 6.94421470e-01]	[5.00889221e+02 7.95888733e+02 6.88741386e-01]	[4.80308044e+02 7.72820923e+02 7.31315255e-01]	[439.2701416 793.21575928 0.80430096]	[423.82406616 788.18499756 0.80743134]	[4.57124146e+02 7.70131714e+02 7.58674741e-01]
[444.35394287 213.37748718 0.91299164]	[441.90542603 269.91891479 0.88854808]	[382.75128174 272.43930054 0.84362918]	[359.60906982 359.74813843 0.88857991]	[357.11300659 457.15826416 0.86512899]	[503.43859863 264.79916382 0.84201521]	[521.37908936 362.25305176 0.88282257]	[526.40167236 459.71737671 0.85456026]	[446.90383911 469.9715271 0.6918903 ]	[410.98971558 475.10073853 0.66608226]	[426.40933228 629.07684326 0.79185492]	[444.42697144 757.38110352 0.78899622]	[482.95910645 464.89532471 0.70927048]	[482.85079956 621.29888916 0.8707099 ]	[482.96682739 767.60302734 0.80903935]	[436.61047363 198.00837708 0.89022994]	[459.66690063 195.53343201 0.94092345]	[418.59179688 192.78425598 0.78674555]	[477.63574219 185.2368927 0.79888797]	[4.82772522e+02 8.06002258e+02 7.32708871e-01]	[5.00750793e+02 7.98399963e+02 7.06503272e-01]	[4.80283051e+02 7.72791138e+02 7.13640928e-01]	[439.25891113 790.85443115 0.81728184]	[423.82995605 788.15948486 0.81884468]	[4.57172302e+02 7.67669739e+02 7.35654831e-01]
[444.31268311 213.46704102 0.92268729]	[441.85769653 272.42565918 0.91360706]	[380.32049561 274.93963623 0.86035275]	[359.59811401 362.19882202 0.88234544]	[357.03726196 457.2215271 0.86409843]	[503.39822388 269.82562256 0.84611785]	[521.35656738 362.30874634 0.87570417]	[524.0269165 459.79769897 0.8572666 ]	[444.4413147 472.57763672 0.70131844]	[408.46612549 477.65539551 0.67880267]	[423.88302612 631.65270996 0.78586632]	[444.40765381 754.82757568 0.78839481]	[482.92044067 469.97000122 0.71083075]	[482.84048462 621.38439941 0.8818382 ]	[482.93515015 767.59887695 0.80307931]	[436.55758667 198.09790039 0.87498069]	[459.64331055 195.63790894 0.93055767]	[416.1517334 192.84236145 0.78701144]	[477.59429932 190.25524902 0.79399443]	[4.82756683e+02 8.06048950e+02 7.45987296e-01]	[5.00725494e+02 8.00931946e+02 7.12201476e-01]	[4.80242126e+02 7.72824097e+02 6.98064029e-01]	[441.69747925 793.22271729 0.81387919]	[423.84786987 788.1708374 0.81349838]	[4.57176392e+02 7.67577271e+02 7.02722132e-01]
[441.90441895 213.5556488 0.92599958]	[441.84213257 272.50332642 0.92382765]	[380.28540039 275.00790405 0.87098825]	[359.61825562 362.24291992 0.8734675 ]	[357.01052856 459.67907715 0.86794579]	[503.3861084 272.38882446 0.86128592]	[521.3427124 364.82025146 0.86542869]	[524.00445557 462.25830078 0.85616463]	[444.40615845 472.59133911 0.70605576]	[408.42507935 477.665802 0.67830634]	[423.83425903 631.66345215 0.78513467]	[444.40847778 754.7824707 0.79325545]	[482.86737061 469.99310303 0.72026235]	[482.7958374 623.86212158 0.89798903]	[482.87338257 767.53216553 0.80131298]	[434.08609009 200.60314941 0.85884899]	[459.60919189 198.11199951 0.90533376]	[416.05453491 192.96603394 0.77620101]	[477.59613037 192.78848267 0.82663918]	[4.80267090e+02 8.06064209e+02 7.38296747e-01]	[4.98230988e+02 8.00974548e+02 6.98720694e-01]	[4.80229187e+02 7.72723206e+02 7.09782600e-01]	[441.69439697 793.26208496 0.81425363]	[423.83883667 788.1975708 0.82178974]	[4.57197815e+02 7.67521667e+02 6.82943523e-01]
[441.84857178 216.0528717 0.92470187]	[441.82199097 274.92950439 0.93477607]	[380.27246094 275.08560181 0.87967861]	[359.62719727 362.25650024 0.86785811]	[356.99090576 459.7600708 0.876073 ]	[503.37698364 272.48498535 0.87254143]	[521.35247803 367.35617065 0.85986304]	[523.99743652 462.39099121 0.85540187]	[441.92147827 477.67089844 0.7276088 ]	[403.36102295 480.215271 0.70824754]	[421.36206055 631.65325928 0.81831646]	[444.39581299 754.77404785 0.79495823]	[482.82025146 475.10449219 0.73219943]	[482.77383423 623.97192383 0.90774643]	[482.84228516 770.08239746 0.81082845]	[434.0368042 205.73780823 0.84793371]	[457.18295288 203.21525574 0.87572211]	[416.0647583 195.38661194 0.77877533]	[475.13641357 192.88269043 0.82736903]	[4.80220886e+02 8.08518372e+02 7.62893021e-01]	[4.98186646e+02 8.03537842e+02 7.20418811e-01]	[4.80203125e+02 7.75324463e+02 6.78417563e-01]	[441.71826172 793.26275635 0.81445938]	[423.86608887 788.20605469 0.81703281]	[4.57183350e+02 7.67499268e+02 6.80898368e-01]
[441.82122803 218.59300232 0.90596277]	[441.79711914 275.05627441 0.94320047]	[380.27539062 277.54745483 0.87928569]	[359.63323975 364.84225464 0.84489858]	[356.98855591 462.21072388 0.88750237]	[503.34054565 274.97091675 0.88882315]	[521.32556152 369.95968628 0.85318035]	[523.98187256 464.90429688 0.84176928]	[441.85214233 477.68228149 0.73723114]	[400.85800171 480.23522949 0.72000283]	[421.21179199 634.23114014 0.83399731]	[444.38619995 752.2911377 0.80495048]	[482.79037476 475.11499023 0.7298516 ]	[482.71340942 626.45959473 0.9046402 ]	[4.82792664e+02 7.72723450e+02 7.61390507e-01]	[431.54470825 210.81767273 0.86481822]	[457.14901733 208.33903503 0.8836937 ]	[413.59881592 195.52189636 0.75522697]	[475.09735107 193.02288818 0.81463915]	[4.80184021e+02 8.08594116e+02 7.10629523e-01]	[4.98138916e+02 8.06094421e+02 6.91857576e-01]	[4.80153534e+02 7.85539795e+02 6.64329171e-01]	[439.29244995 793.24725342 0.8254813 ]	[423.84051514 788.18536377 0.83279848]	[4.57206207e+02 7.65029419e+02 6.88389361e-01]
[441.82470703 221.20500183 0.88240683]	[441.70620728 277.6010437 0.94453353]	[380.16290283 277.715271 0.88339531]	[359.56512451 372.53564453 0.85421944]	[354.59777832 462.3270874 0.8737452 ]	[503.31188965 277.49859619 0.90005785]	[521.29882812 375.08349609 0.87734377]	[523.96343994 467.39962769 0.83467537]	[441.8331604 480.19314575 0.74884105]	[400.83279419 480.30587769 0.72876906]	[421.14810181 639.32489014 0.85390759]	[444.31848145 752.30352783 0.8146019 ]	[482.77987671 477.67352295 0.73823738]	[480.36279297 626.57659912 0.89640093]	[4.82763519e+02 7.75302673e+02 7.64214993e-01]	[434.01074219 213.37547302 0.89291239]	[457.11682129 210.92651367 0.89245415]	[416.02157593 198.13713074 0.75139266]	[472.59033203 195.47396851 0.80277014]	[4.77725464e+02 8.11118896e+02 7.40261912e-01]	[4.95650757e+02 8.08676270e+02 7.23531604e-01]	[4.77741669e+02 7.88088074e+02 6.52646124e-01]	[439.26251221 793.23620605 0.82967657]	[423.82015991 788.18365479 0.84482729]	[4.57118042e+02 7.65004211e+02 6.74467325e-01]
[441.75198364 228.78707886 0.8980267 ]	[439.31362915 280.1829834 0.92585218]	[380.11499023 282.69760132 0.85481578]	[357.17984009 377.55206299 0.85978353]	[354.53375244 464.93859863 0.83156228]	[503.26586914 277.68127441 0.88642055]	[521.27642822 377.61785889 0.8950938 ]	[523.93450928 472.53192139 0.81769961]	[441.80343628 482.7756958 0.7515524 ]	[400.79095459 482.86328125 0.7298823 ]	[418.68127441 641.83306885 0.86078352]	[441.92913818 752.28149414 0.82213634]	[482.7532959 480.27120972 0.74533939]	[480.36087036 631.63067627 0.87044042]	[4.82732178e+02 7.80435730e+02 7.11642027e-01]	[431.46655273 213.49038696 0.89848173]	[457.07156372 213.4264679 0.90183729]	[413.52120972 203.16693115 0.73108065]	[472.53201294 198.0083313 0.77130497]	[4.77720001e+02 8.11189026e+02 6.67106628e-01]	[4.95621582e+02 8.08728210e+02 6.55921817e-01]	[4.77678650e+02 7.90631165e+02 6.22037828e-01]	[439.26947021 793.22381592 0.82501757]	[423.82913208 788.16558838 0.83645022]	[4.57115997e+02 7.62513977e+02 6.87944233e-01]
[439.33016968 233.81896973 0.93938661]	[439.31741333 285.24380493 0.90432227]	[380.12741089 287.88296509 0.84301925]	[357.05056763 380.32992554 0.87280512]	[354.49194336 472.54867554 0.80957866]	[500.86380005 280.2147522 0.87252879]	[521.24456787 377.74795532 0.89598 ]	[523.90716553 475.09890747 0.83626336]	[441.81225586 485.39758301 0.73219949]	[400.78738403 487.92279053 0.70926923]	[418.60708618 644.39544678 0.87967932]	[444.29782104 752.2477417 0.83255905]	[482.77096558 482.86578369 0.73844713]	[480.32394409 639.26867676 0.87027156]	[4.80382935e+02 7.88100403e+02 7.45759189e-01]	[426.43685913 216.07826233 0.89284056]	[454.55493164 215.99833679 0.89267856]	[411.0199585 210.88394165 0.74774504]	[467.48043823 205.73649597 0.77295655]	[4.77711304e+02 8.13752747e+02 6.29317760e-01]	[4.93122620e+02 8.11276611e+02 6.40134513e-01]	[4.77674072e+02 7.93271423e+02 6.26869142e-01]	[441.69656372 793.23022461 0.8366226 ]	[423.8631897 788.16363525 0.83379591]	[4.57143097e+02 7.62437012e+02 6.73305035e-01]
[439.25582886 233.94316101 0.94490349]	[439.29263306 292.87191772 0.91358805]	[377.72775269 293.01123047 0.86805183]	[357.06222534 382.83483887 0.85817671]	[352.01483154 477.66412354 0.8266688 ]	[500.84762573 285.31509399 0.84348547]	[521.2144165 380.25653076 0.88274097]	[523.89581299 480.23287964 0.86720479]	[441.78466797 490.5255127 0.72263867]	[400.78512573 493.04998779 0.6963501 ]	[418.61459351 646.92626953 0.89242738]	[444.29400635 752.31011963 0.81615394]	[482.72497559 487.96237183 0.71874785]	[480.29089355 641.90515137 0.88938749]	[4.82724487e+02 7.90724487e+02 7.47680426e-01]	[423.90905762 218.56117249 0.88239986]	[452.02999878 216.12844849 0.87212211]	[408.42910767 213.39604187 0.77810669]	[467.49038696 210.79588318 0.80829251]	[4.80171143e+02 8.21459839e+02 5.87329149e-01]	[4.95613251e+02 8.18891479e+02 6.09831750e-01]	[4.77699097e+02 8.00931213e+02 6.16958022e-01]	[439.28500366 793.22277832 0.83823812]	[423.88464355 788.16070557 0.82877672]	[4.57153992e+02 7.64960144e+02 6.55099213e-01]
[truncated: 147 more rows]
