# Supplementary material for: Evaluation of functional tests performance using a camera-based and machine learning approach
Source: PLoS One. 2023 Nov 3;18(11):e0288279. doi: 10.1371/journal.pone.0288279 (PMC10624324; doi:10.1371/journal.pone.0288279)
Supplement: S1 Data — This dataset includes all the extracted keypoints of movements and the associated features and statistics, which were used for the analyses presented in the main manuscript. (ZIP) [file pone.0288279.s001.zip › PLOS_data_28032023/original_movement_data/CSV/000045_PNJN_P_crop.csv]

[521.20111084 244.25572205 0.8804028 ]	[523.90057373 321.2649231 0.90296328]	[459.63021851 331.45019531 0.82756579]	[441.89044189 441.75793457 0.90934873]	[439.19418335 546.93212891 0.90983385]	[593.13702393 318.67260742 0.84032643]	[608.56689453 436.57550049 0.83724725]	[624.02313232 541.85211182 0.92072225]	[526.41168213 546.9821167 0.72956371]	[482.87692261 546.95001221 0.72378272]	[482.73916626 706.06054688 0.87072301]	[4.82876129e+02 8.52384155e+02 8.38797748e-01]	[567.53631592 549.49902344 0.69238746]	[564.89752197 706.05084229 0.90196896]	[5.64854004e+02 8.54840027e+02 8.51292551e-01]	[503.27536011 233.98674011 0.96787751]	[526.46990967 231.42941284 0.88922763]	[482.75314331 233.93147278 0.96494901]	[544.4876709 221.19277954 0.8989042 ]	[5.77688293e+02 9.01013245e+02 7.79909611e-01]	[5.90617310e+02 8.93248413e+02 8.29026222e-01]	[5.54651245e+02 8.67710938e+02 6.73036397e-01]	[4.82838806e+02 8.95839661e+02 7.92993486e-01]	[4.62421448e+02 8.90831482e+02 8.00679326e-01]	[4.93047150e+02 8.70121277e+02 6.63544416e-01]
[521.20098877 244.25636292 0.88033324]	[523.90234375 321.26556396 0.90252918]	[459.62994385 331.45022583 0.82745343]	[441.89044189 441.76394653 0.90892565]	[439.19470215 546.92987061 0.90992463]	[593.13787842 318.6734314 0.84022933]	[608.56793213 436.57391357 0.83689362]	[624.02410889 541.85467529 0.92057896]	[526.40600586 546.97833252 0.73047036]	[482.86865234 546.94238281 0.72474134]	[482.73910522 706.05407715 0.86970937]	[4.82875122e+02 8.52381958e+02 8.38802934e-01]	[567.53039551 549.49719238 0.69288862]	[564.89709473 706.04888916 0.90246081]	[5.64853577e+02 8.54837891e+02 8.51601779e-01]	[503.27511597 233.98696899 0.96781456]	[526.46746826 231.42843628 0.88916135]	[482.75308228 233.93127441 0.96513426]	[544.48638916 221.18630981 0.90039343]	[5.77687744e+02 9.01014587e+02 7.80215144e-01]	[5.90617798e+02 8.93249634e+02 8.28695059e-01]	[5.54649048e+02 8.67709839e+02 6.73703671e-01]	[4.82831879e+02 8.93445557e+02 7.92933583e-01]	[4.62414368e+02 8.90826111e+02 8.01371455e-01]	[4.93049316e+02 8.70122864e+02 6.63195133e-01]
[521.1987915 244.2477417 0.8811748]	[523.89691162 321.27368164 0.90203512]	[459.62216187 331.43942261 0.82492501]	[441.86752319 441.71386719 0.91366702]	[439.18035889 546.96685791 0.90239316]	[593.12988281 318.68218994 0.84026349]	[608.53503418 434.12237549 0.83094406]	[624.01306152 541.84216309 0.92031276]	[526.39001465 546.96722412 0.73000002]	[482.86413574 546.92663574 0.7240544 ]	[482.72183228 706.05230713 0.86938417]	[4.82873566e+02 8.52387817e+02 8.38254154e-01]	[567.51361084 547.02667236 0.69547623]	[564.87670898 706.04974365 0.90005898]	[5.64855225e+02 8.54841919e+02 8.50177944e-01]	[503.27716064 233.97589111 0.9670248 ]	[526.47167969 231.41893005 0.88676137]	[482.7651062 233.91252136 0.96022499]	[544.49230957 221.19761658 0.89761496]	[5.75223999e+02 9.01008911e+02 7.77999520e-01]	[5.90616516e+02 8.93250977e+02 8.27899992e-01]	[5.54663879e+02 8.70105469e+02 6.71497405e-01]	[4.82839874e+02 8.95838623e+02 7.91604757e-01]	[4.62421906e+02 8.90830688e+02 7.99700201e-01]	[4.90564117e+02 8.70132080e+02 6.62922680e-01]
[521.19818115 244.24894714 0.88100123]	[523.88800049 321.28198242 0.90262854]	[459.60775757 331.43649292 0.82154465]	[441.84448242 441.70581055 0.91147989]	[439.17172241 546.93865967 0.90486968]	[593.12585449 318.69345093 0.84047556]	[608.53033447 436.57925415 0.84064841]	[623.99890137 541.85803223 0.92022306]	[524.00201416 546.99627686 0.73167932]	[482.83197021 546.94848633 0.7254644 ]	[482.71383667 706.06018066 0.86554039]	[4.82870087e+02 8.52393677e+02 8.37023556e-01]	[567.48162842 549.52526855 0.697088 ]	[564.86102295 706.05383301 0.90054464]	[5.64859009e+02 8.54839172e+02 8.48262072e-01]	[503.27856445 233.98092651 0.96783733]	[526.46972656 231.42503357 0.88814253]	[482.76791382 233.90911865 0.96031725]	[544.49597168 221.20048523 0.89992809]	[5.75223145e+02 9.01006042e+02 7.77703106e-01]	[5.90621033e+02 8.93250793e+02 8.26913476e-01]	[5.54670959e+02 8.70102417e+02 6.66595042e-01]	[4.82845215e+02 8.95841431e+02 7.89980292e-01]	[4.62421997e+02 8.90833191e+02 7.99047172e-01]	[4.90550415e+02 8.70138489e+02 6.62664413e-01]
[521.18933105 244.27546692 0.87669379]	[523.87286377 321.29522705 0.90064359]	[459.59368896 331.44735718 0.81978327]	[441.83233643 441.76315308 0.90722418]	[439.16125488 546.99664307 0.89437723]	[593.11334229 318.70489502 0.84027725]	[608.54278564 436.62011719 0.83976179]	[623.99145508 541.90783691 0.92212927]	[523.96685791 547.02044678 0.7327733 ]	[482.79672241 546.98168945 0.7225399 ]	[480.37530518 706.06878662 0.86213183]	[4.82873810e+02 8.54788330e+02 8.35407019e-01]	[567.44360352 549.53790283 0.6999234 ]	[564.85638428 706.07336426 0.90234816]	[5.64861084e+02 8.54843872e+02 8.47760677e-01]	[503.26577759 233.99914551 0.96610463]	[526.4630127 231.44667053 0.88904828]	[482.75210571 233.94519043 0.96884465]	[544.48956299 223.6605835 0.89981222]	[5.75220764e+02 9.00998840e+02 7.80995488e-01]	[5.90614319e+02 8.93250366e+02 8.28815281e-01]	[5.54664368e+02 8.70105286e+02 6.68455124e-01]	[4.82832245e+02 8.95846558e+02 7.91009486e-01]	[4.62412231e+02 8.90834473e+02 8.00112426e-01]	[4.90562042e+02 8.70141418e+02 6.61473155e-01]
[518.78851318 246.82931519 0.87333393]	[523.84631348 321.29486084 0.90222651]	[457.1875 331.43609619 0.81595981]	[441.81936646 441.72161865 0.91179764]	[439.12692261 546.98114014 0.89596826]	[590.63433838 318.7104187 0.84170878]	[608.54644775 436.67059326 0.84823066]	[623.95202637 544.2946167 0.92094988]	[523.92956543 549.4956665 0.73430932]	[482.75411987 547.00189209 0.72278428]	[480.3458252 706.06750488 0.8625465 ]	[4.82876282e+02 8.54796753e+02 8.34071636e-01]	[565.04980469 549.55175781 0.70157534]	[564.85217285 706.08813477 0.90152097]	[5.64862000e+02 8.54843018e+02 8.47570479e-01]	[503.23907471 234.06782532 0.96789789]	[526.41442871 233.86991882 0.90800256]	[482.73153687 233.97299194 0.97273272]	[544.44390869 226.22224426 0.89901185]	[5.75218140e+02 9.01009705e+02 7.78837979e-01]	[5.90614685e+02 8.93258850e+02 8.26974571e-01]	[5.54664429e+02 8.70105164e+02 6.66963458e-01]	[4.82837463e+02 8.95866943e+02 7.87655115e-01]	[4.62417297e+02 8.90851990e+02 7.97302961e-01]	[4.90562744e+02 8.70147095e+02 6.59916401e-01]
[518.68829346 251.83102417 0.87350476]	[523.81359863 323.71975708 0.90170425]	[457.16741943 331.42752075 0.81267464]	[441.83013916 441.72189331 0.91350144]	[439.12112427 546.96618652 0.89895421]	[590.61065674 318.72848511 0.83818954]	[608.52801514 436.66778564 0.85128421]	[623.93066406 544.33197021 0.9188149 ]	[523.90100098 546.99145508 0.73726535]	[482.7414856 546.96502686 0.72528929]	[480.34268188 706.02130127 0.85952032]	[4.82875946e+02 8.54801086e+02 8.33454490e-01]	[565.01062012 547.03173828 0.70410287]	[564.83447266 706.07019043 0.89898658]	[5.64857910e+02 8.54836914e+02 8.47191691e-01]	[500.86022949 236.48010254 0.96318406]	[523.95355225 233.95695496 0.93909997]	[480.3588562 234.03335571 0.96567613]	[544.40203857 226.25938416 0.9032799 ]	[5.77687378e+02 9.01013489e+02 7.76343822e-01]	[5.90612549e+02 8.93257812e+02 8.25330079e-01]	[5.54647400e+02 8.70098938e+02 6.66933537e-01]	[4.82835602e+02 8.95867432e+02 7.89614201e-01]	[4.62417206e+02 8.90854370e+02 7.98561096e-01]	[4.90560028e+02 8.70153503e+02 6.60391986e-01]
[513.59393311 254.38868713 0.87503541]	[523.80090332 323.73843384 0.90023637]	[457.14987183 331.42724609 0.8098442 ]	[441.82861328 441.70095825 0.91030264]	[439.08996582 546.94708252 0.89358234]	[590.58074951 318.73834229 0.84017497]	[608.50170898 436.63024902 0.84340602]	[623.85620117 541.94042969 0.90628421]	[523.83624268 546.9395752 0.73566544]	[480.3444519 546.92779541 0.72335893]	[480.32922363 706.05865479 0.86089075]	[4.82877563e+02 8.54808533e+02 8.32494974e-01]	[564.956604 546.96813965 0.70779061]	[564.81872559 706.07751465 0.89810258]	[5.64855164e+02 8.54833069e+02 8.46960008e-01]	[500.69888306 236.62892151 0.9288792 ]	[523.80334473 234.09074402 0.94517946]	[480.29537964 236.54159546 0.93658394]	[544.30963135 228.79754639 0.90986323]	[5.77694580e+02 9.01013672e+02 7.74256945e-01]	[5.90614136e+02 8.93255615e+02 8.23948681e-01]	[5.54646851e+02 8.67703674e+02 6.65806890e-01]	[4.82850098e+02 8.95872925e+02 7.86749482e-01]	[4.64819000e+02 8.93221924e+02 7.96253979e-01]	[4.90557800e+02 8.70161377e+02 6.60465360e-01]
[508.45959473 254.54560852 0.90754747]	[523.77838135 323.75369263 0.9006685 ]	[457.15176392 331.42199707 0.80780905]	[441.83532715 441.70825195 0.90758902]	[439.09509277 546.9239502 0.89597923]	[588.09674072 318.74099731 0.84384078]	[606.09436035 434.05413818 0.836357 ]	[623.80352783 541.91540527 0.90307778]	[523.84332275 544.46606445 0.74097306]	[480.36376953 544.45593262 0.72872931]	[480.31808472 706.04925537 0.86249208]	[4.82868134e+02 8.54823486e+02 8.32624733e-01]	[564.94506836 546.93963623 0.71366727]	[564.81481934 706.06872559 0.8936882 ]	[5.64849182e+02 8.54834839e+02 8.48444641e-01]	[498.21102905 239.17826843 0.88091677]	[521.32958984 236.57397461 0.93918478]	[480.36737061 239.06591797 0.76511335]	[541.92657471 231.36846924 0.93382698]	[5.77700806e+02 9.01023865e+02 7.74255991e-01]	[5.90622498e+02 8.93258484e+02 8.22687566e-01]	[5.54641846e+02 8.67705383e+02 6.67518318e-01]	[4.82831696e+02 8.95871338e+02 7.88258255e-01]	[4.62405548e+02 8.90855469e+02 8.01265717e-01]	[4.90552643e+02 8.70171692e+02 6.63244069e-01]
[505.8840332 257.08520508 0.9214341 ]	[521.42205811 323.77001953 0.89994603]	[457.1427002 331.45074463 0.81198239]	[441.84793091 441.73519897 0.90556121]	[439.07846069 546.94165039 0.89049309]	[588.05285645 318.73809814 0.84616339]	[606.06677246 431.46447754 0.8306967 ]	[623.80181885 541.86608887 0.90251714]	[523.81085205 544.46807861 0.74119639]	[480.34225464 544.45495605 0.73106313]	[480.32119751 706.02398682 0.86104596]	[4.82868683e+02 8.54813660e+02 8.32523763e-01]	[564.91546631 546.94458008 0.71523839]	[562.47265625 706.04614258 0.89114869]	[5.64849121e+02 8.54834534e+02 8.47032487e-01]	[495.66244507 244.28404236 0.85065728]	[521.22265625 239.14524841 0.91022968]	[480.29559326 239.14782715 0.56688917]	[541.87939453 231.38980103 0.94193023]	[5.77697571e+02 9.01024170e+02 7.74083018e-01]	[5.90623779e+02 8.93259888e+02 8.21981013e-01]	[5.54647156e+02 8.67704956e+02 6.63173676e-01]	[4.82823395e+02 8.95868591e+02 7.88607538e-01]	[4.62401947e+02 8.90850708e+02 8.02442551e-01]	[4.90553345e+02 8.70164795e+02 6.60631180e-01]
[503.35888672 259.63931274 0.9239586 ]	[521.39788818 323.80267334 0.89787602]	[457.12484741 331.47766113 0.81135875]	[441.84259033 441.77252197 0.90050173]	[439.06512451 546.94995117 0.88585168]	[588.02099609 318.75900269 0.84521025]	[606.03796387 434.06323242 0.8410871 ]	[621.35888672 541.94128418 0.89193583]	[521.41113281 544.48016357 0.73920703]	[480.30444336 544.47845459 0.72938198]	[480.31924438 706.01318359 0.86031985]	[4.82866730e+02 8.54808777e+02 8.32532704e-01]	[564.83514404 546.9418335 0.72136462]	[562.46966553 706.0625 0.88987243]	[5.64848938e+02 8.54833984e+02 8.45644474e-01]	[490.48580933 251.89642334 0.86492229]	[518.67510986 244.2375946 0.85903496]	[4.80164886e+02 2.44247971e+02 2.90217489e-01]	[541.81774902 233.84085083 0.94603801]	[5.77698975e+02 9.01016663e+02 7.73593187e-01]	[5.90628540e+02 8.93255737e+02 8.21592867e-01]	[5.54648621e+02 8.67710876e+02 6.62317097e-01]	[4.82828583e+02 8.95864380e+02 7.88119495e-01]	[4.62407196e+02 8.90848328e+02 8.01065326e-01]	[4.90549042e+02 8.70163147e+02 6.59243941e-01]
[500.87988281 264.71273804 0.89118385]	[521.38439941 326.30947876 0.89391702]	[457.10250854 333.93972778 0.81040072]	[441.84173584 441.82711792 0.89679521]	[436.69711304 547.02764893 0.86991239]	[588.0045166 318.76974487 0.8426829 ]	[606.00970459 431.54522705 0.84430099]	[621.30517578 544.29833984 0.88398427]	[521.36248779 544.47253418 0.74124932]	[480.27334595 544.48291016 0.73023206]	[480.31121826 706.02020264 0.86019903]	[4.82867981e+02 8.54803711e+02 8.31999123e-01]	[562.45300293 544.47961426 0.72483397]	[562.46246338 706.05841064 0.88729727]	[5.64852173e+02 8.54831116e+02 8.44064355e-01]	[485.40957642 254.40756226 0.91215628]	[513.57055664 249.35871887 0.84641474]	[4.77607758e+02 2.46810410e+02 1.57774389e-01]	[541.7119751 233.91891479 0.94646907]	[5.77687988e+02 9.01015198e+02 7.70748436e-01]	[5.90624084e+02 8.93254761e+02 8.19485724e-01]	[5.54656067e+02 8.67710571e+02 6.57981932e-01]	[4.82823242e+02 8.95863892e+02 7.86797941e-01]	[4.62404388e+02 8.90848083e+02 8.00892889e-01]	[4.90552124e+02 8.70160889e+02 6.56888366e-01]
[500.75805664 267.30474854 0.8835693 ]	[521.3605957 326.28619385 0.89405757]	[454.64285278 333.96170044 0.80701798]	[441.86883545 441.81240845 0.89486897]	[439.07855225 547.00292969 0.87933272]	[587.98321533 318.74331665 0.84824741]	[605.9854126 434.07116699 0.84939206]	[618.8336792 541.91674805 0.87041807]	[521.32525635 544.43115234 0.74388313]	[480.25201416 544.43487549 0.73462439]	[480.29150391 706.0333252 0.8619355 ]	[4.82869507e+02 8.54799561e+02 8.32410216e-01]	[562.41448975 544.44281006 0.72565043]	[562.43768311 706.05053711 0.88667965]	[5.64846375e+02 8.54813354e+02 8.45410168e-01]	[482.92962646 254.5088501 0.93798614]	[508.50891113 251.89505005 0.87828755]	[4.72540070e+02 2.44257538e+02 9.24980640e-02]	[541.68145752 233.95458984 0.95262253]	[5.77689148e+02 9.01026855e+02 7.70035863e-01]	[5.90616577e+02 8.93258179e+02 8.18544209e-01]	[5.54640747e+02 8.67679504e+02 6.58123612e-01]	[4.82818329e+02 8.95863770e+02 7.85631239e-01]	[4.62401672e+02 8.90846313e+02 7.99889088e-01]	[4.90564819e+02 8.70153076e+02 6.56506181e-01]
[500.64776611 269.92440796 0.8836329 ]	[521.35003662 326.30856323 0.89402384]	[454.64678955 333.96609497 0.80626386]	[441.85140991 441.88137817 0.89142776]	[439.07901001 547.03106689 0.87493545]	[585.57824707 318.73141479 0.85115254]	[605.96807861 434.10473633 0.85118312]	[616.26153564 541.91247559 0.86378562]	[521.29608154 544.41290283 0.74375087]	[480.21325684 544.41711426 0.73152 ]	[480.29147339 706.01794434 0.86194909]	[4.82868011e+02 8.54799805e+02 8.32833469e-01]	[562.40270996 544.42272949 0.72392631]	[562.43389893 706.0279541 0.88438123]	[5.64843201e+02 8.54815430e+02 8.46326649e-01]	[482.82165527 256.98010254 0.95992923]	[505.94552612 254.39903259 0.92358214]	[0. 0. 0.]	[539.2041626 234.01689148 0.94934857]	[5.75228882e+02 9.01014038e+02 7.69815505e-01]	[5.90613708e+02 8.93252686e+02 8.19501698e-01]	[5.54643555e+02 8.67688538e+02 6.62398517e-01]	[4.82824432e+02 8.95853027e+02 7.86856592e-01]	[4.62405365e+02 8.90837769e+02 8.00059915e-01]	[4.90558105e+02 8.70155823e+02 6.55326962e-01]
[498.18585205 272.48199463 0.88223124]	[521.27667236 326.30310059 0.89055395]	[454.54803467 333.94384766 0.7956723 ]	[441.8302002 441.91174316 0.88706803]	[439.06887817 549.52380371 0.86112261]	[585.52453613 318.7258606 0.85420239]	[605.92333984 434.03192139 0.84228224]	[613.7119751 541.85290527 0.85913217]	[521.23828125 544.44146729 0.73837334]	[480.17715454 544.46087646 0.72709215]	[480.26690674 706.03167725 0.8621732 ]	[4.82860016e+02 8.54797424e+02 8.34085882e-01]	[562.34783936 544.4395752 0.72228134]	[562.40460205 706.01568604 0.8809393 ]	[5.64842651e+02 8.54813232e+02 8.45617354e-01]	[482.75576782 257.1020813 0.94698596]	[503.43103027 254.51200867 0.96400249]	[0. 0. 0.]	[534.10235596 234.04837036 0.92529404]	[5.77694946e+02 9.01021606e+02 7.69538283e-01]	[5.90609863e+02 8.93250061e+02 8.18886042e-01]	[5.54645203e+02 8.67669922e+02 6.57227039e-01]	[4.82822449e+02 8.95842285e+02 7.88590014e-01]	[4.62402771e+02 8.90830566e+02 8.01765025e-01]	[4.90554657e+02 8.70148438e+02 6.53793931e-01]
[495.65155029 274.90701294 0.87542981]	[521.22271729 326.28735352 0.88027185]	[452.05963135 333.97470093 0.8007372 ]	[441.80316162 444.31735229 0.89236498]	[439.07250977 549.52392578 0.86463505]	[585.44665527 318.69595337 0.85760403]	[605.89025879 431.5375061 0.84325147]	[613.66583252 541.92559814 0.86043751]	[521.18444824 544.49334717 0.72998655]	[480.13970947 546.94274902 0.71850932]	[480.26116943 706.06933594 0.86011863]	[4.82858307e+02 8.54804871e+02 8.33538651e-01]	[562.30084229 546.93457031 0.71401203]	[562.3984375 706.04833984 0.8828069 ]	[5.64841003e+02 8.54811584e+02 8.44948590e-01]	[480.34570312 257.16592407 0.9401561 ]	[503.34320068 254.57336426 0.96828157]	[0. 0. 0.]	[529.05401611 236.42541504 0.92322969]	[5.77688538e+02 9.01017151e+02 7.68059433e-01]	[5.90604919e+02 8.93248840e+02 8.18618834e-01]	[5.54647888e+02 8.67672424e+02 6.56726837e-01]	[4.82822174e+02 8.95844666e+02 7.88403928e-01]	[4.62403748e+02 8.90831604e+02 8.00752103e-01]	[4.90549500e+02 8.70153381e+02 6.54237688e-01]
[493.056427 275.02029419 0.87355316]	[518.79803467 326.31216431 0.86295867]	[452.03540039 334.01495361 0.80448467]	[441.82138062 441.87112427 0.90284956]	[439.0723877 549.55010986 0.86345333]	[585.36962891 318.68716431 0.85869074]	[605.85467529 431.47064209 0.83075035]	[613.65075684 541.93591309 0.85848713]	[518.75299072 546.97637939 0.71755475]	[477.73757935 546.99462891 0.70916343]	[480.24261475 706.10418701 0.85896671]	[4.82853729e+02 8.54802673e+02 8.35164785e-01]	[562.22381592 546.98571777 0.70124823]	[562.3704834 706.04534912 0.87947369]	[5.64833008e+02 8.54796936e+02 8.45473170e-01]	[480.24661255 259.63214111 0.91306496]	[500.90664673 256.98989868 0.96059644]	[0. 0. 0.]	[526.45037842 236.44458008 0.93713254]	[5.77692566e+02 9.01025574e+02 7.66881227e-01]	[5.90606628e+02 8.93250183e+02 8.15403640e-01]	[5.54638123e+02 8.67652710e+02 6.54391170e-01]	[4.82824921e+02 8.95840576e+02 7.88706183e-01]	[4.62405670e+02 8.90833008e+02 8.02579761e-01]	[4.90542389e+02 8.70147522e+02 6.53862000e-01]
[487.96841431 275.10943604 0.88495094]	[518.75286865 326.31356812 0.8560999 ]	[449.50082397 334.03424072 0.80379188]	[441.82406616 441.85549927 0.90642464]	[436.69155884 552.05865479 0.85178185]	[582.98760986 318.68228149 0.85632783]	[605.85192871 428.96899414 0.83516568]	[611.16772461 541.9251709 0.86157703]	[518.78076172 546.9821167 0.7173683 ]	[477.73690796 547.00793457 0.7052595 ]	[480.24026489 706.13104248 0.85469973]	[4.82842499e+02 8.54797302e+02 8.36642146e-01]	[562.26934814 546.99511719 0.70442885]	[562.3638916 706.04528809 0.87679696]	[5.64831421e+02 8.54818115e+02 8.43868196e-01]	[480.14099121 259.71289062 0.8900764 ]	[500.79727173 257.08520508 0.96098906]	[0. 0. 0.]	[524.02502441 236.46537781 0.94409895]	[5.77692993e+02 9.01026550e+02 7.66104698e-01]	[5.90608459e+02 8.93250732e+02 8.13796937e-01]	[5.54650391e+02 8.67679565e+02 6.54559493e-01]	[4.82833832e+02 8.93446167e+02 7.88005769e-01]	[4.62409851e+02 8.90830383e+02 8.01849544e-01]	[4.90524261e+02 8.70138367e+02 6.51119769e-01]
[485.47021484 275.13363647 0.89389217]	[518.69018555 326.36419678 0.84008873]	[449.44711304 336.44448853 0.80904859]	[441.8223877 441.80297852 0.91052222]	[436.69442749 549.55175781 0.85605967]	[582.94506836 318.70980835 0.85151953]	[603.51025391 431.53509521 0.83867991]	[613.6282959 541.93847656 0.86243212]	[518.72821045 547.01928711 0.71107405]	[477.69134521 549.49829102 0.70197016]	[480.22512817 708.51745605 0.85509992]	[4.82841125e+02 8.54799133e+02 8.36445212e-01]	[562.22387695 547.03594971 0.69733304]	[562.34100342 706.06225586 0.87247896]	[5.64826355e+02 8.54807861e+02 8.42361629e-01]	[477.69552612 262.1656189 0.87052912]	[500.73443604 257.10549927 0.95218587]	[0. 0. 0.]	[523.94415283 236.49623108 0.95947582]	[5.77696350e+02 9.01026550e+02 7.63575554e-01]	[5.90609131e+02 8.93249573e+02 8.09463680e-01]	[5.54645935e+02 8.67678101e+02 6.53811932e-01]	[4.82826630e+02 8.93445801e+02 7.88474798e-01]	[4.62404449e+02 8.90831238e+02 8.02851200e-01]	[4.90530365e+02 8.70141479e+02 6.51283979e-01]
[485.38485718 277.49191284 0.90446919]	[518.64807129 326.3611145 0.83237439]	[446.96115112 336.44091797 0.81227058]	[441.80819702 441.79782104 0.90326488]	[436.68466187 547.0692749 0.86103958]	[582.89141846 318.69857788 0.85721171]	[603.47906494 431.53198242 0.84354907]	[611.15649414 544.29040527 0.86326897]	[518.68615723 546.99029541 0.70876533]	[477.65396118 547.03234863 0.6990639 ]	[480.22219849 706.12811279 0.84866834]	[4.82840424e+02 8.54806030e+02 8.33856881e-01]	[559.81610107 546.99414062 0.69671679]	[562.33843994 706.0291748 0.86800206]	[5.64822083e+02 8.54811157e+02 8.41314852e-01]	[477.62780762 262.19369507 0.85347271]	[500.66668701 257.12747192 0.94116473]	[0. 0. 0.]	[523.87414551 236.50085449 0.97279519]	[5.77704651e+02 9.01021912e+02 7.62207627e-01]	[5.90610413e+02 8.93242676e+02 8.07287753e-01]	[5.54643311e+02 8.67690125e+02 6.53402686e-01]	[4.82822449e+02 8.95838257e+02 7.86346912e-01]	[4.62402771e+02 8.90834106e+02 8.02575588e-01]	[4.90533997e+02 8.70151672e+02 6.48820877e-01]
[482.97775269 277.49197388 0.91578615]	[516.17034912 326.30822754 0.82484651]	[446.94070435 334.03936768 0.81075424]	[441.80853271 441.82830811 0.89839309]	[436.65551758 549.50311279 0.85754257]	[582.83215332 318.68026733 0.85330856]	[603.4442749 434.03640747 0.85159504]	[611.10620117 544.29077148 0.86693305]	[518.66412354 546.95251465 0.70628881]	[477.63336182 546.99688721 0.69848454]	[480.19000244 708.5012207 0.84176046]	[4.82832581e+02 8.54808167e+02 8.33963335e-01]	[559.78778076 546.93920898 0.69810385]	[562.33422852 706.01086426 0.86576819]	[5.64812195e+02 8.54806763e+02 8.41073632e-01]	[477.58798218 262.19186401 0.84832311]	[500.63165283 257.13406372 0.93517458]	[0. 0. 0.]	[523.83172607 236.52149963 0.97725534]	[5.77699402e+02 9.01021851e+02 7.59696007e-01]	[5.90601990e+02 8.93240295e+02 8.04121852e-01]	[5.54623962e+02 8.67683960e+02 6.50040865e-01]	[4.82813019e+02 8.95838318e+02 7.90349722e-01]	[4.62397247e+02 8.90833618e+02 8.06180239e-01]	[4.90529449e+02 8.70148926e+02 6.47246480e-01]
[482.89968872 275.13265991 0.92536902]	[513.64849854 326.293396 0.81802928]	[446.88320923 334.03518677 0.8167997 ]	[441.72668457 444.35687256 0.87846917]	[436.59820557 549.58532715 0.83629358]	[582.81219482 318.67944336 0.855048 ]	[603.41131592 436.58761597 0.86019742]	[608.5980835 541.94573975 0.87840837]	[518.66308594 547.00256348 0.70344496]	[477.6293335 547.04534912 0.69518298]	[480.15838623 708.55169678 0.83735919]	[4.82833099e+02 8.54815369e+02 8.34097862e-01]	[559.7925415 546.98864746 0.69620502]	[562.33868408 706.02740479 0.86539537]	[5.64803345e+02 8.54810059e+02 8.40919137e-01]	[475.10028076 262.14349365 0.84626353]	[498.2220459 257.13452148 0.92664689]	[0. 0. 0.]	[523.81463623 236.50706482 0.98035073]	[5.77698608e+02 9.01015747e+02 7.56242335e-01]	[5.90597046e+02 8.93236877e+02 8.00762415e-01]	[5.52140747e+02 8.67689026e+02 6.51368320e-01]	[4.82815735e+02 8.93442810e+02 7.90431619e-01]	[4.62401825e+02 8.90830322e+02 8.05577219e-01]	[4.90529694e+02 8.70153381e+02 6.48222923e-01]
[482.84985352 275.0942688 0.92897034]	[513.57678223 323.81674194 0.81832498]	[444.43295288 334.00408936 0.81720805]	[441.68133545 444.38092041 0.88643074]	[436.57723999 549.5892334 0.83250266]	[582.76068115 318.67230225 0.85250896]	[603.36853027 434.02236938 0.84544653]	[608.5546875 541.93408203 0.88631821]	[518.63299561 546.96173096 0.69916302]	[477.6114502 546.99645996 0.69570959]	[480.1456604 708.5534668 0.83761799]	[4.82830048e+02 8.54821960e+02 8.33709359e-01]	[559.76123047 546.95678711 0.69437832]	[562.33703613 706.01818848 0.86484784]	[5.64803650e+02 8.54811829e+02 8.40814769e-01]	[472.59603882 259.71981812 0.83527875]	[498.16143799 257.11456299 0.9136672 ]	[0. 0. 0.]	[523.76464844 236.47610474 0.98299325]	[5.77698120e+02 9.01017395e+02 7.55548358e-01]	[5.90597046e+02 8.93237732e+02 7.99859703e-01]	[5.52140320e+02 8.67694458e+02 6.53912485e-01]	[4.82822296e+02 8.93431702e+02 7.92945445e-01]	[4.62409180e+02 8.90821777e+02 8.04206014e-01]	[4.90521790e+02 8.70161987e+02 6.48509443e-01]
[482.78720093 275.09976196 0.93040645]	[511.06304932 323.7855835 0.82655162]	[444.40338135 333.99258423 0.82107568]	[439.31549072 441.87591553 0.89800215]	[434.05892944 549.57800293 0.82108498]	[580.34429932 318.65588379 0.85038328]	[603.31652832 428.99691772 0.83372784]	[608.49768066 541.88378906 0.89392781]	[516.18780518 547.01495361 0.6929971 ]	[475.16879272 549.50323486 0.68526858]	[480.14126587 708.55895996 0.83695924]	[4.82829895e+02 8.54819092e+02 8.34160209e-01]	[559.72570801 547.00500488 0.68409646]	[562.31542969 705.99871826 0.86197567]	[5.62482239e+02 8.54829895e+02 8.40042174e-01]	[470.02206421 259.70950317 0.83618772]	[495.7013855 257.11724854 0.9022367 ]	[0. 0. 0.]	[521.41625977 236.50628662 0.98672891]	[5.77700623e+02 9.01006042e+02 7.54737139e-01]	[5.90604797e+02 8.93229065e+02 7.99890995e-01]	[5.54610535e+02 8.70118530e+02 6.57973886e-01]	[4.82826996e+02 8.93427063e+02 7.94851303e-01]	[4.62413208e+02 8.90818359e+02 8.05181086e-01]	[4.90519562e+02 8.70155457e+02 6.48357809e-01]
[482.77618408 275.08587646 0.92974043]	[508.55310059 323.81930542 0.82357466]	[444.32287598 334.02456665 0.83612704]	[439.28198242 441.91256714 0.89230442]	[431.51785278 552.05456543 0.81472838]	[580.31384277 318.67132568 0.84839535]	[603.27618408 434.01953125 0.82605088]	[606.07110596 544.32092285 0.89975584]	[516.18963623 549.5267334 0.69247264]	[475.16424561 549.55993652 0.68439513]	[480.12353516 708.60070801 0.83412999]	[4.82830872e+02 8.54842285e+02 8.32566738e-01]	[559.72747803 549.52880859 0.68245661]	[562.30877686 706.02075195 0.86216438]	[5.62475891e+02 8.54811707e+02 8.40418041e-01]	[469.98379517 259.70071411 0.83839709]	[495.68109131 257.1020813 0.89939779]	[0. 0. 0.]	[521.39306641 236.50201416 0.98559421]	[5.77697632e+02 9.01011658e+02 7.54519880e-01]	[5.90591797e+02 8.93232483e+02 7.99419224e-01]	[5.52118835e+02 8.67699158e+02 6.55318856e-01]	[4.82831696e+02 8.95841003e+02 7.92228639e-01]	[4.62410889e+02 8.90837708e+02 8.03110361e-01]	[4.90516724e+02 8.70180298e+02 6.50675654e-01]
[482.71713257 275.10333252 0.93692404]	[508.50576782 323.80325317 0.82948691]	[441.9029541 334.00906372 0.84609854]	[439.23187256 441.86331177 0.89961207]	[428.96624756 552.12615967 0.81111318]	[580.27893066 318.66204834 0.846636 ]	[600.88006592 431.5088501 0.82181084]	[606.03509521 544.33312988 0.90992522]	[516.18859863 549.53216553 0.69130164]	[475.16439819 549.55712891 0.68243861]	[480.11050415 708.6237793 0.83200854]	[4.82824158e+02 8.54858215e+02 8.31885338e-01]	[559.72766113 549.54473877 0.68327653]	[562.29858398 706.04077148 0.86025995]	[5.62471863e+02 8.54821289e+02 8.39490771e-01]	[467.43658447 259.6867981 0.84187436]	[495.61108398 257.11737061 0.89439064]	[0. 0. 0.]	[521.36804199 236.51231384 0.98170924]	[5.77692383e+02 9.01003723e+02 7.54189253e-01]	[5.90580872e+02 8.93228088e+02 7.99952209e-01]	[5.52119141e+02 8.67711792e+02 6.54640079e-01]	[4.82830170e+02 8.95838379e+02 7.94954181e-01]	[4.62408539e+02 8.90839539e+02 8.06138694e-01]	[4.90502045e+02 8.70192932e+02 6.53021753e-01]
[480.37457275 275.10928345 0.93341553]	[508.47927856 323.79196167 0.83423018]	[441.88336182 334.0256958 0.8512162 ]	[439.20465088 444.30435181 0.87855989]	[426.43695068 552.13616943 0.81489116]	[580.25848389 318.65759277 0.84816003]	[600.85992432 431.47351074 0.81750548]	[605.99755859 544.31610107 0.91038519]	[516.16937256 547.02203369 0.68998581]	[475.13305664 549.50427246 0.67677426]	[477.73516846 708.64459229 0.82662225]	[4.82830261e+02 8.54860352e+02 8.31254244e-01]	[559.70678711 547.02856445 0.68144715]	[562.29156494 706.04443359 0.85926998]	[5.62469421e+02 8.54806213e+02 8.39506149e-01]	[464.97790527 259.69354248 0.84679562]	[493.1288147 257.12451172 0.89173752]	[0. 0. 0.]	[521.34344482 236.52088928 0.98036224]	[5.75229126e+02 9.00998840e+02 7.51713514e-01]	[5.90576416e+02 8.93226440e+02 7.97214508e-01]	[5.52102112e+02 8.67694824e+02 6.53585553e-01]	[4.82831604e+02 8.95840759e+02 7.95007050e-01]	[4.62410126e+02 8.90839417e+02 8.05382252e-01]	[4.90510559e+02 8.70193298e+02 6.52650535e-01]
[480.34490967 275.10604858 0.93335176]	[506.02389526 323.79541016 0.83754456]	[441.83084106 334.01889038 0.8602764 ]	[439.15292358 444.34210205 0.87851107]	[426.39840698 552.10571289 0.82007498]	[580.2232666 318.66299438 0.84316111]	[600.79614258 431.52487183 0.81127208]	[605.97045898 544.31561279 0.91360331]	[516.1317749 547.01171875 0.68674928]	[475.09985352 547.03961182 0.67131311]	[477.72027588 708.62109375 0.8247968 ]	[4.82830261e+02 8.54870483e+02 8.30238402e-01]	[557.24084473 547.00976562 0.67732507]	[562.27752686 706.04693604 0.85592031]	[5.62469910e+02 8.54820557e+02 8.38991523e-01]	[464.92163086 259.69485474 0.85542899]	[493.08099365 257.1098938 0.88953674]	[0. 0. 0.]	[521.32739258 236.49667358 0.97823358]	[5.77694336e+02 9.01007202e+02 7.55206168e-01]	[5.90580566e+02 8.93229187e+02 7.99759388e-01]	[5.52092957e+02 8.67702637e+02 6.56179905e-01]	[4.82826233e+02 8.95850464e+02 7.97785163e-01]	[4.62409241e+02 8.90848938e+02 8.07944655e-01]	[4.90510468e+02 8.70199097e+02 6.54193401e-01]
[480.3460083 275.10894775 0.93330866]	[506.02215576 323.80059814 0.83699179]	[441.82998657 334.02334595 0.86052871]	[439.15130615 444.33935547 0.87922215]	[426.40097046 552.10919189 0.81975162]	[577.79046631 318.66583252 0.84241861]	[600.7925415 431.52294922 0.81050318]	[605.96759033 544.31542969 0.91396153]	[516.12902832 547.02502441 0.68562043]	[475.09503174 549.49938965 0.67114532]	[477.72235107 708.58996582 0.82341778]	[4.82833313e+02 8.54871399e+02 8.30436349e-01]	[557.23718262 547.02960205 0.6749388 ]	[562.27557373 706.04779053 0.8563568 ]	[5.62470215e+02 8.54820312e+02 8.38382721e-01]	[464.92089844 259.69735718 0.85528594]	[493.0824585 257.11026001 0.89004672]	[0. 0. 0.]	[521.32788086 236.49836731 0.97815311]	[5.77693420e+02 9.01022156e+02 7.57903457e-01]	[5.90585754e+02 8.93238892e+02 8.02107573e-01]	[5.52096497e+02 8.67701843e+02 6.56673312e-01]	[4.82815491e+02 8.95856140e+02 7.98811316e-01]	[4.62408813e+02 8.93218689e+02 8.09693873e-01]	[4.90518463e+02 8.70204895e+02 6.57747328e-01]
[480.32745361 277.46585083 0.93220258]	[505.97006226 323.7930603 0.85045063]	[441.78244019 333.99917603 0.86600876]	[439.07525635 441.90863037 0.87854141]	[423.92651367 552.05377197 0.83000731]	[577.73632812 318.665802 0.83689493]	[600.77471924 436.53909302 0.82127446]	[605.93383789 541.93286133 0.91183996]	[516.11907959 549.50708008 0.6815992 ]	[475.06027222 549.53796387 0.66785407]	[477.72720337 708.60626221 0.81968242]	[4.82831726e+02 8.54879089e+02 8.29638124e-01]	[557.24700928 549.50634766 0.67189497]	[562.27410889 706.02429199 0.85299003]	[5.62473938e+02 8.54826294e+02 8.37832868e-01]	[464.88131714 262.16638184 0.8526352 ]	[490.55554199 257.11981201 0.89125192]	[0. 0. 0.]	[521.26239014 236.51313782 0.97528881]	[5.77691711e+02 9.01020752e+02 7.59948909e-01]	[5.90588623e+02 8.93238525e+02 8.03919733e-01]	[5.52094849e+02 8.67703125e+02 6.53279185e-01]	[4.82823029e+02 8.95868530e+02 7.97753811e-01]	[4.62412323e+02 8.93230530e+02 8.10766160e-01]	[4.90525024e+02 8.70200439e+02 6.58052385e-01]
[480.22067261 277.49511719 0.91797405]	[505.91943359 323.77316284 0.85938132]	[441.74295044 333.99023438 0.86385381]	[436.65689087 441.90875244 0.87132716]	[423.87612915 552.09313965 0.83988452]	[575.20983887 318.65231323 0.83291 ]	[598.32324219 436.54095459 0.81277144]	[605.90594482 541.94317627 0.91191119]	[516.12493896 549.5189209 0.67862308]	[475.06072998 549.55218506 0.6646511 ]	[477.69287109 708.61138916 0.81695509]	[4.82829224e+02 8.54883972e+02 8.28860939e-01]	[559.6953125 549.52593994 0.66992658]	[562.2543335 706.046875 0.85068554]	[5.62470886e+02 8.54815125e+02 8.38774383e-01]	[462.41479492 262.1907959 0.86662138]	[487.97265625 257.14678955 0.89593941]	[0. 0. 0.]	[521.19219971 236.55778503 0.96610135]	[5.75219910e+02 9.01008789e+02 7.57781029e-01]	[5.90578918e+02 8.93237183e+02 8.03144693e-01]	[5.52089111e+02 8.67682922e+02 6.51492715e-01]	[4.82823822e+02 8.95867615e+02 7.94825673e-01]	[4.62405701e+02 8.93228027e+02 8.08345139e-01]	[4.90523773e+02 8.70196350e+02 6.59452796e-01]
[480.11660767 277.52557373 0.90767419]	[503.49185181 323.8152771 0.86370528]	[439.29605103 334.03384399 0.87412339]	[434.11886597 441.86581421 0.84784812]	[421.4050293 552.06945801 0.85239559]	[572.65716553 318.6892395 0.82575327]	[595.65881348 436.54367065 0.79597318]	[603.52313232 544.29187012 0.91315264]	[511.07455444 549.57897949 0.67007166]	[467.49664307 552.1015625 0.66172647]	[477.66918945 708.60388184 0.81993294]	[4.82834686e+02 8.54842224e+02 8.34552467e-01]	[557.17279053 549.57183838 0.65747994]	[559.81402588 706.0447998 0.84788734]	[5.64813171e+02 8.54831421e+02 8.32447410e-01]	[462.30728149 262.23309326 0.87427562]	[485.39373779 257.13931274 0.92409217]	[0. 0. 0.]	[518.67327881 236.55140686 0.93748623]	[5.75201843e+02 9.01022339e+02 7.56564975e-01]	[5.90579956e+02 8.93245178e+02 8.00742626e-01]	[5.54624146e+02 8.67707092e+02 6.39186680e-01]	[4.82841309e+02 8.95870117e+02 7.90767074e-01]	[4.62415192e+02 8.93230713e+02 8.01502347e-01]	[4.90528534e+02 8.70145630e+02 6.52806163e-01]
[477.68109131 277.52246094 0.90288627]	[503.44314575 323.7895813 0.87821585]	[439.26467896 334.04144287 0.87009037]	[434.07263184 441.79977417 0.85104227]	[421.36889648 552.14337158 0.85627562]	[570.09240723 318.67935181 0.83623385]	[593.12359619 434.09619141 0.79541934]	[603.49066162 541.93475342 0.91006237]	[511.01245117 547.03387451 0.67908162]	[467.46063232 549.5211792 0.66908044]	[477.64254761 708.58496094 0.82074261]	[4.82833496e+02 8.54838318e+02 8.34258616e-01]	[552.13549805 547.03924561 0.66032732]	[559.78869629 706.06561279 0.85024446]	[5.64811462e+02 8.54823059e+02 8.30168962e-01]	[462.26419067 262.25466919 0.8773157 ]	[482.94396973 257.15200806 0.93841875]	[0. 0. 0.]	[516.19281006 236.57945251 0.92544448]	[5.75213379e+02 9.01042847e+02 7.56092787e-01]	[5.90601074e+02 8.93251221e+02 7.97086298e-01]	[5.52138550e+02 8.67678467e+02 6.31856680e-01]	[4.82843140e+02 8.95866882e+02 7.91494370e-01]	[4.62417847e+02 8.93227478e+02 8.02282572e-01]	[4.90532074e+02 8.70144226e+02 6.53587818e-01]
[477.60125732 277.4777832 0.88828689]	[503.39776611 323.8026123 0.88335407]	[439.22805786 334.03051758 0.86941111]	[431.50036621 441.91287231 0.8243134 ]	[421.32681274 552.14984131 0.86210304]	[567.58007812 318.6925354 0.84296995]	[590.5871582 434.06948853 0.79690319]	[603.45379639 544.2956543 0.90581006]	[508.51586914 549.54742432 0.68007225]	[464.96856689 549.56878662 0.67188489]	[477.60809326 708.57867432 0.81671911]	[4.82836334e+02 8.54843689e+02 8.33679140e-01]	[552.12963867 549.56744385 0.65994167]	[559.75091553 706.09680176 0.84789896]	[5.64821899e+02 8.54839966e+02 8.29284310e-01]	[462.21173096 262.20874023 0.89030504]	[482.85223389 257.11047363 0.9626922 ]	[0. 0. 0.]	[513.61248779 236.55194092 0.91016078]	[5.75215881e+02 9.01042603e+02 7.57727921e-01]	[5.90609009e+02 8.93251648e+02 7.97197104e-01]	[5.54647156e+02 8.70103210e+02 6.32646561e-01]	[4.82843079e+02 8.95861389e+02 7.92643368e-01]	[4.62417297e+02 8.93223938e+02 8.02601695e-01]	[4.90539795e+02 8.70149536e+02 6.54096127e-01]
[475.08685303 277.48745728 0.88308412]	[503.31375122 323.79364014 0.89330822]	[439.177948 334.01303101 0.86209643]	[426.44046021 444.37051392 0.82067728]	[421.30038452 552.14221191 0.86288971]	[567.48895264 318.68615723 0.85629022]	[588.09960938 436.54901123 0.81693518]	[603.34429932 544.29608154 0.89973444]	[508.44787598 549.55206299 0.68069232]	[464.90859985 549.56732178 0.67726439]	[477.58868408 708.58105469 0.81575775]	[4.82838531e+02 8.54855713e+02 8.32315862e-01]	[549.5838623 549.55957031 0.66176105]	[559.71496582 708.49914551 0.84329313]	[5.64824097e+02 8.54839966e+02 8.30243587e-01]	[459.80062866 262.19763184 0.89641428]	[482.76391602 257.1204834 0.97121888]	[0. 0. 0.]	[508.53189087 236.58424377 0.90716398]	[5.75207581e+02 9.01027710e+02 7.57805705e-01]	[5.90609436e+02 8.93243164e+02 7.97393858e-01]	[5.54656494e+02 8.70101379e+02 6.32230282e-01]	[4.82846436e+02 8.95863708e+02 7.90263116e-01]	[4.62416168e+02 8.93226074e+02 8.01577389e-01]	[4.90547180e+02 8.70161926e+02 6.55681252e-01]
[472.57080078 277.49157715 0.87584543]	[500.89379883 323.79309082 0.89498663]	[439.10400391 334.0506897 0.85541439]	[426.34225464 444.36999512 0.83389986]	[421.19699097 552.07330322 0.87483382]	[565.02502441 318.65975952 0.86298877]	[587.99987793 436.60028076 0.83760291]	[600.88916016 541.88220215 0.88733912]	[505.9543457 549.54046631 0.69509757]	[464.83880615 549.54553223 0.68774098]	[475.16253662 708.6126709 0.81183386]	[4.82839935e+02 8.54865540e+02 8.31195056e-01]	[547.05688477 549.5390625 0.67210442]	[559.68328857 706.13421631 0.83878815]	[5.64829529e+02 8.54846130e+02 8.30030799e-01]	[459.73904419 262.18310547 0.89895576]	[482.70654297 257.11676025 0.9690609 ]	[0. 0. 0.]	[505.98773193 236.53919983 0.92163873]	[5.75197021e+02 9.01026550e+02 7.55676329e-01]	[5.90600403e+02 8.93243530e+02 7.96511054e-01]	[5.54682251e+02 8.70111633e+02 6.33892298e-01]	[4.82855225e+02 8.95853943e+02 7.88930535e-01]	[4.62419647e+02 8.93217773e+02 8.00621033e-01]	[4.90541565e+02 8.70169556e+02 6.56261325e-01]
[467.4810791 277.49694824 0.87844372]	[500.77236938 323.78405762 0.89388996]	[436.56378174 334.05947876 0.83039606]	[423.84613037 444.35379028 0.84329581]	[421.15512085 549.55072021 0.87852472]	[564.92297363 318.6373291 0.86870962]	[585.52471924 434.03591919 0.83510494]	[600.84246826 541.84710693 0.883573 ]	[505.88290405 547.0010376 0.71093935]	[462.40966797 547.01013184 0.70223886]	[475.1300354 708.52429199 0.81163359]	[4.82842926e+02 8.54866333e+02 8.31712246e-01]	[546.95001221 546.9967041 0.69004214]	[557.23718262 706.08728027 0.83922267]	[5.64840210e+02 8.54804504e+02 8.30367863e-01]	[459.63354492 262.18264771 0.8871929 ]	[480.29129028 257.13204956 0.96437949]	[0. 0. 0.]	[505.88650513 236.50053406 0.93117797]	[5.75195129e+02 9.01017639e+02 7.55004466e-01]	[5.90615784e+02 8.93238770e+02 7.93428779e-01]	[5.54669678e+02 8.67671021e+02 6.27968073e-01]	[4.82861267e+02 8.95841003e+02 7.89611936e-01]	[4.62421234e+02 8.90853333e+02 8.01486373e-01]	[4.90551941e+02 8.70172241e+02 6.58872545e-01]
[464.88946533 277.50384521 0.89973599]	[498.26348877 323.80603027 0.86586928]	[434.02737427 334.04312134 0.81274861]	[423.78582764 444.36654663 0.8609482 ]	[418.74633789 549.53637695 0.88349986]	[562.42871094 318.62487793 0.86663365]	[585.46118164 434.08596802 0.84591913]	[600.79437256 541.82818604 0.87574983]	[503.40066528 546.98327637 0.72190315]	[462.30682373 546.99603271 0.71028513]	[475.09115601 708.56677246 0.80545121]	[4.82836151e+02 8.54855713e+02 8.35519731e-01]	[544.46655273 546.9630127 0.7002365 ]	[554.68145752 706.06304932 0.82794702]	[5.64867004e+02 8.52378601e+02 8.29605162e-01]	[457.13977051 262.19473267 0.85987008]	[480.17196655 257.15258789 0.9351716 ]	[0. 0. 0.]	[503.44302368 236.53521729 0.95193809]	[5.75169189e+02 9.00989197e+02 7.57505119e-01]	[5.90625916e+02 8.93231323e+02 7.96657503e-01]	[5.57169678e+02 8.67631348e+02 6.19534910e-01]	[4.82860779e+02 8.93445312e+02 7.93249011e-01]	[4.62428253e+02 8.90853027e+02 8.04617643e-01]	[4.90544403e+02 8.70148682e+02 6.56541348e-01]
[462.4005127 277.49331665 0.91903299]	[498.12908936 323.82736206 0.83842093]	[428.92938232 334.03460693 0.80431724]	[421.3449707 444.30184937 0.88507736]	[418.67565918 547.04498291 0.89319384]	[562.36193848 318.65103149 0.86167109]	[585.38824463 434.11712646 0.85445893]	[598.30328369 541.8616333 0.85989738]	[503.27468872 544.47796631 0.73382783]	[462.19390869 546.94274902 0.72010911]	[472.52056885 708.56719971 0.80084467]	[4.82822052e+02 8.54828979e+02 8.39550197e-01]	[544.37487793 544.45617676 0.7135796 ]	[552.14135742 706.06072998 0.82364225]	[5.64905701e+02 8.52382507e+02 8.30787361e-01]	[454.60934448 262.16397095 0.84203482]	[477.71875 257.14715576 0.91905439]	[0. 0. 0.]	[503.33502197 236.49757385 0.97020757]	[5.75137634e+02 9.00989868e+02 7.52624512e-01]	[5.90623535e+02 8.93234985e+02 7.97556341e-01]	[5.57237122e+02 8.67611450e+02 6.21992767e-01]	[4.82847076e+02 8.95839783e+02 7.94835746e-01]	[4.62426575e+02 8.93217041e+02 8.07633221e-01]	[4.90547302e+02 8.70112671e+02 6.48957551e-01]
[462.28125 275.09176636 0.93307567]	[493.10723877 323.7593689 0.82974142]	[426.34640503 333.98468018 0.81030959]	[421.22598267 441.83755493 0.89312494]	[418.57653809 547.01538086 0.87753844]	[562.26434326 318.61801147 0.85728973]	[582.95404053 436.56124878 0.85212791]	[595.66455078 541.84033203 0.8434639 ]	[503.24133301 546.95092773 0.73393965]	[459.82147217 546.98077393 0.71815819]	[469.97131348 708.65307617 0.79315853]	[4.82817719e+02 8.54804810e+02 8.43075633e-01]	[544.34521484 546.92700195 0.71630138]	[552.12823486 706.04974365 0.82854307]	[5.64958862e+02 8.52313660e+02 8.29810917e-01]	[452.01062012 259.70080566 0.83401608]	[477.61288452 257.12255859 0.90432167]	[0. 0. 0.]	[503.24798584 236.45892334 0.97958052]	[5.72661316e+02 8.98515015e+02 7.54403174e-01]	[5.90647583e+02 8.93236633e+02 7.98301637e-01]	[5.59738037e+02 8.65072510e+02 6.26929402e-01]	[4.82846832e+02 8.95870728e+02 7.92725265e-01]	[4.62426483e+02 8.93244141e+02 8.08685601e-01]	[4.90577484e+02 8.67677734e+02 6.41642690e-01]
[462.1831665 275.07714844 0.93119967]	[487.99523926 323.74984741 0.83711249]	[421.396698 333.95529175 0.83134389]	[418.79064941 441.85983276 0.88937348]	[416.10766602 549.52581787 0.84054393]	[559.75878906 318.61456299 0.85167044]	[582.8470459 434.12371826 0.85328931]	[590.59667969 541.84283447 0.86113876]	[500.80914307 544.40032959 0.75040662]	[459.7381897 544.44818115 0.72397089]	[467.41333008 708.62304688 0.81043768]	[4.82813721e+02 8.52393372e+02 8.46499443e-01]	[541.90350342 544.3694458 0.73395532]	[552.06219482 706.0369873 0.83241367]	[5.64984558e+02 8.52291687e+02 8.29107761e-01]	[446.91595459 259.65435791 0.8442359 ]	[475.08682251 257.10250854 0.88929904]	[0. 0. 0.]	[500.85665894 236.47154236 0.98468119]	[5.75157104e+02 8.98453308e+02 7.59913743e-01]	[5.93129211e+02 8.90844238e+02 7.97717750e-01]	[5.59796448e+02 8.65064209e+02 6.42187834e-01]	[4.82831085e+02 8.95860718e+02 8.02044749e-01]	[4.62422607e+02 8.93239563e+02 8.18655610e-01]	[4.93063843e+02 8.67643066e+02 6.41758740e-01]
[459.7585144 275.02947998 0.92927361]	[485.44274902 321.28509521 0.86176437]	[421.25588989 331.50079346 0.85105205]	[418.66592407 441.88287354 0.87727141]	[416.02069092 547.05218506 0.83253437]	[557.19714355 318.61114502 0.83749747]	[582.74078369 436.58630371 0.84400028]	[588.12158203 541.79168701 0.8531751 ]	[500.72427368 544.45037842 0.74751467]	[459.66146851 546.95672607 0.71802121]	[464.93280029 708.63317871 0.81985605]	[4.82811218e+02 8.52395020e+02 8.46204340e-01]	[541.84936523 544.39440918 0.73383456]	[552.09100342 706.06158447 0.8279767 ]	[5.65027222e+02 8.52226379e+02 8.25186729e-01]	[444.33343506 259.61401367 0.87382442]	[469.98791504 257.04098511 0.90033489]	[0. 0. 0.]	[500.76031494 236.44909668 0.97589189]	[5.72604126e+02 8.98420227e+02 7.66604304e-01]	[5.90613708e+02 8.90829468e+02 7.91717172e-01]	[5.62285767e+02 8.62495422e+02 6.49153173e-01]	[4.82835724e+02 8.95852539e+02 8.00911307e-01]	[4.62420074e+02 8.93234131e+02 8.21262360e-01]	[4.93049896e+02 8.67642517e+02 6.38373375e-01]
[459.75869751 275.02975464 0.92932582]	[485.44271851 321.28610229 0.86145175]	[421.24859619 333.91537476 0.8512212 ]	[418.66793823 441.88381958 0.8764993 ]	[416.02087402 547.05181885 0.83238399]	[557.19702148 318.61203003 0.83730823]	[582.74047852 436.58712769 0.84370184]	[588.12402344 541.79101562 0.85246122]	[500.72454834 544.45196533 0.74712336]	[459.66235352 546.95758057 0.71755832]	[464.92935181 708.63012695 0.82025081]	[4.82808197e+02 8.52382751e+02 8.48351002e-01]	[541.8482666 544.39569092 0.73307669]	[552.09307861 706.06530762 0.82796729]	[5.65028992e+02 8.52230896e+02 8.23770523e-01]	[444.33407593 259.61364746 0.8740235 ]	[469.9888916 257.04162598 0.90006077]	[0. 0. 0.]	[500.76052856 236.44827271 0.97474724]	[5.72597168e+02 8.98428101e+02 7.66762197e-01]	[5.90609985e+02 8.90837219e+02 7.91948676e-01]	[5.62286377e+02 8.62499268e+02 6.50565326e-01]	[4.82839050e+02 8.95854431e+02 7.99921572e-01]	[4.62420471e+02 8.93235413e+02 8.19770932e-01]	[4.90575836e+02 8.67636047e+02 6.34122252e-01]
[459.60113525 275.06518555 0.91326797]	[485.34915161 321.29046631 0.87347353]	[418.79718018 331.50152588 0.85340184]	[418.60128784 441.8576355 0.87862468]	[408.43783569 547.05639648 0.81787974]	[552.12243652 318.61953735 0.83076823]	[580.24285889 436.5625 0.8239249 ]	[588.02636719 541.74139404 0.86425459]	[500.67529297 544.41552734 0.73571855]	[459.64215088 544.4831543 0.7121774 ]	[464.84988403 708.60559082 0.83368129]	[4.82802551e+02 8.52391846e+02 8.49682689e-01]	[541.78747559 544.36462402 0.72557884]	[552.0559082 706.01123047 0.82370222]	[5.67512634e+02 8.52185181e+02 8.18753242e-01]	[441.80130005 259.65499878 0.9022252 ]	[464.87301636 257.04415894 0.94096458]	[0. 0. 0.]	[498.22845459 236.47431946 0.95046771]	[5.70120728e+02 8.98424622e+02 7.91624606e-01]	[5.90612793e+02 8.93218323e+02 8.15238595e-01]	[5.62445496e+02 8.59956299e+02 6.68519914e-01]	[4.82828033e+02 8.95865234e+02 7.95101523e-01]	[4.62413116e+02 8.93244385e+02 8.19306076e-01]	[4.90541504e+02 8.67641663e+02 6.43793702e-01]
[457.13171387 275.01882935 0.89863491]	[482.92321777 323.71533203 0.88478523]	[418.71429443 333.97418213 0.85975361]	[416.08792114 441.82217407 0.86041903]	[403.37579346 546.94970703 0.85710299]	[549.55731201 318.62335205 0.83922976]	[575.18811035 436.61550903 0.80794138]	[585.53326416 541.72613525 0.88097191]	[498.23464966 544.47723389 0.71853095]	[457.18505859 546.9888916 0.69687408]	[462.43807983 708.64123535 0.84065104]	[482.80014038 852.3550415 0.85495138]	[541.74841309 544.40704346 0.71293944]	[552.12756348 705.98956299 0.82177043]	[5.67556824e+02 8.49589844e+02 8.12772810e-01]	[441.72799683 259.64666748 0.91147488]	[462.35476685 257.00128174 0.97015691]	[0. 0. 0.]	[495.5944519 236.42285156 0.92176151]	[5.77776489e+02 8.95960205e+02 8.09782863e-01]	[5.93194702e+02 8.90772522e+02 8.17008495e-01]	[5.62448608e+02 8.52383911e+02 7.42948771e-01]	[4.82859131e+02 8.95854614e+02 7.92909086e-01]	[4.64826630e+02 8.93243286e+02 8.14947248e-01]	[4.90529663e+02 8.67594666e+02 6.41152442e-01]
[452.01901245 274.95779419 0.86108935]	[482.75073242 321.27975464 0.90813172]	[418.5899353 333.97583008 0.85213447]	[408.38650513 441.87307739 0.82929587]	[400.76782227 546.92047119 0.90487927]	[546.93981934 318.59088135 0.85965466]	[567.53692627 434.11553955 0.82963663]	[585.36169434 539.24829102 0.87929881]	[498.12976074 544.47015381 0.70968264]	[454.60806274 547.00018311 0.6836881 ]	[462.43215942 708.62261963 0.83903819]	[482.80740356 852.33654785 0.85449553]	[541.7088623 544.38916016 0.70853609]	[552.11956787 705.94281006 0.81483817]	[5.67588806e+02 8.39406860e+02 7.86206007e-01]	[439.25579834 259.57006836 0.91359794]	[459.83953857 256.97198486 0.96282852]	[0. 0. 0.]	[485.41217041 234.02586365 0.92676866]	[5.82794800e+02 8.90793152e+02 8.40121031e-01]	[5.98276672e+02 8.80529114e+02 7.58831441e-01]	[5.62434082e+02 8.49630249e+02 7.11122155e-01]	[4.82915771e+02 8.95854614e+02 7.85049558e-01]	[4.64871521e+02 8.93240417e+02 8.05141091e-01]	[4.90516968e+02 8.65121216e+02 6.29100919e-01]
[446.98086548 274.93777466 0.85996336]	[480.34750366 321.2461853 0.91167718]	[416.13360596 331.49755859 0.82993627]	[403.37911987 441.85549927 0.85300726]	[400.69393921 544.49633789 0.92724812]	[544.46337891 318.56329346 0.86786795]	[567.47473145 434.08853149 0.82987475]	[585.32757568 539.17132568 0.86524779]	[495.67321777 546.93164062 0.70754015]	[454.58273315 549.50823975 0.68790078]	[462.41592407 708.61303711 0.84632915]	[482.80914307 852.34106445 0.85332823]	[539.27111816 544.40960693 0.7071569 ]	[547.05065918 703.41705322 0.80817866]	[5.67557373e+02 8.31826172e+02 8.15768123e-01]	[439.15817261 257.19778442 0.91352618]	[459.75793457 256.9369812 0.9562608 ]	[0. 0. 0.]	[482.98114014 233.98774719 0.93902147]	[5.82765808e+02 8.85614929e+02 8.01104426e-01]	[5.98232117e+02 8.72877258e+02 7.66819179e-01]	[5.62432251e+02 8.41976990e+02 6.65800512e-01]	[4.82911591e+02 8.95856140e+02 7.92751133e-01]	[4.64881348e+02 8.93243286e+02 8.07836592e-01]	[4.90500793e+02 8.65142578e+02 6.33353591e-01]
[444.38641357 274.93978882 0.87792116]	[480.25735474 321.26104736 0.90482622]	[416.02474976 333.94396973 0.81500793]	[403.28601074 441.79946899 0.87998319]	[398.27770996 544.4954834 0.92900759]	[544.38903809 318.5670166 0.86902201]	[565.03790283 431.4916687 0.82832515]	[582.91619873 536.69787598 0.86000681]	[495.60095215 544.44433594 0.70415783]	[452.03396606 547.00073242 0.68229818]	[462.39709473 708.57318115 0.8499161 ]	[482.81820679 852.31530762 0.85698414]	[539.23016357 544.3494873 0.69496471]	[544.53710938 700.90539551 0.81663847]	[5.67560120e+02 8.31655334e+02 8.21654081e-01]	[436.67269897 257.20571899 0.89381188]	[459.6312561 254.61181641 0.93924558]	[0. 0. 0.]	[482.89205933 233.99998474 0.95439482]	[5.80331970e+02 8.80454956e+02 8.05642366e-01]	[5.95724243e+02 8.72716370e+02 7.93957055e-01]	[5.64839966e+02 8.34336548e+02 6.81454957e-01]	[4.82912750e+02 8.95860962e+02 7.91571081e-01]	[4.64880341e+02 8.93237122e+02 8.08171332e-01]	[4.90528748e+02 8.65094910e+02 6.34979486e-01]
[441.93154907 274.95629883 0.89660907]	[480.18463135 321.26187134 0.89688951]	[413.519104 331.49807739 0.7985791 ]	[400.82324219 441.68655396 0.9049859 ]	[398.19198608 544.46368408 0.93984336]	[544.3147583 318.55599976 0.8713817 ]	[564.98748779 428.96105957 0.83896196]	[582.86578369 536.70098877 0.85736585]	[490.56777954 544.35070801 0.70300168]	[449.44030762 544.4866333 0.68850201]	[462.34646606 708.54302979 0.85070735]	[482.81027222 852.29016113 0.85757065]	[536.64685059 541.84710693 0.6810779 ]	[544.46624756 698.29736328 0.81782997]	[5.65064331e+02 8.24045471e+02 8.11021864e-01]	[436.57946777 259.56976318 0.88292539]	[457.22058105 256.94921875 0.93286192]	[0. 0. 0.]	[482.84625244 234.01348877 0.96219313]	[5.80262878e+02 8.75344421e+02 8.00451100e-01]	[5.93170410e+02 8.70141968e+02 7.59667218e-01]	[5.62355957e+02 8.29155212e+02 6.67717338e-01]	[4.82932190e+02 8.95844177e+02 7.94028223e-01]	[4.64902222e+02 8.93230957e+02 8.13426554e-01]	[4.90509491e+02 8.65072205e+02 6.23864293e-01]
[441.93240356 274.94488525 0.89481694]	[477.7230835 321.27972412 0.87720805]	[408.43103027 333.93286133 0.79543263]	[400.76275635 441.74249268 0.90749419]	[398.09555054 544.44378662 0.92228425]	[541.89874268 318.57995605 0.87280655]	[564.92272949 431.51211548 0.84711051]	[582.81109619 539.24798584 0.87298942]	[488.0065918 541.88256836 0.70290542]	[446.87136841 544.42340088 0.69270015]	[462.30020142 706.04907227 0.84244519]	[4.82810242e+02 8.52310852e+02 8.52196932e-01]	[531.61260986 541.81195068 0.67369032]	[544.41040039 695.77124023 0.83372271]	[5.64976746e+02 8.16326538e+02 8.08252394e-01]	[436.54794312 259.57006836 0.88195324]	[459.58300781 254.61329651 0.93162602]	[0. 0. 0.]	[482.7961731 234.0243988 0.97017729]	[5.80236572e+02 8.70312683e+02 7.47224152e-01]	[5.93162415e+02 8.60003845e+02 6.77799582e-01]	[5.62287109e+02 8.21434631e+02 5.72444201e-01]	[4.82927673e+02 8.93446777e+02 7.92093933e-01]	[4.64894287e+02 8.93234375e+02 8.15184295e-01]	[4.90534821e+02 8.65123779e+02 6.24732971e-01]
[441.86721802 274.92337036 0.90957063]	[477.61578369 321.2583313 0.8610059 ]	[405.90032959 333.95559692 0.80129921]	[400.69033813 441.7789917 0.91120887]	[395.6272583 544.50769043 0.8935644 ]	[541.82861328 318.54885864 0.87053204]	[564.89434814 434.0284729 0.84473228]	[582.75842285 539.29864502 0.87425399]	[487.94869995 544.36022949 0.71697724]	[444.39907837 544.43170166 0.70650309]	[462.24221802 705.98571777 0.84187943]	[482.77618408 852.27825928 0.8577202 ]	[531.5557251 541.90130615 0.68315876]	[544.42120361 693.18035889 0.84142244]	[564.90759277 811.19042969 0.84391618]	[434.07406616 259.57336426 0.87556607]	[457.16168213 254.60800171 0.92529339]	[0. 0. 0.]	[482.74365234 234.00932312 0.96963644]	[5.77762512e+02 8.70165527e+02 7.22127855e-01]	[5.93134949e+02 8.54909424e+02 6.68579698e-01]	[5.59828857e+02 8.11242981e+02 6.02280974e-01]	[4.82906128e+02 8.93436035e+02 7.95544982e-01]	[4.64872070e+02 8.93229126e+02 8.19862962e-01]	[4.90500092e+02 8.65062378e+02 6.22186780e-01]
[441.71331787 274.88479614 0.92155242]	[475.06607056 321.27285767 0.84116 ]	[403.38189697 333.98178101 0.81699049]	[398.28152466 441.8604126 0.8950485 ]	[395.5 546.94433594 0.85897332]	[541.76062012 318.54501343 0.86986905]	[564.83148193 431.48141479 0.84621763]	[582.75585938 539.21063232 0.86915624]	[487.92230225 544.3994751 0.71611339]	[444.3760376 544.47186279 0.70248675]	[462.21362305 706.06494141 0.84198952]	[482.76559448 852.27270508 0.85882419]	[529.07385254 544.34851074 0.68577492]	[544.42480469 693.20812988 0.83972919]	[564.88763428 808.62408447 0.86612689]	[428.9180603 257.1529541 0.88062471]	[454.57687378 254.58612061 0.90028989]	[0. 0. 0.]	[480.37158203 234.03990173 0.97382724]	[5.75166199e+02 8.62578491e+02 7.36043096e-01]	[5.90544922e+02 8.52234192e+02 7.35902309e-01]	[5.62251587e+02 8.08685791e+02 6.36569560e-01]	[4.82885071e+02 8.93407776e+02 7.97579288e-01]	[4.64859619e+02 8.93220459e+02 8.24296594e-01]	[4.90489014e+02 8.65091187e+02 6.17229104e-01]
[439.28585815 274.88031006 0.91873765]	[472.53234863 321.27423096 0.83865321]	[403.31973267 333.99243164 0.82804066]	[398.22647095 441.88018799 0.89117032]	[387.94836426 547.02526855 0.82452267]	[539.31225586 316.17245483 0.86068213]	[562.46765137 428.96859741 0.85099256]	[582.76947021 539.20703125 0.86741835]	[485.44052124 544.3862915 0.72347045]	[444.300354 544.45361328 0.7091074 ]	[462.20864868 708.54516602 0.85377735]	[482.75323486 852.28344727 0.85758865]	[529.00366211 544.33477783 0.69325972]	[544.44329834 690.73468018 0.83908474]	[564.87005615 803.56079102 0.82921737]	[423.86196899 257.11419678 0.90598083]	[452.00424194 254.54788208 0.8980391 ]	[0. 0. 0.]	[480.32287598 234.01576233 0.97708303]	[5.65054504e+02 8.57391663e+02 7.70231426e-01]	[5.85487427e+02 8.49710022e+02 7.45825291e-01]	[5.62260437e+02 8.06074768e+02 5.91454983e-01]	[4.82891022e+02 8.93402710e+02 8.03041220e-01]	[4.64861267e+02 8.93227661e+02 8.26906800e-01]	[4.88011108e+02 8.67572510e+02 6.16163015e-01]
[439.13781738 274.90179443 0.91182321]	[469.98141479 321.25106812 0.84932977]	[403.25363159 333.97695923 0.83563071]	[398.19384766 444.32067871 0.88757724]	[385.31643677 547.0057373 0.84750551]	[539.23345947 316.14929199 0.85773504]	[562.41217041 428.91513062 0.85206568]	[582.77416992 536.67285156 0.85103053]	[485.42141724 544.33447266 0.72439146]	[441.90844727 544.40771484 0.71321297]	[462.20388794 708.50396729 0.8505621 ]	[482.737854 852.28643799 0.85774928]	[528.99206543 541.86218262 0.6947754 ]	[544.46270752 690.59484863 0.83568019]	[562.45397949 793.26208496 0.84421796]	[421.3269043 257.10394287 0.92973536]	[444.44525146 254.56237793 0.93036008]	[0. 0. 0.]	[480.19815063 234.02972412 0.97999668]	[5.64863159e+02 8.49681763e+02 7.84391820e-01]	[5.82933411e+02 8.36901001e+02 7.07449496e-01]	[5.59804260e+02 7.93295288e+02 5.84525943e-01]	[4.82893219e+02 8.93357300e+02 8.04404318e-01]	[4.64872162e+02 8.90841675e+02 8.24483871e-01]	[4.87969604e+02 8.67590698e+02 6.27202749e-01]
[439.0696106 274.91424561 0.9027102 ]	[467.41842651 321.28610229 0.85071927]	[400.77523804 334.0055542 0.85661763]	[398.15478516 444.3276062 0.89525902]	[382.85232544 547.04376221 0.85112071]	[536.70574951 316.14529419 0.84660316]	[562.40368652 428.92642212 0.85520291]	[582.80529785 534.11169434 0.84784573]	[485.40280151 544.35986328 0.727377 ]	[441.89202881 544.44073486 0.71432453]	[462.20968628 708.51672363 0.85204804]	[482.73327637 852.28265381 0.8604852 ]	[528.97283936 541.88195801 0.69581747]	[544.48114014 688.03143311 0.84154177]	[562.28485107 785.47894287 0.84587967]	[421.26303101 257.1423645 0.93921143]	[444.31280518 254.57264709 0.95739168]	[0. 0. 0.]	[477.66491699 234.01332092 0.93744153]	[564.84515381 831.79345703 0.8566035 ]	[5.82803406e+02 8.26552612e+02 7.80994594e-01]	[5.57168701e+02 7.88010437e+02 6.22917295e-01]	[4.82910645e+02 8.93333679e+02 8.08872342e-01]	[4.64911224e+02 8.90824524e+02 8.16680551e-01]	[4.87950806e+02 8.67591736e+02 6.33322716e-01]
[436.62606812 274.91085815 0.89281714]	[464.86721802 321.29608154 0.87051457]	[400.6477356 334.03686523 0.87016779]	[398.07781982 444.31921387 0.88723236]	[382.79751587 549.50561523 0.85756445]	[534.12304688 316.13491821 0.83801758]	[562.37811279 426.42507935 0.85844284]	[582.82952881 531.54327393 0.85837626]	[485.38430786 541.84838867 0.73817289]	[441.89349365 544.3604126 0.72620469]	[459.85238647 706.09020996 0.84079576]	[480.37158203 852.26409912 0.86005694]	[526.54345703 541.78173828 0.70070446]	[544.53167725 685.42315674 0.773669 ]	[559.81549072 770.15869141 0.8581059 ]	[421.20220947 257.15878296 0.93691099]	[441.84967041 254.56016541 0.97053552]	[0. 0. 0.]	[472.60745239 233.98654175 0.90370989]	[5.62303101e+02 8.21524536e+02 8.08428943e-01]	[5.77762634e+02 8.11254639e+02 7.76342452e-01]	[5.54621887e+02 7.70255615e+02 6.62062824e-01]	[4.82903961e+02 8.93319397e+02 8.10254812e-01]	[4.64911255e+02 8.90811768e+02 8.11905503e-01]	[4.85466431e+02 8.65123779e+02 6.31227016e-01]
[434.10006714 274.91891479 0.87224805]	[462.42205811 321.29037476 0.88238025]	[398.25424194 336.48913574 0.87882328]	[398.02578735 444.30081177 0.87571424]	[382.7571106 549.52441406 0.86004877]	[529.05926514 316.10140991 0.83762383]	[562.36181641 423.88000488 0.86893547]	[582.85290527 528.97192383 0.87162834]	[485.40371704 541.75952148 0.7280193 ]	[444.2984314 541.87976074 0.7227366 ]	[459.84783936 706.00799561 0.82456934]	[4.80375397e+02 8.52301331e+02 8.52252066e-01]	[526.5369873 539.24853516 0.68822986]	[546.97790527 677.78778076 0.68647015]	[552.11791992 749.72119141 0.81209916]	[418.78781128 257.17178345 0.93494874]	[441.7300415 254.56936646 0.96662557]	[0. 0. 0.]	[467.47424316 233.96566772 0.89289171]	[562.31860352 808.59442139 0.83498663]	[5.77697021e+02 7.95803894e+02 7.20721066e-01]	[5.44470337e+02 7.49654175e+02 7.23866284e-01]	[4.82885590e+02 8.93347839e+02 8.08877885e-01]	[4.64903351e+02 8.90846558e+02 8.10947895e-01]	[4.85474609e+02 8.67596191e+02 6.27044320e-01]
[429.00326538 274.94482422 0.86028993]	[462.3487854 321.2975769 0.89227492]	[398.21731567 336.47692871 0.87810433]	[395.62252808 444.33325195 0.85491568]	[382.7286377 549.57342529 0.85824496]	[526.53289795 316.11297607 0.84385723]	[562.33850098 423.81555176 0.87518758]	[582.89404297 526.4677124 0.88967174]	[485.39074707 541.78881836 0.73640317]	[444.30218506 544.33312988 0.7295596 ]	[459.84729004 705.98657227 0.81803715]	[4.80367462e+02 8.52323059e+02 8.51645529e-01]	[526.52081299 539.26367188 0.69738644]	[547.02624512 685.49957275 0.70184785]	[549.52978516 744.48150635 0.83715665]	[418.65893555 257.18252563 0.92361033]	[439.30032349 254.60214233 0.95778966]	[0. 0. 0.]	[464.88464355 233.97846985 0.91488588]	[552.10296631 790.60095215 0.82495332]	[5.67487000e+02 7.83031921e+02 7.66092598e-01]	[5.44468140e+02 7.41926025e+02 7.04751253e-01]	[4.82899139e+02 8.93368286e+02 8.05333495e-01]	[4.64922028e+02 8.93229736e+02 8.08475912e-01]	[4.85468903e+02 8.67633423e+02 6.29641354e-01]
[423.90118408 275.01901245 0.88233453]	[462.30923462 323.7640686 0.88971293]	[398.17977905 336.52175903 0.87822318]	[395.55526733 444.37442017 0.8294791 ]	[380.35952759 549.59881592 0.8542003 ]	[526.46295166 316.11331177 0.84825504]	[562.33831787 423.77740479 0.88276571]	[582.92285156 523.94458008 0.91051364]	[485.40664673 541.77355957 0.73231494]	[441.91506958 541.90631104 0.72819006]	[462.21450806 706.01977539 0.82259881]	[4.80367645e+02 8.54816467e+02 8.37407887e-01]	[528.97576904 539.23718262 0.68911827]	[552.05206299 688.07806396 0.77926242]	[549.51586914 729.15362549 0.85299224]	[416.15484619 259.61813354 0.88534325]	[439.12609863 256.98321533 0.94906193]	[0. 0. 0.]	[462.40213013 234.01502991 0.92920202]	[549.53771973 775.262146 0.7946341 ]	[565.02532959 770.06976318 0.79376262]	[544.45611572 726.62469482 0.74087387]	[4.82902527e+02 8.93377441e+02 8.02623928e-01]	[4.64911438e+02 8.93247009e+02 8.07183087e-01]	[4.85449799e+02 8.70160583e+02 6.40526891e-01]
[421.3999939 275.06607056 0.90897965]	[462.22775269 323.75201416 0.89280516]	[398.12335205 336.5446167 0.88116872]	[395.53375244 444.39950562 0.82138228]	[380.359375 552.11932373 0.85514742]	[523.98907471 316.06143188 0.8460288 ]	[562.34625244 423.76925659 0.88452256]	[582.96044922 523.9677124 0.90728045]	[485.38864136 539.27807617 0.72766095]	[444.30407715 541.87011719 0.72832489]	[462.21612549 705.92144775 0.80671394]	[4.80358643e+02 8.54820618e+02 8.35833848e-01]	[526.51983643 536.66955566 0.68304157]	[552.08691406 682.9420166 0.73067898]	[544.56555176 716.34338379 0.84278345]	[416.03982544 259.67315674 0.86082649]	[436.6809082 257.03649902 0.9255535 ]	[0. 0. 0.]	[462.30084229 234.05310059 0.94104564]	[546.96356201 765.04437256 0.8707391 ]	[562.45373535 752.31359863 0.83351332]	[541.83007812 708.66467285 0.72668481]	[4.82894470e+02 8.93371704e+02 8.04201126e-01]	[4.64899048e+02 8.93239380e+02 8.09589982e-01]	[4.85424042e+02 8.70182434e+02 6.38529837e-01]
[421.31158447 275.06582642 0.92096364]	[459.83651733 323.72088623 0.89340031]	[398.08163452 336.56298828 0.87637579]	[395.55648804 446.91595459 0.81516469]	[382.72735596 557.17163086 0.85743058]	[523.86199951 316.00479126 0.85195476]	[562.35083008 421.31362915 0.89730394]	[585.3928833 523.95294189 0.90821725]	[485.44894409 539.26257324 0.71921223]	[444.347229 541.89031982 0.72143453]	[462.25723267 706.0456543 0.83067673]	[4.82723755e+02 8.54837036e+02 8.31752300e-01]	[528.98565674 534.14251709 0.67147279]	[557.16094971 670.16900635 0.72107852]	[546.97216797 703.48638916 0.82773101]	[413.52383423 259.70635986 0.82725298]	[436.57040405 257.06561279 0.90311801]	[0. 0. 0.]	[462.18585205 234.04470825 0.95819265]	[544.33496094 744.44445801 0.85716695]	[559.79589844 734.32299805 0.75307077]	[5.41848633e+02 6.95739685e+02 6.66776896e-01]	[4.82879364e+02 8.93397278e+02 7.94956744e-01]	[4.64904388e+02 8.93240967e+02 8.01168621e-01]	[4.85474701e+02 8.70204163e+02 6.34987950e-01]
[421.30709839 275.06069946 0.92165619]	[459.83444214 323.71963501 0.89369726]	[398.08230591 336.56567383 0.87744445]	[395.5803833 446.88699341 0.82154083]	[380.35455322 557.2121582 0.86308146]	[523.86309814 315.99874878 0.84922707]	[562.34741211 421.27890015 0.90095067]	[585.38238525 523.96057129 0.90765989]	[485.46148682 539.24816895 0.71595323]	[444.36303711 541.87438965 0.7196064 ]	[462.2371521 705.9498291 0.82162106]	[4.82727386e+02 8.54841919e+02 8.24829996e-01]	[528.99151611 534.12854004 0.6715799 ]	[557.22540283 672.73327637 0.71751863]	[546.97949219 705.90441895 0.82059443]	[413.51602173 259.69873047 0.82828897]	[436.57315063 257.0635376 0.90563303]	[0. 0. 0.]	[462.18603516 234.06025696 0.96320367]	[544.36791992 744.46154785 0.83622271]	[559.80303955 736.79412842 0.74104738]	[5.41853210e+02 6.95780701e+02 6.67206287e-01]	[4.82867706e+02 8.93406616e+02 7.92589307e-01]	[4.64887238e+02 8.93245361e+02 7.97649920e-01]	[4.85483337e+02 8.70215088e+02 6.31229341e-01]
[421.30657959 275.059021 0.92129195]	[459.83453369 323.72799683 0.89291358]	[398.07995605 336.5710144 0.87703186]	[395.59146118 446.90856934 0.82156271]	[380.35028076 557.22509766 0.86464363]	[523.86535645 316.00540161 0.85005838]	[562.35137939 421.28744507 0.9015252 ]	[585.37957764 523.94842529 0.90851468]	[485.47006226 539.24816895 0.71538603]	[444.36914062 541.87426758 0.72006565]	[462.23831177 705.92956543 0.81875938]	[4.82727600e+02 8.54841248e+02 8.24818611e-01]	[529.00244141 534.13171387 0.67154336]	[557.21948242 672.71661377 0.71997106]	[546.97467041 705.89550781 0.82222801]	[413.51702881 259.69726562 0.82878256]	[436.57150269 257.06314087 0.90646458]	[0. 0. 0.]	[462.18490601 234.05955505 0.96353579]	[544.36499023 744.45910645 0.83878732]	[559.80474854 736.78729248 0.74345815]	[5.41849976e+02 6.95769897e+02 6.67922497e-01]	[4.82868164e+02 8.93406006e+02 7.92299092e-01]	[4.64890045e+02 8.93243713e+02 7.96678245e-01]	[4.85481842e+02 8.70213135e+02 6.31751895e-01]
[421.24349976 275.07983398 0.93103528]	[459.81442261 323.74752808 0.89118522]	[398.0609436 336.60620117 0.87474716]	[395.58517456 446.96115112 0.81602669]	[382.75241089 557.18756104 0.85413194]	[523.85424805 316.01303101 0.85372454]	[562.35125732 421.28308105 0.90518284]	[585.39562988 523.92956543 0.91129559]	[485.474823 539.25958252 0.71488494]	[444.38226318 541.88684082 0.71719044]	[462.26309204 705.98181152 0.81915772]	[4.82735382e+02 8.54869629e+02 8.21416259e-01]	[528.99346924 534.15319824 0.6700207 ]	[557.16442871 672.72247314 0.69962835]	[546.98358154 700.89459229 0.75219542]	[410.96966553 259.69665527 0.82356918]	[434.09109497 257.08432007 0.90289426]	[0. 0. 0.]	[459.85586548 234.07489014 0.96043772]	[5.41843140e+02 7.39366333e+02 7.36202121e-01]	[5.54663940e+02 7.31745789e+02 6.68154776e-01]	[5.41856689e+02 6.90660522e+02 5.97054899e-01]	[4.82881165e+02 8.93405518e+02 7.92309344e-01]	[4.64901703e+02 8.93240112e+02 7.96696544e-01]	[4.85464203e+02 8.70237671e+02 6.35474145e-01]
[421.22012329 275.06698608 0.93016338]	[459.8117981 323.75778198 0.89437705]	[398.04824829 336.63104248 0.87546706]	[395.56976318 449.46026611 0.81133634]	[382.85440063 557.21148682 0.84249806]	[523.86260986 316.04818726 0.87763667]	[562.34686279 421.33609009 0.89770794]	[585.41937256 523.97436523 0.90288514]	[485.49624634 541.7855835 0.71572357]	[444.40109253 544.38299561 0.70549953]	[462.26202393 706.00219727 0.81285334]	[4.82740936e+02 8.54864014e+02 8.20955813e-01]	[529.02471924 539.20343018 0.67020375]	[559.70239258 685.54620361 0.71458387]	[5.44464539e+02 6.93168335e+02 6.28177941e-01]	[410.94213867 259.67956543 0.82207751]	[434.06002808 257.08755493 0.90118587]	[0. 0. 0.]	[459.8460083 236.41706848 0.95904696]	[5.41905457e+02 7.36804871e+02 5.68534315e-01]	[5.52088989e+02 7.29213806e+02 5.39427817e-01]	[5.36730896e+02 6.85422363e+02 5.02336025e-01]	[4.82875031e+02 8.93395447e+02 7.98719227e-01]	[4.64896545e+02 8.93230042e+02 8.02747369e-01]	[4.85465088e+02 8.70251953e+02 6.38225555e-01]
[421.21228027 275.05929565 0.93751913]	[459.79714966 323.75289917 0.8877756 ]	[398.04425049 336.62753296 0.8796317 ]	[395.57040405 446.93023682 0.8285014 ]	[385.31240845 557.19482422 0.82555526]	[523.85510254 316.02508545 0.87019801]	[562.3515625 421.36056519 0.92169374]	[585.41381836 523.97601318 0.88813496]	[487.92944336 541.84063721 0.71838999]	[444.44332886 544.41400146 0.70580435]	[462.324646 706.01599121 0.81546056]	[4.82813751e+02 8.54867798e+02 8.18105102e-01]	[529.04101562 539.2923584 0.67410564]	[5.54656311e+02 6.95760315e+02 6.81611776e-01]	[5.41904846e+02 6.82954468e+02 2.55365580e-01]	[410.96728516 259.69836426 0.82479501]	[434.05633545 257.08834839 0.90069968]	[0. 0. 0.]	[459.83935547 236.4186554 0.9590947 ]	[5.44483276e+02 7.08603821e+02 2.63366401e-01]	[5.62407349e+02 7.06035645e+02 3.05979669e-01]	[5.39219543e+02 6.82935608e+02 2.03423068e-01]	[4.82838013e+02 8.93403442e+02 7.97314525e-01]	[4.64842041e+02 8.90848633e+02 8.04012477e-01]	[4.88009521e+02 8.70227844e+02 6.44247711e-01]
[421.22219849 275.06829834 0.94405043]	[459.79510498 323.74420166 0.88919884]	[398.05023193 336.59356689 0.87654912]	[395.56481934 446.89825439 0.83375126]	[385.35739136 554.62670898 0.81676227]	[523.85473633 316.03900146 0.87121803]	[562.33441162 421.37313843 0.91319841]	[585.42181396 526.40692139 0.88066918]	[485.46020508 541.82727051 0.72445744]	[444.39215088 544.39105225 0.714553 ]	[462.31768799 706.03460693 0.81350511]	[4.82808502e+02 8.54887207e+02 8.19184124e-01]	[528.9730835 539.29187012 0.67630285]	[549.56890869 698.33398438 0.70048803]	[5.41752319e+02 6.77818542e+02 2.39389196e-01]	[410.98318481 259.73062134 0.82026672]	[434.0670166 257.10369873 0.89863187]	[0. 0. 0.]	[459.84738159 236.41893005 0.95727926]	[5.44371643e+02 7.08517456e+02 2.45967388e-01]	[5.62360413e+02 7.05927124e+02 2.67162085e-01]	[5.34158630e+02 6.75240234e+02 1.69398159e-01]	[4.82857117e+02 8.93425049e+02 7.98074245e-01]	[4.64859253e+02 8.93231689e+02 8.06863964e-01]	[4.87993042e+02 8.70243347e+02 6.47149682e-01]
[421.26358032 275.09170532 0.94184816]	[459.79650879 323.74490356 0.89074415]	[398.04620361 336.59698486 0.87546027]	[395.55975342 446.89859009 0.83051884]	[385.36291504 554.64532471 0.81887144]	[523.85211182 316.04272461 0.87281764]	[562.31097412 421.36117554 0.91493773]	[585.39929199 526.48419189 0.87439048]	[485.42938232 541.80249023 0.72235096]	[444.37615967 544.34991455 0.71511489]	[462.28076172 706.02142334 0.81550264]	[4.82800598e+02 8.54846069e+02 8.22607279e-01]	[526.5100708 539.27075195 0.67705691]	[547.06256104 695.73083496 0.70652616]	[5.41764771e+02 6.82907410e+02 2.40304157e-01]	[413.49655151 262.19668579 0.81820685]	[434.1133728 257.1232605 0.89861226]	[0. 0. 0.]	[459.86068726 236.42016602 0.95435995]	[5.44341614e+02 7.06102234e+02 2.60262489e-01]	[5.62278748e+02 7.05926697e+02 2.85236031e-01]	[5.39209290e+02 6.82918945e+02 1.90063253e-01]	[4.82865784e+02 8.93416565e+02 7.95371175e-01]	[4.64872345e+02 8.93221375e+02 8.00980687e-01]	[4.87990326e+02 8.70206360e+02 6.39769137e-01]
[421.2862854 275.10494995 0.94224918]	[459.79907227 323.74865723 0.89151567]	[398.05233765 336.59375 0.87679887]	[395.56744385 446.90982056 0.83229327]	[385.31256104 554.67694092 0.82200503]	[523.85577393 316.05166626 0.87289441]	[562.29260254 421.3578186 0.91378033]	[585.36505127 526.47283936 0.87585503]	[485.38623047 541.78765869 0.72894531]	[444.32666016 541.91357422 0.71874428]	[462.23226929 705.97161865 0.81505907]	[4.82792725e+02 8.54823425e+02 8.22785258e-01]	[526.48486328 539.26239014 0.68333864]	[5.47065002e+02 6.90695374e+02 6.64702058e-01]	[5.44355835e+02 6.88008850e+02 3.84496391e-01]	[413.51989746 262.21307373 0.82275957]	[436.55755615 257.1333313 0.90451771]	[0. 0. 0.]	[462.19390869 236.42584229 0.95241648]	[5.44405396e+02 7.08670349e+02 3.17785591e-01]	[5.62285522e+02 7.06070862e+02 3.53279173e-01]	[5.36714966e+02 6.82917236e+02 3.01128119e-01]	[4.82864807e+02 8.93436768e+02 7.92779446e-01]	[4.64880371e+02 8.93245911e+02 8.00348997e-01]	[4.87987701e+02 8.70198914e+02 6.33897901e-01]
[421.31365967 275.10720825 0.94154245]	[459.80072021 323.76260376 0.89001393]	[398.05331421 336.59976196 0.87638187]	[395.56057739 446.93878174 0.83162272]	[382.87640381 554.70153809 0.82991183]	[523.86560059 316.06112671 0.87336594]	[562.29980469 421.35409546 0.91475868]	[582.98840332 526.45574951 0.87675399]	[482.96087646 541.79315186 0.7393747 ]	[441.8968811 544.35089111 0.72813326]	[462.22506714 705.96868896 0.82383049]	[4.82793152e+02 8.54819275e+02 8.22687268e-01]	[526.42626953 539.26611328 0.69279021]	[547.01580811 693.20526123 0.69642603]	[5.41907593e+02 6.88015869e+02 3.33147377e-01]	[413.55166626 262.21917725 0.8301118 ]	[436.58956909 257.13345337 0.91196388]	[0. 0. 0.]	[462.20874023 236.42988586 0.94693762]	[5.44341736e+02 7.11213989e+02 3.05989295e-01]	[5.59819824e+02 7.08560120e+02 3.23408484e-01]	[5.39204102e+02 6.85473816e+02 2.69022822e-01]	[4.82867981e+02 8.93434265e+02 7.89215684e-01]	[4.64878937e+02 8.93242615e+02 7.97877789e-01]	[4.87988434e+02 8.70198486e+02 6.32404327e-01]
[421.32888794 275.10650635 0.93760467]	[459.80099487 323.75396729 0.89176083]	[398.05380249 336.58227539 0.87945038]	[395.55648804 446.90878296 0.82944518]	[382.86849976 554.70178223 0.83597404]	[523.86541748 316.06152344 0.8744666 ]	[562.3013916 421.349823 0.91793382]	[582.96893311 526.46411133 0.87472469]	[482.96810913 541.81268311 0.73778129]	[441.90029907 544.36871338 0.72416675]	[462.2449646 705.95007324 0.81765038]	[4.82808105e+02 8.54826965e+02 8.22191715e-01]	[526.43127441 539.28521729 0.69227767]	[5.46984741e+02 6.90700256e+02 6.84991181e-01]	[5.41876953e+02 6.88101318e+02 4.27076340e-01]	[413.56555176 262.21035767 0.83346111]	[436.60919189 257.12521362 0.91540563]	[0. 0. 0.]	[462.20895386 236.42669678 0.94799048]	[5.44319519e+02 7.18906372e+02 3.46663088e-01]	[5.59711548e+02 7.11223022e+02 3.50316465e-01]	[5.34172180e+02 6.82919739e+02 3.09206665e-01]	[4.82844757e+02 8.93416321e+02 7.97007203e-01]	[4.64860657e+02 8.93218628e+02 8.06567788e-01]	[4.88005219e+02 8.70207031e+02 6.35398686e-01]
[421.32543945 275.11804199 0.93928277]	[459.80551147 323.75466919 0.89576644]	[398.05441284 336.57577515 0.88277328]	[395.55291748 446.91436768 0.82530147]	[382.81948853 554.62994385 0.84187555]	[523.86761475 316.06192017 0.87497425]	[562.28881836 421.35620117 0.90747231]	[582.96960449 526.46289062 0.87642807]	[485.35995483 541.78735352 0.72828901]	[441.91830444 544.35241699 0.71834689]	[462.25714111 705.9331665 0.81596768]	[4.82807526e+02 8.54830322e+02 8.22620571e-01]	[526.46972656 539.23626709 0.68535829]	[546.95147705 690.68591309 0.69406366]	[5.41822815e+02 6.90611145e+02 4.86772507e-01]	[413.55331421 262.20678711 0.83046055]	[436.61123657 257.12756348 0.91403669]	[0. 0. 0.]	[462.20983887 236.42807007 0.95191944]	[5.41892090e+02 7.26510071e+02 3.75402808e-01]	[5.52145325e+02 7.21428833e+02 3.58456790e-01]	[5.34102539e+02 6.82916992e+02 3.53000253e-01]	[4.82845032e+02 8.93422913e+02 7.92237401e-01]	[4.64864929e+02 8.93226562e+02 8.04818690e-01]	[4.87994110e+02 8.70210510e+02 6.34949625e-01]
[421.29815674 275.12872314 0.94134551]	[459.77554321 323.75341797 0.89171088]	[398.03164673 336.58557129 0.87942582]	[395.52655029 446.88085938 0.83036542]	[380.33810425 554.67553711 0.85923326]	[523.83355713 316.04827881 0.87429535]	[562.29089355 421.38815308 0.90440691]	[582.96923828 526.46685791 0.87415373]	[482.93768311 539.30639648 0.73555553]	[441.86325073 541.89263916 0.7220974 ]	[462.21322632 705.95458984 0.82073164]	[4.82792023e+02 8.54795471e+02 8.24657261e-01]	[526.40454102 536.72058105 0.68536109]	[5.47034729e+02 6.88083374e+02 6.43663883e-01]	[5.44364990e+02 6.88135071e+02 5.53535640e-01]	[413.5135498 262.20721436 0.82517797]	[436.57830811 257.13235474 0.90395284]	[0. 0. 0.]	[462.19082642 236.44854736 0.95293808]	[5.41891785e+02 7.23997253e+02 4.64994431e-01]	[5.52098633e+02 7.18822266e+02 4.27268714e-01]	[5.34174927e+02 6.82915039e+02 3.89154941e-01]	[4.82860962e+02 8.93423523e+02 7.90712118e-01]	[4.64889374e+02 8.93227356e+02 7.97675669e-01]	[4.87987732e+02 8.70171082e+02 6.26660705e-01]
[421.27679443 275.12191772 0.94685924]	[459.77746582 323.75479126 0.88888955]	[398.03930664 336.59237671 0.87880194]	[395.50927734 446.88723755 0.82718134]	[380.33337402 557.19787598 0.86412239]	[523.83197021 316.04275513 0.87165475]	[562.29315186 421.32723999 0.91759539]	[582.98266602 526.44824219 0.87521052]	[482.93484497 539.28894043 0.73652184]	[441.84902954 541.87176514 0.7245363 ]	[462.20053101 705.94476318 0.82403672]	[4.82780884e+02 8.54818054e+02 8.20696771e-01]	[526.40765381 536.7074585 0.68067807]	[5.49490417e+02 6.88158752e+02 6.60285413e-01]	[5.44372437e+02 6.88147339e+02 5.03907740e-01]	[413.493927 262.2142334 0.82076424]	[436.56719971 257.14657593 0.89507198]	[0. 0. 0.]	[462.18475342 236.46569824 0.95013237]	[5.44303894e+02 7.18857666e+02 4.30448323e-01]	[5.57198059e+02 7.11199280e+02 4.10870135e-01]	[5.36736938e+02 6.85523621e+02 3.67314309e-01]	[4.82858215e+02 8.93443604e+02 7.86625385e-01]	[4.64886017e+02 8.93245972e+02 7.93506444e-01]	[4.87964264e+02 8.70195740e+02 6.27536297e-01]
[421.27816772 275.12521362 0.9479351 ]	[459.77636719 323.75845337 0.88848448]	[398.03707886 336.59579468 0.87915862]	[395.50637817 446.88745117 0.82756233]	[380.32821655 557.19390869 0.86486864]	[523.8324585 316.04187012 0.87032187]	[562.29315186 421.32312012 0.9185856 ]	[582.98327637 526.4440918 0.87436831]	[482.93151855 539.29498291 0.73697531]	[441.83728027 541.88171387 0.72594893]	[462.20471191 705.9251709 0.8187362 ]	[4.82784088e+02 8.54828186e+02 8.19902599e-01]	[526.41070557 536.71289062 0.68024307]	[5.49498169e+02 6.90635925e+02 6.63927853e-01]	[5.44364136e+02 6.88128296e+02 4.97651577e-01]	[413.49356079 262.22021484 0.82000923]	[436.56988525 257.14978027 0.89589626]	[0. 0. 0.]	[462.18588257 236.46537781 0.9496035 ]	[5.44307983e+02 7.18830017e+02 4.22927499e-01]	[5.57221863e+02 7.11181458e+02 4.03117269e-01]	[5.39194824e+02 6.85534302e+02 3.69276822e-01]	[4.82860809e+02 8.93435608e+02 7.87425876e-01]	[4.64886414e+02 8.93239746e+02 7.94357061e-01]	[4.87959106e+02 8.70207214e+02 6.28463268e-01]
[421.26089478 277.47573853 0.95392853]	[459.77081299 323.77316284 0.88608176]	[398.03988647 336.60671997 0.88083112]	[393.04605103 446.91647339 0.81849366]	[380.32272339 557.18444824 0.86726677]	[523.81976318 316.0397644 0.86996329]	[562.2991333 421.3420105 0.91793209]	[585.35131836 526.40112305 0.87777704]	[482.92355347 541.74224854 0.73902142]	[441.8319397 541.89447021 0.72529542]	[462.20657349 705.97271729 0.82761055]	[4.82761688e+02 8.54849731e+02 8.18723798e-01]	[526.39294434 536.72766113 0.68261117]	[5.52147278e+02 6.90689758e+02 6.59012914e-01]	[5.44416870e+02 6.88040283e+02 4.02179062e-01]	[411.01522827 262.25686646 0.81271738]	[436.54092407 257.16732788 0.891078 ]	[0. 0. 0.]	[459.85040283 236.47517395 0.94782555]	[5.44340027e+02 7.18870728e+02 4.07172352e-01]	[5.59751831e+02 7.11180176e+02 3.89748275e-01]	[5.39247131e+02 6.85478333e+02 2.90924788e-01]	[4.82867188e+02 8.93428467e+02 7.87874758e-01]	[4.64882965e+02 8.93244141e+02 7.93037057e-01]	[4.87935364e+02 8.70229614e+02 6.32054031e-01]
[421.23815918 277.49734497 0.95838833]	[459.76443481 323.77185059 0.88736302]	[395.64987183 336.60302734 0.88017988]	[393.02896118 446.88644409 0.81879425]	[380.30999756 557.16186523 0.8637256 ]	[523.80438232 316.03369141 0.86895132]	[562.31182861 421.34762573 0.91969186]	[585.40447998 523.99395752 0.8861044 ]	[482.96612549 539.28759766 0.72880703]	[441.85583496 541.87512207 0.72251719]	[462.22000122 703.49371338 0.81596971]	[4.82764221e+02 8.54842163e+02 8.18240941e-01]	[526.46789551 536.67810059 0.67007399]	[5.54614685e+02 6.88151306e+02 6.29470766e-01]	[5.44404968e+02 6.88086243e+02 5.11781633e-01]	[410.98202515 264.74313354 0.80691427]	[434.10879517 257.190979 0.88413352]	[0. 0. 0.]	[459.84631348 236.47888184 0.94614023]	[5.44346375e+02 7.23962585e+02 4.83665854e-01]	[5.57217407e+02 7.16273926e+02 4.46520448e-01]	[5.36691772e+02 6.82929749e+02 3.49123955e-01]	[4.82871063e+02 8.93434631e+02 7.87517428e-01]	[4.64891968e+02 8.93249512e+02 7.93470204e-01]	[4.87935822e+02 8.70220642e+02 6.28066242e-01]
[421.22714233 277.50558472 0.95805216]	[459.76254272 323.76602173 0.88879126]	[395.63482666 336.60702515 0.87867892]	[393.04568481 446.93557739 0.81801748]	[380.31655884 557.17767334 0.8651818 ]	[523.80889893 316.02508545 0.86962807]	[562.31097412 421.2989502 0.92824751]	[585.46142578 526.4197998 0.87756109]	[485.35424805 539.30310059 0.72442263]	[441.88787842 541.87512207 0.71604788]	[462.26449585 705.95336914 0.81784427]	[4.82778320e+02 8.54832581e+02 8.19979489e-01]	[526.49389648 536.6973877 0.66889632]	[5.57159363e+02 6.90672913e+02 6.50985122e-01]	[5.44313477e+02 6.88034729e+02 4.29171592e-01]	[410.97384644 264.76898193 0.80685133]	[434.08551025 257.20327759 0.88227981]	[0. 0. 0.]	[459.8399353 236.50273132 0.94789588]	[5.44347839e+02 7.26473938e+02 4.55098182e-01]	[5.57250854e+02 7.18840759e+02 4.25259113e-01]	[5.34113342e+02 6.77829163e+02 2.89114296e-01]	[4.82852905e+02 8.93431152e+02 7.89023161e-01]	[4.64870056e+02 8.93242615e+02 7.97630966e-01]	[4.87961975e+02 8.70209900e+02 6.26960397e-01]
[421.2585144 277.52923584 0.94867766]	[459.76986694 323.76138306 0.89091092]	[395.64373779 336.60479736 0.87871337]	[393.05618286 446.95394897 0.81111741]	[380.32971191 557.17895508 0.86195254]	[523.81396484 316.03744507 0.87607634]	[562.31628418 421.27075195 0.92335153]	[585.52056885 526.40350342 0.87613201]	[485.35083008 539.2956543 0.72515422]	[441.88088989 541.87591553 0.7151404 ]	[462.32052612 703.46551514 0.80294436]	[4.82802368e+02 8.54848083e+02 8.17344844e-01]	[526.50177002 536.67755127 0.67077458]	[5.54618958e+02 6.90625366e+02 6.38693571e-01]	[5.41838196e+02 6.85538696e+02 4.68547434e-01]	[411.00167847 264.78063965 0.80616868]	[434.11276245 257.20742798 0.88434166]	[0. 0. 0.]	[459.84280396 236.51403809 0.94499707]	[5.44318542e+02 7.26509644e+02 4.24886465e-01]	[5.57180298e+02 7.18852234e+02 3.96760315e-01]	[5.29028137e+02 6.70159424e+02 3.22686672e-01]	[4.82807220e+02 8.93417480e+02 7.88180172e-01]	[4.64825073e+02 8.93226074e+02 8.02663147e-01]	[4.88001007e+02 8.70227234e+02 6.27054930e-01]
[421.3104248 277.53646851 0.92716956]	[459.75759888 323.7835083 0.88813239]	[398.02493286 336.61654663 0.87780714]	[393.02975464 449.44952393 0.79929876]	[380.3366394 557.26824951 0.87005579]	[523.81378174 316.05603027 0.88006437]	[562.3270874 421.27819824 0.89556783]	[585.5690918 523.99304199 0.87985092]	[485.36248779 539.27459717 0.72707808]	[441.88949585 541.86810303 0.71618879]	[462.32272339 703.48614502 0.80689144]	[4.82802246e+02 8.54846924e+02 8.22087288e-01]	[526.50506592 536.65258789 0.6786921 ]	[5.52083130e+02 6.82968262e+02 6.41751051e-01]	[5.44418884e+02 6.93220154e+02 6.25434101e-01]	[411.02255249 264.75494385 0.81316543]	[436.56460571 257.18826294 0.89311534]	[0. 0. 0.]	[459.85256958 236.53010559 0.94164103]	[5.41912964e+02 7.29222351e+02 5.41576087e-01]	[5.49601379e+02 7.26636719e+02 5.16969979e-01]	[5.36669861e+02 6.85495300e+02 4.72439587e-01]	[4.82808014e+02 8.93409180e+02 7.94274986e-01]	[4.64827484e+02 8.93218018e+02 8.09028745e-01]	[4.88002472e+02 8.70213257e+02 6.31848216e-01]
[421.34313965 277.55386353 0.92401797]	[459.78771973 323.82510376 0.88068479]	[398.04885864 336.64553833 0.88099301]	[395.50964355 449.47558594 0.80225188]	[382.74249268 557.22973633 0.85516846]	[523.83111572 316.06866455 0.86417484]	[562.33599854 421.25039673 0.90149122]	[585.59118652 526.39227295 0.87314206]	[485.39135742 539.22753906 0.72293079]	[441.90487671 541.82336426 0.71770662]	[462.30218506 703.44696045 0.80921042]	[4.82792511e+02 8.54847473e+02 8.19843113e-01]	[526.52758789 534.15081787 0.67745078]	[5.49564636e+02 6.77830078e+02 6.51949048e-01]	[5.44402161e+02 7.00914978e+02 6.75011277e-01]	[413.51272583 264.80221558 0.81780368]	[436.59533691 257.20715332 0.8930549 ]	[0. 0. 0.]	[462.19009399 236.54481506 0.94338614]	[5.41886841e+02 7.34240540e+02 5.68479478e-01]	[5.49542969e+02 7.29184448e+02 5.49632967e-01]	[5.36733948e+02 6.90634521e+02 4.83405143e-01]	[4.82812317e+02 8.93425354e+02 7.92682290e-01]	[4.64830109e+02 8.93237061e+02 8.06814909e-01]	[4.87991638e+02 8.70212219e+02 6.25863791e-01]
[421.36962891 277.57940674 0.9140169 ]	[459.8112793 323.81045532 0.88506609]	[398.05975342 336.65304565 0.87896633]	[395.55337524 451.99249268 0.81003642]	[382.83374023 557.1965332 0.84714425]	[523.85162354 316.05252075 0.86023146]	[562.36236572 421.30648804 0.89699501]	[585.59552002 524.0144043 0.87213737]	[485.42077637 539.23638916 0.72126555]	[444.31918335 541.82800293 0.71607178]	[462.26037598 703.46893311 0.81204021]	[4.82782410e+02 8.54869751e+02 8.14804435e-01]	[526.54443359 534.16583252 0.67765027]	[5.49503235e+02 6.77803711e+02 6.53564036e-01]	[5.44392639e+02 7.00888306e+02 6.70203567e-01]	[413.54541016 267.29690552 0.82047588]	[436.61737061 259.58596802 0.89317697]	[0. 0. 0.]	[462.2046814 236.54295349 0.9471916 ]	[5.41853638e+02 7.34265991e+02 5.86135864e-01]	[5.49505188e+02 7.29196228e+02 5.67704618e-01]	[5.36732239e+02 6.90609558e+02 4.82684910e-01]	[4.82818359e+02 8.93428162e+02 7.85960078e-01]	[4.64834015e+02 8.93246033e+02 7.99630105e-01]	[4.87974701e+02 8.70239990e+02 6.23901248e-01]
[423.77255249 277.62008667 0.90103531]	[459.82888794 323.79598999 0.88780487]	[398.05206299 336.6362915 0.87916672]	[395.56851196 446.96502686 0.81707364]	[382.86755371 557.23168945 0.83600187]	[523.89141846 316.06887817 0.88040131]	[562.37689209 421.32888794 0.89176273]	[585.59863281 526.40710449 0.86544198]	[485.37799072 539.20996094 0.71780092]	[441.90499878 541.82141113 0.71153593]	[462.30535889 703.40612793 0.80213028]	[4.82790894e+02 8.54858276e+02 8.14491749e-01]	[526.50042725 531.61505127 0.67304802]	[5.47054810e+02 6.82979492e+02 6.19224548e-01]	[5.41929688e+02 6.98302673e+02 6.30197644e-01]	[416.0149231 267.3555603 0.82455087]	[436.64526367 259.62265015 0.89307278]	[0. 0. 0.]	[462.22381592 236.55044556 0.94538575]	[5.41818909e+02 7.36836792e+02 5.13993382e-01]	[5.47017212e+02 7.29206299e+02 5.12753665e-01]	[5.31586304e+02 6.85580383e+02 4.75962251e-01]	[4.82806366e+02 8.93416016e+02 7.88494587e-01]	[4.64823303e+02 8.93232178e+02 8.03710520e-01]	[4.87987244e+02 8.70229858e+02 6.24488711e-01]
[423.80947876 277.62167358 0.89341116]	[462.19674683 323.81719971 0.88396817]	[398.07363892 336.64538574 0.8808248 ]	[395.63418579 446.94787598 0.8278777 ]	[385.40264893 554.65777588 0.81274605]	[523.94525146 316.10736084 0.85802823]	[562.40704346 423.77331543 0.8872627 ]	[587.97937012 526.44384766 0.8598932 ]	[485.45755005 539.20318604 0.71191376]	[444.37805176 541.83666992 0.7072553 ]	[462.38766479 703.3961792 0.78281403]	[4.82827759e+02 8.54858521e+02 8.19058657e-01]	[526.53417969 531.60894775 0.67568314]	[5.46970886e+02 6.82877380e+02 6.82460546e-01]	[5.41863708e+02 7.00843567e+02 6.93282962e-01]	[416.0524292 269.82458496 0.83644861]	[436.66796875 259.62701416 0.89808261]	[0. 0. 0.]	[462.2477417 236.53715515 0.94805193]	[5.39293152e+02 7.36849365e+02 5.49047232e-01]	[5.44496521e+02 7.31656616e+02 5.58045268e-01]	[5.29062195e+02 6.88086060e+02 5.13808548e-01]	[4.82794373e+02 8.93379089e+02 7.95754731e-01]	[4.64819122e+02 8.90835632e+02 8.11691225e-01]	[4.88013489e+02 8.70217468e+02 6.34854257e-01]
[423.84945679 277.62869263 0.8863368 ]	[462.24713135 326.33181763 0.88441026]	[398.13204956 336.65505981 0.88617373]	[398.04275513 449.43582153 0.83534914]	[387.89590454 554.64147949 0.81068969]	[526.40209961 316.16067505 0.85981536]	[562.41625977 423.83279419 0.88518 ]	[587.98291016 529.02288818 0.83926898]	[485.4541626 539.28137207 0.714531 ]	[444.40527344 541.89770508 0.70648223]	[462.44772339 703.48944092 0.78817916]	[4.82881592e+02 8.54902893e+02 8.13523710e-01]	[526.51617432 536.66876221 0.68045986]	[544.45843506 682.95379639 0.69240153]	[5.41716980e+02 7.00901978e+02 6.81963861e-01]	[416.09005737 269.83865356 0.84641814]	[439.05743408 259.62091064 0.90503788]	[0. 0. 0.]	[462.28713989 236.57307434 0.94663924]	[5.34179932e+02 7.34287659e+02 5.33674955e-01]	[5.44321655e+02 7.29189453e+02 5.79680204e-01]	[5.26484619e+02 6.88126282e+02 5.09282947e-01]	[4.82819366e+02 8.93346558e+02 7.95737267e-01]	[4.64846893e+02 8.90801575e+02 8.06949973e-01]	[4.90496704e+02 8.70256592e+02 6.46115541e-01]
[428.92642212 277.70907593 0.8536396 ]	[462.32470703 328.88235474 0.88018447]	[398.21585083 336.69161987 0.89146221]	[398.10241699 449.48254395 0.8509537 ]	[387.89315796 554.65441895 0.81013763]	[526.48712158 318.5776062 0.85141057]	[562.45141602 426.40014648 0.86746544]	[587.98950195 534.14233398 0.84304619]	[485.48556519 541.83178711 0.71253389]	[444.40878296 544.40899658 0.70303255]	[462.42828369 705.92852783 0.79799056]	[4.82869568e+02 8.54912231e+02 8.09883475e-01]	[528.98730469 539.29162598 0.68252903]	[541.85461426 685.51879883 0.72006094]	[5.34176575e+02 7.06068604e+02 6.75862432e-01]	[418.58966064 269.91751099 0.87789726]	[439.19360352 259.67990112 0.93213558]	[0. 0. 0.]	[462.41744995 236.62145996 0.9272626 ]	[5.31535217e+02 7.41977112e+02 4.85730350e-01]	[5.41887756e+02 7.34295898e+02 5.26362896e-01]	[5.23896423e+02 6.98311768e+02 5.31148672e-01]	[4.82873718e+02 8.93366272e+02 7.91077793e-01]	[4.64883240e+02 8.90830383e+02 8.01631451e-01]	[4.87989288e+02 8.70283203e+02 6.36462450e-01]
[431.51681519 280.10137939 0.84595203]	[462.33255005 328.87356567 0.87908232]	[398.25427246 336.69076538 0.89452362]	[398.10174561 449.49291992 0.84763563]	[387.87753296 554.65252686 0.81205034]	[526.50354004 318.57824707 0.85013068]	[562.45385742 426.41467285 0.86537904]	[585.59405518 536.64239502 0.8492527 ]	[485.41345215 541.80767822 0.71836209]	[444.32250977 544.36975098 0.71035194]	[462.40158081 703.51300049 0.80284196]	[4.82869110e+02 8.54914734e+02 8.10855806e-01]	[526.51269531 539.27154541 0.68279386]	[541.71502686 685.49786377 0.70213509]	[5.31585327e+02 7.08526550e+02 6.68279648e-01]	[418.7020874 272.39978027 0.90230775]	[439.27185059 262.1463623 0.92793238]	[0. 0. 0.]	[464.8550415 236.6186676 0.9146716]	[5.34093018e+02 7.44534302e+02 4.80508924e-01]	[5.41903503e+02 7.36848755e+02 5.19283354e-01]	[5.23803406e+02 7.00853210e+02 5.34704149e-01]	[4.82858765e+02 8.93349304e+02 7.90937066e-01]	[4.64868713e+02 8.90818054e+02 8.00688267e-01]	[4.87998444e+02 8.70281128e+02 6.39552355e-01]
[431.51446533 280.09539795 0.84650707]	[462.3347168 328.8767395 0.87888438]	[398.25332642 336.69436646 0.89393926]	[398.10534668 449.49938965 0.84902436]	[387.87408447 554.66949463 0.81288123]	[526.50457764 318.57772827 0.85012215]	[562.45092773 426.37036133 0.86908203]	[585.59515381 536.64764404 0.84988838]	[485.41339111 541.8069458 0.71905875]	[444.3248291 544.36889648 0.71114343]	[462.39126587 703.49621582 0.80486345]	[4.82878784e+02 8.54912903e+02 8.11579764e-01]	[526.51074219 539.27185059 0.68389332]	[541.69604492 685.4956665 0.69638884]	[5.31571838e+02 7.08529846e+02 6.65488005e-01]	[418.70959473 272.39498901 0.90309548]	[439.26998901 262.14569092 0.92744714]	[0. 0. 0.]	[464.85125732 236.62161255 0.91656297]	[5.34093872e+02 7.44537598e+02 4.83045787e-01]	[5.41906006e+02 7.36848083e+02 5.21518469e-01]	[5.21384277e+02 7.00848694e+02 5.32655299e-01]	[4.82860443e+02 8.93336914e+02 7.89501905e-01]	[4.64870880e+02 8.90804199e+02 8.00626516e-01]	[4.88022949e+02 8.70272095e+02 6.40982747e-01]
[434.10305786 280.18182373 0.84178913]	[462.39712524 328.89398193 0.87487984]	[400.62347412 336.69760132 0.89443469]	[398.10812378 449.51950073 0.8483867 ]	[385.39199829 554.64862061 0.81096047]	[529.02453613 318.59320068 0.84415215]	[562.45727539 428.91043091 0.86351722]	[585.57629395 539.17041016 0.87059355]	[485.40899658 541.80102539 0.71606529]	[441.91137695 544.35205078 0.708534 ]	[462.36416626 705.93597412 0.80357957]	[4.82888885e+02 8.54906555e+02 8.10258210e-01]	[526.52905273 539.2744751 0.6742993 ]	[539.22918701 685.48217773 0.71302217]	[531.56384277 706.12078857 0.70725167]	[418.80496216 272.48669434 0.91021252]	[441.67657471 262.25143433 0.91990495]	[0. 0. 0.]	[464.95306396 239.06033325 0.88728833]	[5.31544983e+02 7.44466248e+02 5.24403512e-01]	[5.41883972e+02 7.34317383e+02 5.55549622e-01]	[5.23818176e+02 7.00836182e+02 5.69817603e-01]	[4.82865906e+02 8.93320435e+02 7.80778468e-01]	[4.64870941e+02 8.90785767e+02 7.91321635e-01]	[4.90514709e+02 8.70255493e+02 6.37982726e-01]
[436.58258057 282.70657349 0.83532047]	[462.40472412 331.39294434 0.87691712]	[400.62466431 339.05529785 0.89690912]	[398.11636353 452.01242065 0.8533169 ]	[385.34768677 557.20025635 0.82380015]	[529.04510498 318.63098145 0.85213852]	[564.81390381 431.51754761 0.85964793]	[585.54364014 539.30181885 0.89336997]	[485.40597534 541.83618164 0.71416736]	[441.87597656 544.38830566 0.70530063]	[462.30645752 705.98345947 0.80872905]	[4.82861115e+02 8.54870789e+02 8.12725067e-01]	[528.97320557 539.30926514 0.66814756]	[539.23083496 685.47692871 0.70189059]	[5.31588684e+02 7.06128418e+02 6.74211860e-01]	[421.17990112 274.90496826 0.92505372]	[441.77359009 267.28375244 0.90708375]	[0. 0. 0.]	[467.48016357 239.09382629 0.87075537]	[5.26509705e+02 7.41939209e+02 5.06352127e-01]	[5.41807129e+02 7.34264343e+02 5.30245841e-01]	[5.23861267e+02 6.98369263e+02 5.20004928e-01]	[4.82860779e+02 8.93342285e+02 7.74135828e-01]	[4.64864838e+02 8.90800720e+02 7.85507083e-01]	[4.90503784e+02 8.70218506e+02 6.31193578e-01]
[436.61898804 282.72680664 0.83789074]	[462.44692993 331.45935059 0.87397277]	[400.65466309 339.07687378 0.89939135]	[398.12628174 454.56738281 0.86450911]	[385.29190063 557.21282959 0.82913488]	[531.55718994 318.69406128 0.84507638]	[564.81622314 434.07424927 0.86292297]	[585.53417969 541.7421875 0.89985114]	[485.37026978 541.84118652 0.71830153]	[441.82965088 544.37475586 0.70880908]	[462.26727295 706.0769043 0.81877518]	[4.82847900e+02 8.54862793e+02 8.18991244e-01]	[526.54504395 539.30456543 0.66859299]	[541.68719482 685.45440674 0.70095217]	[5.34113892e+02 7.06064758e+02 6.77408993e-01]	[421.21893311 274.92330933 0.92345536]	[441.81762695 267.34088135 0.90040529]	[0. 0. 0.]	[469.97839355 239.12477112 0.8623147 ]	[5.26438904e+02 7.39403442e+02 5.36081493e-01]	[5.41769653e+02 7.31760498e+02 5.46378672e-01]	[5.23902100e+02 6.98297974e+02 5.13017118e-01]	[4.82861267e+02 8.93334534e+02 7.77558804e-01]	[4.64849213e+02 8.90787781e+02 7.87871361e-01]	[4.90528168e+02 8.70186401e+02 6.27982438e-01]
[436.60394287 285.25650024 0.82882905]	[464.84176636 333.9644165 0.87993997]	[400.67221069 339.1506958 0.89482385]	[398.14434814 454.62960815 0.86653304]	[385.32891846 559.71020508 0.8370291 ]	[531.59161377 318.75521851 0.82162243]	[564.83300781 436.58331299 0.86567885]	[585.52600098 541.8949585 0.90981865]	[485.43377686 544.35314941 0.71525961]	[441.89407349 544.49407959 0.70366526]	[462.30014038 708.55023193 0.83008015]	[4.82818604e+02 8.54890625e+02 8.23597074e-01]	[529.0020752 541.81140137 0.6747002 ]	[541.73779297 685.45550537 0.71465951]	[536.64447021 706.04803467 0.73987377]	[421.20495605 274.96401978 0.93419504]	[441.80889893 269.85168457 0.90904802]	[0. 0. 0.]	[470.03442383 239.18161011 0.84915197]	[5.28992004e+02 7.44454590e+02 6.71039701e-01]	[5.41871094e+02 7.36829346e+02 6.67294562e-01]	[5.23908020e+02 6.98281006e+02 5.98648071e-01]	[4.82890106e+02 8.93257019e+02 7.71106958e-01]	[4.64870209e+02 8.90731567e+02 7.79258728e-01]	[4.88022034e+02 8.70198181e+02 6.35750592e-01]
[436.61642456 285.30957031 0.83041388]	[464.83520508 334.05578613 0.89068127]	[400.67150879 339.21087646 0.89189845]	[398.15820312 457.09420776 0.87304157]	[385.38623047 559.76708984 0.84303033]	[531.57232666 321.20889282 0.80854481]	[564.83007812 436.59170532 0.86476254]	[585.50256348 544.30126953 0.90865338]	[485.41586304 544.37634277 0.71926016]	[441.88876343 546.96270752 0.70400089]	[462.29989624 708.65698242 0.81230718]	[4.82819794e+02 8.54898926e+02 8.24662626e-01]	[528.9720459 541.824646 0.67871904]	[541.76422119 685.45874023 0.69697773]	[536.71411133 705.99517822 0.73472571]	[421.21591187 274.98553467 0.93931007]	[441.83456421 269.89126587 0.91275609]	[0. 0. 0.]	[472.58621216 241.66513062 0.83513951]	[5.26452026e+02 7.44473328e+02 6.92363739e-01]	[5.41830688e+02 7.36872864e+02 6.60703540e-01]	[5.23951416e+02 6.95754395e+02 5.77264011e-01]	[4.82887787e+02 8.93248474e+02 7.70951986e-01]	[4.64863159e+02 8.90719055e+02 7.80177891e-01]	[4.90495178e+02 8.70192078e+02 6.38857186e-01]
[436.66305542 287.8175354 0.84116328]	[464.85180664 336.52450562 0.90186268]	[400.6762085 341.67315674 0.87911612]	[398.16946411 457.18225098 0.87741518]	[387.8699646 559.73760986 0.83877814]	[531.60058594 323.7361145 0.78400022]	[564.83282471 439.18942261 0.88761246]	[585.4730835 544.46356201 0.9064948 ]	[485.41830444 544.47637939 0.71350276]	[441.88259888 549.51629639 0.6951372 ]	[462.27636719 711.17687988 0.80554605]	[4.82819183e+02 8.54911987e+02 8.25277030e-01]	[528.98706055 544.34295654 0.67735618]	[541.79193115 685.44415283 0.71953523]	[536.74060059 706.09460449 0.77677822]	[421.2286377 275.02401733 0.95059282]	[441.86663818 269.90866089 0.91647565]	[0. 0. 0.]	[472.58175659 244.22131348 0.82781702]	[5.23995605e+02 7.44567932e+02 7.33340979e-01]	[5.41801636e+02 7.41960449e+02 6.94423437e-01]	[5.26420898e+02 7.00837280e+02 5.97722173e-01]	[4.82876923e+02 8.93307739e+02 7.76222110e-01]	[4.64856201e+02 8.90773560e+02 7.87736714e-01]	[4.88019897e+02 8.70203613e+02 6.40390515e-01]
[436.68334961 290.34823608 0.85063541]	[464.85186768 336.60467529 0.90930057]	[400.66995239 341.74252319 0.87264705]	[398.19616699 459.60772705 0.88145012]	[392.99295044 559.76000977 0.84271765]	[531.60284424 326.33483887 0.77533311]	[564.81835938 439.23278809 0.89015681]	[585.42779541 544.46008301 0.90863949]	[485.42245483 547.01495361 0.70785552]	[444.29550171 552.11273193 0.68910086]	[462.25283813 713.69750977 0.80376369]	[4.82822479e+02 8.54886292e+02 8.30292881e-01]	[526.53649902 544.44525146 0.67914343]	[541.9130249 688.06365967 0.71911877]	[536.70666504 708.51867676 0.75244737]	[421.22488403 275.05831909 0.95127761]	[441.89328003 272.36361694 0.920829 ]	[0. 0. 0.]	[472.58938599 246.74572754 0.82784706]	[5.23945923e+02 7.47131653e+02 7.45834112e-01]	[5.41722961e+02 7.44566467e+02 6.99410379e-01]	[5.23933289e+02 7.00867554e+02 5.78210592e-01]	[4.82856964e+02 8.93311707e+02 7.64948308e-01]	[4.64828400e+02 8.90768311e+02 7.86150336e-01]	[4.90516235e+02 8.70164856e+02 6.41342521e-01]
[436.69851685 290.40878296 0.86364055]	[464.84283447 336.67565918 0.91468596]	[400.67349243 341.80725098 0.86454922]	[398.2116394 457.22167969 0.88727057]	[395.54986572 562.24359131 0.86575067]	[531.59002686 328.9208374 0.77715302]	[562.46234131 441.71731567 0.89296436]	[585.39556885 544.50439453 0.90586334]	[485.43762207 547.01727295 0.70035195]	[444.32498169 552.10003662 0.68482786]	[462.25314331 713.74993896 0.80132067]	[4.82817566e+02 8.54882568e+02 8.33572984e-01]	[526.53985596 544.44665527 0.67438138]	[541.95404053 690.68737793 0.72194237]	[534.14501953 708.58300781 0.72726864]	[421.23193359 275.10638428 0.95472836]	[441.90655518 272.41418457 0.9255324 ]	[0. 0. 0.]	[472.5916748 246.77119446 0.83044726]	[523.90057373 749.65112305 0.75441289]	[5.39280273e+02 7.47073425e+02 7.15240002e-01]	[5.23845276e+02 7.00854309e+02 5.87143064e-01]	[4.82827728e+02 8.93326233e+02 7.53463149e-01]	[4.62402618e+02 8.90773010e+02 7.86003172e-01]	[4.90536438e+02 8.70116638e+02 6.43139958e-01]
[436.67672729 292.88043213 0.86651552]	[464.84902954 339.08145142 0.91449797]	[400.66912842 344.28686523 0.85601056]	[398.22781372 459.65664673 0.89495587]	[398.01217651 562.34020996 0.88975251]	[531.5769043 331.47512817 0.78285205]	[562.43066406 441.72058105 0.89372069]	[585.36676025 546.96185303 0.89629948]	[485.38336182 549.55584717 0.7042802 ]	[441.88247681 557.18804932 0.69272882]	[462.2522583 716.31280518 0.80773091]	[4.82824554e+02 8.54878296e+02 8.32620263e-01]	[526.49127197 544.4977417 0.67701173]	[541.90264893 690.61724854 0.7292006 ]	[536.69256592 711.16790771 0.75393385]	[421.21762085 277.48910522 0.9511537 ]	[441.8767395 272.49771118 0.93620193]	[0. 0. 0.]	[472.60018921 249.30583191 0.83501351]	[523.8928833 749.70819092 0.813366 ]	[541.72088623 747.1628418 0.78719544]	[5.23938660e+02 7.05978638e+02 6.11327469e-01]	[4.82800781e+02 8.93335083e+02 7.51680255e-01]	[4.62392792e+02 8.90767456e+02 7.83462286e-01]	[4.90553925e+02 8.70111511e+02 6.44733310e-01]
[436.67120361 292.90917969 0.87226391]	[464.83837891 339.10977173 0.91832232]	[400.67001343 344.3480835 0.84954238]	[398.2611084 459.74966431 0.89950395]	[398.11999512 564.84216309 0.91084623]	[529.07373047 333.93222046 0.7873888 ]	[562.39691162 441.76062012 0.8922103 ]	[585.34234619 546.98822021 0.89032 ]	[485.42645264 552.08691406 0.69738662]	[444.30923462 557.22753906 0.69072288]	[462.24911499 716.31219482 0.80253708]	[4.82831329e+02 8.54870300e+02 8.33187997e-01]	[526.52514648 546.99755859 0.6655829 ]	[541.90130615 690.67358398 0.72732025]	[536.70465088 711.19830322 0.74126452]	[421.21826172 277.52441406 0.95091671]	[441.88269043 274.90209961 0.94336855]	[0. 0. 0.]	[472.59872437 251.84768677 0.84825885]	[523.8916626 749.76776123 0.81197619]	[539.29858398 749.58892822 0.78448385]	[5.23952087e+02 7.05979431e+02 6.01664603e-01]	[4.82807281e+02 8.93363403e+02 7.48003662e-01]	[4.62393341e+02 8.90798096e+02 7.80566573e-01]	[4.93051819e+02 8.67692871e+02 6.42668605e-01]
[439.07440186 295.41574097 0.89383739]	[464.84170532 339.1960144 0.9153809 ]	[400.67782593 349.37084961 0.84841996]	[400.69720459 459.82165527 0.90396655]	[400.70761108 564.95654297 0.93002969]	[531.56860352 334.06732178 0.80224442]	[562.41131592 441.91668701 0.88109201]	[582.91674805 547.05786133 0.88002115]	[485.42825317 557.18615723 0.69904834]	[441.91229248 562.27819824 0.71228361]	[462.22311401 718.85919189 0.79913718]	[4.82796539e+02 8.54914429e+02 8.30376208e-01]	[528.98931885 549.57928467 0.6531623 ]	[541.9286499 688.17504883 0.70175135]	[534.15802002 713.73791504 0.72690725]	[421.25079346 277.67947388 0.93101352]	[441.90966797 275.0508728 0.94779295]	[0. 0. 0.]	[475.0791626 254.37767029 0.88785738]	[523.96203613 752.22277832 0.81361639]	[541.71917725 749.63879395 0.80100286]	[5.23853210e+02 7.06082031e+02 6.23911917e-01]	[4.82789825e+02 8.93405701e+02 7.56968617e-01]	[4.62374512e+02 8.90844788e+02 7.85058975e-01]	[4.90516815e+02 8.70125427e+02 6.44930601e-01]
[439.07485962 295.41656494 0.89421773]	[464.84118652 339.19525146 0.91555256]	[400.67645264 349.36813354 0.84827954]	[400.69555664 459.81954956 0.90498406]	[400.70697021 564.9574585 0.93071866]	[531.56744385 334.06692505 0.80216366]	[562.41479492 444.29467773 0.8811602 ]	[582.91809082 547.05706787 0.87981749]	[485.42938232 557.17938232 0.69889724]	[441.91375732 562.2722168 0.71219277]	[462.23226929 718.85076904 0.79964012]	[4.82806427e+02 8.54925354e+02 8.28930318e-01]	[528.99035645 549.57067871 0.65408927]	[541.93145752 688.13726807 0.69937259]	[534.17974854 713.74249268 0.73193538]	[421.2520752 277.68139648 0.93068898]	[441.90994263 275.05224609 0.94785386]	[0. 0. 0.]	[475.081604 254.37840271 0.88803792]	[523.96575928 752.22845459 0.81293833]	[541.73010254 749.64624023 0.80383086]	[5.23862122e+02 7.06092163e+02 6.25804126e-01]	[4.82807098e+02 8.93410828e+02 7.56297827e-01]	[4.62386353e+02 8.90849670e+02 7.84538984e-01]	[4.90513123e+02 8.70141968e+02 6.45900965e-01]
[439.06265259 295.44537354 0.89356244]	[464.85284424 339.23580933 0.90839183]	[400.66793823 349.42221069 0.84713787]	[400.71383667 459.84191895 0.89940393]	[400.73803711 564.88970947 0.92970026]	[531.59521484 336.50289917 0.81403041]	[562.43572998 444.3973999 0.86776471]	[582.91369629 549.58343506 0.86718011]	[485.45080566 557.25421143 0.69802082]	[441.90496826 562.32177734 0.71442741]	[462.25689697 721.37976074 0.80148798]	[4.82809631e+02 8.54916931e+02 8.30476642e-01]	[529.06347656 554.65216064 0.64731711]	[5.41951355e+02 7.00865723e+02 6.78234994e-01]	[5.31561707e+02 7.16277100e+02 6.91845894e-01]	[421.25390625 277.70672607 0.9239704 ]	[441.90490723 275.09191895 0.94496185]	[0. 0. 0.]	[475.07870483 254.39625549 0.89126801]	[523.99401855 752.2901001 0.7755087 ]	[541.72491455 749.66601562 0.77231389]	[5.21342834e+02 7.06080444e+02 6.12691224e-01]	[4.82801605e+02 8.93416504e+02 7.58804083e-01]	[4.62383972e+02 8.90852112e+02 7.87839770e-01]	[4.90519409e+02 8.70126099e+02 6.46240711e-01]
[436.66598511 295.50695801 0.89859939]	[464.85739136 339.27926636 0.89865261]	[400.67050171 351.92303467 0.84909618]	[400.73666382 462.28982544 0.89100534]	[400.77990723 564.95397949 0.91700596]	[531.61627197 336.56204224 0.82216746]	[562.43377686 446.89816284 0.86156529]	[582.91412354 554.62341309 0.8591969 ]	[485.41143799 557.25415039 0.69886357]	[441.87911987 562.3293457 0.71130681]	[462.32479858 721.46136475 0.79554808]	[4.82823608e+02 8.54918701e+02 8.26354444e-01]	[529.00701904 554.64282227 0.65014261]	[5.41877014e+02 6.98325806e+02 6.63866520e-01]	[5.31538452e+02 7.18858643e+02 7.02322900e-01]	[421.23779297 280.1385498 0.91066551]	[441.87081909 277.46929932 0.95266372]	[0. 0. 0.]	[472.60192871 254.45227051 0.90057266]	[526.40600586 752.28302002 0.76429915]	[541.75469971 749.67071533 0.77333164]	[5.21329407e+02 7.08574219e+02 6.10959888e-01]	[4.82761169e+02 8.93390076e+02 7.58107603e-01]	[4.62359344e+02 8.90822815e+02 7.92607784e-01]	[4.90539001e+02 8.70139526e+02 6.44768119e-01]
[436.63452148 295.59460449 0.90496868]	[464.84564209 341.67062378 0.89422745]	[400.67160034 351.9487915 0.85350215]	[400.7331543 462.36828613 0.88347179]	[400.85903931 567.50177002 0.87462664]	[531.62103271 336.60705566 0.82533693]	[562.42132568 449.46051025 0.85359365]	[582.90185547 554.70635986 0.85982341]	[485.37710571 559.7869873 0.71097052]	[441.86172485 562.39953613 0.72249818]	[462.3454895 723.96179199 0.81350082]	[4.82810669e+02 8.54922241e+02 8.29097986e-01]	[526.53833008 557.21661377 0.66150838]	[541.87579346 703.44415283 0.7046507 ]	[529.03417969 723.92034912 0.72571677]	[421.21563721 280.23129272 0.89673114]	[441.8571167 277.56506348 0.96179938]	[0. 0. 0.]	[475.08578491 254.57775879 0.90838277]	[5.26452759e+02 7.54834106e+02 7.47754574e-01]	[541.83026123 749.7557373 0.7740947 ]	[5.21304260e+02 7.08677979e+02 6.27963543e-01]	[4.82804138e+02 8.93400024e+02 7.66153753e-01]	[4.62393372e+02 8.90837830e+02 7.89992273e-01]	[4.90490875e+02 8.70146179e+02 6.44386649e-01]
[436.64587402 298.00021362 0.90674752]	[464.85586548 341.712677 0.8887983 ]	[400.66235352 351.98355103 0.85918415]	[400.72689819 462.39068604 0.88407189]	[400.85339355 567.5123291 0.8730343 ]	[534.10461426 336.64907837 0.82956654]	[562.42584229 449.51763916 0.84311789]	[582.88897705 557.19250488 0.85816503]	[485.37481689 559.8225708 0.71843261]	[441.85229492 562.40332031 0.72701168]	[462.27761841 723.96343994 0.82143021]	[4.82810669e+02 8.57358154e+02 8.24587524e-01]	[528.98602295 559.73937988 0.66627234]	[5.41863586e+02 6.98318237e+02 6.81833386e-01]	[534.13018799 723.91223145 0.73753119]	[421.22576904 282.73614502 0.88276792]	[441.86807251 277.63201904 0.95130962]	[0. 0. 0.]	[475.08105469 257.00726318 0.90848297]	[524.00506592 757.33862305 0.78416467]	[541.80792236 752.20611572 0.78155446]	[5.23885376e+02 7.11141663e+02 6.20366395e-01]	[4.82776001e+02 8.93405762e+02 7.60748208e-01]	[4.62372040e+02 8.90838989e+02 7.88103580e-01]	[4.90524261e+02 8.70145752e+02 6.44657612e-01]
[436.65737915 298.07562256 0.90692002]	[464.87023926 341.7890625 0.87661612]	[400.67941284 354.47576904 0.86693847]	[400.72381592 462.40722656 0.884489 ]	[400.83392334 567.54321289 0.87363791]	[534.11773682 339.04708862 0.83147687]	[562.44281006 452.06478882 0.8429147 ]	[582.89801025 559.70672607 0.87165153]	[485.36395264 562.27893066 0.72245908]	[441.85876465 562.41729736 0.72481054]	[462.25939941 723.90661621 0.81012166]	[4.82797272e+02 8.57401001e+02 8.22438776e-01]	[526.53881836 559.7512207 0.67284167]	[5.41940369e+02 6.95731323e+02 6.85654938e-01]	[536.64837646 723.90179443 0.73634791]	[421.24130249 285.31900024 0.86832649]	[441.88619995 277.71627808 0.93223923]	[0. 0. 0.]	[475.10305786 257.07321167 0.9159025 ]	[523.94519043 764.94989014 0.79327142]	[5.41722046e+02 7.57338196e+02 7.34623671e-01]	[5.23923279e+02 7.11131409e+02 6.16720438e-01]	[4.82779785e+02 8.93440918e+02 7.56141901e-01]	[4.62381683e+02 8.93235535e+02 7.85318851e-01]	[4.90494690e+02 8.70174438e+02 6.44063056e-01]
[439.06967163 298.14068604 0.90740931]	[464.83572388 344.27151489 0.87185466]	[400.67648315 354.58282471 0.87884748]	[400.72558594 464.92449951 0.87371397]	[400.80310059 570.05932617 0.87307453]	[531.61724854 339.07452393 0.83057863]	[562.42950439 452.05126953 0.84280425]	[582.93682861 559.78594971 0.89062399]	[485.37451172 562.30212402 0.72626543]	[441.86233521 564.86553955 0.73292673]	[462.2350769 723.99145508 0.8137396 ]	[4.82776947e+02 8.57447693e+02 8.22695136e-01]	[526.54992676 559.77545166 0.67382443]	[544.30706787 695.73718262 0.70375508]	[536.67962646 723.96844482 0.77016133]	[421.27072144 290.35494995 0.86776137]	[441.91680908 280.14102173 0.91672695]	[0. 0. 0.]	[475.08169556 257.10266113 0.90942651]	[526.39135742 767.47998047 0.8392421 ]	[541.80670166 762.44946289 0.7773788 ]	[5.23913513e+02 7.11171997e+02 6.38274074e-01]	[4.82771759e+02 8.95849976e+02 7.55257487e-01]	[4.62382690e+02 8.93260315e+02 7.86935508e-01]	[4.88010864e+02 8.70194092e+02 6.49537861e-01]
[436.6817627 298.2194519 0.88506401]	[464.82049561 344.34579468 0.86702418]	[400.66717529 357.03363037 0.88629854]	[400.72564697 467.47732544 0.87099802]	[400.80166626 570.10571289 0.86778075]	[531.59368896 339.10467529 0.83216119]	[562.41662598 452.06085205 0.84123993]	[582.93792725 559.77941895 0.88599002]	[485.42132568 562.36425781 0.71930027]	[441.88232422 564.92950439 0.72681755]	[462.28137207 723.99981689 0.82111156]	[4.82781586e+02 8.57452332e+02 8.25301230e-01]	[529.03582764 559.83233643 0.6713438 ]	[544.30682373 700.92950439 0.7237196 ]	[529.04772949 726.48907471 0.81246471]	[421.25424194 292.86889648 0.88187242]	[441.89758301 280.23074341 0.90917671]	[0. 0. 0.]	[475.07550049 257.13482666 0.90174681]	[523.9956665 770.0791626 0.82894909]	[541.80712891 765.08325195 0.79967213]	[5.21324280e+02 7.13705261e+02 6.86121702e-01]	[4.82779968e+02 8.95860413e+02 7.49921560e-01]	[4.62386108e+02 8.93265015e+02 7.82355845e-01]	[4.88006256e+02 8.70176575e+02 6.53941870e-01]
[439.0625 300.71160889 0.8711977 ]	[462.44689941 346.89315796 0.86493266]	[400.65545654 357.11151123 0.89419591]	[400.7137146 470.04452515 0.8648777 ]	[400.75335693 575.20117188 0.87627977]	[531.58795166 339.14276123 0.8328926 ]	[562.42956543 454.59710693 0.85142255]	[582.95843506 562.23944092 0.90204358]	[485.42156982 562.36804199 0.72287309]	[441.87637329 564.92346191 0.7318083 ]	[462.33496094 723.93157959 0.81649613]	[4.82780121e+02 8.57453979e+02 8.25662673e-01]	[529.04095459 562.27484131 0.67122543]	[544.32733154 705.94580078 0.76621103]	[526.5413208 726.55932617 0.84164894]	[421.27337646 292.99179077 0.90810764]	[441.88922119 282.78231812 0.8989588 ]	[0. 0. 0.]	[472.5411377 257.21209717 0.88083142]	[524.0020752 770.24499512 0.82015723]	[541.81726074 767.56347656 0.8336522 ]	[5.21267822e+02 7.16271973e+02 7.03389287e-01]	[4.82806122e+02 8.95861694e+02 7.52884090e-01]	[4.62400116e+02 8.93270142e+02 7.84250855e-01]	[4.87988556e+02 8.70178040e+02 6.61092639e-01]
[436.68707275 303.27041626 0.84876305]	[464.81787109 349.40359497 0.86415768]	[400.66012573 357.16363525 0.89735872]	[400.70169067 472.56698608 0.87036711]	[400.73727417 577.76629639 0.89226693]	[531.5736084 339.17144775 0.83110923]	[562.44281006 454.62524414 0.85777777]	[582.96350098 562.28686523 0.90810215]	[485.4552002 562.35620117 0.72041732]	[444.30239868 564.92254639 0.72754151]	[462.30194092 723.99291992 0.81731319]	[4.82767548e+02 8.57447632e+02 8.26042473e-01]	[529.06524658 559.83374023 0.67039299]	[544.34674072 705.95812988 0.75918901]	[526.54498291 726.60675049 0.83293045]	[421.26977539 295.45684814 0.92279595]	[441.86737061 287.85861206 0.89677024]	[0. 0. 0.]	[470.04193115 259.62216187 0.86772603]	[528.97692871 772.7088623 0.77467632]	[541.88934326 767.62988281 0.82198811]	[5.21259644e+02 7.16331299e+02 6.88132405e-01]	[4.82817657e+02 8.95886230e+02 7.51831830e-01]	[4.62405670e+02 8.93291321e+02 7.82360673e-01]	[4.87976227e+02 8.70165894e+02 6.58478558e-01]
[436.66986084 305.76235962 0.83733165]	[464.82077026 351.96047974 0.87101412]	[400.65612793 359.56637573 0.89695948]	[400.69586182 472.57885742 0.86751068]	[400.73696899 580.23797607 0.9042725 ]	[531.56756592 339.2192688 0.82661778]	[562.4586792 457.12561035 0.86578476]	[582.98052979 562.36413574 0.91592824]	[487.93655396 564.93054199 0.7035532 ]	[444.40380859 567.51580811 0.69244623]	[462.28768921 726.48675537 0.8359946 ]	[4.82769623e+02 8.57459534e+02 8.29437017e-01]	[531.5690918 562.38433838 0.67070979]	[544.30096436 708.51806641 0.78824663]	[528.97894287 729.0526123 0.82473606]	[421.25680542 295.49893188 0.92361844]	[441.8414917 290.37136841 0.89835185]	[0. 0. 0.]	[469.99923706 259.66894531 0.86144114]	[529.05627441 772.72668457 0.79055995]	[544.29577637 767.65222168 0.84902966]	[5.21304443e+02 7.18890564e+02 7.12686002e-01]	[4.82825806e+02 8.95862122e+02 7.58020222e-01]	[4.62414917e+02 8.93271423e+02 7.90013850e-01]	[4.87977692e+02 8.70173889e+02 6.62092209e-01]
[436.6385498 305.80941772 0.8343004 ]	[462.44998169 351.99688721 0.87633449]	[400.65905762 359.58297729 0.89857119]	[400.68621826 472.59368896 0.86681306]	[400.72024536 580.29119873 0.91173869]	[531.55828857 339.23928833 0.824341 ]	[562.48181152 457.1857605 0.87152982]	[583.0010376 562.46533203 0.92177618]	[487.95291138 564.96728516 0.70138413]	[444.42163086 570.04614258 0.68632555]	[462.29547119 726.45782471 0.83651781]	[4.82794098e+02 8.57415833e+02 8.30935597e-01]	[531.58538818 562.41217041 0.67055684]	[541.91204834 706.09985352 0.78471482]	[531.5682373 729.23651123 0.81124163]	[421.23013306 295.51873779 0.93303096]	[441.82208252 290.40377808 0.90912724]	[0. 0. 0.]	[469.97390747 259.73187256 0.84504449]	[5.31578308e+02 7.72823181e+02 7.63075948e-01]	[544.3807373 770.0980835 0.83503461]	[5.21367737e+02 7.23997864e+02 7.22496748e-01]	[4.82818420e+02 8.93446777e+02 7.57729411e-01]	[4.62411774e+02 8.93246582e+02 7.91163325e-01]	[4.88010040e+02 8.70152283e+02 6.57814622e-01]
[436.63723755 308.32183838 0.83511102]	[464.822052 354.48538208 0.88220525]	[400.65701294 359.63937378 0.89944828]	[400.68145752 475.1048584 0.87144983]	[400.71884155 580.3515625 0.9109422 ]	[531.58404541 339.29650879 0.81387365]	[564.83154297 459.72424316 0.89285743]	[585.33947754 564.88720703 0.92230511]	[485.4758606 564.99420166 0.70489031]	[444.34973145 570.06860352 0.68832636]	[462.36904907 726.49212646 0.84371662]	[4.82807922e+02 8.57418701e+02 8.30714643e-01]	[529.065979 564.86303711 0.67414999]	[541.93341064 708.63189697 0.7836327 ]	[529.0791626 731.65209961 0.80107397]	[421.21426392 295.56130981 0.94751698]	[441.82211304 290.44055176 0.91714412]	[0. 0. 0.]	[467.50003052 262.25427246 0.83376426]	[5.36636414e+02 7.75274109e+02 7.65079379e-01]	[544.45715332 770.09436035 0.8251214 ]	[521.31628418 724.00079346 0.72917217]	[4.82831299e+02 8.95839722e+02 7.58198321e-01]	[4.62421967e+02 8.93247620e+02 7.92525530e-01]	[4.88003754e+02 8.70153137e+02 6.57511055e-01]
[439.07254028 310.9324646 0.85977453]	[464.89007568 357.01132202 0.89275146]	[400.70767212 359.76196289 0.89060736]	[400.68612671 477.59860229 0.87775254]	[400.67996216 580.33673096 0.90604508]	[534.10852051 341.81594849 0.78858989]	[564.840271 459.81417847 0.8972497 ]	[585.35144043 565.01116943 0.90713298]	[487.9286499 570.03485107 0.6917156 ]	[444.40136719 575.20202637 0.68464744]	[462.42297363 726.53320312 0.83593082]	[4.82809204e+02 8.57404602e+02 8.31469774e-01]	[531.54992676 565.00323486 0.66303647]	[544.30212402 711.17687988 0.75700819]	[536.73468018 731.76263428 0.77329099]	[421.24871826 297.99047852 0.95229191]	[441.8631897 292.96072388 0.92821932]	[0. 0. 0.]	[470.00384521 267.28591919 0.83104181]	[5.36713501e+02 7.75283691e+02 7.45701671e-01]	[544.50628662 770.10943604 0.80113345]	[5.23896240e+02 7.26517883e+02 6.86466336e-01]	[4.82856262e+02 8.93388672e+02 7.59672105e-01]	[4.64827850e+02 8.90840576e+02 7.87797511e-01]	[4.87990784e+02 8.70147278e+02 6.53964639e-01]
[439.07226562 310.93191528 0.85960603]	[464.89074707 357.01208496 0.89281273]	[400.70718384 359.76330566 0.89022303]	[400.68566895 475.17703247 0.87713289]	[400.67687988 580.33032227 0.90573215]	[534.10974121 341.8170166 0.78827775]	[564.84161377 459.8180542 0.89738595]	[585.34924316 565.00524902 0.90771896]	[487.92941284 570.04199219 0.69122422]	[444.39971924 575.21130371 0.6853475 ]	[462.42312622 726.53973389 0.83539766]	[4.82805573e+02 8.57399902e+02 8.31966400e-01]	[531.55310059 565.01171875 0.66236299]	[544.30432129 711.17041016 0.75441539]	[536.74328613 731.76916504 0.77540994]	[421.24884033 297.99005127 0.95244819]	[441.86279297 292.96072388 0.92867559]	[0. 0. 0.]	[470.00323486 267.28582764 0.83168119]	[5.36713440e+02 7.75273438e+02 7.49502599e-01]	[544.50750732 770.1038208 0.80553401]	[5.23899109e+02 7.26533691e+02 6.84968710e-01]	[4.82854218e+02 8.93405823e+02 7.57244885e-01]	[4.64824036e+02 8.90855225e+02 7.86325574e-01]	[4.87987305e+02 8.70139099e+02 6.53005719e-01]
[439.09655762 313.39785767 0.86941612]	[464.94735718 357.10333252 0.8956688 ]	[400.75900269 362.2048645 0.87507021]	[400.6864624 477.62127686 0.88423836]	[400.6194458 580.35522461 0.90091473]	[534.12841797 346.81747437 0.77418834]	[564.86022949 462.19955444 0.89157259]	[583.00109863 565.03295898 0.90349102]	[487.93530273 570.04058838 0.69328737]	[444.4201355 575.17840576 0.68013281]	[462.42324829 726.48376465 0.83430505]	[4.82792877e+02 8.57379211e+02 8.31727803e-01]	[529.07189941 567.46405029 0.6642428 ]	[544.29547119 711.20495605 0.76768923]	[539.24511719 736.81884766 0.78049326]	[421.26550293 298.03527832 0.94832492]	[441.87680054 293.00778198 0.92609525]	[0. 0. 0.]	[470.03759766 267.35128784 0.831159 ]	[539.25006104 775.3637085 0.78101003]	[546.98944092 770.17858887 0.80241984]	[5.23974243e+02 7.29077515e+02 6.69799268e-01]	[4.82868805e+02 8.93421875e+02 7.62274206e-01]	[4.64841492e+02 8.93221985e+02 7.85897791e-01]	[4.87960449e+02 8.70115479e+02 6.49063945e-01]
[439.11938477 313.45761108 0.88556135]	[467.42254639 357.15591431 0.89300823]	[400.8112793 362.25241089 0.86519885]	[400.68530273 477.68032837 0.89307213]	[398.25375366 582.75921631 0.90407008]	[536.64276123 346.87365723 0.77335936]	[564.86437988 459.83908081 0.89185041]	[583.00213623 565.03820801 0.90088189]	[487.95193481 570.06665039 0.6927622 ]	[446.87979126 575.18127441 0.67687625]	[462.44692993 726.43817139 0.82734668]	[4.82796295e+02 8.57362976e+02 8.32710028e-01]	[529.06317139 567.50115967 0.66300243]	[544.29620361 716.30682373 0.76166117]	[539.21630859 739.33905029 0.77172959]	[421.29055786 298.08972168 0.94064385]	[441.9029541 295.4241333 0.93351203]	[0. 0. 0.]	[472.53747559 269.84674072 0.83551896]	[541.76605225 777.8828125 0.79528934]	[549.50158691 770.19537354 0.79114205]	[5.23952698e+02 7.29122437e+02 6.79131866e-01]	[4.82876160e+02 8.93421204e+02 7.67716527e-01]	[4.64849518e+02 8.93222229e+02 7.89117455e-01]	[4.87959259e+02 8.67699219e+02 6.49767518e-01]
[439.15704346 313.50665283 0.8954193 ]	[467.47680664 357.18661499 0.8901155 ]	[400.84603882 362.26092529 0.85982651]	[400.68460083 477.73239136 0.8992483 ]	[398.25210571 580.3583374 0.90202379]	[536.675354 349.40808105 0.77502835]	[564.90594482 462.25262451 0.89126164]	[585.34173584 565.05029297 0.90291429]	[487.99423218 570.08013916 0.68939108]	[446.93127441 575.18835449 0.67396677]	[464.87216187 724.03295898 0.81969392]	[4.82793243e+02 8.54926453e+02 8.34556997e-01]	[531.56420898 567.52178955 0.65929896]	[544.31488037 716.32086182 0.76764828]	[536.72839355 736.84674072 0.77239221]	[421.31213379 298.13693237 0.93058395]	[444.3079834 295.47900391 0.93221378]	[0. 0. 0.]	[472.60641479 269.90176392 0.84340394]	[541.83752441 780.4229126 0.79524189]	[549.55963135 770.22259521 0.77730578]	[5.23890747e+02 7.29084961e+02 7.06945002e-01]	[4.82891174e+02 8.93432373e+02 7.66132772e-01]	[4.64851837e+02 8.93226257e+02 7.87757993e-01]	[4.87947876e+02 8.67679321e+02 6.48674250e-01]
[439.16983032 313.52883911 0.90047807]	[469.96063232 357.19161987 0.88638937]	[403.24856567 362.24368286 0.85677278]	[400.70413208 477.70843506 0.89397132]	[398.26821899 580.3550415 0.90040565]	[536.68115234 349.44271851 0.7753408 ]	[564.93878174 462.293396 0.8888036 ]	[585.359375 567.45367432 0.90051353]	[488.01431274 570.10144043 0.68861985]	[446.94708252 575.21026611 0.67649019]	[464.90612793 726.43041992 0.81429535]	[4.82808167e+02 8.54918762e+02 8.36242616e-01]	[531.60430908 567.55578613 0.65842855]	[544.31433105 716.31243896 0.76116246]	[536.74591064 739.35510254 0.77303576]	[421.32058716 298.15512085 0.92654705]	[444.32177734 295.49707031 0.93467987]	[0. 0. 0.]	[475.07357788 272.34524536 0.85084832]	[541.86334229 780.43457031 0.79927164]	[552.05413818 770.22583008 0.77450758]	[5.23900818e+02 7.29141968e+02 7.03870952e-01]	[4.82890167e+02 8.93439087e+02 7.66315579e-01]	[4.64853241e+02 8.93227783e+02 7.91438460e-01]	[4.87966187e+02 8.67665710e+02 6.48523808e-01]
[439.18920898 313.54190063 0.90359199]	[467.50369263 357.20339966 0.88634324]	[403.25653076 362.26873779 0.85431236]	[400.70571899 477.68283081 0.88883615]	[398.2800293 580.33172607 0.90027654]	[536.68878174 349.45251465 0.77548194]	[564.92993164 462.2088623 0.88847029]	[585.41021729 567.50646973 0.89321631]	[490.49539185 570.09686279 0.68688446]	[449.45492554 577.70800781 0.67691761]	[464.92840576 724.01000977 0.80482876]	[4.8281842e+02 8.5736322e+02 8.3315438e-01]	[534.10223389 567.53405762 0.65976697]	[541.91815186 716.33081055 0.76230514]	[536.73657227 739.42572021 0.76711231]	[421.33825684 298.16256714 0.92089802]	[444.3432312 295.50137329 0.93302393]	[0. 0. 0.]	[475.1072998 272.34460449 0.85483819]	[541.87866211 780.47070312 0.79400349]	[5.52085083e+02 7.70250549e+02 7.64134169e-01]	[5.23911560e+02 7.29191101e+02 7.00358868e-01]	[4.82905518e+02 8.93422180e+02 7.63014674e-01]	[4.64857483e+02 8.93215088e+02 7.88728058e-01]	[4.87970184e+02 8.67683533e+02 6.47740126e-01]
[439.17990112 313.52111816 0.90177441]	[470.01928711 357.19055176 0.88171387]	[403.29824829 362.24862671 0.85241586]	[400.71188354 477.69085693 0.88785994]	[400.62277222 580.31799316 0.90136886]	[536.7277832 351.92025757 0.77903152]	[564.940979 462.19314575 0.88671541]	[585.42193604 567.4876709 0.89830798]	[490.50436401 572.59796143 0.68384814]	[449.45721436 577.72320557 0.67601347]	[467.45355225 726.46697998 0.81234288]	[4.82838013e+02 8.54919312e+02 8.31938148e-01]	[534.11065674 567.55841064 0.65565968]	[541.89929199 723.90966797 0.79401374]	[539.16882324 744.43743896 0.77044064]	[421.35015869 298.1321106 0.92402875]	[444.36715698 295.49755859 0.93282992]	[0. 0. 0.]	[477.61749268 272.35269165 0.86869693]	[541.894104 782.98486328 0.78792048]	[5.52112488e+02 7.72692200e+02 7.49467790e-01]	[5.23949890e+02 7.31679016e+02 6.97033286e-01]	[4.82918823e+02 8.93408081e+02 7.62362361e-01]	[4.64866364e+02 8.90843079e+02 7.89362192e-01]	[4.87993286e+02 8.67668579e+02 6.45937145e-01]
[439.23464966 313.47076416 0.90115321]	[472.57315063 357.10961914 0.87771916]	[403.32583618 359.77151489 0.86235374]	[400.73648071 475.17654419 0.87754929]	[398.23544312 580.25006104 0.89435351]	[539.24432373 349.41323853 0.78900504]	[564.98168945 462.27182007 0.88901794]	[585.47692871 567.4732666 0.89483052]	[490.5057373 570.05596924 0.6871835 ]	[449.46484375 575.21405029 0.67746997]	[467.49514771 726.50646973 0.8083874 ]	[4.82860840e+02 8.57419556e+02 8.23810816e-01]	[531.61322021 567.48376465 0.6679666 ]	[541.76013184 721.3996582 0.76291162]	[539.27490234 741.96148682 0.76744902]	[423.7817688 298.07876587 0.90807426]	[444.44186401 295.45388794 0.91724265]	[0. 0. 0.]	[477.72723389 272.34231567 0.88564008]	[541.91638184 782.96716309 0.79001397]	[5.54659485e+02 7.70284668e+02 7.63574302e-01]	[5.26505371e+02 7.31648621e+02 6.55115843e-01]	[4.82917694e+02 8.95841858e+02 7.51091599e-01]	[4.64870148e+02 8.93239746e+02 7.81873584e-01]	[4.88021576e+02 8.70141296e+02 6.48900509e-01]
[439.26364136 310.90869141 0.87101406]	[475.10403442 357.03411865 0.874071 ]	[403.38592529 359.67001343 0.85593253]	[400.75747681 475.07138062 0.8654927 ]	[398.17984009 575.20495605 0.87469751]	[539.30706787 346.87619019 0.79448748]	[564.98596191 462.21392822 0.88915938]	[585.47167969 565.04650879 0.90250111]	[490.53366089 567.51391602 0.68659949]	[449.4894104 572.62701416 0.67135996]	[467.50259399 726.53662109 0.80800188]	[4.82866089e+02 8.57416016e+02 8.26091349e-01]	[534.09301758 564.96075439 0.67291152]	[539.26477051 721.42797852 0.75355709]	[539.21075439 741.96966553 0.77269 ]	[423.83911133 295.64660645 0.89329576]	[446.91619873 293.0057373 0.88743162]	[0. 0. 0.]	[480.15200806 267.30511475 0.887779 ]	[541.93945312 782.99713135 0.81488597]	[554.70233154 770.29058838 0.77908945]	[5.26462891e+02 7.29230286e+02 6.73084557e-01]	[4.85379547e+02 8.95856384e+02 7.59201229e-01]	[4.64921570e+02 8.93258179e+02 7.84382343e-01]	[4.90489288e+02 8.70116028e+02 6.44571781e-01]
[439.31643677 305.85534668 0.86094087]	[475.14303589 354.59429932 0.86692142]	[405.8298645 359.57516479 0.84940767]	[400.74511719 472.55737305 0.8621369 ]	[398.11697388 575.234375 0.8713215 ]	[541.76690674 344.34338379 0.81164783]	[564.98999023 459.73217773 0.88668931]	[585.49102783 564.99371338 0.907098 ]	[493.05126953 567.47570801 0.68725795]	[451.99493408 570.09326172 0.67334831]	[469.97238159 726.46185303 0.80495816]	[4.82865356e+02 8.57444824e+02 8.24711025e-01]	[534.16149902 564.94030762 0.67573571]	[539.23828125 718.83618164 0.74854696]	[539.2119751 741.8895874 0.77248597]	[423.90414429 295.5456543 0.88634515]	[449.46508789 292.87411499 0.86174059]	[0. 0. 0.]	[480.23980713 264.72845459 0.89830875]	[541.92193604 782.99176025 0.81169885]	[554.69525146 770.27667236 0.77712768]	[5.26451660e+02 7.29195190e+02 6.75864756e-01]	[4.85355865e+02 8.95839111e+02 7.58555651e-01]	[4.64904266e+02 8.93244324e+02 7.83546865e-01]	[4.90491180e+02 8.70153198e+02 6.51419044e-01]
[439.31692505 305.85314941 0.86109114]	[475.14428711 354.59384155 0.86703885]	[405.82958984 359.57354736 0.84922105]	[400.74621582 472.55020142 0.86225188]	[398.11447144 577.70324707 0.87325519]	[541.7699585 344.34185791 0.81204855]	[564.99053955 459.74209595 0.8872745 ]	[585.48638916 564.98968506 0.90886891]	[493.05114746 567.47460938 0.68734109]	[451.99356079 570.09503174 0.67347735]	[469.99111938 726.46368408 0.80615121]	[4.82864014e+02 8.57449036e+02 8.24603558e-01]	[534.16247559 564.93591309 0.67596322]	[539.24102783 718.84442139 0.75176394]	[539.23370361 741.89831543 0.77483028]	[423.90463257 295.54373169 0.88618237]	[449.46566772 292.87161255 0.86146444]	[0. 0. 0.]	[480.2414856 264.72805786 0.89850479]	[541.92364502 782.98699951 0.80773449]	[554.6986084 770.27716064 0.77564746]	[5.26468140e+02 7.29194946e+02 6.74477637e-01]	[4.85364929e+02 8.95839966e+02 7.57982671e-01]	[4.64906830e+02 8.93245728e+02 7.83476472e-01]	[4.88022369e+02 8.70162659e+02 6.52068853e-01]
[441.71234131 303.29974365 0.87269789]	[475.16134644 354.47067261 0.84285051]	[405.85604858 357.1491394 0.84039509]	[400.74829102 467.49801636 0.86445361]	[398.11752319 567.57397461 0.8899228 ]	[541.78057861 341.7663269 0.83544469]	[565.01257324 459.7203064 0.87969494]	[585.49523926 564.9095459 0.91386026]	[490.54873657 564.90649414 0.69590789]	[449.47616577 567.45507812 0.68916088]	[467.46463013 723.96130371 0.79289848]	[4.82852203e+02 8.57409058e+02 8.25353444e-01]	[534.12866211 562.4083252 0.67297751]	[536.66345215 713.79162598 0.71604711]	[536.70269775 739.34411621 0.75058472]	[426.4392395 295.47213745 0.87118733]	[452.0401001 290.36251831 0.84635139]	[0. 0. 0.]	[480.29855347 262.17358398 0.9104389 ]	[541.89733887 782.97015381 0.8052913 ]	[5.54616455e+02 7.70246033e+02 7.69384384e-01]	[5.23978760e+02 7.29138245e+02 6.69479072e-01]	[4.85373352e+02 8.93438538e+02 7.60784209e-01]	[4.64920227e+02 8.93234131e+02 7.79680312e-01]	[4.88000336e+02 8.70135681e+02 6.50365055e-01]
[441.71200562 303.30001831 0.87346011]	[475.16171265 354.46987915 0.84269357]	[405.85647583 357.14733887 0.84009153]	[400.75042725 469.96060181 0.86286354]	[398.11724854 567.57043457 0.88993531]	[541.78063965 341.76620483 0.83522081]	[565.01513672 459.7225647 0.88027978]	[585.48999023 564.90447998 0.91401863]	[490.54367065 564.90826416 0.69593942]	[449.47113037 567.45410156 0.68906134]	[467.46136475 723.96392822 0.79368317]	[4.82854431e+02 8.57406677e+02 8.25159192e-01]	[534.12542725 562.4119873 0.6726675 ]	[5.36656982e+02 7.16281616e+02 7.14756906e-01]	[536.70025635 739.33917236 0.74745333]	[426.43624878 295.47512817 0.87250161]	[452.04067993 290.3621521 0.84657073]	[0. 0. 0.]	[480.30072021 262.17422485 0.91031408]	[541.89709473 782.9597168 0.80271596]	[5.52148865e+02 7.70239441e+02 7.70040035e-01]	[5.23978088e+02 7.29125183e+02 6.66998506e-01]	[4.85371704e+02 8.95836670e+02 7.62529373e-01]	[4.64922150e+02 8.93242737e+02 7.80392885e-01]	[4.87997314e+02 8.70140747e+02 6.48668170e-01]
[441.77484131 303.20431519 0.87855136]	[477.66769409 351.9163208 0.84390432]	[405.88650513 357.0553894 0.82899243]	[400.73687744 467.4029541 0.87204826]	[398.04724121 567.50720215 0.88889015]	[541.84008789 341.68054199 0.85763097]	[565.02026367 457.22229004 0.86212921]	[585.48693848 564.82202148 0.91561359]	[493.04101562 562.39923096 0.69715476]	[449.51519775 564.94641113 0.69329727]	[467.41824341 723.90008545 0.78797519]	[4.82871979e+02 8.57396179e+02 8.25922608e-01]	[534.13513184 562.3069458 0.67043781]	[534.11553955 713.75219727 0.72108674]	[534.13885498 734.31958008 0.74090528]	[431.48193359 295.42300415 0.85334283]	[454.59066772 287.85192871 0.84354424]	[0. 0. 0.]	[482.70779419 259.68704224 0.92812461]	[541.81451416 780.39056396 0.78257656]	[549.56756592 770.14764404 0.77765769]	[5.23922852e+02 7.29040222e+02 6.59928441e-01]	[4.82917175e+02 8.93445557e+02 7.57099926e-01]	[4.64878510e+02 8.93227173e+02 7.82529354e-01]	[4.90497559e+02 8.70127136e+02 6.53770804e-01]
[441.9041748 298.24035645 0.88216221]	[477.69192505 344.25296021 0.86163366]	[408.42068481 354.48394775 0.80117822]	[400.70999146 462.32388306 0.901618 ]	[395.62417603 564.88092041 0.90113449]	[541.85943604 339.16253662 0.87384826]	[565.02233887 454.62319946 0.83200139]	[585.47003174 562.32427979 0.91640329]	[493.09732056 562.28540039 0.69268262]	[454.5619812 562.40643311 0.70182455]	[467.38998413 718.85449219 0.76770747]	[4.82863983e+02 8.54920654e+02 8.31904948e-01]	[534.12042236 559.78314209 0.66345978]	[531.53924561 711.17126465 0.71535611]	[5.34087708e+02 7.31697998e+02 7.24707246e-01]	[434.11154175 290.41577148 0.81692463]	[457.18319702 282.73156738 0.87581289]	[0. 0. 0.]	[482.82592773 257.18948364 0.94691253]	[5.39310303e+02 7.77853577e+02 7.39260674e-01]	[5.46983887e+02 7.70125305e+02 7.55168617e-01]	[5.23929382e+02 7.26497070e+02 6.24255538e-01]	[4.82937744e+02 8.93388794e+02 7.63799846e-01]	[4.64891724e+02 8.90822937e+02 7.85916805e-01]	[4.90491638e+02 8.67709717e+02 6.51293218e-01]
[444.35806274 298.1348877 0.88222241]	[480.12936401 341.684021 0.89720911]	[408.44549561 346.88293457 0.78751248]	[400.69442749 459.79150391 0.91168284]	[395.55352783 562.32232666 0.89204848]	[541.91094971 339.07620239 0.87078875]	[565.02734375 452.0539856 0.83045655]	[585.48846436 559.82177734 0.89842302]	[493.07458496 559.79205322 0.68843925]	[452.025177 562.34655762 0.69550484]	[464.96658325 716.32318115 0.76066363]	[4.82864105e+02 8.54896301e+02 8.33465338e-01]	[534.16162109 559.72412109 0.66070223]	[531.58813477 706.12701416 0.7128495 ]	[531.60736084 729.16113281 0.78189623]	[436.63592529 285.31283569 0.82233077]	[459.61801147 280.18753052 0.90574789]	[0. 0. 0.]	[482.89251709 257.11883545 0.95790279]	[5.36688232e+02 7.72825500e+02 7.64641941e-01]	[544.49816895 767.68841553 0.80342579]	[5.23934814e+02 7.24006409e+02 6.71694398e-01]	[4.82915894e+02 8.93369812e+02 7.63689041e-01]	[4.64877563e+02 8.90801453e+02 7.84703135e-01]	[4.90496460e+02 8.67683716e+02 6.48146868e-01]
[444.44610596 298.05099487 0.876302 ]	[480.16781616 339.23165894 0.91567791]	[408.4602356 344.2671814 0.7968111]	[400.66571045 459.67480469 0.9090308 ]	[393.01766968 562.23339844 0.86692309]	[544.32263184 336.68652344 0.86107194]	[565.03857422 452.04794312 0.82957715]	[585.48748779 559.71020508 0.87892914]	[493.03588867 559.73681641 0.6837579 ]	[449.48400879 562.26940918 0.68949157]	[467.41470337 716.27313232 0.76704526]	[4.82857513e+02 8.54916199e+02 8.29501152e-01]	[534.14489746 557.23028564 0.65705568]	[531.61181641 705.98571777 0.71619743]	[529.05169678 729.12884521 0.81285655]	[436.69281006 282.70782471 0.85337144]	[459.70928955 277.72161865 0.9390282 ]	[0. 0. 0.]	[485.35287476 256.98471069 0.93346131]	[531.59539795 772.79498291 0.79401356]	[544.39416504 767.66796875 0.85305023]	[5.23858276e+02 7.24014893e+02 6.98143661e-01]	[4.82923218e+02 8.93414978e+02 7.69418538e-01]	[4.64879547e+02 8.90846558e+02 7.88201511e-01]	[4.87993439e+02 8.70135315e+02 6.48658633e-01]
[449.43655396 295.58538818 0.86674452]	[480.21148682 339.14880371 0.92751437]	[411.00888062 341.7336731 0.81209481]	[400.64685059 457.165802 0.89194345]	[390.5123291 559.73101807 0.84259117]	[544.34643555 336.63366699 0.85707307]	[565.04205322 449.46994019 0.83134675]	[585.46948242 554.68621826 0.86278933]	[490.51681519 554.69921875 0.67693943]	[449.44863892 559.76580811 0.68078679]	[464.97665405 713.7286377 0.76747286]	[4.82865417e+02 8.57367493e+02 8.24295044e-01]	[531.61346436 552.13684082 0.64916193]	[5.31558350e+02 7.03455688e+02 6.96831942e-01]	[528.97521973 729.12426758 0.82120299]	[439.15045166 280.17098999 0.88437295]	[459.7772522 277.60137939 0.95927292]	[0. 0. 0.]	[485.40386963 254.56854248 0.92267609]	[531.5715332 772.76403809 0.79262966]	[544.36279297 767.64086914 0.86032194]	[5.23845215e+02 7.26449463e+02 6.88632250e-01]	[4.82919220e+02 8.93437866e+02 7.72326231e-01]	[4.64881989e+02 8.93233643e+02 7.94031262e-01]	[4.87998657e+02 8.70165771e+02 6.46937728e-01]
[452.08230591 295.4598999 0.85869217]	[480.29199219 339.0682373 0.93554896]	[413.55419922 339.27023315 0.83394653]	[400.66027832 454.60684204 0.87017655]	[390.4876709 559.73388672 0.84225816]	[544.38214111 336.56417847 0.85269862]	[565.0345459 446.95245361 0.83279055]	[585.41619873 557.16625977 0.86755991]	[487.95620728 554.6305542 0.67486191]	[446.87255859 557.24688721 0.67290074]	[464.93234253 711.24041748 0.7770282 ]	[4.82879272e+02 8.57360596e+02 8.25282097e-01]	[529.03283691 552.06750488 0.64580685]	[5.29047363e+02 7.03412537e+02 6.91289186e-01]	[526.54144287 729.06628418 0.81826258]	[439.29403687 277.73016357 0.90285623]	[462.18948364 277.46664429 0.96057701]	[0. 0. 0.]	[487.95300293 254.44464111 0.89686692]	[531.53417969 772.74786377 0.7914927 ]	[544.33892822 767.61889648 0.85628486]	[5.23815857e+02 7.23998901e+02 6.64358139e-01]	[4.82934845e+02 8.95838623e+02 7.72192001e-01]	[4.64897125e+02 8.93251221e+02 7.96884000e-01]	[4.88012482e+02 8.70164856e+02 6.46571755e-01]
[454.59329224 295.38708496 0.85899246]	[480.33010864 336.64196777 0.93865383]	[413.59817505 339.18621826 0.84841216]	[400.67526245 452.03775024 0.86433804]	[390.4362793 557.168396 0.81907976]	[544.42272949 336.49578857 0.84247583]	[565.01629639 444.39889526 0.84778237]	[585.39825439 554.61572266 0.85597622]	[485.49414062 547.00415039 0.68977028]	[444.38577271 549.53930664 0.67574453]	[464.83883667 711.14050293 0.78880572]	[4.82881561e+02 8.54912292e+02 8.26011181e-01]	[528.97216797 544.4954834 0.66184503]	[5.29022583e+02 6.98313721e+02 6.54527247e-01]	[526.53039551 729.01409912 0.83065879]	[439.32553101 277.61361694 0.9294976 ]	[462.27566528 275.05722046 0.9576236 ]	[0. 0. 0.]	[490.52667236 251.9591217 0.86525977]	[529.04595947 772.77770996 0.79561222]	[544.34503174 767.6348877 0.85328662]	[5.23824463e+02 7.23956177e+02 6.73166394e-01]	[4.82918579e+02 8.93419006e+02 7.74598897e-01]	[4.64890686e+02 8.93224426e+02 7.90491939e-01]	[4.90498993e+02 8.70153198e+02 6.43043697e-01]
[457.15429688 290.42703247 0.84752136]	[482.76055908 336.48522949 0.92937946]	[416.13305664 336.64349365 0.85967755]	[400.68164062 449.44522095 0.86704201]	[390.49264526 549.58300781 0.8226428 ]	[544.52203369 334.00830078 0.82803988]	[565.02740479 444.31375122 0.85143077]	[582.98883057 552.05419922 0.86122 ]	[485.49035645 549.52252197 0.68468368]	[444.34963989 549.5769043 0.67551577]	[462.41470337 708.70294189 0.8059395 ]	[4.82853882e+02 8.57391907e+02 8.19546819e-01]	[528.98596191 547.01556396 0.65666765]	[526.41973877 706.08624268 0.71325988]	[526.43713379 731.67126465 0.78058589]	[441.7741394 275.08001709 0.94047797]	[462.42871094 274.88934326 0.93622524]	[0. 0. 0.]	[498.11773682 251.81826782 0.86718655]	[5.31612122e+02 7.80447876e+02 7.19432473e-01]	[544.42504883 770.19384766 0.77602845]	[5.21358093e+02 7.26552246e+02 6.35539711e-01]	[4.82900970e+02 8.93441101e+02 7.77974963e-01]	[4.64868896e+02 8.93254028e+02 7.93265879e-01]	[4.87999146e+02 8.70240601e+02 6.41538143e-01]
[457.21185303 287.87512207 0.8412537 ]	[482.77142334 334.06195068 0.92243958]	[416.17306519 336.52078247 0.85357738]	[400.70123291 444.44143677 0.87603974]	[392.98419189 547.06427002 0.83139616]	[544.53094482 333.94125366 0.81878 ]	[565.03613281 441.84564209 0.85838413]	[582.93347168 549.53546143 0.86741829]	[487.91424561 546.99658203 0.68488902]	[444.34118652 547.02319336 0.68210709]	[462.40649414 708.67700195 0.80521399]	[4.82875519e+02 8.54926453e+02 8.19819450e-01]	[529.01257324 546.95965576 0.65706086]	[523.99639893 708.55181885 0.72379816]	[524.0057373 734.26580811 0.76839179]	[441.83886719 275.00747681 0.92374194]	[464.85824585 272.4588623 0.91259634]	[0. 0. 0.]	[498.21780396 249.29473877 0.87297755]	[5.36648315e+02 7.88007812e+02 7.40796566e-01]	[5.44511719e+02 7.72815430e+02 7.24300802e-01]	[5.21327454e+02 7.29043274e+02 6.29286110e-01]	[4.82885773e+02 8.93449585e+02 7.81538129e-01]	[4.64865906e+02 8.93252747e+02 7.99724042e-01]	[4.90491943e+02 8.70217041e+02 6.32977962e-01]
[459.62643433 287.7963562 0.84447289]	[482.76324463 333.9960022 0.91673952]	[416.15350342 336.46652222 0.84479231]	[400.69873047 444.32830811 0.8898322 ]	[392.98937988 546.96820068 0.84335101]	[546.9185791 331.43881226 0.80943549]	[565.03192139 441.76004028 0.86405599]	[582.9307251 547.02954102 0.88143235]	[485.46157837 546.92797852 0.70196575]	[444.30297852 546.94885254 0.69635117]	[462.37619019 708.63739014 0.81425929]	[4.82862854e+02 8.54904236e+02 8.23826849e-01]	[528.97192383 544.47833252 0.6687237 ]	[523.94219971 706.04852295 0.74677348]	[524.02301025 741.92840576 0.79305965]	[441.88272095 274.96820068 0.91871035]	[464.90487671 272.39453125 0.89759898]	[0. 0. 0.]	[498.25924683 246.7888031 0.87928724]	[5.31562683e+02 7.90589172e+02 7.83866167e-01]	[5.44448059e+02 7.82947327e+02 7.45810390e-01]	[5.21369141e+02 7.31675598e+02 6.41170025e-01]	[4.82907471e+02 8.93437134e+02 7.83459902e-01]	[4.64888794e+02 8.93249084e+02 7.97875702e-01]	[4.88007355e+02 8.70190002e+02 6.32667303e-01]
[459.70541382 285.23562622 0.8550486 ]	[482.75964355 331.4949646 0.90399855]	[416.168396 334.00128174 0.83837754]	[400.71154785 441.89141846 0.89205348]	[393.0135498 544.44592285 0.86558324]	[546.9342041 328.87393188 0.80443692]	[565.03192139 441.69439697 0.85973448]	[582.92797852 546.96881104 0.88635665]	[485.45217896 544.41687012 0.70832384]	[444.30426025 544.44897461 0.70469028]	[462.39498901 708.53363037 0.81953788]	[4.82860809e+02 8.54878601e+02 8.23112369e-01]	[526.53344727 544.39483643 0.67678916]	[523.94763184 703.49615479 0.72455585]	[523.92578125 741.99633789 0.83522248]	[444.30529785 274.91299438 0.89416873]	[467.41241455 269.87722778 0.86456382]	[0. 0. 0.]	[500.64987183 244.21580505 0.88898933]	[5.31554260e+02 7.93232300e+02 7.72969723e-01]	[5.44385071e+02 7.88007202e+02 7.61379361e-01]	[5.21274597e+02 7.31735962e+02 6.72597289e-01]	[4.82912445e+02 8.93417969e+02 7.82161951e-01]	[4.64899811e+02 8.93239868e+02 7.93616354e-01]	[4.87986542e+02 8.70197937e+02 6.32731497e-01]
[459.71514893 282.68740845 0.87070221]	[482.76901245 331.44006348 0.90185928]	[416.16915894 333.95852661 0.83216226]	[400.72134399 441.80874634 0.90324873]	[393.05285645 544.38519287 0.87763911]	[546.96716309 326.35232544 0.80349761]	[565.03930664 439.2767334 0.86097443]	[582.98187256 544.49859619 0.896698 ]	[485.41519165 544.43383789 0.71311271]	[441.88449097 544.46160889 0.70734656]	[462.37637329 708.51019287 0.82012206]	[4.82874908e+02 8.54826172e+02 8.30933809e-01]	[526.50274658 544.40570068 0.68066168]	[5.23924561e+02 7.03388550e+02 7.02313304e-01]	[523.87200928 744.49053955 0.8621608 ]	[444.30834961 272.47015381 0.88016587]	[467.44937134 267.31976318 0.85187101]	[0. 0. 0.]	[500.66537476 241.66853333 0.90288639]	[5.31604553e+02 7.95809509e+02 7.87697136e-01]	[544.41333008 788.15930176 0.79946005]	[5.18764893e+02 7.34225952e+02 6.66958630e-01]	[4.82947601e+02 8.93411377e+02 7.79195011e-01]	[4.64939087e+02 8.93225708e+02 7.88204491e-01]	[4.87979431e+02 8.70140381e+02 6.31232858e-01]
[459.71588135 282.6965332 0.86999881]	[482.76824951 331.4414978 0.9021647 ]	[416.16818237 333.96017456 0.83264762]	[400.72424316 441.77529907 0.90613842]	[393.05734253 544.38079834 0.87757659]	[546.96575928 326.34844971 0.80440933]	[565.03735352 439.27810669 0.86139148]	[582.98120117 544.5010376 0.89608532]	[485.40859985 544.43109131 0.71509027]	[441.87634277 544.45355225 0.70976442]	[462.37771606 708.51611328 0.82076746]	[4.82869659e+02 8.54813904e+02 8.33624840e-01]	[526.49853516 544.40643311 0.68175411]	[523.91894531 703.41052246 0.71126992]	[523.87133789 744.49560547 0.86265099]	[444.30828857 272.47647095 0.88112712]	[467.45455933 267.32376099 0.85184169]	[0. 0. 0.]	[500.67388916 241.65153503 0.90584028]	[5.31599731e+02 7.95810242e+02 7.87492394e-01]	[544.41003418 788.15765381 0.79883444]	[5.18763062e+02 7.34229858e+02 6.65381968e-01]	[4.85364655e+02 8.93379272e+02 7.82074153e-01]	[4.64950989e+02 8.90840637e+02 7.86262512e-01]	[4.87976807e+02 8.70124023e+02 6.32084370e-01]
[459.69763184 280.19927979 0.88039964]	[482.76376343 328.89941406 0.89508992]	[416.16555786 331.48565674 0.82454985]	[400.72186279 441.70556641 0.90592712]	[395.50512695 544.3392334 0.88177913]	[546.95385742 323.79104614 0.81374079]	[565.05407715 439.23071289 0.86059016]	[582.98535156 544.43103027 0.90321487]	[485.42034912 544.38586426 0.7142213 ]	[441.87414551 544.4274292 0.71065241]	[462.40093994 705.99493408 0.81616741]	[4.82874329e+02 8.52383606e+02 8.31451833e-01]	[526.53033447 544.34472656 0.67876774]	[523.93383789 690.68756104 0.70431036]	[521.40985107 747.01989746 0.86958796]	[444.28967285 272.39657593 0.86874139]	[467.43756104 264.75976562 0.85417962]	[0. 0. 0.]	[500.66647339 239.1590271 0.91404885]	[5.29028992e+02 8.00911377e+02 7.66259253e-01]	[5.44329224e+02 7.90643127e+02 7.86473453e-01]	[5.13584290e+02 7.39398438e+02 6.16455674e-01]	[4.85421204e+02 8.93371460e+02 7.77676225e-01]	[4.67431366e+02 8.90840759e+02 7.80695438e-01]	[4.87947205e+02 8.67705994e+02 6.26173615e-01]
[459.70898438 280.14038086 0.89182901]	[482.75750732 326.37072754 0.88942283]	[416.16876221 331.41836548 0.81846988]	[400.72558594 441.67285156 0.90567899]	[395.52883911 544.31829834 0.88578743]	[546.95715332 323.74905396 0.81584048]	[565.05487061 439.16894531 0.85546756]	[585.36175537 544.38067627 0.90702748]	[485.44161987 544.35772705 0.71236795]	[441.9125061 544.3793335 0.70832402]	[462.40393066 705.99346924 0.81699455]	[4.82875214e+02 8.54804626e+02 8.36429834e-01]	[526.53302002 544.33892822 0.67965901]	[523.89471436 695.74163818 0.70498586]	[521.40600586 747.04571533 0.87567401]	[441.91888428 269.90618896 0.85497987]	[467.45950317 262.23257446 0.85679704]	[0. 0. 0.]	[500.68557739 239.09489441 0.92378575]	[526.42993164 801.00238037 0.8164233 ]	[541.83825684 790.73291016 0.81944728]	[5.13615967e+02 7.39377869e+02 6.17617965e-01]	[4.85441772e+02 8.93338379e+02 7.87490845e-01]	[4.67456787e+02 8.90822876e+02 7.86794305e-01]	[4.87940704e+02 8.70149048e+02 6.43958211e-01]
[459.70562744 277.6958313 0.90190828]	[482.753479 326.29006958 0.8916766 ]	[416.16125488 328.918396 0.81474209]	[400.70443726 439.30322266 0.90898299]	[395.56134033 544.34313965 0.89303106]	[546.95056152 321.25686646 0.82724881]	[565.07458496 439.20251465 0.85832024]	[585.38916016 544.40325928 0.91336519]	[485.45413208 544.38934326 0.71390134]	[444.31265259 544.4119873 0.71070379]	[462.41107178 705.98681641 0.81345111]	[4.82870392e+02 8.54838989e+02 8.28788221e-01]	[528.96948242 544.37207031 0.67996073]	[523.90197754 690.70843506 0.72735882]	[521.36791992 747.04284668 0.87006676]	[441.9006958 267.3510437 0.84670633]	[467.46881104 259.7258606 0.86337501]	[0. 0. 0.]	[500.68704224 236.68783569 0.93583745]	[524. 803.45666504 0.80632532]	[541.79095459 790.73547363 0.81374192]	[5.11078674e+02 7.39396545e+02 6.16337538e-01]	[4.85432068e+02 8.93352051e+02 7.87754416e-01]	[4.67446686e+02 8.90839417e+02 7.87772954e-01]	[4.87928894e+02 8.70195435e+02 6.41043782e-01]
[459.69494629 277.64956665 0.90531963]	[482.75201416 323.79455566 0.89522642]	[416.16140747 328.89135742 0.81525415]	[400.69827271 439.27270508 0.90931243]	[395.56921387 544.33630371 0.89494586]	[546.94775391 321.21609497 0.8325665 ]	[567.44519043 439.13156128 0.84443766]	[585.41888428 544.37341309 0.91622454]	[485.4631958 544.37060547 0.71790487]	[444.33554077 544.39526367 0.71479887]	[462.39352417 705.92633057 0.81340253]	[4.82856110e+02 8.54802185e+02 8.31016183e-01]	[528.97033691 544.35821533 0.68388224]	[523.88616943 688.15539551 0.73733157]	[521.33477783 746.99487305 0.86245871]	[441.89398193 267.26818848 0.84448135]	[467.47354126 259.6628418 0.87006056]	[0. 0. 0.]	[500.67803955 236.65327454 0.93932486]	[523.89929199 798.34997559 0.82673085]	[539.31567383 790.62872314 0.83328372]	[5.08531586e+02 7.39404846e+02 6.22481108e-01]	[4.85423431e+02 8.93331543e+02 7.89357543e-01]	[4.67451599e+02 8.90826355e+02 7.86835134e-01]	[4.85484131e+02 8.70173096e+02 6.36910081e-01]
[459.67050171 277.62387085 0.90317428]	[482.75222778 323.77914429 0.89758968]	[416.14703369 328.87445068 0.81402528]	[400.70892334 439.26092529 0.90776873]	[395.59823608 544.3190918 0.90187585]	[546.9510498 321.19271851 0.83675027]	[567.45324707 439.09011841 0.84424859]	[585.43695068 544.37481689 0.91706914]	[485.46948242 544.38702393 0.72265053]	[444.34738159 544.42950439 0.71492475]	[462.40792847 703.49450684 0.81014395]	[4.82851135e+02 8.54830933e+02 8.30255032e-01]	[528.98443604 544.36120605 0.68656498]	[523.88464355 690.61627197 0.73453009]	[521.32098389 744.44354248 0.84994316]	[441.85971069 264.74688721 0.85443556]	[467.46078491 259.6260376 0.87543577]	[0. 0. 0.]	[500.67129517 236.62115479 0.94244343]	[523.8291626 793.30102539 0.81802136]	[5.39222168e+02 7.88132507e+02 7.80608296e-01]	[5.11040649e+02 7.34272156e+02 6.31688356e-01]	[4.85397644e+02 8.93338928e+02 7.89651752e-01]	[4.67426270e+02 8.90835327e+02 7.88133979e-01]	[4.87946350e+02 8.70193481e+02 6.41788423e-01]
[459.6060791 277.62347412 0.89426267]	[482.73599243 323.74041748 0.90191603]	[416.15859985 328.88763428 0.81566525]	[400.73370361 439.2593689 0.90729439]	[395.62680054 541.94226074 0.89965641]	[546.9262085 318.76580811 0.84942567]	[567.45043945 436.62854004 0.83739811]	[585.49206543 544.33532715 0.90753359]	[485.48840332 544.36962891 0.71218681]	[444.36752319 544.4151001 0.71026486]	[462.36416626 703.49365234 0.81380421]	[4.82848328e+02 8.54851013e+02 8.19943488e-01]	[529.01226807 544.34240723 0.68002993]	[523.84399414 693.19213867 0.74033284]	[521.33056641 731.65405273 0.84806263]	[441.80184937 264.75912476 0.85569692]	[464.93954468 259.61993408 0.8883757 ]	[0. 0. 0.]	[498.22869873 236.59661865 0.9339478 ]	[5.21356262e+02 7.82977173e+02 7.52376437e-01]	[5.36666748e+02 7.72691162e+02 7.33159840e-01]	[5.11054016e+02 7.26601196e+02 6.56263471e-01]	[4.85373779e+02 8.93384766e+02 7.82296717e-01]	[4.67404938e+02 8.93239319e+02 7.87112892e-01]	[4.87965149e+02 8.70218994e+02 6.23578250e-01]
[459.59005737 277.63442993 0.89493567]	[482.72583008 323.7288208 0.90332931]	[416.14144897 328.90982056 0.8140077 ]	[400.75872803 439.28396606 0.9059875 ]	[395.64794922 544.31152344 0.90172589]	[544.53637695 318.74462891 0.85349518]	[567.45574951 436.61679077 0.83865553]	[585.50482178 541.94616699 0.90367258]	[485.48959351 544.35925293 0.70970213]	[444.38980103 544.40618896 0.70433474]	[462.37924194 705.92926025 0.80723006]	[4.82854553e+02 8.54875427e+02 8.19088876e-01]	[528.98675537 544.3291626 0.6791389 ]	[523.83447266 693.17962646 0.73016179]	[521.33642578 729.12762451 0.86776114]	[441.79299927 267.28549194 0.85802519]	[464.89276123 259.6257019 0.89616477]	[0. 0. 0.]	[498.16506958 236.59677124 0.92930615]	[521.33947754 777.84350586 0.78130579]	[534.15869141 770.16967773 0.7762695 ]	[5.11092529e+02 7.26443604e+02 6.43302917e-01]	[4.85360352e+02 8.93383362e+02 7.84224272e-01]	[4.64960236e+02 8.93234192e+02 7.88179278e-01]	[4.87982758e+02 8.70240723e+02 6.29749656e-01]
[457.21176147 277.63024902 0.89009106]	[480.37826538 323.71612549 0.90450263]	[416.13604736 328.91046143 0.8131057 ]	[400.76083374 439.28652954 0.90324384]	[398.03381348 541.93945312 0.91049886]	[544.4989624 318.72506714 0.8596887 ]	[567.47735596 436.63769531 0.84331834]	[585.54296875 544.30145264 0.9053874 ]	[487.92541504 544.3404541 0.7070207 ]	[444.40582275 544.39294434 0.70048112]	[462.36889648 705.91760254 0.81100959]	[4.82853088e+02 8.54901733e+02 8.15335333e-01]	[529.01202393 541.88134766 0.67834795]	[523.85430908 690.70697021 0.71946549]	[521.35229492 726.59643555 0.86241472]	[441.79019165 267.3135376 0.85783803]	[464.84518433 259.62646484 0.90067494]	[0. 0. 0.]	[495.67935181 236.58699036 0.91785568]	[521.32897949 775.28552246 0.81423229]	[536.64373779 770.08831787 0.78975564]	[5.11092804e+02 7.21410400e+02 6.30553842e-01]	[4.82944458e+02 8.93396973e+02 7.83700824e-01]	[4.64939575e+02 8.93241394e+02 7.91590512e-01]	[4.87977448e+02 8.70257507e+02 6.32481635e-01]
[457.14044189 277.61422729 0.88286752]	[480.36965942 321.29840088 0.90653443]	[416.11862183 328.92913818 0.81136549]	[400.75762939 439.29992676 0.9037115 ]	[398.04937744 544.31152344 0.91861361]	[544.4777832 318.70697021 0.86406958]	[567.51934814 436.67947388 0.84926021]	[587.98468018 541.91558838 0.89912432]	[487.96917725 541.90765381 0.70390159]	[446.88049316 544.38568115 0.69290006]	[462.37554932 705.92211914 0.81115705]	[4.82862762e+02 8.54927246e+02 8.12331855e-01]	[529.05908203 541.87835693 0.67550826]	[5.23875610e+02 6.90611816e+02 6.82745695e-01]	[521.35754395 726.51434326 0.86653513]	[441.73657227 267.27243042 0.86385775]	[462.4107666 259.59939575 0.91859621]	[0. 0. 0.]	[495.59863281 236.57495117 0.90982223]	[521.33728027 772.76428223 0.85548139]	[536.66033936 767.66876221 0.80759215]	[5.11081482e+02 7.18842529e+02 6.28430188e-01]	[4.85349976e+02 8.93422302e+02 7.81162500e-01]	[4.64950287e+02 8.93268616e+02 7.89941728e-01]	[4.87983063e+02 8.70280396e+02 6.32232189e-01]
[457.11392212 277.60708618 0.88286251]	[480.35574341 321.29290771 0.90825212]	[416.10296631 331.41320801 0.81132299]	[400.77587891 441.67199707 0.90211922]	[398.07601929 544.35577393 0.92732334]	[544.46051025 318.69186401 0.86889046]	[567.54150391 436.64859009 0.8432458 ]	[588.06176758 541.93322754 0.88686633]	[487.97296143 541.9095459 0.7043097 ]	[446.86999512 544.38104248 0.69517201]	[462.37207031 703.50219727 0.80856025]	[4.82865479e+02 8.54926514e+02 8.10940146e-01]	[531.5335083 541.88171387 0.6773625 ]	[5.23877991e+02 6.90614746e+02 6.87673509e-01]	[521.37927246 726.52581787 0.86863732]	[441.70721436 267.29168701 0.86664093]	[462.36584473 259.59503174 0.92879188]	[0. 0. 0.]	[493.03952026 236.52342224 0.90900612]	[521.35290527 772.79284668 0.84441787]	[536.68548584 767.68707275 0.80560648]	[5.13583923e+02 7.18849182e+02 6.31106555e-01]	[4.85358185e+02 8.93405823e+02 7.83646286e-01]	[4.64955933e+02 8.93258362e+02 7.91068017e-01]	[4.87973755e+02 8.70290100e+02 6.30712748e-01]
[457.1105957 277.62405396 0.88405865]	[480.35165405 321.27807617 0.91063392]	[416.08969116 331.42276001 0.81179804]	[400.7696228 441.68127441 0.90634781]	[398.0826416 544.36914062 0.92833769]	[544.45825195 318.66860962 0.87038761]	[567.55352783 436.62371826 0.84193027]	[588.08087158 541.88195801 0.88312197]	[488.00354004 541.89770508 0.7035327 ]	[446.9125061 544.3729248 0.69207698]	[462.39404297 705.91845703 0.80655318]	[4.82868988e+02 8.54924377e+02 8.11462164e-01]	[531.53936768 541.86444092 0.67797714]	[523.89056396 690.65820312 0.69800991]	[521.33703613 726.55725098 0.86433148]	[441.69241333 267.33862305 0.86994714]	[462.33877563 259.61593628 0.93299001]	[0. 0. 0.]	[490.49633789 236.56440735 0.90848249]	[523.79052734 772.83270264 0.84013504]	[536.73760986 767.69445801 0.81593007]	[5.11040833e+02 7.18868164e+02 6.34012341e-01]	[4.85361481e+02 8.93399170e+02 7.86787570e-01]	[4.64952454e+02 8.93252075e+02 7.93115437e-01]	[4.87975983e+02 8.70285767e+02 6.30245090e-01]
[454.62969971 277.6328125 0.87223232]	[480.34899902 321.27862549 0.91128176]	[416.0824585 331.43432617 0.8138082 ]	[400.77203369 441.671875 0.90867913]	[398.09039307 544.40167236 0.92927384]	[544.4586792 318.66217041 0.87089103]	[567.57165527 436.63302612 0.84574634]	[588.11895752 541.85028076 0.87208134]	[487.9956665 541.90917969 0.70343971]	[446.88314819 544.38751221 0.69257849]	[462.37539673 705.95727539 0.80660081]	[4.82864166e+02 8.54924194e+02 8.09253812e-01]	[531.5534668 541.88116455 0.6781888 ]	[523.88085938 693.24523926 0.69957614]	[521.42047119 729.17138672 0.85017234]	[439.32800293 267.33776855 0.87571764]	[462.26742554 259.60943604 0.94381672]	[0. 0. 0.]	[487.97531128 236.55789185 0.91770679]	[523.88616943 780.43273926 0.78109926]	[539.29431152 770.23236084 0.78228599]	[5.16130066e+02 7.26469055e+02 6.21021450e-01]	[4.85360657e+02 8.93408875e+02 7.83892453e-01]	[4.64952576e+02 8.93263428e+02 7.93024004e-01]	[4.87970734e+02 8.70298828e+02 6.26682162e-01]
[454.62005615 277.62350464 0.87519109]	[480.34664917 321.28311157 0.9090392 ]	[416.06646729 331.44219971 0.81069958]	[400.75286865 441.67297363 0.91262794]	[398.1022644 544.43469238 0.92843276]	[544.46618652 318.66098022 0.87035936]	[567.58428955 436.62527466 0.84604865]	[590.53753662 541.84851074 0.87089902]	[488.01663208 541.90582275 0.70465827]	[446.91726685 544.40167236 0.69088346]	[462.38800049 705.95605469 0.80021065]	[4.82864105e+02 8.54910461e+02 8.10965240e-01]	[531.57592773 541.87207031 0.67890453]	[523.91290283 693.17974854 0.70243382]	[521.42120361 729.14117432 0.86377496]	[439.31887817 267.32254028 0.8788619 ]	[462.26431274 259.603302 0.94453847]	[0. 0. 0.]	[487.96841431 236.56622314 0.91585511]	[5.23906494e+02 7.80452271e+02 7.79545248e-01]	[541.70593262 770.22875977 0.78509724]	[5.13637817e+02 7.26453186e+02 6.37345195e-01]	[4.85386932e+02 8.93390259e+02 7.83070266e-01]	[4.67401398e+02 8.93244019e+02 7.90456057e-01]	[4.87961823e+02 8.70290100e+02 6.30366623e-01]
[454.56613159 277.62289429 0.87050337]	[480.34405518 321.26950073 0.91213244]	[416.08273315 331.40795898 0.81045204]	[400.74917603 441.67797852 0.91005832]	[398.10977173 544.37634277 0.92856914]	[544.4609375 318.65014648 0.87009341]	[567.59527588 436.63848877 0.84589314]	[590.55181885 541.81903076 0.86973172]	[487.97210693 541.86535645 0.70604056]	[446.87258911 544.34759521 0.69293058]	[462.38644409 705.92547607 0.79916829]	[4.82874634e+02 8.54919189e+02 8.10203433e-01]	[529.0769043 541.83770752 0.68025589]	[523.94238281 690.64257812 0.70144075]	[523.76043701 731.6986084 0.8411079 ]	[439.28924561 267.30117798 0.87642562]	[462.23751831 259.58938599 0.94790995]	[0. 0. 0.]	[487.95986938 236.54512024 0.91858369]	[5.26528625e+02 7.88040588e+02 7.61328936e-01]	[5.41930481e+02 7.75285339e+02 7.35311687e-01]	[5.13656067e+02 7.26613647e+02 6.43133104e-01]	[4.85400085e+02 8.93407349e+02 7.84286737e-01]	[4.67418549e+02 8.93259338e+02 7.94120371e-01]	[4.87968903e+02 8.70295959e+02 6.31084204e-01]
[454.56582642 277.61227417 0.86903989]	[480.33758545 321.26782227 0.91204202]	[416.06134033 331.40588379 0.80510509]	[400.73519897 439.32141113 0.90725541]	[398.10385132 544.35601807 0.92591506]	[544.45880127 318.63912964 0.87021434]	[567.5925293 436.67697144 0.85226822]	[590.56054688 541.83758545 0.86800575]	[487.95996094 541.85424805 0.70789164]	[444.43902588 544.34185791 0.69404912]	[462.37841797 705.97320557 0.81308639]	[4.82859192e+02 8.54888184e+02 8.17070544e-01]	[529.07000732 541.81970215 0.68113863]	[523.94458008 690.64855957 0.69431239]	[523.84399414 741.94360352 0.84554642]	[439.29455566 267.29302979 0.87322885]	[462.24026489 259.5904541 0.94490981]	[0. 0. 0.]	[487.9581604 236.52746582 0.91983414]	[5.39200012e+02 7.93252136e+02 7.87510991e-01]	[5.46954651e+02 7.85608398e+02 7.42323041e-01]	[5.16219238e+02 7.31710388e+02 6.67393804e-01]	[4.85422668e+02 8.93397827e+02 7.88868845e-01]	[4.67431030e+02 8.93258362e+02 7.96720326e-01]	[4.87957031e+02 8.70260559e+02 6.33805454e-01]
[454.58880615 277.61526489 0.8715319 ]	[480.33255005 321.25744629 0.9136644 ]	[416.05493164 328.92181396 0.80149847]	[400.73571777 439.30953979 0.90702736]	[398.0975647 544.33795166 0.92655951]	[544.45855713 318.63409424 0.8698222 ]	[567.57348633 436.63717651 0.84854317]	[590.54748535 541.81872559 0.86936271]	[485.48510742 541.86346436 0.71205974]	[444.38464355 544.33892822 0.70192021]	[462.37591553 705.98327637 0.82159233]	[4.82867126e+02 8.54836365e+02 8.25416625e-01]	[529.01147461 541.84381104 0.68468791]	[523.9407959 693.19348145 0.69946754]	[523.90942383 749.55010986 0.86828852]	[439.29937744 267.29977417 0.87339485]	[462.25164795 259.59072876 0.94409108]	[0. 0. 0.]	[487.97573853 236.53210449 0.91620743]	[5.39312927e+02 8.06073242e+02 7.84113884e-01]	[5.49577393e+02 7.93234070e+02 7.06626415e-01]	[5.18776550e+02 7.44560059e+02 6.96634769e-01]	[4.85435272e+02 8.93382324e+02 7.86801696e-01]	[4.67435852e+02 8.93241516e+02 7.96567440e-01]	[4.87976837e+02 8.70223511e+02 6.32334232e-01]
[457.06555176 277.61590576 0.8765837 ]	[480.3291626 321.24273682 0.91574955]	[416.04440308 328.90341187 0.79991865]	[400.7194519 439.28771973 0.90322733]	[398.08883667 541.92779541 0.92067575]	[544.46484375 318.62936401 0.8693341 ]	[567.54937744 436.65994263 0.85513282]	[588.1227417 541.81933594 0.86949039]	[485.48797607 541.81512451 0.71086097]	[444.38848877 541.88305664 0.70314026]	[462.36917114 705.98199463 0.82241911]	[4.82870667e+02 8.54840393e+02 8.24321628e-01]	[529.01086426 541.79058838 0.68246067]	[523.99719238 688.09802246 0.70041794]	[523.94720459 752.20172119 0.85561663]	[439.33279419 267.32211304 0.87246567]	[462.30245972 259.59957886 0.93760979]	[0. 0. 0.]	[488.01184082 236.54290771 0.91439325]	[541.76293945 811.18243408 0.84209776]	[5.52136841e+02 8.00994507e+02 7.09832907e-01]	[5.21211182e+02 7.49741760e+02 7.21558154e-01]	[4.85430725e+02 8.93391357e+02 7.83303320e-01]	[4.67427155e+02 8.93246033e+02 7.96118379e-01]	[4.87983887e+02 8.70234863e+02 6.37578666e-01]
[457.16241455 277.66976929 0.88141322]	[480.334198 321.24368286 0.91671801]	[416.03598022 328.90823364 0.79888487]	[400.72912598 439.30737305 0.89948082]	[398.08071899 541.90161133 0.91908538]	[544.47680664 318.6383667 0.86721551]	[567.52404785 436.65652466 0.85462773]	[588.11273193 541.82958984 0.87326491]	[485.45346069 541.84887695 0.71906263]	[444.3404541 541.90209961 0.70912492]	[462.35040283 705.93560791 0.83335733]	[4.82848175e+02 8.54796631e+02 8.32854211e-01]	[528.97528076 541.84057617 0.68797761]	[523.99346924 687.98730469 0.75710481]	[526.46179199 764.99676514 0.84072506]	[441.71502686 269.84606934 0.8736639 ]	[462.38439941 259.64370728 0.92070639]	[0. 0. 0.]	[490.49615479 236.53860474 0.91510606]	[5.41941956e+02 8.24011414e+02 8.19069445e-01]	[5.59715027e+02 8.11216125e+02 7.65002251e-01]	[5.21285156e+02 7.67484863e+02 7.43041635e-01]	[4.85461609e+02 8.93414368e+02 7.81920135e-01]	[4.67456390e+02 8.93265564e+02 7.95705855e-01]	[4.87944794e+02 8.70171387e+02 6.25096738e-01]
[457.19885254 280.14660645 0.86627191]	[480.34078979 321.24407959 0.91679555]	[416.03808594 328.87869263 0.79939187]	[400.72921753 441.68618774 0.90096611]	[398.06347656 541.91595459 0.915501 ]	[544.47473145 318.65359497 0.86589706]	[567.46520996 436.65820312 0.85492647]	[588.03076172 541.91204834 0.8912071 ]	[485.45788574 544.37872314 0.71765602]	[444.35186768 544.40289307 0.70614725]	[462.30270386 705.92962646 0.84678769]	[4.82774841e+02 8.52306641e+02 8.40088010e-01]	[526.54418945 544.38574219 0.69107085]	[523.98223877 688.19903564 0.81855404]	[531.61779785 785.52679443 0.80084682]	[441.74923706 272.37527466 0.88333094]	[462.42617798 262.16619873 0.89761609]	[0. 0. 0.]	[490.56900024 236.55252075 0.91212791]	[5.44409973e+02 8.41961243e+02 7.99970627e-01]	[5.62334106e+02 8.29252014e+02 7.78040946e-01]	[5.23816956e+02 7.88007385e+02 7.15407491e-01]	[4.85349213e+02 8.93377502e+02 7.91037440e-01]	[4.64936310e+02 8.93219727e+02 8.09747458e-01]	[4.87948669e+02 8.67655762e+02 6.07303262e-01]
[457.20605469 280.18826294 0.86394411]	[480.32537842 321.21905518 0.92160714]	[416.03112793 328.84790039 0.7948842 ]	[400.73016357 441.67437744 0.9018324 ]	[398.07736206 541.93725586 0.92053807]	[544.45666504 318.63766479 0.86695457]	[567.44274902 436.61965942 0.84829676]	[585.59222412 541.86694336 0.90134627]	[485.43713379 544.37103271 0.71639955]	[444.32608032 544.40093994 0.70756203]	[462.28704834 705.92211914 0.84938437]	[4.82749207e+02 8.52299927e+02 8.36507857e-01]	[526.52783203 544.36364746 0.69296402]	[526.3939209 690.6472168 0.8268888]	[531.60852051 790.8192749 0.80383676]	[441.75448608 272.42889404 0.89040214]	[462.41802979 262.22259521 0.89649296]	[0. 0. 0.]	[490.52194214 236.57946777 0.90632671]	[5.44394226e+02 8.49712158e+02 8.13946247e-01]	[5.62340576e+02 8.36861511e+02 7.29138911e-01]	[5.21370850e+02 7.93300415e+02 6.94168389e-01]	[4.85369141e+02 8.93415405e+02 7.87933350e-01]	[4.64942505e+02 8.93258789e+02 8.08821559e-01]	[4.85484741e+02 8.67647095e+02 5.91255844e-01]
[457.18933105 280.22320557 0.85576397]	[480.30941772 321.19485474 0.92284125]	[413.59661865 326.35797119 0.79385084]	[400.72668457 441.67233276 0.90469986]	[398.09976196 544.3001709 0.92508936]	[544.43395996 318.62677002 0.86840504]	[565.06097412 436.60180664 0.84826207]	[585.55584717 541.84863281 0.90888822]	[485.46841431 544.41644287 0.71122056]	[444.35293579 544.44604492 0.70402145]	[462.30114746 705.96813965 0.85259688]	[4.82786774e+02 8.52363953e+02 8.42242420e-01]	[529.00842285 544.40704346 0.687778 ]	[526.41571045 693.22601318 0.80996531]	[5.39180786e+02 8.03548828e+02 7.89725065e-01]	[441.73587036 272.46002197 0.89731181]	[462.39291382 262.25302124 0.89845723]	[0. 0. 0.]	[488.00149536 236.59284973 0.9072367 ]	[5.44515015e+02 8.60001465e+02 7.51434267e-01]	[5.64870300e+02 8.49731995e+02 7.22409904e-01]	[5.23910156e+02 8.06029297e+02 6.55180871e-01]	[4.85390289e+02 8.93396912e+02 7.95626819e-01]	[4.64940033e+02 8.93239380e+02 8.23908448e-01]	[4.87968384e+02 8.67701111e+02 6.06606424e-01]
[457.19085693 280.22064209 0.8563543 ]	[480.3117981 321.19320679 0.92283887]	[416.02209473 326.35586548 0.7942788 ]	[400.72619629 439.32138062 0.90415514]	[398.09887695 544.29504395 0.92468607]	[544.43286133 318.6265564 0.86922514]	[565.06140137 436.60009766 0.84738624]	[585.55596924 541.85083008 0.90857923]	[485.49053955 544.41552734 0.7096141 ]	[444.37786865 544.44586182 0.70240813]	[462.29821777 705.95617676 0.8510322 ]	[4.82774841e+02 8.52348938e+02 8.43561649e-01]	[529.0291748 544.40966797 0.68725151]	[526.42565918 693.21929932 0.80595785]	[5.39184143e+02 8.03552246e+02 7.91447639e-01]	[441.73748779 272.45977783 0.89677739]	[462.39416504 262.25283813 0.89784724]	[0. 0. 0.]	[488.00140381 236.59300232 0.90654188]	[5.44512939e+02 8.59964966e+02 7.53700256e-01]	[5.64869812e+02 8.49713135e+02 7.26775289e-01]	[5.23916992e+02 8.06040466e+02 6.53378367e-01]	[4.85388794e+02 8.93394348e+02 7.90890276e-01]	[4.64938629e+02 8.93232178e+02 8.18799436e-01]	[4.87958496e+02 8.67682617e+02 6.07659400e-01]
[457.0791626 280.24475098 0.83182704]	[480.29812622 321.1819458 0.92287701]	[413.58468628 326.32745361 0.79457605]	[400.72286987 439.28121948 0.90972304]	[398.11047363 544.29681396 0.92585707]	[544.41052246 318.61773682 0.8708725 ]	[565.02624512 434.09738159 0.8363151 ]	[585.48510742 541.84118652 0.90983212]	[487.92749023 544.44012451 0.70569438]	[444.38598633 544.47436523 0.69881594]	[462.30023193 705.99066162 0.85726845]	[4.82773438e+02 8.52377075e+02 8.38656664e-01]	[529.06555176 544.43127441 0.68174994]	[526.44122314 695.75274658 0.80515325]	[5.39242737e+02 8.11209717e+02 8.07621181e-01]	[441.66879272 272.44696045 0.89373547]	[462.30245972 264.72314453 0.91087317]	[0. 0. 0.]	[487.96185303 236.57550049 0.90701896]	[5.49571167e+02 8.70177551e+02 7.28384495e-01]	[5.64987366e+02 8.54884094e+02 6.93548441e-01]	[5.23911438e+02 8.11311462e+02 6.17210984e-01]	[4.85368195e+02 8.93441528e+02 7.93122768e-01]	[4.64933960e+02 8.93268982e+02 8.17616463e-01]	[4.87953247e+02 8.67697388e+02 6.11577213e-01]
[454.60015869 280.23449707 0.82696456]	[480.27005005 321.16812134 0.92276001]	[413.53527832 326.31002808 0.79219961]	[400.73632812 439.28027344 0.90461361]	[398.13592529 541.93518066 0.9305824 ]	[544.39587402 318.61047363 0.87022477]	[565.00854492 434.10949707 0.83051336]	[585.45684814 541.82501221 0.91209519]	[487.95703125 544.4777832 0.69797432]	[444.39047241 546.96136475 0.6922754 ]	[462.30111694 706.02734375 0.85897291]	[4.82762695e+02 8.54798035e+02 8.34012687e-01]	[531.59179688 544.46136475 0.67897779]	[526.54724121 698.34283447 0.7902146 ]	[5.41785828e+02 8.21435181e+02 7.95419872e-01]	[439.30392456 272.41366577 0.8881911 ]	[462.25866699 264.71710205 0.91604888]	[0. 0. 0.]	[487.95632935 236.56968689 0.90739071]	[5.44516357e+02 8.72819031e+02 8.14484477e-01]	[5.64864258e+02 8.67617004e+02 7.52651811e-01]	[5.29009644e+02 8.26551514e+02 5.38619101e-01]	[4.82950104e+02 8.95845215e+02 7.88101792e-01]	[4.64917023e+02 8.93275024e+02 8.14983130e-01]	[4.87940094e+02 8.70135376e+02 6.18701041e-01]
[454.60043335 280.23272705 0.82753766]	[480.26501465 321.16781616 0.92229855]	[413.53067017 326.30899048 0.79192495]	[400.74017334 439.2677002 0.90266478]	[398.13943481 541.93432617 0.93021727]	[544.39147949 318.60842896 0.87076658]	[565.01159668 434.11349487 0.83048397]	[585.45495605 541.82495117 0.9118098 ]	[487.94866943 544.47570801 0.6984542 ]	[444.38394165 546.96020508 0.69322264]	[462.29202271 706.02667236 0.85841858]	[4.82769745e+02 8.54806152e+02 8.33856344e-01]	[531.57946777 544.45581055 0.67902648]	[526.5423584 698.35552979 0.79208964]	[5.41789978e+02 8.21453125e+02 7.96414018e-01]	[439.30380249 272.4128418 0.88810229]	[462.25881958 264.71530151 0.91581982]	[0. 0. 0.]	[487.95462036 236.57043457 0.90704513]	[5.44519775e+02 8.72818237e+02 8.17616105e-01]	[5.64863831e+02 8.67617737e+02 7.56688595e-01]	[5.29020691e+02 8.26564392e+02 5.38775206e-01]	[4.82943451e+02 8.95848328e+02 7.90465653e-01]	[4.64916504e+02 8.93275452e+02 8.16579640e-01]	[4.87951447e+02 8.70142517e+02 6.19695067e-01]
[452.06140137 280.20471191 0.82909864]	[480.23266602 321.16656494 0.91855174]	[413.50204468 326.33639526 0.78820175]	[400.74505615 439.26229858 0.90564275]	[398.17126465 544.31872559 0.93161666]	[544.37268066 318.57717896 0.87055331]	[565.02539062 434.04312134 0.82121634]	[585.46575928 541.80426025 0.91280222]	[485.47262573 544.45153809 0.70381653]	[444.31970215 546.92822266 0.70143318]	[462.31143188 706.05682373 0.85523248]	[4.82757294e+02 8.54847046e+02 8.27507019e-01]	[529.05096436 544.43780518 0.68034846]	[529.04821777 703.41314697 0.80918807]	[5.41928894e+02 8.44577820e+02 8.02194536e-01]	[439.24267578 272.38946533 0.87960166]	[459.85430908 264.71444702 0.91996348]	[0. 0. 0.]	[485.44400024 236.56060791 0.92323822]	[5.44432312e+02 8.90771118e+02 8.36306930e-01]	[5.62456726e+02 8.83040283e+02 7.78438330e-01]	[5.39185120e+02 8.52264221e+02 5.75017095e-01]	[4.82928528e+02 8.95893433e+02 8.17510426e-01]	[4.64902679e+02 8.93299622e+02 8.23626041e-01]	[4.87924988e+02 8.70217407e+02 6.37357295e-01]
[452.00161743 280.19598389 0.82937747]	[480.22601318 321.16427612 0.91700155]	[413.49761963 326.33596802 0.78880763]	[400.75439453 439.24224854 0.91059756]	[398.20129395 544.33551025 0.9344579 ]	[544.36633301 318.57107544 0.86988312]	[565.02996826 434.0491333 0.82132632]	[585.47192383 541.8493042 0.91752529]	[487.94555664 544.41918945 0.70332891]	[444.37258911 544.47906494 0.69889349]	[462.32012939 706.03308105 0.8519417 ]	[4.82765381e+02 8.54849915e+02 8.22511375e-01]	[531.57220459 544.40264893 0.68254095]	[531.57427979 703.43359375 0.82021093]	[5.41809875e+02 8.47122803e+02 8.10646117e-01]	[439.20004272 272.36862183 0.87423849]	[459.81796265 264.71417236 0.92056429]	[0. 0. 0.]	[485.40301514 236.55155945 0.92623276]	[5.44403015e+02 8.90784729e+02 8.34347010e-01]	[5.62406616e+02 8.83055054e+02 7.87493408e-01]	[5.34119141e+02 8.52388245e+02 5.77343941e-01]	[4.82911499e+02 8.95900574e+02 8.23471010e-01]	[4.64901489e+02 8.93296326e+02 8.24564576e-01]	[4.87941376e+02 8.70210205e+02 6.47232056e-01]
[449.5255127 280.19570923 0.82995027]	[480.24325562 321.17810059 0.91743076]	[413.51409912 326.34994507 0.78962719]	[400.79260254 439.25234985 0.90785956]	[398.22372437 544.36151123 0.93484789]	[544.37982178 318.58105469 0.87061745]	[565.05072021 436.54772949 0.83204496]	[585.46386719 541.85089111 0.91732067]	[487.95465088 544.43713379 0.70065641]	[444.37948608 544.49700928 0.69619274]	[462.31234741 705.9932251 0.84942949]	[4.82763580e+02 8.54799866e+02 8.29630315e-01]	[531.5916748 544.41259766 0.68230218]	[529.07543945 703.41278076 0.81531537]	[5.41720215e+02 8.49718445e+02 8.07410240e-01]	[439.17932129 272.37838745 0.87333584]	[459.80618286 264.71566772 0.92005742]	[0. 0. 0.]	[485.39697266 236.55021667 0.93208373]	[5.41925476e+02 8.93312683e+02 8.33399475e-01]	[5.62301819e+02 8.88175415e+02 8.27721715e-01]	[5.31610535e+02 8.59975342e+02 5.59445620e-01]	[4.82915222e+02 8.95905334e+02 8.24811161e-01]	[4.64901154e+02 8.93294128e+02 8.21963310e-01]	[4.87934875e+02 8.70188232e+02 6.52338147e-01]
[449.50189209 280.20803833 0.82887912]	[480.25918579 321.19241333 0.91675085]	[413.534729 326.3739624 0.79113728]	[400.81689453 439.27297974 0.899046 ]	[398.26895142 544.41107178 0.93185139]	[544.39111328 318.59295654 0.87005669]	[565.0581665 436.57821655 0.83997476]	[585.46514893 541.84729004 0.91378564]	[487.96380615 544.44805908 0.6986925 ]	[444.38052368 546.9397583 0.69203377]	[462.31018066 706.00634766 0.84786987]	[4.82750366e+02 8.54796509e+02 8.35270822e-01]	[531.61315918 544.42767334 0.67898941]	[529.02069092 703.50030518 0.82063413]	[5.41692017e+02 8.52179504e+02 8.17547321e-01]	[439.15982056 272.39266968 0.87675858]	[459.78939819 264.73379517 0.91872114]	[0. 0. 0.]	[485.38208008 236.5627594 0.93315363]	[5.41782227e+02 8.93370850e+02 8.25620055e-01]	[5.59791809e+02 8.90666870e+02 8.27686489e-01]	[5.31624268e+02 8.62568604e+02 5.58565855e-01]	[4.82916840e+02 8.95892334e+02 8.19231629e-01]	[4.64895203e+02 8.93283569e+02 8.22470605e-01]	[4.85484467e+02 8.70170593e+02 6.52444959e-01]
[449.50131226 280.23162842 0.82662708]	[480.27264404 321.20446777 0.91882646]	[413.58673096 328.85092163 0.79681832]	[400.84436035 441.69622803 0.88962269]	[400.66885376 544.47015381 0.92752087]	[544.39099121 318.60385132 0.87014306]	[565.06945801 436.59561157 0.84505737]	[585.50964355 541.82843018 0.90831268]	[487.9602356 544.48529053 0.69829768]	[444.39105225 546.98120117 0.68928587]	[462.31097412 706.07067871 0.84941971]	[4.82779297e+02 8.52392273e+02 8.36139977e-01]	[531.60491943 544.46429443 0.6785568 ]	[528.97741699 705.97155762 0.8296808 ]	[5.39276489e+02 8.52265686e+02 8.05198312e-01]	[439.14797974 272.40960693 0.88368499]	[459.79940796 264.74246216 0.92072725]	[0. 0. 0.]	[485.39675903 236.57817078 0.93068594]	[5.41745728e+02 8.93393494e+02 8.34069550e-01]	[5.59773499e+02 8.90698914e+02 8.45196843e-01]	[5.31594971e+02 8.67612000e+02 5.68091631e-01]	[4.82932922e+02 8.95885742e+02 8.13255548e-01]	[4.64903687e+02 8.93278870e+02 8.20375144e-01]	[4.87980682e+02 8.70162048e+02 6.50219440e-01]
[452.01495361 282.67938232 0.81912911]	[480.30279541 321.22772217 0.91882795]	[416.05780029 328.92532349 0.80470359]	[403.28417969 441.82177734 0.87905037]	[400.74377441 546.93939209 0.90540373]	[544.39886475 318.62362671 0.87152034]	[567.48297119 436.64959717 0.84897661]	[585.53546143 541.90655518 0.91311109]	[487.98492432 549.54290771 0.68819118]	[444.4078064 549.57275391 0.68215436]	[462.30133057 706.10693359 0.84888804]	[4.82751984e+02 8.54801270e+02 8.37246895e-01]	[534.11474609 549.5546875 0.66355693]	[526.52752686 705.98327637 0.84036672]	[5.36734253e+02 8.52247681e+02 7.93958902e-01]	[439.18429565 272.44775391 0.89380234]	[459.83761597 264.79415894 0.91407377]	[0. 0. 0.]	[485.40618896 236.6113739 0.92544878]	[5.41763611e+02 8.93380249e+02 8.37522268e-01]	[5.59761902e+02 8.90670532e+02 8.42378616e-01]	[5.26540405e+02 8.67580994e+02 6.04739964e-01]	[4.82930145e+02 8.95877563e+02 8.06884825e-01]	[4.64907928e+02 8.93271484e+02 8.16896319e-01]	[4.87958160e+02 8.70165100e+02 6.73563063e-01]
[452.03811646 282.70022583 0.8159098 ]	[480.32168579 321.21603394 0.92139494]	[416.08584595 328.92263794 0.80909473]	[403.29708862 444.31628418 0.8542124 ]	[400.76675415 546.94769287 0.90589136]	[544.40460205 318.60769653 0.8743794 ]	[567.52264404 436.68060303 0.84470761]	[585.55749512 541.94067383 0.91085482]	[490.50177002 549.5569458 0.68233341]	[446.87747192 552.0802002 0.67758924]	[462.30587769 706.10235596 0.84737563]	[4.82757935e+02 8.54833435e+02 8.32580924e-01]	[536.67028809 549.56414795 0.66438776]	[528.96533203 705.94061279 0.83425623]	[5.36744568e+02 8.52277039e+02 7.90237725e-01]	[439.20150757 272.4664917 0.89771646]	[459.8399353 264.80517578 0.91417497]	[0. 0. 0.]	[485.40805054 236.61721802 0.92786813]	[5.41770874e+02 8.93386108e+02 8.35332692e-01]	[5.59785156e+02 8.90669922e+02 8.41893911e-01]	[5.26539734e+02 8.67635498e+02 6.04233563e-01]	[4.82942902e+02 8.95870789e+02 8.04450810e-01]	[4.64915619e+02 8.93272522e+02 8.17188561e-01]	[4.87956879e+02 8.70208862e+02 6.77460670e-01]
[452.01821899 282.70864868 0.81286985]	[480.34906006 321.20169067 0.9246425 ]	[416.08984375 328.91894531 0.80948663]	[403.35006714 441.86047363 0.85068494]	[400.77520752 546.93969727 0.90297055]	[544.43878174 318.58032227 0.87472075]	[567.55566406 436.67697144 0.84805489]	[587.96380615 541.93164062 0.90414286]	[493.03634644 547.03387451 0.68526483]	[446.94387817 549.54962158 0.67933631]	[462.3109436 706.09881592 0.84713256]	[4.82746887e+02 8.54849915e+02 8.32857132e-01]	[536.72320557 547.02984619 0.67619777]	[526.53039551 705.97381592 0.84265906]	[5.39167175e+02 8.52311584e+02 7.90104866e-01]	[439.19625854 272.46411133 0.89529693]	[459.82980347 267.27957153 0.91465354]	[0. 0. 0.]	[485.41812134 236.62892151 0.92774093]	[5.41764648e+02 8.93388611e+02 8.36501062e-01]	[5.59777893e+02 8.90674500e+02 8.44104171e-01]	[5.28984863e+02 8.67671265e+02 6.03060544e-01]	[4.82939117e+02 8.95863831e+02 8.04884672e-01]	[4.64908875e+02 8.93264099e+02 8.19057763e-01]	[4.87943451e+02 8.70228638e+02 6.79963708e-01]
[452.01348877 282.70443726 0.81426418]	[480.37405396 321.22064209 0.92176092]	[416.11740112 331.39666748 0.81483895]	[403.37207031 441.88613892 0.84311831]	[400.82373047 547.02532959 0.88076401]	[544.47143555 318.59375 0.87387913]	[567.5869751 436.62362671 0.8421185 ]	[588.00598145 541.90380859 0.89722741]	[493.04779053 547.03375244 0.68466455]	[449.42877197 549.56036377 0.6745798 ]	[462.33178711 706.10986328 0.84602708]	[4.82750916e+02 8.54862122e+02 8.29177499e-01]	[536.72192383 547.02667236 0.67747974]	[526.51989746 705.94763184 0.83972085]	[5.36751221e+02 8.52315857e+02 7.84649074e-01]	[439.20135498 272.46676636 0.89670789]	[459.82427979 267.27990723 0.91483533]	[0. 0. 0.]	[485.4175415 236.63458252 0.93287468]	[5.41762451e+02 8.93397461e+02 8.37354541e-01]	[5.59778748e+02 8.90682007e+02 8.45222354e-01]	[5.26545898e+02 8.67697021e+02 6.04877234e-01]	[4.85353912e+02 8.95863708e+02 8.04059267e-01]	[4.64923248e+02 8.93269714e+02 8.15800011e-01]	[4.87940826e+02 8.70244324e+02 6.82864428e-01]
[452.00164795 282.70458984 0.81541544]	[480.37509155 321.23086548 0.91857678]	[416.15533447 331.44659424 0.82535958]	[405.8352356 441.90570068 0.83360255]	[400.84442139 549.53344727 0.86583626]	[544.46777344 318.59414673 0.87325978]	[570.03137207 436.60906982 0.8338654 ]	[588.03619385 541.88549805 0.88819003]	[490.55639648 549.57208252 0.67778158]	[446.95339966 552.11688232 0.6719991 ]	[462.33987427 706.13037109 0.84563243]	[4.82776093e+02 8.54863281e+02 8.29290867e-01]	[536.70196533 549.5657959 0.66890824]	[526.52166748 706.03057861 0.84750503]	[5.39164795e+02 8.52336121e+02 7.85562694e-01]	[439.20239258 272.46636963 0.89749336]	[459.82043457 267.28231812 0.91475135]	[0. 0. 0.]	[485.41464233 236.63989258 0.93257356]	[5.41743958e+02 8.93408508e+02 8.37653160e-01]	[5.59754639e+02 8.90694946e+02 8.46787870e-01]	[5.28986877e+02 8.67708130e+02 6.05019569e-01]	[4.82946533e+02 8.95870178e+02 8.05243254e-01]	[4.64918945e+02 8.93271851e+02 8.14779758e-01]	[4.87976776e+02 8.70246460e+02 6.83654070e-01]
[452.03137207 282.70635986 0.81807947]	[480.37304688 321.22903442 0.91885495]	[418.55447388 331.45507812 0.83092803]	[405.87802124 444.32705688 0.82100874]	[400.86517334 549.53533936 0.86060709]	[544.45361328 318.5802002 0.87276185]	[570.08251953 434.08352661 0.80736202]	[588.11627197 541.79656982 0.86948675]	[493.07302856 549.57775879 0.67972302]	[449.48925781 554.63336182 0.67203444]	[462.35214233 708.51239014 0.84617877]	[4.82772461e+02 8.54855835e+02 8.31131279e-01]	[536.73248291 549.55877686 0.67571884]	[528.96478271 706.04064941 0.84277427]	[5.36719482e+02 8.52332703e+02 7.80978739e-01]	[439.20944214 272.46987915 0.89931941]	[459.8425293 267.2744751 0.91461998]	[0. 0. 0.]	[485.41470337 236.64479065 0.92711341]	[5.41748840e+02 8.93407349e+02 8.37064326e-01]	[5.59746765e+02 8.90684692e+02 8.43543530e-01]	[5.26525085e+02 8.67706543e+02 6.09050214e-01]	[4.82944794e+02 8.95862671e+02 8.05891097e-01]	[4.64923370e+02 8.93264526e+02 8.13213646e-01]	[4.87966461e+02 8.70232300e+02 6.91472054e-01]
[454.552948 282.71322632 0.81942058]	[482.72335815 321.25540161 0.91422975]	[418.55834961 333.94924927 0.84269488]	[405.92358398 444.32067871 0.81889093]	[403.26885986 547.05541992 0.86650378]	[544.46893311 318.58520508 0.86841613]	[572.64678955 434.06030273 0.79612958]	[590.57006836 541.76617432 0.86068577]	[493.10549927 552.07598877 0.68198591]	[452.00259399 554.65753174 0.67382187]	[462.36831665 708.51831055 0.84468043]	[4.82773499e+02 8.54850281e+02 8.31218541e-01]	[539.17486572 552.06524658 0.67866677]	[529.00317383 706.05993652 0.83564162]	[5.36707153e+02 8.52350403e+02 7.77032971e-01]	[439.25241089 272.50201416 0.9080264 ]	[462.19604492 267.26800537 0.91443098]	[0. 0. 0.]	[485.41769409 236.64503479 0.92245066]	[5.41763428e+02 8.93436951e+02 8.29851031e-01]	[5.59762573e+02 8.90703857e+02 8.44729900e-01]	[5.26494873e+02 8.70115479e+02 6.15392625e-01]	[4.82949005e+02 8.95850037e+02 8.04523230e-01]	[4.64930573e+02 8.93253296e+02 8.10306609e-01]	[4.87962463e+02 8.70217834e+02 6.94183230e-01]
[454.61276245 282.7052002 0.82572556]	[482.7454834 321.27331543 0.90910298]	[418.57943726 333.98687744 0.85492134]	[408.42492676 444.315979 0.82262677]	[403.30911255 549.55078125 0.85449511]	[544.51196289 318.59396362 0.86441547]	[577.71502686 434.04354858 0.79802346]	[590.6361084 541.76202393 0.85164535]	[493.1053772 552.06103516 0.68170702]	[449.52432251 554.64245605 0.67229027]	[462.37472534 708.51300049 0.84943533]	[4.82781891e+02 8.54854370e+02 8.30624938e-01]	[539.19818115 549.57458496 0.68463123]	[529.04290771 706.05670166 0.83688563]	[5.36717712e+02 8.52384583e+02 7.75218904e-01]	[439.3036499 274.86654663 0.91336083]	[462.2489624 264.78967285 0.91289014]	[0. 0. 0.]	[485.46923828 236.61885071 0.91092145]	[5.41774719e+02 8.95850525e+02 8.29893470e-01]	[5.59785645e+02 8.90730164e+02 8.47823858e-01]	[5.26494995e+02 8.70146179e+02 6.22552752e-01]	[4.82937531e+02 8.95858826e+02 8.06604505e-01]	[4.64922943e+02 8.93256165e+02 8.13242674e-01]	[4.87963196e+02 8.70236389e+02 6.92509711e-01]
[454.61260986 282.70513916 0.82580376]	[482.74606323 321.2734375 0.90910798]	[418.5798645 333.98684692 0.85495806]	[408.42745972 444.30673218 0.82285631]	[403.31008911 549.55511475 0.85366118]	[544.5133667 318.59423828 0.86439276]	[577.71069336 434.04397583 0.79748756]	[590.63592529 541.75927734 0.85127652]	[493.09741211 552.0637207 0.68070328]	[449.51025391 554.65216064 0.67162424]	[462.37088013 708.52209473 0.84975183]	[4.82768036e+02 8.54863220e+02 8.30036998e-01]	[539.19940186 549.57196045 0.68428326]	[529.04223633 706.06274414 0.83633345]	[5.36713562e+02 8.52383972e+02 7.75411606e-01]	[439.30371094 274.8661499 0.91293907]	[462.24813843 264.78979492 0.91278231]	[0. 0. 0.]	[485.46920776 236.61755371 0.91113871]	[5.41771301e+02 8.95850037e+02 8.30778420e-01]	[5.59786316e+02 8.90730103e+02 8.48186791e-01]	[5.26491821e+02 8.70148132e+02 6.21862888e-01]	[4.82940826e+02 8.95864990e+02 8.06979835e-01]	[4.64922058e+02 8.93263916e+02 8.15406859e-01]	[4.87949493e+02 8.70248657e+02 6.90005302e-01]
[457.11618042 280.2315979 0.84904683]	[482.76394653 321.28823853 0.90569925]	[418.6071167 333.99880981 0.86042827]	[411.02255249 444.39697266 0.80816185]	[403.37927246 552.07592773 0.83240569]	[546.93707275 318.61276245 0.86556548]	[577.77954102 434.04138184 0.80031878]	[595.67095947 541.82000732 0.85168439]	[495.6305542 549.56988525 0.68519735]	[452.08407593 552.13879395 0.67213333]	[462.37789917 708.54815674 0.84883463]	[4.82773865e+02 8.54864014e+02 8.31740618e-01]	[539.24481201 549.56268311 0.69123203]	[529.07470703 706.08636475 0.82825005]	[5.36726257e+02 8.54792053e+02 7.73565888e-01]	[441.66213989 272.49536133 0.92353135]	[462.31518555 262.22689819 0.90953523]	[0. 0. 0.]	[485.49609375 236.53207397 0.92658323]	[5.41794312e+02 8.95856140e+02 8.31115961e-01]	[5.59817200e+02 8.90729004e+02 8.50158930e-01]	[5.26493347e+02 8.70161621e+02 6.21624768e-01]	[4.82927277e+02 8.95849487e+02 8.09902191e-01]	[4.64912201e+02 8.93248230e+02 8.14859629e-01]	[4.87951599e+02 8.70249939e+02 6.92796707e-01]
[459.60745239 277.66348267 0.89754033]	[482.8036499 323.73538208 0.89634025]	[418.64770508 334.02957153 0.86556637]	[413.56134033 444.33361816 0.82087648]	[405.84109497 554.61260986 0.81882405]	[546.99829102 318.60702515 0.86087328]	[580.24517822 431.51266479 0.80717337]	[598.24298096 539.30566406 0.83810043]	[495.66189575 549.57537842 0.68600786]	[454.61758423 554.62158203 0.67566371]	[462.39050293 708.57067871 0.84260166]	[4.82769165e+02 8.54844421e+02 8.32254291e-01]	[539.23858643 549.55114746 0.68838924]	[531.56292725 706.09368896 0.82681537]	[5.36733704e+02 8.54803406e+02 7.73368061e-01]	[441.74810791 269.92910767 0.90120763]	[462.44692993 259.61642456 0.91266203]	[0. 0. 0.]	[488.02233887 236.51113892 0.92542648]	[5.41796204e+02 8.95861084e+02 8.31018865e-01]	[5.59830200e+02 8.90732544e+02 8.55002761e-01]	[5.26489685e+02 8.70175049e+02 6.23544574e-01]	[4.82926971e+02 8.95840881e+02 8.10825288e-01]	[4.64910278e+02 8.93243225e+02 8.15172017e-01]	[4.87945709e+02 8.70235168e+02 6.86933696e-01]
[459.76791382 277.48495483 0.92912197]	[482.82159424 323.77914429 0.88817984]	[418.67001343 336.47219849 0.87165391]	[416.02407837 446.87384033 0.81186152]	[410.94073486 554.68688965 0.80522382]	[547.02038574 318.60391235 0.85552227]	[580.29498291 431.47323608 0.81837368]	[598.32104492 541.70080566 0.85124695]	[498.13616943 549.57049561 0.69144464]	[457.09951782 552.12036133 0.6818223 ]	[462.40939331 708.58587646 0.83676988]	[4.82755554e+02 8.54865479e+02 8.31279516e-01]	[539.28436279 549.5559082 0.69588047]	[531.61413574 706.06604004 0.82355177]	[5.36727966e+02 8.54798157e+02 7.74647117e-01]	[441.84310913 262.24697876 0.89063519]	[467.39154053 257.0135498 0.92389053]	[0. 0. 0.]	[493.08462524 234.03910828 0.9143194 ]	[5.41818604e+02 8.95879272e+02 8.29229295e-01]	[5.62239441e+02 8.90744385e+02 8.59001815e-01]	[5.26474121e+02 8.70167358e+02 6.22039735e-01]	[4.82924469e+02 8.95860962e+02 8.06242287e-01]	[4.64903625e+02 8.93260986e+02 8.15197706e-01]	[4.87936371e+02 8.70247498e+02 6.86451018e-01]
[462.28076172 267.35742188 0.88219899]	[482.88589478 323.80963135 0.87820548]	[418.72573853 336.50097656 0.88058716]	[416.17306519 444.43707275 0.83350933]	[413.60406494 557.20825195 0.82357013]	[549.52484131 318.57952881 0.84757322]	[580.36022949 426.43292236 0.81770194]	[603.26861572 541.7243042 0.87855452]	[498.20092773 552.10479736 0.69522095]	[457.17266846 554.68353271 0.68797022]	[462.43151855 708.64434814 0.8288303 ]	[4.82748383e+02 8.54832336e+02 8.31248462e-01]	[539.30853271 552.08917236 0.69321257]	[536.63800049 708.49530029 0.82559395]	[5.36719727e+02 8.52383423e+02 7.77946293e-01]	[446.86868286 254.57009888 0.89903271]	[475.08987427 249.40350342 0.84362489]	[4.36586517e+02 2.51845200e+02 2.58457661e-01]	[498.22491455 231.40158081 0.89225411]	[5.41811401e+02 8.95886536e+02 8.22305083e-01]	[5.62235840e+02 8.90752869e+02 8.53099942e-01]	[5.26448181e+02 8.70146179e+02 6.32634342e-01]	[4.82916412e+02 8.93450989e+02 8.10095787e-01]	[4.64900452e+02 8.93241211e+02 8.14755023e-01]	[4.87943268e+02 8.70220764e+02 6.82513356e-01]
[462.42852783 262.22970581 0.87185538]	[482.88946533 323.77307129 0.88184667]	[418.71704102 336.47729492 0.87445903]	[418.56637573 449.43405151 0.83578151]	[416.08969116 557.24230957 0.83804017]	[549.57836914 318.57058716 0.84254646]	[582.73840332 428.95578003 0.82759643]	[603.32073975 541.71813965 0.88283956]	[498.23989868 552.06329346 0.70109469]	[459.59838867 554.63861084 0.69698161]	[462.42141724 708.63049316 0.83307856]	[4.82751678e+02 8.54836670e+02 8.30196321e-01]	[541.69519043 549.57110596 0.69442201]	[536.6607666 708.50506592 0.8239851 ]	[5.39173523e+02 8.54802368e+02 7.78399706e-01]	[449.50939941 254.44998169 0.89574695]	[477.67764282 246.79301453 0.86193413]	[4.39068512e+02 2.49391296e+02 4.14775044e-01]	[500.71188354 231.38128662 0.9018451 ]	[5.41819031e+02 8.95912842e+02 8.15698206e-01]	[5.62247070e+02 8.90776978e+02 8.53958607e-01]	[5.26496826e+02 8.70169800e+02 6.28921509e-01]	[4.82920227e+02 8.95846313e+02 8.11144233e-01]	[4.64900726e+02 8.93248291e+02 8.14899504e-01]	[4.87955231e+02 8.70220398e+02 6.78907275e-01]
[464.92251587 259.6178894 0.88242233]	[482.92617798 323.75421143 0.87565976]	[418.74536133 336.49407959 0.8724947 ]	[418.6104126 446.95523071 0.84534329]	[416.11849976 557.18292236 0.83628398]	[552.10339355 318.55010986 0.83792174]	[582.77050781 428.90725708 0.8356328 ]	[603.33392334 541.70983887 0.88336074]	[500.63290405 552.08270264 0.70700711]	[459.63745117 554.64959717 0.70328426]	[462.44622803 708.66717529 0.8243649 ]	[4.82756744e+02 8.54813904e+02 8.34362030e-01]	[541.72564697 552.0748291 0.69897193]	[536.74786377 708.50140381 0.82945275]	[5.39193237e+02 8.52389648e+02 7.83413708e-01]	[454.59640503 251.89712524 0.87918794]	[480.15008545 241.66485596 0.89242214]	[439.07397461 244.20860291 0.59808838]	[500.77154541 231.32894897 0.91677809]	[5.41823059e+02 8.95902771e+02 8.20394754e-01]	[5.62253357e+02 8.90771423e+02 8.60892057e-01]	[5.26516541e+02 8.70152588e+02 6.23877048e-01]	[4.82920502e+02 8.93447266e+02 8.13882709e-01]	[4.64904846e+02 8.93235535e+02 8.16054583e-01]	[4.87957886e+02 8.70199280e+02 6.77129149e-01]
[469.9647522 257.07861328 0.87767422]	[482.95022583 323.75689697 0.87034428]	[418.74765015 336.51663208 0.87325823]	[418.63577271 446.95709229 0.85020566]	[416.17218018 554.66711426 0.83633828]	[554.62493896 318.53414917 0.83841991]	[582.777771 428.95169067 0.83035731]	[603.35375977 541.71331787 0.88070047]	[500.7104187 549.55157471 0.71961343]	[459.68612671 552.10198975 0.70806426]	[464.82626343 708.6574707 0.82788074]	[4.82773865e+02 8.52381531e+02 8.38127673e-01]	[541.8036499 549.53692627 0.70955783]	[539.22381592 708.51464844 0.84538186]	[5.39211792e+02 8.52387756e+02 7.85063624e-01]	[457.18438721 246.81515503 0.88053483]	[480.28900146 239.09230042 0.91817439]	[439.14569092 239.14884949 0.81068933]	[500.83731079 231.37089539 0.94603705]	[5.41860962e+02 8.95924438e+02 8.21683228e-01]	[5.62298523e+02 8.90785645e+02 8.75364184e-01]	[5.26498047e+02 8.70155457e+02 6.35137260e-01]	[4.82916687e+02 8.93433716e+02 8.16160977e-01]	[4.64904388e+02 8.93219727e+02 8.15141499e-01]	[4.87974426e+02 8.70169128e+02 6.75664425e-01]
[472.59860229 256.99749756 0.88891143]	[485.34521484 323.79208374 0.85705429]	[418.76400757 336.52175903 0.87770152]	[418.67773438 451.99539185 0.84911299]	[418.54644775 554.66394043 0.83724153]	[554.67657471 318.56149292 0.84150791]	[582.81219482 428.97323608 0.82924777]	[603.3494873 541.72802734 0.88555348]	[500.76211548 552.08355713 0.72281796]	[459.7321167 554.63006592 0.71263427]	[464.84881592 708.65112305 0.82214808]	[4.82770996e+02 8.52369141e+02 8.39645863e-01]	[541.83666992 552.06658936 0.70784527]	[539.26885986 708.54302979 0.8525092 ]	[5.39219116e+02 8.54825928e+02 7.80490220e-01]	[459.63473511 244.24784851 0.88787305]	[482.71417236 236.64147949 0.93238229]	[439.26675415 239.11485291 0.82109058]	[503.23574829 231.30329895 0.92579496]	[5.41895569e+02 8.95951294e+02 8.17140162e-01]	[5.62338501e+02 8.90807251e+02 8.84605765e-01]	[5.26487000e+02 8.70208801e+02 6.45441711e-01]	[4.82929199e+02 8.93427185e+02 8.16659927e-01]	[4.64914551e+02 8.93218262e+02 8.14225137e-01]	[4.87958588e+02 8.70164856e+02 6.72491431e-01]
[477.59915161 254.53479004 0.89985693]	[485.41134644 323.79107666 0.84770966]	[421.17471313 336.49273682 0.8764528 ]	[418.69424438 449.50784302 0.84586716]	[418.55102539 554.61682129 0.83645451]	[557.21881104 318.57565308 0.85018146]	[582.86621094 428.99291992 0.84218913]	[603.32507324 541.79467773 0.89343351]	[500.77893066 554.62561035 0.7278527 ]	[459.72506714 554.6965332 0.71712285]	[464.8649292 708.69354248 0.81753248]	[4.82769257e+02 8.52382996e+02 8.37777436e-01]	[541.86682129 552.12017822 0.71733499]	[539.30419922 708.57318115 0.85975063]	[5.39206238e+02 8.54797180e+02 7.78696835e-01]	[459.72109985 239.16297913 0.90898347]	[482.84838867 236.50706482 0.95088202]	[441.71636963 236.68751526 0.8947705 ]	[503.32180786 228.83679199 0.91442114]	[5.41898621e+02 8.95932739e+02 8.23694408e-01]	[5.62339783e+02 8.90791931e+02 8.89427900e-01]	[5.26465881e+02 8.70177856e+02 6.46310329e-01]	[4.82930328e+02 8.93422424e+02 8.13517570e-01]	[4.64905640e+02 8.90855591e+02 8.13025475e-01]	[4.87954010e+02 8.70172546e+02 6.77577436e-01]
[477.7081604 254.44889832 0.9103657 ]	[485.49716187 323.78253174 0.83360672]	[421.23049927 336.49584961 0.87062967]	[418.73556519 449.4838562 0.85220492]	[418.55856323 554.65716553 0.84389472]	[559.7197876 318.57269287 0.85775095]	[582.88311768 426.44213867 0.84509295]	[603.28369141 541.77648926 0.88010287]	[500.83416748 552.12768555 0.72682452]	[459.75534058 557.18218994 0.71724916]	[464.87637329 708.65612793 0.81712013]	[4.82778290e+02 8.52389465e+02 8.36502850e-01]	[541.92724609 552.09881592 0.71376938]	[539.31176758 708.56903076 0.86121362]	[5.39205383e+02 8.54797729e+02 7.77449191e-01]	[459.83416748 239.07797241 0.9219678 ]	[482.93835449 236.44334412 0.93380344]	[441.79367065 236.58673096 0.92653817]	[503.39779663 228.77690125 0.91083944]	[5.41888672e+02 8.95928772e+02 8.20555449e-01]	[5.62332336e+02 8.90793396e+02 8.89154673e-01]	[5.26461975e+02 8.70181702e+02 6.46130502e-01]	[4.82934601e+02 8.93406128e+02 8.13613355e-01]	[4.64905518e+02 8.90839539e+02 8.12698841e-01]	[4.87963684e+02 8.70182861e+02 6.79665089e-01]
[480.16107178 254.38748169 0.92052484]	[487.94778442 323.78665161 0.83100253]	[421.25653076 336.48077393 0.86617762]	[418.74942017 446.92605591 0.86509264]	[418.58197021 554.68005371 0.84808999]	[559.76837158 318.58618164 0.86252296]	[582.90911865 428.9402771 0.8344276 ]	[603.26660156 541.75726318 0.88265204]	[500.83309937 557.18133545 0.72950613]	[459.76327515 557.2532959 0.71923184]	[464.8838501 708.65539551 0.8190859 ]	[4.82763672e+02 8.52394348e+02 8.37249637e-01]	[541.91552734 554.68078613 0.71493411]	[539.30627441 708.55889893 0.86174202]	[5.39188904e+02 8.54790405e+02 7.76974916e-01]	[462.22769165 236.66725159 0.93233997]	[485.39477539 234.0712738 0.91836458]	[441.84848022 236.57377625 0.94188017]	[503.47335815 226.30032349 0.90138185]	[5.41891724e+02 8.95922607e+02 8.20983410e-01]	[5.62333069e+02 8.90784729e+02 8.88107836e-01]	[5.26448486e+02 8.70165771e+02 6.43584013e-01]	[4.82935150e+02 8.93410645e+02 8.11654747e-01]	[4.64904388e+02 8.90844421e+02 8.11303496e-01]	[4.87943878e+02 8.70184204e+02 6.80083632e-01]
[480.20837402 251.94668579 0.92113292]	[490.53671265 323.77841187 0.82277006]	[421.34890747 336.47265625 0.84945804]	[418.77481079 444.39138794 0.87707961]	[418.58349609 554.67877197 0.84904367]	[562.23114014 318.6065979 0.86622959]	[582.9407959 431.48944092 0.83527464]	[600.87371826 541.77307129 0.88122964]	[500.85528564 557.21380615 0.7357074 ]	[459.77655029 559.72912598 0.72313952]	[464.89944458 708.62939453 0.81883216]	[4.82764496e+02 8.52377747e+02 8.42302442e-01]	[541.940979 557.19000244 0.71820122]	[539.30963135 708.55651855 0.86097527]	[5.39205322e+02 8.54801208e+02 7.79063463e-01]	[462.27627563 236.59086609 0.94594866]	[485.49029541 234.00808716 0.91494846]	[441.902771 236.52809143 0.93417931]	[505.95736694 223.7431488 0.87309819]	[5.41900269e+02 8.95925598e+02 8.18309307e-01]	[5.62342468e+02 8.90786865e+02 8.85215044e-01]	[5.26464783e+02 8.70177673e+02 6.47791386e-01]	[4.82944885e+02 8.93397217e+02 8.14162135e-01]	[4.64912323e+02 8.90833679e+02 8.10696781e-01]	[4.87941254e+02 8.70166260e+02 6.78819418e-01]
[480.20269775 251.9466095 0.92159033]	[490.53097534 323.77893066 0.8229987 ]	[421.35131836 336.47195435 0.84900236]	[418.77154541 444.41500854 0.87289715]	[418.58068848 554.69036865 0.84943342]	[562.22558594 318.60742188 0.86454785]	[582.94567871 431.48474121 0.83671528]	[600.87554932 541.77563477 0.88216293]	[500.85507202 557.21020508 0.73533869]	[459.77905273 559.72668457 0.72325796]	[464.90576172 708.63922119 0.81733251]	[4.82767365e+02 8.52381348e+02 8.41613412e-01]	[541.93560791 557.18695068 0.7178117 ]	[539.3104248 708.55273438 0.86115599]	[5.39205139e+02 8.54801819e+02 7.78611958e-01]	[462.27227783 236.58953857 0.94688249]	[485.48666382 234.01080322 0.91617411]	[441.90625 236.50689697 0.9317261 ]	[505.95629883 223.74519348 0.87280041]	[5.41902222e+02 8.95923523e+02 8.18030894e-01]	[5.62340881e+02 8.90783997e+02 8.84637117e-01]	[5.26467102e+02 8.70178040e+02 6.45937204e-01]	[4.82941681e+02 8.93395203e+02 8.14864218e-01]	[4.64910950e+02 8.90830872e+02 8.11524630e-01]	[4.87945343e+02 8.70168091e+02 6.79435015e-01]
[480.23275757 251.85917664 0.91727781]	[493.06167603 323.79827881 0.82018262]	[421.38946533 336.47064209 0.84231043]	[418.79718018 444.42144775 0.87319779]	[418.60342407 554.65081787 0.8530733 ]	[562.28063965 318.60848999 0.86976385]	[582.97674561 434.11087036 0.84303188]	[600.83447266 541.847229 0.88823748]	[500.86810303 559.72613525 0.74339205]	[459.79437256 559.78344727 0.73107719]	[464.9274292 708.66534424 0.81225049]	[4.82768524e+02 8.52377930e+02 8.41391742e-01]	[541.94128418 557.25463867 0.72701859]	[539.31158447 708.56878662 0.8591221 ]	[5.39205261e+02 8.54809387e+02 7.79124618e-01]	[462.31924438 236.51853943 0.95445645]	[487.9468689 233.94172668 0.90545136]	[441.90921021 236.43415833 0.93464446]	[508.45074463 223.69276428 0.8653698 ]	[5.41904846e+02 8.95924927e+02 8.17836583e-01]	[5.62341797e+02 8.90784546e+02 8.85643303e-01]	[5.26464111e+02 8.70181763e+02 6.48741484e-01]	[4.82946594e+02 8.93386047e+02 8.15864384e-01]	[4.64915649e+02 8.90820007e+02 8.09472620e-01]	[4.87941467e+02 8.70163086e+02 6.77946091e-01]
[480.30429077 249.35055542 0.91540885]	[493.13299561 323.79495239 0.82475454]	[423.84234619 334.06216431 0.82481742]	[421.14935303 444.41107178 0.8785398 ]	[418.61428833 549.59143066 0.86325121]	[562.30505371 318.63238525 0.8687889 ]	[583.0022583 436.56387329 0.84893173]	[600.79418945 541.86724854 0.88224459]	[500.83172607 557.20507812 0.73825282]	[459.78427124 557.26135254 0.7302022 ]	[464.93933105 708.60998535 0.81662399]	[4.82769989e+02 8.52368469e+02 8.42768133e-01]	[541.88702393 557.19152832 0.72248203]	[539.30212402 708.53527832 0.86013454]	[5.39203491e+02 8.54802307e+02 7.80337334e-01]	[462.40179443 236.43386841 0.94924033]	[490.50808716 233.8772583 0.8892622 ]	[444.38012695 234.06755066 0.89797956]	[511.01055908 223.67016602 0.85133421]	[5.41892578e+02 8.95926086e+02 8.17826688e-01]	[5.62336182e+02 8.90789429e+02 8.85127187e-01]	[5.26460632e+02 8.70171204e+02 6.48755789e-01]	[4.82951904e+02 8.93388062e+02 8.11976969e-01]	[4.64918274e+02 8.90820007e+02 8.05555165e-01]	[4.87938782e+02 8.70153381e+02 6.77873015e-01]
[480.35913086 249.34152222 0.909504 ]	[495.68475342 323.80163574 0.83404458]	[423.91375732 334.04290771 0.81425929]	[421.21469116 441.87893677 0.89869332]	[418.62814331 549.53179932 0.87160718]	[562.37017822 318.64001465 0.86733097]	[585.36431885 434.10083008 0.84438932]	[600.75067139 541.90319824 0.87442291]	[500.82565308 554.69140625 0.73115444]	[459.77539062 557.2121582 0.72685528]	[467.38977051 708.62432861 0.80854124]	[4.82771210e+02 8.52355957e+02 8.44710171e-01]	[541.87658691 554.68530273 0.71745986]	[539.30157471 708.5269165 0.860735 ]	[5.39208008e+02 8.54802734e+02 7.81096339e-01]	[464.85449219 234.07904053 0.92353231]	[493.04855347 233.86122131 0.87878019]	[449.44143677 234.06912231 0.84620869]	[513.62438965 223.67965698 0.85161126]	[5.41899536e+02 8.95930054e+02 8.17947745e-01]	[5.62337708e+02 8.90791260e+02 8.84712934e-01]	[5.26462280e+02 8.70168091e+02 6.49353027e-01]	[4.82948456e+02 8.93388489e+02 8.14496040e-01]	[4.64915619e+02 8.90815063e+02 8.07265937e-01]	[4.87935516e+02 8.70138977e+02 6.74402893e-01]
[482.72253418 249.38056946 0.9171772 ]	[498.13705444 323.80432129 0.84195936]	[426.34710693 334.04528809 0.81194288]	[421.23446655 441.85848999 0.90058094]	[418.64590454 549.50811768 0.87948316]	[562.42047119 318.64144897 0.86839223]	[585.37182617 434.05282593 0.84442186]	[600.76721191 541.9006958 0.87968433]	[500.83114624 554.67364502 0.72671413]	[459.7918396 557.19372559 0.72156608]	[467.39321899 708.6315918 0.8080222 ]	[4.82778809e+02 8.52357910e+02 8.42986524e-01]	[541.87225342 554.67156982 0.71265399]	[539.30706787 708.52514648 0.86028469]	[5.39226379e+02 8.54824036e+02 7.81657636e-01]	[464.91290283 236.44918823 0.91308016]	[493.0809021 233.90730286 0.88463998]	[449.49093628 236.41918945 0.86731988]	[513.63415527 223.72810364 0.85177541]	[5.41892090e+02 8.95931152e+02 8.15198481e-01]	[5.62338501e+02 8.90794617e+02 8.80958200e-01]	[5.26480652e+02 8.70196289e+02 6.51331663e-01]	[4.82950012e+02 8.93403870e+02 8.12028348e-01]	[4.64913025e+02 8.90825623e+02 8.06585908e-01]	[4.87943909e+02 8.70148621e+02 6.71297312e-01]
[482.75790405 251.9596405 0.94345021]	[498.16226196 323.78601074 0.8483839 ]	[426.39422607 334.03753662 0.80679756]	[421.24130249 441.82888794 0.89798015]	[418.6506958 549.49157715 0.88352281]	[562.41717529 318.64053345 0.86842686]	[585.38861084 434.04797363 0.84124583]	[600.7857666 541.90112305 0.88311297]	[500.8354187 557.18127441 0.72666866]	[459.79406738 557.22265625 0.72270125]	[467.4083252 708.64099121 0.80688256]	[4.82780060e+02 8.52367676e+02 8.41947734e-01]	[541.88256836 557.18109131 0.71407402]	[539.30987549 708.53216553 0.85961479]	[5.39228638e+02 8.54824829e+02 7.82142282e-01]	[464.96353149 236.60281372 0.89468002]	[495.59402466 234.02740479 0.89716357]	[452.01287842 236.46101379 0.84907717]	[516.13360596 223.73352051 0.85525036]	[5.41900879e+02 8.95933105e+02 8.15345585e-01]	[5.62338623e+02 8.90792480e+02 8.80999923e-01]	[5.26481018e+02 8.70193481e+02 6.52031243e-01]	[4.82950134e+02 8.93405945e+02 8.13620627e-01]	[4.64916016e+02 8.90825989e+02 8.06754827e-01]	[4.87943329e+02 8.70155273e+02 6.72532201e-01]
[482.75643921 254.47943115 0.94904137]	[498.18707275 323.81045532 0.85271549]	[426.41763306 334.05157471 0.80792803]	[421.26644897 441.81225586 0.90204072]	[418.65985107 547.01379395 0.89598173]	[562.42883301 318.64349365 0.8715319 ]	[585.39941406 434.02307129 0.84123021]	[600.78570557 544.29516602 0.87994629]	[500.82922363 554.63964844 0.7243467 ]	[459.79217529 554.67974854 0.7203176 ]	[467.40658569 708.62359619 0.80927569]	[4.82774689e+02 8.52383545e+02 8.40254128e-01]	[541.87335205 554.6416626 0.71093059]	[539.31750488 708.5302124 0.86065429]	[5.39212524e+02 8.54811218e+02 7.83129692e-01]	[464.97369385 239.08401489 0.86864084]	[495.61062622 236.49798584 0.89585644]	[454.55215454 236.53257751 0.80275238]	[516.19567871 226.28796387 0.86258072]	[5.41909546e+02 8.95939087e+02 8.14392090e-01]	[5.62341003e+02 8.90794617e+02 8.82866979e-01]	[5.26461792e+02 8.70172607e+02 6.52987242e-01]	[4.82935547e+02 8.93406921e+02 8.15500498e-01]	[4.64903076e+02 8.90825439e+02 8.06543112e-01]	[4.87942444e+02 8.70172607e+02 6.78123236e-01]
[482.75613403 254.47935486 0.94852883]	[498.18869019 323.80551147 0.85373467]	[426.42056274 334.04714966 0.8073104 ]	[421.2668457 441.8163147 0.90209329]	[418.66271973 547.01391602 0.89661002]	[562.42871094 318.64279175 0.87168837]	[585.39959717 434.02029419 0.84136623]	[600.78668213 544.293396 0.88004214]	[500.8288269 554.63061523 0.72350371]	[459.79049683 554.66967773 0.7201103 ]	[467.40951538 708.62451172 0.80910671]	[4.82773590e+02 8.52389954e+02 8.38822722e-01]	[541.87518311 554.63409424 0.71021485]	[539.32183838 708.53149414 0.86101723]	[5.39210205e+02 8.54811218e+02 7.82974124e-01]	[464.972229 239.08332825 0.86898196]	[495.60983276 236.49769592 0.89590251]	[454.54864502 236.53244019 0.80354267]	[516.1940918 226.29241943 0.86278927]	[5.41907837e+02 8.95940430e+02 8.14410508e-01]	[5.62338562e+02 8.90795898e+02 8.82573366e-01]	[5.26460327e+02 8.70171692e+02 6.52110934e-01]	[4.82932190e+02 8.93409424e+02 8.16870511e-01]	[4.64901215e+02 8.90828125e+02 8.07622194e-01]	[4.87941040e+02 8.70177795e+02 6.79445267e-01]
[482.76013184 254.57043457 0.95237494]	[498.24255371 323.7869873 0.86662126]	[428.91998291 334.00045776 0.80248266]	[421.29025269 441.77566528 0.90838921]	[418.67840576 547.02709961 0.89656353]	[562.46630859 318.65426636 0.86855286]	[585.41760254 434.037323 0.8473053 ]	[600.82128906 541.93084717 0.88841712]	[500.84579468 552.12567139 0.72389197]	[459.81185913 554.65692139 0.72044462]	[467.40316772 708.64215088 0.80685413]	[4.82774597e+02 8.52383606e+02 8.39950800e-01]	[541.87976074 552.12316895 0.70963651]	[539.32397461 708.54516602 0.86180359]	[5.39217102e+02 8.54819275e+02 7.83562899e-01]	[467.39654541 239.19023132 0.85233867]	[495.62307739 236.61322021 0.88589239]	[454.56417847 236.55516052 0.7642135 ]	[518.65313721 228.81260681 0.87126029]	[5.41903503e+02 8.95941040e+02 8.11625183e-01]	[5.62338379e+02 8.90796326e+02 8.80508304e-01]	[5.26463074e+02 8.70178955e+02 6.55601382e-01]	[4.82941376e+02 8.93399048e+02 8.16818833e-01]	[4.64909454e+02 8.90821228e+02 8.05869877e-01]	[4.87939728e+02 8.70171631e+02 6.80425048e-01]
[482.72842407 257.00640869 0.95527291]	[500.62667847 323.78649902 0.87372172]	[428.93231201 333.98742676 0.80146945]	[421.296875 441.7492981 0.90855902]	[418.675354 546.98736572 0.90214682]	[564.86474609 318.66583252 0.87336481]	[585.4364624 434.02389526 0.84740674]	[600.85559082 541.91790771 0.89669394]	[500.84109497 552.06567383 0.72050428]	[459.81347656 552.11181641 0.71485633]	[467.40472412 708.61834717 0.80931145]	[4.82776459e+02 8.52381409e+02 8.40914845e-01]	[541.87304688 552.06738281 0.70665181]	[539.32208252 708.519104 0.85958523]	[5.39225891e+02 8.54825012e+02 7.84367204e-01]	[464.93655396 244.21479797 0.84995669]	[495.59692383 239.06993103 0.87135017]	[454.60122681 239.05174255 0.65178823]	[518.65338135 228.86624146 0.87856227]	[5.41899780e+02 8.95941650e+02 8.10575068e-01]	[5.62335510e+02 8.90798096e+02 8.77861261e-01]	[5.26468140e+02 8.70185913e+02 6.56106830e-01]	[4.82939911e+02 8.93393494e+02 8.21075082e-01]	[4.64910339e+02 8.90817932e+02 8.09239984e-01]	[4.87942108e+02 8.70170898e+02 6.80560529e-01]
[482.7414856 259.65768433 0.92003739]	[500.63720703 323.79092407 0.87292343]	[428.98348999 333.98355103 0.79764521]	[421.32180786 441.81625366 0.9030022 ]	[418.68035889 547.01672363 0.90228587]	[564.86248779 318.67114258 0.8673647 ]	[585.45397949 431.55865479 0.84185338]	[600.86730957 541.87054443 0.89095068]	[500.8392334 552.10931396 0.72236133]	[459.81021118 554.6416626 0.71751148]	[467.39102173 708.64611816 0.80857897]	[4.82775085e+02 8.52385620e+02 8.38428795e-01]	[541.87646484 552.11236572 0.70661402]	[539.3125 708.51922607 0.85997701]	[5.39220764e+02 8.54807739e+02 7.84712076e-01]	[464.94421387 251.95251465 0.87839401]	[493.10467529 244.25758362 0.8369689 ]	[4.54641876e+02 2.44231903e+02 3.95536661e-01]	[518.71954346 231.33601379 0.88460815]	[5.41896851e+02 8.95935059e+02 8.11879218e-01]	[5.62332336e+02 8.90791626e+02 8.77320111e-01]	[5.26465271e+02 8.70166504e+02 6.50312722e-01]	[4.82933655e+02 8.93407166e+02 8.20933938e-01]	[4.64905792e+02 8.90829590e+02 8.09111357e-01]	[4.87944672e+02 8.70168884e+02 6.78904235e-01]
[482.76519775 262.19125366 0.89678621]	[500.65298462 323.80026245 0.875305 ]	[431.47796631 333.96694946 0.79678869]	[421.33734131 441.79373169 0.90272456]	[418.68423462 547.0133667 0.90089476]	[564.87426758 318.68557739 0.86422992]	[585.47180176 434.01861572 0.84306157]	[600.890625 541.84924316 0.89399558]	[500.84741211 552.06652832 0.72150117]	[459.81613159 552.12194824 0.71505183]	[467.41799927 708.66314697 0.80670464]	[4.82777771e+02 8.54791199e+02 8.35709870e-01]	[541.88580322 552.06018066 0.70682001]	[539.29766846 708.51495361 0.8604039 ]	[5.39225830e+02 8.54812622e+02 7.85452604e-01]	[464.97119141 254.39041138 0.88549781]	[495.58670044 246.8117981 0.83796239]	[4.57110718e+02 2.46790604e+02 3.84704053e-01]	[518.73272705 231.35719299 0.88531017]	[5.41898376e+02 8.95939453e+02 8.10849309e-01]	[5.62332336e+02 8.90795898e+02 8.75136733e-01]	[5.26474670e+02 8.70174194e+02 6.50714397e-01]	[4.82934418e+02 8.93404968e+02 8.21016133e-01]	[4.64905304e+02 8.90828857e+02 8.10163260e-01]	[4.87942230e+02 8.70185059e+02 6.80362999e-01]
[482.71347046 262.23272705 0.89200044]	[500.69216919 323.82925415 0.88006997]	[431.52859497 333.97207642 0.79801977]	[421.37350464 441.79788208 0.89607728]	[418.69961548 547.00231934 0.90055978]	[564.90985107 318.71182251 0.8616876 ]	[585.47528076 434.06182861 0.84659564]	[603.26013184 541.85461426 0.89419949]	[500.86691284 549.55316162 0.72046053]	[459.82232666 552.07800293 0.71405315]	[467.43060303 708.64727783 0.8050983 ]	[4.82773560e+02 8.54802063e+02 8.34375381e-01]	[541.91644287 549.5456543 0.70693934]	[539.30078125 708.50823975 0.85999322]	[5.39227661e+02 8.54814880e+02 7.85645723e-01]	[464.91690063 254.42243958 0.8954345 ]	[493.07064819 249.30975342 0.83540994]	[4.57074585e+02 2.49308960e+02 2.91855931e-01]	[518.73931885 231.38238525 0.89055562]	[5.41899658e+02 8.95941406e+02 8.09557438e-01]	[5.62332825e+02 8.90796326e+02 8.72824252e-01]	[5.26478088e+02 8.70178162e+02 6.51506066e-01]	[4.82926544e+02 8.93405823e+02 8.22518349e-01]	[4.64897949e+02 8.90831787e+02 8.11414003e-01]	[4.87939606e+02 8.70198181e+02 6.80984139e-01]
[482.71520996 262.23156738 0.89216244]	[500.6937561 326.28414917 0.88114452]	[431.52670288 333.9798584 0.79872233]	[421.37261963 441.79452515 0.89685512]	[418.69949341 546.99664307 0.90164202]	[564.91412354 318.71151733 0.86266172]	[585.47625732 434.06173706 0.84851474]	[603.25848389 541.8684082 0.8951633 ]	[500.85513306 549.53320312 0.72220832]	[459.8125 549.58215332 0.71479571]	[467.42504883 708.64147949 0.80524826]	[4.82777527e+02 8.54802917e+02 8.34231555e-01]	[541.90740967 549.52770996 0.70867825]	[539.29284668 708.51904297 0.85884863]	[5.39238831e+02 8.54822327e+02 7.86116123e-01]	[464.91744995 254.42108154 0.89394379]	[493.07373047 249.30674744 0.83655947]	[4.57069183e+02 2.49308594e+02 3.03035438e-01]	[518.7432251 231.37608337 0.89046407]	[5.41890808e+02 8.95940186e+02 8.09685409e-01]	[5.62332275e+02 8.90797607e+02 8.73206854e-01]	[5.26491760e+02 8.70191101e+02 6.47902250e-01]	[4.82925842e+02 8.93408813e+02 8.21135998e-01]	[4.64898315e+02 8.90831604e+02 8.09809566e-01]	[4.87947021e+02 8.70201660e+02 6.80228889e-01]
[480.37826538 264.77346802 0.88631177]	[500.71017456 323.82028198 0.88437533]	[431.5604248 333.97183228 0.79820454]	[421.38552856 441.80700684 0.89335585]	[418.70114136 546.98999023 0.90187311]	[564.91326904 318.70782471 0.86334145]	[585.48022461 434.059021 0.84691584]	[603.28479004 541.84228516 0.90137351]	[500.87353516 549.50683594 0.72113866]	[459.82382202 549.54919434 0.71385318]	[467.46051025 708.62988281 0.80332839]	[4.82776550e+02 8.54810303e+02 8.33032548e-01]	[541.92840576 549.50024414 0.70687419]	[539.29669189 708.52209473 0.85834789]	[5.39256287e+02 8.54830933e+02 7.87216008e-01]	[464.90008545 254.47671509 0.90196693]	[493.04840088 249.38432312 0.84156275]	[4.54597687e+02 2.46804031e+02 2.74129629e-01]	[518.73815918 231.36277771 0.8883698 ]	[5.41886841e+02 8.95947144e+02 8.07709157e-01]	[5.62330383e+02 8.90804504e+02 8.69784832e-01]	[5.26505310e+02 8.70200134e+02 6.46469474e-01]	[4.82932617e+02 8.93400696e+02 8.22747469e-01]	[4.64901367e+02 8.90825806e+02 8.09946239e-01]	[4.87940125e+02 8.70210815e+02 6.79452777e-01]
[480.31903076 267.27731323 0.88786447]	[500.72079468 323.79852295 0.8890056 ]	[434.02932739 333.95791626 0.79854202]	[421.37771606 441.78707886 0.89458871]	[418.70379639 547.00854492 0.89989549]	[564.91986084 318.70059204 0.86376482]	[585.49554443 434.10641479 0.8497088 ]	[603.28521729 541.85766602 0.90183699]	[500.88012695 549.53015137 0.72063339]	[459.82470703 549.57861328 0.7123186 ]	[467.47018433 708.6395874 0.80008668]	[4.82777863e+02 8.54813660e+02 8.32945108e-01]	[541.93450928 549.52105713 0.70696414]	[539.31750488 708.51916504 0.85858512]	[5.39268616e+02 8.54827759e+02 7.88971126e-01]	[464.82861328 254.50224304 0.91539669]	[490.51858521 251.85528564 0.85753471]	[4.52049408e+02 2.46768219e+02 1.93271130e-01]	[518.72949219 231.43223572 0.89811337]	[5.41876648e+02 8.95945190e+02 8.06731164e-01]	[5.62323425e+02 8.90805725e+02 8.68137002e-01]	[5.26520874e+02 8.70200439e+02 6.44400418e-01]	[4.82927032e+02 8.93396423e+02 8.20906699e-01]	[4.64894592e+02 8.90820251e+02 8.08965981e-01]	[4.87944946e+02 8.70213501e+02 6.80110097e-01]
[480.28826904 267.2951355 0.891828 ]	[500.71060181 323.80899048 0.88608885]	[431.55801392 333.98300171 0.79681867]	[421.37261963 441.79385376 0.89731503]	[418.70455933 546.99499512 0.89977926]	[564.90386963 318.68914795 0.8663606 ]	[585.49389648 434.10748291 0.85142761]	[603.28326416 541.85400391 0.90242398]	[500.88424683 549.54144287 0.71907538]	[459.82495117 552.06506348 0.71064562]	[467.47872925 708.64904785 0.79967499]	[4.82779663e+02 8.54815430e+02 8.32646549e-01]	[541.93713379 549.5368042 0.7056163 ]	[541.6829834 708.52716064 0.86274046]	[5.39266418e+02 8.54827576e+02 7.88845003e-01]	[462.43600464 254.52731323 0.92261589]	[488.03186035 251.89048767 0.86448145]	[4.52037720e+02 2.46789932e+02 1.77065536e-01]	[518.69299316 233.83963013 0.90041828]	[5.41874573e+02 8.95942261e+02 8.06433260e-01]	[5.62319580e+02 8.90803406e+02 8.67942870e-01]	[5.26514648e+02 8.70200562e+02 6.45375371e-01]	[4.82930756e+02 8.93394226e+02 8.22386622e-01]	[4.64897919e+02 8.90819031e+02 8.10264468e-01]	[4.87941803e+02 8.70220337e+02 6.82372212e-01]
[480.23580933 267.34625244 0.88742882]	[500.67706299 323.79855347 0.88214242]	[431.51089478 333.94918823 0.79185098]	[421.3843689 441.78433228 0.89976108]	[418.69943237 546.93493652 0.90720075]	[564.87823486 318.6802063 0.86715108]	[585.48443604 434.10147095 0.8527773 ]	[603.26654053 541.89208984 0.89972848]	[500.89559937 549.54779053 0.71680158]	[459.83074951 552.07885742 0.71077907]	[467.44454956 708.65710449 0.80259269]	[4.82786163e+02 8.54816589e+02 8.33230615e-01]	[541.9473877 549.53631592 0.70444798]	[541.67449951 708.52709961 0.85629147]	[5.39261658e+02 8.54828918e+02 7.87845612e-01]	[462.37020874 254.5533905 0.93727767]	[487.96994019 251.91468811 0.87898803]	[4.52001770e+02 2.46788376e+02 1.61757305e-01]	[518.64666748 233.8243103 0.89315271]	[5.41881897e+02 8.95958984e+02 8.04477572e-01]	[5.62329834e+02 8.90813354e+02 8.69202673e-01]	[5.26507019e+02 8.70199097e+02 6.46138191e-01]	[4.82929047e+02 8.93402344e+02 8.19385290e-01]	[4.64898651e+02 8.90827332e+02 8.09306741e-01]	[4.87951050e+02 8.70222839e+02 6.84999168e-01]
[480.20275879 269.85232544 0.88454372]	[498.26385498 323.78491211 0.86879706]	[428.97094727 333.94677734 0.79197752]	[421.34494019 441.7819519 0.90430462]	[418.67025757 544.50286865 0.91068083]	[564.83966064 318.67050171 0.86619031]	[585.45050049 431.53564453 0.84473091]	[600.87988281 541.87457275 0.89027941]	[500.86578369 547.02215576 0.72166133]	[459.80236816 549.53564453 0.71392035]	[467.43685913 708.66094971 0.80284613]	[4.82781189e+02 8.54814514e+02 8.34643781e-01]	[541.9307251 547.01403809 0.70770228]	[539.31591797 708.53540039 0.8545711 ]	[5.39258667e+02 8.54835388e+02 7.87920833e-01]	[462.33685303 254.60447693 0.93996435]	[485.48568726 251.94334412 0.88799775]	[4.49506714e+02 2.49342163e+02 1.61948070e-01]	[516.14013672 231.44729614 0.88070834]	[5.41880371e+02 8.95954956e+02 8.07876825e-01]	[5.62331360e+02 8.90812683e+02 8.73873591e-01]	[5.26507874e+02 8.70205688e+02 6.45827591e-01]	[4.82933075e+02 8.93409424e+02 8.18925977e-01]	[4.64901428e+02 8.90837769e+02 8.09255242e-01]	[4.87945648e+02 8.70224365e+02 6.85430765e-01]
[480.13098145 269.90148926 0.87687999]	[498.22988892 323.80883789 0.85614043]	[428.93685913 333.9836731 0.79616427]	[421.31341553 441.75540161 0.90291101]	[418.6322937 544.52166748 0.90507448]	[562.44995117 318.67324829 0.86289942]	[585.41662598 431.54159546 0.84920686]	[600.84350586 541.89398193 0.88653016]	[500.81814575 549.5713501 0.72242367]	[459.7723999 552.10028076 0.71487349]	[467.41323853 708.68756104 0.80248058]	[4.82782288e+02 8.54818115e+02 8.35020363e-01]	[541.8815918 549.57116699 0.71151811]	[539.31951904 708.54754639 0.85523134]	[5.39261597e+02 8.54834839e+02 7.88575172e-01]	[462.26821899 256.97158813 0.94913268]	[485.38143921 251.97790527 0.90755236]	[4.46969330e+02 2.49382187e+02 1.32510379e-01]	[511.03787231 233.83122253 0.87300754]	[5.41886597e+02 8.95960938e+02 8.07758152e-01]	[5.62337463e+02 8.90815979e+02 8.73491287e-01]	[5.26504822e+02 8.70203857e+02 6.47010148e-01]	[4.82931702e+02 8.93404480e+02 8.21642458e-01]	[4.64901794e+02 8.90834290e+02 8.11054111e-01]	[4.87955048e+02 8.70224670e+02 6.87143445e-01]
[477.70062256 269.90283203 0.86374104]	[498.1902771 323.80987549 0.84823078]	[428.91763306 333.98910522 0.79851568]	[421.26104736 441.72396851 0.90633708]	[418.61199951 546.99139404 0.8800903 ]	[562.41607666 318.66949463 0.86117619]	[585.4085083 431.48721313 0.84876621]	[600.82574463 541.8526001 0.88139522]	[500.79043579 549.54534912 0.72361118]	[459.77029419 552.06829834 0.71351272]	[464.96343994 708.70220947 0.80141973]	[4.82786743e+02 8.54822021e+02 8.34751546e-01]	[541.83618164 549.55706787 0.7094276 ]	[539.28839111 708.57067871 0.85116827]	[5.39262451e+02 8.54829468e+02 7.89463639e-01]	[462.20306396 256.96841431 0.9453072 ]	[482.95135498 254.34831238 0.91816211]	[4.46879150e+02 2.49366333e+02 1.62295878e-01]	[508.4564209 231.44851685 0.87534547]	[5.41883545e+02 8.95952942e+02 8.09916914e-01]	[5.62333801e+02 8.90808777e+02 8.73772323e-01]	[5.26512512e+02 8.70195679e+02 6.45466566e-01]	[4.82929779e+02 8.93399109e+02 8.22624624e-01]	[4.64903900e+02 8.90828674e+02 8.09684038e-01]	[4.87967987e+02 8.70218689e+02 6.87419772e-01]
[477.62496948 269.91049194 0.85314131]	[498.15228271 323.81350708 0.84090179]	[426.45251465 333.97860718 0.79484451]	[421.25610352 441.77471924 0.90017796]	[418.61297607 546.98925781 0.87294334]	[562.37121582 318.6812439 0.85981542]	[585.35211182 431.4758606 0.84838873]	[600.78253174 541.83679199 0.87157023]	[500.76025391 549.55407715 0.72409987]	[459.76055908 552.07293701 0.7125541 ]	[464.85058594 711.20166016 0.81474966]	[4.82797394e+02 8.57360291e+02 8.23601067e-01]	[541.79400635 549.56237793 0.7151289 ]	[539.27355957 708.55340576 0.85504693]	[5.39246399e+02 8.54795959e+02 7.90570557e-01]	[459.80532837 256.9859314 0.95408118]	[482.87219238 254.35127258 0.93364298]	[4.44384460e+02 2.49397415e+02 1.28525212e-01]	[505.91995239 233.87449646 0.91740906]	[5.41876404e+02 8.95930725e+02 8.23273957e-01]	[5.62301392e+02 8.90788696e+02 8.83172929e-01]	[5.26519897e+02 8.70149719e+02 6.34604871e-01]	[4.82885040e+02 8.93437317e+02 8.23250771e-01]	[4.64880707e+02 8.90856384e+02 8.16988349e-01]	[4.88007904e+02 8.70288025e+02 7.04346716e-01]
[472.6027832 269.90426636 0.83106101]	[495.66110229 323.77468872 0.83262563]	[426.37319946 333.9692688 0.80148876]	[421.1867981 441.81784058 0.89803928]	[418.55023193 546.96008301 0.87217534]	[562.31463623 318.6468811 0.86451072]	[583.01055908 428.9987793 0.84906161]	[598.30584717 541.8538208 0.86567247]	[500.72872925 552.09381104 0.71961308]	[459.71130371 554.63330078 0.71556669]	[464.81945801 711.13952637 0.82024443]	[4.82791962e+02 8.54908630e+02 8.26914191e-01]	[541.78692627 552.08886719 0.71166813]	[539.20788574 708.53723145 0.84413308]	[5.39244873e+02 8.54804810e+02 7.90671110e-01]	[459.70605469 256.987854 0.94687998]	[482.73519897 254.33934021 0.9341743 ]	[4.41895264e+02 2.51875778e+02 9.03331935e-02]	[503.43765259 233.89596558 0.94526923]	[5.41886902e+02 8.95944336e+02 8.23832810e-01]	[5.62313171e+02 8.90794434e+02 8.84938121e-01]	[5.26517578e+02 8.70163391e+02 6.36697412e-01]	[4.82887909e+02 8.93432312e+02 8.23255599e-01]	[4.64883392e+02 8.90852966e+02 8.16146016e-01]	[4.88007935e+02 8.70275146e+02 7.01298237e-01]
[467.50033569 269.92745972 0.82444334]	[493.12994385 323.79415894 0.82076544]	[423.91122437 333.97164917 0.80805421]	[418.79971313 441.7772522 0.89711046]	[416.14160156 547.05004883 0.84909278]	[562.25878906 318.67022705 0.8575207 ]	[582.97235107 431.5100708 0.84301186]	[598.22265625 541.80004883 0.85079658]	[500.64178467 552.10791016 0.71016079]	[459.63476562 554.64483643 0.70563972]	[462.42495728 711.15704346 0.82119381]	[4.82792847e+02 8.54922791e+02 8.24739933e-01]	[541.72241211 552.11151123 0.70529854]	[536.72039795 708.53820801 0.82698637]	[5.39211914e+02 8.54797302e+02 7.86980331e-01]	[459.60690308 256.98886108 0.93219107]	[480.31503296 254.37953186 0.93400753]	[4.41750702e+02 2.49384506e+02 9.90594700e-02]	[503.37561035 233.90513611 0.95693386]	[5.41893738e+02 8.95932922e+02 8.25604200e-01]	[5.62309875e+02 8.90781860e+02 8.85206938e-01]	[5.26495422e+02 8.70153748e+02 6.39646173e-01]	[4.82882568e+02 8.93428955e+02 8.24065924e-01]	[4.64881042e+02 8.90852417e+02 8.16054106e-01]	[4.88014160e+02 8.70284668e+02 7.02850282e-01]
[464.927948 272.50354004 0.86645669]	[490.51974487 323.78775024 0.82290071]	[423.81045532 333.94198608 0.82434195]	[418.76864624 441.80300903 0.89315695]	[416.11532593 547.04760742 0.85031962]	[559.80187988 318.69064331 0.85113364]	[582.91021729 434.06637573 0.84903938]	[595.70043945 541.77819824 0.84661663]	[498.25918579 554.62744141 0.70641065]	[459.60476685 554.67254639 0.70753843]	[462.40460205 711.12121582 0.82326519]	[4.82782410e+02 8.54900940e+02 8.28324437e-01]	[541.69207764 554.62902832 0.70021641]	[536.69586182 708.55340576 0.82332021]	[5.39202209e+02 8.54792603e+02 7.86571741e-01]	[457.09658813 257.12661743 0.90466893]	[480.22290039 254.50563049 0.93551195]	[4.39240265e+02 2.51958450e+02 6.62390068e-02]	[503.33544922 233.92681885 0.96033406]	[5.41891113e+02 8.95921570e+02 8.24854255e-01]	[5.62309082e+02 8.90776672e+02 8.87817085e-01]	[5.26490601e+02 8.70152771e+02 6.40376210e-01]	[4.82893188e+02 8.93409912e+02 8.26676130e-01]	[4.64892548e+02 8.90841492e+02 8.15370440e-01]	[4.87989929e+02 8.70264465e+02 7.04979599e-01]
[464.82577515 274.90237427 0.8876428 ]	[487.98095703 323.78643799 0.82999313]	[421.38082886 333.93469238 0.83310753]	[418.67254639 441.88452148 0.87457669]	[413.54083252 552.06756592 0.81083286]	[559.72180176 318.6769104 0.84916174]	[582.83294678 434.08389282 0.84369695]	[593.19024658 541.81170654 0.85299957]	[498.20080566 552.12011719 0.70229733]	[457.1343689 554.67993164 0.6962164 ]	[462.38903809 711.11981201 0.82415998]	[4.82777435e+02 8.54906494e+02 8.29381347e-01]	[539.31951904 552.12792969 0.70071793]	[536.67932129 708.53289795 0.8237198 ]	[5.39229187e+02 8.52389099e+02 7.92649150e-01]	[454.5993042 257.15856934 0.89623195]	[480.15222168 254.56494141 0.93731415]	[4.39257874e+02 2.54415253e+02 6.02680966e-02]	[503.27313232 233.99945068 0.97181529]	[5.41886414e+02 8.95940674e+02 8.25323761e-01]	[5.62313965e+02 8.90789429e+02 8.85515571e-01]	[5.26517212e+02 8.70144104e+02 6.36835814e-01]	[4.82901459e+02 8.93412109e+02 8.25613856e-01]	[4.64900726e+02 8.90846313e+02 8.16402018e-01]	[4.87981567e+02 8.70266602e+02 7.02841878e-01]
[462.39437866 274.90963745 0.89824289]	[485.43118286 323.76174927 0.8567633 ]	[421.26049805 333.95254517 0.85613769]	[418.61099243 441.82827759 0.89255989]	[410.99066162 549.54882812 0.80983537]	[554.70812988 318.65036011 0.83831829]	[582.74682617 436.5710144 0.84842801]	[590.59259033 541.88647461 0.86963117]	[498.12020874 552.06445312 0.69353431]	[457.08248901 554.62310791 0.68895394]	[462.35708618 711.11865234 0.83784503]	[4.82765411e+02 8.54883484e+02 8.35362256e-01]	[539.25732422 552.07904053 0.69609821]	[536.63391113 708.54302979 0.82246995]	[5.39250977e+02 8.54788025e+02 7.98321307e-01]	[452.03210449 257.17181396 0.88520771]	[477.72250366 254.57290649 0.92062867]	[4.39193054e+02 2.54480804e+02 6.62235096e-02]	[500.88183594 234.06932068 0.97766471]	[5.41872070e+02 8.95952515e+02 8.25011134e-01]	[5.62313293e+02 8.90802124e+02 8.84194016e-01]	[5.26540344e+02 8.70138794e+02 6.29095376e-01]	[4.82904266e+02 8.93409912e+02 8.26839030e-01]	[4.6490213e+02 8.9084729e+02 8.1727308e-01]	[4.87979279e+02 8.70243103e+02 6.94999218e-01]
[462.33007812 274.93545532 0.91786361]	[485.37875366 323.76025391 0.86388063]	[421.18563843 333.95278931 0.86000371]	[416.1708374 441.81588745 0.88968378]	[405.91357422 549.54327393 0.81799704]	[554.65002441 318.66439819 0.83415252]	[580.33325195 434.07827759 0.83130264]	[588.10803223 541.85430908 0.87799668]	[495.59817505 552.06542969 0.68025851]	[452.04214478 554.6270752 0.67425466]	[462.32827759 711.20947266 0.82712036]	[4.82765991e+02 8.54903137e+02 8.32272291e-01]	[539.21118164 552.06317139 0.68182409]	[534.13812256 708.57623291 0.82038802]	[5.39301208e+02 8.52389160e+02 8.07210922e-01]	[449.49755859 257.19229126 0.87721241]	[477.66339111 256.93914795 0.90844166]	[4.39095581e+02 2.54422699e+02 8.49621296e-02]	[500.8218689 236.41886902 0.97112876]	[5.41856079e+02 8.95936157e+02 8.18810165e-01]	[5.62291565e+02 8.90797913e+02 8.71107280e-01]	[5.29028015e+02 8.70141418e+02 6.19329810e-01]	[4.82912567e+02 8.93415771e+02 8.28960478e-01]	[4.64908966e+02 8.90857727e+02 8.18402886e-01]	[4.87973450e+02 8.70268677e+02 6.96503222e-01]
[462.24154663 274.95028687 0.93945485]	[482.94302368 323.78866577 0.87509882]	[418.78973389 333.99591064 0.86458093]	[416.02023315 441.87802124 0.83963811]	[403.31750488 546.93658447 0.86875051]	[549.58514404 318.68771362 0.83742052]	[580.22009277 436.54776001 0.81162471]	[588.02325439 541.8928833 0.88961399]	[493.09143066 552.10296631 0.67640096]	[449.52215576 554.6484375 0.67098182]	[462.31820679 711.19622803 0.82764542]	[4.82752838e+02 8.54927979e+02 8.30675244e-01]	[539.16912842 552.08135986 0.67186558]	[534.10211182 708.59417725 0.81267524]	[5.39314270e+02 8.52382019e+02 8.11969578e-01]	[446.91375732 257.21102905 0.87930441]	[475.12670898 256.95498657 0.89602065]	[4.36610870e+02 2.54418900e+02 6.49623722e-02]	[500.76593018 236.42959595 0.96947658]	[5.41875366e+02 8.95930054e+02 8.21111619e-01]	[5.62299927e+02 8.90794006e+02 8.77119541e-01]	[5.29038757e+02 8.70132751e+02 6.19993329e-01]	[4.82899475e+02 8.93440186e+02 8.30795288e-01]	[4.64907013e+02 8.93238342e+02 8.21312249e-01]	[4.87960358e+02 8.70285156e+02 7.01577425e-01]
[459.82693481 274.95739746 0.93638706]	[482.89428711 323.72662354 0.88688624]	[418.71057129 333.97885132 0.85597944]	[411.01925659 441.86419678 0.8343569 ]	[403.256073 549.50158691 0.85821944]	[547.06292725 318.6494751 0.84973109]	[575.17944336 434.07046509 0.79610014]	[585.59405518 541.84515381 0.91505814]	[490.5630188 552.09954834 0.67320627]	[446.96826172 554.66021729 0.669182 ]	[462.30300903 711.17523193 0.83177012]	[4.82745544e+02 8.57388123e+02 8.27068925e-01]	[536.69775391 549.58465576 0.6666888 ]	[531.59906006 708.58398438 0.81692225]	[5.41684753e+02 8.52364807e+02 8.14589143e-01]	[444.34371948 257.20016479 0.89731163]	[470.02886963 254.60494995 0.89411509]	[0. 0. 0.]	[500.66439819 236.41838074 0.96688867]	[5.41852478e+02 8.95837891e+02 8.27632248e-01]	[5.62271545e+02 8.90726990e+02 8.66531134e-01]	[5.31554993e+02 8.70137695e+02 6.13804519e-01]	[4.82905487e+02 8.93430969e+02 8.29770386e-01]	[4.64907074e+02 8.93240540e+02 8.20492148e-01]	[4.87944458e+02 8.70315613e+02 7.04588294e-01]
[459.73086548 274.96105957 0.93128002]	[482.82678223 323.74850464 0.89385182]	[418.66897583 333.97180176 0.85651565]	[408.3968811 444.32958984 0.82021534]	[400.81973267 547.06939697 0.87101859]	[546.99694824 318.67346191 0.85596889]	[572.59295654 434.10021973 0.79488248]	[585.5501709 541.79107666 0.91581428]	[487.96896362 552.09423828 0.68056834]	[444.40194702 554.66937256 0.67855692]	[462.29620361 711.1519165 0.83053833]	[4.82751862e+02 8.57373840e+02 8.26337218e-01]	[531.62567139 549.56756592 0.65943521]	[531.57427979 708.54492188 0.81076419]	[5.41709045e+02 8.52377563e+02 8.18794072e-01]	[441.87203979 257.20123291 0.91420656]	[467.41384888 254.59165955 0.92035306]	[0. 0. 0.]	[498.17654419 236.41873169 0.94045407]	[5.41879395e+02 8.95950012e+02 8.22376907e-01]	[5.62278748e+02 8.90819153e+02 8.63466620e-01]	[5.31591187e+02 8.70104858e+02 5.93005359e-01]	[4.82905121e+02 8.95842285e+02 8.24643970e-01]	[4.64900177e+02 8.93255676e+02 8.17948461e-01]	[4.87946167e+02 8.70303223e+02 6.91601157e-01]
[459.6295166 274.95367432 0.91325098]	[482.76123047 323.71679688 0.89857644]	[418.61752319 333.95397949 0.84986079]	[405.88754272 441.8604126 0.83639663]	[400.75189209 547.01239014 0.8840304 ]	[546.92602539 318.6506958 0.86304426]	[570.0758667 436.56704712 0.81547296]	[585.47705078 541.79119873 0.92418015]	[487.93164062 552.12194824 0.68279427]	[444.41860962 557.18200684 0.67954671]	[462.27294922 711.24932861 0.82174915]	[4.80378693e+02 8.54919800e+02 8.23924661e-01]	[529.05438232 549.57403564 0.66371548]	[534.1138916 708.50085449 0.81117427]	[5.41695374e+02 8.52254150e+02 8.12499881e-01]	[441.78555298 257.19760132 0.93169767]	[464.88473511 254.60046387 0.93918133]	[0. 0. 0.]	[495.63546753 234.05734253 0.92392766]	[5.41849243e+02 8.93427734e+02 8.19301605e-01]	[5.62256470e+02 8.90699646e+02 8.33813787e-01]	[5.31575256e+02 8.67587585e+02 5.75227976e-01]	[4.82930328e+02 8.95839417e+02 8.20140123e-01]	[4.64920471e+02 8.93268250e+02 8.17365706e-01]	[4.85440918e+02 8.70288147e+02 6.79362178e-01]
[457.17404175 274.91815186 0.89202237]	[480.35830688 323.73950195 0.9019568 ]	[416.14239502 334.00567627 0.84108895]	[403.35186768 444.39221191 0.83490819]	[400.70291138 546.92559814 0.90091777]	[544.49108887 318.62661743 0.87176752]	[570.0256958 439.07485962 0.83868206]	[585.40075684 541.70983887 0.90702718]	[487.91271973 554.62823486 0.68275583]	[444.38497925 557.18792725 0.68707579]	[462.24465942 711.20947266 0.82726157]	[4.80370422e+02 8.57375549e+02 8.18896055e-01]	[529.05895996 552.09259033 0.66062403]	[534.18200684 708.53302002 0.80485648]	[5.41741333e+02 8.49694336e+02 8.23051274e-01]	[441.7177124 257.18792725 0.93377185]	[462.39724731 254.57287598 0.95543814]	[0. 0. 0.]	[490.47897339 234.01065063 0.90852332]	[5.44332031e+02 8.93274231e+02 8.24991584e-01]	[5.62338989e+02 8.88126648e+02 8.13743949e-01]	[5.31612915e+02 8.57436523e+02 5.67064047e-01]	[4.82934052e+02 8.93447571e+02 8.24207723e-01]	[4.64934753e+02 8.93269592e+02 8.18191886e-01]	[4.85433990e+02 8.70278259e+02 6.73234224e-01]
[457.0987854 274.88946533 0.87493086]	[480.271698 323.72238159 0.89747864]	[416.04495239 334.01248169 0.82638568]	[403.30178833 441.89187622 0.86638767]	[400.69171143 546.98590088 0.89610398]	[544.3895874 318.58953857 0.87506139]	[567.5645752 436.6413269 0.83834469]	[585.36260986 539.31121826 0.89570475]	[487.91546631 552.09588623 0.6846081 ]	[444.38174438 554.6854248 0.68852222]	[462.25064087 711.13586426 0.8369475 ]	[4.80379486e+02 8.54922058e+02 8.21805298e-01]	[529.06726074 549.5369873 0.66200656]	[536.66369629 706.10852051 0.81431645]	[5.41754944e+02 8.44532104e+02 7.96233773e-01]	[439.32211304 257.16171265 0.93365514]	[462.32415771 254.5405426 0.9543575 ]	[0. 0. 0.]	[485.47842407 233.95501709 0.90138841]	[5.44405701e+02 8.90753052e+02 8.32826018e-01]	[5.62381287e+02 8.80515747e+02 7.75240123e-01]	[5.29061401e+02 8.49779907e+02 5.74398875e-01]	[4.85360443e+02 8.95841553e+02 8.25150311e-01]	[4.64940460e+02 8.93274353e+02 8.19033086e-01]	[4.85441925e+02 8.70239319e+02 6.53737068e-01]
[454.58078003 274.9090271 0.86709487]	[480.19415283 323.71722412 0.89066726]	[413.52935791 334.00888062 0.81600273]	[400.88250732 441.90661621 0.87601262]	[398.25845337 546.9574585 0.90930456]	[544.34997559 318.58868408 0.86910886]	[567.51434326 436.61999512 0.83573109]	[585.35479736 541.71118164 0.90166092]	[485.48098755 549.5534668 0.68958139]	[444.35244751 552.12481689 0.68661612]	[462.26626587 708.70898438 0.845393 ]	[4.82747467e+02 8.54907288e+02 8.26822221e-01]	[529.02185059 547.00140381 0.66996688]	[536.71618652 706.02185059 0.82934821]	[5.41825500e+02 8.31813538e+02 8.25613141e-01]	[439.24334717 257.17248535 0.93238443]	[462.25302124 254.57148743 0.94749248]	[4.21303528e+02 2.54515884e+02 5.63299917e-02]	[485.40219116 233.97521973 0.92011911]	[5.44399475e+02 8.88140747e+02 7.93897867e-01]	[5.62363953e+02 8.75354370e+02 7.53131092e-01]	[5.29057007e+02 8.36854797e+02 5.20251274e-01]	[4.82947571e+02 8.95853516e+02 8.11488032e-01]	[4.64914856e+02 8.93281677e+02 8.20051134e-01]	[4.87939026e+02 8.70217896e+02 6.38251185e-01]
[451.99273682 274.94134521 0.86165065]	[480.17294312 321.29342651 0.88985699]	[413.50784302 333.96533203 0.80766582]	[400.84954834 441.77249146 0.89485449]	[398.22317505 544.52331543 0.91885257]	[544.30114746 318.58554077 0.86864173]	[567.51220703 436.61273193 0.83969718]	[583.00183105 541.74261475 0.90613568]	[485.45669556 549.49932861 0.69256479]	[444.34216309 552.07440186 0.68432182]	[462.2663269 708.68963623 0.84869528]	[4.82774017e+02 8.54927307e+02 8.22584271e-01]	[528.97161865 546.93499756 0.67294508]	[539.17669678 703.47570801 0.81997782]	[5.41736023e+02 8.18927063e+02 7.87936091e-01]	[439.16204834 257.20001221 0.9177978 ]	[459.83340454 254.59512329 0.9498539 ]	[0. 0. 0.]	[482.95162964 233.95887756 0.93600821]	[5.44364075e+02 8.75345764e+02 7.96919167e-01]	[5.62317017e+02 8.70146240e+02 7.34908581e-01]	[5.26431274e+02 8.21501953e+02 5.62033653e-01]	[4.82910919e+02 8.93443726e+02 7.95731306e-01]	[4.64880646e+02 8.93270874e+02 8.18288922e-01]	[4.88017548e+02 8.70239441e+02 6.32421911e-01]
[446.94989014 274.97000122 0.87003493]	[480.11325073 321.27908325 0.88088334]	[410.98110962 333.96691895 0.80194098]	[400.80886841 441.7230835 0.90439427]	[398.18881226 544.43255615 0.93726617]	[541.89813232 318.5753479 0.86874408]	[567.44854736 434.10794067 0.83654547]	[582.98693848 541.7366333 0.91139841]	[485.44708252 549.52905273 0.69818139]	[444.34173584 552.09558105 0.68746984]	[462.27886963 708.65362549 0.85788578]	[4.82791901e+02 8.54858887e+02 8.34367037e-01]	[526.53607178 546.97784424 0.67423314]	[539.16363525 703.43756104 0.81373489]	[541.72241211 811.29064941 0.81793213]	[439.06719971 259.5993042 0.89643627]	[459.74868774 256.95227051 0.9458155 ]	[0. 0. 0.]	[482.88598633 233.99502563 0.94531965]	[5.44306885e+02 8.70177979e+02 7.95729995e-01]	[5.62294067e+02 8.57410522e+02 7.03190684e-01]	[5.26434998e+02 8.11298340e+02 5.93007624e-01]	[4.82921570e+02 8.93418030e+02 7.87967145e-01]	[4.64899261e+02 8.93242432e+02 8.08564186e-01]	[4.88023743e+02 8.70179077e+02 6.19417429e-01]
[444.44915771 275.00735474 0.88302398]	[477.7053833 323.72616577 0.86820686]	[408.47503662 333.97839355 0.80157912]	[400.76586914 441.73751831 0.90664917]	[398.13632202 544.51049805 0.91647226]	[541.86633301 318.59216309 0.87083435]	[565.05340576 434.11019897 0.84262824]	[582.97888184 541.76574707 0.91362536]	[485.42831421 546.98754883 0.70343691]	[444.31167603 549.53015137 0.69043225]	[462.26000977 708.60888672 0.86340731]	[4.82774475e+02 8.52361450e+02 8.48799706e-01]	[526.52404785 544.45489502 0.68186504]	[539.19317627 700.90576172 0.79988772]	[541.75854492 808.54168701 0.82007462]	[436.64212036 259.62768555 0.88966221]	[459.69403076 256.98605347 0.95398331]	[0. 0. 0.]	[482.83355713 234.01321411 0.94913971]	[5.41887146e+02 8.59979492e+02 7.81835437e-01]	[5.62246338e+02 8.52208069e+02 7.27863133e-01]	[5.28988770e+02 8.08604553e+02 5.80045462e-01]	[4.82928802e+02 8.93351196e+02 7.95546889e-01]	[4.64903046e+02 8.90834229e+02 8.19179893e-01]	[4.90518646e+02 8.67664551e+02 6.09109402e-01]
[444.34786987 275.04553223 0.89496875]	[477.63308716 321.29275513 0.85606527]	[408.41705322 333.9727478 0.79938698]	[400.72476196 441.73455811 0.90913916]	[398.10894775 544.53869629 0.90487957]	[541.8336792 318.56411743 0.87216097]	[565.01531982 434.04333496 0.85000575]	[582.97387695 541.75646973 0.91278952]	[485.37677002 546.93005371 0.70881402]	[441.87380981 547.01708984 0.69939941]	[462.21102905 708.534729 0.86805731]	[4.82747437e+02 8.52323853e+02 8.46040785e-01]	[526.48156738 544.39190674 0.68913388]	[536.74267578 695.8180542 0.77367574]	[541.77862549 795.87371826 0.81438911]	[436.59094238 259.65933228 0.8741129 ]	[459.62783813 257.03970337 0.94574976]	[0. 0. 0.]	[482.78979492 234.05430603 0.95951688]	[5.41813660e+02 8.49784424e+02 7.99545169e-01]	[5.59820984e+02 8.42002625e+02 6.83611572e-01]	[5.29054749e+02 7.95872986e+02 5.71356833e-01]	[4.85350586e+02 8.93337402e+02 7.89152086e-01]	[4.64910431e+02 8.90817322e+02 8.07899594e-01]	[4.88003540e+02 8.67657654e+02 5.96465051e-01]
[441.91156006 275.01296997 0.90026563]	[475.13894653 321.28991699 0.84551567]	[405.91415405 333.98269653 0.80235171]	[400.69458008 441.7177124 0.90676636]	[398.03720093 544.46948242 0.89418674]	[541.78540039 318.56488037 0.86884052]	[564.98443604 434.06243896 0.85352021]	[582.95715332 541.73638916 0.91055763]	[485.38684082 544.45581055 0.71115041]	[441.87194824 546.98266602 0.70274264]	[462.18713379 708.5491333 0.86322522]	[4.82741058e+02 8.52338013e+02 8.45772147e-01]	[526.50231934 544.35821533 0.68739486]	[539.15875244 695.7744751 0.77978891]	[541.86584473 790.65148926 0.8835277 ]	[434.11557007 259.62643433 0.86797178]	[459.5831604 257.03616333 0.92699969]	[0. 0. 0.]	[482.76361084 234.04725647 0.9623946 ]	[5.41817749e+02 8.47052429e+02 8.02094460e-01]	[5.59827209e+02 8.34278870e+02 7.29137540e-01]	[5.36717041e+02 7.90653931e+02 6.40512407e-01]	[4.82936646e+02 8.93335938e+02 7.90231764e-01]	[4.64904480e+02 8.90813538e+02 8.01068664e-01]	[4.87984711e+02 8.67686157e+02 6.22467279e-01]
[441.8866272 275.03936768 0.91020149]	[475.09347534 323.72381592 0.84002542]	[405.88977051 333.99365234 0.80732083]	[400.65615845 441.73297119 0.90300345]	[395.61120605 544.49029541 0.88349909]	[541.75476074 318.58444214 0.86295128]	[564.96075439 434.08001709 0.85177267]	[582.9631958 541.76324463 0.91388178]	[485.37509155 544.48675537 0.71235496]	[441.86901855 547.02001953 0.70239466]	[462.19195557 708.53302002 0.86421984]	[4.82768372e+02 8.52351990e+02 8.50087047e-01]	[526.49505615 544.38812256 0.68705171]	[536.72515869 693.23699951 0.77808762]	[541.73095703 783.02838135 0.83391333]	[434.05630493 259.67886353 0.85376179]	[457.20089722 257.04507446 0.92507261]	[0. 0. 0.]	[482.73092651 234.04234314 0.96307266]	[5.41707581e+02 8.34311584e+02 8.17835927e-01]	[5.57215332e+02 8.29167358e+02 7.29527473e-01]	[5.31571472e+02 7.83025818e+02 6.30044043e-01]	[4.85374939e+02 8.93361755e+02 7.85932958e-01]	[4.64928223e+02 8.90837341e+02 7.97498345e-01]	[4.87981110e+02 8.67694336e+02 6.28499389e-01]
[441.88711548 275.03909302 0.90993404]	[475.09112549 323.7237854 0.84005934]	[405.89074707 333.99383545 0.80737305]	[400.65444946 441.73303223 0.90240532]	[395.61071777 544.49389648 0.88330704]	[541.75354004 318.58285522 0.86293936]	[564.96374512 434.08660889 0.85171157]	[582.96350098 541.76544189 0.91432965]	[485.38171387 544.46807861 0.71415567]	[441.87261963 547.00372314 0.70353621]	[459.85174561 708.51239014 0.86214095]	[4.82771851e+02 8.52346069e+02 8.50712836e-01]	[526.49755859 544.36743164 0.68842578]	[539.16345215 693.19519043 0.77475476]	[541.7243042 783.00048828 0.82974738]	[434.05661011 259.67849731 0.85362732]	[457.20147705 257.04364014 0.92457396]	[0. 0. 0.]	[482.73138428 234.04260254 0.96380985]	[5.41709106e+02 8.34323486e+02 8.17013979e-01]	[5.57219910e+02 8.29170044e+02 7.26694345e-01]	[5.31539001e+02 7.82966919e+02 6.28302872e-01]	[4.85376862e+02 8.93366211e+02 7.84229994e-01]	[4.64934723e+02 8.90839661e+02 7.96607792e-01]	[4.87985199e+02 8.67692688e+02 6.26994312e-01]
[441.81594849 275.03552246 0.9180057 ]	[475.07397461 323.71551514 0.83928454]	[405.8604126 333.95874023 0.81012172]	[400.60812378 441.80770874 0.90028459]	[395.59179688 544.52459717 0.87723505]	[541.7298584 318.58126831 0.86149567]	[564.95904541 436.56988525 0.85615575]	[582.96716309 541.75170898 0.91135347]	[485.3515625 544.47216797 0.71321225]	[441.85092163 547.00305176 0.70290202]	[459.84030151 706.13372803 0.85908818]	[4.82770813e+02 8.52395447e+02 8.45551610e-01]	[526.4654541 544.37664795 0.68895972]	[536.71038818 695.80157471 0.76028603]	[539.23254395 770.28717041 0.84800208]	[431.53140259 259.68133545 0.84379095]	[457.13342285 257.06546021 0.90989614]	[0. 0. 0.]	[480.37173462 236.43830872 0.97578412]	[5.39279480e+02 8.26601013e+02 8.13771486e-01]	[5.54663696e+02 8.13862183e+02 7.21564651e-01]	[5.28976440e+02 7.70234680e+02 6.68080151e-01]	[4.85366119e+02 8.93409912e+02 7.89475799e-01]	[4.64928101e+02 8.93256836e+02 8.00812721e-01]	[4.87960327e+02 8.70149780e+02 6.35527909e-01]
[441.72836304 275.01657104 0.92536688]	[472.53707886 323.74069214 0.8349064 ]	[405.82699585 333.96429443 0.81684065]	[398.26504517 441.84594727 0.89218527]	[395.53155518 544.50311279 0.87215292]	[539.26049805 318.58654785 0.85189956]	[564.92425537 434.04589844 0.84412855]	[582.94726562 541.71099854 0.89988387]	[482.96157837 546.96765137 0.71543443]	[441.83303833 549.49841309 0.70232016]	[459.80389404 708.52099609 0.86135244]	[4.82755310e+02 8.54792786e+02 8.39228332e-01]	[526.43389893 544.44763184 0.68815583]	[534.12908936 703.42810059 0.76055133]	[534.18280029 759.9362793 0.79121161]	[428.93783569 259.64508057 0.84476811]	[454.63473511 257.04940796 0.89197254]	[0. 0. 0.]	[480.34146118 234.08297729 0.97054994]	[536.72796631 811.20074463 0.81659734]	[5.49534119e+02 8.06073364e+02 7.34812915e-01]	[5.26412598e+02 7.54817200e+02 6.56929016e-01]	[4.82929596e+02 8.95839111e+02 7.84677982e-01]	[4.64916077e+02 8.93295532e+02 7.99916685e-01]	[4.87949005e+02 8.70172485e+02 6.32004619e-01]
[439.2824707 275.01699829 0.92583436]	[469.95852661 321.30126953 0.8390733 ]	[403.2755127 333.99310303 0.83963704]	[398.19900513 441.77331543 0.89389724]	[390.48764038 546.93658447 0.84251249]	[539.21124268 318.55218506 0.84932745]	[564.85003662 434.01818848 0.85357004]	[582.8928833 539.28497314 0.89206201]	[482.92254639 546.9387207 0.72049397]	[441.79998779 547.02252197 0.70773208]	[459.79879761 706.11932373 0.85115522]	[4.82754486e+02 8.54893005e+02 8.23913455e-01]	[526.39501953 544.4128418 0.69233197]	[531.61151123 700.84484863 0.72622609]	[529.05810547 739.38061523 0.78274608]	[423.85403442 259.60568237 0.87526345]	[449.52932739 257.02102661 0.89822602]	[0. 0. 0.]	[480.25897217 234.08807373 0.96683162]	[5.34095032e+02 7.88094543e+02 7.62213469e-01]	[5.46932861e+02 7.77895081e+02 7.03884065e-01]	[5.23962830e+02 7.31738464e+02 7.11215496e-01]	[4.82904694e+02 8.95886536e+02 7.77988195e-01]	[4.64904999e+02 8.93337585e+02 7.93735266e-01]	[4.87957062e+02 8.70237610e+02 6.37143195e-01]
[439.24093628 275.04135132 0.92611837]	[467.47250366 321.28097534 0.84733272]	[403.28256226 333.97619629 0.84014124]	[398.17169189 441.83441162 0.88977706]	[390.44818115 546.9621582 0.83635634]	[536.71850586 318.53164673 0.84137261]	[564.83288574 431.49734497 0.85481548]	[582.87756348 539.27172852 0.88892698]	[482.93167114 544.46551514 0.72030789]	[441.82144165 546.99688721 0.70751941]	[459.80093384 706.0425415 0.84871536]	[4.82760345e+02 8.54912903e+02 8.20352256e-01]	[524.02001953 544.38079834 0.69207484]	[536.63562012 693.16888428 0.75440007]	[534.12658691 726.51977539 0.82125604]	[423.78323364 259.66931152 0.87496144]	[446.98339844 257.02877808 0.90172243]	[0. 0. 0.]	[480.14544678 236.41624451 0.95911634]	[526.52062988 772.72406006 0.80365086]	[544.34436035 767.62866211 0.81245363]	[5.26472168e+02 7.21355408e+02 6.39695108e-01]	[4.82896240e+02 8.95878723e+02 7.79129565e-01]	[4.64897339e+02 8.93333740e+02 7.95342743e-01]	[4.87956604e+02 8.70259949e+02 6.33666873e-01]
[439.15142822 275.06741333 0.91774988]	[467.42492676 321.26245117 0.85226202]	[400.87219238 333.95449829 0.84040838]	[398.17269897 441.81866455 0.89608747]	[387.94714355 546.97668457 0.83398741]	[536.66040039 318.52453613 0.83511508]	[564.82794189 431.52706909 0.8532064 ]	[582.85528564 539.25933838 0.88595325]	[482.93270874 546.94134521 0.71742678]	[441.82403564 547.019104 0.70549315]	[459.80126953 706.05249023 0.8492229 ]	[4.82762512e+02 8.54928833e+02 8.16517055e-01]	[524.01965332 544.43133545 0.68747169]	[536.72698975 690.6416626 0.7687701 ]	[534.10632324 711.21557617 0.77217847]	[421.3447876 259.70501709 0.87917042]	[444.44580078 257.05355835 0.91752326]	[0. 0. 0.]	[477.66714478 236.42793274 0.93773055]	[5.26491516e+02 7.59916565e+02 7.53323793e-01]	[541.89581299 749.74023438 0.78385293]	[5.23979309e+02 7.06011719e+02 6.49739146e-01]	[4.82891998e+02 8.95896545e+02 7.80322790e-01]	[4.64888123e+02 8.93345703e+02 7.97865570e-01]	[4.87980652e+02 8.70282532e+02 6.25086606e-01]
[439.08496094 275.0763855 0.91491425]	[464.97042847 321.29162598 0.85243094]	[400.84396362 333.96942139 0.85068572]	[398.1590271 441.85595703 0.88611174]	[387.94482422 546.97991943 0.83031285]	[534.17974854 318.55795288 0.83249754]	[564.80706787 431.50808716 0.85224128]	[582.85443115 539.25006104 0.88766903]	[482.92089844 546.95880127 0.71076995]	[441.82324219 549.50714111 0.69555914]	[459.79229736 706.09344482 0.84688509]	[4.82752106e+02 8.54927795e+02 8.11436355e-01]	[524.0045166 544.43908691 0.68653482]	[539.23352051 690.6630249 0.72839028]	[5.31553955e+02 7.06054993e+02 7.00646162e-01]	[421.27215576 259.72338867 0.89621788]	[444.33105469 257.05255127 0.944547 ]	[0. 0. 0.]	[475.15322876 236.47143555 0.91998339]	[5.28976074e+02 7.44551514e+02 6.91029489e-01]	[5.41848816e+02 7.39340820e+02 6.82706952e-01]	[5.23860962e+02 6.95743774e+02 6.01305127e-01]	[4.82892426e+02 8.95902039e+02 7.79190302e-01]	[4.64880310e+02 8.93348999e+02 7.98051357e-01]	[4.87959259e+02 8.70298584e+02 6.15965843e-01]
[436.65939331 275.04705811 0.90796924]	[464.95495605 321.2666626 0.8624683 ]	[400.80990601 333.98880005 0.86065233]	[398.1583252 441.86553955 0.90591979]	[387.95266724 546.98504639 0.8350001 ]	[534.1786499 318.54150391 0.84166795]	[562.45245361 431.5189209 0.87192404]	[582.8324585 539.23474121 0.8861376 ]	[482.88189697 549.49676514 0.71255082]	[441.80227661 552.07012939 0.69477004]	[459.78417969 706.11065674 0.84769273]	[4.82754059e+02 8.54908936e+02 8.09777439e-01]	[523.95367432 546.98297119 0.67845857]	[539.24639893 703.50579834 0.75867039]	[5.26445557e+02 6.75263489e+02 1.35852009e-01]	[421.23696899 259.69992065 0.89528412]	[441.90283203 257.03897095 0.95205706]	[0. 0. 0.]	[475.07922363 236.43244934 0.90578789]	[5.26515076e+02 7.06081848e+02 2.16154143e-01]	[5.44306641e+02 7.05992737e+02 2.46409908e-01]	[0. 0. 0.]	[4.82911316e+02 8.95888245e+02 7.67396688e-01]	[4.64878143e+02 8.93326294e+02 7.84249246e-01]	[4.87951904e+02 8.70284729e+02 6.21913970e-01]
[436.59713745 275.03591919 0.89595324]	[464.92727661 321.2588501 0.86620384]	[400.79690552 333.98245239 0.86445928]	[398.15969849 441.85696411 0.91067761]	[387.94155884 547.00335693 0.83212334]	[534.10003662 318.53344727 0.8372308 ]	[562.45349121 431.48291016 0.86994934]	[582.81134033 539.20153809 0.87555325]	[482.87164307 547.03149414 0.71545589]	[441.79956055 552.06030273 0.69541883]	[459.78237915 708.50213623 0.84662795]	[4.82760437e+02 8.54908325e+02 8.11577439e-01]	[523.95019531 546.99066162 0.67880261]	[539.20788574 703.49719238 0.77468824]	[5.29026733e+02 6.67595276e+02 1.44798279e-01]	[421.20083618 259.7036438 0.89911622]	[441.81173706 257.02764893 0.97178835]	[0. 0. 0.]	[470.04589844 236.43830872 0.89868253]	[5.26539978e+02 7.03409790e+02 1.86493695e-01]	[5.44369324e+02 7.00844116e+02 2.10994035e-01]	[0. 0. 0.]	[4.82919128e+02 8.95878113e+02 7.68653572e-01]	[4.64881989e+02 8.93319336e+02 7.86711931e-01]	[4.87960175e+02 8.70278259e+02 6.23347700e-01]
[436.57751465 275.06365967 0.89745378]	[464.88397217 321.23297119 0.87673622]	[400.78103638 333.96624756 0.86456668]	[398.14517212 441.8482666 0.91462523]	[387.94107056 546.99884033 0.8311255 ]	[531.546875 316.16836548 0.8362571 ]	[562.4520874 428.99240112 0.86793405]	[582.78369141 539.16931152 0.86218089]	[482.86819458 546.97833252 0.72048968]	[441.80203247 549.53509521 0.6977849 ]	[459.79824829 708.50933838 0.84450769]	[4.82762817e+02 8.54907104e+02 8.12359035e-01]	[523.93212891 544.48248291 0.68624705]	[539.21203613 703.4161377 0.764494 ]	[5.28984192e+02 6.67633728e+02 1.21975631e-01]	[421.17242432 262.15350342 0.89587665]	[441.77755737 257.03833008 0.96965575]	[0. 0. 0.]	[467.4833374 236.41558838 0.89219487]	[0. 0. 0.]	[0. 0. 0.]	[0. 0. 0.]	[4.82932129e+02 8.95868530e+02 7.68661141e-01]	[4.64901367e+02 8.93312927e+02 7.84683347e-01]	[4.87942657e+02 8.70275330e+02 6.26649320e-01]
[434.12182617 275.04653931 0.89601958]	[464.84835815 321.24124146 0.8809312 ]	[400.75900269 333.96987915 0.86936086]	[398.14086914 441.88137817 0.91559684]	[387.8994751 547.0010376 0.83100009]	[529.05529785 316.17581177 0.83710617]	[562.46099854 431.53564453 0.8703568 ]	[582.80322266 539.17370605 0.86567783]	[482.86148071 546.98065186 0.70915955]	[441.78967285 549.54315186 0.68810397]	[459.81506348 708.57928467 0.84280157]	[4.82763855e+02 8.54924377e+02 8.07619333e-01]	[523.93286133 544.48059082 0.67508066]	[539.17382812 703.38342285 0.75183541]	[5.23957275e+02 6.70094116e+02 1.30997568e-01]	[418.80807495 259.72546387 0.9005565 ]	[441.73962402 257.0375061 0.97089946]	[0. 0. 0.]	[467.44198608 236.43019104 0.89680839]	[5.26561401e+02 7.00901855e+02 1.70080319e-01]	[5.44389404e+02 7.00837585e+02 2.05906987e-01]	[0. 0. 0.]	[4.85361877e+02 8.95863037e+02 7.66951084e-01]	[4.64923645e+02 8.93307007e+02 7.79189348e-01]	[4.85465912e+02 8.70299561e+02 6.24605656e-01]
[434.05599976 275.09234619 0.89212155]	[464.82321167 321.23641968 0.88599586]	[400.73162842 333.96807861 0.87173462]	[398.14584351 441.87826538 0.92234093]	[387.87265015 546.9954834 0.83263552]	[529.04779053 318.52081299 0.84000021]	[562.46148682 431.55200195 0.87127984]	[582.7869873 539.18170166 0.86528826]	[482.82824707 546.95898438 0.71279508]	[441.77365112 549.52392578 0.68874454]	[459.80184937 708.54260254 0.84309375]	[4.82763245e+02 8.57360840e+02 8.07282805e-01]	[523.88684082 544.44958496 0.68409526]	[539.16113281 700.93737793 0.74543053]	[5.23949097e+02 6.72671082e+02 1.47731468e-01]	[418.74777222 262.18530273 0.89886236]	[441.69400024 257.07675171 0.97147882]	[0. 0. 0.]	[467.3928833 236.43623352 0.8972531 ]	[5.26540100e+02 7.00936218e+02 1.93312466e-01]	[5.44341980e+02 7.00862671e+02 2.34889224e-01]	[0. 0. 0.]	[4.85365814e+02 8.95861633e+02 7.65999794e-01]	[4.64926971e+02 8.93309631e+02 7.78204501e-01]	[4.85471252e+02 8.70308533e+02 6.23026788e-01]
[431.49365234 275.0887146 0.8789742 ]	[462.44760132 321.25958252 0.88286191]	[400.72564697 333.99020386 0.88054186]	[398.15679932 444.2956543 0.91084993]	[385.38201904 546.99481201 0.83542973]	[529.0043335 318.53146362 0.84402198]	[562.45788574 431.55175781 0.87234747]	[582.76940918 539.21594238 0.86700594]	[482.81182861 546.95220947 0.71258533]	[441.76849365 549.52441406 0.68839449]	[459.80932617 708.60357666 0.83868575]	[4.82764191e+02 8.54926697e+02 8.07792008e-01]	[523.8638916 544.43945312 0.68323117]	[539.15997314 700.925354 0.73306131]	[5.23963196e+02 6.70170776e+02 1.17083699e-01]	[418.69332886 262.16943359 0.89487547]	[439.30432129 257.07080078 0.96864289]	[0. 0. 0.]	[464.91448975 236.41616821 0.90195823]	[5.26552429e+02 7.00882202e+02 1.69637799e-01]	[5.44359192e+02 7.00866699e+02 2.03955159e-01]	[0. 0. 0.]	[4.85355652e+02 8.95869568e+02 7.65574157e-01]	[4.64917023e+02 8.93311340e+02 7.80356228e-01]	[4.85474579e+02 8.70300232e+02 6.24621391e-01]
[428.95562744 275.09454346 0.87376928]	[462.43005371 321.29278564 0.87726289]	[400.72613525 334.02429199 0.88585675]	[398.14517212 444.30740356 0.90779597]	[385.34539795 547.06018066 0.83089101]	[526.52642822 318.55496216 0.84848773]	[562.44610596 434.02804565 0.87378013]	[582.75006104 539.28167725 0.87221754]	[482.79141235 544.4564209 0.72141027]	[441.74880981 549.496521 0.69417179]	[459.79754639 708.58776855 0.84081602]	[4.82766632e+02 8.54911377e+02 8.08122635e-01]	[523.85479736 544.36743164 0.68694621]	[539.28967285 700.86346436 0.7205267 ]	[5.26490906e+02 6.75233215e+02 1.42963603e-01]	[418.64053345 262.17907715 0.88864875]	[439.25036621 257.06872559 0.96486074]	[0. 0. 0.]	[464.86831665 234.06968689 0.9088161 ]	[5.28969421e+02 7.00916748e+02 1.87686756e-01]	[5.44369507e+02 7.00895325e+02 2.23215014e-01]	[0. 0. 0.]	[4.82942078e+02 8.95868591e+02 7.59466290e-01]	[4.64912201e+02 8.93308472e+02 7.75133252e-01]	[4.85480133e+02 8.70292969e+02 6.21606588e-01]
[426.43624878 275.11724854 0.87620765]	[462.41680908 323.73336792 0.87539697]	[400.72189331 334.04956055 0.88919538]	[398.13845825 444.32192993 0.90277874]	[382.87585449 547.06573486 0.83808953]	[526.50091553 318.5708313 0.85085249]	[562.440979 434.03604126 0.87298799]	[582.74829102 539.28369141 0.87366652]	[482.80297852 544.47613525 0.71392941]	[441.74972534 549.52069092 0.68864346]	[459.80532837 708.61657715 0.84124291]	[4.82758698e+02 8.54894775e+02 8.13044012e-01]	[523.87493896 544.38848877 0.68073601]	[539.23748779 700.88037109 0.72440416]	[5.23975891e+02 6.72660583e+02 1.05534963e-01]	[418.59539795 262.19979858 0.88002551]	[439.2052002 257.08361816 0.96159798]	[0. 0. 0.]	[462.45791626 236.4230957 0.9152689 ]	[5.26520447e+02 6.98389404e+02 1.47276729e-01]	[5.44404907e+02 7.00913147e+02 1.79772943e-01]	[0. 0. 0.]	[4.82927826e+02 8.95854370e+02 7.61878490e-01]	[4.64901703e+02 8.93296143e+02 7.80692875e-01]	[4.85476959e+02 8.70269714e+02 6.22298598e-01]
[426.41635132 277.47070312 0.87386549]	[462.39517212 323.73947144 0.87691772]	[400.69271851 336.4385376 0.89467973]	[398.12304688 444.33508301 0.90048271]	[382.85110474 547.0557251 0.84524238]	[526.47869873 318.5788269 0.85276765]	[562.43347168 434.02740479 0.8702383 ]	[582.73815918 539.27435303 0.87112761]	[482.78408813 546.93676758 0.71532595]	[441.7355957 549.53448486 0.69022155]	[459.7973938 708.60211182 0.83966285]	[4.82751160e+02 8.54913940e+02 8.11742604e-01]	[523.84906006 544.41424561 0.68203819]	[539.20526123 700.88171387 0.73095429]	[5.23948242e+02 6.70111694e+02 1.18720576e-01]	[418.58248901 262.22036743 0.87669677]	[439.17938232 257.10140991 0.9582231 ]	[0. 0. 0.]	[462.43560791 236.43353271 0.92101806]	[5.26501038e+02 6.98349976e+02 1.46706000e-01]	[5.44401001e+02 7.00852783e+02 1.78435564e-01]	[0. 0. 0.]	[4.82921906e+02 8.95842041e+02 7.64125586e-01]	[4.64896576e+02 8.93291931e+02 7.82560349e-01]	[4.85474548e+02 8.70291565e+02 6.26729965e-01]
[426.37869263 277.49230957 0.87428927]	[462.3605957 323.74130249 0.88304645]	[400.66647339 336.48117065 0.9023515 ]	[398.10095215 444.34289551 0.89333642]	[382.85009766 547.07147217 0.84410548]	[526.45556641 318.55657959 0.85471612]	[562.42980957 431.55828857 0.8701905 ]	[582.76031494 539.25744629 0.87514019]	[482.79214478 544.47692871 0.71843761]	[441.74765015 549.52416992 0.69381291]	[459.79226685 708.58331299 0.84094137]	[4.82749084e+02 8.54909180e+02 8.11591983e-01]	[523.85321045 544.39135742 0.68290496]	[539.17303467 700.89361572 0.7221759 ]	[5.23940002e+02 6.70084167e+02 1.10375620e-01]	[418.55535889 262.25610352 0.86910653]	[439.14520264 257.11816406 0.95209026]	[0. 0. 0.]	[462.41229248 236.45533752 0.92918986]	[5.26472290e+02 6.98302307e+02 1.27325952e-01]	[5.44439209e+02 7.00847107e+02 1.60400838e-01]	[0. 0. 0.]	[4.82919525e+02 8.95845459e+02 7.61692822e-01]	[4.64890167e+02 8.93293030e+02 7.81475127e-01]	[4.85475708e+02 8.70281372e+02 6.23270452e-01]
[423.88711548 277.51919556 0.88360971]	[462.33047485 323.75942993 0.88546526]	[400.64657593 336.4992981 0.90207231]	[398.05914307 444.33740234 0.88491172]	[382.84390259 547.05950928 0.85003418]	[526.42645264 318.54458618 0.85769498]	[562.43798828 431.53656006 0.87095052]	[582.76416016 536.74163818 0.85840857]	[482.82315063 544.48474121 0.71701884]	[441.75479126 549.54089355 0.69303137]	[459.7961731 708.56719971 0.84395713]	[4.82752258e+02 8.54911560e+02 8.11563432e-01]	[523.90551758 544.39172363 0.68104327]	[539.2144165 700.89056396 0.71814734]	[5.26407532e+02 6.67580688e+02 1.20340899e-01]	[416.15560913 264.73220825 0.85713279]	[439.09338379 257.15509033 0.93296438]	[0. 0. 0.]	[462.33453369 236.48120117 0.94049937]	[5.26562439e+02 6.98321716e+02 1.35302156e-01]	[5.44458618e+02 6.98366821e+02 1.68827251e-01]	[0. 0. 0.]	[4.82918488e+02 8.95846375e+02 7.62585223e-01]	[4.64894592e+02 8.93293945e+02 7.82546878e-01]	[4.85475800e+02 8.70289124e+02 6.24166965e-01]
[423.78637695 277.52975464 0.90298617]	[462.32183838 323.76953125 0.88089293]	[400.63845825 336.5234375 0.90233487]	[398.05255127 444.43203735 0.86803895]	[382.74130249 549.56292725 0.861543 ]	[526.42077637 318.53717041 0.85714728]	[562.44464111 428.97241211 0.86893922]	[582.82122803 536.73529053 0.86264008]	[482.80050659 546.93249512 0.71441346]	[441.73098755 549.5447998 0.68914223]	[459.79217529 708.56140137 0.84394264]	[4.82736115e+02 8.54878967e+02 8.16621006e-01]	[523.88244629 544.39245605 0.67980373]	[539.27972412 698.34051514 0.70318156]	[5.26425903e+02 6.70126770e+02 1.61423057e-01]	[416.08676147 264.72958374 0.8473947 ]	[436.6892395 257.17010498 0.91724718]	[0. 0. 0.]	[462.33660889 236.46192932 0.94255573]	[5.26541931e+02 7.00898010e+02 1.64754480e-01]	[5.44409485e+02 7.00900513e+02 2.05586076e-01]	[0. 0. 0.]	[4.82922668e+02 8.95843567e+02 7.66928136e-01]	[4.64893372e+02 8.93285706e+02 7.81074822e-01]	[4.85441833e+02 8.70256470e+02 6.28204703e-01]
[421.39660645 277.52185059 0.90348202]	[462.3001709 323.75814819 0.88379091]	[400.62390137 336.4921875 0.90454173]	[398.04205322 444.42227173 0.86669636]	[382.72842407 549.56542969 0.85995424]	[526.39569092 318.53387451 0.85862088]	[562.44628906 428.94442749 0.87249464]	[582.89074707 536.65289307 0.86335886]	[482.83963013 544.46478271 0.71910602]	[441.75192261 549.51342773 0.69275409]	[459.80654907 708.5836792 0.84311646]	[4.82735718e+02 8.54896423e+02 8.15965772e-01]	[523.93994141 544.36254883 0.67806286]	[539.28344727 698.35479736 0.72225094]	[5.26424500e+02 6.67621399e+02 1.39889985e-01]	[416.05218506 264.73110962 0.83810228]	[436.65255737 257.16659546 0.91206259]	[0. 0. 0.]	[462.28866577 236.48144531 0.95380998]	[5.26518372e+02 6.95816528e+02 1.45281747e-01]	[5.44434875e+02 6.98339722e+02 1.74809515e-01]	[0. 0. 0.]	[4.82911316e+02 8.95843140e+02 7.68639445e-01]	[4.64887726e+02 8.93285400e+02 7.82429874e-01]	[4.85438843e+02 8.70272095e+02 6.34892404e-01]
[421.39935303 277.52792358 0.90060067]	[462.2772522 323.76034546 0.88440549]	[398.26300049 336.51705933 0.90667403]	[398.03475952 446.87936401 0.85975695]	[380.35772705 549.59490967 0.85809696]	[523.98669434 318.52172852 0.86131793]	[562.44348145 426.3878479 0.88042116]	[582.92364502 534.09906006 0.85662818]	[482.85681152 546.96105957 0.71371442]	[441.75976562 549.57745361 0.68882948]	[459.79394531 708.59197998 0.84461868]	[4.82717529e+02 8.54878479e+02 8.20290625e-01]	[523.94915771 544.4085083 0.67814004]	[541.73486328 698.35632324 0.7364316 ]	[5.28977661e+02 6.70105408e+02 1.42701343e-01]	[416.04470825 264.75097656 0.83794647]	[436.64633179 257.16970825 0.91498786]	[0. 0. 0.]	[462.25875854 236.47958374 0.95311064]	[5.26576233e+02 6.95785706e+02 1.42248109e-01]	[5.44460693e+02 6.98339111e+02 1.60296500e-01]	[0. 0. 0.]	[4.82887390e+02 8.93429260e+02 7.76813567e-01]	[4.64867279e+02 8.93271423e+02 7.88755834e-01]	[4.85432373e+02 8.70264526e+02 6.36598587e-01]
[421.37081909 277.53546143 0.90874362]	[462.26409912 323.74487305 0.88558644]	[398.24316406 336.50976562 0.9019866 ]	[398.02966309 444.43115234 0.85979253]	[380.35964966 549.59576416 0.8566125 ]	[523.9765625 316.15826416 0.86300331]	[562.46258545 426.34100342 0.88382137]	[582.96435547 534.15332031 0.86164874]	[482.84414673 544.44567871 0.72542572]	[441.74676514 549.50604248 0.69748074]	[459.78469849 708.55407715 0.84478945]	[4.82718811e+02 8.54860535e+02 8.21386576e-01]	[523.94958496 541.90740967 0.6835649 ]	[541.75146484 698.33996582 0.7483657 ]	[5.28981689e+02 6.70098572e+02 1.61105648e-01]	[416.01434326 264.76068115 0.83122188]	[436.62875366 257.17663574 0.90937448]	[0. 0. 0.]	[462.24874878 236.48516846 0.95044178]	[5.29052734e+02 6.98294067e+02 1.66934311e-01]	[5.44439392e+02 6.98329712e+02 1.90558285e-01]	[0. 0. 0.]	[4.82881470e+02 8.93430115e+02 7.76077628e-01]	[4.64858093e+02 8.93271729e+02 7.87670553e-01]	[4.85455200e+02 8.70261292e+02 6.29947543e-01]
[421.35256958 277.53378296 0.91471833]	[462.24853516 323.73782349 0.88740933]	[398.22662354 336.51196289 0.90234697]	[398.03518677 444.44058228 0.86402297]	[382.73696899 552.05804443 0.85580146]	[523.9520874 316.14480591 0.86530638]	[562.45880127 423.87634277 0.89075488]	[582.98669434 531.60961914 0.85426551]	[482.82513428 544.46136475 0.72865647]	[441.74755859 549.5256958 0.7000435 ]	[459.80917358 708.55560303 0.84496576]	[4.82735260e+02 8.54873779e+02 8.18586528e-01]	[523.92883301 544.33428955 0.68811458]	[541.76165771 698.31140137 0.75453591]	[5.28989502e+02 6.70152649e+02 1.68687761e-01]	[413.5930481 264.76702881 0.8296783 ]	[436.60778809 257.18035889 0.90750045]	[0. 0. 0.]	[462.23748779 236.48417664 0.94754505]	[5.29062134e+02 6.95810547e+02 1.66224942e-01]	[5.44450195e+02 6.98318787e+02 1.91872358e-01]	[0. 0. 0.]	[4.82889221e+02 8.93433167e+02 7.75357962e-01]	[4.64870514e+02 8.93269836e+02 7.86143959e-01]	[4.85460388e+02 8.70270020e+02 6.31175458e-01]
[421.36956787 277.5357666 0.91313738]	[462.25537109 323.73175049 0.88936204]	[398.23632812 336.50283813 0.90236521]	[398.03683472 444.44525146 0.86411041]	[382.75787354 549.56030273 0.85819346]	[523.95373535 316.14175415 0.86574113]	[562.45440674 423.86233521 0.89295244]	[585.35400391 531.57635498 0.8579998 ]	[482.84460449 544.39880371 0.73881096]	[441.77444458 546.99957275 0.70801443]	[459.83135986 708.50854492 0.84754038]	[4.82777466e+02 8.54883118e+02 8.11730444e-01]	[523.93817139 541.85302734 0.69679517]	[541.74121094 695.7845459 0.73727095]	[5.29007141e+02 6.72648071e+02 1.77807227e-01]	[416.0128479 264.78201294 0.83111948]	[436.61581421 257.17700195 0.91063887]	[0. 0. 0.]	[462.23251343 236.48501587 0.94819069]	[5.28995178e+02 6.98300171e+02 1.87648952e-01]	[5.44405701e+02 7.00828491e+02 2.16956526e-01]	[0. 0. 0.]	[4.82883331e+02 8.95841309e+02 7.68718839e-01]	[4.64860809e+02 8.93275085e+02 7.84175634e-01]	[4.87947296e+02 8.70279053e+02 6.23989344e-01]
[421.35769653 277.53411865 0.91063076]	[462.25149536 323.72946167 0.88919097]	[398.22741699 336.50894165 0.90559936]	[398.04452515 444.44567871 0.86659819]	[382.78671265 549.50769043 0.85888112]	[523.97558594 316.14489746 0.8641715 ]	[562.45202637 423.86752319 0.89417142]	[585.37530518 531.59228516 0.85943234]	[482.89346313 544.39373779 0.73526436]	[441.83081055 546.99108887 0.7035172 ]	[459.84280396 706.12384033 0.8394869 ]	[4.82774567e+02 8.54882935e+02 8.12634110e-01]	[523.97296143 541.85809326 0.69916481]	[541.72570801 695.77600098 0.72822106]	[5.29026001e+02 6.72684692e+02 1.81331947e-01]	[416.01150513 264.76644897 0.8308965 ]	[436.61517334 257.18243408 0.91064525]	[0. 0. 0.]	[462.2494812 236.50363159 0.95013964]	[5.28998413e+02 6.98336121e+02 1.92479610e-01]	[5.44415894e+02 7.00858215e+02 2.24240363e-01]	[0. 0. 0.]	[4.82888397e+02 8.95851013e+02 7.70440459e-01]	[4.64870087e+02 8.93284546e+02 7.86233068e-01]	[4.87942383e+02 8.70273010e+02 6.24099493e-01]
[421.36776733 277.55874634 0.90716267]	[462.25341797 323.74481201 0.88705206]	[398.22305298 336.51376343 0.90336251]	[398.03482056 446.87625122 0.86665684]	[382.79882812 549.51599121 0.85307479]	[523.98950195 316.16177368 0.86255985]	[562.44720459 423.89627075 0.88878298]	[585.35906982 534.10284424 0.86108249]	[482.94506836 544.40093994 0.72599792]	[441.86456299 546.99255371 0.69732249]	[459.81295776 706.11309814 0.84045964]	[4.82763184e+02 8.54872192e+02 8.14078808e-01]	[526.39605713 541.87994385 0.69225359]	[541.7510376 698.29467773 0.73253512]	[5.31565308e+02 6.72670349e+02 1.78957716e-01]	[416.02407837 264.79864502 0.8329519 ]	[436.62747192 257.20758057 0.90884507]	[0. 0. 0.]	[462.26074219 236.51652527 0.94885314]	[5.29012634e+02 6.98363220e+02 1.78834856e-01]	[5.44432800e+02 7.00906677e+02 2.06857905e-01]	[0. 0. 0.]	[4.82889862e+02 8.95860657e+02 7.69203901e-01]	[4.64871338e+02 8.93288025e+02 7.85108268e-01]	[4.87924927e+02 8.70246765e+02 6.20447695e-01]
[421.3973999 277.58126831 0.90043736]	[462.26229858 323.75686646 0.88509429]	[398.22497559 336.52926636 0.9035849 ]	[398.04632568 444.42175293 0.87682289]	[382.82312012 549.55511475 0.84524471]	[524.00512695 316.16915894 0.86051428]	[562.43634033 426.3487854 0.88379723]	[585.3392334 534.09411621 0.85946983]	[482.9256897 544.39141846 0.72850966]	[441.84710693 546.98297119 0.70019144]	[459.8147583 706.09936523 0.84325552]	[4.82755585e+02 8.54866333e+02 8.15066338e-01]	[524.00842285 541.86773682 0.69073474]	[541.7701416 695.79089355 0.7290172 ]	[5.34112610e+02 6.72732849e+02 1.98727205e-01]	[416.05206299 267.29504395 0.83747113]	[436.64389038 259.58358765 0.91249889]	[0. 0. 0.]	[462.27502441 236.52793884 0.94843423]	[5.29035339e+02 7.00871155e+02 1.89101502e-01]	[5.44433655e+02 7.03392822e+02 2.22324312e-01]	[0. 0. 0.]	[4.82887817e+02 8.95851990e+02 7.69094527e-01]	[4.64871735e+02 8.93280151e+02 7.83374727e-01]	[4.85474884e+02 8.70249939e+02 6.24746501e-01]
[423.76947021 277.59310913 0.89850062]	[462.27890015 323.75152588 0.88465571]	[398.23254395 336.5043335 0.90117544]	[398.05905151 444.40994263 0.88032717]	[382.84509277 549.55627441 0.84199321]	[526.41424561 316.17355347 0.85884666]	[562.4331665 423.91098022 0.88318825]	[582.97680664 534.1282959 0.86104363]	[482.92861938 544.3928833 0.72737175]	[441.85018921 546.97247314 0.70041949]	[459.82235718 706.10791016 0.83796036]	[4.82762421e+02 8.54880920e+02 8.13070297e-01]	[524.00274658 541.87939453 0.6896069 ]	[541.75769043 695.79956055 0.71909893]	[5.34166504e+02 6.72707520e+02 2.17249781e-01]	[416.05410767 267.28881836 0.83778036]	[436.66082764 259.58166504 0.91405022]	[0. 0. 0.]	[462.296875 236.52305603 0.94632387]	[5.28989014e+02 7.00884399e+02 2.05305651e-01]	[5.44411682e+02 7.03378967e+02 2.39885926e-01]	[0. 0. 0.]	[4.82886383e+02 8.95860535e+02 7.68180251e-01]	[4.64867188e+02 8.93290771e+02 7.84120917e-01]	[4.87928802e+02 8.70260803e+02 6.22260869e-01]
[423.79852295 277.59768677 0.89242882]	[462.29550171 323.7388916 0.884767 ]	[398.24526978 336.48202515 0.89954752]	[398.05102539 444.4039917 0.87689614]	[382.86776733 552.05621338 0.8324495 ]	[526.42669678 316.17376709 0.85742569]	[562.44195557 426.40393066 0.87939411]	[582.95379639 536.64324951 0.85997063]	[482.88293457 544.36834717 0.73296142]	[441.81945801 546.94567871 0.70576429]	[459.82748413 706.09124756 0.83476627]	[4.82765961e+02 8.54894897e+02 8.12552452e-01]	[523.94134521 541.84747314 0.69160438]	[541.75775146 695.79504395 0.71699572]	[5.34142090e+02 6.70187683e+02 2.17608407e-01]	[416.07818604 267.28619385 0.84169823]	[436.68215942 259.58615112 0.91498482]	[0. 0. 0.]	[462.31362915 236.52210999 0.9443692 ]	[5.26569702e+02 7.00850952e+02 2.07810819e-01]	[5.44395142e+02 7.00910645e+02 2.36286908e-01]	[0. 0. 0.]	[4.82880371e+02 8.95854065e+02 7.69963920e-01]	[4.64854431e+02 8.93290100e+02 7.87022233e-01]	[4.87946381e+02 8.70280823e+02 6.25997186e-01]
[423.80426025 277.59558105 0.89172745]	[462.29446411 323.74255371 0.88485348]	[398.24533081 336.48745728 0.9008075 ]	[398.05496216 444.41720581 0.87718868]	[382.86730957 552.05517578 0.83280957]	[526.42425537 316.17330933 0.85760975]	[562.44122314 426.40856934 0.87869352]	[582.9541626 536.63793945 0.85872769]	[482.87780762 544.36730957 0.73367882]	[441.81604004 546.94781494 0.70582682]	[459.8270874 706.07958984 0.83348393]	[4.82765717e+02 8.54895325e+02 8.12434971e-01]	[523.93695068 541.84332275 0.69163537]	[541.76068115 695.78833008 0.71628386]	[5.34157227e+02 6.72647278e+02 2.18573481e-01]	[416.08139038 267.28363037 0.84238005]	[436.68890381 259.58551025 0.9159193 ]	[0. 0. 0.]	[462.31765747 236.52822876 0.94436193]	[5.28959045e+02 7.00869324e+02 2.08252028e-01]	[5.44394958e+02 7.00917847e+02 2.36667901e-01]	[0. 0. 0.]	[4.82880066e+02 8.95854187e+02 7.69667387e-01]	[4.64853210e+02 8.93289978e+02 7.86714911e-01]	[4.87947205e+02 8.70279968e+02 6.26262784e-01]
[423.85217285 277.60995483 0.88265228]	[462.30377197 323.73944092 0.88447547]	[398.25387573 336.48217773 0.90267301]	[398.05975342 444.41082764 0.87600493]	[385.29248047 549.59942627 0.82912052]	[526.43713379 318.53338623 0.85580224]	[562.44403076 426.44250488 0.87657672]	[582.93688965 536.66619873 0.85928416]	[482.8862915 544.39575195 0.73256963]	[441.82318115 546.9732666 0.70077413]	[459.82455444 706.0703125 0.83339524]	[4.82768097e+02 8.54877991e+02 8.14050794e-01]	[523.95001221 541.86828613 0.69225591]	[541.80505371 695.72808838 0.70359063]	[5.34142212e+02 6.72649536e+02 2.96807766e-01]	[416.1036377 267.26959229 0.84736407]	[439.08340454 259.57830811 0.92555714]	[0. 0. 0.]	[462.33718872 236.51965332 0.94692999]	[5.26561462e+02 7.03393250e+02 2.67886788e-01]	[5.44353455e+02 7.03386597e+02 3.03587019e-01]	[5.23886047e+02 6.70085022e+02 1.91411421e-01]	[4.82888245e+02 8.95865234e+02 7.72434115e-01]	[4.64863129e+02 8.93294678e+02 7.86805987e-01]	[4.87954895e+02 8.70260376e+02 6.26821637e-01]
[423.8838501 277.64187622 0.87297213]	[462.29199219 323.78051758 0.8831768 ]	[398.23834229 336.52154541 0.90873814]	[398.056427 444.44110107 0.86939329]	[385.31634521 549.53082275 0.83016813]	[526.43530273 318.55557251 0.85783333]	[562.45373535 428.99771118 0.87092227]	[582.92962646 536.73522949 0.86400145]	[482.91378784 544.45721436 0.72404879]	[441.83679199 547.02142334 0.69537926]	[459.80978394 706.09106445 0.834589 ]	[4.82771118e+02 8.54851685e+02 8.16423953e-01]	[523.98675537 544.37194824 0.68308878]	[541.80957031 698.34771729 0.75935501]	[5.23945923e+02 6.67552490e+02 2.35498771e-01]	[416.12957764 267.32516479 0.8503412 ]	[439.09884644 259.62127686 0.92738491]	[0. 0. 0.]	[462.34613037 236.54289246 0.94335979]	[5.29012817e+02 7.00845093e+02 2.15204254e-01]	[5.44377441e+02 6.98285645e+02 2.33630985e-01]	[0. 0. 0.]	[4.82890015e+02 8.95863892e+02 7.71473408e-01]	[4.64874786e+02 8.93291870e+02 7.83776820e-01]	[4.87962433e+02 8.70230896e+02 6.20838225e-01]
[426.37649536 280.1060791 0.84884596]	[462.30340576 323.78018188 0.88410872]	[398.23840332 336.52334595 0.90806687]	[398.04870605 446.87509155 0.867275 ]	[385.31066895 549.5637207 0.82680094]	[526.45220947 318.5632019 0.85966325]	[562.44769287 431.4854126 0.87249798]	[582.92919922 539.19348145 0.87134707]	[482.89361572 544.45721436 0.72433537]	[441.81387329 547.01525879 0.69726837]	[459.8164978 706.10180664 0.83523774]	[4.82766632e+02 8.54859619e+02 8.16078067e-01]	[523.96728516 544.37286377 0.68443489]	[541.79907227 700.84484863 0.76415491]	[5.23857788e+02 6.67594543e+02 2.42812097e-01]	[416.16751099 269.89654541 0.86244553]	[439.13586426 259.69366455 0.92844349]	[0. 0. 0.]	[462.38571167 236.58146667 0.93488836]	[5.28976135e+02 7.00946716e+02 2.14920416e-01]	[5.44346313e+02 6.98361938e+02 2.30738983e-01]	[0. 0. 0.]	[4.82896149e+02 8.95866089e+02 7.72643030e-01]	[4.64879395e+02 8.93295837e+02 7.83625901e-01]	[4.87955658e+02 8.70235840e+02 6.21170521e-01]
[426.3788147 280.11880493 0.84858358]	[462.29522705 323.80212402 0.88189012]	[398.20211792 336.55606079 0.90599036]	[398.05200195 446.87686157 0.86876851]	[385.31091309 549.59326172 0.825486 ]	[526.46356201 318.56594849 0.85838592]	[562.45318604 431.50970459 0.87224287]	[582.92449951 539.18670654 0.87316132]	[482.86538696 544.46588135 0.72913921]	[441.78848267 547.0135498 0.70245093]	[459.81628418 708.51416016 0.83025479]	[4.82751038e+02 8.54877686e+02 8.15544188e-01]	[523.940979 544.39111328 0.68853062]	[541.81018066 700.86236572 0.77316481]	[5.21351013e+02 6.67567078e+02 2.17785388e-01]	[416.17428589 269.92053223 0.86662841]	[439.13659668 259.71276855 0.92760998]	[0. 0. 0.]	[462.39199829 236.60325623 0.93232477]	[5.28972473e+02 7.00882202e+02 1.83379203e-01]	[5.44354858e+02 6.98313538e+02 1.92152292e-01]	[0. 0. 0.]	[4.82907593e+02 8.95866516e+02 7.69397199e-01]	[4.64886810e+02 8.93303650e+02 7.79770315e-01]	[4.85484863e+02 8.70254150e+02 6.22974992e-01]
[426.38192749 280.11645508 0.85007161]	[462.28955078 323.82858276 0.8795554 ]	[398.18493652 336.58459473 0.9051348 ]	[398.04541016 446.88897705 0.86664581]	[382.8717041 552.10656738 0.82651812]	[526.46838379 318.57641602 0.85794532]	[562.44812012 431.51766968 0.87118673]	[582.92974854 539.23614502 0.88350046]	[482.85876465 544.44622803 0.73123133]	[441.78189087 547.00335693 0.70284849]	[459.80111694 708.54699707 0.82268214]	[4.82734955e+02 8.54887146e+02 8.17303658e-01]	[523.93414307 544.35601807 0.68798608]	[541.82763672 700.88464355 0.77462882]	[5.21320862e+02 6.67584412e+02 1.97992072e-01]	[418.53808594 272.34265137 0.86835545]	[439.13903809 259.72589111 0.92759031]	[0. 0. 0.]	[462.39611816 236.61773682 0.93005097]	[5.29008606e+02 7.00896606e+02 1.65459514e-01]	[5.44366455e+02 6.98338684e+02 1.71525776e-01]	[0. 0. 0.]	[4.85353516e+02 8.95871582e+02 7.66486704e-01]	[4.64913757e+02 8.93316345e+02 7.77158737e-01]	[4.85449524e+02 8.70256348e+02 6.27422452e-01]
[423.92218018 280.09979248 0.86104751]	[462.2749939 326.28723145 0.87926352]	[398.17617798 336.60125732 0.89838684]	[398.0256958 446.93811035 0.85301775]	[382.85147095 554.68115234 0.83004022]	[526.45373535 318.58062744 0.85975307]	[562.43597412 431.55432129 0.87055928]	[582.93811035 539.27764893 0.88883024]	[482.87786865 544.46063232 0.72192997]	[441.79193115 549.4967041 0.69178212]	[459.79040527 708.58666992 0.82063198]	[4.82740814e+02 8.54907837e+02 8.14794481e-01]	[523.96051025 544.36175537 0.68288195]	[541.82952881 703.39318848 0.78652406]	[5.21346863e+02 6.67597168e+02 1.87986314e-01]	[416.16064453 272.37240601 0.8718065 ]	[439.12057495 262.17233276 0.91355133]	[0. 0. 0.]	[462.39324951 236.63195801 0.92263675]	[5.31600281e+02 7.03374329e+02 1.45258188e-01]	[5.44438782e+02 7.00831604e+02 1.60685837e-01]	[0. 0. 0.]	[4.85357025e+02 8.95861938e+02 7.68723607e-01]	[4.64921234e+02 8.93307556e+02 7.76462197e-01]	[4.85449371e+02 8.70275757e+02 6.26546681e-01]
[423.92230225 280.12573242 0.85984403]	[462.25494385 326.32885742 0.87833333]	[398.1701355 336.61550903 0.90347087]	[395.646698 449.4369812 0.83921123]	[382.80612183 557.20483398 0.84702349]	[526.42578125 318.60290527 0.86279935]	[562.4284668 431.55224609 0.87133402]	[582.97857666 539.28997803 0.88577604]	[482.88598633 544.46392822 0.7205376 ]	[441.79663086 549.49975586 0.69118202]	[459.78372192 708.52655029 0.81974804]	[4.82732239e+02 8.54910156e+02 8.14644933e-01]	[523.98052979 544.36004639 0.68324709]	[541.8684082 703.4510498 0.79877716]	[5.16202698e+02 6.70145264e+02 2.02463433e-01]	[416.14520264 272.41687012 0.88065386]	[439.11682129 262.20983887 0.90680075]	[0. 0. 0.]	[462.36157227 236.64970398 0.92245913]	[5.31611450e+02 7.08512817e+02 1.74083591e-01]	[5.44400208e+02 7.05971008e+02 1.89663410e-01]	[4.98196594e+02 6.65032959e+02 1.04144037e-01]	[4.82944061e+02 8.95858276e+02 7.69342780e-01]	[4.64919891e+02 8.93306824e+02 7.75242388e-01]	[4.85445343e+02 8.70292725e+02 6.28859460e-01]
[423.85845947 280.1668396 0.86232257]	[462.206604 328.8651123 0.87936372]	[398.11071777 336.6663208 0.89770216]	[395.63372803 449.49530029 0.82797039]	[382.76913452 557.16314697 0.84998715]	[526.40032959 318.62548828 0.86562377]	[562.42834473 434.02746582 0.87306398]	[582.97344971 539.28027344 0.88297558]	[482.89212036 546.9473877 0.71882433]	[441.79782104 549.55914307 0.69258463]	[459.78970337 708.56427002 0.82375324]	[4.82740051e+02 8.54910583e+02 8.15958560e-01]	[523.98797607 544.39526367 0.68266559]	[541.89282227 703.42437744 0.78833216]	[5.21302612e+02 6.75261902e+02 2.03770489e-01]	[416.10162354 272.44674683 0.87746483]	[439.07937622 262.25720215 0.8911522 ]	[0. 0. 0.]	[462.34286499 239.04829407 0.91488928]	[5.31556091e+02 7.08574280e+02 1.98396280e-01]	[5.44350037e+02 7.06056702e+02 2.15941176e-01]	[5.03325104e+02 6.67630371e+02 1.07409760e-01]	[4.85355225e+02 8.95881042e+02 7.66204119e-01]	[4.64921692e+02 8.93320740e+02 7.72191763e-01]	[4.85468628e+02 8.70283752e+02 6.22970819e-01]
[423.81936646 280.20071411 0.86564207]	[462.19470215 328.93029785 0.88086599]	[398.09262085 336.69458008 0.89704776]	[395.58108521 452.0223999 0.81912643]	[382.75579834 554.69293213 0.85223126]	[524.00579834 318.64627075 0.8670156 ]	[562.43255615 434.06234741 0.87875009]	[582.97705078 539.30279541 0.88488168]	[482.87200928 544.45355225 0.72973901]	[441.78979492 549.50933838 0.69521701]	[459.7989502 708.51831055 0.83001006]	[4.82737305e+02 8.54918457e+02 8.14610720e-01]	[523.96722412 544.33898926 0.69001555]	[541.92498779 703.40039062 0.78331935]	[5.23868713e+02 6.82898621e+02 2.14335814e-01]	[416.07531738 272.49371338 0.88239843]	[439.05877686 264.7527771 0.88301539]	[0. 0. 0.]	[462.31613159 239.05889893 0.91326803]	[5.31598022e+02 7.11123596e+02 2.01805800e-01]	[5.44351562e+02 7.08591736e+02 2.24349082e-01]	[5.08517365e+02 6.75264893e+02 1.14431843e-01]	[4.85355988e+02 8.95844910e+02 7.67534077e-01]	[4.64912720e+02 8.93301208e+02 7.73196757e-01]	[4.85475616e+02 8.70305786e+02 6.25711679e-01]
[423.77383423 280.19711304 0.87581998]	[462.19454956 331.46420288 0.88911831]	[398.08016968 339.07672119 0.89081174]	[395.57226562 452.0541687 0.82611889]	[382.72692871 557.20233154 0.8622238 ]	[524.003479 318.68811035 0.86200029]	[562.43109131 436.56195068 0.88253701]	[582.9854126 541.7645874 0.89615226]	[482.91796875 547.01312256 0.71359122]	[441.82885742 552.12054443 0.68857539]	[459.81768799 708.57312012 0.83343267]	[4.82760834e+02 8.54893494e+02 8.18562746e-01]	[524.01159668 544.46105957 0.67445457]	[541.92480469 705.91467285 0.79063791]	[5.23846130e+02 6.80360352e+02 1.79440916e-01]	[416.05303955 274.87304688 0.88574791]	[436.67230225 264.79168701 0.87759882]	[0. 0. 0.]	[462.30422974 239.0841217 0.90432912]	[5.31612183e+02 7.08655151e+02 1.94677711e-01]	[5.44382812e+02 7.08556763e+02 2.12234169e-01]	[0. 0. 0.]	[4.82922882e+02 8.93437683e+02 7.63117313e-01]	[4.64882019e+02 8.93275879e+02 7.77653813e-01]	[4.87942993e+02 8.70254272e+02 6.32001817e-01]
[423.79858398 282.67300415 0.854568 ]	[462.20407104 333.95535278 0.90802515]	[398.09616089 339.13827515 0.90236968]	[395.56103516 454.57220459 0.82351971]	[380.35253906 559.69482422 0.86534363]	[523.99169922 318.74932861 0.8567853 ]	[562.42285156 436.55273438 0.88060725]	[582.99243164 541.82611084 0.90257859]	[482.84698486 549.5456543 0.70418692]	[441.78030396 554.68109131 0.67756099]	[459.82647705 708.590271 0.82570171]	[4.82760040e+02 8.54848938e+02 8.21441948e-01]	[523.91845703 546.94622803 0.66477108]	[541.95410156 705.98791504 0.76388562]	[5.23886597e+02 6.88040527e+02 3.71459663e-01]	[416.05413818 274.87844849 0.87715364]	[436.68493652 264.79443359 0.87534422]	[0. 0. 0.]	[462.31845093 239.16720581 0.89864314]	[5.31578979e+02 7.26563538e+02 3.59994769e-01]	[5.41881409e+02 7.23939209e+02 3.79429758e-01]	[5.05981781e+02 6.75222595e+02 2.09922507e-01]	[4.82940796e+02 8.93440979e+02 7.60015309e-01]	[4.64899750e+02 8.93269287e+02 7.75163889e-01]	[4.87961700e+02 8.70204041e+02 6.16033196e-01]
[423.81643677 282.71841431 0.85022753]	[462.21768188 334.03839111 0.92363906]	[398.11254883 339.22018433 0.89920557]	[395.5710144 454.64434814 0.82930297]	[380.35699463 557.2734375 0.86180276]	[523.9855957 321.18029785 0.84944504]	[562.42944336 436.64294434 0.88771945]	[582.99584961 541.88061523 0.90216839]	[482.85650635 552.08380127 0.70492762]	[441.76156616 557.22216797 0.68325198]	[459.7605896 708.66912842 0.82486278]	[4.82741302e+02 8.57363342e+02 8.13676238e-01]	[523.9430542 546.9909668 0.66037935]	[541.95275879 706.04370117 0.78331923]	[5.26449097e+02 6.93177124e+02 4.13620830e-01]	[416.06826782 274.90579224 0.89575243]	[439.06295776 267.30093384 0.87956166]	[0. 0. 0.]	[462.34024048 241.69335938 0.89112371]	[5.31598022e+02 7.29184692e+02 4.09157872e-01]	[5.41900696e+02 7.26568054e+02 4.54434812e-01]	[5.16208801e+02 6.85481384e+02 2.71913707e-01]	[4.82938110e+02 8.93431458e+02 7.61161149e-01]	[4.64898346e+02 8.93274170e+02 7.73736000e-01]	[4.87925079e+02 8.70285583e+02 6.26115322e-01]
[423.87942505 285.28903198 0.82801718]	[462.24966431 336.47390747 0.9355396 ]	[398.12081909 339.28884888 0.88427848]	[395.58502197 457.11749268 0.82989955]	[380.3500061 559.8427124 0.88655472]	[523.97949219 323.74023438 0.82370746]	[562.44537354 436.68655396 0.87368286]	[582.9911499 541.92687988 0.91024768]	[482.85958862 554.6630249 0.70978177]	[441.76065063 559.76489258 0.70258534]	[459.75460815 708.59191895 0.84006602]	[4.82725739e+02 8.54902954e+02 8.19913864e-01]	[523.95483398 549.55401611 0.66632813]	[541.88336182 698.35113525 0.72518969]	[5.34132263e+02 7.06093994e+02 6.10159099e-01]	[416.07772827 275.01651001 0.91217721]	[439.10629272 269.86727905 0.89189017]	[0. 0. 0.]	[462.34085083 244.24713135 0.87791234]	[5.26447876e+02 7.44557007e+02 6.05612636e-01]	[5.41753723e+02 7.39371216e+02 5.92424452e-01]	[5.23862122e+02 6.95732727e+02 4.86205339e-01]	[4.82933807e+02 8.93420227e+02 7.58222103e-01]	[4.64893188e+02 8.93270325e+02 7.70405233e-01]	[4.85480042e+02 8.70245972e+02 6.27172470e-01]
[423.81118774 287.89041138 0.8338449 ]	[462.28076172 336.54077148 0.94503272]	[398.1267395 341.73248291 0.87722784]	[395.63473511 457.17773438 0.85756469]	[382.76629639 562.24121094 0.88257957]	[523.99572754 326.32589722 0.81583112]	[562.440979 439.1595459 0.89026368]	[582.98150635 544.37591553 0.90819466]	[482.89233398 554.69287109 0.70598054]	[441.78775024 559.78533936 0.70062041]	[459.74432373 708.640625 0.83780158]	[4.82766937e+02 8.54902344e+02 8.17568183e-01]	[523.99365234 552.06658936 0.66075194]	[541.90844727 703.45404053 0.72637939]	[5.36671570e+02 7.08528320e+02 5.79073668e-01]	[416.050354 275.11886597 0.91097307]	[436.68798828 272.40594482 0.88785684]	[0. 0. 0.]	[462.32022095 249.28944397 0.88580257]	[5.26439758e+02 7.47000427e+02 5.98178148e-01]	[5.41754517e+02 7.41904724e+02 5.86289167e-01]	[5.23918274e+02 6.95793396e+02 4.59345937e-01]	[4.82892792e+02 8.93439026e+02 7.56277680e-01]	[4.64864838e+02 8.93273376e+02 7.68028438e-01]	[4.87964874e+02 8.70238159e+02 6.32627606e-01]
[423.87820435 292.91934204 0.84172231]	[462.29058838 336.59899902 0.94864142]	[398.15789795 341.7961731 0.8703301 ]	[398.00256348 459.66937256 0.87778461]	[382.87319946 562.37530518 0.87814093]	[523.96868896 328.8828125 0.81739718]	[562.41949463 439.31698608 0.89999431]	[582.95806885 544.48406982 0.89993817]	[482.91152954 557.24731445 0.71086758]	[441.81054688 562.30291748 0.70686078]	[459.74468994 711.11663818 0.81869 ]	[4.82759491e+02 8.54910156e+02 8.15039337e-01]	[524.00317383 554.64001465 0.66719848]	[541.925354 705.95440674 0.74527198]	[5.34171936e+02 7.08694031e+02 5.40613592e-01]	[416.10726929 277.5770874 0.90990299]	[439.08911133 274.9312439 0.91749036]	[0. 0. 0.]	[462.30679321 251.86920166 0.90795124]	[5.26417114e+02 7.47136108e+02 5.27253747e-01]	[5.41722412e+02 7.44483704e+02 5.26962280e-01]	[5.23934387e+02 7.03432373e+02 4.49569166e-01]	[4.82876495e+02 8.93424927e+02 7.51518726e-01]	[4.64841278e+02 8.93256165e+02 7.63505280e-01]	[4.87977478e+02 8.70231140e+02 6.29704893e-01]
[423.90664673 295.44723511 0.86527848]	[462.29489136 336.70562744 0.95016372]	[398.16802979 344.35348511 0.85543686]	[398.07830811 459.77780151 0.91296446]	[390.43356323 562.46337891 0.85874116]	[523.96368408 331.48269653 0.83088648]	[562.38659668 441.78329468 0.90571022]	[582.94732666 546.9309082 0.88760948]	[482.90713501 559.8147583 0.71636504]	[441.79925537 562.41131592 0.71267176]	[459.7437439 711.21740723 0.8113544 ]	[4.82758759e+02 8.57382080e+02 8.13530624e-01]	[524.02087402 557.24645996 0.665883 ]	[544.28729248 708.52832031 0.76573247]	[5.36657715e+02 7.08578125e+02 5.06942928e-01]	[416.15365601 277.72821045 0.88450354]	[439.12023926 275.11978149 0.93881321]	[0. 0. 0.]	[462.32455444 254.34465027 0.91438854]	[5.31551453e+02 7.47091431e+02 5.20118654e-01]	[5.41865784e+02 7.41983154e+02 5.41776538e-01]	[5.26409912e+02 6.98349243e+02 4.03589904e-01]	[4.82876160e+02 8.95859863e+02 7.47682035e-01]	[4.64835907e+02 8.93280579e+02 7.61247158e-01]	[4.87963531e+02 8.70235962e+02 6.32716477e-01]
[423.83706665 295.57363892 0.90820944]	[462.27246094 339.12417603 0.94374484]	[398.14248657 349.38510132 0.85000145]	[398.12179565 459.83572388 0.92450553]	[395.55941772 564.92669678 0.87229002]	[523.95812988 333.95187378 0.83795452]	[562.38269043 444.30847168 0.90133542]	[582.91894531 547.05072021 0.86399931]	[482.87710571 562.32318115 0.72580683]	[441.7600708 564.89459229 0.71533066]	[459.72955322 713.71563721 0.79826123]	[4.82742432e+02 8.54919312e+02 8.15634131e-01]	[526.39337158 559.7744751 0.66562217]	[544.31451416 711.1920166 0.75918978]	[5.28992126e+02 7.06024597e+02 3.71920586e-01]	[416.12924194 280.25308228 0.85467517]	[439.08111572 277.59640503 0.93504465]	[0. 0. 0.]	[462.30743408 254.43566895 0.92517531]	[5.36735840e+02 7.46997375e+02 4.47486222e-01]	[5.44321594e+02 7.39359192e+02 4.74978983e-01]	[5.21326233e+02 6.93232910e+02 2.61482120e-01]	[4.82899109e+02 8.93439819e+02 7.43486881e-01]	[4.64853790e+02 8.93255615e+02 7.55284786e-01]	[4.87948029e+02 8.70208618e+02 6.30017757e-01]
[423.79595947 295.63439941 0.91408348]	[462.2492981 339.18716431 0.94020194]	[398.13760376 351.94308472 0.85458905]	[398.14642334 462.24304199 0.91913444]	[398.04016113 565.00305176 0.88437259]	[523.93280029 334.03408813 0.84881973]	[562.37854004 444.42385864 0.89284629]	[582.90930176 552.09936523 0.85021901]	[482.89767456 562.42175293 0.7222718 ]	[441.78955078 564.97753906 0.70535755]	[459.71054077 716.26074219 0.80485022]	[4.82762543e+02 8.57405273e+02 8.12974751e-01]	[526.3949585 562.31225586 0.67487085]	[544.33673096 716.32128906 0.73911333]	[5.31533447e+02 7.06061951e+02 3.66164148e-01]	[416.10385132 282.7303772 0.84910274]	[439.05551147 277.67611694 0.91937494]	[0. 0. 0.]	[462.28164673 254.51766968 0.94304073]	[5.39190674e+02 7.44529541e+02 4.53754187e-01]	[5.44360107e+02 7.39344666e+02 4.88747895e-01]	[5.21308411e+02 6.93214294e+02 2.46970564e-01]	[4.82841309e+02 8.95887390e+02 7.48163044e-01]	[4.62407257e+02 8.93290588e+02 7.68487155e-01]	[4.87982025e+02 8.70266479e+02 6.35494530e-01]
[423.78781128 298.05291748 0.90927207]	[462.22631836 339.28863525 0.93044096]	[398.14978027 354.47695923 0.87460053]	[398.14959717 462.36791992 0.90184367]	[398.16390991 565.04077148 0.90295857]	[523.90179443 336.51443481 0.86856395]	[562.35235596 446.88519287 0.87701046]	[582.90063477 554.67370605 0.84970701]	[482.93927002 564.88812256 0.71455061]	[441.84262085 567.47052002 0.69785029]	[459.70135498 716.33850098 0.80562663]	[4.82778442e+02 8.57430176e+02 8.13563287e-01]	[526.39825439 562.34210205 0.68074667]	[544.34777832 711.16040039 0.74325305]	[5.36732666e+02 7.13723511e+02 5.25232375e-01]	[416.07443237 285.29135132 0.83373898]	[436.67300415 277.73553467 0.90266293]	[0. 0. 0.]	[462.23822021 254.597229 0.95458496]	[5.36652222e+02 7.49656433e+02 5.68184376e-01]	[5.44303345e+02 7.47030762e+02 6.20252013e-01]	[5.26425354e+02 7.03497925e+02 4.03738290e-01]	[4.82817352e+02 8.95889038e+02 7.43932009e-01]	[4.62391388e+02 8.93292480e+02 7.73692191e-01]	[4.88005310e+02 8.70271729e+02 6.37215734e-01]
[421.39501953 298.12734985 0.91353714]	[462.22265625 341.73455811 0.91969246]	[398.13140869 354.5809021 0.8845861 ]	[398.19973755 462.43817139 0.88852555]	[398.24807739 567.51971436 0.87940276]	[523.92193604 336.58309937 0.87381542]	[562.30944824 446.94885254 0.86813414]	[582.80462646 557.23339844 0.8565824 ]	[482.90222168 564.93060303 0.71455222]	[441.79043579 567.50939941 0.68698704]	[459.76254272 718.86541748 0.80922639]	[4.82776337e+02 8.59931946e+02 8.10753405e-01]	[524.01867676 562.38256836 0.67628217]	[544.37872314 713.76959229 0.72936463]	[5.36691406e+02 7.18875122e+02 4.92063999e-01]	[413.59634399 290.35275269 0.8245523 ]	[436.64437866 280.18484497 0.88886857]	[0. 0. 0.]	[462.22595215 257.00250244 0.95330483]	[5.34166504e+02 7.49698486e+02 5.24470448e-01]	[5.41933228e+02 7.47117493e+02 5.75746298e-01]	[5.26472229e+02 7.06092712e+02 3.85443568e-01]	[4.82816772e+02 8.95907593e+02 7.45887697e-01]	[4.62391266e+02 8.93300049e+02 7.73736179e-01]	[4.88002258e+02 8.70299927e+02 6.37337446e-01]
[423.79510498 298.25231934 0.88177133]	[462.18850708 341.78643799 0.90602523]	[398.08624268 357.02005005 0.88736099]	[398.20446777 464.96807861 0.87074941]	[400.62689209 570.1192627 0.86298871]	[523.90966797 336.60577393 0.87329996]	[562.30114746 452.00146484 0.86350691]	[582.75720215 559.74536133 0.85972857]	[482.91488647 564.9777832 0.71503472]	[441.79302979 570.05133057 0.67936033]	[459.7618103 721.41693115 0.81471634]	[4.82755035e+02 8.57447876e+02 8.13378870e-01]	[526.4206543 562.41217041 0.6745429 ]	[544.36883545 721.39379883 0.74479812]	[5.31602051e+02 7.13726746e+02 4.23977822e-01]	[416.04238892 292.96405029 0.85259503]	[436.64974976 282.74557495 0.87151569]	[0. 0. 0.]	[462.22070312 257.0809021 0.94576317]	[5.36663330e+02 7.49661865e+02 4.97811377e-01]	[5.41925659e+02 7.47047302e+02 5.42377710e-01]	[5.29020325e+02 7.06026672e+02 3.17791909e-01]	[4.82827972e+02 8.95921387e+02 7.45196998e-01]	[4.6239978e+02 8.9331366e+02 7.6885885e-01]	[4.87982117e+02 8.70272400e+02 6.40254498e-01]
[421.38894653 300.69326782 0.87950903]	[462.2046814 341.82723999 0.90362805]	[398.10440063 357.03445435 0.89965415]	[398.2197876 467.41824341 0.86999327]	[400.65930176 575.16619873 0.86137378]	[523.91998291 336.67498779 0.88274509]	[562.29516602 454.56954956 0.85737115]	[582.74780273 559.7456665 0.85684067]	[482.88821411 565.00177002 0.71391326]	[441.79827881 570.08398438 0.68005925]	[459.7828064 721.43029785 0.81690323]	[4.82756592e+02 8.59937134e+02 8.15609634e-01]	[523.98431396 562.42034912 0.68029618]	[544.39471436 721.37188721 0.74102646]	[5.34147217e+02 7.18835571e+02 4.85381395e-01]	[413.56390381 295.38442993 0.85602272]	[436.63409424 285.30462646 0.86425442]	[0. 0. 0.]	[462.23779297 257.14944458 0.93224156]	[5.34108643e+02 7.52215820e+02 5.22940338e-01]	[5.41890991e+02 7.49578674e+02 5.74414372e-01]	[5.26462341e+02 7.08544678e+02 3.80100638e-01]	[4.82848358e+02 8.95907471e+02 7.49683678e-01]	[4.62414703e+02 8.93311096e+02 7.71669507e-01]	[4.87971680e+02 8.70285034e+02 6.46286905e-01]
[421.35256958 300.75439453 0.87799013]	[462.18637085 344.2963562 0.89749908]	[398.08114624 357.08917236 0.90319598]	[398.24386597 470.00473022 0.86536735]	[400.6678772 577.72485352 0.87259346]	[523.91876221 339.04867554 0.88038075]	[562.31219482 454.63659668 0.86580557]	[582.77954102 562.23675537 0.88290143]	[482.85629272 567.47167969 0.72092772]	[441.75115967 572.63653564 0.68398136]	[459.80361938 721.46148682 0.81367373]	[4.82766693e+02 8.59955750e+02 8.11839461e-01]	[523.96148682 564.85852051 0.68165535]	[544.3949585 723.92242432 0.76684231]	[5.31602966e+02 7.13775696e+02 4.27386194e-01]	[413.55151367 295.43441772 0.86628294]	[436.59017944 287.80740356 0.8558262 ]	[0. 0. 0.]	[462.22360229 259.58139038 0.92127562]	[5.36725891e+02 7.49653992e+02 5.24816811e-01]	[5.41924866e+02 7.47050354e+02 5.63409209e-01]	[5.26449402e+02 7.06061279e+02 3.28730762e-01]	[4.82862885e+02 8.95913147e+02 7.45682597e-01]	[4.64822113e+02 8.93315430e+02 7.66809165e-01]	[4.87959229e+02 8.70292053e+02 6.43593967e-01]
[421.37036133 300.77813721 0.86614203]	[459.83544922 346.87503052 0.89265919]	[398.07012939 357.15927124 0.9061861 ]	[398.24627686 472.578125 0.862082 ]	[400.68341064 577.777771 0.87591815]	[523.91491699 339.1449585 0.88919622]	[562.32025146 457.18548584 0.87689859]	[582.83404541 562.32208252 0.89799666]	[482.83340454 567.4942627 0.72280574]	[441.73501587 572.65985107 0.68247861]	[459.82165527 723.91235352 0.81945574]	[4.82763245e+02 8.59948853e+02 8.12813818e-01]	[523.93615723 564.87109375 0.68743628]	[544.3381958 721.43597412 0.75383937]	[5.31600586e+02 7.18852478e+02 4.88863081e-01]	[413.5475769 295.46627808 0.88030505]	[436.60366821 287.84686279 0.86466622]	[0. 0. 0.]	[462.20684814 259.65713501 0.91244388]	[5.36724182e+02 7.52239258e+02 5.32650530e-01]	[5.44296021e+02 7.49578369e+02 5.86938560e-01]	[5.23882996e+02 7.06105408e+02 4.01130676e-01]	[4.82858490e+02 8.95902893e+02 7.47927725e-01]	[4.62423584e+02 8.93305725e+02 7.68789828e-01]	[4.87971954e+02 8.70287170e+02 6.45196915e-01]
[421.39025879 303.28366089 0.85335076]	[459.83117676 349.43356323 0.89347452]	[398.06246948 357.20529175 0.9037466 ]	[398.21917725 475.06994629 0.85882878]	[400.67453003 580.25958252 0.87944448]	[523.92126465 339.18218994 0.88567591]	[562.31036377 457.20071411 0.87737179]	[582.8737793 562.3536377 0.90995169]	[482.8465271 567.49383545 0.71984965]	[441.73419189 575.16479492 0.68095779]	[459.83297729 721.42041016 0.81079513]	[4.82760162e+02 8.59925476e+02 8.17143381e-01]	[523.95306396 564.8604126 0.68265599]	[544.34216309 721.46038818 0.76896739]	[5.26491333e+02 7.18828003e+02 5.58373928e-01]	[413.58493042 295.52630615 0.89483923]	[436.63439941 290.37390137 0.87861741]	[0. 0. 0.]	[462.21896362 262.16638184 0.90084678]	[5.34180237e+02 7.57309631e+02 5.63036382e-01]	[5.41894409e+02 7.49664246e+02 6.32741570e-01]	[5.21283264e+02 7.06010071e+02 4.48926628e-01]	[4.82879913e+02 8.95904602e+02 7.48433471e-01]	[4.64835266e+02 8.93317932e+02 7.71058977e-01]	[4.87971252e+02 8.70254028e+02 6.47738099e-01]
[421.39205933 303.28674316 0.85191709]	[459.83416748 349.42373657 0.89299124]	[398.06652832 357.19549561 0.90537798]	[398.22079468 472.6078186 0.85826725]	[400.67453003 580.2689209 0.88021141]	[523.92144775 339.18209839 0.88616043]	[562.30847168 457.22009277 0.87846756]	[582.87445068 562.35198975 0.90938932]	[482.83740234 567.49108887 0.72050947]	[441.72653198 575.16479492 0.68160808]	[459.83810425 721.41436768 0.8113519 ]	[4.82764496e+02 8.59924500e+02 8.17435324e-01]	[523.94519043 564.85516357 0.68404329]	[544.34539795 721.4229126 0.76822472]	[5.26494812e+02 7.18853516e+02 5.63857436e-01]	[413.58285522 295.52438354 0.89433181]	[436.63476562 290.36868286 0.8785969 ]	[0. 0. 0.]	[462.22055054 262.16610718 0.9026463 ]	[5.34155273e+02 7.57332031e+02 5.67520201e-01]	[5.41891602e+02 7.49680420e+02 6.35162652e-01]	[5.21282043e+02 7.06023621e+02 4.57012475e-01]	[4.82881073e+02 8.95891235e+02 7.50241578e-01]	[4.64835663e+02 8.93308228e+02 7.72888005e-01]	[4.87973663e+02 8.70254517e+02 6.48199260e-01]
[421.40292358 305.80728149 0.83906311]	[459.85147095 351.95983887 0.89709777]	[398.06750488 357.2281189 0.89740789]	[398.20095825 475.14266968 0.85836142]	[400.67044067 580.29504395 0.87888634]	[523.9173584 339.25241089 0.86790758]	[562.32891846 459.63531494 0.88376582]	[582.8770752 562.39086914 0.91276902]	[482.82009888 567.50915527 0.7235713 ]	[441.7147522 575.15270996 0.68065274]	[459.84481812 721.43823242 0.81063026]	[4.82776245e+02 8.57448914e+02 8.18814516e-01]	[523.92877197 564.8862915 0.68818182]	[544.3114624 721.40734863 0.7378009 ]	[5.26500793e+02 7.21435364e+02 6.07749820e-01]	[413.59768677 295.56381226 0.89045286]	[436.63961792 290.43832397 0.87749505]	[0. 0. 0.]	[462.23406982 264.71691895 0.89301473]	[5.31601746e+02 7.57382263e+02 6.15444958e-01]	[5.41870850e+02 7.49763306e+02 6.75839782e-01]	[5.21256714e+02 7.08534729e+02 5.07913172e-01]	[4.82879242e+02 8.95882019e+02 7.51611531e-01]	[4.64843079e+02 8.93302246e+02 7.73859620e-01]	[4.87973663e+02 8.70246826e+02 6.46710277e-01]
[421.39675903 305.85449219 0.83528757]	[462.1847229 352.02496338 0.90277088]	[398.07635498 359.60693359 0.90009493]	[398.18756104 475.16519165 0.86711913]	[400.62350464 582.75146484 0.89333534]	[523.91113281 341.67834473 0.85233253]	[562.35192871 459.67785645 0.88958615]	[582.88433838 562.45617676 0.91331106]	[482.84197998 570.05560303 0.7208181 ]	[441.73406982 577.71783447 0.69090122]	[459.83139038 723.93823242 0.82629538]	[4.82776825e+02 8.57444458e+02 8.20723653e-01]	[523.94390869 564.97912598 0.68661958]	[541.94525146 716.25872803 0.71822715]	[5.26531494e+02 7.24004944e+02 6.61566556e-01]	[413.58120728 295.6000061 0.88061887]	[436.63565063 292.88778687 0.87638795]	[0. 0. 0.]	[462.21536255 264.7930603 0.89579648]	[5.29047485e+02 7.59917114e+02 6.67482316e-01]	[5.41868713e+02 7.52231079e+02 7.16709137e-01]	[5.21239746e+02 7.08647400e+02 5.74396491e-01]	[4.82880920e+02 8.95856873e+02 7.50782073e-01]	[4.64847931e+02 8.93282349e+02 7.72957563e-01]	[4.87967407e+02 8.70243103e+02 6.48451924e-01]
[423.86001587 310.98031616 0.82800734]	[462.25283813 354.55316162 0.92130315]	[398.11428833 359.68743896 0.90366316]	[398.16592407 477.60809326 0.86461169]	[398.18807983 582.79321289 0.8923347 ]	[523.9487915 341.80648804 0.82877576]	[562.35784912 462.21795654 0.89755642]	[582.88543701 564.95776367 0.90857404]	[482.83551025 572.60620117 0.71337748]	[441.73626709 577.76263428 0.69248551]	[459.80010986 724.01000977 0.8346405 ]	[4.82777740e+02 8.59926208e+02 8.21822464e-01]	[523.92352295 567.50872803 0.674878 ]	[541.76452637 718.84906006 0.73242658]	[5.29056702e+02 7.26633972e+02 6.98325753e-01]	[416.08453369 298.06271362 0.87921125]	[439.07626343 295.44039917 0.9069888 ]	[0. 0. 0.]	[462.24606323 269.88925171 0.90211439]	[5.29007324e+02 7.62466675e+02 6.78795695e-01]	[5.41846130e+02 7.54778137e+02 7.19853520e-01]	[5.21302429e+02 7.13752014e+02 5.88853776e-01]	[4.82885742e+02 8.95867126e+02 7.48081267e-01]	[4.64852081e+02 8.93300537e+02 7.74224341e-01]	[4.87973297e+02 8.70267761e+02 6.48976207e-01]
[423.91107178 313.46347046 0.8304221 ]	[462.25344849 356.97247314 0.92619479]	[398.14074707 359.74490356 0.89973611]	[398.15377808 477.60888672 0.86174327]	[398.16726685 582.78894043 0.88956428]	[523.93353271 344.27587891 0.82318199]	[562.35955811 462.24731445 0.89868265]	[582.89605713 565.01959229 0.89994591]	[482.80554199 572.65332031 0.71210098]	[441.70736694 577.78503418 0.68597561]	[459.79275513 726.44396973 0.82916027]	[4.82749664e+02 8.59985840e+02 8.23824883e-01]	[523.90753174 570.04284668 0.66618496]	[541.93237305 726.64733887 0.77097666]	[5.23984314e+02 7.21405579e+02 6.03522003e-01]	[416.1421814 298.14321899 0.87065971]	[439.10824585 295.51312256 0.91782451]	[0. 0. 0.]	[462.24981689 272.37405396 0.90774059]	[5.29039307e+02 7.57368713e+02 5.78064084e-01]	[5.41821411e+02 7.52177368e+02 6.36226416e-01]	[5.13626221e+02 7.06096069e+02 4.84132349e-01]	[4.82889984e+02 8.95922485e+02 7.62879193e-01]	[4.64853882e+02 8.93346191e+02 7.82474279e-01]	[4.87933716e+02 8.70264465e+02 6.52526379e-01]
[426.34594727 315.94247437 0.85834175]	[462.23120117 357.05142212 0.9363302 ]	[398.13153076 362.20144653 0.88379967]	[398.12557983 477.70724487 0.87419087]	[398.10101318 582.80993652 0.89096785]	[523.91265869 344.353302 0.82581478]	[562.33282471 462.23571777 0.89422596]	[582.86608887 565.03240967 0.89803153]	[482.82452393 577.70654297 0.71447647]	[441.7194519 580.33172607 0.69568574]	[459.762146 726.49993896 0.84971088]	[4.82744415e+02 8.59967285e+02 8.24968874e-01]	[523.94042969 572.61657715 0.66524374]	[541.96398926 729.16473389 0.79691386]	[5.23839172e+02 7.16280701e+02 5.44944525e-01]	[418.54769897 298.26156616 0.85800791]	[439.12042236 295.64437866 0.92752588]	[0. 0. 0.]	[462.24325562 272.44039917 0.91340089]	[5.29060974e+02 7.54765869e+02 5.50580502e-01]	[5.41785522e+02 7.49657532e+02 5.95052600e-01]	[5.06002869e+02 7.03437134e+02 4.23803627e-01]	[4.82904572e+02 8.95947083e+02 7.66250372e-01]	[4.64870483e+02 8.93357666e+02 7.82525301e-01]	[4.85491119e+02 8.70254517e+02 6.51224494e-01]
[423.86865234 315.9954834 0.88996351]	[462.21246338 357.08728027 0.93519831]	[398.12515259 362.24914551 0.87780613]	[398.12106323 480.19293213 0.89897275]	[398.10217285 582.909729 0.89469558]	[523.87426758 346.86203003 0.82470703]	[562.34649658 462.27041626 0.89185023]	[582.86999512 565.03125 0.89024997]	[482.82012939 577.75073242 0.71095681]	[441.72402954 582.80883789 0.69347537]	[459.77774048 726.54656982 0.85060513]	[4.82736450e+02 8.59941528e+02 8.25040817e-01]	[523.93182373 572.652771 0.66013169]	[544.29974365 729.19750977 0.79378384]	[5.23855713e+02 7.13744568e+02 5.31724811e-01]	[416.11682129 300.68359375 0.85286438]	[439.09063721 298.0085144 0.92283779]	[0. 0. 0.]	[462.22299194 272.49734497 0.92241704]	[5.31554993e+02 7.54811218e+02 5.11283994e-01]	[5.41804626e+02 7.49681519e+02 5.57027102e-01]	[5.08505829e+02 7.03421997e+02 3.87979150e-01]	[4.82903290e+02 8.95931396e+02 7.63256788e-01]	[4.64862671e+02 8.93343567e+02 7.80091882e-01]	[4.85482300e+02 8.70234253e+02 6.51916027e-01]
[423.80026245 316.04327393 0.90537679]	[462.18954468 357.14520264 0.93371379]	[398.11184692 362.33804321 0.86302781]	[398.11636353 480.2414856 0.90813303]	[398.09173584 582.93267822 0.89668387]	[523.83660889 349.3855896 0.82586139]	[562.35296631 462.33496094 0.89246321]	[582.86425781 565.05218506 0.8918792 ]	[482.87081909 580.25775146 0.71146822]	[441.75567627 582.85510254 0.70408171]	[459.77984619 726.56347656 0.85295439]	[4.82734802e+02 8.57463074e+02 8.26014817e-01]	[523.9942627 575.2086792 0.66040969]	[544.35101318 729.0859375 0.7614972 ]	[5.28989807e+02 7.21442810e+02 5.34240246e-01]	[416.04421997 300.73721313 0.83464181]	[439.0536499 298.06173706 0.90947556]	[0. 0. 0.]	[459.84994507 274.91622925 0.94086605]	[5.34153259e+02 7.62440979e+02 5.31208813e-01]	[5.41907043e+02 7.52301147e+02 5.74629784e-01]	[5.18745972e+02 7.08574463e+02 4.18927670e-01]	[4.82904663e+02 8.95925171e+02 7.60212243e-01]	[4.64862640e+02 8.93335754e+02 7.77839363e-01]	[4.85490234e+02 8.70216248e+02 6.52508557e-01]
[421.38934326 316.06832886 0.91701955]	[459.83285522 357.17791748 0.93469429]	[398.0585022 364.84735107 0.84342444]	[398.11361694 480.23318481 0.90107489]	[398.11056519 582.97711182 0.90241134]	[523.81713867 349.37130737 0.82373178]	[562.34259033 462.30105591 0.8931669 ]	[582.8895874 565.04559326 0.89265305]	[482.87506104 580.33312988 0.72130561]	[441.75775146 582.93359375 0.71501118]	[459.77072144 726.58673096 0.85808086]	[4.82739960e+02 8.59950256e+02 8.25960100e-01]	[524.01123047 577.77246094 0.66529512]	[544.38879395 726.57092285 0.73650587]	[5.34162170e+02 7.26535767e+02 5.85931897e-01]	[413.57876587 300.76791382 0.81986898]	[436.65103149 298.10171509 0.90550119]	[0. 0. 0.]	[459.81069946 274.93508911 0.9461956 ]	[5.36737244e+02 7.67498230e+02 5.82202315e-01]	[5.44355408e+02 7.59889709e+02 6.03899300e-01]	[5.21354797e+02 7.11178223e+02 5.06269753e-01]	[4.82899841e+02 8.95937134e+02 7.61118770e-01]	[4.64863403e+02 8.93347717e+02 7.79948056e-01]	[4.87930725e+02 8.70227966e+02 6.53300822e-01]
[421.35070801 316.09292603 0.92285061]	[459.7984314 357.20278931 0.93128186]	[398.03179932 367.37982178 0.83206499]	[398.10296631 480.2434082 0.89819008]	[398.10546875 582.98736572 0.90548027]	[523.78942871 349.37738037 0.8214696 ]	[562.33166504 462.30297852 0.89418948]	[582.90661621 565.04229736 0.89363182]	[482.90112305 580.33380127 0.72091419]	[441.79071045 582.93487549 0.71716201]	[459.79470825 726.57489014 0.85627812]	[4.82743744e+02 8.57438354e+02 8.27769697e-01]	[524.02032471 577.76397705 0.66800457]	[5.44482483e+02 7.26594055e+02 7.12126613e-01]	[5.39212402e+02 7.29064819e+02 6.27043188e-01]	[413.51937866 303.19271851 0.81120056]	[436.59475708 298.11410522 0.9004876 ]	[0. 0. 0.]	[459.75634766 274.95324707 0.94720316]	[5.41742432e+02 7.67603394e+02 6.36712432e-01]	[5.46923950e+02 7.62473206e+02 6.05339289e-01]	[5.23896362e+02 7.16266113e+02 5.33724725e-01]	[4.82902802e+02 8.95927795e+02 7.56757975e-01]	[4.64859192e+02 8.93340698e+02 7.79979706e-01]	[4.87931854e+02 8.70186157e+02 6.45522356e-01]
[421.28222656 316.14508057 0.94066095]	[459.78030396 357.22058105 0.92794037]	[395.63009644 367.39810181 0.83110046]	[398.09524536 480.28140259 0.89938915]	[398.11123657 582.97058105 0.90619493]	[521.41534424 349.38800049 0.82165778]	[562.32012939 462.31448364 0.89214212]	[582.95013428 565.02832031 0.89357203]	[482.94403076 582.81860352 0.71994102]	[441.82373047 585.39855957 0.71830821]	[459.82910156 726.5222168 0.8530246 ]	[4.82753143e+02 8.57458130e+02 8.23972106e-01]	[526.44744873 580.27416992 0.66362876]	[544.50976562 729.20214844 0.73250461]	[5.36687256e+02 7.26475159e+02 5.58428228e-01]	[411.00830078 303.29238892 0.79799259]	[434.10568237 298.17752075 0.89041811]	[0. 0. 0.]	[459.72424316 275.00479126 0.95481777]	[5.41839478e+02 7.67540833e+02 5.38600206e-01]	[5.46988098e+02 7.59934937e+02 5.12223184e-01]	[5.23868896e+02 7.11183105e+02 4.70370531e-01]	[4.82920593e+02 8.95951111e+02 7.54484117e-01]	[4.64862518e+02 8.93357300e+02 7.79090464e-01]	[4.87939667e+02 8.70196899e+02 6.44456387e-01]
[421.27615356 318.51913452 0.93390232]	[459.78353882 359.584198 0.92601413]	[395.6390686 369.90274048 0.83175159]	[398.10348511 480.33609009 0.89446127]	[398.13079834 585.36688232 0.91309708]	[521.39996338 349.44012451 0.82388526]	[562.3213501 462.35601807 0.89405477]	[582.94818115 565.06079102 0.89373082]	[485.34185791 582.89147949 0.72121274]	[441.8616333 585.4697876 0.7192297]	[459.82952881 726.60595703 0.86220092]	[4.82756622e+02 8.59986450e+02 8.22902083e-01]	[526.47680664 580.33514404 0.66995865]	[544.53216553 729.14178467 0.7351315 ]	[5.41728821e+02 7.29060303e+02 6.15640163e-01]	[410.98214722 305.80783081 0.78965575]	[434.07208252 298.20626831 0.89088136]	[0. 0. 0.]	[459.69219971 275.01629639 0.9583503 ]	[5.44318542e+02 7.67528687e+02 5.73127151e-01]	[5.52108582e+02 7.59916687e+02 5.33233345e-01]	[5.26441284e+02 7.16330078e+02 5.27350366e-01]	[4.82911163e+02 8.95955688e+02 7.57504344e-01]	[4.64856720e+02 8.93366821e+02 7.82882094e-01]	[4.87939697e+02 8.70246521e+02 6.49250269e-01]
[421.27798462 318.53564453 0.92128623]	[459.7819519 359.62515259 0.92464489]	[395.63577271 369.95950317 0.83039767]	[398.11340332 482.71780396 0.88816059]	[398.13653564 585.38861084 0.91544676]	[521.38861084 351.95974731 0.8240518 ]	[562.33184814 462.3984375 0.89387155]	[582.94812012 567.45367432 0.89416367]	[485.34393311 582.91601562 0.72426343]	[441.85119629 585.50585938 0.72075593]	[459.82455444 726.60760498 0.85863662]	[4.82752106e+02 8.59941101e+02 8.25647771e-01]	[526.49066162 580.35351562 0.67327166]	[5.44555481e+02 7.26474182e+02 7.05529571e-01]	[5.41739868e+02 7.31681580e+02 6.96219385e-01]	[410.95730591 305.78390503 0.78498417]	[434.07275391 298.20327759 0.88468963]	[0. 0. 0.]	[459.68032837 275.00436401 0.95137382]	[5.41854309e+02 7.67688477e+02 6.92379355e-01]	[5.49584290e+02 7.64986755e+02 6.33739948e-01]	[5.26454346e+02 7.23957092e+02 5.95211267e-01]	[4.82917847e+02 8.95942383e+02 7.58856058e-01]	[4.64871338e+02 8.93355408e+02 7.82998323e-01]	[4.87932343e+02 8.70218384e+02 6.50803149e-01]
[421.27438354 318.57403564 0.92270362]	[459.77822876 359.63870239 0.92518121]	[395.63943481 372.44259644 0.83321685]	[398.13467407 482.728302 0.8981117 ]	[398.12832642 585.42663574 0.91561121]	[521.38787842 351.98794556 0.83013165]	[562.33319092 462.41213989 0.89066857]	[582.94519043 567.47662354 0.89101315]	[482.97058105 582.88043213 0.725604 ]	[441.83920288 585.45739746 0.72405803]	[459.81973267 726.56072998 0.8515352 ]	[4.82746979e+02 8.57456482e+02 8.26934397e-01]	[526.48608398 580.33514404 0.67343342]	[5.46924927e+02 7.26559631e+02 7.14827299e-01]	[5.41717163e+02 7.31692078e+02 6.68280184e-01]	[408.46429443 308.32714844 0.78566414]	[434.06851196 298.23904419 0.87975979]	[0. 0. 0.]	[459.68154907 275.0289917 0.95711142]	[5.41888000e+02 7.67670471e+02 6.71211123e-01]	[5.49595581e+02 7.64956238e+02 6.15373015e-01]	[5.26440491e+02 7.23935608e+02 5.80874801e-01]	[4.82923523e+02 8.95945740e+02 7.56232977e-01]	[4.64875122e+02 8.93359985e+02 7.81186223e-01]	[4.87928131e+02 8.70195007e+02 6.51141882e-01]
[421.25949097 318.61541748 0.93040824]	[459.77276611 359.68951416 0.92445189]	[395.62869263 372.51635742 0.84037876]	[398.1270752 482.76461792 0.90719587]	[398.13922119 585.47607422 0.90922511]	[521.38330078 354.45562744 0.8333199 ]	[562.34173584 464.83422852 0.88688451]	[582.93762207 567.48651123 0.88466817]	[482.92819214 582.9085083 0.72775143]	[441.80371094 585.49182129 0.72137815]	[459.80328369 726.59185791 0.85512388]	[4.82744415e+02 8.59923889e+02 8.26610744e-01]	[526.4498291 582.79046631 0.6721276 ]	[5.46924561e+02 7.29152039e+02 7.02785134e-01]	[5.41714050e+02 7.29126465e+02 6.26591444e-01]	[408.44769287 310.87185669 0.79129231]	[434.06915283 300.66799927 0.86930382]	[0. 0. 0.]	[459.68682861 275.06051636 0.95432758]	[5.41926147e+02 7.67642456e+02 5.84656358e-01]	[5.49582703e+02 7.64950439e+02 5.43311715e-01]	[5.23969788e+02 7.18836182e+02 5.41779995e-01]	[4.82929779e+02 8.95935974e+02 7.56751657e-01]	[4.64875732e+02 8.93355103e+02 7.80693352e-01]	[4.87937225e+02 8.70199341e+02 6.52034760e-01]
[421.22467041 318.64587402 0.93450236]	[459.72155762 359.72290039 0.92173421]	[395.59048462 374.9793396 0.84297967]	[398.11184692 482.82470703 0.90500665]	[398.08554077 585.46875 0.90426344]	[521.34729004 354.4755249 0.83664608]	[562.3012085 462.39978027 0.89182144]	[582.91827393 567.56732178 0.86769366]	[482.91983032 582.92687988 0.72756523]	[441.80950928 585.50646973 0.71684492]	[459.83383179 729.01904297 0.85800797]	[4.82750519e+02 8.57411011e+02 8.33204687e-01]	[526.4239502 582.81439209 0.67585552]	[5.44557373e+02 7.34294556e+02 6.98883057e-01]	[5.36700684e+02 7.26566345e+02 5.37662506e-01]	[408.38079834 310.92330933 0.80016673]	[434.03045654 300.70996094 0.86013645]	[0. 0. 0.]	[459.67919922 275.10012817 0.95379281]	[5.41907959e+02 7.67607483e+02 5.28643906e-01]	[5.49530823e+02 7.62481018e+02 4.92898613e-01]	[5.23862732e+02 7.13712280e+02 4.40371364e-01]	[4.85356689e+02 8.95924377e+02 7.59637713e-01]	[4.64901672e+02 8.93340332e+02 7.85049796e-01]	[4.87949432e+02 8.70145569e+02 6.49104178e-01]
[421.17318726 318.68408203 0.92787308]	[459.7114563 359.72686768 0.92186809]	[395.58551025 374.96960449 0.84017503]	[398.11914062 482.79745483 0.90375245]	[398.07666016 585.47277832 0.9012624 ]	[521.33148193 354.49710083 0.83820379]	[562.30438232 462.42205811 0.88565654]	[582.90008545 567.58551025 0.86525947]	[482.93136597 582.94256592 0.72846711]	[441.81497192 585.52868652 0.71824723]	[459.85501099 729.02929688 0.85536575]	[4.82741394e+02 8.57442322e+02 8.29767108e-01]	[526.43469238 582.82830811 0.68008822]	[5.46925720e+02 7.29224304e+02 7.11354673e-01]	[5.39287292e+02 7.31650757e+02 5.97347140e-01]	[405.86990356 310.96307373 0.81080663]	[431.49749756 300.75372314 0.85316324]	[0. 0. 0.]	[459.65887451 275.12567139 0.9451369 ]	[5.41908020e+02 7.70168884e+02 5.74314892e-01]	[5.49558228e+02 7.67481873e+02 5.48809767e-01]	[5.26425232e+02 7.21437134e+02 5.22339821e-01]	[4.85357880e+02 8.95938477e+02 7.59597242e-01]	[4.64899963e+02 8.93353210e+02 7.86785781e-01]	[4.87921021e+02 8.70168030e+02 6.51587009e-01]
[421.16329956 318.75845337 0.9097144 ]	[459.70565796 359.71481323 0.92235565]	[395.57223511 374.9720459 0.83897507]	[398.10903931 482.78991699 0.89939851]	[398.06942749 585.45239258 0.90295225]	[521.33813477 354.49755859 0.8375175 ]	[562.30078125 462.39257812 0.8899163 ]	[582.90509033 567.57489014 0.8698765 ]	[482.93307495 582.94244385 0.7304731 ]	[441.81317139 585.5234375 0.72150028]	[459.8482666 729.03344727 0.86455017]	[4.82739014e+02 8.57454285e+02 8.30574214e-01]	[526.43383789 582.82678223 0.68319154]	[5.44537170e+02 7.26605835e+02 6.96639419e-01]	[5.41762390e+02 7.34255249e+02 6.58419609e-01]	[405.83514404 313.44348145 0.82164061]	[431.46697998 303.21017456 0.84906745]	[0. 0. 0.]	[459.63659668 277.47116089 0.94372404]	[5.41903442e+02 7.70220642e+02 6.69166625e-01]	[5.52076355e+02 7.67522888e+02 6.21688426e-01]	[5.26467957e+02 7.26467957e+02 5.79338074e-01]	[4.85359863e+02 8.95946594e+02 7.60477662e-01]	[4.64901886e+02 8.93360046e+02 7.88746774e-01]	[4.85486786e+02 8.70175903e+02 6.53345704e-01]
[421.14343262 318.76721191 0.90130711]	[459.68762207 359.72497559 0.9196797 ]	[395.55535889 374.97705078 0.83575547]	[398.10369873 482.82055664 0.89020163]	[398.05020142 585.4621582 0.90016639]	[521.32318115 354.50338745 0.8328982 ]	[562.29467773 462.38626099 0.89288914]	[582.8928833 567.57202148 0.8733238 ]	[482.91815186 582.95245361 0.73546946]	[441.80862427 585.53375244 0.72524393]	[459.8425293 729.02954102 0.87005401]	[4.82739380e+02 8.57450378e+02 8.31545949e-01]	[526.41217041 582.83880615 0.69091189]	[5.44538757e+02 7.24026367e+02 7.07581043e-01]	[5.41828003e+02 7.39358521e+02 7.06628740e-01]	[403.39834595 313.43902588 0.82054776]	[428.97799683 303.20782471 0.85006702]	[0. 0. 0.]	[459.62411499 277.48242188 0.94204265]	[5.41909424e+02 7.72754211e+02 7.26229191e-01]	[5.52136108e+02 7.67686096e+02 6.83084726e-01]	[5.28998901e+02 7.29075806e+02 6.08595431e-01]	[4.85359711e+02 8.95945557e+02 7.59025991e-01]	[4.64903992e+02 8.93358398e+02 7.85945237e-01]	[4.85484833e+02 8.70180298e+02 6.53852165e-01]
[418.80654907 318.77554321 0.89653414]	[459.6678772 359.74349976 0.91708982]	[395.54003906 374.99984741 0.83692515]	[398.09619141 482.84570312 0.88914454]	[398.0375061 585.49981689 0.8945986 ]	[521.31512451 354.52783203 0.83410007]	[562.29449463 462.36956787 0.89340627]	[582.89831543 567.56103516 0.87435514]	[482.93533325 582.95465088 0.7373597 ]	[441.82281494 585.53582764 0.72698849]	[459.84460449 726.65655518 0.86929268]	[4.82733643e+02 8.57427612e+02 8.34326386e-01]	[526.43322754 582.84606934 0.69298214]	[5.46916870e+02 7.24024292e+02 7.13032722e-01]	[5.41817749e+02 7.39358887e+02 7.15465248e-01]	[403.37692261 313.45449829 0.82492942]	[428.94296265 303.21368408 0.85108227]	[0. 0. 0.]	[459.60629272 277.49450684 0.94063944]	[5.41916931e+02 7.72755859e+02 7.30130196e-01]	[5.52136841e+02 7.67682861e+02 6.89857483e-01]	[5.28984558e+02 7.29078613e+02 6.17177784e-01]	[4.85362885e+02 8.95938293e+02 7.64870703e-01]	[4.64912506e+02 8.93350952e+02 7.87595809e-01]	[4.85474915e+02 8.70163025e+02 6.52480602e-01]
[418.81015015 321.17572021 0.89341271]	[459.65612793 359.7520752 0.91445678]	[395.53085327 375.00872803 0.83750582]	[398.08648682 482.8416748 0.88844067]	[398.03790283 585.49682617 0.89322472]	[521.29980469 354.5368042 0.83285564]	[562.29241943 462.38296509 0.89060718]	[582.89971924 567.57080078 0.87332273]	[482.9498291 585.38824463 0.73532867]	[441.84854126 587.97918701 0.72198534]	[459.85458374 726.6472168 0.86367345]	[4.82755035e+02 8.57418030e+02 8.31268191e-01]	[526.43048096 582.8494873 0.6928634 ]	[5.46947266e+02 7.26446472e+02 7.24240959e-01]	[5.41854675e+02 7.39384888e+02 7.18772531e-01]	[403.36798096 313.48104858 0.82991195]	[428.94665527 303.23742676 0.84925044]	[0. 0. 0.]	[459.59335327 277.50723267 0.9364112 ]	[5.41895569e+02 7.72732727e+02 7.36204028e-01]	[5.52116943e+02 7.67674927e+02 6.95778906e-01]	[5.29045898e+02 7.29103027e+02 6.06197119e-01]	[4.85351013e+02 8.95942139e+02 7.65984595e-01]	[4.64906738e+02 8.93349731e+02 7.89966881e-01]	[4.87938477e+02 8.70153381e+02 6.46302819e-01]
[421.14501953 321.19229126 0.89528012]	[459.65945435 359.76885986 0.91330671]	[395.54501343 375.02713013 0.84301931]	[398.08731079 482.84393311 0.89401525]	[398.02383423 585.50665283 0.8905161 ]	[521.29760742 354.54718018 0.83203173]	[562.32086182 464.82067871 0.88658613]	[582.90289307 570.02392578 0.86951196]	[482.97543335 585.40039062 0.73104376]	[441.87844849 587.99743652 0.71886843]	[462.23901367 726.62719727 0.8643927 ]	[4.82768860e+02 8.57427429e+02 8.28217506e-01]	[526.44335938 582.85900879 0.69204223]	[5.46937683e+02 7.24030273e+02 7.21939981e-01]	[5.41852173e+02 7.39407043e+02 7.27699697e-01]	[403.36032104 313.48937988 0.83397174]	[428.95300293 303.23187256 0.85172319]	[0. 0. 0.]	[459.57666016 277.51681519 0.93056482]	[5.41883545e+02 7.72703796e+02 7.50744164e-01]	[5.52142456e+02 7.67664795e+02 6.98569417e-01]	[5.29040955e+02 7.29117126e+02 6.23243570e-01]	[4.82930695e+02 8.95921326e+02 7.68143296e-01]	[4.64891418e+02 8.93333313e+02 7.93789744e-01]	[4.87939453e+02 8.70173584e+02 6.47822142e-01]
[421.15032959 321.16940308 0.90217394]	[459.66503906 359.77026367 0.91376138]	[395.54537964 375.02304077 0.84281141]	[398.08511353 482.84741211 0.89406669]	[398.01385498 585.50360107 0.88881874]	[521.29956055 354.54968262 0.83393425]	[562.32098389 464.83200073 0.88634342]	[582.89898682 570.01617432 0.86870289]	[485.34133911 582.94592285 0.7283439 ]	[441.88760376 585.53820801 0.71762687]	[462.26202393 726.65100098 0.86799884]	[4.82760712e+02 8.57453613e+02 8.24910522e-01]	[526.43707275 582.82012939 0.68808681]	[5.44537537e+02 7.26441101e+02 7.20485628e-01]	[5.41887024e+02 7.41914673e+02 7.26759851e-01]	[403.37731934 313.47491455 0.83136785]	[428.96923828 303.22738647 0.85210377]	[0. 0. 0.]	[459.60357666 277.52853394 0.93648785]	[5.41867004e+02 7.72707825e+02 7.46863246e-01]	[5.52129578e+02 7.67681396e+02 6.93593085e-01]	[5.31559143e+02 7.29180786e+02 6.11382365e-01]	[4.82917847e+02 8.95911987e+02 7.71768034e-01]	[4.64883911e+02 8.93328491e+02 7.94079602e-01]	[4.87926666e+02 8.70200500e+02 6.48935914e-01]
[421.16793823 321.14862061 0.90786421]	[459.66366577 359.76803589 0.91380221]	[395.54763794 375.02233887 0.8426187 ]	[398.07797241 482.85400391 0.89010161]	[398.01739502 585.5211792 0.8857832 ]	[521.30059814 354.54238892 0.8311314 ]	[562.31292725 464.83511353 0.88501841]	[582.8928833 567.58575439 0.86972535]	[482.95343018 582.95697021 0.73229516]	[441.85336304 587.9833374 0.72065753]	[462.24649048 726.6272583 0.87134606]	[4.82762146e+02 8.57377808e+02 8.33503067e-01]	[526.42694092 582.83502197 0.69051909]	[5.46917847e+02 7.26435974e+02 7.20529556e-01]	[5.41861145e+02 7.39390137e+02 7.08394408e-01]	[403.3963623 313.44509888 0.82732213]	[431.46881104 303.20755005 0.85229409]	[0. 0. 0.]	[459.63452148 277.52178955 0.94186705]	[5.41848328e+02 7.72750732e+02 7.28993416e-01]	[5.52066711e+02 7.67707764e+02 6.82191968e-01]	[5.29066223e+02 7.29098206e+02 6.01219833e-01]	[4.82924622e+02 8.95902100e+02 7.68399060e-01]	[4.64887238e+02 8.93311523e+02 7.92503655e-01]	[4.87934601e+02 8.70118042e+02 6.45071149e-01]
[421.15472412 318.73443604 0.909266 ]	[459.66799927 359.76086426 0.91421765]	[395.54418945 375.02005005 0.84055954]	[398.08099365 482.87399292 0.88566869]	[398.02990723 585.53430176 0.88410777]	[521.31158447 354.5302124 0.83018923]	[562.32250977 462.42669678 0.88638479]	[582.88330078 567.55786133 0.87559837]	[482.92089844 582.90368652 0.73954874]	[441.81243896 585.49621582 0.73131639]	[462.20565796 726.62231445 0.86713058]	[4.82764282e+02 8.57393921e+02 8.34127367e-01]	[526.41314697 580.36053467 0.68869931]	[544.53210449 716.26428223 0.72846764]	[541.87811279 739.38806152 0.76654643]	[403.39715576 310.9604187 0.81226563]	[429.00735474 300.76132202 0.85479629]	[0. 0. 0.]	[459.65820312 277.50421143 0.94580543]	[541.81750488 772.68676758 0.7839421 ]	[5.52057251e+02 7.67662537e+02 7.48690486e-01]	[5.29046875e+02 7.29160034e+02 6.14056647e-01]	[4.82921021e+02 8.95931091e+02 7.66848385e-01]	[4.64890411e+02 8.93336365e+02 7.91368604e-01]	[4.87945007e+02 8.70137329e+02 6.45275414e-01]
[421.15499878 318.69223022 0.91188711]	[459.6842041 359.72232056 0.92012209]	[395.55358887 374.98751831 0.83454764]	[398.08441162 482.89291382 0.87681341]	[398.02532959 585.49475098 0.88735479]	[521.32250977 354.47860718 0.82590073]	[562.31060791 462.32473755 0.89214206]	[582.89465332 567.47991943 0.89122665]	[485.34088135 582.86273193 0.73138952]	[441.86773682 585.44274902 0.73333466]	[462.20333862 726.60388184 0.86288023]	[4.82750854e+02 8.57421570e+02 8.33905518e-01]	[526.46380615 580.31481934 0.67999369]	[546.98724365 718.82458496 0.73719031]	[541.77484131 736.79864502 0.76855755]	[405.83459473 310.91705322 0.8013711 ]	[428.99859619 300.7064209 0.85798967]	[0. 0. 0.]	[459.66339111 275.11468506 0.94323903]	[5.41783875e+02 7.72741638e+02 7.66227245e-01]	[5.49495483e+02 7.67674011e+02 7.49637485e-01]	[5.26441895e+02 7.26597229e+02 6.63588643e-01]	[4.82928680e+02 8.95934143e+02 7.67461300e-01]	[4.64895996e+02 8.93341797e+02 7.90084481e-01]	[4.87920746e+02 8.70158142e+02 6.50282979e-01]
[421.15802002 318.63031006 0.92105627]	[459.70504761 359.65118408 0.9206177 ]	[395.57849121 372.47961426 0.8272717 ]	[398.08966064 482.79269409 0.88719141]	[398.01989746 585.42889404 0.89215201]	[521.33013916 351.96981812 0.81744981]	[562.29974365 462.23184204 0.88953531]	[582.91339111 565.0256958 0.8997677 ]	[485.35336304 582.79199219 0.7301271 ]	[441.88702393 585.38391113 0.73397088]	[462.21640015 726.57794189 0.86178112]	[4.82759705e+02 8.57397156e+02 8.32038701e-01]	[526.46844482 577.77337646 0.67770666]	[546.9598999 713.72601318 0.75393456]	[541.83203125 736.79638672 0.78528225]	[405.83901978 308.3699646 0.79551655]	[428.99856567 300.63583374 0.8663342 ]	[0. 0. 0.]	[459.63162231 275.06469727 0.9422164 ]	[541.7322998 772.74536133 0.77841568]	[5.47067078e+02 7.67701599e+02 7.66718209e-01]	[5.26519958e+02 7.26616150e+02 6.49276316e-01]	[4.82921539e+02 8.95925842e+02 7.62506068e-01]	[4.64889709e+02 8.93336792e+02 7.85518825e-01]	[4.87929047e+02 8.70146790e+02 6.43686831e-01]
[421.16845703 318.52420044 0.92848468]	[459.71453857 357.21878052 0.92075729]	[395.60247803 369.90884399 0.82545358]	[398.09729004 482.72555542 0.89133054]	[398.01452637 585.34521484 0.89349604]	[521.33044434 346.90325928 0.81449795]	[562.28369141 459.77297974 0.8868351 ]	[582.91784668 564.94366455 0.91165251]	[485.34405518 580.27313232 0.72278666]	[441.89489746 582.87835693 0.72558665]	[462.21957397 726.46350098 0.84596282]	[4.82746490e+02 8.57418274e+02 8.28015924e-01]	[526.44293213 575.18450928 0.67323333]	[546.93267822 711.17718506 0.77793437]	[541.80505371 734.26641846 0.80649328]	[405.86920166 305.75778198 0.79489869]	[429.00317383 298.18215942 0.87919986]	[0. 0. 0.]	[459.60153198 274.98760986 0.93504894]	[541.73291016 772.70031738 0.80982935]	[549.50158691 767.64605713 0.80132461]	[5.26489502e+02 7.26565491e+02 6.71186566e-01]	[4.82937103e+02 8.95901550e+02 7.57473588e-01]	[4.64897644e+02 8.93327026e+02 7.77585745e-01]	[4.85470337e+02 8.70177185e+02 6.44632578e-01]
[421.15621948 316.10400391 0.93294537]	[459.66870117 357.1217041 0.9160322 ]	[395.58120728 364.86129761 0.82800519]	[398.07144165 480.26159668 0.88888735]	[398.01849365 582.88531494 0.89644146]	[521.32000732 344.29098511 0.82151645]	[562.28881836 459.72351074 0.88225985]	[582.93701172 564.84405518 0.91553712]	[485.34313965 577.75115967 0.7212804 ]	[441.91299438 582.81164551 0.71965802]	[462.20541382 724.02911377 0.84220183]	[4.82755066e+02 8.57384155e+02 8.29759061e-01]	[526.43682861 572.61871338 0.67710823]	[546.93249512 708.6630249 0.78615701]	[541.93560791 731.72387695 0.8139565 ]	[405.82971191 300.76193237 0.81407541]	[428.97189331 298.07995605 0.89160633]	[0. 0. 0.]	[457.21530151 274.89767456 0.91819173]	[541.7276001 770.25939941 0.8338874 ]	[549.5088501 767.61419678 0.80353177]	[5.34153137e+02 7.26539001e+02 6.39428616e-01]	[4.82901978e+02 8.95925903e+02 7.54101455e-01]	[4.64870880e+02 8.93335205e+02 7.76710808e-01]	[4.87936371e+02 8.70146667e+02 6.36921525e-01]
[421.14382935 315.96914673 0.92737776]	[459.61541748 357.05307007 0.90295738]	[395.54968262 364.78286743 0.83027452]	[398.05969238 480.12487793 0.86167169]	[398.01483154 582.83087158 0.88917923]	[521.30273438 341.73010254 0.8384971 ]	[562.29205322 459.59338379 0.86943537]	[582.93896484 562.38708496 0.91294414]	[485.34783936 577.71789551 0.71812916]	[441.87249756 582.79821777 0.72029227]	[459.85552979 724.02514648 0.83967984]	[4.82753571e+02 8.57361816e+02 8.31297994e-01]	[526.47766113 570.08343506 0.67524695]	[546.93206787 708.53790283 0.79127395]	[541.89855957 729.2434082 0.84891683]	[403.33181763 298.25454712 0.87216908]	[426.45584106 295.56362915 0.89898252]	[0. 0. 0.]	[457.16671753 272.36737061 0.88121659]	[541.7913208 770.14862061 0.84205681]	[549.58789062 765.0925293 0.78627264]	[5.34111511e+02 7.26475159e+02 6.64669693e-01]	[4.82895416e+02 8.95904053e+02 7.57007539e-01]	[4.64864197e+02 8.93315125e+02 7.78141022e-01]	[4.87949219e+02 8.70126770e+02 6.36697650e-01]
[421.14837646 313.49807739 0.9019115 ]	[459.58990479 354.54769897 0.88213146]	[395.51123047 362.19946289 0.8462379 ]	[398.07180786 475.14172363 0.83884126]	[398.01263428 582.7512207 0.87474322]	[521.28051758 339.23864746 0.85495305]	[562.29949951 457.11193848 0.85847843]	[582.96276855 562.24475098 0.89490503]	[485.35986328 572.62658691 0.71174818]	[441.88922119 577.77545166 0.70592445]	[459.85360718 718.88598633 0.81419653]	[4.82754395e+02 8.57379028e+02 8.27915668e-01]	[526.46734619 567.51135254 0.67922944]	[546.91918945 708.62628174 0.79403108]	[541.921875 729.15661621 0.83768487]	[403.33773804 298.17306519 0.87503672]	[426.44857788 295.47717285 0.89495897]	[0. 0. 0.]	[457.14367676 267.36248779 0.85975981]	[541.82702637 770.06170654 0.84054232]	[552.0635376 765.01416016 0.76766992]	[5.34128845e+02 7.23955933e+02 6.39905035e-01]	[4.82883606e+02 8.95910095e+02 7.49127328e-01]	[4.64849426e+02 8.93320557e+02 7.70209074e-01]	[4.87951447e+02 8.70148376e+02 6.38338149e-01]
[418.77120972 310.92266846 0.87431777]	[459.62380981 351.9703064 0.86792815]	[395.51766968 359.67788696 0.86547399]	[398.08966064 475.09005737 0.83969009]	[395.65042114 580.28039551 0.86109281]	[521.30273438 339.16879272 0.86706215]	[562.3034668 454.62054443 0.84927821]	[582.97424316 559.75592041 0.87710029]	[485.38562012 570.02496338 0.71652275]	[441.91622925 575.17962646 0.70046932]	[459.83496094 718.85327148 0.81184119]	[4.82739319e+02 8.57381958e+02 8.29083025e-01]	[526.47674561 564.9666748 0.69006997]	[544.55084229 706.10949707 0.78063691]	[544.30505371 729.05078125 0.84113216]	[403.30767822 298.03308105 0.89566588]	[426.37258911 292.95791626 0.8813448 ]	[0. 0. 0.]	[457.13751221 262.19696045 0.86058247]	[541.7756958 767.62756348 0.85449255]	[5.52062683e+02 7.64953918e+02 7.49114513e-01]	[5.39203125e+02 7.23904968e+02 6.30472064e-01]	[4.82874756e+02 8.95907043e+02 7.48725355e-01]	[4.64835388e+02 8.93315857e+02 7.69014180e-01]	[4.87944519e+02 8.70149353e+02 6.38571858e-01]
[418.75 308.37771606 0.86431867]	[459.63284302 349.37518311 0.85796118]	[395.52520752 359.58157349 0.86574936]	[398.08261108 470.01956177 0.83824772]	[395.63922119 577.75378418 0.84554684]	[521.30096436 339.10473633 0.86981994]	[562.33416748 454.56509399 0.85067314]	[582.97772217 557.23199463 0.86405796]	[485.41186523 570.02374268 0.71240538]	[444.31072998 575.16864014 0.69719124]	[459.82800293 718.86169434 0.81999636]	[4.82746033e+02 8.57361145e+02 8.29009295e-01]	[526.51196289 564.97229004 0.68626606]	[544.48858643 706.07659912 0.78352129]	[544.35723877 726.65435791 0.82900369]	[403.29376221 295.60388184 0.89463693]	[426.36322021 292.86520386 0.87313741]	[0. 0. 0.]	[457.15390015 259.65484619 0.8839128 ]	[541.82885742 767.48101807 0.82748967]	[5.52148560e+02 7.59924988e+02 7.25280523e-01]	[5.39264526e+02 7.21448425e+02 6.41027033e-01]	[4.82878387e+02 8.95933960e+02 7.44158089e-01]	[4.64837402e+02 8.93333801e+02 7.63741791e-01]	[4.87961121e+02 8.70127869e+02 6.34995282e-01]
[418.76220703 303.30712891 0.86444354]	[459.63723755 344.33721924 0.86493427]	[395.53082275 357.16802979 0.86781001]	[398.08078003 467.46160889 0.84992146]	[395.63473511 577.70776367 0.84091115]	[521.28930664 336.68328857 0.8653273 ]	[562.34326172 452.03811646 0.85031563]	[582.98254395 554.6394043 0.85555196]	[485.39779663 567.48864746 0.71941018]	[444.29449463 572.5982666 0.70031464]	[459.81182861 718.86401367 0.81756055]	[4.82747040e+02 8.54925232e+02 8.29813421e-01]	[526.50311279 564.8984375 0.68923086]	[544.49645996 706.04998779 0.77509904]	[544.36828613 726.57183838 0.82943499]	[403.33374023 295.51251221 0.88050842]	[426.40167236 290.35913086 0.85944033]	[0. 0. 0.]	[457.19815063 259.60562134 0.89639932]	[541.84533691 764.97290039 0.8399272 ]	[5.54668640e+02 7.54844727e+02 7.43862867e-01]	[5.39280701e+02 7.21367004e+02 6.43555045e-01]	[4.82866364e+02 8.95929443e+02 7.44417429e-01]	[4.64824707e+02 8.93330139e+02 7.65124321e-01]	[4.87966156e+02 8.70124023e+02 6.32156074e-01]
[418.77194214 303.23321533 0.87993795]	[459.63977051 341.8210144 0.87777579]	[395.53091431 357.09719849 0.86424577]	[398.07595825 467.39984131 0.85510808]	[398.01330566 572.67492676 0.83994704]	[521.27215576 336.60247803 0.85979432]	[562.33825684 449.50109863 0.84847218]	[582.99822998 552.08953857 0.8565411 ]	[485.40100098 565.01928711 0.72116393]	[444.309021 570.0725708 0.70016259]	[459.79867554 716.29907227 0.82466841]	[4.82753754e+02 8.57369690e+02 8.26789796e-01]	[526.51373291 564.86932373 0.68902147]	[544.5078125 705.90460205 0.75573993]	[544.39813232 726.49249268 0.82107222]	[403.31246948 295.46380615 0.88435531]	[426.40460205 287.79174805 0.85451043]	[0. 0. 0.]	[457.20178223 257.1940918 0.90243769]	[541.87902832 762.45385742 0.8334142 ]	[5.57178101e+02 7.54740906e+02 7.51481950e-01]	[5.41752502e+02 7.21375610e+02 6.49156690e-01]	[4.82870209e+02 8.95943909e+02 7.42711365e-01]	[4.64828796e+02 8.93344360e+02 7.64133990e-01]	[4.87972626e+02 8.70143372e+02 6.33483410e-01]
[418.78579712 300.76986694 0.88587606]	[459.63781738 341.76303101 0.89118659]	[395.54486084 357.05599976 0.86574733]	[398.07769775 464.92358398 0.86536378]	[398.03097534 570.081604 0.84836304]	[521.2734375 336.53494263 0.8505758 ]	[562.32495117 446.97024536 0.85525113]	[582.97290039 549.50750732 0.87399191]	[485.36123657 564.95965576 0.73116267]	[441.88684082 567.54968262 0.71066904]	[459.79055786 716.29663086 0.82791072]	[4.82746613e+02 8.57409119e+02 8.25842023e-01]	[526.48370361 562.40368652 0.70157421]	[544.5166626 703.40625 0.75283551]	[544.39147949 726.43841553 0.82503992]	[403.31237793 295.41577148 0.87542701]	[426.43322754 285.26211548 0.85743952]	[0. 0. 0.]	[457.21200562 257.12133789 0.91493762]	[541.8550415 762.42211914 0.83028042]	[554.69476318 752.28192139 0.75301659]	[5.41753235e+02 7.18870728e+02 6.52994037e-01]	[4.82868927e+02 8.95950439e+02 7.46461928e-01]	[4.64827423e+02 8.93354004e+02 7.66549468e-01]	[4.87960144e+02 8.70181030e+02 6.34625018e-01]
[418.78289795 300.72872925 0.88649958]	[459.63238525 341.69775391 0.89691561]	[395.54623413 357.00915527 0.86204958]	[398.07669067 464.83087158 0.87559426]	[398.02224731 567.51281738 0.86270314]	[521.26721191 336.46456909 0.83892727]	[562.31774902 444.43411255 0.86987239]	[582.98260498 547.06115723 0.87106323]	[482.97476196 564.87579346 0.72742075]	[441.87182617 567.45831299 0.71608454]	[459.759552 713.73449707 0.83615959]	[4.82746063e+02 8.57417603e+02 8.21628094e-01]	[526.44403076 562.33239746 0.69431567]	[544.51391602 703.39117432 0.75514495]	[544.35321045 724.01806641 0.81672239]	[403.30020142 293.01043701 0.85590363]	[426.43920898 282.74038696 0.85719121]	[0. 0. 0.]	[459.58547974 257.03866577 0.9322539 ]	[541.85247803 757.37878418 0.81848985]	[554.659729 752.17797852 0.76323116]	[5.39286194e+02 7.18846313e+02 6.53231561e-01]	[4.82843628e+02 8.95946838e+02 7.49503732e-01]	[4.62414368e+02 8.93348267e+02 7.70101607e-01]	[4.87956451e+02 8.70223816e+02 6.37657106e-01]
[418.74200439 298.23831177 0.90297192]	[459.62277222 339.26940918 0.90512562]	[395.54412842 354.54071045 0.84608161]	[398.05249023 462.37841797 0.87932318]	[395.62445068 567.45935059 0.86154127]	[521.27642822 334.03262329 0.83194512]	[562.29925537 444.32650757 0.88311625]	[582.98077393 547.04522705 0.87056762]	[485.34378052 562.42077637 0.72838122]	[441.86505127 564.9989624 0.72101671]	[459.77529907 711.20166016 0.84393495]	[4.82750793e+02 8.57404724e+02 8.21340024e-01]	[526.46722412 562.2869873 0.68512404]	[544.4385376 700.90936279 0.75885701]	[544.28314209 723.94293213 0.80483365]	[403.28817749 292.89996338 0.83341491]	[426.39813232 280.23434448 0.87640893]	[0. 0. 0.]	[459.59475708 256.96981812 0.94042903]	[541.83447266 754.82202148 0.81700248]	[552.14874268 749.7010498 0.77315599]	[5.36741943e+02 7.16248413e+02 6.36787295e-01]	[4.82863068e+02 8.95935852e+02 7.47925282e-01]	[4.64826385e+02 8.93346436e+02 7.67023563e-01]	[4.87958954e+02 8.70208252e+02 6.33660913e-01]
[418.75256348 298.09829712 0.92419714]	[459.67092896 339.1729126 0.91970909]	[395.56814575 351.98956299 0.82973504]	[398.02374268 462.29049683 0.87618262]	[395.58099365 565.01074219 0.87223226]	[521.31872559 333.9442749 0.82426369]	[562.29022217 441.88616943 0.88985139]	[582.91741943 547.02349854 0.87290847]	[482.9598999 562.3416748 0.73141026]	[441.85617065 564.91723633 0.72952878]	[459.74511719 711.24884033 0.82982296]	[4.82747528e+02 8.57416321e+02 8.17636728e-01]	[526.4354248 559.78448486 0.6825738 ]	[544.4107666 698.31542969 0.7487936 ]	[541.92565918 723.91247559 0.81810117]	[403.31604004 287.83337402 0.81698215]	[426.44168091 280.10009766 0.88090956]	[0. 0. 0.]	[459.59259033 254.56745911 0.93094635]	[541.84100342 754.83203125 0.8330574 ]	[554.62329102 749.70080566 0.79430753]	[5.36707703e+02 7.13733765e+02 6.34056270e-01]	[4.82859192e+02 8.95922791e+02 7.40276933e-01]	[4.64823975e+02 8.93338989e+02 7.61623502e-01]	[4.87970612e+02 8.70225586e+02 6.31913245e-01]
[418.78167725 298.00283813 0.92746204]	[459.71231079 339.09384155 0.92297262]	[395.59066772 349.44332886 0.82473963]	[395.64730835 462.20385742 0.87367672]	[393.065979 564.96234131 0.86494631]	[521.33605957 328.93319702 0.81785834]	[562.25549316 441.77276611 0.88178217]	[582.89276123 546.92272949 0.88166916]	[482.95358276 559.73553467 0.71522528]	[441.86737061 562.35748291 0.71735156]	[459.72167969 711.14550781 0.83548713]	[4.82742737e+02 8.57438721e+02 8.14477026e-01]	[524.01074219 554.63024902 0.67269588]	[544.40625 695.81213379 0.77073854]	[541.8994751 721.43530273 0.82021981]	[403.35174561 282.76916504 0.81202745]	[428.9269104 277.65246582 0.88685417]	[0. 0. 0.]	[457.21130371 254.47163391 0.92900825]	[541.78869629 754.81994629 0.83733082]	[552.09088135 749.68475342 0.80626309]	[5.34172729e+02 7.11223083e+02 6.25962436e-01]	[4.82876465e+02 8.95936646e+02 7.36562669e-01]	[4.64836426e+02 8.93354614e+02 7.57656515e-01]	[4.87954376e+02 8.70248352e+02 6.26446366e-01]
[418.77236938 295.54708862 0.92815614]	[459.64962769 336.68508911 0.91542017]	[395.54718018 346.88113403 0.81977683]	[395.63238525 459.83364868 0.86913097]	[393.02340698 564.88598633 0.86607122]	[521.31610107 326.33679199 0.81363428]	[562.2520752 441.68084717 0.88466966]	[582.86517334 544.47436523 0.88714659]	[482.93026733 557.25268555 0.71629286]	[441.85339355 562.32800293 0.71411765]	[459.71133423 708.72845459 0.84037459]	[4.82713745e+02 8.57431213e+02 8.19142163e-01]	[523.98022461 552.12091064 0.67382121]	[544.4173584 695.7388916 0.77198362]	[541.84881592 718.82855225 0.80617076]	[403.33401489 280.21005249 0.84078795]	[426.41238403 277.49890137 0.89902741]	[0. 0. 0.]	[457.18438721 251.97364807 0.90485185]	[539.31158447 754.80316162 0.821473 ]	[547.04144287 749.66925049 0.82582319]	[5.31600952e+02 7.08632141e+02 6.14172399e-01]	[4.82872009e+02 8.95954041e+02 7.42564440e-01]	[4.64829651e+02 8.93373474e+02 7.60721743e-01]	[4.87923920e+02 8.70244995e+02 6.29420638e-01]
[418.75125122 295.47479248 0.92479092]	[459.62719727 336.64163208 0.91020334]	[395.52520752 346.84277344 0.8186692 ]	[395.59317017 459.78875732 0.8658182 ]	[387.93395996 562.46270752 0.85884726]	[521.30975342 323.76226807 0.82275522]	[562.24035645 439.18475342 0.87765807]	[582.86108398 544.43603516 0.88756996]	[482.97229004 557.26501465 0.71287793]	[441.88964844 562.32727051 0.71198225]	[459.75552368 708.62457275 0.85513866]	[4.82714386e+02 8.57447144e+02 8.14993143e-01]	[526.41027832 554.62878418 0.66739833]	[544.46490479 695.79022217 0.78186345]	[541.71734619 713.78039551 0.79964906]	[403.26647949 280.09805298 0.87715518]	[426.37197876 275.07397461 0.91890585]	[0. 0. 0.]	[457.13986206 251.83473206 0.87162268]	[541.70489502 754.80194092 0.82403314]	[547.02331543 749.64031982 0.83326817]	[5.26462341e+02 7.06083679e+02 6.64280474e-01]	[4.82887421e+02 8.95939209e+02 7.43438184e-01]	[4.64844604e+02 8.93369019e+02 7.59845674e-01]	[4.85477539e+02 8.70280273e+02 6.27993166e-01]
[418.73516846 295.41711426 0.9202441 ]	[459.5987854 336.56661987 0.90233111]	[395.50650024 344.33526611 0.81798148]	[395.56182861 459.71676636 0.84923017]	[387.88708496 562.41119385 0.85931277]	[521.29742432 321.22821045 0.83907771]	[562.22033691 439.09182739 0.86550331]	[582.85955811 544.35766602 0.89180058]	[485.36062622 557.22711182 0.70779765]	[444.2996521 562.29675293 0.70558769]	[459.76327515 708.64593506 0.84782916]	[4.82704620e+02 8.57461609e+02 8.10786128e-01]	[526.425354 552.07971191 0.66502202]	[544.54968262 693.2142334 0.78325838]	[541.73864746 713.68878174 0.81938022]	[400.86431885 277.67260742 0.89539862]	[423.92050171 274.99298096 0.9214108 ]	[0. 0. 0.]	[457.10806274 249.31503296 0.85327208]	[539.28485107 754.78735352 0.83375299]	[546.98632812 749.63122559 0.85337168]	[5.26489746e+02 7.06021729e+02 6.60423279e-01]	[4.82912567e+02 8.95942627e+02 7.36960769e-01]	[4.64856812e+02 8.93376648e+02 7.51424670e-01]	[4.85457123e+02 8.70291260e+02 6.24152541e-01]
[418.68148804 292.99468994 0.90895981]	[457.18215942 336.49740601 0.89036107]	[393.02493286 344.27801514 0.81839627]	[395.52548218 459.62789917 0.82694685]	[385.39434814 562.31719971 0.86222517]	[521.26989746 318.76794434 0.84649962]	[562.21282959 436.64349365 0.85807455]	[582.84973145 541.84942627 0.89437461]	[485.38864136 557.21325684 0.70353967]	[441.89852905 562.3081665 0.7097609 ]	[459.77130127 708.68328857 0.84540451]	[4.82711456e+02 8.57434875e+02 8.13668489e-01]	[526.49304199 549.55297852 0.66117889]	[546.9675293 690.71691895 0.7860505 ]	[541.72631836 711.24127197 0.82422048]	[400.82116699 277.60501099 0.92459792]	[423.85079956 274.92770386 0.92550331]	[0. 0. 0.]	[454.63449097 246.80314636 0.83827209]	[541.69335938 754.76928711 0.85246795]	[547.0145874 749.60125732 0.85864788]	[5.26489136e+02 7.06016541e+02 6.58303380e-01]	[4.82921478e+02 8.95947327e+02 7.38621712e-01]	[4.64868134e+02 8.93380310e+02 7.54032969e-01]	[4.85462952e+02 8.70279907e+02 6.18465900e-01]
[418.66918945 292.91369629 0.89159465]	[457.13723755 334.07159424 0.8756991 ]	[390.50814819 341.76721191 0.82010859]	[395.51516724 459.62884521 0.82626635]	[385.38153076 562.27337646 0.85807526]	[521.26312256 318.72622681 0.85299653]	[562.20404053 436.61193848 0.85148448]	[582.83056641 541.77947998 0.90034634]	[485.41326904 552.12231445 0.69845092]	[444.32415771 559.75476074 0.70016962]	[459.78665161 708.55993652 0.85924923]	[4.82727539e+02 8.57406677e+02 8.14343929e-01]	[526.49963379 546.96496582 0.67142051]	[547.05670166 690.60540771 0.79414415]	[541.72381592 711.18066406 0.8371619 ]	[400.81369019 277.54116821 0.93059242]	[423.82363892 274.86065674 0.91306645]	[0. 0. 0.]	[454.57940674 244.26654053 0.82622194]	[541.79003906 754.75189209 0.87699735]	[549.50799561 749.55499268 0.85597944]	[5.26483643e+02 7.05947876e+02 6.72396243e-01]	[4.82906891e+02 8.95949829e+02 7.45011985e-01]	[4.64865967e+02 8.93377747e+02 7.64687419e-01]	[4.85478088e+02 8.70276855e+02 6.16562486e-01]
[418.63327026 290.43286133 0.88010943]	[457.11706543 334.0284729 0.86767805]	[387.94638062 341.70245361 0.82695836]	[393.06570435 457.22003174 0.81828398]	[385.36685181 562.21710205 0.85140914]	[521.26379395 318.69561768 0.85868186]	[562.22888184 436.58493042 0.84770823]	[582.84277344 539.32012939 0.88605714]	[485.37890625 554.62371826 0.7011236 ]	[441.91619873 559.77746582 0.70356518]	[459.81347656 708.61212158 0.84968823]	[4.82736237e+02 8.57422729e+02 8.12527835e-01]	[526.45385742 546.97772217 0.67620313]	[547.0635376 690.65228271 0.78788602]	[539.29595947 711.15142822 0.8294512 ]	[400.78192139 277.47384644 0.94477177]	[423.81362915 272.45251465 0.91550791]	[0. 0. 0.]	[454.57693481 244.2159729 0.83038139]	[541.86621094 754.74273682 0.87792748]	[549.58410645 747.17974854 0.85833132]	[5.26407959e+02 7.03489868e+02 6.75270319e-01]	[4.82937622e+02 8.95920532e+02 7.47230113e-01]	[4.64883636e+02 8.93362488e+02 7.67293990e-01]	[4.85475403e+02 8.70320740e+02 6.18460178e-01]
[418.61083984 290.35559082 0.86465186]	[457.10018921 333.94326782 0.85015601]	[387.94863892 339.26086426 0.83698094]	[393.0723877 457.17300415 0.81510484]	[385.37033081 559.82946777 0.8510927 ]	[521.2565918 318.63009644 0.86805582]	[562.20819092 434.03540039 0.8288132 ]	[582.8482666 539.26794434 0.88151151]	[485.40353394 552.07415771 0.69837415]	[444.30184937 559.72570801 0.69538701]	[459.84753418 708.61523438 0.84802711]	[4.82740601e+02 8.57413574e+02 8.16356838e-01]	[526.48669434 544.48291016 0.67879659]	[549.50878906 690.68377686 0.78427446]	[539.2399292 711.1519165 0.82268423]	[400.77832031 275.11798096 0.94956434]	[423.80453491 272.40982056 0.91413087]	[0. 0. 0.]	[454.56570435 241.64630127 0.84015995]	[541.9486084 757.31390381 0.85125726]	[552.14477539 749.57519531 0.83236945]	[5.23938110e+02 7.03487488e+02 6.95984483e-01]	[4.85378418e+02 8.95882080e+02 7.50236392e-01]	[4.64903229e+02 8.93339050e+02 7.69536316e-01]	[4.85463898e+02 8.70311584e+02 6.18798614e-01]
[418.59295654 287.84222412 0.85599154]	[457.07028198 331.43704224 0.83333534]	[387.90112305 339.21212769 0.84257692]	[393.05706787 457.11050415 0.80674386]	[387.90447998 559.77606201 0.84203458]	[521.22241211 318.55911255 0.86533415]	[562.24017334 431.49383545 0.82796621]	[582.89959717 539.17370605 0.86773324]	[485.41226196 549.50421143 0.6957109 ]	[441.91107178 554.69921875 0.68449384]	[462.19107056 708.58996582 0.85291076]	[4.82720306e+02 8.57430725e+02 8.14421058e-01]	[526.51739502 544.41796875 0.67819369]	[549.51501465 690.73144531 0.77953947]	[539.16833496 711.25286865 0.81248242]	[400.77468872 275.06924438 0.94404066]	[423.78457642 272.36709595 0.90970743]	[0. 0. 0.]	[452.0637207 239.20388794 0.83815765]	[544.37426758 759.88873291 0.84410852]	[554.71148682 749.6362915 0.82261854]	[523.86676025 705.97747803 0.73758799]	[4.85378082e+02 8.95861511e+02 7.60060728e-01]	[4.64911316e+02 8.93331848e+02 7.73275614e-01]	[4.85448181e+02 8.72714355e+02 6.26769781e-01]
[418.56762695 285.32571411 0.84834743]	[454.63104248 328.92977905 0.82856953]	[387.90490723 339.22543335 0.83896005]	[393.03955078 457.10186768 0.80404246]	[390.46438599 559.69055176 0.83016324]	[521.18481445 316.14550781 0.85897911]	[562.22229004 428.93240356 0.83125144]	[582.9107666 536.65087891 0.85487497]	[485.4850769 547.01971436 0.69571 ]	[444.35452271 554.6963501 0.68574131]	[462.22372437 708.51708984 0.85317075]	[4.82708069e+02 8.57398010e+02 8.18599045e-01]	[529.02764893 544.38482666 0.67743105]	[547.07012939 690.72766113 0.78982174]	[539.20825195 716.32897949 0.81785613]	[400.76358032 275.03570557 0.94072592]	[421.38082886 269.91586304 0.9097169 ]	[0. 0. 0.]	[452.01190186 239.13363647 0.8525905 ]	[544.41021729 765.02069092 0.85573471]	[557.23846436 752.2598877 0.77798653]	[523.87939453 708.52722168 0.76851618]	[4.85411163e+02 8.95860962e+02 7.61496603e-01]	[4.64947571e+02 8.93336609e+02 7.66043365e-01]	[4.85424042e+02 8.70311462e+02 6.32581174e-01]
[418.57781982 285.29867554 0.85113072]	[454.62878418 328.89471436 0.83049941]	[387.9125061 339.1963501 0.8423633]	[393.00134277 454.64556885 0.79595816]	[390.50778198 557.20452881 0.82246566]	[521.17901611 316.11676025 0.85359782]	[562.23553467 426.35906982 0.84393919]	[582.92901611 529.02807617 0.86044198]	[485.45440674 546.95605469 0.7094214 ]	[444.34448242 552.13012695 0.68746793]	[462.24111938 706.12188721 0.85019433]	[4.80382507e+02 8.54926392e+02 8.24692190e-01]	[526.5369873 541.90570068 0.68783844]	[547.06573486 690.67828369 0.7946558 ]	[539.26147461 718.90234375 0.83251542]	[400.75244141 275.03356934 0.9411484 ]	[421.36740112 269.86611938 0.90332335]	[0. 0. 0.]	[449.48446655 239.10652161 0.85180086]	[544.4498291 767.63861084 0.90784317]	[559.74493408 759.909729 0.79758102]	[523.90228271 708.63427734 0.76443982]	[4.85421692e+02 8.95862244e+02 7.69061625e-01]	[4.67392975e+02 8.93343506e+02 7.70537615e-01]	[4.85402222e+02 8.70278625e+02 6.37239039e-01]
[418.58041382 285.2684021 0.85182106]	[454.64074707 326.36083984 0.83416873]	[387.91497803 339.17822266 0.8434031 ]	[395.50125122 454.60971069 0.80814999]	[392.99108887 557.19213867 0.82433385]	[521.19067383 316.06811523 0.84992981]	[562.22387695 423.85214233 0.85923272]	[582.96209717 526.51397705 0.87289262]	[485.46749878 544.46759033 0.70849299]	[444.37139893 549.56848145 0.68599111]	[462.23419189 706.0512085 0.84721673]	[4.80354767e+02 8.54900085e+02 8.29533994e-01]	[528.96575928 541.878479 0.68334591]	[549.48730469 690.6973877 0.79673612]	[539.29150391 721.46661377 0.85140973]	[400.74838257 275.01470947 0.93706548]	[421.36737061 269.83996582 0.90026629]	[0. 0. 0.]	[449.45349121 239.08633423 0.85432822]	[544.44439697 770.08563232 0.91387391]	[559.74737549 762.47558594 0.81788623]	[523.9364624 708.70361328 0.75525475]	[4.85432068e+02 8.93444214e+02 7.72559881e-01]	[4.67403046e+02 8.93325745e+02 7.69158781e-01]	[4.85376556e+02 8.70259155e+02 6.40887976e-01]
[418.57357788 285.26602173 0.84657592]	[454.61364746 326.32711792 0.83402336]	[387.90475464 339.17376709 0.84507459]	[395.52075195 454.55142212 0.80598027]	[393.02713013 557.20367432 0.82644528]	[518.78289795 316.03186035 0.84373069]	[562.21539307 423.78640747 0.86620039]	[583.00311279 526.49401855 0.87936491]	[485.49005127 544.48455811 0.70645577]	[444.39572144 552.08990479 0.68305308]	[462.26507568 706.0402832 0.84392798]	[4.80349731e+02 8.54908691e+02 8.29148233e-01]	[529.00787354 541.87280273 0.68442541]	[549.50427246 690.60003662 0.80795836]	[541.75494385 723.93585205 0.88269991]	[400.72854614 274.99771118 0.9323076 ]	[421.35003662 267.35021973 0.89541125]	[0. 0. 0.]	[446.93917847 239.07475281 0.861812 ]	[544.44787598 770.1229248 0.91897351]	[559.80041504 764.94927979 0.84301442]	[526.44061279 711.1663208 0.73444402]	[4.85425507e+02 8.93437073e+02 7.74857938e-01]	[4.67397064e+02 8.93320251e+02 7.70037830e-01]	[4.85362762e+02 8.70269470e+02 6.43301129e-01]
[418.5567627 282.77789307 0.84654742]	[454.61605835 326.32272339 0.83476007]	[387.92828369 339.17791748 0.84369838]	[395.56838989 452.06668091 0.80614805]	[393.06976318 554.69744873 0.82462937]	[518.76513672 316.00973511 0.83948749]	[562.21984863 421.39187622 0.87390685]	[585.3550415 526.45812988 0.88969004]	[487.91989136 546.93304443 0.70352322]	[444.40292358 552.11535645 0.68087143]	[462.32275391 706.06610107 0.84489071]	[4.80366577e+02 8.54922241e+02 8.27421546e-01]	[529.03430176 541.87341309 0.68334591]	[549.57470703 688.18200684 0.80638653]	[541.75421143 723.93475342 0.88284862]	[400.71359253 274.98196411 0.93267781]	[421.33743286 267.31985474 0.89584696]	[0. 0. 0.]	[446.91995239 239.07003784 0.86318284]	[544.46313477 770.13140869 0.90860409]	[559.80126953 764.95794678 0.83890593]	[526.42041016 711.14996338 0.74786001]	[4.85442627e+02 8.93444031e+02 7.70067215e-01]	[4.67404846e+02 8.93318787e+02 7.66664565e-01]	[4.85369781e+02 8.70272400e+02 6.42762125e-01]
[418.54107666 282.75793457 0.84635288]	[454.61862183 326.31896973 0.83478469]	[387.94094849 339.1875 0.84152251]	[395.59603882 452.02584839 0.80364883]	[395.49926758 557.17376709 0.83062851]	[518.75805664 315.98861694 0.8358072 ]	[562.26434326 423.79177856 0.87812471]	[585.37298584 526.42559814 0.89613885]	[487.95602417 546.96972656 0.6991393 ]	[444.43029785 554.63049316 0.67852002]	[462.36474609 706.04699707 0.84120446]	[4.82705597e+02 8.54899597e+02 8.26239228e-01]	[531.55181885 544.34002686 0.67856103]	[549.49243164 690.6574707 0.79723382]	[541.77703857 723.91229248 0.87638283]	[400.70043945 274.97720337 0.93294168]	[421.30889893 267.28933716 0.90228188]	[0. 0. 0.]	[446.87908936 239.07150269 0.86863494]	[544.4307251 770.11602783 0.91677505]	[559.78271484 764.94512939 0.82889968]	[526.44512939 711.13439941 0.73601782]	[4.85427216e+02 8.95846008e+02 7.66066372e-01]	[4.67398438e+02 8.93312988e+02 7.62923777e-01]	[4.85407867e+02 8.70242371e+02 6.37249112e-01]
[416.17150879 282.75579834 0.84486371]	[454.62948608 326.31332397 0.8347187 ]	[390.41940308 339.17486572 0.84301329]	[395.61212158 449.51504517 0.80519885]	[395.53125 557.24658203 0.84594965]	[518.75897217 315.98617554 0.83388901]	[562.25585938 421.38690186 0.88224858]	[585.41851807 526.46368408 0.89198053]	[487.98956299 544.49328613 0.69813257]	[446.91705322 552.13397217 0.67476314]	[462.40197754 706.04064941 0.83321029]	[4.82731354e+02 8.57373047e+02 8.20497632e-01]	[531.5456543 541.87353516 0.67782414]	[546.96405029 690.67895508 0.79054058]	[541.76904297 723.90472412 0.86956894]	[400.68811035 274.98052979 0.93743867]	[421.29562378 267.28405762 0.90539849]	[0. 0. 0.]	[444.45111084 239.07078552 0.87721884]	[544.39489746 767.70593262 0.92503697]	[559.74859619 762.456604 0.81896985]	[526.46398926 711.17358398 0.72183758]	[4.85405121e+02 8.95871338e+02 7.60678172e-01]	[4.64946289e+02 8.93322693e+02 7.66070306e-01]	[4.85428192e+02 8.70289185e+02 6.35000825e-01]
[416.14837646 282.76782227 0.84054917]	[454.62493896 326.31896973 0.83387506]	[390.4208374 339.17996216 0.8415693 ]	[395.65130615 452.04107666 0.80047739]	[395.55136108 559.69329834 0.8517428 ]	[518.75958252 315.98797607 0.83235961]	[562.26519775 421.39547729 0.87970209]	[585.43786621 526.50177002 0.88531178]	[487.99545288 544.48651123 0.69751161]	[446.93200684 552.11791992 0.6750828 ]	[462.4019165 706.04162598 0.83723009]	[4.82733551e+02 8.57376099e+02 8.20255995e-01]	[531.53161621 541.87414551 0.67507088]	[544.4239502 690.66882324 0.78974473]	[541.80560303 721.46368408 0.85921443]	[400.67422485 274.98260498 0.93794245]	[421.27709961 267.29257202 0.90831983]	[0. 0. 0.]	[444.434021 239.06013489 0.8844775 ]	[544.38214111 767.60968018 0.91923571]	[559.7678833 759.89294434 0.80500764]	[5.28991516e+02 7.11186768e+02 6.76859856e-01]	[4.85409393e+02 8.95884644e+02 7.62073815e-01]	[4.64956848e+02 8.93329895e+02 7.66519785e-01]	[4.85429321e+02 8.70287720e+02 6.36940837e-01]
[416.15380859 282.77206421 0.83708119]	[457.07565308 326.29522705 0.84108883]	[390.47402954 339.17156982 0.84465331]	[398.03967285 451.99575806 0.81819546]	[395.57748413 559.69128418 0.85663283]	[518.76489258 315.97323608 0.83160359]	[562.27697754 421.35571289 0.88880295]	[585.44818115 526.48046875 0.88576448]	[488.02401733 544.45953369 0.69496369]	[446.96871948 552.0760498 0.67059958]	[462.38537598 706.06774902 0.8448354 ]	[4.82733734e+02 8.57364075e+02 8.22599471e-01]	[531.56359863 541.86035156 0.67229378]	[544.36871338 690.71124268 0.79240084]	[541.82952881 723.92944336 0.86827147]	[400.690979 274.97891235 0.92729199]	[421.28274536 267.30438232 0.90712601]	[0. 0. 0.]	[446.87228394 239.08305359 0.8762849 ]	[544.41088867 767.65802002 0.91236651]	[559.81329346 759.94677734 0.80853897]	[5.29015076e+02 7.11216675e+02 6.75153673e-01]	[4.85385162e+02 8.95900085e+02 7.61552930e-01]	[4.64933777e+02 8.93342102e+02 7.72323072e-01]	[4.85440674e+02 8.70279297e+02 6.30137742e-01]
[418.56768799 282.77587891 0.84773737]	[457.11929321 323.79620361 0.85272253]	[392.98867798 339.12844849 0.85157943]	[398.09735107 449.50161743 0.83897567]	[395.60128784 557.25323486 0.85544837]	[518.78527832 315.94415283 0.82890612]	[562.31219482 421.30786133 0.8972342 ]	[585.46661377 526.48522949 0.88408071]	[488.01611328 544.4675293 0.69577736]	[446.95535278 552.08215332 0.67274112]	[462.36212158 706.09301758 0.84436417]	[4.82743805e+02 8.54897583e+02 8.26596439e-01]	[531.56561279 541.87414551 0.67451334]	[544.31298828 690.69268799 0.79774928]	[541.80657959 723.95318604 0.86874503]	[400.73614502 274.99423218 0.92612773]	[421.33346558 267.31201172 0.89851022]	[0. 0. 0.]	[446.90704346 239.08959961 0.87285501]	[544.40124512 770.08465576 0.91967458]	[559.7980957 762.49511719 0.8152588 ]	[5.28997986e+02 7.11227173e+02 6.70510530e-01]	[4.85357025e+02 8.95904602e+02 7.57408440e-01]	[4.64916626e+02 8.93336853e+02 7.71623373e-01]	[4.85464050e+02 8.70248413e+02 6.26658976e-01]
[418.60681152 282.76174927 0.86011404]	[457.13891602 323.80679321 0.85471529]	[393.03366089 339.15078735 0.8595649 ]	[398.12747192 449.51879883 0.84521008]	[395.62026978 557.27087402 0.86065406]	[521.18548584 315.93789673 0.82919914]	[562.34484863 421.29537964 0.89976299]	[585.47558594 526.51342773 0.87654597]	[490.48257446 544.45123291 0.69887561]	[446.96109009 549.57611084 0.67566347]	[462.38256836 706.10119629 0.84071112]	[4.82740387e+02 8.54911133e+02 8.21726859e-01]	[531.59289551 541.85955811 0.67643982]	[541.92852783 690.69232178 0.80056953]	[541.76281738 726.56115723 0.88196969]	[400.77615356 274.99920654 0.92631525]	[421.37139893 267.31866455 0.89717734]	[0. 0. 0.]	[449.4307251 239.0877533 0.8664704]	[544.39556885 772.76177979 0.84348124]	[559.80462646 767.54211426 0.82427591]	[5.28990112e+02 7.21361755e+02 6.81714892e-01]	[4.85366760e+02 8.95894043e+02 7.54761457e-01]	[4.64917480e+02 8.93340393e+02 7.69668818e-01]	[4.85460236e+02 8.70273499e+02 6.20044172e-01]
[418.62539673 282.74411011 0.8608458 ]	[457.21496582 323.77218628 0.86570054]	[395.50161743 339.09115601 0.8663764 ]	[398.1640625 452.04064941 0.84376973]	[398.02044678 557.21374512 0.85967612]	[521.22808838 315.94894409 0.83780622]	[562.3706665 421.30303955 0.89547777]	[585.48260498 528.97113037 0.868038 ]	[488.02133179 546.97515869 0.69340205]	[449.43395996 554.63812256 0.67357904]	[462.39349365 706.10064697 0.83626306]	[4.82757233e+02 8.57360107e+02 8.18600416e-01]	[531.58300781 544.37512207 0.6786375 ]	[541.82763672 693.23510742 0.76534247]	[541.76379395 729.21075439 0.85657907]	[400.79660034 274.97412109 0.92275739]	[421.4029541 267.30245972 0.89057171]	[0. 0. 0.]	[449.48962402 236.66667175 0.87406534]	[5.44397461e+02 7.85505554e+02 7.82452106e-01]	[5.62237915e+02 7.72700256e+02 7.29122996e-01]	[5.26530212e+02 7.26495483e+02 6.87611043e-01]	[4.85360413e+02 8.95877563e+02 7.57136166e-01]	[4.64906250e+02 8.93329712e+02 7.71493793e-01]	[4.85481964e+02 8.70303772e+02 6.25396132e-01]
[418.65209961 282.74484253 0.86151958]	[459.63088989 323.73876953 0.87568069]	[395.56628418 336.69830322 0.87572068]	[398.17645264 449.51589966 0.83818436]	[398.06869507 554.62365723 0.86057627]	[521.25244141 315.95941162 0.8431778 ]	[562.36804199 421.30578613 0.89779329]	[585.48529053 529.03955078 0.86254358]	[488.01239014 546.97216797 0.69644499]	[446.96102905 552.13598633 0.67746794]	[462.38394165 708.50537109 0.8458162 ]	[4.82777496e+02 8.54829407e+02 8.23326468e-01]	[531.5703125 544.38793945 0.67736191]	[541.78265381 690.70513916 0.75373858]	[539.28265381 736.85809326 0.81211281]	[400.8374939 274.95962524 0.90665662]	[423.80691528 267.31304932 0.88698161]	[0. 0. 0.]	[454.5328064 236.65403748 0.87897682]	[544.5223999 790.65118408 0.80738157]	[5.62345154e+02 7.82970154e+02 7.55370677e-01]	[5.23995239e+02 7.31648193e+02 7.22057819e-01]	[4.82934692e+02 8.95858765e+02 7.56923795e-01]	[4.64897186e+02 8.93312561e+02 7.68971920e-01]	[4.87946533e+02 8.70211731e+02 6.12786889e-01]
[418.65270996 282.74459839 0.86157459]	[459.63088989 323.73638916 0.87571973]	[395.56658936 336.69784546 0.87564683]	[398.17611694 449.51452637 0.83828384]	[398.06729126 554.62994385 0.86000276]	[521.25463867 315.95697021 0.84279811]	[562.35748291 421.27105713 0.89848113]	[585.48620605 529.0401001 0.86237854]	[488.01257324 546.96246338 0.69704622]	[446.96365356 552.12512207 0.67767054]	[462.38299561 708.50158691 0.84536225]	[4.82778534e+02 8.54820679e+02 8.24222624e-01]	[531.56103516 544.37811279 0.67727637]	[541.78137207 690.7097168 0.75272375]	[539.28149414 736.85980225 0.81181556]	[400.83758545 274.95962524 0.90648723]	[423.80795288 267.31311035 0.88655221]	[0. 0. 0.]	[454.5329895 236.65428162 0.87884319]	[544.52459717 790.65075684 0.8074373 ]	[5.62346252e+02 7.82970703e+02 7.56290078e-01]	[5.23993225e+02 7.31649841e+02 7.23356009e-01]	[4.82934875e+02 8.95859619e+02 7.57174432e-01]	[4.64899597e+02 8.93312134e+02 7.69450366e-01]	[4.87948456e+02 8.70203308e+02 6.11949921e-01]
[418.70291138 282.71676636 0.87334436]	[459.6628418 323.75299072 0.87942755]	[395.61129761 336.70446777 0.88525993]	[398.19250488 449.49432373 0.84351575]	[398.07226562 554.64013672 0.8634665 ]	[521.27032471 315.96353149 0.84365225]	[562.38067627 421.31488037 0.89580613]	[585.45245361 529.06616211 0.86021072]	[487.97943115 546.97381592 0.69663763]	[446.94158936 552.12524414 0.68023866]	[462.34796143 706.11120605 0.84699178]	[4.82765137e+02 8.52344116e+02 8.32925975e-01]	[529.0557251 544.3951416 0.67589957]	[541.70147705 690.72467041 0.74855834]	[539.24664307 747.16577148 0.83716059]	[403.26531982 274.94897461 0.89055139]	[423.87591553 267.30368042 0.87847465]	[0. 0. 0.]	[454.63449097 236.68028259 0.87872529]	[5.47060852e+02 8.03530823e+02 7.83435047e-01]	[564.85827637 790.68188477 0.79484415]	[5.23944519e+02 7.44495300e+02 7.38514006e-01]	[4.85362915e+02 8.95853271e+02 7.52149761e-01]	[4.64912689e+02 8.93298523e+02 7.60387897e-01]	[4.87952881e+02 8.70125732e+02 5.97760797e-01]
[418.76379395 282.68014526 0.87919539]	[459.71005249 323.77926636 0.87869489]	[395.64779663 339.04626465 0.88864917]	[398.20385742 446.95141602 0.85282046]	[398.08474731 554.65625 0.86359978]	[521.31488037 315.98370361 0.84960055]	[562.40258789 423.77636719 0.88693261]	[585.44152832 531.55206299 0.86348099]	[487.97955322 546.95550537 0.69561964]	[446.94195557 552.09259033 0.68002409]	[462.33477783 706.0770874 0.84868109]	[4.82746490e+02 8.52331116e+02 8.35566103e-01]	[529.05047607 544.38751221 0.67361701]	[541.68115234 688.13128662 0.78650564]	[539.29650879 757.33734131 0.81994444]	[403.31668091 274.92178345 0.88489473]	[426.37304688 264.79385376 0.86284053]	[0. 0. 0.]	[457.12139893 236.66593933 0.8918848 ]	[549.49066162 811.26849365 0.83640862]	[5.64849548e+02 8.03532593e+02 7.80393243e-01]	[5.23990356e+02 7.52222717e+02 6.95500791e-01]	[4.85387115e+02 8.95861328e+02 7.45577574e-01]	[4.64932556e+02 8.93294495e+02 7.53145754e-01]	[4.85467529e+02 8.67704590e+02 6.01958930e-01]
[421.14364624 280.23092651 0.88741326]	[459.7666626 323.79177856 0.8840155 ]	[398.07220459 336.68536377 0.89853835]	[398.22137451 446.90026855 0.86095703]	[398.12481689 554.6362915 0.86555123]	[521.36334229 316.02032471 0.84766144]	[562.42614746 423.78887939 0.88706875]	[585.4263916 529.07220459 0.85752618]	[487.97711182 547.0123291 0.69490403]	[446.96228027 552.13226318 0.67855853]	[462.32952881 706.06256104 0.85279274]	[4.82731934e+02 8.52338440e+02 8.38758051e-01]	[529.03100586 544.4520874 0.67480332]	[539.21990967 688.11138916 0.82771748]	[541.72875977 783.0189209 0.82293916]	[403.37884521 274.89849854 0.86667931]	[428.91650391 264.74758911 0.85487783]	[0. 0. 0.]	[457.20727539 236.67800903 0.90467459]	[5.46931580e+02 8.36913330e+02 7.89709866e-01]	[5.64882141e+02 8.29165039e+02 7.73783863e-01]	[5.26448914e+02 7.82981934e+02 6.58120751e-01]	[4.85357635e+02 8.95853394e+02 7.57355213e-01]	[4.64909943e+02 8.93277893e+02 7.77446330e-01]	[4.85464996e+02 8.67706726e+02 6.09030724e-01]
[421.16091919 280.21972656 0.889956 ]	[459.77114868 323.77938843 0.88487685]	[398.07382202 336.67892456 0.89612544]	[398.24987793 446.92349243 0.86036056]	[398.17080688 554.61334229 0.86590874]	[521.38012695 316.009552 0.84440875]	[562.39544678 421.34967041 0.89286357]	[585.41497803 529.04016113 0.86114866]	[487.97348022 547.01318359 0.69306445]	[446.96627808 552.13757324 0.67490673]	[462.33483887 706.05932617 0.84704494]	[4.82704224e+02 8.52311401e+02 8.35600913e-01]	[529.01953125 544.44702148 0.67427081]	[539.26965332 690.60229492 0.80540633]	[536.70288086 790.77709961 0.80493075]	[405.82357788 274.90106201 0.85752672]	[428.94171143 264.75369263 0.84964806]	[0. 0. 0.]	[459.57949829 236.65003967 0.90895873]	[5.44521973e+02 8.52190430e+02 7.79067576e-01]	[5.64845398e+02 8.39436218e+02 7.04762161e-01]	[5.21393982e+02 7.90795349e+02 6.90309525e-01]	[4.85376678e+02 8.95856628e+02 7.63251722e-01]	[4.64911621e+02 8.93285645e+02 7.83146203e-01]	[4.85422150e+02 8.67660461e+02 5.90101957e-01]
[421.19851685 280.22781372 0.88732558]	[459.80099487 323.78152466 0.88776785]	[398.08764648 336.6680603 0.89688146]	[398.25909424 446.94750977 0.86108917]	[398.20748901 554.63238525 0.86341077]	[523.78125 316.03384399 0.84657723]	[562.43182373 421.38137817 0.88910139]	[585.42419434 529.07385254 0.85732746]	[488.01879883 546.99285889 0.68722433]	[449.46850586 552.12615967 0.66935492]	[462.36212158 706.10845947 0.84537542]	[4.82730225e+02 8.52376404e+02 8.38800907e-01]	[529.0612793 544.42236328 0.66986984]	[541.6786499 693.22668457 0.80246961]	[5.39204102e+02 8.06072449e+02 7.95484185e-01]	[405.87985229 274.9083252 0.8514666 ]	[431.465271 264.75808716 0.84642303]	[0. 0. 0.]	[459.61956787 236.62745667 0.92297763]	[5.44510925e+02 8.62486389e+02 7.42538154e-01]	[5.64858459e+02 8.49737793e+02 7.25011110e-01]	[5.23851440e+02 8.06100098e+02 6.69448912e-01]	[4.85374664e+02 8.95864075e+02 7.67079890e-01]	[4.64890686e+02 8.93287903e+02 7.89845347e-01]	[4.85462097e+02 8.70125977e+02 6.10733867e-01]
[421.22088623 280.21347046 0.88911647]	[459.83959961 323.79486084 0.88679355]	[398.14309692 336.65609741 0.90130055]	[398.28363037 449.43286133 0.85790682]	[398.25411987 554.62310791 0.86255181]	[523.82122803 316.06869507 0.84972024]	[562.45477295 423.79141235 0.88891351]	[585.44012451 531.5302124 0.85797793]	[490.53076172 547.03466797 0.67941737]	[451.99194336 554.659729 0.67008758]	[462.40612793 708.52294922 0.84326768]	[4.82740936e+02 8.54859375e+02 8.27127218e-01]	[534.09368896 544.46875 0.66577142]	[539.32232666 698.33770752 0.80773997]	[5.36741211e+02 8.13746460e+02 7.93153822e-01]	[405.92373657 274.89953613 0.84391248]	[431.49398804 264.74154663 0.8530367 ]	[0. 0. 0.]	[459.67614746 236.6224823 0.93695289]	[5.49543335e+02 8.70215637e+02 7.68848956e-01]	[5.64909729e+02 8.54918945e+02 7.19547212e-01]	[5.23806396e+02 8.16333618e+02 6.55657113e-01]	[4.85380981e+02 8.95914734e+02 7.67347574e-01]	[4.64902191e+02 8.93318542e+02 7.89203405e-01]	[4.85437347e+02 8.70179504e+02 6.25069380e-01]
[421.2644043 280.20925903 0.88238257]	[462.20367432 323.81494141 0.88273132]	[398.19638062 336.65560913 0.9033742 ]	[400.6277771 446.96658325 0.86275786]	[398.26119995 552.14355469 0.86830419]	[523.8581543 316.09872437 0.854478 ]	[564.81433105 423.83996582 0.88545132]	[585.4552002 531.5501709 0.85508746]	[490.57012939 547.00476074 0.67633682]	[452.00515747 554.62506104 0.66822255]	[462.39666748 708.53375244 0.84685004]	[4.82738892e+02 8.54839417e+02 8.29015136e-01]	[534.15270996 544.43353271 0.6674931 ]	[539.27056885 700.90112305 0.81797671]	[5.39219482e+02 8.26550049e+02 7.78677881e-01]	[408.44534302 274.89611816 0.84258258]	[434.03149414 264.7661438 0.8510856 ]	[0. 0. 0.]	[459.74380493 236.66824341 0.93601 ]	[5.46965942e+02 8.75338562e+02 7.81751454e-01]	[5.64827515e+02 8.70108521e+02 7.61271119e-01]	[5.23929138e+02 8.29153259e+02 6.32317066e-01]	[4.82925964e+02 8.95893127e+02 7.75329053e-01]	[4.64871338e+02 8.93299194e+02 8.01303029e-01]	[4.85450348e+02 8.70142090e+02 6.41988695e-01]
[421.35958862 280.25460815 0.8519057 ]	[462.24215698 323.83053589 0.88339728]	[398.23309326 336.65670776 0.90758348]	[400.68255615 449.44219971 0.86718297]	[400.64407349 552.11315918 0.87339497]	[523.91369629 316.09887695 0.84977901]	[564.8427124 423.85131836 0.88046867]	[585.46868896 531.59619141 0.85303968]	[490.57077026 549.50201416 0.67172712]	[452.01928711 554.65148926 0.66760713]	[462.38275146 708.53637695 0.8485893 ]	[4.82710052e+02 8.54798523e+02 8.28828573e-01]	[534.13598633 544.47235107 0.66339129]	[539.22705078 700.92401123 0.81193918]	[5.41715088e+02 8.36912231e+02 7.80462623e-01]	[411.02584839 274.93148804 0.8460359 ]	[434.12390137 264.79522705 0.84963191]	[0. 0. 0.]	[459.76599121 236.6502533 0.93031824]	[5.46946655e+02 8.85604980e+02 7.70648181e-01]	[5.62463501e+02 8.72856506e+02 7.88070381e-01]	[5.26529053e+02 8.47171753e+02 5.77214837e-01]	[4.82895325e+02 8.95861511e+02 8.01413774e-01]	[4.64860992e+02 8.93262573e+02 8.13830733e-01]	[4.85440857e+02 8.67708984e+02 6.43896818e-01]
[421.38674927 280.25650024 0.84150666]	[462.29605103 326.31112671 0.88337463]	[398.26449585 336.65786743 0.90333116]	[400.6852417 446.94281006 0.86968338]	[400.71139526 552.14459229 0.87513566]	[523.97076416 316.1463623 0.84996808]	[564.85314941 423.8508606 0.88002402]	[585.44067383 534.1048584 0.85218263]	[490.55056763 552.08026123 0.66745186]	[452.01473999 557.2265625 0.6716218 ]	[462.35360718 708.57556152 0.85105217]	[4.82719971e+02 8.54825439e+02 8.26884210e-01]	[534.13903809 547.01531982 0.65566927]	[536.70806885 703.41027832 0.79123628]	[5.41730957e+02 8.47180786e+02 8.06715250e-01]	[413.52471924 274.92321777 0.85479045]	[436.57400513 264.79296875 0.85429066]	[0. 0. 0.]	[459.83453369 236.68473816 0.92772484]	[5.44469604e+02 8.90621765e+02 8.20369601e-01]	[5.62454712e+02 8.77920410e+02 8.00202966e-01]	[5.31551086e+02 8.54869141e+02 6.01205170e-01]	[4.82897491e+02 8.93447815e+02 8.17870855e-01]	[4.64880798e+02 8.93239929e+02 8.16034079e-01]	[4.85467072e+02 8.70186401e+02 6.59226596e-01]
[423.88409424 282.70608521 0.82246912]	[462.34588623 323.79818726 0.8833521 ]	[400.67370605 336.61129761 0.90222132]	[400.7008667 446.90725708 0.87527245]	[400.73806763 554.62689209 0.8781805 ]	[526.42462158 316.12509155 0.84487844]	[564.88238525 423.91122437 0.87246263]	[585.45074463 534.15112305 0.8554216 ]	[490.5324707 552.078125 0.66950601]	[449.49557495 557.22320557 0.6727494 ]	[462.35220337 708.59674072 0.84768724]	[4.82726410e+02 8.54837219e+02 8.32061946e-01]	[534.16595459 547.01141357 0.65784717]	[536.69403076 703.4730835 0.7955662 ]	[5.39296021e+02 8.49645752e+02 8.12964857e-01]	[416.07211304 274.92221069 0.87922084]	[436.68029785 264.79541016 0.87194848]	[0. 0. 0.]	[462.24386597 236.65621948 0.93693507]	[5.44391357e+02 8.90641418e+02 8.42780471e-01]	[5.62354797e+02 8.80449341e+02 8.19002688e-01]	[5.29004517e+02 8.57368164e+02 6.03999257e-01]	[4.82902191e+02 8.93426758e+02 8.16981912e-01]	[4.64893372e+02 8.93224182e+02 8.13230813e-01]	[4.85472687e+02 8.70189209e+02 6.83848500e-01]
[426.39596558 282.68484497 0.81980056]	[462.38195801 323.77923584 0.87956375]	[400.71606445 336.58132935 0.89891744]	[400.73486328 446.88479614 0.87624621]	[400.76623535 554.66357422 0.87747282]	[526.46520996 316.11227417 0.84187603]	[564.92059326 426.37359619 0.86410844]	[585.44818115 536.67364502 0.86161357]	[490.55072021 549.57537842 0.66641563]	[449.51693726 557.21740723 0.66537958]	[462.35925293 708.56616211 0.85117298]	[4.82706604e+02 8.52387451e+02 8.39064419e-01]	[534.16601562 546.98834229 0.65799171]	[534.12164307 705.89862061 0.80356312]	[5.39260498e+02 8.49690857e+02 8.14019501e-01]	[416.16793823 274.88516235 0.89508003]	[439.12496948 264.79675293 0.88796484]	[0. 0. 0.]	[462.34838867 239.08493042 0.91396505]	[5.44369568e+02 8.90748657e+02 8.48161936e-01]	[5.62326721e+02 8.83068726e+02 8.21358979e-01]	[5.26532532e+02 8.57439758e+02 6.12068534e-01]	[4.82905121e+02 8.93423950e+02 8.25513065e-01]	[4.64897186e+02 8.93223877e+02 8.17143798e-01]	[4.85445953e+02 8.70137146e+02 6.73261881e-01]
[431.48196411 282.70101929 0.81420523]	[464.83120728 323.77493286 0.8677451 ]	[400.77838135 336.58383179 0.89491642]	[400.81295776 444.35848999 0.88393086]	[400.79525757 552.0737915 0.87294197]	[529.0098877 316.11532593 0.83276236]	[564.92602539 426.39181519 0.85787845]	[585.44854736 536.73596191 0.86741829]	[493.03686523 549.5322876 0.66754842]	[452.00317383 554.67773438 0.66101044]	[462.35229492 708.57971191 0.85082543]	[4.82710663e+02 8.52357544e+02 8.41166198e-01]	[534.16577148 546.95001221 0.66317534]	[531.55194092 705.9420166 0.81492138]	[5.39232788e+02 8.49762878e+02 8.03786874e-01]	[418.66146851 274.90292358 0.91640282]	[439.23400879 267.29119873 0.90766609]	[0. 0. 0.]	[462.4336853 239.09893799 0.91025579]	[5.41903381e+02 8.93214722e+02 8.60996485e-01]	[5.62276489e+02 8.88087463e+02 8.43842030e-01]	[5.26546875e+02 8.62514648e+02 6.02282822e-01]	[4.82935272e+02 8.93417480e+02 8.16609085e-01]	[4.64917023e+02 8.93224304e+02 8.10299277e-01]	[4.85455231e+02 8.70125366e+02 6.63236260e-01]
[434.11444092 282.69699097 0.82691222]	[464.94189453 323.76040649 0.85669035]	[403.24615479 336.5826416 0.87862349]	[400.86236572 446.92355347 0.8740291 ]	[400.81588745 552.13366699 0.86960268]	[531.56103516 316.11117554 0.82931793]	[564.97436523 426.3934021 0.8497532 ]	[585.45709229 536.7276001 0.86642635]	[493.04199219 549.55114746 0.66598928]	[449.52560425 554.69354248 0.66282034]	[462.35739136 708.60845947 0.84790069]	[4.80381134e+02 8.54796387e+02 8.36337268e-01]	[536.6505127 546.98388672 0.6646086 ]	[531.54534912 706.04187012 0.81988192]	[5.36752014e+02 8.52236084e+02 7.93656528e-01]	[418.77929688 274.92254639 0.92728519]	[441.67123413 264.80847168 0.91116351]	[0. 0. 0.]	[464.86569214 239.06744385 0.90436256]	[5.41787292e+02 8.93291382e+02 8.49433482e-01]	[5.59785645e+02 8.88199829e+02 8.43779683e-01]	[5.26505493e+02 8.65114685e+02 6.12395287e-01]	[4.82944244e+02 8.93434204e+02 8.03516626e-01]	[4.64920166e+02 8.93249146e+02 8.11517119e-01]	[4.85441284e+02 8.70177307e+02 6.69604063e-01]
[436.63076782 282.75708008 0.83432901]	[467.4725647 323.77914429 0.83873653]	[403.35006714 336.58499146 0.86885524]	[403.28875732 446.87658691 0.8556968 ]	[400.8744812 554.61541748 0.86317676]	[536.66882324 316.14974976 0.8340162 ]	[565.03894043 431.48104858 0.8233577 ]	[585.48730469 539.18365479 0.86872387]	[493.0916748 552.07543945 0.66351235]	[452.03952026 557.21264648 0.6642639 ]	[462.34265137 708.60253906 0.85013926]	[4.80372314e+02 8.54837036e+02 8.35181952e-01]	[536.68438721 547.03363037 0.65965497]	[529.06835938 706.05218506 0.82461864]	[5.36697388e+02 8.52278137e+02 7.88542032e-01]	[421.19104004 274.97363281 0.92728382]	[441.78771973 267.34378052 0.90096211]	[0. 0. 0.]	[464.97561646 239.11065674 0.88807005]	[5.41710388e+02 8.93349487e+02 8.25152159e-01]	[5.59730164e+02 8.90646790e+02 8.31980109e-01]	[5.26481567e+02 8.67624756e+02 6.26127899e-01]	[4.82942078e+02 8.93415161e+02 8.07222843e-01]	[4.64894623e+02 8.93233459e+02 8.19531858e-01]	[4.85464813e+02 8.70220398e+02 6.73867822e-01]
[439.08340454 285.23406982 0.84362662]	[469.97186279 323.77075195 0.8322345 ]	[403.37002563 336.58023071 0.86113089]	[403.34844971 446.8984375 0.83246696]	[400.88363647 554.63653564 0.86132658]	[539.18243408 316.15466309 0.84267783]	[567.4765625 434.06005859 0.8216902 ]	[585.54022217 539.29620361 0.88117939]	[493.07553101 549.56835938 0.65822965]	[451.99676514 557.17810059 0.65222859]	[462.36077881 708.61029053 0.84616077]	[4.80357391e+02 8.54846313e+02 8.31073046e-01]	[536.70507812 547.01531982 0.65845495]	[531.54602051 706.07788086 0.82032603]	[5.36660522e+02 8.52310547e+02 7.77952194e-01]	[421.26824951 274.9911499 0.92632109]	[441.86932373 269.81637573 0.89244115]	[0. 0. 0.]	[467.4887085 239.08267212 0.88461232]	[5.41780090e+02 8.93388306e+02 8.40802610e-01]	[5.59823059e+02 8.90649231e+02 8.48563135e-01]	[5.26426147e+02 8.67684875e+02 6.36716485e-01]	[4.85357605e+02 8.93420166e+02 8.05366278e-01]	[4.64907501e+02 8.93238342e+02 8.16607416e-01]	[4.85429382e+02 8.70249023e+02 6.77219391e-01]
[439.16760254 285.26477051 0.8569243 ]	[475.08792114 323.81903076 0.82917964]	[405.90435791 336.60305786 0.84832227]	[403.38272095 444.44464111 0.83496875]	[403.29827881 554.69665527 0.85389203]	[539.29760742 318.52774048 0.85502255]	[567.53979492 431.55450439 0.80745912]	[585.58587646 541.7678833 0.89169574]	[493.13168335 549.57843018 0.66365278]	[452.05227661 557.17852783 0.66008377]	[462.3807373 708.61572266 0.83933073]	[4.80370972e+02 8.54889221e+02 8.24719906e-01]	[539.17980957 547.03265381 0.66677046]	[531.54064941 706.11254883 0.81661904]	[5.36662720e+02 8.52381714e+02 7.68461704e-01]	[421.35769653 274.98846436 0.91244417]	[444.33877563 269.82617188 0.88058406]	[0. 0. 0.]	[475.07043457 236.67855835 0.89291334]	[5.41864990e+02 8.95895447e+02 8.36454809e-01]	[5.62268311e+02 8.90750000e+02 8.72978389e-01]	[5.26412476e+02 8.70174805e+02 6.43777966e-01]	[4.85364807e+02 8.93427979e+02 8.03691208e-01]	[4.64923309e+02 8.93249878e+02 8.15815926e-01]	[4.85439972e+02 8.70296814e+02 6.80760384e-01]
[439.24069214 282.74554443 0.87351686]	[477.62564087 326.31628418 0.84142572]	[408.44210815 336.61953735 0.84283721]	[405.91070557 444.43228149 0.81874716]	[403.39697266 557.22570801 0.84546286]	[541.76629639 318.55960083 0.86567664]	[567.59765625 434.04116821 0.80919176]	[588.00018311 541.74487305 0.8870095 ]	[495.61795044 554.63201904 0.66455775]	[454.53884888 557.25286865 0.66656387]	[462.40148926 708.63153076 0.83513832]	[4.80382233e+02 8.54892151e+02 8.25230062e-01]	[539.21685791 552.07543945 0.67016941]	[531.55157471 706.13684082 0.81736386]	[5.36666748e+02 8.52369019e+02 7.71728873e-01]	[423.78738403 274.93374634 0.89275527]	[444.4465332 267.30709839 0.86469209]	[0. 0. 0.]	[477.63360596 239.05723572 0.90079343]	[5.41896973e+02 8.95898865e+02 8.44174027e-01]	[5.62294495e+02 8.90743652e+02 8.87923241e-01]	[5.26403076e+02 8.70163635e+02 6.46615684e-01]	[4.85351776e+02 8.93428101e+02 8.07497799e-01]	[4.64923096e+02 8.93242859e+02 8.19128275e-01]	[4.85448273e+02 8.70300354e+02 6.86103702e-01]
[439.29684448 282.72598267 0.87687898]	[477.71090698 323.78994751 0.85927552]	[413.5020752 336.54388428 0.84103829]	[410.94754028 444.39187622 0.81783086]	[405.87985229 554.69335938 0.82991409]	[541.7947998 318.56448364 0.87233055]	[572.63433838 434.11428833 0.80251664]	[588.01513672 541.74804688 0.88257539]	[495.677948 554.6685791 0.67257655]	[454.59823608 557.26422119 0.67314023]	[462.39279175 708.63543701 0.83865339]	[4.82707062e+02 8.54893494e+02 8.23753297e-01]	[539.2779541 554.62982178 0.68262708]	[531.55841064 708.50939941 0.81678635]	[5.36657227e+02 8.52377075e+02 7.70106733e-01]	[423.85507202 274.91900635 0.87535942]	[446.95553589 267.3031311 0.85384768]	[0. 0. 0.]	[480.10168457 236.68403625 0.91731149]	[5.41903992e+02 8.95869385e+02 8.46401572e-01]	[5.62301819e+02 8.90714783e+02 8.89922082e-01]	[5.24004578e+02 8.70170898e+02 6.44368291e-01]	[4.82944183e+02 8.93422729e+02 8.08454573e-01]	[4.64916992e+02 8.93242981e+02 8.19286227e-01]	[4.85450623e+02 8.70299683e+02 6.83390975e-01]
[441.67782593 282.68505859 0.88991952]	[480.20080566 323.7913208 0.87700713]	[413.60079956 336.56506348 0.85629326]	[413.57312012 444.44198608 0.8054834 ]	[411.01211548 554.68035889 0.81275767]	[541.87164307 318.54840088 0.87223709]	[577.75231934 436.55841064 0.81057984]	[588.11535645 539.30718994 0.84978366]	[498.16882324 552.11730957 0.68463022]	[457.12637329 557.17700195 0.68203169]	[462.39395142 708.61553955 0.84077501]	[4.80383667e+02 8.54875244e+02 8.24843109e-01]	[539.31085205 552.10137939 0.68676448]	[531.55877686 706.12286377 0.81674683]	[5.36648804e+02 8.54792908e+02 7.67565250e-01]	[426.34036255 274.91043091 0.8598665 ]	[449.51266479 267.2958374 0.84296596]	[0. 0. 0.]	[480.19949341 236.6394043 0.94364578]	[5.44306274e+02 8.95895752e+02 8.35913777e-01]	[562.32659912 890.7364502 0.8932265 ]	[5.23985168e+02 8.70189880e+02 6.51566803e-01]	[4.82946381e+02 8.93421509e+02 8.04940462e-01]	[4.64911926e+02 8.93244934e+02 8.16060901e-01]	[4.85447784e+02 8.70289734e+02 6.82131171e-01]
[441.74954224 282.68545532 0.88179791]	[480.28689575 323.81872559 0.88650191]	[416.13705444 336.58126831 0.87887526]	[416.0614624 444.42156982 0.81922317]	[413.58633423 557.18249512 0.8233223 ]	[544.31341553 318.56326294 0.8699922 ]	[580.22717285 434.02764893 0.80300373]	[590.58886719 539.19525146 0.82814419]	[498.17437744 552.13720703 0.68483293]	[457.15487671 557.19592285 0.68747479]	[462.40057373 708.60357666 0.84377706]	[4.80381287e+02 8.54877686e+02 8.24653149e-01]	[539.28485107 552.11016846 0.68157715]	[531.605896 708.50360107 0.81308216]	[5.36647095e+02 8.54807190e+02 7.65623748e-01]	[428.90310669 274.90875244 0.84603047]	[454.54302979 267.28808594 0.84078664]	[0. 0. 0.]	[480.27453613 236.67053223 0.93744397]	[5.44309875e+02 8.95895874e+02 8.30563962e-01]	[5.62322876e+02 8.90737366e+02 8.89143527e-01]	[5.23980713e+02 8.70209595e+02 6.58777297e-01]	[4.82949036e+02 8.93409302e+02 8.04184079e-01]	[4.64911804e+02 8.93235779e+02 8.13408673e-01]	[4.85442627e+02 8.70292969e+02 6.85090423e-01]
[441.83416748 280.25048828 0.86743718]	[480.35079956 323.76849365 0.89574343]	[418.60699463 336.53768921 0.89100718]	[418.54858398 444.44192505 0.84821808]	[416.07302856 552.14849854 0.82670301]	[544.35845947 318.56176758 0.87264305]	[580.30932617 431.53125 0.81459284]	[593.18707275 539.22943115 0.82247925]	[498.20080566 552.09942627 0.68976289]	[457.20123291 554.668396 0.69295174]	[462.43017578 708.61322021 0.83397621]	[4.82710571e+02 8.54863464e+02 8.25133026e-01]	[539.29486084 552.09350586 0.68454438]	[534.12780762 708.51708984 0.81654847]	[5.36671814e+02 8.54818420e+02 7.66530335e-01]	[431.53579712 274.90542603 0.84865385]	[457.06265259 267.29574585 0.84712881]	[0. 0. 0.]	[480.3536377 239.10627747 0.92576867]	[5.44314087e+02 8.95901123e+02 8.27361405e-01]	[562.33190918 890.74481201 0.89171457]	[5.23990906e+02 8.70219360e+02 6.58091307e-01]	[4.85365753e+02 8.93404602e+02 8.05594087e-01]	[4.64921997e+02 8.93222656e+02 8.12407851e-01]	[4.85441132e+02 8.70275146e+02 6.83331132e-01]
[444.29586792 282.67337036 0.84839296]	[482.7387085 323.78518677 0.89343172]	[418.66690063 336.5279541 0.89554775]	[418.6038208 444.44076538 0.8560816 ]	[416.144104 554.63415527 0.83773738]	[544.44421387 318.57455444 0.8688122 ]	[582.72595215 431.55007935 0.82378691]	[595.72857666 539.3104248 0.83119708]	[498.2562561 552.09130859 0.69422871]	[459.61807251 554.65301514 0.69572657]	[464.8336792 708.62139893 0.82454443]	[4.82713196e+02 8.54848999e+02 8.25458884e-01]	[541.70336914 552.09130859 0.68653154]	[536.64239502 708.54858398 0.8173573 ]	[5.36688904e+02 8.54811279e+02 7.68515348e-01]	[436.54248047 274.88632202 0.86784577]	[457.1746521 267.29107666 0.86704946]	[0. 0. 0.]	[482.77832031 239.10385132 0.92602116]	[5.44311707e+02 8.95910645e+02 8.21077466e-01]	[562.33892822 890.76147461 0.89492959]	[5.23992920e+02 8.70218750e+02 6.62002206e-01]	[4.85371704e+02 8.93382690e+02 8.07151794e-01]	[4.64912292e+02 8.90846069e+02 8.09405088e-01]	[4.85440033e+02 8.70266296e+02 6.83356762e-01]
[444.41888428 282.70788574 0.8282674 ]	[482.7852478 323.81680298 0.89012718]	[418.70391846 336.52236938 0.89404482]	[418.63851929 446.96228027 0.83825046]	[418.53817749 552.14874268 0.835796 ]	[544.50189209 318.59658813 0.85979545]	[582.79699707 434.02600098 0.83615118]	[598.23632812 541.76818848 0.84940118]	[500.68774414 552.08886719 0.70296824]	[459.67102051 554.66186523 0.70299804]	[464.85073853 708.68188477 0.8179636 ]	[4.82728027e+02 8.54848572e+02 8.24139953e-01]	[541.77807617 552.0713501 0.69652027]	[536.72479248 708.56103516 0.82539821]	[5.36699829e+02 8.54817871e+02 7.67999649e-01]	[436.64160156 274.87289429 0.88088876]	[459.63589478 267.29263306 0.88330877]	[0. 0. 0.]	[482.87271118 239.06550598 0.91480041]	[5.44317078e+02 8.95920776e+02 8.17284644e-01]	[562.34686279 890.76800537 0.89400464]	[5.23990356e+02 8.70223816e+02 6.61064982e-01]	[4.85358398e+02 8.93398743e+02 8.06251526e-01]	[4.64900604e+02 8.90851013e+02 8.10449839e-01]	[4.85466675e+02 8.70263123e+02 6.80635571e-01]
[446.94482422 282.74609375 0.81655478]	[482.85998535 326.29083252 0.88007116]	[418.77545166 336.55813599 0.89861226]	[418.69311523 444.42550659 0.85835594]	[418.53814697 549.56787109 0.84320813]	[547.01361084 318.61087036 0.8474707 ]	[582.85107422 431.52099609 0.84164643]	[598.22790527 541.82165527 0.85237563]	[500.68051147 552.0791626 0.70193106]	[459.68365479 554.64654541 0.70498872]	[464.87213135 708.64263916 0.81775934]	[4.82749817e+02 8.54823242e+02 8.28033626e-01]	[541.74847412 552.07867432 0.68898207]	[536.73547363 708.52984619 0.82328206]	[5.36707336e+02 8.54807373e+02 7.69577503e-01]	[439.10015869 274.88790894 0.89547306]	[459.71520996 267.33456421 0.90189505]	[0. 0. 0.]	[482.96502686 239.14692688 0.90094191]	[5.44309509e+02 8.95930054e+02 8.13432097e-01]	[5.62342407e+02 8.90775146e+02 8.87703538e-01]	[5.23991089e+02 8.70201416e+02 6.60760522e-01]	[4.85353455e+02 8.93377869e+02 8.13809752e-01]	[4.64915497e+02 8.90828430e+02 8.15570831e-01]	[4.85472839e+02 8.70245117e+02 6.81114137e-01]
[452.0213623 282.74395752 0.81212324]	[482.90512085 326.30413818 0.87529528]	[418.80172729 336.54672241 0.89906001]	[418.71670532 444.31430054 0.88176274]	[418.5887146 549.53179932 0.86111712]	[549.49853516 318.62942505 0.83900255]	[582.86853027 431.48739624 0.84060359]	[598.27368164 541.84558105 0.86183524]	[500.75479126 549.57397461 0.71185696]	[459.75772095 554.62335205 0.70703393]	[464.93969727 708.63458252 0.8121438 ]	[4.82760193e+02 8.52385681e+02 8.34034026e-01]	[541.79785156 549.56915283 0.69563621]	[539.18225098 708.50421143 0.83073264]	[5.36709961e+02 8.54809082e+02 7.71216810e-01]	[439.21795654 274.9079895 0.9167757 ]	[459.80355835 267.34783936 0.91114396]	[0. 0. 0.]	[485.35873413 239.10484314 0.89901835]	[5.44335999e+02 8.95948181e+02 8.10401320e-01]	[5.62360107e+02 8.90782654e+02 8.89602304e-01]	[5.23982544e+02 8.70191956e+02 6.70359910e-01]	[4.85367584e+02 8.93347412e+02 8.20082724e-01]	[4.64937134e+02 8.90789429e+02 8.09222102e-01]	[4.85474884e+02 8.70189453e+02 6.82228208e-01]
[454.57992554 282.73712158 0.81955832]	[482.91772461 323.82275391 0.87576854]	[421.17010498 336.53518677 0.90083557]	[418.75561523 444.36471558 0.87543082]	[418.64224243 549.56945801 0.86723429]	[549.51818848 318.609375 0.84170949]	[582.89593506 431.55337524 0.84527838]	[598.2723999 541.87145996 0.86727309]	[500.8097229 552.10064697 0.7134757 ]	[459.79623413 554.66363525 0.70711279]	[467.39678955 708.60778809 0.80790401]	[4.82757904e+02 8.52383972e+02 8.34141076e-01]	[541.84710693 552.09759521 0.69539875]	[539.22802734 708.49475098 0.84286702]	[5.36718628e+02 8.54810181e+02 7.72666752e-01]	[439.28842163 274.9276123 0.92542398]	[462.20132446 267.36218262 0.91587532]	[0. 0. 0.]	[485.40280151 239.12838745 0.89258456]	[5.44353088e+02 8.95969116e+02 8.07085454e-01]	[562.37420654 890.79376221 0.89094925]	[5.23976990e+02 8.70182983e+02 6.73213065e-01]	[4.85383789e+02 8.93352783e+02 8.21884215e-01]	[4.64955048e+02 8.90792664e+02 8.05690289e-01]	[4.85457245e+02 8.70182007e+02 6.84229851e-01]
[454.61676025 282.77200317 0.82111204]	[482.9609375 323.80151367 0.87091082]	[421.24386597 336.48257446 0.89090919]	[418.80368042 444.35244751 0.88343799]	[418.68270874 554.61737061 0.85869503]	[549.56982422 318.6164856 0.8349275 ]	[582.95471191 436.55175781 0.85719144]	[598.30859375 541.87078857 0.87423205]	[500.85266113 552.11950684 0.70900661]	[459.82235718 554.68188477 0.70089495]	[467.41311646 708.59887695 0.80822259]	[4.82752747e+02 8.52378479e+02 8.33888948e-01]	[541.88305664 552.10583496 0.69139808]	[539.25158691 708.49334717 0.84939885]	[5.36712097e+02 8.54817383e+02 7.72002399e-01]	[439.30532837 274.94827271 0.93098247]	[462.24563599 269.83828735 0.91829169]	[0. 0. 0.]	[485.44232178 239.14424133 0.88544834]	[5.44358765e+02 8.95971802e+02 8.09585989e-01]	[562.37640381 890.79870605 0.89624059]	[5.23967529e+02 8.70184082e+02 6.75668716e-01]	[4.85390869e+02 8.93345703e+02 8.24202478e-01]	[4.67388733e+02 8.90799255e+02 8.02744627e-01]	[4.85451752e+02 8.70176941e+02 6.83140516e-01]
[454.634552 282.76223755 0.82086146]	[485.34521484 323.77734375 0.8702246 ]	[421.27276611 336.44869995 0.88300514]	[421.14779663 444.33035278 0.88911957]	[418.68676758 552.10968018 0.86328006]	[549.59234619 318.61120605 0.8295992 ]	[582.95892334 434.08029175 0.85562533]	[598.28918457 541.8951416 0.87516046]	[500.85107422 554.67437744 0.7099877 ]	[459.83123779 557.2119751 0.70268553]	[467.41491699 708.63726807 0.80431271]	[4.82756866e+02 8.54799377e+02 8.29185247e-01]	[541.8737793 554.67449951 0.69267362]	[539.25701904 708.52325439 0.84736842]	[5.36717224e+02 8.54827759e+02 7.72338510e-01]	[439.32522583 274.94918823 0.92676467]	[462.25161743 269.8347168 0.91293746]	[0. 0. 0.]	[485.46575928 239.15779114 0.88012421]	[5.44344299e+02 8.95968689e+02 8.11172903e-01]	[562.37103271 890.80072021 0.89504337]	[5.23976868e+02 8.70193604e+02 6.74437046e-01]	[4.85393494e+02 8.93358887e+02 8.21521163e-01]	[4.64962158e+02 8.90804016e+02 8.02853763e-01]	[4.85457886e+02 8.70209656e+02 6.83060467e-01]
[454.65029907 282.76483154 0.82192773]	[485.35678101 323.78274536 0.86640996]	[421.28207397 336.46762085 0.88169545]	[421.1651001 444.33215332 0.8934474 ]	[418.69741821 552.0970459 0.86574668]	[552.06262207 318.59796143 0.82836616]	[582.97576904 434.11184692 0.85484338]	[598.29327393 541.91296387 0.876921 ]	[500.86593628 554.66210938 0.70959467]	[459.84411621 557.19390869 0.70131409]	[467.45367432 708.61126709 0.80435175]	[4.82758820e+02 8.54799988e+02 8.29368353e-01]	[541.87872314 554.66271973 0.69237262]	[539.25939941 708.52624512 0.85012138]	[5.36706116e+02 8.54820618e+02 7.73088336e-01]	[441.66763306 274.95465088 0.9260906 ]	[462.2633667 269.83688354 0.91236573]	[0. 0. 0.]	[485.47311401 239.14479065 0.88325888]	[5.44343079e+02 8.95965149e+02 8.11281383e-01]	[562.36590576 890.79711914 0.8946445 ]	[5.23968140e+02 8.70182190e+02 6.76812172e-01]	[4.85397797e+02 8.93357483e+02 8.22031736e-01]	[4.67389374e+02 8.90814575e+02 8.03711414e-01]	[4.85455200e+02 8.70210083e+02 6.86218739e-01]
[457.07940674 282.77737427 0.8219893 ]	[485.36608887 323.79373169 0.8643018 ]	[421.2833252 336.48675537 0.88486505]	[421.17193604 444.32833862 0.89472109]	[418.69638062 552.06585693 0.86958265]	[552.07525635 318.59921265 0.82777601]	[582.98400879 434.02609253 0.84998655]	[598.30877686 541.91534424 0.87698817]	[500.85757446 554.63653564 0.70858073]	[459.83789062 554.69512939 0.70195591]	[467.45217896 708.59765625 0.80520052]	[4.82760834e+02 8.54804810e+02 8.28282475e-01]	[541.86895752 554.63989258 0.68960953]	[539.25469971 708.52600098 0.85061455]	[5.36702759e+02 8.54828674e+02 7.73006499e-01]	[441.67996216 274.95687866 0.92655766]	[462.27639771 269.83786011 0.91083807]	[0. 0. 0.]	[485.49905396 239.12876892 0.88099664]	[5.44347717e+02 8.95973206e+02 8.10322523e-01]	[562.36993408 890.8034668 0.89369905]	[5.23967529e+02 8.70186035e+02 6.81025147e-01]	[4.85393463e+02 8.93364807e+02 8.21173906e-01]	[4.64959076e+02 8.90804871e+02 8.03333521e-01]	[4.85454376e+02 8.70216492e+02 6.86650991e-01]
[457.0869751 285.24508667 0.82211292]	[485.37509155 323.79855347 0.86282694]	[421.28997803 336.48617554 0.88293684]	[421.17636108 444.33065796 0.89526665]	[418.69589233 552.08624268 0.86734289]	[552.08288574 318.60458374 0.82729572]	[582.97570801 431.54840088 0.84865278]	[598.30877686 541.91717529 0.87620491]	[500.86578369 552.11639404 0.71040696]	[459.84030151 554.66906738 0.70338941]	[467.43008423 708.60003662 0.80845946]	[4.82762756e+02 8.54800720e+02 8.29502761e-01]	[541.88439941 552.10620117 0.68885034]	[539.24890137 708.53778076 0.84895653]	[5.36695557e+02 8.54828369e+02 7.71572769e-01]	[441.68521118 274.97009277 0.92858618]	[462.28204346 269.84967041 0.91259992]	[0. 0. 0.]	[487.91864014 239.11102295 0.87955296]	[5.44358643e+02 8.95973816e+02 8.11815619e-01]	[562.37561035 890.79986572 0.89353228]	[5.23962036e+02 8.70185608e+02 6.82547271e-01]	[4.85379364e+02 8.93368958e+02 8.23995948e-01]	[4.64951538e+02 8.90812134e+02 8.07809353e-01]	[4.85461029e+02 8.70214417e+02 6.86309040e-01]
[457.11032104 285.25082397 0.82450485]	[485.38735962 323.79672241 0.86130399]	[421.29977417 336.48852539 0.88193452]	[421.17477417 444.34371948 0.89206266]	[418.68237305 552.1083374 0.8636958 ]	[552.09185791 318.60171509 0.82860577]	[582.98791504 434.02893066 0.84918129]	[600.74829102 541.91491699 0.87707031]	[500.85028076 554.65875244 0.71183825]	[459.82855225 557.19921875 0.70485687]	[467.41021729 708.62597656 0.80689007]	[4.82762299e+02 8.54804077e+02 8.29375207e-01]	[541.87225342 554.66082764 0.6910677 ]	[539.2286377 708.56335449 0.8439517 ]	[5.36690674e+02 8.54829468e+02 7.70294249e-01]	[441.70132446 274.97543335 0.92837036]	[462.29370117 269.84790039 0.9117533 ]	[0. 0. 0.]	[487.91253662 239.11911011 0.88309562]	[5.44364014e+02 8.95972168e+02 8.09543908e-01]	[562.37573242 890.7956543 0.89141333]	[5.23965332e+02 8.70195496e+02 6.80858254e-01]	[4.85364105e+02 8.93387390e+02 8.23503792e-01]	[4.64939423e+02 8.90827026e+02 8.12080622e-01]	[4.85464996e+02 8.70215454e+02 6.87953711e-01]
[457.13150024 285.26687622 0.82715833]	[485.38201904 323.80249023 0.86105084]	[421.29302979 336.48684692 0.88283801]	[421.15585327 444.30355835 0.89346248]	[418.68847656 552.1385498 0.85993761]	[552.09796143 318.61315918 0.8284139 ]	[582.98217773 434.05514526 0.85022056]	[600.74212646 541.92700195 0.87763608]	[500.82467651 554.69274902 0.7139771 ]	[459.80938721 557.23358154 0.70826554]	[464.96627808 708.63671875 0.80758345]	[4.82761566e+02 8.54790527e+02 8.31744969e-01]	[541.85302734 554.69494629 0.6933918 ]	[539.20404053 708.57580566 0.83351123]	[5.36682739e+02 8.54821228e+02 7.69893169e-01]	[441.71774292 274.98483276 0.93001246]	[462.30673218 269.85739136 0.91133803]	[0. 0. 0.]	[487.92337036 239.12767029 0.88086206]	[5.44366089e+02 8.95975464e+02 8.07573199e-01]	[5.62372314e+02 8.90792969e+02 8.88189554e-01]	[5.23965698e+02 8.70189331e+02 6.79219961e-01]	[4.85358185e+02 8.93384766e+02 8.21342111e-01]	[4.64932495e+02 8.90819031e+02 8.11552882e-01]	[4.85470001e+02 8.70191101e+02 6.88791156e-01]
[457.15209961 285.28979492 0.82834017]	[485.3737793 323.79562378 0.86330664]	[421.28753662 336.48153687 0.88298225]	[421.14004517 444.31915283 0.88799918]	[418.67788696 552.08380127 0.8608436 ]	[552.10595703 318.6164856 0.82999897]	[582.97070312 431.55621338 0.85002947]	[598.3237915 541.89068604 0.87527472]	[500.80459595 554.67218018 0.71090573]	[459.79107666 557.21417236 0.70312178]	[464.95562744 708.65496826 0.80321473]	[4.82756683e+02 8.54800903e+02 8.29382181e-01]	[541.84436035 554.67834473 0.69234532]	[539.16259766 708.60083008 0.81790644]	[5.36686401e+02 8.54822876e+02 7.68738627e-01]	[441.7338562 274.99499512 0.92659324]	[462.32873535 269.87844849 0.90998071]	[0. 0. 0.]	[487.95300293 239.13973999 0.87688446]	[5.44358093e+02 8.95978210e+02 8.03240001e-01]	[5.62363586e+02 8.90794983e+02 8.83267999e-01]	[5.23968994e+02 8.70202209e+02 6.77249670e-01]	[4.85360413e+02 8.93384155e+02 8.20304394e-01]	[4.64930969e+02 8.90821838e+02 8.11837673e-01]	[4.85467651e+02 8.70202454e+02 6.88158929e-01]
[457.18237305 285.29040527 0.83462977]	[485.37976074 323.7973938 0.86274093]	[421.29064941 336.47814941 0.88211441]	[421.1328125 444.32403564 0.88635403]	[418.63635254 549.52105713 0.86568522]	[552.11328125 318.61984253 0.82952881]	[582.9708252 434.01977539 0.85251486]	[598.3225708 541.86010742 0.87312293]	[500.78143311 554.64379883 0.70883578]	[459.77752686 557.1831665 0.70352161]	[464.93502808 708.64031982 0.80679828]	[4.82755005e+02 8.54811462e+02 8.28876078e-01]	[541.83325195 554.65539551 0.69125223]	[536.74908447 708.61431885 0.81735653]	[5.36688416e+02 8.54826965e+02 7.68943250e-01]	[441.75036621 275.00119019 0.92725062]	[462.35629272 269.8755188 0.90807599]	[0. 0. 0.]	[487.96685791 239.135849 0.87427551]	[5.44361816e+02 8.95977905e+02 8.06309998e-01]	[5.62369385e+02 8.90794006e+02 8.84074926e-01]	[5.23969116e+02 8.70208618e+02 6.75493836e-01]	[4.82944305e+02 8.93383850e+02 8.20927262e-01]	[4.64909882e+02 8.90831726e+02 8.17926288e-01]	[4.85476379e+02 8.70214844e+02 6.88384354e-01]
[457.17446899 285.29696655 0.83220661]	[485.38433838 323.8019104 0.86196351]	[421.28738403 336.48019409 0.88279647]	[418.7963562 444.35803223 0.88098955]	[418.59674072 547.04846191 0.8682605 ]	[552.11895752 318.61859131 0.8297984 ]	[582.96575928 434.03314209 0.85293525]	[598.30249023 541.81750488 0.86730087]	[500.76055908 552.13519287 0.70970887]	[459.74884033 554.68585205 0.70762664]	[464.92791748 708.62884521 0.80849516]	[4.82752563e+02 8.54808777e+02 8.28081429e-01]	[541.82971191 554.63061523 0.69289786]	[536.74981689 708.60540771 0.81995702]	[5.36690002e+02 8.54823792e+02 7.69662380e-01]	[441.75726318 275.00759888 0.92535007]	[462.35821533 269.89227295 0.90869313]	[0. 0. 0.]	[487.98010254 239.14907837 0.86913157]	[5.44358215e+02 8.95979919e+02 8.05754304e-01]	[5.62367249e+02 8.90797729e+02 8.84442568e-01]	[5.23968079e+02 8.70203064e+02 6.74893379e-01]	[4.82949677e+02 8.93379456e+02 8.21325541e-01]	[4.64914246e+02 8.90826782e+02 8.17074358e-01]	[4.85473022e+02 8.70209290e+02 6.86538041e-01]
[457.18838501 285.29626465 0.83435333]	[485.39071655 323.80239868 0.86088639]	[421.29815674 336.47650146 0.87943327]	[418.79541016 444.36444092 0.88330668]	[418.57073975 547.02142334 0.86898959]	[552.13494873 318.62182617 0.82989085]	[582.96392822 434.05822754 0.85396361]	[598.29321289 541.79296875 0.86370027]	[500.74658203 552.128479 0.70932245]	[459.74234009 554.67260742 0.70922405]	[464.91479492 708.63256836 0.80992329]	[4.82758545e+02 8.54816223e+02 8.28440011e-01]	[541.81005859 554.62524414 0.69266754]	[539.16784668 708.60791016 0.82240975]	[5.36689758e+02 8.54825073e+02 7.69864023e-01]	[441.77441406 275.00738525 0.92427212]	[462.37884521 269.89685059 0.90564823]	[0. 0. 0.]	[488.02105713 239.15794373 0.86226577]	[5.44356812e+02 8.95979309e+02 8.06507051e-01]	[5.62363037e+02 8.90797729e+02 8.84486318e-01]	[5.23967407e+02 8.70203247e+02 6.75727904e-01]	[4.82941406e+02 8.93384460e+02 8.20498288e-01]	[4.64908813e+02 8.90828857e+02 8.16974401e-01]	[4.87914642e+02 8.70218384e+02 6.89571202e-01]
[457.20471191 285.29229736 0.83662313]	[485.3939209 323.80523682 0.86039424]	[421.30276489 336.47955322 0.878429 ]	[418.78579712 444.38290405 0.87903827]	[418.55691528 546.98443604 0.87344575]	[552.14196777 318.62335205 0.8290897 ]	[582.95648193 434.0809021 0.85359365]	[598.27557373 541.81958008 0.86222804]	[500.75982666 552.13433838 0.70744139]	[459.74691772 554.68408203 0.70718986]	[464.90472412 708.625 0.81203145]	[4.82765930e+02 8.54823120e+02 8.29385877e-01]	[541.82263184 554.62854004 0.6908887 ]	[539.16540527 708.60876465 0.82232928]	[5.36692078e+02 8.54827759e+02 7.69583464e-01]	[441.7951355 275.00640869 0.92358118]	[462.38961792 269.89956665 0.90384239]	[0. 0. 0.]	[490.48236084 239.15937805 0.86011654]	[5.44348511e+02 8.95976868e+02 8.10269535e-01]	[5.62355713e+02 8.90800903e+02 8.86784554e-01]	[5.23977112e+02 8.70202393e+02 6.75234914e-01]	[4.82941742e+02 8.93385315e+02 8.20739627e-01]	[4.64911499e+02 8.90827820e+02 8.17613482e-01]	[4.87920013e+02 8.70227356e+02 6.91531003e-01]
[459.59268188 285.31442261 0.84030551]	[485.40649414 323.81521606 0.85618848]	[421.30255127 336.46893311 0.87707078]	[418.77798462 444.3303833 0.88878947]	[418.5501709 546.99859619 0.86883467]	[554.62365723 318.64013672 0.82913226]	[582.93762207 434.11477661 0.85426676]	[598.2432251 541.78826904 0.85253721]	[500.73928833 554.62335205 0.70665687]	[459.72479248 554.68914795 0.70838821]	[464.90567017 708.61138916 0.81110597]	[4.82765656e+02 8.54815613e+02 8.29236150e-01]	[541.80603027 554.63391113 0.69187331]	[539.17102051 708.60552979 0.82340586]	[5.36692017e+02 8.54814636e+02 7.69633770e-01]	[441.81884766 275.02270508 0.92691296]	[462.43035889 269.92132568 0.89993 ]	[0. 0. 0.]	[490.56765747 239.15631104 0.86299008]	[5.44352478e+02 8.95969910e+02 8.10954392e-01]	[5.62360352e+02 8.90791016e+02 8.85288119e-01]	[5.23972656e+02 8.70189026e+02 6.72310591e-01]	[4.82923553e+02 8.93387024e+02 8.17841947e-01]	[4.64897614e+02 8.90821777e+02 8.17023635e-01]	[4.87921936e+02 8.70207336e+02 6.92921758e-01]
[459.60946655 287.80023193 0.84132129]	[485.4067688 323.81765747 0.85514379]	[421.30020142 336.47137451 0.87816107]	[418.777771 444.30352783 0.89070725]	[418.55233765 547.06463623 0.85721177]	[554.63226318 318.64660645 0.82933998]	[582.93359375 436.58786011 0.86090595]	[598.23608398 541.8270874 0.85458839]	[500.73312378 554.64038086 0.70630199]	[459.72000122 557.18585205 0.70897126]	[464.90719604 708.61804199 0.80789536]	[4.82765289e+02 8.54824158e+02 8.28632474e-01]	[541.79815674 554.64624023 0.69316101]	[539.16607666 708.60430908 0.82327777]	[5.36697754e+02 8.54816467e+02 7.70031273e-01]	[441.8303833 275.0289917 0.92926323]	[462.44869995 272.34387207 0.89849567]	[0. 0. 0.]	[493.05337524 239.16604614 0.86345029]	[5.44355164e+02 8.95979919e+02 8.08412373e-01]	[5.62365540e+02 8.90796509e+02 8.81990254e-01]	[5.23974792e+02 8.70189880e+02 6.71708226e-01]	[4.82917419e+02 8.93397095e+02 8.15916538e-01]	[4.64892761e+02 8.90829834e+02 8.16874981e-01]	[4.87920624e+02 8.70210938e+02 6.93283260e-01]
[459.60940552 287.80001831 0.84135908]	[485.40625 323.81622314 0.85509658]	[421.29956055 336.47119141 0.87830961]	[418.77737427 444.29785156 0.89084893]	[418.54916382 549.48956299 0.85508072]	[554.63671875 318.64697266 0.82924318]	[582.92993164 436.57064819 0.86007106]	[598.23492432 541.82183838 0.85409087]	[500.73339844 554.64660645 0.70687389]	[459.72143555 557.1885376 0.70921981]	[464.90426636 708.62487793 0.80788732]	[4.82764374e+02 8.54830078e+02 8.27816844e-01]	[541.79840088 554.65380859 0.69396675]	[539.17468262 708.61486816 0.82512641]	[5.36691589e+02 8.54814819e+02 7.70305097e-01]	[441.82974243 275.02954102 0.93014228]	[462.45288086 272.34469604 0.89793473]	[0. 0. 0.]	[493.05670166 239.17041016 0.862997 ]	[5.44355835e+02 8.95973511e+02 8.11041057e-01]	[5.62362915e+02 8.90791870e+02 8.82997155e-01]	[5.23972351e+02 8.70183411e+02 6.73063993e-01]	[4.82909851e+02 8.93402405e+02 8.15541506e-01]	[4.64888489e+02 8.90834839e+02 8.17888796e-01]	[4.87925720e+02 8.70212036e+02 6.94325686e-01]
[459.58868408 285.31994629 0.83967471]	[485.41741943 326.28192139 0.85177308]	[421.30581665 336.47827148 0.87803149]	[418.77700806 444.29428101 0.89253223]	[418.56323242 549.53552246 0.85230488]	[554.64471436 318.66220093 0.82876849]	[582.92572021 436.58609009 0.86412841]	[595.74383545 541.89227295 0.85676539]	[500.7194519 554.69024658 0.70617503]	[459.71432495 557.23156738 0.71103406]	[464.88101196 708.67510986 0.80806684]	[4.82764587e+02 8.54831726e+02 8.28347623e-01]	[541.77703857 554.69128418 0.69271761]	[539.16125488 708.64123535 0.81705892]	[5.36686646e+02 8.54817871e+02 7.70107448e-01]	[441.8286438 274.99630737 0.92473829]	[462.44070435 269.92608643 0.90028763]	[0. 0. 0.]	[493.08059692 239.17356873 0.86442059]	[5.44361816e+02 8.95983521e+02 8.11046541e-01]	[5.62363281e+02 8.90796997e+02 8.83140922e-01]	[5.23968567e+02 8.70182129e+02 6.71767831e-01]	[4.82908203e+02 8.93414978e+02 8.12931120e-01]	[4.64887024e+02 8.90845215e+02 8.15833449e-01]	[4.87929474e+02 8.70211792e+02 6.92763925e-01]
[459.60980225 285.32342529 0.84499449]	[485.42077637 326.30221558 0.84995496]	[421.30343628 336.48635864 0.8793689 ]	[418.75534058 441.90765381 0.88713467]	[418.55944824 549.53375244 0.8500461 ]	[554.6541748 318.67181396 0.82818753]	[582.94085693 436.61633301 0.86948997]	[595.6987915 541.90020752 0.8593322 ]	[500.71365356 554.63903809 0.70400769]	[459.71524048 557.18200684 0.70704913]	[464.85614014 708.68560791 0.81195784]	[4.82751740e+02 8.54848694e+02 8.27885151e-01]	[541.77258301 554.64874268 0.69000089]	[539.15899658 708.65026855 0.81381416]	[5.36701355e+02 8.54823425e+02 7.71438897e-01]	[441.83630371 274.99423218 0.92972827]	[464.83309937 269.92700195 0.89380336]	[0. 0. 0.]	[493.12911987 239.16345215 0.86522973]	[5.44364197e+02 8.98411011e+02 8.07845891e-01]	[5.62368835e+02 8.90801758e+02 8.79858971e-01]	[5.23980164e+02 8.70189392e+02 6.68360293e-01]	[4.82911865e+02 8.93416199e+02 8.12560201e-01]	[4.64884735e+02 8.90852112e+02 8.16564322e-01]	[4.85476105e+02 8.70231689e+02 6.93368137e-01]
[459.6227417 285.32055664 0.84742498]	[485.42965698 326.31866455 0.84805256]	[421.29135132 336.48925781 0.88112104]	[418.73153687 444.33520508 0.87473398]	[416.1517334 549.52197266 0.84633803]	[554.70043945 318.68405151 0.82690042]	[582.93811035 436.64849854 0.87580949]	[595.66271973 541.92590332 0.85964048]	[500.68374634 549.56500244 0.70178628]	[459.68206787 552.10931396 0.70126653]	[464.84036255 711.14575195 0.81145978]	[4.82773438e+02 8.54855225e+02 8.29320967e-01]	[541.7633667 552.06512451 0.68678254]	[539.15930176 708.64624023 0.82199448]	[5.36727417e+02 8.54856262e+02 7.65537739e-01]	[441.84713745 274.98577881 0.92842889]	[464.8583374 269.91818237 0.89043462]	[0. 0. 0.]	[495.6255188 239.16342163 0.87103611]	[5.44376343e+02 8.98471191e+02 7.80968249e-01]	[5.62385437e+02 8.90840881e+02 8.58887076e-01]	[5.24008179e+02 8.70224854e+02 6.59051895e-01]	[4.82925720e+02 8.93410278e+02 8.08750153e-01]	[4.64895477e+02 8.90843689e+02 8.08350921e-01]	[4.87937805e+02 8.70235962e+02 6.96639299e-01]
[459.62075806 285.32174683 0.84694958]	[485.42544556 326.31384277 0.84863573]	[421.29220581 336.48498535 0.88072568]	[418.71582031 444.31433105 0.87221891]	[416.13781738 549.48999023 0.8451947 ]	[554.69464111 318.68283081 0.82708156]	[582.93347168 436.62164307 0.87426674]	[595.66687012 541.92651367 0.86074948]	[500.6730957 549.56011963 0.70064658]	[459.681427 552.1015625 0.69977677]	[464.82922363 711.11938477 0.81220758]	[4.82762695e+02 8.54859497e+02 8.27652335e-01]	[541.74841309 552.06298828 0.68397027]	[536.72155762 708.65319824 0.81630743]	[5.36732422e+02 8.54864136e+02 7.66807020e-01]	[441.84634399 274.98495483 0.92910635]	[464.85696411 269.91964722 0.89136076]	[0. 0. 0.]	[495.62573242 239.16644287 0.87041861]	[5.44369385e+02 8.98467041e+02 7.85020411e-01]	[5.62385010e+02 8.90841370e+02 8.59102011e-01]	[5.24011780e+02 8.70227966e+02 6.58510447e-01]	[4.82926331e+02 8.93410950e+02 8.07590067e-01]	[4.64895294e+02 8.90847107e+02 8.07804585e-01]	[4.87929352e+02 8.70238220e+02 6.91614389e-01]
[459.62039185 285.32232666 0.8468411 ]	[485.42398071 326.31576538 0.84876323]	[421.29251099 336.48422241 0.88073039]	[418.71603394 444.32009888 0.87193912]	[416.13827515 549.50097656 0.84411454]	[554.69262695 318.68527222 0.827133 ]	[582.93682861 436.63632202 0.87545353]	[595.66571045 541.92462158 0.86107343]	[500.67651367 549.55828857 0.7008009 ]	[459.68588257 552.10168457 0.70039105]	[464.83380127 711.12982178 0.81014371]	[4.82762146e+02 8.54868896e+02 8.26188862e-01]	[541.74731445 552.06286621 0.68370771]	[536.73138428 708.65618896 0.8132723 ]	[5.36731812e+02 8.54861633e+02 7.66256690e-01]	[441.84649658 274.98449707 0.92891002]	[464.85690308 269.91955566 0.89152783]	[0. 0. 0.]	[495.62536621 239.16755676 0.87031853]	[5.44371216e+02 8.98465271e+02 7.84804463e-01]	[5.62385559e+02 8.90838623e+02 8.58316958e-01]	[5.24011353e+02 8.70226807e+02 6.57256126e-01]	[4.82923615e+02 8.93415161e+02 8.05781841e-01]	[4.64891785e+02 8.90851746e+02 8.07864904e-01]	[4.87930145e+02 8.70245911e+02 6.91610575e-01]
[truncated: 177 more rows]
